# Supplementary material for: Haptic Guidance Needs to Be Intuitive Not Just Informative to Improve Human Motor Accuracy
Source: PLoS One. 2016 Mar 16;11(3):e0150912. doi: 10.1371/journal.pone.0150912 (PMC4794196; doi:10.1371/journal.pone.0150912)
Supplement: S2 Data — (ZIP) [file pone.0150912.s002.zip › Subject1/exp2_0019.txt]

Time	PosX	PosY	PosZ	RotX	RotY	RotZ	ForceX	ForceY	ForceZ	MomentX	MomentY	MomentZ	VelocityX	VelocityY	VelocityZ	CalibratedWeight	ButtonDown	Condition	Trial	Visual
2665.989287	-0.003242	0.566276	0.250834	84.432953	69.730881	129.421951	-1.903069	0.000000	4.623670	0.000000	0.000000	0.000000	0.000033	0.016676	-0.007281	0.000000	1.000000	3.000000	19.000000	0.000000
2665.992621	-0.003242	0.566276	0.250834	84.432953	69.730881	129.421951	-1.903069	0.000000	4.623670	0.000000	0.000000	0.000000	0.000033	0.016676	-0.007281	0.000000	1.000000	3.000000	19.000000	0.000000
2665.995954	-0.003411	0.566275	0.251085	84.432953	69.730881	129.421951	-1.903069	0.000000	4.623670	0.000000	0.000000	0.000000	-0.050778	-0.000264	0.075166	0.000000	1.000000	3.000000	19.000000	0.000000
2665.999287	-0.003411	0.566275	0.251085	84.434296	68.902046	128.625031	-1.903069	0.000000	4.623670	0.000000	0.000000	0.000000	-0.050778	-0.000264	0.075166	0.000000	1.000000	3.000000	19.000000	0.000000
2666.002621	-0.003951	0.566534	0.251481	84.434296	68.902046	128.625031	-1.903069	0.000000	4.623670	0.000000	0.000000	0.000000	-0.162053	0.077898	0.118942	0.000000	1.000000	3.000000	19.000000	0.000000
2666.005954	-0.003951	0.566534	0.251481	84.434296	68.902046	128.625031	-1.903069	0.000000	4.623670	0.000000	0.000000	0.000000	-0.162053	0.077898	0.118942	0.000000	1.000000	3.000000	19.000000	0.000000
2666.009287	-0.003951	0.566534	0.251481	84.458252	68.025009	127.765915	-1.910030	0.000000	4.620800	0.000000	0.000000	0.000000	-0.162053	0.077898	0.118942	0.000000	1.000000	3.000000	19.000000	0.000000
2666.012621	-0.003951	0.566534	0.251481	84.458252	68.025009	127.765915	-1.910030	0.000000	4.620800	0.000000	0.000000	0.000000	-0.162053	0.077898	0.118942	0.000000	1.000000	3.000000	19.000000	0.000000
2666.015954	-0.004561	0.566677	0.252145	84.458252	68.025009	127.765915	-1.910030	0.000000	4.620800	0.000000	0.000000	0.000000	-0.182947	0.042816	0.199154	0.000000	1.000000	3.000000	19.000000	0.000000
2666.019287	-0.004561	0.566677	0.252145	84.425362	67.160088	126.926994	-1.910030	0.000000	4.620800	0.000000	0.000000	0.000000	-0.182947	0.042816	0.199154	0.000000	1.000000	3.000000	19.000000	0.000000
2666.022621	-0.005040	0.566716	0.253168	84.425362	67.160088	126.926994	-1.910030	0.000000	4.620800	0.000000	0.000000	0.000000	-0.143607	0.011745	0.306899	0.000000	1.000000	3.000000	19.000000	0.000000
2666.025954	-0.005040	0.566716	0.253168	84.425362	67.160088	126.926994	-1.910030	0.000000	4.620800	0.000000	0.000000	0.000000	-0.143607	0.011745	0.306899	0.000000	1.000000	3.000000	19.000000	0.000000
2666.029287	-0.005040	0.566716	0.253168	84.319008	66.237144	126.102821	-1.916124	0.000000	4.618276	0.000000	0.000000	0.000000	-0.143607	0.011745	0.306899	0.000000	1.000000	3.000000	19.000000	0.000000
2666.032621	-0.005892	0.566899	0.254350	84.319008	66.237144	126.102821	-1.916124	0.000000	4.618276	0.000000	0.000000	0.000000	-0.255858	0.054984	0.354630	0.000000	1.000000	3.000000	19.000000	0.000000
2666.035954	-0.005892	0.566899	0.254350	84.319008	66.237144	126.102821	-1.916124	0.000000	4.618276	0.000000	0.000000	0.000000	-0.255858	0.054984	0.354630	0.000000	1.000000	3.000000	19.000000	0.000000
2666.039287	-0.005892	0.566899	0.254350	84.118668	65.714142	125.742722	-1.921733	0.000000	4.615945	0.000000	0.000000	0.000000	-0.255858	0.054984	0.354630	0.000000	1.000000	3.000000	19.000000	0.000000
2666.042621	-0.006749	0.567084	0.255668	84.118668	65.714142	125.742722	-1.921733	0.000000	4.615945	0.000000	0.000000	0.000000	-0.257089	0.055296	0.395221	0.000000	1.000000	3.000000	19.000000	0.000000
2666.045954	-0.006749	0.567084	0.255668	84.118668	65.714142	125.742722	-1.921733	0.000000	4.615945	0.000000	0.000000	0.000000	-0.257089	0.055296	0.395221	0.000000	1.000000	3.000000	19.000000	0.000000
2666.049287	-0.006749	0.567084	0.255668	83.894524	67.831940	128.083435	-1.926477	0.000000	4.613966	0.000000	0.000000	0.000000	-0.257089	0.055296	0.395221	0.000000	1.000000	3.000000	19.000000	0.000000
2666.052621	-0.007644	0.567272	0.257010	83.894524	67.831940	128.083435	-1.926477	0.000000	4.613966	0.000000	0.000000	0.000000	-0.268284	0.056495	0.402670	0.000000	1.000000	3.000000	19.000000	0.000000
2666.055954	-0.007644	0.567272	0.257010	83.894524	67.831940	128.083435	-1.926477	0.000000	4.613966	0.000000	0.000000	0.000000	-0.268284	0.056495	0.402670	0.000000	1.000000	3.000000	19.000000	0.000000
2666.059287	-0.007644	0.567272	0.257010	83.703751	74.130768	134.629974	-1.931577	0.000000	4.611834	0.000000	0.000000	0.000000	-0.268284	0.056495	0.402670	0.000000	1.000000	3.000000	19.000000	0.000000
2666.062621	-0.008811	0.567475	0.258187	83.703751	74.130768	134.629974	-1.931577	0.000000	4.611834	0.000000	0.000000	0.000000	-0.350206	0.061037	0.353044	0.000000	1.000000	3.000000	19.000000	0.000000
2666.065954	-0.008811	0.567475	0.258187	83.703751	74.130768	134.629974	-1.931577	0.000000	4.611834	0.000000	0.000000	0.000000	-0.350206	0.061037	0.353044	0.000000	1.000000	3.000000	19.000000	0.000000
2666.069287	-0.008811	0.567475	0.258187	83.452431	81.507713	142.241455	-1.941813	0.000000	4.607533	0.000000	0.000000	0.000000	-0.350206	0.061037	0.353044	0.000000	1.000000	3.000000	19.000000	0.000000
2666.072621	-0.009947	0.567686	0.259281	83.452431	81.507713	142.241455	-1.941813	0.000000	4.607533	0.000000	0.000000	0.000000	-0.340808	0.063289	0.328146	0.000000	1.000000	3.000000	19.000000	0.000000
2666.075954	-0.009947	0.567686	0.259281	83.452431	81.507713	142.241455	-1.941813	0.000000	4.607533	0.000000	0.000000	0.000000	-0.340808	0.063289	0.328146	0.000000	1.000000	3.000000	19.000000	0.000000
2666.079287	-0.009947	0.567686	0.259281	83.163071	87.938889	148.877655	-1.951985	0.000000	4.603233	0.000000	0.000000	0.000000	-0.340808	0.063289	0.328146	0.000000	1.000000	3.000000	19.000000	0.000000
2666.082621	-0.011188	0.567792	0.260338	83.163071	87.938889	148.877655	-1.951985	0.000000	4.603233	0.000000	0.000000	0.000000	-0.372345	0.031702	0.317272	0.000000	1.000000	3.000000	19.000000	0.000000
2666.085954	-0.011188	0.567792	0.260338	83.163071	87.938889	148.877655	-1.951985	0.000000	4.603233	0.000000	0.000000	0.000000	-0.372345	0.031702	0.317272	0.000000	1.000000	3.000000	19.000000	0.000000
2666.089287	-0.011188	0.567792	0.260338	82.895271	93.541412	154.646713	-1.963845	0.000000	4.598186	0.000000	0.000000	0.000000	-0.372345	0.031702	0.317272	0.000000	1.000000	3.000000	19.000000	0.000000
2666.092621	-0.012705	0.567892	0.261356	82.895271	93.541412	154.646713	-1.963845	0.000000	4.598186	0.000000	0.000000	0.000000	-0.455132	0.030138	0.305413	0.000000	1.000000	3.000000	19.000000	0.000000
2666.095954	-0.012705	0.567892	0.261356	82.895271	93.541412	154.646713	-1.963845	0.000000	4.598186	0.000000	0.000000	0.000000	-0.455132	0.030138	0.305413	0.000000	1.000000	3.000000	19.000000	0.000000
2666.099287	-0.012705	0.567892	0.261356	82.674530	98.495728	159.718887	-1.979913	0.000000	4.591290	0.000000	0.000000	0.000000	-0.455132	0.030138	0.305413	0.000000	1.000000	3.000000	19.000000	0.000000
2666.102621	-0.014293	0.567939	0.262284	82.674530	98.495728	159.718887	-1.979913	0.000000	4.591290	0.000000	0.000000	0.000000	-0.476404	0.014052	0.278227	0.000000	1.000000	3.000000	19.000000	0.000000
2666.105954	-0.014293	0.567939	0.262284	82.674530	98.495728	159.718887	-1.979913	0.000000	4.591290	0.000000	0.000000	0.000000	-0.476404	0.014052	0.278227	0.000000	1.000000	3.000000	19.000000	0.000000
2666.109287	-0.014293	0.567939	0.262284	82.464119	103.022064	164.334534	-1.997406	0.000000	4.583706	0.000000	0.000000	0.000000	-0.476404	0.014052	0.278227	0.000000	1.000000	3.000000	19.000000	0.000000
2666.112621	-0.015813	0.567941	0.263046	82.464119	103.022064	164.334534	-1.997406	0.000000	4.583706	0.000000	0.000000	0.000000	-0.456045	0.000382	0.228728	0.000000	1.000000	3.000000	19.000000	0.000000
2666.115954	-0.015813	0.567941	0.263046	82.464119	103.022064	164.334534	-1.997406	0.000000	4.583706	0.000000	0.000000	0.000000	-0.456045	0.000382	0.228728	0.000000	1.000000	3.000000	19.000000	0.000000
2666.119287	-0.015813	0.567941	0.263046	82.204468	106.798500	168.221008	-2.014759	0.000000	4.576106	0.000000	0.000000	0.000000	-0.456045	0.000382	0.228728	0.000000	1.000000	3.000000	19.000000	0.000000
2666.122621	-0.017334	0.567906	0.263703	82.204468	106.798500	168.221008	-2.014759	0.000000	4.576106	0.000000	0.000000	0.000000	-0.456280	-0.010449	0.196992	0.000000	1.000000	3.000000	19.000000	0.000000
2666.125954	-0.017334	0.567906	0.263703	82.204468	106.798500	168.221008	-2.014759	0.000000	4.576106	0.000000	0.000000	0.000000	-0.456280	-0.010449	0.196992	0.000000	1.000000	3.000000	19.000000	0.000000
2666.129287	-0.017334	0.567906	0.263703	81.911186	109.591942	171.141846	-2.032619	0.000000	4.568201	0.000000	0.000000	0.000000	-0.456280	-0.010449	0.196992	0.000000	1.000000	3.000000	19.000000	0.000000
2666.132621	-0.018753	0.567874	0.264251	81.911186	109.591942	171.141846	-2.032619	0.000000	4.568201	0.000000	0.000000	0.000000	-0.425453	-0.009455	0.164412	0.000000	1.000000	3.000000	19.000000	0.000000
2666.135954	-0.018753	0.567874	0.264251	81.911186	109.591942	171.141846	-2.032619	0.000000	4.568201	0.000000	0.000000	0.000000	-0.425453	-0.009455	0.164412	0.000000	1.000000	3.000000	19.000000	0.000000
2666.139287	-0.018753	0.567874	0.264251	81.645065	110.694305	172.400269	-2.049523	0.000000	4.560642	0.000000	0.000000	0.000000	-0.425453	-0.009455	0.164412	0.000000	1.000000	3.000000	19.000000	0.000000
2666.142621	-0.019999	0.567868	0.264705	81.645065	110.694305	172.400269	-2.049523	0.000000	4.560642	0.000000	0.000000	0.000000	-0.373908	-0.001790	0.136251	0.000000	1.000000	3.000000	19.000000	0.000000
2666.145954	-0.019999	0.567868	0.264705	81.645065	110.694305	172.400269	-2.049523	0.000000	4.560642	0.000000	0.000000	0.000000	-0.373908	-0.001790	0.136251	0.000000	1.000000	3.000000	19.000000	0.000000
2666.149287	-0.019999	0.567868	0.264705	81.531212	109.662163	171.536453	-2.064430	0.000000	4.553914	0.000000	0.000000	0.000000	-0.373908	-0.001790	0.136251	0.000000	1.000000	3.000000	19.000000	0.000000
2666.152621	-0.021109	0.567879	0.265143	81.531212	109.662163	171.536453	-2.064430	0.000000	4.553914	0.000000	0.000000	0.000000	-0.333080	0.003367	0.131290	0.000000	1.000000	3.000000	19.000000	0.000000
2666.155954	-0.021109	0.567879	0.265143	81.531212	109.662163	171.536453	-2.064430	0.000000	4.553914	0.000000	0.000000	0.000000	-0.333080	0.003367	0.131290	0.000000	1.000000	3.000000	19.000000	0.000000
2666.159287	-0.021109	0.567879	0.265143	81.545708	107.789909	169.798691	-2.077396	0.000000	4.548013	0.000000	0.000000	0.000000	-0.333080	0.003367	0.131290	0.000000	1.000000	3.000000	19.000000	0.000000
2666.162621	-0.022118	0.567913	0.265593	81.545708	107.789909	169.798691	-2.077396	0.000000	4.548013	0.000000	0.000000	0.000000	-0.302717	0.009948	0.135100	0.000000	1.000000	3.000000	19.000000	0.000000
2666.165954	-0.022118	0.567913	0.265593	81.545708	107.789909	169.798691	-2.077396	0.000000	4.548013	0.000000	0.000000	0.000000	-0.302717	0.009948	0.135100	0.000000	1.000000	3.000000	19.000000	0.000000
2666.169287	-0.022118	0.567913	0.265593	81.667137	105.689850	167.780502	-2.088759	0.000000	4.542806	0.000000	0.000000	0.000000	-0.302717	0.009948	0.135100	0.000000	1.000000	3.000000	19.000000	0.000000
2666.172621	-0.022118	0.567913	0.265593	81.667137	105.689850	167.780502	-2.088759	0.000000	4.542806	0.000000	0.000000	0.000000	-0.302717	0.009948	0.135100	0.000000	1.000000	3.000000	19.000000	0.000000
2666.175954	-0.022957	0.568007	0.266052	81.667137	105.689850	167.780502	-2.088759	0.000000	4.542806	0.000000	0.000000	0.000000	-0.251652	0.028369	0.137876	0.000000	1.000000	3.000000	19.000000	0.000000
2666.179287	-0.022957	0.568007	0.266052	81.795464	103.417244	165.566650	-2.088759	0.000000	4.542806	0.000000	0.000000	0.000000	-0.251652	0.028369	0.137876	0.000000	1.000000	3.000000	19.000000	0.000000
2666.182621	-0.023590	0.568119	0.266499	81.795464	103.417244	165.566650	-2.088759	0.000000	4.542806	0.000000	0.000000	0.000000	-0.189957	0.033610	0.134089	0.000000	1.000000	3.000000	19.000000	0.000000
2666.185954	-0.023590	0.568119	0.266499	81.795464	103.417244	165.566650	-2.088759	0.000000	4.542806	0.000000	0.000000	0.000000	-0.189957	0.033610	0.134089	0.000000	1.000000	3.000000	19.000000	0.000000
2666.189287	-0.023590	0.568119	0.266499	81.936348	101.260513	163.426102	-2.103574	0.000000	4.535965	0.000000	0.000000	0.000000	-0.189957	0.033610	0.134089	0.000000	1.000000	3.000000	19.000000	0.000000
2666.192621	-0.023847	0.568297	0.266993	81.936348	101.260513	163.426102	-2.103574	0.000000	4.535965	0.000000	0.000000	0.000000	-0.077096	0.053423	0.148065	0.000000	0.000000	3.000000	19.000000	0.000000
2666.195954	-0.023847	0.568297	0.266993	81.936348	101.260513	163.426102	-2.103574	0.000000	4.535965	0.000000	0.000000	0.000000	-0.077096	0.053423	0.148065	0.000000	0.000000	3.000000	19.000000	0.000000
2666.199287	-0.023847	0.568297	0.266993	82.185005	99.349503	161.431061	-2.103966	0.000000	4.535783	0.000000	0.000000	0.000000	-0.077096	0.053423	0.148065	0.000000	0.000000	3.000000	19.000000	0.000000
2666.202621	-0.023731	0.568577	0.267633	82.185005	99.349503	161.431061	-2.103966	0.000000	4.535783	0.000000	0.000000	0.000000	0.035008	0.084002	0.192112	0.000000	0.000000	3.000000	19.000000	0.000000
2666.205954	-0.023731	0.568577	0.267633	82.185005	99.349503	161.431061	-2.103966	0.000000	4.535783	0.000000	0.000000	0.000000	0.035008	0.084002	0.192112	0.000000	0.000000	3.000000	19.000000	0.000000
2666.209287	-0.023731	0.568577	0.267633	82.711586	98.143829	159.950699	-2.098191	0.000000	4.538458	0.000000	0.000000	0.000000	0.035008	0.084002	0.192112	0.000000	0.000000	3.000000	19.000000	0.000000
2666.212621	-0.023731	0.568577	0.267633	82.711586	98.143829	159.950699	-2.098191	0.000000	4.538458	0.000000	0.000000	0.000000	0.035008	0.084002	0.192112	0.000000	0.000000	3.000000	19.000000	0.000000
2666.215954	-0.023239	0.568920	0.268426	82.711586	98.143829	159.950699	-2.098191	0.000000	4.538458	0.000000	0.000000	0.000000	0.147383	0.102736	0.237693	0.000000	0.000000	3.000000	19.000000	0.000000
2666.219287	-0.023239	0.568920	0.268426	83.578011	97.686432	159.014679	-2.098191	0.000000	4.538458	0.000000	0.000000	0.000000	0.147383	0.102736	0.237693	0.000000	0.000000	3.000000	19.000000	0.000000
2666.222621	-0.022575	0.569285	0.269233	83.578011	97.686432	159.014679	-2.098191	0.000000	4.538458	0.000000	0.000000	0.000000	0.199352	0.109449	0.242143	0.000000	0.000000	3.000000	19.000000	0.000000
2666.225954	-0.022575	0.569285	0.269233	83.578011	97.686432	159.014679	-2.098191	0.000000	4.538458	0.000000	0.000000	0.000000	0.199352	0.109449	0.242143	0.000000	0.000000	3.000000	19.000000	0.000000
2666.229287	-0.022575	0.569285	0.269233	84.717316	98.332375	159.015625	-2.071763	0.000000	4.550582	0.000000	0.000000	0.000000	0.199352	0.109449	0.242143	0.000000	0.000000	3.000000	19.000000	0.000000
2666.232621	-0.021700	0.569703	0.269991	84.717316	98.332375	159.015625	-2.071763	0.000000	4.550582	0.000000	0.000000	0.000000	0.262436	0.125369	0.227337	0.000000	0.000000	3.000000	19.000000	0.000000
2666.235954	-0.021700	0.569703	0.269991	84.717316	98.332375	159.015625	-2.071763	0.000000	4.550582	0.000000	0.000000	0.000000	0.262436	0.125369	0.227337	0.000000	0.000000	3.000000	19.000000	0.000000
2666.239287	-0.021700	0.569703	0.269991	85.991905	100.592499	160.533981	-2.054691	0.000000	4.558317	0.000000	0.000000	0.000000	0.262436	0.125369	0.227337	0.000000	0.000000	3.000000	19.000000	0.000000
2666.242621	-0.020647	0.570103	0.270634	85.991905	100.592499	160.533981	-2.054691	0.000000	4.558317	0.000000	0.000000	0.000000	0.315830	0.120065	0.192913	0.000000	0.000000	3.000000	19.000000	0.000000
2666.245954	-0.020647	0.570103	0.270634	85.991905	100.592499	160.533981	-2.054691	0.000000	4.558317	0.000000	0.000000	0.000000	0.315830	0.120065	0.192913	0.000000	0.000000	3.000000	19.000000	0.000000
2666.249287	-0.020647	0.570103	0.270634	87.215897	105.305893	164.526215	-2.035843	0.000000	4.566765	0.000000	0.000000	0.000000	0.315830	0.120065	0.192913	0.000000	0.000000	3.000000	19.000000	0.000000
2666.252621	-0.019589	0.570481	0.271128	87.215897	105.305893	164.526215	-2.035843	0.000000	4.566765	0.000000	0.000000	0.000000	0.317571	0.113334	0.148296	0.000000	0.000000	3.000000	19.000000	0.000000
2666.255954	-0.019589	0.570481	0.271128	87.215897	105.305893	164.526215	-2.035843	0.000000	4.566765	0.000000	0.000000	0.000000	0.317571	0.113334	0.148296	0.000000	0.000000	3.000000	19.000000	0.000000
2666.259287	-0.019589	0.570481	0.271128	88.247772	114.673470	173.243423	-2.017825	0.000000	4.574755	0.000000	0.000000	0.000000	0.317571	0.113334	0.148296	0.000000	0.000000	3.000000	19.000000	0.000000
2666.262621	-0.018419	0.570840	0.271372	88.247772	114.673470	173.243423	-2.017825	0.000000	4.574755	0.000000	0.000000	0.000000	0.351040	0.107814	0.073093	0.000000	0.000000	3.000000	19.000000	0.000000
2666.265954	-0.018419	0.570840	0.271372	88.247772	114.673470	173.243423	-2.017825	0.000000	4.574755	0.000000	0.000000	0.000000	0.351040	0.107814	0.073093	0.000000	0.000000	3.000000	19.000000	0.000000
2666.269287	-0.018419	0.570840	0.271372	88.944633	133.606186	-168.338699	-1.999748	0.000000	4.582685	0.000000	0.000000	0.000000	0.351040	0.107814	0.073093	0.000000	0.000000	3.000000	19.000000	0.000000
2666.272621	-0.017208	0.571225	0.271386	88.944633	133.606186	-168.338699	-1.999748	0.000000	4.582685	0.000000	0.000000	0.000000	0.363257	0.115529	0.004287	0.000000	0.000000	3.000000	19.000000	0.000000
2666.275954	-0.017208	0.571225	0.271386	88.944633	133.606186	-168.338699	-1.999748	0.000000	4.582685	0.000000	0.000000	0.000000	0.363257	0.115529	0.004287	0.000000	0.000000	3.000000	19.000000	0.000000
2666.279287	-0.017208	0.571225	0.271386	89.255066	168.086853	-134.253937	-1.982441	0.000000	4.590199	0.000000	0.000000	0.000000	0.363257	0.115529	0.004287	0.000000	0.000000	3.000000	19.000000	0.000000
2666.282621	-0.016094	0.571648	0.271121	89.255066	168.086853	-134.253937	-1.982441	0.000000	4.590199	0.000000	0.000000	0.000000	0.333953	0.127035	-0.079564	0.000000	0.000000	3.000000	19.000000	0.000000
2666.285954	-0.016094	0.571648	0.271121	89.255066	168.086853	-134.253937	-1.982441	0.000000	4.590199	0.000000	0.000000	0.000000	0.333953	0.127035	-0.079564	0.000000	0.000000	3.000000	19.000000	0.000000
2666.289287	-0.016094	0.571648	0.271121	89.175514	-154.226089	-96.905121	-1.968163	0.000000	4.596340	0.000000	0.000000	0.000000	0.333953	0.127035	-0.079564	0.000000	0.000000	3.000000	19.000000	0.000000
2666.292621	-0.015116	0.572119	0.270634	89.175514	-154.226089	-96.905121	-1.968163	0.000000	4.596340	0.000000	0.000000	0.000000	0.293581	0.141144	-0.146109	0.000000	0.000000	3.000000	19.000000	0.000000
2666.295954	-0.015116	0.572119	0.270634	89.175514	-154.226089	-96.905121	-1.968163	0.000000	4.596340	0.000000	0.000000	0.000000	0.293581	0.141144	-0.146109	0.000000	0.000000	3.000000	19.000000	0.000000
2666.299287	-0.015116	0.572119	0.270634	88.871002	-133.061569	-76.036705	-1.957094	0.000000	4.601063	0.000000	0.000000	0.000000	0.293581	0.141144	-0.146109	0.000000	0.000000	3.000000	19.000000	0.000000
2666.302621	-0.014342	0.572556	0.269936	88.871002	-133.061569	-76.036705	-1.957094	0.000000	4.601063	0.000000	0.000000	0.000000	0.232252	0.131164	-0.209354	0.000000	0.000000	3.000000	19.000000	0.000000
2666.305954	-0.014342	0.572556	0.269936	88.871002	-133.061569	-76.036705	-1.957094	0.000000	4.601063	0.000000	0.000000	0.000000	0.232252	0.131164	-0.209354	0.000000	0.000000	3.000000	19.000000	0.000000
2666.309287	-0.014342	0.572556	0.269936	88.506165	-122.788582	-66.026070	-1.950197	0.000000	4.603991	0.000000	0.000000	0.000000	0.232252	0.131164	-0.209354	0.000000	0.000000	3.000000	19.000000	0.000000
2666.312621	-0.013808	0.573013	0.269108	88.506165	-122.788582	-66.026070	-1.950197	0.000000	4.603991	0.000000	0.000000	0.000000	0.160106	0.137132	-0.248381	0.000000	0.000000	3.000000	19.000000	0.000000
2666.315954	-0.013808	0.573013	0.269108	88.506165	-122.788582	-66.026070	-1.950197	0.000000	4.603991	0.000000	0.000000	0.000000	0.160106	0.137132	-0.248381	0.000000	0.000000	3.000000	19.000000	0.000000
2666.319287	-0.013808	0.573013	0.269108	88.181129	-117.893806	-61.340523	-1.947542	0.000000	4.605114	0.000000	0.000000	0.000000	0.160106	0.137132	-0.248381	0.000000	0.000000	3.000000	19.000000	0.000000
2666.322621	-0.013412	0.573459	0.268217	88.181129	-117.893806	-61.340523	-1.947542	0.000000	4.605114	0.000000	0.000000	0.000000	0.118759	0.133850	-0.267370	0.000000	0.000000	3.000000	19.000000	0.000000
2666.325954	-0.013412	0.573459	0.268217	88.181129	-117.893806	-61.340523	-1.947542	0.000000	4.605114	0.000000	0.000000	0.000000	0.118759	0.133850	-0.267370	0.000000	0.000000	3.000000	19.000000	0.000000
2666.329287	-0.013412	0.573459	0.268217	88.001396	-116.582481	-60.151276	-1.947266	0.000000	4.605231	0.000000	0.000000	0.000000	0.118759	0.133850	-0.267370	0.000000	0.000000	3.000000	19.000000	0.000000
2666.332621	-0.013018	0.573847	0.267348	88.001396	-116.582481	-60.151276	-1.947266	0.000000	4.605231	0.000000	0.000000	0.000000	0.118358	0.116261	-0.260723	0.000000	0.000000	3.000000	19.000000	0.000000
2666.335954	-0.013018	0.573847	0.267348	88.001396	-116.582481	-60.151276	-1.947266	0.000000	4.605231	0.000000	0.000000	0.000000	0.118358	0.116261	-0.260723	0.000000	0.000000	3.000000	19.000000	0.000000
2666.339287	-0.013018	0.573847	0.267348	88.002373	-117.571037	-61.170273	-1.946871	0.000000	4.605399	0.000000	0.000000	0.000000	0.118358	0.116261	-0.260723	0.000000	0.000000	3.000000	19.000000	0.000000
2666.342621	-0.012487	0.574220	0.266526	88.002373	-117.571037	-61.170273	-1.946871	0.000000	4.605399	0.000000	0.000000	0.000000	0.159072	0.112057	-0.246390	0.000000	0.000000	3.000000	19.000000	0.000000
2666.345954	-0.012487	0.574220	0.266526	88.002373	-117.571037	-61.170273	-1.946871	0.000000	4.605399	0.000000	0.000000	0.000000	0.159072	0.112057	-0.246390	0.000000	0.000000	3.000000	19.000000	0.000000
2666.349287	-0.012487	0.574220	0.266526	88.045052	-118.161835	-61.789589	-1.944187	0.000000	4.606532	0.000000	0.000000	0.000000	0.159072	0.112057	-0.246390	0.000000	0.000000	3.000000	19.000000	0.000000
2666.352621	-0.011823	0.574567	0.265800	88.045052	-118.161835	-61.789589	-1.944187	0.000000	4.606532	0.000000	0.000000	0.000000	0.199440	0.104108	-0.217815	0.000000	0.000000	3.000000	19.000000	0.000000
2666.355954	-0.011823	0.574567	0.265800	88.045052	-118.161835	-61.789589	-1.944187	0.000000	4.606532	0.000000	0.000000	0.000000	0.199440	0.104108	-0.217815	0.000000	0.000000	3.000000	19.000000	0.000000
2666.359287	-0.011823	0.574567	0.265800	88.073189	-116.796875	-60.486771	-1.938911	0.000000	4.608755	0.000000	0.000000	0.000000	0.199440	0.104108	-0.217815	0.000000	0.000000	3.000000	19.000000	0.000000
2666.362621	-0.010989	0.574866	0.265158	88.073189	-116.796875	-60.486771	-1.938911	0.000000	4.608755	0.000000	0.000000	0.000000	0.250097	0.089651	-0.192528	0.000000	0.000000	3.000000	19.000000	0.000000
2666.365954	-0.010989	0.574866	0.265158	88.073189	-116.796875	-60.486771	-1.938911	0.000000	4.608755	0.000000	0.000000	0.000000	0.250097	0.089651	-0.192528	0.000000	0.000000	3.000000	19.000000	0.000000
2666.369287	-0.010989	0.574866	0.265158	88.112282	-114.162415	-57.926468	-1.930577	0.000000	4.612252	0.000000	0.000000	0.000000	0.250097	0.089651	-0.192528	0.000000	0.000000	3.000000	19.000000	0.000000
2666.372621	-0.010123	0.575147	0.264533	88.112282	-114.162415	-57.926468	-1.930577	0.000000	4.612252	0.000000	0.000000	0.000000	0.259860	0.084204	-0.187554	0.000000	0.000000	3.000000	19.000000	0.000000
2666.375954	-0.010123	0.575147	0.264533	88.112282	-114.162415	-57.926468	-1.930577	0.000000	4.612252	0.000000	0.000000	0.000000	0.259860	0.084204	-0.187554	0.000000	0.000000	3.000000	19.000000	0.000000
2666.379287	-0.010123	0.575147	0.264533	88.117477	-109.733864	-53.599903	-1.921598	0.000000	4.616001	0.000000	0.000000	0.000000	0.259860	0.084204	-0.187554	0.000000	0.000000	3.000000	19.000000	0.000000
2666.382621	-0.009156	0.575353	0.263950	88.117477	-109.733864	-53.599903	-1.921598	0.000000	4.616001	0.000000	0.000000	0.000000	0.290059	0.061798	-0.174981	0.000000	0.000000	3.000000	19.000000	0.000000
2666.385954	-0.009156	0.575353	0.263950	88.117477	-109.733864	-53.599903	-1.921598	0.000000	4.616001	0.000000	0.000000	0.000000	0.290059	0.061798	-0.174981	0.000000	0.000000	3.000000	19.000000	0.000000
2666.389287	-0.009156	0.575353	0.263950	88.012390	-104.073906	-48.095360	-1.910790	0.000000	4.620485	0.000000	0.000000	0.000000	0.290059	0.061798	-0.174981	0.000000	0.000000	3.000000	19.000000	0.000000
2666.392621	-0.008293	0.575497	0.263358	88.012390	-104.073906	-48.095360	-1.910790	0.000000	4.620485	0.000000	0.000000	0.000000	0.258825	0.043177	-0.177505	0.000000	0.000000	3.000000	19.000000	0.000000
2666.395954	-0.008293	0.575497	0.263358	88.012390	-104.073906	-48.095360	-1.910790	0.000000	4.620485	0.000000	0.000000	0.000000	0.258825	0.043177	-0.177505	0.000000	0.000000	3.000000	19.000000	0.000000
2666.399287	-0.008293	0.575497	0.263358	87.828407	-98.315094	-42.516335	-1.901519	0.000000	4.624308	0.000000	0.000000	0.000000	0.258825	0.043177	-0.177505	0.000000	0.000000	3.000000	19.000000	0.000000
2666.402621	-0.008293	0.575497	0.263358	87.828407	-98.315094	-42.516335	-1.901519	0.000000	4.624308	0.000000	0.000000	0.000000	0.258825	0.043177	-0.177505	0.000000	0.000000	3.000000	19.000000	0.000000
2666.405954	-0.007534	0.575640	0.262764	87.828407	-98.315094	-42.516335	-1.901519	0.000000	4.624308	0.000000	0.000000	0.000000	0.227644	0.043023	-0.178369	0.000000	0.000000	3.000000	19.000000	0.000000
2666.409287	-0.007534	0.575640	0.262764	87.617393	-93.329002	-37.713604	-1.901519	0.000000	4.624308	0.000000	0.000000	0.000000	0.227644	0.043023	-0.178369	0.000000	0.000000	3.000000	19.000000	0.000000
2666.412621	-0.006811	0.575783	0.262167	87.617393	-93.329002	-37.713604	-1.901519	0.000000	4.624308	0.000000	0.000000	0.000000	0.217026	0.042865	-0.178942	0.000000	0.000000	3.000000	19.000000	0.000000
2666.415954	-0.006811	0.575783	0.262167	87.617393	-93.329002	-37.713604	-1.901519	0.000000	4.624308	0.000000	0.000000	0.000000	0.217026	0.042865	-0.178942	0.000000	0.000000	3.000000	19.000000	0.000000
2666.419287	-0.006811	0.575783	0.262167	87.431511	-89.031792	-33.585644	-1.886514	0.000000	4.630449	0.000000	0.000000	0.000000	0.217026	0.042865	-0.178942	0.000000	0.000000	3.000000	19.000000	0.000000
2666.422621	-0.005987	0.575975	0.261623	87.431511	-89.031792	-33.585644	-1.886514	0.000000	4.630449	0.000000	0.000000	0.000000	0.247244	0.057462	-0.163223	0.000000	0.000000	3.000000	19.000000	0.000000
2666.425954	-0.005987	0.575975	0.261623	87.431511	-89.031792	-33.585644	-1.886514	0.000000	4.630449	0.000000	0.000000	0.000000	0.247244	0.057462	-0.163223	0.000000	0.000000	3.000000	19.000000	0.000000
2666.429287	-0.005987	0.575975	0.261623	87.317810	-85.226524	-29.911226	-1.877358	0.000000	4.634170	0.000000	0.000000	0.000000	0.247244	0.057462	-0.163223	0.000000	0.000000	3.000000	19.000000	0.000000
2666.432621	-0.005130	0.576149	0.261096	87.317810	-85.226524	-29.911226	-1.877358	0.000000	4.634170	0.000000	0.000000	0.000000	0.257061	0.052140	-0.158186	0.000000	0.000000	3.000000	19.000000	0.000000
2666.435954	-0.005130	0.576149	0.261096	87.317810	-85.226524	-29.911226	-1.877358	0.000000	4.634170	0.000000	0.000000	0.000000	0.257061	0.052140	-0.158186	0.000000	0.000000	3.000000	19.000000	0.000000
2666.439287	-0.005130	0.576149	0.261096	87.287544	-81.545494	-26.316483	-1.867538	0.000000	4.638135	0.000000	0.000000	0.000000	0.257061	0.052140	-0.158186	0.000000	0.000000	3.000000	19.000000	0.000000
2666.442621	-0.004241	0.576332	0.260627	87.287544	-81.545494	-26.316483	-1.867538	0.000000	4.638135	0.000000	0.000000	0.000000	0.266800	0.054984	-0.140697	0.000000	0.000000	3.000000	19.000000	0.000000
2666.445954	-0.004241	0.576332	0.260627	87.287544	-81.545494	-26.316483	-1.867538	0.000000	4.638135	0.000000	0.000000	0.000000	0.266800	0.054984	-0.140697	0.000000	0.000000	3.000000	19.000000	0.000000
2666.449287	-0.004241	0.576332	0.260627	87.267197	-78.139946	-22.987211	-1.856796	0.000000	4.642447	0.000000	0.000000	0.000000	0.266800	0.054984	-0.140697	0.000000	0.000000	3.000000	19.000000	0.000000
2666.452621	-0.003318	0.576476	0.260163	87.267197	-78.139946	-22.987211	-1.856796	0.000000	4.642447	0.000000	0.000000	0.000000	0.276658	0.043102	-0.139175	0.000000	0.000000	3.000000	19.000000	0.000000
2666.455954	-0.003318	0.576476	0.260163	87.267197	-78.139946	-22.987211	-1.856796	0.000000	4.642447	0.000000	0.000000	0.000000	0.276658	0.043102	-0.139175	0.000000	0.000000	3.000000	19.000000	0.000000
2666.459287	-0.003318	0.576476	0.260163	87.241249	-75.445946	-20.362938	-1.845447	0.000000	4.646969	0.000000	0.000000	0.000000	0.276658	0.043102	-0.139175	0.000000	0.000000	3.000000	19.000000	0.000000
2666.462621	-0.003318	0.576476	0.260163	87.241249	-75.445946	-20.362938	-1.845447	0.000000	4.646969	0.000000	0.000000	0.000000	0.276658	0.043102	-0.139175	0.000000	0.000000	3.000000	19.000000	0.000000
2666.465954	-0.002499	0.576597	0.259685	87.241249	-75.445946	-20.362938	-1.845447	0.000000	4.646969	0.000000	0.000000	0.000000	0.245684	0.036391	-0.143284	0.000000	0.000000	3.000000	19.000000	0.000000
2666.469287	-0.002499	0.576597	0.259685	87.216949	-73.051094	-18.027037	-1.845447	0.000000	4.646969	0.000000	0.000000	0.000000	0.245684	0.036391	-0.143284	0.000000	0.000000	3.000000	19.000000	0.000000
2666.472621	-0.001784	0.576757	0.259200	87.216949	-73.051094	-18.027037	-1.845447	0.000000	4.646969	0.000000	0.000000	0.000000	0.214755	0.048031	-0.145753	0.000000	0.000000	3.000000	19.000000	0.000000
2666.475954	-0.001784	0.576757	0.259200	87.216949	-73.051094	-18.027037	-1.845447	0.000000	4.646969	0.000000	0.000000	0.000000	0.214755	0.048031	-0.145753	0.000000	0.000000	3.000000	19.000000	0.000000
2666.479287	-0.001784	0.576757	0.259200	87.196831	-70.587204	-15.605562	-1.827564	0.000000	4.654032	0.000000	0.000000	0.000000	0.214755	0.048031	-0.145753	0.000000	0.000000	3.000000	19.000000	0.000000
2666.482621	-0.001205	0.576922	0.258742	87.196831	-70.587204	-15.605562	-1.827564	0.000000	4.654032	0.000000	0.000000	0.000000	0.173668	0.049421	-0.137193	0.000000	0.000000	3.000000	19.000000	0.000000
2666.485954	-0.001205	0.576922	0.258742	87.196831	-70.587204	-15.605562	-1.827564	0.000000	4.654032	0.000000	0.000000	0.000000	0.173668	0.049421	-0.137193	0.000000	0.000000	3.000000	19.000000	0.000000
2666.489287	-0.001205	0.576922	0.258742	87.201378	-68.125031	-13.167706	-1.821336	0.000000	4.656472	0.000000	0.000000	0.000000	0.173668	0.049421	-0.137193	0.000000	0.000000	3.000000	19.000000	0.000000
2666.492621	-0.000660	0.577042	0.258261	87.201378	-68.125031	-13.167706	-1.821336	0.000000	4.656472	0.000000	0.000000	0.000000	0.163264	0.036069	-0.144505	0.000000	0.000000	3.000000	19.000000	0.000000
2666.495954	-0.000660	0.577042	0.258261	87.201378	-68.125031	-13.167706	-1.821336	0.000000	4.656472	0.000000	0.000000	0.000000	0.163264	0.036069	-0.144505	0.000000	0.000000	3.000000	19.000000	0.000000
2666.499287	-0.000660	0.577042	0.258261	87.253342	-65.005180	-10.036347	-1.815768	0.000000	4.658646	0.000000	0.000000	0.000000	0.163264	0.036069	-0.144505	0.000000	0.000000	3.000000	19.000000	0.000000
2666.502621	-0.000660	0.577042	0.258261	87.253342	-65.005180	-10.036347	-1.815768	0.000000	4.658646	0.000000	0.000000	0.000000	0.163264	0.036069	-0.144505	0.000000	0.000000	3.000000	19.000000	0.000000
2666.505954	-0.000151	0.577118	0.257754	87.253342	-65.005180	-10.036347	-1.815768	0.000000	4.658646	0.000000	0.000000	0.000000	0.152863	0.022744	-0.151819	0.000000	0.000000	3.000000	19.000000	0.000000
2666.509287	-0.000151	0.577118	0.257754	87.390457	-60.461163	-5.412158	-1.815768	0.000000	4.658646	0.000000	0.000000	0.000000	0.152863	0.022744	-0.151819	0.000000	0.000000	3.000000	19.000000	0.000000
2666.512621	0.000324	0.577183	0.257187	87.390457	-60.461163	-5.412158	-1.815768	0.000000	4.658646	0.000000	0.000000	0.000000	0.142465	0.019628	-0.170120	0.000000	0.000000	3.000000	19.000000	0.000000
2666.515954	0.000324	0.577183	0.257187	87.390457	-60.461163	-5.412158	-1.815768	0.000000	4.658646	0.000000	0.000000	0.000000	0.142465	0.019628	-0.170120	0.000000	0.000000	3.000000	19.000000	0.000000
2666.519287	0.000324	0.577183	0.257187	87.610504	-53.564957	1.628191	-1.806856	0.000000	4.662110	0.000000	0.000000	0.000000	0.142465	0.019628	-0.170120	0.000000	0.000000	3.000000	19.000000	0.000000
2666.522621	0.000324	0.577183	0.257187	87.610504	-53.564957	1.628191	-1.806856	0.000000	4.662110	0.000000	0.000000	0.000000	0.142465	0.019628	-0.170120	0.000000	0.000000	3.000000	19.000000	0.000000
2666.525954	0.000832	0.577172	0.256524	87.610504	-53.564957	1.628191	-1.806856	0.000000	4.662110	0.000000	0.000000	0.000000	0.152370	-0.003357	-0.199096	0.000000	0.000000	3.000000	19.000000	0.000000
2666.529287	0.000832	0.577172	0.256524	87.861641	-42.926773	12.474940	-1.806856	0.000000	4.662110	0.000000	0.000000	0.000000	0.152370	-0.003357	-0.199096	0.000000	0.000000	3.000000	19.000000	0.000000
2666.532621	0.001406	0.577123	0.255756	87.861641	-42.926773	12.474940	-1.806856	0.000000	4.662110	0.000000	0.000000	0.000000	0.172335	-0.014625	-0.230219	0.000000	0.000000	3.000000	19.000000	0.000000
2666.535954	0.001406	0.577123	0.255756	87.861641	-42.926773	12.474940	-1.806856	0.000000	4.662110	0.000000	0.000000	0.000000	0.172335	-0.014625	-0.230219	0.000000	0.000000	3.000000	19.000000	0.000000
2666.539287	0.001406	0.577123	0.255756	88.041557	-28.260429	27.382530	-1.798484	0.000000	4.665346	0.000000	0.000000	0.000000	0.172335	-0.014625	-0.230219	0.000000	0.000000	3.000000	19.000000	0.000000
2666.542621	0.001979	0.577071	0.254848	88.041557	-28.260429	27.382530	-1.798484	0.000000	4.665346	0.000000	0.000000	0.000000	0.171846	-0.015764	-0.272525	0.000000	0.000000	3.000000	19.000000	0.000000
2666.545954	0.001979	0.577071	0.254848	88.041557	-28.260429	27.382530	-1.798484	0.000000	4.665346	0.000000	0.000000	0.000000	0.171846	-0.015764	-0.272525	0.000000	0.000000	3.000000	19.000000	0.000000
2666.549287	0.001979	0.577071	0.254848	88.047760	-11.052681	44.846252	-1.794934	0.000000	4.666713	0.000000	0.000000	0.000000	0.171846	-0.015764	-0.272525	0.000000	0.000000	3.000000	19.000000	0.000000
2666.552621	0.002651	0.577002	0.253846	88.047760	-11.052681	44.846252	-1.794934	0.000000	4.666713	0.000000	0.000000	0.000000	0.201684	-0.020519	-0.300590	0.000000	0.000000	3.000000	19.000000	0.000000
2666.555954	0.002651	0.577002	0.253846	88.047760	-11.052681	44.846252	-1.794934	0.000000	4.666713	0.000000	0.000000	0.000000	0.201684	-0.020519	-0.300590	0.000000	0.000000	3.000000	19.000000	0.000000
2666.559287	0.002651	0.577002	0.253846	87.858536	3.813979	59.945347	-1.790336	0.000000	4.668478	0.000000	0.000000	0.000000	0.201684	-0.020519	-0.300590	0.000000	0.000000	3.000000	19.000000	0.000000
2666.562621	0.003422	0.576952	0.252713	87.858536	3.813979	59.945347	-1.790336	0.000000	4.668478	0.000000	0.000000	0.000000	0.231261	-0.015243	-0.339989	0.000000	0.000000	3.000000	19.000000	0.000000
2666.565954	0.003422	0.576952	0.252713	87.858536	3.813979	59.945347	-1.790336	0.000000	4.668478	0.000000	0.000000	0.000000	0.231261	-0.015243	-0.339989	0.000000	0.000000	3.000000	19.000000	0.000000
2666.569287	0.003422	0.576952	0.252713	87.516113	13.436519	69.747513	-1.784917	0.000000	4.670554	0.000000	0.000000	0.000000	0.231261	-0.015243	-0.339989	0.000000	0.000000	3.000000	19.000000	0.000000
2666.572621	0.004257	0.576945	0.251489	87.516113	13.436519	69.747513	-1.784917	0.000000	4.670554	0.000000	0.000000	0.000000	0.250547	-0.001949	-0.366963	0.000000	0.000000	3.000000	19.000000	0.000000
2666.575954	0.004257	0.576945	0.251489	87.516113	13.436519	69.747513	-1.784917	0.000000	4.670554	0.000000	0.000000	0.000000	0.250547	-0.001949	-0.366963	0.000000	0.000000	3.000000	19.000000	0.000000
2666.579287	0.004257	0.576945	0.251489	87.109169	17.285145	73.686478	-1.778955	0.000000	4.672828	0.000000	0.000000	0.000000	0.250547	-0.001949	-0.366963	0.000000	0.000000	3.000000	19.000000	0.000000
2666.582621	0.005224	0.576988	0.250206	87.109169	17.285145	73.686478	-1.778955	0.000000	4.672828	0.000000	0.000000	0.000000	0.289846	0.012763	-0.385187	0.000000	0.000000	3.000000	19.000000	0.000000
2666.585954	0.005224	0.576988	0.250206	87.109169	17.285145	73.686478	-1.778955	0.000000	4.672828	0.000000	0.000000	0.000000	0.289846	0.012763	-0.385187	0.000000	0.000000	3.000000	19.000000	0.000000
2666.589287	0.005224	0.576988	0.250206	86.734573	15.953277	72.293236	-1.771161	0.000000	4.675787	0.000000	0.000000	0.000000	0.289846	0.012763	-0.385187	0.000000	0.000000	3.000000	19.000000	0.000000
2666.592621	0.006286	0.577035	0.248836	86.734573	15.953277	72.293236	-1.771161	0.000000	4.675787	0.000000	0.000000	0.000000	0.318733	0.014204	-0.410819	0.000000	0.000000	3.000000	19.000000	0.000000
2666.595954	0.006286	0.577035	0.248836	86.734573	15.953277	72.293236	-1.771161	0.000000	4.675787	0.000000	0.000000	0.000000	0.318733	0.014204	-0.410819	0.000000	0.000000	3.000000	19.000000	0.000000
2666.599287	0.006286	0.577035	0.248836	86.380150	13.502314	69.720276	-1.762216	0.000000	4.679166	0.000000	0.000000	0.000000	0.318733	0.014204	-0.410819	0.000000	0.000000	3.000000	19.000000	0.000000
2666.602621	0.007443	0.577120	0.247343	86.380150	13.502314	69.720276	-1.762216	0.000000	4.679166	0.000000	0.000000	0.000000	0.347210	0.025550	-0.447948	0.000000	0.000000	3.000000	19.000000	0.000000
2666.605954	0.007443	0.577120	0.247343	86.380150	13.502314	69.720276	-1.762216	0.000000	4.679166	0.000000	0.000000	0.000000	0.347210	0.025550	-0.447948	0.000000	0.000000	3.000000	19.000000	0.000000
2666.609287	0.007443	0.577120	0.247343	86.021423	11.645356	67.734665	-1.752346	0.000000	4.682871	0.000000	0.000000	0.000000	0.347210	0.025550	-0.447948	0.000000	0.000000	3.000000	19.000000	0.000000
2666.612621	0.008695	0.577226	0.245743	86.021423	11.645356	67.734665	-1.752346	0.000000	4.682871	0.000000	0.000000	0.000000	0.375379	0.031693	-0.479929	0.000000	0.000000	3.000000	19.000000	0.000000
2666.615954	0.008695	0.577226	0.245743	86.021423	11.645356	67.734665	-1.752346	0.000000	4.682871	0.000000	0.000000	0.000000	0.375379	0.031693	-0.479929	0.000000	0.000000	3.000000	19.000000	0.000000
2666.619287	0.008695	0.577226	0.245743	85.682350	10.651196	66.624741	-1.741423	0.000000	4.686944	0.000000	0.000000	0.000000	0.375379	0.031693	-0.479929	0.000000	0.000000	3.000000	19.000000	0.000000
2666.622621	0.010072	0.577335	0.244054	85.682350	10.651196	66.624741	-1.741423	0.000000	4.686944	0.000000	0.000000	0.000000	0.413236	0.032728	-0.506860	0.000000	0.000000	3.000000	19.000000	0.000000
2666.625954	0.010072	0.577335	0.244054	85.682350	10.651196	66.624741	-1.741423	0.000000	4.686944	0.000000	0.000000	0.000000	0.413236	0.032728	-0.506860	0.000000	0.000000	3.000000	19.000000	0.000000
2666.629287	0.010072	0.577335	0.244054	85.368446	10.077090	65.933395	-1.728753	0.000000	4.691633	0.000000	0.000000	0.000000	0.413236	0.032728	-0.506860	0.000000	0.000000	3.000000	19.000000	0.000000
2666.632621	0.011507	0.577458	0.242224	85.368446	10.077090	65.933395	-1.728753	0.000000	4.691633	0.000000	0.000000	0.000000	0.430478	0.036956	-0.548867	0.000000	0.000000	3.000000	19.000000	0.000000
2666.635954	0.011507	0.577458	0.242224	85.368446	10.077090	65.933395	-1.728753	0.000000	4.691633	0.000000	0.000000	0.000000	0.430478	0.036956	-0.548867	0.000000	0.000000	3.000000	19.000000	0.000000
2666.639287	0.011507	0.577458	0.242224	85.098991	9.684587	65.420563	-1.715759	0.000000	4.696400	0.000000	0.000000	0.000000	0.430478	0.036956	-0.548867	0.000000	0.000000	3.000000	19.000000	0.000000
2666.642621	0.013131	0.577660	0.240287	85.098991	9.684587	65.420563	-1.715759	0.000000	4.696400	0.000000	0.000000	0.000000	0.487235	0.060511	-0.581087	0.000000	0.000000	3.000000	19.000000	0.000000
2666.645954	0.013131	0.577660	0.240287	85.098991	9.684587	65.420563	-1.715759	0.000000	4.696400	0.000000	0.000000	0.000000	0.487235	0.060511	-0.581087	0.000000	0.000000	3.000000	19.000000	0.000000
2666.649287	0.013131	0.577660	0.240287	84.867828	9.557872	65.156311	-1.699926	0.000000	4.702154	0.000000	0.000000	0.000000	0.487235	0.060511	-0.581087	0.000000	0.000000	3.000000	19.000000	0.000000
2666.652621	0.014943	0.577923	0.238259	84.867828	9.557872	65.156311	-1.699926	0.000000	4.702154	0.000000	0.000000	0.000000	0.543393	0.078882	-0.608313	0.000000	0.000000	3.000000	19.000000	0.000000
2666.655954	0.014943	0.577923	0.238259	84.867828	9.557872	65.156311	-1.699926	0.000000	4.702154	0.000000	0.000000	0.000000	0.543393	0.078882	-0.608313	0.000000	0.000000	3.000000	19.000000	0.000000
2666.659287	0.014943	0.577923	0.238259	84.675827	9.787565	65.249374	-1.681065	0.000000	4.708930	0.000000	0.000000	0.000000	0.543393	0.078882	-0.608313	0.000000	0.000000	3.000000	19.000000	0.000000
2666.662621	0.017005	0.578251	0.236168	84.675827	9.787565	65.249374	-1.681065	0.000000	4.708930	0.000000	0.000000	0.000000	0.618802	0.098610	-0.627289	0.000000	0.000000	3.000000	19.000000	0.000000
2666.665954	0.017005	0.578251	0.236168	84.675827	9.787565	65.249374	-1.681065	0.000000	4.708930	0.000000	0.000000	0.000000	0.618802	0.098610	-0.627289	0.000000	0.000000	3.000000	19.000000	0.000000
2666.669287	0.017005	0.578251	0.236168	84.518166	9.931976	65.222618	-1.657727	0.000000	4.717196	0.000000	0.000000	0.000000	0.618802	0.098610	-0.627289	0.000000	0.000000	3.000000	19.000000	0.000000
2666.672621	0.019317	0.578704	0.234017	84.518166	9.931976	65.222618	-1.657727	0.000000	4.717196	0.000000	0.000000	0.000000	0.693395	0.135858	-0.645333	0.000000	0.000000	3.000000	19.000000	0.000000
2666.675954	0.019317	0.578704	0.234017	84.518166	9.931976	65.222618	-1.657727	0.000000	4.717196	0.000000	0.000000	0.000000	0.693395	0.135858	-0.645333	0.000000	0.000000	3.000000	19.000000	0.000000
2666.679287	0.019317	0.578704	0.234017	84.394928	9.907714	65.043526	-1.629734	0.000000	4.726940	0.000000	0.000000	0.000000	0.693395	0.135858	-0.645333	0.000000	0.000000	3.000000	19.000000	0.000000
2666.682621	0.021712	0.579270	0.231859	84.394928	9.907714	65.043526	-1.629734	0.000000	4.726940	0.000000	0.000000	0.000000	0.718515	0.169642	-0.647491	0.000000	0.000000	3.000000	19.000000	0.000000
2666.685954	0.021712	0.579270	0.231859	84.394928	9.907714	65.043526	-1.629734	0.000000	4.726940	0.000000	0.000000	0.000000	0.718515	0.169642	-0.647491	0.000000	0.000000	3.000000	19.000000	0.000000
2666.689287	0.021712	0.579270	0.231859	84.308868	9.955871	65.872322	-1.599554	0.000000	4.737238	0.000000	0.000000	0.000000	0.718515	0.169642	-0.647491	0.000000	0.000000	3.000000	19.000000	0.000000
2666.692621	0.024190	0.579990	0.229718	84.308868	9.955871	65.872322	-1.599554	0.000000	4.737238	0.000000	0.000000	0.000000	0.743628	0.216121	-0.642376	0.000000	0.000000	3.000000	19.000000	0.000000
2666.695954	0.024190	0.579990	0.229718	84.308868	9.955871	65.872322	-1.599554	0.000000	4.737238	0.000000	0.000000	0.000000	0.743628	0.216121	-0.642376	0.000000	0.000000	3.000000	19.000000	0.000000
2666.699287	0.024190	0.579990	0.229718	84.253960	9.958925	68.306999	-1.566939	0.000000	4.748126	0.000000	0.000000	0.000000	0.743628	0.216121	-0.642376	0.000000	0.000000	3.000000	19.000000	0.000000
2666.702621	0.026819	0.580833	0.227629	84.253960	9.958925	68.306999	-1.566939	0.000000	4.748126	0.000000	0.000000	0.000000	0.788512	0.252802	-0.626679	0.000000	0.000000	3.000000	19.000000	0.000000
2666.705954	0.026819	0.580833	0.227629	84.253960	9.958925	68.306999	-1.566939	0.000000	4.748126	0.000000	0.000000	0.000000	0.788512	0.252802	-0.626679	0.000000	0.000000	3.000000	19.000000	0.000000
2666.709287	0.026819	0.580833	0.227629	84.233055	9.279735	70.047752	-1.530328	0.000000	4.760052	0.000000	0.000000	0.000000	0.788512	0.252802	-0.626679	0.000000	0.000000	3.000000	19.000000	0.000000
2666.712621	0.029694	0.581819	0.225599	84.233055	9.279735	70.047752	-1.530328	0.000000	4.760052	0.000000	0.000000	0.000000	0.862521	0.295838	-0.608847	0.000000	0.000000	3.000000	19.000000	0.000000
2666.715954	0.029694	0.581819	0.225599	84.233055	9.279735	70.047752	-1.530328	0.000000	4.760052	0.000000	0.000000	0.000000	0.862521	0.295838	-0.608847	0.000000	0.000000	3.000000	19.000000	0.000000
2666.719287	0.029694	0.581819	0.225599	84.262024	7.402646	70.040688	-1.487643	0.000000	4.773564	0.000000	0.000000	0.000000	0.862521	0.295838	-0.608847	0.000000	0.000000	3.000000	19.000000	0.000000
2666.722621	0.032686	0.582837	0.223653	84.262024	7.402646	70.040688	-1.487643	0.000000	4.773564	0.000000	0.000000	0.000000	0.897654	0.305300	-0.583794	0.000000	0.000000	3.000000	19.000000	0.000000
2666.725954	0.032686	0.582837	0.223653	84.262024	7.402646	70.040688	-1.487643	0.000000	4.773564	0.000000	0.000000	0.000000	0.897654	0.305300	-0.583794	0.000000	0.000000	3.000000	19.000000	0.000000
2666.729287	0.032686	0.582837	0.223653	84.313423	4.655452	68.671265	-1.441021	0.000000	4.787845	0.000000	0.000000	0.000000	0.897654	0.305300	-0.583794	0.000000	0.000000	3.000000	19.000000	0.000000
2666.732621	0.035695	0.583970	0.221730	84.313423	4.655452	68.671265	-1.441021	0.000000	4.787845	0.000000	0.000000	0.000000	0.902825	0.340094	-0.577073	0.000000	0.000000	3.000000	19.000000	0.000000
2666.735954	0.035695	0.583970	0.221730	84.313423	4.655452	68.671265	-1.441021	0.000000	4.787845	0.000000	0.000000	0.000000	0.902825	0.340094	-0.577073	0.000000	0.000000	3.000000	19.000000	0.000000
2666.739287	0.035695	0.583970	0.221730	84.341820	1.627253	66.291328	-1.392682	0.000000	4.802128	0.000000	0.000000	0.000000	0.902825	0.340094	-0.577073	0.000000	0.000000	3.000000	19.000000	0.000000
2666.742621	0.038848	0.585133	0.219771	84.341820	1.627253	66.291328	-1.392682	0.000000	4.802128	0.000000	0.000000	0.000000	0.945745	0.348933	-0.587774	0.000000	0.000000	3.000000	19.000000	0.000000
2666.745954	0.038848	0.585133	0.219771	84.341820	1.627253	66.291328	-1.392682	0.000000	4.802128	0.000000	0.000000	0.000000	0.945745	0.348933	-0.587774	0.000000	0.000000	3.000000	19.000000	0.000000
2666.749287	0.038848	0.585133	0.219771	84.352676	-1.101966	63.288719	-1.340351	0.000000	4.816997	0.000000	0.000000	0.000000	0.945745	0.348933	-0.587774	0.000000	0.000000	3.000000	19.000000	0.000000
2666.752621	0.042105	0.586291	0.217698	84.352676	-1.101966	63.288719	-1.340351	0.000000	4.816997	0.000000	0.000000	0.000000	0.977115	0.347457	-0.621665	0.000000	0.000000	3.000000	19.000000	0.000000
2666.755954	0.042105	0.586291	0.217698	84.352676	-1.101966	63.288719	-1.340351	0.000000	4.816997	0.000000	0.000000	0.000000	0.977115	0.347457	-0.621665	0.000000	0.000000	3.000000	19.000000	0.000000
2666.759287	0.042105	0.586291	0.217698	84.361076	-3.484057	60.439049	-1.285043	0.000000	4.832046	0.000000	0.000000	0.000000	0.977115	0.347457	-0.621665	0.000000	0.000000	3.000000	19.000000	0.000000
2666.762621	0.045428	0.587453	0.215461	84.361076	-3.484057	60.439049	-1.285043	0.000000	4.832046	0.000000	0.000000	0.000000	0.997053	0.348489	-0.671224	0.000000	0.000000	3.000000	19.000000	0.000000
2666.765954	0.045428	0.587453	0.215461	84.361076	-3.484057	60.439049	-1.285043	0.000000	4.832046	0.000000	0.000000	0.000000	0.997053	0.348489	-0.671224	0.000000	0.000000	3.000000	19.000000	0.000000
2666.769287	0.045428	0.587453	0.215461	84.367722	-5.759810	57.700142	-1.227628	0.000000	4.846951	0.000000	0.000000	0.000000	0.997053	0.348489	-0.671224	0.000000	0.000000	3.000000	19.000000	0.000000
2666.772621	0.048845	0.588669	0.213027	84.367722	-5.759810	57.700142	-1.227628	0.000000	4.846951	0.000000	0.000000	0.000000	1.024946	0.364635	-0.730267	0.000000	0.000000	3.000000	19.000000	0.000000
2666.775954	0.048845	0.588669	0.213027	84.367722	-5.759810	57.700142	-1.227628	0.000000	4.846951	0.000000	0.000000	0.000000	1.024946	0.364635	-0.730267	0.000000	0.000000	3.000000	19.000000	0.000000
2666.779287	0.048845	0.588669	0.213027	84.362717	-8.276050	55.121174	-1.167484	0.000000	4.861788	0.000000	0.000000	0.000000	1.024946	0.364635	-0.730267	0.000000	0.000000	3.000000	19.000000	0.000000
2666.782621	0.052355	0.589890	0.210452	84.362717	-8.276050	55.121174	-1.167484	0.000000	4.861788	0.000000	0.000000	0.000000	1.052939	0.366520	-0.772444	0.000000	0.000000	3.000000	19.000000	0.000000
2666.785954	0.052355	0.589890	0.210452	84.362717	-8.276050	55.121174	-1.167484	0.000000	4.861788	0.000000	0.000000	0.000000	1.052939	0.366520	-0.772444	0.000000	0.000000	3.000000	19.000000	0.000000
2666.789287	0.052355	0.589890	0.210452	84.325012	-11.594025	52.234612	-1.104036	0.000000	4.876587	0.000000	0.000000	0.000000	1.052939	0.366520	-0.772444	0.000000	0.000000	3.000000	19.000000	0.000000
2666.792621	0.055828	0.591117	0.207744	84.325012	-11.594025	52.234612	-1.104036	0.000000	4.876587	0.000000	0.000000	0.000000	1.041996	0.368011	-0.812259	0.000000	0.000000	3.000000	19.000000	0.000000
2666.795954	0.055828	0.591117	0.207744	84.325012	-11.594025	52.234612	-1.104036	0.000000	4.876587	0.000000	0.000000	0.000000	1.041996	0.368011	-0.812259	0.000000	0.000000	3.000000	19.000000	0.000000
2666.799287	0.055828	0.591117	0.207744	84.222466	-15.870790	48.029274	-1.039887	0.000000	4.890668	0.000000	0.000000	0.000000	1.041996	0.368011	-0.812259	0.000000	0.000000	3.000000	19.000000	0.000000
2666.802621	0.059208	0.592346	0.204994	84.222466	-15.870790	48.029274	-1.039887	0.000000	4.890668	0.000000	0.000000	0.000000	1.013860	0.368621	-0.824983	0.000000	0.000000	3.000000	19.000000	0.000000
2666.805954	0.059208	0.592346	0.204994	84.222466	-15.870790	48.029274	-1.039887	0.000000	4.890668	0.000000	0.000000	0.000000	1.013860	0.368621	-0.824983	0.000000	0.000000	3.000000	19.000000	0.000000
2666.809287	0.059208	0.592346	0.204994	84.054260	-20.403393	43.514744	-0.975832	0.000000	4.903851	0.000000	0.000000	0.000000	1.013860	0.368621	-0.824983	0.000000	0.000000	3.000000	19.000000	0.000000
2666.812621	0.062590	0.593583	0.202227	84.054260	-20.403393	43.514744	-0.975832	0.000000	4.903851	0.000000	0.000000	0.000000	1.014884	0.371170	-0.830230	0.000000	0.000000	3.000000	19.000000	0.000000
2666.815954	0.062590	0.593583	0.202227	84.054260	-20.403393	43.514744	-0.975832	0.000000	4.903851	0.000000	0.000000	0.000000	1.014884	0.371170	-0.830230	0.000000	0.000000	3.000000	19.000000	0.000000
2666.819287	0.062590	0.593583	0.202227	83.850563	-24.468660	39.743206	-0.909508	0.000000	4.916583	0.000000	0.000000	0.000000	1.014884	0.371170	-0.830230	0.000000	0.000000	3.000000	19.000000	0.000000
2666.822621	0.065852	0.594828	0.199454	83.850563	-24.468660	39.743206	-0.909508	0.000000	4.916583	0.000000	0.000000	0.000000	0.978377	0.373669	-0.831763	0.000000	0.000000	3.000000	19.000000	0.000000
2666.825954	0.065852	0.594828	0.199454	83.850563	-24.468660	39.743206	-0.909508	0.000000	4.916583	0.000000	0.000000	0.000000	0.978377	0.373669	-0.831763	0.000000	0.000000	3.000000	19.000000	0.000000
2666.829287	0.065852	0.594828	0.199454	83.680504	-27.319733	37.507950	-0.843764	0.000000	4.928292	0.000000	0.000000	0.000000	0.978377	0.373669	-0.831763	0.000000	0.000000	3.000000	19.000000	0.000000
2666.832621	0.068992	0.596082	0.196679	83.680504	-27.319733	37.507950	-0.843764	0.000000	4.928292	0.000000	0.000000	0.000000	0.942219	0.376155	-0.832765	0.000000	0.000000	3.000000	19.000000	0.000000
2666.835954	0.068992	0.596082	0.196679	83.680504	-27.319733	37.507950	-0.843764	0.000000	4.928292	0.000000	0.000000	0.000000	0.942219	0.376155	-0.832765	0.000000	0.000000	3.000000	19.000000	0.000000
2666.839287	0.068992	0.596082	0.196679	83.636780	-28.372829	37.047817	-0.778661	0.000000	4.938996	0.000000	0.000000	0.000000	0.942219	0.376155	-0.832765	0.000000	0.000000	3.000000	19.000000	0.000000
2666.842621	0.072071	0.597316	0.193848	83.636780	-28.372829	37.047817	-0.778661	0.000000	4.938996	0.000000	0.000000	0.000000	0.923436	0.370040	-0.849052	0.000000	0.000000	3.000000	19.000000	0.000000
2666.845954	0.072071	0.597316	0.193848	83.636780	-28.372829	37.047817	-0.778661	0.000000	4.938996	0.000000	0.000000	0.000000	0.923436	0.370040	-0.849052	0.000000	0.000000	3.000000	19.000000	0.000000
2666.849287	0.072071	0.597316	0.193848	83.734558	-27.847078	38.189354	-0.713030	0.000000	4.948897	0.000000	0.000000	0.000000	0.923436	0.370040	-0.849052	0.000000	0.000000	3.000000	19.000000	0.000000
2666.852621	0.075049	0.598535	0.190914	83.734558	-27.847078	38.189354	-0.713030	0.000000	4.948897	0.000000	0.000000	0.000000	0.893462	0.365884	-0.880187	0.000000	0.000000	3.000000	19.000000	0.000000
2666.855954	0.075049	0.598535	0.190914	83.734558	-27.847078	38.189354	-0.713030	0.000000	4.948897	0.000000	0.000000	0.000000	0.893462	0.365884	-0.880187	0.000000	0.000000	3.000000	19.000000	0.000000
2666.859287	0.075049	0.598535	0.190914	83.882019	-26.685520	40.048454	-0.647955	0.000000	4.957838	0.000000	0.000000	0.000000	0.893462	0.365884	-0.880187	0.000000	0.000000	3.000000	19.000000	0.000000
2666.862621	0.077871	0.599676	0.187933	83.882019	-26.685520	40.048454	-0.647955	0.000000	4.957838	0.000000	0.000000	0.000000	0.846639	0.342310	-0.894385	0.000000	0.000000	3.000000	19.000000	0.000000
2666.865954	0.077871	0.599676	0.187933	83.882019	-26.685520	40.048454	-0.647955	0.000000	4.957838	0.000000	0.000000	0.000000	0.846639	0.342310	-0.894385	0.000000	0.000000	3.000000	19.000000	0.000000
2666.869287	0.077871	0.599676	0.187933	84.052681	-25.186098	42.219296	-0.584709	0.000000	4.965694	0.000000	0.000000	0.000000	0.846639	0.342310	-0.894385	0.000000	0.000000	3.000000	19.000000	0.000000
2666.872621	0.080699	0.600811	0.184959	84.052681	-25.186098	42.219296	-0.584709	0.000000	4.965694	0.000000	0.000000	0.000000	0.848512	0.340253	-0.892299	0.000000	0.000000	3.000000	19.000000	0.000000
2666.875954	0.080699	0.600811	0.184959	84.052681	-25.186098	42.219296	-0.584709	0.000000	4.965694	0.000000	0.000000	0.000000	0.848512	0.340253	-0.892299	0.000000	0.000000	3.000000	19.000000	0.000000
2666.879287	0.080699	0.600811	0.184959	84.216019	-23.666922	44.237202	-0.518939	0.000000	4.972997	0.000000	0.000000	0.000000	0.848512	0.340253	-0.892299	0.000000	0.000000	3.000000	19.000000	0.000000
2666.882621	0.083537	0.601924	0.182012	84.216019	-23.666922	44.237202	-0.518939	0.000000	4.972997	0.000000	0.000000	0.000000	0.851170	0.334137	-0.883978	0.000000	0.000000	3.000000	19.000000	0.000000
2666.885954	0.083537	0.601924	0.182012	84.216019	-23.666922	44.237202	-0.518939	0.000000	4.972997	0.000000	0.000000	0.000000	0.851170	0.334137	-0.883978	0.000000	0.000000	3.000000	19.000000	0.000000
2666.889287	0.083537	0.601924	0.182012	84.344040	-22.488243	46.072060	-0.450424	0.000000	4.979671	0.000000	0.000000	0.000000	0.851170	0.334137	-0.883978	0.000000	0.000000	3.000000	19.000000	0.000000
2666.892621	0.086295	0.603005	0.179127	84.344040	-22.488243	46.072060	-0.450424	0.000000	4.979671	0.000000	0.000000	0.000000	0.827569	0.324102	-0.865651	0.000000	0.000000	3.000000	19.000000	0.000000
2666.895954	0.086295	0.603005	0.179127	84.344040	-22.488243	46.072060	-0.450424	0.000000	4.979671	0.000000	0.000000	0.000000	0.827569	0.324102	-0.865651	0.000000	0.000000	3.000000	19.000000	0.000000
2666.899287	0.086295	0.603005	0.179127	84.424866	-21.915606	47.339043	-0.381433	0.000000	4.985430	0.000000	0.000000	0.000000	0.827569	0.324102	-0.865651	0.000000	0.000000	3.000000	19.000000	0.000000
2666.902621	0.089039	0.604074	0.176308	84.424866	-21.915606	47.339043	-0.381433	0.000000	4.985430	0.000000	0.000000	0.000000	0.823096	0.320784	-0.845503	0.000000	0.000000	3.000000	19.000000	0.000000
2666.905954	0.089039	0.604074	0.176308	84.424866	-21.915606	47.339043	-0.381433	0.000000	4.985430	0.000000	0.000000	0.000000	0.823096	0.320784	-0.845503	0.000000	0.000000	3.000000	19.000000	0.000000
2666.909287	0.089039	0.604074	0.176308	84.463737	-21.849669	47.984085	-0.310255	0.000000	4.990365	0.000000	0.000000	0.000000	0.823096	0.320784	-0.845503	0.000000	0.000000	3.000000	19.000000	0.000000
2666.912621	0.091710	0.605189	0.173572	84.463737	-21.849669	47.984085	-0.310255	0.000000	4.990365	0.000000	0.000000	0.000000	0.801241	0.334599	-0.821017	0.000000	0.000000	3.000000	19.000000	0.000000
2666.915954	0.091710	0.605189	0.173572	84.463737	-21.849669	47.984085	-0.310255	0.000000	4.990365	0.000000	0.000000	0.000000	0.801241	0.334599	-0.821017	0.000000	0.000000	3.000000	19.000000	0.000000
2666.919287	0.091710	0.605189	0.173572	84.490845	-21.743109	48.562553	-0.238547	0.000000	4.994306	0.000000	0.000000	0.000000	0.801241	0.334599	-0.821017	0.000000	0.000000	3.000000	19.000000	0.000000
2666.922621	0.094337	0.606330	0.170901	84.490845	-21.743109	48.562553	-0.238547	0.000000	4.994306	0.000000	0.000000	0.000000	0.788366	0.342171	-0.801298	0.000000	0.000000	3.000000	19.000000	0.000000
2666.925954	0.094337	0.606330	0.170901	84.490845	-21.743109	48.562553	-0.238547	0.000000	4.994306	0.000000	0.000000	0.000000	0.788366	0.342171	-0.801298	0.000000	0.000000	3.000000	19.000000	0.000000
2666.929287	0.094337	0.606330	0.170901	84.510803	-21.572145	49.207012	-0.165577	0.000000	4.997258	0.000000	0.000000	0.000000	0.788366	0.342171	-0.801298	0.000000	0.000000	3.000000	19.000000	0.000000
2666.932621	0.096956	0.607518	0.168305	84.510803	-21.572145	49.207012	-0.165577	0.000000	4.997258	0.000000	0.000000	0.000000	0.785428	0.356353	-0.778804	0.000000	0.000000	3.000000	19.000000	0.000000
2666.935954	0.096956	0.607518	0.168305	84.510803	-21.572145	49.207012	-0.165577	0.000000	4.997258	0.000000	0.000000	0.000000	0.785428	0.356353	-0.778804	0.000000	0.000000	3.000000	19.000000	0.000000
2666.939287	0.096956	0.607518	0.168305	84.531837	-21.133474	50.235798	-0.090430	0.000000	4.999182	0.000000	0.000000	0.000000	0.785428	0.356353	-0.778804	0.000000	0.000000	3.000000	19.000000	0.000000
2666.942621	0.099596	0.608719	0.165788	84.531837	-21.133474	50.235798	-0.090430	0.000000	4.999182	0.000000	0.000000	0.000000	0.792132	0.360346	-0.755121	0.000000	0.000000	3.000000	19.000000	0.000000
2666.945954	0.099596	0.608719	0.165788	84.531837	-21.133474	50.235798	-0.090430	0.000000	4.999182	0.000000	0.000000	0.000000	0.792132	0.360346	-0.755121	0.000000	0.000000	3.000000	19.000000	0.000000
2666.949287	0.099596	0.608719	0.165788	84.575951	-20.169373	51.705101	-0.012185	0.000000	4.999985	0.000000	0.000000	0.000000	0.792132	0.360346	-0.755121	0.000000	0.000000	3.000000	19.000000	0.000000
2666.952621	0.102254	0.609926	0.163316	84.575951	-20.169373	51.705101	-0.012185	0.000000	4.999985	0.000000	0.000000	0.000000	0.797479	0.362128	-0.741507	0.000000	0.000000	3.000000	19.000000	0.000000
2666.955954	0.102254	0.609926	0.163316	84.575951	-20.169373	51.705101	-0.012185	0.000000	4.999985	0.000000	0.000000	0.000000	0.797479	0.362128	-0.741507	0.000000	0.000000	3.000000	19.000000	0.000000
2666.959287	0.102254	0.609926	0.163316	84.636482	-18.673801	53.735302	0.069008	0.000000	4.999524	0.000000	0.000000	0.000000	0.797479	0.362128	-0.741507	0.000000	0.000000	3.000000	19.000000	0.000000
2666.962621	0.104995	0.611148	0.160914	84.636482	-18.673801	53.735302	0.069008	0.000000	4.999524	0.000000	0.000000	0.000000	0.822324	0.366645	-0.720704	0.000000	0.000000	3.000000	19.000000	0.000000
2666.965954	0.104995	0.611148	0.160914	84.636482	-18.673801	53.735302	0.069008	0.000000	4.999524	0.000000	0.000000	0.000000	0.822324	0.366645	-0.720704	0.000000	0.000000	3.000000	19.000000	0.000000
2666.969287	0.104995	0.611148	0.160914	84.695999	-17.043068	55.872456	0.155143	0.000000	4.997592	0.000000	0.000000	0.000000	0.822324	0.366645	-0.720704	0.000000	0.000000	3.000000	19.000000	0.000000
2666.972621	0.107697	0.612378	0.158567	84.695999	-17.043068	55.872456	0.155143	0.000000	4.997592	0.000000	0.000000	0.000000	0.810445	0.368870	-0.704117	0.000000	0.000000	3.000000	19.000000	0.000000
2666.975954	0.107697	0.612378	0.158567	84.695999	-17.043068	55.872456	0.155143	0.000000	4.997592	0.000000	0.000000	0.000000	0.810445	0.368870	-0.704117	0.000000	0.000000	3.000000	19.000000	0.000000
2666.979287	0.107697	0.612378	0.158567	84.725258	-15.808453	57.568344	0.242414	0.000000	4.994120	0.000000	0.000000	0.000000	0.810445	0.368870	-0.704117	0.000000	0.000000	3.000000	19.000000	0.000000
2666.982621	0.110377	0.613598	0.156202	84.725258	-15.808453	57.568344	0.242414	0.000000	4.994120	0.000000	0.000000	0.000000	0.804020	0.366096	-0.709247	0.000000	0.000000	3.000000	19.000000	0.000000
2666.985954	0.110377	0.613598	0.156202	84.725258	-15.808453	57.568344	0.242414	0.000000	4.994120	0.000000	0.000000	0.000000	0.804020	0.366096	-0.709247	0.000000	0.000000	3.000000	19.000000	0.000000
2666.989287	0.110377	0.613598	0.156202	84.720810	-15.327192	58.484699	0.331431	0.000000	4.989003	0.000000	0.000000	0.000000	0.804020	0.366096	-0.709247	0.000000	0.000000	3.000000	19.000000	0.000000
2666.992621	0.113002	0.614822	0.153806	84.720810	-15.327192	58.484699	0.331431	0.000000	4.989003	0.000000	0.000000	0.000000	0.787680	0.367064	-0.719055	0.000000	0.000000	3.000000	19.000000	0.000000
2666.995954	0.113002	0.614822	0.153806	84.720810	-15.327192	58.484699	0.331431	0.000000	4.989003	0.000000	0.000000	0.000000	0.787680	0.367064	-0.719055	0.000000	0.000000	3.000000	19.000000	0.000000
2666.999287	0.113002	0.614822	0.153806	84.715240	-15.017638	59.232296	0.421190	0.000000	4.982229	0.000000	0.000000	0.000000	0.787680	0.367064	-0.719055	0.000000	0.000000	3.000000	19.000000	0.000000
2667.002621	0.115629	0.616027	0.151353	84.715240	-15.017638	59.232296	0.421190	0.000000	4.982229	0.000000	0.000000	0.000000	0.787914	0.361555	-0.735845	0.000000	0.000000	3.000000	19.000000	0.000000
2667.005954	0.115629	0.616027	0.151353	84.715240	-15.017638	59.232296	0.421190	0.000000	4.982229	0.000000	0.000000	0.000000	0.787914	0.361555	-0.735845	0.000000	0.000000	3.000000	19.000000	0.000000
2667.009287	0.115629	0.616027	0.151353	84.712387	-14.714654	60.028881	0.513575	0.000000	4.973554	0.000000	0.000000	0.000000	0.787914	0.361555	-0.735845	0.000000	0.000000	3.000000	19.000000	0.000000
2667.012621	0.118336	0.617171	0.148801	84.712387	-14.714654	60.028881	0.513575	0.000000	4.973554	0.000000	0.000000	0.000000	0.812247	0.343114	-0.765384	0.000000	0.000000	3.000000	19.000000	0.000000
2667.015954	0.118336	0.617171	0.148801	84.712387	-14.714654	60.028881	0.513575	0.000000	4.973554	0.000000	0.000000	0.000000	0.812247	0.343114	-0.765384	0.000000	0.000000	3.000000	19.000000	0.000000
2667.019287	0.118336	0.617171	0.148801	84.718025	-14.444822	60.549858	0.611510	0.000000	4.962465	0.000000	0.000000	0.000000	0.812247	0.343114	-0.765384	0.000000	0.000000	3.000000	19.000000	0.000000
2667.022621	0.121094	0.618253	0.146156	84.718025	-14.444822	60.549858	0.611510	0.000000	4.962465	0.000000	0.000000	0.000000	0.827234	0.324579	-0.793605	0.000000	0.000000	3.000000	19.000000	0.000000
2667.025954	0.121094	0.618253	0.146156	84.718025	-14.444822	60.549858	0.611510	0.000000	4.962465	0.000000	0.000000	0.000000	0.827234	0.324579	-0.793605	0.000000	0.000000	3.000000	19.000000	0.000000
2667.029287	0.121094	0.618253	0.146156	84.732178	-14.216746	61.209751	0.714219	0.000000	4.948726	0.000000	0.000000	0.000000	0.827234	0.324579	-0.793605	0.000000	0.000000	3.000000	19.000000	0.000000
2667.032621	0.123845	0.619294	0.143440	84.732178	-14.216746	61.209751	0.714219	0.000000	4.948726	0.000000	0.000000	0.000000	0.825227	0.312319	-0.814766	0.000000	0.000000	3.000000	19.000000	0.000000
2667.035954	0.123845	0.619294	0.143440	84.732178	-14.216746	61.209751	0.714219	0.000000	4.948726	0.000000	0.000000	0.000000	0.825227	0.312319	-0.814766	0.000000	0.000000	3.000000	19.000000	0.000000
2667.039287	0.123845	0.619294	0.143440	84.751854	-14.018794	61.615894	0.819916	0.000000	4.932316	0.000000	0.000000	0.000000	0.825227	0.312319	-0.814766	0.000000	0.000000	3.000000	19.000000	0.000000
2667.042621	0.126595	0.620303	0.140688	84.751854	-14.018794	61.615894	0.819916	0.000000	4.932316	0.000000	0.000000	0.000000	0.824996	0.302767	-0.825765	0.000000	0.000000	3.000000	19.000000	0.000000
2667.045954	0.126595	0.620303	0.140688	84.751854	-14.018794	61.615894	0.819916	0.000000	4.932316	0.000000	0.000000	0.000000	0.824996	0.302767	-0.825765	0.000000	0.000000	3.000000	19.000000	0.000000
2667.049287	0.126595	0.620303	0.140688	84.768723	-13.798445	61.637466	0.928715	0.000000	4.912992	0.000000	0.000000	0.000000	0.824996	0.302767	-0.825765	0.000000	0.000000	3.000000	19.000000	0.000000
2667.052621	0.129348	0.621268	0.137920	84.768723	-13.798445	61.637466	0.928715	0.000000	4.912992	0.000000	0.000000	0.000000	0.825943	0.289618	-0.830358	0.000000	0.000000	3.000000	19.000000	0.000000
2667.055954	0.129348	0.621268	0.137920	84.768723	-13.798445	61.637466	0.928715	0.000000	4.912992	0.000000	0.000000	0.000000	0.825943	0.289618	-0.830358	0.000000	0.000000	3.000000	19.000000	0.000000
2667.059287	0.129348	0.621268	0.137920	84.784737	-13.599691	61.726696	1.040641	0.000000	4.890508	0.000000	0.000000	0.000000	0.825943	0.289618	-0.830358	0.000000	0.000000	3.000000	19.000000	0.000000
2667.062621	0.132076	0.622245	0.135147	84.784737	-13.599691	61.726696	1.040641	0.000000	4.890508	0.000000	0.000000	0.000000	0.818606	0.292925	-0.831898	0.000000	0.000000	3.000000	19.000000	0.000000
2667.065954	0.132076	0.622245	0.135147	84.784737	-13.599691	61.726696	1.040641	0.000000	4.890508	0.000000	0.000000	0.000000	0.818606	0.292925	-0.831898	0.000000	0.000000	3.000000	19.000000	0.000000
2667.069287	0.132076	0.622245	0.135147	84.793236	-13.434729	62.597477	1.154646	0.000000	4.864853	0.000000	0.000000	0.000000	0.818606	0.292925	-0.831898	0.000000	0.000000	3.000000	19.000000	0.000000
2667.072621	0.134730	0.623220	0.132403	84.793236	-13.434729	62.597477	1.154646	0.000000	4.864853	0.000000	0.000000	0.000000	0.795978	0.292686	-0.823084	0.000000	0.000000	3.000000	19.000000	0.000000
2667.075954	0.134730	0.623220	0.132403	84.793236	-13.434729	62.597477	1.154646	0.000000	4.864853	0.000000	0.000000	0.000000	0.795978	0.292686	-0.823084	0.000000	0.000000	3.000000	19.000000	0.000000
2667.079287	0.134730	0.623220	0.132403	84.769432	-13.789707	63.513542	1.268594	0.000000	4.836390	0.000000	0.000000	0.000000	0.795978	0.292686	-0.823084	0.000000	0.000000	3.000000	19.000000	0.000000
2667.082621	0.137320	0.624227	0.129737	84.769432	-13.789707	63.513542	1.268594	0.000000	4.836390	0.000000	0.000000	0.000000	0.777010	0.301889	-0.799886	0.000000	0.000000	3.000000	19.000000	0.000000
2667.085954	0.137320	0.624227	0.129737	84.769432	-13.789707	63.513542	1.268594	0.000000	4.836390	0.000000	0.000000	0.000000	0.777010	0.301889	-0.799886	0.000000	0.000000	3.000000	19.000000	0.000000
2667.089287	0.137320	0.624227	0.129737	84.663071	-15.238873	62.759762	1.382231	0.000000	4.805147	0.000000	0.000000	0.000000	0.777010	0.301889	-0.799886	0.000000	0.000000	3.000000	19.000000	0.000000
2667.092621	0.140009	0.625221	0.127084	84.663071	-15.238873	62.759762	1.382231	0.000000	4.805147	0.000000	0.000000	0.000000	0.806750	0.298441	-0.795911	0.000000	0.000000	3.000000	19.000000	0.000000
2667.095954	0.140009	0.625221	0.127084	84.663071	-15.238873	62.759762	1.382231	0.000000	4.805147	0.000000	0.000000	0.000000	0.806750	0.298441	-0.795911	0.000000	0.000000	3.000000	19.000000	0.000000
2667.099287	0.140009	0.625221	0.127084	84.476387	-17.288383	60.815533	1.501461	0.000000	4.769236	0.000000	0.000000	0.000000	0.806750	0.298441	-0.795911	0.000000	0.000000	3.000000	19.000000	0.000000
2667.102621	0.142808	0.626237	0.124490	84.476387	-17.288383	60.815533	1.501461	0.000000	4.769236	0.000000	0.000000	0.000000	0.839739	0.304578	-0.778246	0.000000	0.000000	3.000000	19.000000	0.000000
2667.105954	0.142808	0.626237	0.124490	84.476387	-17.288383	60.815533	1.501461	0.000000	4.769236	0.000000	0.000000	0.000000	0.839739	0.304578	-0.778246	0.000000	0.000000	3.000000	19.000000	0.000000
2667.109287	0.142808	0.626237	0.124490	84.241425	-19.121254	59.257446	1.625895	0.000000	4.728262	0.000000	0.000000	0.000000	0.839739	0.304578	-0.778246	0.000000	0.000000	3.000000	19.000000	0.000000
2667.112621	0.145687	0.627252	0.121947	84.241425	-19.121254	59.257446	1.625895	0.000000	4.728262	0.000000	0.000000	0.000000	0.863601	0.304601	-0.762674	0.000000	0.000000	3.000000	19.000000	0.000000
2667.115954	0.145687	0.627252	0.121947	84.241425	-19.121254	59.257446	1.625895	0.000000	4.728262	0.000000	0.000000	0.000000	0.863601	0.304601	-0.762674	0.000000	0.000000	3.000000	19.000000	0.000000
2667.119287	0.145687	0.627252	0.121947	84.024796	-20.436653	58.527412	1.754146	0.000000	4.682197	0.000000	0.000000	0.000000	0.863601	0.304601	-0.762674	0.000000	0.000000	3.000000	19.000000	0.000000
2667.122621	0.148623	0.628173	0.119372	84.024796	-20.436653	58.527412	1.754146	0.000000	4.682197	0.000000	0.000000	0.000000	0.881054	0.276206	-0.772736	0.000000	0.000000	3.000000	19.000000	0.000000
2667.125954	0.148623	0.628173	0.119372	84.024796	-20.436653	58.527412	1.754146	0.000000	4.682197	0.000000	0.000000	0.000000	0.881054	0.276206	-0.772736	0.000000	0.000000	3.000000	19.000000	0.000000
2667.129287	0.148623	0.628173	0.119372	83.852707	-21.226383	58.483524	1.886170	0.000000	4.630590	0.000000	0.000000	0.000000	0.881054	0.276206	-0.772736	0.000000	0.000000	3.000000	19.000000	0.000000
2667.132621	0.151609	0.629043	0.116731	83.852707	-21.226383	58.483524	1.886170	0.000000	4.630590	0.000000	0.000000	0.000000	0.895754	0.261082	-0.792229	0.000000	0.000000	3.000000	19.000000	0.000000
2667.135954	0.151609	0.629043	0.116731	83.852707	-21.226383	58.483524	1.886170	0.000000	4.630590	0.000000	0.000000	0.000000	0.895754	0.261082	-0.792229	0.000000	0.000000	3.000000	19.000000	0.000000
2667.139287	0.151609	0.629043	0.116731	83.733902	-21.605242	58.633247	2.021819	0.000000	4.572991	0.000000	0.000000	0.000000	0.895754	0.261082	-0.792229	0.000000	0.000000	3.000000	19.000000	0.000000
2667.142621	0.154598	0.629896	0.113967	83.733902	-21.605242	58.633247	2.021819	0.000000	4.572991	0.000000	0.000000	0.000000	0.896534	0.255812	-0.829274	0.000000	0.000000	3.000000	19.000000	0.000000
2667.145954	0.154598	0.629896	0.113967	83.733902	-21.605242	58.633247	2.021819	0.000000	4.572991	0.000000	0.000000	0.000000	0.896534	0.255812	-0.829274	0.000000	0.000000	3.000000	19.000000	0.000000
2667.149287	0.154598	0.629896	0.113967	83.645294	-21.722054	58.707661	2.160238	0.000000	4.509254	0.000000	0.000000	0.000000	0.896534	0.255812	-0.829274	0.000000	0.000000	3.000000	19.000000	0.000000
2667.152621	0.157595	0.630687	0.111109	83.645294	-21.722054	58.707661	2.160238	0.000000	4.509254	0.000000	0.000000	0.000000	0.899067	0.237379	-0.857249	0.000000	0.000000	3.000000	19.000000	0.000000
2667.155954	0.157595	0.630687	0.111109	83.645294	-21.722054	58.707661	2.160238	0.000000	4.509254	0.000000	0.000000	0.000000	0.899067	0.237379	-0.857249	0.000000	0.000000	3.000000	19.000000	0.000000
2667.159287	0.157595	0.630687	0.111109	83.528374	-21.856302	58.699898	2.301033	0.000000	4.439059	0.000000	0.000000	0.000000	0.899067	0.237379	-0.857249	0.000000	0.000000	3.000000	19.000000	0.000000
2667.162621	0.160755	0.631459	0.108201	83.528374	-21.856302	58.699898	2.301033	0.000000	4.439059	0.000000	0.000000	0.000000	0.948124	0.231540	-0.872534	0.000000	0.000000	3.000000	19.000000	0.000000
2667.165954	0.160755	0.631459	0.108201	83.528374	-21.856302	58.699898	2.301033	0.000000	4.439059	0.000000	0.000000	0.000000	0.948124	0.231540	-0.872534	0.000000	0.000000	3.000000	19.000000	0.000000
2667.169287	0.160755	0.631459	0.108201	83.342560	-22.509932	58.349049	2.448004	0.000000	4.359734	0.000000	0.000000	0.000000	0.948124	0.231540	-0.872534	0.000000	0.000000	3.000000	19.000000	0.000000
2667.172621	0.164017	0.632222	0.105232	83.342560	-22.509932	58.349049	2.448004	0.000000	4.359734	0.000000	0.000000	0.000000	0.978487	0.229004	-0.890490	0.000000	0.000000	3.000000	19.000000	0.000000
2667.175954	0.164017	0.632222	0.105232	83.342560	-22.509932	58.349049	2.448004	0.000000	4.359734	0.000000	0.000000	0.000000	0.978487	0.229004	-0.890490	0.000000	0.000000	3.000000	19.000000	0.000000
2667.179287	0.164017	0.632222	0.105232	83.042580	-24.049891	56.904594	2.598614	0.000000	4.271676	0.000000	0.000000	0.000000	0.978487	0.229004	-0.890490	0.000000	0.000000	3.000000	19.000000	0.000000
2667.182621	0.167483	0.632935	0.102265	83.042580	-24.049891	56.904594	2.598614	0.000000	4.271676	0.000000	0.000000	0.000000	1.039846	0.213755	-0.890177	0.000000	0.000000	3.000000	19.000000	0.000000
2667.185954	0.167483	0.632935	0.102265	83.042580	-24.049891	56.904594	2.598614	0.000000	4.271676	0.000000	0.000000	0.000000	1.039846	0.213755	-0.890177	0.000000	0.000000	3.000000	19.000000	0.000000
2667.189287	0.167483	0.632935	0.102265	82.604736	-26.346407	54.407375	2.753865	0.000000	4.173275	0.000000	0.000000	0.000000	1.039846	0.213755	-0.890177	0.000000	0.000000	3.000000	19.000000	0.000000
2667.192621	0.171194	0.633587	0.099245	82.604736	-26.346407	54.407375	2.753865	0.000000	4.173275	0.000000	0.000000	0.000000	1.113445	0.195612	-0.906044	0.000000	0.000000	3.000000	19.000000	0.000000
2667.195954	0.171194	0.633587	0.099245	82.604736	-26.346407	54.407375	2.753865	0.000000	4.173275	0.000000	0.000000	0.000000	1.113445	0.195612	-0.906044	0.000000	0.000000	3.000000	19.000000	0.000000
2667.199287	0.171194	0.633587	0.099245	82.079742	-28.907618	51.809250	2.914452	0.000000	4.062754	0.000000	0.000000	0.000000	1.113445	0.195612	-0.906044	0.000000	0.000000	3.000000	19.000000	0.000000
2667.202621	0.175073	0.634200	0.096204	82.079742	-28.907618	51.809250	2.914452	0.000000	4.062754	0.000000	0.000000	0.000000	1.163609	0.184120	-0.912165	0.000000	0.000000	3.000000	19.000000	0.000000
2667.205954	0.175073	0.634200	0.096204	82.079742	-28.907618	51.809250	2.914452	0.000000	4.062754	0.000000	0.000000	0.000000	1.163609	0.184120	-0.912165	0.000000	0.000000	3.000000	19.000000	0.000000
2667.209287	0.175073	0.634200	0.096204	81.535637	-31.258310	49.874958	3.076013	0.000000	3.941846	0.000000	0.000000	0.000000	1.163609	0.184120	-0.912165	0.000000	0.000000	3.000000	19.000000	0.000000
2667.212621	0.178968	0.634723	0.093124	81.535637	-31.258310	49.874958	3.076013	0.000000	3.941846	0.000000	0.000000	0.000000	1.168364	0.156788	-0.924257	0.000000	0.000000	3.000000	19.000000	0.000000
2667.215954	0.178968	0.634723	0.093124	81.535637	-31.258310	49.874958	3.076013	0.000000	3.941846	0.000000	0.000000	0.000000	1.168364	0.156788	-0.924257	0.000000	0.000000	3.000000	19.000000	0.000000
2667.219287	0.178968	0.634723	0.093124	81.011368	-33.264435	48.156830	3.233781	0.000000	3.813483	0.000000	0.000000	0.000000	1.168364	0.156788	-0.924257	0.000000	0.000000	3.000000	19.000000	0.000000
2667.222621	0.182911	0.635198	0.090018	81.011368	-33.264435	48.156830	3.233781	0.000000	3.813483	0.000000	0.000000	0.000000	1.183111	0.142406	-0.931690	0.000000	0.000000	3.000000	19.000000	0.000000
2667.225954	0.182911	0.635198	0.090018	81.011368	-33.264435	48.156830	3.233781	0.000000	3.813483	0.000000	0.000000	0.000000	1.183111	0.142406	-0.931690	0.000000	0.000000	3.000000	19.000000	0.000000
2667.229287	0.182911	0.635198	0.090018	80.529831	-34.922157	46.540634	3.387378	0.000000	3.677726	0.000000	0.000000	0.000000	1.183111	0.142406	-0.931690	0.000000	0.000000	3.000000	19.000000	0.000000
2667.232621	0.186914	0.635645	0.086834	80.529831	-34.922157	46.540634	3.387378	0.000000	3.677726	0.000000	0.000000	0.000000	1.200932	0.134269	-0.955119	0.000000	0.000000	3.000000	19.000000	0.000000
2667.235954	0.186914	0.635645	0.086834	80.529831	-34.922157	46.540634	3.387378	0.000000	3.677726	0.000000	0.000000	0.000000	1.200932	0.134269	-0.955119	0.000000	0.000000	3.000000	19.000000	0.000000
2667.239287	0.186914	0.635645	0.086834	80.090828	-36.183083	45.418354	3.537164	0.000000	3.533903	0.000000	0.000000	0.000000	1.200932	0.134269	-0.955119	0.000000	0.000000	3.000000	19.000000	0.000000
2667.242621	0.190884	0.636077	0.083641	80.090828	-36.183083	45.418354	3.537164	0.000000	3.533903	0.000000	0.000000	0.000000	1.190817	0.129490	-0.958019	0.000000	0.000000	3.000000	19.000000	0.000000
2667.245954	0.190884	0.636077	0.083641	80.090828	-36.183083	45.418354	3.537164	0.000000	3.533903	0.000000	0.000000	0.000000	1.190817	0.129490	-0.958019	0.000000	0.000000	3.000000	19.000000	0.000000
2667.249287	0.190884	0.636077	0.083641	79.650803	-37.238258	44.883846	3.679094	0.000000	3.385892	0.000000	0.000000	0.000000	1.190817	0.129490	-0.958019	0.000000	0.000000	3.000000	19.000000	0.000000
2667.252621	0.194866	0.636472	0.080407	79.650803	-37.238258	44.883846	3.679094	0.000000	3.385892	0.000000	0.000000	0.000000	1.194778	0.118407	-0.970042	0.000000	0.000000	3.000000	19.000000	0.000000
2667.255954	0.194866	0.636472	0.080407	79.650803	-37.238258	44.883846	3.679094	0.000000	3.385892	0.000000	0.000000	0.000000	1.194778	0.118407	-0.970042	0.000000	0.000000	3.000000	19.000000	0.000000
2667.259287	0.194866	0.636472	0.080407	79.111015	-38.362354	44.160503	3.814237	0.000000	3.232893	0.000000	0.000000	0.000000	1.194778	0.118407	-0.970042	0.000000	0.000000	3.000000	19.000000	0.000000
2667.262621	0.198931	0.636779	0.077166	79.111015	-38.362354	44.160503	3.814237	0.000000	3.232893	0.000000	0.000000	0.000000	1.219497	0.092154	-0.972270	0.000000	0.000000	3.000000	19.000000	0.000000
2667.265954	0.198931	0.636779	0.077166	79.111015	-38.362354	44.160503	3.814237	0.000000	3.232893	0.000000	0.000000	0.000000	1.219497	0.092154	-0.972270	0.000000	0.000000	3.000000	19.000000	0.000000
2667.269287	0.198931	0.636779	0.077166	78.412926	-39.504642	43.581978	3.942511	0.000000	3.075160	0.000000	0.000000	0.000000	1.219497	0.092154	-0.972270	0.000000	0.000000	3.000000	19.000000	0.000000
2667.272621	0.203062	0.637019	0.073873	78.412926	-39.504642	43.581978	3.942511	0.000000	3.075160	0.000000	0.000000	0.000000	1.239171	0.072063	-0.988003	0.000000	0.000000	3.000000	19.000000	0.000000
2667.275954	0.203062	0.637019	0.073873	78.412926	-39.504642	43.581978	3.942511	0.000000	3.075160	0.000000	0.000000	0.000000	1.239171	0.072063	-0.988003	0.000000	0.000000	3.000000	19.000000	0.000000
2667.279287	0.203062	0.637019	0.073873	77.552795	-40.495987	43.339993	4.063860	0.000000	2.912910	0.000000	0.000000	0.000000	1.239171	0.072063	-0.988003	0.000000	0.000000	3.000000	19.000000	0.000000
2667.282621	0.207121	0.637227	0.070695	77.552795	-40.495987	43.339993	4.063860	0.000000	2.912910	0.000000	0.000000	0.000000	1.217632	0.062477	-0.953367	0.000000	0.000000	3.000000	19.000000	0.000000
2667.285954	0.207121	0.637227	0.070695	77.552795	-40.495987	43.339993	4.063860	0.000000	2.912910	0.000000	0.000000	0.000000	1.217632	0.062477	-0.953367	0.000000	0.000000	3.000000	19.000000	0.000000
2667.289287	0.207121	0.637227	0.070695	76.596153	-41.226540	43.346851	4.173126	0.000000	2.754092	0.000000	0.000000	0.000000	1.217632	0.062477	-0.953367	0.000000	0.000000	3.000000	19.000000	0.000000
2667.292621	0.210940	0.637509	0.067711	76.596153	-41.226540	43.346851	4.173126	0.000000	2.754092	0.000000	0.000000	0.000000	1.145827	0.084466	-0.895397	0.000000	0.000000	3.000000	19.000000	0.000000
2667.295954	0.210940	0.637509	0.067711	76.596153	-41.226540	43.346851	4.173126	0.000000	2.754092	0.000000	0.000000	0.000000	1.145827	0.084466	-0.895397	0.000000	0.000000	3.000000	19.000000	0.000000
2667.299287	0.210940	0.637509	0.067711	75.630997	-41.585445	43.265469	4.267883	0.000000	2.604837	0.000000	0.000000	0.000000	1.145827	0.084466	-0.895397	0.000000	0.000000	3.000000	19.000000	0.000000
2667.302621	0.214428	0.637864	0.064965	75.630997	-41.585445	43.265469	4.267883	0.000000	2.604837	0.000000	0.000000	0.000000	1.046462	0.106598	-0.823702	0.000000	0.000000	3.000000	19.000000	0.000000
2667.305954	0.214428	0.637864	0.064965	75.630997	-41.585445	43.265469	4.267883	0.000000	2.604837	0.000000	0.000000	0.000000	1.046462	0.106598	-0.823702	0.000000	0.000000	3.000000	19.000000	0.000000
2667.309287	0.214428	0.637864	0.064965	74.776062	-41.382790	43.145607	4.348118	0.000000	2.468577	0.000000	0.000000	0.000000	1.046462	0.106598	-0.823702	0.000000	0.000000	3.000000	19.000000	0.000000
2667.312621	0.217475	0.638315	0.062528	74.776062	-41.382790	43.145607	4.348118	0.000000	2.468577	0.000000	0.000000	0.000000	0.914097	0.135249	-0.730945	0.000000	0.000000	3.000000	19.000000	0.000000
2667.315954	0.217475	0.638315	0.062528	74.776062	-41.382790	43.145607	4.348118	0.000000	2.468577	0.000000	0.000000	0.000000	0.914097	0.135249	-0.730945	0.000000	0.000000	3.000000	19.000000	0.000000
2667.319287	0.217475	0.638315	0.062528	74.180145	-40.635021	43.555340	4.413714	0.000000	2.349282	0.000000	0.000000	0.000000	0.914097	0.135249	-0.730945	0.000000	0.000000	3.000000	19.000000	0.000000
2667.322621	0.220196	0.638800	0.060385	74.180145	-40.635021	43.555340	4.413714	0.000000	2.349282	0.000000	0.000000	0.000000	0.816335	0.145600	-0.642985	0.000000	0.000000	3.000000	19.000000	0.000000
2667.325954	0.220196	0.638800	0.060385	74.180145	-40.635021	43.555340	4.413714	0.000000	2.349282	0.000000	0.000000	0.000000	0.816335	0.145600	-0.642985	0.000000	0.000000	3.000000	19.000000	0.000000
2667.329287	0.220196	0.638800	0.060385	73.877113	-39.469681	44.728596	4.467862	0.000000	2.244597	0.000000	0.000000	0.000000	0.816335	0.145600	-0.642985	0.000000	0.000000	3.000000	19.000000	0.000000
2667.332621	0.222618	0.639300	0.058517	73.877113	-39.469681	44.728596	4.467862	0.000000	2.244597	0.000000	0.000000	0.000000	0.726558	0.149845	-0.560308	0.000000	0.000000	3.000000	19.000000	0.000000
2667.335954	0.222618	0.639300	0.058517	73.877113	-39.469681	44.728596	4.467862	0.000000	2.244597	0.000000	0.000000	0.000000	0.726558	0.149845	-0.560308	0.000000	0.000000	3.000000	19.000000	0.000000
2667.339287	0.222618	0.639300	0.058517	73.718910	-38.110935	46.109093	4.512475	0.000000	2.153501	0.000000	0.000000	0.000000	0.726558	0.149845	-0.560308	0.000000	0.000000	3.000000	19.000000	0.000000
2667.342621	0.224757	0.639803	0.056886	73.718910	-38.110935	46.109093	4.512475	0.000000	2.153501	0.000000	0.000000	0.000000	0.641539	0.150786	-0.489559	0.000000	0.000000	3.000000	19.000000	0.000000
2667.345954	0.224757	0.639803	0.056886	73.718910	-38.110935	46.109093	4.512475	0.000000	2.153501	0.000000	0.000000	0.000000	0.641539	0.150786	-0.489559	0.000000	0.000000	3.000000	19.000000	0.000000
2667.349287	0.224757	0.639803	0.056886	73.562378	-36.742531	47.236660	4.549384	0.000000	2.074392	0.000000	0.000000	0.000000	0.641539	0.150786	-0.489559	0.000000	0.000000	3.000000	19.000000	0.000000
2667.352621	0.226654	0.640266	0.055448	73.562378	-36.742531	47.236660	4.549384	0.000000	2.074392	0.000000	0.000000	0.000000	0.569301	0.139134	-0.431427	0.000000	0.000000	3.000000	19.000000	0.000000
2667.355954	0.226654	0.640266	0.055448	73.562378	-36.742531	47.236660	4.549384	0.000000	2.074392	0.000000	0.000000	0.000000	0.569301	0.139134	-0.431427	0.000000	0.000000	3.000000	19.000000	0.000000
2667.359287	0.226654	0.640266	0.055448	73.328819	-35.419884	48.270195	4.580306	0.000000	2.005193	0.000000	0.000000	0.000000	0.569301	0.139134	-0.431427	0.000000	0.000000	3.000000	19.000000	0.000000
2667.362621	0.228315	0.640692	0.054206	73.328819	-35.419884	48.270195	4.580306	0.000000	2.005193	0.000000	0.000000	0.000000	0.498068	0.127605	-0.372482	0.000000	0.000000	3.000000	19.000000	0.000000
2667.365954	0.228315	0.640692	0.054206	73.328819	-35.419884	48.270195	4.580306	0.000000	2.005193	0.000000	0.000000	0.000000	0.498068	0.127605	-0.372482	0.000000	0.000000	3.000000	19.000000	0.000000
2667.369287	0.228315	0.640692	0.054206	73.006363	-34.257343	49.246498	4.605879	0.000000	1.945732	0.000000	0.000000	0.000000	0.498068	0.127605	-0.372482	0.000000	0.000000	3.000000	19.000000	0.000000
2667.372621	0.229758	0.641003	0.053072	73.006363	-34.257343	49.246498	4.605879	0.000000	1.945732	0.000000	0.000000	0.000000	0.432916	0.093516	-0.340071	0.000000	0.000000	3.000000	19.000000	0.000000
2667.375954	0.229758	0.641003	0.053072	73.006363	-34.257343	49.246498	4.605879	0.000000	1.945732	0.000000	0.000000	0.000000	0.432916	0.093516	-0.340071	0.000000	0.000000	3.000000	19.000000	0.000000
2667.379287	0.229758	0.641003	0.053072	72.597115	-33.360332	49.988850	4.627864	0.000000	1.892847	0.000000	0.000000	0.000000	0.432916	0.093516	-0.340071	0.000000	0.000000	3.000000	19.000000	0.000000
2667.382621	0.231000	0.641213	0.052082	72.597115	-33.360332	49.988850	4.627864	0.000000	1.892847	0.000000	0.000000	0.000000	0.372764	0.063039	-0.297155	0.000000	0.000000	3.000000	19.000000	0.000000
2667.385954	0.231000	0.641213	0.052082	72.597115	-33.360332	49.988850	4.627864	0.000000	1.892847	0.000000	0.000000	0.000000	0.372764	0.063039	-0.297155	0.000000	0.000000	3.000000	19.000000	0.000000
2667.389287	0.231000	0.641213	0.052082	72.124077	-32.703781	50.452217	4.646266	0.000000	1.847217	0.000000	0.000000	0.000000	0.372764	0.063039	-0.297155	0.000000	0.000000	3.000000	19.000000	0.000000
2667.392621	0.232025	0.641341	0.051194	72.124077	-32.703781	50.452217	4.646266	0.000000	1.847217	0.000000	0.000000	0.000000	0.307347	0.038221	-0.266431	0.000000	0.000000	3.000000	19.000000	0.000000
2667.395954	0.232025	0.641341	0.051194	72.124077	-32.703781	50.452217	4.646266	0.000000	1.847217	0.000000	0.000000	0.000000	0.307347	0.038221	-0.266431	0.000000	0.000000	3.000000	19.000000	0.000000
2667.399287	0.232025	0.641341	0.051194	71.655045	-32.233059	50.707809	4.661801	0.000000	1.807653	0.000000	0.000000	0.000000	0.307347	0.038221	-0.266431	0.000000	0.000000	3.000000	19.000000	0.000000
2667.402621	0.232762	0.641440	0.050510	71.655045	-32.233059	50.707809	4.661801	0.000000	1.807653	0.000000	0.000000	0.000000	0.221202	0.029800	-0.204976	0.000000	0.000000	3.000000	19.000000	0.000000
2667.405954	0.232762	0.641440	0.050510	71.655045	-32.233059	50.707809	4.661801	0.000000	1.807653	0.000000	0.000000	0.000000	0.221202	0.029800	-0.204976	0.000000	0.000000	3.000000	19.000000	0.000000
2667.409287	0.232762	0.641440	0.050510	71.257446	-31.812437	50.848064	4.673206	0.000000	1.777961	0.000000	0.000000	0.000000	0.221202	0.029800	-0.204976	0.000000	0.000000	3.000000	19.000000	0.000000
2667.412621	0.232762	0.641440	0.050510	71.257446	-31.812437	50.848064	4.673206	0.000000	1.777961	0.000000	0.000000	0.000000	0.221202	0.029800	-0.204976	0.000000	0.000000	3.000000	19.000000	0.000000
2667.415954	0.233109	0.641524	0.050122	71.257446	-31.812437	50.848064	4.673206	0.000000	1.777961	0.000000	0.000000	0.000000	0.103968	0.025004	-0.116634	0.000000	0.000000	3.000000	19.000000	0.000000
2667.419287	0.233109	0.641524	0.050122	71.039253	-31.323620	51.186275	4.673206	0.000000	1.777961	0.000000	0.000000	0.000000	0.103968	0.025004	-0.116634	0.000000	0.000000	3.000000	19.000000	0.000000
2667.422621	0.233109	0.641524	0.050122	71.039253	-31.323620	51.186275	4.673206	0.000000	1.777961	0.000000	0.000000	0.000000	0.103968	0.025004	-0.116634	0.000000	0.000000	3.000000	19.000000	0.000000
2667.425954	0.233109	0.641524	0.050122	71.039253	-31.323620	51.186275	4.673206	0.000000	1.777961	0.000000	0.000000	0.000000	0.103968	0.025004	-0.116634	0.000000	0.000000	3.000000	19.000000	0.000000
2667.429287	0.232697	0.641701	0.050113	71.045395	-30.709368	51.876423	4.679262	0.000000	1.761963	0.000000	0.000000	0.000000	-0.123614	0.053235	-0.002509	0.000000	0.000000	3.000000	19.000000	0.000000
2667.432621	0.232697	0.641701	0.050113	71.045395	-30.709368	51.876423	4.679262	0.000000	1.761963	0.000000	0.000000	0.000000	-0.123614	0.053235	-0.002509	0.000000	0.000000	3.000000	19.000000	0.000000
2667.435954	0.232697	0.641701	0.050113	71.045395	-30.709368	51.876423	4.679262	0.000000	1.761963	0.000000	0.000000	0.000000	-0.123614	0.053235	-0.002509	0.000000	0.000000	3.000000	19.000000	0.000000
2667.439287	0.232697	0.641701	0.050113	71.232758	-29.878250	52.963486	4.677553	0.000000	1.766493	0.000000	0.000000	0.000000	-0.123614	0.053235	-0.002509	0.000000	0.000000	3.000000	19.000000	0.000000
2667.442621	0.232149	0.641771	0.050317	71.232758	-29.878250	52.963486	4.677553	0.000000	1.766493	0.000000	0.000000	0.000000	-0.164392	0.021077	0.060989	0.000000	0.000000	3.000000	19.000000	0.000000
2667.445954	0.232149	0.641771	0.050317	71.232758	-29.878250	52.963486	4.677553	0.000000	1.766493	0.000000	0.000000	0.000000	-0.164392	0.021077	0.060989	0.000000	0.000000	3.000000	19.000000	0.000000
2667.449287	0.232149	0.641771	0.050317	71.582268	-28.711281	54.550541	4.672741	0.000000	1.779182	0.000000	0.000000	0.000000	-0.164392	0.021077	0.060989	0.000000	0.000000	3.000000	19.000000	0.000000
2667.452621	0.231580	0.641762	0.050602	71.582268	-28.711281	54.550541	4.672741	0.000000	1.779182	0.000000	0.000000	0.000000	-0.170612	-0.002770	0.085580	0.000000	0.000000	3.000000	19.000000	0.000000
2667.455954	0.231580	0.641762	0.050602	71.582268	-28.711281	54.550541	4.672741	0.000000	1.779182	0.000000	0.000000	0.000000	-0.170612	-0.002770	0.085580	0.000000	0.000000	3.000000	19.000000	0.000000
2667.459287	0.231580	0.641762	0.050602	72.040977	-27.252611	56.544853	4.666797	0.000000	1.794717	0.000000	0.000000	0.000000	-0.170612	-0.002770	0.085580	0.000000	0.000000	3.000000	19.000000	0.000000
2667.462621	0.231580	0.641762	0.050602	72.040977	-27.252611	56.544853	4.666797	0.000000	1.794717	0.000000	0.000000	0.000000	-0.170612	-0.002770	0.085580	0.000000	0.000000	3.000000	19.000000	0.000000
2667.465954	0.231049	0.641716	0.050971	72.040977	-27.252611	56.544853	4.666797	0.000000	1.794717	0.000000	0.000000	0.000000	-0.159198	-0.013878	0.110737	0.000000	0.000000	3.000000	19.000000	0.000000
2667.469287	0.231049	0.641716	0.050971	72.483475	-25.692797	58.658928	4.666797	0.000000	1.794717	0.000000	0.000000	0.000000	-0.159198	-0.013878	0.110737	0.000000	0.000000	3.000000	19.000000	0.000000
2667.472621	0.230456	0.641663	0.051459	72.483475	-25.692797	58.658928	4.666797	0.000000	1.794717	0.000000	0.000000	0.000000	-0.178084	-0.015822	0.146301	0.000000	0.000000	3.000000	19.000000	0.000000
2667.475954	0.230456	0.641663	0.051459	72.483475	-25.692797	58.658928	4.666797	0.000000	1.794717	0.000000	0.000000	0.000000	-0.178084	-0.015822	0.146301	0.000000	0.000000	3.000000	19.000000	0.000000
2667.479287	0.230456	0.641663	0.051459	72.868210	-24.182861	60.704716	4.651227	0.000000	1.834692	0.000000	0.000000	0.000000	-0.178084	-0.015822	0.146301	0.000000	0.000000	3.000000	19.000000	0.000000
2667.482621	0.230456	0.641663	0.051459	72.868210	-24.182861	60.704716	4.651227	0.000000	1.834692	0.000000	0.000000	0.000000	-0.178084	-0.015822	0.146301	0.000000	0.000000	3.000000	19.000000	0.000000
2667.485954	0.229740	0.641564	0.052128	72.868210	-24.182861	60.704716	4.651227	0.000000	1.834692	0.000000	0.000000	0.000000	-0.214808	-0.029733	0.200709	0.000000	0.000000	3.000000	19.000000	0.000000
2667.489287	0.229740	0.641564	0.052128	73.152023	-22.851110	62.475925	4.651227	0.000000	1.834692	0.000000	0.000000	0.000000	-0.214808	-0.029733	0.200709	0.000000	0.000000	3.000000	19.000000	0.000000
2667.492621	0.229162	0.641449	0.052849	73.152023	-22.851110	62.475925	4.651227	0.000000	1.834692	0.000000	0.000000	0.000000	-0.173231	-0.034585	0.216313	0.000000	0.000000	3.000000	19.000000	0.000000
2667.495954	0.229162	0.641449	0.052849	73.152023	-22.851110	62.475925	4.651227	0.000000	1.834692	0.000000	0.000000	0.000000	-0.173231	-0.034585	0.216313	0.000000	0.000000	3.000000	19.000000	0.000000
2667.499287	0.229162	0.641449	0.052849	73.347603	-21.765598	63.923153	4.627613	0.000000	1.893461	0.000000	0.000000	0.000000	-0.173231	-0.034585	0.216313	0.000000	0.000000	3.000000	19.000000	0.000000
2667.502621	0.228565	0.641409	0.053660	73.347603	-21.765598	63.923153	4.627613	0.000000	1.893461	0.000000	0.000000	0.000000	-0.179023	-0.011996	0.243311	0.000000	0.000000	3.000000	19.000000	0.000000
2667.505954	0.228565	0.641409	0.053660	73.347603	-21.765598	63.923153	4.627613	0.000000	1.893461	0.000000	0.000000	0.000000	-0.179023	-0.011996	0.243311	0.000000	0.000000	3.000000	19.000000	0.000000
2667.509287	0.228565	0.641409	0.053660	73.505959	-20.921566	65.095932	4.614226	0.000000	1.925855	0.000000	0.000000	0.000000	-0.179023	-0.011996	0.243311	0.000000	0.000000	3.000000	19.000000	0.000000
2667.512621	0.227935	0.641484	0.054530	73.505959	-20.921566	65.095932	4.614226	0.000000	1.925855	0.000000	0.000000	0.000000	-0.189041	0.022616	0.261167	0.000000	0.000000	3.000000	19.000000	0.000000
2667.515954	0.227935	0.641484	0.054530	73.505959	-20.921566	65.095932	4.614226	0.000000	1.925855	0.000000	0.000000	0.000000	-0.189041	0.022616	0.261167	0.000000	0.000000	3.000000	19.000000	0.000000
2667.519287	0.227935	0.641484	0.054530	73.685181	-20.147196	66.185738	4.599609	0.000000	1.960509	0.000000	0.000000	0.000000	-0.189041	0.022616	0.261167	0.000000	0.000000	3.000000	19.000000	0.000000
2667.522621	0.227464	0.641568	0.055303	73.685181	-20.147196	66.185738	4.599609	0.000000	1.960509	0.000000	0.000000	0.000000	-0.141476	0.025319	0.231863	0.000000	0.000000	3.000000	19.000000	0.000000
2667.525954	0.227464	0.641568	0.055303	73.685181	-20.147196	66.185738	4.599609	0.000000	1.960509	0.000000	0.000000	0.000000	-0.141476	0.025319	0.231863	0.000000	0.000000	3.000000	19.000000	0.000000
2667.529287	0.227464	0.641568	0.055303	73.963234	-19.326412	67.404648	4.586872	0.000000	1.990126	0.000000	0.000000	0.000000	-0.141476	0.025319	0.231863	0.000000	0.000000	3.000000	19.000000	0.000000
2667.532621	0.226896	0.641568	0.056060	73.963234	-19.326412	67.404648	4.586872	0.000000	1.990126	0.000000	0.000000	0.000000	-0.170281	-0.000275	0.227030	0.000000	0.000000	3.000000	19.000000	0.000000
2667.535954	0.226896	0.641568	0.056060	73.963234	-19.326412	67.404648	4.586872	0.000000	1.990126	0.000000	0.000000	0.000000	-0.170281	-0.000275	0.227030	0.000000	0.000000	3.000000	19.000000	0.000000
2667.539287	0.226896	0.641568	0.056060	74.324219	-18.253590	68.976814	4.573571	0.000000	2.020506	0.000000	0.000000	0.000000	-0.170281	-0.000275	0.227030	0.000000	0.000000	3.000000	19.000000	0.000000
2667.542621	0.226229	0.641566	0.056859	74.324219	-18.253590	68.976814	4.573571	0.000000	2.020506	0.000000	0.000000	0.000000	-0.200108	-0.000373	0.239698	0.000000	0.000000	3.000000	19.000000	0.000000
2667.545954	0.226229	0.641566	0.056859	74.324219	-18.253590	68.976814	4.573571	0.000000	2.020506	0.000000	0.000000	0.000000	-0.200108	-0.000373	0.239698	0.000000	0.000000	3.000000	19.000000	0.000000
2667.549287	0.226229	0.641566	0.056859	74.736725	-16.910763	70.879326	4.558852	0.000000	2.053502	0.000000	0.000000	0.000000	-0.200108	-0.000373	0.239698	0.000000	0.000000	3.000000	19.000000	0.000000
2667.552621	0.225590	0.641586	0.057658	74.736725	-16.910763	70.879326	4.558852	0.000000	2.053502	0.000000	0.000000	0.000000	-0.191837	0.005935	0.239783	0.000000	0.000000	3.000000	19.000000	0.000000
2667.555954	0.225590	0.641586	0.057658	74.736725	-16.910763	70.879326	4.558852	0.000000	2.053502	0.000000	0.000000	0.000000	-0.191837	0.005935	0.239783	0.000000	0.000000	3.000000	19.000000	0.000000
2667.559287	0.225590	0.641586	0.057658	75.185829	-15.287183	73.132248	4.544003	0.000000	2.086154	0.000000	0.000000	0.000000	-0.191837	0.005935	0.239783	0.000000	0.000000	3.000000	19.000000	0.000000
2667.562621	0.224900	0.641658	0.058481	75.185829	-15.287183	73.132248	4.544003	0.000000	2.086154	0.000000	0.000000	0.000000	-0.206787	0.021440	0.246734	0.000000	0.000000	3.000000	19.000000	0.000000
2667.565954	0.224900	0.641658	0.058481	75.185829	-15.287183	73.132248	4.544003	0.000000	2.086154	0.000000	0.000000	0.000000	-0.206787	0.021440	0.246734	0.000000	0.000000	3.000000	19.000000	0.000000
2667.569287	0.224900	0.641658	0.058481	75.646973	-13.335199	75.753380	4.528218	0.000000	2.120198	0.000000	0.000000	0.000000	-0.206787	0.021440	0.246734	0.000000	0.000000	3.000000	19.000000	0.000000
2667.572621	0.224264	0.641802	0.059295	75.646973	-13.335199	75.753380	4.528218	0.000000	2.120198	0.000000	0.000000	0.000000	-0.190839	0.043414	0.244425	0.000000	0.000000	3.000000	19.000000	0.000000
2667.575954	0.224264	0.641802	0.059295	75.646973	-13.335199	75.753380	4.528218	0.000000	2.120198	0.000000	0.000000	0.000000	-0.190839	0.043414	0.244425	0.000000	0.000000	3.000000	19.000000	0.000000
2667.579287	0.224264	0.641802	0.059295	76.095375	-11.069392	78.711075	4.512581	0.000000	2.153279	0.000000	0.000000	0.000000	-0.190839	0.043414	0.244425	0.000000	0.000000	3.000000	19.000000	0.000000
2667.582621	0.223731	0.642075	0.060149	76.095375	-11.069392	78.711075	4.512581	0.000000	2.153279	0.000000	0.000000	0.000000	-0.160089	0.081737	0.256078	0.000000	0.000000	3.000000	19.000000	0.000000
2667.585954	0.223731	0.642075	0.060149	76.095375	-11.069392	78.711075	4.512581	0.000000	2.153279	0.000000	0.000000	0.000000	-0.160089	0.081737	0.256078	0.000000	0.000000	3.000000	19.000000	0.000000
2667.589287	0.223731	0.642075	0.060149	76.496925	-8.538736	81.932686	4.496808	0.000000	2.186029	0.000000	0.000000	0.000000	-0.160089	0.081737	0.256078	0.000000	0.000000	3.000000	19.000000	0.000000
2667.592621	0.223295	0.642506	0.061032	76.496925	-8.538736	81.932686	4.496808	0.000000	2.186029	0.000000	0.000000	0.000000	-0.130574	0.129401	0.264939	0.000000	0.000000	3.000000	19.000000	0.000000
2667.595954	0.223295	0.642506	0.061032	76.496925	-8.538736	81.932686	4.496808	0.000000	2.186029	0.000000	0.000000	0.000000	-0.130574	0.129401	0.264939	0.000000	0.000000	3.000000	19.000000	0.000000
2667.599287	0.223295	0.642506	0.061032	76.874542	-5.929076	85.223526	4.481048	0.000000	2.218154	0.000000	0.000000	0.000000	-0.130574	0.129401	0.264939	0.000000	0.000000	3.000000	19.000000	0.000000
2667.602621	0.222917	0.643035	0.061984	76.874542	-5.929076	85.223526	4.481048	0.000000	2.218154	0.000000	0.000000	0.000000	-0.113470	0.158655	0.285664	0.000000	0.000000	3.000000	19.000000	0.000000
2667.605954	0.222917	0.643035	0.061984	76.874542	-5.929076	85.223526	4.481048	0.000000	2.218154	0.000000	0.000000	0.000000	-0.113470	0.158655	0.285664	0.000000	0.000000	3.000000	19.000000	0.000000
2667.609287	0.222917	0.643035	0.061984	77.497276	-4.031410	87.818733	4.464470	0.000000	2.251334	0.000000	0.000000	0.000000	-0.113470	0.158655	0.285664	0.000000	0.000000	3.000000	19.000000	0.000000
2667.612621	0.222341	0.643507	0.062888	77.497276	-4.031410	87.818733	4.464470	0.000000	2.251334	0.000000	0.000000	0.000000	-0.172946	0.141717	0.270945	0.000000	0.000000	3.000000	19.000000	0.000000
2667.615954	0.222341	0.643507	0.062888	77.497276	-4.031410	87.818733	4.464470	0.000000	2.251334	0.000000	0.000000	0.000000	-0.172946	0.141717	0.270945	0.000000	0.000000	3.000000	19.000000	0.000000
2667.619287	0.222341	0.643507	0.062888	78.534302	-3.188342	89.374565	4.446890	0.000000	2.285864	0.000000	0.000000	0.000000	-0.172946	0.141717	0.270945	0.000000	0.000000	3.000000	19.000000	0.000000
2667.622621	0.221589	0.643764	0.063658	78.534302	-3.188342	89.374565	4.446890	0.000000	2.285864	0.000000	0.000000	0.000000	-0.225487	0.076929	0.231276	0.000000	0.000000	3.000000	19.000000	0.000000
2667.625954	0.221589	0.643764	0.063658	78.534302	-3.188342	89.374565	4.446890	0.000000	2.285864	0.000000	0.000000	0.000000	-0.225487	0.076929	0.231276	0.000000	0.000000	3.000000	19.000000	0.000000
2667.629287	0.221589	0.643764	0.063658	79.727486	-2.280252	91.013329	4.429622	0.000000	2.319148	0.000000	0.000000	0.000000	-0.225487	0.076929	0.231276	0.000000	0.000000	3.000000	19.000000	0.000000
2667.632621	0.220828	0.643920	0.064272	79.727486	-2.280252	91.013329	4.429622	0.000000	2.319148	0.000000	0.000000	0.000000	-0.228423	0.047025	0.184102	0.000000	0.000000	3.000000	19.000000	0.000000
2667.635954	0.220828	0.643920	0.064272	79.727486	-2.280252	91.013329	4.429622	0.000000	2.319148	0.000000	0.000000	0.000000	-0.228423	0.047025	0.184102	0.000000	0.000000	3.000000	19.000000	0.000000
2667.639287	0.220828	0.643920	0.064272	80.917252	-0.734394	93.280602	4.414330	0.000000	2.348126	0.000000	0.000000	0.000000	-0.228423	0.047025	0.184102	0.000000	0.000000	3.000000	19.000000	0.000000
2667.642621	0.220130	0.643980	0.064762	80.917252	-0.734394	93.280602	4.414330	0.000000	2.348126	0.000000	0.000000	0.000000	-0.209323	0.017795	0.147024	0.000000	0.000000	3.000000	19.000000	0.000000
2667.645954	0.220130	0.643980	0.064762	80.917252	-0.734394	93.280602	4.414330	0.000000	2.348126	0.000000	0.000000	0.000000	-0.209323	0.017795	0.147024	0.000000	0.000000	3.000000	19.000000	0.000000
2667.649287	0.220130	0.643980	0.064762	82.047371	1.456988	96.130432	4.401178	0.000000	2.372683	0.000000	0.000000	0.000000	-0.209323	0.017795	0.147024	0.000000	0.000000	3.000000	19.000000	0.000000
2667.652621	0.219629	0.643958	0.064959	82.047371	1.456988	96.130432	4.401178	0.000000	2.372683	0.000000	0.000000	0.000000	-0.150186	-0.006424	0.059066	0.000000	0.000000	3.000000	19.000000	0.000000
2667.655954	0.219629	0.643958	0.064959	82.047371	1.456988	96.130432	4.401178	0.000000	2.372683	0.000000	0.000000	0.000000	-0.150186	-0.006424	0.059066	0.000000	0.000000	3.000000	19.000000	0.000000
2667.659287	0.219629	0.643958	0.064959	83.074883	3.547717	98.730118	4.393997	0.000000	2.385956	0.000000	0.000000	0.000000	-0.150186	-0.006424	0.059066	0.000000	0.000000	3.000000	19.000000	0.000000
2667.662621	0.219318	0.643866	0.064842	83.074883	3.547717	98.730118	4.393997	0.000000	2.385956	0.000000	0.000000	0.000000	-0.093503	-0.027764	-0.035116	0.000000	0.000000	3.000000	19.000000	0.000000
2667.665954	0.219318	0.643866	0.064842	83.074883	3.547717	98.730118	4.393997	0.000000	2.385956	0.000000	0.000000	0.000000	-0.093503	-0.027764	-0.035116	0.000000	0.000000	3.000000	19.000000	0.000000
2667.669287	0.219318	0.643866	0.064842	83.943916	3.070632	98.454605	4.393191	0.000000	2.387440	0.000000	0.000000	0.000000	-0.093503	-0.027764	-0.035116	0.000000	0.000000	3.000000	19.000000	0.000000
2667.672621	0.219145	0.643702	0.064432	83.943916	3.070632	98.454605	4.393191	0.000000	2.387440	0.000000	0.000000	0.000000	-0.051674	-0.049121	-0.122989	0.000000	0.000000	3.000000	19.000000	0.000000
2667.675954	0.219145	0.643702	0.064432	83.943916	3.070632	98.454605	4.393191	0.000000	2.387440	0.000000	0.000000	0.000000	-0.051674	-0.049121	-0.122989	0.000000	0.000000	3.000000	19.000000	0.000000
2667.679287	0.219145	0.643702	0.064432	84.598549	-1.467731	93.798141	4.398081	0.000000	2.378420	0.000000	0.000000	0.000000	-0.051674	-0.049121	-0.122989	0.000000	0.000000	3.000000	19.000000	0.000000
2667.682621	0.219121	0.643458	0.063750	84.598549	-1.467731	93.798141	4.398081	0.000000	2.378420	0.000000	0.000000	0.000000	-0.007353	-0.073353	-0.204524	0.000000	0.000000	3.000000	19.000000	0.000000
2667.685954	0.219121	0.643458	0.063750	84.598549	-1.467731	93.798141	4.398081	0.000000	2.378420	0.000000	0.000000	0.000000	-0.007353	-0.073353	-0.204524	0.000000	0.000000	3.000000	19.000000	0.000000
2667.689287	0.219121	0.643458	0.063750	84.990936	-8.226200	86.776207	4.408391	0.000000	2.359256	0.000000	0.000000	0.000000	-0.007353	-0.073353	-0.204524	0.000000	0.000000	3.000000	19.000000	0.000000
2667.692621	0.219211	0.643168	0.062927	84.990936	-8.226200	86.776207	4.408391	0.000000	2.359256	0.000000	0.000000	0.000000	0.026954	-0.086923	-0.246889	0.000000	0.000000	3.000000	19.000000	0.000000
2667.695954	0.219211	0.643168	0.062927	84.990936	-8.226200	86.776207	4.408391	0.000000	2.359256	0.000000	0.000000	0.000000	0.026954	-0.086923	-0.246889	0.000000	0.000000	3.000000	19.000000	0.000000
2667.699287	0.219211	0.643168	0.062927	84.979485	-15.201312	79.416542	4.421761	0.000000	2.334102	0.000000	0.000000	0.000000	0.026954	-0.086923	-0.246889	0.000000	0.000000	3.000000	19.000000	0.000000
2667.702621	0.219431	0.642869	0.062073	84.979485	-15.201312	79.416542	4.421761	0.000000	2.334102	0.000000	0.000000	0.000000	0.066222	-0.089797	-0.256285	0.000000	0.000000	3.000000	19.000000	0.000000
2667.705954	0.219431	0.642869	0.062073	84.979485	-15.201312	79.416542	4.421761	0.000000	2.334102	0.000000	0.000000	0.000000	0.066222	-0.089797	-0.256285	0.000000	0.000000	3.000000	19.000000	0.000000
2667.709287	0.219431	0.642869	0.062073	84.634804	-20.496161	73.680092	4.436559	0.000000	2.305850	0.000000	0.000000	0.000000	0.066222	-0.089797	-0.256285	0.000000	0.000000	3.000000	19.000000	0.000000
2667.712621	0.219784	0.642479	0.061259	84.634804	-20.496161	73.680092	4.436559	0.000000	2.305850	0.000000	0.000000	0.000000	0.105738	-0.116763	-0.244231	0.000000	0.000000	3.000000	19.000000	0.000000
2667.715954	0.219784	0.642479	0.061259	84.634804	-20.496161	73.680092	4.436559	0.000000	2.305850	0.000000	0.000000	0.000000	0.105738	-0.116763	-0.244231	0.000000	0.000000	3.000000	19.000000	0.000000
2667.719287	0.219784	0.642479	0.061259	84.229454	-24.556356	69.262154	4.451629	0.000000	2.276620	0.000000	0.000000	0.000000	0.105738	-0.116763	-0.244231	0.000000	0.000000	3.000000	19.000000	0.000000
2667.722621	0.220274	0.642019	0.060432	84.229454	-24.556356	69.262154	4.451629	0.000000	2.276620	0.000000	0.000000	0.000000	0.147121	-0.137986	-0.248196	0.000000	0.000000	3.000000	19.000000	0.000000
2667.725954	0.220274	0.642019	0.060432	84.229454	-24.556356	69.262154	4.451629	0.000000	2.276620	0.000000	0.000000	0.000000	0.147121	-0.137986	-0.248196	0.000000	0.000000	3.000000	19.000000	0.000000
2667.729287	0.220274	0.642019	0.060432	83.901726	-27.647360	65.807816	4.467751	0.000000	2.244817	0.000000	0.000000	0.000000	0.147121	-0.137986	-0.248196	0.000000	0.000000	3.000000	19.000000	0.000000
2667.732621	0.220927	0.641489	0.059580	83.901726	-27.647360	65.807816	4.467751	0.000000	2.244817	0.000000	0.000000	0.000000	0.195728	-0.159095	-0.255470	0.000000	0.000000	3.000000	19.000000	0.000000
2667.735954	0.220927	0.641489	0.059580	83.901726	-27.647360	65.807816	4.467751	0.000000	2.244817	0.000000	0.000000	0.000000	0.195728	-0.159095	-0.255470	0.000000	0.000000	3.000000	19.000000	0.000000
2667.739287	0.220927	0.641489	0.059580	83.722115	-29.761299	63.409599	4.485163	0.000000	2.209822	0.000000	0.000000	0.000000	0.195728	-0.159095	-0.255470	0.000000	0.000000	3.000000	19.000000	0.000000
2667.742621	0.221628	0.640877	0.058712	83.722115	-29.761299	63.409599	4.485163	0.000000	2.209822	0.000000	0.000000	0.000000	0.210464	-0.183751	-0.260340	0.000000	0.000000	3.000000	19.000000	0.000000
2667.745954	0.221628	0.640877	0.058712	83.722115	-29.761299	63.409599	4.485163	0.000000	2.209822	0.000000	0.000000	0.000000	0.210464	-0.183751	-0.260340	0.000000	0.000000	3.000000	19.000000	0.000000
2667.749287	0.221628	0.640877	0.058712	83.712593	-30.895699	62.109470	4.502827	0.000000	2.173602	0.000000	0.000000	0.000000	0.210464	-0.183751	-0.260340	0.000000	0.000000	3.000000	19.000000	0.000000
2667.752621	0.222403	0.640182	0.057817	83.712593	-30.895699	62.109470	4.502827	0.000000	2.173602	0.000000	0.000000	0.000000	0.232443	-0.208321	-0.268522	0.000000	0.000000	3.000000	19.000000	0.000000
2667.755954	0.222403	0.640182	0.057817	83.712593	-30.895699	62.109470	4.502827	0.000000	2.173602	0.000000	0.000000	0.000000	0.232443	-0.208321	-0.268522	0.000000	0.000000	3.000000	19.000000	0.000000
2667.759287	0.222403	0.640182	0.057817	83.784164	-31.589153	61.307274	4.521018	0.000000	2.135509	0.000000	0.000000	0.000000	0.232443	-0.208321	-0.268522	0.000000	0.000000	3.000000	19.000000	0.000000
2667.762621	0.223150	0.639434	0.056862	83.784164	-31.589153	61.307274	4.521018	0.000000	2.135509	0.000000	0.000000	0.000000	0.224010	-0.224343	-0.286468	0.000000	0.000000	3.000000	19.000000	0.000000
2667.765954	0.223150	0.639434	0.056862	83.784164	-31.589153	61.307274	4.521018	0.000000	2.135509	0.000000	0.000000	0.000000	0.224010	-0.224343	-0.286468	0.000000	0.000000	3.000000	19.000000	0.000000
2667.769287	0.223150	0.639434	0.056862	83.858604	-32.520180	60.273552	4.539460	0.000000	2.096020	0.000000	0.000000	0.000000	0.224010	-0.224343	-0.286468	0.000000	0.000000	3.000000	19.000000	0.000000
2667.772621	0.223813	0.638560	0.055853	83.858604	-32.520180	60.273552	4.539460	0.000000	2.096020	0.000000	0.000000	0.000000	0.198840	-0.262192	-0.302653	0.000000	0.000000	3.000000	19.000000	0.000000
2667.775954	0.223813	0.638560	0.055853	83.858604	-32.520180	60.273552	4.539460	0.000000	2.096020	0.000000	0.000000	0.000000	0.198840	-0.262192	-0.302653	0.000000	0.000000	3.000000	19.000000	0.000000
2667.779287	0.223813	0.638560	0.055853	83.941193	-33.596893	59.092258	4.557706	0.000000	2.056042	0.000000	0.000000	0.000000	0.198840	-0.262192	-0.302653	0.000000	0.000000	3.000000	19.000000	0.000000
2667.782621	0.224376	0.637549	0.054757	83.941193	-33.596893	59.092258	4.557706	0.000000	2.056042	0.000000	0.000000	0.000000	0.169128	-0.303366	-0.328984	0.000000	0.000000	3.000000	19.000000	0.000000
2667.785954	0.224376	0.637549	0.054757	83.941193	-33.596893	59.092258	4.557706	0.000000	2.056042	0.000000	0.000000	0.000000	0.169128	-0.303366	-0.328984	0.000000	0.000000	3.000000	19.000000	0.000000
2667.789287	0.224376	0.637549	0.054757	84.032608	-34.881458	57.699348	4.576150	0.000000	2.014658	0.000000	0.000000	0.000000	0.169128	-0.303366	-0.328984	0.000000	0.000000	3.000000	19.000000	0.000000
2667.792621	0.224942	0.636425	0.053607	84.032608	-34.881458	57.699348	4.576150	0.000000	2.014658	0.000000	0.000000	0.000000	0.169855	-0.337344	-0.345088	0.000000	0.000000	3.000000	19.000000	0.000000
2667.795954	0.224942	0.636425	0.053607	84.032608	-34.881458	57.699348	4.576150	0.000000	2.014658	0.000000	0.000000	0.000000	0.169855	-0.337344	-0.345088	0.000000	0.000000	3.000000	19.000000	0.000000
2667.799287	0.224942	0.636425	0.053607	84.129616	-36.401321	56.068996	4.594929	0.000000	1.971455	0.000000	0.000000	0.000000	0.169855	-0.337344	-0.345088	0.000000	0.000000	3.000000	19.000000	0.000000
2667.802621	0.225489	0.635106	0.052418	84.129616	-36.401321	56.068996	4.594929	0.000000	1.971455	0.000000	0.000000	0.000000	0.163820	-0.395666	-0.356579	0.000000	0.000000	3.000000	19.000000	0.000000
2667.805954	0.225489	0.635106	0.052418	84.129616	-36.401321	56.068996	4.594929	0.000000	1.971455	0.000000	0.000000	0.000000	0.163820	-0.395666	-0.356579	0.000000	0.000000	3.000000	19.000000	0.000000
2667.809287	0.225489	0.635106	0.052418	84.225319	-38.156128	54.193420	4.613671	0.000000	1.927183	0.000000	0.000000	0.000000	0.163820	-0.395666	-0.356579	0.000000	0.000000	3.000000	19.000000	0.000000
2667.812621	0.226097	0.633638	0.051247	84.225319	-38.156128	54.193420	4.613671	0.000000	1.927183	0.000000	0.000000	0.000000	0.182578	-0.440391	-0.351154	0.000000	0.000000	3.000000	19.000000	0.000000
2667.815954	0.226097	0.633638	0.051247	84.225319	-38.156128	54.193420	4.613671	0.000000	1.927183	0.000000	0.000000	0.000000	0.182578	-0.440391	-0.351154	0.000000	0.000000	3.000000	19.000000	0.000000
2667.819287	0.226097	0.633638	0.051247	84.271248	-40.286373	51.905479	4.632070	0.000000	1.882532	0.000000	0.000000	0.000000	0.182578	-0.440391	-0.351154	0.000000	0.000000	3.000000	19.000000	0.000000
2667.822621	0.226710	0.632031	0.050094	84.271248	-40.286373	51.905479	4.632070	0.000000	1.882532	0.000000	0.000000	0.000000	0.183870	-0.482107	-0.346014	0.000000	0.000000	3.000000	19.000000	0.000000
2667.825954	0.226710	0.632031	0.050094	84.271248	-40.286373	51.905479	4.632070	0.000000	1.882532	0.000000	0.000000	0.000000	0.183870	-0.482107	-0.346014	0.000000	0.000000	3.000000	19.000000	0.000000
2667.829287	0.226710	0.632031	0.050094	84.170990	-43.043015	48.900806	4.649810	0.000000	1.838277	0.000000	0.000000	0.000000	0.183870	-0.482107	-0.346014	0.000000	0.000000	3.000000	19.000000	0.000000
2667.832621	0.227190	0.630358	0.049038	84.170990	-43.043015	48.900806	4.649810	0.000000	1.838277	0.000000	0.000000	0.000000	0.143990	-0.501935	-0.316921	0.000000	0.000000	3.000000	19.000000	0.000000
2667.835954	0.227190	0.630358	0.049038	84.170990	-43.043015	48.900806	4.649810	0.000000	1.838277	0.000000	0.000000	0.000000	0.143990	-0.501935	-0.316921	0.000000	0.000000	3.000000	19.000000	0.000000
2667.839287	0.227190	0.630358	0.049038	83.882271	-46.251152	45.343616	4.665271	0.000000	1.798680	0.000000	0.000000	0.000000	0.143990	-0.501935	-0.316921	0.000000	0.000000	3.000000	19.000000	0.000000
2667.842621	0.227432	0.628628	0.048100	83.882271	-46.251152	45.343616	4.665271	0.000000	1.798680	0.000000	0.000000	0.000000	0.072720	-0.518907	-0.281243	0.000000	0.000000	3.000000	19.000000	0.000000
2667.845954	0.227432	0.628628	0.048100	83.882271	-46.251152	45.343616	4.665271	0.000000	1.798680	0.000000	0.000000	0.000000	0.072720	-0.518907	-0.281243	0.000000	0.000000	3.000000	19.000000	0.000000
2667.849287	0.227432	0.628628	0.048100	83.481514	-49.290882	41.924618	4.677856	0.000000	1.765689	0.000000	0.000000	0.000000	0.072720	-0.518907	-0.281243	0.000000	0.000000	3.000000	19.000000	0.000000
2667.852621	0.227401	0.626882	0.047263	83.481514	-49.290882	41.924618	4.677856	0.000000	1.765689	0.000000	0.000000	0.000000	-0.009379	-0.523853	-0.251235	0.000000	0.000000	3.000000	19.000000	0.000000
2667.855954	0.227401	0.626882	0.047263	83.481514	-49.290882	41.924618	4.677856	0.000000	1.765689	0.000000	0.000000	0.000000	-0.009379	-0.523853	-0.251235	0.000000	0.000000	3.000000	19.000000	0.000000
2667.859287	0.227401	0.626882	0.047263	83.053894	-51.366966	39.514584	4.687819	0.000000	1.739069	0.000000	0.000000	0.000000	-0.009379	-0.523853	-0.251235	0.000000	0.000000	3.000000	19.000000	0.000000
2667.862621	0.227121	0.625119	0.046514	83.053894	-51.366966	39.514584	4.687819	0.000000	1.739069	0.000000	0.000000	0.000000	-0.083954	-0.528754	-0.224538	0.000000	0.000000	3.000000	19.000000	0.000000
2667.865954	0.227121	0.625119	0.046514	83.053894	-51.366966	39.514584	4.687819	0.000000	1.739069	0.000000	0.000000	0.000000	-0.083954	-0.528754	-0.224538	0.000000	0.000000	3.000000	19.000000	0.000000
2667.869287	0.227121	0.625119	0.046514	82.685631	-51.915215	38.697517	4.695537	0.000000	1.718120	0.000000	0.000000	0.000000	-0.083954	-0.528754	-0.224538	0.000000	0.000000	3.000000	19.000000	0.000000
2667.872621	0.226616	0.623290	0.045839	82.685631	-51.915215	38.697517	4.695537	0.000000	1.718120	0.000000	0.000000	0.000000	-0.151690	-0.548823	-0.202613	0.000000	0.000000	3.000000	19.000000	0.000000
2667.875954	0.226616	0.623290	0.045839	82.685631	-51.915215	38.697517	4.695537	0.000000	1.718120	0.000000	0.000000	0.000000	-0.151690	-0.548823	-0.202613	0.000000	0.000000	3.000000	19.000000	0.000000
2667.879287	0.226616	0.623290	0.045839	82.480858	-50.470394	40.012280	4.701385	0.000000	1.702052	0.000000	0.000000	0.000000	-0.151690	-0.548823	-0.202613	0.000000	0.000000	3.000000	19.000000	0.000000
2667.882621	0.225873	0.621437	0.045337	82.480858	-50.470394	40.012280	4.701385	0.000000	1.702052	0.000000	0.000000	0.000000	-0.222676	-0.555915	-0.150439	0.000000	0.000000	3.000000	19.000000	0.000000
2667.885954	0.225873	0.621437	0.045337	82.480858	-50.470394	40.012280	4.701385	0.000000	1.702052	0.000000	0.000000	0.000000	-0.222676	-0.555915	-0.150439	0.000000	0.000000	3.000000	19.000000	0.000000
2667.889287	0.225873	0.621437	0.045337	82.447113	-46.803848	43.710114	4.704163	0.000000	1.694360	0.000000	0.000000	0.000000	-0.222676	-0.555915	-0.150439	0.000000	0.000000	3.000000	19.000000	0.000000
2667.892621	0.225057	0.619541	0.044987	82.447113	-46.803848	43.710114	4.704163	0.000000	1.694360	0.000000	0.000000	0.000000	-0.244898	-0.568745	-0.105190	0.000000	0.000000	3.000000	19.000000	0.000000
2667.895954	0.225057	0.619541	0.044987	82.447113	-46.803848	43.710114	4.704163	0.000000	1.694360	0.000000	0.000000	0.000000	-0.244898	-0.568745	-0.105190	0.000000	0.000000	3.000000	19.000000	0.000000
2667.899287	0.225057	0.619541	0.044987	82.437477	-41.493561	49.137295	4.704841	0.000000	1.692475	0.000000	0.000000	0.000000	-0.244898	-0.568745	-0.105190	0.000000	0.000000	3.000000	19.000000	0.000000
2667.902621	0.224193	0.617571	0.044718	82.437477	-41.493561	49.137295	4.704841	0.000000	1.692475	0.000000	0.000000	0.000000	-0.259185	-0.591111	-0.080658	0.000000	0.000000	3.000000	19.000000	0.000000
2667.905954	0.224193	0.617571	0.044718	82.437477	-41.493561	49.137295	4.704841	0.000000	1.692475	0.000000	0.000000	0.000000	-0.259185	-0.591111	-0.080658	0.000000	0.000000	3.000000	19.000000	0.000000
2667.909287	0.224193	0.617571	0.044718	82.409767	-35.668694	55.149620	4.704335	0.000000	1.693881	0.000000	0.000000	0.000000	-0.259185	-0.591111	-0.080658	0.000000	0.000000	3.000000	19.000000	0.000000
2667.912621	0.223273	0.615455	0.044512	82.409767	-35.668694	55.149620	4.704335	0.000000	1.693881	0.000000	0.000000	0.000000	-0.276053	-0.634722	-0.061934	0.000000	0.000000	3.000000	19.000000	0.000000
2667.915954	0.223273	0.615455	0.044512	82.409767	-35.668694	55.149620	4.704335	0.000000	1.693881	0.000000	0.000000	0.000000	-0.276053	-0.634722	-0.061934	0.000000	0.000000	3.000000	19.000000	0.000000
2667.919287	0.223273	0.615455	0.044512	82.339035	-29.933334	61.103291	4.702815	0.000000	1.698098	0.000000	0.000000	0.000000	-0.276053	-0.634722	-0.061934	0.000000	0.000000	3.000000	19.000000	0.000000
2667.922621	0.222397	0.613215	0.044337	82.339035	-29.933334	61.103291	4.702815	0.000000	1.698098	0.000000	0.000000	0.000000	-0.262793	-0.672056	-0.052462	0.000000	0.000000	3.000000	19.000000	0.000000
2667.925954	0.222397	0.613215	0.044337	82.339035	-29.933334	61.103291	4.702815	0.000000	1.698098	0.000000	0.000000	0.000000	-0.262793	-0.672056	-0.052462	0.000000	0.000000	3.000000	19.000000	0.000000
2667.929287	0.222397	0.613215	0.044337	82.202705	-24.704498	66.552208	4.701077	0.000000	1.702902	0.000000	0.000000	0.000000	-0.262793	-0.672056	-0.052462	0.000000	0.000000	3.000000	19.000000	0.000000
2667.932621	0.221570	0.610870	0.044140	82.202705	-24.704498	66.552208	4.701077	0.000000	1.702902	0.000000	0.000000	0.000000	-0.248221	-0.703530	-0.059126	0.000000	0.000000	3.000000	19.000000	0.000000
2667.935954	0.221570	0.610870	0.044140	82.202705	-24.704498	66.552208	4.701077	0.000000	1.702902	0.000000	0.000000	0.000000	-0.248221	-0.703530	-0.059126	0.000000	0.000000	3.000000	19.000000	0.000000
2667.939287	0.221570	0.610870	0.044140	82.019653	-20.117117	71.339676	4.699805	0.000000	1.706409	0.000000	0.000000	0.000000	-0.248221	-0.703530	-0.059126	0.000000	0.000000	3.000000	19.000000	0.000000
2667.942621	0.220737	0.608400	0.043927	82.019653	-20.117117	71.339676	4.699805	0.000000	1.706409	0.000000	0.000000	0.000000	-0.249899	-0.740886	-0.063872	0.000000	0.000000	3.000000	19.000000	0.000000
2667.945954	0.220737	0.608400	0.043927	82.019653	-20.117117	71.339676	4.699805	0.000000	1.706409	0.000000	0.000000	0.000000	-0.249899	-0.740886	-0.063872	0.000000	0.000000	3.000000	19.000000	0.000000
2667.949287	0.220737	0.608400	0.043927	81.822144	-16.112221	75.545647	4.698686	0.000000	1.709487	0.000000	0.000000	0.000000	-0.249899	-0.740886	-0.063872	0.000000	0.000000	3.000000	19.000000	0.000000
2667.952621	0.219858	0.605877	0.043671	81.822144	-16.112221	75.545647	4.698686	0.000000	1.709487	0.000000	0.000000	0.000000	-0.263642	-0.757092	-0.076773	0.000000	0.000000	3.000000	19.000000	0.000000
2667.955954	0.219858	0.605877	0.043671	81.822144	-16.112221	75.545647	4.698686	0.000000	1.709487	0.000000	0.000000	0.000000	-0.263642	-0.757092	-0.076773	0.000000	0.000000	3.000000	19.000000	0.000000
2667.959287	0.219858	0.605877	0.043671	81.621826	-12.587188	79.280014	4.697882	0.000000	1.711696	0.000000	0.000000	0.000000	-0.263642	-0.757092	-0.076773	0.000000	0.000000	3.000000	19.000000	0.000000
2667.962621	0.218978	0.603250	0.043344	81.621826	-12.587188	79.280014	4.697882	0.000000	1.711696	0.000000	0.000000	0.000000	-0.264014	-0.788025	-0.098168	0.000000	0.000000	3.000000	19.000000	0.000000
2667.965954	0.218978	0.603250	0.043344	81.621826	-12.587188	79.280014	4.697882	0.000000	1.711696	0.000000	0.000000	0.000000	-0.264014	-0.788025	-0.098168	0.000000	0.000000	3.000000	19.000000	0.000000
2667.969287	0.218978	0.603250	0.043344	81.437408	-9.360270	82.731857	4.697966	0.000000	1.711467	0.000000	0.000000	0.000000	-0.264014	-0.788025	-0.098168	0.000000	0.000000	3.000000	19.000000	0.000000
2667.972621	0.218105	0.600670	0.042963	81.437408	-9.360270	82.731857	4.697966	0.000000	1.711467	0.000000	0.000000	0.000000	-0.261936	-0.773832	-0.114064	0.000000	0.000000	3.000000	19.000000	0.000000
2667.975954	0.218105	0.600670	0.042963	81.437408	-9.360270	82.731857	4.697966	0.000000	1.711467	0.000000	0.000000	0.000000	-0.261936	-0.773832	-0.114064	0.000000	0.000000	3.000000	19.000000	0.000000
2667.979287	0.218105	0.600670	0.042963	81.272575	-6.394841	85.937256	4.698760	0.000000	1.709284	0.000000	0.000000	0.000000	-0.261936	-0.773832	-0.114064	0.000000	0.000000	3.000000	19.000000	0.000000
2667.982621	0.217352	0.598118	0.042531	81.272575	-6.394841	85.937256	4.698760	0.000000	1.709284	0.000000	0.000000	0.000000	-0.225829	-0.765579	-0.129567	0.000000	0.000000	3.000000	19.000000	0.000000
2667.985954	0.217352	0.598118	0.042531	81.272575	-6.394841	85.937256	4.698760	0.000000	1.709284	0.000000	0.000000	0.000000	-0.225829	-0.765579	-0.129567	0.000000	0.000000	3.000000	19.000000	0.000000
2667.989287	0.217352	0.598118	0.042531	81.111374	-3.746739	88.809105	4.700791	0.000000	1.703692	0.000000	0.000000	0.000000	-0.225829	-0.765579	-0.129567	0.000000	0.000000	3.000000	19.000000	0.000000
2667.992621	0.216770	0.595643	0.042102	81.111374	-3.746739	88.809105	4.700791	0.000000	1.703692	0.000000	0.000000	0.000000	-0.174422	-0.742644	-0.128936	0.000000	0.000000	3.000000	19.000000	0.000000
2667.995954	0.216770	0.595643	0.042102	81.111374	-3.746739	88.809105	4.700791	0.000000	1.703692	0.000000	0.000000	0.000000	-0.174422	-0.742644	-0.128936	0.000000	0.000000	3.000000	19.000000	0.000000
2667.999287	0.216770	0.595643	0.042102	80.951370	-1.499539	91.237633	4.703611	0.000000	1.695890	0.000000	0.000000	0.000000	-0.174422	-0.742644	-0.128936	0.000000	0.000000	3.000000	19.000000	0.000000
2668.002621	0.216381	0.593272	0.041659	80.951370	-1.499539	91.237633	4.703611	0.000000	1.695890	0.000000	0.000000	0.000000	-0.116792	-0.711121	-0.132902	0.000000	0.000000	3.000000	19.000000	0.000000
2668.005954	0.216381	0.593272	0.041659	80.951370	-1.499539	91.237633	4.703611	0.000000	1.695890	0.000000	0.000000	0.000000	-0.116792	-0.711121	-0.132902	0.000000	0.000000	3.000000	19.000000	0.000000
2668.009287	0.216381	0.593272	0.041659	80.768349	0.311503	93.162453	4.707505	0.000000	1.685053	0.000000	0.000000	0.000000	-0.116792	-0.711121	-0.132902	0.000000	0.000000	3.000000	19.000000	0.000000
2668.012621	0.216289	0.591074	0.041251	80.768349	0.311503	93.162453	4.707505	0.000000	1.685053	0.000000	0.000000	0.000000	-0.027681	-0.659505	-0.122155	0.000000	0.000000	3.000000	19.000000	0.000000
2668.015954	0.216289	0.591074	0.041251	80.768349	0.311503	93.162453	4.707505	0.000000	1.685053	0.000000	0.000000	0.000000	-0.027681	-0.659505	-0.122155	0.000000	0.000000	3.000000	19.000000	0.000000
2668.019287	0.216289	0.591074	0.041251	80.544624	1.434479	94.277863	4.712296	0.000000	1.671606	0.000000	0.000000	0.000000	-0.027681	-0.659505	-0.122155	0.000000	0.000000	3.000000	19.000000	0.000000
2668.022621	0.216381	0.589066	0.040882	80.544624	1.434479	94.277863	4.712296	0.000000	1.671606	0.000000	0.000000	0.000000	0.027749	-0.602476	-0.110895	0.000000	0.000000	3.000000	19.000000	0.000000
2668.025954	0.216381	0.589066	0.040882	80.544624	1.434479	94.277863	4.712296	0.000000	1.671606	0.000000	0.000000	0.000000	0.027749	-0.602476	-0.110895	0.000000	0.000000	3.000000	19.000000	0.000000
2668.029287	0.216381	0.589066	0.040882	80.290565	1.855788	94.578018	4.717413	0.000000	1.657108	0.000000	0.000000	0.000000	0.027749	-0.602476	-0.110895	0.000000	0.000000	3.000000	19.000000	0.000000
2668.032621	0.216559	0.587305	0.040580	80.290565	1.855788	94.578018	4.717413	0.000000	1.657108	0.000000	0.000000	0.000000	0.053368	-0.528111	-0.090580	0.000000	0.000000	3.000000	19.000000	0.000000
2668.035954	0.216559	0.587305	0.040580	80.290565	1.855788	94.578018	4.717413	0.000000	1.657108	0.000000	0.000000	0.000000	0.053368	-0.528111	-0.090580	0.000000	0.000000	3.000000	19.000000	0.000000
2668.039287	0.216559	0.587305	0.040580	80.029030	1.791453	94.333786	4.722012	0.000000	1.643960	0.000000	0.000000	0.000000	0.053368	-0.528111	-0.090580	0.000000	0.000000	3.000000	19.000000	0.000000
2668.042621	0.216657	0.585714	0.040352	80.029030	1.791453	94.333786	4.722012	0.000000	1.643960	0.000000	0.000000	0.000000	0.029252	-0.477467	-0.068372	0.000000	0.000000	3.000000	19.000000	0.000000
2668.045954	0.216657	0.585714	0.040352	80.029030	1.791453	94.333786	4.722012	0.000000	1.643960	0.000000	0.000000	0.000000	0.029252	-0.477467	-0.068372	0.000000	0.000000	3.000000	19.000000	0.000000
2668.049287	0.216657	0.585714	0.040352	79.789146	1.390014	93.705307	4.725296	0.000000	1.634496	0.000000	0.000000	0.000000	0.029252	-0.477467	-0.068372	0.000000	0.000000	3.000000	19.000000	0.000000
2668.052621	0.216752	0.584390	0.040118	79.789146	1.390014	93.705307	4.725296	0.000000	1.634496	0.000000	0.000000	0.000000	0.028480	-0.397301	-0.070048	0.000000	0.000000	3.000000	19.000000	0.000000
2668.055954	0.216752	0.584390	0.040118	79.789146	1.390014	93.705307	4.725296	0.000000	1.634496	0.000000	0.000000	0.000000	0.028480	-0.397301	-0.070048	0.000000	0.000000	3.000000	19.000000	0.000000
2668.059287	0.216752	0.584390	0.040118	79.611076	0.917125	93.018135	4.728619	0.000000	1.624859	0.000000	0.000000	0.000000	0.028480	-0.397301	-0.070048	0.000000	0.000000	3.000000	19.000000	0.000000
2668.062621	0.216811	0.583264	0.039869	79.611076	0.917125	93.018135	4.728619	0.000000	1.624859	0.000000	0.000000	0.000000	0.017898	-0.337769	-0.074901	0.000000	0.000000	3.000000	19.000000	0.000000
2668.065954	0.216811	0.583264	0.039869	79.611076	0.917125	93.018135	4.728619	0.000000	1.624859	0.000000	0.000000	0.000000	0.017898	-0.337769	-0.074901	0.000000	0.000000	3.000000	19.000000	0.000000
2668.069287	0.216811	0.583264	0.039869	79.529846	0.561407	92.521637	4.731972	0.000000	1.615067	0.000000	0.000000	0.000000	0.017898	-0.337769	-0.074901	0.000000	0.000000	3.000000	19.000000	0.000000
2668.072621	0.216811	0.583264	0.039869	79.529846	0.561407	92.521637	4.731972	0.000000	1.615067	0.000000	0.000000	0.000000	0.017898	-0.337769	-0.074901	0.000000	0.000000	3.000000	19.000000	0.000000
2668.075954	0.216899	0.582345	0.039619	79.529846	0.561407	92.521637	4.731972	0.000000	1.615067	0.000000	0.000000	0.000000	0.026261	-0.275654	-0.074960	0.000000	0.000000	3.000000	19.000000	0.000000
2668.079287	0.216899	0.582345	0.039619	79.537621	0.328685	92.209557	4.731972	0.000000	1.615067	0.000000	0.000000	0.000000	0.026261	-0.275654	-0.074960	0.000000	0.000000	3.000000	19.000000	0.000000
2668.082621	0.217060	0.581661	0.039410	79.537621	0.328685	92.209557	4.731972	0.000000	1.615067	0.000000	0.000000	0.000000	0.048378	-0.205237	-0.062805	0.000000	0.000000	3.000000	19.000000	0.000000
2668.085954	0.217060	0.581661	0.039410	79.537621	0.328685	92.209557	4.731972	0.000000	1.615067	0.000000	0.000000	0.000000	0.048378	-0.205237	-0.062805	0.000000	0.000000	3.000000	19.000000	0.000000
2668.089287	0.217060	0.581661	0.039410	79.581459	0.127539	91.953789	4.738664	0.000000	1.595324	0.000000	0.000000	0.000000	0.048378	-0.205237	-0.062805	0.000000	0.000000	3.000000	19.000000	0.000000
2668.092621	0.217060	0.581661	0.039410	79.581459	0.127539	91.953789	4.738664	0.000000	1.595324	0.000000	0.000000	0.000000	0.048378	-0.205237	-0.062805	0.000000	0.000000	3.000000	19.000000	0.000000
2668.095954	0.217344	0.581209	0.039288	79.581459	0.127539	91.953789	4.738664	0.000000	1.595324	0.000000	0.000000	0.000000	0.085071	-0.135438	-0.036629	0.000000	0.000000	3.000000	19.000000	0.000000
2668.099287	0.217344	0.581209	0.039288	79.594589	-0.051006	91.701691	4.738664	0.000000	1.595324	0.000000	0.000000	0.000000	0.085071	-0.135438	-0.036629	0.000000	0.000000	3.000000	19.000000	0.000000
2668.102621	0.217344	0.581209	0.039288	79.594589	-0.051006	91.701691	4.738664	0.000000	1.595324	0.000000	0.000000	0.000000	0.085071	-0.135438	-0.036629	0.000000	0.000000	3.000000	19.000000	0.000000
2668.105954	0.217344	0.581209	0.039288	79.594589	-0.051006	91.701691	4.738664	0.000000	1.595324	0.000000	0.000000	0.000000	0.085071	-0.135438	-0.036629	0.000000	0.000000	3.000000	19.000000	0.000000
2668.109287	0.218246	0.581120	0.039358	79.600716	-0.523121	91.104294	4.741316	0.000000	1.587426	0.000000	0.000000	0.000000	0.270676	-0.026811	0.021210	0.000000	0.000000	3.000000	19.000000	0.000000
2668.112621	0.218246	0.581120	0.039358	79.600716	-0.523121	91.104294	4.741316	0.000000	1.587426	0.000000	0.000000	0.000000	0.000001	-0.000007	0.000000	0.000000	0.000000	3.000000	19.000000	0.000000
2668.115954	0.218246	0.581120	0.039358	79.600716	-0.523121	91.104294	4.741316	0.000000	1.587426	0.000000	0.000000	0.000000	0.000001	-0.000007	0.000000	0.000000	0.000000	3.000000	19.000000	0.000000
2668.119287	0.218246	0.581120	0.039358	79.689919	-1.716869	89.753731	4.744103	0.000000	1.579076	0.000000	0.000000	0.000000	0.000001	-0.000007	0.000000	0.000000	0.000000	3.000000	19.000000	0.000000
2668.122621	0.218246	0.581120	0.039358	79.689919	-1.716869	89.753731	4.744103	0.000000	1.579076	0.000000	0.000000	0.000000	0.000001	-0.000007	0.000000	0.000000	0.000000	3.000000	19.000000	0.000000
2668.125954	0.218629	0.581482	0.039654	79.689919	-1.716869	89.753731	4.744103	0.000000	1.579076	0.000000	0.000000	0.000000	0.115028	0.108721	0.088803	0.000000	0.000000	3.000000	19.000000	0.000000
2668.129287	0.218629	0.581482	0.039654	79.881546	-3.490730	87.828499	4.744103	0.000000	1.579076	0.000000	0.000000	0.000000	0.115028	0.108721	0.088803	0.000000	0.000000	3.000000	19.000000	0.000000
2668.132621	0.218811	0.582072	0.040004	79.881546	-3.490730	87.828499	4.744103	0.000000	1.579076	0.000000	0.000000	0.000000	0.054567	0.176956	0.104805	0.000000	0.000000	3.000000	19.000000	0.000000
2668.135954	0.218811	0.582072	0.040004	79.881546	-3.490730	87.828499	4.744103	0.000000	1.579076	0.000000	0.000000	0.000000	0.054567	0.176956	0.104805	0.000000	0.000000	3.000000	19.000000	0.000000
2668.139287	0.218811	0.582072	0.040004	80.134483	-5.188845	86.067764	4.738611	0.000000	1.595483	0.000000	0.000000	0.000000	0.054567	0.176956	0.104805	0.000000	0.000000	3.000000	19.000000	0.000000
2668.142621	0.218862	0.582890	0.040375	80.134483	-5.188845	86.067764	4.738611	0.000000	1.595483	0.000000	0.000000	0.000000	0.015158	0.245308	0.111309	0.000000	0.000000	3.000000	19.000000	0.000000
2668.145954	0.218862	0.582890	0.040375	80.134483	-5.188845	86.067764	4.738611	0.000000	1.595483	0.000000	0.000000	0.000000	0.015158	0.245308	0.111309	0.000000	0.000000	3.000000	19.000000	0.000000
2668.149287	0.218862	0.582890	0.040375	80.432648	-6.320424	85.017181	4.734330	0.000000	1.608142	0.000000	0.000000	0.000000	0.015158	0.245308	0.111309	0.000000	0.000000	3.000000	19.000000	0.000000
2668.152621	0.218785	0.583878	0.040713	80.432648	-6.320424	85.017181	4.734330	0.000000	1.608142	0.000000	0.000000	0.000000	-0.023090	0.296422	0.101398	0.000000	0.000000	3.000000	19.000000	0.000000
2668.155954	0.218785	0.583878	0.040713	80.432648	-6.320424	85.017181	4.734330	0.000000	1.608142	0.000000	0.000000	0.000000	-0.023090	0.296422	0.101398	0.000000	0.000000	3.000000	19.000000	0.000000
2668.159287	0.218785	0.583878	0.040713	80.752823	-6.928534	84.582176	4.729896	0.000000	1.621135	0.000000	0.000000	0.000000	-0.023090	0.296422	0.101398	0.000000	0.000000	3.000000	19.000000	0.000000
2668.162621	0.218614	0.584919	0.040965	80.752823	-6.928534	84.582176	4.729896	0.000000	1.621135	0.000000	0.000000	0.000000	-0.051293	0.312289	0.075845	0.000000	0.000000	3.000000	19.000000	0.000000
2668.165954	0.218614	0.584919	0.040965	80.752823	-6.928534	84.582176	4.729896	0.000000	1.621135	0.000000	0.000000	0.000000	-0.051293	0.312289	0.075845	0.000000	0.000000	3.000000	19.000000	0.000000
2668.169287	0.218614	0.584919	0.040965	81.084961	-6.931664	84.830811	4.726077	0.000000	1.632235	0.000000	0.000000	0.000000	-0.051293	0.312289	0.075845	0.000000	0.000000	3.000000	19.000000	0.000000
2668.172621	0.218398	0.585984	0.041052	81.084961	-6.931664	84.830811	4.726077	0.000000	1.632235	0.000000	0.000000	0.000000	-0.064742	0.319491	0.025991	0.000000	0.000000	3.000000	19.000000	0.000000
2668.175954	0.218398	0.585984	0.041052	81.084961	-6.931664	84.830811	4.726077	0.000000	1.632235	0.000000	0.000000	0.000000	-0.064742	0.319491	0.025991	0.000000	0.000000	3.000000	19.000000	0.000000
2668.179287	0.218398	0.585984	0.041052	81.428932	-6.416906	85.657051	4.724090	0.000000	1.637980	0.000000	0.000000	0.000000	-0.064742	0.319491	0.025991	0.000000	0.000000	3.000000	19.000000	0.000000
2668.182621	0.218135	0.586943	0.041030	81.428932	-6.416906	85.657051	4.724090	0.000000	1.637980	0.000000	0.000000	0.000000	-0.079059	0.287681	-0.006732	0.000000	0.000000	3.000000	19.000000	0.000000
2668.185954	0.218135	0.586943	0.041030	81.428932	-6.416906	85.657051	4.724090	0.000000	1.637980	0.000000	0.000000	0.000000	-0.079059	0.287681	-0.006732	0.000000	0.000000	3.000000	19.000000	0.000000
2668.189287	0.218135	0.586943	0.041030	81.748116	-5.661915	86.720123	4.723236	0.000000	1.640439	0.000000	0.000000	0.000000	-0.079059	0.287681	-0.006732	0.000000	0.000000	3.000000	19.000000	0.000000
2668.192621	0.217838	0.587805	0.040867	81.748116	-5.661915	86.720123	4.723236	0.000000	1.640439	0.000000	0.000000	0.000000	-0.088921	0.258770	-0.048673	0.000000	0.000000	3.000000	19.000000	0.000000
2668.195954	0.217838	0.587805	0.040867	81.748116	-5.661915	86.720123	4.723236	0.000000	1.640439	0.000000	0.000000	0.000000	-0.088921	0.258770	-0.048673	0.000000	0.000000	3.000000	19.000000	0.000000
2668.199287	0.217838	0.587805	0.040867	82.017975	-4.830837	87.815521	4.723972	0.000000	1.638318	0.000000	0.000000	0.000000	-0.088921	0.258770	-0.048673	0.000000	0.000000	3.000000	19.000000	0.000000
2668.202621	0.217838	0.587805	0.040867	82.017975	-4.830837	87.815521	4.723972	0.000000	1.638318	0.000000	0.000000	0.000000	-0.088921	0.258770	-0.048673	0.000000	0.000000	3.000000	19.000000	0.000000
2668.205954	0.217592	0.588531	0.040562	82.017975	-4.830837	87.815521	4.723972	0.000000	1.638318	0.000000	0.000000	0.000000	-0.073816	0.217684	-0.091554	0.000000	0.000000	3.000000	19.000000	0.000000
2668.209287	0.217592	0.588531	0.040562	82.213791	-4.104493	88.741081	4.723972	0.000000	1.638318	0.000000	0.000000	0.000000	-0.073816	0.217684	-0.091554	0.000000	0.000000	3.000000	19.000000	0.000000
2668.212621	0.217361	0.589079	0.040163	82.213791	-4.104493	88.741081	4.723972	0.000000	1.638318	0.000000	0.000000	0.000000	-0.069256	0.164534	-0.119826	0.000000	0.000000	3.000000	19.000000	0.000000
2668.215954	0.217361	0.589079	0.040163	82.213791	-4.104493	88.741081	4.723972	0.000000	1.638318	0.000000	0.000000	0.000000	-0.069256	0.164534	-0.119826	0.000000	0.000000	3.000000	19.000000	0.000000
2668.219287	0.217361	0.589079	0.040163	82.289070	-3.702049	89.225815	4.730661	0.000000	1.618903	0.000000	0.000000	0.000000	-0.069256	0.164534	-0.119826	0.000000	0.000000	3.000000	19.000000	0.000000
2668.222621	0.217361	0.589079	0.040163	82.289070	-3.702049	89.225815	4.730661	0.000000	1.618903	0.000000	0.000000	0.000000	-0.069256	0.164534	-0.119826	0.000000	0.000000	3.000000	19.000000	0.000000
2668.225954	0.217185	0.589460	0.039694	82.289070	-3.702049	89.225815	4.730661	0.000000	1.618903	0.000000	0.000000	0.000000	-0.052970	0.114210	-0.140489	0.000000	0.000000	3.000000	19.000000	0.000000
2668.229287	0.217185	0.589460	0.039694	82.258049	-3.700578	89.198235	4.730661	0.000000	1.618903	0.000000	0.000000	0.000000	-0.052970	0.114210	-0.140489	0.000000	0.000000	3.000000	19.000000	0.000000
2668.232621	0.217147	0.589683	0.039095	82.258049	-3.700578	89.198235	4.730661	0.000000	1.618903	0.000000	0.000000	0.000000	-0.011193	0.066945	-0.179702	0.000000	0.000000	3.000000	19.000000	0.000000
2668.235954	0.217147	0.589683	0.039095	82.258049	-3.700578	89.198235	4.730661	0.000000	1.618903	0.000000	0.000000	0.000000	-0.011193	0.066945	-0.179702	0.000000	0.000000	3.000000	19.000000	0.000000
2668.239287	0.217147	0.589683	0.039095	82.182648	-3.827646	88.981621	4.742853	0.000000	1.582827	0.000000	0.000000	0.000000	-0.011193	0.066945	-0.179702	0.000000	0.000000	3.000000	19.000000	0.000000
2668.242621	0.217147	0.589683	0.039095	82.182648	-3.827646	88.981621	4.742853	0.000000	1.582827	0.000000	0.000000	0.000000	-0.011193	0.066945	-0.179702	0.000000	0.000000	3.000000	19.000000	0.000000
2668.245954	0.217167	0.589709	0.038435	82.182648	-3.827646	88.981621	4.742853	0.000000	1.582827	0.000000	0.000000	0.000000	0.005792	0.007853	-0.198234	0.000000	0.000000	3.000000	19.000000	0.000000
2668.249287	0.217167	0.589709	0.038435	82.030426	-4.177061	88.471550	4.742853	0.000000	1.582827	0.000000	0.000000	0.000000	0.005792	0.007853	-0.198234	0.000000	0.000000	3.000000	19.000000	0.000000
2668.252621	0.217211	0.589627	0.037769	82.030426	-4.177061	88.471550	4.742853	0.000000	1.582827	0.000000	0.000000	0.000000	0.013342	-0.024680	-0.199707	0.000000	0.000000	3.000000	19.000000	0.000000
2668.255954	0.217211	0.589627	0.037769	82.030426	-4.177061	88.471550	4.742853	0.000000	1.582827	0.000000	0.000000	0.000000	0.013342	-0.024680	-0.199707	0.000000	0.000000	3.000000	19.000000	0.000000
2668.259287	0.217211	0.589627	0.037769	81.804321	-4.583620	87.859276	4.759030	0.000000	1.533504	0.000000	0.000000	0.000000	0.013342	-0.024680	-0.199707	0.000000	0.000000	3.000000	19.000000	0.000000
2668.262621	0.217211	0.589627	0.037769	81.804321	-4.583620	87.859276	4.759030	0.000000	1.533504	0.000000	0.000000	0.000000	0.013342	-0.024680	-0.199707	0.000000	0.000000	3.000000	19.000000	0.000000
2668.265954	0.217213	0.589407	0.037136	81.804321	-4.583620	87.859276	4.759030	0.000000	1.533504	0.000000	0.000000	0.000000	0.000621	-0.066013	-0.189939	0.000000	0.000000	3.000000	19.000000	0.000000
2668.269287	0.217213	0.589407	0.037136	81.537979	-4.837052	87.398712	4.759030	0.000000	1.533504	0.000000	0.000000	0.000000	0.000621	-0.066013	-0.189939	0.000000	0.000000	3.000000	19.000000	0.000000
2668.272621	0.217154	0.589098	0.036620	81.537979	-4.837052	87.398712	4.759030	0.000000	1.533504	0.000000	0.000000	0.000000	-0.017693	-0.092665	-0.154846	0.000000	0.000000	3.000000	19.000000	0.000000
2668.275954	0.217154	0.589098	0.036620	81.537979	-4.837052	87.398712	4.759030	0.000000	1.533504	0.000000	0.000000	0.000000	-0.017693	-0.092665	-0.154846	0.000000	0.000000	3.000000	19.000000	0.000000
2668.279287	0.217154	0.589098	0.036620	81.273689	-4.697830	87.385582	4.772295	0.000000	1.491709	0.000000	0.000000	0.000000	-0.017693	-0.092665	-0.154846	0.000000	0.000000	3.000000	19.000000	0.000000
2668.282621	0.217053	0.588652	0.036136	81.273689	-4.697830	87.385582	4.772295	0.000000	1.491709	0.000000	0.000000	0.000000	-0.030308	-0.133762	-0.145186	0.000000	0.000000	3.000000	19.000000	0.000000
2668.285954	0.217053	0.588652	0.036136	81.273689	-4.697830	87.385582	4.772295	0.000000	1.491709	0.000000	0.000000	0.000000	-0.030308	-0.133762	-0.145186	0.000000	0.000000	3.000000	19.000000	0.000000
2668.289287	0.217053	0.588652	0.036136	81.066597	-3.990769	88.040588	4.777524	0.000000	1.474880	0.000000	0.000000	0.000000	-0.030308	-0.133762	-0.145186	0.000000	0.000000	3.000000	19.000000	0.000000
2668.292621	0.216904	0.588050	0.035669	81.066597	-3.990769	88.040588	4.777524	0.000000	1.474880	0.000000	0.000000	0.000000	-0.044819	-0.180551	-0.139956	0.000000	0.000000	3.000000	19.000000	0.000000
2668.295954	0.216904	0.588050	0.035669	81.066597	-3.990769	88.040588	4.777524	0.000000	1.474880	0.000000	0.000000	0.000000	-0.044819	-0.180551	-0.139956	0.000000	0.000000	3.000000	19.000000	0.000000
2668.299287	0.216904	0.588050	0.035669	80.871223	-3.139560	88.874031	4.782345	0.000000	1.459170	0.000000	0.000000	0.000000	-0.044819	-0.180551	-0.139956	0.000000	0.000000	3.000000	19.000000	0.000000
2668.302621	0.216904	0.588050	0.035669	80.871223	-3.139560	88.874031	4.782345	0.000000	1.459170	0.000000	0.000000	0.000000	-0.044819	-0.180551	-0.139956	0.000000	0.000000	3.000000	19.000000	0.000000
2668.305954	0.216736	0.587313	0.035224	80.871223	-3.139560	88.874031	4.782345	0.000000	1.459170	0.000000	0.000000	0.000000	-0.050449	-0.221378	-0.133657	0.000000	0.000000	3.000000	19.000000	0.000000
2668.309287	0.216736	0.587313	0.035224	80.666405	-2.307431	89.681061	4.782345	0.000000	1.459170	0.000000	0.000000	0.000000	-0.050449	-0.221378	-0.133657	0.000000	0.000000	3.000000	19.000000	0.000000
2668.312621	0.216611	0.586448	0.034813	80.666405	-2.307431	89.681061	4.782345	0.000000	1.459170	0.000000	0.000000	0.000000	-0.037442	-0.259320	-0.123076	0.000000	0.000000	3.000000	19.000000	0.000000
2668.315954	0.216611	0.586448	0.034813	80.666405	-2.307431	89.681061	4.782345	0.000000	1.459170	0.000000	0.000000	0.000000	-0.037442	-0.259320	-0.123076	0.000000	0.000000	3.000000	19.000000	0.000000
2668.319287	0.216611	0.586448	0.034813	80.439308	-1.446046	90.514122	4.791048	0.000000	1.430337	0.000000	0.000000	0.000000	-0.037442	-0.259320	-0.123076	0.000000	0.000000	3.000000	19.000000	0.000000
2668.322621	0.216485	0.585507	0.034400	80.439308	-1.446046	90.514122	4.791048	0.000000	1.430337	0.000000	0.000000	0.000000	-0.037897	-0.282316	-0.124048	0.000000	0.000000	3.000000	19.000000	0.000000
2668.325954	0.216485	0.585507	0.034400	80.439308	-1.446046	90.514122	4.791048	0.000000	1.430337	0.000000	0.000000	0.000000	-0.037897	-0.282316	-0.124048	0.000000	0.000000	3.000000	19.000000	0.000000
2668.329287	0.216485	0.585507	0.034400	80.183502	-0.534345	91.395844	4.795267	0.000000	1.416128	0.000000	0.000000	0.000000	-0.037897	-0.282316	-0.124048	0.000000	0.000000	3.000000	19.000000	0.000000
2668.332621	0.216391	0.584479	0.034060	80.183502	-0.534345	91.395844	4.795267	0.000000	1.416128	0.000000	0.000000	0.000000	-0.028186	-0.308537	-0.101945	0.000000	0.000000	3.000000	19.000000	0.000000
2668.335954	0.216391	0.584479	0.034060	80.183502	-0.534345	91.395844	4.795267	0.000000	1.416128	0.000000	0.000000	0.000000	-0.028186	-0.308537	-0.101945	0.000000	0.000000	3.000000	19.000000	0.000000
2668.339287	0.216391	0.584479	0.034060	79.907471	0.366460	92.272644	4.798747	0.000000	1.404289	0.000000	0.000000	0.000000	-0.028186	-0.308537	-0.101945	0.000000	0.000000	3.000000	19.000000	0.000000
2668.342621	0.216263	0.583411	0.033833	79.907471	0.366460	92.272644	4.798747	0.000000	1.404289	0.000000	0.000000	0.000000	-0.038407	-0.320209	-0.068230	0.000000	0.000000	3.000000	19.000000	0.000000
2668.345954	0.216263	0.583411	0.033833	79.907471	0.366460	92.272644	4.798747	0.000000	1.404289	0.000000	0.000000	0.000000	-0.038407	-0.320209	-0.068230	0.000000	0.000000	3.000000	19.000000	0.000000
2668.349287	0.216263	0.583411	0.033833	79.632538	1.175740	93.059013	4.800857	0.000000	1.397061	0.000000	0.000000	0.000000	-0.038407	-0.320209	-0.068230	0.000000	0.000000	3.000000	19.000000	0.000000
2668.352621	0.216134	0.582372	0.033730	79.632538	1.175740	93.059013	4.800857	0.000000	1.397061	0.000000	0.000000	0.000000	-0.038578	-0.311689	-0.030734	0.000000	0.000000	3.000000	19.000000	0.000000
2668.355954	0.216134	0.582372	0.033730	79.632538	1.175740	93.059013	4.800857	0.000000	1.397061	0.000000	0.000000	0.000000	-0.038578	-0.311689	-0.030734	0.000000	0.000000	3.000000	19.000000	0.000000
2668.359287	0.216134	0.582372	0.033730	79.364250	1.939871	93.821358	4.801577	0.000000	1.394583	0.000000	0.000000	0.000000	-0.038578	-0.311689	-0.030734	0.000000	0.000000	3.000000	19.000000	0.000000
2668.362621	0.215928	0.581342	0.033769	79.364250	1.939871	93.821358	4.801577	0.000000	1.394583	0.000000	0.000000	0.000000	-0.061632	-0.309043	0.011657	0.000000	0.000000	3.000000	19.000000	0.000000
2668.365954	0.215928	0.581342	0.033769	79.364250	1.939871	93.821358	4.801577	0.000000	1.394583	0.000000	0.000000	0.000000	-0.061632	-0.309043	0.011657	0.000000	0.000000	3.000000	19.000000	0.000000
2668.369287	0.215928	0.581342	0.033769	79.124527	2.595623	94.478882	4.800483	0.000000	1.398345	0.000000	0.000000	0.000000	-0.061632	-0.309043	0.011657	0.000000	0.000000	3.000000	19.000000	0.000000
2668.372621	0.215739	0.580320	0.033908	79.124527	2.595623	94.478882	4.800483	0.000000	1.398345	0.000000	0.000000	0.000000	-0.056735	-0.306591	0.041764	0.000000	0.000000	3.000000	19.000000	0.000000
2668.375954	0.215739	0.580320	0.033908	79.124527	2.595623	94.478882	4.800483	0.000000	1.398345	0.000000	0.000000	0.000000	-0.056735	-0.306591	0.041764	0.000000	0.000000	3.000000	19.000000	0.000000
2668.379287	0.215739	0.580320	0.033908	78.919586	3.141058	95.020042	4.798314	0.000000	1.405768	0.000000	0.000000	0.000000	-0.056735	-0.306591	0.041764	0.000000	0.000000	3.000000	19.000000	0.000000
2668.382621	0.215704	0.579335	0.034080	78.919586	3.141058	95.020042	4.798314	0.000000	1.405768	0.000000	0.000000	0.000000	-0.010695	-0.295492	0.051648	0.000000	0.000000	3.000000	19.000000	0.000000
2668.385954	0.215704	0.579335	0.034080	78.919586	3.141058	95.020042	4.798314	0.000000	1.405768	0.000000	0.000000	0.000000	-0.010695	-0.295492	0.051648	0.000000	0.000000	3.000000	19.000000	0.000000
2668.389287	0.215704	0.579335	0.034080	78.751259	3.585961	95.452217	4.796267	0.000000	1.412738	0.000000	0.000000	0.000000	-0.010695	-0.295492	0.051648	0.000000	0.000000	3.000000	19.000000	0.000000
2668.392621	0.215762	0.578349	0.034277	78.751259	3.585961	95.452217	4.796267	0.000000	1.412738	0.000000	0.000000	0.000000	0.017503	-0.295974	0.058881	0.000000	0.000000	3.000000	19.000000	0.000000
2668.395954	0.215762	0.578349	0.034277	78.751259	3.585961	95.452217	4.796267	0.000000	1.412738	0.000000	0.000000	0.000000	0.017503	-0.295974	0.058881	0.000000	0.000000	3.000000	19.000000	0.000000
2668.399287	0.215762	0.578349	0.034277	78.621635	3.938474	95.783180	4.794251	0.000000	1.419561	0.000000	0.000000	0.000000	0.017503	-0.295974	0.058881	0.000000	0.000000	3.000000	19.000000	0.000000
2668.402621	0.215762	0.578349	0.034277	78.621635	3.938474	95.783180	4.794251	0.000000	1.419561	0.000000	0.000000	0.000000	0.017503	-0.295974	0.058881	0.000000	0.000000	3.000000	19.000000	0.000000
2668.405954	0.215930	0.577448	0.034469	78.621635	3.938474	95.783180	4.794251	0.000000	1.419561	0.000000	0.000000	0.000000	0.050351	-0.270155	0.057619	0.000000	0.000000	3.000000	19.000000	0.000000
2668.409287	0.215930	0.577448	0.034469	78.512947	4.232023	96.054634	4.794251	0.000000	1.419561	0.000000	0.000000	0.000000	0.050351	-0.270155	0.057619	0.000000	0.000000	3.000000	19.000000	0.000000
2668.412621	0.216131	0.576614	0.034673	78.512947	4.232023	96.054634	4.794251	0.000000	1.419561	0.000000	0.000000	0.000000	0.060317	-0.250088	0.061229	0.000000	0.000000	3.000000	19.000000	0.000000
2668.415954	0.216131	0.576614	0.034673	78.512947	4.232023	96.054634	4.794251	0.000000	1.419561	0.000000	0.000000	0.000000	0.060317	-0.250088	0.061229	0.000000	0.000000	3.000000	19.000000	0.000000
2668.419287	0.216131	0.576614	0.034673	78.431404	4.416604	96.218346	4.791016	0.000000	1.430441	0.000000	0.000000	0.000000	0.060317	-0.250088	0.061229	0.000000	0.000000	3.000000	19.000000	0.000000
2668.422621	0.216131	0.576614	0.034673	78.431404	4.416604	96.218346	4.791016	0.000000	1.430441	0.000000	0.000000	0.000000	0.060317	-0.250088	0.061229	0.000000	0.000000	3.000000	19.000000	0.000000
2668.425954	0.216290	0.575906	0.034908	78.431404	4.416604	96.218346	4.791016	0.000000	1.430441	0.000000	0.000000	0.000000	0.047743	-0.212420	0.070593	0.000000	0.000000	3.000000	19.000000	0.000000
2668.429287	0.216290	0.575906	0.034908	78.373581	4.552141	96.341530	4.791016	0.000000	1.430441	0.000000	0.000000	0.000000	0.047743	-0.212420	0.070593	0.000000	0.000000	3.000000	19.000000	0.000000
2668.432621	0.216435	0.575372	0.035174	78.373581	4.552141	96.341530	4.791016	0.000000	1.430441	0.000000	0.000000	0.000000	0.043396	-0.160261	0.079710	0.000000	0.000000	3.000000	19.000000	0.000000
2668.435954	0.216435	0.575372	0.035174	78.373581	4.552141	96.341530	4.791016	0.000000	1.430441	0.000000	0.000000	0.000000	0.043396	-0.160261	0.079710	0.000000	0.000000	3.000000	19.000000	0.000000
2668.439287	0.216435	0.575372	0.035174	78.339462	4.637138	96.425369	4.786368	0.000000	1.445920	0.000000	0.000000	0.000000	0.043396	-0.160261	0.079710	0.000000	0.000000	3.000000	19.000000	0.000000
2668.442621	0.216435	0.575372	0.035174	78.339462	4.637138	96.425369	4.786368	0.000000	1.445920	0.000000	0.000000	0.000000	0.043396	-0.160261	0.079710	0.000000	0.000000	3.000000	19.000000	0.000000
2668.445954	0.216529	0.574974	0.035451	78.339462	4.637138	96.425369	4.786368	0.000000	1.445920	0.000000	0.000000	0.000000	0.028173	-0.119466	0.083122	0.000000	0.000000	3.000000	19.000000	0.000000
2668.449287	0.216529	0.574974	0.035451	78.323624	4.673918	96.463203	4.786368	0.000000	1.445920	0.000000	0.000000	0.000000	0.028173	-0.119466	0.083122	0.000000	0.000000	3.000000	19.000000	0.000000
2668.452621	0.216529	0.574974	0.035451	78.323624	4.673918	96.463203	4.786368	0.000000	1.445920	0.000000	0.000000	0.000000	0.028173	-0.119466	0.083122	0.000000	0.000000	3.000000	19.000000	0.000000
2668.455954	0.216529	0.574974	0.035451	78.323624	4.673918	96.463203	4.786368	0.000000	1.445920	0.000000	0.000000	0.000000	0.028173	-0.119466	0.083122	0.000000	0.000000	3.000000	19.000000	0.000000
2668.459287	0.216752	0.574692	0.036022	78.315628	4.688362	96.477798	4.783533	0.000000	1.455273	0.000000	0.000000	0.000000	0.066907	-0.084668	0.171301	0.000000	0.000000	3.000000	19.000000	0.000000
2668.462621	0.216752	0.574692	0.036022	78.315628	4.688362	96.477798	4.783533	0.000000	1.455273	0.000000	0.000000	0.000000	-0.000000	0.000000	-0.000000	0.000000	0.000000	3.000000	19.000000	0.000000
2668.465954	0.216752	0.574692	0.036022	78.315628	4.688362	96.477798	4.783533	0.000000	1.455273	0.000000	0.000000	0.000000	-0.000000	0.000000	-0.000000	0.000000	0.000000	3.000000	19.000000	0.000000
2668.469287	0.216752	0.574692	0.036022	78.297028	4.721021	96.508560	4.777762	0.000000	1.474108	0.000000	0.000000	0.000000	-0.000000	0.000000	-0.000000	0.000000	0.000000	3.000000	19.000000	0.000000
2668.472621	0.216752	0.574692	0.036022	78.297028	4.721021	96.508560	4.777762	0.000000	1.474108	0.000000	0.000000	0.000000	-0.000000	0.000000	-0.000000	0.000000	0.000000	3.000000	19.000000	0.000000
2668.475954	0.216896	0.574711	0.036288	78.297028	4.721021	96.508560	4.777762	0.000000	1.474108	0.000000	0.000000	0.000000	0.043432	0.005841	0.079746	0.000000	0.000000	3.000000	19.000000	0.000000
2668.479287	0.216896	0.574711	0.036288	78.270370	4.767939	96.553673	4.777762	0.000000	1.474108	0.000000	0.000000	0.000000	0.043432	0.005841	0.079746	0.000000	0.000000	3.000000	19.000000	0.000000
2668.482621	0.216896	0.574711	0.036288	78.270370	4.767939	96.553673	4.777762	0.000000	1.474108	0.000000	0.000000	0.000000	0.043432	0.005841	0.079746	0.000000	0.000000	3.000000	19.000000	0.000000
2668.485954	0.216896	0.574711	0.036288	78.270370	4.767939	96.553673	4.777762	0.000000	1.474108	0.000000	0.000000	0.000000	0.043432	0.005841	0.079746	0.000000	0.000000	3.000000	19.000000	0.000000
2668.489287	0.217180	0.575022	0.036868	78.240402	4.813426	96.600906	4.775210	0.000000	1.482354	0.000000	0.000000	0.000000	0.084955	0.093177	0.174201	0.000000	0.000000	3.000000	19.000000	0.000000
2668.492621	0.217180	0.575022	0.036868	78.240402	4.813426	96.600906	4.775210	0.000000	1.482354	0.000000	0.000000	0.000000	0.000000	-0.000003	0.000001	0.000000	0.000000	3.000000	19.000000	0.000000
2668.495954	0.217180	0.575022	0.036868	78.240402	4.813426	96.600906	4.775210	0.000000	1.482354	0.000000	0.000000	0.000000	0.000000	-0.000003	0.000001	0.000000	0.000000	3.000000	19.000000	0.000000
2668.499287	0.217180	0.575022	0.036868	78.221504	4.829804	96.622696	4.769496	0.000000	1.500637	0.000000	0.000000	0.000000	0.000000	-0.000003	0.000001	0.000000	0.000000	3.000000	19.000000	0.000000
2668.502621	0.217180	0.575022	0.036868	78.221504	4.829804	96.622696	4.769496	0.000000	1.500637	0.000000	0.000000	0.000000	0.000000	-0.000003	0.000001	0.000000	0.000000	3.000000	19.000000	0.000000
2668.505954	0.217237	0.575326	0.037127	78.221504	4.829804	96.622696	4.769496	0.000000	1.500637	0.000000	0.000000	0.000000	0.017253	0.091165	0.077461	0.000000	0.000000	3.000000	19.000000	0.000000
2668.509287	0.217237	0.575326	0.037127	78.211304	4.828615	96.632408	4.769496	0.000000	1.500637	0.000000	0.000000	0.000000	0.017253	0.091165	0.077461	0.000000	0.000000	3.000000	19.000000	0.000000
2668.512621	0.217237	0.575326	0.037127	78.211304	4.828615	96.632408	4.769496	0.000000	1.500637	0.000000	0.000000	0.000000	0.017253	0.091165	0.077461	0.000000	0.000000	3.000000	19.000000	0.000000
2668.515954	0.217237	0.575326	0.037127	78.211304	4.828615	96.632408	4.769496	0.000000	1.500637	0.000000	0.000000	0.000000	0.017253	0.091165	0.077461	0.000000	0.000000	3.000000	19.000000	0.000000
2668.519287	0.217275	0.576155	0.037467	78.213043	4.800907	96.616364	4.766693	0.000000	1.509517	0.000000	0.000000	0.000000	0.011300	0.248883	0.102215	0.000000	0.000000	3.000000	19.000000	0.000000
2668.522621	0.217275	0.576155	0.037467	78.213043	4.800907	96.616364	4.766693	0.000000	1.509517	0.000000	0.000000	0.000000	-0.000001	-0.000009	-0.000001	0.000000	0.000000	3.000000	19.000000	0.000000
2668.525954	0.217275	0.576155	0.037467	78.213043	4.800907	96.616364	4.766693	0.000000	1.509517	0.000000	0.000000	0.000000	-0.000001	-0.000009	-0.000001	0.000000	0.000000	3.000000	19.000000	0.000000
2668.529287	0.217275	0.576155	0.037467	78.221786	4.813974	96.652672	4.762834	0.000000	1.521648	0.000000	0.000000	0.000000	-0.000001	-0.000009	-0.000001	0.000000	0.000000	3.000000	19.000000	0.000000
2668.532621	0.217275	0.576155	0.037467	78.221786	4.813974	96.652672	4.762834	0.000000	1.521648	0.000000	0.000000	0.000000	-0.000001	-0.000009	-0.000001	0.000000	0.000000	3.000000	19.000000	0.000000
2668.535954	0.217268	0.576613	0.037516	78.221786	4.813974	96.652672	4.762834	0.000000	1.521648	0.000000	0.000000	0.000000	-0.002038	0.137375	0.014499	0.000000	0.000000	3.000000	19.000000	0.000000
2668.539287	0.217268	0.576613	0.037516	78.222557	5.023333	96.912666	4.762834	0.000000	1.521648	0.000000	0.000000	0.000000	-0.002038	0.137375	0.014499	0.000000	0.000000	3.000000	19.000000	0.000000
2668.542621	0.217268	0.576613	0.037516	78.222557	5.023333	96.912666	4.762834	0.000000	1.521648	0.000000	0.000000	0.000000	-0.002038	0.137375	0.014499	0.000000	0.000000	3.000000	19.000000	0.000000
2668.545954	0.217268	0.576613	0.037516	78.222557	5.023333	96.912666	4.762834	0.000000	1.521648	0.000000	0.000000	0.000000	-0.002038	0.137375	0.014499	0.000000	0.000000	3.000000	19.000000	0.000000
2668.549287	0.217361	0.577516	0.037345	78.227165	5.474446	97.456894	4.762239	0.000000	1.523509	0.000000	0.000000	0.000000	0.027929	0.270806	-0.051200	0.000000	0.000000	3.000000	19.000000	0.000000
2668.552621	0.217361	0.577516	0.037345	78.227165	5.474446	97.456894	4.762239	0.000000	1.523509	0.000000	0.000000	0.000000	-0.000002	-0.000008	-0.000000	0.000000	0.000000	3.000000	19.000000	0.000000
2668.555954	0.217361	0.577516	0.037345	78.227165	5.474446	97.456894	4.762239	0.000000	1.523509	0.000000	0.000000	0.000000	-0.000002	-0.000008	-0.000000	0.000000	0.000000	3.000000	19.000000	0.000000
2668.559287	0.217361	0.577516	0.037345	78.239044	5.985226	98.062828	4.764595	0.000000	1.516125	0.000000	0.000000	0.000000	-0.000002	-0.000008	-0.000000	0.000000	0.000000	3.000000	19.000000	0.000000
2668.562621	0.217361	0.577516	0.037345	78.239044	5.985226	98.062828	4.764595	0.000000	1.516125	0.000000	0.000000	0.000000	-0.000002	-0.000008	-0.000000	0.000000	0.000000	3.000000	19.000000	0.000000
2668.565954	0.217496	0.577921	0.037143	78.239044	5.985226	98.062828	4.764595	0.000000	1.516125	0.000000	0.000000	0.000000	0.040510	0.121336	-0.060743	0.000000	0.000000	3.000000	19.000000	0.000000
2668.569287	0.217496	0.577921	0.037143	78.264778	6.323974	98.458458	4.764595	0.000000	1.516125	0.000000	0.000000	0.000000	0.040510	0.121336	-0.060743	0.000000	0.000000	3.000000	19.000000	0.000000
2668.572621	0.217619	0.578259	0.036850	78.264778	6.323974	98.458458	4.764595	0.000000	1.516125	0.000000	0.000000	0.000000	0.036941	0.101488	-0.087848	0.000000	0.000000	3.000000	19.000000	0.000000
2668.575954	0.217619	0.578259	0.036850	78.264778	6.323974	98.458458	4.764595	0.000000	1.516125	0.000000	0.000000	0.000000	0.036941	0.101488	-0.087848	0.000000	0.000000	3.000000	19.000000	0.000000
2668.579287	0.217619	0.578259	0.036850	78.312767	6.341708	98.472183	4.771317	0.000000	1.494838	0.000000	0.000000	0.000000	0.036941	0.101488	-0.087848	0.000000	0.000000	3.000000	19.000000	0.000000
2668.582621	0.217785	0.578548	0.036527	78.312767	6.341708	98.472183	4.771317	0.000000	1.494838	0.000000	0.000000	0.000000	0.049766	0.086840	-0.096713	0.000000	0.000000	3.000000	19.000000	0.000000
2668.585954	0.217785	0.578548	0.036527	78.312767	6.341708	98.472183	4.771317	0.000000	1.494838	0.000000	0.000000	0.000000	0.049766	0.086840	-0.096713	0.000000	0.000000	3.000000	19.000000	0.000000
2668.589287	0.217785	0.578548	0.036527	78.383514	6.224917	98.322327	4.775626	0.000000	1.481011	0.000000	0.000000	0.000000	0.049766	0.086840	-0.096713	0.000000	0.000000	3.000000	19.000000	0.000000
2668.592621	0.217785	0.578548	0.036527	78.383514	6.224917	98.322327	4.775626	0.000000	1.481011	0.000000	0.000000	0.000000	0.049766	0.086840	-0.096713	0.000000	0.000000	3.000000	19.000000	0.000000
2668.595954	0.218005	0.578829	0.036138	78.383514	6.224917	98.322327	4.775626	0.000000	1.481011	0.000000	0.000000	0.000000	0.066035	0.084164	-0.116737	0.000000	0.000000	3.000000	19.000000	0.000000
2668.599287	0.218005	0.578829	0.036138	78.443092	6.140281	98.200569	4.775626	0.000000	1.481011	0.000000	0.000000	0.000000	0.066035	0.084164	-0.116737	0.000000	0.000000	3.000000	19.000000	0.000000
2668.602621	0.218225	0.579109	0.035749	78.443092	6.140281	98.200569	4.775626	0.000000	1.481011	0.000000	0.000000	0.000000	0.065889	0.084060	-0.116809	0.000000	0.000000	3.000000	19.000000	0.000000
2668.605954	0.218225	0.579109	0.035749	78.443092	6.140281	98.200569	4.775626	0.000000	1.481011	0.000000	0.000000	0.000000	0.065889	0.084060	-0.116809	0.000000	0.000000	3.000000	19.000000	0.000000
2668.609287	0.218225	0.579109	0.035749	78.482468	6.090888	98.116203	4.785984	0.000000	1.447187	0.000000	0.000000	0.000000	0.065889	0.084060	-0.116809	0.000000	0.000000	3.000000	19.000000	0.000000
2668.612621	0.218225	0.579109	0.035749	78.482468	6.090888	98.116203	4.785984	0.000000	1.447187	0.000000	0.000000	0.000000	0.065889	0.084060	-0.116809	0.000000	0.000000	3.000000	19.000000	0.000000
2668.615954	0.218435	0.579399	0.035339	78.482468	6.090888	98.116203	4.785984	0.000000	1.447187	0.000000	0.000000	0.000000	0.062971	0.087084	-0.123121	0.000000	0.000000	3.000000	19.000000	0.000000
2668.619287	0.218435	0.579399	0.035339	78.500320	6.081549	98.073753	4.785984	0.000000	1.447187	0.000000	0.000000	0.000000	0.062971	0.087084	-0.123121	0.000000	0.000000	3.000000	19.000000	0.000000
2668.622621	0.218634	0.579727	0.034968	78.500320	6.081549	98.073753	4.785984	0.000000	1.447187	0.000000	0.000000	0.000000	0.059721	0.098439	-0.111272	0.000000	0.000000	3.000000	19.000000	0.000000
2668.625954	0.218634	0.579727	0.034968	78.500320	6.081549	98.073753	4.785984	0.000000	1.447187	0.000000	0.000000	0.000000	0.059721	0.098439	-0.111272	0.000000	0.000000	3.000000	19.000000	0.000000
2668.629287	0.218634	0.579727	0.034968	78.482910	6.144364	98.099525	4.796003	0.000000	1.413632	0.000000	0.000000	0.000000	0.059721	0.098439	-0.111272	0.000000	0.000000	3.000000	19.000000	0.000000
2668.632621	0.218634	0.579727	0.034968	78.482910	6.144364	98.099525	4.796003	0.000000	1.413632	0.000000	0.000000	0.000000	0.059721	0.098439	-0.111272	0.000000	0.000000	3.000000	19.000000	0.000000
2668.635954	0.218870	0.580066	0.034555	78.482910	6.144364	98.099525	4.796003	0.000000	1.413632	0.000000	0.000000	0.000000	0.070809	0.101461	-0.123825	0.000000	0.000000	3.000000	19.000000	0.000000
2668.639287	0.218870	0.580066	0.034555	78.456635	6.236933	98.151100	4.796003	0.000000	1.413632	0.000000	0.000000	0.000000	0.070809	0.101461	-0.123825	0.000000	0.000000	3.000000	19.000000	0.000000
2668.642621	0.219129	0.580403	0.034131	78.456635	6.236933	98.151100	4.796003	0.000000	1.413632	0.000000	0.000000	0.000000	0.077631	0.101332	-0.127039	0.000000	0.000000	3.000000	19.000000	0.000000
2668.645954	0.219129	0.580403	0.034131	78.456635	6.236933	98.151100	4.796003	0.000000	1.413632	0.000000	0.000000	0.000000	0.077631	0.101332	-0.127039	0.000000	0.000000	3.000000	19.000000	0.000000
2668.649287	0.219129	0.580403	0.034131	78.433342	6.335507	98.197723	4.806610	0.000000	1.377134	0.000000	0.000000	0.000000	0.077631	0.101332	-0.127039	0.000000	0.000000	3.000000	19.000000	0.000000
2668.652621	0.219129	0.580403	0.034131	78.433342	6.335507	98.197723	4.806610	0.000000	1.377134	0.000000	0.000000	0.000000	0.077631	0.101332	-0.127039	0.000000	0.000000	3.000000	19.000000	0.000000
2668.655954	0.219471	0.580751	0.033645	78.433342	6.335507	98.197723	4.806610	0.000000	1.377134	0.000000	0.000000	0.000000	0.102616	0.104295	-0.145880	0.000000	0.000000	3.000000	19.000000	0.000000
2668.659287	0.219471	0.580751	0.033645	78.414619	6.429096	98.226791	4.806610	0.000000	1.377134	0.000000	0.000000	0.000000	0.102616	0.104295	-0.145880	0.000000	0.000000	3.000000	19.000000	0.000000
2668.662621	0.219905	0.581098	0.033117	78.414619	6.429096	98.226791	4.806610	0.000000	1.377134	0.000000	0.000000	0.000000	0.130297	0.104180	-0.158541	0.000000	0.000000	3.000000	19.000000	0.000000
2668.665954	0.219905	0.581098	0.033117	78.414619	6.429096	98.226791	4.806610	0.000000	1.377134	0.000000	0.000000	0.000000	0.130297	0.104180	-0.158541	0.000000	0.000000	3.000000	19.000000	0.000000
2668.669287	0.219905	0.581098	0.033117	78.398361	6.519371	98.242653	4.819557	0.000000	1.331115	0.000000	0.000000	0.000000	0.130297	0.104180	-0.158541	0.000000	0.000000	3.000000	19.000000	0.000000
2668.672621	0.219905	0.581098	0.033117	78.398361	6.519371	98.242653	4.819557	0.000000	1.331115	0.000000	0.000000	0.000000	0.130297	0.104180	-0.158541	0.000000	0.000000	3.000000	19.000000	0.000000
2668.675954	0.220412	0.581388	0.032502	78.398361	6.519371	98.242653	4.819557	0.000000	1.331115	0.000000	0.000000	0.000000	0.151972	0.086832	-0.184424	0.000000	0.000000	3.000000	19.000000	0.000000
2668.679287	0.220412	0.581388	0.032502	78.395538	6.596282	98.241875	4.819557	0.000000	1.331115	0.000000	0.000000	0.000000	0.151972	0.086832	-0.184424	0.000000	0.000000	3.000000	19.000000	0.000000
2668.682621	0.220947	0.581696	0.031891	78.395538	6.596282	98.241875	4.819557	0.000000	1.331115	0.000000	0.000000	0.000000	0.160509	0.092450	-0.183396	0.000000	0.000000	3.000000	19.000000	0.000000
2668.685954	0.220947	0.581696	0.031891	78.395538	6.596282	98.241875	4.819557	0.000000	1.331115	0.000000	0.000000	0.000000	0.160509	0.092450	-0.183396	0.000000	0.000000	3.000000	19.000000	0.000000
2668.689287	0.220947	0.581696	0.031891	78.423912	6.595654	98.161568	4.834757	0.000000	1.274803	0.000000	0.000000	0.000000	0.160509	0.092450	-0.183396	0.000000	0.000000	3.000000	19.000000	0.000000
2668.692621	0.220947	0.581696	0.031891	78.423912	6.595654	98.161568	4.834757	0.000000	1.274803	0.000000	0.000000	0.000000	0.160509	0.092450	-0.183396	0.000000	0.000000	3.000000	19.000000	0.000000
2668.695954	0.221480	0.582004	0.031278	78.423912	6.595654	98.161568	4.834757	0.000000	1.274803	0.000000	0.000000	0.000000	0.160104	0.092306	-0.183624	0.000000	0.000000	3.000000	19.000000	0.000000
2668.699287	0.221480	0.582004	0.031278	78.486847	6.470910	97.954407	4.834757	0.000000	1.274803	0.000000	0.000000	0.000000	0.160104	0.092306	-0.183624	0.000000	0.000000	3.000000	19.000000	0.000000
2668.702621	0.221947	0.582359	0.030706	78.486847	6.470910	97.954407	4.834757	0.000000	1.274803	0.000000	0.000000	0.000000	0.139987	0.106735	-0.171865	0.000000	0.000000	3.000000	19.000000	0.000000
2668.705954	0.221947	0.582359	0.030706	78.486847	6.470910	97.954407	4.834757	0.000000	1.274803	0.000000	0.000000	0.000000	0.139987	0.106735	-0.171865	0.000000	0.000000	3.000000	19.000000	0.000000
2668.709287	0.221947	0.582359	0.030706	78.571709	6.164433	97.553284	4.848659	0.000000	1.220866	0.000000	0.000000	0.000000	0.139987	0.106735	-0.171865	0.000000	0.000000	3.000000	19.000000	0.000000
2668.712621	0.221947	0.582359	0.030706	78.571709	6.164433	97.553284	4.848659	0.000000	1.220866	0.000000	0.000000	0.000000	0.139987	0.106735	-0.171865	0.000000	0.000000	3.000000	19.000000	0.000000
2668.715954	0.222359	0.582724	0.030199	78.571709	6.164433	97.553284	4.848659	0.000000	1.220866	0.000000	0.000000	0.000000	0.123644	0.109333	-0.151962	0.000000	0.000000	3.000000	19.000000	0.000000
2668.719287	0.222359	0.582724	0.030199	78.647713	5.870907	97.169930	4.848659	0.000000	1.220866	0.000000	0.000000	0.000000	0.123644	0.109333	-0.151962	0.000000	0.000000	3.000000	19.000000	0.000000
2668.722621	0.222758	0.583156	0.029725	78.647713	5.870907	97.169930	4.848659	0.000000	1.220866	0.000000	0.000000	0.000000	0.119553	0.129517	-0.142118	0.000000	0.000000	3.000000	19.000000	0.000000
2668.725954	0.222758	0.583156	0.029725	78.647713	5.870907	97.169930	4.848659	0.000000	1.220866	0.000000	0.000000	0.000000	0.119553	0.129517	-0.142118	0.000000	0.000000	3.000000	19.000000	0.000000
2668.729287	0.222758	0.583156	0.029725	78.709488	5.730524	96.965706	4.859560	0.000000	1.176725	0.000000	0.000000	0.000000	0.119553	0.129517	-0.142118	0.000000	0.000000	3.000000	19.000000	0.000000
2668.732621	0.222758	0.583156	0.029725	78.709488	5.730524	96.965706	4.859560	0.000000	1.176725	0.000000	0.000000	0.000000	0.119553	0.129517	-0.142118	0.000000	0.000000	3.000000	19.000000	0.000000
2668.735954	0.223188	0.583605	0.029322	78.709488	5.730524	96.965706	4.859560	0.000000	1.176725	0.000000	0.000000	0.000000	0.129000	0.134896	-0.121127	0.000000	0.000000	3.000000	19.000000	0.000000
2668.739287	0.223188	0.583605	0.029322	78.751694	5.682911	96.858162	4.859560	0.000000	1.176725	0.000000	0.000000	0.000000	0.129000	0.134896	-0.121127	0.000000	0.000000	3.000000	19.000000	0.000000
2668.742621	0.223674	0.584122	0.028919	78.751694	5.682911	96.858162	4.859560	0.000000	1.176725	0.000000	0.000000	0.000000	0.145752	0.155125	-0.120906	0.000000	0.000000	3.000000	19.000000	0.000000
2668.745954	0.223674	0.584122	0.028919	78.751694	5.682911	96.858162	4.859560	0.000000	1.176725	0.000000	0.000000	0.000000	0.145752	0.155125	-0.120906	0.000000	0.000000	3.000000	19.000000	0.000000
2668.749287	0.223674	0.584122	0.028919	78.776436	5.671422	96.783997	4.868670	0.000000	1.138440	0.000000	0.000000	0.000000	0.145752	0.155125	-0.120906	0.000000	0.000000	3.000000	19.000000	0.000000
2668.752621	0.224237	0.584658	0.028564	78.776436	5.671422	96.783997	4.868670	0.000000	1.138440	0.000000	0.000000	0.000000	0.169094	0.160624	-0.106421	0.000000	0.000000	3.000000	19.000000	0.000000
2668.755954	0.224237	0.584658	0.028564	78.776436	5.671422	96.783997	4.868670	0.000000	1.138440	0.000000	0.000000	0.000000	0.169094	0.160624	-0.106421	0.000000	0.000000	3.000000	19.000000	0.000000
2668.759287	0.224237	0.584658	0.028564	78.806747	5.656902	96.696373	4.872868	0.000000	1.120339	0.000000	0.000000	0.000000	0.169094	0.160624	-0.106421	0.000000	0.000000	3.000000	19.000000	0.000000
2668.762621	0.224876	0.585212	0.028190	78.806747	5.656902	96.696373	4.872868	0.000000	1.120339	0.000000	0.000000	0.000000	0.191609	0.166384	-0.112038	0.000000	0.000000	3.000000	19.000000	0.000000
2668.765954	0.224876	0.585212	0.028190	78.806747	5.656902	96.696373	4.872868	0.000000	1.120339	0.000000	0.000000	0.000000	0.191609	0.166384	-0.112038	0.000000	0.000000	3.000000	19.000000	0.000000
2668.769287	0.224876	0.585212	0.028190	78.905006	5.497608	96.458672	4.877267	0.000000	1.101029	0.000000	0.000000	0.000000	0.191609	0.166384	-0.112038	0.000000	0.000000	3.000000	19.000000	0.000000
2668.772621	0.224876	0.585212	0.028190	78.905006	5.497608	96.458672	4.877267	0.000000	1.101029	0.000000	0.000000	0.000000	0.191609	0.166384	-0.112038	0.000000	0.000000	3.000000	19.000000	0.000000
2668.775954	0.225583	0.585767	0.027783	78.905006	5.497608	96.458672	4.877267	0.000000	1.101029	0.000000	0.000000	0.000000	0.212078	0.166367	-0.122082	0.000000	0.000000	3.000000	19.000000	0.000000
2668.779287	0.225583	0.585767	0.027783	79.098312	5.104140	95.987000	4.877267	0.000000	1.101029	0.000000	0.000000	0.000000	0.212078	0.166367	-0.122082	0.000000	0.000000	3.000000	19.000000	0.000000
2668.782621	0.226339	0.586370	0.027361	79.098312	5.104140	95.987000	4.877267	0.000000	1.101029	0.000000	0.000000	0.000000	0.226708	0.180925	-0.126598	0.000000	0.000000	3.000000	19.000000	0.000000
2668.785954	0.226339	0.586370	0.027361	79.098312	5.104140	95.987000	4.877267	0.000000	1.101029	0.000000	0.000000	0.000000	0.226708	0.180925	-0.126598	0.000000	0.000000	3.000000	19.000000	0.000000
2668.789287	0.226339	0.586370	0.027361	79.371803	4.464746	95.258537	4.886711	0.000000	1.058327	0.000000	0.000000	0.000000	0.226708	0.180925	-0.126598	0.000000	0.000000	3.000000	19.000000	0.000000
2668.792621	0.227120	0.587022	0.026935	79.371803	4.464746	95.258537	4.886711	0.000000	1.058327	0.000000	0.000000	0.000000	0.234397	0.195485	-0.127996	0.000000	0.000000	3.000000	19.000000	0.000000
2668.795954	0.227120	0.587022	0.026935	79.371803	4.464746	95.258537	4.886711	0.000000	1.058327	0.000000	0.000000	0.000000	0.234397	0.195485	-0.127996	0.000000	0.000000	3.000000	19.000000	0.000000
2668.799287	0.227120	0.587022	0.026935	79.683723	3.579268	94.270836	4.891406	0.000000	1.036415	0.000000	0.000000	0.000000	0.234397	0.195485	-0.127996	0.000000	0.000000	3.000000	19.000000	0.000000
2668.802621	0.227956	0.587741	0.026507	79.683723	3.579268	94.270836	4.891406	0.000000	1.036415	0.000000	0.000000	0.000000	0.250967	0.215887	-0.128435	0.000000	0.000000	3.000000	19.000000	0.000000
2668.805954	0.227956	0.587741	0.026507	79.683723	3.579268	94.270836	4.891406	0.000000	1.036415	0.000000	0.000000	0.000000	0.250967	0.215887	-0.128435	0.000000	0.000000	3.000000	19.000000	0.000000
2668.809287	0.227956	0.587741	0.026507	80.009750	2.550857	93.132050	4.896051	0.000000	1.014236	0.000000	0.000000	0.000000	0.250967	0.215887	-0.128435	0.000000	0.000000	3.000000	19.000000	0.000000
2668.812621	0.228842	0.588538	0.026122	80.009750	2.550857	93.132050	4.896051	0.000000	1.014236	0.000000	0.000000	0.000000	0.265587	0.239140	-0.115280	0.000000	0.000000	3.000000	19.000000	0.000000
2668.815954	0.228842	0.588538	0.026122	80.009750	2.550857	93.132050	4.896051	0.000000	1.014236	0.000000	0.000000	0.000000	0.265587	0.239140	-0.115280	0.000000	0.000000	3.000000	19.000000	0.000000
2668.819287	0.228842	0.588538	0.026122	80.324921	1.429111	91.886032	4.900297	0.000000	0.993525	0.000000	0.000000	0.000000	0.265587	0.239140	-0.115280	0.000000	0.000000	3.000000	19.000000	0.000000
2668.822621	0.229825	0.589384	0.025766	80.324921	1.429111	91.886032	4.900297	0.000000	0.993525	0.000000	0.000000	0.000000	0.294909	0.253724	-0.106902	0.000000	0.000000	3.000000	19.000000	0.000000
2668.825954	0.229825	0.589384	0.025766	80.324921	1.429111	91.886032	4.900297	0.000000	0.993525	0.000000	0.000000	0.000000	0.294909	0.253724	-0.106902	0.000000	0.000000	3.000000	19.000000	0.000000
2668.829287	0.229825	0.589384	0.025766	80.607277	0.291204	90.618370	4.904343	0.000000	0.973355	0.000000	0.000000	0.000000	0.294909	0.253724	-0.106902	0.000000	0.000000	3.000000	19.000000	0.000000
2668.832621	0.230850	0.590289	0.025438	80.607277	0.291204	90.618370	4.904343	0.000000	0.973355	0.000000	0.000000	0.000000	0.307544	0.271403	-0.098421	0.000000	0.000000	3.000000	19.000000	0.000000
2668.835954	0.230850	0.590289	0.025438	80.607277	0.291204	90.618370	4.904343	0.000000	0.973355	0.000000	0.000000	0.000000	0.307544	0.271403	-0.098421	0.000000	0.000000	3.000000	19.000000	0.000000
2668.839287	0.230850	0.590289	0.025438	80.871521	-0.835612	89.368561	4.908113	0.000000	0.954166	0.000000	0.000000	0.000000	0.307544	0.271403	-0.098421	0.000000	0.000000	3.000000	19.000000	0.000000
2668.842621	0.231928	0.591272	0.025218	80.871521	-0.835612	89.368561	4.908113	0.000000	0.954166	0.000000	0.000000	0.000000	0.323366	0.294909	-0.065917	0.000000	0.000000	3.000000	19.000000	0.000000
2668.845954	0.231928	0.591272	0.025218	80.871521	-0.835612	89.368561	4.908113	0.000000	0.954166	0.000000	0.000000	0.000000	0.323366	0.294909	-0.065917	0.000000	0.000000	3.000000	19.000000	0.000000
2668.849287	0.231928	0.591272	0.025218	81.109451	-1.954286	88.134727	4.911081	0.000000	0.938763	0.000000	0.000000	0.000000	0.323366	0.294909	-0.065917	0.000000	0.000000	3.000000	19.000000	0.000000
2668.852621	0.232987	0.592363	0.025133	81.109451	-1.954286	88.134727	4.911081	0.000000	0.938763	0.000000	0.000000	0.000000	0.317728	0.327439	-0.025715	0.000000	0.000000	3.000000	19.000000	0.000000
2668.855954	0.232987	0.592363	0.025133	81.109451	-1.954286	88.134727	4.911081	0.000000	0.938763	0.000000	0.000000	0.000000	0.317728	0.327439	-0.025715	0.000000	0.000000	3.000000	19.000000	0.000000
2668.859287	0.232987	0.592363	0.025133	81.343697	-3.163002	86.835861	4.913034	0.000000	0.928491	0.000000	0.000000	0.000000	0.317728	0.327439	-0.025715	0.000000	0.000000	3.000000	19.000000	0.000000
2668.862621	0.233922	0.593525	0.025197	81.343697	-3.163002	86.835861	4.913034	0.000000	0.928491	0.000000	0.000000	0.000000	0.280612	0.348445	0.019229	0.000000	0.000000	3.000000	19.000000	0.000000
2668.865954	0.233922	0.593525	0.025197	81.343697	-3.163002	86.835861	4.913034	0.000000	0.928491	0.000000	0.000000	0.000000	0.280612	0.348445	0.019229	0.000000	0.000000	3.000000	19.000000	0.000000
2668.869287	0.233922	0.593525	0.025197	81.603378	-4.526018	85.405807	4.913787	0.000000	0.924499	0.000000	0.000000	0.000000	0.280612	0.348445	0.019229	0.000000	0.000000	3.000000	19.000000	0.000000
2668.872621	0.234816	0.594796	0.025405	81.603378	-4.526018	85.405807	4.913787	0.000000	0.924499	0.000000	0.000000	0.000000	0.268176	0.381417	0.062557	0.000000	0.000000	3.000000	19.000000	0.000000
2668.875954	0.234816	0.594796	0.025405	81.603378	-4.526018	85.405807	4.913787	0.000000	0.924499	0.000000	0.000000	0.000000	0.268176	0.381417	0.062557	0.000000	0.000000	3.000000	19.000000	0.000000
2668.879287	0.234816	0.594796	0.025405	81.905197	-6.070409	83.824287	4.913519	0.000000	0.925918	0.000000	0.000000	0.000000	0.268176	0.381417	0.062557	0.000000	0.000000	3.000000	19.000000	0.000000
2668.882621	0.235661	0.596129	0.025684	81.905197	-6.070409	83.824287	4.913519	0.000000	0.925918	0.000000	0.000000	0.000000	0.253436	0.399890	0.083645	0.000000	0.000000	3.000000	19.000000	0.000000
2668.885954	0.235661	0.596129	0.025684	81.905197	-6.070409	83.824287	4.913519	0.000000	0.925918	0.000000	0.000000	0.000000	0.253436	0.399890	0.083645	0.000000	0.000000	3.000000	19.000000	0.000000
2668.889287	0.235661	0.596129	0.025684	82.224686	-7.869135	81.994820	4.912730	0.000000	0.930102	0.000000	0.000000	0.000000	0.253436	0.399890	0.083645	0.000000	0.000000	3.000000	19.000000	0.000000
2668.892621	0.236479	0.597524	0.026022	82.224686	-7.869135	81.994820	4.912730	0.000000	0.930102	0.000000	0.000000	0.000000	0.245506	0.418478	0.101293	0.000000	0.000000	3.000000	19.000000	0.000000
2668.895954	0.236479	0.597524	0.026022	82.224686	-7.869135	81.994820	4.912730	0.000000	0.930102	0.000000	0.000000	0.000000	0.245506	0.418478	0.101293	0.000000	0.000000	3.000000	19.000000	0.000000
2668.899287	0.236479	0.597524	0.026022	82.563858	-10.019659	79.808586	4.911523	0.000000	0.936448	0.000000	0.000000	0.000000	0.245506	0.418478	0.101293	0.000000	0.000000	3.000000	19.000000	0.000000
2668.902621	0.237392	0.598971	0.026316	82.563858	-10.019659	79.808586	4.911523	0.000000	0.936448	0.000000	0.000000	0.000000	0.273760	0.434161	0.088225	0.000000	0.000000	3.000000	19.000000	0.000000
2668.905954	0.237392	0.598971	0.026316	82.563858	-10.019659	79.808586	4.911523	0.000000	0.936448	0.000000	0.000000	0.000000	0.273760	0.434161	0.088225	0.000000	0.000000	3.000000	19.000000	0.000000
2668.909287	0.237392	0.598971	0.026316	82.917831	-12.547558	77.247818	4.910732	0.000000	0.940590	0.000000	0.000000	0.000000	0.273760	0.434161	0.088225	0.000000	0.000000	3.000000	19.000000	0.000000
2668.912621	0.238326	0.600392	0.026533	82.917831	-12.547558	77.247818	4.910732	0.000000	0.940590	0.000000	0.000000	0.000000	0.280152	0.426197	0.065288	0.000000	0.000000	3.000000	19.000000	0.000000
2668.915954	0.238326	0.600392	0.026533	82.917831	-12.547558	77.247818	4.910732	0.000000	0.940590	0.000000	0.000000	0.000000	0.280152	0.426197	0.065288	0.000000	0.000000	3.000000	19.000000	0.000000
2668.919287	0.238326	0.600392	0.026533	83.271797	-15.483573	74.259544	4.910478	0.000000	0.941917	0.000000	0.000000	0.000000	0.280152	0.426197	0.065288	0.000000	0.000000	3.000000	19.000000	0.000000
2668.922621	0.239350	0.601816	0.026700	83.271797	-15.483573	74.259544	4.910478	0.000000	0.941917	0.000000	0.000000	0.000000	0.307424	0.427124	0.049932	0.000000	0.000000	3.000000	19.000000	0.000000
2668.925954	0.239350	0.601816	0.026700	83.271797	-15.483573	74.259544	4.910478	0.000000	0.941917	0.000000	0.000000	0.000000	0.307424	0.427124	0.049932	0.000000	0.000000	3.000000	19.000000	0.000000
2668.929287	0.239350	0.601816	0.026700	83.610023	-18.804495	70.882179	4.910674	0.000000	0.940893	0.000000	0.000000	0.000000	0.307424	0.427124	0.049932	0.000000	0.000000	3.000000	19.000000	0.000000
2668.932621	0.240363	0.603222	0.026780	83.610023	-18.804495	70.882179	4.910674	0.000000	0.940893	0.000000	0.000000	0.000000	0.303862	0.421848	0.024179	0.000000	0.000000	3.000000	19.000000	0.000000
2668.935954	0.240363	0.603222	0.026780	83.610023	-18.804495	70.882179	4.910674	0.000000	0.940893	0.000000	0.000000	0.000000	0.303862	0.421848	0.024179	0.000000	0.000000	3.000000	19.000000	0.000000
2668.939287	0.240363	0.603222	0.026780	83.919296	-22.433931	67.201096	4.911407	0.000000	0.937063	0.000000	0.000000	0.000000	0.303862	0.421848	0.024179	0.000000	0.000000	3.000000	19.000000	0.000000
2668.942621	0.241318	0.604610	0.026798	83.919296	-22.433931	67.201096	4.911407	0.000000	0.937063	0.000000	0.000000	0.000000	0.286458	0.416463	0.005399	0.000000	0.000000	3.000000	19.000000	0.000000
2668.945954	0.241318	0.604610	0.026798	83.919296	-22.433931	67.201096	4.911407	0.000000	0.937063	0.000000	0.000000	0.000000	0.286458	0.416463	0.005399	0.000000	0.000000	3.000000	19.000000	0.000000
2668.949287	0.241318	0.604610	0.026798	84.188171	-26.405146	63.172878	4.912454	0.000000	0.931556	0.000000	0.000000	0.000000	0.286458	0.416463	0.005399	0.000000	0.000000	3.000000	19.000000	0.000000
2668.952621	0.242152	0.605969	0.026743	84.188171	-26.405146	63.172878	4.912454	0.000000	0.931556	0.000000	0.000000	0.000000	0.250098	0.407800	-0.016509	0.000000	0.000000	3.000000	19.000000	0.000000
2668.955954	0.242152	0.605969	0.026743	84.188171	-26.405146	63.172878	4.912454	0.000000	0.931556	0.000000	0.000000	0.000000	0.250098	0.407800	-0.016509	0.000000	0.000000	3.000000	19.000000	0.000000
2668.959287	0.242152	0.605969	0.026743	84.402420	-30.801394	58.716022	4.913797	0.000000	0.924444	0.000000	0.000000	0.000000	0.250098	0.407800	-0.016509	0.000000	0.000000	3.000000	19.000000	0.000000
2668.962621	0.242766	0.607279	0.026649	84.402420	-30.801394	58.716022	4.913797	0.000000	0.924444	0.000000	0.000000	0.000000	0.184117	0.392868	-0.028284	0.000000	0.000000	3.000000	19.000000	0.000000
2668.965954	0.242766	0.607279	0.026649	84.402420	-30.801394	58.716022	4.913797	0.000000	0.924444	0.000000	0.000000	0.000000	0.184117	0.392868	-0.028284	0.000000	0.000000	3.000000	19.000000	0.000000
2668.969287	0.242766	0.607279	0.026649	84.518166	-35.547146	53.889435	4.915104	0.000000	0.917469	0.000000	0.000000	0.000000	0.184117	0.392868	-0.028284	0.000000	0.000000	3.000000	19.000000	0.000000
2668.972621	0.243113	0.608507	0.026481	84.518166	-35.547146	53.889435	4.915104	0.000000	0.917469	0.000000	0.000000	0.000000	0.104115	0.368532	-0.050352	0.000000	0.000000	3.000000	19.000000	0.000000
2668.975954	0.243113	0.608507	0.026481	84.518166	-35.547146	53.889435	4.915104	0.000000	0.917469	0.000000	0.000000	0.000000	0.104115	0.368532	-0.050352	0.000000	0.000000	3.000000	19.000000	0.000000
2668.979287	0.243113	0.608507	0.026481	84.520058	-40.439342	48.877789	4.916540	0.000000	0.909745	0.000000	0.000000	0.000000	0.104115	0.368532	-0.050352	0.000000	0.000000	3.000000	19.000000	0.000000
2668.982621	0.243232	0.609633	0.026205	84.520058	-40.439342	48.877789	4.916540	0.000000	0.909745	0.000000	0.000000	0.000000	0.035935	0.337790	-0.082943	0.000000	0.000000	3.000000	19.000000	0.000000
2668.985954	0.243232	0.609633	0.026205	84.520058	-40.439342	48.877789	4.916540	0.000000	0.909745	0.000000	0.000000	0.000000	0.035935	0.337790	-0.082943	0.000000	0.000000	3.000000	19.000000	0.000000
2668.989287	0.243232	0.609633	0.026205	84.459389	-45.044907	44.151325	4.918365	0.000000	0.899828	0.000000	0.000000	0.000000	0.035935	0.337790	-0.082943	0.000000	0.000000	3.000000	19.000000	0.000000
2668.992621	0.243161	0.610696	0.025835	84.459389	-45.044907	44.151325	4.918365	0.000000	0.899828	0.000000	0.000000	0.000000	-0.021279	0.318797	-0.110830	0.000000	0.000000	3.000000	19.000000	0.000000
2668.995954	0.243161	0.610696	0.025835	84.459389	-45.044907	44.151325	4.918365	0.000000	0.899828	0.000000	0.000000	0.000000	-0.021279	0.318797	-0.110830	0.000000	0.000000	3.000000	19.000000	0.000000
2668.999287	0.243161	0.610696	0.025835	84.388634	-49.201439	39.902428	4.920519	0.000000	0.887970	0.000000	0.000000	0.000000	-0.021279	0.318797	-0.110830	0.000000	0.000000	3.000000	19.000000	0.000000
2669.002621	0.242985	0.611674	0.025314	84.388634	-49.201439	39.902428	4.920519	0.000000	0.887970	0.000000	0.000000	0.000000	-0.052900	0.293434	-0.156412	0.000000	0.000000	3.000000	19.000000	0.000000
2669.005954	0.242985	0.611674	0.025314	84.388634	-49.201439	39.902428	4.920519	0.000000	0.887970	0.000000	0.000000	0.000000	-0.052900	0.293434	-0.156412	0.000000	0.000000	3.000000	19.000000	0.000000
2669.009287	0.242985	0.611674	0.025314	84.355553	-52.832058	36.230030	4.923439	0.000000	0.871640	0.000000	0.000000	0.000000	-0.052900	0.293434	-0.156412	0.000000	0.000000	3.000000	19.000000	0.000000
2669.012621	0.242763	0.612607	0.024644	84.355553	-52.832058	36.230030	4.923439	0.000000	0.871640	0.000000	0.000000	0.000000	-0.066781	0.279877	-0.200942	0.000000	0.000000	3.000000	19.000000	0.000000
2669.015954	0.242763	0.612607	0.024644	84.355553	-52.832058	36.230030	4.923439	0.000000	0.871640	0.000000	0.000000	0.000000	-0.066781	0.279877	-0.200942	0.000000	0.000000	3.000000	19.000000	0.000000
2669.019287	0.242763	0.612607	0.024644	84.370293	-55.881138	33.187111	4.927127	0.000000	0.850537	0.000000	0.000000	0.000000	-0.066781	0.279877	-0.200942	0.000000	0.000000	3.000000	19.000000	0.000000
2669.022621	0.242448	0.613494	0.023849	84.370293	-55.881138	33.187111	4.927127	0.000000	0.850537	0.000000	0.000000	0.000000	-0.094403	0.266013	-0.238529	0.000000	0.000000	3.000000	19.000000	0.000000
2669.025954	0.242448	0.613494	0.023849	84.370293	-55.881138	33.187111	4.927127	0.000000	0.850537	0.000000	0.000000	0.000000	-0.094403	0.266013	-0.238529	0.000000	0.000000	3.000000	19.000000	0.000000
2669.029287	0.242448	0.613494	0.023849	84.374542	-57.925133	31.157875	4.931364	0.000000	0.825623	0.000000	0.000000	0.000000	-0.094403	0.266013	-0.238529	0.000000	0.000000	3.000000	19.000000	0.000000
2669.032621	0.242010	0.614295	0.022980	84.374542	-57.925133	31.157875	4.931364	0.000000	0.825623	0.000000	0.000000	0.000000	-0.131394	0.240336	-0.260707	0.000000	0.000000	3.000000	19.000000	0.000000
2669.035954	0.242010	0.614295	0.022980	84.374542	-57.925133	31.157875	4.931364	0.000000	0.825623	0.000000	0.000000	0.000000	-0.131394	0.240336	-0.260707	0.000000	0.000000	3.000000	19.000000	0.000000
2669.039287	0.242010	0.614295	0.022980	84.372002	-58.005142	31.092678	4.935794	0.000000	0.798709	0.000000	0.000000	0.000000	-0.131394	0.240336	-0.260707	0.000000	0.000000	3.000000	19.000000	0.000000
2669.042621	0.241437	0.615001	0.022069	84.372002	-58.005142	31.092678	4.935794	0.000000	0.798709	0.000000	0.000000	0.000000	-0.171943	0.211735	-0.273236	0.000000	0.000000	3.000000	19.000000	0.000000
2669.045954	0.241437	0.615001	0.022069	84.372002	-58.005142	31.092678	4.935794	0.000000	0.798709	0.000000	0.000000	0.000000	-0.171943	0.211735	-0.273236	0.000000	0.000000	3.000000	19.000000	0.000000
2669.049287	0.241437	0.615001	0.022069	84.365776	-56.649902	32.473579	4.940221	0.000000	0.770853	0.000000	0.000000	0.000000	-0.171943	0.211735	-0.273236	0.000000	0.000000	3.000000	19.000000	0.000000
2669.052621	0.240618	0.615660	0.021179	84.365776	-56.649902	32.473579	4.940221	0.000000	0.770853	0.000000	0.000000	0.000000	-0.245558	0.197884	-0.267100	0.000000	0.000000	3.000000	19.000000	0.000000
2669.055954	0.240618	0.615660	0.021179	84.365776	-56.649902	32.473579	4.940221	0.000000	0.770853	0.000000	0.000000	0.000000	-0.245558	0.197884	-0.267100	0.000000	0.000000	3.000000	19.000000	0.000000
2669.059287	0.240618	0.615660	0.021179	84.350594	-54.444359	34.729206	4.944237	0.000000	0.744665	0.000000	0.000000	0.000000	-0.245558	0.197884	-0.267100	0.000000	0.000000	3.000000	19.000000	0.000000
2669.062621	0.239520	0.616233	0.020293	84.350594	-54.444359	34.729206	4.944237	0.000000	0.744665	0.000000	0.000000	0.000000	-0.329532	0.171761	-0.265758	0.000000	0.000000	3.000000	19.000000	0.000000
2669.065954	0.239520	0.616233	0.020293	84.350594	-54.444359	34.729206	4.944237	0.000000	0.744665	0.000000	0.000000	0.000000	-0.329532	0.171761	-0.265758	0.000000	0.000000	3.000000	19.000000	0.000000
2669.069287	0.239520	0.616233	0.020293	84.323700	-51.795345	37.442181	4.947936	0.000000	0.719673	0.000000	0.000000	0.000000	-0.329532	0.171761	-0.265758	0.000000	0.000000	3.000000	19.000000	0.000000
2669.072621	0.238263	0.616738	0.019366	84.323700	-51.795345	37.442181	4.947936	0.000000	0.719673	0.000000	0.000000	0.000000	-0.377138	0.151531	-0.277999	0.000000	0.000000	3.000000	19.000000	0.000000
2669.075954	0.238263	0.616738	0.019366	84.323700	-51.795345	37.442181	4.947936	0.000000	0.719673	0.000000	0.000000	0.000000	-0.377138	0.151531	-0.277999	0.000000	0.000000	3.000000	19.000000	0.000000
2669.079287	0.238263	0.616738	0.019366	84.287079	-48.753479	40.556488	4.951662	0.000000	0.693576	0.000000	0.000000	0.000000	-0.377138	0.151531	-0.277999	0.000000	0.000000	3.000000	19.000000	0.000000
2669.082621	0.236896	0.617115	0.018325	84.287079	-48.753479	40.556488	4.951662	0.000000	0.693576	0.000000	0.000000	0.000000	-0.410007	0.112998	-0.312525	0.000000	0.000000	3.000000	19.000000	0.000000
2669.085954	0.236896	0.617115	0.018325	84.287079	-48.753479	40.556488	4.951662	0.000000	0.693576	0.000000	0.000000	0.000000	-0.410007	0.112998	-0.312525	0.000000	0.000000	3.000000	19.000000	0.000000
2669.089287	0.236896	0.617115	0.018325	84.278023	-45.128914	44.295063	4.955798	0.000000	0.663373	0.000000	0.000000	0.000000	-0.410007	0.112998	-0.312525	0.000000	0.000000	3.000000	19.000000	0.000000
2669.092621	0.235439	0.617391	0.017148	84.278023	-45.128914	44.295063	4.955798	0.000000	0.663373	0.000000	0.000000	0.000000	-0.437068	0.083007	-0.353049	0.000000	0.000000	3.000000	19.000000	0.000000
2669.095954	0.235439	0.617391	0.017148	84.278023	-45.128914	44.295063	4.955798	0.000000	0.663373	0.000000	0.000000	0.000000	-0.437068	0.083007	-0.353049	0.000000	0.000000	3.000000	19.000000	0.000000
2669.099287	0.235439	0.617391	0.017148	84.280289	-41.031158	48.528770	4.960401	0.000000	0.628031	0.000000	0.000000	0.000000	-0.437068	0.083007	-0.353049	0.000000	0.000000	3.000000	19.000000	0.000000
2669.102621	0.234019	0.617530	0.015808	84.280289	-41.031158	48.528770	4.960401	0.000000	0.628031	0.000000	0.000000	0.000000	-0.426001	0.041640	-0.401871	0.000000	0.000000	3.000000	19.000000	0.000000
2669.105954	0.234019	0.617530	0.015808	84.280289	-41.031158	48.528770	4.960401	0.000000	0.628031	0.000000	0.000000	0.000000	-0.426001	0.041640	-0.401871	0.000000	0.000000	3.000000	19.000000	0.000000
2669.109287	0.234019	0.617530	0.015808	84.220634	-36.560577	53.112770	4.965575	0.000000	0.585714	0.000000	0.000000	0.000000	-0.426001	0.041640	-0.401871	0.000000	0.000000	3.000000	19.000000	0.000000
2669.112621	0.232629	0.617511	0.014293	84.220634	-36.560577	53.112770	4.965575	0.000000	0.585714	0.000000	0.000000	0.000000	-0.417054	-0.005792	-0.454622	0.000000	0.000000	3.000000	19.000000	0.000000
2669.115954	0.232629	0.617511	0.014293	84.220634	-36.560577	53.112770	4.965575	0.000000	0.585714	0.000000	0.000000	0.000000	-0.417054	-0.005792	-0.454622	0.000000	0.000000	3.000000	19.000000	0.000000
2669.119287	0.232629	0.617511	0.014293	84.039383	-31.839214	57.888489	4.971217	0.000000	0.535725	0.000000	0.000000	0.000000	-0.417054	-0.005792	-0.454622	0.000000	0.000000	3.000000	19.000000	0.000000
2669.122621	0.231250	0.617337	0.012679	84.039383	-31.839214	57.888489	4.971217	0.000000	0.535725	0.000000	0.000000	0.000000	-0.413546	-0.052110	-0.484212	0.000000	0.000000	3.000000	19.000000	0.000000
2669.125954	0.231250	0.617337	0.012679	84.039383	-31.839214	57.888489	4.971217	0.000000	0.535725	0.000000	0.000000	0.000000	-0.413546	-0.052110	-0.484212	0.000000	0.000000	3.000000	19.000000	0.000000
2669.129287	0.231250	0.617337	0.012679	83.743164	-27.041731	62.693768	4.976833	0.000000	0.480761	0.000000	0.000000	0.000000	-0.413546	-0.052110	-0.484212	0.000000	0.000000	3.000000	19.000000	0.000000
2669.132621	0.229942	0.617082	0.011029	83.743164	-27.041731	62.693768	4.976833	0.000000	0.480761	0.000000	0.000000	0.000000	-0.392599	-0.076560	-0.494907	0.000000	0.000000	3.000000	19.000000	0.000000
2669.135954	0.229942	0.617082	0.011029	83.743164	-27.041731	62.693768	4.976833	0.000000	0.480761	0.000000	0.000000	0.000000	-0.392599	-0.076560	-0.494907	0.000000	0.000000	3.000000	19.000000	0.000000
2669.139287	0.229942	0.617082	0.011029	83.366165	-22.202299	67.530563	4.982086	0.000000	0.422865	0.000000	0.000000	0.000000	-0.392599	-0.076560	-0.494907	0.000000	0.000000	3.000000	19.000000	0.000000
2669.142621	0.228731	0.616766	0.009347	83.366165	-22.202299	67.530563	4.982086	0.000000	0.422865	0.000000	0.000000	0.000000	-0.363286	-0.094749	-0.504743	0.000000	0.000000	3.000000	19.000000	0.000000
2669.145954	0.228731	0.616766	0.009347	83.366165	-22.202299	67.530563	4.982086	0.000000	0.422865	0.000000	0.000000	0.000000	-0.363286	-0.094749	-0.504743	0.000000	0.000000	3.000000	19.000000	0.000000
2669.149287	0.228731	0.616766	0.009347	82.909477	-17.729916	71.978416	4.986873	0.000000	0.362076	0.000000	0.000000	0.000000	-0.363286	-0.094749	-0.504743	0.000000	0.000000	3.000000	19.000000	0.000000
2669.152621	0.227610	0.616386	0.007730	82.909477	-17.729916	71.978416	4.986873	0.000000	0.362076	0.000000	0.000000	0.000000	-0.336212	-0.114125	-0.484832	0.000000	0.000000	3.000000	19.000000	0.000000
2669.155954	0.227610	0.616386	0.007730	82.909477	-17.729916	71.978416	4.986873	0.000000	0.362076	0.000000	0.000000	0.000000	-0.336212	-0.114125	-0.484832	0.000000	0.000000	3.000000	19.000000	0.000000
2669.159287	0.227610	0.616386	0.007730	82.388283	-13.918000	75.731911	4.990850	0.000000	0.302341	0.000000	0.000000	0.000000	-0.336212	-0.114125	-0.484832	0.000000	0.000000	3.000000	19.000000	0.000000
2669.162621	0.226619	0.615970	0.006152	82.388283	-13.918000	75.731911	4.990850	0.000000	0.302341	0.000000	0.000000	0.000000	-0.297246	-0.124719	-0.473525	0.000000	0.000000	3.000000	19.000000	0.000000
2669.165954	0.226619	0.615970	0.006152	82.388283	-13.918000	75.731911	4.990850	0.000000	0.302341	0.000000	0.000000	0.000000	-0.297246	-0.124719	-0.473525	0.000000	0.000000	3.000000	19.000000	0.000000
2669.169287	0.226619	0.615970	0.006152	81.826485	-10.928908	78.616150	4.994109	0.000000	0.242650	0.000000	0.000000	0.000000	-0.297246	-0.124719	-0.473525	0.000000	0.000000	3.000000	19.000000	0.000000
2669.172621	0.225741	0.615524	0.004690	81.826485	-10.928908	78.616150	4.994109	0.000000	0.242650	0.000000	0.000000	0.000000	-0.263488	-0.133883	-0.438751	0.000000	0.000000	3.000000	19.000000	0.000000
2669.175954	0.225741	0.615524	0.004690	81.826485	-10.928908	78.616150	4.994109	0.000000	0.242650	0.000000	0.000000	0.000000	-0.263488	-0.133883	-0.438751	0.000000	0.000000	3.000000	19.000000	0.000000
2669.179287	0.225741	0.615524	0.004690	81.268372	-8.558349	80.866592	4.996526	0.000000	0.186348	0.000000	0.000000	0.000000	-0.263488	-0.133883	-0.438751	0.000000	0.000000	3.000000	19.000000	0.000000
2669.182621	0.224938	0.615068	0.003379	81.268372	-8.558349	80.866592	4.996526	0.000000	0.186348	0.000000	0.000000	0.000000	-0.240963	-0.136803	-0.393290	0.000000	0.000000	3.000000	19.000000	0.000000
2669.185954	0.224938	0.615068	0.003379	81.268372	-8.558349	80.866592	4.996526	0.000000	0.186348	0.000000	0.000000	0.000000	-0.240963	-0.136803	-0.393290	0.000000	0.000000	3.000000	19.000000	0.000000
2669.189287	0.224938	0.615068	0.003379	80.746109	-6.515606	82.819664	4.998173	0.000000	0.135162	0.000000	0.000000	0.000000	-0.240963	-0.136803	-0.393290	0.000000	0.000000	3.000000	19.000000	0.000000
2669.192621	0.224156	0.614611	0.002220	80.746109	-6.515606	82.819664	4.998173	0.000000	0.135162	0.000000	0.000000	0.000000	-0.234593	-0.137084	-0.347648	0.000000	0.000000	3.000000	19.000000	0.000000
2669.195954	0.224156	0.614611	0.002220	80.746109	-6.515606	82.819664	4.998173	0.000000	0.135162	0.000000	0.000000	0.000000	-0.234593	-0.137084	-0.347648	0.000000	0.000000	3.000000	19.000000	0.000000
2669.199287	0.224156	0.614611	0.002220	80.270248	-4.638499	84.647812	4.999201	0.000000	0.089381	0.000000	0.000000	0.000000	-0.234593	-0.137084	-0.347648	0.000000	0.000000	3.000000	19.000000	0.000000
2669.202621	0.223417	0.614153	0.001203	80.270248	-4.638499	84.647812	4.999201	0.000000	0.089381	0.000000	0.000000	0.000000	-0.221592	-0.137224	-0.305104	0.000000	0.000000	3.000000	19.000000	0.000000
2669.205954	0.223417	0.614153	0.001203	80.270248	-4.638499	84.647812	4.999201	0.000000	0.089381	0.000000	0.000000	0.000000	-0.221592	-0.137224	-0.305104	0.000000	0.000000	3.000000	19.000000	0.000000
2669.209287	0.223417	0.614153	0.001203	79.876656	-3.049262	86.224716	4.999763	0.000000	0.048725	0.000000	0.000000	0.000000	-0.221592	-0.137224	-0.305104	0.000000	0.000000	3.000000	19.000000	0.000000
2669.212621	0.222703	0.613652	0.000234	79.876656	-3.049262	86.224716	4.999763	0.000000	0.048725	0.000000	0.000000	0.000000	-0.214198	-0.150369	-0.290649	0.000000	0.000000	3.000000	19.000000	0.000000
2669.215954	0.222703	0.613652	0.000234	79.876656	-3.049262	86.224716	4.999763	0.000000	0.048725	0.000000	0.000000	0.000000	-0.214198	-0.150369	-0.290649	0.000000	0.000000	3.000000	19.000000	0.000000
2669.219287	0.222703	0.613652	0.000234	79.720688	-2.428677	86.857193	4.999990	0.000000	0.009533	0.000000	0.000000	0.000000	-0.214198	-0.150369	-0.290649	0.000000	0.000000	3.000000	19.000000	0.000000
2669.222621	0.221925	0.613076	-0.000704	79.720688	-2.428677	86.857193	4.999990	0.000000	0.009533	0.000000	0.000000	0.000000	-0.233419	-0.172929	-0.281288	0.000000	0.000000	3.000000	19.000000	0.000000
2669.225954	0.221925	0.613076	-0.000704	79.720688	-2.428677	86.857193	4.999990	0.000000	0.009533	0.000000	0.000000	0.000000	-0.233419	-0.172929	-0.281288	0.000000	0.000000	3.000000	19.000000	0.000000
2669.229287	0.221925	0.613076	-0.000704	79.846924	-2.857851	86.451477	4.999917	0.000000	-0.028857	0.000000	0.000000	0.000000	-0.233419	-0.172929	-0.281288	0.000000	0.000000	3.000000	19.000000	0.000000
2669.232621	0.221127	0.612440	-0.001685	79.846924	-2.857851	86.451477	4.999917	0.000000	-0.028857	0.000000	0.000000	0.000000	-0.239315	-0.190592	-0.294354	0.000000	0.000000	3.000000	19.000000	0.000000
2669.235954	0.221127	0.612440	-0.001685	79.846924	-2.857851	86.451477	4.999917	0.000000	-0.028857	0.000000	0.000000	0.000000	-0.239315	-0.190592	-0.294354	0.000000	0.000000	3.000000	19.000000	0.000000
2669.239287	0.221127	0.612440	-0.001685	80.019661	-3.497309	85.832214	4.999516	0.000000	-0.069543	0.000000	0.000000	0.000000	-0.239315	-0.190592	-0.294354	0.000000	0.000000	3.000000	19.000000	0.000000
2669.242621	0.220378	0.611794	-0.002735	80.019661	-3.497309	85.832214	4.999516	0.000000	-0.069543	0.000000	0.000000	0.000000	-0.224926	-0.193995	-0.315109	0.000000	0.000000	3.000000	19.000000	0.000000
2669.245954	0.220378	0.611794	-0.002735	80.019661	-3.497309	85.832214	4.999516	0.000000	-0.069543	0.000000	0.000000	0.000000	-0.224926	-0.193995	-0.315109	0.000000	0.000000	3.000000	19.000000	0.000000
2669.249287	0.220378	0.611794	-0.002735	80.141640	-4.234762	85.066246	4.998710	0.000000	-0.113581	0.000000	0.000000	0.000000	-0.224926	-0.193995	-0.315109	0.000000	0.000000	3.000000	19.000000	0.000000
2669.252621	0.219686	0.611128	-0.003833	80.141640	-4.234762	85.066246	4.998710	0.000000	-0.113581	0.000000	0.000000	0.000000	-0.207578	-0.199694	-0.329413	0.000000	0.000000	3.000000	19.000000	0.000000
2669.255954	0.219686	0.611128	-0.003833	80.141640	-4.234762	85.066246	4.998710	0.000000	-0.113581	0.000000	0.000000	0.000000	-0.207578	-0.199694	-0.329413	0.000000	0.000000	3.000000	19.000000	0.000000
2669.259287	0.219686	0.611128	-0.003833	80.193153	-5.279942	83.902931	4.997437	0.000000	-0.160057	0.000000	0.000000	0.000000	-0.207578	-0.199694	-0.329413	0.000000	0.000000	3.000000	19.000000	0.000000
2669.262621	0.219025	0.610455	-0.004923	80.193153	-5.279942	83.902931	4.997437	0.000000	-0.160057	0.000000	0.000000	0.000000	-0.198154	-0.201814	-0.326871	0.000000	0.000000	3.000000	19.000000	0.000000
2669.265954	0.219025	0.610455	-0.004923	80.193153	-5.279942	83.902931	4.997437	0.000000	-0.160057	0.000000	0.000000	0.000000	-0.198154	-0.201814	-0.326871	0.000000	0.000000	3.000000	19.000000	0.000000
2669.269287	0.219025	0.610455	-0.004923	80.159851	-6.860250	82.096870	4.995728	0.000000	-0.206622	0.000000	0.000000	0.000000	-0.198154	-0.201814	-0.326871	0.000000	0.000000	3.000000	19.000000	0.000000
2669.272621	0.218307	0.609818	-0.006023	80.159851	-6.860250	82.096870	4.995728	0.000000	-0.206622	0.000000	0.000000	0.000000	-0.215342	-0.191020	-0.330037	0.000000	0.000000	3.000000	19.000000	0.000000
2669.275954	0.218307	0.609818	-0.006023	80.159851	-6.860250	82.096870	4.995728	0.000000	-0.206622	0.000000	0.000000	0.000000	-0.215342	-0.191020	-0.330037	0.000000	0.000000	3.000000	19.000000	0.000000
2669.279287	0.218307	0.609818	-0.006023	80.048531	-8.863099	79.777611	4.993533	0.000000	-0.254218	0.000000	0.000000	0.000000	-0.215342	-0.191020	-0.330037	0.000000	0.000000	3.000000	19.000000	0.000000
2669.282621	0.217528	0.609214	-0.007035	80.048531	-8.863099	79.777611	4.993533	0.000000	-0.254218	0.000000	0.000000	0.000000	-0.233918	-0.181377	-0.303622	0.000000	0.000000	3.000000	19.000000	0.000000
2669.285954	0.217528	0.609214	-0.007035	80.048531	-8.863099	79.777611	4.993533	0.000000	-0.254218	0.000000	0.000000	0.000000	-0.233918	-0.181377	-0.303622	0.000000	0.000000	3.000000	19.000000	0.000000
2669.289287	0.217528	0.609214	-0.007035	79.882942	-11.002939	77.286026	4.991066	0.000000	-0.298758	0.000000	0.000000	0.000000	-0.233918	-0.181377	-0.303622	0.000000	0.000000	3.000000	19.000000	0.000000
2669.292621	0.216690	0.608688	-0.007953	79.882942	-11.002939	77.286026	4.991066	0.000000	-0.298758	0.000000	0.000000	0.000000	-0.251361	-0.157733	-0.275296	0.000000	0.000000	3.000000	19.000000	0.000000
2669.295954	0.216690	0.608688	-0.007953	79.882942	-11.002939	77.286026	4.991066	0.000000	-0.298758	0.000000	0.000000	0.000000	-0.251361	-0.157733	-0.275296	0.000000	0.000000	3.000000	19.000000	0.000000
2669.299287	0.216690	0.608688	-0.007953	79.716728	-12.940074	75.031319	4.988429	0.000000	-0.339974	0.000000	0.000000	0.000000	-0.251361	-0.157733	-0.275296	0.000000	0.000000	3.000000	19.000000	0.000000
2669.302621	0.215817	0.608182	-0.008838	79.716728	-12.940074	75.031319	4.988429	0.000000	-0.339974	0.000000	0.000000	0.000000	-0.261912	-0.151760	-0.265711	0.000000	0.000000	3.000000	19.000000	0.000000
2669.305954	0.215817	0.608182	-0.008838	79.716728	-12.940074	75.031319	4.988429	0.000000	-0.339974	0.000000	0.000000	0.000000	-0.261912	-0.151760	-0.265711	0.000000	0.000000	3.000000	19.000000	0.000000
2669.309287	0.215817	0.608182	-0.008838	79.607056	-14.401318	73.350914	4.985504	0.000000	-0.380462	0.000000	0.000000	0.000000	-0.261912	-0.151760	-0.265711	0.000000	0.000000	3.000000	19.000000	0.000000
2669.312621	0.214946	0.607693	-0.009614	79.607056	-14.401318	73.350914	4.985504	0.000000	-0.380462	0.000000	0.000000	0.000000	-0.261079	-0.146832	-0.232647	0.000000	0.000000	3.000000	19.000000	0.000000
2669.315954	0.214946	0.607693	-0.009614	79.607056	-14.401318	73.350914	4.985504	0.000000	-0.380462	0.000000	0.000000	0.000000	-0.261079	-0.146832	-0.232647	0.000000	0.000000	3.000000	19.000000	0.000000
2669.319287	0.214946	0.607693	-0.009614	79.598755	-15.289918	72.388336	4.982603	0.000000	-0.416735	0.000000	0.000000	0.000000	-0.261079	-0.146832	-0.232647	0.000000	0.000000	3.000000	19.000000	0.000000
2669.322621	0.214077	0.607204	-0.010392	79.598755	-15.289918	72.388336	4.982603	0.000000	-0.416735	0.000000	0.000000	0.000000	-0.260804	-0.146731	-0.233401	0.000000	0.000000	3.000000	19.000000	0.000000
2669.325954	0.214077	0.607204	-0.010392	79.598755	-15.289918	72.388336	4.982603	0.000000	-0.416735	0.000000	0.000000	0.000000	-0.260804	-0.146731	-0.233401	0.000000	0.000000	3.000000	19.000000	0.000000
2669.329287	0.214077	0.607204	-0.010392	79.675415	-15.734003	71.976738	4.979382	0.000000	-0.453598	0.000000	0.000000	0.000000	-0.260804	-0.146731	-0.233401	0.000000	0.000000	3.000000	19.000000	0.000000
2669.332621	0.213283	0.606707	-0.011181	79.675415	-15.734003	71.976738	4.979382	0.000000	-0.453598	0.000000	0.000000	0.000000	-0.238375	-0.148897	-0.236820	0.000000	0.000000	3.000000	19.000000	0.000000
2669.335954	0.213283	0.606707	-0.011181	79.675415	-15.734003	71.976738	4.979382	0.000000	-0.453598	0.000000	0.000000	0.000000	-0.238375	-0.148897	-0.236820	0.000000	0.000000	3.000000	19.000000	0.000000
2669.339287	0.213283	0.606707	-0.011181	79.752716	-16.178070	71.566681	4.975821	0.000000	-0.491127	0.000000	0.000000	0.000000	-0.238375	-0.148897	-0.236820	0.000000	0.000000	3.000000	19.000000	0.000000
2669.342621	0.212503	0.606192	-0.011997	79.752716	-16.178070	71.566681	4.975821	0.000000	-0.491127	0.000000	0.000000	0.000000	-0.233851	-0.154632	-0.244763	0.000000	0.000000	3.000000	19.000000	0.000000
2669.345954	0.212503	0.606192	-0.011997	79.752716	-16.178070	71.566681	4.975821	0.000000	-0.491127	0.000000	0.000000	0.000000	-0.233851	-0.154632	-0.244763	0.000000	0.000000	3.000000	19.000000	0.000000
2669.349287	0.212503	0.606192	-0.011997	79.822968	-16.684212	71.075989	4.971810	0.000000	-0.530187	0.000000	0.000000	0.000000	-0.233851	-0.154632	-0.244763	0.000000	0.000000	3.000000	19.000000	0.000000
2669.352621	0.211738	0.605658	-0.012840	79.822968	-16.684212	71.075989	4.971810	0.000000	-0.530187	0.000000	0.000000	0.000000	-0.229365	-0.160320	-0.252707	0.000000	0.000000	3.000000	19.000000	0.000000
2669.355954	0.211738	0.605658	-0.012840	79.822968	-16.684212	71.075989	4.971810	0.000000	-0.530187	0.000000	0.000000	0.000000	-0.229365	-0.160320	-0.252707	0.000000	0.000000	3.000000	19.000000	0.000000
2669.359287	0.211738	0.605658	-0.012840	79.853516	-17.375673	70.338570	4.967315	0.000000	-0.570779	0.000000	0.000000	0.000000	-0.229365	-0.160320	-0.252707	0.000000	0.000000	3.000000	19.000000	0.000000
2669.362621	0.211038	0.605139	-0.013767	79.853516	-17.375673	70.338570	4.967315	0.000000	-0.570779	0.000000	0.000000	0.000000	-0.210087	-0.155690	-0.278315	0.000000	0.000000	3.000000	19.000000	0.000000
2669.365954	0.211038	0.605139	-0.013767	79.853516	-17.375673	70.338570	4.967315	0.000000	-0.570779	0.000000	0.000000	0.000000	-0.210087	-0.155690	-0.278315	0.000000	0.000000	3.000000	19.000000	0.000000
2669.369287	0.211038	0.605139	-0.013767	79.807602	-18.414780	69.163498	4.962006	0.000000	-0.615222	0.000000	0.000000	0.000000	-0.210087	-0.155690	-0.278315	0.000000	0.000000	3.000000	19.000000	0.000000
2669.372621	0.210269	0.604615	-0.014734	79.807602	-18.414780	69.163498	4.962006	0.000000	-0.615222	0.000000	0.000000	0.000000	-0.230794	-0.156955	-0.290135	0.000000	0.000000	3.000000	19.000000	0.000000
2669.375954	0.210269	0.604615	-0.014734	79.807602	-18.414780	69.163498	4.962006	0.000000	-0.615222	0.000000	0.000000	0.000000	-0.230794	-0.156955	-0.290135	0.000000	0.000000	3.000000	19.000000	0.000000
2669.379287	0.210269	0.604615	-0.014734	79.677490	-19.665771	67.695061	4.955952	0.000000	-0.662225	0.000000	0.000000	0.000000	-0.230794	-0.156955	-0.290135	0.000000	0.000000	3.000000	19.000000	0.000000
2669.382621	0.209393	0.604076	-0.015767	79.677490	-19.665771	67.695061	4.955952	0.000000	-0.662225	0.000000	0.000000	0.000000	-0.262801	-0.161803	-0.309862	0.000000	0.000000	3.000000	19.000000	0.000000
2669.385954	0.209393	0.604076	-0.015767	79.677490	-19.665771	67.695061	4.955952	0.000000	-0.662225	0.000000	0.000000	0.000000	-0.262801	-0.161803	-0.309862	0.000000	0.000000	3.000000	19.000000	0.000000
2669.389287	0.209393	0.604076	-0.015767	79.465446	-20.877134	66.197151	4.948859	0.000000	-0.713299	0.000000	0.000000	0.000000	-0.262801	-0.161803	-0.309862	0.000000	0.000000	3.000000	19.000000	0.000000
2669.392621	0.208501	0.603540	-0.016892	79.465446	-20.877134	66.197151	4.948859	0.000000	-0.713299	0.000000	0.000000	0.000000	-0.267542	-0.160925	-0.337391	0.000000	0.000000	3.000000	19.000000	0.000000
2669.395954	0.208501	0.603540	-0.016892	79.465446	-20.877134	66.197151	4.948859	0.000000	-0.713299	0.000000	0.000000	0.000000	-0.267542	-0.160925	-0.337391	0.000000	0.000000	3.000000	19.000000	0.000000
2669.399287	0.208501	0.603540	-0.016892	79.200119	-21.721310	65.047729	4.940486	0.000000	-0.769154	0.000000	0.000000	0.000000	-0.267542	-0.160925	-0.337391	0.000000	0.000000	3.000000	19.000000	0.000000
2669.402621	0.207587	0.602987	-0.018123	79.200119	-21.721310	65.047729	4.940486	0.000000	-0.769154	0.000000	0.000000	0.000000	-0.274357	-0.165868	-0.369289	0.000000	0.000000	3.000000	19.000000	0.000000
2669.405954	0.207587	0.602987	-0.018123	79.200119	-21.721310	65.047729	4.940486	0.000000	-0.769154	0.000000	0.000000	0.000000	-0.274357	-0.165868	-0.369289	0.000000	0.000000	3.000000	19.000000	0.000000
2669.409287	0.207587	0.602987	-0.018123	78.927826	-22.139496	64.349449	4.930537	0.000000	-0.830544	0.000000	0.000000	0.000000	-0.274357	-0.165868	-0.369289	0.000000	0.000000	3.000000	19.000000	0.000000
2669.412621	0.206666	0.602429	-0.019424	78.927826	-22.139496	64.349449	4.930537	0.000000	-0.830544	0.000000	0.000000	0.000000	-0.276108	-0.167322	-0.390458	0.000000	0.000000	3.000000	19.000000	0.000000
2669.415954	0.206666	0.602429	-0.019424	78.927826	-22.139496	64.349449	4.930537	0.000000	-0.830544	0.000000	0.000000	0.000000	-0.276108	-0.167322	-0.390458	0.000000	0.000000	3.000000	19.000000	0.000000
2669.419287	0.206666	0.602429	-0.019424	78.664047	-22.116621	64.133316	4.919102	0.000000	-0.895789	0.000000	0.000000	0.000000	-0.276108	-0.167322	-0.390458	0.000000	0.000000	3.000000	19.000000	0.000000
2669.422621	0.205740	0.601866	-0.020797	78.664047	-22.116621	64.133316	4.919102	0.000000	-0.895789	0.000000	0.000000	0.000000	-0.277914	-0.168829	-0.411661	0.000000	0.000000	3.000000	19.000000	0.000000
2669.425954	0.205740	0.601866	-0.020797	78.664047	-22.116621	64.133316	4.919102	0.000000	-0.895789	0.000000	0.000000	0.000000	-0.277914	-0.168829	-0.411661	0.000000	0.000000	3.000000	19.000000	0.000000
2669.429287	0.205740	0.601866	-0.020797	78.397736	-21.593136	64.459381	4.906013	0.000000	-0.964899	0.000000	0.000000	0.000000	-0.277914	-0.168829	-0.411661	0.000000	0.000000	3.000000	19.000000	0.000000
2669.432621	0.204807	0.601298	-0.022240	78.397736	-21.593136	64.459381	4.906013	0.000000	-0.964899	0.000000	0.000000	0.000000	-0.279782	-0.170336	-0.432897	0.000000	0.000000	3.000000	19.000000	0.000000
2669.435954	0.204807	0.601298	-0.022240	78.397736	-21.593136	64.459381	4.906013	0.000000	-0.964899	0.000000	0.000000	0.000000	-0.279782	-0.170336	-0.432897	0.000000	0.000000	3.000000	19.000000	0.000000
2669.439287	0.204807	0.601298	-0.022240	78.117363	-20.696129	65.181938	4.891098	0.000000	-1.037866	0.000000	0.000000	0.000000	-0.279782	-0.170336	-0.432897	0.000000	0.000000	3.000000	19.000000	0.000000
2669.442621	0.203902	0.600749	-0.023681	78.117363	-20.696129	65.181938	4.891098	0.000000	-1.037866	0.000000	0.000000	0.000000	-0.271477	-0.164756	-0.432415	0.000000	0.000000	3.000000	19.000000	0.000000
2669.445954	0.203902	0.600749	-0.023681	78.117363	-20.696129	65.181938	4.891098	0.000000	-1.037866	0.000000	0.000000	0.000000	-0.271477	-0.164756	-0.432415	0.000000	0.000000	3.000000	19.000000	0.000000
2669.449287	0.203902	0.600749	-0.023681	77.788101	-19.444901	66.265053	4.874987	0.000000	-1.111085	0.000000	0.000000	0.000000	-0.271477	-0.164756	-0.432415	0.000000	0.000000	3.000000	19.000000	0.000000
2669.452621	0.203049	0.600264	-0.025123	77.788101	-19.444901	66.265053	4.874987	0.000000	-1.111085	0.000000	0.000000	0.000000	-0.256007	-0.145639	-0.432480	0.000000	0.000000	3.000000	19.000000	0.000000
2669.455954	0.203049	0.600264	-0.025123	77.788101	-19.444901	66.265053	4.874987	0.000000	-1.111085	0.000000	0.000000	0.000000	-0.256007	-0.145639	-0.432480	0.000000	0.000000	3.000000	19.000000	0.000000
2669.459287	0.203049	0.600264	-0.025123	77.430779	-18.058447	67.482048	4.857725	0.000000	-1.184276	0.000000	0.000000	0.000000	-0.256007	-0.145639	-0.432480	0.000000	0.000000	3.000000	19.000000	0.000000
2669.462621	0.202185	0.599841	-0.026535	77.430779	-18.058447	67.482048	4.857725	0.000000	-1.184276	0.000000	0.000000	0.000000	-0.259020	-0.126686	-0.423736	0.000000	0.000000	3.000000	19.000000	0.000000
2669.465954	0.202185	0.599841	-0.026535	77.430779	-18.058447	67.482048	4.857725	0.000000	-1.184276	0.000000	0.000000	0.000000	-0.259020	-0.126686	-0.423736	0.000000	0.000000	3.000000	19.000000	0.000000
2669.469287	0.202185	0.599841	-0.026535	77.075317	-16.627449	68.777214	4.839496	0.000000	-1.256694	0.000000	0.000000	0.000000	-0.259020	-0.126686	-0.423736	0.000000	0.000000	3.000000	19.000000	0.000000
2669.472621	0.201279	0.599501	-0.027884	77.075317	-16.627449	68.777214	4.839496	0.000000	-1.256694	0.000000	0.000000	0.000000	-0.272093	-0.102169	-0.404800	0.000000	0.000000	3.000000	19.000000	0.000000
2669.475954	0.201279	0.599501	-0.027884	77.075317	-16.627449	68.777214	4.839496	0.000000	-1.256694	0.000000	0.000000	0.000000	-0.272093	-0.102169	-0.404800	0.000000	0.000000	3.000000	19.000000	0.000000
2669.479287	0.201279	0.599501	-0.027884	76.737923	-15.164528	70.151810	4.820629	0.000000	-1.327230	0.000000	0.000000	0.000000	-0.272093	-0.102169	-0.404800	0.000000	0.000000	3.000000	19.000000	0.000000
2669.482621	0.200312	0.599216	-0.029154	76.737923	-15.164528	70.151810	4.820629	0.000000	-1.327230	0.000000	0.000000	0.000000	-0.290081	-0.085560	-0.380906	0.000000	0.000000	3.000000	19.000000	0.000000
2669.485954	0.200312	0.599216	-0.029154	76.737923	-15.164528	70.151810	4.820629	0.000000	-1.327230	0.000000	0.000000	0.000000	-0.290081	-0.085560	-0.380906	0.000000	0.000000	3.000000	19.000000	0.000000
2669.489287	0.200312	0.599216	-0.029154	76.440674	-13.738349	71.556389	4.801330	0.000000	-1.395432	0.000000	0.000000	0.000000	-0.290081	-0.085560	-0.380906	0.000000	0.000000	3.000000	19.000000	0.000000
2669.492621	0.199289	0.598960	-0.030337	76.440674	-13.738349	71.556389	4.801330	0.000000	-1.395432	0.000000	0.000000	0.000000	-0.306853	-0.076737	-0.354979	0.000000	0.000000	3.000000	19.000000	0.000000
2669.495954	0.199289	0.598960	-0.030337	76.440674	-13.738349	71.556389	4.801330	0.000000	-1.395432	0.000000	0.000000	0.000000	-0.306853	-0.076737	-0.354979	0.000000	0.000000	3.000000	19.000000	0.000000
2669.499287	0.199289	0.598960	-0.030337	76.178291	-12.461235	72.838631	4.781771	0.000000	-1.461051	0.000000	0.000000	0.000000	-0.306853	-0.076737	-0.354979	0.000000	0.000000	3.000000	19.000000	0.000000
2669.502621	0.198237	0.598709	-0.031536	76.178291	-12.461235	72.838631	4.781771	0.000000	-1.461051	0.000000	0.000000	0.000000	-0.315467	-0.075227	-0.359568	0.000000	0.000000	3.000000	19.000000	0.000000
2669.505954	0.198237	0.598709	-0.031536	76.178291	-12.461235	72.838631	4.781771	0.000000	-1.461051	0.000000	0.000000	0.000000	-0.315467	-0.075227	-0.359568	0.000000	0.000000	3.000000	19.000000	0.000000
2669.509287	0.198237	0.598709	-0.031536	75.934525	-11.347363	73.954514	4.760713	0.000000	-1.528271	0.000000	0.000000	0.000000	-0.315467	-0.075227	-0.359568	0.000000	0.000000	3.000000	19.000000	0.000000
2669.512621	0.197245	0.598469	-0.032720	75.934525	-11.347363	73.954514	4.760713	0.000000	-1.528271	0.000000	0.000000	0.000000	-0.297729	-0.072107	-0.355102	0.000000	0.000000	3.000000	19.000000	0.000000
2669.515954	0.197245	0.598469	-0.032720	75.934525	-11.347363	73.954514	4.760713	0.000000	-1.528271	0.000000	0.000000	0.000000	-0.297729	-0.072107	-0.355102	0.000000	0.000000	3.000000	19.000000	0.000000
2669.519287	0.197245	0.598469	-0.032720	75.713409	-10.376694	74.922646	4.738945	0.000000	-1.594491	0.000000	0.000000	0.000000	-0.297729	-0.072107	-0.355102	0.000000	0.000000	3.000000	19.000000	0.000000
2669.522621	0.196314	0.598227	-0.033934	75.713409	-10.376694	74.922646	4.738945	0.000000	-1.594491	0.000000	0.000000	0.000000	-0.279185	-0.072630	-0.364309	0.000000	0.000000	3.000000	19.000000	0.000000
2669.525954	0.196314	0.598227	-0.033934	75.713409	-10.376694	74.922646	4.738945	0.000000	-1.594491	0.000000	0.000000	0.000000	-0.279185	-0.072630	-0.364309	0.000000	0.000000	3.000000	19.000000	0.000000
2669.529287	0.196314	0.598227	-0.033934	75.517990	-9.549555	75.743935	4.715863	0.000000	-1.661516	0.000000	0.000000	0.000000	-0.279185	-0.072630	-0.364309	0.000000	0.000000	3.000000	19.000000	0.000000
2669.532621	0.195469	0.598014	-0.035127	75.517990	-9.549555	75.743935	4.715863	0.000000	-1.661516	0.000000	0.000000	0.000000	-0.253617	-0.063808	-0.357901	0.000000	0.000000	3.000000	19.000000	0.000000
2669.535954	0.195469	0.598014	-0.035127	75.517990	-9.549555	75.743935	4.715863	0.000000	-1.661516	0.000000	0.000000	0.000000	-0.253617	-0.063808	-0.357901	0.000000	0.000000	3.000000	19.000000	0.000000
2669.539287	0.195469	0.598014	-0.035127	75.350441	-8.871136	76.417076	4.692446	0.000000	-1.726543	0.000000	0.000000	0.000000	-0.253617	-0.063808	-0.357901	0.000000	0.000000	3.000000	19.000000	0.000000
2669.542621	0.194688	0.597831	-0.036289	75.350441	-8.871136	76.417076	4.692446	0.000000	-1.726543	0.000000	0.000000	0.000000	-0.234198	-0.055012	-0.348543	0.000000	0.000000	3.000000	19.000000	0.000000
2669.545954	0.194688	0.597831	-0.036289	75.350441	-8.871136	76.417076	4.692446	0.000000	-1.726543	0.000000	0.000000	0.000000	-0.234198	-0.055012	-0.348543	0.000000	0.000000	3.000000	19.000000	0.000000
2669.549287	0.194688	0.597831	-0.036289	75.209190	-8.338454	76.946915	4.668869	0.000000	-1.789318	0.000000	0.000000	0.000000	-0.234198	-0.055012	-0.348543	0.000000	0.000000	3.000000	19.000000	0.000000
2669.552621	0.193953	0.597720	-0.037303	75.209190	-8.338454	76.946915	4.668869	0.000000	-1.789318	0.000000	0.000000	0.000000	-0.220528	-0.033151	-0.304186	0.000000	0.000000	3.000000	19.000000	0.000000
2669.555954	0.193953	0.597720	-0.037303	75.209190	-8.338454	76.946915	4.668869	0.000000	-1.789318	0.000000	0.000000	0.000000	-0.220528	-0.033151	-0.304186	0.000000	0.000000	3.000000	19.000000	0.000000
2669.559287	0.193953	0.597720	-0.037303	75.096176	-7.948664	77.346146	4.647120	0.000000	-1.845069	0.000000	0.000000	0.000000	-0.220528	-0.033151	-0.304186	0.000000	0.000000	3.000000	19.000000	0.000000
2669.562621	0.193187	0.597683	-0.038231	75.096176	-7.948664	77.346146	4.647120	0.000000	-1.845069	0.000000	0.000000	0.000000	-0.229927	-0.011058	-0.278424	0.000000	0.000000	3.000000	19.000000	0.000000
2669.565954	0.193187	0.597683	-0.038231	75.096176	-7.948664	77.346146	4.647120	0.000000	-1.845069	0.000000	0.000000	0.000000	-0.229927	-0.011058	-0.278424	0.000000	0.000000	3.000000	19.000000	0.000000
2669.569287	0.193187	0.597683	-0.038231	75.013618	-7.721840	77.597023	4.625837	0.000000	-1.897796	0.000000	0.000000	0.000000	-0.229927	-0.011058	-0.278424	0.000000	0.000000	3.000000	19.000000	0.000000
2669.572621	0.192346	0.597663	-0.039010	75.013618	-7.721840	77.597023	4.625837	0.000000	-1.897796	0.000000	0.000000	0.000000	-0.252135	-0.006068	-0.233711	0.000000	0.000000	3.000000	19.000000	0.000000
2669.575954	0.192346	0.597663	-0.039010	75.013618	-7.721840	77.597023	4.625837	0.000000	-1.897796	0.000000	0.000000	0.000000	-0.252135	-0.006068	-0.233711	0.000000	0.000000	3.000000	19.000000	0.000000
2669.579287	0.192346	0.597663	-0.039010	74.972504	-7.697026	77.654259	4.605905	0.000000	-1.945671	0.000000	0.000000	0.000000	-0.252135	-0.006068	-0.233711	0.000000	0.000000	3.000000	19.000000	0.000000
2669.582621	0.191425	0.597654	-0.039708	74.972504	-7.697026	77.654259	4.605905	0.000000	-1.945671	0.000000	0.000000	0.000000	-0.276346	-0.002771	-0.209521	0.000000	0.000000	3.000000	19.000000	0.000000
2669.585954	0.191425	0.597654	-0.039708	74.972504	-7.697026	77.654259	4.605905	0.000000	-1.945671	0.000000	0.000000	0.000000	-0.276346	-0.002771	-0.209521	0.000000	0.000000	3.000000	19.000000	0.000000
2669.589287	0.191425	0.597654	-0.039708	74.978096	-7.807894	77.607780	4.571248	0.000000	-1.985408	0.000000	0.000000	0.000000	-0.276346	-0.002771	-0.209521	0.000000	0.000000	3.000000	19.000000	0.000000
2669.592621	0.190436	0.597581	-0.040405	74.978096	-7.807894	77.607780	4.571248	0.000000	-1.985408	0.000000	0.000000	0.000000	-0.296807	-0.021954	-0.208925	0.000000	0.000000	3.000000	19.000000	0.000000
2669.595954	0.190436	0.597581	-0.040405	74.978096	-7.807894	77.607780	4.571248	0.000000	-1.985408	0.000000	0.000000	0.000000	-0.296807	-0.021954	-0.208925	0.000000	0.000000	3.000000	19.000000	0.000000
2669.599287	0.190436	0.597581	-0.040405	75.017715	-7.982139	77.504196	4.521780	0.000000	-2.020228	0.000000	0.000000	0.000000	-0.296807	-0.021954	-0.208925	0.000000	0.000000	3.000000	19.000000	0.000000
2669.602621	0.189431	0.597494	-0.041140	75.017715	-7.982139	77.504196	4.521780	0.000000	-2.020228	0.000000	0.000000	0.000000	-0.301280	-0.026052	-0.220770	0.000000	0.000000	3.000000	19.000000	0.000000
2669.605954	0.189431	0.597494	-0.041140	75.017715	-7.982139	77.504196	4.521780	0.000000	-2.020228	0.000000	0.000000	0.000000	-0.301280	-0.026052	-0.220770	0.000000	0.000000	3.000000	19.000000	0.000000
2669.609287	0.189431	0.597494	-0.041140	75.065216	-8.171681	77.386833	4.471566	0.000000	-2.057023	0.000000	0.000000	0.000000	-0.301280	-0.026052	-0.220770	0.000000	0.000000	3.000000	19.000000	0.000000
2669.612621	0.188405	0.597374	-0.041931	75.065216	-8.171681	77.386833	4.471566	0.000000	-2.057023	0.000000	0.000000	0.000000	-0.307779	-0.035814	-0.237177	0.000000	0.000000	3.000000	19.000000	0.000000
2669.615954	0.188405	0.597374	-0.041931	75.065216	-8.171681	77.386833	4.471566	0.000000	-2.057023	0.000000	0.000000	0.000000	-0.307779	-0.035814	-0.237177	0.000000	0.000000	3.000000	19.000000	0.000000
2669.619287	0.188405	0.597374	-0.041931	75.111557	-8.384145	77.239441	4.420270	0.000000	-2.096553	0.000000	0.000000	0.000000	-0.307779	-0.035814	-0.237177	0.000000	0.000000	3.000000	19.000000	0.000000
2669.622621	0.187365	0.597241	-0.042761	75.111557	-8.384145	77.239441	4.420270	0.000000	-2.096553	0.000000	0.000000	0.000000	-0.312176	-0.039988	-0.249121	0.000000	0.000000	3.000000	19.000000	0.000000
2669.625954	0.187365	0.597241	-0.042761	75.111557	-8.384145	77.239441	4.420270	0.000000	-2.096553	0.000000	0.000000	0.000000	-0.312176	-0.039988	-0.249121	0.000000	0.000000	3.000000	19.000000	0.000000
2669.629287	0.187365	0.597241	-0.042761	75.137260	-8.604016	77.064362	4.368240	0.000000	-2.138073	0.000000	0.000000	0.000000	-0.312176	-0.039988	-0.249121	0.000000	0.000000	3.000000	19.000000	0.000000
2669.632621	0.186323	0.597131	-0.043602	75.137260	-8.604016	77.064362	4.368240	0.000000	-2.138073	0.000000	0.000000	0.000000	-0.312450	-0.032982	-0.252041	0.000000	0.000000	3.000000	19.000000	0.000000
2669.635954	0.186323	0.597131	-0.043602	75.137260	-8.604016	77.064362	4.368240	0.000000	-2.138073	0.000000	0.000000	0.000000	-0.312450	-0.032982	-0.252041	0.000000	0.000000	3.000000	19.000000	0.000000
2669.639287	0.186323	0.597131	-0.043602	75.105301	-8.749972	76.929871	4.316165	0.000000	-2.180080	0.000000	0.000000	0.000000	-0.312450	-0.032982	-0.252041	0.000000	0.000000	3.000000	19.000000	0.000000
2669.642621	0.185261	0.596976	-0.044444	75.105301	-8.749972	76.929871	4.316165	0.000000	-2.180080	0.000000	0.000000	0.000000	-0.318763	-0.046444	-0.252680	0.000000	0.000000	3.000000	19.000000	0.000000
2669.645954	0.185261	0.596976	-0.044444	75.105301	-8.749972	76.929871	4.316165	0.000000	-2.180080	0.000000	0.000000	0.000000	-0.318763	-0.046444	-0.252680	0.000000	0.000000	3.000000	19.000000	0.000000
2669.649287	0.185261	0.596976	-0.044444	74.985619	-8.771625	76.874367	4.263038	0.000000	-2.222193	0.000000	0.000000	0.000000	-0.318763	-0.046444	-0.252680	0.000000	0.000000	3.000000	19.000000	0.000000
2669.652621	0.184152	0.596802	-0.045188	74.985619	-8.771625	76.874367	4.263038	0.000000	-2.222193	0.000000	0.000000	0.000000	-0.332620	-0.052265	-0.223139	0.000000	0.000000	3.000000	19.000000	0.000000
2669.655954	0.184152	0.596802	-0.045188	74.985619	-8.771625	76.874367	4.263038	0.000000	-2.222193	0.000000	0.000000	0.000000	-0.332620	-0.052265	-0.223139	0.000000	0.000000	3.000000	19.000000	0.000000
2669.659287	0.184152	0.596802	-0.045188	74.787163	-8.621989	76.963264	4.207601	0.000000	-2.259383	0.000000	0.000000	0.000000	-0.332620	-0.052265	-0.223139	0.000000	0.000000	3.000000	19.000000	0.000000
2669.662621	0.183049	0.596590	-0.045875	74.787163	-8.621989	76.963264	4.207601	0.000000	-2.259383	0.000000	0.000000	0.000000	-0.330889	-0.063517	-0.206098	0.000000	0.000000	3.000000	19.000000	0.000000
2669.665954	0.183049	0.596590	-0.045875	74.787163	-8.621989	76.963264	4.207601	0.000000	-2.259383	0.000000	0.000000	0.000000	-0.330889	-0.063517	-0.206098	0.000000	0.000000	3.000000	19.000000	0.000000
2669.669287	0.183049	0.596590	-0.045875	74.555458	-8.330247	77.190971	4.152452	0.000000	-2.293733	0.000000	0.000000	0.000000	-0.330889	-0.063517	-0.206098	0.000000	0.000000	3.000000	19.000000	0.000000
2669.672621	0.181922	0.596359	-0.046571	74.555458	-8.330247	77.190971	4.152452	0.000000	-2.293733	0.000000	0.000000	0.000000	-0.338039	-0.069362	-0.209026	0.000000	0.000000	3.000000	19.000000	0.000000
2669.675954	0.181922	0.596359	-0.046571	74.555458	-8.330247	77.190971	4.152452	0.000000	-2.293733	0.000000	0.000000	0.000000	-0.338039	-0.069362	-0.209026	0.000000	0.000000	3.000000	19.000000	0.000000
2669.679287	0.181922	0.596359	-0.046571	74.327225	-7.882370	77.624039	4.096113	0.000000	-2.328570	0.000000	0.000000	0.000000	-0.338039	-0.069362	-0.209026	0.000000	0.000000	3.000000	19.000000	0.000000
2669.682621	0.180755	0.596096	-0.047316	74.327225	-7.882370	77.624039	4.096113	0.000000	-2.328570	0.000000	0.000000	0.000000	-0.350112	-0.078956	-0.223270	0.000000	0.000000	3.000000	19.000000	0.000000
2669.685954	0.180755	0.596096	-0.047316	74.327225	-7.882370	77.624039	4.096113	0.000000	-2.328570	0.000000	0.000000	0.000000	-0.350112	-0.078956	-0.223270	0.000000	0.000000	3.000000	19.000000	0.000000
2669.689287	0.180755	0.596096	-0.047316	74.125336	-7.287947	78.259178	4.037761	0.000000	-2.365782	0.000000	0.000000	0.000000	-0.350112	-0.078956	-0.223270	0.000000	0.000000	3.000000	19.000000	0.000000
2669.692621	0.179580	0.595782	-0.048140	74.125336	-7.287947	78.259178	4.037761	0.000000	-2.365782	0.000000	0.000000	0.000000	-0.352435	-0.094144	-0.247353	0.000000	0.000000	3.000000	19.000000	0.000000
2669.695954	0.179580	0.595782	-0.048140	74.125336	-7.287947	78.259178	4.037761	0.000000	-2.365782	0.000000	0.000000	0.000000	-0.352435	-0.094144	-0.247353	0.000000	0.000000	3.000000	19.000000	0.000000
2669.699287	0.179580	0.595782	-0.048140	73.930580	-6.663414	78.934875	3.979022	0.000000	-2.407007	0.000000	0.000000	0.000000	-0.352435	-0.094144	-0.247353	0.000000	0.000000	3.000000	19.000000	0.000000
2669.702621	0.178391	0.595399	-0.049060	73.930580	-6.663414	78.934875	3.979022	0.000000	-2.407007	0.000000	0.000000	0.000000	-0.356751	-0.114842	-0.276104	0.000000	0.000000	3.000000	19.000000	0.000000
2669.705954	0.178391	0.595399	-0.049060	73.930580	-6.663414	78.934875	3.979022	0.000000	-2.407007	0.000000	0.000000	0.000000	-0.356751	-0.114842	-0.276104	0.000000	0.000000	3.000000	19.000000	0.000000
2669.709287	0.178391	0.595399	-0.049060	73.727684	-6.028355	79.618858	3.919563	0.000000	-2.453025	0.000000	0.000000	0.000000	-0.356751	-0.114842	-0.276104	0.000000	0.000000	3.000000	19.000000	0.000000
2669.712621	0.177146	0.594972	-0.050067	73.727684	-6.028355	79.618858	3.919563	0.000000	-2.453025	0.000000	0.000000	0.000000	-0.373516	-0.128237	-0.301992	0.000000	0.000000	3.000000	19.000000	0.000000
2669.715954	0.177146	0.594972	-0.050067	73.727684	-6.028355	79.618858	3.919563	0.000000	-2.453025	0.000000	0.000000	0.000000	-0.373516	-0.128237	-0.301992	0.000000	0.000000	3.000000	19.000000	0.000000
2669.719287	0.177146	0.594972	-0.050067	73.506683	-5.367604	80.319550	3.857311	0.000000	-2.503357	0.000000	0.000000	0.000000	-0.373516	-0.128237	-0.301992	0.000000	0.000000	3.000000	19.000000	0.000000
2669.722621	0.175933	0.594483	-0.051119	73.506683	-5.367604	80.319550	3.857311	0.000000	-2.503357	0.000000	0.000000	0.000000	-0.364097	-0.146714	-0.315526	0.000000	0.000000	3.000000	19.000000	0.000000
2669.725954	0.175933	0.594483	-0.051119	73.506683	-5.367604	80.319550	3.857311	0.000000	-2.503357	0.000000	0.000000	0.000000	-0.364097	-0.146714	-0.315526	0.000000	0.000000	3.000000	19.000000	0.000000
2669.729287	0.175933	0.594483	-0.051119	73.237930	-4.632735	81.081146	3.796628	0.000000	-2.555945	0.000000	0.000000	0.000000	-0.364097	-0.146714	-0.315526	0.000000	0.000000	3.000000	19.000000	0.000000
2669.732621	0.174719	0.594018	-0.052182	73.237930	-4.632735	81.081146	3.796628	0.000000	-2.555945	0.000000	0.000000	0.000000	-0.364078	-0.139578	-0.318904	0.000000	0.000000	3.000000	19.000000	0.000000
2669.735954	0.174719	0.594018	-0.052182	73.237930	-4.632735	81.081146	3.796628	0.000000	-2.555945	0.000000	0.000000	0.000000	-0.364078	-0.139578	-0.318904	0.000000	0.000000	3.000000	19.000000	0.000000
2669.739287	0.174719	0.594018	-0.052182	72.921471	-3.840654	81.889908	3.735948	0.000000	-2.609095	0.000000	0.000000	0.000000	-0.364078	-0.139578	-0.318904	0.000000	0.000000	3.000000	19.000000	0.000000
2669.742621	0.173466	0.593498	-0.053189	72.921471	-3.840654	81.889908	3.735948	0.000000	-2.609095	0.000000	0.000000	0.000000	-0.375755	-0.155819	-0.301983	0.000000	0.000000	3.000000	19.000000	0.000000
2669.745954	0.173466	0.593498	-0.053189	72.921471	-3.840654	81.889908	3.735948	0.000000	-2.609095	0.000000	0.000000	0.000000	-0.375755	-0.155819	-0.301983	0.000000	0.000000	3.000000	19.000000	0.000000
2669.749287	0.173466	0.593498	-0.053189	72.576256	-3.029311	82.716888	3.673322	0.000000	-2.659426	0.000000	0.000000	0.000000	-0.375755	-0.155819	-0.301983	0.000000	0.000000	3.000000	19.000000	0.000000
2669.752621	0.172166	0.592997	-0.054160	72.576256	-3.029311	82.716888	3.673322	0.000000	-2.659426	0.000000	0.000000	0.000000	-0.390005	-0.150312	-0.291371	0.000000	0.000000	3.000000	19.000000	0.000000
2669.755954	0.172166	0.592997	-0.054160	72.576256	-3.029311	82.716888	3.673322	0.000000	-2.659426	0.000000	0.000000	0.000000	-0.390005	-0.150312	-0.291371	0.000000	0.000000	3.000000	19.000000	0.000000
2669.759287	0.172166	0.592997	-0.054160	72.222084	-2.217283	83.552879	3.608321	0.000000	-2.707988	0.000000	0.000000	0.000000	-0.390005	-0.150312	-0.291371	0.000000	0.000000	3.000000	19.000000	0.000000
2669.762621	0.170889	0.592485	-0.055091	72.222084	-2.217283	83.552879	3.608321	0.000000	-2.707988	0.000000	0.000000	0.000000	-0.383229	-0.153645	-0.279414	0.000000	0.000000	3.000000	19.000000	0.000000
2669.765954	0.170889	0.592485	-0.055091	72.222084	-2.217283	83.552879	3.608321	0.000000	-2.707988	0.000000	0.000000	0.000000	-0.383229	-0.153645	-0.279414	0.000000	0.000000	3.000000	19.000000	0.000000
2669.769287	0.170889	0.592485	-0.055091	71.871620	-1.400880	84.415474	3.544450	0.000000	-2.754557	0.000000	0.000000	0.000000	-0.383229	-0.153645	-0.279414	0.000000	0.000000	3.000000	19.000000	0.000000
2669.772621	0.169608	0.591955	-0.056043	71.871620	-1.400880	84.415474	3.544450	0.000000	-2.754557	0.000000	0.000000	0.000000	-0.384196	-0.159145	-0.285571	0.000000	0.000000	3.000000	19.000000	0.000000
2669.775954	0.169608	0.591955	-0.056043	71.871620	-1.400880	84.415474	3.544450	0.000000	-2.754557	0.000000	0.000000	0.000000	-0.384196	-0.159145	-0.285571	0.000000	0.000000	3.000000	19.000000	0.000000
2669.779287	0.169608	0.591955	-0.056043	71.522850	-0.622582	85.237015	3.480417	0.000000	-2.802152	0.000000	0.000000	0.000000	-0.384196	-0.159145	-0.285571	0.000000	0.000000	3.000000	19.000000	0.000000
2669.782621	0.168353	0.591401	-0.057001	71.522850	-0.622582	85.237015	3.480417	0.000000	-2.802152	0.000000	0.000000	0.000000	-0.376607	-0.166205	-0.287422	0.000000	0.000000	3.000000	19.000000	0.000000
2669.785954	0.168353	0.591401	-0.057001	71.522850	-0.622582	85.237015	3.480417	0.000000	-2.802152	0.000000	0.000000	0.000000	-0.376607	-0.166205	-0.287422	0.000000	0.000000	3.000000	19.000000	0.000000
2669.789287	0.168353	0.591401	-0.057001	71.193359	0.076570	85.982147	3.417649	0.000000	-2.850055	0.000000	0.000000	0.000000	-0.376607	-0.166205	-0.287422	0.000000	0.000000	3.000000	19.000000	0.000000
2669.792621	0.167092	0.590852	-0.057987	71.193359	0.076570	85.982147	3.417649	0.000000	-2.850055	0.000000	0.000000	0.000000	-0.378432	-0.164481	-0.295624	0.000000	0.000000	3.000000	19.000000	0.000000
2669.795954	0.167092	0.590852	-0.057987	71.193359	0.076570	85.982147	3.417649	0.000000	-2.850055	0.000000	0.000000	0.000000	-0.378432	-0.164481	-0.295624	0.000000	0.000000	3.000000	19.000000	0.000000
2669.799287	0.167092	0.590852	-0.057987	70.883934	0.705749	86.657310	3.354577	0.000000	-2.899326	0.000000	0.000000	0.000000	-0.378432	-0.164481	-0.295624	0.000000	0.000000	3.000000	19.000000	0.000000
2669.802621	0.165862	0.590299	-0.058962	70.883934	0.705749	86.657310	3.354577	0.000000	-2.899326	0.000000	0.000000	0.000000	-0.368924	-0.166030	-0.292697	0.000000	0.000000	3.000000	19.000000	0.000000
2669.805954	0.165862	0.590299	-0.058962	70.883934	0.705749	86.657310	3.354577	0.000000	-2.899326	0.000000	0.000000	0.000000	-0.368924	-0.166030	-0.292697	0.000000	0.000000	3.000000	19.000000	0.000000
2669.809287	0.165862	0.590299	-0.058962	70.602074	1.259877	87.257683	3.293089	0.000000	-2.948109	0.000000	0.000000	0.000000	-0.368924	-0.166030	-0.292697	0.000000	0.000000	3.000000	19.000000	0.000000
2669.812621	0.164657	0.589722	-0.059944	70.602074	1.259877	87.257683	3.293089	0.000000	-2.948109	0.000000	0.000000	0.000000	-0.361455	-0.172999	-0.294447	0.000000	0.000000	3.000000	19.000000	0.000000
2669.815954	0.164657	0.589722	-0.059944	70.602074	1.259877	87.257683	3.293089	0.000000	-2.948109	0.000000	0.000000	0.000000	-0.361455	-0.172999	-0.294447	0.000000	0.000000	3.000000	19.000000	0.000000
2669.819287	0.164657	0.589722	-0.059944	70.343575	1.748926	87.795906	3.232847	0.000000	-2.997183	0.000000	0.000000	0.000000	-0.361455	-0.172999	-0.294447	0.000000	0.000000	3.000000	19.000000	0.000000
2669.822621	0.163474	0.589146	-0.060938	70.343575	1.748926	87.795906	3.232847	0.000000	-2.997183	0.000000	0.000000	0.000000	-0.354868	-0.172848	-0.298165	0.000000	0.000000	3.000000	19.000000	0.000000
2669.825954	0.163474	0.589146	-0.060938	70.343575	1.748926	87.795906	3.232847	0.000000	-2.997183	0.000000	0.000000	0.000000	-0.354868	-0.172848	-0.298165	0.000000	0.000000	3.000000	19.000000	0.000000
2669.829287	0.163474	0.589146	-0.060938	70.098167	2.192580	88.289299	3.173702	0.000000	-3.046878	0.000000	0.000000	0.000000	-0.354868	-0.172848	-0.298165	0.000000	0.000000	3.000000	19.000000	0.000000
2669.832621	0.162314	0.588614	-0.061835	70.098167	2.192580	88.289299	3.173702	0.000000	-3.046878	0.000000	0.000000	0.000000	-0.348114	-0.159620	-0.269302	0.000000	0.000000	3.000000	19.000000	0.000000
2669.835954	0.162314	0.588614	-0.061835	70.098167	2.192580	88.289299	3.173702	0.000000	-3.046878	0.000000	0.000000	0.000000	-0.348114	-0.159620	-0.269302	0.000000	0.000000	3.000000	19.000000	0.000000
2669.839287	0.162314	0.588614	-0.061835	69.876076	2.575366	88.727844	3.115683	0.000000	-3.091762	0.000000	0.000000	0.000000	-0.348114	-0.159620	-0.269302	0.000000	0.000000	3.000000	19.000000	0.000000
2669.842621	0.161172	0.588095	-0.062699	69.876076	2.575366	88.727844	3.115683	0.000000	-3.091762	0.000000	0.000000	0.000000	-0.342497	-0.155632	-0.258994	0.000000	0.000000	3.000000	19.000000	0.000000
2669.845954	0.161172	0.588095	-0.062699	69.876076	2.575366	88.727844	3.115683	0.000000	-3.091762	0.000000	0.000000	0.000000	-0.342497	-0.155632	-0.258994	0.000000	0.000000	3.000000	19.000000	0.000000
2669.849287	0.161172	0.588095	-0.062699	69.670753	2.907589	89.124329	3.058600	0.000000	-3.134927	0.000000	0.000000	0.000000	-0.342497	-0.155632	-0.258994	0.000000	0.000000	3.000000	19.000000	0.000000
2669.852621	0.160024	0.587615	-0.063427	69.670753	2.907589	89.124329	3.058600	0.000000	-3.134927	0.000000	0.000000	0.000000	-0.344318	-0.144005	-0.218589	0.000000	0.000000	3.000000	19.000000	0.000000
2669.855954	0.160024	0.587615	-0.063427	69.670753	2.907589	89.124329	3.058600	0.000000	-3.134927	0.000000	0.000000	0.000000	-0.344318	-0.144005	-0.218589	0.000000	0.000000	3.000000	19.000000	0.000000
2669.859287	0.160024	0.587615	-0.063427	69.488441	3.173307	89.471535	3.001214	0.000000	-3.171359	0.000000	0.000000	0.000000	-0.344318	-0.144005	-0.218589	0.000000	0.000000	3.000000	19.000000	0.000000
2669.862621	0.158823	0.587135	-0.064137	69.488441	3.173307	89.471535	3.001214	0.000000	-3.171359	0.000000	0.000000	0.000000	-0.360263	-0.143909	-0.213008	0.000000	0.000000	3.000000	19.000000	0.000000
2669.865954	0.158823	0.587135	-0.064137	69.488441	3.173307	89.471535	3.001214	0.000000	-3.171359	0.000000	0.000000	0.000000	-0.360263	-0.143909	-0.213008	0.000000	0.000000	3.000000	19.000000	0.000000
2669.869287	0.158823	0.587135	-0.064137	69.340385	3.374748	89.760513	2.941170	0.000000	-3.206860	0.000000	0.000000	0.000000	-0.360263	-0.143909	-0.213008	0.000000	0.000000	3.000000	19.000000	0.000000
2669.872621	0.157594	0.586664	-0.064768	69.340385	3.374748	89.760513	2.941170	0.000000	-3.206860	0.000000	0.000000	0.000000	-0.368717	-0.141485	-0.189135	0.000000	0.000000	3.000000	19.000000	0.000000
2669.875954	0.157594	0.586664	-0.064768	69.340385	3.374748	89.760513	2.941170	0.000000	-3.206860	0.000000	0.000000	0.000000	-0.368717	-0.141485	-0.189135	0.000000	0.000000	3.000000	19.000000	0.000000
2669.879287	0.157594	0.586664	-0.064768	69.229958	3.499279	89.987602	2.879717	0.000000	-3.238382	0.000000	0.000000	0.000000	-0.368717	-0.141485	-0.189135	0.000000	0.000000	3.000000	19.000000	0.000000
2669.882621	0.156297	0.586180	-0.065419	69.229958	3.499279	89.987602	2.879717	0.000000	-3.238382	0.000000	0.000000	0.000000	-0.389202	-0.145191	-0.195461	0.000000	0.000000	3.000000	19.000000	0.000000
2669.885954	0.156297	0.586180	-0.065419	69.229958	3.499279	89.987602	2.879717	0.000000	-3.238382	0.000000	0.000000	0.000000	-0.389202	-0.145191	-0.195461	0.000000	0.000000	3.000000	19.000000	0.000000
2669.889287	0.156297	0.586180	-0.065419	69.155281	3.567893	90.161629	2.814850	0.000000	-3.270959	0.000000	0.000000	0.000000	-0.389202	-0.145191	-0.195461	0.000000	0.000000	3.000000	19.000000	0.000000
2669.892621	0.154990	0.585661	-0.066108	69.155281	3.567893	90.161629	2.814850	0.000000	-3.270959	0.000000	0.000000	0.000000	-0.392057	-0.155781	-0.206676	0.000000	0.000000	3.000000	19.000000	0.000000
2669.895954	0.154990	0.585661	-0.066108	69.155281	3.567893	90.161629	2.814850	0.000000	-3.270959	0.000000	0.000000	0.000000	-0.392057	-0.155781	-0.206676	0.000000	0.000000	3.000000	19.000000	0.000000
2669.899287	0.154990	0.585661	-0.066108	69.113609	3.584635	90.286865	2.749507	0.000000	-3.305405	0.000000	0.000000	0.000000	-0.392057	-0.155781	-0.206676	0.000000	0.000000	3.000000	19.000000	0.000000
2669.902621	0.153674	0.585106	-0.066835	69.113609	3.584635	90.286865	2.749507	0.000000	-3.305405	0.000000	0.000000	0.000000	-0.394847	-0.166331	-0.217976	0.000000	0.000000	3.000000	19.000000	0.000000
2669.905954	0.153674	0.585106	-0.066835	69.113609	3.584635	90.286865	2.749507	0.000000	-3.305405	0.000000	0.000000	0.000000	-0.394847	-0.166331	-0.217976	0.000000	0.000000	3.000000	19.000000	0.000000
2669.909287	0.153674	0.585106	-0.066835	69.071831	3.603646	90.411720	2.683699	0.000000	-3.341734	0.000000	0.000000	0.000000	-0.394847	-0.166331	-0.217976	0.000000	0.000000	3.000000	19.000000	0.000000
2669.912621	0.152386	0.584570	-0.067558	69.071831	3.603646	90.411720	2.683699	0.000000	-3.341734	0.000000	0.000000	0.000000	-0.386315	-0.160765	-0.216847	0.000000	0.000000	3.000000	19.000000	0.000000
2669.915954	0.152386	0.584570	-0.067558	69.071831	3.603646	90.411720	2.683699	0.000000	-3.341734	0.000000	0.000000	0.000000	-0.386315	-0.160765	-0.216847	0.000000	0.000000	3.000000	19.000000	0.000000
2669.919287	0.152386	0.584570	-0.067558	68.996704	3.666834	90.583267	2.619313	0.000000	-3.377876	0.000000	0.000000	0.000000	-0.386315	-0.160765	-0.216847	0.000000	0.000000	3.000000	19.000000	0.000000
2669.922621	0.151096	0.584061	-0.068193	68.996704	3.666834	90.583267	2.619313	0.000000	-3.377876	0.000000	0.000000	0.000000	-0.387218	-0.152905	-0.190575	0.000000	0.000000	3.000000	19.000000	0.000000
2669.925954	0.151096	0.584061	-0.068193	68.996704	3.666834	90.583267	2.619313	0.000000	-3.377876	0.000000	0.000000	0.000000	-0.387218	-0.152905	-0.190575	0.000000	0.000000	3.000000	19.000000	0.000000
2669.929287	0.151096	0.584061	-0.068193	68.853767	3.824199	90.846214	2.554777	0.000000	-3.409638	0.000000	0.000000	0.000000	-0.387218	-0.152905	-0.190575	0.000000	0.000000	3.000000	19.000000	0.000000
2669.932621	0.149802	0.583577	-0.068740	68.853767	3.824199	90.846214	2.554777	0.000000	-3.409638	0.000000	0.000000	0.000000	-0.388199	-0.145075	-0.164282	0.000000	0.000000	3.000000	19.000000	0.000000
2669.935954	0.149802	0.583577	-0.068740	68.853767	3.824199	90.846214	2.554777	0.000000	-3.409638	0.000000	0.000000	0.000000	-0.388199	-0.145075	-0.164282	0.000000	0.000000	3.000000	19.000000	0.000000
2669.939287	0.149802	0.583577	-0.068740	68.634392	4.075321	91.207451	2.490077	0.000000	-3.437019	0.000000	0.000000	0.000000	-0.388199	-0.145075	-0.164282	0.000000	0.000000	3.000000	19.000000	0.000000
2669.942621	0.148510	0.583137	-0.069184	68.634392	4.075321	91.207451	2.490077	0.000000	-3.437019	0.000000	0.000000	0.000000	-0.387390	-0.131913	-0.133036	0.000000	0.000000	3.000000	19.000000	0.000000
2669.945954	0.148510	0.583137	-0.069184	68.634392	4.075321	91.207451	2.490077	0.000000	-3.437019	0.000000	0.000000	0.000000	-0.387390	-0.131913	-0.133036	0.000000	0.000000	3.000000	19.000000	0.000000
2669.949287	0.148510	0.583137	-0.069184	68.379959	4.363953	91.612839	2.425512	0.000000	-3.459192	0.000000	0.000000	0.000000	-0.387390	-0.131913	-0.133036	0.000000	0.000000	3.000000	19.000000	0.000000
2669.952621	0.147156	0.582683	-0.069529	68.379959	4.363953	91.612839	2.425512	0.000000	-3.459192	0.000000	0.000000	0.000000	-0.406305	-0.136232	-0.103415	0.000000	0.000000	3.000000	19.000000	0.000000
2669.955954	0.147156	0.582683	-0.069529	68.379959	4.363953	91.612839	2.425512	0.000000	-3.459192	0.000000	0.000000	0.000000	-0.406305	-0.136232	-0.103415	0.000000	0.000000	3.000000	19.000000	0.000000
2669.959287	0.147156	0.582683	-0.069529	68.134209	4.615184	91.990898	2.357794	0.000000	-3.476428	0.000000	0.000000	0.000000	-0.406305	-0.136232	-0.103415	0.000000	0.000000	3.000000	19.000000	0.000000
2669.962621	0.145766	0.582220	-0.069812	68.134209	4.615184	91.990898	2.357794	0.000000	-3.476428	0.000000	0.000000	0.000000	-0.416866	-0.138989	-0.085029	0.000000	0.000000	3.000000	19.000000	0.000000
2669.965954	0.145766	0.582220	-0.069812	68.134209	4.615184	91.990898	2.357794	0.000000	-3.476428	0.000000	0.000000	0.000000	-0.416866	-0.138989	-0.085029	0.000000	0.000000	3.000000	19.000000	0.000000
2669.969287	0.145766	0.582220	-0.069812	67.916542	4.819096	92.331116	2.288317	0.000000	-3.490599	0.000000	0.000000	0.000000	-0.416866	-0.138989	-0.085029	0.000000	0.000000	3.000000	19.000000	0.000000
2669.972621	0.144329	0.581712	-0.070068	67.916542	4.819096	92.331116	2.288317	0.000000	-3.490599	0.000000	0.000000	0.000000	-0.431201	-0.152341	-0.076709	0.000000	0.000000	3.000000	19.000000	0.000000
2669.975954	0.144329	0.581712	-0.070068	67.916542	4.819096	92.331116	2.288317	0.000000	-3.490599	0.000000	0.000000	0.000000	-0.431201	-0.152341	-0.076709	0.000000	0.000000	3.000000	19.000000	0.000000
2669.979287	0.144329	0.581712	-0.070068	67.730858	4.964876	92.626556	2.216450	0.000000	-3.503384	0.000000	0.000000	0.000000	-0.431201	-0.152341	-0.076709	0.000000	0.000000	3.000000	19.000000	0.000000
2669.982621	0.142827	0.581170	-0.070342	67.730858	4.964876	92.626556	2.216450	0.000000	-3.503384	0.000000	0.000000	0.000000	-0.450637	-0.162644	-0.082390	0.000000	0.000000	3.000000	19.000000	0.000000
2669.985954	0.142827	0.581170	-0.070342	67.730858	4.964876	92.626556	2.216450	0.000000	-3.503384	0.000000	0.000000	0.000000	-0.450637	-0.162644	-0.082390	0.000000	0.000000	3.000000	19.000000	0.000000
2669.989287	0.142827	0.581170	-0.070342	67.578102	5.051982	92.872604	2.141344	0.000000	-3.517116	0.000000	0.000000	0.000000	-0.450637	-0.162644	-0.082390	0.000000	0.000000	3.000000	19.000000	0.000000
2669.992621	0.141275	0.580606	-0.070597	67.578102	5.051982	92.872604	2.141344	0.000000	-3.517116	0.000000	0.000000	0.000000	-0.465609	-0.169111	-0.076441	0.000000	0.000000	3.000000	19.000000	0.000000
2669.995954	0.141275	0.580606	-0.070597	67.578102	5.051982	92.872604	2.141344	0.000000	-3.517116	0.000000	0.000000	0.000000	-0.465609	-0.169111	-0.076441	0.000000	0.000000	3.000000	19.000000	0.000000
2669.999287	0.141275	0.580606	-0.070597	67.453171	5.095054	93.087212	2.063742	0.000000	-3.529856	0.000000	0.000000	0.000000	-0.465609	-0.169111	-0.076441	0.000000	0.000000	3.000000	19.000000	0.000000
2670.002621	0.139663	0.580016	-0.070803	67.453171	5.095054	93.087212	2.063742	0.000000	-3.529856	0.000000	0.000000	0.000000	-0.483563	-0.176996	-0.061810	0.000000	0.000000	3.000000	19.000000	0.000000
2670.005954	0.139663	0.580016	-0.070803	67.453171	5.095054	93.087212	2.063742	0.000000	-3.529856	0.000000	0.000000	0.000000	-0.483563	-0.176996	-0.061810	0.000000	0.000000	3.000000	19.000000	0.000000
2670.009287	0.139663	0.580016	-0.070803	67.342369	5.113794	93.304962	1.983148	0.000000	-3.540158	0.000000	0.000000	0.000000	-0.483563	-0.176996	-0.061810	0.000000	0.000000	3.000000	19.000000	0.000000
2670.012621	0.137964	0.579405	-0.070978	67.342369	5.113794	93.304962	1.983148	0.000000	-3.540158	0.000000	0.000000	0.000000	-0.509551	-0.183387	-0.052392	0.000000	0.000000	3.000000	19.000000	0.000000
2670.015954	0.137964	0.579405	-0.070978	67.342369	5.113794	93.304962	1.983148	0.000000	-3.540158	0.000000	0.000000	0.000000	-0.509551	-0.183387	-0.052392	0.000000	0.000000	3.000000	19.000000	0.000000
2670.019287	0.137964	0.579405	-0.070978	67.241623	5.149044	93.583984	1.898223	0.000000	-3.548890	0.000000	0.000000	0.000000	-0.509551	-0.183387	-0.052392	0.000000	0.000000	3.000000	19.000000	0.000000
2670.022621	0.136177	0.578763	-0.071070	67.241623	5.149044	93.583984	1.898223	0.000000	-3.548890	0.000000	0.000000	0.000000	-0.536131	-0.192640	-0.027557	0.000000	0.000000	3.000000	19.000000	0.000000
2670.025954	0.136177	0.578763	-0.071070	67.241623	5.149044	93.583984	1.898223	0.000000	-3.548890	0.000000	0.000000	0.000000	-0.536131	-0.192640	-0.027557	0.000000	0.000000	3.000000	19.000000	0.000000
2670.029287	0.136177	0.578763	-0.071070	67.115868	5.229086	93.934540	1.808867	0.000000	-3.553483	0.000000	0.000000	0.000000	-0.536131	-0.192640	-0.027557	0.000000	0.000000	3.000000	19.000000	0.000000
2670.032621	0.134328	0.578117	-0.071122	67.115868	5.229086	93.934540	1.808867	0.000000	-3.553483	0.000000	0.000000	0.000000	-0.554931	-0.193730	-0.015769	0.000000	0.000000	3.000000	19.000000	0.000000
2670.035954	0.134328	0.578117	-0.071122	67.115868	5.229086	93.934540	1.808867	0.000000	-3.553483	0.000000	0.000000	0.000000	-0.554931	-0.193730	-0.015769	0.000000	0.000000	3.000000	19.000000	0.000000
2670.039287	0.134328	0.578117	-0.071122	66.939621	5.358197	94.330063	1.716379	0.000000	-3.556111	0.000000	0.000000	0.000000	-0.554931	-0.193730	-0.015769	0.000000	0.000000	3.000000	19.000000	0.000000
2670.042621	0.132451	0.577520	-0.071092	66.939621	5.358197	94.330063	1.716379	0.000000	-3.556111	0.000000	0.000000	0.000000	-0.563077	-0.179135	0.009105	0.000000	0.000000	3.000000	19.000000	0.000000
2670.045954	0.132451	0.577520	-0.071092	66.939621	5.358197	94.330063	1.716379	0.000000	-3.556111	0.000000	0.000000	0.000000	-0.563077	-0.179135	0.009105	0.000000	0.000000	3.000000	19.000000	0.000000
2670.049287	0.132451	0.577520	-0.071092	66.713531	5.529063	94.532516	1.622533	0.000000	-3.554593	0.000000	0.000000	0.000000	-0.563077	-0.179135	0.009105	0.000000	0.000000	3.000000	19.000000	0.000000
2670.052621	0.130575	0.576976	-0.071014	66.713531	5.529063	94.532516	1.622533	0.000000	-3.554593	0.000000	0.000000	0.000000	-0.562812	-0.163146	0.023253	0.000000	0.000000	3.000000	19.000000	0.000000
2670.055954	0.130575	0.576976	-0.071014	66.713531	5.529063	94.532516	1.622533	0.000000	-3.554593	0.000000	0.000000	0.000000	-0.562812	-0.163146	0.023253	0.000000	0.000000	3.000000	19.000000	0.000000
2670.059287	0.130575	0.576976	-0.071014	66.450226	5.729813	94.587486	1.528731	0.000000	-3.550718	0.000000	0.000000	0.000000	-0.562812	-0.163146	0.023253	0.000000	0.000000	3.000000	19.000000	0.000000
2670.062621	0.128696	0.576475	-0.070837	66.450226	5.729813	94.587486	1.528731	0.000000	-3.550718	0.000000	0.000000	0.000000	-0.563575	-0.150197	0.053241	0.000000	0.000000	3.000000	19.000000	0.000000
2670.065954	0.128696	0.576475	-0.070837	66.450226	5.729813	94.587486	1.528731	0.000000	-3.550718	0.000000	0.000000	0.000000	-0.563575	-0.150197	0.053241	0.000000	0.000000	3.000000	19.000000	0.000000
2670.069287	0.128696	0.576475	-0.070837	66.177673	5.913280	94.414436	1.434801	0.000000	-3.541845	0.000000	0.000000	0.000000	-0.563575	-0.150197	0.053241	0.000000	0.000000	3.000000	19.000000	0.000000
2670.072621	0.126798	0.576027	-0.070606	66.177673	5.913280	94.414436	1.434801	0.000000	-3.541845	0.000000	0.000000	0.000000	-0.569287	-0.134393	0.069309	0.000000	0.000000	3.000000	19.000000	0.000000
2670.075954	0.126798	0.576027	-0.070606	66.177673	5.913280	94.414436	1.434801	0.000000	-3.541845	0.000000	0.000000	0.000000	-0.569287	-0.134393	0.069309	0.000000	0.000000	3.000000	19.000000	0.000000
2670.079287	0.126798	0.576027	-0.070606	65.913979	6.092539	94.198029	1.339920	0.000000	-3.530293	0.000000	0.000000	0.000000	-0.569287	-0.134393	0.069309	0.000000	0.000000	3.000000	19.000000	0.000000
2670.082621	0.124885	0.575617	-0.070246	65.913979	6.092539	94.198029	1.339920	0.000000	-3.530293	0.000000	0.000000	0.000000	-0.573939	-0.123080	0.108099	0.000000	0.000000	3.000000	19.000000	0.000000
2670.085954	0.124885	0.575617	-0.070246	65.913979	6.092539	94.198029	1.339920	0.000000	-3.530293	0.000000	0.000000	0.000000	-0.573939	-0.123080	0.108099	0.000000	0.000000	3.000000	19.000000	0.000000
2670.089287	0.124885	0.575617	-0.070246	65.685684	6.265966	94.130066	1.244264	0.000000	-3.512277	0.000000	0.000000	0.000000	-0.573939	-0.123080	0.108099	0.000000	0.000000	3.000000	19.000000	0.000000
2670.092621	0.122977	0.575254	-0.069814	65.685684	6.265966	94.130066	1.244264	0.000000	-3.512277	0.000000	0.000000	0.000000	-0.572527	-0.108877	0.129359	0.000000	0.000000	3.000000	19.000000	0.000000
2670.095954	0.122977	0.575254	-0.069814	65.685684	6.265966	94.130066	1.244264	0.000000	-3.512277	0.000000	0.000000	0.000000	-0.572527	-0.108877	0.129359	0.000000	0.000000	3.000000	19.000000	0.000000
2670.099287	0.122977	0.575254	-0.069814	65.491173	6.420964	94.031815	1.148843	0.000000	-3.490717	0.000000	0.000000	0.000000	-0.572527	-0.108877	0.129359	0.000000	0.000000	3.000000	19.000000	0.000000
2670.102621	0.121024	0.574904	-0.069335	65.491173	6.420964	94.031815	1.148843	0.000000	-3.490717	0.000000	0.000000	0.000000	-0.585707	-0.105081	0.143791	0.000000	0.000000	3.000000	19.000000	0.000000
2670.105954	0.121024	0.574904	-0.069335	65.491173	6.420964	94.031815	1.148843	0.000000	-3.490717	0.000000	0.000000	0.000000	-0.585707	-0.105081	0.143791	0.000000	0.000000	3.000000	19.000000	0.000000
2670.109287	0.121024	0.574904	-0.069335	65.336884	6.569779	93.816605	1.051225	0.000000	-3.466752	0.000000	0.000000	0.000000	-0.585707	-0.105081	0.143791	0.000000	0.000000	3.000000	19.000000	0.000000
2670.112621	0.119055	0.574623	-0.068785	65.336884	6.569779	93.816605	1.051225	0.000000	-3.466752	0.000000	0.000000	0.000000	-0.590959	-0.084312	0.164872	0.000000	0.000000	3.000000	19.000000	0.000000
2670.115954	0.119055	0.574623	-0.068785	65.336884	6.569779	93.816605	1.051225	0.000000	-3.466752	0.000000	0.000000	0.000000	-0.590959	-0.084312	0.164872	0.000000	0.000000	3.000000	19.000000	0.000000
2670.119287	0.119055	0.574623	-0.068785	65.224609	6.752860	93.553886	0.952731	0.000000	-3.439273	0.000000	0.000000	0.000000	-0.590959	-0.084312	0.164872	0.000000	0.000000	3.000000	19.000000	0.000000
2670.122621	0.117061	0.574394	-0.068183	65.224609	6.752860	93.553886	0.952731	0.000000	-3.439273	0.000000	0.000000	0.000000	-0.598106	-0.068794	0.180727	0.000000	0.000000	3.000000	19.000000	0.000000
2670.125954	0.117061	0.574394	-0.068183	65.224609	6.752860	93.553886	0.952731	0.000000	-3.439273	0.000000	0.000000	0.000000	-0.598106	-0.068794	0.180727	0.000000	0.000000	3.000000	19.000000	0.000000
2670.129287	0.117061	0.574394	-0.068183	65.152954	7.006085	93.460434	0.853047	0.000000	-3.409152	0.000000	0.000000	0.000000	-0.598106	-0.068794	0.180727	0.000000	0.000000	3.000000	19.000000	0.000000
2670.132621	0.115066	0.574233	-0.067516	65.152954	7.006085	93.460434	0.853047	0.000000	-3.409152	0.000000	0.000000	0.000000	-0.598435	-0.048107	0.200074	0.000000	0.000000	3.000000	19.000000	0.000000
2670.135954	0.115066	0.574233	-0.067516	65.152954	7.006085	93.460434	0.853047	0.000000	-3.409152	0.000000	0.000000	0.000000	-0.598435	-0.048107	0.200074	0.000000	0.000000	3.000000	19.000000	0.000000
2670.139287	0.115066	0.574233	-0.067516	65.123680	7.336339	93.580925	0.753308	0.000000	-3.375806	0.000000	0.000000	0.000000	-0.598435	-0.048107	0.200074	0.000000	0.000000	3.000000	19.000000	0.000000
2670.142621	0.113069	0.574142	-0.066785	65.123680	7.336339	93.580925	0.753308	0.000000	-3.375806	0.000000	0.000000	0.000000	-0.599092	-0.027435	0.219447	0.000000	0.000000	3.000000	19.000000	0.000000
2670.145954	0.113069	0.574142	-0.066785	65.123680	7.336339	93.580925	0.753308	0.000000	-3.375806	0.000000	0.000000	0.000000	-0.599092	-0.027435	0.219447	0.000000	0.000000	3.000000	19.000000	0.000000
2670.149287	0.113069	0.574142	-0.066785	65.144928	7.720676	93.764839	0.653460	0.000000	-3.339231	0.000000	0.000000	0.000000	-0.599092	-0.027435	0.219447	0.000000	0.000000	3.000000	19.000000	0.000000
2670.152621	0.111034	0.574097	-0.065972	65.144928	7.720676	93.764839	0.653460	0.000000	-3.339231	0.000000	0.000000	0.000000	-0.610705	-0.013481	0.243836	0.000000	0.000000	3.000000	19.000000	0.000000
2670.155954	0.111034	0.574097	-0.065972	65.144928	7.720676	93.764839	0.653460	0.000000	-3.339231	0.000000	0.000000	0.000000	-0.610705	-0.013481	0.243836	0.000000	0.000000	3.000000	19.000000	0.000000
2670.159287	0.111034	0.574097	-0.065972	65.221031	8.183348	93.963364	0.551675	0.000000	-3.298592	0.000000	0.000000	0.000000	-0.610705	-0.013481	0.243836	0.000000	0.000000	3.000000	19.000000	0.000000
2670.162621	0.108929	0.574064	-0.065108	65.221031	8.183348	93.963364	0.551675	0.000000	-3.298592	0.000000	0.000000	0.000000	-0.631262	-0.009813	0.259157	0.000000	0.000000	3.000000	19.000000	0.000000
2670.165954	0.108929	0.574064	-0.065108	65.221031	8.183348	93.963364	0.551675	0.000000	-3.298592	0.000000	0.000000	0.000000	-0.631262	-0.009813	0.259157	0.000000	0.000000	3.000000	19.000000	0.000000
2670.169287	0.108929	0.574064	-0.065108	65.312881	8.757421	94.195351	0.446465	0.000000	-3.255399	0.000000	0.000000	0.000000	-0.631262	-0.009813	0.259157	0.000000	0.000000	3.000000	19.000000	0.000000
2670.172621	0.106749	0.574048	-0.064218	65.312881	8.757421	94.195351	0.446465	0.000000	-3.255399	0.000000	0.000000	0.000000	-0.654078	-0.004702	0.267073	0.000000	0.000000	3.000000	19.000000	0.000000
2670.175954	0.106749	0.574048	-0.064218	65.312881	8.757421	94.195351	0.446465	0.000000	-3.255399	0.000000	0.000000	0.000000	-0.654078	-0.004702	0.267073	0.000000	0.000000	3.000000	19.000000	0.000000
2670.179287	0.106749	0.574048	-0.064218	65.400993	9.428590	94.790108	0.337452	0.000000	-3.210887	0.000000	0.000000	0.000000	-0.654078	-0.004702	0.267073	0.000000	0.000000	3.000000	19.000000	0.000000
2670.182621	0.104444	0.574038	-0.063334	65.400993	9.428590	94.790108	0.337452	0.000000	-3.210887	0.000000	0.000000	0.000000	-0.691604	-0.003222	0.265263	0.000000	0.000000	3.000000	19.000000	0.000000
2670.185954	0.104444	0.574038	-0.063334	65.400993	9.428590	94.790108	0.337452	0.000000	-3.210887	0.000000	0.000000	0.000000	-0.691604	-0.003222	0.265263	0.000000	0.000000	3.000000	19.000000	0.000000
2670.189287	0.104444	0.574038	-0.063334	65.478279	10.183124	95.679893	0.222184	0.000000	-3.166677	0.000000	0.000000	0.000000	-0.691604	-0.003222	0.265263	0.000000	0.000000	3.000000	19.000000	0.000000
2670.192621	0.102088	0.574032	-0.062477	65.478279	10.183124	95.679893	0.222184	0.000000	-3.166677	0.000000	0.000000	0.000000	-0.706724	-0.001761	0.257003	0.000000	0.000000	3.000000	19.000000	0.000000
2670.195954	0.102088	0.574032	-0.062477	65.478279	10.183124	95.679893	0.222184	0.000000	-3.166677	0.000000	0.000000	0.000000	-0.706724	-0.001761	0.257003	0.000000	0.000000	3.000000	19.000000	0.000000
2670.199287	0.102088	0.574032	-0.062477	65.537033	11.016667	96.378899	0.104397	0.000000	-3.123843	0.000000	0.000000	0.000000	-0.706724	-0.001761	0.257003	0.000000	0.000000	3.000000	19.000000	0.000000
2670.202621	0.099704	0.574071	-0.061642	65.537033	11.016667	96.378899	0.104397	0.000000	-3.123843	0.000000	0.000000	0.000000	-0.715267	0.011600	0.250474	0.000000	0.000000	3.000000	19.000000	0.000000
2670.205954	0.099704	0.574071	-0.061642	65.537033	11.016667	96.378899	0.104397	0.000000	-3.123843	0.000000	0.000000	0.000000	-0.715267	0.011600	0.250474	0.000000	0.000000	3.000000	19.000000	0.000000
2670.209287	0.099704	0.574071	-0.061642	65.563332	11.914191	96.795410	-0.014814	0.000000	-3.082097	0.000000	0.000000	0.000000	-0.715267	0.011600	0.250474	0.000000	0.000000	3.000000	19.000000	0.000000
2670.212621	0.097326	0.574161	-0.060769	65.563332	11.914191	96.795410	-0.014814	0.000000	-3.082097	0.000000	0.000000	0.000000	-0.713318	0.027095	0.261943	0.000000	0.000000	3.000000	19.000000	0.000000
2670.215954	0.097326	0.574161	-0.060769	65.563332	11.914191	96.795410	-0.014814	0.000000	-3.082097	0.000000	0.000000	0.000000	-0.713318	0.027095	0.261943	0.000000	0.000000	3.000000	19.000000	0.000000
2670.219287	0.097326	0.574161	-0.060769	65.563225	12.856255	97.331505	-0.133701	0.000000	-3.038440	0.000000	0.000000	0.000000	-0.713318	0.027095	0.261943	0.000000	0.000000	3.000000	19.000000	0.000000
2670.222621	0.094863	0.574258	-0.059822	65.563225	12.856255	97.331505	-0.133701	0.000000	-3.038440	0.000000	0.000000	0.000000	-0.739041	0.029246	0.283939	0.000000	0.000000	3.000000	19.000000	0.000000
2670.225954	0.094863	0.574258	-0.059822	65.563225	12.856255	97.331505	-0.133701	0.000000	-3.038440	0.000000	0.000000	0.000000	-0.739041	0.029246	0.283939	0.000000	0.000000	3.000000	19.000000	0.000000
2670.229287	0.094863	0.574258	-0.059822	65.530388	13.845713	97.966309	-0.256874	0.000000	-2.991117	0.000000	0.000000	0.000000	-0.739041	0.029246	0.283939	0.000000	0.000000	3.000000	19.000000	0.000000
2670.232621	0.092349	0.574363	-0.058813	65.530388	13.845713	97.966309	-0.256874	0.000000	-2.991117	0.000000	0.000000	0.000000	-0.753967	0.031358	0.302842	0.000000	0.000000	3.000000	19.000000	0.000000
2670.235954	0.092349	0.574363	-0.058813	65.530388	13.845713	97.966309	-0.256874	0.000000	-2.991117	0.000000	0.000000	0.000000	-0.753967	0.031358	0.302842	0.000000	0.000000	3.000000	19.000000	0.000000
2670.239287	0.092349	0.574363	-0.058813	65.477592	14.855769	98.792519	-0.382535	0.000000	-2.940643	0.000000	0.000000	0.000000	-0.753967	0.031358	0.302842	0.000000	0.000000	3.000000	19.000000	0.000000
2670.242621	0.089739	0.574440	-0.057768	65.477592	14.855769	98.792519	-0.382535	0.000000	-2.940643	0.000000	0.000000	0.000000	-0.783131	0.023121	0.313469	0.000000	0.000000	3.000000	19.000000	0.000000
2670.245954	0.089739	0.574440	-0.057768	65.477592	14.855769	98.792519	-0.382535	0.000000	-2.940643	0.000000	0.000000	0.000000	-0.783131	0.023121	0.313469	0.000000	0.000000	3.000000	19.000000	0.000000
2670.249287	0.089739	0.574440	-0.057768	65.390335	15.874142	99.629173	-0.513057	0.000000	-2.888398	0.000000	0.000000	0.000000	-0.783131	0.023121	0.313469	0.000000	0.000000	3.000000	19.000000	0.000000
2670.252621	0.087037	0.574522	-0.056748	65.390335	15.874142	99.629173	-0.513057	0.000000	-2.888398	0.000000	0.000000	0.000000	-0.810486	0.024609	0.306102	0.000000	0.000000	3.000000	19.000000	0.000000
2670.255954	0.087037	0.574522	-0.056748	65.390335	15.874142	99.629173	-0.513057	0.000000	-2.888398	0.000000	0.000000	0.000000	-0.810486	0.024609	0.306102	0.000000	0.000000	3.000000	19.000000	0.000000
2670.259287	0.087037	0.574522	-0.056748	65.278442	16.867149	100.298859	-0.648138	0.000000	-2.837381	0.000000	0.000000	0.000000	-0.810486	0.024609	0.306102	0.000000	0.000000	3.000000	19.000000	0.000000
2670.262621	0.084223	0.574569	-0.055761	65.278442	16.867149	100.298859	-0.648138	0.000000	-2.837381	0.000000	0.000000	0.000000	-0.844262	0.014195	0.296003	0.000000	0.000000	3.000000	19.000000	0.000000
2670.265954	0.084223	0.574569	-0.055761	65.278442	16.867149	100.298859	-0.648138	0.000000	-2.837381	0.000000	0.000000	0.000000	-0.844262	0.014195	0.296003	0.000000	0.000000	3.000000	19.000000	0.000000
2670.269287	0.084223	0.574569	-0.055761	65.133781	17.825754	101.171181	-0.788848	0.000000	-2.788048	0.000000	0.000000	0.000000	-0.844262	0.014195	0.296003	0.000000	0.000000	3.000000	19.000000	0.000000
2670.272621	0.081345	0.574634	-0.054765	65.133781	17.825754	101.171181	-0.788848	0.000000	-2.788048	0.000000	0.000000	0.000000	-0.863302	0.019370	0.298827	0.000000	0.000000	3.000000	19.000000	0.000000
2670.275954	0.081345	0.574634	-0.054765	65.133781	17.825754	101.171181	-0.788848	0.000000	-2.788048	0.000000	0.000000	0.000000	-0.863302	0.019370	0.298827	0.000000	0.000000	3.000000	19.000000	0.000000
2670.279287	0.081345	0.574634	-0.054765	64.956367	18.748262	102.012840	-0.932732	0.000000	-2.738243	0.000000	0.000000	0.000000	-0.863302	0.019370	0.298827	0.000000	0.000000	3.000000	19.000000	0.000000
2670.282621	0.078404	0.574716	-0.053761	64.956367	18.748262	102.012840	-0.932732	0.000000	-2.738243	0.000000	0.000000	0.000000	-0.882538	0.024504	0.301271	0.000000	0.000000	3.000000	19.000000	0.000000
2670.285954	0.078404	0.574716	-0.053761	64.956367	18.748262	102.012840	-0.932732	0.000000	-2.738243	0.000000	0.000000	0.000000	-0.882538	0.024504	0.301271	0.000000	0.000000	3.000000	19.000000	0.000000
2670.289287	0.078404	0.574716	-0.053761	64.746559	19.614931	102.467407	-1.079822	0.000000	-2.688031	0.000000	0.000000	0.000000	-0.882538	0.024504	0.301271	0.000000	0.000000	3.000000	19.000000	0.000000
2670.292621	0.075466	0.574844	-0.052701	64.746559	19.614931	102.467407	-1.079822	0.000000	-2.688031	0.000000	0.000000	0.000000	-0.881375	0.038514	0.317930	0.000000	0.000000	3.000000	19.000000	0.000000
2670.295954	0.075466	0.574844	-0.052701	64.746559	19.614931	102.467407	-1.079822	0.000000	-2.688031	0.000000	0.000000	0.000000	-0.881375	0.038514	0.317930	0.000000	0.000000	3.000000	19.000000	0.000000
2670.299287	0.075466	0.574844	-0.052701	64.500336	20.430695	102.769684	-1.226718	0.000000	-2.635043	0.000000	0.000000	0.000000	-0.881375	0.038514	0.317930	0.000000	0.000000	3.000000	19.000000	0.000000
2670.302621	0.072539	0.575009	-0.051537	64.500336	20.430695	102.769684	-1.226718	0.000000	-2.635043	0.000000	0.000000	0.000000	-0.878109	0.049399	0.349053	0.000000	0.000000	3.000000	19.000000	0.000000
2670.305954	0.072539	0.575009	-0.051537	64.500336	20.430695	102.769684	-1.226718	0.000000	-2.635043	0.000000	0.000000	0.000000	-0.878109	0.049399	0.349053	0.000000	0.000000	3.000000	19.000000	0.000000
2670.309287	0.072539	0.575009	-0.051537	64.217514	21.199999	103.198441	-1.373069	0.000000	-2.576868	0.000000	0.000000	0.000000	-0.878109	0.049399	0.349053	0.000000	0.000000	3.000000	19.000000	0.000000
2670.312621	0.069641	0.575249	-0.050262	64.217514	21.199999	103.198441	-1.373069	0.000000	-2.576868	0.000000	0.000000	0.000000	-0.869271	0.072246	0.382664	0.000000	0.000000	3.000000	19.000000	0.000000
2670.315954	0.069641	0.575249	-0.050262	64.217514	21.199999	103.198441	-1.373069	0.000000	-2.576868	0.000000	0.000000	0.000000	-0.869271	0.072246	0.382664	0.000000	0.000000	3.000000	19.000000	0.000000
2670.319287	0.069641	0.575249	-0.050262	63.917805	21.924826	103.859406	-1.517948	0.000000	-2.513090	0.000000	0.000000	0.000000	-0.869271	0.072246	0.382664	0.000000	0.000000	3.000000	19.000000	0.000000
2670.322621	0.066751	0.575567	-0.048871	63.917805	21.924826	103.859406	-1.517948	0.000000	-2.513090	0.000000	0.000000	0.000000	-0.867080	0.095128	0.417372	0.000000	0.000000	3.000000	19.000000	0.000000
2670.325954	0.066751	0.575567	-0.048871	63.917805	21.924826	103.859406	-1.517948	0.000000	-2.513090	0.000000	0.000000	0.000000	-0.867080	0.095128	0.417372	0.000000	0.000000	3.000000	19.000000	0.000000
2670.329287	0.066751	0.575567	-0.048871	63.698448	22.679260	104.648209	-1.662461	0.000000	-2.443528	0.000000	0.000000	0.000000	-0.867080	0.095128	0.417372	0.000000	0.000000	3.000000	19.000000	0.000000
2670.332621	0.063873	0.575891	-0.047438	63.698448	22.679260	104.648209	-1.662461	0.000000	-2.443528	0.000000	0.000000	0.000000	-0.863252	0.097228	0.429903	0.000000	0.000000	3.000000	19.000000	0.000000
2670.335954	0.063873	0.575891	-0.047438	63.698448	22.679260	104.648209	-1.662461	0.000000	-2.443528	0.000000	0.000000	0.000000	-0.863252	0.097228	0.429903	0.000000	0.000000	3.000000	19.000000	0.000000
2670.339287	0.063873	0.575891	-0.047438	63.700859	23.618362	105.549614	-1.806337	0.000000	-2.371878	0.000000	0.000000	0.000000	-0.863252	0.097228	0.429903	0.000000	0.000000	3.000000	19.000000	0.000000
2670.342621	0.060988	0.576222	-0.045960	63.700859	23.618362	105.549614	-1.806337	0.000000	-2.371878	0.000000	0.000000	0.000000	-0.865619	0.099269	0.443406	0.000000	0.000000	3.000000	19.000000	0.000000
2670.345954	0.060988	0.576222	-0.045960	63.700859	23.618362	105.549614	-1.806337	0.000000	-2.371878	0.000000	0.000000	0.000000	-0.865619	0.099269	0.443406	0.000000	0.000000	3.000000	19.000000	0.000000
2670.349287	0.060988	0.576222	-0.045960	63.865597	24.677814	106.293175	-1.950606	0.000000	-2.297976	0.000000	0.000000	0.000000	-0.865619	0.099269	0.443406	0.000000	0.000000	3.000000	19.000000	0.000000
2670.352621	0.058131	0.576519	-0.044453	63.865597	24.677814	106.293175	-1.950606	0.000000	-2.297976	0.000000	0.000000	0.000000	-0.857102	0.089219	0.451855	0.000000	0.000000	3.000000	19.000000	0.000000
2670.355954	0.058131	0.576519	-0.044453	63.865597	24.677814	106.293175	-1.950606	0.000000	-2.297976	0.000000	0.000000	0.000000	-0.857102	0.089219	0.451855	0.000000	0.000000	3.000000	19.000000	0.000000
2670.359287	0.058131	0.576519	-0.044453	64.104691	25.770012	106.897812	-2.093457	0.000000	-2.222667	0.000000	0.000000	0.000000	-0.857102	0.089219	0.451855	0.000000	0.000000	3.000000	19.000000	0.000000
2670.362621	0.055297	0.576864	-0.042803	64.104691	25.770012	106.897812	-2.093457	0.000000	-2.222667	0.000000	0.000000	0.000000	-0.850160	0.103664	0.495131	0.000000	0.000000	3.000000	19.000000	0.000000
2670.365954	0.055297	0.576864	-0.042803	64.104691	25.770012	106.897812	-2.093457	0.000000	-2.222667	0.000000	0.000000	0.000000	-0.850160	0.103664	0.495131	0.000000	0.000000	3.000000	19.000000	0.000000
2670.369287	0.055297	0.576864	-0.042803	64.359047	26.819056	107.586693	-2.235150	0.000000	-2.140146	0.000000	0.000000	0.000000	-0.850160	0.103664	0.495131	0.000000	0.000000	3.000000	19.000000	0.000000
2670.372621	0.052477	0.577269	-0.041056	64.359047	26.819056	107.586693	-2.235150	0.000000	-2.140146	0.000000	0.000000	0.000000	-0.846043	0.121295	0.523968	0.000000	0.000000	3.000000	19.000000	0.000000
2670.375954	0.052477	0.577269	-0.041056	64.359047	26.819056	107.586693	-2.235150	0.000000	-2.140146	0.000000	0.000000	0.000000	-0.846043	0.121295	0.523968	0.000000	0.000000	3.000000	19.000000	0.000000
2670.379287	0.052477	0.577269	-0.041056	64.612289	27.734274	108.071091	-2.376157	0.000000	-2.052818	0.000000	0.000000	0.000000	-0.846043	0.121295	0.523968	0.000000	0.000000	3.000000	19.000000	0.000000
2670.382621	0.049731	0.577726	-0.039196	64.612289	27.734274	108.071091	-2.376157	0.000000	-2.052818	0.000000	0.000000	0.000000	-0.823875	0.137316	0.557961	0.000000	0.000000	3.000000	19.000000	0.000000
2670.385954	0.049731	0.577726	-0.039196	64.612289	27.734274	108.071091	-2.376157	0.000000	-2.052818	0.000000	0.000000	0.000000	-0.823875	0.137316	0.557961	0.000000	0.000000	3.000000	19.000000	0.000000
2670.389287	0.049731	0.577726	-0.039196	64.844627	28.533077	108.394936	-2.513469	0.000000	-1.959824	0.000000	0.000000	0.000000	-0.823875	0.137316	0.557961	0.000000	0.000000	3.000000	19.000000	0.000000
2670.392621	0.047080	0.578273	-0.037189	64.844627	28.533077	108.394936	-2.513469	0.000000	-1.959824	0.000000	0.000000	0.000000	-0.795100	0.163903	0.602218	0.000000	0.000000	3.000000	19.000000	0.000000
2670.395954	0.047080	0.578273	-0.037189	64.844627	28.533077	108.394936	-2.513469	0.000000	-1.959824	0.000000	0.000000	0.000000	-0.795100	0.163903	0.602218	0.000000	0.000000	3.000000	19.000000	0.000000
2670.399287	0.047080	0.578273	-0.037189	65.054169	29.221783	108.701439	-2.645986	0.000000	-1.859455	0.000000	0.000000	0.000000	-0.795100	0.163903	0.602218	0.000000	0.000000	3.000000	19.000000	0.000000
2670.402621	0.044540	0.578873	-0.035070	65.054169	29.221783	108.701439	-2.645986	0.000000	-1.859455	0.000000	0.000000	0.000000	-0.762074	0.179995	0.635641	0.000000	0.000000	3.000000	19.000000	0.000000
2670.405954	0.044540	0.578873	-0.035070	65.054169	29.221783	108.701439	-2.645986	0.000000	-1.859455	0.000000	0.000000	0.000000	-0.762074	0.179995	0.635641	0.000000	0.000000	3.000000	19.000000	0.000000
2670.409287	0.044540	0.578873	-0.035070	65.254601	29.808981	109.047379	-2.772999	0.000000	-1.753514	0.000000	0.000000	0.000000	-0.762074	0.179995	0.635641	0.000000	0.000000	3.000000	19.000000	0.000000
2670.412621	0.042044	0.579514	-0.032874	65.254601	29.808981	109.047379	-2.772999	0.000000	-1.753514	0.000000	0.000000	0.000000	-0.748695	0.192499	0.658795	0.000000	0.000000	3.000000	19.000000	0.000000
2670.415954	0.042044	0.579514	-0.032874	65.254601	29.808981	109.047379	-2.772999	0.000000	-1.753514	0.000000	0.000000	0.000000	-0.748695	0.192499	0.658795	0.000000	0.000000	3.000000	19.000000	0.000000
2670.419287	0.042044	0.579514	-0.032874	65.471550	30.252174	109.321068	-2.897781	0.000000	-1.643715	0.000000	0.000000	0.000000	-0.748695	0.192499	0.658795	0.000000	0.000000	3.000000	19.000000	0.000000
2670.422621	0.039510	0.580180	-0.030611	65.471550	30.252174	109.321068	-2.897781	0.000000	-1.643715	0.000000	0.000000	0.000000	-0.760373	0.199701	0.679092	0.000000	0.000000	3.000000	19.000000	0.000000
2670.425954	0.039510	0.580180	-0.030611	65.471550	30.252174	109.321068	-2.897781	0.000000	-1.643715	0.000000	0.000000	0.000000	-0.760373	0.199701	0.679092	0.000000	0.000000	3.000000	19.000000	0.000000
2670.429287	0.039510	0.580180	-0.030611	65.686646	30.645023	109.635612	-3.024510	0.000000	-1.530533	0.000000	0.000000	0.000000	-0.760373	0.199701	0.679092	0.000000	0.000000	3.000000	19.000000	0.000000
2670.432621	0.036999	0.580882	-0.028244	65.686646	30.645023	109.635612	-3.024510	0.000000	-1.530533	0.000000	0.000000	0.000000	-0.753194	0.210499	0.710060	0.000000	0.000000	3.000000	19.000000	0.000000
2670.435954	0.036999	0.580882	-0.028244	65.686646	30.645023	109.635612	-3.024510	0.000000	-1.530533	0.000000	0.000000	0.000000	-0.753194	0.210499	0.710060	0.000000	0.000000	3.000000	19.000000	0.000000
2670.439287	0.036999	0.580882	-0.028244	65.873474	31.021681	109.744591	-3.150042	0.000000	-1.412190	0.000000	0.000000	0.000000	-0.753194	0.210499	0.710060	0.000000	0.000000	3.000000	19.000000	0.000000
2670.442621	0.034569	0.581607	-0.025820	65.873474	31.021681	109.744591	-3.150042	0.000000	-1.412190	0.000000	0.000000	0.000000	-0.729064	0.217639	0.727065	0.000000	0.000000	3.000000	19.000000	0.000000
2670.445954	0.034569	0.581607	-0.025820	65.873474	31.021681	109.744591	-3.150042	0.000000	-1.412190	0.000000	0.000000	0.000000	-0.729064	0.217639	0.727065	0.000000	0.000000	3.000000	19.000000	0.000000
2670.449287	0.034569	0.581607	-0.025820	66.056305	31.433012	109.591454	-3.271553	0.000000	-1.291012	0.000000	0.000000	0.000000	-0.729064	0.217639	0.727065	0.000000	0.000000	3.000000	19.000000	0.000000
2670.452621	0.032178	0.582357	-0.023336	66.056305	31.433012	109.591454	-3.271553	0.000000	-1.291012	0.000000	0.000000	0.000000	-0.717196	0.224803	0.745334	0.000000	0.000000	3.000000	19.000000	0.000000
2670.455954	0.032178	0.582357	-0.023336	66.056305	31.433012	109.591454	-3.271553	0.000000	-1.291012	0.000000	0.000000	0.000000	-0.717196	0.224803	0.745334	0.000000	0.000000	3.000000	19.000000	0.000000
2670.459287	0.032178	0.582357	-0.023336	66.246284	31.943724	109.615448	-3.391085	0.000000	-1.166790	0.000000	0.000000	0.000000	-0.717196	0.224803	0.745334	0.000000	0.000000	3.000000	19.000000	0.000000
2670.462621	0.029827	0.583130	-0.020790	66.246284	31.943724	109.615448	-3.391085	0.000000	-1.166790	0.000000	0.000000	0.000000	-0.705419	0.231901	0.763728	0.000000	0.000000	3.000000	19.000000	0.000000
2670.465954	0.029827	0.583130	-0.020790	66.246284	31.943724	109.615448	-3.391085	0.000000	-1.166790	0.000000	0.000000	0.000000	-0.705419	0.231901	0.763728	0.000000	0.000000	3.000000	19.000000	0.000000
2670.469287	0.029827	0.583130	-0.020790	66.439499	32.563099	109.927673	-3.508655	0.000000	-1.039502	0.000000	0.000000	0.000000	-0.705419	0.231901	0.763728	0.000000	0.000000	3.000000	19.000000	0.000000
2670.472621	0.027561	0.583950	-0.018102	66.439499	32.563099	109.927673	-3.508655	0.000000	-1.039502	0.000000	0.000000	0.000000	-0.679652	0.246164	0.806332	0.000000	0.000000	3.000000	19.000000	0.000000
2670.475954	0.027561	0.583950	-0.018102	66.439499	32.563099	109.927673	-3.508655	0.000000	-1.039502	0.000000	0.000000	0.000000	-0.679652	0.246164	0.806332	0.000000	0.000000	3.000000	19.000000	0.000000
2670.479287	0.027561	0.583950	-0.018102	66.632339	33.252407	110.346306	-3.621930	0.000000	-0.905113	0.000000	0.000000	0.000000	-0.679652	0.246164	0.806332	0.000000	0.000000	3.000000	19.000000	0.000000
2670.482621	0.025335	0.584770	-0.015345	66.632339	33.252407	110.346306	-3.621930	0.000000	-0.905113	0.000000	0.000000	0.000000	-0.668007	0.245939	0.827067	0.000000	0.000000	3.000000	19.000000	0.000000
2670.485954	0.025335	0.584770	-0.015345	66.632339	33.252407	110.346306	-3.621930	0.000000	-0.905113	0.000000	0.000000	0.000000	-0.668007	0.245939	0.827067	0.000000	0.000000	3.000000	19.000000	0.000000
2670.489287	0.025335	0.584770	-0.015345	66.824844	33.970177	110.747169	-3.733265	0.000000	-0.767269	0.000000	0.000000	0.000000	-0.668007	0.245939	0.827067	0.000000	0.000000	3.000000	19.000000	0.000000
2670.492621	0.023213	0.585643	-0.012471	66.824844	33.970177	110.747169	-3.733265	0.000000	-0.767269	0.000000	0.000000	0.000000	-0.636605	0.261875	0.862372	0.000000	0.000000	3.000000	19.000000	0.000000
2670.495954	0.023213	0.585643	-0.012471	66.824844	33.970177	110.747169	-3.733265	0.000000	-0.767269	0.000000	0.000000	0.000000	-0.636605	0.261875	0.862372	0.000000	0.000000	3.000000	19.000000	0.000000
2670.499287	0.023213	0.585643	-0.012471	67.028328	34.693054	111.025978	-3.839366	0.000000	-0.623540	0.000000	0.000000	0.000000	-0.636605	0.261875	0.862372	0.000000	0.000000	3.000000	19.000000	0.000000
2670.502621	0.021132	0.586502	-0.009478	67.028328	34.693054	111.025978	-3.839366	0.000000	-0.623540	0.000000	0.000000	0.000000	-0.624263	0.257668	0.897883	0.000000	0.000000	3.000000	19.000000	0.000000
2670.505954	0.021132	0.586502	-0.009478	67.028328	34.693054	111.025978	-3.839366	0.000000	-0.623540	0.000000	0.000000	0.000000	-0.624263	0.257668	0.897883	0.000000	0.000000	3.000000	19.000000	0.000000
2670.509287	0.021132	0.586502	-0.009478	67.222763	35.424324	111.484177	-3.943410	0.000000	-0.473893	0.000000	0.000000	0.000000	-0.624263	0.257668	0.897883	0.000000	0.000000	3.000000	19.000000	0.000000
2670.512621	0.019069	0.587376	-0.006397	67.222763	35.424324	111.484177	-3.943410	0.000000	-0.473893	0.000000	0.000000	0.000000	-0.618939	0.262406	0.924345	0.000000	0.000000	3.000000	19.000000	0.000000
2670.515954	0.019069	0.587376	-0.006397	67.222763	35.424324	111.484177	-3.943410	0.000000	-0.473893	0.000000	0.000000	0.000000	-0.618939	0.262406	0.924345	0.000000	0.000000	3.000000	19.000000	0.000000
2670.519287	0.019069	0.587376	-0.006397	67.429337	36.239223	112.286186	-4.046566	0.000000	-0.319835	0.000000	0.000000	0.000000	-0.618939	0.262406	0.924345	0.000000	0.000000	3.000000	19.000000	0.000000
2670.522621	0.017067	0.588260	-0.003205	67.429337	36.239223	112.286186	-4.046566	0.000000	-0.319835	0.000000	0.000000	0.000000	-0.600583	0.265078	0.957473	0.000000	0.000000	3.000000	19.000000	0.000000
2670.525954	0.017067	0.588260	-0.003205	67.429337	36.239223	112.286186	-4.046566	0.000000	-0.319835	0.000000	0.000000	0.000000	-0.600583	0.265078	0.957473	0.000000	0.000000	3.000000	19.000000	0.000000
2670.529287	0.017067	0.588260	-0.003205	67.654869	37.182621	113.248978	-4.146663	0.000000	-0.160257	0.000000	0.000000	0.000000	-0.600583	0.265078	0.957473	0.000000	0.000000	3.000000	19.000000	0.000000
2670.532621	0.015081	0.589140	0.000058	67.654869	37.182621	113.248978	-4.146663	0.000000	-0.160257	0.000000	0.000000	0.000000	-0.595630	0.263933	0.978798	0.000000	0.000000	3.000000	19.000000	0.000000
2670.535954	0.015081	0.589140	0.000058	67.654869	37.182621	113.248978	-4.146663	0.000000	-0.160257	0.000000	0.000000	0.000000	-0.595630	0.263933	0.978798	0.000000	0.000000	3.000000	19.000000	0.000000
2670.539287	0.015081	0.589140	0.000058	67.904808	38.305496	114.140640	-4.245935	0.000000	0.002876	0.000000	0.000000	0.000000	-0.595630	0.263933	0.978798	0.000000	0.000000	3.000000	19.000000	0.000000
2670.542621	0.013179	0.590052	0.003423	67.904808	38.305496	114.140640	-4.245935	0.000000	0.002876	0.000000	0.000000	0.000000	-0.570763	0.273691	1.009599	0.000000	0.000000	3.000000	19.000000	0.000000
2670.545954	0.013179	0.590052	0.003423	67.904808	38.305496	114.140640	-4.245935	0.000000	0.002876	0.000000	0.000000	0.000000	-0.570763	0.273691	1.009599	0.000000	0.000000	3.000000	19.000000	0.000000
2670.549287	0.013179	0.590052	0.003423	68.172905	39.609550	115.108002	-4.341063	0.000000	0.171143	0.000000	0.000000	0.000000	-0.570763	0.273691	1.009599	0.000000	0.000000	3.000000	19.000000	0.000000
2670.552621	0.011381	0.590985	0.006850	68.172905	39.609550	115.108002	-4.341063	0.000000	0.171143	0.000000	0.000000	0.000000	-0.539315	0.279802	1.028064	0.000000	0.000000	3.000000	19.000000	0.000000
2670.555954	0.011381	0.590985	0.006850	68.172905	39.609550	115.108002	-4.341063	0.000000	0.171143	0.000000	0.000000	0.000000	-0.539315	0.279802	1.028064	0.000000	0.000000	3.000000	19.000000	0.000000
2670.559287	0.011381	0.590985	0.006850	68.444527	41.053371	116.415115	-4.430948	0.000000	0.342487	0.000000	0.000000	0.000000	-0.539315	0.279802	1.028064	0.000000	0.000000	3.000000	19.000000	0.000000
2670.562621	0.009713	0.591956	0.010355	68.444527	41.053371	116.415115	-4.430948	0.000000	0.342487	0.000000	0.000000	0.000000	-0.500492	0.291425	1.051574	0.000000	0.000000	3.000000	19.000000	0.000000
2670.565954	0.009713	0.591956	0.010355	68.444527	41.053371	116.415115	-4.430948	0.000000	0.342487	0.000000	0.000000	0.000000	-0.500492	0.291425	1.051574	0.000000	0.000000	3.000000	19.000000	0.000000
2670.569287	0.009713	0.591956	0.010355	68.709869	42.603382	117.955566	-4.514363	0.000000	0.517749	0.000000	0.000000	0.000000	-0.500492	0.291425	1.051574	0.000000	0.000000	3.000000	19.000000	0.000000
2670.572621	0.008175	0.592936	0.013882	68.709869	42.603382	117.955566	-4.514363	0.000000	0.517749	0.000000	0.000000	0.000000	-0.461215	0.293933	1.058118	0.000000	0.000000	3.000000	19.000000	0.000000
2670.575954	0.008175	0.592936	0.013882	68.709869	42.603382	117.955566	-4.514363	0.000000	0.517749	0.000000	0.000000	0.000000	-0.461215	0.293933	1.058118	0.000000	0.000000	3.000000	19.000000	0.000000
2670.579287	0.008175	0.592936	0.013882	68.963928	44.230343	119.522926	-4.591233	0.000000	0.694102	0.000000	0.000000	0.000000	-0.461215	0.293933	1.058118	0.000000	0.000000	3.000000	19.000000	0.000000
2670.582621	0.006772	0.593924	0.017432	68.963928	44.230343	119.522926	-4.591233	0.000000	0.694102	0.000000	0.000000	0.000000	-0.420974	0.296428	1.064955	0.000000	0.000000	3.000000	19.000000	0.000000
2670.585954	0.006772	0.593924	0.017432	68.963928	44.230343	119.522926	-4.591233	0.000000	0.694102	0.000000	0.000000	0.000000	-0.420974	0.296428	1.064955	0.000000	0.000000	3.000000	19.000000	0.000000
2670.589287	0.006772	0.593924	0.017432	69.201019	45.845451	120.970627	-4.661395	0.000000	0.871595	0.000000	0.000000	0.000000	-0.420974	0.296428	1.064955	0.000000	0.000000	3.000000	19.000000	0.000000
2670.592621	0.005460	0.594909	0.020966	69.201019	45.845451	120.970627	-4.661395	0.000000	0.871595	0.000000	0.000000	0.000000	-0.393511	0.295394	1.060123	0.000000	0.000000	3.000000	19.000000	0.000000
2670.595954	0.005460	0.594909	0.020966	69.201019	45.845451	120.970627	-4.661395	0.000000	0.871595	0.000000	0.000000	0.000000	-0.393511	0.295394	1.060123	0.000000	0.000000	3.000000	19.000000	0.000000
2670.599287	0.005460	0.594909	0.020966	69.423370	47.395916	122.161667	-4.726980	0.000000	1.048282	0.000000	0.000000	0.000000	-0.393511	0.295394	1.060123	0.000000	0.000000	3.000000	19.000000	0.000000
2670.602621	0.004151	0.595890	0.024485	69.423370	47.395916	122.161667	-4.726980	0.000000	1.048282	0.000000	0.000000	0.000000	-0.392701	0.294335	1.055761	0.000000	0.000000	3.000000	19.000000	0.000000
2670.605954	0.004151	0.595890	0.024485	69.423370	47.395916	122.161667	-4.726980	0.000000	1.048282	0.000000	0.000000	0.000000	-0.392701	0.294335	1.055761	0.000000	0.000000	3.000000	19.000000	0.000000
2670.609287	0.004151	0.595890	0.024485	69.647156	48.863514	123.134636	-4.792430	0.000000	1.224242	0.000000	0.000000	0.000000	-0.392701	0.294335	1.055761	0.000000	0.000000	3.000000	19.000000	0.000000
2670.612621	0.002823	0.596848	0.027973	69.647156	48.863514	123.134636	-4.792430	0.000000	1.224242	0.000000	0.000000	0.000000	-0.398649	0.287575	1.046587	0.000000	0.000000	3.000000	19.000000	0.000000
2670.615954	0.002823	0.596848	0.027973	69.647156	48.863514	123.134636	-4.792430	0.000000	1.224242	0.000000	0.000000	0.000000	-0.398649	0.287575	1.046587	0.000000	0.000000	3.000000	19.000000	0.000000
2670.619287	0.002823	0.596848	0.027973	69.846992	50.245609	124.122803	-4.804887	0.000000	1.383134	0.000000	0.000000	0.000000	-0.398649	0.287575	1.046587	0.000000	0.000000	3.000000	19.000000	0.000000
2670.622621	0.001567	0.597811	0.031424	69.846992	50.245609	124.122803	-4.804887	0.000000	1.383134	0.000000	0.000000	0.000000	-0.376699	0.288763	1.035054	0.000000	0.000000	3.000000	19.000000	0.000000
2670.625954	0.001567	0.597811	0.031424	69.846992	50.245609	124.122803	-4.804887	0.000000	1.383134	0.000000	0.000000	0.000000	-0.376699	0.288763	1.035054	0.000000	0.000000	3.000000	19.000000	0.000000
2670.629287	0.001567	0.597811	0.031424	70.000816	51.584938	125.125526	-4.763172	0.000000	1.520589	0.000000	0.000000	0.000000	-0.376699	0.288763	1.035054	0.000000	0.000000	3.000000	19.000000	0.000000
2670.632621	0.000480	0.598801	0.034916	70.000816	51.584938	125.125526	-4.763172	0.000000	1.520589	0.000000	0.000000	0.000000	-0.326025	0.296884	1.047562	0.000000	0.000000	3.000000	19.000000	0.000000
2670.635954	0.000480	0.598801	0.034916	70.000816	51.584938	125.125526	-4.763172	0.000000	1.520589	0.000000	0.000000	0.000000	-0.326025	0.296884	1.047562	0.000000	0.000000	3.000000	19.000000	0.000000
2670.639287	0.000480	0.598801	0.034916	70.111870	52.836189	126.101288	-4.718055	0.000000	1.655281	0.000000	0.000000	0.000000	-0.326025	0.296884	1.047562	0.000000	0.000000	3.000000	19.000000	0.000000
2670.642621	-0.000410	0.599771	0.038441	70.111870	52.836189	126.101288	-4.718055	0.000000	1.655281	0.000000	0.000000	0.000000	-0.267185	0.291173	1.057771	0.000000	0.000000	3.000000	19.000000	0.000000
2670.645954	-0.000410	0.599771	0.038441	70.111870	52.836189	126.101288	-4.718055	0.000000	1.655281	0.000000	0.000000	0.000000	-0.267185	0.291173	1.057771	0.000000	0.000000	3.000000	19.000000	0.000000
2670.649287	-0.000410	0.599771	0.038441	70.225380	53.932571	127.033379	-4.669496	0.000000	1.787683	0.000000	0.000000	0.000000	-0.267185	0.291173	1.057771	0.000000	0.000000	3.000000	19.000000	0.000000
2670.652621	-0.001100	0.600718	0.041939	70.225380	53.932571	127.033379	-4.669496	0.000000	1.787683	0.000000	0.000000	0.000000	-0.207006	0.284173	1.049259	0.000000	0.000000	3.000000	19.000000	0.000000
2670.655954	-0.001100	0.600718	0.041939	70.225380	53.932571	127.033379	-4.669496	0.000000	1.787683	0.000000	0.000000	0.000000	-0.207006	0.284173	1.049259	0.000000	0.000000	3.000000	19.000000	0.000000
2670.659287	-0.001100	0.600718	0.041939	70.379005	54.878345	127.772118	-4.618400	0.000000	1.915825	0.000000	0.000000	0.000000	-0.207006	0.284173	1.049259	0.000000	0.000000	3.000000	19.000000	0.000000
2670.662621	-0.001657	0.601673	0.045464	70.379005	54.878345	127.772118	-4.618400	0.000000	1.915825	0.000000	0.000000	0.000000	-0.166975	0.286378	1.057536	0.000000	0.000000	3.000000	19.000000	0.000000
2670.665954	-0.001657	0.601673	0.045464	70.379005	54.878345	127.772118	-4.618400	0.000000	1.915825	0.000000	0.000000	0.000000	-0.166975	0.286378	1.057536	0.000000	0.000000	3.000000	19.000000	0.000000
2670.669287	-0.001657	0.601673	0.045464	70.587128	55.668743	128.269760	-4.564327	0.000000	2.041303	0.000000	0.000000	0.000000	-0.166975	0.286378	1.057536	0.000000	0.000000	3.000000	19.000000	0.000000
2670.672621	-0.002029	0.602584	0.048946	70.587128	55.668743	128.269760	-4.564327	0.000000	2.041303	0.000000	0.000000	0.000000	-0.111565	0.273439	1.044697	0.000000	0.000000	3.000000	19.000000	0.000000
2670.675954	-0.002029	0.602584	0.048946	70.587128	55.668743	128.269760	-4.564327	0.000000	2.041303	0.000000	0.000000	0.000000	-0.111565	0.273439	1.044697	0.000000	0.000000	3.000000	19.000000	0.000000
2670.679287	-0.002029	0.602584	0.048946	70.849678	56.418682	128.652481	-4.508090	0.000000	2.162668	0.000000	0.000000	0.000000	-0.111565	0.273439	1.044697	0.000000	0.000000	3.000000	19.000000	0.000000
2670.682621	-0.002188	0.603469	0.052340	70.849678	56.418682	128.652481	-4.508090	0.000000	2.162668	0.000000	0.000000	0.000000	-0.047619	0.265335	1.018021	0.000000	0.000000	3.000000	19.000000	0.000000
2670.685954	-0.002188	0.603469	0.052340	70.849678	56.418682	128.652481	-4.508090	0.000000	2.162668	0.000000	0.000000	0.000000	-0.047619	0.265335	1.018021	0.000000	0.000000	3.000000	19.000000	0.000000
2670.689287	-0.002188	0.603469	0.052340	71.170624	57.171158	128.968277	-4.450221	0.000000	2.279372	0.000000	0.000000	0.000000	-0.047619	0.265335	1.018021	0.000000	0.000000	3.000000	19.000000	0.000000
2670.692621	-0.002202	0.604327	0.055645	71.170624	57.171158	128.968277	-4.450221	0.000000	2.279372	0.000000	0.000000	0.000000	-0.004257	0.257330	0.991518	0.000000	0.000000	3.000000	19.000000	0.000000
2670.695954	-0.002202	0.604327	0.055645	71.170624	57.171158	128.968277	-4.450221	0.000000	2.279372	0.000000	0.000000	0.000000	-0.004257	0.257330	0.991518	0.000000	0.000000	3.000000	19.000000	0.000000
2670.699287	-0.002202	0.604327	0.055645	71.539680	57.965588	129.278625	-4.391312	0.000000	2.390895	0.000000	0.000000	0.000000	-0.004257	0.257330	0.991518	0.000000	0.000000	3.000000	19.000000	0.000000
2670.702621	-0.002068	0.605136	0.058785	71.539680	57.965588	129.278625	-4.391312	0.000000	2.390895	0.000000	0.000000	0.000000	0.040045	0.242705	0.941904	0.000000	0.000000	3.000000	19.000000	0.000000
2670.705954	-0.002068	0.605136	0.058785	71.539680	57.965588	129.278625	-4.391312	0.000000	2.390895	0.000000	0.000000	0.000000	0.040045	0.242705	0.941904	0.000000	0.000000	3.000000	19.000000	0.000000
2670.709287	-0.002068	0.605136	0.058785	71.965149	58.790794	129.561584	-4.332784	0.000000	2.495393	0.000000	0.000000	0.000000	0.040045	0.242705	0.941904	0.000000	0.000000	3.000000	19.000000	0.000000
2670.712621	-0.001760	0.605899	0.061822	71.965149	58.790794	129.561584	-4.332784	0.000000	2.495393	0.000000	0.000000	0.000000	0.092435	0.228974	0.911355	0.000000	0.000000	3.000000	19.000000	0.000000
2670.715954	-0.001760	0.605899	0.061822	71.965149	58.790794	129.561584	-4.332784	0.000000	2.495393	0.000000	0.000000	0.000000	0.092435	0.228974	0.911355	0.000000	0.000000	3.000000	19.000000	0.000000
2670.719287	-0.001760	0.605899	0.061822	72.417763	59.616390	129.821487	-4.273204	0.000000	2.596099	0.000000	0.000000	0.000000	0.092435	0.228974	0.911355	0.000000	0.000000	3.000000	19.000000	0.000000
2670.722621	-0.001324	0.606575	0.064666	72.417763	59.616390	129.821487	-4.273204	0.000000	2.596099	0.000000	0.000000	0.000000	0.130880	0.202682	0.853183	0.000000	0.000000	3.000000	19.000000	0.000000
2670.725954	-0.001324	0.606575	0.064666	72.417763	59.616390	129.821487	-4.273204	0.000000	2.596099	0.000000	0.000000	0.000000	0.130880	0.202682	0.853183	0.000000	0.000000	3.000000	19.000000	0.000000
2670.729287	-0.001324	0.606575	0.064666	72.862411	60.378284	130.023270	-4.214773	0.000000	2.689924	0.000000	0.000000	0.000000	0.130880	0.202682	0.853183	0.000000	0.000000	3.000000	19.000000	0.000000
2670.732621	-0.000733	0.607202	0.067348	72.862411	60.378284	130.023270	-4.214773	0.000000	2.689924	0.000000	0.000000	0.000000	0.177240	0.188321	0.804544	0.000000	0.000000	3.000000	19.000000	0.000000
2670.735954	-0.000733	0.607202	0.067348	72.862411	60.378284	130.023270	-4.214773	0.000000	2.689924	0.000000	0.000000	0.000000	0.177240	0.188321	0.804544	0.000000	0.000000	3.000000	19.000000	0.000000
2670.739287	-0.000733	0.607202	0.067348	73.279396	61.077847	130.180344	-4.156579	0.000000	2.779003	0.000000	0.000000	0.000000	0.177240	0.188321	0.804544	0.000000	0.000000	3.000000	19.000000	0.000000
2670.742621	0.000039	0.607792	0.069845	73.279396	61.077847	130.180344	-4.156579	0.000000	2.779003	0.000000	0.000000	0.000000	0.231626	0.176800	0.749114	0.000000	0.000000	3.000000	19.000000	0.000000
2670.745954	0.000039	0.607792	0.069845	73.279396	61.077847	130.180344	-4.156579	0.000000	2.779003	0.000000	0.000000	0.000000	0.231626	0.176800	0.749114	0.000000	0.000000	3.000000	19.000000	0.000000
2670.749287	0.000039	0.607792	0.069845	73.655144	61.690849	130.278152	-4.098616	0.000000	2.863800	0.000000	0.000000	0.000000	0.231626	0.176800	0.749114	0.000000	0.000000	3.000000	19.000000	0.000000
2670.752621	0.000994	0.608385	0.072250	73.655144	61.690849	130.278152	-4.098616	0.000000	2.863800	0.000000	0.000000	0.000000	0.286566	0.178040	0.721346	0.000000	0.000000	3.000000	19.000000	0.000000
2670.755954	0.000994	0.608385	0.072250	73.655144	61.690849	130.278152	-4.098616	0.000000	2.863800	0.000000	0.000000	0.000000	0.286566	0.178040	0.721346	0.000000	0.000000	3.000000	19.000000	0.000000
2670.759287	0.000994	0.608385	0.072250	73.983444	62.215580	130.310562	-4.038913	0.000000	2.947402	0.000000	0.000000	0.000000	0.286566	0.178040	0.721346	0.000000	0.000000	3.000000	19.000000	0.000000
2670.762621	0.002185	0.608983	0.074561	73.983444	62.215580	130.310562	-4.038913	0.000000	2.947402	0.000000	0.000000	0.000000	0.357223	0.179439	0.693358	0.000000	0.000000	3.000000	19.000000	0.000000
2670.765954	0.002185	0.608983	0.074561	73.983444	62.215580	130.310562	-4.038913	0.000000	2.947402	0.000000	0.000000	0.000000	0.357223	0.179439	0.693358	0.000000	0.000000	3.000000	19.000000	0.000000
2670.769287	0.002185	0.608983	0.074561	74.307938	62.592743	130.176392	-3.976471	0.000000	3.031118	0.000000	0.000000	0.000000	0.357223	0.179439	0.693358	0.000000	0.000000	3.000000	19.000000	0.000000
2670.772621	0.003588	0.609618	0.076831	74.307938	62.592743	130.176392	-3.976471	0.000000	3.031118	0.000000	0.000000	0.000000	0.421088	0.190301	0.681011	0.000000	0.000000	3.000000	19.000000	0.000000
2670.775954	0.003588	0.609618	0.076831	74.307938	62.592743	130.176392	-3.976471	0.000000	3.031118	0.000000	0.000000	0.000000	0.421088	0.190301	0.681011	0.000000	0.000000	3.000000	19.000000	0.000000
2670.779287	0.003588	0.609618	0.076831	74.696884	62.779499	129.774414	-3.910239	0.000000	3.116092	0.000000	0.000000	0.000000	0.421088	0.190301	0.681011	0.000000	0.000000	3.000000	19.000000	0.000000
2670.782621	0.005207	0.610239	0.079052	74.696884	62.779499	129.774414	-3.910239	0.000000	3.116092	0.000000	0.000000	0.000000	0.485620	0.186518	0.666211	0.000000	0.000000	3.000000	19.000000	0.000000
2670.785954	0.005207	0.610239	0.079052	74.696884	62.779499	129.774414	-3.910239	0.000000	3.116092	0.000000	0.000000	0.000000	0.485620	0.186518	0.666211	0.000000	0.000000	3.000000	19.000000	0.000000
2670.789287	0.005207	0.610239	0.079052	75.177277	62.717548	129.016617	-3.839958	0.000000	3.202300	0.000000	0.000000	0.000000	0.485620	0.186518	0.666211	0.000000	0.000000	3.000000	19.000000	0.000000
2670.792621	0.007094	0.610838	0.081183	75.177277	62.717548	129.016617	-3.839958	0.000000	3.202300	0.000000	0.000000	0.000000	0.565974	0.179514	0.639324	0.000000	0.000000	3.000000	19.000000	0.000000
2670.795954	0.007094	0.610838	0.081183	75.177277	62.717548	129.016617	-3.839958	0.000000	3.202300	0.000000	0.000000	0.000000	0.565974	0.179514	0.639324	0.000000	0.000000	3.000000	19.000000	0.000000
2670.799287	0.007094	0.610838	0.081183	75.732307	62.399719	127.989059	-3.765096	0.000000	3.289992	0.000000	0.000000	0.000000	0.565974	0.179514	0.639324	0.000000	0.000000	3.000000	19.000000	0.000000
2670.802621	0.009198	0.611402	0.083185	75.732307	62.399719	127.989059	-3.765096	0.000000	3.289992	0.000000	0.000000	0.000000	0.631396	0.169302	0.600663	0.000000	0.000000	3.000000	19.000000	0.000000
2670.805954	0.009198	0.611402	0.083185	75.732307	62.399719	127.989059	-3.765096	0.000000	3.289992	0.000000	0.000000	0.000000	0.631396	0.169302	0.600663	0.000000	0.000000	3.000000	19.000000	0.000000
2670.809287	0.009198	0.611402	0.083185	76.354858	61.705925	126.722397	-3.686779	0.000000	3.377523	0.000000	0.000000	0.000000	0.631396	0.169302	0.600663	0.000000	0.000000	3.000000	19.000000	0.000000
2670.812621	0.011419	0.611953	0.085073	76.354858	61.705925	126.722397	-3.686779	0.000000	3.377523	0.000000	0.000000	0.000000	0.666289	0.165235	0.566547	0.000000	0.000000	3.000000	19.000000	0.000000
2670.815954	0.011419	0.611953	0.085073	76.354858	61.705925	126.722397	-3.686779	0.000000	3.377523	0.000000	0.000000	0.000000	0.666289	0.165235	0.566547	0.000000	0.000000	3.000000	19.000000	0.000000
2670.819287	0.011419	0.611953	0.085073	77.028862	60.629753	125.106285	-3.606204	0.000000	3.463422	0.000000	0.000000	0.000000	0.666289	0.165235	0.566547	0.000000	0.000000	3.000000	19.000000	0.000000
2670.822621	0.013834	0.612490	0.086845	77.028862	60.629753	125.106285	-3.606204	0.000000	3.463422	0.000000	0.000000	0.000000	0.724366	0.161254	0.531605	0.000000	0.000000	3.000000	19.000000	0.000000
2670.825954	0.013834	0.612490	0.086845	77.028862	60.629753	125.106285	-3.606204	0.000000	3.463422	0.000000	0.000000	0.000000	0.724366	0.161254	0.531605	0.000000	0.000000	3.000000	19.000000	0.000000
2670.829287	0.013834	0.612490	0.086845	77.708359	59.066895	122.679977	-3.521624	0.000000	3.549390	0.000000	0.000000	0.000000	0.724366	0.161254	0.531605	0.000000	0.000000	3.000000	19.000000	0.000000
2670.832621	0.016442	0.613024	0.088476	77.708359	59.066895	122.679977	-3.521624	0.000000	3.549390	0.000000	0.000000	0.000000	0.782351	0.160235	0.489162	0.000000	0.000000	3.000000	19.000000	0.000000
2670.835954	0.016442	0.613024	0.088476	77.708359	59.066895	122.679977	-3.521624	0.000000	3.549390	0.000000	0.000000	0.000000	0.782351	0.160235	0.489162	0.000000	0.000000	3.000000	19.000000	0.000000
2670.839287	0.016442	0.613024	0.088476	78.345886	57.163960	119.844330	-3.433065	0.000000	3.635115	0.000000	0.000000	0.000000	0.782351	0.160235	0.489162	0.000000	0.000000	3.000000	19.000000	0.000000
2670.842621	0.019246	0.613517	0.090055	78.345886	57.163960	119.844330	-3.433065	0.000000	3.635115	0.000000	0.000000	0.000000	0.841254	0.147840	0.473747	0.000000	0.000000	3.000000	19.000000	0.000000
2670.845954	0.019246	0.613517	0.090055	78.345886	57.163960	119.844330	-3.433065	0.000000	3.635115	0.000000	0.000000	0.000000	0.841254	0.147840	0.473747	0.000000	0.000000	3.000000	19.000000	0.000000
2670.849287	0.019246	0.613517	0.090055	78.932861	55.060303	117.025459	-3.338068	0.000000	3.722540	0.000000	0.000000	0.000000	0.841254	0.147840	0.473747	0.000000	0.000000	3.000000	19.000000	0.000000
2670.852621	0.022116	0.614008	0.091554	78.932861	55.060303	117.025459	-3.338068	0.000000	3.722540	0.000000	0.000000	0.000000	0.861007	0.147268	0.449656	0.000000	0.000000	3.000000	19.000000	0.000000
2670.855954	0.022116	0.614008	0.091554	78.932861	55.060303	117.025459	-3.338068	0.000000	3.722540	0.000000	0.000000	0.000000	0.861007	0.147268	0.449656	0.000000	0.000000	3.000000	19.000000	0.000000
2670.859287	0.022116	0.614008	0.091554	79.459915	52.818535	115.268524	-3.239766	0.000000	3.808400	0.000000	0.000000	0.000000	0.861007	0.147268	0.449656	0.000000	0.000000	3.000000	19.000000	0.000000
2670.862621	0.025108	0.614459	0.093061	79.459915	52.818535	115.268524	-3.239766	0.000000	3.808400	0.000000	0.000000	0.000000	0.897502	0.135129	0.452252	0.000000	0.000000	3.000000	19.000000	0.000000
2670.865954	0.025108	0.614459	0.093061	79.459915	52.818535	115.268524	-3.239766	0.000000	3.808400	0.000000	0.000000	0.000000	0.897502	0.135129	0.452252	0.000000	0.000000	3.000000	19.000000	0.000000
2670.869287	0.025108	0.614459	0.093061	79.949905	50.328773	114.304947	-3.134773	0.000000	3.895279	0.000000	0.000000	0.000000	0.897502	0.135129	0.452252	0.000000	0.000000	3.000000	19.000000	0.000000
2670.872621	0.028171	0.614888	0.094593	79.949905	50.328773	114.304947	-3.134773	0.000000	3.895279	0.000000	0.000000	0.000000	0.918868	0.128978	0.459398	0.000000	0.000000	3.000000	19.000000	0.000000
2670.875954	0.028171	0.614888	0.094593	79.949905	50.328773	114.304947	-3.134773	0.000000	3.895279	0.000000	0.000000	0.000000	0.918868	0.128978	0.459398	0.000000	0.000000	3.000000	19.000000	0.000000
2670.879287	0.028171	0.614888	0.094593	80.414131	47.509830	113.252983	-3.023786	0.000000	3.982050	0.000000	0.000000	0.000000	0.918868	0.128978	0.459398	0.000000	0.000000	3.000000	19.000000	0.000000
2670.882621	0.031413	0.615308	0.096178	80.414131	47.509830	113.252983	-3.023786	0.000000	3.982050	0.000000	0.000000	0.000000	0.972698	0.125921	0.475571	0.000000	0.000000	3.000000	19.000000	0.000000
2670.885954	0.031413	0.615308	0.096178	80.414131	47.509830	113.252983	-3.023786	0.000000	3.982050	0.000000	0.000000	0.000000	0.972698	0.125921	0.475571	0.000000	0.000000	3.000000	19.000000	0.000000
2670.889287	0.031413	0.615308	0.096178	80.833458	44.481010	111.633476	-2.903065	0.000000	4.070898	0.000000	0.000000	0.000000	0.972698	0.125921	0.475571	0.000000	0.000000	3.000000	19.000000	0.000000
2670.892621	0.034840	0.615728	0.097851	80.833458	44.481010	111.633476	-2.903065	0.000000	4.070898	0.000000	0.000000	0.000000	1.028002	0.125904	0.501860	0.000000	0.000000	3.000000	19.000000	0.000000
2670.895954	0.034840	0.615728	0.097851	80.833458	44.481010	111.633476	-2.903065	0.000000	4.070898	0.000000	0.000000	0.000000	1.028002	0.125904	0.501860	0.000000	0.000000	3.000000	19.000000	0.000000
2670.899287	0.034840	0.615728	0.097851	81.332428	42.137501	110.209732	-2.771337	0.000000	4.161694	0.000000	0.000000	0.000000	1.028002	0.125904	0.501860	0.000000	0.000000	3.000000	19.000000	0.000000
2670.902621	0.038365	0.616125	0.099479	81.332428	42.137501	110.209732	-2.771337	0.000000	4.161694	0.000000	0.000000	0.000000	1.057752	0.119184	0.488425	0.000000	0.000000	3.000000	19.000000	0.000000
2670.905954	0.038365	0.616125	0.099479	81.332428	42.137501	110.209732	-2.771337	0.000000	4.161694	0.000000	0.000000	0.000000	1.057752	0.119184	0.488425	0.000000	0.000000	3.000000	19.000000	0.000000
2670.909287	0.038365	0.616125	0.099479	82.067886	41.550896	109.719154	-2.633390	0.000000	4.250324	0.000000	0.000000	0.000000	1.057752	0.119184	0.488425	0.000000	0.000000	3.000000	19.000000	0.000000
2670.912621	0.042016	0.616428	0.101039	82.067886	41.550896	109.719154	-2.633390	0.000000	4.250324	0.000000	0.000000	0.000000	1.095079	0.090917	0.468045	0.000000	0.000000	3.000000	19.000000	0.000000
2670.915954	0.042016	0.616428	0.101039	82.067886	41.550896	109.719154	-2.633390	0.000000	4.250324	0.000000	0.000000	0.000000	1.095079	0.090917	0.468045	0.000000	0.000000	3.000000	19.000000	0.000000
2670.919287	0.042016	0.616428	0.101039	82.961685	42.400864	109.775475	-2.488704	0.000000	4.336629	0.000000	0.000000	0.000000	1.095079	0.090917	0.468045	0.000000	0.000000	3.000000	19.000000	0.000000
2670.922621	0.045764	0.616636	0.102532	82.961685	42.400864	109.775475	-2.488704	0.000000	4.336629	0.000000	0.000000	0.000000	1.124450	0.062483	0.447781	0.000000	0.000000	3.000000	19.000000	0.000000
2670.925954	0.045764	0.616636	0.102532	82.961685	42.400864	109.775475	-2.488704	0.000000	4.336629	0.000000	0.000000	0.000000	1.124450	0.062483	0.447781	0.000000	0.000000	3.000000	19.000000	0.000000
2670.929287	0.045764	0.616636	0.102532	83.851845	43.958271	110.544350	-2.337911	0.000000	4.419747	0.000000	0.000000	0.000000	1.124450	0.062483	0.447781	0.000000	0.000000	3.000000	19.000000	0.000000
2670.932621	0.049561	0.616780	0.104011	83.851845	43.958271	110.544350	-2.337911	0.000000	4.419747	0.000000	0.000000	0.000000	1.139123	0.043200	0.443768	0.000000	0.000000	3.000000	19.000000	0.000000
2670.935954	0.049561	0.616780	0.104011	83.851845	43.958271	110.544350	-2.337911	0.000000	4.419747	0.000000	0.000000	0.000000	1.139123	0.043200	0.443768	0.000000	0.000000	3.000000	19.000000	0.000000
2670.939287	0.049561	0.616780	0.104011	84.687508	45.786179	111.963478	-2.181701	0.000000	4.498909	0.000000	0.000000	0.000000	1.139123	0.043200	0.443768	0.000000	0.000000	3.000000	19.000000	0.000000
2670.942621	0.053512	0.616921	0.105449	84.687508	45.786179	111.963478	-2.181701	0.000000	4.498909	0.000000	0.000000	0.000000	1.185448	0.042260	0.431278	0.000000	0.000000	3.000000	19.000000	0.000000
2670.945954	0.053512	0.616921	0.105449	84.687508	45.786179	111.963478	-2.181701	0.000000	4.498909	0.000000	0.000000	0.000000	1.185448	0.042260	0.431278	0.000000	0.000000	3.000000	19.000000	0.000000
2670.949287	0.053512	0.616921	0.105449	85.498634	47.390549	113.912605	-2.016972	0.000000	4.575131	0.000000	0.000000	0.000000	1.185448	0.042260	0.431278	0.000000	0.000000	3.000000	19.000000	0.000000
2670.952621	0.057507	0.617028	0.106802	85.498634	47.390549	113.912605	-2.016972	0.000000	4.575131	0.000000	0.000000	0.000000	1.198325	0.032031	0.405987	0.000000	0.000000	3.000000	19.000000	0.000000
2670.955954	0.057507	0.617028	0.106802	85.498634	47.390549	113.912605	-2.016972	0.000000	4.575131	0.000000	0.000000	0.000000	1.198325	0.032031	0.405987	0.000000	0.000000	3.000000	19.000000	0.000000
2670.959287	0.057507	0.617028	0.106802	86.320229	48.243904	115.219200	-1.848417	0.000000	4.645789	0.000000	0.000000	0.000000	1.198325	0.032031	0.405987	0.000000	0.000000	3.000000	19.000000	0.000000
2670.962621	0.061493	0.617111	0.108113	86.320229	48.243904	115.219200	-1.848417	0.000000	4.645789	0.000000	0.000000	0.000000	1.195971	0.024890	0.393282	0.000000	0.000000	3.000000	19.000000	0.000000
2670.965954	0.061493	0.617111	0.108113	86.320229	48.243904	115.219200	-1.848417	0.000000	4.645789	0.000000	0.000000	0.000000	1.195971	0.024890	0.393282	0.000000	0.000000	3.000000	19.000000	0.000000
2670.969287	0.061493	0.617111	0.108113	87.170212	47.504852	114.704124	-1.677620	0.000000	4.710158	0.000000	0.000000	0.000000	1.195971	0.024890	0.393282	0.000000	0.000000	3.000000	19.000000	0.000000
2670.972621	0.065576	0.617181	0.109347	87.170212	47.504852	114.704124	-1.677620	0.000000	4.710158	0.000000	0.000000	0.000000	1.224895	0.020873	0.370231	0.000000	0.000000	3.000000	19.000000	0.000000
2670.975954	0.065576	0.617181	0.109347	87.170212	47.504852	114.704124	-1.677620	0.000000	4.710158	0.000000	0.000000	0.000000	1.224895	0.020873	0.370231	0.000000	0.000000	3.000000	19.000000	0.000000
2670.979287	0.065576	0.617181	0.109347	88.008850	44.052013	111.327881	-1.501414	0.000000	4.769251	0.000000	0.000000	0.000000	1.224895	0.020873	0.370231	0.000000	0.000000	3.000000	19.000000	0.000000
2670.982621	0.069676	0.617206	0.110521	88.008850	44.052013	111.327881	-1.501414	0.000000	4.769251	0.000000	0.000000	0.000000	1.229746	0.007531	0.352253	0.000000	0.000000	3.000000	19.000000	0.000000
2670.985954	0.069676	0.617206	0.110521	88.008850	44.052013	111.327881	-1.501414	0.000000	4.769251	0.000000	0.000000	0.000000	1.229746	0.007531	0.352253	0.000000	0.000000	3.000000	19.000000	0.000000
2670.989287	0.069676	0.617206	0.110521	88.766472	34.926010	102.552795	-1.322991	0.000000	4.821794	0.000000	0.000000	0.000000	1.229746	0.007531	0.352253	0.000000	0.000000	3.000000	19.000000	0.000000
2670.992621	0.073791	0.617238	0.111640	88.766472	34.926010	102.552795	-1.322991	0.000000	4.821794	0.000000	0.000000	0.000000	1.234546	0.009781	0.335823	0.000000	0.000000	3.000000	19.000000	0.000000
2670.995954	0.073791	0.617238	0.111640	88.766472	34.926010	102.552795	-1.322991	0.000000	4.821794	0.000000	0.000000	0.000000	1.234546	0.009781	0.335823	0.000000	0.000000	3.000000	19.000000	0.000000
2670.999287	0.073791	0.617238	0.111640	89.352295	8.155327	76.362656	-1.142758	0.000000	4.867659	0.000000	0.000000	0.000000	1.234546	0.009781	0.335823	0.000000	0.000000	3.000000	19.000000	0.000000
2671.002621	0.077902	0.617278	0.112767	89.352295	8.155327	76.362656	-1.142758	0.000000	4.867659	0.000000	0.000000	0.000000	1.233413	0.011920	0.338030	0.000000	0.000000	3.000000	19.000000	0.000000
2671.005954	0.077902	0.617278	0.112767	89.352295	8.155327	76.362656	-1.142758	0.000000	4.867659	0.000000	0.000000	0.000000	1.233413	0.011920	0.338030	0.000000	0.000000	3.000000	19.000000	0.000000
2671.009287	0.077902	0.617278	0.112767	89.428017	-53.582676	15.134742	-0.961516	0.000000	4.906678	0.000000	0.000000	0.000000	1.233413	0.011920	0.338030	0.000000	0.000000	3.000000	19.000000	0.000000
2671.012621	0.082090	0.617356	0.113881	89.428017	-53.582676	15.134742	-0.961516	0.000000	4.906678	0.000000	0.000000	0.000000	1.256389	0.023467	0.334163	0.000000	0.000000	3.000000	19.000000	0.000000
2671.015954	0.082090	0.617356	0.113881	89.428017	-53.582676	15.134742	-0.961516	0.000000	4.906678	0.000000	0.000000	0.000000	1.256389	0.023467	0.334163	0.000000	0.000000	3.000000	19.000000	0.000000
2671.019287	0.082090	0.617356	0.113881	89.162567	-86.282448	-17.032749	-0.776798	0.000000	4.939290	0.000000	0.000000	0.000000	1.256389	0.023467	0.334163	0.000000	0.000000	3.000000	19.000000	0.000000
2671.022621	0.086359	0.617463	0.115003	89.162567	-86.282448	-17.032749	-0.776798	0.000000	4.939290	0.000000	0.000000	0.000000	1.280550	0.031885	0.336468	0.000000	0.000000	3.000000	19.000000	0.000000
2671.025954	0.086359	0.617463	0.115003	89.162567	-86.282448	-17.032749	-0.776798	0.000000	4.939290	0.000000	0.000000	0.000000	1.280550	0.031885	0.336468	0.000000	0.000000	3.000000	19.000000	0.000000
2671.029287	0.086359	0.617463	0.115003	88.811722	-98.484154	-28.650789	-0.588965	0.000000	4.965190	0.000000	0.000000	0.000000	1.280550	0.031885	0.336468	0.000000	0.000000	3.000000	19.000000	0.000000
2671.032621	0.090734	0.617576	0.116112	88.811722	-98.484154	-28.650789	-0.588965	0.000000	4.965190	0.000000	0.000000	0.000000	1.312531	0.033969	0.332829	0.000000	0.000000	3.000000	19.000000	0.000000
2671.035954	0.090734	0.617576	0.116112	88.811722	-98.484154	-28.650789	-0.588965	0.000000	4.965190	0.000000	0.000000	0.000000	1.312531	0.033969	0.332829	0.000000	0.000000	3.000000	19.000000	0.000000
2671.039287	0.090734	0.617576	0.116112	88.471199	-103.806694	-33.419403	-0.397763	0.000000	4.984153	0.000000	0.000000	0.000000	1.312531	0.033969	0.332829	0.000000	0.000000	3.000000	19.000000	0.000000
2671.042621	0.095210	0.617686	0.117171	88.471199	-103.806694	-33.419403	-0.397763	0.000000	4.984153	0.000000	0.000000	0.000000	1.343006	0.033045	0.317757	0.000000	0.000000	3.000000	19.000000	0.000000
2671.045954	0.095210	0.617686	0.117171	88.471199	-103.806694	-33.419403	-0.397763	0.000000	4.984153	0.000000	0.000000	0.000000	1.343006	0.033045	0.317757	0.000000	0.000000	3.000000	19.000000	0.000000
2671.049287	0.095210	0.617686	0.117171	88.137749	-105.890282	-35.029842	-0.204218	0.000000	4.995828	0.000000	0.000000	0.000000	1.343006	0.033045	0.317757	0.000000	0.000000	3.000000	19.000000	0.000000
2671.052621	0.099729	0.617836	0.118157	88.137749	-105.890282	-35.029842	-0.204218	0.000000	4.995828	0.000000	0.000000	0.000000	1.355525	0.045007	0.295656	0.000000	0.000000	3.000000	19.000000	0.000000
2671.055954	0.099729	0.617836	0.118157	88.137749	-105.890282	-35.029842	-0.204218	0.000000	4.995828	0.000000	0.000000	0.000000	1.355525	0.045007	0.295656	0.000000	0.000000	3.000000	19.000000	0.000000
2671.059287	0.099729	0.617836	0.118157	87.797264	-105.901756	-34.636333	-0.011480	0.000000	4.999987	0.000000	0.000000	0.000000	1.355525	0.045007	0.295656	0.000000	0.000000	3.000000	19.000000	0.000000
2671.062621	0.104195	0.617974	0.119021	87.797264	-105.901756	-34.636333	-0.011480	0.000000	4.999987	0.000000	0.000000	0.000000	1.339788	0.041565	0.259129	0.000000	0.000000	3.000000	19.000000	0.000000
2671.065954	0.104195	0.617974	0.119021	87.797264	-105.901756	-34.636333	-0.011480	0.000000	4.999987	0.000000	0.000000	0.000000	1.339788	0.041565	0.259129	0.000000	0.000000	3.000000	19.000000	0.000000
2671.069287	0.104195	0.617974	0.119021	87.473145	-105.008644	-33.318615	0.176107	0.000000	4.996898	0.000000	0.000000	0.000000	1.339788	0.041565	0.259129	0.000000	0.000000	3.000000	19.000000	0.000000
2671.072621	0.108655	0.618145	0.119724	87.473145	-105.008644	-33.318615	0.176107	0.000000	4.996898	0.000000	0.000000	0.000000	1.337998	0.051204	0.210897	0.000000	0.000000	3.000000	19.000000	0.000000
2671.075954	0.108655	0.618145	0.119724	87.473145	-105.008644	-33.318615	0.176107	0.000000	4.996898	0.000000	0.000000	0.000000	1.337998	0.051204	0.210897	0.000000	0.000000	3.000000	19.000000	0.000000
2671.079287	0.108655	0.618145	0.119724	87.181305	-103.928535	-31.744644	0.360503	0.000000	4.986987	0.000000	0.000000	0.000000	1.337998	0.051204	0.210897	0.000000	0.000000	3.000000	19.000000	0.000000
2671.082621	0.113048	0.618328	0.120264	87.181305	-103.928535	-31.744644	0.360503	0.000000	4.986987	0.000000	0.000000	0.000000	1.318103	0.054777	0.162151	0.000000	0.000000	3.000000	19.000000	0.000000
2671.085954	0.113048	0.618328	0.120264	87.181305	-103.928535	-31.744644	0.360503	0.000000	4.986987	0.000000	0.000000	0.000000	1.318103	0.054777	0.162151	0.000000	0.000000	3.000000	19.000000	0.000000
2671.089287	0.113048	0.618328	0.120264	86.933945	-103.324394	-30.686865	0.539322	0.000000	4.970828	0.000000	0.000000	0.000000	1.318103	0.054777	0.162151	0.000000	0.000000	3.000000	19.000000	0.000000
2671.092621	0.117417	0.618578	0.120581	86.933945	-103.324394	-30.686865	0.539322	0.000000	4.970828	0.000000	0.000000	0.000000	1.310491	0.074952	0.095014	0.000000	0.000000	3.000000	19.000000	0.000000
2671.095954	0.117417	0.618578	0.120581	86.933945	-103.324394	-30.686865	0.539322	0.000000	4.970828	0.000000	0.000000	0.000000	1.310491	0.074952	0.095014	0.000000	0.000000	3.000000	19.000000	0.000000
2671.099287	0.117417	0.618578	0.120581	86.727562	-103.520325	-30.466572	0.714781	0.000000	4.948645	0.000000	0.000000	0.000000	1.310491	0.074952	0.095014	0.000000	0.000000	3.000000	19.000000	0.000000
2671.102621	0.121814	0.618831	0.120681	86.727562	-103.520325	-30.466572	0.714781	0.000000	4.948645	0.000000	0.000000	0.000000	1.319167	0.076018	0.029973	0.000000	0.000000	3.000000	19.000000	0.000000
2671.105954	0.121814	0.618831	0.120681	86.727562	-103.520325	-30.466572	0.714781	0.000000	4.948645	0.000000	0.000000	0.000000	1.319167	0.076018	0.029973	0.000000	0.000000	3.000000	19.000000	0.000000
2671.109287	0.121814	0.618831	0.120681	86.558945	-104.468880	-31.023939	0.889372	0.000000	4.920266	0.000000	0.000000	0.000000	1.319167	0.076018	0.029973	0.000000	0.000000	3.000000	19.000000	0.000000
2671.112621	0.126213	0.619077	0.120592	86.558945	-104.468880	-31.023939	0.889372	0.000000	4.920266	0.000000	0.000000	0.000000	1.319884	0.073851	-0.026739	0.000000	0.000000	3.000000	19.000000	0.000000
2671.115954	0.126213	0.619077	0.120592	86.558945	-104.468880	-31.023939	0.889372	0.000000	4.920266	0.000000	0.000000	0.000000	1.319884	0.073851	-0.026739	0.000000	0.000000	3.000000	19.000000	0.000000
2671.119287	0.126213	0.619077	0.120592	86.426971	-105.549896	-31.664484	1.062068	0.000000	4.885900	0.000000	0.000000	0.000000	1.319884	0.073851	-0.026739	0.000000	0.000000	3.000000	19.000000	0.000000
2671.122621	0.130672	0.619305	0.120323	86.426971	-105.549896	-31.664484	1.062068	0.000000	4.885900	0.000000	0.000000	0.000000	1.337488	0.068391	-0.080515	0.000000	0.000000	3.000000	19.000000	0.000000
2671.125954	0.130672	0.619305	0.120323	86.426971	-105.549896	-31.664484	1.062068	0.000000	4.885900	0.000000	0.000000	0.000000	1.337488	0.068391	-0.080515	0.000000	0.000000	3.000000	19.000000	0.000000
2671.129287	0.130672	0.619305	0.120323	86.314003	-106.322777	-32.048958	1.235063	0.000000	4.845061	0.000000	0.000000	0.000000	1.337488	0.068391	-0.080515	0.000000	0.000000	3.000000	19.000000	0.000000
2671.132621	0.135208	0.619526	0.119846	86.314003	-106.322777	-32.048958	1.235063	0.000000	4.845061	0.000000	0.000000	0.000000	1.360844	0.066315	-0.143024	0.000000	0.000000	3.000000	19.000000	0.000000
2671.135954	0.135208	0.619526	0.119846	86.314003	-106.322777	-32.048958	1.235063	0.000000	4.845061	0.000000	0.000000	0.000000	1.360844	0.066315	-0.143024	0.000000	0.000000	3.000000	19.000000	0.000000
2671.139287	0.135208	0.619526	0.119846	86.174637	-106.212509	-31.557856	1.409321	0.000000	4.797272	0.000000	0.000000	0.000000	1.360844	0.066315	-0.143024	0.000000	0.000000	3.000000	19.000000	0.000000
2671.142621	0.139744	0.619750	0.119214	86.174637	-106.212509	-31.557856	1.409321	0.000000	4.797272	0.000000	0.000000	0.000000	1.360935	0.067266	-0.189619	0.000000	0.000000	3.000000	19.000000	0.000000
2671.145954	0.139744	0.619750	0.119214	86.174637	-106.212509	-31.557856	1.409321	0.000000	4.797272	0.000000	0.000000	0.000000	1.360935	0.067266	-0.189619	0.000000	0.000000	3.000000	19.000000	0.000000
2671.149287	0.139744	0.619750	0.119214	85.976494	-104.987816	-29.441576	1.581363	0.000000	4.743342	0.000000	0.000000	0.000000	1.360935	0.067266	-0.189619	0.000000	0.000000	3.000000	19.000000	0.000000
2671.152621	0.144190	0.619936	0.118422	85.976494	-104.987816	-29.441576	1.581363	0.000000	4.743342	0.000000	0.000000	0.000000	1.333598	0.055550	-0.237797	0.000000	0.000000	3.000000	19.000000	0.000000
2671.155954	0.144190	0.619936	0.118422	85.976494	-104.987816	-29.441576	1.581363	0.000000	4.743342	0.000000	0.000000	0.000000	1.333598	0.055550	-0.237797	0.000000	0.000000	3.000000	19.000000	0.000000
2671.159287	0.144190	0.619936	0.118422	85.716454	-102.743446	-26.429607	1.748040	0.000000	4.684481	0.000000	0.000000	0.000000	1.333598	0.055550	-0.237797	0.000000	0.000000	3.000000	19.000000	0.000000
2671.162621	0.148471	0.620113	0.117539	85.716454	-102.743446	-26.429607	1.748040	0.000000	4.684481	0.000000	0.000000	0.000000	1.284447	0.053093	-0.264719	0.000000	0.000000	3.000000	19.000000	0.000000
2671.165954	0.148471	0.620113	0.117539	85.716454	-102.743446	-26.429607	1.748040	0.000000	4.684481	0.000000	0.000000	0.000000	1.284447	0.053093	-0.264719	0.000000	0.000000	3.000000	19.000000	0.000000
2671.169287	0.148471	0.620113	0.117539	85.403221	-99.951889	-23.021591	1.906192	0.000000	4.622384	0.000000	0.000000	0.000000	1.284447	0.053093	-0.264719	0.000000	0.000000	3.000000	19.000000	0.000000
2671.172621	0.152705	0.620262	0.116466	85.403221	-99.951889	-23.021591	1.906192	0.000000	4.622384	0.000000	0.000000	0.000000	1.270171	0.044791	-0.322063	0.000000	0.000000	3.000000	19.000000	0.000000
2671.175954	0.152705	0.620262	0.116466	85.403221	-99.951889	-23.021591	1.906192	0.000000	4.622384	0.000000	0.000000	0.000000	1.270171	0.044791	-0.322063	0.000000	0.000000	3.000000	19.000000	0.000000
2671.179287	0.152705	0.620262	0.116466	85.087616	-97.469124	-19.997665	2.061430	0.000000	4.555272	0.000000	0.000000	0.000000	1.270171	0.044791	-0.322063	0.000000	0.000000	3.000000	19.000000	0.000000
2671.182621	0.156934	0.620403	0.115263	85.087616	-97.469124	-19.997665	2.061430	0.000000	4.555272	0.000000	0.000000	0.000000	1.268579	0.042314	-0.360716	0.000000	0.000000	3.000000	19.000000	0.000000
2671.185954	0.156934	0.620403	0.115263	85.087616	-97.469124	-19.997665	2.061430	0.000000	4.555272	0.000000	0.000000	0.000000	1.268579	0.042314	-0.360716	0.000000	0.000000	3.000000	19.000000	0.000000
2671.189287	0.156934	0.620403	0.115263	84.830437	-95.597549	-17.547398	2.214324	0.000000	4.482942	0.000000	0.000000	0.000000	1.268579	0.042314	-0.360716	0.000000	0.000000	3.000000	19.000000	0.000000
2671.192621	0.161257	0.620547	0.113880	84.830437	-95.597549	-17.547398	2.214324	0.000000	4.482942	0.000000	0.000000	0.000000	1.296983	0.043219	-0.414980	0.000000	0.000000	3.000000	19.000000	0.000000
2671.195954	0.161257	0.620547	0.113880	84.830437	-95.597549	-17.547398	2.214324	0.000000	4.482942	0.000000	0.000000	0.000000	1.296983	0.043219	-0.414980	0.000000	0.000000	3.000000	19.000000	0.000000
2671.199287	0.161257	0.620547	0.113880	84.625458	-94.167786	-15.526015	2.368608	0.000000	4.403374	0.000000	0.000000	0.000000	1.296983	0.043219	-0.414980	0.000000	0.000000	3.000000	19.000000	0.000000
2671.202621	0.165638	0.620628	0.112402	84.625458	-94.167786	-15.526015	2.368608	0.000000	4.403374	0.000000	0.000000	0.000000	1.314364	0.024170	-0.443399	0.000000	0.000000	3.000000	19.000000	0.000000
2671.205954	0.165638	0.620628	0.112402	84.625458	-94.167786	-15.526015	2.368608	0.000000	4.403374	0.000000	0.000000	0.000000	1.314364	0.024170	-0.443399	0.000000	0.000000	3.000000	19.000000	0.000000
2671.209287	0.165638	0.620628	0.112402	84.425323	-92.930336	-13.792543	2.521369	0.000000	4.317719	0.000000	0.000000	0.000000	1.314364	0.024170	-0.443399	0.000000	0.000000	3.000000	19.000000	0.000000
2671.212621	0.170064	0.620721	0.110789	84.425323	-92.930336	-13.792543	2.521369	0.000000	4.317719	0.000000	0.000000	0.000000	1.327763	0.027973	-0.483805	0.000000	0.000000	3.000000	19.000000	0.000000
2671.215954	0.170064	0.620721	0.110789	84.425323	-92.930336	-13.792543	2.521369	0.000000	4.317719	0.000000	0.000000	0.000000	1.327763	0.027973	-0.483805	0.000000	0.000000	3.000000	19.000000	0.000000
2671.219287	0.170064	0.620721	0.110789	84.176109	-91.618256	-12.123857	2.672467	0.000000	4.225863	0.000000	0.000000	0.000000	1.327763	0.027973	-0.483805	0.000000	0.000000	3.000000	19.000000	0.000000
2671.222621	0.174378	0.620730	0.109116	84.176109	-91.618256	-12.123857	2.672467	0.000000	4.225863	0.000000	0.000000	0.000000	1.294289	0.002607	-0.502001	0.000000	0.000000	3.000000	19.000000	0.000000
2671.225954	0.174378	0.620730	0.109116	84.176109	-91.618256	-12.123857	2.672467	0.000000	4.225863	0.000000	0.000000	0.000000	1.294289	0.002607	-0.502001	0.000000	0.000000	3.000000	19.000000	0.000000
2671.229287	0.174378	0.620730	0.109116	83.824287	-90.042587	-10.477603	2.816193	0.000000	4.131471	0.000000	0.000000	0.000000	1.294289	0.002607	-0.502001	0.000000	0.000000	3.000000	19.000000	0.000000
2671.232621	0.178570	0.620783	0.107350	83.824287	-90.042587	-10.477603	2.816193	0.000000	4.131471	0.000000	0.000000	0.000000	1.257369	0.016036	-0.529743	0.000000	0.000000	3.000000	19.000000	0.000000
2671.235954	0.178570	0.620783	0.107350	83.824287	-90.042587	-10.477603	2.816193	0.000000	4.131471	0.000000	0.000000	0.000000	1.257369	0.016036	-0.529743	0.000000	0.000000	3.000000	19.000000	0.000000
2671.239287	0.178570	0.620783	0.107350	83.398590	-88.392891	-8.880265	2.953054	0.000000	4.034783	0.000000	0.000000	0.000000	1.257369	0.016036	-0.529743	0.000000	0.000000	3.000000	19.000000	0.000000
2671.242621	0.182499	0.620860	0.105525	83.398590	-88.392891	-8.880265	2.953054	0.000000	4.034783	0.000000	0.000000	0.000000	1.178690	0.023104	-0.547566	0.000000	0.000000	3.000000	19.000000	0.000000
2671.245954	0.182499	0.620860	0.105525	83.398590	-88.392891	-8.880265	2.953054	0.000000	4.034783	0.000000	0.000000	0.000000	1.178690	0.023104	-0.547566	0.000000	0.000000	3.000000	19.000000	0.000000
2671.249287	0.182499	0.620860	0.105525	82.968262	-86.908783	-7.277027	3.079543	0.000000	3.939088	0.000000	0.000000	0.000000	1.178690	0.023104	-0.547566	0.000000	0.000000	3.000000	19.000000	0.000000
2671.252621	0.186271	0.620960	0.103610	82.968262	-86.908783	-7.277027	3.079543	0.000000	3.939088	0.000000	0.000000	0.000000	1.131882	0.030067	-0.574452	0.000000	0.000000	3.000000	19.000000	0.000000
2671.255954	0.186271	0.620960	0.103610	82.968262	-86.908783	-7.277027	3.079543	0.000000	3.939088	0.000000	0.000000	0.000000	1.131882	0.030067	-0.574452	0.000000	0.000000	3.000000	19.000000	0.000000
2671.259287	0.186271	0.620960	0.103610	82.583275	-85.740089	-5.663289	3.199381	0.000000	3.842390	0.000000	0.000000	0.000000	1.131882	0.030067	-0.574452	0.000000	0.000000	3.000000	19.000000	0.000000
2671.262621	0.189879	0.621041	0.101583	82.583275	-85.740089	-5.663289	3.199381	0.000000	3.842390	0.000000	0.000000	0.000000	1.082111	0.024307	-0.608112	0.000000	0.000000	3.000000	19.000000	0.000000
2671.265954	0.189879	0.621041	0.101583	82.583275	-85.740089	-5.663289	3.199381	0.000000	3.842390	0.000000	0.000000	0.000000	1.082111	0.024307	-0.608112	0.000000	0.000000	3.000000	19.000000	0.000000
2671.269287	0.189879	0.621041	0.101583	82.265228	-84.834267	-4.372907	3.313210	0.000000	3.744682	0.000000	0.000000	0.000000	1.082111	0.024307	-0.608112	0.000000	0.000000	3.000000	19.000000	0.000000
2671.272621	0.193375	0.621124	0.099441	82.265228	-84.834267	-4.372907	3.313210	0.000000	3.744682	0.000000	0.000000	0.000000	1.049025	0.024762	-0.642640	0.000000	0.000000	3.000000	19.000000	0.000000
2671.275954	0.193375	0.621124	0.099441	82.265228	-84.834267	-4.372907	3.313210	0.000000	3.744682	0.000000	0.000000	0.000000	1.049025	0.024762	-0.642640	0.000000	0.000000	3.000000	19.000000	0.000000
2671.279287	0.193375	0.621124	0.099441	82.044212	-84.247452	-3.498527	3.422617	0.000000	3.644955	0.000000	0.000000	0.000000	1.049025	0.024762	-0.642640	0.000000	0.000000	3.000000	19.000000	0.000000
2671.282621	0.196753	0.621206	0.097250	82.044212	-84.247452	-3.498527	3.422617	0.000000	3.644955	0.000000	0.000000	0.000000	1.013319	0.024734	-0.657425	0.000000	0.000000	3.000000	19.000000	0.000000
2671.285954	0.196753	0.621206	0.097250	82.044212	-84.247452	-3.498527	3.422617	0.000000	3.644955	0.000000	0.000000	0.000000	1.013319	0.024734	-0.657425	0.000000	0.000000	3.000000	19.000000	0.000000
2671.289287	0.196753	0.621206	0.097250	81.922264	-83.956253	-2.648523	3.526471	0.000000	3.544573	0.000000	0.000000	0.000000	1.013319	0.024734	-0.657425	0.000000	0.000000	3.000000	19.000000	0.000000
2671.292621	0.199970	0.621310	0.094978	81.922264	-83.956253	-2.648523	3.526471	0.000000	3.544573	0.000000	0.000000	0.000000	0.965065	0.031278	-0.681443	0.000000	0.000000	3.000000	19.000000	0.000000
2671.295954	0.199970	0.621310	0.094978	81.922264	-83.956253	-2.648523	3.526471	0.000000	3.544573	0.000000	0.000000	0.000000	0.965065	0.031278	-0.681443	0.000000	0.000000	3.000000	19.000000	0.000000
2671.299287	0.199970	0.621310	0.094978	81.877571	-83.822281	-1.613847	3.624874	0.000000	3.443877	0.000000	0.000000	0.000000	0.965065	0.031278	-0.681443	0.000000	0.000000	3.000000	19.000000	0.000000
2671.302621	0.202941	0.621435	0.092722	81.877571	-83.822281	-1.613847	3.624874	0.000000	3.443877	0.000000	0.000000	0.000000	0.891309	0.037394	-0.676773	0.000000	0.000000	3.000000	19.000000	0.000000
2671.305954	0.202941	0.621435	0.092722	81.877571	-83.822281	-1.613847	3.624874	0.000000	3.443877	0.000000	0.000000	0.000000	0.891309	0.037394	-0.676773	0.000000	0.000000	3.000000	19.000000	0.000000
2671.309287	0.202941	0.621435	0.092722	81.864914	-83.794182	-0.809980	3.715117	0.000000	3.346328	0.000000	0.000000	0.000000	0.891309	0.037394	-0.676773	0.000000	0.000000	3.000000	19.000000	0.000000
2671.312621	0.205583	0.621644	0.090498	81.864914	-83.794182	-0.809980	3.715117	0.000000	3.346328	0.000000	0.000000	0.000000	0.792743	0.062589	-0.667248	0.000000	0.000000	3.000000	19.000000	0.000000
2671.315954	0.205583	0.621644	0.090498	81.864914	-83.794182	-0.809980	3.715117	0.000000	3.346328	0.000000	0.000000	0.000000	0.792743	0.062589	-0.667248	0.000000	0.000000	3.000000	19.000000	0.000000
2671.319287	0.205583	0.621644	0.090498	81.859009	-83.731003	-0.315671	3.796317	0.000000	3.253917	0.000000	0.000000	0.000000	0.792743	0.062589	-0.667248	0.000000	0.000000	3.000000	19.000000	0.000000
2671.322621	0.207811	0.621958	0.088233	81.859009	-83.731003	-0.315671	3.796317	0.000000	3.253917	0.000000	0.000000	0.000000	0.668302	0.094304	-0.679469	0.000000	0.000000	3.000000	19.000000	0.000000
2671.325954	0.207811	0.621958	0.088233	81.859009	-83.731003	-0.315671	3.796317	0.000000	3.253917	0.000000	0.000000	0.000000	0.668302	0.094304	-0.679469	0.000000	0.000000	3.000000	19.000000	0.000000
2671.329287	0.207811	0.621958	0.088233	81.853241	-83.733513	-0.138499	3.869362	0.000000	3.166708	0.000000	0.000000	0.000000	0.668302	0.094304	-0.679469	0.000000	0.000000	3.000000	19.000000	0.000000
2671.332621	0.209809	0.622345	0.085871	81.853241	-83.733513	-0.138499	3.869362	0.000000	3.166708	0.000000	0.000000	0.000000	0.599449	0.116013	-0.708733	0.000000	0.000000	3.000000	19.000000	0.000000
2671.335954	0.209809	0.622345	0.085871	81.853241	-83.733513	-0.138499	3.869362	0.000000	3.166708	0.000000	0.000000	0.000000	0.599449	0.116013	-0.708733	0.000000	0.000000	3.000000	19.000000	0.000000
2671.339287	0.209809	0.622345	0.085871	81.880760	-83.814423	0.099974	3.938689	0.000000	3.080053	0.000000	0.000000	0.000000	0.599449	0.116013	-0.708733	0.000000	0.000000	3.000000	19.000000	0.000000
2671.342621	0.211516	0.622740	0.083330	81.880760	-83.814423	0.099974	3.938689	0.000000	3.080053	0.000000	0.000000	0.000000	0.511951	0.118504	-0.762115	0.000000	0.000000	3.000000	19.000000	0.000000
2671.345954	0.211516	0.622740	0.083330	81.880760	-83.814423	0.099974	3.938689	0.000000	3.080053	0.000000	0.000000	0.000000	0.511951	0.118504	-0.762115	0.000000	0.000000	3.000000	19.000000	0.000000
2671.349287	0.211516	0.622740	0.083330	81.986977	-83.730507	0.980894	4.005277	0.000000	2.992952	0.000000	0.000000	0.000000	0.511951	0.118504	-0.762115	0.000000	0.000000	3.000000	19.000000	0.000000
2671.352621	0.213018	0.623099	0.080613	81.986977	-83.730507	0.980894	4.005277	0.000000	2.992952	0.000000	0.000000	0.000000	0.450606	0.107652	-0.815209	0.000000	0.000000	3.000000	19.000000	0.000000
2671.355954	0.213018	0.623099	0.080613	81.986977	-83.730507	0.980894	4.005277	0.000000	2.992952	0.000000	0.000000	0.000000	0.450606	0.107652	-0.815209	0.000000	0.000000	3.000000	19.000000	0.000000
2671.359287	0.213018	0.623099	0.080613	82.195839	-82.472176	3.175688	4.070607	0.000000	2.903473	0.000000	0.000000	0.000000	0.450606	0.107652	-0.815209	0.000000	0.000000	3.000000	19.000000	0.000000
2671.362621	0.214419	0.623388	0.077687	82.195839	-82.472176	3.175688	4.070607	0.000000	2.903473	0.000000	0.000000	0.000000	0.420273	0.086889	-0.877731	0.000000	0.000000	3.000000	19.000000	0.000000
2671.365954	0.214419	0.623388	0.077687	82.195839	-82.472176	3.175688	4.070607	0.000000	2.903473	0.000000	0.000000	0.000000	0.420273	0.086889	-0.877731	0.000000	0.000000	3.000000	19.000000	0.000000
2671.369287	0.214419	0.623388	0.077687	82.491409	-79.120750	7.266069	4.136606	0.000000	2.808647	0.000000	0.000000	0.000000	0.420273	0.086889	-0.877731	0.000000	0.000000	3.000000	19.000000	0.000000
2671.372621	0.215805	0.623617	0.074556	82.491409	-79.120750	7.266069	4.136606	0.000000	2.808647	0.000000	0.000000	0.000000	0.415843	0.068796	-0.939413	0.000000	0.000000	3.000000	19.000000	0.000000
2671.375954	0.215805	0.623617	0.074556	82.491409	-79.120750	7.266069	4.136606	0.000000	2.808647	0.000000	0.000000	0.000000	0.415843	0.068796	-0.939413	0.000000	0.000000	3.000000	19.000000	0.000000
2671.379287	0.215805	0.623617	0.074556	82.756081	-73.695671	13.048972	4.204076	0.000000	2.706611	0.000000	0.000000	0.000000	0.415843	0.068796	-0.939413	0.000000	0.000000	3.000000	19.000000	0.000000
2671.382621	0.217119	0.623764	0.071161	82.756081	-73.695671	13.048972	4.204076	0.000000	2.706611	0.000000	0.000000	0.000000	0.394371	0.043989	-1.018425	0.000000	0.000000	3.000000	19.000000	0.000000
2671.385954	0.217119	0.623764	0.071161	82.756081	-73.695671	13.048972	4.204076	0.000000	2.706611	0.000000	0.000000	0.000000	0.394371	0.043989	-1.018425	0.000000	0.000000	3.000000	19.000000	0.000000
2671.389287	0.217119	0.623764	0.071161	82.876572	-67.204613	19.726591	4.273080	0.000000	2.596302	0.000000	0.000000	0.000000	0.394371	0.043989	-1.018425	0.000000	0.000000	3.000000	19.000000	0.000000
2671.392621	0.218341	0.623816	0.067534	82.876572	-67.204613	19.726591	4.273080	0.000000	2.596302	0.000000	0.000000	0.000000	0.366606	0.015564	-1.088238	0.000000	0.000000	3.000000	19.000000	0.000000
2671.395954	0.218341	0.623816	0.067534	82.876572	-67.204613	19.726591	4.273080	0.000000	2.596302	0.000000	0.000000	0.000000	0.366606	0.015564	-1.088238	0.000000	0.000000	3.000000	19.000000	0.000000
2671.399287	0.218341	0.623816	0.067534	82.902672	-59.958065	27.368504	4.342637	0.000000	2.478206	0.000000	0.000000	0.000000	0.366606	0.015564	-1.088238	0.000000	0.000000	3.000000	19.000000	0.000000
2671.402621	0.219449	0.623792	0.063631	82.902672	-59.958065	27.368504	4.342637	0.000000	2.478206	0.000000	0.000000	0.000000	0.332237	-0.007298	-1.170889	0.000000	0.000000	3.000000	19.000000	0.000000
2671.405954	0.219449	0.623792	0.063631	82.902672	-59.958065	27.368504	4.342637	0.000000	2.478206	0.000000	0.000000	0.000000	0.332237	-0.007298	-1.170889	0.000000	0.000000	3.000000	19.000000	0.000000
2671.409287	0.219449	0.623792	0.063631	82.819244	-52.412445	35.392372	4.412920	0.000000	2.350775	0.000000	0.000000	0.000000	0.332237	-0.007298	-1.170889	0.000000	0.000000	3.000000	19.000000	0.000000
2671.412621	0.220450	0.623701	0.059551	82.819244	-52.412445	35.392372	4.412920	0.000000	2.350775	0.000000	0.000000	0.000000	0.300344	-0.027285	-1.224043	0.000000	0.000000	3.000000	19.000000	0.000000
2671.415954	0.220450	0.623701	0.059551	82.819244	-52.412445	35.392372	4.412920	0.000000	2.350775	0.000000	0.000000	0.000000	0.300344	-0.027285	-1.224043	0.000000	0.000000	3.000000	19.000000	0.000000
2671.419287	0.220450	0.623701	0.059551	82.582092	-45.000076	43.186714	4.482129	0.000000	2.215969	0.000000	0.000000	0.000000	0.300344	-0.027285	-1.224043	0.000000	0.000000	3.000000	19.000000	0.000000
2671.422621	0.221396	0.623562	0.055285	82.582092	-45.000076	43.186714	4.482129	0.000000	2.215969	0.000000	0.000000	0.000000	0.283785	-0.041527	-1.279802	0.000000	0.000000	3.000000	19.000000	0.000000
2671.425954	0.221396	0.623562	0.055285	82.582092	-45.000076	43.186714	4.482129	0.000000	2.215969	0.000000	0.000000	0.000000	0.283785	-0.041527	-1.279802	0.000000	0.000000	3.000000	19.000000	0.000000
2671.429287	0.221396	0.623562	0.055285	82.131836	-38.331459	49.864773	4.550354	0.000000	2.072264	0.000000	0.000000	0.000000	0.283785	-0.041527	-1.279802	0.000000	0.000000	3.000000	19.000000	0.000000
2671.432621	0.222321	0.623387	0.050921	82.131836	-38.331459	49.864773	4.550354	0.000000	2.072264	0.000000	0.000000	0.000000	0.277664	-0.052448	-1.309041	0.000000	0.000000	3.000000	19.000000	0.000000
2671.435954	0.222321	0.623387	0.050921	82.131836	-38.331459	49.864773	4.550354	0.000000	2.072264	0.000000	0.000000	0.000000	0.277664	-0.052448	-1.309041	0.000000	0.000000	3.000000	19.000000	0.000000
2671.439287	0.222321	0.623387	0.050921	81.466919	-33.034454	54.932091	4.616003	0.000000	1.921592	0.000000	0.000000	0.000000	0.277664	-0.052448	-1.309041	0.000000	0.000000	3.000000	19.000000	0.000000
2671.442621	0.223212	0.623087	0.046561	81.466919	-33.034454	54.932091	4.616003	0.000000	1.921592	0.000000	0.000000	0.000000	0.267071	-0.090163	-1.307979	0.000000	0.000000	3.000000	19.000000	0.000000
2671.445954	0.223212	0.623087	0.046561	81.466919	-33.034454	54.932091	4.616003	0.000000	1.921592	0.000000	0.000000	0.000000	0.267071	-0.090163	-1.307979	0.000000	0.000000	3.000000	19.000000	0.000000
2671.449287	0.223212	0.623087	0.046561	80.616577	-29.283251	58.630093	4.677178	0.000000	1.767485	0.000000	0.000000	0.000000	0.267071	-0.090163	-1.307979	0.000000	0.000000	3.000000	19.000000	0.000000
2671.452621	0.224173	0.622704	0.042188	80.616577	-29.283251	58.630093	4.677178	0.000000	1.767485	0.000000	0.000000	0.000000	0.288371	-0.114940	-1.311945	0.000000	0.000000	3.000000	19.000000	0.000000
2671.455954	0.224173	0.622704	0.042188	80.616577	-29.283251	58.630093	4.677178	0.000000	1.767485	0.000000	0.000000	0.000000	0.288371	-0.114940	-1.311945	0.000000	0.000000	3.000000	19.000000	0.000000
2671.459287	0.224173	0.622704	0.042188	79.655502	-26.761841	61.352531	4.734221	0.000000	1.608462	0.000000	0.000000	0.000000	0.288371	-0.114940	-1.311945	0.000000	0.000000	3.000000	19.000000	0.000000
2671.462621	0.225269	0.622221	0.037822	79.655502	-26.761841	61.352531	4.734221	0.000000	1.608462	0.000000	0.000000	0.000000	0.328947	-0.144707	-1.309734	0.000000	0.000000	3.000000	19.000000	0.000000
2671.465954	0.225269	0.622221	0.037822	79.655502	-26.761841	61.352531	4.734221	0.000000	1.608462	0.000000	0.000000	0.000000	0.328947	-0.144707	-1.309734	0.000000	0.000000	3.000000	19.000000	0.000000
2671.469287	0.225269	0.622221	0.037822	78.629395	-25.050640	63.191292	4.786585	0.000000	1.445200	0.000000	0.000000	0.000000	0.328947	-0.144707	-1.309734	0.000000	0.000000	3.000000	19.000000	0.000000
2671.472621	0.226406	0.621690	0.033445	78.629395	-25.050640	63.191292	4.786585	0.000000	1.445200	0.000000	0.000000	0.000000	0.340856	-0.159514	-1.313200	0.000000	0.000000	3.000000	19.000000	0.000000
2671.475954	0.226406	0.621690	0.033445	78.629395	-25.050640	63.191292	4.786585	0.000000	1.445200	0.000000	0.000000	0.000000	0.340856	-0.159514	-1.313200	0.000000	0.000000	3.000000	19.000000	0.000000
2671.479287	0.226406	0.621690	0.033445	77.613876	-23.838852	64.102379	4.833672	0.000000	1.278912	0.000000	0.000000	0.000000	0.340856	-0.159514	-1.313200	0.000000	0.000000	3.000000	19.000000	0.000000
2671.482621	0.227596	0.621121	0.029090	77.613876	-23.838852	64.102379	4.833672	0.000000	1.278912	0.000000	0.000000	0.000000	0.357116	-0.170575	-1.306471	0.000000	0.000000	3.000000	19.000000	0.000000
2671.485954	0.227596	0.621121	0.029090	77.613876	-23.838852	64.102379	4.833672	0.000000	1.278912	0.000000	0.000000	0.000000	0.357116	-0.170575	-1.306471	0.000000	0.000000	3.000000	19.000000	0.000000
2671.489287	0.227596	0.621121	0.029090	76.694000	-22.937485	65.127777	4.874912	0.000000	1.111408	0.000000	0.000000	0.000000	0.357116	-0.170575	-1.306471	0.000000	0.000000	3.000000	19.000000	0.000000
2671.492621	0.228775	0.620502	0.024679	76.694000	-22.937485	65.127777	4.874912	0.000000	1.111408	0.000000	0.000000	0.000000	0.353552	-0.185600	-1.323362	0.000000	0.000000	3.000000	19.000000	0.000000
2671.495954	0.228775	0.620502	0.024679	76.694000	-22.937485	65.127777	4.874912	0.000000	1.111408	0.000000	0.000000	0.000000	0.353552	-0.185600	-1.323362	0.000000	0.000000	3.000000	19.000000	0.000000
2671.499287	0.228775	0.620502	0.024679	75.934410	-22.504995	66.204224	4.910636	0.000000	0.941091	0.000000	0.000000	0.000000	0.353552	-0.185600	-1.323362	0.000000	0.000000	3.000000	19.000000	0.000000
2671.502621	0.229914	0.619817	0.020275	75.934410	-22.504995	66.204224	4.910636	0.000000	0.941091	0.000000	0.000000	0.000000	0.341900	-0.205692	-1.321068	0.000000	0.000000	3.000000	19.000000	0.000000
2671.505954	0.229914	0.619817	0.020275	75.934410	-22.504995	66.204224	4.910636	0.000000	0.941091	0.000000	0.000000	0.000000	0.341900	-0.205692	-1.321068	0.000000	0.000000	3.000000	19.000000	0.000000
2671.509287	0.229914	0.619817	0.020275	75.313408	-22.554302	67.019005	4.940199	0.000000	0.770999	0.000000	0.000000	0.000000	0.341900	-0.205692	-1.321068	0.000000	0.000000	3.000000	19.000000	0.000000
2671.512621	0.231029	0.619091	0.015794	75.313408	-22.554302	67.019005	4.940199	0.000000	0.770999	0.000000	0.000000	0.000000	0.334473	-0.217788	-1.344293	0.000000	0.000000	3.000000	19.000000	0.000000
2671.515954	0.231029	0.619091	0.015794	75.313408	-22.554302	67.019005	4.940199	0.000000	0.770999	0.000000	0.000000	0.000000	0.334473	-0.217788	-1.344293	0.000000	0.000000	3.000000	19.000000	0.000000
2671.519287	0.231029	0.619091	0.015794	74.742027	-22.870712	67.317780	4.964067	0.000000	0.598369	0.000000	0.000000	0.000000	0.334473	-0.217788	-1.344293	0.000000	0.000000	3.000000	19.000000	0.000000
2671.522621	0.232257	0.618360	0.011295	74.742027	-22.870712	67.317780	4.964067	0.000000	0.598369	0.000000	0.000000	0.000000	0.368286	-0.219280	-1.349904	0.000000	0.000000	3.000000	19.000000	0.000000
2671.525954	0.232257	0.618360	0.011295	74.742027	-22.870712	67.317780	4.964067	0.000000	0.598369	0.000000	0.000000	0.000000	0.368286	-0.219280	-1.349904	0.000000	0.000000	3.000000	19.000000	0.000000
2671.529287	0.232257	0.618360	0.011295	74.118423	-23.482197	66.948906	4.981867	0.000000	0.425446	0.000000	0.000000	0.000000	0.368286	-0.219280	-1.349904	0.000000	0.000000	3.000000	19.000000	0.000000
2671.532621	0.233556	0.617628	0.006864	74.118423	-23.482197	66.948906	4.981867	0.000000	0.425446	0.000000	0.000000	0.000000	0.389828	-0.219525	-1.329090	0.000000	0.000000	3.000000	19.000000	0.000000
2671.535954	0.233556	0.617628	0.006864	74.118423	-23.482197	66.948906	4.981867	0.000000	0.425446	0.000000	0.000000	0.000000	0.389828	-0.219525	-1.329090	0.000000	0.000000	3.000000	19.000000	0.000000
2671.539287	0.233556	0.617628	0.006864	73.390846	-24.379696	66.160179	4.993409	0.000000	0.256643	0.000000	0.000000	0.000000	0.389828	-0.219525	-1.329090	0.000000	0.000000	3.000000	19.000000	0.000000
2671.542621	0.234810	0.616937	0.002597	73.390846	-24.379696	66.160179	4.993409	0.000000	0.256643	0.000000	0.000000	0.000000	0.376287	-0.207362	-1.280282	0.000000	0.000000	3.000000	19.000000	0.000000
2671.545954	0.234810	0.616937	0.002597	73.390846	-24.379696	66.160179	4.993409	0.000000	0.256643	0.000000	0.000000	0.000000	0.376287	-0.207362	-1.280282	0.000000	0.000000	3.000000	19.000000	0.000000
2671.549287	0.234810	0.616937	0.002597	72.593170	-25.414188	65.264587	4.999073	0.000000	0.096291	0.000000	0.000000	0.000000	0.376287	-0.207362	-1.280282	0.000000	0.000000	3.000000	19.000000	0.000000
2671.552621	0.235988	0.616291	-0.001418	72.593170	-25.414188	65.264587	4.999073	0.000000	0.096291	0.000000	0.000000	0.000000	0.353324	-0.193846	-1.204480	0.000000	0.000000	3.000000	19.000000	0.000000
2671.555954	0.235988	0.616291	-0.001418	72.593170	-25.414188	65.264587	4.999073	0.000000	0.096291	0.000000	0.000000	0.000000	0.353324	-0.193846	-1.204480	0.000000	0.000000	3.000000	19.000000	0.000000
2671.559287	0.235988	0.616291	-0.001418	71.802902	-26.362083	64.314835	4.999728	0.000000	-0.052143	0.000000	0.000000	0.000000	0.353324	-0.193846	-1.204480	0.000000	0.000000	3.000000	19.000000	0.000000
2671.562621	0.237042	0.615715	-0.005231	71.802902	-26.362083	64.314835	4.999728	0.000000	-0.052143	0.000000	0.000000	0.000000	0.316247	-0.172808	-1.143778	0.000000	0.000000	3.000000	19.000000	0.000000
2671.565954	0.237042	0.615715	-0.005231	71.802902	-26.362083	64.314835	4.999728	0.000000	-0.052143	0.000000	0.000000	0.000000	0.316247	-0.172808	-1.143778	0.000000	0.000000	3.000000	19.000000	0.000000
2671.569287	0.237042	0.615715	-0.005231	71.117378	-27.114592	63.260597	4.996362	0.000000	-0.190709	0.000000	0.000000	0.000000	0.316247	-0.172808	-1.143778	0.000000	0.000000	3.000000	19.000000	0.000000
2671.572621	0.237947	0.615217	-0.008849	71.117378	-27.114592	63.260597	4.996362	0.000000	-0.190709	0.000000	0.000000	0.000000	0.271387	-0.149398	-1.085516	0.000000	0.000000	3.000000	19.000000	0.000000
2671.575954	0.237947	0.615217	-0.008849	71.117378	-27.114592	63.260597	4.996362	0.000000	-0.190709	0.000000	0.000000	0.000000	0.271387	-0.149398	-1.085516	0.000000	0.000000	3.000000	19.000000	0.000000
2671.579287	0.237947	0.615217	-0.008849	70.730751	-27.628494	62.638779	4.989744	0.000000	-0.320090	0.000000	0.000000	0.000000	0.271387	-0.149398	-1.085516	0.000000	0.000000	3.000000	19.000000	0.000000
2671.582621	0.238658	0.614717	-0.012314	70.730751	-27.628494	62.638779	4.989744	0.000000	-0.320090	0.000000	0.000000	0.000000	0.213461	-0.149798	-1.039425	0.000000	0.000000	3.000000	19.000000	0.000000
2671.585954	0.238658	0.614717	-0.012314	70.730751	-27.628494	62.638779	4.989744	0.000000	-0.320090	0.000000	0.000000	0.000000	0.213461	-0.149798	-1.039425	0.000000	0.000000	3.000000	19.000000	0.000000
2671.589287	0.238658	0.614717	-0.012314	70.707115	-27.889811	62.839169	4.980399	0.000000	-0.442299	0.000000	0.000000	0.000000	0.213461	-0.149798	-1.039425	0.000000	0.000000	3.000000	19.000000	0.000000
2671.592621	0.239272	0.614252	-0.015709	70.707115	-27.889811	62.839169	4.980399	0.000000	-0.442299	0.000000	0.000000	0.000000	0.183954	-0.139587	-1.018575	0.000000	0.000000	3.000000	19.000000	0.000000
2671.595954	0.239272	0.614252	-0.015709	70.707115	-27.889811	62.839169	4.980399	0.000000	-0.442299	0.000000	0.000000	0.000000	0.183954	-0.139587	-1.018575	0.000000	0.000000	3.000000	19.000000	0.000000
2671.599287	0.239272	0.614252	-0.015709	70.858566	-28.006157	63.142246	4.968493	0.000000	-0.560424	0.000000	0.000000	0.000000	0.183954	-0.139587	-1.018575	0.000000	0.000000	3.000000	19.000000	0.000000
2671.602621	0.239753	0.613781	-0.019050	70.858566	-28.006157	63.142246	4.968493	0.000000	-0.560424	0.000000	0.000000	0.000000	0.144533	-0.141270	-1.002137	0.000000	0.000000	3.000000	19.000000	0.000000
2671.605954	0.239753	0.613781	-0.019050	70.858566	-28.006157	63.142246	4.968493	0.000000	-0.560424	0.000000	0.000000	0.000000	0.144533	-0.141270	-1.002137	0.000000	0.000000	3.000000	19.000000	0.000000
2671.609287	0.239753	0.613781	-0.019050	71.028030	-28.145008	63.135204	4.954186	0.000000	-0.675302	0.000000	0.000000	0.000000	0.144533	-0.141270	-1.002137	0.000000	0.000000	3.000000	19.000000	0.000000
2671.612621	0.240054	0.613238	-0.022331	71.028030	-28.145008	63.135204	4.954186	0.000000	-0.675302	0.000000	0.000000	0.000000	0.090242	-0.162971	-0.984508	0.000000	0.000000	3.000000	19.000000	0.000000
2671.615954	0.240054	0.613238	-0.022331	71.028030	-28.145008	63.135204	4.954186	0.000000	-0.675302	0.000000	0.000000	0.000000	0.090242	-0.162971	-0.984508	0.000000	0.000000	3.000000	19.000000	0.000000
2671.619287	0.240054	0.613238	-0.022331	71.139977	-28.358774	63.229454	4.937628	0.000000	-0.787295	0.000000	0.000000	0.000000	0.090242	-0.162971	-0.984508	0.000000	0.000000	3.000000	19.000000	0.000000
2671.622621	0.240334	0.612675	-0.025561	71.139977	-28.358774	63.229454	4.937628	0.000000	-0.787295	0.000000	0.000000	0.000000	0.083893	-0.168915	-0.968986	0.000000	0.000000	3.000000	19.000000	0.000000
2671.625954	0.240334	0.612675	-0.025561	71.139977	-28.358774	63.229454	4.937628	0.000000	-0.787295	0.000000	0.000000	0.000000	0.083893	-0.168915	-0.968986	0.000000	0.000000	3.000000	19.000000	0.000000
2671.629287	0.240334	0.612675	-0.025561	71.198395	-28.636637	63.391907	4.919065	0.000000	-0.895991	0.000000	0.000000	0.000000	0.083893	-0.168915	-0.968986	0.000000	0.000000	3.000000	19.000000	0.000000
2671.632621	0.240489	0.612107	-0.028735	71.198395	-28.636637	63.391907	4.919065	0.000000	-0.895991	0.000000	0.000000	0.000000	0.046415	-0.170369	-0.952237	0.000000	0.000000	3.000000	19.000000	0.000000
2671.635954	0.240489	0.612107	-0.028735	71.198395	-28.636637	63.391907	4.919065	0.000000	-0.895991	0.000000	0.000000	0.000000	0.046415	-0.170369	-0.952237	0.000000	0.000000	3.000000	19.000000	0.000000
2671.639287	0.240489	0.612107	-0.028735	71.182747	-28.965628	63.637844	4.898581	0.000000	-1.001953	0.000000	0.000000	0.000000	0.046415	-0.170369	-0.952237	0.000000	0.000000	3.000000	19.000000	0.000000
2671.642621	0.240454	0.611586	-0.031735	71.182747	-28.965628	63.637844	4.898581	0.000000	-1.001953	0.000000	0.000000	0.000000	-0.010263	-0.156294	-0.899880	0.000000	0.000000	3.000000	19.000000	0.000000
2671.645954	0.240454	0.611586	-0.031735	71.182747	-28.965628	63.637844	4.898581	0.000000	-1.001953	0.000000	0.000000	0.000000	-0.010263	-0.156294	-0.899880	0.000000	0.000000	3.000000	19.000000	0.000000
2671.649287	0.240454	0.611586	-0.031735	71.083977	-29.259466	63.507317	4.877059	0.000000	-1.101950	0.000000	0.000000	0.000000	-0.010263	-0.156294	-0.899880	0.000000	0.000000	3.000000	19.000000	0.000000
2671.652621	0.240180	0.611145	-0.034565	71.083977	-29.259466	63.507317	4.877059	0.000000	-1.101950	0.000000	0.000000	0.000000	-0.082251	-0.132213	-0.849037	0.000000	0.000000	3.000000	19.000000	0.000000
2671.655954	0.240180	0.611145	-0.034565	71.083977	-29.259466	63.507317	4.877059	0.000000	-1.101950	0.000000	0.000000	0.000000	-0.082251	-0.132213	-0.849037	0.000000	0.000000	3.000000	19.000000	0.000000
2671.659287	0.240180	0.611145	-0.034565	70.925423	-29.192650	63.254219	4.854598	0.000000	-1.197031	0.000000	0.000000	0.000000	-0.082251	-0.132213	-0.849037	0.000000	0.000000	3.000000	19.000000	0.000000
2671.662621	0.239708	0.610738	-0.037255	70.925423	-29.192650	63.254219	4.854598	0.000000	-1.197031	0.000000	0.000000	0.000000	-0.141752	-0.122166	-0.806913	0.000000	0.000000	3.000000	19.000000	0.000000
2671.665954	0.239708	0.610738	-0.037255	70.925423	-29.192650	63.254219	4.854598	0.000000	-1.197031	0.000000	0.000000	0.000000	-0.141752	-0.122166	-0.806913	0.000000	0.000000	3.000000	19.000000	0.000000
2671.669287	0.239708	0.610738	-0.037255	70.777512	-28.565100	63.655457	4.831179	0.000000	-1.288297	0.000000	0.000000	0.000000	-0.141752	-0.122166	-0.806913	0.000000	0.000000	3.000000	19.000000	0.000000
2671.672621	0.239041	0.610364	-0.039805	70.777512	-28.565100	63.655457	4.831179	0.000000	-1.288297	0.000000	0.000000	0.000000	-0.200003	-0.112152	-0.764913	0.000000	0.000000	3.000000	19.000000	0.000000
2671.675954	0.239041	0.610364	-0.039805	70.777512	-28.565100	63.655457	4.831179	0.000000	-1.288297	0.000000	0.000000	0.000000	-0.200003	-0.112152	-0.764913	0.000000	0.000000	3.000000	19.000000	0.000000
2671.679287	0.239041	0.610364	-0.039805	70.700058	-27.464279	64.591461	4.806902	0.000000	-1.376117	0.000000	0.000000	0.000000	-0.200003	-0.112152	-0.764913	0.000000	0.000000	3.000000	19.000000	0.000000
2671.682621	0.238168	0.609972	-0.042288	70.700058	-27.464279	64.591461	4.806902	0.000000	-1.376117	0.000000	0.000000	0.000000	-0.261808	-0.117719	-0.745039	0.000000	0.000000	3.000000	19.000000	0.000000
2671.685954	0.238168	0.609972	-0.042288	70.700058	-27.464279	64.591461	4.806902	0.000000	-1.376117	0.000000	0.000000	0.000000	-0.261808	-0.117719	-0.745039	0.000000	0.000000	3.000000	19.000000	0.000000
2671.689287	0.238168	0.609972	-0.042288	70.608986	-25.976053	65.935822	4.781081	0.000000	-1.463307	0.000000	0.000000	0.000000	-0.261808	-0.117719	-0.745039	0.000000	0.000000	3.000000	19.000000	0.000000
2671.692621	0.237128	0.609515	-0.044735	70.608986	-25.976053	65.935822	4.781081	0.000000	-1.463307	0.000000	0.000000	0.000000	-0.312083	-0.136913	-0.734218	0.000000	0.000000	3.000000	19.000000	0.000000
2671.695954	0.237128	0.609515	-0.044735	70.608986	-25.976053	65.935822	4.781081	0.000000	-1.463307	0.000000	0.000000	0.000000	-0.312083	-0.136913	-0.734218	0.000000	0.000000	3.000000	19.000000	0.000000
2671.699287	0.237128	0.609515	-0.044735	70.471947	-24.197336	67.550888	4.753447	0.000000	-1.550723	0.000000	0.000000	0.000000	-0.312083	-0.136913	-0.734218	0.000000	0.000000	3.000000	19.000000	0.000000
2671.702621	0.235933	0.608963	-0.047219	70.471947	-24.197336	67.550888	4.753447	0.000000	-1.550723	0.000000	0.000000	0.000000	-0.358387	-0.165651	-0.745024	0.000000	0.000000	3.000000	19.000000	0.000000
2671.705954	0.235933	0.608963	-0.047219	70.471947	-24.197336	67.550888	4.753447	0.000000	-1.550723	0.000000	0.000000	0.000000	-0.358387	-0.165651	-0.745024	0.000000	0.000000	3.000000	19.000000	0.000000
2671.709287	0.235933	0.608963	-0.047219	70.299896	-22.259506	69.321274	4.723156	0.000000	-1.640671	0.000000	0.000000	0.000000	-0.358387	-0.165651	-0.745024	0.000000	0.000000	3.000000	19.000000	0.000000
2671.712621	0.234621	0.608271	-0.049769	70.299896	-22.259506	69.321274	4.723156	0.000000	-1.640671	0.000000	0.000000	0.000000	-0.393868	-0.207749	-0.764966	0.000000	0.000000	3.000000	19.000000	0.000000
2671.715954	0.234621	0.608271	-0.049769	70.299896	-22.259506	69.321274	4.723156	0.000000	-1.640671	0.000000	0.000000	0.000000	-0.393868	-0.207749	-0.764966	0.000000	0.000000	3.000000	19.000000	0.000000
2671.719287	0.234621	0.608271	-0.049769	70.099983	-20.272875	71.163780	4.689773	0.000000	-1.733793	0.000000	0.000000	0.000000	-0.393868	-0.207749	-0.764966	0.000000	0.000000	3.000000	19.000000	0.000000
2671.722621	0.233183	0.607433	-0.052355	70.099983	-20.272875	71.163780	4.689773	0.000000	-1.733793	0.000000	0.000000	0.000000	-0.431391	-0.251407	-0.775803	0.000000	0.000000	3.000000	19.000000	0.000000
2671.725954	0.233183	0.607433	-0.052355	70.099983	-20.272875	71.163780	4.689773	0.000000	-1.733793	0.000000	0.000000	0.000000	-0.431391	-0.251407	-0.775803	0.000000	0.000000	3.000000	19.000000	0.000000
2671.729287	0.233183	0.607433	-0.052355	69.862289	-18.365141	72.943214	4.653364	0.000000	-1.829262	0.000000	0.000000	0.000000	-0.431391	-0.251407	-0.775803	0.000000	0.000000	3.000000	19.000000	0.000000
2671.732621	0.231594	0.606515	-0.054936	69.862289	-18.365141	72.943214	4.653364	0.000000	-1.829262	0.000000	0.000000	0.000000	-0.476571	-0.275477	-0.774429	0.000000	0.000000	3.000000	19.000000	0.000000
2671.735954	0.231594	0.606515	-0.054936	69.862289	-18.365141	72.943214	4.653364	0.000000	-1.829262	0.000000	0.000000	0.000000	-0.476571	-0.275477	-0.774429	0.000000	0.000000	3.000000	19.000000	0.000000
2671.739287	0.231594	0.606515	-0.054936	69.550613	-16.591042	74.648712	4.614072	0.000000	-1.926224	0.000000	0.000000	0.000000	-0.476571	-0.275477	-0.774429	0.000000	0.000000	3.000000	19.000000	0.000000
2671.742621	0.229829	0.605562	-0.057388	69.550613	-16.591042	74.648712	4.614072	0.000000	-1.926224	0.000000	0.000000	0.000000	-0.529500	-0.285824	-0.735430	0.000000	0.000000	3.000000	19.000000	0.000000
2671.745954	0.229829	0.605562	-0.057388	69.550613	-16.591042	74.648712	4.614072	0.000000	-1.926224	0.000000	0.000000	0.000000	-0.529500	-0.285824	-0.735430	0.000000	0.000000	3.000000	19.000000	0.000000
2671.749287	0.229829	0.605562	-0.057388	69.173759	-14.991497	76.582169	4.573155	0.000000	-2.021448	0.000000	0.000000	0.000000	-0.529500	-0.285824	-0.735430	0.000000	0.000000	3.000000	19.000000	0.000000
2671.752621	0.227832	0.604549	-0.059771	69.173759	-14.991497	76.582169	4.573155	0.000000	-2.021448	0.000000	0.000000	0.000000	-0.599126	-0.303743	-0.714989	0.000000	0.000000	3.000000	19.000000	0.000000
2671.755954	0.227832	0.604549	-0.059771	69.173759	-14.991497	76.582169	4.573155	0.000000	-2.021448	0.000000	0.000000	0.000000	-0.599126	-0.303743	-0.714989	0.000000	0.000000	3.000000	19.000000	0.000000
2671.759287	0.227832	0.604549	-0.059771	68.749245	-13.466157	79.150772	4.529339	0.000000	-2.117803	0.000000	0.000000	0.000000	-0.599126	-0.303743	-0.714989	0.000000	0.000000	3.000000	19.000000	0.000000
2671.762621	0.225675	0.603472	-0.062101	68.749245	-13.466157	79.150772	4.529339	0.000000	-2.117803	0.000000	0.000000	0.000000	-0.647188	-0.323209	-0.699002	0.000000	0.000000	3.000000	19.000000	0.000000
2671.765954	0.225675	0.603472	-0.062101	68.749245	-13.466157	79.150772	4.529339	0.000000	-2.117803	0.000000	0.000000	0.000000	-0.647188	-0.323209	-0.699002	0.000000	0.000000	3.000000	19.000000	0.000000
2671.769287	0.225675	0.603472	-0.062101	68.285065	-11.929443	81.744675	4.482593	0.000000	-2.215031	0.000000	0.000000	0.000000	-0.647188	-0.323209	-0.699002	0.000000	0.000000	3.000000	19.000000	0.000000
2671.772621	0.223530	0.602293	-0.064515	68.285065	-11.929443	81.744675	4.482593	0.000000	-2.215031	0.000000	0.000000	0.000000	-0.643430	-0.353745	-0.724287	0.000000	0.000000	3.000000	19.000000	0.000000
2671.775954	0.223530	0.602293	-0.064515	68.285065	-11.929443	81.744675	4.482593	0.000000	-2.215031	0.000000	0.000000	0.000000	-0.643430	-0.353745	-0.724287	0.000000	0.000000	3.000000	19.000000	0.000000
2671.779287	0.223530	0.602293	-0.064515	67.759483	-10.336205	83.700226	4.431970	0.000000	-2.314659	0.000000	0.000000	0.000000	-0.643430	-0.353745	-0.724287	0.000000	0.000000	3.000000	19.000000	0.000000
2671.782621	0.221429	0.601021	-0.066958	67.759483	-10.336205	83.700226	4.431970	0.000000	-2.314659	0.000000	0.000000	0.000000	-0.630326	-0.381626	-0.732755	0.000000	0.000000	3.000000	19.000000	0.000000
2671.785954	0.221429	0.601021	-0.066958	67.759483	-10.336205	83.700226	4.431970	0.000000	-2.314659	0.000000	0.000000	0.000000	-0.630326	-0.381626	-0.732755	0.000000	0.000000	3.000000	19.000000	0.000000
2671.789287	0.221429	0.601021	-0.066958	67.176186	-8.776232	84.913185	4.378459	0.000000	-2.414351	0.000000	0.000000	0.000000	-0.630326	-0.381626	-0.732755	0.000000	0.000000	3.000000	19.000000	0.000000
2671.792621	0.219345	0.599652	-0.069387	67.176186	-8.776232	84.913185	4.378459	0.000000	-2.414351	0.000000	0.000000	0.000000	-0.625006	-0.410652	-0.728656	0.000000	0.000000	3.000000	19.000000	0.000000
2671.795954	0.219345	0.599652	-0.069387	67.176186	-8.776232	84.913185	4.378459	0.000000	-2.414351	0.000000	0.000000	0.000000	-0.625006	-0.410652	-0.728656	0.000000	0.000000	3.000000	19.000000	0.000000
2671.799287	0.219345	0.599652	-0.069387	66.552353	-7.334043	85.820145	4.322540	0.000000	-2.513094	0.000000	0.000000	0.000000	-0.625006	-0.410652	-0.728656	0.000000	0.000000	3.000000	19.000000	0.000000
2671.802621	0.217285	0.598228	-0.071664	66.552353	-7.334043	85.820145	4.322540	0.000000	-2.513094	0.000000	0.000000	0.000000	-0.618189	-0.427282	-0.683332	0.000000	0.000000	3.000000	19.000000	0.000000
2671.805954	0.217285	0.598228	-0.071664	66.552353	-7.334043	85.820145	4.322540	0.000000	-2.513094	0.000000	0.000000	0.000000	-0.618189	-0.427282	-0.683332	0.000000	0.000000	3.000000	19.000000	0.000000
2671.809287	0.217285	0.598228	-0.071664	65.877197	-6.051205	86.511719	4.266566	0.000000	-2.606994	0.000000	0.000000	0.000000	-0.618189	-0.427282	-0.683332	0.000000	0.000000	3.000000	19.000000	0.000000
2671.812621	0.215214	0.596779	-0.073809	65.877197	-6.051205	86.511719	4.266566	0.000000	-2.606994	0.000000	0.000000	0.000000	-0.621371	-0.434497	-0.643434	0.000000	0.000000	3.000000	19.000000	0.000000
2671.815954	0.215214	0.596779	-0.073809	65.877197	-6.051205	86.511719	4.266566	0.000000	-2.606994	0.000000	0.000000	0.000000	-0.621371	-0.434497	-0.643434	0.000000	0.000000	3.000000	19.000000	0.000000
2671.819287	0.215214	0.596779	-0.073809	65.182755	-4.949256	87.114799	4.210155	0.000000	-2.697146	0.000000	0.000000	0.000000	-0.621371	-0.434497	-0.643434	0.000000	0.000000	3.000000	19.000000	0.000000
2671.822621	0.213161	0.595340	-0.075771	65.182755	-4.949256	87.114799	4.210155	0.000000	-2.697146	0.000000	0.000000	0.000000	-0.615794	-0.431906	-0.588518	0.000000	0.000000	3.000000	19.000000	0.000000
2671.825954	0.213161	0.595340	-0.075771	65.182755	-4.949256	87.114799	4.210155	0.000000	-2.697146	0.000000	0.000000	0.000000	-0.615794	-0.431906	-0.588518	0.000000	0.000000	3.000000	19.000000	0.000000
2671.829287	0.213161	0.595340	-0.075771	64.484489	-3.982732	88.077965	4.154646	0.000000	-2.781890	0.000000	0.000000	0.000000	-0.615794	-0.431906	-0.588518	0.000000	0.000000	3.000000	19.000000	0.000000
2671.832621	0.211152	0.593915	-0.077591	64.484489	-3.982732	88.077965	4.154646	0.000000	-2.781890	0.000000	0.000000	0.000000	-0.602755	-0.427495	-0.545988	0.000000	0.000000	3.000000	19.000000	0.000000
2671.835954	0.211152	0.593915	-0.077591	64.484489	-3.982732	88.077965	4.154646	0.000000	-2.781890	0.000000	0.000000	0.000000	-0.602755	-0.427495	-0.545988	0.000000	0.000000	3.000000	19.000000	0.000000
2671.839287	0.211152	0.593915	-0.077591	63.813530	-3.146660	89.234718	4.099888	0.000000	-2.861977	0.000000	0.000000	0.000000	-0.602755	-0.427495	-0.545988	0.000000	0.000000	3.000000	19.000000	0.000000
2671.842621	0.209125	0.592502	-0.079338	63.813530	-3.146660	89.234718	4.099888	0.000000	-2.861977	0.000000	0.000000	0.000000	-0.608157	-0.423711	-0.523995	0.000000	0.000000	3.000000	19.000000	0.000000
2671.845954	0.209125	0.592502	-0.079338	63.813530	-3.146660	89.234718	4.099888	0.000000	-2.861977	0.000000	0.000000	0.000000	-0.608157	-0.423711	-0.523995	0.000000	0.000000	3.000000	19.000000	0.000000
2671.849287	0.209125	0.592502	-0.079338	63.167515	-2.444302	90.048096	4.044136	0.000000	-2.940233	0.000000	0.000000	0.000000	-0.608157	-0.423711	-0.523995	0.000000	0.000000	3.000000	19.000000	0.000000
2671.852621	0.207160	0.591121	-0.081036	63.167515	-2.444302	90.048096	4.044136	0.000000	-2.940233	0.000000	0.000000	0.000000	-0.589474	-0.414379	-0.509407	0.000000	0.000000	3.000000	19.000000	0.000000
2671.855954	0.207160	0.591121	-0.081036	63.167515	-2.444302	90.048096	4.044136	0.000000	-2.940233	0.000000	0.000000	0.000000	-0.589474	-0.414379	-0.509407	0.000000	0.000000	3.000000	19.000000	0.000000
2671.859287	0.207160	0.591121	-0.081036	62.570095	-1.921836	90.267342	3.988075	0.000000	-3.015834	0.000000	0.000000	0.000000	-0.589474	-0.414379	-0.509407	0.000000	0.000000	3.000000	19.000000	0.000000
2671.862621	0.205184	0.589807	-0.082605	62.570095	-1.921836	90.267342	3.988075	0.000000	-3.015834	0.000000	0.000000	0.000000	-0.592593	-0.394259	-0.470837	0.000000	0.000000	3.000000	19.000000	0.000000
2671.865954	0.205184	0.589807	-0.082605	62.570095	-1.921836	90.267342	3.988075	0.000000	-3.015834	0.000000	0.000000	0.000000	-0.592593	-0.394259	-0.470837	0.000000	0.000000	3.000000	19.000000	0.000000
2671.869287	0.205184	0.589807	-0.082605	62.061676	-1.607289	90.020157	3.932316	0.000000	-3.088186	0.000000	0.000000	0.000000	-0.592593	-0.394259	-0.470837	0.000000	0.000000	3.000000	19.000000	0.000000
2671.872621	0.203210	0.588590	-0.083984	62.061676	-1.607289	90.020157	3.932316	0.000000	-3.088186	0.000000	0.000000	0.000000	-0.592346	-0.365013	-0.413774	0.000000	0.000000	3.000000	19.000000	0.000000
2671.875954	0.203210	0.588590	-0.083984	62.061676	-1.607289	90.020157	3.932316	0.000000	-3.088186	0.000000	0.000000	0.000000	-0.592346	-0.365013	-0.413774	0.000000	0.000000	3.000000	19.000000	0.000000
2671.879287	0.203210	0.588590	-0.083984	61.677803	-1.557138	89.629517	3.878247	0.000000	-3.155819	0.000000	0.000000	0.000000	-0.592346	-0.365013	-0.413774	0.000000	0.000000	3.000000	19.000000	0.000000
2671.882621	0.201236	0.587506	-0.085133	61.677803	-1.557138	89.629517	3.878247	0.000000	-3.155819	0.000000	0.000000	0.000000	-0.592271	-0.325232	-0.344533	0.000000	0.000000	3.000000	19.000000	0.000000
2671.885954	0.201236	0.587506	-0.085133	61.677803	-1.557138	89.629517	3.878247	0.000000	-3.155819	0.000000	0.000000	0.000000	-0.592271	-0.325232	-0.344533	0.000000	0.000000	3.000000	19.000000	0.000000
2671.889287	0.201236	0.587506	-0.085133	61.444374	-1.749150	89.280563	3.826759	0.000000	-3.218060	0.000000	0.000000	0.000000	-0.592271	-0.325232	-0.344533	0.000000	0.000000	3.000000	19.000000	0.000000
2671.892621	0.199251	0.586507	-0.086028	61.444374	-1.749150	89.280563	3.826759	0.000000	-3.218060	0.000000	0.000000	0.000000	-0.595380	-0.299639	-0.268518	0.000000	0.000000	3.000000	19.000000	0.000000
2671.895954	0.199251	0.586507	-0.086028	61.444374	-1.749150	89.280563	3.826759	0.000000	-3.218060	0.000000	0.000000	0.000000	-0.595380	-0.299639	-0.268518	0.000000	0.000000	3.000000	19.000000	0.000000
2671.899287	0.199251	0.586507	-0.086028	61.346390	-2.040148	88.982971	3.778254	0.000000	-3.274874	0.000000	0.000000	0.000000	-0.595380	-0.299639	-0.268518	0.000000	0.000000	3.000000	19.000000	0.000000
2671.902621	0.197270	0.585616	-0.086685	61.346390	-2.040148	88.982971	3.778254	0.000000	-3.274874	0.000000	0.000000	0.000000	-0.594306	-0.267298	-0.197120	0.000000	0.000000	3.000000	19.000000	0.000000
2671.905954	0.197270	0.585616	-0.086685	61.346390	-2.040148	88.982971	3.778254	0.000000	-3.274874	0.000000	0.000000	0.000000	-0.594306	-0.267298	-0.197120	0.000000	0.000000	3.000000	19.000000	0.000000
2671.909287	0.197270	0.585616	-0.086685	61.365658	-2.366582	88.664070	3.732802	0.000000	-3.326588	0.000000	0.000000	0.000000	-0.594306	-0.267298	-0.197120	0.000000	0.000000	3.000000	19.000000	0.000000
2671.912621	0.195288	0.584807	-0.087196	61.365658	-2.366582	88.664070	3.732802	0.000000	-3.326588	0.000000	0.000000	0.000000	-0.594672	-0.242878	-0.153410	0.000000	0.000000	3.000000	19.000000	0.000000
2671.915954	0.195288	0.584807	-0.087196	61.365658	-2.366582	88.664070	3.732802	0.000000	-3.326588	0.000000	0.000000	0.000000	-0.594672	-0.242878	-0.153410	0.000000	0.000000	3.000000	19.000000	0.000000
2671.919287	0.195288	0.584807	-0.087196	61.479485	-2.716423	88.500633	3.688680	0.000000	-3.375447	0.000000	0.000000	0.000000	-0.594672	-0.242878	-0.153410	0.000000	0.000000	3.000000	19.000000	0.000000
2671.922621	0.193214	0.584065	-0.087562	61.479485	-2.716423	88.500633	3.688680	0.000000	-3.375447	0.000000	0.000000	0.000000	-0.622100	-0.222449	-0.109775	0.000000	0.000000	3.000000	19.000000	0.000000
2671.925954	0.193214	0.584065	-0.087562	61.479485	-2.716423	88.500633	3.688680	0.000000	-3.375447	0.000000	0.000000	0.000000	-0.622100	-0.222449	-0.109775	0.000000	0.000000	3.000000	19.000000	0.000000
2671.929287	0.193214	0.584065	-0.087562	61.599941	-3.095949	88.360359	3.644292	0.000000	-3.423321	0.000000	0.000000	0.000000	-0.622100	-0.222449	-0.109775	0.000000	0.000000	3.000000	19.000000	0.000000
2671.932621	0.190994	0.583378	-0.087803	61.599941	-3.095949	88.360359	3.644292	0.000000	-3.423321	0.000000	0.000000	0.000000	-0.665925	-0.205999	-0.072298	0.000000	0.000000	3.000000	19.000000	0.000000
2671.935954	0.190994	0.583378	-0.087803	61.599941	-3.095949	88.360359	3.644292	0.000000	-3.423321	0.000000	0.000000	0.000000	-0.665925	-0.205999	-0.072298	0.000000	0.000000	3.000000	19.000000	0.000000
2671.939287	0.190994	0.583378	-0.087803	61.718582	-3.508522	88.212975	3.598065	0.000000	-3.471877	0.000000	0.000000	0.000000	-0.665925	-0.205999	-0.072298	0.000000	0.000000	3.000000	19.000000	0.000000
2671.942621	0.188612	0.582711	-0.087953	61.718582	-3.508522	88.212975	3.598065	0.000000	-3.471877	0.000000	0.000000	0.000000	-0.714564	-0.200286	-0.044972	0.000000	0.000000	3.000000	19.000000	0.000000
2671.945954	0.188612	0.582711	-0.087953	61.718582	-3.508522	88.212975	3.598065	0.000000	-3.471877	0.000000	0.000000	0.000000	-0.714564	-0.200286	-0.044972	0.000000	0.000000	3.000000	19.000000	0.000000
2671.949287	0.188612	0.582711	-0.087953	61.837051	-3.944001	88.064461	3.548715	0.000000	-3.522304	0.000000	0.000000	0.000000	-0.714564	-0.200286	-0.044972	0.000000	0.000000	3.000000	19.000000	0.000000
2671.952621	0.186059	0.582032	-0.088077	61.837051	-3.944001	88.064461	3.548715	0.000000	-3.522304	0.000000	0.000000	0.000000	-0.765977	-0.203701	-0.037258	0.000000	0.000000	3.000000	19.000000	0.000000
2671.955954	0.186059	0.582032	-0.088077	61.837051	-3.944001	88.064461	3.548715	0.000000	-3.522304	0.000000	0.000000	0.000000	-0.765977	-0.203701	-0.037258	0.000000	0.000000	3.000000	19.000000	0.000000
2671.959287	0.186059	0.582032	-0.088077	61.959625	-4.404116	87.911766	3.494328	0.000000	-3.576265	0.000000	0.000000	0.000000	-0.765977	-0.203701	-0.037258	0.000000	0.000000	3.000000	19.000000	0.000000
2671.962621	0.183367	0.581314	-0.088160	61.959625	-4.404116	87.911766	3.494328	0.000000	-3.576265	0.000000	0.000000	0.000000	-0.807706	-0.215346	-0.024845	0.000000	0.000000	3.000000	19.000000	0.000000
2671.965954	0.183367	0.581314	-0.088160	61.959625	-4.404116	87.911766	3.494328	0.000000	-3.576265	0.000000	0.000000	0.000000	-0.807706	-0.215346	-0.024845	0.000000	0.000000	3.000000	19.000000	0.000000
2671.969287	0.183367	0.581314	-0.088160	62.062489	-4.786028	87.842033	3.435396	0.000000	-3.632913	0.000000	0.000000	0.000000	-0.807706	-0.215346	-0.024845	0.000000	0.000000	3.000000	19.000000	0.000000
2671.972621	0.180656	0.580593	-0.088224	62.062489	-4.786028	87.842033	3.435396	0.000000	-3.632913	0.000000	0.000000	0.000000	-0.813130	-0.216340	-0.019289	0.000000	0.000000	3.000000	19.000000	0.000000
2671.975954	0.180656	0.580593	-0.088224	62.062489	-4.786028	87.842033	3.435396	0.000000	-3.632913	0.000000	0.000000	0.000000	-0.813130	-0.216340	-0.019289	0.000000	0.000000	3.000000	19.000000	0.000000
2671.979287	0.180656	0.580593	-0.088224	62.089035	-4.822968	88.106689	3.373714	0.000000	-3.690265	0.000000	0.000000	0.000000	-0.813130	-0.216340	-0.019289	0.000000	0.000000	3.000000	19.000000	0.000000
2671.982621	0.177992	0.579876	-0.088227	62.089035	-4.822968	88.106689	3.373714	0.000000	-3.690265	0.000000	0.000000	0.000000	-0.799402	-0.214959	-0.000899	0.000000	0.000000	3.000000	19.000000	0.000000
2671.985954	0.177992	0.579876	-0.088227	62.089035	-4.822968	88.106689	3.373714	0.000000	-3.690265	0.000000	0.000000	0.000000	-0.799402	-0.214959	-0.000899	0.000000	0.000000	3.000000	19.000000	0.000000
2671.989287	0.177992	0.579876	-0.088227	61.993366	-4.340497	88.863487	3.311548	0.000000	-3.746151	0.000000	0.000000	0.000000	-0.799402	-0.214959	-0.000899	0.000000	0.000000	3.000000	19.000000	0.000000
2671.992621	0.175463	0.579155	-0.088157	61.993366	-4.340497	88.863487	3.311548	0.000000	-3.746151	0.000000	0.000000	0.000000	-0.758698	-0.216492	0.021048	0.000000	0.000000	3.000000	19.000000	0.000000
2671.995954	0.175463	0.579155	-0.088157	61.993366	-4.340497	88.863487	3.311548	0.000000	-3.746151	0.000000	0.000000	0.000000	-0.758698	-0.216492	0.021048	0.000000	0.000000	3.000000	19.000000	0.000000
2671.999287	0.175463	0.579155	-0.088157	61.821648	-3.500068	89.976768	3.251460	0.000000	-3.798422	0.000000	0.000000	0.000000	-0.758698	-0.216492	0.021048	0.000000	0.000000	3.000000	19.000000	0.000000
2672.002621	0.173047	0.578438	-0.088056	61.821648	-3.500068	89.976768	3.251460	0.000000	-3.798422	0.000000	0.000000	0.000000	-0.724804	-0.215078	0.030484	0.000000	0.000000	3.000000	19.000000	0.000000
2672.005954	0.173047	0.578438	-0.088056	61.821648	-3.500068	89.976768	3.251460	0.000000	-3.798422	0.000000	0.000000	0.000000	-0.724804	-0.215078	0.030484	0.000000	0.000000	3.000000	19.000000	0.000000
2672.009287	0.173047	0.578438	-0.088056	61.596394	-2.492713	91.266174	3.192329	0.000000	-3.848251	0.000000	0.000000	0.000000	-0.724804	-0.215078	0.030484	0.000000	0.000000	3.000000	19.000000	0.000000
2672.012621	0.170590	0.577656	-0.087929	61.596394	-2.492713	91.266174	3.192329	0.000000	-3.848251	0.000000	0.000000	0.000000	-0.737077	-0.234540	0.038059	0.000000	0.000000	3.000000	19.000000	0.000000
2672.015954	0.170590	0.577656	-0.087929	61.596394	-2.492713	91.266174	3.192329	0.000000	-3.848251	0.000000	0.000000	0.000000	-0.737077	-0.234540	0.038059	0.000000	0.000000	3.000000	19.000000	0.000000
2672.019287	0.170590	0.577656	-0.087929	61.332245	-1.479573	92.503159	3.130146	0.000000	-3.898998	0.000000	0.000000	0.000000	-0.737077	-0.234540	0.038059	0.000000	0.000000	3.000000	19.000000	0.000000
2672.022621	0.168039	0.576785	-0.087847	61.332245	-1.479573	92.503159	3.130146	0.000000	-3.898998	0.000000	0.000000	0.000000	-0.765287	-0.261409	0.024466	0.000000	0.000000	3.000000	19.000000	0.000000
2672.025954	0.168039	0.576785	-0.087847	61.332245	-1.479573	92.503159	3.130146	0.000000	-3.898998	0.000000	0.000000	0.000000	-0.765287	-0.261409	0.024466	0.000000	0.000000	3.000000	19.000000	0.000000
2672.029287	0.168039	0.576785	-0.087847	61.027729	-0.533011	93.449097	3.061660	0.000000	-3.953004	0.000000	0.000000	0.000000	-0.765287	-0.261409	0.024466	0.000000	0.000000	3.000000	19.000000	0.000000
2672.032621	0.165487	0.575864	-0.087842	61.027729	-0.533011	93.449097	3.061660	0.000000	-3.953004	0.000000	0.000000	0.000000	-0.765517	-0.276197	0.001490	0.000000	0.000000	3.000000	19.000000	0.000000
2672.035954	0.165487	0.575864	-0.087842	61.027729	-0.533011	93.449097	3.061660	0.000000	-3.953004	0.000000	0.000000	0.000000	-0.765517	-0.276197	0.001490	0.000000	0.000000	3.000000	19.000000	0.000000
2672.039287	0.165487	0.575864	-0.087842	60.729931	0.332639	93.876244	2.988467	0.000000	-4.008623	0.000000	0.000000	0.000000	-0.765517	-0.276197	0.001490	0.000000	0.000000	3.000000	19.000000	0.000000
2672.042621	0.162932	0.574941	-0.087827	60.729931	0.332639	93.876244	2.988467	0.000000	-4.008623	0.000000	0.000000	0.000000	-0.766499	-0.276802	0.004652	0.000000	0.000000	3.000000	19.000000	0.000000
2672.045954	0.162932	0.574941	-0.087827	60.729931	0.332639	93.876244	2.988467	0.000000	-4.008623	0.000000	0.000000	0.000000	-0.766499	-0.276802	0.004652	0.000000	0.000000	3.000000	19.000000	0.000000
2672.049287	0.162932	0.574941	-0.087827	60.437546	1.121946	94.194969	2.912281	0.000000	-4.064311	0.000000	0.000000	0.000000	-0.766499	-0.276802	0.004652	0.000000	0.000000	3.000000	19.000000	0.000000
2672.052621	0.160374	0.574017	-0.087801	60.437546	1.121946	94.194969	2.912281	0.000000	-4.064311	0.000000	0.000000	0.000000	-0.767541	-0.277366	0.007774	0.000000	0.000000	3.000000	19.000000	0.000000
2672.055954	0.160374	0.574017	-0.087801	60.437546	1.121946	94.194969	2.912281	0.000000	-4.064311	0.000000	0.000000	0.000000	-0.767541	-0.277366	0.007774	0.000000	0.000000	3.000000	19.000000	0.000000
2672.059287	0.160374	0.574017	-0.087801	60.156750	1.846498	94.648636	2.832985	0.000000	-4.119976	0.000000	0.000000	0.000000	-0.767541	-0.277366	0.007774	0.000000	0.000000	3.000000	19.000000	0.000000
2672.062621	0.157890	0.573098	-0.087725	60.156750	1.846498	94.648636	2.832985	0.000000	-4.119976	0.000000	0.000000	0.000000	-0.744951	-0.275710	0.022643	0.000000	0.000000	3.000000	19.000000	0.000000
2672.065954	0.157890	0.573098	-0.087725	60.156750	1.846498	94.648636	2.832985	0.000000	-4.119976	0.000000	0.000000	0.000000	-0.744951	-0.275710	0.022643	0.000000	0.000000	3.000000	19.000000	0.000000
2672.069287	0.157890	0.573098	-0.087725	59.896553	2.491412	95.219749	2.753941	0.000000	-4.173225	0.000000	0.000000	0.000000	-0.744951	-0.275710	0.022643	0.000000	0.000000	3.000000	19.000000	0.000000
2672.072621	0.155525	0.572177	-0.087690	59.896553	2.491412	95.219749	2.753941	0.000000	-4.173225	0.000000	0.000000	0.000000	-0.709500	-0.276303	0.010515	0.000000	0.000000	3.000000	19.000000	0.000000
2672.075954	0.155525	0.572177	-0.087690	59.896553	2.491412	95.219749	2.753941	0.000000	-4.173225	0.000000	0.000000	0.000000	-0.709500	-0.276303	0.010515	0.000000	0.000000	3.000000	19.000000	0.000000
2672.079287	0.155525	0.572177	-0.087690	59.651951	3.076785	95.747253	2.674861	0.000000	-4.224349	0.000000	0.000000	0.000000	-0.709500	-0.276303	0.010515	0.000000	0.000000	3.000000	19.000000	0.000000
2672.082621	0.153218	0.571249	-0.087642	59.651951	3.076785	95.747253	2.674861	0.000000	-4.224349	0.000000	0.000000	0.000000	-0.692347	-0.278375	0.014574	0.000000	0.000000	3.000000	19.000000	0.000000
2672.085954	0.153218	0.571249	-0.087642	59.651951	3.076785	95.747253	2.674861	0.000000	-4.224349	0.000000	0.000000	0.000000	-0.692347	-0.278375	0.014574	0.000000	0.000000	3.000000	19.000000	0.000000
2672.089287	0.153218	0.571249	-0.087642	59.415207	3.599821	96.076233	2.595129	0.000000	-4.273792	0.000000	0.000000	0.000000	-0.692347	-0.278375	0.014574	0.000000	0.000000	3.000000	19.000000	0.000000
2672.092621	0.150992	0.570404	-0.087516	59.415207	3.599821	96.076233	2.595129	0.000000	-4.273792	0.000000	0.000000	0.000000	-0.667760	-0.253525	0.037565	0.000000	0.000000	3.000000	19.000000	0.000000
2672.095954	0.150992	0.570404	-0.087516	59.415207	3.599821	96.076233	2.595129	0.000000	-4.273792	0.000000	0.000000	0.000000	-0.667760	-0.253525	0.037565	0.000000	0.000000	3.000000	19.000000	0.000000
2672.099287	0.150992	0.570404	-0.087516	59.184361	4.066837	96.226372	2.517166	0.000000	-4.320170	0.000000	0.000000	0.000000	-0.667760	-0.253525	0.037565	0.000000	0.000000	3.000000	19.000000	0.000000
2672.102621	0.148805	0.569624	-0.087315	59.184361	4.066837	96.226372	2.517166	0.000000	-4.320170	0.000000	0.000000	0.000000	-0.656151	-0.233993	0.060277	0.000000	0.000000	3.000000	19.000000	0.000000
2672.105954	0.148805	0.569624	-0.087315	59.184361	4.066837	96.226372	2.517166	0.000000	-4.320170	0.000000	0.000000	0.000000	-0.656151	-0.233993	0.060277	0.000000	0.000000	3.000000	19.000000	0.000000
2672.109287	0.148805	0.569624	-0.087315	58.973309	4.458990	96.429092	2.439514	0.000000	-4.364490	0.000000	0.000000	0.000000	-0.656151	-0.233993	0.060277	0.000000	0.000000	3.000000	19.000000	0.000000
2672.112621	0.146675	0.568887	-0.087039	58.973309	4.458990	96.429092	2.439514	0.000000	-4.364490	0.000000	0.000000	0.000000	-0.638935	-0.221134	0.082918	0.000000	0.000000	3.000000	19.000000	0.000000
2672.115954	0.146675	0.568887	-0.087039	58.973309	4.458990	96.429092	2.439514	0.000000	-4.364490	0.000000	0.000000	0.000000	-0.638935	-0.221134	0.082918	0.000000	0.000000	3.000000	19.000000	0.000000
2672.119287	0.146675	0.568887	-0.087039	58.788395	4.793587	96.800087	2.333743	0.000000	-4.351954	0.000000	0.000000	0.000000	-0.638935	-0.221134	0.082918	0.000000	0.000000	3.000000	19.000000	0.000000
2672.122621	0.144625	0.568146	-0.086781	58.788395	4.793587	96.800087	2.333743	0.000000	-4.351954	0.000000	0.000000	0.000000	-0.614984	-0.222138	0.077442	0.000000	0.000000	3.000000	19.000000	0.000000
2672.125954	0.144625	0.568146	-0.086781	58.788395	4.793587	96.800087	2.333743	0.000000	-4.351954	0.000000	0.000000	0.000000	-0.614984	-0.222138	0.077442	0.000000	0.000000	3.000000	19.000000	0.000000
2672.129287	0.144625	0.568146	-0.086781	58.627483	5.068695	97.025970	2.231245	0.000000	-4.339046	0.000000	0.000000	0.000000	-0.614984	-0.222138	0.077442	0.000000	0.000000	3.000000	19.000000	0.000000
2672.132621	0.142699	0.567407	-0.086583	58.627483	5.068695	97.025970	2.231245	0.000000	-4.339046	0.000000	0.000000	0.000000	-0.577866	-0.221647	0.059410	0.000000	0.000000	3.000000	19.000000	0.000000
2672.135954	0.142699	0.567407	-0.086583	58.627483	5.068695	97.025970	2.231245	0.000000	-4.339046	0.000000	0.000000	0.000000	-0.577866	-0.221647	0.059410	0.000000	0.000000	3.000000	19.000000	0.000000
2672.139287	0.142699	0.567407	-0.086583	58.489807	5.282090	96.927727	2.134934	0.000000	-4.329144	0.000000	0.000000	0.000000	-0.577866	-0.221647	0.059410	0.000000	0.000000	3.000000	19.000000	0.000000
2672.142621	0.140868	0.566749	-0.086307	58.489807	5.282090	96.927727	2.134934	0.000000	-4.329144	0.000000	0.000000	0.000000	-0.549332	-0.197504	0.082804	0.000000	0.000000	3.000000	19.000000	0.000000
2672.145954	0.140868	0.566749	-0.086307	58.489807	5.282090	96.927727	2.134934	0.000000	-4.329144	0.000000	0.000000	0.000000	-0.549332	-0.197504	0.082804	0.000000	0.000000	3.000000	19.000000	0.000000
2672.149287	0.140868	0.566749	-0.086307	58.368469	5.430537	96.512878	2.043380	0.000000	-4.315344	0.000000	0.000000	0.000000	-0.549332	-0.197504	0.082804	0.000000	0.000000	3.000000	19.000000	0.000000
2672.152621	0.139045	0.566159	-0.085965	58.368469	5.430537	96.512878	2.043380	0.000000	-4.315344	0.000000	0.000000	0.000000	-0.546805	-0.177086	0.102580	0.000000	0.000000	3.000000	19.000000	0.000000
2672.155954	0.139045	0.566159	-0.085965	58.368469	5.430537	96.512878	2.043380	0.000000	-4.315344	0.000000	0.000000	0.000000	-0.546805	-0.177086	0.102580	0.000000	0.000000	3.000000	19.000000	0.000000
2672.159287	0.139045	0.566159	-0.085965	58.268509	5.511026	96.203209	1.952245	0.000000	-4.298247	0.000000	0.000000	0.000000	-0.546805	-0.177086	0.102580	0.000000	0.000000	3.000000	19.000000	0.000000
2672.162621	0.137203	0.565631	-0.085521	58.268509	5.511026	96.203209	1.952245	0.000000	-4.298247	0.000000	0.000000	0.000000	-0.552568	-0.158228	0.133284	0.000000	0.000000	3.000000	19.000000	0.000000
2672.165954	0.137203	0.565631	-0.085521	58.268509	5.511026	96.203209	1.952245	0.000000	-4.298247	0.000000	0.000000	0.000000	-0.552568	-0.158228	0.133284	0.000000	0.000000	3.000000	19.000000	0.000000
2672.169287	0.137203	0.565631	-0.085521	58.197090	5.526064	96.082108	1.860151	0.000000	-4.276033	0.000000	0.000000	0.000000	-0.552568	-0.158228	0.133284	0.000000	0.000000	3.000000	19.000000	0.000000
2672.172621	0.135297	0.565099	-0.085038	58.197090	5.526064	96.082108	1.860151	0.000000	-4.276033	0.000000	0.000000	0.000000	-0.571661	-0.159535	0.144947	0.000000	0.000000	3.000000	19.000000	0.000000
2672.175954	0.135297	0.565099	-0.085038	58.197090	5.526064	96.082108	1.860151	0.000000	-4.276033	0.000000	0.000000	0.000000	-0.571661	-0.159535	0.144947	0.000000	0.000000	3.000000	19.000000	0.000000
2672.179287	0.135297	0.565099	-0.085038	58.153481	5.493619	95.884178	1.764875	0.000000	-4.251875	0.000000	0.000000	0.000000	-0.571661	-0.159535	0.144947	0.000000	0.000000	3.000000	19.000000	0.000000
2672.182621	0.133330	0.564502	-0.084622	58.153481	5.493619	95.884178	1.764875	0.000000	-4.251875	0.000000	0.000000	0.000000	-0.590307	-0.179349	0.124574	0.000000	0.000000	3.000000	19.000000	0.000000
2672.185954	0.133330	0.564502	-0.084622	58.153481	5.493619	95.884178	1.764875	0.000000	-4.251875	0.000000	0.000000	0.000000	-0.590307	-0.179349	0.124574	0.000000	0.000000	3.000000	19.000000	0.000000
2672.189287	0.133330	0.564502	-0.084622	58.116207	5.458826	95.581429	1.666490	0.000000	-4.231113	0.000000	0.000000	0.000000	-0.590307	-0.179349	0.124574	0.000000	0.000000	3.000000	19.000000	0.000000
2672.192621	0.131255	0.563865	-0.084292	58.116207	5.458826	95.581429	1.666490	0.000000	-4.231113	0.000000	0.000000	0.000000	-0.622322	-0.191087	0.098983	0.000000	0.000000	3.000000	19.000000	0.000000
2672.195954	0.131255	0.563865	-0.084292	58.116207	5.458826	95.581429	1.666490	0.000000	-4.231113	0.000000	0.000000	0.000000	-0.622322	-0.191087	0.098983	0.000000	0.000000	3.000000	19.000000	0.000000
2672.199287	0.131255	0.563865	-0.084292	58.023865	5.519924	95.339821	1.562770	0.000000	-4.214616	0.000000	0.000000	0.000000	-0.622322	-0.191087	0.098983	0.000000	0.000000	3.000000	19.000000	0.000000
2672.202621	0.129120	0.563234	-0.083980	58.023865	5.519924	95.339821	1.562770	0.000000	-4.214616	0.000000	0.000000	0.000000	-0.640719	-0.189246	0.093792	0.000000	0.000000	3.000000	19.000000	0.000000
2672.205954	0.129120	0.563234	-0.083980	58.023865	5.519924	95.339821	1.562770	0.000000	-4.214616	0.000000	0.000000	0.000000	-0.640719	-0.189246	0.093792	0.000000	0.000000	3.000000	19.000000	0.000000
2672.209287	0.129120	0.563234	-0.083980	57.843021	5.743876	95.243187	1.455984	0.000000	-4.198984	0.000000	0.000000	0.000000	-0.640719	-0.189246	0.093792	0.000000	0.000000	3.000000	19.000000	0.000000
2672.212621	0.127018	0.562675	-0.083639	57.843021	5.743876	95.243187	1.455984	0.000000	-4.198984	0.000000	0.000000	0.000000	-0.630523	-0.167567	0.102312	0.000000	0.000000	3.000000	19.000000	0.000000
2672.215954	0.127018	0.562675	-0.083639	57.843021	5.743876	95.243187	1.455984	0.000000	-4.198984	0.000000	0.000000	0.000000	-0.630523	-0.167567	0.102312	0.000000	0.000000	3.000000	19.000000	0.000000
2672.219287	0.127018	0.562675	-0.083639	57.534256	6.218270	95.580124	1.350896	0.000000	-4.181932	0.000000	0.000000	0.000000	-0.630523	-0.167567	0.102312	0.000000	0.000000	3.000000	19.000000	0.000000
2672.222621	0.125048	0.562212	-0.083210	57.534256	6.218270	95.580124	1.350896	0.000000	-4.181932	0.000000	0.000000	0.000000	-0.590950	-0.139069	0.128567	0.000000	0.000000	3.000000	19.000000	0.000000
2672.225954	0.125048	0.562212	-0.083210	57.534256	6.218270	95.580124	1.350896	0.000000	-4.181932	0.000000	0.000000	0.000000	-0.590950	-0.139069	0.128567	0.000000	0.000000	3.000000	19.000000	0.000000
2672.229287	0.125048	0.562212	-0.083210	57.108440	6.876230	96.365715	1.252405	0.000000	-4.160504	0.000000	0.000000	0.000000	-0.590950	-0.139069	0.128567	0.000000	0.000000	3.000000	19.000000	0.000000
2672.232621	0.123195	0.561831	-0.082733	57.108440	6.876230	96.365715	1.252405	0.000000	-4.160504	0.000000	0.000000	0.000000	-0.555885	-0.114154	0.143238	0.000000	0.000000	3.000000	19.000000	0.000000
2672.235954	0.123195	0.561831	-0.082733	57.108440	6.876230	96.365715	1.252405	0.000000	-4.160504	0.000000	0.000000	0.000000	-0.555885	-0.114154	0.143238	0.000000	0.000000	3.000000	19.000000	0.000000
2672.239287	0.123195	0.561831	-0.082733	56.653721	7.537042	96.966019	1.159757	0.000000	-4.136631	0.000000	0.000000	0.000000	-0.555885	-0.114154	0.143238	0.000000	0.000000	3.000000	19.000000	0.000000
2672.242621	0.121389	0.561462	-0.082235	56.653721	7.537042	96.966019	1.159757	0.000000	-4.136631	0.000000	0.000000	0.000000	-0.541753	-0.110650	0.149258	0.000000	0.000000	3.000000	19.000000	0.000000
2672.245954	0.121389	0.561462	-0.082235	56.653721	7.537042	96.966019	1.159757	0.000000	-4.136631	0.000000	0.000000	0.000000	-0.541753	-0.110650	0.149258	0.000000	0.000000	3.000000	19.000000	0.000000
2672.249287	0.121389	0.561462	-0.082235	56.206638	8.125701	97.105759	1.069465	0.000000	-4.111754	0.000000	0.000000	0.000000	-0.541753	-0.110650	0.149258	0.000000	0.000000	3.000000	19.000000	0.000000
2672.252621	0.119535	0.561089	-0.081706	56.206638	8.125701	97.105759	1.069465	0.000000	-4.111754	0.000000	0.000000	0.000000	-0.556186	-0.112097	0.158644	0.000000	0.000000	3.000000	19.000000	0.000000
2672.255954	0.119535	0.561089	-0.081706	56.206638	8.125701	97.105759	1.069465	0.000000	-4.111754	0.000000	0.000000	0.000000	-0.556186	-0.112097	0.158644	0.000000	0.000000	3.000000	19.000000	0.000000
2672.259287	0.119535	0.561089	-0.081706	55.791889	8.612020	97.156044	0.976768	0.000000	-4.085314	0.000000	0.000000	0.000000	-0.556186	-0.112097	0.158644	0.000000	0.000000	3.000000	19.000000	0.000000
2672.262621	0.117541	0.560704	-0.081189	55.791889	8.612020	97.156044	0.976768	0.000000	-4.085314	0.000000	0.000000	0.000000	-0.598254	-0.115465	0.155132	0.000000	0.000000	3.000000	19.000000	0.000000
2672.265954	0.117541	0.560704	-0.081189	55.791889	8.612020	97.156044	0.976768	0.000000	-4.085314	0.000000	0.000000	0.000000	-0.598254	-0.115465	0.155132	0.000000	0.000000	3.000000	19.000000	0.000000
2672.269287	0.117541	0.560704	-0.081189	55.419029	9.014477	97.144165	0.877059	0.000000	-4.059459	0.000000	0.000000	0.000000	-0.598254	-0.115465	0.155132	0.000000	0.000000	3.000000	19.000000	0.000000
2672.272621	0.115443	0.560308	-0.080697	55.419029	9.014477	97.144165	0.877059	0.000000	-4.059459	0.000000	0.000000	0.000000	-0.629550	-0.118785	0.147654	0.000000	0.000000	3.000000	19.000000	0.000000
2672.275954	0.115443	0.560308	-0.080697	55.419029	9.014477	97.144165	0.877059	0.000000	-4.059459	0.000000	0.000000	0.000000	-0.629550	-0.118785	0.147654	0.000000	0.000000	3.000000	19.000000	0.000000
2672.279287	0.115443	0.560308	-0.080697	55.082390	9.360362	96.948997	0.772134	0.000000	-4.034850	0.000000	0.000000	0.000000	-0.629550	-0.118785	0.147654	0.000000	0.000000	3.000000	19.000000	0.000000
2672.282621	0.113306	0.559857	-0.080336	55.082390	9.360362	96.948997	0.772134	0.000000	-4.034850	0.000000	0.000000	0.000000	-0.640878	-0.135314	0.108321	0.000000	0.000000	3.000000	19.000000	0.000000
2672.285954	0.113306	0.559857	-0.080336	55.082390	9.360362	96.948997	0.772134	0.000000	-4.034850	0.000000	0.000000	0.000000	-0.640878	-0.135314	0.108321	0.000000	0.000000	3.000000	19.000000	0.000000
2672.289287	0.113306	0.559857	-0.080336	54.785370	9.652924	96.806366	0.665321	0.000000	-4.016796	0.000000	0.000000	0.000000	-0.640878	-0.135314	0.108321	0.000000	0.000000	3.000000	19.000000	0.000000
2672.292621	0.111187	0.559407	-0.079993	54.785370	9.652924	96.806366	0.665321	0.000000	-4.016796	0.000000	0.000000	0.000000	-0.635705	-0.135137	0.102944	0.000000	0.000000	3.000000	19.000000	0.000000
2672.295954	0.111187	0.559407	-0.079993	54.785370	9.652924	96.806366	0.665321	0.000000	-4.016796	0.000000	0.000000	0.000000	-0.635705	-0.135137	0.102944	0.000000	0.000000	3.000000	19.000000	0.000000
2672.299287	0.111187	0.559407	-0.079993	54.521049	9.895358	96.775192	0.559370	0.000000	-3.999639	0.000000	0.000000	0.000000	-0.635705	-0.135137	0.102944	0.000000	0.000000	3.000000	19.000000	0.000000
2672.302621	0.109097	0.558962	-0.079696	54.521049	9.895358	96.775192	0.559370	0.000000	-3.999639	0.000000	0.000000	0.000000	-0.627154	-0.133436	0.089059	0.000000	0.000000	3.000000	19.000000	0.000000
2672.305954	0.109097	0.558962	-0.079696	54.521049	9.895358	96.775192	0.559370	0.000000	-3.999639	0.000000	0.000000	0.000000	-0.627154	-0.133436	0.089059	0.000000	0.000000	3.000000	19.000000	0.000000
2672.309287	0.109097	0.558962	-0.079696	54.290890	10.082468	96.700462	0.454844	0.000000	-3.984796	0.000000	0.000000	0.000000	-0.627154	-0.133436	0.089059	0.000000	0.000000	3.000000	19.000000	0.000000
2672.312621	0.107061	0.558524	-0.079356	54.290890	10.082468	96.700462	0.454844	0.000000	-3.984796	0.000000	0.000000	0.000000	-0.610901	-0.131439	0.101947	0.000000	0.000000	3.000000	19.000000	0.000000
2672.315954	0.107061	0.558524	-0.079356	54.290890	10.082468	96.700462	0.454844	0.000000	-3.984796	0.000000	0.000000	0.000000	-0.610901	-0.131439	0.101947	0.000000	0.000000	3.000000	19.000000	0.000000
2672.319287	0.107061	0.558524	-0.079356	54.088963	10.221380	96.700714	0.353027	0.000000	-3.967805	0.000000	0.000000	0.000000	-0.610901	-0.131439	0.101947	0.000000	0.000000	3.000000	19.000000	0.000000
2672.322621	0.105111	0.558135	-0.078993	54.088963	10.221380	96.700714	0.353027	0.000000	-3.967805	0.000000	0.000000	0.000000	-0.585012	-0.116631	0.108930	0.000000	0.000000	3.000000	19.000000	0.000000
2672.325954	0.105111	0.558135	-0.078993	54.088963	10.221380	96.700714	0.353027	0.000000	-3.967805	0.000000	0.000000	0.000000	-0.585012	-0.116631	0.108930	0.000000	0.000000	3.000000	19.000000	0.000000
2672.329287	0.105111	0.558135	-0.078993	53.911011	10.320652	96.730194	0.255525	0.000000	-3.949650	0.000000	0.000000	0.000000	-0.585012	-0.116631	0.108930	0.000000	0.000000	3.000000	19.000000	0.000000
2672.332621	0.103223	0.557779	-0.078618	53.911011	10.320652	96.730194	0.255525	0.000000	-3.949650	0.000000	0.000000	0.000000	-0.566164	-0.106759	0.112350	0.000000	0.000000	3.000000	19.000000	0.000000
2672.335954	0.103223	0.557779	-0.078618	53.911011	10.320652	96.730194	0.255525	0.000000	-3.949650	0.000000	0.000000	0.000000	-0.566164	-0.106759	0.112350	0.000000	0.000000	3.000000	19.000000	0.000000
2672.339287	0.103223	0.557779	-0.078618	53.761269	10.378886	96.656532	0.161164	0.000000	-3.930924	0.000000	0.000000	0.000000	-0.566164	-0.106759	0.112350	0.000000	0.000000	3.000000	19.000000	0.000000
2672.342621	0.101374	0.557461	-0.078250	53.761269	10.378886	96.656532	0.161164	0.000000	-3.930924	0.000000	0.000000	0.000000	-0.554699	-0.095386	0.110451	0.000000	0.000000	3.000000	19.000000	0.000000
2672.345954	0.101374	0.557461	-0.078250	53.761269	10.378886	96.656532	0.161164	0.000000	-3.930924	0.000000	0.000000	0.000000	-0.554699	-0.095386	0.110451	0.000000	0.000000	3.000000	19.000000	0.000000
2672.349287	0.101374	0.557461	-0.078250	53.641174	10.387786	96.085052	0.068715	0.000000	-3.912516	0.000000	0.000000	0.000000	-0.554699	-0.095386	0.110451	0.000000	0.000000	3.000000	19.000000	0.000000
2672.352621	0.099576	0.557171	-0.077841	53.641174	10.387786	96.085052	0.068715	0.000000	-3.912516	0.000000	0.000000	0.000000	-0.539511	-0.087110	0.122930	0.000000	0.000000	3.000000	19.000000	0.000000
2672.355954	0.099576	0.557171	-0.077841	53.641174	10.387786	96.085052	0.068715	0.000000	-3.912516	0.000000	0.000000	0.000000	-0.539511	-0.087110	0.122930	0.000000	0.000000	3.000000	19.000000	0.000000
2672.359287	0.099576	0.557171	-0.077841	53.553074	10.357162	95.428139	-0.021204	0.000000	-3.892028	0.000000	0.000000	0.000000	-0.539511	-0.087110	0.122930	0.000000	0.000000	3.000000	19.000000	0.000000
2672.362621	0.097756	0.556902	-0.077440	53.553074	10.357162	95.428139	-0.021204	0.000000	-3.892028	0.000000	0.000000	0.000000	-0.545826	-0.080650	0.120114	0.000000	0.000000	3.000000	19.000000	0.000000
2672.365954	0.097756	0.556902	-0.077440	53.553074	10.357162	95.428139	-0.021204	0.000000	-3.892028	0.000000	0.000000	0.000000	-0.545826	-0.080650	0.120114	0.000000	0.000000	3.000000	19.000000	0.000000
2672.369287	0.097756	0.556902	-0.077440	53.489414	10.298244	95.095230	-0.112175	0.000000	-3.872009	0.000000	0.000000	0.000000	-0.545826	-0.080650	0.120114	0.000000	0.000000	3.000000	19.000000	0.000000
2672.372621	0.095934	0.556655	-0.077054	53.489414	10.298244	95.095230	-0.112175	0.000000	-3.872009	0.000000	0.000000	0.000000	-0.546706	-0.074181	0.115863	0.000000	0.000000	3.000000	19.000000	0.000000
2672.375954	0.095934	0.556655	-0.077054	53.489414	10.298244	95.095230	-0.112175	0.000000	-3.872009	0.000000	0.000000	0.000000	-0.546706	-0.074181	0.115863	0.000000	0.000000	3.000000	19.000000	0.000000
2672.379287	0.095934	0.556655	-0.077054	53.468399	10.196072	94.909996	-0.203293	0.000000	-3.852698	0.000000	0.000000	0.000000	-0.546706	-0.074181	0.115863	0.000000	0.000000	3.000000	19.000000	0.000000
2672.382621	0.094148	0.556451	-0.076602	53.468399	10.196072	94.909996	-0.203293	0.000000	-3.852698	0.000000	0.000000	0.000000	-0.535873	-0.061130	0.135569	0.000000	0.000000	3.000000	19.000000	0.000000
2672.385954	0.094148	0.556451	-0.076602	53.468399	10.196072	94.909996	-0.203293	0.000000	-3.852698	0.000000	0.000000	0.000000	-0.535873	-0.061130	0.135569	0.000000	0.000000	3.000000	19.000000	0.000000
2672.389287	0.094148	0.556451	-0.076602	53.483501	10.056412	94.653770	-0.292605	0.000000	-3.830103	0.000000	0.000000	0.000000	-0.535873	-0.061130	0.135569	0.000000	0.000000	3.000000	19.000000	0.000000
2672.392621	0.092387	0.556279	-0.076126	53.483501	10.056412	94.653770	-0.292605	0.000000	-3.830103	0.000000	0.000000	0.000000	-0.528404	-0.051410	0.142794	0.000000	0.000000	3.000000	19.000000	0.000000
2672.395954	0.092387	0.556279	-0.076126	53.483501	10.056412	94.653770	-0.292605	0.000000	-3.830103	0.000000	0.000000	0.000000	-0.528404	-0.051410	0.142794	0.000000	0.000000	3.000000	19.000000	0.000000
2672.399287	0.092387	0.556279	-0.076126	53.530624	9.892033	94.160042	-0.380672	0.000000	-3.806304	0.000000	0.000000	0.000000	-0.528404	-0.051410	0.142794	0.000000	0.000000	3.000000	19.000000	0.000000
2672.402621	0.090690	0.556157	-0.075616	53.530624	9.892033	94.160042	-0.380672	0.000000	-3.806304	0.000000	0.000000	0.000000	-0.508868	-0.036841	0.153106	0.000000	0.000000	3.000000	19.000000	0.000000
2672.405954	0.090690	0.556157	-0.075616	53.530624	9.892033	94.160042	-0.380672	0.000000	-3.806304	0.000000	0.000000	0.000000	-0.508868	-0.036841	0.153106	0.000000	0.000000	3.000000	19.000000	0.000000
2672.409287	0.090690	0.556157	-0.075616	53.570148	9.739093	93.715622	-0.465484	0.000000	-3.780787	0.000000	0.000000	0.000000	-0.508868	-0.036841	0.153106	0.000000	0.000000	3.000000	19.000000	0.000000
2672.412621	0.089059	0.556082	-0.075070	53.570148	9.739093	93.715622	-0.465484	0.000000	-3.780787	0.000000	0.000000	0.000000	-0.489480	-0.022290	0.163697	0.000000	0.000000	3.000000	19.000000	0.000000
2672.415954	0.089059	0.556082	-0.075070	53.570148	9.739093	93.715622	-0.465484	0.000000	-3.780787	0.000000	0.000000	0.000000	-0.489480	-0.022290	0.163697	0.000000	0.000000	3.000000	19.000000	0.000000
2672.419287	0.089059	0.556082	-0.075070	53.606655	9.587926	93.589897	-0.547063	0.000000	-3.753504	0.000000	0.000000	0.000000	-0.489480	-0.022290	0.163697	0.000000	0.000000	3.000000	19.000000	0.000000
2672.422621	0.087405	0.556029	-0.074533	53.606655	9.587926	93.589897	-0.547063	0.000000	-3.753504	0.000000	0.000000	0.000000	-0.496203	-0.015867	0.161263	0.000000	0.000000	3.000000	19.000000	0.000000
2672.425954	0.087405	0.556029	-0.074533	53.606655	9.587926	93.589897	-0.547063	0.000000	-3.753504	0.000000	0.000000	0.000000	-0.496203	-0.015867	0.161263	0.000000	0.000000	3.000000	19.000000	0.000000
2672.429287	0.087405	0.556029	-0.074533	53.644688	9.432166	93.478752	-0.629764	0.000000	-3.726627	0.000000	0.000000	0.000000	-0.496203	-0.015867	0.161263	0.000000	0.000000	3.000000	19.000000	0.000000
2672.432621	0.085718	0.555950	-0.073965	53.644688	9.432166	93.478752	-0.629764	0.000000	-3.726627	0.000000	0.000000	0.000000	-0.506068	-0.023920	0.170281	0.000000	0.000000	3.000000	19.000000	0.000000
2672.435954	0.085718	0.555950	-0.073965	53.644688	9.432166	93.478752	-0.629764	0.000000	-3.726627	0.000000	0.000000	0.000000	-0.506068	-0.023920	0.170281	0.000000	0.000000	3.000000	19.000000	0.000000
2672.439287	0.085718	0.555950	-0.073965	53.688530	9.274239	93.114594	-0.714109	0.000000	-3.698246	0.000000	0.000000	0.000000	-0.506068	-0.023920	0.170281	0.000000	0.000000	3.000000	19.000000	0.000000
2672.442621	0.084006	0.555832	-0.073414	53.688530	9.274239	93.114594	-0.714109	0.000000	-3.698246	0.000000	0.000000	0.000000	-0.513414	-0.035242	0.165242	0.000000	0.000000	3.000000	19.000000	0.000000
2672.445954	0.084006	0.555832	-0.073414	53.688530	9.274239	93.114594	-0.714109	0.000000	-3.698246	0.000000	0.000000	0.000000	-0.513414	-0.035242	0.165242	0.000000	0.000000	3.000000	19.000000	0.000000
2672.449287	0.084006	0.555832	-0.073414	53.737808	9.114984	92.614761	-0.799678	0.000000	-3.670706	0.000000	0.000000	0.000000	-0.513414	-0.035242	0.165242	0.000000	0.000000	3.000000	19.000000	0.000000
2672.452621	0.082251	0.555698	-0.072882	53.737808	9.114984	92.614761	-0.799678	0.000000	-3.670706	0.000000	0.000000	0.000000	-0.526528	-0.040135	0.159700	0.000000	0.000000	3.000000	19.000000	0.000000
2672.455954	0.082251	0.555698	-0.072882	53.737808	9.114984	92.614761	-0.799678	0.000000	-3.670706	0.000000	0.000000	0.000000	-0.526528	-0.040135	0.159700	0.000000	0.000000	3.000000	19.000000	0.000000
2672.459287	0.082251	0.555698	-0.072882	53.774303	8.973187	91.982185	-0.887433	0.000000	-3.644089	0.000000	0.000000	0.000000	-0.526528	-0.040135	0.159700	0.000000	0.000000	3.000000	19.000000	0.000000
2672.462621	0.080680	0.555581	-0.072377	53.774303	8.973187	91.982185	-0.887433	0.000000	-3.644089	0.000000	0.000000	0.000000	-0.471498	-0.035311	0.151386	0.000000	0.000000	3.000000	19.000000	0.000000
2672.465954	0.080680	0.555581	-0.072377	53.774303	8.973187	91.982185	-0.887433	0.000000	-3.644089	0.000000	0.000000	0.000000	-0.471498	-0.035311	0.151386	0.000000	0.000000	3.000000	19.000000	0.000000
2672.469287	0.080680	0.555581	-0.072377	53.811222	8.827881	91.242058	-0.966016	0.000000	-3.618858	0.000000	0.000000	0.000000	-0.471498	-0.035311	0.151386	0.000000	0.000000	3.000000	19.000000	0.000000
2672.472621	0.078994	0.555506	-0.071773	53.811222	8.827881	91.242058	-0.966016	0.000000	-3.618858	0.000000	0.000000	0.000000	-0.505840	-0.022390	0.181284	0.000000	0.000000	3.000000	19.000000	0.000000
2672.475954	0.078994	0.555506	-0.071773	53.811222	8.827881	91.242058	-0.966016	0.000000	-3.618858	0.000000	0.000000	0.000000	-0.505840	-0.022390	0.181284	0.000000	0.000000	3.000000	19.000000	0.000000
2672.479287	0.078994	0.555506	-0.071773	53.840336	8.712231	90.671516	-1.050322	0.000000	-3.588645	0.000000	0.000000	0.000000	-0.505840	-0.022390	0.181284	0.000000	0.000000	3.000000	19.000000	0.000000
2672.482621	0.077406	0.555480	-0.071138	53.840336	8.712231	90.671516	-1.050322	0.000000	-3.588645	0.000000	0.000000	0.000000	-0.476129	-0.007876	0.190343	0.000000	0.000000	3.000000	19.000000	0.000000
2672.485954	0.077406	0.555480	-0.071138	53.840336	8.712231	90.671516	-1.050322	0.000000	-3.588645	0.000000	0.000000	0.000000	-0.476129	-0.007876	0.190343	0.000000	0.000000	3.000000	19.000000	0.000000
2672.489287	0.077406	0.555480	-0.071138	53.857597	8.618864	90.298416	-1.129677	0.000000	-3.556921	0.000000	0.000000	0.000000	-0.476129	-0.007876	0.190343	0.000000	0.000000	3.000000	19.000000	0.000000
2672.492621	0.075924	0.555475	-0.070443	53.857597	8.618864	90.298416	-1.129677	0.000000	-3.556921	0.000000	0.000000	0.000000	-0.444775	-0.001436	0.208539	0.000000	0.000000	3.000000	19.000000	0.000000
2672.495954	0.075924	0.555475	-0.070443	53.857597	8.618864	90.298416	-1.129677	0.000000	-3.556921	0.000000	0.000000	0.000000	-0.444775	-0.001436	0.208539	0.000000	0.000000	3.000000	19.000000	0.000000
2672.499287	0.075924	0.555475	-0.070443	53.868652	8.543902	89.947174	-1.203806	0.000000	-3.522164	0.000000	0.000000	0.000000	-0.444775	-0.001436	0.208539	0.000000	0.000000	3.000000	19.000000	0.000000
2672.502621	0.074474	0.555530	-0.069659	53.868652	8.543902	89.947174	-1.203806	0.000000	-3.522164	0.000000	0.000000	0.000000	-0.434878	0.016328	0.235358	0.000000	0.000000	3.000000	19.000000	0.000000
2672.505954	0.074474	0.555530	-0.069659	53.868652	8.543902	89.947174	-1.203806	0.000000	-3.522164	0.000000	0.000000	0.000000	-0.434878	0.016328	0.235358	0.000000	0.000000	3.000000	19.000000	0.000000
2672.509287	0.074474	0.555530	-0.069659	53.873554	8.475861	89.539894	-1.276286	0.000000	-3.482937	0.000000	0.000000	0.000000	-0.434878	0.016328	0.235358	0.000000	0.000000	3.000000	19.000000	0.000000
2672.512621	0.073009	0.555595	-0.068834	53.873554	8.475861	89.539894	-1.276286	0.000000	-3.482937	0.000000	0.000000	0.000000	-0.439524	0.019503	0.247535	0.000000	0.000000	3.000000	19.000000	0.000000
2672.515954	0.073009	0.555595	-0.068834	53.873554	8.475861	89.539894	-1.276286	0.000000	-3.482937	0.000000	0.000000	0.000000	-0.439524	0.019503	0.247535	0.000000	0.000000	3.000000	19.000000	0.000000
2672.519287	0.073009	0.555595	-0.068834	53.874943	8.414699	89.379616	-1.349540	0.000000	-3.441682	0.000000	0.000000	0.000000	-0.439524	0.019503	0.247535	0.000000	0.000000	3.000000	19.000000	0.000000
2672.522621	0.071510	0.555670	-0.067965	53.874943	8.414699	89.379616	-1.349540	0.000000	-3.441682	0.000000	0.000000	0.000000	-0.449897	0.022681	0.260678	0.000000	0.000000	3.000000	19.000000	0.000000
2672.525954	0.071510	0.555670	-0.067965	53.874943	8.414699	89.379616	-1.349540	0.000000	-3.441682	0.000000	0.000000	0.000000	-0.449897	0.022681	0.260678	0.000000	0.000000	3.000000	19.000000	0.000000
2672.529287	0.071510	0.555670	-0.067965	53.875195	8.359199	89.288490	-1.424523	0.000000	-3.398235	0.000000	0.000000	0.000000	-0.449897	0.022681	0.260678	0.000000	0.000000	3.000000	19.000000	0.000000
2672.532621	0.069967	0.555746	-0.067095	53.875195	8.359199	89.288490	-1.424523	0.000000	-3.398235	0.000000	0.000000	0.000000	-0.462798	0.022621	0.260890	0.000000	0.000000	3.000000	19.000000	0.000000
2672.535954	0.069967	0.555746	-0.067095	53.875195	8.359199	89.288490	-1.424523	0.000000	-3.398235	0.000000	0.000000	0.000000	-0.462798	0.022621	0.260890	0.000000	0.000000	3.000000	19.000000	0.000000
2672.539287	0.069967	0.555746	-0.067095	53.872829	8.307949	88.840881	-1.501655	0.000000	-3.354753	0.000000	0.000000	0.000000	-0.462798	0.022621	0.260890	0.000000	0.000000	3.000000	19.000000	0.000000
2672.542621	0.068422	0.555815	-0.066208	53.872829	8.307949	88.840881	-1.501655	0.000000	-3.354753	0.000000	0.000000	0.000000	-0.463367	0.020893	0.266215	0.000000	0.000000	3.000000	19.000000	0.000000
2672.545954	0.068422	0.555815	-0.066208	53.872829	8.307949	88.840881	-1.501655	0.000000	-3.354753	0.000000	0.000000	0.000000	-0.463367	0.020893	0.266215	0.000000	0.000000	3.000000	19.000000	0.000000
2672.549287	0.068422	0.555815	-0.066208	53.859020	8.264226	88.269150	-1.578883	0.000000	-3.310384	0.000000	0.000000	0.000000	-0.463367	0.020893	0.266215	0.000000	0.000000	3.000000	19.000000	0.000000
2672.552621	0.066871	0.555922	-0.065219	53.859020	8.264226	88.269150	-1.578883	0.000000	-3.310384	0.000000	0.000000	0.000000	-0.465502	0.032161	0.296536	0.000000	0.000000	3.000000	19.000000	0.000000
2672.555954	0.066871	0.555922	-0.065219	53.859020	8.264226	88.269150	-1.578883	0.000000	-3.310384	0.000000	0.000000	0.000000	-0.465502	0.032161	0.296536	0.000000	0.000000	3.000000	19.000000	0.000000
2672.559287	0.066871	0.555922	-0.065219	53.843391	8.231834	87.735176	-1.656467	0.000000	-3.260962	0.000000	0.000000	0.000000	-0.465502	0.032161	0.296536	0.000000	0.000000	3.000000	19.000000	0.000000
2672.562621	0.065286	0.556034	-0.064164	53.843391	8.231834	87.735176	-1.656467	0.000000	-3.260962	0.000000	0.000000	0.000000	-0.475537	0.033610	0.316512	0.000000	0.000000	3.000000	19.000000	0.000000
2672.565954	0.065286	0.556034	-0.064164	53.843391	8.231834	87.735176	-1.656467	0.000000	-3.260962	0.000000	0.000000	0.000000	-0.475537	0.033610	0.316512	0.000000	0.000000	3.000000	19.000000	0.000000
2672.569287	0.065286	0.556034	-0.064164	53.812973	8.219024	87.075371	-1.735723	0.000000	-3.208210	0.000000	0.000000	0.000000	-0.475537	0.033610	0.316512	0.000000	0.000000	3.000000	19.000000	0.000000
2672.572621	0.063691	0.556184	-0.063009	53.812973	8.219024	87.075371	-1.735723	0.000000	-3.208210	0.000000	0.000000	0.000000	-0.478498	0.044836	0.346673	0.000000	0.000000	3.000000	19.000000	0.000000
2672.575954	0.063691	0.556184	-0.063009	53.812973	8.219024	87.075371	-1.735723	0.000000	-3.208210	0.000000	0.000000	0.000000	-0.478498	0.044836	0.346673	0.000000	0.000000	3.000000	19.000000	0.000000
2672.579287	0.063691	0.556184	-0.063009	53.772644	8.225139	86.685616	-1.815472	0.000000	-3.150431	0.000000	0.000000	0.000000	-0.478498	0.044836	0.346673	0.000000	0.000000	3.000000	19.000000	0.000000
2672.582621	0.062081	0.556354	-0.061771	53.772644	8.225139	86.685616	-1.815472	0.000000	-3.150431	0.000000	0.000000	0.000000	-0.482800	0.051149	0.371156	0.000000	0.000000	3.000000	19.000000	0.000000
2672.585954	0.062081	0.556354	-0.061771	53.772644	8.225139	86.685616	-1.815472	0.000000	-3.150431	0.000000	0.000000	0.000000	-0.482800	0.051149	0.371156	0.000000	0.000000	3.000000	19.000000	0.000000
2672.589287	0.062081	0.556354	-0.061771	53.724297	8.259578	86.401863	-1.895939	0.000000	-3.088571	0.000000	0.000000	0.000000	-0.482800	0.051149	0.371156	0.000000	0.000000	3.000000	19.000000	0.000000
2672.592621	0.060487	0.556557	-0.060507	53.724297	8.259578	86.401863	-1.895939	0.000000	-3.088571	0.000000	0.000000	0.000000	-0.478395	0.060817	0.379402	0.000000	0.000000	3.000000	19.000000	0.000000
2672.595954	0.060487	0.556557	-0.060507	53.724297	8.259578	86.401863	-1.895939	0.000000	-3.088571	0.000000	0.000000	0.000000	-0.478395	0.060817	0.379402	0.000000	0.000000	3.000000	19.000000	0.000000
2672.599287	0.060487	0.556557	-0.060507	53.656616	8.317382	86.184471	-1.975672	0.000000	-3.025338	0.000000	0.000000	0.000000	-0.478395	0.060817	0.379402	0.000000	0.000000	3.000000	19.000000	0.000000
2672.602621	0.058875	0.556803	-0.059166	53.656616	8.317382	86.184471	-1.975672	0.000000	-3.025338	0.000000	0.000000	0.000000	-0.483520	0.073684	0.402191	0.000000	0.000000	3.000000	19.000000	0.000000
2672.605954	0.058875	0.556803	-0.059166	53.656616	8.317382	86.184471	-1.975672	0.000000	-3.025338	0.000000	0.000000	0.000000	-0.483520	0.073684	0.402191	0.000000	0.000000	3.000000	19.000000	0.000000
[truncated: 7,907 more rows]
