# Supplementary material for: Haptic Guidance Needs to Be Intuitive Not Just Informative to Improve Human Motor Accuracy
Source: PLoS One. 2016 Mar 16;11(3):e0150912. doi: 10.1371/journal.pone.0150912 (PMC4794196; doi:10.1371/journal.pone.0150912)
Supplement: S2 Data — (ZIP) [file pone.0150912.s002.zip › Subject1/exp2_0020.txt]

Time	PosX	PosY	PosZ	RotX	RotY	RotZ	ForceX	ForceY	ForceZ	MomentX	MomentY	MomentZ	VelocityX	VelocityY	VelocityZ	CalibratedWeight	ButtonDown	Condition	Trial	Visual
2702.265954	-0.001863	0.564172	0.250673	79.522621	9.788270	86.112061	0.000000	0.000000	0.000000	0.000000	0.000000	0.000000	-0.050417	-0.005103	0.005364	0.000000	1.000000	3.000000	20.000000	0.000000
2702.269287	-0.001863	0.564172	0.250673	79.501091	9.784165	86.083321	1.822760	0.000000	4.655915	0.000000	0.000000	0.000000	-0.050417	-0.005103	0.005364	0.000000	1.000000	3.000000	20.000000	0.000000
2702.272621	-0.001629	0.564237	0.251104	79.501091	9.784165	86.083321	1.822760	0.000000	4.655915	0.000000	0.000000	0.000000	0.070268	0.019494	0.129171	0.000000	1.000000	3.000000	20.000000	0.000000
2702.275954	-0.001629	0.564237	0.251104	79.501091	9.784165	86.083321	1.822760	0.000000	4.655915	0.000000	0.000000	0.000000	0.070268	0.019494	0.129171	0.000000	1.000000	3.000000	20.000000	0.000000
2702.279287	-0.001091	0.564228	0.251436	79.451744	9.784106	86.036232	1.822760	0.000000	4.655915	0.000000	0.000000	0.000000	0.161237	-0.002817	0.099605	0.000000	1.000000	3.000000	20.000000	0.000000
2702.282621	-0.001091	0.564228	0.251436	79.451744	9.784106	86.036232	1.822760	0.000000	4.655915	0.000000	0.000000	0.000000	0.161237	-0.002817	0.099605	0.000000	1.000000	3.000000	20.000000	0.000000
2702.285954	-0.001091	0.564228	0.251436	79.451744	9.784106	86.036232	1.822760	0.000000	4.655915	0.000000	0.000000	0.000000	0.161237	-0.002817	0.099605	0.000000	1.000000	3.000000	20.000000	0.000000
2702.289287	-0.000385	0.564409	0.252240	79.380440	9.691696	85.880272	1.830349	0.000000	4.652937	0.000000	0.000000	0.000000	0.211792	0.054262	0.241243	0.000000	1.000000	3.000000	20.000000	0.000000
2702.292621	-0.000385	0.564409	0.252240	79.380440	9.691696	85.880272	1.830349	0.000000	4.652937	0.000000	0.000000	0.000000	0.211792	0.054262	0.241243	0.000000	1.000000	3.000000	20.000000	0.000000
2702.295954	-0.000385	0.564409	0.252240	79.380440	9.691696	85.880272	1.830349	0.000000	4.652937	0.000000	0.000000	0.000000	0.211792	0.054262	0.241243	0.000000	1.000000	3.000000	20.000000	0.000000
2702.299287	0.000289	0.564442	0.253377	79.298637	8.986685	85.024681	1.836569	0.000000	4.650486	0.000000	0.000000	0.000000	0.202199	0.009825	0.341039	0.000000	1.000000	3.000000	20.000000	0.000000
2702.302621	0.000289	0.564442	0.253377	79.298637	8.986685	85.024681	1.836569	0.000000	4.650486	0.000000	0.000000	0.000000	0.202199	0.009825	0.341039	0.000000	1.000000	3.000000	20.000000	0.000000
2702.305954	0.000289	0.564442	0.253377	79.298637	8.986685	85.024681	1.836569	0.000000	4.650486	0.000000	0.000000	0.000000	0.202199	0.009825	0.341039	0.000000	1.000000	3.000000	20.000000	0.000000
2702.309287	0.001235	0.564873	0.254652	79.281876	7.440612	83.178764	1.840140	0.000000	4.649074	0.000000	0.000000	0.000000	0.284002	0.129391	0.382549	0.000000	1.000000	3.000000	20.000000	0.000000
2702.312621	0.001235	0.564873	0.254652	79.281876	7.440612	83.178764	1.840140	0.000000	4.649074	0.000000	0.000000	0.000000	0.284002	0.129391	0.382549	0.000000	1.000000	3.000000	20.000000	0.000000
2702.315954	0.001235	0.564873	0.254652	79.281876	7.440612	83.178764	1.840140	0.000000	4.649074	0.000000	0.000000	0.000000	0.284002	0.129391	0.382549	0.000000	1.000000	3.000000	20.000000	0.000000
2702.319287	0.001812	0.565216	0.255734	79.681831	5.464072	80.831612	1.847110	0.000000	4.646309	0.000000	0.000000	0.000000	0.173161	0.102961	0.324691	0.000000	1.000000	3.000000	20.000000	0.000000
2702.322621	0.001812	0.565216	0.255734	79.681831	5.464072	80.831612	1.847110	0.000000	4.646309	0.000000	0.000000	0.000000	0.173161	0.102961	0.324691	0.000000	1.000000	3.000000	20.000000	0.000000
2702.325954	0.001812	0.565216	0.255734	79.681831	5.464072	80.831612	1.847110	0.000000	4.646309	0.000000	0.000000	0.000000	0.173161	0.102961	0.324691	0.000000	1.000000	3.000000	20.000000	0.000000
2702.329287	0.002324	0.565776	0.256796	80.428986	2.989374	77.952202	1.849414	0.000000	4.645391	0.000000	0.000000	0.000000	0.153329	0.168036	0.318499	0.000000	1.000000	3.000000	20.000000	0.000000
2702.332621	0.002324	0.565776	0.256796	80.428986	2.989374	77.952202	1.849414	0.000000	4.645391	0.000000	0.000000	0.000000	0.153329	0.168036	0.318499	0.000000	1.000000	3.000000	20.000000	0.000000
2702.335954	0.002324	0.565776	0.256796	80.428986	2.989374	77.952202	1.849414	0.000000	4.645391	0.000000	0.000000	0.000000	0.153329	0.168036	0.318499	0.000000	1.000000	3.000000	20.000000	0.000000
2702.339287	0.002802	0.566303	0.257890	81.202522	-0.060088	74.496063	1.850795	0.000000	4.644842	0.000000	0.000000	0.000000	0.143639	0.157933	0.328285	0.000000	1.000000	3.000000	20.000000	0.000000
2702.342621	0.002802	0.566303	0.257890	81.202522	-0.060088	74.496063	1.850795	0.000000	4.644842	0.000000	0.000000	0.000000	0.143639	0.157933	0.328285	0.000000	1.000000	3.000000	20.000000	0.000000
2702.345954	0.002802	0.566303	0.257890	81.202522	-0.060088	74.496063	1.850795	0.000000	4.644842	0.000000	0.000000	0.000000	0.143639	0.157933	0.328285	0.000000	1.000000	3.000000	20.000000	0.000000
2702.349287	0.003283	0.566895	0.259017	81.893196	-3.279114	70.928726	1.851460	0.000000	4.644577	0.000000	0.000000	0.000000	0.144121	0.177800	0.338013	0.000000	1.000000	3.000000	20.000000	0.000000
2702.352621	0.003283	0.566895	0.259017	81.893196	-3.279114	70.928726	1.851460	0.000000	4.644577	0.000000	0.000000	0.000000	0.144121	0.177800	0.338013	0.000000	1.000000	3.000000	20.000000	0.000000
2702.355954	0.003283	0.566895	0.259017	81.893196	-3.279114	70.928726	1.851460	0.000000	4.644577	0.000000	0.000000	0.000000	0.144121	0.177800	0.338013	0.000000	1.000000	3.000000	20.000000	0.000000
2702.359287	0.003628	0.567440	0.260086	82.516304	-6.107295	67.859810	1.851944	0.000000	4.644384	0.000000	0.000000	0.000000	0.103620	0.163518	0.320784	0.000000	1.000000	3.000000	20.000000	0.000000
2702.362621	0.003628	0.567440	0.260086	82.516304	-6.107295	67.859810	1.851944	0.000000	4.644384	0.000000	0.000000	0.000000	0.103620	0.163518	0.320784	0.000000	1.000000	3.000000	20.000000	0.000000
2702.365954	0.003628	0.567440	0.260086	82.516304	-6.107295	67.859810	1.851944	0.000000	4.644384	0.000000	0.000000	0.000000	0.103620	0.163518	0.320784	0.000000	1.000000	3.000000	20.000000	0.000000
2702.369287	0.003974	0.568038	0.261098	83.089844	-7.992429	65.855064	1.850696	0.000000	4.644881	0.000000	0.000000	0.000000	0.103830	0.179308	0.303507	0.000000	1.000000	3.000000	20.000000	0.000000
2702.372621	0.003974	0.568038	0.261098	83.089844	-7.992429	65.855064	1.850696	0.000000	4.644881	0.000000	0.000000	0.000000	0.103830	0.179308	0.303507	0.000000	1.000000	3.000000	20.000000	0.000000
2702.375954	0.003974	0.568038	0.261098	83.089844	-7.992429	65.855064	1.850696	0.000000	4.644881	0.000000	0.000000	0.000000	0.103830	0.179308	0.303507	0.000000	1.000000	3.000000	20.000000	0.000000
2702.379287	0.004184	0.568574	0.261964	83.645874	-8.760290	65.074341	1.849821	0.000000	4.645230	0.000000	0.000000	0.000000	0.062888	0.160797	0.259732	0.000000	1.000000	3.000000	20.000000	0.000000
2702.382621	0.004184	0.568574	0.261964	83.645874	-8.760290	65.074341	1.849821	0.000000	4.645230	0.000000	0.000000	0.000000	0.062888	0.160797	0.259732	0.000000	1.000000	3.000000	20.000000	0.000000
2702.385954	0.004184	0.568574	0.261964	83.645874	-8.760290	65.074341	1.849821	0.000000	4.645230	0.000000	0.000000	0.000000	0.062888	0.160797	0.259732	0.000000	1.000000	3.000000	20.000000	0.000000
2702.389287	0.004184	0.568574	0.261964	84.175667	-9.563153	64.273628	1.847752	0.000000	4.646054	0.000000	0.000000	0.000000	0.062888	0.160797	0.259732	0.000000	1.000000	3.000000	20.000000	0.000000
2702.392621	0.004324	0.569078	0.262619	84.175667	-9.563153	64.273628	1.847752	0.000000	4.646054	0.000000	0.000000	0.000000	0.042148	0.151289	0.196468	0.000000	1.000000	3.000000	20.000000	0.000000
2702.395954	0.004324	0.569078	0.262619	84.175667	-9.563153	64.273628	1.847752	0.000000	4.646054	0.000000	0.000000	0.000000	0.042148	0.151289	0.196468	0.000000	1.000000	3.000000	20.000000	0.000000
2702.399287	0.004293	0.569445	0.263035	84.683823	-10.597083	63.248631	1.847752	0.000000	4.646054	0.000000	0.000000	0.000000	-0.009507	0.110096	0.124929	0.000000	1.000000	3.000000	20.000000	0.000000
2702.402621	0.004293	0.569445	0.263035	84.683823	-10.597083	63.248631	1.847752	0.000000	4.646054	0.000000	0.000000	0.000000	-0.009507	0.110096	0.124929	0.000000	1.000000	3.000000	20.000000	0.000000
2702.405954	0.004293	0.569445	0.263035	84.683823	-10.597083	63.248631	1.847752	0.000000	4.646054	0.000000	0.000000	0.000000	-0.009507	0.110096	0.124929	0.000000	1.000000	3.000000	20.000000	0.000000
2702.409287	0.004157	0.569727	0.263160	85.155884	-11.497379	62.374695	1.842910	0.000000	4.647976	0.000000	0.000000	0.000000	-0.040813	0.084393	0.037428	0.000000	1.000000	3.000000	20.000000	0.000000
2702.412621	0.004157	0.569727	0.263160	85.155884	-11.497379	62.374695	1.842910	0.000000	4.647976	0.000000	0.000000	0.000000	-0.040813	0.084393	0.037428	0.000000	1.000000	3.000000	20.000000	0.000000
2702.415954	0.004157	0.569727	0.263160	85.155884	-11.497379	62.374695	1.842910	0.000000	4.647976	0.000000	0.000000	0.000000	-0.040813	0.084393	0.037428	0.000000	1.000000	3.000000	20.000000	0.000000
2702.419287	0.004157	0.569727	0.263160	85.475975	-11.096445	62.858654	1.840078	0.000000	4.649098	0.000000	0.000000	0.000000	-0.040813	0.084393	0.037428	0.000000	1.000000	3.000000	20.000000	0.000000
2702.422621	0.003917	0.569875	0.263077	85.475975	-11.096445	62.858654	1.840078	0.000000	4.649098	0.000000	0.000000	0.000000	-0.071947	0.044433	-0.024846	0.000000	1.000000	3.000000	20.000000	0.000000
2702.425954	0.003917	0.569875	0.263077	85.475975	-11.096445	62.858654	1.840078	0.000000	4.649098	0.000000	0.000000	0.000000	-0.071947	0.044433	-0.024846	0.000000	1.000000	3.000000	20.000000	0.000000
2702.429287	0.003917	0.569875	0.263077	85.409142	-9.050052	64.983307	1.840078	0.000000	4.649098	0.000000	0.000000	0.000000	-0.071947	0.044433	-0.024846	0.000000	0.000000	3.000000	20.000000	0.000000
2702.432621	0.003917	0.569875	0.263077	85.409142	-9.050052	64.983307	1.840078	0.000000	4.649098	0.000000	0.000000	0.000000	-0.071947	0.044433	-0.024846	0.000000	0.000000	3.000000	20.000000	0.000000
2702.435954	0.003745	0.569939	0.262976	85.409142	-9.050052	64.983307	1.840078	0.000000	4.649098	0.000000	0.000000	0.000000	-0.051445	0.019407	-0.030239	0.000000	0.000000	3.000000	20.000000	0.000000
2702.439287	0.003745	0.569939	0.262976	85.079483	-6.604662	67.127678	1.836913	0.000000	4.650349	0.000000	0.000000	0.000000	-0.051445	0.019407	-0.030239	0.000000	0.000000	3.000000	20.000000	0.000000
2702.442621	0.003745	0.569939	0.262976	85.079483	-6.604662	67.127678	1.836913	0.000000	4.650349	0.000000	0.000000	0.000000	-0.051445	0.019407	-0.030239	0.000000	0.000000	3.000000	20.000000	0.000000
2702.445954	0.003745	0.569939	0.262976	85.079483	-6.604662	67.127678	1.836913	0.000000	4.650349	0.000000	0.000000	0.000000	-0.051445	0.019407	-0.030239	0.000000	0.000000	3.000000	20.000000	0.000000
2702.449287	0.004122	0.570046	0.263140	84.649940	-4.745285	67.882965	1.834898	0.000000	4.651145	0.000000	0.000000	0.000000	0.113100	0.032012	0.049309	0.000000	0.000000	3.000000	20.000000	0.000000
2702.452621	0.004122	0.570046	0.263140	84.649940	-4.745285	67.882965	1.834898	0.000000	4.651145	0.000000	0.000000	0.000000	0.113100	0.032012	0.049309	0.000000	0.000000	3.000000	20.000000	0.000000
2702.455954	0.004122	0.570046	0.263140	84.649940	-4.745285	67.882965	1.834898	0.000000	4.651145	0.000000	0.000000	0.000000	0.113100	0.032012	0.049309	0.000000	0.000000	3.000000	20.000000	0.000000
2702.459287	0.004704	0.570183	0.263237	84.245621	-4.093606	67.155624	1.839670	0.000000	4.649260	0.000000	0.000000	0.000000	0.174587	0.041020	0.029114	0.000000	0.000000	3.000000	20.000000	0.000000
2702.462621	0.004704	0.570183	0.263237	84.245621	-4.093606	67.155624	1.839670	0.000000	4.649260	0.000000	0.000000	0.000000	0.174587	0.041020	0.029114	0.000000	0.000000	3.000000	20.000000	0.000000
2702.465954	0.004704	0.570183	0.263237	84.245621	-4.093606	67.155624	1.839670	0.000000	4.649260	0.000000	0.000000	0.000000	0.174587	0.041020	0.029114	0.000000	0.000000	3.000000	20.000000	0.000000
2702.469287	0.005252	0.570372	0.263280	83.885475	-3.915057	66.641479	1.847962	0.000000	4.645970	0.000000	0.000000	0.000000	0.164256	0.056653	0.012857	0.000000	0.000000	3.000000	20.000000	0.000000
2702.472621	0.005252	0.570372	0.263280	83.885475	-3.915057	66.641479	1.847962	0.000000	4.645970	0.000000	0.000000	0.000000	0.164256	0.056653	0.012857	0.000000	0.000000	3.000000	20.000000	0.000000
2702.475954	0.005252	0.570372	0.263280	83.885475	-3.915057	66.641479	1.847962	0.000000	4.645970	0.000000	0.000000	0.000000	0.164256	0.056653	0.012857	0.000000	0.000000	3.000000	20.000000	0.000000
2702.479287	0.005252	0.570372	0.263280	83.581009	-4.183205	66.283234	1.856036	0.000000	4.642750	0.000000	0.000000	0.000000	0.164256	0.056653	0.012857	0.000000	0.000000	3.000000	20.000000	0.000000
2702.482621	0.005799	0.570529	0.263251	83.581009	-4.183205	66.283234	1.856036	0.000000	4.642750	0.000000	0.000000	0.000000	0.164104	0.047228	-0.008688	0.000000	0.000000	3.000000	20.000000	0.000000
2702.485954	0.005799	0.570529	0.263251	83.581009	-4.183205	66.283234	1.856036	0.000000	4.642750	0.000000	0.000000	0.000000	0.164104	0.047228	-0.008688	0.000000	0.000000	3.000000	20.000000	0.000000
2702.489287	0.006310	0.570584	0.263086	83.354477	-5.009445	65.336075	1.856036	0.000000	4.642750	0.000000	0.000000	0.000000	0.153473	0.016593	-0.049655	0.000000	0.000000	3.000000	20.000000	0.000000
2702.492621	0.006310	0.570584	0.263086	83.354477	-5.009445	65.336075	1.856036	0.000000	4.642750	0.000000	0.000000	0.000000	0.153473	0.016593	-0.049655	0.000000	0.000000	3.000000	20.000000	0.000000
2702.495954	0.006310	0.570584	0.263086	83.354477	-5.009445	65.336075	1.856036	0.000000	4.642750	0.000000	0.000000	0.000000	0.153473	0.016593	-0.049655	0.000000	0.000000	3.000000	20.000000	0.000000
2702.499287	0.006310	0.570584	0.263086	83.183273	-6.328633	63.875568	1.873287	0.000000	4.635816	0.000000	0.000000	0.000000	0.153473	0.016593	-0.049655	0.000000	0.000000	3.000000	20.000000	0.000000
2702.502621	0.006650	0.570569	0.262856	83.183273	-6.328633	63.875568	1.873287	0.000000	4.635816	0.000000	0.000000	0.000000	0.101947	-0.004652	-0.068865	0.000000	0.000000	3.000000	20.000000	0.000000
2702.505954	0.006650	0.570569	0.262856	83.183273	-6.328633	63.875568	1.873287	0.000000	4.635816	0.000000	0.000000	0.000000	0.101947	-0.004652	-0.068865	0.000000	0.000000	3.000000	20.000000	0.000000
2702.509287	0.006650	0.570569	0.262856	83.054993	-8.271775	61.744884	1.873287	0.000000	4.635816	0.000000	0.000000	0.000000	0.101947	-0.004652	-0.068865	0.000000	0.000000	3.000000	20.000000	0.000000
2702.512621	0.006650	0.570569	0.262856	83.054993	-8.271775	61.744884	1.873287	0.000000	4.635816	0.000000	0.000000	0.000000	0.101947	-0.004652	-0.068865	0.000000	0.000000	3.000000	20.000000	0.000000
2702.515954	0.006955	0.570566	0.262579	83.054993	-8.271775	61.744884	1.873287	0.000000	4.635816	0.000000	0.000000	0.000000	0.091492	-0.000864	-0.083198	0.000000	0.000000	3.000000	20.000000	0.000000
2702.519287	0.007123	0.570558	0.262273	82.963081	-10.489195	59.330151	1.879840	0.000000	4.633163	0.000000	0.000000	0.000000	0.050347	-0.002313	-0.091823	0.000000	0.000000	3.000000	20.000000	0.000000
2702.522621	0.007123	0.570558	0.262273	82.963081	-10.489195	59.330151	1.879840	0.000000	4.633163	0.000000	0.000000	0.000000	0.050347	-0.002313	-0.091823	0.000000	0.000000	3.000000	20.000000	0.000000
2702.525954	0.007123	0.570558	0.262273	82.963081	-10.489195	59.330151	1.879840	0.000000	4.633163	0.000000	0.000000	0.000000	0.050347	-0.002313	-0.091823	0.000000	0.000000	3.000000	20.000000	0.000000
2702.529287	0.007154	0.570546	0.261938	82.920998	-12.662658	56.976273	1.890586	0.000000	4.628788	0.000000	0.000000	0.000000	0.009248	-0.003741	-0.100444	0.000000	0.000000	3.000000	20.000000	0.000000
2702.532621	0.007154	0.570546	0.261938	82.920998	-12.662658	56.976273	1.890586	0.000000	4.628788	0.000000	0.000000	0.000000	0.009248	-0.003741	-0.100444	0.000000	0.000000	3.000000	20.000000	0.000000
2702.535954	0.007154	0.570546	0.261938	82.920998	-12.662658	56.976273	1.890586	0.000000	4.628788	0.000000	0.000000	0.000000	0.009248	-0.003741	-0.100444	0.000000	0.000000	3.000000	20.000000	0.000000
2702.539287	0.007154	0.570546	0.261938	82.903366	-14.350869	55.154488	1.893123	0.000000	4.627751	0.000000	0.000000	0.000000	0.009248	-0.003741	-0.100444	0.000000	0.000000	3.000000	20.000000	0.000000
2702.542621	0.007116	0.570489	0.261580	82.903366	-14.350869	55.154488	1.893123	0.000000	4.627751	0.000000	0.000000	0.000000	-0.011306	-0.016941	-0.107423	0.000000	0.000000	3.000000	20.000000	0.000000
2702.545954	0.007116	0.570489	0.261580	82.903366	-14.350869	55.154488	1.893123	0.000000	4.627751	0.000000	0.000000	0.000000	-0.011306	-0.016941	-0.107423	0.000000	0.000000	3.000000	20.000000	0.000000
2702.549287	0.006942	0.570450	0.261205	82.923599	-14.885453	54.596268	1.893123	0.000000	4.627751	0.000000	0.000000	0.000000	-0.052272	-0.011781	-0.112528	0.000000	0.000000	3.000000	20.000000	0.000000
2702.552621	0.006942	0.570450	0.261205	82.923599	-14.885453	54.596268	1.893123	0.000000	4.627751	0.000000	0.000000	0.000000	-0.052272	-0.011781	-0.112528	0.000000	0.000000	3.000000	20.000000	0.000000
2702.555954	0.006942	0.570450	0.261205	82.923599	-14.885453	54.596268	1.893123	0.000000	4.627751	0.000000	0.000000	0.000000	-0.052272	-0.011781	-0.112528	0.000000	0.000000	3.000000	20.000000	0.000000
2702.559287	0.006942	0.570450	0.261205	82.974686	-14.668708	54.860954	1.894459	0.000000	4.627205	0.000000	0.000000	0.000000	-0.052272	-0.011781	-0.112528	0.000000	0.000000	3.000000	20.000000	0.000000
2702.562621	0.006665	0.570367	0.260807	82.974686	-14.668708	54.860954	1.894459	0.000000	4.627205	0.000000	0.000000	0.000000	-0.082962	-0.024991	-0.119477	0.000000	0.000000	3.000000	20.000000	0.000000
2702.565954	0.006665	0.570367	0.260807	82.974686	-14.668708	54.860954	1.894459	0.000000	4.627205	0.000000	0.000000	0.000000	-0.082962	-0.024991	-0.119477	0.000000	0.000000	3.000000	20.000000	0.000000
2702.569287	0.006355	0.570262	0.260396	83.042610	-14.148994	55.456963	1.894459	0.000000	4.627205	0.000000	0.000000	0.000000	-0.093123	-0.031579	-0.123104	0.000000	0.000000	3.000000	20.000000	0.000000
2702.572621	0.006355	0.570262	0.260396	83.042610	-14.148994	55.456963	1.894459	0.000000	4.627205	0.000000	0.000000	0.000000	-0.093123	-0.031579	-0.123104	0.000000	0.000000	3.000000	20.000000	0.000000
2702.575954	0.006355	0.570262	0.260396	83.042610	-14.148994	55.456963	1.894459	0.000000	4.627205	0.000000	0.000000	0.000000	-0.093123	-0.031579	-0.123104	0.000000	0.000000	3.000000	20.000000	0.000000
2702.579287	0.006355	0.570262	0.260396	83.135643	-12.914061	56.833881	1.890562	0.000000	4.628798	0.000000	0.000000	0.000000	-0.093123	-0.031579	-0.123104	0.000000	0.000000	3.000000	20.000000	0.000000
2702.582621	0.005943	0.570134	0.259974	83.135643	-12.914061	56.833881	1.890562	0.000000	4.628798	0.000000	0.000000	0.000000	-0.123688	-0.038178	-0.126599	0.000000	0.000000	3.000000	20.000000	0.000000
2702.585954	0.005943	0.570134	0.259974	83.135643	-12.914061	56.833881	1.890562	0.000000	4.628798	0.000000	0.000000	0.000000	-0.123688	-0.038178	-0.126599	0.000000	0.000000	3.000000	20.000000	0.000000
2702.589287	0.005463	0.569990	0.259570	83.241760	-11.137901	58.797997	1.890562	0.000000	4.628798	0.000000	0.000000	0.000000	-0.143917	-0.043360	-0.121214	0.000000	0.000000	3.000000	20.000000	0.000000
2702.592621	0.005463	0.569990	0.259570	83.241760	-11.137901	58.797997	1.890562	0.000000	4.628798	0.000000	0.000000	0.000000	-0.143917	-0.043360	-0.121214	0.000000	0.000000	3.000000	20.000000	0.000000
2702.595954	0.005463	0.569990	0.259570	83.241760	-11.137901	58.797997	1.890562	0.000000	4.628798	0.000000	0.000000	0.000000	-0.143917	-0.043360	-0.121214	0.000000	0.000000	3.000000	20.000000	0.000000
2702.599287	0.005463	0.569990	0.259570	83.350433	-8.974496	61.177963	1.882076	0.000000	4.632255	0.000000	0.000000	0.000000	-0.143917	-0.043360	-0.121214	0.000000	0.000000	3.000000	20.000000	0.000000
2702.602621	0.004916	0.569762	0.259148	83.350433	-8.974496	61.177963	1.882076	0.000000	4.632255	0.000000	0.000000	0.000000	-0.164196	-0.068223	-0.126632	0.000000	0.000000	3.000000	20.000000	0.000000
2702.605954	0.004916	0.569762	0.259148	83.350433	-8.974496	61.177963	1.882076	0.000000	4.632255	0.000000	0.000000	0.000000	-0.164196	-0.068223	-0.126632	0.000000	0.000000	3.000000	20.000000	0.000000
2702.609287	0.004335	0.569540	0.258755	83.452759	-6.653282	63.731483	1.882076	0.000000	4.632255	0.000000	0.000000	0.000000	-0.174145	-0.066802	-0.117825	0.000000	0.000000	3.000000	20.000000	0.000000
2702.612621	0.004335	0.569540	0.258755	83.452759	-6.653282	63.731483	1.882076	0.000000	4.632255	0.000000	0.000000	0.000000	-0.174145	-0.066802	-0.117825	0.000000	0.000000	3.000000	20.000000	0.000000
2702.615954	0.004335	0.569540	0.258755	83.452759	-6.653282	63.731483	1.882076	0.000000	4.632255	0.000000	0.000000	0.000000	-0.174145	-0.066802	-0.117825	0.000000	0.000000	3.000000	20.000000	0.000000
2702.619287	0.004335	0.569540	0.258755	83.542809	-4.328209	66.284187	1.869814	0.000000	4.637218	0.000000	0.000000	0.000000	-0.174145	-0.066802	-0.117825	0.000000	0.000000	3.000000	20.000000	0.000000
2702.622621	0.003687	0.569239	0.258374	83.542809	-4.328209	66.284187	1.869814	0.000000	4.637218	0.000000	0.000000	0.000000	-0.194315	-0.090195	-0.114344	0.000000	0.000000	3.000000	20.000000	0.000000
2702.625954	0.003687	0.569239	0.258374	83.542809	-4.328209	66.284187	1.869814	0.000000	4.637218	0.000000	0.000000	0.000000	-0.194315	-0.090195	-0.114344	0.000000	0.000000	3.000000	20.000000	0.000000
2702.629287	0.003074	0.568921	0.258010	83.611221	-2.280315	68.538200	1.869814	0.000000	4.637218	0.000000	0.000000	0.000000	-0.183901	-0.095308	-0.109288	0.000000	0.000000	3.000000	20.000000	0.000000
2702.632621	0.003074	0.568921	0.258010	83.611221	-2.280315	68.538200	1.869814	0.000000	4.637218	0.000000	0.000000	0.000000	-0.183901	-0.095308	-0.109288	0.000000	0.000000	3.000000	20.000000	0.000000
2702.635954	0.003074	0.568921	0.258010	83.611221	-2.280315	68.538200	1.869814	0.000000	4.637218	0.000000	0.000000	0.000000	-0.183901	-0.095308	-0.109288	0.000000	0.000000	3.000000	20.000000	0.000000
2702.639287	0.003074	0.568921	0.258010	83.662712	-0.664754	70.320320	1.854942	0.000000	4.643188	0.000000	0.000000	0.000000	-0.183901	-0.095308	-0.109288	0.000000	0.000000	3.000000	20.000000	0.000000
2702.642621	0.002496	0.568591	0.257693	83.662712	-0.664754	70.320320	1.854942	0.000000	4.643188	0.000000	0.000000	0.000000	-0.173483	-0.098987	-0.095130	0.000000	0.000000	3.000000	20.000000	0.000000
2702.645954	0.002496	0.568591	0.257693	83.662712	-0.664754	70.320320	1.854942	0.000000	4.643188	0.000000	0.000000	0.000000	-0.173483	-0.098987	-0.095130	0.000000	0.000000	3.000000	20.000000	0.000000
2702.649287	0.001986	0.568210	0.257429	83.702034	0.376414	71.479744	1.854942	0.000000	4.643188	0.000000	0.000000	0.000000	-0.152932	-0.114363	-0.079139	0.000000	0.000000	3.000000	20.000000	0.000000
2702.652621	0.001986	0.568210	0.257429	83.702034	0.376414	71.479744	1.854942	0.000000	4.643188	0.000000	0.000000	0.000000	-0.152932	-0.114363	-0.079139	0.000000	0.000000	3.000000	20.000000	0.000000
2702.655954	0.001986	0.568210	0.257429	83.702034	0.376414	71.479744	1.854942	0.000000	4.643188	0.000000	0.000000	0.000000	-0.152932	-0.114363	-0.079139	0.000000	0.000000	3.000000	20.000000	0.000000
2702.659287	0.001511	0.567795	0.257201	83.728897	0.616340	71.777496	1.841606	0.000000	4.648493	0.000000	0.000000	0.000000	-0.142623	-0.124597	-0.068523	0.000000	0.000000	3.000000	20.000000	0.000000
2702.662621	0.001511	0.567795	0.257201	83.728897	0.616340	71.777496	1.841606	0.000000	4.648493	0.000000	0.000000	0.000000	-0.142623	-0.124597	-0.068523	0.000000	0.000000	3.000000	20.000000	0.000000
2702.665954	0.001511	0.567795	0.257201	83.728897	0.616340	71.777496	1.841606	0.000000	4.648493	0.000000	0.000000	0.000000	-0.142623	-0.124597	-0.068523	0.000000	0.000000	3.000000	20.000000	0.000000
2702.669287	0.001070	0.567402	0.256984	83.752800	0.547872	71.741936	1.835588	0.000000	4.650873	0.000000	0.000000	0.000000	-0.132356	-0.117974	-0.065123	0.000000	0.000000	3.000000	20.000000	0.000000
2702.672621	0.001070	0.567402	0.256984	83.752800	0.547872	71.741936	1.835588	0.000000	4.650873	0.000000	0.000000	0.000000	-0.132356	-0.117974	-0.065123	0.000000	0.000000	3.000000	20.000000	0.000000
2702.675954	0.001070	0.567402	0.256984	83.752800	0.547872	71.741936	1.835588	0.000000	4.650873	0.000000	0.000000	0.000000	-0.132356	-0.117974	-0.065123	0.000000	0.000000	3.000000	20.000000	0.000000
2702.679287	0.001070	0.567402	0.256984	83.797615	0.518477	71.745239	1.830017	0.000000	4.653068	0.000000	0.000000	0.000000	-0.132356	-0.117974	-0.065123	0.000000	0.000000	3.000000	20.000000	0.000000
2702.682621	0.000663	0.566996	0.256814	83.797615	0.518477	71.745239	1.830017	0.000000	4.653068	0.000000	0.000000	0.000000	-0.122094	-0.121667	-0.050811	0.000000	0.000000	3.000000	20.000000	0.000000
2702.685954	0.000663	0.566996	0.256814	83.797615	0.518477	71.745239	1.830017	0.000000	4.653068	0.000000	0.000000	0.000000	-0.122094	-0.121667	-0.050811	0.000000	0.000000	3.000000	20.000000	0.000000
2702.689287	0.000256	0.566564	0.256602	83.853943	0.490069	71.749489	1.830017	0.000000	4.653068	0.000000	0.000000	0.000000	-0.122041	-0.129567	-0.063721	0.000000	0.000000	3.000000	20.000000	0.000000
2702.692621	0.000256	0.566564	0.256602	83.853943	0.490069	71.749489	1.830017	0.000000	4.653068	0.000000	0.000000	0.000000	-0.122041	-0.129567	-0.063721	0.000000	0.000000	3.000000	20.000000	0.000000
2702.695954	0.000256	0.566564	0.256602	83.853943	0.490069	71.749489	1.830017	0.000000	4.653068	0.000000	0.000000	0.000000	-0.122041	-0.129567	-0.063721	0.000000	0.000000	3.000000	20.000000	0.000000
2702.699287	0.000256	0.566564	0.256602	83.913437	0.461937	71.754013	1.819581	0.000000	4.657158	0.000000	0.000000	0.000000	-0.122041	-0.129567	-0.063721	0.000000	0.000000	3.000000	20.000000	0.000000
2702.702621	-0.000151	0.566133	0.256389	83.913437	0.461937	71.754013	1.819581	0.000000	4.657158	0.000000	0.000000	0.000000	-0.121968	-0.129472	-0.063923	0.000000	0.000000	3.000000	20.000000	0.000000
2702.705954	-0.000151	0.566133	0.256389	83.913437	0.461937	71.754013	1.819581	0.000000	4.657158	0.000000	0.000000	0.000000	-0.121968	-0.129472	-0.063923	0.000000	0.000000	3.000000	20.000000	0.000000
2702.709287	-0.000557	0.565675	0.256133	83.975983	0.434176	71.758911	1.819581	0.000000	4.657158	0.000000	0.000000	0.000000	-0.121885	-0.137341	-0.076874	0.000000	0.000000	3.000000	20.000000	0.000000
2702.712621	-0.000557	0.565675	0.256133	83.975983	0.434176	71.758911	1.819581	0.000000	4.657158	0.000000	0.000000	0.000000	-0.121885	-0.137341	-0.076874	0.000000	0.000000	3.000000	20.000000	0.000000
2702.715954	-0.000557	0.565675	0.256133	83.975983	0.434176	71.758911	1.819581	0.000000	4.657158	0.000000	0.000000	0.000000	-0.121885	-0.137341	-0.076874	0.000000	0.000000	3.000000	20.000000	0.000000
2702.719287	-0.000557	0.565675	0.256133	84.047997	0.407265	71.764694	1.809639	0.000000	4.661031	0.000000	0.000000	0.000000	-0.121885	-0.137341	-0.076874	0.000000	0.000000	3.000000	20.000000	0.000000
2702.722621	-0.000963	0.565208	0.255815	84.047997	0.407265	71.764694	1.809639	0.000000	4.661031	0.000000	0.000000	0.000000	-0.121773	-0.139996	-0.095331	0.000000	0.000000	3.000000	20.000000	0.000000
2702.725954	-0.000963	0.565208	0.255815	84.047997	0.407265	71.764694	1.809639	0.000000	4.661031	0.000000	0.000000	0.000000	-0.121773	-0.139996	-0.095331	0.000000	0.000000	3.000000	20.000000	0.000000
2702.729287	-0.001402	0.564715	0.255453	84.114700	0.380038	71.770126	1.809639	0.000000	4.661031	0.000000	0.000000	0.000000	-0.131788	-0.147805	-0.108399	0.000000	0.000000	3.000000	20.000000	0.000000
2702.732621	-0.001402	0.564715	0.255453	84.114700	0.380038	71.770126	1.809639	0.000000	4.661031	0.000000	0.000000	0.000000	-0.131788	-0.147805	-0.108399	0.000000	0.000000	3.000000	20.000000	0.000000
2702.735954	-0.001402	0.564715	0.255453	84.114700	0.380038	71.770126	1.809639	0.000000	4.661031	0.000000	0.000000	0.000000	-0.131788	-0.147805	-0.108399	0.000000	0.000000	3.000000	20.000000	0.000000
2702.739287	-0.001402	0.564715	0.255453	84.166756	0.348825	71.774338	1.800408	0.000000	4.664604	0.000000	0.000000	0.000000	-0.131788	-0.147805	-0.108399	0.000000	0.000000	3.000000	20.000000	0.000000
2702.742621	-0.001807	0.564231	0.255012	84.166756	0.348825	71.774338	1.800408	0.000000	4.664604	0.000000	0.000000	0.000000	-0.121450	-0.145274	-0.132392	0.000000	0.000000	3.000000	20.000000	0.000000
2702.745954	-0.001807	0.564231	0.255012	84.166756	0.348825	71.774338	1.800408	0.000000	4.664604	0.000000	0.000000	0.000000	-0.121450	-0.145274	-0.132392	0.000000	0.000000	3.000000	20.000000	0.000000
2702.749287	-0.002245	0.563734	0.254478	84.200386	0.315948	71.776871	1.800408	0.000000	4.664604	0.000000	0.000000	0.000000	-0.131348	-0.149254	-0.160184	0.000000	0.000000	3.000000	20.000000	0.000000
2702.752621	-0.002245	0.563734	0.254478	84.200386	0.315948	71.776871	1.800408	0.000000	4.664604	0.000000	0.000000	0.000000	-0.131348	-0.149254	-0.160184	0.000000	0.000000	3.000000	20.000000	0.000000
2702.755954	-0.002245	0.563734	0.254478	84.200386	0.315948	71.776871	1.800408	0.000000	4.664604	0.000000	0.000000	0.000000	-0.131348	-0.149254	-0.160184	0.000000	0.000000	3.000000	20.000000	0.000000
2702.759287	-0.002245	0.563734	0.254478	84.203369	0.280229	71.776688	1.792963	0.000000	4.667471	0.000000	0.000000	0.000000	-0.131348	-0.149254	-0.160184	0.000000	0.000000	3.000000	20.000000	0.000000
2702.762621	-0.002682	0.563245	0.253864	84.203369	0.280229	71.776688	1.792963	0.000000	4.667471	0.000000	0.000000	0.000000	-0.131060	-0.146666	-0.184380	0.000000	0.000000	3.000000	20.000000	0.000000
2702.765954	-0.002682	0.563245	0.253864	84.203369	0.280229	71.776688	1.792963	0.000000	4.667471	0.000000	0.000000	0.000000	-0.131060	-0.146666	-0.184380	0.000000	0.000000	3.000000	20.000000	0.000000
2702.769287	-0.003218	0.562794	0.253101	84.194710	0.256620	71.795135	1.792963	0.000000	4.667471	0.000000	0.000000	0.000000	-0.160984	-0.135189	-0.228878	0.000000	0.000000	3.000000	20.000000	0.000000
2702.772621	-0.003218	0.562794	0.253101	84.194710	0.256620	71.795135	1.792963	0.000000	4.667471	0.000000	0.000000	0.000000	-0.160984	-0.135189	-0.228878	0.000000	0.000000	3.000000	20.000000	0.000000
2702.775954	-0.003218	0.562794	0.253101	84.194710	0.256620	71.795135	1.792963	0.000000	4.667471	0.000000	0.000000	0.000000	-0.160984	-0.135189	-0.228878	0.000000	0.000000	3.000000	20.000000	0.000000
2702.779287	-0.003820	0.562356	0.252145	84.177788	0.205294	71.792862	1.785816	0.000000	4.670209	0.000000	0.000000	0.000000	-0.180536	-0.131586	-0.286533	0.000000	0.000000	3.000000	20.000000	0.000000
2702.782621	-0.003820	0.562356	0.252145	84.177788	0.205294	71.792862	1.785816	0.000000	4.670209	0.000000	0.000000	0.000000	-0.180536	-0.131586	-0.286533	0.000000	0.000000	3.000000	20.000000	0.000000
2702.785954	-0.003820	0.562356	0.252145	84.177788	0.205294	71.792862	1.785816	0.000000	4.670209	0.000000	0.000000	0.000000	-0.180536	-0.131586	-0.286533	0.000000	0.000000	3.000000	20.000000	0.000000
2702.789287	-0.004520	0.561960	0.251071	84.137863	0.143630	71.788498	1.781992	0.000000	4.671670	0.000000	0.000000	0.000000	-0.210084	-0.118795	-0.322474	0.000000	0.000000	3.000000	20.000000	0.000000
2702.792621	-0.004520	0.561960	0.251071	84.137863	0.143630	71.788498	1.781992	0.000000	4.671670	0.000000	0.000000	0.000000	-0.210084	-0.118795	-0.322474	0.000000	0.000000	3.000000	20.000000	0.000000
2702.795954	-0.004520	0.561960	0.251071	84.137863	0.143630	71.788498	1.781992	0.000000	4.671670	0.000000	0.000000	0.000000	-0.210084	-0.118795	-0.322474	0.000000	0.000000	3.000000	20.000000	0.000000
2702.799287	-0.005284	0.561575	0.249801	84.066437	0.073687	71.781242	1.777274	0.000000	4.673467	0.000000	0.000000	0.000000	-0.229151	-0.115293	-0.380892	0.000000	0.000000	3.000000	20.000000	0.000000
2702.802621	-0.005284	0.561575	0.249801	84.066437	0.073687	71.781242	1.777274	0.000000	4.673467	0.000000	0.000000	0.000000	-0.229151	-0.115293	-0.380892	0.000000	0.000000	3.000000	20.000000	0.000000
2702.805954	-0.005284	0.561575	0.249801	84.066437	0.073687	71.781242	1.777274	0.000000	4.673467	0.000000	0.000000	0.000000	-0.229151	-0.115293	-0.380892	0.000000	0.000000	3.000000	20.000000	0.000000
2702.809287	-0.006111	0.561211	0.248397	83.963562	0.013347	71.790436	1.772679	0.000000	4.675212	0.000000	0.000000	0.000000	-0.248075	-0.109143	-0.421280	0.000000	0.000000	3.000000	20.000000	0.000000
2702.812621	-0.006111	0.561211	0.248397	83.963562	0.013347	71.790436	1.772679	0.000000	4.675212	0.000000	0.000000	0.000000	-0.248075	-0.109143	-0.421280	0.000000	0.000000	3.000000	20.000000	0.000000
2702.815954	-0.006111	0.561211	0.248397	83.963562	0.013347	71.790436	1.772679	0.000000	4.675212	0.000000	0.000000	0.000000	-0.248075	-0.109143	-0.421280	0.000000	0.000000	3.000000	20.000000	0.000000
2702.819287	-0.007000	0.560880	0.246807	83.826828	-0.073155	71.777565	1.767830	0.000000	4.677048	0.000000	0.000000	0.000000	-0.266586	-0.099403	-0.476888	0.000000	0.000000	3.000000	20.000000	0.000000
2702.822621	-0.007000	0.560880	0.246807	83.826828	-0.073155	71.777565	1.767830	0.000000	4.677048	0.000000	0.000000	0.000000	-0.266586	-0.099403	-0.476888	0.000000	0.000000	3.000000	20.000000	0.000000
2702.825954	-0.007000	0.560880	0.246807	83.826828	-0.073155	71.777565	1.767830	0.000000	4.677048	0.000000	0.000000	0.000000	-0.266586	-0.099403	-0.476888	0.000000	0.000000	3.000000	20.000000	0.000000
2702.829287	-0.007982	0.560602	0.245043	83.675598	-0.182523	71.746048	1.763056	0.000000	4.678850	0.000000	0.000000	0.000000	-0.294786	-0.083368	-0.529367	0.000000	0.000000	3.000000	20.000000	0.000000
2702.832621	-0.007982	0.560602	0.245043	83.675598	-0.182523	71.746048	1.763056	0.000000	4.678850	0.000000	0.000000	0.000000	-0.294786	-0.083368	-0.529367	0.000000	0.000000	3.000000	20.000000	0.000000
2702.835954	-0.007982	0.560602	0.245043	83.675598	-0.182523	71.746048	1.763056	0.000000	4.678850	0.000000	0.000000	0.000000	-0.294786	-0.083368	-0.529367	0.000000	0.000000	3.000000	20.000000	0.000000
2702.839287	-0.009025	0.560343	0.243138	83.520561	-0.282568	71.733246	1.757740	0.000000	4.680849	0.000000	0.000000	0.000000	-0.312703	-0.077697	-0.571264	0.000000	0.000000	3.000000	20.000000	0.000000
2702.842621	-0.009025	0.560343	0.243138	83.520561	-0.282568	71.733246	1.757740	0.000000	4.680849	0.000000	0.000000	0.000000	-0.312703	-0.077697	-0.571264	0.000000	0.000000	3.000000	20.000000	0.000000
2702.845954	-0.009025	0.560343	0.243138	83.520561	-0.282568	71.733246	1.757740	0.000000	4.680849	0.000000	0.000000	0.000000	-0.312703	-0.077697	-0.571264	0.000000	0.000000	3.000000	20.000000	0.000000
2702.849287	-0.010191	0.560136	0.241055	83.365700	-0.390251	71.721001	1.752214	0.000000	4.682920	0.000000	0.000000	0.000000	-0.349987	-0.062093	-0.625074	0.000000	0.000000	3.000000	20.000000	0.000000
2702.852621	-0.010191	0.560136	0.241055	83.365700	-0.390251	71.721001	1.752214	0.000000	4.682920	0.000000	0.000000	0.000000	-0.349987	-0.062093	-0.625074	0.000000	0.000000	3.000000	20.000000	0.000000
2702.855954	-0.010191	0.560136	0.241055	83.365700	-0.390251	71.721001	1.752214	0.000000	4.682920	0.000000	0.000000	0.000000	-0.349987	-0.062093	-0.625074	0.000000	0.000000	3.000000	20.000000	0.000000
2702.859287	-0.011514	0.559989	0.238852	83.203903	-0.511419	71.708900	1.745614	0.000000	4.685385	0.000000	0.000000	0.000000	-0.396859	-0.044046	-0.660895	0.000000	0.000000	3.000000	20.000000	0.000000
2702.862621	-0.011514	0.559989	0.238852	83.203903	-0.511419	71.708900	1.745614	0.000000	4.685385	0.000000	0.000000	0.000000	-0.396859	-0.044046	-0.660895	0.000000	0.000000	3.000000	20.000000	0.000000
2702.865954	-0.011514	0.559989	0.238852	83.203903	-0.511419	71.708900	1.745614	0.000000	4.685385	0.000000	0.000000	0.000000	-0.396859	-0.044046	-0.660895	0.000000	0.000000	3.000000	20.000000	0.000000
2702.869287	-0.012860	0.559907	0.236561	83.036713	-0.637832	71.696968	1.736956	0.000000	4.688601	0.000000	0.000000	0.000000	-0.403711	-0.024851	-0.687097	0.000000	0.000000	3.000000	20.000000	0.000000
2702.872621	-0.012860	0.559907	0.236561	83.036713	-0.637832	71.696968	1.736956	0.000000	4.688601	0.000000	0.000000	0.000000	-0.403711	-0.024851	-0.687097	0.000000	0.000000	3.000000	20.000000	0.000000
2702.875954	-0.012860	0.559907	0.236561	83.036713	-0.637832	71.696968	1.736956	0.000000	4.688601	0.000000	0.000000	0.000000	-0.403711	-0.024851	-0.687097	0.000000	0.000000	3.000000	20.000000	0.000000
2702.879287	-0.014227	0.559903	0.234164	82.834068	-0.768575	71.659523	1.728282	0.000000	4.691806	0.000000	0.000000	0.000000	-0.410192	-0.001003	-0.719211	0.000000	0.000000	3.000000	20.000000	0.000000
2702.882621	-0.014227	0.559903	0.234164	82.834068	-0.768575	71.659523	1.728282	0.000000	4.691806	0.000000	0.000000	0.000000	-0.410192	-0.001003	-0.719211	0.000000	0.000000	3.000000	20.000000	0.000000
2702.885954	-0.014227	0.559903	0.234164	82.834068	-0.768575	71.659523	1.728282	0.000000	4.691806	0.000000	0.000000	0.000000	-0.410192	-0.001003	-0.719211	0.000000	0.000000	3.000000	20.000000	0.000000
2702.889287	-0.015584	0.559950	0.231729	82.565681	-0.905006	71.539368	1.719731	0.000000	4.694947	0.000000	0.000000	0.000000	-0.407032	0.014024	-0.730581	0.000000	0.000000	3.000000	20.000000	0.000000
2702.892621	-0.015584	0.559950	0.231729	82.565681	-0.905006	71.539368	1.719731	0.000000	4.694947	0.000000	0.000000	0.000000	-0.407032	0.014024	-0.730581	0.000000	0.000000	3.000000	20.000000	0.000000
2702.895954	-0.015584	0.559950	0.231729	82.565681	-0.905006	71.539368	1.719731	0.000000	4.694947	0.000000	0.000000	0.000000	-0.407032	0.014024	-0.730581	0.000000	0.000000	3.000000	20.000000	0.000000
2702.899287	-0.016895	0.560053	0.229173	82.241722	-1.037750	71.489265	1.711421	0.000000	4.697983	0.000000	0.000000	0.000000	-0.393416	0.030913	-0.766714	0.000000	0.000000	3.000000	20.000000	0.000000
2702.902621	-0.016895	0.560053	0.229173	82.241722	-1.037750	71.489265	1.711421	0.000000	4.697983	0.000000	0.000000	0.000000	-0.393416	0.030913	-0.766714	0.000000	0.000000	3.000000	20.000000	0.000000
2702.905954	-0.016895	0.560053	0.229173	82.241722	-1.037750	71.489265	1.711421	0.000000	4.697983	0.000000	0.000000	0.000000	-0.393416	0.030913	-0.766714	0.000000	0.000000	3.000000	20.000000	0.000000
2702.909287	-0.018097	0.560178	0.226535	81.868439	-1.178402	71.416496	1.704531	0.000000	4.700486	0.000000	0.000000	0.000000	-0.360512	0.037624	-0.791286	0.000000	0.000000	3.000000	20.000000	0.000000
2702.912621	-0.018097	0.560178	0.226535	81.868439	-1.178402	71.416496	1.704531	0.000000	4.700486	0.000000	0.000000	0.000000	-0.360512	0.037624	-0.791286	0.000000	0.000000	3.000000	20.000000	0.000000
2702.915954	-0.018097	0.560178	0.226535	81.868439	-1.178402	71.416496	1.704531	0.000000	4.700486	0.000000	0.000000	0.000000	-0.360512	0.037624	-0.791286	0.000000	0.000000	3.000000	20.000000	0.000000
2702.919287	-0.019286	0.560379	0.223788	81.442810	-1.418441	71.242355	1.700032	0.000000	4.702116	0.000000	0.000000	0.000000	-0.356685	0.060152	-0.824193	0.000000	0.000000	3.000000	20.000000	0.000000
2702.922621	-0.019286	0.560379	0.223788	81.442810	-1.418441	71.242355	1.700032	0.000000	4.702116	0.000000	0.000000	0.000000	-0.356685	0.060152	-0.824193	0.000000	0.000000	3.000000	20.000000	0.000000
2702.925954	-0.019286	0.560379	0.223788	81.442810	-1.418441	71.242355	1.700032	0.000000	4.702116	0.000000	0.000000	0.000000	-0.356685	0.060152	-0.824193	0.000000	0.000000	3.000000	20.000000	0.000000
2702.929287	-0.020526	0.560595	0.220920	80.972801	-2.170016	70.522491	1.696394	0.000000	4.703429	0.000000	0.000000	0.000000	-0.371910	0.064782	-0.860393	0.000000	0.000000	3.000000	20.000000	0.000000
2702.932621	-0.020526	0.560595	0.220920	80.972801	-2.170016	70.522491	1.696394	0.000000	4.703429	0.000000	0.000000	0.000000	-0.371910	0.064782	-0.860393	0.000000	0.000000	3.000000	20.000000	0.000000
2702.935954	-0.020526	0.560595	0.220920	80.972801	-2.170016	70.522491	1.696394	0.000000	4.703429	0.000000	0.000000	0.000000	-0.371910	0.064782	-0.860393	0.000000	0.000000	3.000000	20.000000	0.000000
2702.939287	-0.022009	0.560835	0.217989	80.469414	-3.532692	69.116516	1.692525	0.000000	4.704823	0.000000	0.000000	0.000000	-0.444998	0.072141	-0.879312	0.000000	0.000000	3.000000	20.000000	0.000000
2702.942621	-0.022009	0.560835	0.217989	80.469414	-3.532692	69.116516	1.692525	0.000000	4.704823	0.000000	0.000000	0.000000	-0.444998	0.072141	-0.879312	0.000000	0.000000	3.000000	20.000000	0.000000
2702.945954	-0.022009	0.560835	0.217989	80.469414	-3.532692	69.116516	1.692525	0.000000	4.704823	0.000000	0.000000	0.000000	-0.444998	0.072141	-0.879312	0.000000	0.000000	3.000000	20.000000	0.000000
2702.949287	-0.023734	0.561126	0.215039	79.948891	-4.957073	67.638214	1.684321	0.000000	4.707767	0.000000	0.000000	0.000000	-0.517461	0.087093	-0.884888	0.000000	0.000000	3.000000	20.000000	0.000000
2702.952621	-0.023734	0.561126	0.215039	79.948891	-4.957073	67.638214	1.684321	0.000000	4.707767	0.000000	0.000000	0.000000	-0.517461	0.087093	-0.884888	0.000000	0.000000	3.000000	20.000000	0.000000
2702.955954	-0.023734	0.561126	0.215039	79.948891	-4.957073	67.638214	1.684321	0.000000	4.707767	0.000000	0.000000	0.000000	-0.517461	0.087093	-0.884888	0.000000	0.000000	3.000000	20.000000	0.000000
2702.959287	-0.025633	0.561481	0.212053	79.460045	-6.066397	66.485764	1.671306	0.000000	4.712402	0.000000	0.000000	0.000000	-0.569613	0.106560	-0.896055	0.000000	0.000000	3.000000	20.000000	0.000000
2702.962621	-0.025633	0.561481	0.212053	79.460045	-6.066397	66.485764	1.671306	0.000000	4.712402	0.000000	0.000000	0.000000	-0.569613	0.106560	-0.896055	0.000000	0.000000	3.000000	20.000000	0.000000
2702.965954	-0.025633	0.561481	0.212053	79.460045	-6.066397	66.485764	1.671306	0.000000	4.712402	0.000000	0.000000	0.000000	-0.569613	0.106560	-0.896055	0.000000	0.000000	3.000000	20.000000	0.000000
2702.969287	-0.027609	0.561832	0.209076	79.018478	-6.608551	65.768478	1.654706	0.000000	4.718257	0.000000	0.000000	0.000000	-0.593020	0.105455	-0.893088	0.000000	0.000000	3.000000	20.000000	0.000000
2702.972621	-0.027609	0.561832	0.209076	79.018478	-6.608551	65.768478	1.654706	0.000000	4.718257	0.000000	0.000000	0.000000	-0.593020	0.105455	-0.893088	0.000000	0.000000	3.000000	20.000000	0.000000
2702.975954	-0.027609	0.561832	0.209076	79.018478	-6.608551	65.768478	1.654706	0.000000	4.718257	0.000000	0.000000	0.000000	-0.593020	0.105455	-0.893088	0.000000	0.000000	3.000000	20.000000	0.000000
2702.979287	-0.029661	0.562248	0.206063	78.641937	-6.424427	65.641533	1.635924	0.000000	4.724802	0.000000	0.000000	0.000000	-0.615499	0.124575	-0.903664	0.000000	0.000000	3.000000	20.000000	0.000000
2702.982621	-0.029661	0.562248	0.206063	78.641937	-6.424427	65.641533	1.635924	0.000000	4.724802	0.000000	0.000000	0.000000	-0.615499	0.124575	-0.903664	0.000000	0.000000	3.000000	20.000000	0.000000
2702.985954	-0.029661	0.562248	0.206063	78.641937	-6.424427	65.641533	1.635924	0.000000	4.724802	0.000000	0.000000	0.000000	-0.615499	0.124575	-0.903664	0.000000	0.000000	3.000000	20.000000	0.000000
2702.989287	-0.031628	0.562648	0.203001	78.322937	-5.937294	65.932999	1.615224	0.000000	4.731918	0.000000	0.000000	0.000000	-0.590183	0.120094	-0.918833	0.000000	0.000000	3.000000	20.000000	0.000000
2702.992621	-0.031628	0.562648	0.203001	78.322937	-5.937294	65.932999	1.615224	0.000000	4.731918	0.000000	0.000000	0.000000	-0.590183	0.120094	-0.918833	0.000000	0.000000	3.000000	20.000000	0.000000
2702.995954	-0.031628	0.562648	0.203001	78.322937	-5.937294	65.932999	1.615224	0.000000	4.731918	0.000000	0.000000	0.000000	-0.590183	0.120094	-0.918833	0.000000	0.000000	3.000000	20.000000	0.000000
2702.999287	-0.033478	0.563064	0.199850	78.052650	-5.401013	66.337257	1.595939	0.000000	4.738457	0.000000	0.000000	0.000000	-0.555021	0.124698	-0.945303	0.000000	0.000000	3.000000	20.000000	0.000000
2703.002621	-0.033478	0.563064	0.199850	78.052650	-5.401013	66.337257	1.595939	0.000000	4.738457	0.000000	0.000000	0.000000	-0.555021	0.124698	-0.945303	0.000000	0.000000	3.000000	20.000000	0.000000
2703.005954	-0.033478	0.563064	0.199850	78.052650	-5.401013	66.337257	1.595939	0.000000	4.738457	0.000000	0.000000	0.000000	-0.555021	0.124698	-0.945303	0.000000	0.000000	3.000000	20.000000	0.000000
2703.009287	-0.035242	0.563509	0.196589	77.841057	-4.931583	66.943138	1.579112	0.000000	4.744092	0.000000	0.000000	0.000000	-0.528994	0.133550	-0.978235	0.000000	0.000000	3.000000	20.000000	0.000000
2703.012621	-0.035242	0.563509	0.196589	77.841057	-4.931583	66.943138	1.579112	0.000000	4.744092	0.000000	0.000000	0.000000	-0.528994	0.133550	-0.978235	0.000000	0.000000	3.000000	20.000000	0.000000
2703.015954	-0.035242	0.563509	0.196589	77.841057	-4.931583	66.943138	1.579112	0.000000	4.744092	0.000000	0.000000	0.000000	-0.528994	0.133550	-0.978235	0.000000	0.000000	3.000000	20.000000	0.000000
2703.019287	-0.036828	0.563973	0.193277	77.667969	-4.713944	67.381813	1.564361	0.000000	4.748976	0.000000	0.000000	0.000000	-0.476065	0.139154	-0.993587	0.000000	0.000000	3.000000	20.000000	0.000000
2703.022621	-0.036828	0.563973	0.193277	77.667969	-4.713944	67.381813	1.564361	0.000000	4.748976	0.000000	0.000000	0.000000	-0.476065	0.139154	-0.993587	0.000000	0.000000	3.000000	20.000000	0.000000
2703.025954	-0.036828	0.563973	0.193277	77.667969	-4.713944	67.381813	1.564361	0.000000	4.748976	0.000000	0.000000	0.000000	-0.476065	0.139154	-0.993587	0.000000	0.000000	3.000000	20.000000	0.000000
2703.029287	-0.038242	0.564495	0.189943	77.537125	-4.823823	67.413261	1.553357	0.000000	4.752586	0.000000	0.000000	0.000000	-0.424200	0.156849	-1.000194	0.000000	0.000000	3.000000	20.000000	0.000000
2703.032621	-0.038242	0.564495	0.189943	77.537125	-4.823823	67.413261	1.553357	0.000000	4.752586	0.000000	0.000000	0.000000	-0.424200	0.156849	-1.000194	0.000000	0.000000	3.000000	20.000000	0.000000
2703.035954	-0.038242	0.564495	0.189943	77.537125	-4.823823	67.413261	1.553357	0.000000	4.752586	0.000000	0.000000	0.000000	-0.424200	0.156849	-1.000194	0.000000	0.000000	3.000000	20.000000	0.000000
2703.039287	-0.039706	0.565093	0.186678	77.470009	-4.963524	67.417580	1.546020	0.000000	4.754978	0.000000	0.000000	0.000000	-0.439067	0.179382	-0.979516	0.000000	0.000000	3.000000	20.000000	0.000000
2703.042621	-0.039706	0.565093	0.186678	77.470009	-4.963524	67.417580	1.546020	0.000000	4.754978	0.000000	0.000000	0.000000	-0.439067	0.179382	-0.979516	0.000000	0.000000	3.000000	20.000000	0.000000
2703.045954	-0.039706	0.565093	0.186678	77.470009	-4.963524	67.417580	1.546020	0.000000	4.754978	0.000000	0.000000	0.000000	-0.439067	0.179382	-0.979516	0.000000	0.000000	3.000000	20.000000	0.000000
2703.049287	-0.041211	0.565763	0.183359	77.538620	-5.237133	67.262932	1.536752	0.000000	4.757982	0.000000	0.000000	0.000000	-0.451464	0.200936	-0.995682	0.000000	0.000000	3.000000	20.000000	0.000000
2703.052621	-0.041211	0.565763	0.183359	77.538620	-5.237133	67.262932	1.536752	0.000000	4.757982	0.000000	0.000000	0.000000	-0.451464	0.200936	-0.995682	0.000000	0.000000	3.000000	20.000000	0.000000
2703.055954	-0.041211	0.565763	0.183359	77.538620	-5.237133	67.262932	1.536752	0.000000	4.757982	0.000000	0.000000	0.000000	-0.451464	0.200936	-0.995682	0.000000	0.000000	3.000000	20.000000	0.000000
2703.059287	-0.042878	0.566434	0.179989	77.762512	-5.707057	66.885834	1.526569	0.000000	4.761259	0.000000	0.000000	0.000000	-0.499993	0.201125	-1.010936	0.000000	0.000000	3.000000	20.000000	0.000000
2703.062621	-0.042878	0.566434	0.179989	77.762512	-5.707057	66.885834	1.526569	0.000000	4.761259	0.000000	0.000000	0.000000	-0.499993	0.201125	-1.010936	0.000000	0.000000	3.000000	20.000000	0.000000
2703.065954	-0.042878	0.566434	0.179989	77.762512	-5.707057	66.885834	1.526569	0.000000	4.761259	0.000000	0.000000	0.000000	-0.499993	0.201125	-1.010936	0.000000	0.000000	3.000000	20.000000	0.000000
2703.069287	-0.044637	0.567127	0.176496	78.063164	-6.303009	66.331741	1.512487	0.000000	4.765751	0.000000	0.000000	0.000000	-0.527907	0.207912	-1.048048	0.000000	0.000000	3.000000	20.000000	0.000000
2703.072621	-0.044637	0.567127	0.176496	78.063164	-6.303009	66.331741	1.512487	0.000000	4.765751	0.000000	0.000000	0.000000	-0.527907	0.207912	-1.048048	0.000000	0.000000	3.000000	20.000000	0.000000
2703.075954	-0.044637	0.567127	0.176496	78.063164	-6.303009	66.331741	1.512487	0.000000	4.765751	0.000000	0.000000	0.000000	-0.527907	0.207912	-1.048048	0.000000	0.000000	3.000000	20.000000	0.000000
2703.079287	-0.046364	0.567869	0.172844	78.373627	-6.877864	65.608536	1.496493	0.000000	4.770798	0.000000	0.000000	0.000000	-0.518086	0.222753	-1.095439	0.000000	0.000000	3.000000	20.000000	0.000000
2703.082621	-0.046364	0.567869	0.172844	78.373627	-6.877864	65.608536	1.496493	0.000000	4.770798	0.000000	0.000000	0.000000	-0.518086	0.222753	-1.095439	0.000000	0.000000	3.000000	20.000000	0.000000
2703.085954	-0.046364	0.567869	0.172844	78.373627	-6.877864	65.608536	1.496493	0.000000	4.770798	0.000000	0.000000	0.000000	-0.518086	0.222753	-1.095439	0.000000	0.000000	3.000000	20.000000	0.000000
2703.089287	-0.047995	0.568618	0.169009	78.657036	-7.364678	64.794617	1.481857	0.000000	4.775364	0.000000	0.000000	0.000000	-0.489279	0.224638	-1.150688	0.000000	0.000000	3.000000	20.000000	0.000000
2703.092621	-0.047995	0.568618	0.169009	78.657036	-7.364678	64.794617	1.481857	0.000000	4.775364	0.000000	0.000000	0.000000	-0.489279	0.224638	-1.150688	0.000000	0.000000	3.000000	20.000000	0.000000
2703.095954	-0.047995	0.568618	0.169009	78.657036	-7.364678	64.794617	1.481857	0.000000	4.775364	0.000000	0.000000	0.000000	-0.489279	0.224638	-1.150688	0.000000	0.000000	3.000000	20.000000	0.000000
2703.099287	-0.049532	0.569377	0.165022	78.903938	-7.728731	64.275040	1.470487	0.000000	4.778877	0.000000	0.000000	0.000000	-0.461081	0.227667	-1.195828	0.000000	0.000000	3.000000	20.000000	0.000000
2703.102621	-0.049532	0.569377	0.165022	78.903938	-7.728731	64.275040	1.470487	0.000000	4.778877	0.000000	0.000000	0.000000	-0.461081	0.227667	-1.195828	0.000000	0.000000	3.000000	20.000000	0.000000
2703.105954	-0.049532	0.569377	0.165022	78.903938	-7.728731	64.275040	1.470487	0.000000	4.778877	0.000000	0.000000	0.000000	-0.461081	0.227667	-1.195828	0.000000	0.000000	3.000000	20.000000	0.000000
2703.109287	-0.051047	0.570210	0.161051	79.100044	-7.997168	64.158707	1.462269	0.000000	4.781398	0.000000	0.000000	0.000000	-0.454620	0.249959	-1.191422	0.000000	0.000000	3.000000	20.000000	0.000000
2703.112621	-0.051047	0.570210	0.161051	79.100044	-7.997168	64.158707	1.462269	0.000000	4.781398	0.000000	0.000000	0.000000	-0.454620	0.249959	-1.191422	0.000000	0.000000	3.000000	20.000000	0.000000
2703.115954	-0.051047	0.570210	0.161051	79.100044	-7.997168	64.158707	1.462269	0.000000	4.781398	0.000000	0.000000	0.000000	-0.454620	0.249959	-1.191422	0.000000	0.000000	3.000000	20.000000	0.000000
2703.119287	-0.052687	0.571150	0.157076	79.265678	-8.226932	64.107529	1.454095	0.000000	4.783890	0.000000	0.000000	0.000000	-0.491802	0.281959	-1.192404	0.000000	0.000000	3.000000	20.000000	0.000000
2703.122621	-0.052687	0.571150	0.157076	79.265678	-8.226932	64.107529	1.454095	0.000000	4.783890	0.000000	0.000000	0.000000	-0.491802	0.281959	-1.192404	0.000000	0.000000	3.000000	20.000000	0.000000
2703.125954	-0.052687	0.571150	0.157076	79.265678	-8.226932	64.107529	1.454095	0.000000	4.783890	0.000000	0.000000	0.000000	-0.491802	0.281959	-1.192404	0.000000	0.000000	3.000000	20.000000	0.000000
2703.129287	-0.054511	0.572155	0.153156	79.415779	-8.466490	64.069954	1.442059	0.000000	4.787532	0.000000	0.000000	0.000000	-0.547251	0.301433	-1.176220	0.000000	0.000000	3.000000	20.000000	0.000000
2703.132621	-0.054511	0.572155	0.153156	79.415779	-8.466490	64.069954	1.442059	0.000000	4.787532	0.000000	0.000000	0.000000	-0.547251	0.301433	-1.176220	0.000000	0.000000	3.000000	20.000000	0.000000
2703.135954	-0.054511	0.572155	0.153156	79.415779	-8.466490	64.069954	1.442059	0.000000	4.787532	0.000000	0.000000	0.000000	-0.547251	0.301433	-1.176220	0.000000	0.000000	3.000000	20.000000	0.000000
2703.139287	-0.056596	0.573157	0.149200	79.561012	-8.613698	64.158676	1.423594	0.000000	4.793056	0.000000	0.000000	0.000000	-0.625462	0.300739	-1.186684	0.000000	0.000000	3.000000	20.000000	0.000000
2703.142621	-0.056596	0.573157	0.149200	79.561012	-8.613698	64.158676	1.423594	0.000000	4.793056	0.000000	0.000000	0.000000	-0.625462	0.300739	-1.186684	0.000000	0.000000	3.000000	20.000000	0.000000
2703.145954	-0.056596	0.573157	0.149200	79.561012	-8.613698	64.158676	1.423594	0.000000	4.793056	0.000000	0.000000	0.000000	-0.625462	0.300739	-1.186684	0.000000	0.000000	3.000000	20.000000	0.000000
2703.149287	-0.058876	0.574117	0.145183	79.713402	-8.114317	64.927391	1.396663	0.000000	4.800972	0.000000	0.000000	0.000000	-0.683946	0.287925	-1.205116	0.000000	0.000000	3.000000	20.000000	0.000000
2703.152621	-0.058876	0.574117	0.145183	79.713402	-8.114317	64.927391	1.396663	0.000000	4.800972	0.000000	0.000000	0.000000	-0.683946	0.287925	-1.205116	0.000000	0.000000	3.000000	20.000000	0.000000
2703.155954	-0.058876	0.574117	0.145183	79.713402	-8.114317	64.927391	1.396663	0.000000	4.800972	0.000000	0.000000	0.000000	-0.683946	0.287925	-1.205116	0.000000	0.000000	3.000000	20.000000	0.000000
2703.159287	-0.061081	0.575000	0.141041	79.884056	-6.530809	66.593987	1.362680	0.000000	4.810728	0.000000	0.000000	0.000000	-0.661564	0.264843	-1.242572	0.000000	0.000000	3.000000	20.000000	0.000000
2703.162621	-0.061081	0.575000	0.141041	79.884056	-6.530809	66.593987	1.362680	0.000000	4.810728	0.000000	0.000000	0.000000	-0.661564	0.264843	-1.242572	0.000000	0.000000	3.000000	20.000000	0.000000
2703.165954	-0.061081	0.575000	0.141041	79.884056	-6.530809	66.593987	1.362680	0.000000	4.810728	0.000000	0.000000	0.000000	-0.661564	0.264843	-1.242572	0.000000	0.000000	3.000000	20.000000	0.000000
2703.169287	-0.063152	0.575818	0.136759	80.045486	-3.844477	69.164886	1.330002	0.000000	4.819864	0.000000	0.000000	0.000000	-0.621255	0.245381	-1.284762	0.000000	0.000000	3.000000	20.000000	0.000000
2703.172621	-0.063152	0.575818	0.136759	80.045486	-3.844477	69.164886	1.330002	0.000000	4.819864	0.000000	0.000000	0.000000	-0.621255	0.245381	-1.284762	0.000000	0.000000	3.000000	20.000000	0.000000
2703.175954	-0.063152	0.575818	0.136759	80.045486	-3.844477	69.164886	1.330002	0.000000	4.819864	0.000000	0.000000	0.000000	-0.621255	0.245381	-1.284762	0.000000	0.000000	3.000000	20.000000	0.000000
2703.179287	-0.065206	0.576597	0.132374	80.172546	-0.416973	72.551933	1.300811	0.000000	4.827825	0.000000	0.000000	0.000000	-0.616194	0.233765	-1.315262	0.000000	0.000000	3.000000	20.000000	0.000000
2703.182621	-0.065206	0.576597	0.132374	80.172546	-0.416973	72.551933	1.300811	0.000000	4.827825	0.000000	0.000000	0.000000	-0.616194	0.233765	-1.315262	0.000000	0.000000	3.000000	20.000000	0.000000
2703.185954	-0.065206	0.576597	0.132374	80.172546	-0.416973	72.551933	1.300811	0.000000	4.827825	0.000000	0.000000	0.000000	-0.616194	0.233765	-1.315262	0.000000	0.000000	3.000000	20.000000	0.000000
2703.189287	-0.067296	0.577284	0.127873	80.262856	3.037678	76.223969	1.271064	0.000000	4.835742	0.000000	0.000000	0.000000	-0.626938	0.206270	-1.350445	0.000000	0.000000	3.000000	20.000000	0.000000
2703.192621	-0.067296	0.577284	0.127873	80.262856	3.037678	76.223969	1.271064	0.000000	4.835742	0.000000	0.000000	0.000000	-0.626938	0.206270	-1.350445	0.000000	0.000000	3.000000	20.000000	0.000000
2703.195954	-0.067296	0.577284	0.127873	80.262856	3.037678	76.223969	1.271064	0.000000	4.835742	0.000000	0.000000	0.000000	-0.626938	0.206270	-1.350445	0.000000	0.000000	3.000000	20.000000	0.000000
2703.199287	-0.069286	0.577908	0.123321	80.353065	5.706843	79.169456	1.238911	0.000000	4.844079	0.000000	0.000000	0.000000	-0.597197	0.186977	-1.365523	0.000000	0.000000	3.000000	20.000000	0.000000
2703.202621	-0.069286	0.577908	0.123321	80.353065	5.706843	79.169456	1.238911	0.000000	4.844079	0.000000	0.000000	0.000000	-0.597197	0.186977	-1.365523	0.000000	0.000000	3.000000	20.000000	0.000000
2703.205954	-0.069286	0.577908	0.123321	80.353065	5.706843	79.169456	1.238911	0.000000	4.844079	0.000000	0.000000	0.000000	-0.597197	0.186977	-1.365523	0.000000	0.000000	3.000000	20.000000	0.000000
2703.209287	-0.071193	0.578412	0.118612	80.520126	6.710744	80.087593	1.208366	0.000000	4.851789	0.000000	0.000000	0.000000	-0.571972	0.151219	-1.412680	0.000000	0.000000	3.000000	20.000000	0.000000
2703.212621	-0.071193	0.578412	0.118612	80.520126	6.710744	80.087593	1.208366	0.000000	4.851789	0.000000	0.000000	0.000000	-0.571972	0.151219	-1.412680	0.000000	0.000000	3.000000	20.000000	0.000000
2703.215954	-0.071193	0.578412	0.118612	80.520126	6.710744	80.087593	1.208366	0.000000	4.851789	0.000000	0.000000	0.000000	-0.571972	0.151219	-1.412680	0.000000	0.000000	3.000000	20.000000	0.000000
2703.219287	-0.072916	0.578781	0.113840	80.758156	6.465204	79.737732	1.180043	0.000000	4.858755	0.000000	0.000000	0.000000	-0.516868	0.110738	-1.431716	0.000000	0.000000	3.000000	20.000000	0.000000
2703.222621	-0.072916	0.578781	0.113840	80.758156	6.465204	79.737732	1.180043	0.000000	4.858755	0.000000	0.000000	0.000000	-0.516868	0.110738	-1.431716	0.000000	0.000000	3.000000	20.000000	0.000000
2703.225954	-0.072916	0.578781	0.113840	80.758156	6.465204	79.737732	1.180043	0.000000	4.858755	0.000000	0.000000	0.000000	-0.516868	0.110738	-1.431716	0.000000	0.000000	3.000000	20.000000	0.000000
2703.229287	-0.074437	0.579044	0.109061	81.020241	5.978251	79.360062	1.157280	0.000000	4.864227	0.000000	0.000000	0.000000	-0.456497	0.078972	-1.433629	0.000000	0.000000	3.000000	20.000000	0.000000
2703.232621	-0.074437	0.579044	0.109061	81.020241	5.978251	79.360062	1.157280	0.000000	4.864227	0.000000	0.000000	0.000000	-0.456497	0.078972	-1.433629	0.000000	0.000000	3.000000	20.000000	0.000000
2703.235954	-0.074437	0.579044	0.109061	81.020241	5.978251	79.360062	1.157280	0.000000	4.864227	0.000000	0.000000	0.000000	-0.456497	0.078972	-1.433629	0.000000	0.000000	3.000000	20.000000	0.000000
2703.239287	-0.075986	0.579270	0.104332	81.249367	5.567813	78.993332	1.141022	0.000000	4.868066	0.000000	0.000000	0.000000	-0.464638	0.067683	-1.418602	0.000000	0.000000	3.000000	20.000000	0.000000
2703.242621	-0.075986	0.579270	0.104332	81.249367	5.567813	78.993332	1.141022	0.000000	4.868066	0.000000	0.000000	0.000000	-0.464638	0.067683	-1.418602	0.000000	0.000000	3.000000	20.000000	0.000000
2703.245954	-0.075986	0.579270	0.104332	81.249367	5.567813	78.993332	1.141022	0.000000	4.868066	0.000000	0.000000	0.000000	-0.464638	0.067683	-1.418602	0.000000	0.000000	3.000000	20.000000	0.000000
2703.249287	-0.077696	0.579479	0.099652	81.323006	5.166627	78.330681	1.121514	0.000000	4.872598	0.000000	0.000000	0.000000	-0.512930	0.062643	-1.404169	0.000000	0.000000	3.000000	20.000000	0.000000
2703.252621	-0.077696	0.579479	0.099652	81.323006	5.166627	78.330681	1.121514	0.000000	4.872598	0.000000	0.000000	0.000000	-0.512930	0.062643	-1.404169	0.000000	0.000000	3.000000	20.000000	0.000000
2703.255954	-0.077696	0.579479	0.099652	81.323006	5.166627	78.330681	1.121514	0.000000	4.872598	0.000000	0.000000	0.000000	-0.512930	0.062643	-1.404169	0.000000	0.000000	3.000000	20.000000	0.000000
2703.259287	-0.079516	0.579680	0.095064	81.147713	4.618170	77.072472	1.092084	0.000000	4.879278	0.000000	0.000000	0.000000	-0.546078	0.060484	-1.376186	0.000000	0.000000	3.000000	20.000000	0.000000
2703.262621	-0.079516	0.579680	0.095064	81.147713	4.618170	77.072472	1.092084	0.000000	4.879278	0.000000	0.000000	0.000000	-0.546078	0.060484	-1.376186	0.000000	0.000000	3.000000	20.000000	0.000000
2703.265954	-0.079516	0.579680	0.095064	81.147713	4.618170	77.072472	1.092084	0.000000	4.879278	0.000000	0.000000	0.000000	-0.546078	0.060484	-1.376186	0.000000	0.000000	3.000000	20.000000	0.000000
2703.269287	-0.081422	0.579895	0.090591	80.794144	4.016376	75.737190	1.024194	0.000000	4.753224	0.000000	0.000000	0.000000	-0.571681	0.064535	-1.342172	0.000000	0.000000	3.000000	20.000000	0.000000
2703.272621	-0.081422	0.579895	0.090591	80.794144	4.016376	75.737190	1.024194	0.000000	4.753224	0.000000	0.000000	0.000000	-0.571681	0.064535	-1.342172	0.000000	0.000000	3.000000	20.000000	0.000000
2703.275954	-0.081422	0.579895	0.090591	80.794144	4.016376	75.737190	1.024194	0.000000	4.753224	0.000000	0.000000	0.000000	-0.571681	0.064535	-1.342172	0.000000	0.000000	3.000000	20.000000	0.000000
2703.279287	-0.083296	0.580059	0.086162	80.381912	3.953058	75.387245	0.928914	0.000000	4.529528	0.000000	0.000000	0.000000	-0.562291	0.049037	-1.328615	0.000000	0.000000	3.000000	20.000000	0.000000
2703.282621	-0.083296	0.580059	0.086162	80.381912	3.953058	75.387245	0.928914	0.000000	4.529528	0.000000	0.000000	0.000000	-0.562291	0.049037	-1.328615	0.000000	0.000000	3.000000	20.000000	0.000000
2703.285954	-0.083296	0.580059	0.086162	80.381912	3.953058	75.387245	0.928914	0.000000	4.529528	0.000000	0.000000	0.000000	-0.562291	0.049037	-1.328615	0.000000	0.000000	3.000000	20.000000	0.000000
2703.289287	-0.084940	0.580127	0.081678	79.974831	4.372350	75.919518	0.835199	0.000000	4.308093	0.000000	0.000000	0.000000	-0.493274	0.020367	-1.345265	0.000000	0.000000	3.000000	20.000000	0.000000
2703.292621	-0.084940	0.580127	0.081678	79.974831	4.372350	75.919518	0.835199	0.000000	4.308093	0.000000	0.000000	0.000000	-0.493274	0.020367	-1.345265	0.000000	0.000000	3.000000	20.000000	0.000000
2703.295954	-0.084940	0.580127	0.081678	79.974831	4.372350	75.919518	0.835199	0.000000	4.308093	0.000000	0.000000	0.000000	-0.493274	0.020367	-1.345265	0.000000	0.000000	3.000000	20.000000	0.000000
2703.299287	-0.086382	0.580051	0.077126	79.613571	4.781954	76.367264	0.752987	0.000000	4.083882	0.000000	0.000000	0.000000	-0.432429	-0.022723	-1.365494	0.000000	0.000000	3.000000	20.000000	0.000000
2703.302621	-0.086382	0.580051	0.077126	79.613571	4.781954	76.367264	0.752987	0.000000	4.083882	0.000000	0.000000	0.000000	-0.432429	-0.022723	-1.365494	0.000000	0.000000	3.000000	20.000000	0.000000
2703.305954	-0.086382	0.580051	0.077126	79.613571	4.781954	76.367264	0.752987	0.000000	4.083882	0.000000	0.000000	0.000000	-0.432429	-0.022723	-1.365494	0.000000	0.000000	3.000000	20.000000	0.000000
2703.309287	-0.087752	0.579823	0.072509	79.297218	4.787596	76.298981	0.680915	0.000000	3.856299	0.000000	0.000000	0.000000	-0.411224	-0.068385	-1.385055	0.000000	0.000000	3.000000	20.000000	0.000000
2703.312621	-0.087752	0.579823	0.072509	79.297218	4.787596	76.298981	0.680915	0.000000	3.856299	0.000000	0.000000	0.000000	-0.411224	-0.068385	-1.385055	0.000000	0.000000	3.000000	20.000000	0.000000
2703.315954	-0.087752	0.579823	0.072509	79.297218	4.787596	76.298981	0.680915	0.000000	3.856299	0.000000	0.000000	0.000000	-0.411224	-0.068385	-1.385055	0.000000	0.000000	3.000000	20.000000	0.000000
2703.319287	-0.089135	0.579567	0.068013	79.018997	4.268740	75.938972	0.612378	0.000000	3.625457	0.000000	0.000000	0.000000	-0.414826	-0.076765	-1.348709	0.000000	0.000000	3.000000	20.000000	0.000000
2703.322621	-0.089135	0.579567	0.068013	79.018997	4.268740	75.938972	0.612378	0.000000	3.625457	0.000000	0.000000	0.000000	-0.414826	-0.076765	-1.348709	0.000000	0.000000	3.000000	20.000000	0.000000
2703.325954	-0.089135	0.579567	0.068013	79.018997	4.268740	75.938972	0.612378	0.000000	3.625457	0.000000	0.000000	0.000000	-0.414826	-0.076765	-1.348709	0.000000	0.000000	3.000000	20.000000	0.000000
2703.329287	-0.090643	0.579303	0.063700	78.758324	3.568800	75.499031	0.543240	0.000000	3.400672	0.000000	0.000000	0.000000	-0.452474	-0.079138	-1.293929	0.000000	0.000000	3.000000	20.000000	0.000000
2703.332621	-0.090643	0.579303	0.063700	78.758324	3.568800	75.499031	0.543240	0.000000	3.400672	0.000000	0.000000	0.000000	-0.452474	-0.079138	-1.293929	0.000000	0.000000	3.000000	20.000000	0.000000
2703.335954	-0.090643	0.579303	0.063700	78.758324	3.568800	75.499031	0.543240	0.000000	3.400672	0.000000	0.000000	0.000000	-0.452474	-0.079138	-1.293929	0.000000	0.000000	3.000000	20.000000	0.000000
2703.339287	-0.092209	0.579072	0.059616	78.491745	3.176502	75.417084	0.467828	0.000000	3.185017	0.000000	0.000000	0.000000	-0.469754	-0.069447	-1.225226	0.000000	0.000000	3.000000	20.000000	0.000000
2703.342621	-0.092209	0.579072	0.059616	78.491745	3.176502	75.417084	0.467828	0.000000	3.185017	0.000000	0.000000	0.000000	-0.469754	-0.069447	-1.225226	0.000000	0.000000	3.000000	20.000000	0.000000
2703.345954	-0.092209	0.579072	0.059616	78.491745	3.176502	75.417084	0.467828	0.000000	3.185017	0.000000	0.000000	0.000000	-0.469754	-0.069447	-1.225226	0.000000	0.000000	3.000000	20.000000	0.000000
2703.349287	-0.093753	0.578818	0.055728	78.224617	3.468313	76.055313	0.389536	0.000000	2.980813	0.000000	0.000000	0.000000	-0.463191	-0.076204	-1.166463	0.000000	0.000000	3.000000	20.000000	0.000000
2703.352621	-0.093753	0.578818	0.055728	78.224617	3.468313	76.055313	0.389536	0.000000	2.980813	0.000000	0.000000	0.000000	-0.463191	-0.076204	-1.166463	0.000000	0.000000	3.000000	20.000000	0.000000
2703.355954	-0.093753	0.578818	0.055728	78.224617	3.468313	76.055313	0.389536	0.000000	2.980813	0.000000	0.000000	0.000000	-0.463191	-0.076204	-1.166463	0.000000	0.000000	3.000000	20.000000	0.000000
2703.359287	-0.095280	0.578544	0.051910	77.960960	4.363757	77.155792	0.312337	0.000000	2.786403	0.000000	0.000000	0.000000	-0.457975	-0.082117	-1.145455	0.000000	0.000000	3.000000	20.000000	0.000000
2703.362621	-0.095280	0.578544	0.051910	77.960960	4.363757	77.155792	0.312337	0.000000	2.786403	0.000000	0.000000	0.000000	-0.457975	-0.082117	-1.145455	0.000000	0.000000	3.000000	20.000000	0.000000
2703.365954	-0.095280	0.578544	0.051910	77.960960	4.363757	77.155792	0.312337	0.000000	2.786403	0.000000	0.000000	0.000000	-0.457975	-0.082117	-1.145455	0.000000	0.000000	3.000000	20.000000	0.000000
2703.369287	-0.096866	0.578242	0.048171	77.703651	5.781187	78.737732	0.236008	0.000000	2.595494	0.000000	0.000000	0.000000	-0.475979	-0.090587	-1.121525	0.000000	0.000000	3.000000	20.000000	0.000000
2703.372621	-0.096866	0.578242	0.048171	77.703651	5.781187	78.737732	0.236008	0.000000	2.595494	0.000000	0.000000	0.000000	-0.475979	-0.090587	-1.121525	0.000000	0.000000	3.000000	20.000000	0.000000
2703.375954	-0.096866	0.578242	0.048171	77.703651	5.781187	78.737732	0.236008	0.000000	2.595494	0.000000	0.000000	0.000000	-0.475979	-0.090587	-1.121525	0.000000	0.000000	3.000000	20.000000	0.000000
2703.379287	-0.098452	0.577941	0.044454	77.446548	7.573352	80.835983	0.156679	0.000000	2.408573	0.000000	0.000000	0.000000	-0.475627	-0.090308	-1.115229	0.000000	0.000000	3.000000	20.000000	0.000000
2703.382621	-0.098452	0.577941	0.044454	77.446548	7.573352	80.835983	0.156679	0.000000	2.408573	0.000000	0.000000	0.000000	-0.475627	-0.090308	-1.115229	0.000000	0.000000	3.000000	20.000000	0.000000
2703.385954	-0.098452	0.577941	0.044454	77.446548	7.573352	80.835983	0.156679	0.000000	2.408573	0.000000	0.000000	0.000000	-0.475627	-0.090308	-1.115229	0.000000	0.000000	3.000000	20.000000	0.000000
2703.389287	-0.100022	0.577623	0.040808	77.219002	9.345227	82.887840	0.077407	0.000000	2.222701	0.000000	0.000000	0.000000	-0.470912	-0.095460	-1.093740	0.000000	0.000000	3.000000	20.000000	0.000000
2703.392621	-0.100022	0.577623	0.040808	77.219002	9.345227	82.887840	0.077407	0.000000	2.222701	0.000000	0.000000	0.000000	-0.470912	-0.095460	-1.093740	0.000000	0.000000	3.000000	20.000000	0.000000
2703.395954	-0.100022	0.577623	0.040808	77.219002	9.345227	82.887840	0.077407	0.000000	2.222701	0.000000	0.000000	0.000000	-0.470912	-0.095460	-1.093740	0.000000	0.000000	3.000000	20.000000	0.000000
2703.399287	-0.101437	0.577261	0.037270	77.087875	10.670061	84.258789	-0.001078	0.000000	2.040411	0.000000	0.000000	0.000000	-0.424685	-0.108609	-1.061445	0.000000	0.000000	3.000000	20.000000	0.000000
2703.402621	-0.101437	0.577261	0.037270	77.087875	10.670061	84.258789	-0.001078	0.000000	2.040411	0.000000	0.000000	0.000000	-0.424685	-0.108609	-1.061445	0.000000	0.000000	3.000000	20.000000	0.000000
2703.405954	-0.101437	0.577261	0.037270	77.087875	10.670061	84.258789	-0.001078	0.000000	2.040411	0.000000	0.000000	0.000000	-0.424685	-0.108609	-1.061445	0.000000	0.000000	3.000000	20.000000	0.000000
2703.409287	-0.102688	0.576810	0.033769	77.129669	11.134461	84.430893	-0.071859	0.000000	1.863504	0.000000	0.000000	0.000000	-0.375183	-0.135294	-1.050268	0.000000	0.000000	3.000000	20.000000	0.000000
2703.412621	-0.102688	0.576810	0.033769	77.129669	11.134461	84.430893	-0.071859	0.000000	1.863504	0.000000	0.000000	0.000000	-0.375183	-0.135294	-1.050268	0.000000	0.000000	3.000000	20.000000	0.000000
2703.415954	-0.102688	0.576810	0.033769	77.129669	11.134461	84.430893	-0.071859	0.000000	1.863504	0.000000	0.000000	0.000000	-0.375183	-0.135294	-1.050268	0.000000	0.000000	3.000000	20.000000	0.000000
2703.419287	-0.103856	0.576254	0.030338	77.309532	10.874919	83.939301	-0.134390	0.000000	1.688459	0.000000	0.000000	0.000000	-0.350356	-0.166831	-1.029502	0.000000	0.000000	3.000000	20.000000	0.000000
2703.422621	-0.103856	0.576254	0.030338	77.309532	10.874919	83.939301	-0.134390	0.000000	1.688459	0.000000	0.000000	0.000000	-0.350356	-0.166831	-1.029502	0.000000	0.000000	3.000000	20.000000	0.000000
2703.425954	-0.103856	0.576254	0.030338	77.309532	10.874919	83.939301	-0.134390	0.000000	1.688459	0.000000	0.000000	0.000000	-0.350356	-0.166831	-1.029502	0.000000	0.000000	3.000000	20.000000	0.000000
2703.429287	-0.104949	0.575642	0.027115	77.508904	10.296960	83.393227	-0.192782	0.000000	1.516876	0.000000	0.000000	0.000000	-0.328033	-0.183487	-0.966629	0.000000	0.000000	3.000000	20.000000	0.000000
2703.432621	-0.104949	0.575642	0.027115	77.508904	10.296960	83.393227	-0.192782	0.000000	1.516876	0.000000	0.000000	0.000000	-0.328033	-0.183487	-0.966629	0.000000	0.000000	3.000000	20.000000	0.000000
2703.435954	-0.104949	0.575642	0.027115	77.508904	10.296960	83.393227	-0.192782	0.000000	1.516876	0.000000	0.000000	0.000000	-0.328033	-0.183487	-0.966629	0.000000	0.000000	3.000000	20.000000	0.000000
2703.439287	-0.106083	0.575140	0.024171	77.636124	9.647237	82.800270	-0.247454	0.000000	1.355771	0.000000	0.000000	0.000000	-0.340105	-0.150464	-0.883267	0.000000	0.000000	3.000000	20.000000	0.000000
2703.442621	-0.106083	0.575140	0.024171	77.636124	9.647237	82.800270	-0.247454	0.000000	1.355771	0.000000	0.000000	0.000000	-0.340105	-0.150464	-0.883267	0.000000	0.000000	3.000000	20.000000	0.000000
2703.445954	-0.106083	0.575140	0.024171	77.636124	9.647237	82.800270	-0.247454	0.000000	1.355771	0.000000	0.000000	0.000000	-0.340105	-0.150464	-0.883267	0.000000	0.000000	3.000000	20.000000	0.000000
2703.449287	-0.107289	0.574714	0.021531	77.656815	9.096489	82.395889	-0.304139	0.000000	1.208560	0.000000	0.000000	0.000000	-0.361992	-0.127983	-0.792186	0.000000	0.000000	3.000000	20.000000	0.000000
2703.452621	-0.107289	0.574714	0.021531	77.656815	9.096489	82.395889	-0.304139	0.000000	1.208560	0.000000	0.000000	0.000000	-0.361992	-0.127983	-0.792186	0.000000	0.000000	3.000000	20.000000	0.000000
2703.455954	-0.107289	0.574714	0.021531	77.656815	9.096489	82.395889	-0.304139	0.000000	1.208560	0.000000	0.000000	0.000000	-0.361992	-0.127983	-0.792186	0.000000	0.000000	3.000000	20.000000	0.000000
2703.459287	-0.108566	0.574398	0.019165	77.592468	8.738680	82.273788	-0.364471	0.000000	1.076529	0.000000	0.000000	0.000000	-0.382895	-0.094744	-0.709525	0.000000	0.000000	3.000000	20.000000	0.000000
2703.462621	-0.108566	0.574398	0.019165	77.592468	8.738680	82.273788	-0.364471	0.000000	1.076529	0.000000	0.000000	0.000000	-0.382895	-0.094744	-0.709525	0.000000	0.000000	3.000000	20.000000	0.000000
2703.465954	-0.108566	0.574398	0.019165	77.592468	8.738680	82.273788	-0.364471	0.000000	1.076529	0.000000	0.000000	0.000000	-0.382895	-0.094744	-0.709525	0.000000	0.000000	3.000000	20.000000	0.000000
2703.469287	-0.109962	0.574129	0.016971	77.513878	8.612737	82.459091	-0.428286	0.000000	0.958274	0.000000	0.000000	0.000000	-0.418751	-0.080758	-0.658217	0.000000	0.000000	3.000000	20.000000	0.000000
2703.472621	-0.109962	0.574129	0.016971	77.513878	8.612737	82.459091	-0.428286	0.000000	0.958274	0.000000	0.000000	0.000000	-0.418751	-0.080758	-0.658217	0.000000	0.000000	3.000000	20.000000	0.000000
2703.475954	-0.109962	0.574129	0.016971	77.513878	8.612737	82.459091	-0.428286	0.000000	0.958274	0.000000	0.000000	0.000000	-0.418751	-0.080758	-0.658217	0.000000	0.000000	3.000000	20.000000	0.000000
2703.479287	-0.111420	0.573879	0.014902	77.447273	8.858088	83.050697	-0.498078	0.000000	0.848572	0.000000	0.000000	0.000000	-0.437526	-0.075006	-0.620725	0.000000	0.000000	3.000000	20.000000	0.000000
2703.482621	-0.111420	0.573879	0.014902	77.447273	8.858088	83.050697	-0.498078	0.000000	0.848572	0.000000	0.000000	0.000000	-0.437526	-0.075006	-0.620725	0.000000	0.000000	3.000000	20.000000	0.000000
2703.485954	-0.111420	0.573879	0.014902	77.447273	8.858088	83.050697	-0.498078	0.000000	0.848572	0.000000	0.000000	0.000000	-0.437526	-0.075006	-0.620725	0.000000	0.000000	3.000000	20.000000	0.000000
2703.489287	-0.112841	0.573594	0.012929	77.389893	9.415728	83.628380	-0.570999	0.000000	0.745117	0.000000	0.000000	0.000000	-0.426251	-0.085412	-0.591901	0.000000	0.000000	3.000000	20.000000	0.000000
2703.492621	-0.112841	0.573594	0.012929	77.389893	9.415728	83.628380	-0.570999	0.000000	0.745117	0.000000	0.000000	0.000000	-0.426251	-0.085412	-0.591901	0.000000	0.000000	3.000000	20.000000	0.000000
2703.495954	-0.112841	0.573594	0.012929	77.389893	9.415728	83.628380	-0.570999	0.000000	0.745117	0.000000	0.000000	0.000000	-0.426251	-0.085412	-0.591901	0.000000	0.000000	3.000000	20.000000	0.000000
2703.499287	-0.114237	0.573292	0.011002	77.341675	10.302233	84.145882	-0.642041	0.000000	0.646467	0.000000	0.000000	0.000000	-0.418784	-0.090703	-0.578306	0.000000	0.000000	3.000000	20.000000	0.000000
2703.502621	-0.114237	0.573292	0.011002	77.341675	10.302233	84.145882	-0.642041	0.000000	0.646467	0.000000	0.000000	0.000000	-0.418784	-0.090703	-0.578306	0.000000	0.000000	3.000000	20.000000	0.000000
2703.505954	-0.114237	0.573292	0.011002	77.341675	10.302233	84.145882	-0.642041	0.000000	0.646467	0.000000	0.000000	0.000000	-0.418784	-0.090703	-0.578306	0.000000	0.000000	3.000000	20.000000	0.000000
2703.509287	-0.115520	0.572908	0.009046	77.297363	11.445202	85.014374	-0.711839	0.000000	0.550083	0.000000	0.000000	0.000000	-0.384940	-0.115109	-0.586681	0.000000	0.000000	3.000000	20.000000	0.000000
2703.512621	-0.115520	0.572908	0.009046	77.297363	11.445202	85.014374	-0.711839	0.000000	0.550083	0.000000	0.000000	0.000000	-0.384940	-0.115109	-0.586681	0.000000	0.000000	3.000000	20.000000	0.000000
2703.515954	-0.115520	0.572908	0.009046	77.297363	11.445202	85.014374	-0.711839	0.000000	0.550083	0.000000	0.000000	0.000000	-0.384940	-0.115109	-0.586681	0.000000	0.000000	3.000000	20.000000	0.000000
2703.519287	-0.116682	0.572408	0.007029	77.264252	12.598269	86.350052	-0.775995	0.000000	0.452303	0.000000	0.000000	0.000000	-0.348725	-0.150116	-0.604975	0.000000	0.000000	3.000000	20.000000	0.000000
2703.522621	-0.116682	0.572408	0.007029	77.264252	12.598269	86.350052	-0.775995	0.000000	0.452303	0.000000	0.000000	0.000000	-0.348725	-0.150116	-0.604975	0.000000	0.000000	3.000000	20.000000	0.000000
2703.525954	-0.116682	0.572408	0.007029	77.264252	12.598269	86.350052	-0.775995	0.000000	0.452303	0.000000	0.000000	0.000000	-0.348725	-0.150116	-0.604975	0.000000	0.000000	3.000000	20.000000	0.000000
2703.529287	-0.117727	0.571746	0.004873	77.278595	13.392968	87.519981	-0.834116	0.000000	0.351473	0.000000	0.000000	0.000000	-0.313520	-0.198561	-0.646899	0.000000	0.000000	3.000000	20.000000	0.000000
2703.532621	-0.117727	0.571746	0.004873	77.278595	13.392968	87.519981	-0.834116	0.000000	0.351473	0.000000	0.000000	0.000000	-0.313520	-0.198561	-0.646899	0.000000	0.000000	3.000000	20.000000	0.000000
2703.535954	-0.117727	0.571746	0.004873	77.278595	13.392968	87.519981	-0.834116	0.000000	0.351473	0.000000	0.000000	0.000000	-0.313520	-0.198561	-0.646899	0.000000	0.000000	3.000000	20.000000	0.000000
2703.539287	-0.118672	0.570989	0.002735	77.228867	13.139337	87.495872	-0.886369	0.000000	0.243657	0.000000	0.000000	0.000000	-0.283345	-0.227021	-0.641362	0.000000	0.000000	3.000000	20.000000	0.000000
2703.542621	-0.118672	0.570989	0.002735	77.228867	13.139337	87.495872	-0.886369	0.000000	0.243657	0.000000	0.000000	0.000000	-0.283345	-0.227021	-0.641362	0.000000	0.000000	3.000000	20.000000	0.000000
2703.545954	-0.118672	0.570989	0.002735	77.228867	13.139337	87.495872	-0.886369	0.000000	0.243657	0.000000	0.000000	0.000000	-0.283345	-0.227021	-0.641362	0.000000	0.000000	3.000000	20.000000	0.000000
2703.549287	-0.119676	0.570309	0.000780	76.943596	11.923439	86.477455	-0.933593	0.000000	0.136763	0.000000	0.000000	0.000000	-0.301134	-0.204033	-0.586705	0.000000	0.000000	3.000000	20.000000	0.000000
2703.552621	-0.119676	0.570309	0.000780	76.943596	11.923439	86.477455	-0.933593	0.000000	0.136763	0.000000	0.000000	0.000000	-0.301134	-0.204033	-0.586705	0.000000	0.000000	3.000000	20.000000	0.000000
2703.555954	-0.119676	0.570309	0.000780	76.943596	11.923439	86.477455	-0.933593	0.000000	0.136763	0.000000	0.000000	0.000000	-0.301134	-0.204033	-0.586705	0.000000	0.000000	3.000000	20.000000	0.000000
2703.559287	-0.120719	0.569610	-0.000987	76.533592	10.431862	85.143517	-0.983782	0.000000	0.038979	0.000000	0.000000	0.000000	-0.313023	-0.209717	-0.529916	0.000000	0.000000	3.000000	20.000000	0.000000
2703.562621	-0.120719	0.569610	-0.000987	76.533592	10.431862	85.143517	-0.983782	0.000000	0.038979	0.000000	0.000000	0.000000	-0.313023	-0.209717	-0.529916	0.000000	0.000000	3.000000	20.000000	0.000000
2703.565954	-0.120719	0.569610	-0.000987	76.533592	10.431862	85.143517	-0.983782	0.000000	0.038979	0.000000	0.000000	0.000000	-0.313023	-0.209717	-0.529916	0.000000	0.000000	3.000000	20.000000	0.000000
2703.569287	-0.121833	0.568954	-0.002542	76.100647	9.006991	83.778442	-1.035953	0.000000	-0.049340	0.000000	0.000000	0.000000	-0.334214	-0.196915	-0.466422	0.000000	0.000000	3.000000	20.000000	0.000000
2703.572621	-0.121833	0.568954	-0.002542	76.100647	9.006991	83.778442	-1.035953	0.000000	-0.049340	0.000000	0.000000	0.000000	-0.334214	-0.196915	-0.466422	0.000000	0.000000	3.000000	20.000000	0.000000
2703.575954	-0.121833	0.568954	-0.002542	76.100647	9.006991	83.778442	-1.035953	0.000000	-0.049340	0.000000	0.000000	0.000000	-0.334214	-0.196915	-0.466422	0.000000	0.000000	3.000000	20.000000	0.000000
2703.579287	-0.123089	0.568338	-0.003971	75.678345	7.761155	82.489281	-1.091655	0.000000	-0.127077	0.000000	0.000000	0.000000	-0.376730	-0.184722	-0.428717	0.000000	0.000000	3.000000	20.000000	0.000000
2703.582621	-0.123089	0.568338	-0.003971	75.678345	7.761155	82.489281	-1.091655	0.000000	-0.127077	0.000000	0.000000	0.000000	-0.376730	-0.184722	-0.428717	0.000000	0.000000	3.000000	20.000000	0.000000
2703.585954	-0.123089	0.568338	-0.003971	75.678345	7.761155	82.489281	-1.091655	0.000000	-0.127077	0.000000	0.000000	0.000000	-0.376730	-0.184722	-0.428717	0.000000	0.000000	3.000000	20.000000	0.000000
2703.589287	-0.124444	0.567763	-0.005263	75.278656	6.721948	81.200874	-1.154443	0.000000	-0.198530	0.000000	0.000000	0.000000	-0.406590	-0.172621	-0.387692	0.000000	0.000000	3.000000	20.000000	0.000000
2703.592621	-0.124444	0.567763	-0.005263	75.278656	6.721948	81.200874	-1.154443	0.000000	-0.198530	0.000000	0.000000	0.000000	-0.406590	-0.172621	-0.387692	0.000000	0.000000	3.000000	20.000000	0.000000
2703.595954	-0.124444	0.567763	-0.005263	75.278656	6.721948	81.200874	-1.154443	0.000000	-0.198530	0.000000	0.000000	0.000000	-0.406590	-0.172621	-0.387692	0.000000	0.000000	3.000000	20.000000	0.000000
2703.599287	-0.125900	0.567227	-0.006419	74.896584	5.935781	80.089920	-1.222209	0.000000	-0.263146	0.000000	0.000000	0.000000	-0.436815	-0.160596	-0.346827	0.000000	0.000000	3.000000	20.000000	0.000000
2703.602621	-0.125900	0.567227	-0.006419	74.896584	5.935781	80.089920	-1.222209	0.000000	-0.263146	0.000000	0.000000	0.000000	-0.436815	-0.160596	-0.346827	0.000000	0.000000	3.000000	20.000000	0.000000
2703.605954	-0.125900	0.567227	-0.006419	74.896584	5.935781	80.089920	-1.222209	0.000000	-0.263146	0.000000	0.000000	0.000000	-0.436815	-0.160596	-0.346827	0.000000	0.000000	3.000000	20.000000	0.000000
2703.609287	-0.127449	0.566696	-0.007474	74.523682	5.448785	79.313591	-1.295011	0.000000	-0.320950	0.000000	0.000000	0.000000	-0.464550	-0.159232	-0.316383	0.000000	0.000000	3.000000	20.000000	0.000000
2703.612621	-0.127449	0.566696	-0.007474	74.523682	5.448785	79.313591	-1.295011	0.000000	-0.320950	0.000000	0.000000	0.000000	-0.464550	-0.159232	-0.316383	0.000000	0.000000	3.000000	20.000000	0.000000
2703.615954	-0.127449	0.566696	-0.007474	74.523682	5.448785	79.313591	-1.295011	0.000000	-0.320950	0.000000	0.000000	0.000000	-0.464550	-0.159232	-0.316383	0.000000	0.000000	3.000000	20.000000	0.000000
2703.619287	-0.128999	0.566178	-0.008426	74.166557	5.282487	79.037842	-1.372436	0.000000	-0.373681	0.000000	0.000000	0.000000	-0.465058	-0.155509	-0.285671	0.000000	0.000000	3.000000	20.000000	0.000000
2703.622621	-0.128999	0.566178	-0.008426	74.166557	5.282487	79.037842	-1.372436	0.000000	-0.373681	0.000000	0.000000	0.000000	-0.465058	-0.155509	-0.285671	0.000000	0.000000	3.000000	20.000000	0.000000
2703.625954	-0.128999	0.566178	-0.008426	74.166557	5.282487	79.037842	-1.372436	0.000000	-0.373681	0.000000	0.000000	0.000000	-0.465058	-0.155509	-0.285671	0.000000	0.000000	3.000000	20.000000	0.000000
2703.629287	-0.130524	0.565680	-0.009292	73.836929	5.503389	79.434387	-1.449946	0.000000	-0.421292	0.000000	0.000000	0.000000	-0.457584	-0.149500	-0.259899	0.000000	0.000000	3.000000	20.000000	0.000000
2703.632621	-0.130524	0.565680	-0.009292	73.836929	5.503389	79.434387	-1.449946	0.000000	-0.421292	0.000000	0.000000	0.000000	-0.457584	-0.149500	-0.259899	0.000000	0.000000	3.000000	20.000000	0.000000
2703.635954	-0.130524	0.565680	-0.009292	73.836929	5.503389	79.434387	-1.449946	0.000000	-0.421292	0.000000	0.000000	0.000000	-0.457584	-0.149500	-0.259899	0.000000	0.000000	3.000000	20.000000	0.000000
2703.639287	-0.131983	0.565157	-0.010140	73.592560	6.120804	80.285347	-1.526210	0.000000	-0.464609	0.000000	0.000000	0.000000	-0.437548	-0.156916	-0.254310	0.000000	0.000000	3.000000	20.000000	0.000000
2703.642621	-0.131983	0.565157	-0.010140	73.592560	6.120804	80.285347	-1.526210	0.000000	-0.464609	0.000000	0.000000	0.000000	-0.437548	-0.156916	-0.254310	0.000000	0.000000	3.000000	20.000000	0.000000
2703.645954	-0.131983	0.565157	-0.010140	73.592560	6.120804	80.285347	-1.526210	0.000000	-0.464609	0.000000	0.000000	0.000000	-0.437548	-0.156916	-0.254310	0.000000	0.000000	3.000000	20.000000	0.000000
2703.649287	-0.133331	0.564634	-0.010961	73.452164	7.076964	81.542007	-1.599135	0.000000	-0.506994	0.000000	0.000000	0.000000	-0.404401	-0.156708	-0.246444	0.000000	0.000000	3.000000	20.000000	0.000000
2703.652621	-0.133331	0.564634	-0.010961	73.452164	7.076964	81.542007	-1.599135	0.000000	-0.506994	0.000000	0.000000	0.000000	-0.404401	-0.156708	-0.246444	0.000000	0.000000	3.000000	20.000000	0.000000
2703.655954	-0.133331	0.564634	-0.010961	73.452164	7.076964	81.542007	-1.599135	0.000000	-0.506994	0.000000	0.000000	0.000000	-0.404401	-0.156708	-0.246444	0.000000	0.000000	3.000000	20.000000	0.000000
2703.659287	-0.134600	0.564148	-0.011728	73.315590	8.053720	82.854950	-1.666535	0.000000	-0.548068	0.000000	0.000000	0.000000	-0.380878	-0.145985	-0.229955	0.000000	0.000000	3.000000	20.000000	0.000000
2703.662621	-0.134600	0.564148	-0.011728	73.315590	8.053720	82.854950	-1.666535	0.000000	-0.548068	0.000000	0.000000	0.000000	-0.380878	-0.145985	-0.229955	0.000000	0.000000	3.000000	20.000000	0.000000
2703.665954	-0.134600	0.564148	-0.011728	73.315590	8.053720	82.854950	-1.666535	0.000000	-0.548068	0.000000	0.000000	0.000000	-0.380878	-0.145985	-0.229955	0.000000	0.000000	3.000000	20.000000	0.000000
2703.669287	-0.135771	0.563766	-0.012357	73.170097	8.933248	84.251450	-1.730015	0.000000	-0.586394	0.000000	0.000000	0.000000	-0.351164	-0.114369	-0.188864	0.000000	0.000000	3.000000	20.000000	0.000000
2703.672621	-0.135771	0.563766	-0.012357	73.170097	8.933248	84.251450	-1.730015	0.000000	-0.586394	0.000000	0.000000	0.000000	-0.351164	-0.114369	-0.188864	0.000000	0.000000	3.000000	20.000000	0.000000
2703.675954	-0.135771	0.563766	-0.012357	73.170097	8.933248	84.251450	-1.730015	0.000000	-0.586394	0.000000	0.000000	0.000000	-0.351164	-0.114369	-0.188864	0.000000	0.000000	3.000000	20.000000	0.000000
2703.679287	-0.136796	0.563473	-0.012853	73.024765	9.674292	85.609703	-1.788542	0.000000	-0.617871	0.000000	0.000000	0.000000	-0.307668	-0.088092	-0.148677	0.000000	0.000000	3.000000	20.000000	0.000000
2703.682621	-0.136796	0.563473	-0.012853	73.024765	9.674292	85.609703	-1.788542	0.000000	-0.617871	0.000000	0.000000	0.000000	-0.307668	-0.088092	-0.148677	0.000000	0.000000	3.000000	20.000000	0.000000
2703.685954	-0.136796	0.563473	-0.012853	73.024765	9.674292	85.609703	-1.788542	0.000000	-0.617871	0.000000	0.000000	0.000000	-0.307668	-0.088092	-0.148677	0.000000	0.000000	3.000000	20.000000	0.000000
2703.689287	-0.137836	0.563278	-0.013151	72.902229	10.208150	86.661110	-1.839820	0.000000	-0.642651	0.000000	0.000000	0.000000	-0.311976	-0.058584	-0.089306	0.000000	0.000000	3.000000	20.000000	0.000000
2703.692621	-0.137836	0.563278	-0.013151	72.902229	10.208150	86.661110	-1.839820	0.000000	-0.642651	0.000000	0.000000	0.000000	-0.311976	-0.058584	-0.089306	0.000000	0.000000	3.000000	20.000000	0.000000
2703.695954	-0.137836	0.563278	-0.013151	72.902229	10.208150	86.661110	-1.839820	0.000000	-0.642651	0.000000	0.000000	0.000000	-0.311976	-0.058584	-0.089306	0.000000	0.000000	3.000000	20.000000	0.000000
2703.699287	-0.138908	0.563187	-0.013348	72.822334	10.425047	87.225388	-1.891816	0.000000	-0.657535	0.000000	0.000000	0.000000	-0.321390	-0.027195	-0.059336	0.000000	0.000000	3.000000	20.000000	0.000000
2703.702621	-0.138908	0.563187	-0.013348	72.822334	10.425047	87.225388	-1.891816	0.000000	-0.657535	0.000000	0.000000	0.000000	-0.321390	-0.027195	-0.059336	0.000000	0.000000	3.000000	20.000000	0.000000
2703.705954	-0.138908	0.563187	-0.013348	72.822334	10.425047	87.225388	-1.891816	0.000000	-0.657535	0.000000	0.000000	0.000000	-0.321390	-0.027195	-0.059336	0.000000	0.000000	3.000000	20.000000	0.000000
2703.709287	-0.139994	0.563220	-0.013354	72.797188	10.315407	87.273300	-1.945381	0.000000	-0.667424	0.000000	0.000000	0.000000	-0.325876	0.009872	-0.001663	0.000000	0.000000	3.000000	20.000000	0.000000
2703.712621	-0.139994	0.563220	-0.013354	72.797188	10.315407	87.273300	-1.945381	0.000000	-0.667424	0.000000	0.000000	0.000000	-0.325876	0.009872	-0.001663	0.000000	0.000000	3.000000	20.000000	0.000000
2703.715954	-0.139994	0.563220	-0.013354	72.797188	10.315407	87.273300	-1.945381	0.000000	-0.667424	0.000000	0.000000	0.000000	-0.325876	0.009872	-0.001663	0.000000	0.000000	3.000000	20.000000	0.000000
2703.719287	-0.141038	0.563324	-0.013205	72.772736	10.122967	87.180382	-1.999694	0.000000	-0.667701	0.000000	0.000000	0.000000	-0.313203	0.031220	0.044635	0.000000	0.000000	3.000000	20.000000	0.000000
2703.722621	-0.141038	0.563324	-0.013205	72.772736	10.122967	87.180382	-1.999694	0.000000	-0.667701	0.000000	0.000000	0.000000	-0.313203	0.031220	0.044635	0.000000	0.000000	3.000000	20.000000	0.000000
2703.725954	-0.141038	0.563324	-0.013205	72.772736	10.122967	87.180382	-1.999694	0.000000	-0.667701	0.000000	0.000000	0.000000	-0.313203	0.031220	0.044635	0.000000	0.000000	3.000000	20.000000	0.000000
2703.729287	-0.141987	0.563464	-0.012922	72.740471	9.946574	87.084412	-2.051894	0.000000	-0.660262	0.000000	0.000000	0.000000	-0.284809	0.042132	0.084825	0.000000	0.000000	3.000000	20.000000	0.000000
2703.732621	-0.141987	0.563464	-0.012922	72.740471	9.946574	87.084412	-2.051894	0.000000	-0.660262	0.000000	0.000000	0.000000	-0.284809	0.042132	0.084825	0.000000	0.000000	3.000000	20.000000	0.000000
2703.735954	-0.141987	0.563464	-0.012922	72.740471	9.946574	87.084412	-2.051894	0.000000	-0.660262	0.000000	0.000000	0.000000	-0.284809	0.042132	0.084825	0.000000	0.000000	3.000000	20.000000	0.000000
2703.739287	-0.142902	0.563598	-0.012537	72.711090	9.717527	86.909561	-2.099362	0.000000	-0.646125	0.000000	0.000000	0.000000	-0.274364	0.040140	0.115626	0.000000	0.000000	3.000000	20.000000	0.000000
2703.742621	-0.142902	0.563598	-0.012537	72.711090	9.717527	86.909561	-2.099362	0.000000	-0.646125	0.000000	0.000000	0.000000	-0.274364	0.040140	0.115626	0.000000	0.000000	3.000000	20.000000	0.000000
2703.745954	-0.142902	0.563598	-0.012537	72.711090	9.717527	86.909561	-2.099362	0.000000	-0.646125	0.000000	0.000000	0.000000	-0.274364	0.040140	0.115626	0.000000	0.000000	3.000000	20.000000	0.000000
2703.749287	-0.143823	0.563749	-0.012137	72.708992	9.398102	86.580086	-2.145090	0.000000	-0.626854	0.000000	0.000000	0.000000	-0.276467	0.045352	0.120081	0.000000	0.000000	3.000000	20.000000	0.000000
2703.752621	-0.143823	0.563749	-0.012137	72.708992	9.398102	86.580086	-2.145090	0.000000	-0.626854	0.000000	0.000000	0.000000	-0.276467	0.045352	0.120081	0.000000	0.000000	3.000000	20.000000	0.000000
2703.755954	-0.143823	0.563749	-0.012137	72.708992	9.398102	86.580086	-2.145090	0.000000	-0.626854	0.000000	0.000000	0.000000	-0.276467	0.045352	0.120081	0.000000	0.000000	3.000000	20.000000	0.000000
2703.759287	-0.144736	0.563935	-0.011698	72.729126	8.944219	86.031517	-2.191168	0.000000	-0.606840	0.000000	0.000000	0.000000	-0.273887	0.055852	0.131657	0.000000	0.000000	3.000000	20.000000	0.000000
2703.762621	-0.144736	0.563935	-0.011698	72.729126	8.944219	86.031517	-2.191168	0.000000	-0.606840	0.000000	0.000000	0.000000	-0.273887	0.055852	0.131657	0.000000	0.000000	3.000000	20.000000	0.000000
2703.765954	-0.144736	0.563935	-0.011698	72.729126	8.944219	86.031517	-2.191168	0.000000	-0.606840	0.000000	0.000000	0.000000	-0.273887	0.055852	0.131657	0.000000	0.000000	3.000000	20.000000	0.000000
2703.769287	-0.145630	0.564288	-0.011111	72.742584	8.385616	85.330948	-2.236816	0.000000	-0.584897	0.000000	0.000000	0.000000	-0.268014	0.105623	0.176133	0.000000	0.000000	3.000000	20.000000	0.000000
2703.772621	-0.145630	0.564288	-0.011111	72.742584	8.385616	85.330948	-2.236816	0.000000	-0.584897	0.000000	0.000000	0.000000	-0.268014	0.105623	0.176133	0.000000	0.000000	3.000000	20.000000	0.000000
2703.775954	-0.145630	0.564288	-0.011111	72.742584	8.385616	85.330948	-2.236816	0.000000	-0.584897	0.000000	0.000000	0.000000	-0.268014	0.105623	0.176133	0.000000	0.000000	3.000000	20.000000	0.000000
2703.779287	-0.146499	0.564859	-0.010318	72.721779	7.793647	84.582809	-2.281485	0.000000	-0.555542	0.000000	0.000000	0.000000	-0.260782	0.171440	0.237736	0.000000	0.000000	3.000000	20.000000	0.000000
2703.782621	-0.146499	0.564859	-0.010318	72.721779	7.793647	84.582809	-2.281485	0.000000	-0.555542	0.000000	0.000000	0.000000	-0.260782	0.171440	0.237736	0.000000	0.000000	3.000000	20.000000	0.000000
2703.785954	-0.146499	0.564859	-0.010318	72.721779	7.793647	84.582809	-2.281485	0.000000	-0.555542	0.000000	0.000000	0.000000	-0.260782	0.171440	0.237736	0.000000	0.000000	3.000000	20.000000	0.000000
2703.789287	-0.147374	0.565617	-0.009301	72.687759	7.156286	83.757797	-2.324949	0.000000	-0.515919	0.000000	0.000000	0.000000	-0.262633	0.227520	0.305362	0.000000	0.000000	3.000000	20.000000	0.000000
2703.792621	-0.147374	0.565617	-0.009301	72.687759	7.156286	83.757797	-2.324949	0.000000	-0.515919	0.000000	0.000000	0.000000	-0.262633	0.227520	0.305362	0.000000	0.000000	3.000000	20.000000	0.000000
2703.795954	-0.147374	0.565617	-0.009301	72.687759	7.156286	83.757797	-2.324949	0.000000	-0.515919	0.000000	0.000000	0.000000	-0.262633	0.227520	0.305362	0.000000	0.000000	3.000000	20.000000	0.000000
2703.799287	-0.148323	0.566442	-0.008142	72.740654	6.514888	82.829063	-2.368721	0.000000	-0.465025	0.000000	0.000000	0.000000	-0.284477	0.247354	0.347429	0.000000	0.000000	3.000000	20.000000	0.000000
2703.802621	-0.148323	0.566442	-0.008142	72.740654	6.514888	82.829063	-2.368721	0.000000	-0.465025	0.000000	0.000000	0.000000	-0.284477	0.247354	0.347429	0.000000	0.000000	3.000000	20.000000	0.000000
2703.805954	-0.148323	0.566442	-0.008142	72.740654	6.514888	82.829063	-2.368721	0.000000	-0.465025	0.000000	0.000000	0.000000	-0.284477	0.247354	0.347429	0.000000	0.000000	3.000000	20.000000	0.000000
2703.809287	-0.149370	0.567280	-0.006909	72.993240	6.050867	81.955635	-2.416134	0.000000	-0.407120	0.000000	0.000000	0.000000	-0.314279	0.251386	0.369878	0.000000	0.000000	3.000000	20.000000	0.000000
2703.812621	-0.149370	0.567280	-0.006909	72.993240	6.050867	81.955635	-2.416134	0.000000	-0.407120	0.000000	0.000000	0.000000	-0.314279	0.251386	0.369878	0.000000	0.000000	3.000000	20.000000	0.000000
2703.815954	-0.149370	0.567280	-0.006909	72.993240	6.050867	81.955635	-2.416134	0.000000	-0.407120	0.000000	0.000000	0.000000	-0.314279	0.251386	0.369878	0.000000	0.000000	3.000000	20.000000	0.000000
2703.819287	-0.150541	0.568105	-0.005604	73.441566	5.760673	81.159042	-2.468513	0.000000	-0.345474	0.000000	0.000000	0.000000	-0.351316	0.247624	0.391614	0.000000	0.000000	3.000000	20.000000	0.000000
2703.822621	-0.150541	0.568105	-0.005604	73.441566	5.760673	81.159042	-2.468513	0.000000	-0.345474	0.000000	0.000000	0.000000	-0.351316	0.247624	0.391614	0.000000	0.000000	3.000000	20.000000	0.000000
2703.825954	-0.150541	0.568105	-0.005604	73.441566	5.760673	81.159042	-2.468513	0.000000	-0.345474	0.000000	0.000000	0.000000	-0.351316	0.247624	0.391614	0.000000	0.000000	3.000000	20.000000	0.000000
2703.829287	-0.151761	0.568979	-0.004240	73.984741	5.537843	80.390678	-2.527066	0.000000	-0.280205	0.000000	0.000000	0.000000	-0.365918	0.261971	0.409318	0.000000	0.000000	3.000000	20.000000	0.000000
2703.832621	-0.151761	0.568979	-0.004240	73.984741	5.537843	80.390678	-2.527066	0.000000	-0.280205	0.000000	0.000000	0.000000	-0.365918	0.261971	0.409318	0.000000	0.000000	3.000000	20.000000	0.000000
2703.835954	-0.151761	0.568979	-0.004240	73.984741	5.537843	80.390678	-2.527066	0.000000	-0.280205	0.000000	0.000000	0.000000	-0.365918	0.261971	0.409318	0.000000	0.000000	3.000000	20.000000	0.000000
2703.839287	-0.153007	0.569901	-0.002741	74.540154	5.384350	79.725410	-2.588052	0.000000	-0.211985	0.000000	0.000000	0.000000	-0.373858	0.276791	0.449476	0.000000	0.000000	3.000000	20.000000	0.000000
2703.842621	-0.153007	0.569901	-0.002741	74.540154	5.384350	79.725410	-2.588052	0.000000	-0.211985	0.000000	0.000000	0.000000	-0.373858	0.276791	0.449476	0.000000	0.000000	3.000000	20.000000	0.000000
2703.845954	-0.153007	0.569901	-0.002741	74.540154	5.384350	79.725410	-2.588052	0.000000	-0.211985	0.000000	0.000000	0.000000	-0.373858	0.276791	0.449476	0.000000	0.000000	3.000000	20.000000	0.000000
2703.849287	-0.154190	0.570925	-0.001161	75.055542	5.338868	79.245468	-2.650362	0.000000	-0.137073	0.000000	0.000000	0.000000	-0.354934	0.307146	0.474118	0.000000	0.000000	3.000000	20.000000	0.000000
2703.852621	-0.154190	0.570925	-0.001161	75.055542	5.338868	79.245468	-2.650362	0.000000	-0.137073	0.000000	0.000000	0.000000	-0.354934	0.307146	0.474118	0.000000	0.000000	3.000000	20.000000	0.000000
2703.855954	-0.154190	0.570925	-0.001161	75.055542	5.338868	79.245468	-2.650362	0.000000	-0.137073	0.000000	0.000000	0.000000	-0.354934	0.307146	0.474118	0.000000	0.000000	3.000000	20.000000	0.000000
2703.859287	-0.155298	0.572015	0.000468	75.527122	5.415681	78.956680	-2.709517	0.000000	-0.058053	0.000000	0.000000	0.000000	-0.332384	0.326969	0.488840	0.000000	0.000000	3.000000	20.000000	0.000000
2703.862621	-0.155298	0.572015	0.000468	75.527122	5.415681	78.956680	-2.709517	0.000000	-0.058053	0.000000	0.000000	0.000000	-0.332384	0.326969	0.488840	0.000000	0.000000	3.000000	20.000000	0.000000
2703.865954	-0.155298	0.572015	0.000468	75.527122	5.415681	78.956680	-2.709517	0.000000	-0.058053	0.000000	0.000000	0.000000	-0.332384	0.326969	0.488840	0.000000	0.000000	3.000000	20.000000	0.000000
2703.869287	-0.156339	0.573234	0.002174	75.996880	5.607980	78.816910	-2.764915	0.000000	0.023420	0.000000	0.000000	0.000000	-0.312223	0.365870	0.511528	0.000000	0.000000	3.000000	20.000000	0.000000
2703.872621	-0.156339	0.573234	0.002174	75.996880	5.607980	78.816910	-2.764915	0.000000	0.023420	0.000000	0.000000	0.000000	-0.312223	0.365870	0.511528	0.000000	0.000000	3.000000	20.000000	0.000000
2703.875954	-0.156339	0.573234	0.002174	75.996880	5.607980	78.816910	-2.764915	0.000000	0.023420	0.000000	0.000000	0.000000	-0.312223	0.365870	0.511528	0.000000	0.000000	3.000000	20.000000	0.000000
2703.879287	-0.157313	0.574558	0.003960	76.497231	5.800385	78.643547	-2.816952	0.000000	0.108675	0.000000	0.000000	0.000000	-0.292301	0.397192	0.535813	0.000000	0.000000	3.000000	20.000000	0.000000
2703.882621	-0.157313	0.574558	0.003960	76.497231	5.800385	78.643547	-2.816952	0.000000	0.108675	0.000000	0.000000	0.000000	-0.292301	0.397192	0.535813	0.000000	0.000000	3.000000	20.000000	0.000000
2703.885954	-0.157313	0.574558	0.003960	76.497231	5.800385	78.643547	-2.816952	0.000000	0.108675	0.000000	0.000000	0.000000	-0.292301	0.397192	0.535813	0.000000	0.000000	3.000000	20.000000	0.000000
2703.889287	-0.158243	0.575914	0.005678	77.081810	5.893966	78.294334	-2.865669	0.000000	0.197977	0.000000	0.000000	0.000000	-0.278941	0.406541	0.515635	0.000000	0.000000	3.000000	20.000000	0.000000
2703.892621	-0.158243	0.575914	0.005678	77.081810	5.893966	78.294334	-2.865669	0.000000	0.197977	0.000000	0.000000	0.000000	-0.278941	0.406541	0.515635	0.000000	0.000000	3.000000	20.000000	0.000000
2703.895954	-0.158243	0.575914	0.005678	77.081810	5.893966	78.294334	-2.865669	0.000000	0.197977	0.000000	0.000000	0.000000	-0.278941	0.406541	0.515635	0.000000	0.000000	3.000000	20.000000	0.000000
2703.899287	-0.159195	0.577275	0.007382	77.764877	5.757710	77.614410	-2.912159	0.000000	0.283916	0.000000	0.000000	0.000000	-0.285562	0.408370	0.511001	0.000000	0.000000	3.000000	20.000000	0.000000
2703.902621	-0.159195	0.577275	0.007382	77.764877	5.757710	77.614410	-2.912159	0.000000	0.283916	0.000000	0.000000	0.000000	-0.285562	0.408370	0.511001	0.000000	0.000000	3.000000	20.000000	0.000000
2703.905954	-0.159195	0.577275	0.007382	77.764877	5.757710	77.614410	-2.912159	0.000000	0.283916	0.000000	0.000000	0.000000	-0.285562	0.408370	0.511001	0.000000	0.000000	3.000000	20.000000	0.000000
2703.909287	-0.160206	0.578577	0.008961	78.523346	5.301137	76.553284	-2.959753	0.000000	0.369083	0.000000	0.000000	0.000000	-0.303301	0.390558	0.473682	0.000000	0.000000	3.000000	20.000000	0.000000
2703.912621	-0.160206	0.578577	0.008961	78.523346	5.301137	76.553284	-2.959753	0.000000	0.369083	0.000000	0.000000	0.000000	-0.303301	0.390558	0.473682	0.000000	0.000000	3.000000	20.000000	0.000000
2703.915954	-0.160206	0.578577	0.008961	78.523346	5.301137	76.553284	-2.959753	0.000000	0.369083	0.000000	0.000000	0.000000	-0.303301	0.390558	0.473682	0.000000	0.000000	3.000000	20.000000	0.000000
2703.919287	-0.161314	0.579827	0.010378	79.300980	4.468812	75.135376	-3.010303	0.000000	0.448030	0.000000	0.000000	0.000000	-0.332347	0.375084	0.425237	0.000000	0.000000	3.000000	20.000000	0.000000
2703.922621	-0.161314	0.579827	0.010378	79.300980	4.468812	75.135376	-3.010303	0.000000	0.448030	0.000000	0.000000	0.000000	-0.332347	0.375084	0.425237	0.000000	0.000000	3.000000	20.000000	0.000000
2703.925954	-0.161314	0.579827	0.010378	79.300980	4.468812	75.135376	-3.010303	0.000000	0.448030	0.000000	0.000000	0.000000	-0.332347	0.375084	0.425237	0.000000	0.000000	3.000000	20.000000	0.000000
2703.929287	-0.162467	0.581034	0.011627	80.049080	3.520264	73.683914	-3.065694	0.000000	0.518903	0.000000	0.000000	0.000000	-0.346068	0.361967	0.374791	0.000000	0.000000	3.000000	20.000000	0.000000
2703.932621	-0.162467	0.581034	0.011627	80.049080	3.520264	73.683914	-3.065694	0.000000	0.518903	0.000000	0.000000	0.000000	-0.346068	0.361967	0.374791	0.000000	0.000000	3.000000	20.000000	0.000000
2703.935954	-0.162467	0.581034	0.011627	80.049080	3.520264	73.683914	-3.065694	0.000000	0.518903	0.000000	0.000000	0.000000	-0.346068	0.361967	0.374791	0.000000	0.000000	3.000000	20.000000	0.000000
2703.939287	-0.163649	0.582167	0.012655	80.733673	2.690729	72.507591	-3.123372	0.000000	0.581368	0.000000	0.000000	0.000000	-0.354328	0.340021	0.308387	0.000000	0.000000	3.000000	20.000000	0.000000
2703.942621	-0.163649	0.582167	0.012655	80.733673	2.690729	72.507591	-3.123372	0.000000	0.581368	0.000000	0.000000	0.000000	-0.354328	0.340021	0.308387	0.000000	0.000000	3.000000	20.000000	0.000000
2703.945954	-0.163649	0.582167	0.012655	80.733673	2.690729	72.507591	-3.123372	0.000000	0.581368	0.000000	0.000000	0.000000	-0.354328	0.340021	0.308387	0.000000	0.000000	3.000000	20.000000	0.000000
2703.949287	-0.164961	0.583310	0.013472	81.310783	2.445042	72.057693	-3.182426	0.000000	0.632766	0.000000	0.000000	0.000000	-0.393676	0.342816	0.244962	0.000000	0.000000	3.000000	20.000000	0.000000
2703.952621	-0.164961	0.583310	0.013472	81.310783	2.445042	72.057693	-3.182426	0.000000	0.632766	0.000000	0.000000	0.000000	-0.393676	0.342816	0.244962	0.000000	0.000000	3.000000	20.000000	0.000000
2703.955954	-0.164961	0.583310	0.013472	81.310783	2.445042	72.057693	-3.182426	0.000000	0.632766	0.000000	0.000000	0.000000	-0.393676	0.342816	0.244962	0.000000	0.000000	3.000000	20.000000	0.000000
2703.959287	-0.166311	0.584441	0.014024	81.784348	2.968761	72.538239	-3.248039	0.000000	0.673593	0.000000	0.000000	0.000000	-0.404978	0.339380	0.165783	0.000000	0.000000	3.000000	20.000000	0.000000
2703.962621	-0.166311	0.584441	0.014024	81.784348	2.968761	72.538239	-3.248039	0.000000	0.673593	0.000000	0.000000	0.000000	-0.404978	0.339380	0.165783	0.000000	0.000000	3.000000	20.000000	0.000000
2703.965954	-0.166311	0.584441	0.014024	81.784348	2.968761	72.538239	-3.248039	0.000000	0.673593	0.000000	0.000000	0.000000	-0.404978	0.339380	0.165783	0.000000	0.000000	3.000000	20.000000	0.000000
2703.969287	-0.167687	0.585572	0.014427	82.148376	4.069838	73.729691	-3.315536	0.000000	0.701223	0.000000	0.000000	0.000000	-0.412981	0.339359	0.120646	0.000000	0.000000	3.000000	20.000000	0.000000
2703.972621	-0.167687	0.585572	0.014427	82.148376	4.069838	73.729691	-3.315536	0.000000	0.701223	0.000000	0.000000	0.000000	-0.412981	0.339359	0.120646	0.000000	0.000000	3.000000	20.000000	0.000000
2703.975954	-0.167687	0.585572	0.014427	82.148376	4.069838	73.729691	-3.315536	0.000000	0.701223	0.000000	0.000000	0.000000	-0.412981	0.339359	0.120646	0.000000	0.000000	3.000000	20.000000	0.000000
2703.979287	-0.169173	0.586686	0.014698	82.382301	4.929195	74.718849	-3.384366	0.000000	0.721331	0.000000	0.000000	0.000000	-0.445717	0.334100	0.081542	0.000000	0.000000	3.000000	20.000000	0.000000
2703.982621	-0.169173	0.586686	0.014698	82.382301	4.929195	74.718849	-3.384366	0.000000	0.721331	0.000000	0.000000	0.000000	-0.445717	0.334100	0.081542	0.000000	0.000000	3.000000	20.000000	0.000000
2703.985954	-0.169173	0.586686	0.014698	82.382301	4.929195	74.718849	-3.384366	0.000000	0.721331	0.000000	0.000000	0.000000	-0.445717	0.334100	0.081542	0.000000	0.000000	3.000000	20.000000	0.000000
2703.989287	-0.170707	0.587775	0.014953	82.355988	4.760177	74.695274	-3.458652	0.000000	0.734921	0.000000	0.000000	0.000000	-0.460333	0.326683	0.076412	0.000000	0.000000	3.000000	20.000000	0.000000
2703.992621	-0.170707	0.587775	0.014953	82.355988	4.760177	74.695274	-3.458652	0.000000	0.734921	0.000000	0.000000	0.000000	-0.460333	0.326683	0.076412	0.000000	0.000000	3.000000	20.000000	0.000000
2703.995954	-0.170707	0.587775	0.014953	82.355988	4.760177	74.695274	-3.458652	0.000000	0.734921	0.000000	0.000000	0.000000	-0.460333	0.326683	0.076412	0.000000	0.000000	3.000000	20.000000	0.000000
2703.999287	-0.172232	0.588828	0.015169	82.132813	3.827414	73.915474	-3.535374	0.000000	0.747657	0.000000	0.000000	0.000000	-0.457442	0.316121	0.064891	0.000000	0.000000	3.000000	20.000000	0.000000
2704.002621	-0.172232	0.588828	0.015169	82.132813	3.827414	73.915474	-3.535374	0.000000	0.747657	0.000000	0.000000	0.000000	-0.457442	0.316121	0.064891	0.000000	0.000000	3.000000	20.000000	0.000000
2704.005954	-0.172232	0.588828	0.015169	82.132813	3.827414	73.915474	-3.535374	0.000000	0.747657	0.000000	0.000000	0.000000	-0.457442	0.316121	0.064891	0.000000	0.000000	3.000000	20.000000	0.000000
2704.009287	-0.173750	0.589819	0.015355	81.892715	2.900301	73.148361	-3.611614	0.000000	0.758472	0.000000	0.000000	0.000000	-0.455260	0.297194	0.055528	0.000000	0.000000	3.000000	20.000000	0.000000
2704.012621	-0.173750	0.589819	0.015355	81.892715	2.900301	73.148361	-3.611614	0.000000	0.758472	0.000000	0.000000	0.000000	-0.455260	0.297194	0.055528	0.000000	0.000000	3.000000	20.000000	0.000000
2704.015954	-0.173750	0.589819	0.015355	81.892715	2.900301	73.148361	-3.611614	0.000000	0.758472	0.000000	0.000000	0.000000	-0.455260	0.297194	0.055528	0.000000	0.000000	3.000000	20.000000	0.000000
2704.019287	-0.175289	0.590763	0.015448	81.685043	2.196990	72.614006	-3.687491	0.000000	0.767727	0.000000	0.000000	0.000000	-0.461613	0.283288	0.028115	0.000000	0.000000	3.000000	20.000000	0.000000
2704.022621	-0.175289	0.590763	0.015448	81.685043	2.196990	72.614006	-3.687491	0.000000	0.767727	0.000000	0.000000	0.000000	-0.461613	0.283288	0.028115	0.000000	0.000000	3.000000	20.000000	0.000000
2704.025954	-0.175289	0.590763	0.015448	81.685043	2.196990	72.614006	-3.687491	0.000000	0.767727	0.000000	0.000000	0.000000	-0.461613	0.283288	0.028115	0.000000	0.000000	3.000000	20.000000	0.000000
2704.029287	-0.176845	0.591614	0.015443	81.528336	1.779852	72.384560	-3.764426	0.000000	0.772412	0.000000	0.000000	0.000000	-0.466914	0.255260	-0.001719	0.000000	0.000000	3.000000	20.000000	0.000000
2704.032621	-0.176845	0.591614	0.015443	81.528336	1.779852	72.384560	-3.764426	0.000000	0.772412	0.000000	0.000000	0.000000	-0.466914	0.255260	-0.001719	0.000000	0.000000	3.000000	20.000000	0.000000
2704.035954	-0.176845	0.591614	0.015443	81.528336	1.779852	72.384560	-3.764426	0.000000	0.772412	0.000000	0.000000	0.000000	-0.466914	0.255260	-0.001719	0.000000	0.000000	3.000000	20.000000	0.000000
2704.039287	-0.178346	0.592426	0.015349	81.393898	1.606832	72.401810	-3.842246	0.000000	0.772126	0.000000	0.000000	0.000000	-0.450330	0.243644	-0.027955	0.000000	0.000000	3.000000	20.000000	0.000000
2704.042621	-0.178346	0.592426	0.015349	81.393898	1.606832	72.401810	-3.842246	0.000000	0.772126	0.000000	0.000000	0.000000	-0.450330	0.243644	-0.027955	0.000000	0.000000	3.000000	20.000000	0.000000
2704.045954	-0.178346	0.592426	0.015349	81.393898	1.606832	72.401810	-3.842246	0.000000	0.772126	0.000000	0.000000	0.000000	-0.450330	0.243644	-0.027955	0.000000	0.000000	3.000000	20.000000	0.000000
2704.049287	-0.179814	0.593201	0.015228	81.252419	1.629276	72.552124	-3.917300	0.000000	0.767467	0.000000	0.000000	0.000000	-0.440273	0.232517	-0.036270	0.000000	0.000000	3.000000	20.000000	0.000000
2704.052621	-0.179814	0.593201	0.015228	81.252419	1.629276	72.552124	-3.917300	0.000000	0.767467	0.000000	0.000000	0.000000	-0.440273	0.232517	-0.036270	0.000000	0.000000	3.000000	20.000000	0.000000
2704.055954	-0.179814	0.593201	0.015228	81.252419	1.629276	72.552124	-3.917300	0.000000	0.767467	0.000000	0.000000	0.000000	-0.440273	0.232517	-0.036270	0.000000	0.000000	3.000000	20.000000	0.000000
2704.059287	-0.181205	0.593912	0.015105	81.109695	1.759260	72.770096	-3.990679	0.000000	0.761422	0.000000	0.000000	0.000000	-0.417514	0.213085	-0.037174	0.000000	0.000000	3.000000	20.000000	0.000000
2704.062621	-0.181205	0.593912	0.015105	81.109695	1.759260	72.770096	-3.990679	0.000000	0.761422	0.000000	0.000000	0.000000	-0.417514	0.213085	-0.037174	0.000000	0.000000	3.000000	20.000000	0.000000
2704.065954	-0.181205	0.593912	0.015105	81.109695	1.759260	72.770096	-3.990679	0.000000	0.761422	0.000000	0.000000	0.000000	-0.417514	0.213085	-0.037174	0.000000	0.000000	3.000000	20.000000	0.000000
2704.069287	-0.182490	0.594565	0.014965	80.974609	1.963107	73.006187	-4.060265	0.000000	0.755226	0.000000	0.000000	0.000000	-0.385475	0.196080	-0.041764	0.000000	0.000000	3.000000	20.000000	0.000000
2704.072621	-0.182490	0.594565	0.014965	80.974609	1.963107	73.006187	-4.060265	0.000000	0.755226	0.000000	0.000000	0.000000	-0.385475	0.196080	-0.041764	0.000000	0.000000	3.000000	20.000000	0.000000
2704.075954	-0.182490	0.594565	0.014965	80.974609	1.963107	73.006187	-4.060265	0.000000	0.755226	0.000000	0.000000	0.000000	-0.385475	0.196080	-0.041764	0.000000	0.000000	3.000000	20.000000	0.000000
2704.079287	-0.183693	0.595134	0.014810	80.843460	2.284650	73.421318	-4.124510	0.000000	0.748265	0.000000	0.000000	0.000000	-0.360930	0.170739	-0.046524	0.000000	0.000000	3.000000	20.000000	0.000000
2704.082621	-0.183693	0.595134	0.014810	80.843460	2.284650	73.421318	-4.124510	0.000000	0.748265	0.000000	0.000000	0.000000	-0.360930	0.170739	-0.046524	0.000000	0.000000	3.000000	20.000000	0.000000
2704.085954	-0.183693	0.595134	0.014810	80.843460	2.284650	73.421318	-4.124510	0.000000	0.748265	0.000000	0.000000	0.000000	-0.360930	0.170739	-0.046524	0.000000	0.000000	3.000000	20.000000	0.000000
2704.089287	-0.184834	0.595647	0.014624	80.712151	2.714889	73.997429	-4.184665	0.000000	0.740511	0.000000	0.000000	0.000000	-0.342254	0.153615	-0.055746	0.000000	0.000000	3.000000	20.000000	0.000000
2704.092621	-0.184834	0.595647	0.014624	80.712151	2.714889	73.997429	-4.184665	0.000000	0.740511	0.000000	0.000000	0.000000	-0.342254	0.153615	-0.055746	0.000000	0.000000	3.000000	20.000000	0.000000
2704.095954	-0.184834	0.595647	0.014624	80.712151	2.714889	73.997429	-4.184665	0.000000	0.740511	0.000000	0.000000	0.000000	-0.342254	0.153615	-0.055746	0.000000	0.000000	3.000000	20.000000	0.000000
2704.099287	-0.185868	0.596101	0.014426	80.584625	3.160900	74.614738	-4.241708	0.000000	0.731220	0.000000	0.000000	0.000000	-0.310089	0.136409	-0.059478	0.000000	0.000000	3.000000	20.000000	0.000000
2704.102621	-0.185868	0.596101	0.014426	80.584625	3.160900	74.614738	-4.241708	0.000000	0.731220	0.000000	0.000000	0.000000	-0.310089	0.136409	-0.059478	0.000000	0.000000	3.000000	20.000000	0.000000
2704.105954	-0.185868	0.596101	0.014426	80.584625	3.160900	74.614738	-4.241708	0.000000	0.731220	0.000000	0.000000	0.000000	-0.310089	0.136409	-0.059478	0.000000	0.000000	3.000000	20.000000	0.000000
2704.109287	-0.186806	0.596537	0.014246	80.457787	3.661091	75.240852	-4.293389	0.000000	0.721307	0.000000	0.000000	0.000000	-0.281414	0.130729	-0.054078	0.000000	0.000000	3.000000	20.000000	0.000000
2704.112621	-0.186806	0.596537	0.014246	80.457787	3.661091	75.240852	-4.293389	0.000000	0.721307	0.000000	0.000000	0.000000	-0.281414	0.130729	-0.054078	0.000000	0.000000	3.000000	20.000000	0.000000
2704.115954	-0.186806	0.596537	0.014246	80.457787	3.661091	75.240852	-4.293389	0.000000	0.721307	0.000000	0.000000	0.000000	-0.281414	0.130729	-0.054078	0.000000	0.000000	3.000000	20.000000	0.000000
2704.119287	-0.186806	0.596537	0.014246	80.328804	4.171330	75.795624	-4.340292	0.000000	0.712294	0.000000	0.000000	0.000000	-0.281414	0.130729	-0.054078	0.000000	0.000000	3.000000	20.000000	0.000000
2704.122621	-0.187588	0.596976	0.014193	80.328804	4.171330	75.795624	-4.340292	0.000000	0.712294	0.000000	0.000000	0.000000	-0.234641	0.131560	-0.015846	0.000000	0.000000	3.000000	20.000000	0.000000
2704.125954	-0.187588	0.596976	0.014193	80.328804	4.171330	75.795624	-4.340292	0.000000	0.712294	0.000000	0.000000	0.000000	-0.234641	0.131560	-0.015846	0.000000	0.000000	3.000000	20.000000	0.000000
2704.129287	-0.188262	0.597389	0.014258	80.197647	4.618204	76.148979	-4.340292	0.000000	0.712294	0.000000	0.000000	0.000000	-0.202232	0.124079	0.019379	0.000000	0.000000	3.000000	20.000000	0.000000
2704.132621	-0.188262	0.597389	0.014258	80.197647	4.618204	76.148979	-4.340292	0.000000	0.712294	0.000000	0.000000	0.000000	-0.202232	0.124079	0.019379	0.000000	0.000000	3.000000	20.000000	0.000000
2704.135954	-0.188262	0.597389	0.014258	80.197647	4.618204	76.148979	-4.340292	0.000000	0.712294	0.000000	0.000000	0.000000	-0.202232	0.124079	0.019379	0.000000	0.000000	3.000000	20.000000	0.000000
2704.139287	-0.188262	0.597389	0.014258	80.078835	4.913516	76.198158	-4.413104	0.000000	0.712883	0.000000	0.000000	0.000000	-0.202232	0.124079	0.019379	0.000000	0.000000	3.000000	20.000000	0.000000
2704.142621	-0.188761	0.597853	0.014467	80.078835	4.913516	76.198158	-4.413104	0.000000	0.712883	0.000000	0.000000	0.000000	-0.149779	0.139050	0.062946	0.000000	0.000000	3.000000	20.000000	0.000000
2704.145954	-0.188761	0.597853	0.014467	80.078835	4.913516	76.198158	-4.413104	0.000000	0.712883	0.000000	0.000000	0.000000	-0.149779	0.139050	0.062946	0.000000	0.000000	3.000000	20.000000	0.000000
2704.149287	-0.189052	0.598330	0.014870	79.988396	4.857321	75.863342	-4.413104	0.000000	0.712883	0.000000	0.000000	0.000000	-0.087309	0.143229	0.120703	0.000000	0.000000	3.000000	20.000000	0.000000
2704.152621	-0.189052	0.598330	0.014870	79.988396	4.857321	75.863342	-4.413104	0.000000	0.712883	0.000000	0.000000	0.000000	-0.087309	0.143229	0.120703	0.000000	0.000000	3.000000	20.000000	0.000000
2704.155954	-0.189052	0.598330	0.014870	79.988396	4.857321	75.863342	-4.413104	0.000000	0.712883	0.000000	0.000000	0.000000	-0.087309	0.143229	0.120703	0.000000	0.000000	3.000000	20.000000	0.000000
2704.159287	-0.189052	0.598330	0.014870	79.917221	4.570653	75.484283	-4.452619	0.000000	0.743491	0.000000	0.000000	0.000000	-0.087309	0.143229	0.120703	0.000000	0.000000	3.000000	20.000000	0.000000
2704.162621	-0.189232	0.598810	0.015384	79.917221	4.570653	75.484283	-4.452619	0.000000	0.743491	0.000000	0.000000	0.000000	-0.053914	0.144122	0.154129	0.000000	0.000000	3.000000	20.000000	0.000000
2704.165954	-0.189232	0.598810	0.015384	79.917221	4.570653	75.484283	-4.452619	0.000000	0.743491	0.000000	0.000000	0.000000	-0.053914	0.144122	0.154129	0.000000	0.000000	3.000000	20.000000	0.000000
2704.169287	-0.189373	0.599313	0.015996	79.856041	4.197846	75.061882	-4.452619	0.000000	0.743491	0.000000	0.000000	0.000000	-0.042349	0.150876	0.183869	0.000000	0.000000	3.000000	20.000000	0.000000
2704.172621	-0.189373	0.599313	0.015996	79.856041	4.197846	75.061882	-4.452619	0.000000	0.743491	0.000000	0.000000	0.000000	-0.042349	0.150876	0.183869	0.000000	0.000000	3.000000	20.000000	0.000000
2704.175954	-0.189373	0.599313	0.015996	79.856041	4.197846	75.061882	-4.452619	0.000000	0.743491	0.000000	0.000000	0.000000	-0.042349	0.150876	0.183869	0.000000	0.000000	3.000000	20.000000	0.000000
2704.179287	-0.189373	0.599313	0.015996	79.824051	3.506231	74.250595	-4.468662	0.000000	0.799824	0.000000	0.000000	0.000000	-0.042349	0.150876	0.183869	0.000000	0.000000	3.000000	20.000000	0.000000
2704.182621	-0.189486	0.599798	0.016603	79.824051	3.506231	74.250595	-4.468662	0.000000	0.799824	0.000000	0.000000	0.000000	-0.033684	0.145251	0.181958	0.000000	0.000000	3.000000	20.000000	0.000000
2704.185954	-0.189486	0.599798	0.016603	79.824051	3.506231	74.250595	-4.468662	0.000000	0.799824	0.000000	0.000000	0.000000	-0.033684	0.145251	0.181958	0.000000	0.000000	3.000000	20.000000	0.000000
2704.189287	-0.189648	0.600227	0.017205	79.833893	2.511831	73.073761	-4.468662	0.000000	0.799824	0.000000	0.000000	0.000000	-0.048761	0.128687	0.180698	0.000000	0.000000	3.000000	20.000000	0.000000
2704.192621	-0.189648	0.600227	0.017205	79.833893	2.511831	73.073761	-4.468662	0.000000	0.799824	0.000000	0.000000	0.000000	-0.048761	0.128687	0.180698	0.000000	0.000000	3.000000	20.000000	0.000000
2704.195954	-0.189648	0.600227	0.017205	79.833893	2.511831	73.073761	-4.468662	0.000000	0.799824	0.000000	0.000000	0.000000	-0.048761	0.128687	0.180698	0.000000	0.000000	3.000000	20.000000	0.000000
2704.199287	-0.189648	0.600227	0.017205	79.850182	1.478651	71.851738	-4.482403	0.000000	0.860267	0.000000	0.000000	0.000000	-0.048761	0.128687	0.180698	0.000000	0.000000	3.000000	20.000000	0.000000
2704.202621	-0.189818	0.600570	0.017762	79.850182	1.478651	71.851738	-4.482403	0.000000	0.860267	0.000000	0.000000	0.000000	-0.051025	0.102918	0.166898	0.000000	0.000000	3.000000	20.000000	0.000000
2704.205954	-0.189818	0.600570	0.017762	79.850182	1.478651	71.851738	-4.482403	0.000000	0.860267	0.000000	0.000000	0.000000	-0.051025	0.102918	0.166898	0.000000	0.000000	3.000000	20.000000	0.000000
2704.209287	-0.189896	0.600833	0.018219	79.853867	0.785989	71.026421	-4.482403	0.000000	0.860267	0.000000	0.000000	0.000000	-0.023466	0.078893	0.137291	0.000000	0.000000	3.000000	20.000000	0.000000
2704.212621	-0.189896	0.600833	0.018219	79.853867	0.785989	71.026421	-4.482403	0.000000	0.860267	0.000000	0.000000	0.000000	-0.023466	0.078893	0.137291	0.000000	0.000000	3.000000	20.000000	0.000000
2704.215954	-0.189896	0.600833	0.018219	79.853867	0.785989	71.026421	-4.482403	0.000000	0.860267	0.000000	0.000000	0.000000	-0.023466	0.078893	0.137291	0.000000	0.000000	3.000000	20.000000	0.000000
2704.219287	-0.189896	0.600833	0.018219	79.821251	0.693076	70.916573	-4.494818	0.000000	0.910965	0.000000	0.000000	0.000000	-0.023466	0.078893	0.137291	0.000000	0.000000	3.000000	20.000000	0.000000
2704.222621	-0.189900	0.600996	0.018555	79.821251	0.693076	70.916573	-4.494818	0.000000	0.910965	0.000000	0.000000	0.000000	-0.000948	0.048981	0.100704	0.000000	0.000000	3.000000	20.000000	0.000000
2704.225954	-0.189900	0.600996	0.018555	79.821251	0.693076	70.916573	-4.494818	0.000000	0.910965	0.000000	0.000000	0.000000	-0.000948	0.048981	0.100704	0.000000	0.000000	3.000000	20.000000	0.000000
2704.229287	-0.189900	0.600996	0.018555	79.796295	0.761115	70.979759	-4.494818	0.000000	0.910965	0.000000	0.000000	0.000000	-0.000948	0.048981	0.100704	0.000000	0.000000	3.000000	20.000000	0.000000
2704.232621	-0.189900	0.600996	0.018555	79.796295	0.761115	70.979759	-4.494818	0.000000	0.910965	0.000000	0.000000	0.000000	-0.000948	0.048981	0.100704	0.000000	0.000000	3.000000	20.000000	0.000000
2704.235954	-0.189783	0.601059	0.018787	79.796295	0.761115	70.979759	-4.494818	0.000000	0.910965	0.000000	0.000000	0.000000	0.035087	0.019028	0.069576	0.000000	0.000000	3.000000	20.000000	0.000000
2704.239287	-0.189783	0.601059	0.018787	79.790741	0.856342	71.047180	-4.494976	0.000000	0.927749	0.000000	0.000000	0.000000	0.035087	0.019028	0.069576	0.000000	0.000000	3.000000	20.000000	0.000000
2704.242621	-0.189783	0.601059	0.018787	79.790741	0.856342	71.047180	-4.494976	0.000000	0.927749	0.000000	0.000000	0.000000	0.035087	0.019028	0.069576	0.000000	0.000000	3.000000	20.000000	0.000000
2704.245954	-0.189783	0.601059	0.018787	79.790741	0.856342	71.047180	-4.494976	0.000000	0.927749	0.000000	0.000000	0.000000	0.035087	0.019028	0.069576	0.000000	0.000000	3.000000	20.000000	0.000000
2704.249287	-0.189046	0.601013	0.018844	79.801598	0.934387	71.067741	-4.489128	0.000000	0.939345	0.000000	0.000000	0.000000	0.220879	-0.013913	0.017167	0.000000	0.000000	3.000000	20.000000	0.000000
2704.252621	-0.189046	0.601013	0.018844	79.801598	0.934387	71.067741	-4.489128	0.000000	0.939345	0.000000	0.000000	0.000000	0.220879	-0.013913	0.017167	0.000000	0.000000	3.000000	20.000000	0.000000
2704.255954	-0.189046	0.601013	0.018844	79.801598	0.934387	71.067741	-4.489128	0.000000	0.939345	0.000000	0.000000	0.000000	0.220879	-0.013913	0.017167	0.000000	0.000000	3.000000	20.000000	0.000000
2704.259287	-0.189046	0.601013	0.018844	79.830505	1.053085	71.080040	-4.452315	0.000000	0.942206	0.000000	0.000000	0.000000	0.220879	-0.013913	0.017167	0.000000	0.000000	3.000000	20.000000	0.000000
2704.262621	-0.188467	0.600884	0.018636	79.830505	1.053085	71.080040	-4.452315	0.000000	0.942206	0.000000	0.000000	0.000000	0.173780	-0.038802	-0.062395	0.000000	0.000000	3.000000	20.000000	0.000000
2704.265954	-0.188467	0.600884	0.018636	79.830505	1.053085	71.080040	-4.452315	0.000000	0.942206	0.000000	0.000000	0.000000	0.173780	-0.038802	-0.062395	0.000000	0.000000	3.000000	20.000000	0.000000
2704.269287	-0.187808	0.600710	0.018291	79.873810	1.208799	71.103149	-4.452315	0.000000	0.942206	0.000000	0.000000	0.000000	0.197672	-0.051983	-0.103664	0.000000	0.000000	3.000000	20.000000	0.000000
2704.272621	-0.187808	0.600710	0.018291	79.873810	1.208799	71.103149	-4.452315	0.000000	0.942206	0.000000	0.000000	0.000000	0.197672	-0.051983	-0.103664	0.000000	0.000000	3.000000	20.000000	0.000000
2704.275954	-0.187808	0.600710	0.018291	79.873810	1.208799	71.103149	-4.452315	0.000000	0.942206	0.000000	0.000000	0.000000	0.197672	-0.051983	-0.103664	0.000000	0.000000	3.000000	20.000000	0.000000
2704.279287	-0.187808	0.600710	0.018291	79.929321	1.390293	71.169426	-4.390406	0.000000	0.914530	0.000000	0.000000	0.000000	0.197672	-0.051983	-0.103664	0.000000	0.000000	3.000000	20.000000	0.000000
2704.282621	-0.187065	0.600476	0.017860	79.929321	1.390293	71.169426	-4.390406	0.000000	0.914530	0.000000	0.000000	0.000000	0.223056	-0.070277	-0.129298	0.000000	0.000000	3.000000	20.000000	0.000000
2704.285954	-0.187065	0.600476	0.017860	79.929321	1.390293	71.169426	-4.390406	0.000000	0.914530	0.000000	0.000000	0.000000	0.223056	-0.070277	-0.129298	0.000000	0.000000	3.000000	20.000000	0.000000
2704.289287	-0.186231	0.600161	0.017328	79.998497	1.621243	71.337669	-4.390406	0.000000	0.914530	0.000000	0.000000	0.000000	0.250053	-0.094376	-0.159498	0.000000	0.000000	3.000000	20.000000	0.000000
2704.292621	-0.186231	0.600161	0.017328	79.998497	1.621243	71.337669	-4.390406	0.000000	0.914530	0.000000	0.000000	0.000000	0.250053	-0.094376	-0.159498	0.000000	0.000000	3.000000	20.000000	0.000000
2704.295954	-0.186231	0.600161	0.017328	79.998497	1.621243	71.337669	-4.390406	0.000000	0.914530	0.000000	0.000000	0.000000	0.250053	-0.094376	-0.159498	0.000000	0.000000	3.000000	20.000000	0.000000
2704.299287	-0.185336	0.599786	0.016701	80.061821	1.832603	71.487297	-4.311554	0.000000	0.866397	0.000000	0.000000	0.000000	0.268464	-0.112590	-0.188179	0.000000	0.000000	3.000000	20.000000	0.000000
2704.302621	-0.185336	0.599786	0.016701	80.061821	1.832603	71.487297	-4.311554	0.000000	0.866397	0.000000	0.000000	0.000000	0.268464	-0.112590	-0.188179	0.000000	0.000000	3.000000	20.000000	0.000000
2704.305954	-0.185336	0.599786	0.016701	80.061821	1.832603	71.487297	-4.311554	0.000000	0.866397	0.000000	0.000000	0.000000	0.268464	-0.112590	-0.188179	0.000000	0.000000	3.000000	20.000000	0.000000
2704.309287	-0.184439	0.599359	0.015929	80.048706	1.798384	71.396835	-4.266811	0.000000	0.835034	0.000000	0.000000	0.000000	0.269139	-0.128256	-0.231512	0.000000	0.000000	3.000000	20.000000	0.000000
2704.312621	-0.184439	0.599359	0.015929	80.048706	1.798384	71.396835	-4.266811	0.000000	0.835034	0.000000	0.000000	0.000000	0.269139	-0.128256	-0.231512	0.000000	0.000000	3.000000	20.000000	0.000000
2704.315954	-0.184439	0.599359	0.015929	80.048706	1.798384	71.396835	-4.266811	0.000000	0.835034	0.000000	0.000000	0.000000	0.269139	-0.128256	-0.231512	0.000000	0.000000	3.000000	20.000000	0.000000
2704.319287	-0.183571	0.598871	0.015026	79.888123	1.332979	70.889915	-4.221955	0.000000	0.796449	0.000000	0.000000	0.000000	0.260520	-0.146385	-0.270986	0.000000	0.000000	3.000000	20.000000	0.000000
2704.322621	-0.183571	0.598871	0.015026	79.888123	1.332979	70.889915	-4.221955	0.000000	0.796449	0.000000	0.000000	0.000000	0.260520	-0.146385	-0.270986	0.000000	0.000000	3.000000	20.000000	0.000000
2704.325954	-0.183571	0.598871	0.015026	79.888123	1.332979	70.889915	-4.221955	0.000000	0.796449	0.000000	0.000000	0.000000	0.260520	-0.146385	-0.270986	0.000000	0.000000	3.000000	20.000000	0.000000
2704.329287	-0.182691	0.598339	0.013955	79.607246	0.544507	70.074280	-4.178535	0.000000	0.751284	0.000000	0.000000	0.000000	0.263801	-0.159511	-0.321104	0.000000	0.000000	3.000000	20.000000	0.000000
2704.332621	-0.182691	0.598339	0.013955	79.607246	0.544507	70.074280	-4.178535	0.000000	0.751284	0.000000	0.000000	0.000000	0.263801	-0.159511	-0.321104	0.000000	0.000000	3.000000	20.000000	0.000000
2704.335954	-0.182691	0.598339	0.013955	79.607246	0.544507	70.074280	-4.178535	0.000000	0.751284	0.000000	0.000000	0.000000	0.263801	-0.159511	-0.321104	0.000000	0.000000	3.000000	20.000000	0.000000
2704.339287	-0.181757	0.597841	0.012803	79.233345	-0.416485	69.088875	-4.134568	0.000000	0.697767	0.000000	0.000000	0.000000	0.280336	-0.149497	-0.345823	0.000000	0.000000	3.000000	20.000000	0.000000
2704.342621	-0.181757	0.597841	0.012803	79.233345	-0.416485	69.088875	-4.134568	0.000000	0.697767	0.000000	0.000000	0.000000	0.280336	-0.149497	-0.345823	0.000000	0.000000	3.000000	20.000000	0.000000
2704.345954	-0.181757	0.597841	0.012803	79.233345	-0.416485	69.088875	-4.134568	0.000000	0.697767	0.000000	0.000000	0.000000	0.280336	-0.149497	-0.345823	0.000000	0.000000	3.000000	20.000000	0.000000
2704.349287	-0.180729	0.597394	0.011599	78.796967	-1.448191	68.028038	-4.087846	0.000000	0.640130	0.000000	0.000000	0.000000	0.308396	-0.133895	-0.361051	0.000000	0.000000	3.000000	20.000000	0.000000
2704.352621	-0.180729	0.597394	0.011599	78.796967	-1.448191	68.028038	-4.087846	0.000000	0.640130	0.000000	0.000000	0.000000	0.308396	-0.133895	-0.361051	0.000000	0.000000	3.000000	20.000000	0.000000
2704.355954	-0.180729	0.597394	0.011599	78.796967	-1.448191	68.028038	-4.087846	0.000000	0.640130	0.000000	0.000000	0.000000	0.308396	-0.133895	-0.361051	0.000000	0.000000	3.000000	20.000000	0.000000
2704.359287	-0.179653	0.597005	0.010462	78.335274	-2.429936	67.006432	-4.036447	0.000000	0.579955	0.000000	0.000000	0.000000	0.322641	-0.116729	-0.341067	0.000000	0.000000	3.000000	20.000000	0.000000
2704.362621	-0.179653	0.597005	0.010462	78.335274	-2.429936	67.006432	-4.036447	0.000000	0.579955	0.000000	0.000000	0.000000	0.322641	-0.116729	-0.341067	0.000000	0.000000	3.000000	20.000000	0.000000
2704.365954	-0.179653	0.597005	0.010462	78.335274	-2.429936	67.006432	-4.036447	0.000000	0.579955	0.000000	0.000000	0.000000	0.322641	-0.116729	-0.341067	0.000000	0.000000	3.000000	20.000000	0.000000
2704.369287	-0.178528	0.596700	0.009385	77.893379	-3.276697	66.109909	-3.982672	0.000000	0.523110	0.000000	0.000000	0.000000	0.337567	-0.091460	-0.323241	0.000000	0.000000	3.000000	20.000000	0.000000
2704.372621	-0.178528	0.596700	0.009385	77.893379	-3.276697	66.109909	-3.982672	0.000000	0.523110	0.000000	0.000000	0.000000	0.337567	-0.091460	-0.323241	0.000000	0.000000	3.000000	20.000000	0.000000
2704.375954	-0.178528	0.596700	0.009385	77.893379	-3.276697	66.109909	-3.982672	0.000000	0.523110	0.000000	0.000000	0.000000	0.337567	-0.091460	-0.323241	0.000000	0.000000	3.000000	20.000000	0.000000
2704.379287	-0.177345	0.596414	0.008344	77.475143	-4.004971	65.324814	-3.926412	0.000000	0.469237	0.000000	0.000000	0.000000	0.354975	-0.086020	-0.312297	0.000000	0.000000	3.000000	20.000000	0.000000
2704.382621	-0.177345	0.596414	0.008344	77.475143	-4.004971	65.324814	-3.926412	0.000000	0.469237	0.000000	0.000000	0.000000	0.354975	-0.086020	-0.312297	0.000000	0.000000	3.000000	20.000000	0.000000
2704.385954	-0.177345	0.596414	0.008344	77.475143	-4.004971	65.324814	-3.926412	0.000000	0.469237	0.000000	0.000000	0.000000	0.354975	-0.086020	-0.312297	0.000000	0.000000	3.000000	20.000000	0.000000
2704.389287	-0.176176	0.596164	0.007329	77.102951	-4.593973	64.671021	-3.867250	0.000000	0.417187	0.000000	0.000000	0.000000	0.350695	-0.074846	-0.304485	0.000000	0.000000	3.000000	20.000000	0.000000
2704.392621	-0.176176	0.596164	0.007329	77.102951	-4.593973	64.671021	-3.867250	0.000000	0.417187	0.000000	0.000000	0.000000	0.350695	-0.074846	-0.304485	0.000000	0.000000	3.000000	20.000000	0.000000
2704.395954	-0.176176	0.596164	0.007329	77.102951	-4.593973	64.671021	-3.867250	0.000000	0.417187	0.000000	0.000000	0.000000	0.350695	-0.074846	-0.304485	0.000000	0.000000	3.000000	20.000000	0.000000
2704.399287	-0.174927	0.595926	0.006223	76.780579	-5.072672	64.123901	-3.808801	0.000000	0.366440	0.000000	0.000000	0.000000	0.374781	-0.071351	-0.331750	0.000000	0.000000	3.000000	20.000000	0.000000
2704.402621	-0.174927	0.595926	0.006223	76.780579	-5.072672	64.123901	-3.808801	0.000000	0.366440	0.000000	0.000000	0.000000	0.374781	-0.071351	-0.331750	0.000000	0.000000	3.000000	20.000000	0.000000
2704.405954	-0.174927	0.595926	0.006223	76.780579	-5.072672	64.123901	-3.808801	0.000000	0.366440	0.000000	0.000000	0.000000	0.374781	-0.071351	-0.331750	0.000000	0.000000	3.000000	20.000000	0.000000
2704.409287	-0.173628	0.595692	0.005039	76.523422	-5.420732	63.699364	-3.746337	0.000000	0.311148	0.000000	0.000000	0.000000	0.389575	-0.070408	-0.355079	0.000000	0.000000	3.000000	20.000000	0.000000
2704.412621	-0.173628	0.595692	0.005039	76.523422	-5.420732	63.699364	-3.746337	0.000000	0.311148	0.000000	0.000000	0.000000	0.389575	-0.070408	-0.355079	0.000000	0.000000	3.000000	20.000000	0.000000
2704.415954	-0.173628	0.595692	0.005039	76.523422	-5.420732	63.699364	-3.746337	0.000000	0.311148	0.000000	0.000000	0.000000	0.389575	-0.070408	-0.355079	0.000000	0.000000	3.000000	20.000000	0.000000
2704.419287	-0.172283	0.595429	0.003717	76.331970	-5.665294	63.374477	-3.681407	0.000000	0.251968	0.000000	0.000000	0.000000	0.403544	-0.078672	-0.396782	0.000000	0.000000	3.000000	20.000000	0.000000
2704.422621	-0.172283	0.595429	0.003717	76.331970	-5.665294	63.374477	-3.681407	0.000000	0.251968	0.000000	0.000000	0.000000	0.403544	-0.078672	-0.396782	0.000000	0.000000	3.000000	20.000000	0.000000
2704.425954	-0.172283	0.595429	0.003717	76.331970	-5.665294	63.374477	-3.681407	0.000000	0.251968	0.000000	0.000000	0.000000	0.403544	-0.078672	-0.396782	0.000000	0.000000	3.000000	20.000000	0.000000
2704.429287	-0.170878	0.595128	0.002217	76.216324	-5.841218	63.099461	-3.614151	0.000000	0.185838	0.000000	0.000000	0.000000	0.421551	-0.090448	-0.449943	0.000000	0.000000	3.000000	20.000000	0.000000
2704.432621	-0.170878	0.595128	0.002217	76.216324	-5.841218	63.099461	-3.614151	0.000000	0.185838	0.000000	0.000000	0.000000	0.421551	-0.090448	-0.449943	0.000000	0.000000	3.000000	20.000000	0.000000
2704.435954	-0.170878	0.595128	0.002217	76.216324	-5.841218	63.099461	-3.614151	0.000000	0.185838	0.000000	0.000000	0.000000	0.421551	-0.090448	-0.449943	0.000000	0.000000	3.000000	20.000000	0.000000
2704.439287	-0.169384	0.594798	0.000592	76.180000	-6.019363	62.787491	-3.543892	0.000000	0.110848	0.000000	0.000000	0.000000	0.448262	-0.099064	-0.487340	0.000000	0.000000	3.000000	20.000000	0.000000
2704.442621	-0.169384	0.594798	0.000592	76.180000	-6.019363	62.787491	-3.543892	0.000000	0.110848	0.000000	0.000000	0.000000	0.448262	-0.099064	-0.487340	0.000000	0.000000	3.000000	20.000000	0.000000
2704.445954	-0.169384	0.594798	0.000592	76.180000	-6.019363	62.787491	-3.543892	0.000000	0.110848	0.000000	0.000000	0.000000	0.448262	-0.099064	-0.487340	0.000000	0.000000	3.000000	20.000000	0.000000
2704.449287	-0.167875	0.594431	-0.001160	76.206635	-6.224971	62.413574	-3.469182	0.000000	0.029624	0.000000	0.000000	0.000000	0.452731	-0.110084	-0.525597	0.000000	0.000000	3.000000	20.000000	0.000000
2704.452621	-0.167875	0.594431	-0.001160	76.206635	-6.224971	62.413574	-3.469182	0.000000	0.029624	0.000000	0.000000	0.000000	0.452731	-0.110084	-0.525597	0.000000	0.000000	3.000000	20.000000	0.000000
2704.455954	-0.167875	0.594431	-0.001160	76.206635	-6.224971	62.413574	-3.469182	0.000000	0.029624	0.000000	0.000000	0.000000	0.452731	-0.110084	-0.525597	0.000000	0.000000	3.000000	20.000000	0.000000
2704.459287	-0.166378	0.594049	-0.002964	76.280037	-6.433506	62.015987	-3.393727	0.000000	-0.057975	0.000000	0.000000	0.000000	0.448889	-0.114447	-0.541400	0.000000	0.000000	3.000000	20.000000	0.000000
2704.462621	-0.166378	0.594049	-0.002964	76.280037	-6.433506	62.015987	-3.393727	0.000000	-0.057975	0.000000	0.000000	0.000000	0.448889	-0.114447	-0.541400	0.000000	0.000000	3.000000	20.000000	0.000000
2704.465954	-0.166378	0.594049	-0.002964	76.280037	-6.433506	62.015987	-3.393727	0.000000	-0.057975	0.000000	0.000000	0.000000	0.448889	-0.114447	-0.541400	0.000000	0.000000	3.000000	20.000000	0.000000
2704.469287	-0.164922	0.593672	-0.004814	76.304337	-6.631183	61.662579	-3.318912	0.000000	-0.148209	0.000000	0.000000	0.000000	0.436948	-0.113165	-0.554943	0.000000	0.000000	3.000000	20.000000	0.000000
2704.472621	-0.164922	0.593672	-0.004814	76.304337	-6.631183	61.662579	-3.318912	0.000000	-0.148209	0.000000	0.000000	0.000000	0.436948	-0.113165	-0.554943	0.000000	0.000000	3.000000	20.000000	0.000000
2704.475954	-0.164922	0.593672	-0.004814	76.304337	-6.631183	61.662579	-3.318912	0.000000	-0.148209	0.000000	0.000000	0.000000	0.436948	-0.113165	-0.554943	0.000000	0.000000	3.000000	20.000000	0.000000
2704.479287	-0.163540	0.593310	-0.006678	76.162399	-6.890236	61.323925	-3.246087	0.000000	-0.240699	0.000000	0.000000	0.000000	0.414594	-0.108520	-0.559350	0.000000	0.000000	3.000000	20.000000	0.000000
2704.482621	-0.163540	0.593310	-0.006678	76.162399	-6.890236	61.323925	-3.246087	0.000000	-0.240699	0.000000	0.000000	0.000000	0.414594	-0.108520	-0.559350	0.000000	0.000000	3.000000	20.000000	0.000000
2704.485954	-0.163540	0.593310	-0.006678	76.162399	-6.890236	61.323925	-3.246087	0.000000	-0.240699	0.000000	0.000000	0.000000	0.414594	-0.108520	-0.559350	0.000000	0.000000	3.000000	20.000000	0.000000
2704.489287	-0.162210	0.592964	-0.008549	75.849876	-7.246684	60.931892	-3.176988	0.000000	-0.333924	0.000000	0.000000	0.000000	0.398873	-0.103910	-0.561217	0.000000	0.000000	3.000000	20.000000	0.000000
2704.492621	-0.162210	0.592964	-0.008549	75.849876	-7.246684	60.931892	-3.176988	0.000000	-0.333924	0.000000	0.000000	0.000000	0.398873	-0.103910	-0.561217	0.000000	0.000000	3.000000	20.000000	0.000000
2704.495954	-0.162210	0.592964	-0.008549	75.849876	-7.246684	60.931892	-3.176988	0.000000	-0.333924	0.000000	0.000000	0.000000	0.398873	-0.103910	-0.561217	0.000000	0.000000	3.000000	20.000000	0.000000
2704.499287	-0.160871	0.592602	-0.010464	75.451889	-7.668486	60.467056	-3.110509	0.000000	-0.427460	0.000000	0.000000	0.000000	0.401818	-0.108437	-0.574411	0.000000	0.000000	3.000000	20.000000	0.000000
2704.502621	-0.160871	0.592602	-0.010464	75.451889	-7.668486	60.467056	-3.110509	0.000000	-0.427460	0.000000	0.000000	0.000000	0.401818	-0.108437	-0.574411	0.000000	0.000000	3.000000	20.000000	0.000000
2704.505954	-0.160871	0.592602	-0.010464	75.451889	-7.668486	60.467056	-3.110509	0.000000	-0.427460	0.000000	0.000000	0.000000	0.401818	-0.108437	-0.574411	0.000000	0.000000	3.000000	20.000000	0.000000
2704.509287	-0.159497	0.592177	-0.012492	75.036842	-8.029743	60.091293	-3.043540	0.000000	-0.523195	0.000000	0.000000	0.000000	0.412185	-0.127683	-0.608467	0.000000	0.000000	3.000000	20.000000	0.000000
2704.512621	-0.159497	0.592177	-0.012492	75.036842	-8.029743	60.091293	-3.043540	0.000000	-0.523195	0.000000	0.000000	0.000000	0.412185	-0.127683	-0.608467	0.000000	0.000000	3.000000	20.000000	0.000000
2704.515954	-0.159497	0.592177	-0.012492	75.036842	-8.029743	60.091293	-3.043540	0.000000	-0.523195	0.000000	0.000000	0.000000	0.412185	-0.127683	-0.608467	0.000000	0.000000	3.000000	20.000000	0.000000
2704.519287	-0.158034	0.591680	-0.014590	74.634735	-8.275262	59.846527	-2.974842	0.000000	-0.624607	0.000000	0.000000	0.000000	0.438991	-0.149022	-0.629244	0.000000	0.000000	3.000000	20.000000	0.000000
2704.522621	-0.158034	0.591680	-0.014590	74.634735	-8.275262	59.846527	-2.974842	0.000000	-0.624607	0.000000	0.000000	0.000000	0.438991	-0.149022	-0.629244	0.000000	0.000000	3.000000	20.000000	0.000000
2704.525954	-0.158034	0.591680	-0.014590	74.634735	-8.275262	59.846527	-2.974842	0.000000	-0.624607	0.000000	0.000000	0.000000	0.438991	-0.149022	-0.629244	0.000000	0.000000	3.000000	20.000000	0.000000
2704.529287	-0.156506	0.591157	-0.016756	74.253006	-8.440423	59.701283	-2.901677	0.000000	-0.729481	0.000000	0.000000	0.000000	0.458266	-0.157048	-0.650021	0.000000	0.000000	3.000000	20.000000	0.000000
2704.532621	-0.156506	0.591157	-0.016756	74.253006	-8.440423	59.701283	-2.901677	0.000000	-0.729481	0.000000	0.000000	0.000000	0.458266	-0.157048	-0.650021	0.000000	0.000000	3.000000	20.000000	0.000000
2704.535954	-0.156506	0.591157	-0.016756	74.253006	-8.440423	59.701283	-2.901677	0.000000	-0.729481	0.000000	0.000000	0.000000	0.458266	-0.157048	-0.650021	0.000000	0.000000	3.000000	20.000000	0.000000
2704.539287	-0.154935	0.590641	-0.018871	73.890701	-8.587947	59.559612	-2.825299	0.000000	-0.837817	0.000000	0.000000	0.000000	0.471311	-0.154610	-0.634308	0.000000	0.000000	3.000000	20.000000	0.000000
2704.542621	-0.154935	0.590641	-0.018871	73.890701	-8.587947	59.559612	-2.825299	0.000000	-0.837817	0.000000	0.000000	0.000000	0.471311	-0.154610	-0.634308	0.000000	0.000000	3.000000	20.000000	0.000000
2704.545954	-0.154935	0.590641	-0.018871	73.890701	-8.587947	59.559612	-2.825299	0.000000	-0.837817	0.000000	0.000000	0.000000	0.471311	-0.154610	-0.634308	0.000000	0.000000	3.000000	20.000000	0.000000
2704.549287	-0.153359	0.590190	-0.020893	73.526047	-8.765099	59.354206	-2.746748	0.000000	-0.943535	0.000000	0.000000	0.000000	0.472885	-0.135487	-0.606633	0.000000	0.000000	3.000000	20.000000	0.000000
2704.552621	-0.153359	0.590190	-0.020893	73.526047	-8.765099	59.354206	-2.746748	0.000000	-0.943535	0.000000	0.000000	0.000000	0.472885	-0.135487	-0.606633	0.000000	0.000000	3.000000	20.000000	0.000000
2704.555954	-0.153359	0.590190	-0.020893	73.526047	-8.765099	59.354206	-2.746748	0.000000	-0.943535	0.000000	0.000000	0.000000	0.472885	-0.135487	-0.606633	0.000000	0.000000	3.000000	20.000000	0.000000
2704.559287	-0.151778	0.589806	-0.022754	73.135536	-8.999407	59.068302	-2.667933	0.000000	-1.044641	0.000000	0.000000	0.000000	0.474095	-0.114935	-0.558283	0.000000	0.000000	3.000000	20.000000	0.000000
2704.562621	-0.151778	0.589806	-0.022754	73.135536	-8.999407	59.068302	-2.667933	0.000000	-1.044641	0.000000	0.000000	0.000000	0.474095	-0.114935	-0.558283	0.000000	0.000000	3.000000	20.000000	0.000000
2704.565954	-0.151778	0.589806	-0.022754	73.135536	-8.999407	59.068302	-2.667933	0.000000	-1.044641	0.000000	0.000000	0.000000	0.474095	-0.114935	-0.558283	0.000000	0.000000	3.000000	20.000000	0.000000
2704.569287	-0.150219	0.589541	-0.024383	72.713661	-9.257541	58.739586	-2.588918	0.000000	-1.137688	0.000000	0.000000	0.000000	0.467886	-0.079681	-0.488624	0.000000	0.000000	3.000000	20.000000	0.000000
2704.572621	-0.150219	0.589541	-0.024383	72.713661	-9.257541	58.739586	-2.588918	0.000000	-1.137688	0.000000	0.000000	0.000000	0.467886	-0.079681	-0.488624	0.000000	0.000000	3.000000	20.000000	0.000000
2704.575954	-0.150219	0.589541	-0.024383	72.713661	-9.257541	58.739586	-2.588918	0.000000	-1.137688	0.000000	0.000000	0.000000	0.467886	-0.079681	-0.488624	0.000000	0.000000	3.000000	20.000000	0.000000
2704.579287	-0.148599	0.589363	-0.025812	72.284737	-9.477012	58.446476	-2.510937	0.000000	-1.219125	0.000000	0.000000	0.000000	0.485822	-0.053523	-0.428763	0.000000	0.000000	3.000000	20.000000	0.000000
2704.582621	-0.148599	0.589363	-0.025812	72.284737	-9.477012	58.446476	-2.510937	0.000000	-1.219125	0.000000	0.000000	0.000000	0.485822	-0.053523	-0.428763	0.000000	0.000000	3.000000	20.000000	0.000000
2704.585954	-0.148599	0.589363	-0.025812	72.284737	-9.477012	58.446476	-2.510937	0.000000	-1.219125	0.000000	0.000000	0.000000	0.485822	-0.053523	-0.428763	0.000000	0.000000	3.000000	20.000000	0.000000
2704.589287	-0.146913	0.589278	-0.027064	71.875328	-9.637615	58.213860	-2.429967	0.000000	-1.290586	0.000000	0.000000	0.000000	0.506005	-0.025346	-0.375832	0.000000	0.000000	3.000000	20.000000	0.000000
2704.592621	-0.146913	0.589278	-0.027064	71.875328	-9.637615	58.213860	-2.429967	0.000000	-1.290586	0.000000	0.000000	0.000000	0.506005	-0.025346	-0.375832	0.000000	0.000000	3.000000	20.000000	0.000000
2704.595954	-0.146913	0.589278	-0.027064	71.875328	-9.637615	58.213860	-2.429967	0.000000	-1.290586	0.000000	0.000000	0.000000	0.506005	-0.025346	-0.375832	0.000000	0.000000	3.000000	20.000000	0.000000
2704.599287	-0.145178	0.589220	-0.028151	71.499001	-9.752159	58.011509	-2.345633	0.000000	-1.353225	0.000000	0.000000	0.000000	0.520264	-0.017513	-0.325831	0.000000	0.000000	3.000000	20.000000	0.000000
2704.602621	-0.145178	0.589220	-0.028151	71.499001	-9.752159	58.011509	-2.345633	0.000000	-1.353225	0.000000	0.000000	0.000000	0.520264	-0.017513	-0.325831	0.000000	0.000000	3.000000	20.000000	0.000000
2704.605954	-0.145178	0.589220	-0.028151	71.499001	-9.752159	58.011509	-2.345633	0.000000	-1.353225	0.000000	0.000000	0.000000	0.520264	-0.017513	-0.325831	0.000000	0.000000	3.000000	20.000000	0.000000
2704.609287	-0.143455	0.589207	-0.029166	71.157967	-9.856525	57.802723	-2.258923	0.000000	-1.407529	0.000000	0.000000	0.000000	0.517113	-0.003816	-0.304743	0.000000	0.000000	3.000000	20.000000	0.000000
2704.612621	-0.143455	0.589207	-0.029166	71.157967	-9.856525	57.802723	-2.258923	0.000000	-1.407529	0.000000	0.000000	0.000000	0.517113	-0.003816	-0.304743	0.000000	0.000000	3.000000	20.000000	0.000000
2704.615954	-0.143455	0.589207	-0.029166	71.157967	-9.856525	57.802723	-2.258923	0.000000	-1.407529	0.000000	0.000000	0.000000	0.517113	-0.003816	-0.304743	0.000000	0.000000	3.000000	20.000000	0.000000
2704.619287	-0.141760	0.589167	-0.030190	70.871796	-9.914293	57.641956	-2.172737	0.000000	-1.458320	0.000000	0.000000	0.000000	0.508334	-0.012092	-0.306959	0.000000	0.000000	3.000000	20.000000	0.000000
2704.622621	-0.141760	0.589167	-0.030190	70.871796	-9.914293	57.641956	-2.172737	0.000000	-1.458320	0.000000	0.000000	0.000000	0.508334	-0.012092	-0.306959	0.000000	0.000000	3.000000	20.000000	0.000000
2704.625954	-0.141760	0.589167	-0.030190	70.871796	-9.914293	57.641956	-2.172737	0.000000	-1.458320	0.000000	0.000000	0.000000	0.508334	-0.012092	-0.306959	0.000000	0.000000	3.000000	20.000000	0.000000
2704.629287	-0.140090	0.589087	-0.031167	70.635887	-9.937127	57.567635	-2.088015	0.000000	-1.509480	0.000000	0.000000	0.000000	0.501134	-0.024009	-0.293300	0.000000	0.000000	3.000000	20.000000	0.000000
2704.632621	-0.140090	0.589087	-0.031167	70.635887	-9.937127	57.567635	-2.088015	0.000000	-1.509480	0.000000	0.000000	0.000000	0.501134	-0.024009	-0.293300	0.000000	0.000000	3.000000	20.000000	0.000000
2704.635954	-0.140090	0.589087	-0.031167	70.635887	-9.937127	57.567635	-2.088015	0.000000	-1.509480	0.000000	0.000000	0.000000	0.501134	-0.024009	-0.293300	0.000000	0.000000	3.000000	20.000000	0.000000
2704.639287	-0.138449	0.589053	-0.032080	70.444710	-9.917301	57.711662	-2.004493	0.000000	-1.558363	0.000000	0.000000	0.000000	0.492232	-0.010102	-0.273967	0.000000	0.000000	3.000000	20.000000	0.000000
2704.642621	-0.138449	0.589053	-0.032080	70.444710	-9.917301	57.711662	-2.004493	0.000000	-1.558363	0.000000	0.000000	0.000000	0.492232	-0.010102	-0.273967	0.000000	0.000000	3.000000	20.000000	0.000000
2704.645954	-0.138449	0.589053	-0.032080	70.444710	-9.917301	57.711662	-2.004493	0.000000	-1.558363	0.000000	0.000000	0.000000	0.492232	-0.010102	-0.273967	0.000000	0.000000	3.000000	20.000000	0.000000
2704.649287	-0.136855	0.589108	-0.032736	70.293793	-9.863236	58.640453	-1.922454	0.000000	-1.604024	0.000000	0.000000	0.000000	0.478150	0.016609	-0.196583	0.000000	0.000000	3.000000	20.000000	0.000000
2704.652621	-0.136855	0.589108	-0.032736	70.293793	-9.863236	58.640453	-1.922454	0.000000	-1.604024	0.000000	0.000000	0.000000	0.478150	0.016609	-0.196583	0.000000	0.000000	3.000000	20.000000	0.000000
2704.655954	-0.136855	0.589108	-0.032736	70.293793	-9.863236	58.640453	-1.922454	0.000000	-1.604024	0.000000	0.000000	0.000000	0.478150	0.016609	-0.196583	0.000000	0.000000	3.000000	20.000000	0.000000
2704.659287	-0.135254	0.589241	-0.033159	70.170349	-9.788974	60.185837	-1.842763	0.000000	-1.636788	0.000000	0.000000	0.000000	0.480466	0.039877	-0.126925	0.000000	0.000000	3.000000	20.000000	0.000000
2704.662621	-0.135254	0.589241	-0.033159	70.170349	-9.788974	60.185837	-1.842763	0.000000	-1.636788	0.000000	0.000000	0.000000	0.480466	0.039877	-0.126925	0.000000	0.000000	3.000000	20.000000	0.000000
2704.665954	-0.135254	0.589241	-0.033159	70.170349	-9.788974	60.185837	-1.842763	0.000000	-1.636788	0.000000	0.000000	0.000000	0.480466	0.039877	-0.126925	0.000000	0.000000	3.000000	20.000000	0.000000
2704.669287	-0.133552	0.589495	-0.033217	70.083496	-9.769645	61.447735	-1.762686	0.000000	-1.657942	0.000000	0.000000	0.000000	0.510527	0.076174	-0.017375	0.000000	0.000000	3.000000	20.000000	0.000000
2704.672621	-0.133552	0.589495	-0.033217	70.083496	-9.769645	61.447735	-1.762686	0.000000	-1.657942	0.000000	0.000000	0.000000	0.510527	0.076174	-0.017375	0.000000	0.000000	3.000000	20.000000	0.000000
2704.675954	-0.133552	0.589495	-0.033217	70.083496	-9.769645	61.447735	-1.762686	0.000000	-1.657942	0.000000	0.000000	0.000000	0.510527	0.076174	-0.017375	0.000000	0.000000	3.000000	20.000000	0.000000
2704.679287	-0.131803	0.589846	-0.033015	70.038879	-9.814432	62.007175	-1.677598	0.000000	-1.660838	0.000000	0.000000	0.000000	0.524725	0.105358	0.060640	0.000000	0.000000	3.000000	20.000000	0.000000
2704.682621	-0.131803	0.589846	-0.033015	70.038879	-9.814432	62.007175	-1.677598	0.000000	-1.660838	0.000000	0.000000	0.000000	0.524725	0.105358	0.060640	0.000000	0.000000	3.000000	20.000000	0.000000
2704.685954	-0.131803	0.589846	-0.033015	70.038879	-9.814432	62.007175	-1.677598	0.000000	-1.660838	0.000000	0.000000	0.000000	0.524725	0.105358	0.060640	0.000000	0.000000	3.000000	20.000000	0.000000
2704.689287	-0.130135	0.590259	-0.032629	70.015343	-9.911714	61.721695	-1.590144	0.000000	-1.650731	0.000000	0.000000	0.000000	0.500441	0.123743	0.115703	0.000000	0.000000	3.000000	20.000000	0.000000
2704.692621	-0.130135	0.590259	-0.032629	70.015343	-9.911714	61.721695	-1.590144	0.000000	-1.650731	0.000000	0.000000	0.000000	0.500441	0.123743	0.115703	0.000000	0.000000	3.000000	20.000000	0.000000
2704.695954	-0.130135	0.590259	-0.032629	70.015343	-9.911714	61.721695	-1.590144	0.000000	-1.650731	0.000000	0.000000	0.000000	0.500441	0.123743	0.115703	0.000000	0.000000	3.000000	20.000000	0.000000
2704.699287	-0.128478	0.590666	-0.032135	70.000389	-10.083551	61.089062	-1.506737	0.000000	-1.631448	0.000000	0.000000	0.000000	0.496933	0.122099	0.148203	0.000000	0.000000	3.000000	20.000000	0.000000
2704.702621	-0.128478	0.590666	-0.032135	70.000389	-10.083551	61.089062	-1.506737	0.000000	-1.631448	0.000000	0.000000	0.000000	0.496933	0.122099	0.148203	0.000000	0.000000	3.000000	20.000000	0.000000
2704.705954	-0.128478	0.590666	-0.032135	70.000389	-10.083551	61.089062	-1.506737	0.000000	-1.631448	0.000000	0.000000	0.000000	0.496933	0.122099	0.148203	0.000000	0.000000	3.000000	20.000000	0.000000
2704.709287	-0.126823	0.591031	-0.031565	70.070053	-10.273401	60.444286	-1.423914	0.000000	-1.606747	0.000000	0.000000	0.000000	0.496722	0.109520	0.170992	0.000000	0.000000	3.000000	20.000000	0.000000
2704.712621	-0.126823	0.591031	-0.031565	70.070053	-10.273401	60.444286	-1.423914	0.000000	-1.606747	0.000000	0.000000	0.000000	0.496722	0.109520	0.170992	0.000000	0.000000	3.000000	20.000000	0.000000
2704.715954	-0.126823	0.591031	-0.031565	70.070053	-10.273401	60.444286	-1.423914	0.000000	-1.606747	0.000000	0.000000	0.000000	0.496722	0.109520	0.170992	0.000000	0.000000	3.000000	20.000000	0.000000
2704.719287	-0.125247	0.591305	-0.031021	70.232552	-10.460898	60.147003	-1.341127	0.000000	-1.578249	0.000000	0.000000	0.000000	0.472796	0.082192	0.163288	0.000000	0.000000	3.000000	20.000000	0.000000
2704.722621	-0.125247	0.591305	-0.031021	70.232552	-10.460898	60.147003	-1.341127	0.000000	-1.578249	0.000000	0.000000	0.000000	0.472796	0.082192	0.163288	0.000000	0.000000	3.000000	20.000000	0.000000
2704.725954	-0.125247	0.591305	-0.031021	70.232552	-10.460898	60.147003	-1.341127	0.000000	-1.578249	0.000000	0.000000	0.000000	0.472796	0.082192	0.163288	0.000000	0.000000	3.000000	20.000000	0.000000
2704.729287	-0.123758	0.591531	-0.030400	70.432838	-10.702127	59.872387	-1.262328	0.000000	-1.551034	0.000000	0.000000	0.000000	0.446547	0.067869	0.186285	0.000000	0.000000	3.000000	20.000000	0.000000
2704.732621	-0.123758	0.591531	-0.030400	70.432838	-10.702127	59.872387	-1.262328	0.000000	-1.551034	0.000000	0.000000	0.000000	0.446547	0.067869	0.186285	0.000000	0.000000	3.000000	20.000000	0.000000
2704.735954	-0.123758	0.591531	-0.030400	70.432838	-10.702127	59.872387	-1.262328	0.000000	-1.551034	0.000000	0.000000	0.000000	0.446547	0.067869	0.186285	0.000000	0.000000	3.000000	20.000000	0.000000
2704.739287	-0.122334	0.591734	-0.029702	70.618484	-11.029670	59.109791	-1.187903	0.000000	-1.519987	0.000000	0.000000	0.000000	0.427230	0.060800	0.209199	0.000000	0.000000	3.000000	20.000000	0.000000
2704.742621	-0.122334	0.591734	-0.029702	70.618484	-11.029670	59.109791	-1.187903	0.000000	-1.519987	0.000000	0.000000	0.000000	0.427230	0.060800	0.209199	0.000000	0.000000	3.000000	20.000000	0.000000
2704.745954	-0.122334	0.591734	-0.029702	70.618484	-11.029670	59.109791	-1.187903	0.000000	-1.519987	0.000000	0.000000	0.000000	0.427230	0.060800	0.209199	0.000000	0.000000	3.000000	20.000000	0.000000
2704.749287	-0.121046	0.591975	-0.028828	70.760818	-11.394990	58.221073	-1.116698	0.000000	-1.485120	0.000000	0.000000	0.000000	0.386468	0.072257	0.262394	0.000000	0.000000	3.000000	20.000000	0.000000
2704.752621	-0.121046	0.591975	-0.028828	70.760818	-11.394990	58.221073	-1.116698	0.000000	-1.485120	0.000000	0.000000	0.000000	0.386468	0.072257	0.262394	0.000000	0.000000	3.000000	20.000000	0.000000
2704.755954	-0.121046	0.591975	-0.028828	70.760818	-11.394990	58.221073	-1.116698	0.000000	-1.485120	0.000000	0.000000	0.000000	0.386468	0.072257	0.262394	0.000000	0.000000	3.000000	20.000000	0.000000
2704.759287	-0.119874	0.592247	-0.027838	70.859840	-11.725328	57.507477	-1.052287	0.000000	-1.441388	0.000000	0.000000	0.000000	0.351469	0.081718	0.297010	0.000000	0.000000	3.000000	20.000000	0.000000
2704.762621	-0.119874	0.592247	-0.027838	70.859840	-11.725328	57.507477	-1.052287	0.000000	-1.441388	0.000000	0.000000	0.000000	0.351469	0.081718	0.297010	0.000000	0.000000	3.000000	20.000000	0.000000
2704.765954	-0.119874	0.592247	-0.027838	70.859840	-11.725328	57.507477	-1.052287	0.000000	-1.441388	0.000000	0.000000	0.000000	0.351469	0.081718	0.297010	0.000000	0.000000	3.000000	20.000000	0.000000
2704.769287	-0.118807	0.592588	-0.026693	70.923813	-11.972836	57.040775	-0.993709	0.000000	-1.391886	0.000000	0.000000	0.000000	0.320150	0.102247	0.343311	0.000000	0.000000	3.000000	20.000000	0.000000
2704.772621	-0.118807	0.592588	-0.026693	70.923813	-11.972836	57.040775	-0.993709	0.000000	-1.391886	0.000000	0.000000	0.000000	0.320150	0.102247	0.343311	0.000000	0.000000	3.000000	20.000000	0.000000
2704.775954	-0.118807	0.592588	-0.026693	70.923813	-11.972836	57.040775	-0.993709	0.000000	-1.391886	0.000000	0.000000	0.000000	0.320150	0.102247	0.343311	0.000000	0.000000	3.000000	20.000000	0.000000
2704.779287	-0.117825	0.592973	-0.025381	70.962944	-12.066444	56.850452	-0.940351	0.000000	-1.334668	0.000000	0.000000	0.000000	0.294753	0.115449	0.393571	0.000000	0.000000	3.000000	20.000000	0.000000
2704.782621	-0.117825	0.592973	-0.025381	70.962944	-12.066444	56.850452	-0.940351	0.000000	-1.334668	0.000000	0.000000	0.000000	0.294753	0.115449	0.393571	0.000000	0.000000	3.000000	20.000000	0.000000
2704.785954	-0.117825	0.592973	-0.025381	70.962944	-12.066444	56.850452	-0.940351	0.000000	-1.334668	0.000000	0.000000	0.000000	0.294753	0.115449	0.393571	0.000000	0.000000	3.000000	20.000000	0.000000
2704.789287	-0.116867	0.593395	-0.023954	71.007187	-11.975050	56.856995	-0.891225	0.000000	-1.269072	0.000000	0.000000	0.000000	0.287188	0.126697	0.428331	0.000000	0.000000	3.000000	20.000000	0.000000
2704.792621	-0.116867	0.593395	-0.023954	71.007187	-11.975050	56.856995	-0.891225	0.000000	-1.269072	0.000000	0.000000	0.000000	0.287188	0.126697	0.428331	0.000000	0.000000	3.000000	20.000000	0.000000
2704.795954	-0.116867	0.593395	-0.023954	71.007187	-11.975050	56.856995	-0.891225	0.000000	-1.269072	0.000000	0.000000	0.000000	0.287188	0.126697	0.428331	0.000000	0.000000	3.000000	20.000000	0.000000
2704.799287	-0.115921	0.593799	-0.022459	71.145317	-11.749334	56.975780	-0.843360	0.000000	-1.197684	0.000000	0.000000	0.000000	0.283842	0.121242	0.448481	0.000000	0.000000	3.000000	20.000000	0.000000
2704.802621	-0.115921	0.593799	-0.022459	71.145317	-11.749334	56.975780	-0.843360	0.000000	-1.197684	0.000000	0.000000	0.000000	0.283842	0.121242	0.448481	0.000000	0.000000	3.000000	20.000000	0.000000
2704.805954	-0.115921	0.593799	-0.022459	71.145317	-11.749334	56.975780	-0.843360	0.000000	-1.197684	0.000000	0.000000	0.000000	0.283842	0.121242	0.448481	0.000000	0.000000	3.000000	20.000000	0.000000
2704.809287	-0.114992	0.594179	-0.020873	71.392303	-11.507336	57.070023	-0.796053	0.000000	-1.122937	0.000000	0.000000	0.000000	0.278835	0.113861	0.475670	0.000000	0.000000	3.000000	20.000000	0.000000
2704.812621	-0.114992	0.594179	-0.020873	71.392303	-11.507336	57.070023	-0.796053	0.000000	-1.122937	0.000000	0.000000	0.000000	0.278835	0.113861	0.475670	0.000000	0.000000	3.000000	20.000000	0.000000
2704.815954	-0.114992	0.594179	-0.020873	71.392303	-11.507336	57.070023	-0.796053	0.000000	-1.122937	0.000000	0.000000	0.000000	0.278835	0.113861	0.475670	0.000000	0.000000	3.000000	20.000000	0.000000
2704.819287	-0.114066	0.594545	-0.019244	71.726929	-11.238806	57.189526	-0.749581	0.000000	-1.043659	0.000000	0.000000	0.000000	0.277738	0.110020	0.488819	0.000000	0.000000	3.000000	20.000000	0.000000
2704.822621	-0.114066	0.594545	-0.019244	71.726929	-11.238806	57.189526	-0.749581	0.000000	-1.043659	0.000000	0.000000	0.000000	0.277738	0.110020	0.488819	0.000000	0.000000	3.000000	20.000000	0.000000
2704.825954	-0.114066	0.594545	-0.019244	71.726929	-11.238806	57.189526	-0.749581	0.000000	-1.043659	0.000000	0.000000	0.000000	0.277738	0.110020	0.488819	0.000000	0.000000	3.000000	20.000000	0.000000
2704.829287	-0.113108	0.594893	-0.017536	72.114540	-10.948358	57.319496	-0.703291	0.000000	-0.962189	0.000000	0.000000	0.000000	0.287475	0.104256	0.512221	0.000000	0.000000	3.000000	20.000000	0.000000
2704.832621	-0.113108	0.594893	-0.017536	72.114540	-10.948358	57.319496	-0.703291	0.000000	-0.962189	0.000000	0.000000	0.000000	0.287475	0.104256	0.512221	0.000000	0.000000	3.000000	20.000000	0.000000
2704.835954	-0.113108	0.594893	-0.017536	72.114540	-10.948358	57.319496	-0.703291	0.000000	-0.962189	0.000000	0.000000	0.000000	0.287475	0.104256	0.512221	0.000000	0.000000	3.000000	20.000000	0.000000
2704.839287	-0.112082	0.595258	-0.015708	72.521324	-10.636558	57.478889	-0.655378	0.000000	-0.876819	0.000000	0.000000	0.000000	0.307675	0.109523	0.548411	0.000000	0.000000	3.000000	20.000000	0.000000
2704.842621	-0.112082	0.595258	-0.015708	72.521324	-10.636558	57.478889	-0.655378	0.000000	-0.876819	0.000000	0.000000	0.000000	0.307675	0.109523	0.548411	0.000000	0.000000	3.000000	20.000000	0.000000
2704.845954	-0.112082	0.595258	-0.015708	72.521324	-10.636558	57.478889	-0.655378	0.000000	-0.876819	0.000000	0.000000	0.000000	0.307675	0.109523	0.548411	0.000000	0.000000	3.000000	20.000000	0.000000
2704.849287	-0.111010	0.595615	-0.013758	72.900436	-10.352246	57.676323	-0.604099	0.000000	-0.785417	0.000000	0.000000	0.000000	0.321626	0.107189	0.585009	0.000000	0.000000	3.000000	20.000000	0.000000
2704.852621	-0.111010	0.595615	-0.013758	72.900436	-10.352246	57.676323	-0.604099	0.000000	-0.785417	0.000000	0.000000	0.000000	0.321626	0.107189	0.585009	0.000000	0.000000	3.000000	20.000000	0.000000
2704.855954	-0.111010	0.595615	-0.013758	72.900436	-10.352246	57.676323	-0.604099	0.000000	-0.785417	0.000000	0.000000	0.000000	0.321626	0.107189	0.585009	0.000000	0.000000	3.000000	20.000000	0.000000
2704.859287	-0.109905	0.595971	-0.011715	73.244011	-10.240651	57.831997	-0.550495	0.000000	-0.687915	0.000000	0.000000	0.000000	0.331565	0.106631	0.612850	0.000000	0.000000	3.000000	20.000000	0.000000
2704.862621	-0.109905	0.595971	-0.011715	73.244011	-10.240651	57.831997	-0.550495	0.000000	-0.687915	0.000000	0.000000	0.000000	0.331565	0.106631	0.612850	0.000000	0.000000	3.000000	20.000000	0.000000
2704.865954	-0.109905	0.595971	-0.011715	73.244011	-10.240651	57.831997	-0.550495	0.000000	-0.687915	0.000000	0.000000	0.000000	0.331565	0.106631	0.612850	0.000000	0.000000	3.000000	20.000000	0.000000
2704.869287	-0.108894	0.596299	-0.009604	73.555405	-10.457400	57.441948	-0.495234	0.000000	-0.585774	0.000000	0.000000	0.000000	0.303174	0.098368	0.633483	0.000000	0.000000	3.000000	20.000000	0.000000
2704.872621	-0.108894	0.596299	-0.009604	73.555405	-10.457400	57.441948	-0.495234	0.000000	-0.585774	0.000000	0.000000	0.000000	0.303174	0.098368	0.633483	0.000000	0.000000	3.000000	20.000000	0.000000
2704.875954	-0.108894	0.596299	-0.009604	73.555405	-10.457400	57.441948	-0.495234	0.000000	-0.585774	0.000000	0.000000	0.000000	0.303174	0.098368	0.633483	0.000000	0.000000	3.000000	20.000000	0.000000
2704.879287	-0.107978	0.596598	-0.007423	73.830330	-11.077546	56.388279	-0.444705	0.000000	-0.480193	0.000000	0.000000	0.000000	0.274701	0.089834	0.654269	0.000000	0.000000	3.000000	20.000000	0.000000
2704.882621	-0.107978	0.596598	-0.007423	73.830330	-11.077546	56.388279	-0.444705	0.000000	-0.480193	0.000000	0.000000	0.000000	0.274701	0.089834	0.654269	0.000000	0.000000	3.000000	20.000000	0.000000
2704.885954	-0.107978	0.596598	-0.007423	73.830330	-11.077546	56.388279	-0.444705	0.000000	-0.480193	0.000000	0.000000	0.000000	0.274701	0.089834	0.654269	0.000000	0.000000	3.000000	20.000000	0.000000
2704.889287	-0.107269	0.596887	-0.005182	74.061409	-12.003330	55.043167	-0.398921	0.000000	-0.371148	0.000000	0.000000	0.000000	0.212801	0.086698	0.672355	0.000000	0.000000	3.000000	20.000000	0.000000
2704.892621	-0.107269	0.596887	-0.005182	74.061409	-12.003330	55.043167	-0.398921	0.000000	-0.371148	0.000000	0.000000	0.000000	0.212801	0.086698	0.672355	0.000000	0.000000	3.000000	20.000000	0.000000
2704.895954	-0.107269	0.596887	-0.005182	74.061409	-12.003330	55.043167	-0.398921	0.000000	-0.371148	0.000000	0.000000	0.000000	0.212801	0.086698	0.672355	0.000000	0.000000	3.000000	20.000000	0.000000
2704.899287	-0.106694	0.597153	-0.002904	74.235069	-13.083964	53.693180	-0.363454	0.000000	-0.259089	0.000000	0.000000	0.000000	0.172501	0.079661	0.683384	0.000000	0.000000	3.000000	20.000000	0.000000
2704.902621	-0.106694	0.597153	-0.002904	74.235069	-13.083964	53.693180	-0.363454	0.000000	-0.259089	0.000000	0.000000	0.000000	0.172501	0.079661	0.683384	0.000000	0.000000	3.000000	20.000000	0.000000
2704.905954	-0.106694	0.597153	-0.002904	74.235069	-13.083964	53.693180	-0.363454	0.000000	-0.259089	0.000000	0.000000	0.000000	0.172501	0.079661	0.683384	0.000000	0.000000	3.000000	20.000000	0.000000
2704.909287	-0.106221	0.597406	-0.000539	74.356873	-14.123336	52.389027	-0.334704	0.000000	-0.145192	0.000000	0.000000	0.000000	0.142036	0.076061	0.709359	0.000000	0.000000	3.000000	20.000000	0.000000
2704.912621	-0.106221	0.597406	-0.000539	74.356873	-14.123336	52.389027	-0.334704	0.000000	-0.145192	0.000000	0.000000	0.000000	0.142036	0.076061	0.709359	0.000000	0.000000	3.000000	20.000000	0.000000
2704.915954	-0.106221	0.597406	-0.000539	74.356873	-14.123336	52.389027	-0.334704	0.000000	-0.145192	0.000000	0.000000	0.000000	0.142036	0.076061	0.709359	0.000000	0.000000	3.000000	20.000000	0.000000
2704.919287	-0.105804	0.597672	0.001914	74.420837	-14.911997	51.194214	-0.311032	0.000000	-0.026965	0.000000	0.000000	0.000000	0.124994	0.079846	0.736099	0.000000	0.000000	3.000000	20.000000	0.000000
2704.922621	-0.105804	0.597672	0.001914	74.420837	-14.911997	51.194214	-0.311032	0.000000	-0.026965	0.000000	0.000000	0.000000	0.124994	0.079846	0.736099	0.000000	0.000000	3.000000	20.000000	0.000000
2704.925954	-0.105804	0.597672	0.001914	74.420837	-14.911997	51.194214	-0.311032	0.000000	-0.026965	0.000000	0.000000	0.000000	0.124994	0.079846	0.736099	0.000000	0.000000	3.000000	20.000000	0.000000
2704.929287	-0.105535	0.597970	0.004453	74.455482	-15.260942	50.594894	-0.290199	0.000000	0.095718	0.000000	0.000000	0.000000	0.080570	0.089196	0.761521	0.000000	0.000000	3.000000	20.000000	0.000000
2704.932621	-0.105535	0.597970	0.004453	74.455482	-15.260942	50.594894	-0.290199	0.000000	0.095718	0.000000	0.000000	0.000000	0.080570	0.089196	0.761521	0.000000	0.000000	3.000000	20.000000	0.000000
2704.935954	-0.105535	0.597970	0.004453	74.455482	-15.260942	50.594894	-0.290199	0.000000	0.095718	0.000000	0.000000	0.000000	0.080570	0.089196	0.761521	0.000000	0.000000	3.000000	20.000000	0.000000
2704.939287	-0.105339	0.598240	0.007043	74.469589	-15.138474	50.638058	-0.276771	0.000000	0.222638	0.000000	0.000000	0.000000	0.058798	0.081266	0.777086	0.000000	0.000000	3.000000	20.000000	0.000000
2704.942621	-0.105339	0.598240	0.007043	74.469589	-15.138474	50.638058	-0.276771	0.000000	0.222638	0.000000	0.000000	0.000000	0.058798	0.081266	0.777086	0.000000	0.000000	3.000000	20.000000	0.000000
2704.945954	-0.105339	0.598240	0.007043	74.469589	-15.138474	50.638058	-0.276771	0.000000	0.222638	0.000000	0.000000	0.000000	0.058798	0.081266	0.777086	0.000000	0.000000	3.000000	20.000000	0.000000
2704.949287	-0.105196	0.598529	0.009698	74.493858	-14.904713	50.844299	-0.266972	0.000000	0.352152	0.000000	0.000000	0.000000	0.042894	0.086641	0.796591	0.000000	0.000000	3.000000	20.000000	0.000000
2704.952621	-0.105196	0.598529	0.009698	74.493858	-14.904713	50.844299	-0.266972	0.000000	0.352152	0.000000	0.000000	0.000000	0.042894	0.086641	0.796591	0.000000	0.000000	3.000000	20.000000	0.000000
2704.955954	-0.105196	0.598529	0.009698	74.493858	-14.904713	50.844299	-0.266972	0.000000	0.352152	0.000000	0.000000	0.000000	0.042894	0.086641	0.796591	0.000000	0.000000	3.000000	20.000000	0.000000
2704.959287	-0.105144	0.598798	0.012377	74.556633	-14.740953	50.972305	-0.259822	0.000000	0.484918	0.000000	0.000000	0.000000	0.015645	0.080498	0.803523	0.000000	0.000000	3.000000	20.000000	0.000000
2704.962621	-0.105144	0.598798	0.012377	74.556633	-14.740953	50.972305	-0.259822	0.000000	0.484918	0.000000	0.000000	0.000000	0.015645	0.080498	0.803523	0.000000	0.000000	3.000000	20.000000	0.000000
2704.965954	-0.105144	0.598798	0.012377	74.556633	-14.740953	50.972305	-0.259822	0.000000	0.484918	0.000000	0.000000	0.000000	0.015645	0.080498	0.803523	0.000000	0.000000	3.000000	20.000000	0.000000
2704.969287	-0.105141	0.599018	0.015096	74.700066	-14.677156	50.973896	-0.257215	0.000000	0.618838	0.000000	0.000000	0.000000	0.000951	0.066207	0.815670	0.000000	0.000000	3.000000	20.000000	0.000000
2704.972621	-0.105141	0.599018	0.015096	74.700066	-14.677156	50.973896	-0.257215	0.000000	0.618838	0.000000	0.000000	0.000000	0.000951	0.066207	0.815670	0.000000	0.000000	3.000000	20.000000	0.000000
2704.975954	-0.105141	0.599018	0.015096	74.700066	-14.677156	50.973896	-0.257215	0.000000	0.618838	0.000000	0.000000	0.000000	0.000951	0.066207	0.815670	0.000000	0.000000	3.000000	20.000000	0.000000
2704.979287	-0.105146	0.599209	0.017881	74.917198	-14.655460	50.927898	-0.257056	0.000000	0.754783	0.000000	0.000000	0.000000	-0.001420	0.057341	0.835470	0.000000	0.000000	3.000000	20.000000	0.000000
2704.982621	-0.105146	0.599209	0.017881	74.917198	-14.655460	50.927898	-0.257056	0.000000	0.754783	0.000000	0.000000	0.000000	-0.001420	0.057341	0.835470	0.000000	0.000000	3.000000	20.000000	0.000000
2704.985954	-0.105146	0.599209	0.017881	74.917198	-14.655460	50.927898	-0.257056	0.000000	0.754783	0.000000	0.000000	0.000000	-0.001420	0.057341	0.835470	0.000000	0.000000	3.000000	20.000000	0.000000
2704.989287	-0.105167	0.599366	0.020664	75.199883	-14.650918	50.867897	-0.257292	0.000000	0.894028	0.000000	0.000000	0.000000	-0.006398	0.046999	0.835038	0.000000	0.000000	3.000000	20.000000	0.000000
2704.992621	-0.105167	0.599366	0.020664	75.199883	-14.650918	50.867897	-0.257292	0.000000	0.894028	0.000000	0.000000	0.000000	-0.006398	0.046999	0.835038	0.000000	0.000000	3.000000	20.000000	0.000000
2704.995954	-0.105167	0.599366	0.020664	75.199883	-14.650918	50.867897	-0.257292	0.000000	0.894028	0.000000	0.000000	0.000000	-0.006398	0.046999	0.835038	0.000000	0.000000	3.000000	20.000000	0.000000
2704.999287	-0.105219	0.599492	0.023508	75.510239	-14.662710	50.792763	-0.258359	0.000000	1.033201	0.000000	0.000000	0.000000	-0.015562	0.037653	0.853208	0.000000	0.000000	3.000000	20.000000	0.000000
2705.002621	-0.105219	0.599492	0.023508	75.510239	-14.662710	50.792763	-0.258359	0.000000	1.033201	0.000000	0.000000	0.000000	-0.015562	0.037653	0.853208	0.000000	0.000000	3.000000	20.000000	0.000000
2705.005954	-0.105219	0.599492	0.023508	75.510239	-14.662710	50.792763	-0.258359	0.000000	1.033201	0.000000	0.000000	0.000000	-0.015562	0.037653	0.853208	0.000000	0.000000	3.000000	20.000000	0.000000
2705.009287	-0.105353	0.599577	0.026425	75.819084	-14.685496	50.714775	-0.260953	0.000000	1.175403	0.000000	0.000000	0.000000	-0.040044	0.025648	0.875229	0.000000	0.000000	3.000000	20.000000	0.000000
2705.012621	-0.105353	0.599577	0.026425	75.819084	-14.685496	50.714775	-0.260953	0.000000	1.175403	0.000000	0.000000	0.000000	-0.040044	0.025648	0.875229	0.000000	0.000000	3.000000	20.000000	0.000000
2705.015954	-0.105353	0.599577	0.026425	75.819084	-14.685496	50.714775	-0.260953	0.000000	1.175403	0.000000	0.000000	0.000000	-0.040044	0.025648	0.875229	0.000000	0.000000	3.000000	20.000000	0.000000
2705.019287	-0.105644	0.599599	0.029318	76.113655	-14.753613	50.599262	-0.267626	0.000000	1.321274	0.000000	0.000000	0.000000	-0.087468	0.006451	0.867865	0.000000	0.000000	3.000000	20.000000	0.000000
2705.022621	-0.105644	0.599599	0.029318	76.113655	-14.753613	50.599262	-0.267626	0.000000	1.321274	0.000000	0.000000	0.000000	-0.087468	0.006451	0.867865	0.000000	0.000000	3.000000	20.000000	0.000000
2705.025954	-0.105644	0.599599	0.029318	76.113655	-14.753613	50.599262	-0.267626	0.000000	1.321274	0.000000	0.000000	0.000000	-0.087468	0.006451	0.867865	0.000000	0.000000	3.000000	20.000000	0.000000
2705.029287	-0.106137	0.599577	0.032259	76.389610	-14.903234	50.407085	-0.282205	0.000000	1.465919	0.000000	0.000000	0.000000	-0.147740	-0.006339	0.882049	0.000000	0.000000	3.000000	20.000000	0.000000
2705.032621	-0.106137	0.599577	0.032259	76.389610	-14.903234	50.407085	-0.282205	0.000000	1.465919	0.000000	0.000000	0.000000	-0.147740	-0.006339	0.882049	0.000000	0.000000	3.000000	20.000000	0.000000
2705.035954	-0.106137	0.599577	0.032259	76.389610	-14.903234	50.407085	-0.282205	0.000000	1.465919	0.000000	0.000000	0.000000	-0.147740	-0.006339	0.882049	0.000000	0.000000	3.000000	20.000000	0.000000
2705.039287	-0.106828	0.599521	0.035222	76.640778	-15.182768	50.081043	-0.306828	0.000000	1.612927	0.000000	0.000000	0.000000	-0.207453	-0.017075	0.888978	0.000000	0.000000	3.000000	20.000000	0.000000
2705.042621	-0.106828	0.599521	0.035222	76.640778	-15.182768	50.081043	-0.306828	0.000000	1.612927	0.000000	0.000000	0.000000	-0.207453	-0.017075	0.888978	0.000000	0.000000	3.000000	20.000000	0.000000
2705.045954	-0.106828	0.599521	0.035222	76.640778	-15.182768	50.081043	-0.306828	0.000000	1.612927	0.000000	0.000000	0.000000	-0.207453	-0.017075	0.888978	0.000000	0.000000	3.000000	20.000000	0.000000
2705.049287	-0.107687	0.599471	0.038158	76.862816	-15.545827	49.671425	-0.341404	0.000000	1.761090	0.000000	0.000000	0.000000	-0.257607	-0.014885	0.880978	0.000000	0.000000	3.000000	20.000000	0.000000
2705.052621	-0.107687	0.599471	0.038158	76.862816	-15.545827	49.671425	-0.341404	0.000000	1.761090	0.000000	0.000000	0.000000	-0.257607	-0.014885	0.880978	0.000000	0.000000	3.000000	20.000000	0.000000
2705.055954	-0.107687	0.599471	0.038158	76.862816	-15.545827	49.671425	-0.341404	0.000000	1.761090	0.000000	0.000000	0.000000	-0.257607	-0.014885	0.880978	0.000000	0.000000	3.000000	20.000000	0.000000
2705.059287	-0.108694	0.599401	0.041080	77.051613	-15.853089	49.354240	-0.384338	0.000000	1.907919	0.000000	0.000000	0.000000	-0.302026	-0.021010	0.876482	0.000000	0.000000	3.000000	20.000000	0.000000
2705.062621	-0.108694	0.599401	0.041080	77.051613	-15.853089	49.354240	-0.384338	0.000000	1.907919	0.000000	0.000000	0.000000	-0.302026	-0.021010	0.876482	0.000000	0.000000	3.000000	20.000000	0.000000
2705.065954	-0.108694	0.599401	0.041080	77.051613	-15.853089	49.354240	-0.384338	0.000000	1.907919	0.000000	0.000000	0.000000	-0.302026	-0.021010	0.876482	0.000000	0.000000	3.000000	20.000000	0.000000
2705.069287	-0.109693	0.599336	0.043948	77.218987	-15.969979	49.280037	-0.434676	0.000000	2.054000	0.000000	0.000000	0.000000	-0.299854	-0.019500	0.860422	0.000000	0.000000	3.000000	20.000000	0.000000
2705.072621	-0.109693	0.599336	0.043948	77.218987	-15.969979	49.280037	-0.434676	0.000000	2.054000	0.000000	0.000000	0.000000	-0.299854	-0.019500	0.860422	0.000000	0.000000	3.000000	20.000000	0.000000
2705.075954	-0.109693	0.599336	0.043948	77.218987	-15.969979	49.280037	-0.434676	0.000000	2.054000	0.000000	0.000000	0.000000	-0.299854	-0.019500	0.860422	0.000000	0.000000	3.000000	20.000000	0.000000
2705.079287	-0.110643	0.599208	0.046684	77.380440	-16.079054	49.215057	-0.484651	0.000000	2.197403	0.000000	0.000000	0.000000	-0.284950	-0.038498	0.820805	0.000000	0.000000	3.000000	20.000000	0.000000
2705.082621	-0.110643	0.599208	0.046684	77.380440	-16.079054	49.215057	-0.484651	0.000000	2.197403	0.000000	0.000000	0.000000	-0.284950	-0.038498	0.820805	0.000000	0.000000	3.000000	20.000000	0.000000
2705.085954	-0.110643	0.599208	0.046684	77.380440	-16.079054	49.215057	-0.484651	0.000000	2.197403	0.000000	0.000000	0.000000	-0.284950	-0.038498	0.820805	0.000000	0.000000	3.000000	20.000000	0.000000
2705.089287	-0.111594	0.599036	0.049294	77.525887	-16.180235	49.154942	-0.532143	0.000000	2.334204	0.000000	0.000000	0.000000	-0.285334	-0.051434	0.782882	0.000000	0.000000	3.000000	20.000000	0.000000
2705.092621	-0.111594	0.599036	0.049294	77.525887	-16.180235	49.154942	-0.532143	0.000000	2.334204	0.000000	0.000000	0.000000	-0.285334	-0.051434	0.782882	0.000000	0.000000	3.000000	20.000000	0.000000
2705.095954	-0.111594	0.599036	0.049294	77.525887	-16.180235	49.154942	-0.532143	0.000000	2.334204	0.000000	0.000000	0.000000	-0.285334	-0.051434	0.782882	0.000000	0.000000	3.000000	20.000000	0.000000
2705.099287	-0.112567	0.598803	0.051757	77.652885	-16.289923	49.092575	-0.579698	0.000000	2.464684	0.000000	0.000000	0.000000	-0.292035	-0.069954	0.738966	0.000000	0.000000	3.000000	20.000000	0.000000
2705.102621	-0.112567	0.598803	0.051757	77.652885	-16.289923	49.092575	-0.579698	0.000000	2.464684	0.000000	0.000000	0.000000	-0.292035	-0.069954	0.738966	0.000000	0.000000	3.000000	20.000000	0.000000
2705.105954	-0.112567	0.598803	0.051757	77.652885	-16.289923	49.092575	-0.579698	0.000000	2.464684	0.000000	0.000000	0.000000	-0.292035	-0.069954	0.738966	0.000000	0.000000	3.000000	20.000000	0.000000
2705.109287	-0.113647	0.598567	0.054104	77.737625	-16.394585	49.045620	-0.628371	0.000000	2.587845	0.000000	0.000000	0.000000	-0.323775	-0.070662	0.704010	0.000000	0.000000	3.000000	20.000000	0.000000
2705.112621	-0.113647	0.598567	0.054104	77.737625	-16.394585	49.045620	-0.628371	0.000000	2.587845	0.000000	0.000000	0.000000	-0.323775	-0.070662	0.704010	0.000000	0.000000	3.000000	20.000000	0.000000
2705.115954	-0.113647	0.598567	0.054104	77.737625	-16.394585	49.045620	-0.628371	0.000000	2.587845	0.000000	0.000000	0.000000	-0.323775	-0.070662	0.704010	0.000000	0.000000	3.000000	20.000000	0.000000
2705.119287	-0.114887	0.598321	0.056345	77.783791	-16.512966	49.004688	-0.682333	0.000000	2.705180	0.000000	0.000000	0.000000	-0.372108	-0.073841	0.672498	0.000000	0.000000	3.000000	20.000000	0.000000
2705.122621	-0.114887	0.598321	0.056345	77.783791	-16.512966	49.004688	-0.682333	0.000000	2.705180	0.000000	0.000000	0.000000	-0.372108	-0.073841	0.672498	0.000000	0.000000	3.000000	20.000000	0.000000
2705.125954	-0.114887	0.598321	0.056345	77.783791	-16.512966	49.004688	-0.682333	0.000000	2.705180	0.000000	0.000000	0.000000	-0.372108	-0.073841	0.672498	0.000000	0.000000	3.000000	20.000000	0.000000
2705.129287	-0.116296	0.598056	0.058504	77.766533	-16.685249	48.910942	-0.744351	0.000000	2.817263	0.000000	0.000000	0.000000	-0.422578	-0.079605	0.647501	0.000000	0.000000	3.000000	20.000000	0.000000
2705.132621	-0.116296	0.598056	0.058504	77.766533	-16.685249	48.910942	-0.744351	0.000000	2.817263	0.000000	0.000000	0.000000	-0.422578	-0.079605	0.647501	0.000000	0.000000	3.000000	20.000000	0.000000
2705.135954	-0.116296	0.598056	0.058504	77.766533	-16.685249	48.910942	-0.744351	0.000000	2.817263	0.000000	0.000000	0.000000	-0.422578	-0.079605	0.647501	0.000000	0.000000	3.000000	20.000000	0.000000
2705.139287	-0.117864	0.597790	0.060532	77.697655	-16.861761	48.829834	-0.814780	0.000000	2.925180	0.000000	0.000000	0.000000	-0.470559	-0.079666	0.608603	0.000000	0.000000	3.000000	20.000000	0.000000
2705.142621	-0.117864	0.597790	0.060532	77.697655	-16.861761	48.829834	-0.814780	0.000000	2.925180	0.000000	0.000000	0.000000	-0.470559	-0.079666	0.608603	0.000000	0.000000	3.000000	20.000000	0.000000
2705.145954	-0.117864	0.597790	0.060532	77.697655	-16.861761	48.829834	-0.814780	0.000000	2.925180	0.000000	0.000000	0.000000	-0.470559	-0.079666	0.608603	0.000000	0.000000	3.000000	20.000000	0.000000
2705.149287	-0.119563	0.597486	0.062406	77.625221	-17.003357	48.811199	-0.893207	0.000000	3.026614	0.000000	0.000000	0.000000	-0.509531	-0.091246	0.562065	0.000000	0.000000	3.000000	20.000000	0.000000
2705.152621	-0.119563	0.597486	0.062406	77.625221	-17.003357	48.811199	-0.893207	0.000000	3.026614	0.000000	0.000000	0.000000	-0.509531	-0.091246	0.562065	0.000000	0.000000	3.000000	20.000000	0.000000
2705.155954	-0.119563	0.597486	0.062406	77.625221	-17.003357	48.811199	-0.893207	0.000000	3.026614	0.000000	0.000000	0.000000	-0.509531	-0.091246	0.562065	0.000000	0.000000	3.000000	20.000000	0.000000
2705.159287	-0.121304	0.597144	0.064081	77.565887	-17.128412	48.822773	-0.978129	0.000000	3.120292	0.000000	0.000000	0.000000	-0.522321	-0.102701	0.502500	0.000000	0.000000	3.000000	20.000000	0.000000
2705.162621	-0.121304	0.597144	0.064081	77.565887	-17.128412	48.822773	-0.978129	0.000000	3.120292	0.000000	0.000000	0.000000	-0.522321	-0.102701	0.502500	0.000000	0.000000	3.000000	20.000000	0.000000
2705.165954	-0.121304	0.597144	0.064081	77.565887	-17.128412	48.822773	-0.978129	0.000000	3.120292	0.000000	0.000000	0.000000	-0.522321	-0.102701	0.502500	0.000000	0.000000	3.000000	20.000000	0.000000
2705.169287	-0.123108	0.596745	0.065537	77.519066	-17.263050	48.566864	-1.065182	0.000000	3.204042	0.000000	0.000000	0.000000	-0.541363	-0.119741	0.436779	0.000000	0.000000	3.000000	20.000000	0.000000
2705.172621	-0.123108	0.596745	0.065537	77.519066	-17.263050	48.566864	-1.065182	0.000000	3.204042	0.000000	0.000000	0.000000	-0.541363	-0.119741	0.436779	0.000000	0.000000	3.000000	20.000000	0.000000
2705.175954	-0.123108	0.596745	0.065537	77.519066	-17.263050	48.566864	-1.065182	0.000000	3.204042	0.000000	0.000000	0.000000	-0.541363	-0.119741	0.436779	0.000000	0.000000	3.000000	20.000000	0.000000
2705.179287	-0.124995	0.596300	0.066745	77.490952	-17.417307	47.993591	-1.155409	0.000000	3.276838	0.000000	0.000000	0.000000	-0.566107	-0.133473	0.362574	0.000000	0.000000	3.000000	20.000000	0.000000
2705.182621	-0.124995	0.596300	0.066745	77.490952	-17.417307	47.993591	-1.155409	0.000000	3.276838	0.000000	0.000000	0.000000	-0.566107	-0.133473	0.362574	0.000000	0.000000	3.000000	20.000000	0.000000
2705.185954	-0.124995	0.596300	0.066745	77.490952	-17.417307	47.993591	-1.155409	0.000000	3.276838	0.000000	0.000000	0.000000	-0.566107	-0.133473	0.362574	0.000000	0.000000	3.000000	20.000000	0.000000
2705.189287	-0.127010	0.595850	0.067790	77.469223	-17.585875	47.562305	-1.249761	0.000000	3.337267	0.000000	0.000000	0.000000	-0.604577	-0.135010	0.313343	0.000000	0.000000	3.000000	20.000000	0.000000
2705.192621	-0.127010	0.595850	0.067790	77.469223	-17.585875	47.562305	-1.249761	0.000000	3.337267	0.000000	0.000000	0.000000	-0.604577	-0.135010	0.313343	0.000000	0.000000	3.000000	20.000000	0.000000
2705.195954	-0.127010	0.595850	0.067790	77.469223	-17.585875	47.562305	-1.249761	0.000000	3.337267	0.000000	0.000000	0.000000	-0.604577	-0.135010	0.313343	0.000000	0.000000	3.000000	20.000000	0.000000
2705.199287	-0.129200	0.595376	0.068642	77.453712	-17.775465	47.296494	-1.350523	0.000000	3.389491	0.000000	0.000000	0.000000	-0.656864	-0.142150	0.255630	0.000000	0.000000	3.000000	20.000000	0.000000
2705.202621	-0.129200	0.595376	0.068642	77.453712	-17.775465	47.296494	-1.350523	0.000000	3.389491	0.000000	0.000000	0.000000	-0.656864	-0.142150	0.255630	0.000000	0.000000	3.000000	20.000000	0.000000
2705.205954	-0.129200	0.595376	0.068642	77.453712	-17.775465	47.296494	-1.350523	0.000000	3.389491	0.000000	0.000000	0.000000	-0.656864	-0.142150	0.255630	0.000000	0.000000	3.000000	20.000000	0.000000
2705.209287	-0.131511	0.594918	0.069408	77.441864	-17.955395	46.871696	-1.460001	0.000000	3.432096	0.000000	0.000000	0.000000	-0.693215	-0.137358	0.229753	0.000000	0.000000	3.000000	20.000000	0.000000
2705.212621	-0.131511	0.594918	0.069408	77.441864	-17.955395	46.871696	-1.460001	0.000000	3.432096	0.000000	0.000000	0.000000	-0.693215	-0.137358	0.229753	0.000000	0.000000	3.000000	20.000000	0.000000
2705.215954	-0.131511	0.594918	0.069408	77.441864	-17.955395	46.871696	-1.460001	0.000000	3.432096	0.000000	0.000000	0.000000	-0.693215	-0.137358	0.229753	0.000000	0.000000	3.000000	20.000000	0.000000
2705.219287	-0.133901	0.594428	0.070025	77.443138	-17.937187	46.551937	-1.575536	0.000000	3.470388	0.000000	0.000000	0.000000	-0.716965	-0.147119	0.185303	0.000000	0.000000	3.000000	20.000000	0.000000
2705.222621	-0.133901	0.594428	0.070025	77.443138	-17.937187	46.551937	-1.575536	0.000000	3.470388	0.000000	0.000000	0.000000	-0.716965	-0.147119	0.185303	0.000000	0.000000	3.000000	20.000000	0.000000
2705.225954	-0.133901	0.594428	0.070025	77.443138	-17.937187	46.551937	-1.575536	0.000000	3.470388	0.000000	0.000000	0.000000	-0.716965	-0.147119	0.185303	0.000000	0.000000	3.000000	20.000000	0.000000
2705.229287	-0.136311	0.593945	0.070478	77.453400	-17.529049	46.829929	-1.695030	0.000000	3.501272	0.000000	0.000000	0.000000	-0.723118	-0.144772	0.135679	0.000000	0.000000	3.000000	20.000000	0.000000
2705.232621	-0.136311	0.593945	0.070478	77.453400	-17.529049	46.829929	-1.695030	0.000000	3.501272	0.000000	0.000000	0.000000	-0.723118	-0.144772	0.135679	0.000000	0.000000	3.000000	20.000000	0.000000
2705.235954	-0.136311	0.593945	0.070478	77.453400	-17.529049	46.829929	-1.695030	0.000000	3.501272	0.000000	0.000000	0.000000	-0.723118	-0.144772	0.135679	0.000000	0.000000	3.000000	20.000000	0.000000
2705.239287	-0.138719	0.593491	0.070786	77.473816	-16.873478	47.314468	-1.815550	0.000000	3.523885	0.000000	0.000000	0.000000	-0.722446	-0.136253	0.092516	0.000000	0.000000	3.000000	20.000000	0.000000
2705.242621	-0.138719	0.593491	0.070786	77.473816	-16.873478	47.314468	-1.815550	0.000000	3.523885	0.000000	0.000000	0.000000	-0.722446	-0.136253	0.092516	0.000000	0.000000	3.000000	20.000000	0.000000
2705.245954	-0.138719	0.593491	0.070786	77.473816	-16.873478	47.314468	-1.815550	0.000000	3.523885	0.000000	0.000000	0.000000	-0.722446	-0.136253	0.092516	0.000000	0.000000	3.000000	20.000000	0.000000
2705.249287	-0.141162	0.593007	0.070893	77.497459	-16.094698	47.721973	-1.935957	0.000000	3.539305	0.000000	0.000000	0.000000	-0.732808	-0.145218	0.032064	0.000000	0.000000	3.000000	20.000000	0.000000
2705.252621	-0.141162	0.593007	0.070893	77.497459	-16.094698	47.721973	-1.935957	0.000000	3.539305	0.000000	0.000000	0.000000	-0.732808	-0.145218	0.032064	0.000000	0.000000	3.000000	20.000000	0.000000
2705.255954	-0.141162	0.593007	0.070893	77.497459	-16.094698	47.721973	-1.935957	0.000000	3.539305	0.000000	0.000000	0.000000	-0.732808	-0.145218	0.032064	0.000000	0.000000	3.000000	20.000000	0.000000
2705.259287	-0.143585	0.592524	0.070805	77.528732	-15.240233	48.321583	-2.058091	0.000000	3.544649	0.000000	0.000000	0.000000	-0.726907	-0.144967	-0.026527	0.000000	0.000000	3.000000	20.000000	0.000000
2705.262621	-0.143585	0.592524	0.070805	77.528732	-15.240233	48.321583	-2.058091	0.000000	3.544649	0.000000	0.000000	0.000000	-0.726907	-0.144967	-0.026527	0.000000	0.000000	3.000000	20.000000	0.000000
2705.265954	-0.143585	0.592524	0.070805	77.528732	-15.240233	48.321583	-2.058091	0.000000	3.544649	0.000000	0.000000	0.000000	-0.726907	-0.144967	-0.026527	0.000000	0.000000	3.000000	20.000000	0.000000
2705.269287	-0.146034	0.592072	0.070500	77.557297	-14.354512	49.176281	-2.179242	0.000000	3.540228	0.000000	0.000000	0.000000	-0.734749	-0.135538	-0.091265	0.000000	0.000000	3.000000	20.000000	0.000000
2705.272621	-0.146034	0.592072	0.070500	77.557297	-14.354512	49.176281	-2.179242	0.000000	3.540228	0.000000	0.000000	0.000000	-0.734749	-0.135538	-0.091265	0.000000	0.000000	3.000000	20.000000	0.000000
2705.275954	-0.146034	0.592072	0.070500	77.557297	-14.354512	49.176281	-2.179242	0.000000	3.540228	0.000000	0.000000	0.000000	-0.734749	-0.135538	-0.091265	0.000000	0.000000	3.000000	20.000000	0.000000
2705.279287	-0.148509	0.591661	0.070083	77.586555	-13.520672	50.056698	-2.301701	0.000000	3.525017	0.000000	0.000000	0.000000	-0.742367	-0.123373	-0.125318	0.000000	0.000000	3.000000	20.000000	0.000000
2705.282621	-0.148509	0.591661	0.070083	77.586555	-13.520672	50.056698	-2.301701	0.000000	3.525017	0.000000	0.000000	0.000000	-0.742367	-0.123373	-0.125318	0.000000	0.000000	3.000000	20.000000	0.000000
2705.285954	-0.148509	0.591661	0.070083	77.586555	-13.520672	50.056698	-2.301701	0.000000	3.525017	0.000000	0.000000	0.000000	-0.742367	-0.123373	-0.125318	0.000000	0.000000	3.000000	20.000000	0.000000
2705.289287	-0.150882	0.591290	0.069587	77.608879	-12.796979	50.788723	-2.425429	0.000000	3.504131	0.000000	0.000000	0.000000	-0.712078	-0.111118	-0.148696	0.000000	0.000000	3.000000	20.000000	0.000000
2705.292621	-0.150882	0.591290	0.069587	77.608879	-12.796979	50.788723	-2.425429	0.000000	3.504131	0.000000	0.000000	0.000000	-0.712078	-0.111118	-0.148696	0.000000	0.000000	3.000000	20.000000	0.000000
2705.295954	-0.150882	0.591290	0.069587	77.608879	-12.796979	50.788723	-2.425429	0.000000	3.504131	0.000000	0.000000	0.000000	-0.712078	-0.111118	-0.148696	0.000000	0.000000	3.000000	20.000000	0.000000
2705.299287	-0.153223	0.591010	0.069067	77.620407	-12.225459	51.285892	-2.544108	0.000000	3.479348	0.000000	0.000000	0.000000	-0.702283	-0.084213	-0.156107	0.000000	0.000000	3.000000	20.000000	0.000000
2705.302621	-0.153223	0.591010	0.069067	77.620407	-12.225459	51.285892	-2.544108	0.000000	3.479348	0.000000	0.000000	0.000000	-0.702283	-0.084213	-0.156107	0.000000	0.000000	3.000000	20.000000	0.000000
2705.305954	-0.153223	0.591010	0.069067	77.620407	-12.225459	51.285892	-2.544108	0.000000	3.479348	0.000000	0.000000	0.000000	-0.702283	-0.084213	-0.156107	0.000000	0.000000	3.000000	20.000000	0.000000
2705.309287	-0.155585	0.590838	0.068522	77.622261	-11.786315	51.675552	-2.661156	0.000000	3.453330	0.000000	0.000000	0.000000	-0.708710	-0.051408	-0.163342	0.000000	0.000000	3.000000	20.000000	0.000000
2705.312621	-0.155585	0.590838	0.068522	77.622261	-11.786315	51.675552	-2.661156	0.000000	3.453330	0.000000	0.000000	0.000000	-0.708710	-0.051408	-0.163342	0.000000	0.000000	3.000000	20.000000	0.000000
2705.315954	-0.155585	0.590838	0.068522	77.622261	-11.786315	51.675552	-2.661156	0.000000	3.453330	0.000000	0.000000	0.000000	-0.708710	-0.051408	-0.163342	0.000000	0.000000	3.000000	20.000000	0.000000
2705.319287	-0.157928	0.590736	0.067997	77.612335	-11.471289	51.900105	-2.779274	0.000000	3.426107	0.000000	0.000000	0.000000	-0.702712	-0.030669	-0.157512	0.000000	0.000000	3.000000	20.000000	0.000000
2705.322621	-0.157928	0.590736	0.067997	77.612335	-11.471289	51.900105	-2.779274	0.000000	3.426107	0.000000	0.000000	0.000000	-0.702712	-0.030669	-0.157512	0.000000	0.000000	3.000000	20.000000	0.000000
2705.325954	-0.157928	0.590736	0.067997	77.612335	-11.471289	51.900105	-2.779274	0.000000	3.426107	0.000000	0.000000	0.000000	-0.702712	-0.030669	-0.157512	0.000000	0.000000	3.000000	20.000000	0.000000
2705.329287	-0.160267	0.590675	0.067367	77.603088	-11.239058	51.910591	-2.896393	0.000000	3.399854	0.000000	0.000000	0.000000	-0.701724	-0.018295	-0.189028	0.000000	0.000000	3.000000	20.000000	0.000000
2705.332621	-0.160267	0.590675	0.067367	77.603088	-11.239058	51.910591	-2.896393	0.000000	3.399854	0.000000	0.000000	0.000000	-0.701724	-0.018295	-0.189028	0.000000	0.000000	3.000000	20.000000	0.000000
2705.335954	-0.160267	0.590675	0.067367	77.603088	-11.239058	51.910591	-2.896393	0.000000	3.399854	0.000000	0.000000	0.000000	-0.701724	-0.018295	-0.189028	0.000000	0.000000	3.000000	20.000000	0.000000
2705.339287	-0.162617	0.590684	0.066683	77.585953	-10.993117	51.894493	-3.013347	0.000000	3.368350	0.000000	0.000000	0.000000	-0.705121	0.002781	-0.205165	0.000000	0.000000	3.000000	20.000000	0.000000
2705.342621	-0.162617	0.590684	0.066683	77.585953	-10.993117	51.894493	-3.013347	0.000000	3.368350	0.000000	0.000000	0.000000	-0.705121	0.002781	-0.205165	0.000000	0.000000	3.000000	20.000000	0.000000
2705.345954	-0.162617	0.590684	0.066683	77.585953	-10.993117	51.894493	-3.013347	0.000000	3.368350	0.000000	0.000000	0.000000	-0.705121	0.002781	-0.205165	0.000000	0.000000	3.000000	20.000000	0.000000
2705.349287	-0.164953	0.590696	0.065865	77.567749	-10.655080	52.155598	-3.130867	0.000000	3.334156	0.000000	0.000000	0.000000	-0.700703	0.003416	-0.245535	0.000000	0.000000	3.000000	20.000000	0.000000
2705.352621	-0.164953	0.590696	0.065865	77.567749	-10.655080	52.155598	-3.130867	0.000000	3.334156	0.000000	0.000000	0.000000	-0.700703	0.003416	-0.245535	0.000000	0.000000	3.000000	20.000000	0.000000
2705.355954	-0.164953	0.590696	0.065865	77.567749	-10.655080	52.155598	-3.130867	0.000000	3.334156	0.000000	0.000000	0.000000	-0.700703	0.003416	-0.245535	0.000000	0.000000	3.000000	20.000000	0.000000
2705.359287	-0.167286	0.590768	0.064956	77.549576	-10.279489	52.634357	-3.247651	0.000000	3.293233	0.000000	0.000000	0.000000	-0.700006	0.021680	-0.272618	0.000000	0.000000	3.000000	20.000000	0.000000
2705.362621	-0.167286	0.590768	0.064956	77.549576	-10.279489	52.634357	-3.247651	0.000000	3.293233	0.000000	0.000000	0.000000	-0.700006	0.021680	-0.272618	0.000000	0.000000	3.000000	20.000000	0.000000
2705.365954	-0.167286	0.590768	0.064956	77.549576	-10.279489	52.634357	-3.247651	0.000000	3.293233	0.000000	0.000000	0.000000	-0.700006	0.021680	-0.272618	0.000000	0.000000	3.000000	20.000000	0.000000
2705.369287	-0.169552	0.590842	0.063929	77.532372	-9.894699	53.033501	-3.364319	0.000000	3.247797	0.000000	0.000000	0.000000	-0.679810	0.022292	-0.308107	0.000000	0.000000	3.000000	20.000000	0.000000
2705.372621	-0.169552	0.590842	0.063929	77.532372	-9.894699	53.033501	-3.364319	0.000000	3.247797	0.000000	0.000000	0.000000	-0.679810	0.022292	-0.308107	0.000000	0.000000	3.000000	20.000000	0.000000
2705.375954	-0.169552	0.590842	0.063929	77.532372	-9.894699	53.033501	-3.364319	0.000000	3.247797	0.000000	0.000000	0.000000	-0.679810	0.022292	-0.308107	0.000000	0.000000	3.000000	20.000000	0.000000
2705.379287	-0.171704	0.590957	0.062896	77.513153	-9.576945	53.280949	-3.477621	0.000000	3.196445	0.000000	0.000000	0.000000	-0.645588	0.034289	-0.309848	0.000000	0.000000	3.000000	20.000000	0.000000
2705.382621	-0.171704	0.590957	0.062896	77.513153	-9.576945	53.280949	-3.477621	0.000000	3.196445	0.000000	0.000000	0.000000	-0.645588	0.034289	-0.309848	0.000000	0.000000	3.000000	20.000000	0.000000
2705.385954	-0.171704	0.590957	0.062896	77.513153	-9.576945	53.280949	-3.477621	0.000000	3.196445	0.000000	0.000000	0.000000	-0.645588	0.034289	-0.309848	0.000000	0.000000	3.000000	20.000000	0.000000
2705.389287	-0.173782	0.591151	0.061814	77.491219	-9.376348	53.572178	-3.585219	0.000000	3.144804	0.000000	0.000000	0.000000	-0.623340	0.058330	-0.324698	0.000000	0.000000	3.000000	20.000000	0.000000
2705.392621	-0.173782	0.591151	0.061814	77.491219	-9.376348	53.572178	-3.585219	0.000000	3.144804	0.000000	0.000000	0.000000	-0.623340	0.058330	-0.324698	0.000000	0.000000	3.000000	20.000000	0.000000
2705.395954	-0.173782	0.591151	0.061814	77.491219	-9.376348	53.572178	-3.585219	0.000000	3.144804	0.000000	0.000000	0.000000	-0.623340	0.058330	-0.324698	0.000000	0.000000	3.000000	20.000000	0.000000
2705.399287	-0.175893	0.591404	0.060759	77.466095	-9.265819	53.980713	-3.689109	0.000000	3.090688	0.000000	0.000000	0.000000	-0.633347	0.075898	-0.316567	0.000000	0.000000	3.000000	20.000000	0.000000
2705.402621	-0.175893	0.591404	0.060759	77.466095	-9.265819	53.980713	-3.689109	0.000000	3.090688	0.000000	0.000000	0.000000	-0.633347	0.075898	-0.316567	0.000000	0.000000	3.000000	20.000000	0.000000
2705.405954	-0.175893	0.591404	0.060759	77.466095	-9.265819	53.980713	-3.689109	0.000000	3.090688	0.000000	0.000000	0.000000	-0.633347	0.075898	-0.316567	0.000000	0.000000	3.000000	20.000000	0.000000
2705.409287	-0.177933	0.591726	0.059742	77.433601	-9.282762	54.213501	-3.794667	0.000000	3.037927	0.000000	0.000000	0.000000	-0.611789	0.096543	-0.304909	0.000000	0.000000	3.000000	20.000000	0.000000
2705.412621	-0.177933	0.591726	0.059742	77.433601	-9.282762	54.213501	-3.794667	0.000000	3.037927	0.000000	0.000000	0.000000	-0.611789	0.096543	-0.304909	0.000000	0.000000	3.000000	20.000000	0.000000
2705.415954	-0.177933	0.591726	0.059742	77.433601	-9.282762	54.213501	-3.794667	0.000000	3.037927	0.000000	0.000000	0.000000	-0.611789	0.096543	-0.304909	0.000000	0.000000	3.000000	20.000000	0.000000
2705.419287	-0.179940	0.592077	0.058719	77.400558	-9.354515	54.312714	-3.896632	0.000000	2.987108	0.000000	0.000000	0.000000	-0.602073	0.105379	-0.306901	0.000000	0.000000	3.000000	20.000000	0.000000
2705.422621	-0.179940	0.592077	0.058719	77.400558	-9.354515	54.312714	-3.896632	0.000000	2.987108	0.000000	0.000000	0.000000	-0.602073	0.105379	-0.306901	0.000000	0.000000	3.000000	20.000000	0.000000
2705.425954	-0.179940	0.592077	0.058719	77.400558	-9.354515	54.312714	-3.896632	0.000000	2.987108	0.000000	0.000000	0.000000	-0.602073	0.105379	-0.306901	0.000000	0.000000	3.000000	20.000000	0.000000
2705.429287	-0.181879	0.592419	0.057669	77.365509	-9.387685	54.492203	-3.996977	0.000000	2.935958	0.000000	0.000000	0.000000	-0.581948	0.102433	-0.314939	0.000000	0.000000	3.000000	20.000000	0.000000
2705.432621	-0.181879	0.592419	0.057669	77.365509	-9.387685	54.492203	-3.996977	0.000000	2.935958	0.000000	0.000000	0.000000	-0.581948	0.102433	-0.314939	0.000000	0.000000	3.000000	20.000000	0.000000
2705.435954	-0.181879	0.592419	0.057669	77.365509	-9.387685	54.492203	-3.996977	0.000000	2.935958	0.000000	0.000000	0.000000	-0.581948	0.102433	-0.314939	0.000000	0.000000	3.000000	20.000000	0.000000
2705.439287	-0.183825	0.592750	0.056567	77.332169	-9.280958	54.889366	-4.087844	0.000000	2.879155	0.000000	0.000000	0.000000	-0.583720	0.099453	-0.330611	0.000000	0.000000	3.000000	20.000000	0.000000
2705.442621	-0.183825	0.592750	0.056567	77.332169	-9.280958	54.889366	-4.087844	0.000000	2.879155	0.000000	0.000000	0.000000	-0.583720	0.099453	-0.330611	0.000000	0.000000	3.000000	20.000000	0.000000
2705.445954	-0.183825	0.592750	0.056567	77.332169	-9.280958	54.889366	-4.087844	0.000000	2.879155	0.000000	0.000000	0.000000	-0.583720	0.099453	-0.330611	0.000000	0.000000	3.000000	20.000000	0.000000
2705.449287	-0.185702	0.593004	0.055285	77.335876	-8.893728	55.564037	-4.144578	0.000000	2.796868	0.000000	0.000000	0.000000	-0.563122	0.076059	-0.384726	0.000000	0.000000	3.000000	20.000000	0.000000
2705.452621	-0.185702	0.593004	0.055285	77.335876	-8.893728	55.564037	-4.144578	0.000000	2.796868	0.000000	0.000000	0.000000	-0.563122	0.076059	-0.384726	0.000000	0.000000	3.000000	20.000000	0.000000
2705.455954	-0.185702	0.593004	0.055285	77.335876	-8.893728	55.564037	-4.144578	0.000000	2.796868	0.000000	0.000000	0.000000	-0.563122	0.076059	-0.384726	0.000000	0.000000	3.000000	20.000000	0.000000
2705.459287	-0.187535	0.593228	0.053821	77.382912	-8.248259	56.299942	-4.201635	0.000000	2.710399	0.000000	0.000000	0.000000	-0.549986	0.067356	-0.439069	0.000000	0.000000	3.000000	20.000000	0.000000
2705.462621	-0.187535	0.593228	0.053821	77.382912	-8.248259	56.299942	-4.201635	0.000000	2.710399	0.000000	0.000000	0.000000	-0.549986	0.067356	-0.439069	0.000000	0.000000	3.000000	20.000000	0.000000
2705.465954	-0.187535	0.593228	0.053821	77.382912	-8.248259	56.299942	-4.201635	0.000000	2.710399	0.000000	0.000000	0.000000	-0.549986	0.067356	-0.439069	0.000000	0.000000	3.000000	20.000000	0.000000
2705.469287	-0.189333	0.593384	0.052205	77.425354	-7.462472	56.829021	-4.259304	0.000000	2.618841	0.000000	0.000000	0.000000	-0.539300	0.046615	-0.484814	0.000000	0.000000	3.000000	20.000000	0.000000
2705.472621	-0.189333	0.593384	0.052205	77.425354	-7.462472	56.829021	-4.259304	0.000000	2.618841	0.000000	0.000000	0.000000	-0.539300	0.046615	-0.484814	0.000000	0.000000	3.000000	20.000000	0.000000
2705.475954	-0.189333	0.593384	0.052205	77.425354	-7.462472	56.829021	-4.259304	0.000000	2.618841	0.000000	0.000000	0.000000	-0.539300	0.046615	-0.484814	0.000000	0.000000	3.000000	20.000000	0.000000
2705.479287	-0.191115	0.593499	0.050421	77.437363	-6.714141	57.255676	-4.316910	0.000000	2.522755	0.000000	0.000000	0.000000	-0.534445	0.034678	-0.535328	0.000000	0.000000	3.000000	20.000000	0.000000
2705.482621	-0.191115	0.593499	0.050421	77.437363	-6.714141	57.255676	-4.316910	0.000000	2.522755	0.000000	0.000000	0.000000	-0.534445	0.034678	-0.535328	0.000000	0.000000	3.000000	20.000000	0.000000
2705.485954	-0.191115	0.593499	0.050421	77.437363	-6.714141	57.255676	-4.316910	0.000000	2.522755	0.000000	0.000000	0.000000	-0.534445	0.034678	-0.535328	0.000000	0.000000	3.000000	20.000000	0.000000
2705.489287	-0.192838	0.593565	0.048508	77.425888	-6.039200	57.951649	-4.374824	0.000000	2.420934	0.000000	0.000000	0.000000	-0.516881	0.019617	-0.573971	0.000000	0.000000	3.000000	20.000000	0.000000
2705.492621	-0.192838	0.593565	0.048508	77.425888	-6.039200	57.951649	-4.374824	0.000000	2.420934	0.000000	0.000000	0.000000	-0.516881	0.019617	-0.573971	0.000000	0.000000	3.000000	20.000000	0.000000
2705.495954	-0.192838	0.593565	0.048508	77.425888	-6.039200	57.951649	-4.374824	0.000000	2.420934	0.000000	0.000000	0.000000	-0.516881	0.019617	-0.573971	0.000000	0.000000	3.000000	20.000000	0.000000
2705.499287	-0.194427	0.593658	0.046561	77.415001	-5.374606	58.927677	-4.431540	0.000000	2.315481	0.000000	0.000000	0.000000	-0.476798	0.027998	-0.584118	0.000000	0.000000	3.000000	20.000000	0.000000
2705.502621	-0.194427	0.593658	0.046561	77.415001	-5.374606	58.927677	-4.431540	0.000000	2.315481	0.000000	0.000000	0.000000	-0.476798	0.027998	-0.584118	0.000000	0.000000	3.000000	20.000000	0.000000
2705.505954	-0.194427	0.593658	0.046561	77.415001	-5.374606	58.927677	-4.431540	0.000000	2.315481	0.000000	0.000000	0.000000	-0.476798	0.027998	-0.584118	0.000000	0.000000	3.000000	20.000000	0.000000
2705.509287	-0.195820	0.593769	0.044630	77.397240	-4.655876	59.948750	-4.484469	0.000000	2.211230	0.000000	0.000000	0.000000	-0.417851	0.033284	-0.579159	0.000000	0.000000	3.000000	20.000000	0.000000
2705.512621	-0.195820	0.593769	0.044630	77.397240	-4.655876	59.948750	-4.484469	0.000000	2.211230	0.000000	0.000000	0.000000	-0.417851	0.033284	-0.579159	0.000000	0.000000	3.000000	20.000000	0.000000
2705.515954	-0.195820	0.593769	0.044630	77.397240	-4.655876	59.948750	-4.484469	0.000000	2.211230	0.000000	0.000000	0.000000	-0.417851	0.033284	-0.579159	0.000000	0.000000	3.000000	20.000000	0.000000
2705.519287	-0.197055	0.593907	0.042744	77.369720	-3.895180	60.737778	-4.532470	0.000000	2.111094	0.000000	0.000000	0.000000	-0.370668	0.041389	-0.565806	0.000000	0.000000	3.000000	20.000000	0.000000
2705.522621	-0.197055	0.593907	0.042744	77.369720	-3.895180	60.737778	-4.532470	0.000000	2.111094	0.000000	0.000000	0.000000	-0.370668	0.041389	-0.565806	0.000000	0.000000	3.000000	20.000000	0.000000
2705.525954	-0.197055	0.593907	0.042744	77.369720	-3.895180	60.737778	-4.532470	0.000000	2.111094	0.000000	0.000000	0.000000	-0.370668	0.041389	-0.565806	0.000000	0.000000	3.000000	20.000000	0.000000
2705.529287	-0.198144	0.594062	0.040925	77.339661	-3.142785	61.226261	-4.575884	0.000000	2.015261	0.000000	0.000000	0.000000	-0.326505	0.046539	-0.545703	0.000000	0.000000	3.000000	20.000000	0.000000
2705.532621	-0.198144	0.594062	0.040925	77.339661	-3.142785	61.226261	-4.575884	0.000000	2.015261	0.000000	0.000000	0.000000	-0.326505	0.046539	-0.545703	0.000000	0.000000	3.000000	20.000000	0.000000
2705.535954	-0.198144	0.594062	0.040925	77.339661	-3.142785	61.226261	-4.575884	0.000000	2.015261	0.000000	0.000000	0.000000	-0.326505	0.046539	-0.545703	0.000000	0.000000	3.000000	20.000000	0.000000
2705.539287	-0.199170	0.594195	0.039041	77.319359	-2.502776	61.868484	-4.614853	0.000000	1.924353	0.000000	0.000000	0.000000	-0.307818	0.039856	-0.565298	0.000000	0.000000	3.000000	20.000000	0.000000
2705.542621	-0.199170	0.594195	0.039041	77.319359	-2.502776	61.868484	-4.614853	0.000000	1.924353	0.000000	0.000000	0.000000	-0.307818	0.039856	-0.565298	0.000000	0.000000	3.000000	20.000000	0.000000
2705.545954	-0.199170	0.594195	0.039041	77.319359	-2.502776	61.868484	-4.614853	0.000000	1.924353	0.000000	0.000000	0.000000	-0.307818	0.039856	-0.565298	0.000000	0.000000	3.000000	20.000000	0.000000
2705.549287	-0.200159	0.594276	0.037089	77.321709	-2.050087	62.619892	-4.652460	0.000000	1.831560	0.000000	0.000000	0.000000	-0.296873	0.024369	-0.585594	0.000000	0.000000	3.000000	20.000000	0.000000
2705.552621	-0.200159	0.594276	0.037089	77.321709	-2.050087	62.619892	-4.652460	0.000000	1.831560	0.000000	0.000000	0.000000	-0.296873	0.024369	-0.585594	0.000000	0.000000	3.000000	20.000000	0.000000
2705.555954	-0.200159	0.594276	0.037089	77.321709	-2.050087	62.619892	-4.652460	0.000000	1.831560	0.000000	0.000000	0.000000	-0.296873	0.024369	-0.585594	0.000000	0.000000	3.000000	20.000000	0.000000
2705.559287	-0.201071	0.594325	0.035036	77.346878	-1.732993	63.200634	-4.688855	0.000000	1.736271	0.000000	0.000000	0.000000	-0.273465	0.014591	-0.615833	0.000000	0.000000	3.000000	20.000000	0.000000
2705.562621	-0.201071	0.594325	0.035036	77.346878	-1.732993	63.200634	-4.688855	0.000000	1.736271	0.000000	0.000000	0.000000	-0.273465	0.014591	-0.615833	0.000000	0.000000	3.000000	20.000000	0.000000
2705.565954	-0.201071	0.594325	0.035036	77.346878	-1.732993	63.200634	-4.688855	0.000000	1.736271	0.000000	0.000000	0.000000	-0.273465	0.014591	-0.615833	0.000000	0.000000	3.000000	20.000000	0.000000
2705.569287	-0.201831	0.594292	0.032904	77.389198	-1.379545	63.750233	-4.724209	0.000000	1.637635	0.000000	0.000000	0.000000	-0.227925	-0.009852	-0.639656	0.000000	0.000000	3.000000	20.000000	0.000000
2705.572621	-0.201831	0.594292	0.032904	77.389198	-1.379545	63.750233	-4.724209	0.000000	1.637635	0.000000	0.000000	0.000000	-0.227925	-0.009852	-0.639656	0.000000	0.000000	3.000000	20.000000	0.000000
2705.575954	-0.201831	0.594292	0.032904	77.389198	-1.379545	63.750233	-4.724209	0.000000	1.637635	0.000000	0.000000	0.000000	-0.227925	-0.009852	-0.639656	0.000000	0.000000	3.000000	20.000000	0.000000
2705.579287	-0.202485	0.594177	0.030673	77.432632	-0.911896	64.224731	-4.757790	0.000000	1.537349	0.000000	0.000000	0.000000	-0.196280	-0.034313	-0.669148	0.000000	0.000000	3.000000	20.000000	0.000000
2705.582621	-0.202485	0.594177	0.030673	77.432632	-0.911896	64.224731	-4.757790	0.000000	1.537349	0.000000	0.000000	0.000000	-0.196280	-0.034313	-0.669148	0.000000	0.000000	3.000000	20.000000	0.000000
2705.585954	-0.202485	0.594177	0.030673	77.432632	-0.911896	64.224731	-4.757790	0.000000	1.537349	0.000000	0.000000	0.000000	-0.196280	-0.034313	-0.669148	0.000000	0.000000	3.000000	20.000000	0.000000
2705.589287	-0.202973	0.594049	0.028395	77.462677	-0.202852	64.778786	-4.790059	0.000000	1.433644	0.000000	0.000000	0.000000	-0.146480	-0.038487	-0.683346	0.000000	0.000000	3.000000	20.000000	0.000000
2705.592621	-0.202973	0.594049	0.028395	77.462677	-0.202852	64.778786	-4.790059	0.000000	1.433644	0.000000	0.000000	0.000000	-0.146480	-0.038487	-0.683346	0.000000	0.000000	3.000000	20.000000	0.000000
2705.595954	-0.202973	0.594049	0.028395	77.462677	-0.202852	64.778786	-4.790059	0.000000	1.433644	0.000000	0.000000	0.000000	-0.146480	-0.038487	-0.683346	0.000000	0.000000	3.000000	20.000000	0.000000
2705.599287	-0.203323	0.593955	0.026135	77.443634	0.822141	65.706284	-4.820095	0.000000	1.329169	0.000000	0.000000	0.000000	-0.105089	-0.028132	-0.678003	0.000000	0.000000	3.000000	20.000000	0.000000
2705.602621	-0.203323	0.593955	0.026135	77.443634	0.822141	65.706284	-4.820095	0.000000	1.329169	0.000000	0.000000	0.000000	-0.105089	-0.028132	-0.678003	0.000000	0.000000	3.000000	20.000000	0.000000
2705.605954	-0.203323	0.593955	0.026135	77.443634	0.822141	65.706284	-4.820095	0.000000	1.329169	0.000000	0.000000	0.000000	-0.105089	-0.028132	-0.678003	0.000000	0.000000	3.000000	20.000000	0.000000
2705.609287	-0.203536	0.593925	0.023954	77.379318	2.057670	67.135231	-4.847332	0.000000	1.226122	0.000000	0.000000	0.000000	-0.063652	-0.009068	-0.654535	0.000000	0.000000	3.000000	20.000000	0.000000
2705.612621	-0.203536	0.593925	0.023954	77.379318	2.057670	67.135231	-4.847332	0.000000	1.226122	0.000000	0.000000	0.000000	-0.063652	-0.009068	-0.654535	0.000000	0.000000	3.000000	20.000000	0.000000
2705.615954	-0.203536	0.593925	0.023954	77.379318	2.057670	67.135231	-4.847332	0.000000	1.226122	0.000000	0.000000	0.000000	-0.063652	-0.009068	-0.654535	0.000000	0.000000	3.000000	20.000000	0.000000
2705.619287	-0.203620	0.593979	0.021932	77.272308	3.257381	68.761436	-4.871328	0.000000	1.127014	0.000000	0.000000	0.000000	-0.025190	0.016038	-0.606492	0.000000	0.000000	3.000000	20.000000	0.000000
2705.622621	-0.203620	0.593979	0.021932	77.272308	3.257381	68.761436	-4.871328	0.000000	1.127014	0.000000	0.000000	0.000000	-0.025190	0.016038	-0.606492	0.000000	0.000000	3.000000	20.000000	0.000000
2705.625954	-0.203620	0.593979	0.021932	77.272308	3.257381	68.761436	-4.871328	0.000000	1.127014	0.000000	0.000000	0.000000	-0.025190	0.016038	-0.606492	0.000000	0.000000	3.000000	20.000000	0.000000
2705.629287	-0.203572	0.594096	0.020056	77.136292	4.183109	70.072571	-4.891629	0.000000	1.035357	0.000000	0.000000	0.000000	0.014333	0.035264	-0.562698	0.000000	0.000000	3.000000	20.000000	0.000000
2705.632621	-0.203572	0.594096	0.020056	77.136292	4.183109	70.072571	-4.891629	0.000000	1.035357	0.000000	0.000000	0.000000	0.014333	0.035264	-0.562698	0.000000	0.000000	3.000000	20.000000	0.000000
2705.635954	-0.203572	0.594096	0.020056	77.136292	4.183109	70.072571	-4.891629	0.000000	1.035357	0.000000	0.000000	0.000000	0.014333	0.035264	-0.562698	0.000000	0.000000	3.000000	20.000000	0.000000
2705.639287	-0.203391	0.594230	0.018319	77.021011	4.725104	70.891487	-4.908809	0.000000	0.950575	0.000000	0.000000	0.000000	0.054146	0.040249	-0.521151	0.000000	0.000000	3.000000	20.000000	0.000000
2705.642621	-0.203391	0.594230	0.018319	77.021011	4.725104	70.891487	-4.908809	0.000000	0.950575	0.000000	0.000000	0.000000	0.054146	0.040249	-0.521151	0.000000	0.000000	3.000000	20.000000	0.000000
2705.645954	-0.203391	0.594230	0.018319	77.021011	4.725104	70.891487	-4.908809	0.000000	0.950575	0.000000	0.000000	0.000000	0.054146	0.040249	-0.521151	0.000000	0.000000	3.000000	20.000000	0.000000
2705.649287	-0.203152	0.594399	0.016639	76.971046	4.836360	71.129539	-4.923316	0.000000	0.872328	0.000000	0.000000	0.000000	0.071856	0.050663	-0.504046	0.000000	0.000000	3.000000	20.000000	0.000000
2705.652621	-0.203152	0.594399	0.016639	76.971046	4.836360	71.129539	-4.923316	0.000000	0.872328	0.000000	0.000000	0.000000	0.071856	0.050663	-0.504046	0.000000	0.000000	3.000000	20.000000	0.000000
2705.655954	-0.203152	0.594399	0.016639	76.971046	4.836360	71.129539	-4.923316	0.000000	0.872328	0.000000	0.000000	0.000000	0.071856	0.050663	-0.504046	0.000000	0.000000	3.000000	20.000000	0.000000
2705.659287	-0.202762	0.594525	0.014986	76.973686	4.741786	71.073097	-4.936193	0.000000	0.796239	0.000000	0.000000	0.000000	0.117013	0.037871	-0.495782	0.000000	0.000000	3.000000	20.000000	0.000000
2705.662621	-0.202762	0.594525	0.014986	76.973686	4.741786	71.073097	-4.936193	0.000000	0.796239	0.000000	0.000000	0.000000	0.117013	0.037871	-0.495782	0.000000	0.000000	3.000000	20.000000	0.000000
2705.665954	-0.202762	0.594525	0.014986	76.973686	4.741786	71.073097	-4.936193	0.000000	0.796239	0.000000	0.000000	0.000000	0.117013	0.037871	-0.495782	0.000000	0.000000	3.000000	20.000000	0.000000
2705.669287	-0.202287	0.594637	0.013325	76.989090	4.726901	71.091187	-4.947663	0.000000	0.721550	0.000000	0.000000	0.000000	0.142559	0.033525	-0.498353	0.000000	0.000000	3.000000	20.000000	0.000000
2705.672621	-0.202287	0.594637	0.013325	76.989090	4.726901	71.091187	-4.947663	0.000000	0.721550	0.000000	0.000000	0.000000	0.142559	0.033525	-0.498353	0.000000	0.000000	3.000000	20.000000	0.000000
2705.675954	-0.202287	0.594637	0.013325	76.989090	4.726901	71.091187	-4.947663	0.000000	0.721550	0.000000	0.000000	0.000000	0.142559	0.033525	-0.498353	0.000000	0.000000	3.000000	20.000000	0.000000
2705.679287	-0.201647	0.594696	0.011655	77.031723	4.797876	71.178551	-4.958105	0.000000	0.645910	0.000000	0.000000	0.000000	0.191729	0.017576	-0.501175	0.000000	0.000000	3.000000	20.000000	0.000000
2705.682621	-0.201647	0.594696	0.011655	77.031723	4.797876	71.178551	-4.958105	0.000000	0.645910	0.000000	0.000000	0.000000	0.191729	0.017576	-0.501175	0.000000	0.000000	3.000000	20.000000	0.000000
2705.685954	-0.201647	0.594696	0.011655	77.031723	4.797876	71.178551	-4.958105	0.000000	0.645910	0.000000	0.000000	0.000000	0.191729	0.017576	-0.501175	0.000000	0.000000	3.000000	20.000000	0.000000
2705.689287	-0.200941	0.594720	0.009950	77.065552	4.843430	71.234192	-4.967454	0.000000	0.569557	0.000000	0.000000	0.000000	0.212013	0.007377	-0.511286	0.000000	0.000000	3.000000	20.000000	0.000000
2705.692621	-0.200941	0.594720	0.009950	77.065552	4.843430	71.234192	-4.967454	0.000000	0.569557	0.000000	0.000000	0.000000	0.212013	0.007377	-0.511286	0.000000	0.000000	3.000000	20.000000	0.000000
2705.695954	-0.200941	0.594720	0.009950	77.065552	4.843430	71.234192	-4.967454	0.000000	0.569557	0.000000	0.000000	0.000000	0.212013	0.007377	-0.511286	0.000000	0.000000	3.000000	20.000000	0.000000
2705.699287	-0.200151	0.594730	0.008236	77.052155	4.771537	71.173126	-4.975883	0.000000	0.490504	0.000000	0.000000	0.000000	0.236914	0.002904	-0.514266	0.000000	0.000000	3.000000	20.000000	0.000000
2705.702621	-0.200151	0.594730	0.008236	77.052155	4.771537	71.173126	-4.975883	0.000000	0.490504	0.000000	0.000000	0.000000	0.236914	0.002904	-0.514266	0.000000	0.000000	3.000000	20.000000	0.000000
2705.705954	-0.200151	0.594730	0.008236	77.052155	4.771537	71.173126	-4.975883	0.000000	0.490504	0.000000	0.000000	0.000000	0.236914	0.002904	-0.514266	0.000000	0.000000	3.000000	20.000000	0.000000
2705.709287	-0.199282	0.594801	0.006580	76.982201	4.627002	71.049782	-4.983178	0.000000	0.409803	0.000000	0.000000	0.000000	0.260631	0.021412	-0.496906	0.000000	0.000000	3.000000	20.000000	0.000000
2705.712621	-0.199282	0.594801	0.006580	76.982201	4.627002	71.049782	-4.983178	0.000000	0.409803	0.000000	0.000000	0.000000	0.260631	0.021412	-0.496906	0.000000	0.000000	3.000000	20.000000	0.000000
2705.715954	-0.199282	0.594801	0.006580	76.982201	4.627002	71.049782	-4.983178	0.000000	0.409803	0.000000	0.000000	0.000000	0.260631	0.021412	-0.496906	0.000000	0.000000	3.000000	20.000000	0.000000
2705.719287	-0.198298	0.594923	0.004954	76.852570	4.497931	70.971527	-4.964111	0.000000	0.328990	0.000000	0.000000	0.000000	0.295322	0.036519	-0.487735	0.000000	0.000000	3.000000	20.000000	0.000000
2705.722621	-0.198298	0.594923	0.004954	76.852570	4.497931	70.971527	-4.964111	0.000000	0.328990	0.000000	0.000000	0.000000	0.295322	0.036519	-0.487735	0.000000	0.000000	3.000000	20.000000	0.000000
2705.725954	-0.198298	0.594923	0.004954	76.852570	4.497931	70.971527	-4.964111	0.000000	0.328990	0.000000	0.000000	0.000000	0.295322	0.036519	-0.487735	0.000000	0.000000	3.000000	20.000000	0.000000
2705.729287	-0.197255	0.595089	0.003428	76.699127	4.460639	71.005699	-4.914890	0.000000	0.247700	0.000000	0.000000	0.000000	0.312838	0.049755	-0.457656	0.000000	0.000000	3.000000	20.000000	0.000000
2705.732621	-0.197255	0.595089	0.003428	76.699127	4.460639	71.005699	-4.914890	0.000000	0.247700	0.000000	0.000000	0.000000	0.312838	0.049755	-0.457656	0.000000	0.000000	3.000000	20.000000	0.000000
2705.735954	-0.197255	0.595089	0.003428	76.699127	4.460639	71.005699	-4.914890	0.000000	0.247700	0.000000	0.000000	0.000000	0.312838	0.049755	-0.457656	0.000000	0.000000	3.000000	20.000000	0.000000
2705.739287	-0.196157	0.595242	0.001949	76.553818	4.418867	71.016220	-4.862750	0.000000	0.171424	0.000000	0.000000	0.000000	0.329254	0.045823	-0.443749	0.000000	0.000000	3.000000	20.000000	0.000000
2705.742621	-0.196157	0.595242	0.001949	76.553818	4.418867	71.016220	-4.862750	0.000000	0.171424	0.000000	0.000000	0.000000	0.329254	0.045823	-0.443749	0.000000	0.000000	3.000000	20.000000	0.000000
2705.745954	-0.196157	0.595242	0.001949	76.553818	4.418867	71.016220	-4.862750	0.000000	0.171424	0.000000	0.000000	0.000000	0.329254	0.045823	-0.443749	0.000000	0.000000	3.000000	20.000000	0.000000
2705.749287	-0.194969	0.595371	0.000489	76.443077	4.337801	70.942276	-4.807874	0.000000	0.097466	0.000000	0.000000	0.000000	0.356671	0.038646	-0.438134	0.000000	0.000000	3.000000	20.000000	0.000000
2705.752621	-0.194969	0.595371	0.000489	76.443077	4.337801	70.942276	-4.807874	0.000000	0.097466	0.000000	0.000000	0.000000	0.356671	0.038646	-0.438134	0.000000	0.000000	3.000000	20.000000	0.000000
2705.755954	-0.194969	0.595371	0.000489	76.443077	4.337801	70.942276	-4.807874	0.000000	0.097466	0.000000	0.000000	0.000000	0.356671	0.038646	-0.438134	0.000000	0.000000	3.000000	20.000000	0.000000
2705.759287	-0.193708	0.595429	-0.000971	76.389954	4.257878	70.820831	-4.748429	0.000000	0.024444	0.000000	0.000000	0.000000	0.378323	0.017656	-0.437861	0.000000	0.000000	3.000000	20.000000	0.000000
2705.762621	-0.193708	0.595429	-0.000971	76.389954	4.257878	70.820831	-4.748429	0.000000	0.024444	0.000000	0.000000	0.000000	0.378323	0.017656	-0.437861	0.000000	0.000000	3.000000	20.000000	0.000000
2705.765954	-0.193708	0.595429	-0.000971	76.389954	4.257878	70.820831	-4.748429	0.000000	0.024444	0.000000	0.000000	0.000000	0.378323	0.017656	-0.437861	0.000000	0.000000	3.000000	20.000000	0.000000
2705.769287	-0.192350	0.595415	-0.002488	76.370728	4.217453	70.718933	-4.685376	0.000000	-0.048533	0.000000	0.000000	0.000000	0.407215	-0.004205	-0.455342	0.000000	0.000000	3.000000	20.000000	0.000000
2705.772621	-0.192350	0.595415	-0.002488	76.370728	4.217453	70.718933	-4.685376	0.000000	-0.048533	0.000000	0.000000	0.000000	0.407215	-0.004205	-0.455342	0.000000	0.000000	3.000000	20.000000	0.000000
2705.775954	-0.192350	0.595415	-0.002488	76.370728	4.217453	70.718933	-4.685376	0.000000	-0.048533	0.000000	0.000000	0.000000	0.407215	-0.004205	-0.455342	0.000000	0.000000	3.000000	20.000000	0.000000
2705.779287	-0.190941	0.595359	-0.004023	76.361732	4.208572	70.640778	-4.617507	0.000000	-0.124423	0.000000	0.000000	0.000000	0.422861	-0.016995	-0.460368	0.000000	0.000000	3.000000	20.000000	0.000000
2705.782621	-0.190941	0.595359	-0.004023	76.361732	4.208572	70.640778	-4.617507	0.000000	-0.124423	0.000000	0.000000	0.000000	0.422861	-0.016995	-0.460368	0.000000	0.000000	3.000000	20.000000	0.000000
2705.785954	-0.190941	0.595359	-0.004023	76.361732	4.208572	70.640778	-4.617507	0.000000	-0.124423	0.000000	0.000000	0.000000	0.422861	-0.016995	-0.460368	0.000000	0.000000	3.000000	20.000000	0.000000
2705.789287	-0.189529	0.595279	-0.005578	76.336411	4.155627	70.522247	-4.547030	0.000000	-0.201151	0.000000	0.000000	0.000000	0.423612	-0.024012	-0.466488	0.000000	0.000000	3.000000	20.000000	0.000000
2705.792621	-0.189529	0.595279	-0.005578	76.336411	4.155627	70.522247	-4.547030	0.000000	-0.201151	0.000000	0.000000	0.000000	0.423612	-0.024012	-0.466488	0.000000	0.000000	3.000000	20.000000	0.000000
2705.795954	-0.189529	0.595279	-0.005578	76.336411	4.155627	70.522247	-4.547030	0.000000	-0.201151	0.000000	0.000000	0.000000	0.423612	-0.024012	-0.466488	0.000000	0.000000	3.000000	20.000000	0.000000
2705.799287	-0.188063	0.595213	-0.007097	76.213928	3.860440	70.167664	-4.476429	0.000000	-0.278899	0.000000	0.000000	0.000000	0.439816	-0.019608	-0.455612	0.000000	0.000000	3.000000	20.000000	0.000000
2705.802621	-0.188063	0.595213	-0.007097	76.213928	3.860440	70.167664	-4.476429	0.000000	-0.278899	0.000000	0.000000	0.000000	0.439816	-0.019608	-0.455612	0.000000	0.000000	3.000000	20.000000	0.000000
2705.805954	-0.188063	0.595213	-0.007097	76.213928	3.860440	70.167664	-4.476429	0.000000	-0.278899	0.000000	0.000000	0.000000	0.439816	-0.019608	-0.455612	0.000000	0.000000	3.000000	20.000000	0.000000
2705.809287	-0.186559	0.595204	-0.008482	75.971855	3.287141	69.534630	-4.403126	0.000000	-0.354834	0.000000	0.000000	0.000000	0.451127	-0.002721	-0.415530	0.000000	0.000000	3.000000	20.000000	0.000000
2705.812621	-0.186559	0.595204	-0.008482	75.971855	3.287141	69.534630	-4.403126	0.000000	-0.354834	0.000000	0.000000	0.000000	0.451127	-0.002721	-0.415530	0.000000	0.000000	3.000000	20.000000	0.000000
2705.815954	-0.186559	0.595204	-0.008482	75.971855	3.287141	69.534630	-4.403126	0.000000	-0.354834	0.000000	0.000000	0.000000	0.451127	-0.002721	-0.415530	0.000000	0.000000	3.000000	20.000000	0.000000
2705.819287	-0.184951	0.595248	-0.009775	75.656578	2.584240	68.764053	-4.327939	0.000000	-0.424089	0.000000	0.000000	0.000000	0.482366	0.013016	-0.387954	0.000000	0.000000	3.000000	20.000000	0.000000
2705.822621	-0.184951	0.595248	-0.009775	75.656578	2.584240	68.764053	-4.327939	0.000000	-0.424089	0.000000	0.000000	0.000000	0.482366	0.013016	-0.387954	0.000000	0.000000	3.000000	20.000000	0.000000
2705.825954	-0.184951	0.595248	-0.009775	75.656578	2.584240	68.764053	-4.327939	0.000000	-0.424089	0.000000	0.000000	0.000000	0.482366	0.013016	-0.387954	0.000000	0.000000	3.000000	20.000000	0.000000
2705.829287	-0.183209	0.595310	-0.010931	75.320755	1.855107	67.941269	-4.247544	0.000000	-0.488748	0.000000	0.000000	0.000000	0.522461	0.018602	-0.346758	0.000000	0.000000	3.000000	20.000000	0.000000
2705.832621	-0.183209	0.595310	-0.010931	75.320755	1.855107	67.941269	-4.247544	0.000000	-0.488748	0.000000	0.000000	0.000000	0.522461	0.018602	-0.346758	0.000000	0.000000	3.000000	20.000000	0.000000
2705.835954	-0.183209	0.595310	-0.010931	75.320755	1.855107	67.941269	-4.247544	0.000000	-0.488748	0.000000	0.000000	0.000000	0.522461	0.018602	-0.346758	0.000000	0.000000	3.000000	20.000000	0.000000
2705.839287	-0.181417	0.595386	-0.012053	74.999084	1.202825	67.172272	-4.160467	0.000000	-0.546541	0.000000	0.000000	0.000000	0.537829	0.023022	-0.336720	0.000000	0.000000	3.000000	20.000000	0.000000
2705.842621	-0.181417	0.595386	-0.012053	74.999084	1.202825	67.172272	-4.160467	0.000000	-0.546541	0.000000	0.000000	0.000000	0.537829	0.023022	-0.336720	0.000000	0.000000	3.000000	20.000000	0.000000
2705.845954	-0.181417	0.595386	-0.012053	74.999084	1.202825	67.172272	-4.160467	0.000000	-0.546541	0.000000	0.000000	0.000000	0.537829	0.023022	-0.336720	0.000000	0.000000	3.000000	20.000000	0.000000
2705.849287	-0.179576	0.595452	-0.013136	74.704788	0.652215	66.507828	-4.070829	0.000000	-0.602661	0.000000	0.000000	0.000000	0.552225	0.019564	-0.324769	0.000000	0.000000	3.000000	20.000000	0.000000
2705.852621	-0.179576	0.595452	-0.013136	74.704788	0.652215	66.507828	-4.070829	0.000000	-0.602661	0.000000	0.000000	0.000000	0.552225	0.019564	-0.324769	0.000000	0.000000	3.000000	20.000000	0.000000
2705.855954	-0.179576	0.595452	-0.013136	74.704788	0.652215	66.507828	-4.070829	0.000000	-0.602661	0.000000	0.000000	0.000000	0.552225	0.019564	-0.324769	0.000000	0.000000	3.000000	20.000000	0.000000
2705.859287	-0.177766	0.595517	-0.014167	74.456528	0.230947	65.969444	-3.978791	0.000000	-0.656789	0.000000	0.000000	0.000000	0.543085	0.019704	-0.309380	0.000000	0.000000	3.000000	20.000000	0.000000
2705.862621	-0.177766	0.595517	-0.014167	74.456528	0.230947	65.969444	-3.978791	0.000000	-0.656789	0.000000	0.000000	0.000000	0.543085	0.019704	-0.309380	0.000000	0.000000	3.000000	20.000000	0.000000
2705.865954	-0.177766	0.595517	-0.014167	74.456528	0.230947	65.969444	-3.978791	0.000000	-0.656789	0.000000	0.000000	0.000000	0.543085	0.019704	-0.309380	0.000000	0.000000	3.000000	20.000000	0.000000
2705.869287	-0.175970	0.595572	-0.015184	74.253555	-0.078305	65.538925	-3.888278	0.000000	-0.708353	0.000000	0.000000	0.000000	0.538536	0.016405	-0.305105	0.000000	0.000000	3.000000	20.000000	0.000000
2705.872621	-0.175970	0.595572	-0.015184	74.253555	-0.078305	65.538925	-3.888278	0.000000	-0.708353	0.000000	0.000000	0.000000	0.538536	0.016405	-0.305105	0.000000	0.000000	3.000000	20.000000	0.000000
2705.875954	-0.175970	0.595572	-0.015184	74.253555	-0.078305	65.538925	-3.888278	0.000000	-0.708353	0.000000	0.000000	0.000000	0.538536	0.016405	-0.305105	0.000000	0.000000	3.000000	20.000000	0.000000
2705.879287	-0.174214	0.595590	-0.016188	74.083908	-0.311138	65.180084	-3.798522	0.000000	-0.759203	0.000000	0.000000	0.000000	0.526906	0.005409	-0.301151	0.000000	0.000000	3.000000	20.000000	0.000000
2705.882621	-0.174214	0.595590	-0.016188	74.083908	-0.311138	65.180084	-3.798522	0.000000	-0.759203	0.000000	0.000000	0.000000	0.526906	0.005409	-0.301151	0.000000	0.000000	3.000000	20.000000	0.000000
2705.885954	-0.174214	0.595590	-0.016188	74.083908	-0.311138	65.180084	-3.798522	0.000000	-0.759203	0.000000	0.000000	0.000000	0.526906	0.005409	-0.301151	0.000000	0.000000	3.000000	20.000000	0.000000
2705.889287	-0.172565	0.595621	-0.017126	73.953690	-0.457405	64.919823	-3.710704	0.000000	-0.809395	0.000000	0.000000	0.000000	0.494815	0.009403	-0.281528	0.000000	0.000000	3.000000	20.000000	0.000000
2705.892621	-0.172565	0.595621	-0.017126	73.953690	-0.457405	64.919823	-3.710704	0.000000	-0.809395	0.000000	0.000000	0.000000	0.494815	0.009403	-0.281528	0.000000	0.000000	3.000000	20.000000	0.000000
2705.895954	-0.172565	0.595621	-0.017126	73.953690	-0.457405	64.919823	-3.710704	0.000000	-0.809395	0.000000	0.000000	0.000000	0.494815	0.009403	-0.281528	0.000000	0.000000	3.000000	20.000000	0.000000
2705.899287	-0.170917	0.595636	-0.018019	73.845764	-0.554245	64.701218	-3.628235	0.000000	-0.856316	0.000000	0.000000	0.000000	0.494239	0.004355	-0.267677	0.000000	0.000000	3.000000	20.000000	0.000000
2705.902621	-0.170917	0.595636	-0.018019	73.845764	-0.554245	64.701218	-3.628235	0.000000	-0.856316	0.000000	0.000000	0.000000	0.494239	0.004355	-0.267677	0.000000	0.000000	3.000000	20.000000	0.000000
2705.905954	-0.170917	0.595636	-0.018019	73.845764	-0.554245	64.701218	-3.628235	0.000000	-0.856316	0.000000	0.000000	0.000000	0.494239	0.004355	-0.267677	0.000000	0.000000	3.000000	20.000000	0.000000
2705.909287	-0.169313	0.595665	-0.018820	73.768219	-0.586685	64.533943	-3.545862	0.000000	-0.900929	0.000000	0.000000	0.000000	0.481308	0.008598	-0.240300	0.000000	0.000000	3.000000	20.000000	0.000000
2705.912621	-0.169313	0.595665	-0.018820	73.768219	-0.586685	64.533943	-3.545862	0.000000	-0.900929	0.000000	0.000000	0.000000	0.481308	0.008598	-0.240300	0.000000	0.000000	3.000000	20.000000	0.000000
2705.915954	-0.169313	0.595665	-0.018820	73.768219	-0.586685	64.533943	-3.545862	0.000000	-0.900929	0.000000	0.000000	0.000000	0.481308	0.008598	-0.240300	0.000000	0.000000	3.000000	20.000000	0.000000
2705.919287	-0.167777	0.595687	-0.019461	73.693985	-0.602709	64.378952	-3.465644	0.000000	-0.940979	0.000000	0.000000	0.000000	0.460830	0.006863	-0.192569	0.000000	0.000000	3.000000	20.000000	0.000000
2705.922621	-0.167777	0.595687	-0.019461	73.693985	-0.602709	64.378952	-3.465644	0.000000	-0.940979	0.000000	0.000000	0.000000	0.460830	0.006863	-0.192569	0.000000	0.000000	3.000000	20.000000	0.000000
2705.925954	-0.167777	0.595687	-0.019461	73.693985	-0.602709	64.378952	-3.465644	0.000000	-0.940979	0.000000	0.000000	0.000000	0.460830	0.006863	-0.192569	0.000000	0.000000	3.000000	20.000000	0.000000
2705.929287	-0.166258	0.595712	-0.019950	73.611702	-0.628520	64.213989	-3.388839	0.000000	-0.973074	0.000000	0.000000	0.000000	0.455703	0.007394	-0.146593	0.000000	0.000000	3.000000	20.000000	0.000000
2705.932621	-0.166258	0.595712	-0.019950	73.611702	-0.628520	64.213989	-3.388839	0.000000	-0.973074	0.000000	0.000000	0.000000	0.455703	0.007394	-0.146593	0.000000	0.000000	3.000000	20.000000	0.000000
2705.935954	-0.166258	0.595712	-0.019950	73.611702	-0.628520	64.213989	-3.388839	0.000000	-0.973074	0.000000	0.000000	0.000000	0.455703	0.007394	-0.146593	0.000000	0.000000	3.000000	20.000000	0.000000
2705.939287	-0.164808	0.595777	-0.020270	73.499092	-0.698557	64.002876	-3.312888	0.000000	-0.997506	0.000000	0.000000	0.000000	0.434917	0.019401	-0.095980	0.000000	0.000000	3.000000	20.000000	0.000000
2705.942621	-0.164808	0.595777	-0.020270	73.499092	-0.698557	64.002876	-3.312888	0.000000	-0.997506	0.000000	0.000000	0.000000	0.434917	0.019401	-0.095980	0.000000	0.000000	3.000000	20.000000	0.000000
2705.945954	-0.164808	0.595777	-0.020270	73.499092	-0.698557	64.002876	-3.312888	0.000000	-0.997506	0.000000	0.000000	0.000000	0.434917	0.019401	-0.095980	0.000000	0.000000	3.000000	20.000000	0.000000
2705.949287	-0.163449	0.595887	-0.020360	73.375908	-0.769469	63.797115	-3.240402	0.000000	-1.013503	0.000000	0.000000	0.000000	0.407723	0.033142	-0.026985	0.000000	0.000000	3.000000	20.000000	0.000000
2705.952621	-0.163449	0.595887	-0.020360	73.375908	-0.769469	63.797115	-3.240402	0.000000	-1.013503	0.000000	0.000000	0.000000	0.407723	0.033142	-0.026985	0.000000	0.000000	3.000000	20.000000	0.000000
2705.955954	-0.163449	0.595887	-0.020360	73.375908	-0.769469	63.797115	-3.240402	0.000000	-1.013503	0.000000	0.000000	0.000000	0.407723	0.033142	-0.026985	0.000000	0.000000	3.000000	20.000000	0.000000
2705.959287	-0.162109	0.596020	-0.020280	73.257751	-0.825591	63.594566	-3.172449	0.000000	-1.018000	0.000000	0.000000	0.000000	0.401971	0.039814	0.024092	0.000000	0.000000	3.000000	20.000000	0.000000
2705.962621	-0.162109	0.596020	-0.020280	73.257751	-0.825591	63.594566	-3.172449	0.000000	-1.018000	0.000000	0.000000	0.000000	0.401971	0.039814	0.024092	0.000000	0.000000	3.000000	20.000000	0.000000
2705.965954	-0.162109	0.596020	-0.020280	73.257751	-0.825591	63.594566	-3.172449	0.000000	-1.018000	0.000000	0.000000	0.000000	0.401971	0.039814	0.024092	0.000000	0.000000	3.000000	20.000000	0.000000
2705.969287	-0.160780	0.596187	-0.019983	73.155273	-0.834591	63.433887	-3.105454	0.000000	-1.013985	0.000000	0.000000	0.000000	0.398632	0.050200	0.088932	0.000000	0.000000	3.000000	20.000000	0.000000
2705.972621	-0.160780	0.596187	-0.019983	73.155273	-0.834591	63.433887	-3.105454	0.000000	-1.013985	0.000000	0.000000	0.000000	0.398632	0.050200	0.088932	0.000000	0.000000	3.000000	20.000000	0.000000
2705.975954	-0.160780	0.596187	-0.019983	73.155273	-0.834591	63.433887	-3.105454	0.000000	-1.013985	0.000000	0.000000	0.000000	0.398632	0.050200	0.088932	0.000000	0.000000	3.000000	20.000000	0.000000
2705.979287	-0.159455	0.596371	-0.019486	73.092461	-0.759472	63.347382	-3.039016	0.000000	-0.999163	0.000000	0.000000	0.000000	0.397538	0.055085	0.149152	0.000000	0.000000	3.000000	20.000000	0.000000
2705.982621	-0.159455	0.596371	-0.019486	73.092461	-0.759472	63.347382	-3.039016	0.000000	-0.999163	0.000000	0.000000	0.000000	0.397538	0.055085	0.149152	0.000000	0.000000	3.000000	20.000000	0.000000
2705.985954	-0.159455	0.596371	-0.019486	73.092461	-0.759472	63.347382	-3.039016	0.000000	-0.999163	0.000000	0.000000	0.000000	0.397538	0.055085	0.149152	0.000000	0.000000	3.000000	20.000000	0.000000
2705.989287	-0.158173	0.596571	-0.018803	73.060524	-0.623883	63.318676	-2.972759	0.000000	-0.974304	0.000000	0.000000	0.000000	0.384511	0.059978	0.204868	0.000000	0.000000	3.000000	20.000000	0.000000
2705.992621	-0.158173	0.596571	-0.018803	73.060524	-0.623883	63.318676	-2.972759	0.000000	-0.974304	0.000000	0.000000	0.000000	0.384511	0.059978	0.204868	0.000000	0.000000	3.000000	20.000000	0.000000
2705.995954	-0.158173	0.596571	-0.018803	73.060524	-0.623883	63.318676	-2.972759	0.000000	-0.974304	0.000000	0.000000	0.000000	0.384511	0.059978	0.204868	0.000000	0.000000	3.000000	20.000000	0.000000
2705.999287	-0.157032	0.596768	-0.017987	73.028404	-0.541730	63.242641	-2.908674	0.000000	-0.940160	0.000000	0.000000	0.000000	0.342415	0.059293	0.244854	0.000000	0.000000	3.000000	20.000000	0.000000
2706.002621	-0.157032	0.596768	-0.017987	73.028404	-0.541730	63.242641	-2.908674	0.000000	-0.940160	0.000000	0.000000	0.000000	0.342415	0.059293	0.244854	0.000000	0.000000	3.000000	20.000000	0.000000
2706.005954	-0.157032	0.596768	-0.017987	73.028404	-0.541730	63.242641	-2.908674	0.000000	-0.940160	0.000000	0.000000	0.000000	0.342415	0.059293	0.244854	0.000000	0.000000	3.000000	20.000000	0.000000
2706.009287	-0.156104	0.597001	-0.017028	73.000412	-0.577357	63.042648	-2.851604	0.000000	-0.899351	0.000000	0.000000	0.000000	0.278526	0.069835	0.287775	0.000000	0.000000	3.000000	20.000000	0.000000
2706.012621	-0.156104	0.597001	-0.017028	73.000412	-0.577357	63.042648	-2.851604	0.000000	-0.899351	0.000000	0.000000	0.000000	0.278526	0.069835	0.287775	0.000000	0.000000	3.000000	20.000000	0.000000
2706.015954	-0.156104	0.597001	-0.017028	73.000412	-0.577357	63.042648	-2.851604	0.000000	-0.899351	0.000000	0.000000	0.000000	0.278526	0.069835	0.287775	0.000000	0.000000	3.000000	20.000000	0.000000
2706.019287	-0.155419	0.597237	-0.015902	72.977341	-0.741053	62.747570	-2.805183	0.000000	-0.851388	0.000000	0.000000	0.000000	0.205390	0.070687	0.337808	0.000000	0.000000	3.000000	20.000000	0.000000
2706.022621	-0.155419	0.597237	-0.015902	72.977341	-0.741053	62.747570	-2.805183	0.000000	-0.851388	0.000000	0.000000	0.000000	0.205390	0.070687	0.337808	0.000000	0.000000	3.000000	20.000000	0.000000
2706.025954	-0.155419	0.597237	-0.015902	72.977341	-0.741053	62.747570	-2.805183	0.000000	-0.851388	0.000000	0.000000	0.000000	0.205390	0.070687	0.337808	0.000000	0.000000	3.000000	20.000000	0.000000
2706.029287	-0.154967	0.597507	-0.014638	72.943817	-0.979751	62.656639	-2.770952	0.000000	-0.795087	0.000000	0.000000	0.000000	0.135498	0.081081	0.379145	0.000000	0.000000	3.000000	20.000000	0.000000
2706.032621	-0.154967	0.597507	-0.014638	72.943817	-0.979751	62.656639	-2.770952	0.000000	-0.795087	0.000000	0.000000	0.000000	0.135498	0.081081	0.379145	0.000000	0.000000	3.000000	20.000000	0.000000
2706.035954	-0.154967	0.597507	-0.014638	72.943817	-0.979751	62.656639	-2.770952	0.000000	-0.795087	0.000000	0.000000	0.000000	0.135498	0.081081	0.379145	0.000000	0.000000	3.000000	20.000000	0.000000
2706.039287	-0.154665	0.597812	-0.013207	72.895424	-1.225301	62.743874	-2.748369	0.000000	-0.731896	0.000000	0.000000	0.000000	0.090836	0.091358	0.429423	0.000000	0.000000	3.000000	20.000000	0.000000
2706.042621	-0.154665	0.597812	-0.013207	72.895424	-1.225301	62.743874	-2.748369	0.000000	-0.731896	0.000000	0.000000	0.000000	0.090836	0.091358	0.429423	0.000000	0.000000	3.000000	20.000000	0.000000
2706.045954	-0.154665	0.597812	-0.013207	72.895424	-1.225301	62.743874	-2.748369	0.000000	-0.731896	0.000000	0.000000	0.000000	0.090836	0.091358	0.429423	0.000000	0.000000	3.000000	20.000000	0.000000
2706.049287	-0.154381	0.598176	-0.011571	72.817001	-1.374079	62.466938	-2.733230	0.000000	-0.660326	0.000000	0.000000	0.000000	0.085097	0.109224	0.490701	0.000000	0.000000	3.000000	20.000000	0.000000
2706.052621	-0.154381	0.598176	-0.011571	72.817001	-1.374079	62.466938	-2.733230	0.000000	-0.660326	0.000000	0.000000	0.000000	0.085097	0.109224	0.490701	0.000000	0.000000	3.000000	20.000000	0.000000
2706.055954	-0.154381	0.598176	-0.011571	72.817001	-1.374079	62.466938	-2.733230	0.000000	-0.660326	0.000000	0.000000	0.000000	0.085097	0.109224	0.490701	0.000000	0.000000	3.000000	20.000000	0.000000
2706.059287	-0.154083	0.598561	-0.009755	72.733681	-1.361328	62.360195	-2.719047	0.000000	-0.578542	0.000000	0.000000	0.000000	0.089414	0.115654	0.544806	0.000000	0.000000	3.000000	20.000000	0.000000
2706.062621	-0.154083	0.598561	-0.009755	72.733681	-1.361328	62.360195	-2.719047	0.000000	-0.578542	0.000000	0.000000	0.000000	0.089414	0.115654	0.544806	0.000000	0.000000	3.000000	20.000000	0.000000
2706.065954	-0.154083	0.598561	-0.009755	72.733681	-1.361328	62.360195	-2.719047	0.000000	-0.578542	0.000000	0.000000	0.000000	0.089414	0.115654	0.544806	0.000000	0.000000	3.000000	20.000000	0.000000
2706.069287	-0.153764	0.598943	-0.007842	72.747307	-1.169298	62.426647	-2.704144	0.000000	-0.487741	0.000000	0.000000	0.000000	0.095698	0.114658	0.573767	0.000000	0.000000	3.000000	20.000000	0.000000
2706.072621	-0.153764	0.598943	-0.007842	72.747307	-1.169298	62.426647	-2.704144	0.000000	-0.487741	0.000000	0.000000	0.000000	0.095698	0.114658	0.573767	0.000000	0.000000	3.000000	20.000000	0.000000
2706.075954	-0.153764	0.598943	-0.007842	72.747307	-1.169298	62.426647	-2.704144	0.000000	-0.487741	0.000000	0.000000	0.000000	0.095698	0.114658	0.573767	0.000000	0.000000	3.000000	20.000000	0.000000
2706.079287	-0.153392	0.599279	-0.005925	72.949287	-0.736683	62.692940	-2.688195	0.000000	-0.392113	0.000000	0.000000	0.000000	0.111645	0.100710	0.575241	0.000000	0.000000	3.000000	20.000000	0.000000
2706.082621	-0.153392	0.599279	-0.005925	72.949287	-0.736683	62.692940	-2.688195	0.000000	-0.392113	0.000000	0.000000	0.000000	0.111645	0.100710	0.575241	0.000000	0.000000	3.000000	20.000000	0.000000
2706.085954	-0.153392	0.599279	-0.005925	72.949287	-0.736683	62.692940	-2.688195	0.000000	-0.392113	0.000000	0.000000	0.000000	0.111645	0.100710	0.575241	0.000000	0.000000	3.000000	20.000000	0.000000
2706.089287	-0.152957	0.599580	-0.003957	73.320801	-0.209591	62.970573	-2.669587	0.000000	-0.296240	0.000000	0.000000	0.000000	0.130324	0.090182	0.590296	0.000000	0.000000	3.000000	20.000000	0.000000
2706.092621	-0.152957	0.599580	-0.003957	73.320801	-0.209591	62.970573	-2.669587	0.000000	-0.296240	0.000000	0.000000	0.000000	0.130324	0.090182	0.590296	0.000000	0.000000	3.000000	20.000000	0.000000
2706.095954	-0.152957	0.599580	-0.003957	73.320801	-0.209591	62.970573	-2.669587	0.000000	-0.296240	0.000000	0.000000	0.000000	0.130324	0.090182	0.590296	0.000000	0.000000	3.000000	20.000000	0.000000
2706.099287	-0.152513	0.599883	-0.001923	73.752739	0.151687	62.980350	-2.647866	0.000000	-0.197857	0.000000	0.000000	0.000000	0.133268	0.090973	0.610139	0.000000	0.000000	3.000000	20.000000	0.000000
2706.102621	-0.152513	0.599883	-0.001923	73.752739	0.151687	62.980350	-2.647866	0.000000	-0.197857	0.000000	0.000000	0.000000	0.133268	0.090973	0.610139	0.000000	0.000000	3.000000	20.000000	0.000000
2706.105954	-0.152513	0.599883	-0.001923	73.752739	0.151687	62.980350	-2.647866	0.000000	-0.197857	0.000000	0.000000	0.000000	0.133268	0.090973	0.610139	0.000000	0.000000	3.000000	20.000000	0.000000
2706.109287	-0.152070	0.600150	0.000139	74.176826	0.195009	62.579792	-2.625654	0.000000	-0.096167	0.000000	0.000000	0.000000	0.132979	0.080192	0.618595	0.000000	0.000000	3.000000	20.000000	0.000000
2706.112621	-0.152070	0.600150	0.000139	74.176826	0.195009	62.579792	-2.625654	0.000000	-0.096167	0.000000	0.000000	0.000000	0.132979	0.080192	0.618595	0.000000	0.000000	3.000000	20.000000	0.000000
2706.115954	-0.152070	0.600150	0.000139	74.176826	0.195009	62.579792	-2.625654	0.000000	-0.096167	0.000000	0.000000	0.000000	0.132979	0.080192	0.618595	0.000000	0.000000	3.000000	20.000000	0.000000
2706.119287	-0.151642	0.600439	0.002275	74.577614	-0.087312	61.784103	-2.603491	0.000000	0.006932	0.000000	0.000000	0.000000	0.128214	0.086512	0.640780	0.000000	0.000000	3.000000	20.000000	0.000000
2706.122621	-0.151642	0.600439	0.002275	74.577614	-0.087312	61.784103	-2.603491	0.000000	0.006932	0.000000	0.000000	0.000000	0.128214	0.086512	0.640780	0.000000	0.000000	3.000000	20.000000	0.000000
2706.125954	-0.151642	0.600439	0.002275	74.577614	-0.087312	61.784103	-2.603491	0.000000	0.006932	0.000000	0.000000	0.000000	0.128214	0.086512	0.640780	0.000000	0.000000	3.000000	20.000000	0.000000
2706.129287	-0.151208	0.600698	0.004416	74.955490	-0.712556	60.585281	-2.582122	0.000000	0.113728	0.000000	0.000000	0.000000	0.130362	0.077693	0.642393	0.000000	0.000000	3.000000	20.000000	0.000000
2706.132621	-0.151208	0.600698	0.004416	74.955490	-0.712556	60.585281	-2.582122	0.000000	0.113728	0.000000	0.000000	0.000000	0.130362	0.077693	0.642393	0.000000	0.000000	3.000000	20.000000	0.000000
2706.135954	-0.151208	0.600698	0.004416	74.955490	-0.712556	60.585281	-2.582122	0.000000	0.113728	0.000000	0.000000	0.000000	0.130362	0.077693	0.642393	0.000000	0.000000	3.000000	20.000000	0.000000
2706.139287	-0.150779	0.600939	0.006600	75.294243	-1.666064	59.031761	-2.560395	0.000000	0.220794	0.000000	0.000000	0.000000	0.128813	0.072325	0.655372	0.000000	0.000000	3.000000	20.000000	0.000000
2706.142621	-0.150779	0.600939	0.006600	75.294243	-1.666064	59.031761	-2.560395	0.000000	0.220794	0.000000	0.000000	0.000000	0.128813	0.072325	0.655372	0.000000	0.000000	3.000000	20.000000	0.000000
2706.145954	-0.150779	0.600939	0.006600	75.294243	-1.666064	59.031761	-2.560395	0.000000	0.220794	0.000000	0.000000	0.000000	0.128813	0.072325	0.655372	0.000000	0.000000	3.000000	20.000000	0.000000
2706.149287	-0.150393	0.601142	0.008799	75.573158	-2.791500	57.299480	-2.538926	0.000000	0.330023	0.000000	0.000000	0.000000	0.115562	0.061042	0.659488	0.000000	0.000000	3.000000	20.000000	0.000000
2706.152621	-0.150393	0.601142	0.008799	75.573158	-2.791500	57.299480	-2.538926	0.000000	0.330023	0.000000	0.000000	0.000000	0.115562	0.061042	0.659488	0.000000	0.000000	3.000000	20.000000	0.000000
2706.155954	-0.150393	0.601142	0.008799	75.573158	-2.791500	57.299480	-2.538926	0.000000	0.330023	0.000000	0.000000	0.000000	0.115562	0.061042	0.659488	0.000000	0.000000	3.000000	20.000000	0.000000
2706.159287	-0.149989	0.601304	0.010965	75.794266	-3.960926	55.563038	-2.519665	0.000000	0.439937	0.000000	0.000000	0.000000	0.121338	0.048390	0.649762	0.000000	0.000000	3.000000	20.000000	0.000000
2706.162621	-0.149989	0.601304	0.010965	75.794266	-3.960926	55.563038	-2.519665	0.000000	0.439937	0.000000	0.000000	0.000000	0.121338	0.048390	0.649762	0.000000	0.000000	3.000000	20.000000	0.000000
2706.165954	-0.149989	0.601304	0.010965	75.794266	-3.960926	55.563038	-2.519665	0.000000	0.439937	0.000000	0.000000	0.000000	0.121338	0.048390	0.649762	0.000000	0.000000	3.000000	20.000000	0.000000
2706.169287	-0.149620	0.601388	0.013114	75.954292	-5.103689	53.932007	-2.499442	0.000000	0.548231	0.000000	0.000000	0.000000	0.110760	0.025308	0.644846	0.000000	0.000000	3.000000	20.000000	0.000000
2706.172621	-0.149620	0.601388	0.013114	75.954292	-5.103689	53.932007	-2.499442	0.000000	0.548231	0.000000	0.000000	0.000000	0.110760	0.025308	0.644846	0.000000	0.000000	3.000000	20.000000	0.000000
2706.175954	-0.149620	0.601388	0.013114	75.954292	-5.103689	53.932007	-2.499442	0.000000	0.548231	0.000000	0.000000	0.000000	0.110760	0.025308	0.644846	0.000000	0.000000	3.000000	20.000000	0.000000
2706.179287	-0.149283	0.601472	0.015157	76.058235	-6.218479	52.603546	-2.480982	0.000000	0.655705	0.000000	0.000000	0.000000	0.101118	0.025220	0.612976	0.000000	0.000000	3.000000	20.000000	0.000000
2706.182621	-0.149283	0.601472	0.015157	76.058235	-6.218479	52.603546	-2.480982	0.000000	0.655705	0.000000	0.000000	0.000000	0.101118	0.025220	0.612976	0.000000	0.000000	3.000000	20.000000	0.000000
2706.185954	-0.149283	0.601472	0.015157	76.058235	-6.218479	52.603546	-2.480982	0.000000	0.655705	0.000000	0.000000	0.000000	0.101118	0.025220	0.612976	0.000000	0.000000	3.000000	20.000000	0.000000
2706.189287	-0.148993	0.601541	0.017140	76.121979	-7.372710	51.441628	-2.464129	0.000000	0.757868	0.000000	0.000000	0.000000	0.086777	0.020643	0.594757	0.000000	0.000000	3.000000	20.000000	0.000000
2706.192621	-0.148993	0.601541	0.017140	76.121979	-7.372710	51.441628	-2.464129	0.000000	0.757868	0.000000	0.000000	0.000000	0.086777	0.020643	0.594757	0.000000	0.000000	3.000000	20.000000	0.000000
2706.195954	-0.148993	0.601541	0.017140	76.121979	-7.372710	51.441628	-2.464129	0.000000	0.757868	0.000000	0.000000	0.000000	0.086777	0.020643	0.594757	0.000000	0.000000	3.000000	20.000000	0.000000
2706.199287	-0.148671	0.601610	0.019038	76.137581	-8.640030	49.771786	-2.449666	0.000000	0.856994	0.000000	0.000000	0.000000	0.096697	0.020827	0.569377	0.000000	0.000000	3.000000	20.000000	0.000000
2706.202621	-0.148671	0.601610	0.019038	76.137581	-8.640030	49.771786	-2.449666	0.000000	0.856994	0.000000	0.000000	0.000000	0.096697	0.020827	0.569377	0.000000	0.000000	3.000000	20.000000	0.000000
2706.205954	-0.148671	0.601610	0.019038	76.137581	-8.640030	49.771786	-2.449666	0.000000	0.856994	0.000000	0.000000	0.000000	0.096697	0.020827	0.569377	0.000000	0.000000	3.000000	20.000000	0.000000
2706.209287	-0.148348	0.601646	0.020874	76.124107	-10.006383	47.953201	-2.433549	0.000000	0.951890	0.000000	0.000000	0.000000	0.096839	0.010615	0.550961	0.000000	0.000000	3.000000	20.000000	0.000000
2706.212621	-0.148348	0.601646	0.020874	76.124107	-10.006383	47.953201	-2.433549	0.000000	0.951890	0.000000	0.000000	0.000000	0.096839	0.010615	0.550961	0.000000	0.000000	3.000000	20.000000	0.000000
2706.215954	-0.148348	0.601646	0.020874	76.124107	-10.006383	47.953201	-2.433549	0.000000	0.951890	0.000000	0.000000	0.000000	0.096839	0.010615	0.550961	0.000000	0.000000	3.000000	20.000000	0.000000
2706.219287	-0.148087	0.601655	0.022606	76.109810	-11.494479	46.214249	-2.417410	0.000000	1.043717	0.000000	0.000000	0.000000	0.078394	0.002813	0.519486	0.000000	0.000000	3.000000	20.000000	0.000000
2706.222621	-0.148087	0.601655	0.022606	76.109810	-11.494479	46.214249	-2.417410	0.000000	1.043717	0.000000	0.000000	0.000000	0.078394	0.002813	0.519486	0.000000	0.000000	3.000000	20.000000	0.000000
2706.225954	-0.148087	0.601655	0.022606	76.109810	-11.494479	46.214249	-2.417410	0.000000	1.043717	0.000000	0.000000	0.000000	0.078394	0.002813	0.519486	0.000000	0.000000	3.000000	20.000000	0.000000
2706.229287	-0.147960	0.601634	0.024302	76.091217	-13.118764	44.723221	-2.404345	0.000000	1.130298	0.000000	0.000000	0.000000	0.038184	-0.006348	0.508716	0.000000	0.000000	3.000000	20.000000	0.000000
2706.232621	-0.147960	0.601634	0.024302	76.091217	-13.118764	44.723221	-2.404345	0.000000	1.130298	0.000000	0.000000	0.000000	0.038184	-0.006348	0.508716	0.000000	0.000000	3.000000	20.000000	0.000000
2706.235954	-0.147960	0.601634	0.024302	76.091217	-13.118764	44.723221	-2.404345	0.000000	1.130298	0.000000	0.000000	0.000000	0.038184	-0.006348	0.508716	0.000000	0.000000	3.000000	20.000000	0.000000
2706.239287	-0.147897	0.601587	0.025893	76.058914	-14.902298	43.538033	-2.397980	0.000000	1.215084	0.000000	0.000000	0.000000	0.018895	-0.014081	0.477374	0.000000	0.000000	3.000000	20.000000	0.000000
2706.242621	-0.147897	0.601587	0.025893	76.058914	-14.902298	43.538033	-2.397980	0.000000	1.215084	0.000000	0.000000	0.000000	0.018895	-0.014081	0.477374	0.000000	0.000000	3.000000	20.000000	0.000000
2706.245954	-0.147897	0.601587	0.025893	76.058914	-14.902298	43.538033	-2.397980	0.000000	1.215084	0.000000	0.000000	0.000000	0.018895	-0.014081	0.477374	0.000000	0.000000	3.000000	20.000000	0.000000
2706.249287	-0.147858	0.601556	0.027491	76.008430	-16.782700	42.492294	-2.394831	0.000000	1.294647	0.000000	0.000000	0.000000	0.011708	-0.009163	0.479445	0.000000	0.000000	3.000000	20.000000	0.000000
2706.252621	-0.147858	0.601556	0.027491	76.008430	-16.782700	42.492294	-2.394831	0.000000	1.294647	0.000000	0.000000	0.000000	0.011708	-0.009163	0.479445	0.000000	0.000000	3.000000	20.000000	0.000000
2706.255954	-0.147858	0.601556	0.027491	76.008430	-16.782700	42.492294	-2.394831	0.000000	1.294647	0.000000	0.000000	0.000000	0.011708	-0.009163	0.479445	0.000000	0.000000	3.000000	20.000000	0.000000
2706.259287	-0.147702	0.601548	0.029049	75.936813	-18.730589	40.794182	-2.392879	0.000000	1.374554	0.000000	0.000000	0.000000	0.046624	-0.002571	0.467241	0.000000	0.000000	3.000000	20.000000	0.000000
2706.262621	-0.147702	0.601548	0.029049	75.936813	-18.730589	40.794182	-2.392879	0.000000	1.374554	0.000000	0.000000	0.000000	0.046624	-0.002571	0.467241	0.000000	0.000000	3.000000	20.000000	0.000000
2706.265954	-0.147702	0.601548	0.029049	75.936813	-18.730589	40.794182	-2.392879	0.000000	1.374554	0.000000	0.000000	0.000000	0.046624	-0.002571	0.467241	0.000000	0.000000	3.000000	20.000000	0.000000
2706.269287	-0.147455	0.601534	0.030566	75.848137	-20.668026	38.634701	-2.385109	0.000000	1.452428	0.000000	0.000000	0.000000	0.074078	-0.004171	0.455206	0.000000	0.000000	3.000000	20.000000	0.000000
2706.272621	-0.147455	0.601534	0.030566	75.848137	-20.668026	38.634701	-2.385109	0.000000	1.452428	0.000000	0.000000	0.000000	0.074078	-0.004171	0.455206	0.000000	0.000000	3.000000	20.000000	0.000000
2706.275954	-0.147455	0.601534	0.030566	75.848137	-20.668026	38.634701	-2.385109	0.000000	1.452428	0.000000	0.000000	0.000000	0.074078	-0.004171	0.455206	0.000000	0.000000	3.000000	20.000000	0.000000
2706.279287	-0.147209	0.601515	0.032015	75.735550	-22.654797	35.988007	-2.372762	0.000000	1.528295	0.000000	0.000000	0.000000	0.073778	-0.005700	0.434781	0.000000	0.000000	3.000000	20.000000	0.000000
2706.282621	-0.147209	0.601515	0.032015	75.735550	-22.654797	35.988007	-2.372762	0.000000	1.528295	0.000000	0.000000	0.000000	0.073778	-0.005700	0.434781	0.000000	0.000000	3.000000	20.000000	0.000000
2706.285954	-0.147209	0.601515	0.032015	75.735550	-22.654797	35.988007	-2.372762	0.000000	1.528295	0.000000	0.000000	0.000000	0.073778	-0.005700	0.434781	0.000000	0.000000	3.000000	20.000000	0.000000
2706.289287	-0.146933	0.601430	0.033292	75.610718	-24.711296	33.224785	-2.360466	0.000000	1.600759	0.000000	0.000000	0.000000	0.082749	-0.025410	0.382943	0.000000	0.000000	3.000000	20.000000	0.000000
2706.292621	-0.146933	0.601430	0.033292	75.610718	-24.711296	33.224785	-2.360466	0.000000	1.600759	0.000000	0.000000	0.000000	0.082749	-0.025410	0.382943	0.000000	0.000000	3.000000	20.000000	0.000000
2706.295954	-0.146933	0.601430	0.033292	75.610718	-24.711296	33.224785	-2.360466	0.000000	1.600759	0.000000	0.000000	0.000000	0.082749	-0.025410	0.382943	0.000000	0.000000	3.000000	20.000000	0.000000
2706.299287	-0.146661	0.601319	0.034419	75.465317	-26.760420	30.458139	-2.346674	0.000000	1.664582	0.000000	0.000000	0.000000	0.081769	-0.033326	0.338066	0.000000	0.000000	3.000000	20.000000	0.000000
2706.302621	-0.146661	0.601319	0.034419	75.465317	-26.760420	30.458139	-2.346674	0.000000	1.664582	0.000000	0.000000	0.000000	0.081769	-0.033326	0.338066	0.000000	0.000000	3.000000	20.000000	0.000000
2706.305954	-0.146661	0.601319	0.034419	75.465317	-26.760420	30.458139	-2.346674	0.000000	1.664582	0.000000	0.000000	0.000000	0.081769	-0.033326	0.338066	0.000000	0.000000	3.000000	20.000000	0.000000
2706.309287	-0.146453	0.601165	0.035427	75.315392	-28.663313	27.893244	-2.333046	0.000000	1.720927	0.000000	0.000000	0.000000	0.062486	-0.046193	0.302577	0.000000	0.000000	3.000000	20.000000	0.000000
2706.312621	-0.146453	0.601165	0.035427	75.315392	-28.663313	27.893244	-2.333046	0.000000	1.720927	0.000000	0.000000	0.000000	0.062486	-0.046193	0.302577	0.000000	0.000000	3.000000	20.000000	0.000000
2706.315954	-0.146453	0.601165	0.035427	75.315392	-28.663313	27.893244	-2.333046	0.000000	1.720927	0.000000	0.000000	0.000000	0.062486	-0.046193	0.302577	0.000000	0.000000	3.000000	20.000000	0.000000
2706.319287	-0.146314	0.600988	0.036333	75.166222	-30.324825	25.636881	-2.322632	0.000000	1.771356	0.000000	0.000000	0.000000	0.041610	-0.053197	0.271631	0.000000	0.000000	3.000000	20.000000	0.000000
2706.322621	-0.146314	0.600988	0.036333	75.166222	-30.324825	25.636881	-2.322632	0.000000	1.771356	0.000000	0.000000	0.000000	0.041610	-0.053197	0.271631	0.000000	0.000000	3.000000	20.000000	0.000000
2706.325954	-0.146314	0.600988	0.036333	75.166222	-30.324825	25.636881	-2.322632	0.000000	1.771356	0.000000	0.000000	0.000000	0.041610	-0.053197	0.271631	0.000000	0.000000	3.000000	20.000000	0.000000
2706.329287	-0.146248	0.600835	0.037142	75.033012	-31.619080	23.873384	-2.315697	0.000000	1.816628	0.000000	0.000000	0.000000	0.019863	-0.045777	0.242954	0.000000	0.000000	3.000000	20.000000	0.000000
2706.332621	-0.146248	0.600835	0.037142	75.033012	-31.619080	23.873384	-2.315697	0.000000	1.816628	0.000000	0.000000	0.000000	0.019863	-0.045777	0.242954	0.000000	0.000000	3.000000	20.000000	0.000000
2706.335954	-0.146248	0.600835	0.037142	75.033012	-31.619080	23.873384	-2.315697	0.000000	1.816628	0.000000	0.000000	0.000000	0.019863	-0.045777	0.242954	0.000000	0.000000	3.000000	20.000000	0.000000
2706.339287	-0.146248	0.600835	0.037142	74.940918	-32.485939	22.688507	-2.312387	0.000000	1.857121	0.000000	0.000000	0.000000	0.019863	-0.045777	0.242954	0.000000	0.000000	3.000000	20.000000	0.000000
2706.342621	-0.146285	0.600623	0.037872	74.940918	-32.485939	22.688507	-2.312387	0.000000	1.857121	0.000000	0.000000	0.000000	-0.011123	-0.063684	0.218996	0.000000	0.000000	3.000000	20.000000	0.000000
2706.345954	-0.146285	0.600623	0.037872	74.940918	-32.485939	22.688507	-2.312387	0.000000	1.857121	0.000000	0.000000	0.000000	-0.011123	-0.063684	0.218996	0.000000	0.000000	3.000000	20.000000	0.000000
2706.349287	-0.146370	0.600388	0.038506	74.898415	-32.895447	22.127405	-2.312387	0.000000	1.857121	0.000000	0.000000	0.000000	-0.025502	-0.070468	0.190214	0.000000	0.000000	3.000000	20.000000	0.000000
2706.352621	-0.146370	0.600388	0.038506	74.898415	-32.895447	22.127405	-2.312387	0.000000	1.857121	0.000000	0.000000	0.000000	-0.025502	-0.070468	0.190214	0.000000	0.000000	3.000000	20.000000	0.000000
2706.355954	-0.146370	0.600388	0.038506	74.898415	-32.895447	22.127405	-2.312387	0.000000	1.857121	0.000000	0.000000	0.000000	-0.025502	-0.070468	0.190214	0.000000	0.000000	3.000000	20.000000	0.000000
2706.359287	-0.146370	0.600388	0.038506	74.898338	-32.925957	22.091990	-2.318491	0.000000	1.925323	0.000000	0.000000	0.000000	-0.025502	-0.070468	0.190214	0.000000	0.000000	3.000000	20.000000	0.000000
2706.362621	-0.146527	0.600131	0.039038	74.898338	-32.925957	22.091990	-2.318491	0.000000	1.925323	0.000000	0.000000	0.000000	-0.047053	-0.077213	0.159354	0.000000	0.000000	3.000000	20.000000	0.000000
2706.365954	-0.146527	0.600131	0.039038	74.898338	-32.925957	22.091990	-2.318491	0.000000	1.925323	0.000000	0.000000	0.000000	-0.047053	-0.077213	0.159354	0.000000	0.000000	3.000000	20.000000	0.000000
2706.369287	-0.146758	0.599823	0.039473	74.913353	-32.953304	22.074928	-2.318491	0.000000	1.925323	0.000000	0.000000	0.000000	-0.069358	-0.092377	0.130724	0.000000	0.000000	3.000000	20.000000	0.000000
2706.372621	-0.146758	0.599823	0.039473	74.913353	-32.953304	22.074928	-2.318491	0.000000	1.925323	0.000000	0.000000	0.000000	-0.069358	-0.092377	0.130724	0.000000	0.000000	3.000000	20.000000	0.000000
2706.375954	-0.146758	0.599823	0.039473	74.913353	-32.953304	22.074928	-2.318491	0.000000	1.925323	0.000000	0.000000	0.000000	-0.069358	-0.092377	0.130724	0.000000	0.000000	3.000000	20.000000	0.000000
2706.379287	-0.146758	0.599823	0.039473	74.931366	-32.994873	22.054426	-2.337893	0.000000	1.973669	0.000000	0.000000	0.000000	-0.069358	-0.092377	0.130724	0.000000	0.000000	3.000000	20.000000	0.000000
2706.382621	-0.147042	0.599512	0.039828	74.931366	-32.994873	22.054426	-2.337893	0.000000	1.973669	0.000000	0.000000	0.000000	-0.085319	-0.093166	0.106401	0.000000	0.000000	3.000000	20.000000	0.000000
2706.385954	-0.147042	0.599512	0.039828	74.931366	-32.994873	22.054426	-2.337893	0.000000	1.973669	0.000000	0.000000	0.000000	-0.085319	-0.093166	0.106401	0.000000	0.000000	3.000000	20.000000	0.000000
2706.389287	-0.147279	0.599208	0.040107	74.954506	-33.034904	22.027250	-2.337893	0.000000	1.973669	0.000000	0.000000	0.000000	-0.070987	-0.091246	0.083731	0.000000	0.000000	3.000000	20.000000	0.000000
2706.392621	-0.147279	0.599208	0.040107	74.954506	-33.034904	22.027250	-2.337893	0.000000	1.973669	0.000000	0.000000	0.000000	-0.070987	-0.091246	0.083731	0.000000	0.000000	3.000000	20.000000	0.000000
2706.395954	-0.147279	0.599208	0.040107	74.954506	-33.034904	22.027250	-2.337893	0.000000	1.973669	0.000000	0.000000	0.000000	-0.070987	-0.091246	0.083731	0.000000	0.000000	3.000000	20.000000	0.000000
2706.399287	-0.147279	0.599208	0.040107	74.983055	-33.055222	22.016354	-2.363944	0.000000	2.005358	0.000000	0.000000	0.000000	-0.070987	-0.091246	0.083731	0.000000	0.000000	3.000000	20.000000	0.000000
2706.402621	-0.147375	0.598882	0.040346	74.983055	-33.055222	22.016354	-2.363944	0.000000	2.005358	0.000000	0.000000	0.000000	-0.028947	-0.097757	0.071719	0.000000	0.000000	3.000000	20.000000	0.000000
2706.405954	-0.147375	0.598882	0.040346	74.983055	-33.055222	22.016354	-2.363944	0.000000	2.005358	0.000000	0.000000	0.000000	-0.028947	-0.097757	0.071719	0.000000	0.000000	3.000000	20.000000	0.000000
2706.409287	-0.147375	0.598882	0.040346	75.020363	-33.041595	22.045685	-2.363944	0.000000	2.005358	0.000000	0.000000	0.000000	-0.028947	-0.097757	0.071719	0.000000	0.000000	3.000000	20.000000	0.000000
2706.412621	-0.147375	0.598882	0.040346	75.020363	-33.041595	22.045685	-2.363944	0.000000	2.005358	0.000000	0.000000	0.000000	-0.028947	-0.097757	0.071719	0.000000	0.000000	3.000000	20.000000	0.000000
2706.415954	-0.147430	0.598554	0.040532	75.020363	-33.041595	22.045685	-2.363944	0.000000	2.005358	0.000000	0.000000	0.000000	-0.016536	-0.098345	0.055825	0.000000	0.000000	3.000000	20.000000	0.000000
2706.419287	-0.147453	0.598264	0.040695	75.065636	-32.962929	22.159492	-2.368768	0.000000	2.017311	0.000000	0.000000	0.000000	-0.006784	-0.087247	0.048932	0.000000	0.000000	3.000000	20.000000	0.000000
2706.422621	-0.147453	0.598264	0.040695	75.065636	-32.962929	22.159492	-2.368768	0.000000	2.017311	0.000000	0.000000	0.000000	-0.006784	-0.087247	0.048932	0.000000	0.000000	3.000000	20.000000	0.000000
2706.425954	-0.147453	0.598264	0.040695	75.065636	-32.962929	22.159492	-2.368768	0.000000	2.017311	0.000000	0.000000	0.000000	-0.006784	-0.087247	0.048932	0.000000	0.000000	3.000000	20.000000	0.000000
2706.429287	-0.147453	0.598264	0.040695	75.149681	-32.746742	22.462362	-2.372655	0.000000	2.034770	0.000000	0.000000	0.000000	-0.006784	-0.087247	0.048932	0.000000	0.000000	3.000000	20.000000	0.000000
2706.432621	-0.147411	0.598047	0.040813	75.149681	-32.746742	22.462362	-2.372655	0.000000	2.034770	0.000000	0.000000	0.000000	0.012709	-0.064915	0.035233	0.000000	0.000000	3.000000	20.000000	0.000000
2706.435954	-0.147411	0.598047	0.040813	75.149681	-32.746742	22.462362	-2.372655	0.000000	2.034770	0.000000	0.000000	0.000000	0.012709	-0.064915	0.035233	0.000000	0.000000	3.000000	20.000000	0.000000
2706.439287	-0.147411	0.598047	0.040813	75.286331	-32.441906	22.893393	-2.372655	0.000000	2.034770	0.000000	0.000000	0.000000	0.012709	-0.064915	0.035233	0.000000	0.000000	3.000000	20.000000	0.000000
2706.442621	-0.147411	0.598047	0.040813	75.286331	-32.441906	22.893393	-2.372655	0.000000	2.034770	0.000000	0.000000	0.000000	0.012709	-0.064915	0.035233	0.000000	0.000000	3.000000	20.000000	0.000000
2706.445954	-0.147291	0.597916	0.040929	75.286331	-32.441906	22.893393	-2.372655	0.000000	2.034770	0.000000	0.000000	0.000000	0.035971	-0.039410	0.034867	0.000000	0.000000	3.000000	20.000000	0.000000
2706.449287	-0.147291	0.597916	0.040929	75.462212	-32.166298	23.287304	-2.370537	0.000000	2.040642	0.000000	0.000000	0.000000	0.035971	-0.039410	0.034867	0.000000	0.000000	3.000000	20.000000	0.000000
2706.452621	-0.147291	0.597916	0.040929	75.462212	-32.166298	23.287304	-2.370537	0.000000	2.040642	0.000000	0.000000	0.000000	0.035971	-0.039410	0.034867	0.000000	0.000000	3.000000	20.000000	0.000000
2706.455954	-0.147291	0.597916	0.040929	75.462212	-32.166298	23.287304	-2.370537	0.000000	2.040642	0.000000	0.000000	0.000000	0.035971	-0.039410	0.034867	0.000000	0.000000	3.000000	20.000000	0.000000
2706.459287	-0.146549	0.597877	0.041115	75.646255	-31.968096	23.560558	-2.364541	0.000000	2.046453	0.000000	0.000000	0.000000	0.222599	-0.011681	0.055856	0.000000	0.000000	3.000000	20.000000	0.000000
2706.462621	-0.146549	0.597877	0.041115	75.646255	-31.968096	23.560558	-2.364541	0.000000	2.046453	0.000000	0.000000	0.000000	0.222599	-0.011681	0.055856	0.000000	0.000000	3.000000	20.000000	0.000000
2706.465954	-0.146549	0.597877	0.041115	75.646255	-31.968096	23.560558	-2.364541	0.000000	2.046453	0.000000	0.000000	0.000000	0.222599	-0.011681	0.055856	0.000000	0.000000	3.000000	20.000000	0.000000
2706.469287	-0.146549	0.597877	0.041115	75.775742	-31.964600	23.543919	-2.327441	0.000000	2.055763	0.000000	0.000000	0.000000	0.222599	-0.011681	0.055856	0.000000	0.000000	3.000000	20.000000	0.000000
2706.472621	-0.145959	0.597932	0.041207	75.775742	-31.964600	23.543919	-2.327441	0.000000	2.055763	0.000000	0.000000	0.000000	0.176892	0.016530	0.027621	0.000000	0.000000	3.000000	20.000000	0.000000
2706.475954	-0.145959	0.597932	0.041207	75.775742	-31.964600	23.543919	-2.327441	0.000000	2.055763	0.000000	0.000000	0.000000	0.176892	0.016530	0.027621	0.000000	0.000000	3.000000	20.000000	0.000000
2706.479287	-0.145285	0.598005	0.041275	75.848053	-32.037739	23.391010	-2.327441	0.000000	2.055763	0.000000	0.000000	0.000000	0.202117	0.021870	0.020175	0.000000	0.000000	3.000000	20.000000	0.000000
2706.482621	-0.145285	0.598005	0.041275	75.848053	-32.037739	23.391010	-2.327441	0.000000	2.055763	0.000000	0.000000	0.000000	0.202117	0.021870	0.020175	0.000000	0.000000	3.000000	20.000000	0.000000
2706.485954	-0.145285	0.598005	0.041275	75.848053	-32.037739	23.391010	-2.327441	0.000000	2.055763	0.000000	0.000000	0.000000	0.202117	0.021870	0.020175	0.000000	0.000000	3.000000	20.000000	0.000000
2706.489287	-0.145285	0.598005	0.041275	75.876007	-32.043449	23.301067	-2.264273	0.000000	2.063729	0.000000	0.000000	0.000000	0.202117	0.021870	0.020175	0.000000	0.000000	3.000000	20.000000	0.000000
2706.492621	-0.144610	0.598106	0.041334	75.876007	-32.043449	23.301067	-2.264273	0.000000	2.063729	0.000000	0.000000	0.000000	0.202738	0.030360	0.017680	0.000000	0.000000	3.000000	20.000000	0.000000
2706.495954	-0.144610	0.598106	0.041334	75.876007	-32.043449	23.301067	-2.264273	0.000000	2.063729	0.000000	0.000000	0.000000	0.202738	0.030360	0.017680	0.000000	0.000000	3.000000	20.000000	0.000000
2706.499287	-0.143895	0.598246	0.041435	75.857414	-32.080090	23.152264	-2.264273	0.000000	2.063729	0.000000	0.000000	0.000000	0.214314	0.042020	0.030513	0.000000	0.000000	3.000000	20.000000	0.000000
2706.502621	-0.143895	0.598246	0.041435	75.857414	-32.080090	23.152264	-2.264273	0.000000	2.063729	0.000000	0.000000	0.000000	0.214314	0.042020	0.030513	0.000000	0.000000	3.000000	20.000000	0.000000
2706.505954	-0.143895	0.598246	0.041435	75.857414	-32.080090	23.152264	-2.264273	0.000000	2.063729	0.000000	0.000000	0.000000	0.214314	0.042020	0.030513	0.000000	0.000000	3.000000	20.000000	0.000000
2706.509287	-0.143895	0.598246	0.041435	75.820885	-32.145515	22.957079	-2.194764	0.000000	2.071761	0.000000	0.000000	0.000000	0.214314	0.042020	0.030513	0.000000	0.000000	3.000000	20.000000	0.000000
2706.512621	-0.143205	0.598455	0.041618	75.820885	-32.145515	22.957079	-2.194764	0.000000	2.071761	0.000000	0.000000	0.000000	0.207213	0.062712	0.054961	0.000000	0.000000	3.000000	20.000000	0.000000
2706.515954	-0.143205	0.598455	0.041618	75.820885	-32.145515	22.957079	-2.194764	0.000000	2.071761	0.000000	0.000000	0.000000	0.207213	0.062712	0.054961	0.000000	0.000000	3.000000	20.000000	0.000000
2706.519287	-0.142498	0.598696	0.041927	75.779266	-32.115330	22.875820	-2.194764	0.000000	2.071761	0.000000	0.000000	0.000000	0.211870	0.072292	0.092437	0.000000	0.000000	3.000000	20.000000	0.000000
2706.522621	-0.142498	0.598696	0.041927	75.779266	-32.115330	22.875820	-2.194764	0.000000	2.071761	0.000000	0.000000	0.000000	0.211870	0.072292	0.092437	0.000000	0.000000	3.000000	20.000000	0.000000
2706.525954	-0.142498	0.598696	0.041927	75.779266	-32.115330	22.875820	-2.194764	0.000000	2.071761	0.000000	0.000000	0.000000	0.211870	0.072292	0.092437	0.000000	0.000000	3.000000	20.000000	0.000000
2706.529287	-0.141664	0.599036	0.042416	75.731140	-31.962557	22.932423	-2.124917	0.000000	2.096327	0.000000	0.000000	0.000000	0.250367	0.102098	0.146728	0.000000	0.000000	3.000000	20.000000	0.000000
2706.532621	-0.141664	0.599036	0.042416	75.731140	-31.962557	22.932423	-2.124917	0.000000	2.096327	0.000000	0.000000	0.000000	0.250367	0.102098	0.146728	0.000000	0.000000	3.000000	20.000000	0.000000
2706.535954	-0.141664	0.599036	0.042416	75.731140	-31.962557	22.932423	-2.124917	0.000000	2.096327	0.000000	0.000000	0.000000	0.250367	0.102098	0.146728	0.000000	0.000000	3.000000	20.000000	0.000000
2706.539287	-0.140724	0.599407	0.042989	75.674004	-31.778238	22.999142	-2.083189	0.000000	2.120782	0.000000	0.000000	0.000000	0.281960	0.111213	0.171991	0.000000	0.000000	3.000000	20.000000	0.000000
2706.542621	-0.140724	0.599407	0.042989	75.674004	-31.778238	22.999142	-2.083189	0.000000	2.120782	0.000000	0.000000	0.000000	0.281960	0.111213	0.171991	0.000000	0.000000	3.000000	20.000000	0.000000
2706.545954	-0.140724	0.599407	0.042989	75.674004	-31.778238	22.999142	-2.083189	0.000000	2.120782	0.000000	0.000000	0.000000	0.281960	0.111213	0.171991	0.000000	0.000000	3.000000	20.000000	0.000000
2706.549287	-0.139718	0.599810	0.043699	75.607819	-31.578905	23.083738	-2.036196	0.000000	2.149447	0.000000	0.000000	0.000000	0.301636	0.120932	0.213044	0.000000	0.000000	3.000000	20.000000	0.000000
2706.552621	-0.139718	0.599810	0.043699	75.607819	-31.578905	23.083738	-2.036196	0.000000	2.149447	0.000000	0.000000	0.000000	0.301636	0.120932	0.213044	0.000000	0.000000	3.000000	20.000000	0.000000
2706.555954	-0.139718	0.599810	0.043699	75.607819	-31.578905	23.083738	-2.036196	0.000000	2.149447	0.000000	0.000000	0.000000	0.301636	0.120932	0.213044	0.000000	0.000000	3.000000	20.000000	0.000000
2706.559287	-0.138727	0.600215	0.044467	75.537613	-31.384842	23.149141	-1.985924	0.000000	2.184954	0.000000	0.000000	0.000000	0.297440	0.121582	0.230288	0.000000	0.000000	3.000000	20.000000	0.000000
2706.562621	-0.138727	0.600215	0.044467	75.537613	-31.384842	23.149141	-1.985924	0.000000	2.184954	0.000000	0.000000	0.000000	0.297440	0.121582	0.230288	0.000000	0.000000	3.000000	20.000000	0.000000
2706.565954	-0.138727	0.600215	0.044467	75.537613	-31.384842	23.149141	-1.985924	0.000000	2.184954	0.000000	0.000000	0.000000	0.297440	0.121582	0.230288	0.000000	0.000000	3.000000	20.000000	0.000000
2706.569287	-0.137782	0.600593	0.045226	75.467903	-31.223961	23.175688	-1.936350	0.000000	2.223336	0.000000	0.000000	0.000000	0.283375	0.113184	0.227884	0.000000	0.000000	3.000000	20.000000	0.000000
2706.572621	-0.137782	0.600593	0.045226	75.467903	-31.223961	23.175688	-1.936350	0.000000	2.223336	0.000000	0.000000	0.000000	0.283375	0.113184	0.227884	0.000000	0.000000	3.000000	20.000000	0.000000
2706.575954	-0.137782	0.600593	0.045226	75.467903	-31.223961	23.175688	-1.936350	0.000000	2.223336	0.000000	0.000000	0.000000	0.283375	0.113184	0.227884	0.000000	0.000000	3.000000	20.000000	0.000000
2706.579287	-0.136881	0.600922	0.045963	75.403702	-31.083441	23.188164	-1.889121	0.000000	2.261316	0.000000	0.000000	0.000000	0.270470	0.098835	0.221097	0.000000	0.000000	3.000000	20.000000	0.000000
2706.582621	-0.136881	0.600922	0.045963	75.403702	-31.083441	23.188164	-1.889121	0.000000	2.261316	0.000000	0.000000	0.000000	0.270470	0.098835	0.221097	0.000000	0.000000	3.000000	20.000000	0.000000
2706.585954	-0.136881	0.600922	0.045963	75.403702	-31.083441	23.188164	-1.889121	0.000000	2.261316	0.000000	0.000000	0.000000	0.270470	0.098835	0.221097	0.000000	0.000000	3.000000	20.000000	0.000000
2706.589287	-0.136015	0.601165	0.046648	75.352188	-30.945782	23.207952	-1.844043	0.000000	2.298166	0.000000	0.000000	0.000000	0.259895	0.072752	0.205453	0.000000	0.000000	3.000000	20.000000	0.000000
2706.592621	-0.136015	0.601165	0.046648	75.352188	-30.945782	23.207952	-1.844043	0.000000	2.298166	0.000000	0.000000	0.000000	0.259895	0.072752	0.205453	0.000000	0.000000	3.000000	20.000000	0.000000
2706.595954	-0.136015	0.601165	0.046648	75.352188	-30.945782	23.207952	-1.844043	0.000000	2.298166	0.000000	0.000000	0.000000	0.259895	0.072752	0.205453	0.000000	0.000000	3.000000	20.000000	0.000000
2706.599287	-0.135190	0.601311	0.047304	75.316078	-30.800611	23.256365	-1.800727	0.000000	2.332408	0.000000	0.000000	0.000000	0.247374	0.043865	0.196680	0.000000	0.000000	3.000000	20.000000	0.000000
2706.602621	-0.135190	0.601311	0.047304	75.316078	-30.800611	23.256365	-1.800727	0.000000	2.332408	0.000000	0.000000	0.000000	0.247374	0.043865	0.196680	0.000000	0.000000	3.000000	20.000000	0.000000
2706.605954	-0.135190	0.601311	0.047304	75.316078	-30.800611	23.256365	-1.800727	0.000000	2.332408	0.000000	0.000000	0.000000	0.247374	0.043865	0.196680	0.000000	0.000000	3.000000	20.000000	0.000000
2706.609287	-0.134385	0.601368	0.047848	75.291954	-30.674025	23.283180	-1.759498	0.000000	2.365188	0.000000	0.000000	0.000000	0.241345	0.017122	0.163237	0.000000	0.000000	3.000000	20.000000	0.000000
2706.612621	-0.134385	0.601368	0.047848	75.291954	-30.674025	23.283180	-1.759498	0.000000	2.365188	0.000000	0.000000	0.000000	0.241345	0.017122	0.163237	0.000000	0.000000	3.000000	20.000000	0.000000
2706.615954	-0.134385	0.601368	0.047848	75.291954	-30.674025	23.283180	-1.759498	0.000000	2.365188	0.000000	0.000000	0.000000	0.241345	0.017122	0.163237	0.000000	0.000000	3.000000	20.000000	0.000000
2706.619287	-0.133528	0.601405	0.048388	75.273888	-30.548540	23.303267	-1.719273	0.000000	2.392394	0.000000	0.000000	0.000000	0.257387	0.011198	0.162153	0.000000	0.000000	3.000000	20.000000	0.000000
2706.622621	-0.133528	0.601405	0.048388	75.273888	-30.548540	23.303267	-1.719273	0.000000	2.392394	0.000000	0.000000	0.000000	0.257387	0.011198	0.162153	0.000000	0.000000	3.000000	20.000000	0.000000
2706.625954	-0.133528	0.601405	0.048388	75.273888	-30.548540	23.303267	-1.719273	0.000000	2.392394	0.000000	0.000000	0.000000	0.257387	0.011198	0.162153	0.000000	0.000000	3.000000	20.000000	0.000000
2706.629287	-0.132556	0.601482	0.048989	75.252800	-30.406275	23.326630	-1.676376	0.000000	2.419420	0.000000	0.000000	0.000000	0.291551	0.022984	0.180101	0.000000	0.000000	3.000000	20.000000	0.000000
2706.632621	-0.132556	0.601482	0.048989	75.252800	-30.406275	23.326630	-1.676376	0.000000	2.419420	0.000000	0.000000	0.000000	0.291551	0.022984	0.180101	0.000000	0.000000	3.000000	20.000000	0.000000
2706.635954	-0.132556	0.601482	0.048989	75.252800	-30.406275	23.326630	-1.676376	0.000000	2.419420	0.000000	0.000000	0.000000	0.291551	0.022984	0.180101	0.000000	0.000000	3.000000	20.000000	0.000000
2706.639287	-0.131481	0.601580	0.049693	75.222672	-30.243576	23.359867	-1.627784	0.000000	2.449436	0.000000	0.000000	0.000000	0.322384	0.029358	0.211377	0.000000	0.000000	3.000000	20.000000	0.000000
2706.642621	-0.131481	0.601580	0.049693	75.222672	-30.243576	23.359867	-1.627784	0.000000	2.449436	0.000000	0.000000	0.000000	0.322384	0.029358	0.211377	0.000000	0.000000	3.000000	20.000000	0.000000
2706.645954	-0.131481	0.601580	0.049693	75.222672	-30.243576	23.359867	-1.627784	0.000000	2.449436	0.000000	0.000000	0.000000	0.322384	0.029358	0.211377	0.000000	0.000000	3.000000	20.000000	0.000000
2706.649287	-0.130388	0.601729	0.050535	75.183472	-30.063255	23.402906	-1.574053	0.000000	2.484666	0.000000	0.000000	0.000000	0.327801	0.044858	0.252596	0.000000	0.000000	3.000000	20.000000	0.000000
2706.652621	-0.130388	0.601729	0.050535	75.183472	-30.063255	23.402906	-1.574053	0.000000	2.484666	0.000000	0.000000	0.000000	0.327801	0.044858	0.252596	0.000000	0.000000	3.000000	20.000000	0.000000
2706.655954	-0.130388	0.601729	0.050535	75.183472	-30.063255	23.402906	-1.574053	0.000000	2.484666	0.000000	0.000000	0.000000	0.327801	0.044858	0.252596	0.000000	0.000000	3.000000	20.000000	0.000000
2706.659287	-0.129241	0.601871	0.051476	75.138268	-29.868673	23.452267	-1.519420	0.000000	2.526765	0.000000	0.000000	0.000000	0.344246	0.042602	0.282131	0.000000	0.000000	3.000000	20.000000	0.000000
2706.662621	-0.129241	0.601871	0.051476	75.138268	-29.868673	23.452267	-1.519420	0.000000	2.526765	0.000000	0.000000	0.000000	0.344246	0.042602	0.282131	0.000000	0.000000	3.000000	20.000000	0.000000
2706.665954	-0.129241	0.601871	0.051476	75.138268	-29.868673	23.452267	-1.519420	0.000000	2.526765	0.000000	0.000000	0.000000	0.344246	0.042602	0.282131	0.000000	0.000000	3.000000	20.000000	0.000000
2706.669287	-0.128021	0.602033	0.052446	75.101379	-29.676121	23.496439	-1.462045	0.000000	2.573787	0.000000	0.000000	0.000000	0.366109	0.048495	0.291200	0.000000	0.000000	3.000000	20.000000	0.000000
2706.672621	-0.128021	0.602033	0.052446	75.101379	-29.676121	23.496439	-1.462045	0.000000	2.573787	0.000000	0.000000	0.000000	0.366109	0.048495	0.291200	0.000000	0.000000	3.000000	20.000000	0.000000
2706.675954	-0.128021	0.602033	0.052446	75.101379	-29.676121	23.496439	-1.462045	0.000000	2.573787	0.000000	0.000000	0.000000	0.366109	0.048495	0.291200	0.000000	0.000000	3.000000	20.000000	0.000000
2706.679287	-0.126790	0.602126	0.053392	75.120026	-29.561220	23.481983	-1.401027	0.000000	2.622320	0.000000	0.000000	0.000000	0.369086	0.027979	0.283572	0.000000	0.000000	3.000000	20.000000	0.000000
2706.682621	-0.126790	0.602126	0.053392	75.120026	-29.561220	23.481983	-1.401027	0.000000	2.622320	0.000000	0.000000	0.000000	0.369086	0.027979	0.283572	0.000000	0.000000	3.000000	20.000000	0.000000
2706.685954	-0.126790	0.602126	0.053392	75.120026	-29.561220	23.481983	-1.401027	0.000000	2.622320	0.000000	0.000000	0.000000	0.369086	0.027979	0.283572	0.000000	0.000000	3.000000	20.000000	0.000000
2706.689287	-0.125526	0.602216	0.054213	75.250298	-29.601507	23.329279	-1.339513	0.000000	2.669582	0.000000	0.000000	0.000000	0.379214	0.026966	0.246527	0.000000	0.000000	3.000000	20.000000	0.000000
2706.692621	-0.125526	0.602216	0.054213	75.250298	-29.601507	23.329279	-1.339513	0.000000	2.669582	0.000000	0.000000	0.000000	0.379214	0.026966	0.246527	0.000000	0.000000	3.000000	20.000000	0.000000
2706.695954	-0.125526	0.602216	0.054213	75.250298	-29.601507	23.329279	-1.339513	0.000000	2.669582	0.000000	0.000000	0.000000	0.379214	0.026966	0.246527	0.000000	0.000000	3.000000	20.000000	0.000000
2706.699287	-0.124259	0.602216	0.054929	75.454170	-29.741219	23.285112	-1.276310	0.000000	2.710670	0.000000	0.000000	0.000000	0.380064	0.000074	0.214610	0.000000	0.000000	3.000000	20.000000	0.000000
2706.702621	-0.124259	0.602216	0.054929	75.454170	-29.741219	23.285112	-1.276310	0.000000	2.710670	0.000000	0.000000	0.000000	0.380064	0.000074	0.214610	0.000000	0.000000	3.000000	20.000000	0.000000
2706.705954	-0.124259	0.602216	0.054929	75.454170	-29.741219	23.285112	-1.276310	0.000000	2.710670	0.000000	0.000000	0.000000	0.380064	0.000074	0.214610	0.000000	0.000000	3.000000	20.000000	0.000000
2706.709287	-0.122959	0.602165	0.055513	75.678154	-29.929794	24.491627	-1.212966	0.000000	2.746439	0.000000	0.000000	0.000000	0.390122	-0.015433	0.175376	0.000000	0.000000	3.000000	20.000000	0.000000
2706.712621	-0.122959	0.602165	0.055513	75.678154	-29.929794	24.491627	-1.212966	0.000000	2.746439	0.000000	0.000000	0.000000	0.390122	-0.015433	0.175376	0.000000	0.000000	3.000000	20.000000	0.000000
2706.715954	-0.122959	0.602165	0.055513	75.678154	-29.929794	24.491627	-1.212966	0.000000	2.746439	0.000000	0.000000	0.000000	0.390122	-0.015433	0.175376	0.000000	0.000000	3.000000	20.000000	0.000000
2706.719287	-0.121614	0.602092	0.056025	75.867722	-30.079430	27.058512	-1.147946	0.000000	2.775668	0.000000	0.000000	0.000000	0.403445	-0.021846	0.153568	0.000000	0.000000	3.000000	20.000000	0.000000
2706.722621	-0.121614	0.602092	0.056025	75.867722	-30.079430	27.058512	-1.147946	0.000000	2.775668	0.000000	0.000000	0.000000	0.403445	-0.021846	0.153568	0.000000	0.000000	3.000000	20.000000	0.000000
2706.725954	-0.121614	0.602092	0.056025	75.867722	-30.079430	27.058512	-1.147946	0.000000	2.775668	0.000000	0.000000	0.000000	0.403445	-0.021846	0.153568	0.000000	0.000000	3.000000	20.000000	0.000000
2706.729287	-0.120046	0.602048	0.056577	76.005280	-30.208523	29.530590	-1.080705	0.000000	2.801262	0.000000	0.000000	0.000000	0.470398	-0.013215	0.165591	0.000000	0.000000	3.000000	20.000000	0.000000
2706.732621	-0.120046	0.602048	0.056577	76.005280	-30.208523	29.530590	-1.080705	0.000000	2.801262	0.000000	0.000000	0.000000	0.470398	-0.013215	0.165591	0.000000	0.000000	3.000000	20.000000	0.000000
2706.735954	-0.120046	0.602048	0.056577	76.005280	-30.208523	29.530590	-1.080705	0.000000	2.801262	0.000000	0.000000	0.000000	0.470398	-0.013215	0.165591	0.000000	0.000000	3.000000	20.000000	0.000000
2706.739287	-0.118273	0.602119	0.057138	76.064728	-30.456900	30.850712	-1.002305	0.000000	2.828861	0.000000	0.000000	0.000000	0.531804	0.021367	0.168376	0.000000	0.000000	3.000000	20.000000	0.000000
2706.742621	-0.118273	0.602119	0.057138	76.064728	-30.456900	30.850712	-1.002305	0.000000	2.828861	0.000000	0.000000	0.000000	0.531804	0.021367	0.168376	0.000000	0.000000	3.000000	20.000000	0.000000
2706.745954	-0.118273	0.602119	0.057138	76.064728	-30.456900	30.850712	-1.002305	0.000000	2.828861	0.000000	0.000000	0.000000	0.531804	0.021367	0.168376	0.000000	0.000000	3.000000	20.000000	0.000000
2706.749287	-0.116508	0.602250	0.057738	76.018448	-30.902269	30.462296	-0.913671	0.000000	2.856923	0.000000	0.000000	0.000000	0.529500	0.039110	0.179991	0.000000	0.000000	3.000000	20.000000	0.000000
2706.752621	-0.116508	0.602250	0.057738	76.018448	-30.902269	30.462296	-0.913671	0.000000	2.856923	0.000000	0.000000	0.000000	0.529500	0.039110	0.179991	0.000000	0.000000	3.000000	20.000000	0.000000
2706.755954	-0.116508	0.602250	0.057738	76.018448	-30.902269	30.462296	-0.913671	0.000000	2.856923	0.000000	0.000000	0.000000	0.529500	0.039110	0.179991	0.000000	0.000000	3.000000	20.000000	0.000000
2706.759287	-0.114716	0.602458	0.058337	75.891220	-31.572990	29.317699	-0.825421	0.000000	2.886922	0.000000	0.000000	0.000000	0.537710	0.062370	0.179624	0.000000	0.000000	3.000000	20.000000	0.000000
2706.762621	-0.114716	0.602458	0.058337	75.891220	-31.572990	29.317699	-0.825421	0.000000	2.886922	0.000000	0.000000	0.000000	0.537710	0.062370	0.179624	0.000000	0.000000	3.000000	20.000000	0.000000
2706.765954	-0.114716	0.602458	0.058337	75.891220	-31.572990	29.317699	-0.825421	0.000000	2.886922	0.000000	0.000000	0.000000	0.537710	0.062370	0.179624	0.000000	0.000000	3.000000	20.000000	0.000000
2706.769287	-0.112829	0.602705	0.058981	75.728477	-32.431835	27.905582	-0.735803	0.000000	2.916859	0.000000	0.000000	0.000000	0.565994	0.074230	0.193113	0.000000	0.000000	3.000000	20.000000	0.000000
2706.772621	-0.112829	0.602705	0.058981	75.728477	-32.431835	27.905582	-0.735803	0.000000	2.916859	0.000000	0.000000	0.000000	0.565994	0.074230	0.193113	0.000000	0.000000	3.000000	20.000000	0.000000
2706.775954	-0.112829	0.602705	0.058981	75.728477	-32.431835	27.905582	-0.735803	0.000000	2.916859	0.000000	0.000000	0.000000	0.565994	0.074230	0.193113	0.000000	0.000000	3.000000	20.000000	0.000000
2706.779287	-0.110931	0.602942	0.059580	75.537827	-33.404579	26.334047	-0.641471	0.000000	2.949045	0.000000	0.000000	0.000000	0.569399	0.071086	0.179686	0.000000	0.000000	3.000000	20.000000	0.000000
2706.782621	-0.110931	0.602942	0.059580	75.537827	-33.404579	26.334047	-0.641471	0.000000	2.949045	0.000000	0.000000	0.000000	0.569399	0.071086	0.179686	0.000000	0.000000	3.000000	20.000000	0.000000
2706.785954	-0.110931	0.602942	0.059580	75.537827	-33.404579	26.334047	-0.641471	0.000000	2.949045	0.000000	0.000000	0.000000	0.569399	0.071086	0.179686	0.000000	0.000000	3.000000	20.000000	0.000000
2706.789287	-0.108998	0.603168	0.060139	75.336571	-34.409031	24.708282	-0.546571	0.000000	2.978992	0.000000	0.000000	0.000000	0.580028	0.067940	0.167788	0.000000	0.000000	3.000000	20.000000	0.000000
2706.792621	-0.108998	0.603168	0.060139	75.336571	-34.409031	24.708282	-0.546571	0.000000	2.978992	0.000000	0.000000	0.000000	0.580028	0.067940	0.167788	0.000000	0.000000	3.000000	20.000000	0.000000
2706.795954	-0.108998	0.603168	0.060139	75.336571	-34.409031	24.708282	-0.546571	0.000000	2.978992	0.000000	0.000000	0.000000	0.580028	0.067940	0.167788	0.000000	0.000000	3.000000	20.000000	0.000000
2706.799287	-0.106942	0.603334	0.060606	75.145569	-35.309814	23.205730	-0.449900	0.000000	3.006957	0.000000	0.000000	0.000000	0.616862	0.049721	0.140070	0.000000	0.000000	3.000000	20.000000	0.000000
2706.802621	-0.106942	0.603334	0.060606	75.145569	-35.309814	23.205730	-0.449900	0.000000	3.006957	0.000000	0.000000	0.000000	0.616862	0.049721	0.140070	0.000000	0.000000	3.000000	20.000000	0.000000
2706.805954	-0.106942	0.603334	0.060606	75.145569	-35.309814	23.205730	-0.449900	0.000000	3.006957	0.000000	0.000000	0.000000	0.616862	0.049721	0.140070	0.000000	0.000000	3.000000	20.000000	0.000000
2706.809287	-0.104861	0.603468	0.060951	74.997383	-35.952122	22.259777	-0.347089	0.000000	3.030302	0.000000	0.000000	0.000000	0.624337	0.040130	0.103622	0.000000	0.000000	3.000000	20.000000	0.000000
2706.812621	-0.104861	0.603468	0.060951	74.997383	-35.952122	22.259777	-0.347089	0.000000	3.030302	0.000000	0.000000	0.000000	0.624337	0.040130	0.103622	0.000000	0.000000	3.000000	20.000000	0.000000
2706.815954	-0.104861	0.603468	0.060951	74.997383	-35.952122	22.259777	-0.347089	0.000000	3.030302	0.000000	0.000000	0.000000	0.624337	0.040130	0.103622	0.000000	0.000000	3.000000	20.000000	0.000000
2706.819287	-0.102779	0.603521	0.061163	74.919640	-36.233166	22.394829	-0.243033	0.000000	3.047572	0.000000	0.000000	0.000000	0.624440	0.015916	0.063491	0.000000	0.000000	3.000000	20.000000	0.000000
2706.822621	-0.102779	0.603521	0.061163	74.919640	-36.233166	22.394829	-0.243033	0.000000	3.047572	0.000000	0.000000	0.000000	0.624440	0.015916	0.063491	0.000000	0.000000	3.000000	20.000000	0.000000
2706.825954	-0.102779	0.603521	0.061163	74.919640	-36.233166	22.394829	-0.243033	0.000000	3.047572	0.000000	0.000000	0.000000	0.624440	0.015916	0.063491	0.000000	0.000000	3.000000	20.000000	0.000000
2706.829287	-0.100747	0.603522	0.061224	74.905838	-36.210926	22.977386	-0.138960	0.000000	3.058154	0.000000	0.000000	0.000000	0.609786	0.000368	0.018130	0.000000	0.000000	3.000000	20.000000	0.000000
2706.832621	-0.100747	0.603522	0.061224	74.905838	-36.210926	22.977386	-0.138960	0.000000	3.058154	0.000000	0.000000	0.000000	0.609786	0.000368	0.018130	0.000000	0.000000	3.000000	20.000000	0.000000
2706.835954	-0.100747	0.603522	0.061224	74.905838	-36.210926	22.977386	-0.138960	0.000000	3.058154	0.000000	0.000000	0.000000	0.609786	0.000368	0.018130	0.000000	0.000000	3.000000	20.000000	0.000000
2706.839287	-0.098740	0.603471	0.061138	74.931618	-36.016678	23.775652	-0.037329	0.000000	3.061176	0.000000	0.000000	0.000000	0.602071	-0.015224	-0.025683	0.000000	0.000000	3.000000	20.000000	0.000000
2706.842621	-0.098740	0.603471	0.061138	74.931618	-36.016678	23.775652	-0.037329	0.000000	3.061176	0.000000	0.000000	0.000000	0.602071	-0.015224	-0.025683	0.000000	0.000000	3.000000	20.000000	0.000000
2706.845954	-0.098740	0.603471	0.061138	74.931618	-36.016678	23.775652	-0.037329	0.000000	3.061176	0.000000	0.000000	0.000000	0.602071	-0.015224	-0.025683	0.000000	0.000000	3.000000	20.000000	0.000000
2706.849287	-0.096857	0.603397	0.060880	74.964813	-35.885166	24.361759	0.063017	0.000000	3.056895	0.000000	0.000000	0.000000	0.564857	-0.022199	-0.077323	0.000000	0.000000	3.000000	20.000000	0.000000
2706.852621	-0.096857	0.603397	0.060880	74.964813	-35.885166	24.361759	0.063017	0.000000	3.056895	0.000000	0.000000	0.000000	0.564857	-0.022199	-0.077323	0.000000	0.000000	3.000000	20.000000	0.000000
2706.855954	-0.096857	0.603397	0.060880	74.964813	-35.885166	24.361759	0.063017	0.000000	3.056895	0.000000	0.000000	0.000000	0.564857	-0.022199	-0.077323	0.000000	0.000000	3.000000	20.000000	0.000000
2706.859287	-0.095072	0.603358	0.060440	75.001595	-35.765076	24.701477	0.157159	0.000000	3.044008	0.000000	0.000000	0.000000	0.535533	-0.011983	-0.131979	0.000000	0.000000	3.000000	20.000000	0.000000
2706.862621	-0.095072	0.603358	0.060440	75.001595	-35.765076	24.701477	0.157159	0.000000	3.044008	0.000000	0.000000	0.000000	0.535533	-0.011983	-0.131979	0.000000	0.000000	3.000000	20.000000	0.000000
2706.865954	-0.095072	0.603358	0.060440	75.001595	-35.765076	24.701477	0.157159	0.000000	3.044008	0.000000	0.000000	0.000000	0.535533	-0.011983	-0.131979	0.000000	0.000000	3.000000	20.000000	0.000000
2706.869287	-0.093368	0.603362	0.059861	75.038368	-35.658890	24.673912	0.246415	0.000000	3.022012	0.000000	0.000000	0.000000	0.511178	0.001334	-0.173669	0.000000	0.000000	3.000000	20.000000	0.000000
2706.872621	-0.093368	0.603362	0.059861	75.038368	-35.658890	24.673912	0.246415	0.000000	3.022012	0.000000	0.000000	0.000000	0.511178	0.001334	-0.173669	0.000000	0.000000	3.000000	20.000000	0.000000
2706.875954	-0.093368	0.603362	0.059861	75.038368	-35.658890	24.673912	0.246415	0.000000	3.022012	0.000000	0.000000	0.000000	0.511178	0.001334	-0.173669	0.000000	0.000000	3.000000	20.000000	0.000000
2706.879287	-0.091848	0.603401	0.059150	75.075104	-35.572071	24.622078	0.331611	0.000000	2.993067	0.000000	0.000000	0.000000	0.455977	0.011766	-0.213520	0.000000	0.000000	3.000000	20.000000	0.000000
2706.882621	-0.091848	0.603401	0.059150	75.075104	-35.572071	24.622078	0.331611	0.000000	2.993067	0.000000	0.000000	0.000000	0.455977	0.011766	-0.213520	0.000000	0.000000	3.000000	20.000000	0.000000
2706.885954	-0.091848	0.603401	0.059150	75.075104	-35.572071	24.622078	0.331611	0.000000	2.993067	0.000000	0.000000	0.000000	0.455977	0.011766	-0.213520	0.000000	0.000000	3.000000	20.000000	0.000000
2706.889287	-0.090565	0.603466	0.058321	75.111839	-35.512802	24.561941	0.407607	0.000000	2.957480	0.000000	0.000000	0.000000	0.384914	0.019410	-0.248624	0.000000	0.000000	3.000000	20.000000	0.000000
2706.892621	-0.090565	0.603466	0.058321	75.111839	-35.512802	24.561941	0.407607	0.000000	2.957480	0.000000	0.000000	0.000000	0.384914	0.019410	-0.248624	0.000000	0.000000	3.000000	20.000000	0.000000
2706.895954	-0.090565	0.603466	0.058321	75.111839	-35.512802	24.561941	0.407607	0.000000	2.957480	0.000000	0.000000	0.000000	0.384914	0.019410	-0.248624	0.000000	0.000000	3.000000	20.000000	0.000000
2706.899287	-0.089476	0.603567	0.057423	75.147301	-35.463631	24.519617	0.471760	0.000000	2.916043	0.000000	0.000000	0.000000	0.326742	0.030184	-0.269251	0.000000	0.000000	3.000000	20.000000	0.000000
2706.902621	-0.089476	0.603567	0.057423	75.147301	-35.463631	24.519617	0.471760	0.000000	2.916043	0.000000	0.000000	0.000000	0.326742	0.030184	-0.269251	0.000000	0.000000	3.000000	20.000000	0.000000
2706.905954	-0.089476	0.603567	0.057423	75.147301	-35.463631	24.519617	0.471760	0.000000	2.916043	0.000000	0.000000	0.000000	0.326742	0.030184	-0.269251	0.000000	0.000000	3.000000	20.000000	0.000000
2706.909287	-0.088563	0.603685	0.056509	75.187027	-35.382748	24.540243	0.526217	0.000000	2.871167	0.000000	0.000000	0.000000	0.273765	0.035559	-0.274446	0.000000	0.000000	3.000000	20.000000	0.000000
2706.912621	-0.088563	0.603685	0.056509	75.187027	-35.382748	24.540243	0.526217	0.000000	2.871167	0.000000	0.000000	0.000000	0.273765	0.035559	-0.274446	0.000000	0.000000	3.000000	20.000000	0.000000
2706.915954	-0.088563	0.603685	0.056509	75.187027	-35.382748	24.540243	0.526217	0.000000	2.871167	0.000000	0.000000	0.000000	0.273765	0.035559	-0.274446	0.000000	0.000000	3.000000	20.000000	0.000000
2706.919287	-0.087766	0.603848	0.055517	75.257698	-35.102863	24.836229	0.571845	0.000000	2.825427	0.000000	0.000000	0.000000	0.239231	0.048791	-0.297608	0.000000	0.000000	3.000000	20.000000	0.000000
2706.922621	-0.087766	0.603848	0.055517	75.257698	-35.102863	24.836229	0.571845	0.000000	2.825427	0.000000	0.000000	0.000000	0.239231	0.048791	-0.297608	0.000000	0.000000	3.000000	20.000000	0.000000
2706.925954	-0.087766	0.603848	0.055517	75.257698	-35.102863	24.836229	0.571845	0.000000	2.825427	0.000000	0.000000	0.000000	0.239231	0.048791	-0.297608	0.000000	0.000000	3.000000	20.000000	0.000000
2706.929287	-0.087014	0.604045	0.054483	75.373062	-34.520355	25.552864	0.611716	0.000000	2.775825	0.000000	0.000000	0.000000	0.225543	0.059300	-0.310004	0.000000	0.000000	3.000000	20.000000	0.000000
2706.932621	-0.087014	0.604045	0.054483	75.373062	-34.520355	25.552864	0.611716	0.000000	2.775825	0.000000	0.000000	0.000000	0.225543	0.059300	-0.310004	0.000000	0.000000	3.000000	20.000000	0.000000
2706.935954	-0.087014	0.604045	0.054483	75.373062	-34.520355	25.552864	0.611716	0.000000	2.775825	0.000000	0.000000	0.000000	0.225543	0.059300	-0.310004	0.000000	0.000000	3.000000	20.000000	0.000000
2706.939287	-0.086351	0.604238	0.053370	75.540634	-33.638321	26.675430	0.649307	0.000000	2.724158	0.000000	0.000000	0.000000	0.198908	0.057904	-0.333937	0.000000	0.000000	3.000000	20.000000	0.000000
2706.942621	-0.086351	0.604238	0.053370	75.540634	-33.638321	26.675430	0.649307	0.000000	2.724158	0.000000	0.000000	0.000000	0.198908	0.057904	-0.333937	0.000000	0.000000	3.000000	20.000000	0.000000
2706.945954	-0.086351	0.604238	0.053370	75.540634	-33.638321	26.675430	0.649307	0.000000	2.724158	0.000000	0.000000	0.000000	0.198908	0.057904	-0.333937	0.000000	0.000000	3.000000	20.000000	0.000000
2706.949287	-0.085851	0.604446	0.052180	75.739563	-32.512764	28.135063	0.682458	0.000000	2.668502	0.000000	0.000000	0.000000	0.149892	0.062278	-0.356916	0.000000	0.000000	3.000000	20.000000	0.000000
2706.952621	-0.085851	0.604446	0.052180	75.739563	-32.512764	28.135063	0.682458	0.000000	2.668502	0.000000	0.000000	0.000000	0.149892	0.062278	-0.356916	0.000000	0.000000	3.000000	20.000000	0.000000
2706.955954	-0.085851	0.604446	0.052180	75.739563	-32.512764	28.135063	0.682458	0.000000	2.668502	0.000000	0.000000	0.000000	0.149892	0.062278	-0.356916	0.000000	0.000000	3.000000	20.000000	0.000000
2706.959287	-0.085436	0.604629	0.050896	75.958908	-31.245777	29.792318	0.707440	0.000000	2.609016	0.000000	0.000000	0.000000	0.124460	0.054782	-0.385265	0.000000	0.000000	3.000000	20.000000	0.000000
2706.962621	-0.085436	0.604629	0.050896	75.958908	-31.245777	29.792318	0.707440	0.000000	2.609016	0.000000	0.000000	0.000000	0.124460	0.054782	-0.385265	0.000000	0.000000	3.000000	20.000000	0.000000
2706.965954	-0.085436	0.604629	0.050896	75.958908	-31.245777	29.792318	0.707440	0.000000	2.609016	0.000000	0.000000	0.000000	0.124460	0.054782	-0.385265	0.000000	0.000000	3.000000	20.000000	0.000000
2706.969287	-0.085084	0.604805	0.049537	76.159325	-29.968893	31.455545	0.728184	0.000000	2.544805	0.000000	0.000000	0.000000	0.105676	0.053058	-0.407827	0.000000	0.000000	3.000000	20.000000	0.000000
2706.972621	-0.085084	0.604805	0.049537	76.159325	-29.968893	31.455545	0.728184	0.000000	2.544805	0.000000	0.000000	0.000000	0.105676	0.053058	-0.407827	0.000000	0.000000	3.000000	20.000000	0.000000
2706.975954	-0.085084	0.604805	0.049537	76.159325	-29.968893	31.455545	0.728184	0.000000	2.544805	0.000000	0.000000	0.000000	0.105676	0.053058	-0.407827	0.000000	0.000000	3.000000	20.000000	0.000000
2706.979287	-0.084767	0.604957	0.048091	76.334137	-28.817757	32.948071	0.745796	0.000000	2.476834	0.000000	0.000000	0.000000	0.095026	0.045359	-0.433762	0.000000	0.000000	3.000000	20.000000	0.000000
2706.982621	-0.084767	0.604957	0.048091	76.334137	-28.817757	32.948071	0.745796	0.000000	2.476834	0.000000	0.000000	0.000000	0.095026	0.045359	-0.433762	0.000000	0.000000	3.000000	20.000000	0.000000
2706.985954	-0.084767	0.604957	0.048091	76.334137	-28.817757	32.948071	0.745796	0.000000	2.476834	0.000000	0.000000	0.000000	0.095026	0.045359	-0.433762	0.000000	0.000000	3.000000	20.000000	0.000000
2706.989287	-0.084424	0.605085	0.046632	76.483711	-27.884375	34.161900	0.761634	0.000000	2.404540	0.000000	0.000000	0.000000	0.102921	0.038446	-0.437615	0.000000	0.000000	3.000000	20.000000	0.000000
2706.992621	-0.084424	0.605085	0.046632	76.483711	-27.884375	34.161900	0.761634	0.000000	2.404540	0.000000	0.000000	0.000000	0.102921	0.038446	-0.437615	0.000000	0.000000	3.000000	20.000000	0.000000
2706.995954	-0.084424	0.605085	0.046632	76.483711	-27.884375	34.161900	0.761634	0.000000	2.404540	0.000000	0.000000	0.000000	0.102921	0.038446	-0.437615	0.000000	0.000000	3.000000	20.000000	0.000000
2706.999287	-0.084053	0.605170	0.045145	76.604897	-27.249481	34.977890	0.778787	0.000000	2.331604	0.000000	0.000000	0.000000	0.111519	0.025672	-0.446080	0.000000	0.000000	3.000000	20.000000	0.000000
2707.002621	-0.084053	0.605170	0.045145	76.604897	-27.249481	34.977890	0.778787	0.000000	2.331604	0.000000	0.000000	0.000000	0.111519	0.025672	-0.446080	0.000000	0.000000	3.000000	20.000000	0.000000
2707.005954	-0.084053	0.605170	0.045145	76.604897	-27.249481	34.977890	0.778787	0.000000	2.331604	0.000000	0.000000	0.000000	0.111519	0.025672	-0.446080	0.000000	0.000000	3.000000	20.000000	0.000000
2707.009287	-0.083604	0.605166	0.043630	76.707870	-26.919771	35.397686	0.797374	0.000000	2.257258	0.000000	0.000000	0.000000	0.134682	-0.001269	-0.454410	0.000000	0.000000	3.000000	20.000000	0.000000
2707.012621	-0.083604	0.605166	0.043630	76.707870	-26.919771	35.397686	0.797374	0.000000	2.257258	0.000000	0.000000	0.000000	0.134682	-0.001269	-0.454410	0.000000	0.000000	3.000000	20.000000	0.000000
2707.015954	-0.083604	0.605166	0.043630	76.707870	-26.919771	35.397686	0.797374	0.000000	2.257258	0.000000	0.000000	0.000000	0.134682	-0.001269	-0.454410	0.000000	0.000000	3.000000	20.000000	0.000000
2707.019287	-0.083141	0.605089	0.042029	76.790680	-26.909000	35.408585	0.819821	0.000000	2.181523	0.000000	0.000000	0.000000	0.138649	-0.023199	-0.480393	0.000000	0.000000	3.000000	20.000000	0.000000
2707.022621	-0.083141	0.605089	0.042029	76.790680	-26.909000	35.408585	0.819821	0.000000	2.181523	0.000000	0.000000	0.000000	0.138649	-0.023199	-0.480393	0.000000	0.000000	3.000000	20.000000	0.000000
2707.025954	-0.083141	0.605089	0.042029	76.790680	-26.909000	35.408585	0.819821	0.000000	2.181523	0.000000	0.000000	0.000000	0.138649	-0.023199	-0.480393	0.000000	0.000000	3.000000	20.000000	0.000000
2707.029287	-0.082608	0.604961	0.040430	76.874275	-26.994507	35.292843	0.842930	0.000000	2.101457	0.000000	0.000000	0.000000	0.160004	-0.038276	-0.479749	0.000000	0.000000	3.000000	20.000000	0.000000
2707.032621	-0.082608	0.604961	0.040430	76.874275	-26.994507	35.292843	0.842930	0.000000	2.101457	0.000000	0.000000	0.000000	0.160004	-0.038276	-0.479749	0.000000	0.000000	3.000000	20.000000	0.000000
2707.035954	-0.082608	0.604961	0.040430	76.874275	-26.994507	35.292843	0.842930	0.000000	2.101457	0.000000	0.000000	0.000000	0.160004	-0.038276	-0.479749	0.000000	0.000000	3.000000	20.000000	0.000000
2707.039287	-0.082075	0.604784	0.038821	76.964325	-27.078251	35.182827	0.869597	0.000000	2.021499	0.000000	0.000000	0.000000	0.159967	-0.053184	-0.482706	0.000000	0.000000	3.000000	20.000000	0.000000
2707.042621	-0.082075	0.604784	0.038821	76.964325	-27.078251	35.182827	0.869597	0.000000	2.021499	0.000000	0.000000	0.000000	0.159967	-0.053184	-0.482706	0.000000	0.000000	3.000000	20.000000	0.000000
2707.045954	-0.082075	0.604784	0.038821	76.964325	-27.078251	35.182827	0.869597	0.000000	2.021499	0.000000	0.000000	0.000000	0.159967	-0.053184	-0.482706	0.000000	0.000000	3.000000	20.000000	0.000000
2707.049287	-0.081567	0.604530	0.037206	77.060257	-27.177380	35.070606	0.896258	0.000000	1.941048	0.000000	0.000000	0.000000	0.152492	-0.076231	-0.484477	0.000000	0.000000	3.000000	20.000000	0.000000
2707.052621	-0.081567	0.604530	0.037206	77.060257	-27.177380	35.070606	0.896258	0.000000	1.941048	0.000000	0.000000	0.000000	0.152492	-0.076231	-0.484477	0.000000	0.000000	3.000000	20.000000	0.000000
2707.055954	-0.081567	0.604530	0.037206	77.060257	-27.177380	35.070606	0.896258	0.000000	1.941048	0.000000	0.000000	0.000000	0.152492	-0.076231	-0.484477	0.000000	0.000000	3.000000	20.000000	0.000000
2707.059287	-0.081084	0.604246	0.035593	77.162117	-27.289606	34.955803	0.921674	0.000000	1.860302	0.000000	0.000000	0.000000	0.144726	-0.085092	-0.484015	0.000000	0.000000	3.000000	20.000000	0.000000
2707.062621	-0.081084	0.604246	0.035593	77.162117	-27.289606	34.955803	0.921674	0.000000	1.860302	0.000000	0.000000	0.000000	0.144726	-0.085092	-0.484015	0.000000	0.000000	3.000000	20.000000	0.000000
2707.065954	-0.081084	0.604246	0.035593	77.162117	-27.289606	34.955803	0.921674	0.000000	1.860302	0.000000	0.000000	0.000000	0.144726	-0.085092	-0.484015	0.000000	0.000000	3.000000	20.000000	0.000000
2707.069287	-0.080654	0.603926	0.034000	77.268242	-27.407934	34.865604	0.945795	0.000000	1.779633	0.000000	0.000000	0.000000	0.128887	-0.096162	-0.477664	0.000000	0.000000	3.000000	20.000000	0.000000
2707.072621	-0.080654	0.603926	0.034000	77.268242	-27.407934	34.865604	0.945795	0.000000	1.779633	0.000000	0.000000	0.000000	0.128887	-0.096162	-0.477664	0.000000	0.000000	3.000000	20.000000	0.000000
2707.075954	-0.080654	0.603926	0.034000	77.268242	-27.407934	34.865604	0.945795	0.000000	1.779633	0.000000	0.000000	0.000000	0.128887	-0.096162	-0.477664	0.000000	0.000000	3.000000	20.000000	0.000000
2707.079287	-0.080267	0.603565	0.032367	77.373192	-27.546352	34.765419	0.967276	0.000000	1.700022	0.000000	0.000000	0.000000	0.116253	-0.108302	-0.489998	0.000000	0.000000	3.000000	20.000000	0.000000
2707.082621	-0.080267	0.603565	0.032367	77.373192	-27.546352	34.765419	0.967276	0.000000	1.700022	0.000000	0.000000	0.000000	0.116253	-0.108302	-0.489998	0.000000	0.000000	3.000000	20.000000	0.000000
2707.085954	-0.080267	0.603565	0.032367	77.373192	-27.546352	34.765419	0.967276	0.000000	1.700022	0.000000	0.000000	0.000000	0.116253	-0.108302	-0.489998	0.000000	0.000000	3.000000	20.000000	0.000000
2707.089287	-0.079933	0.603214	0.030763	77.459656	-27.653135	34.826164	0.986651	0.000000	1.618356	0.000000	0.000000	0.000000	0.100319	-0.105262	-0.481300	0.000000	0.000000	3.000000	20.000000	0.000000
2707.092621	-0.079933	0.603214	0.030763	77.459656	-27.653135	34.826164	0.986651	0.000000	1.618356	0.000000	0.000000	0.000000	0.100319	-0.105262	-0.481300	0.000000	0.000000	3.000000	20.000000	0.000000
2707.095954	-0.079933	0.603214	0.030763	77.459656	-27.653135	34.826164	0.986651	0.000000	1.618356	0.000000	0.000000	0.000000	0.100319	-0.105262	-0.481300	0.000000	0.000000	3.000000	20.000000	0.000000
2707.099287	-0.079605	0.602873	0.029195	77.456291	-27.602310	35.515369	1.003371	0.000000	1.538139	0.000000	0.000000	0.000000	0.098368	-0.102204	-0.470251	0.000000	0.000000	3.000000	20.000000	0.000000
2707.102621	-0.079605	0.602873	0.029195	77.456291	-27.602310	35.515369	1.003371	0.000000	1.538139	0.000000	0.000000	0.000000	0.098368	-0.102204	-0.470251	0.000000	0.000000	3.000000	20.000000	0.000000
2707.105954	-0.079605	0.602873	0.029195	77.456291	-27.602310	35.515369	1.003371	0.000000	1.538139	0.000000	0.000000	0.000000	0.098368	-0.102204	-0.470251	0.000000	0.000000	3.000000	20.000000	0.000000
2707.109287	-0.079345	0.602585	0.027751	77.343231	-27.340010	36.652927	1.019766	0.000000	1.459764	0.000000	0.000000	0.000000	0.077992	-0.086291	-0.433219	0.000000	0.000000	3.000000	20.000000	0.000000
2707.112621	-0.079345	0.602585	0.027751	77.343231	-27.340010	36.652927	1.019766	0.000000	1.459764	0.000000	0.000000	0.000000	0.077992	-0.086291	-0.433219	0.000000	0.000000	3.000000	20.000000	0.000000
2707.115954	-0.079345	0.602585	0.027751	77.343231	-27.340010	36.652927	1.019766	0.000000	1.459764	0.000000	0.000000	0.000000	0.077992	-0.086291	-0.433219	0.000000	0.000000	3.000000	20.000000	0.000000
2707.119287	-0.079063	0.602370	0.026462	77.155319	-26.956751	38.051041	1.032764	0.000000	1.387560	0.000000	0.000000	0.000000	0.084501	-0.064540	-0.386787	0.000000	0.000000	3.000000	20.000000	0.000000
2707.122621	-0.079063	0.602370	0.026462	77.155319	-26.956751	38.051041	1.032764	0.000000	1.387560	0.000000	0.000000	0.000000	0.084501	-0.064540	-0.386787	0.000000	0.000000	3.000000	20.000000	0.000000
2707.125954	-0.079063	0.602370	0.026462	77.155319	-26.956751	38.051041	1.032764	0.000000	1.387560	0.000000	0.000000	0.000000	0.084501	-0.064540	-0.386787	0.000000	0.000000	3.000000	20.000000	0.000000
2707.129287	-0.078828	0.602254	0.025309	76.929848	-26.538237	39.382660	1.046848	0.000000	1.323096	0.000000	0.000000	0.000000	0.070656	-0.034778	-0.345926	0.000000	0.000000	3.000000	20.000000	0.000000
2707.132621	-0.078828	0.602254	0.025309	76.929848	-26.538237	39.382660	1.046848	0.000000	1.323096	0.000000	0.000000	0.000000	0.070656	-0.034778	-0.345926	0.000000	0.000000	3.000000	20.000000	0.000000
2707.135954	-0.078828	0.602254	0.025309	76.929848	-26.538237	39.382660	1.046848	0.000000	1.323096	0.000000	0.000000	0.000000	0.070656	-0.034778	-0.345926	0.000000	0.000000	3.000000	20.000000	0.000000
2707.139287	-0.078616	0.602211	0.024304	76.717262	-26.196928	40.226257	1.058624	0.000000	1.265442	0.000000	0.000000	0.000000	0.063327	-0.012981	-0.301446	0.000000	0.000000	3.000000	20.000000	0.000000
2707.142621	-0.078616	0.602211	0.024304	76.717262	-26.196928	40.226257	1.058624	0.000000	1.265442	0.000000	0.000000	0.000000	0.063327	-0.012981	-0.301446	0.000000	0.000000	3.000000	20.000000	0.000000
2707.145954	-0.078616	0.602211	0.024304	76.717262	-26.196928	40.226257	1.058624	0.000000	1.265442	0.000000	0.000000	0.000000	0.063327	-0.012981	-0.301446	0.000000	0.000000	3.000000	20.000000	0.000000
2707.149287	-0.078616	0.602211	0.024304	76.541649	-25.932621	40.564011	1.069178	0.000000	1.215201	0.000000	0.000000	0.000000	0.063327	-0.012981	-0.301446	0.000000	0.000000	3.000000	20.000000	0.000000
2707.152621	-0.078496	0.602221	0.023421	76.541649	-25.932621	40.564011	1.069178	0.000000	1.215201	0.000000	0.000000	0.000000	0.036230	0.003095	-0.264930	0.000000	0.000000	3.000000	20.000000	0.000000
2707.155954	-0.078496	0.602221	0.023421	76.541649	-25.932621	40.564011	1.069178	0.000000	1.215201	0.000000	0.000000	0.000000	0.036230	0.003095	-0.264930	0.000000	0.000000	3.000000	20.000000	0.000000
2707.159287	-0.078465	0.602286	0.022660	76.410843	-25.725428	40.780678	1.069178	0.000000	1.215201	0.000000	0.000000	0.000000	0.009226	0.019228	-0.228325	0.000000	0.000000	3.000000	20.000000	0.000000
2707.162621	-0.078465	0.602286	0.022660	76.410843	-25.725428	40.780678	1.069178	0.000000	1.215201	0.000000	0.000000	0.000000	0.009226	0.019228	-0.228325	0.000000	0.000000	3.000000	20.000000	0.000000
2707.165954	-0.078465	0.602286	0.022660	76.410843	-25.725428	40.780678	1.069178	0.000000	1.215201	0.000000	0.000000	0.000000	0.009226	0.019228	-0.228325	0.000000	0.000000	3.000000	20.000000	0.000000
2707.169287	-0.078465	0.602286	0.022660	76.345360	-25.632065	40.891132	1.076754	0.000000	1.132991	0.000000	0.000000	0.000000	0.009226	0.019228	-0.228325	0.000000	0.000000	3.000000	20.000000	0.000000
2707.172621	-0.078550	0.602368	0.021896	76.345360	-25.632065	40.891132	1.076754	0.000000	1.132991	0.000000	0.000000	0.000000	-0.025560	0.024706	-0.229284	0.000000	0.000000	3.000000	20.000000	0.000000
2707.175954	-0.078550	0.602368	0.021896	76.345360	-25.632065	40.891132	1.076754	0.000000	1.132991	0.000000	0.000000	0.000000	-0.025560	0.024706	-0.229284	0.000000	0.000000	3.000000	20.000000	0.000000
2707.179287	-0.078707	0.602442	0.021143	76.336578	-25.644339	40.909897	1.076754	0.000000	1.132991	0.000000	0.000000	0.000000	-0.046951	0.022260	-0.225664	0.000000	0.000000	3.000000	20.000000	0.000000
2707.182621	-0.078707	0.602442	0.021143	76.336578	-25.644339	40.909897	1.076754	0.000000	1.132991	0.000000	0.000000	0.000000	-0.046951	0.022260	-0.225664	0.000000	0.000000	3.000000	20.000000	0.000000
2707.185954	-0.078707	0.602442	0.021143	76.336578	-25.644339	40.909897	1.076754	0.000000	1.132991	0.000000	0.000000	0.000000	-0.046951	0.022260	-0.225664	0.000000	0.000000	3.000000	20.000000	0.000000
2707.189287	-0.078707	0.602442	0.021143	76.354591	-25.704128	40.887524	1.064669	0.000000	1.057167	0.000000	0.000000	0.000000	-0.046951	0.022260	-0.225664	0.000000	0.000000	3.000000	20.000000	0.000000
2707.192621	-0.078911	0.602508	0.020407	76.354591	-25.704128	40.887524	1.064669	0.000000	1.057167	0.000000	0.000000	0.000000	-0.061456	0.019828	-0.220932	0.000000	0.000000	3.000000	20.000000	0.000000
2707.195954	-0.078911	0.602508	0.020407	76.354591	-25.704128	40.887524	1.064669	0.000000	1.057167	0.000000	0.000000	0.000000	-0.061456	0.019828	-0.220932	0.000000	0.000000	3.000000	20.000000	0.000000
2707.199287	-0.079161	0.602574	0.019663	76.370613	-25.791704	40.836102	1.064669	0.000000	1.057167	0.000000	0.000000	0.000000	-0.074744	0.019608	-0.223289	0.000000	0.000000	3.000000	20.000000	0.000000
2707.202621	-0.079161	0.602574	0.019663	76.370613	-25.791704	40.836102	1.064669	0.000000	1.057167	0.000000	0.000000	0.000000	-0.074744	0.019608	-0.223289	0.000000	0.000000	3.000000	20.000000	0.000000
2707.205954	-0.079161	0.602574	0.019663	76.370613	-25.791704	40.836102	1.064669	0.000000	1.057167	0.000000	0.000000	0.000000	-0.074744	0.019608	-0.223289	0.000000	0.000000	3.000000	20.000000	0.000000
2707.209287	-0.079161	0.602574	0.019663	76.375870	-25.973150	40.664749	1.041969	0.000000	0.983130	0.000000	0.000000	0.000000	-0.074744	0.019608	-0.223289	0.000000	0.000000	3.000000	20.000000	0.000000
2707.212621	-0.079438	0.602650	0.018954	76.375870	-25.973150	40.664749	1.041969	0.000000	0.983130	0.000000	0.000000	0.000000	-0.083152	0.022954	-0.212726	0.000000	0.000000	3.000000	20.000000	0.000000
2707.215954	-0.079438	0.602650	0.018954	76.375870	-25.973150	40.664749	1.041969	0.000000	0.983130	0.000000	0.000000	0.000000	-0.083152	0.022954	-0.212726	0.000000	0.000000	3.000000	20.000000	0.000000
2707.219287	-0.079783	0.602755	0.018378	76.329498	-26.277693	40.322803	1.041969	0.000000	0.983130	0.000000	0.000000	0.000000	-0.103486	0.031451	-0.172602	0.000000	0.000000	3.000000	20.000000	0.000000
2707.222621	-0.079783	0.602755	0.018378	76.329498	-26.277693	40.322803	1.041969	0.000000	0.983130	0.000000	0.000000	0.000000	-0.103486	0.031451	-0.172602	0.000000	0.000000	3.000000	20.000000	0.000000
2707.225954	-0.079783	0.602755	0.018378	76.329498	-26.277693	40.322803	1.041969	0.000000	0.983130	0.000000	0.000000	0.000000	-0.103486	0.031451	-0.172602	0.000000	0.000000	3.000000	20.000000	0.000000
2707.229287	-0.079783	0.602755	0.018378	76.207298	-26.673830	39.854073	1.010863	0.000000	0.918908	0.000000	0.000000	0.000000	-0.103486	0.031451	-0.172602	0.000000	0.000000	3.000000	20.000000	0.000000
2707.232621	-0.080344	0.602912	0.017992	76.207298	-26.673830	39.854073	1.010863	0.000000	0.918908	0.000000	0.000000	0.000000	-0.168480	0.047258	-0.115736	0.000000	0.000000	3.000000	20.000000	0.000000
2707.235954	-0.080344	0.602912	0.017992	76.207298	-26.673830	39.854073	1.010863	0.000000	0.918908	0.000000	0.000000	0.000000	-0.168480	0.047258	-0.115736	0.000000	0.000000	3.000000	20.000000	0.000000
2707.239287	-0.081144	0.603149	0.017784	76.028847	-27.007273	39.469696	1.010863	0.000000	0.918908	0.000000	0.000000	0.000000	-0.239958	0.071079	-0.062602	0.000000	0.000000	3.000000	20.000000	0.000000
2707.242621	-0.081144	0.603149	0.017784	76.028847	-27.007273	39.469696	1.010863	0.000000	0.918908	0.000000	0.000000	0.000000	-0.239958	0.071079	-0.062602	0.000000	0.000000	3.000000	20.000000	0.000000
2707.245954	-0.081144	0.603149	0.017784	76.028847	-27.007273	39.469696	1.010863	0.000000	0.918908	0.000000	0.000000	0.000000	-0.239958	0.071079	-0.062602	0.000000	0.000000	3.000000	20.000000	0.000000
2707.249287	-0.082032	0.603423	0.017680	75.871429	-27.140881	39.362278	0.942790	0.000000	0.889185	0.000000	0.000000	0.000000	-0.266207	0.081976	-0.031155	0.000000	0.000000	3.000000	20.000000	0.000000
2707.252621	-0.082032	0.603423	0.017680	75.871429	-27.140881	39.362278	0.942790	0.000000	0.889185	0.000000	0.000000	0.000000	-0.266207	0.081976	-0.031155	0.000000	0.000000	3.000000	20.000000	0.000000
2707.255954	-0.082032	0.603423	0.017680	75.871429	-27.140881	39.362278	0.942790	0.000000	0.889185	0.000000	0.000000	0.000000	-0.266207	0.081976	-0.031155	0.000000	0.000000	3.000000	20.000000	0.000000
2707.259287	-0.082934	0.603694	0.017661	75.773140	-26.984526	39.655041	0.898422	0.000000	0.883993	0.000000	0.000000	0.000000	-0.270696	0.081380	-0.005760	0.000000	0.000000	3.000000	20.000000	0.000000
2707.262621	-0.082934	0.603694	0.017661	75.773140	-26.984526	39.655041	0.898422	0.000000	0.883993	0.000000	0.000000	0.000000	-0.270696	0.081380	-0.005760	0.000000	0.000000	3.000000	20.000000	0.000000
2707.265954	-0.082934	0.603694	0.017661	75.773140	-26.984526	39.655041	0.898422	0.000000	0.883993	0.000000	0.000000	0.000000	-0.270696	0.081380	-0.005760	0.000000	0.000000	3.000000	20.000000	0.000000
2707.269287	-0.082934	0.603694	0.017661	75.758492	-26.685513	40.177910	0.853306	0.000000	0.883033	0.000000	0.000000	0.000000	-0.270696	0.081380	-0.005760	0.000000	0.000000	3.000000	20.000000	0.000000
2707.272621	-0.083883	0.603939	0.017640	75.758492	-26.685513	40.177910	0.853306	0.000000	0.883033	0.000000	0.000000	0.000000	-0.284693	0.073500	-0.006347	0.000000	0.000000	3.000000	20.000000	0.000000
2707.275954	-0.083883	0.603939	0.017640	75.758492	-26.685513	40.177910	0.853306	0.000000	0.883033	0.000000	0.000000	0.000000	-0.284693	0.073500	-0.006347	0.000000	0.000000	3.000000	20.000000	0.000000
2707.279287	-0.084824	0.604126	0.017569	75.779053	-26.294586	40.833591	0.853306	0.000000	0.883033	0.000000	0.000000	0.000000	-0.282231	0.056221	-0.021064	0.000000	0.000000	3.000000	20.000000	0.000000
2707.282621	-0.084824	0.604126	0.017569	75.779053	-26.294586	40.833591	0.853306	0.000000	0.883033	0.000000	0.000000	0.000000	-0.282231	0.056221	-0.021064	0.000000	0.000000	3.000000	20.000000	0.000000
2707.285954	-0.084824	0.604126	0.017569	75.779053	-26.294586	40.833591	0.853306	0.000000	0.883033	0.000000	0.000000	0.000000	-0.282231	0.056221	-0.021064	0.000000	0.000000	3.000000	20.000000	0.000000
2707.289287	-0.084824	0.604126	0.017569	75.813042	-25.891113	41.505150	0.758818	0.000000	0.878464	0.000000	0.000000	0.000000	-0.282231	0.056221	-0.021064	0.000000	0.000000	3.000000	20.000000	0.000000
2707.292621	-0.085721	0.604205	0.017384	75.813042	-25.891113	41.505150	0.758818	0.000000	0.878464	0.000000	0.000000	0.000000	-0.269115	0.023714	-0.055686	0.000000	0.000000	3.000000	20.000000	0.000000
2707.295954	-0.085721	0.604205	0.017384	75.813042	-25.891113	41.505150	0.758818	0.000000	0.878464	0.000000	0.000000	0.000000	-0.269115	0.023714	-0.055686	0.000000	0.000000	3.000000	20.000000	0.000000
2707.299287	-0.086627	0.604234	0.017122	75.851532	-25.570099	42.074554	0.758818	0.000000	0.878464	0.000000	0.000000	0.000000	-0.271886	0.008518	-0.078590	0.000000	0.000000	3.000000	20.000000	0.000000
2707.302621	-0.086627	0.604234	0.017122	75.851532	-25.570099	42.074554	0.758818	0.000000	0.878464	0.000000	0.000000	0.000000	-0.271886	0.008518	-0.078590	0.000000	0.000000	3.000000	20.000000	0.000000
2707.305954	-0.086627	0.604234	0.017122	75.851532	-25.570099	42.074554	0.758818	0.000000	0.878464	0.000000	0.000000	0.000000	-0.271886	0.008518	-0.078590	0.000000	0.000000	3.000000	20.000000	0.000000
2707.309287	-0.086627	0.604234	0.017122	75.888771	-25.483738	42.343845	0.668652	0.000000	0.856085	0.000000	0.000000	0.000000	-0.271886	0.008518	-0.078590	0.000000	0.000000	3.000000	20.000000	0.000000
2707.312621	-0.087535	0.604127	0.016744	75.888771	-25.483738	42.343845	0.668652	0.000000	0.856085	0.000000	0.000000	0.000000	-0.272353	-0.031909	-0.113235	0.000000	0.000000	3.000000	20.000000	0.000000
2707.315954	-0.087535	0.604127	0.016744	75.888771	-25.483738	42.343845	0.668652	0.000000	0.856085	0.000000	0.000000	0.000000	-0.272353	-0.031909	-0.113235	0.000000	0.000000	3.000000	20.000000	0.000000
2707.319287	-0.088443	0.603958	0.016251	75.913742	-25.615475	42.326519	0.668652	0.000000	0.856085	0.000000	0.000000	0.000000	-0.272598	-0.050729	-0.147954	0.000000	0.000000	3.000000	20.000000	0.000000
2707.322621	-0.088443	0.603958	0.016251	75.913742	-25.615475	42.326519	0.668652	0.000000	0.856085	0.000000	0.000000	0.000000	-0.272598	-0.050729	-0.147954	0.000000	0.000000	3.000000	20.000000	0.000000
2707.325954	-0.088443	0.603958	0.016251	75.913742	-25.615475	42.326519	0.668652	0.000000	0.856085	0.000000	0.000000	0.000000	-0.272598	-0.050729	-0.147954	0.000000	0.000000	3.000000	20.000000	0.000000
2707.329287	-0.089339	0.603712	0.015693	75.908859	-25.708107	42.347141	0.577826	0.000000	0.812553	0.000000	0.000000	0.000000	-0.268543	-0.073791	-0.167323	0.000000	0.000000	3.000000	20.000000	0.000000
2707.332621	-0.089339	0.603712	0.015693	75.908859	-25.708107	42.347141	0.577826	0.000000	0.812553	0.000000	0.000000	0.000000	-0.268543	-0.073791	-0.167323	0.000000	0.000000	3.000000	20.000000	0.000000
2707.335954	-0.089339	0.603712	0.015693	75.908859	-25.708107	42.347141	0.577826	0.000000	0.812553	0.000000	0.000000	0.000000	-0.268543	-0.073791	-0.167323	0.000000	0.000000	3.000000	20.000000	0.000000
2707.339287	-0.090254	0.603467	0.015129	75.801239	-25.655960	42.510792	0.533069	0.000000	0.784666	0.000000	0.000000	0.000000	-0.274681	-0.073731	-0.169186	0.000000	0.000000	3.000000	20.000000	0.000000
2707.342621	-0.090254	0.603467	0.015129	75.801239	-25.655960	42.510792	0.533069	0.000000	0.784666	0.000000	0.000000	0.000000	-0.274681	-0.073731	-0.169186	0.000000	0.000000	3.000000	20.000000	0.000000
2707.345954	-0.090254	0.603467	0.015129	75.801239	-25.655960	42.510792	0.533069	0.000000	0.784666	0.000000	0.000000	0.000000	-0.274681	-0.073731	-0.169186	0.000000	0.000000	3.000000	20.000000	0.000000
2707.349287	-0.091199	0.603207	0.014606	75.623459	-25.514002	42.766655	0.487289	0.000000	0.756469	0.000000	0.000000	0.000000	-0.283526	-0.077954	-0.156971	0.000000	0.000000	3.000000	20.000000	0.000000
2707.352621	-0.091199	0.603207	0.014606	75.623459	-25.514002	42.766655	0.487289	0.000000	0.756469	0.000000	0.000000	0.000000	-0.283526	-0.077954	-0.156971	0.000000	0.000000	3.000000	20.000000	0.000000
2707.355954	-0.091199	0.603207	0.014606	75.623459	-25.514002	42.766655	0.487289	0.000000	0.756469	0.000000	0.000000	0.000000	-0.283526	-0.077954	-0.156971	0.000000	0.000000	3.000000	20.000000	0.000000
2707.359287	-0.092184	0.602928	0.014056	75.419495	-25.337700	43.057449	0.440035	0.000000	0.730307	0.000000	0.000000	0.000000	-0.295466	-0.083633	-0.164942	0.000000	0.000000	3.000000	20.000000	0.000000
2707.362621	-0.092184	0.602928	0.014056	75.419495	-25.337700	43.057449	0.440035	0.000000	0.730307	0.000000	0.000000	0.000000	-0.295466	-0.083633	-0.164942	0.000000	0.000000	3.000000	20.000000	0.000000
2707.365954	-0.092184	0.602928	0.014056	75.419495	-25.337700	43.057449	0.440035	0.000000	0.730307	0.000000	0.000000	0.000000	-0.295466	-0.083633	-0.164942	0.000000	0.000000	3.000000	20.000000	0.000000
2707.369287	-0.093213	0.602623	0.013503	75.227341	-25.179026	43.341980	0.390791	0.000000	0.702816	0.000000	0.000000	0.000000	-0.308719	-0.091445	-0.165952	0.000000	0.000000	3.000000	20.000000	0.000000
2707.372621	-0.093213	0.602623	0.013503	75.227341	-25.179026	43.341980	0.390791	0.000000	0.702816	0.000000	0.000000	0.000000	-0.308719	-0.091445	-0.165952	0.000000	0.000000	3.000000	20.000000	0.000000
2707.375954	-0.093213	0.602623	0.013503	75.227341	-25.179026	43.341980	0.390791	0.000000	0.702816	0.000000	0.000000	0.000000	-0.308719	-0.091445	-0.165952	0.000000	0.000000	3.000000	20.000000	0.000000
2707.379287	-0.094267	0.602249	0.012852	75.074654	-25.033194	43.627934	0.339337	0.000000	0.675158	0.000000	0.000000	0.000000	-0.316270	-0.112224	-0.195316	0.000000	0.000000	3.000000	20.000000	0.000000
2707.382621	-0.094267	0.602249	0.012852	75.074654	-25.033194	43.627934	0.339337	0.000000	0.675158	0.000000	0.000000	0.000000	-0.316270	-0.112224	-0.195316	0.000000	0.000000	3.000000	20.000000	0.000000
2707.385954	-0.094267	0.602249	0.012852	75.074654	-25.033194	43.627934	0.339337	0.000000	0.675158	0.000000	0.000000	0.000000	-0.316270	-0.112224	-0.195316	0.000000	0.000000	3.000000	20.000000	0.000000
2707.389287	-0.095281	0.601851	0.012124	74.970680	-24.848413	43.973839	0.286626	0.000000	0.642605	0.000000	0.000000	0.000000	-0.303998	-0.119367	-0.218336	0.000000	0.000000	3.000000	20.000000	0.000000
2707.392621	-0.095281	0.601851	0.012124	74.970680	-24.848413	43.973839	0.286626	0.000000	0.642605	0.000000	0.000000	0.000000	-0.303998	-0.119367	-0.218336	0.000000	0.000000	3.000000	20.000000	0.000000
2707.395954	-0.095281	0.601851	0.012124	74.970680	-24.848413	43.973839	0.286626	0.000000	0.642605	0.000000	0.000000	0.000000	-0.303998	-0.119367	-0.218336	0.000000	0.000000	3.000000	20.000000	0.000000
2707.399287	-0.096251	0.601384	0.011312	74.917397	-24.623764	44.383209	0.235959	0.000000	0.606216	0.000000	0.000000	0.000000	-0.291082	-0.140067	-0.243735	0.000000	0.000000	3.000000	20.000000	0.000000
2707.402621	-0.096251	0.601384	0.011312	74.917397	-24.623764	44.383209	0.235959	0.000000	0.606216	0.000000	0.000000	0.000000	-0.291082	-0.140067	-0.243735	0.000000	0.000000	3.000000	20.000000	0.000000
2707.405954	-0.096251	0.601384	0.011312	74.917397	-24.623764	44.383209	0.235959	0.000000	0.606216	0.000000	0.000000	0.000000	-0.291082	-0.140067	-0.243735	0.000000	0.000000	3.000000	20.000000	0.000000
2707.409287	-0.097218	0.600918	0.010497	74.879875	-24.357439	44.807686	0.187445	0.000000	0.565593	0.000000	0.000000	0.000000	-0.290055	-0.139894	-0.244555	0.000000	0.000000	3.000000	20.000000	0.000000
2707.412621	-0.097218	0.600918	0.010497	74.879875	-24.357439	44.807686	0.187445	0.000000	0.565593	0.000000	0.000000	0.000000	-0.290055	-0.139894	-0.244555	0.000000	0.000000	3.000000	20.000000	0.000000
2707.415954	-0.097218	0.600918	0.010497	74.879875	-24.357439	44.807686	0.187445	0.000000	0.565593	0.000000	0.000000	0.000000	-0.290055	-0.139894	-0.244555	0.000000	0.000000	3.000000	20.000000	0.000000
2707.419287	-0.098167	0.600552	0.009830	74.823830	-24.106653	45.249577	0.139103	0.000000	0.524834	0.000000	0.000000	0.000000	-0.284665	-0.109634	-0.200060	0.000000	0.000000	3.000000	20.000000	0.000000
2707.422621	-0.098167	0.600552	0.009830	74.823830	-24.106653	45.249577	0.139103	0.000000	0.524834	0.000000	0.000000	0.000000	-0.284665	-0.109634	-0.200060	0.000000	0.000000	3.000000	20.000000	0.000000
2707.425954	-0.098167	0.600552	0.009830	74.823830	-24.106653	45.249577	0.139103	0.000000	0.524834	0.000000	0.000000	0.000000	-0.284665	-0.109634	-0.200060	0.000000	0.000000	3.000000	20.000000	0.000000
2707.429287	-0.099290	0.600205	0.009230	74.725258	-23.790295	45.766945	0.091659	0.000000	0.491491	0.000000	0.000000	0.000000	-0.336889	-0.104391	-0.180067	0.000000	0.000000	3.000000	20.000000	0.000000
2707.432621	-0.099290	0.600205	0.009230	74.725258	-23.790295	45.766945	0.091659	0.000000	0.491491	0.000000	0.000000	0.000000	-0.336889	-0.104391	-0.180067	0.000000	0.000000	3.000000	20.000000	0.000000
2707.435954	-0.099290	0.600205	0.009230	74.725258	-23.790295	45.766945	0.091659	0.000000	0.491491	0.000000	0.000000	0.000000	-0.336889	-0.104391	-0.180067	0.000000	0.000000	3.000000	20.000000	0.000000
2707.439287	-0.100441	0.599974	0.008875	74.575058	-23.398590	46.257298	0.035511	0.000000	0.461480	0.000000	0.000000	0.000000	-0.345254	-0.069140	-0.106446	0.000000	0.000000	3.000000	20.000000	0.000000
2707.442621	-0.100441	0.599974	0.008875	74.575058	-23.398590	46.257298	0.035511	0.000000	0.461480	0.000000	0.000000	0.000000	-0.345254	-0.069140	-0.106446	0.000000	0.000000	3.000000	20.000000	0.000000
2707.445954	-0.100441	0.599974	0.008875	74.575058	-23.398590	46.257298	0.035511	0.000000	0.461480	0.000000	0.000000	0.000000	-0.345254	-0.069140	-0.106446	0.000000	0.000000	3.000000	20.000000	0.000000
2707.449287	-0.101616	0.599868	0.008742	74.409218	-22.915859	46.654930	-0.022032	0.000000	0.443739	0.000000	0.000000	0.000000	-0.352672	-0.031853	-0.039843	0.000000	0.000000	3.000000	20.000000	0.000000
2707.452621	-0.101616	0.599868	0.008742	74.409218	-22.915859	46.654930	-0.022032	0.000000	0.443739	0.000000	0.000000	0.000000	-0.352672	-0.031853	-0.039843	0.000000	0.000000	3.000000	20.000000	0.000000
2707.455954	-0.101616	0.599868	0.008742	74.409218	-22.915859	46.654930	-0.022032	0.000000	0.443739	0.000000	0.000000	0.000000	-0.352672	-0.031853	-0.039843	0.000000	0.000000	3.000000	20.000000	0.000000
2707.459287	-0.102803	0.599853	0.008867	74.259949	-22.284832	47.086414	-0.080811	0.000000	0.437098	0.000000	0.000000	0.000000	-0.355998	-0.004584	0.037485	0.000000	0.000000	3.000000	20.000000	0.000000
2707.462621	-0.102803	0.599853	0.008867	74.259949	-22.284832	47.086414	-0.080811	0.000000	0.437098	0.000000	0.000000	0.000000	-0.355998	-0.004584	0.037485	0.000000	0.000000	3.000000	20.000000	0.000000
2707.465954	-0.102803	0.599853	0.008867	74.259949	-22.284832	47.086414	-0.080811	0.000000	0.437098	0.000000	0.000000	0.000000	-0.355998	-0.004584	0.037485	0.000000	0.000000	3.000000	20.000000	0.000000
2707.469287	-0.104026	0.599885	0.009145	74.151093	-21.542089	47.717091	-0.140144	0.000000	0.443346	0.000000	0.000000	0.000000	-0.366826	0.009735	0.083554	0.000000	0.000000	3.000000	20.000000	0.000000
2707.472621	-0.104026	0.599885	0.009145	74.151093	-21.542089	47.717091	-0.140144	0.000000	0.443346	0.000000	0.000000	0.000000	-0.366826	0.009735	0.083554	0.000000	0.000000	3.000000	20.000000	0.000000
2707.475954	-0.104026	0.599885	0.009145	74.151093	-21.542089	47.717091	-0.140144	0.000000	0.443346	0.000000	0.000000	0.000000	-0.366826	0.009735	0.083554	0.000000	0.000000	3.000000	20.000000	0.000000
2707.479287	-0.105270	0.599932	0.009613	74.093346	-20.778004	48.484432	-0.201281	0.000000	0.457271	0.000000	0.000000	0.000000	-0.373421	0.014033	0.140283	0.000000	0.000000	3.000000	20.000000	0.000000
2707.482621	-0.105270	0.599932	0.009613	74.093346	-20.778004	48.484432	-0.201281	0.000000	0.457271	0.000000	0.000000	0.000000	-0.373421	0.014033	0.140283	0.000000	0.000000	3.000000	20.000000	0.000000
2707.485954	-0.105270	0.599932	0.009613	74.093346	-20.778004	48.484432	-0.201281	0.000000	0.457271	0.000000	0.000000	0.000000	-0.373421	0.014033	0.140283	0.000000	0.000000	3.000000	20.000000	0.000000
2707.489287	-0.106512	0.599957	0.010152	74.082909	-20.053131	49.187405	-0.263518	0.000000	0.480652	0.000000	0.000000	0.000000	-0.372354	0.007449	0.161730	0.000000	0.000000	3.000000	20.000000	0.000000
2707.492621	-0.106512	0.599957	0.010152	74.082909	-20.053131	49.187405	-0.263518	0.000000	0.480652	0.000000	0.000000	0.000000	-0.372354	0.007449	0.161730	0.000000	0.000000	3.000000	20.000000	0.000000
2707.495954	-0.106512	0.599957	0.010152	74.082909	-20.053131	49.187405	-0.263518	0.000000	0.480652	0.000000	0.000000	0.000000	-0.372354	0.007449	0.161730	0.000000	0.000000	3.000000	20.000000	0.000000
2707.499287	-0.107779	0.599926	0.010788	74.086555	-19.401731	49.818501	-0.325577	0.000000	0.507607	0.000000	0.000000	0.000000	-0.380199	-0.009255	0.190907	0.000000	0.000000	3.000000	20.000000	0.000000
2707.502621	-0.107779	0.599926	0.010788	74.086555	-19.401731	49.818501	-0.325577	0.000000	0.507607	0.000000	0.000000	0.000000	-0.380199	-0.009255	0.190907	0.000000	0.000000	3.000000	20.000000	0.000000
2707.505954	-0.107779	0.599926	0.010788	74.086555	-19.401731	49.818501	-0.325577	0.000000	0.507607	0.000000	0.000000	0.000000	-0.380199	-0.009255	0.190907	0.000000	0.000000	3.000000	20.000000	0.000000
2707.509287	-0.109040	0.599853	0.011480	74.084007	-18.890955	50.440033	-0.388943	0.000000	0.539425	0.000000	0.000000	0.000000	-0.378310	-0.021818	0.207567	0.000000	0.000000	3.000000	20.000000	0.000000
2707.512621	-0.109040	0.599853	0.011480	74.084007	-18.890955	50.440033	-0.388943	0.000000	0.539425	0.000000	0.000000	0.000000	-0.378310	-0.021818	0.207567	0.000000	0.000000	3.000000	20.000000	0.000000
2707.515954	-0.109040	0.599853	0.011480	74.084007	-18.890955	50.440033	-0.388943	0.000000	0.539425	0.000000	0.000000	0.000000	-0.378310	-0.021818	0.207567	0.000000	0.000000	3.000000	20.000000	0.000000
2707.519287	-0.110358	0.599719	0.012196	74.078247	-18.578814	51.005058	-0.451995	0.000000	0.574019	0.000000	0.000000	0.000000	-0.395437	-0.040231	0.214805	0.000000	0.000000	3.000000	20.000000	0.000000
2707.522621	-0.110358	0.599719	0.012196	74.078247	-18.578814	51.005058	-0.451995	0.000000	0.574019	0.000000	0.000000	0.000000	-0.395437	-0.040231	0.214805	0.000000	0.000000	3.000000	20.000000	0.000000
2707.525954	-0.110358	0.599719	0.012196	74.078247	-18.578814	51.005058	-0.451995	0.000000	0.574019	0.000000	0.000000	0.000000	-0.395437	-0.040231	0.214805	0.000000	0.000000	3.000000	20.000000	0.000000
2707.529287	-0.111665	0.599592	0.013043	74.059219	-18.435514	51.166595	-0.517901	0.000000	0.609820	0.000000	0.000000	0.000000	-0.392036	-0.038066	0.254018	0.000000	0.000000	3.000000	20.000000	0.000000
2707.532621	-0.111665	0.599592	0.013043	74.059219	-18.435514	51.166595	-0.517901	0.000000	0.609820	0.000000	0.000000	0.000000	-0.392036	-0.038066	0.254018	0.000000	0.000000	3.000000	20.000000	0.000000
2707.535954	-0.111665	0.599592	0.013043	74.059219	-18.435514	51.166595	-0.517901	0.000000	0.609820	0.000000	0.000000	0.000000	-0.392036	-0.038066	0.254018	0.000000	0.000000	3.000000	20.000000	0.000000
2707.539287	-0.113002	0.599453	0.013994	74.031738	-18.441460	50.772167	-0.583240	0.000000	0.652156	0.000000	0.000000	0.000000	-0.401086	-0.041799	0.285293	0.000000	0.000000	3.000000	20.000000	0.000000
2707.542621	-0.113002	0.599453	0.013994	74.031738	-18.441460	50.772167	-0.583240	0.000000	0.652156	0.000000	0.000000	0.000000	-0.401086	-0.041799	0.285293	0.000000	0.000000	3.000000	20.000000	0.000000
2707.545954	-0.113002	0.599453	0.013994	74.031738	-18.441460	50.772167	-0.583240	0.000000	0.652156	0.000000	0.000000	0.000000	-0.401086	-0.041799	0.285293	0.000000	0.000000	3.000000	20.000000	0.000000
2707.549287	-0.114328	0.599319	0.015075	73.997803	-18.447952	50.301018	-0.650088	0.000000	0.699705	0.000000	0.000000	0.000000	-0.398016	-0.040038	0.324382	0.000000	0.000000	3.000000	20.000000	0.000000
2707.552621	-0.114328	0.599319	0.015075	73.997803	-18.447952	50.301018	-0.650088	0.000000	0.699705	0.000000	0.000000	0.000000	-0.398016	-0.040038	0.324382	0.000000	0.000000	3.000000	20.000000	0.000000
2707.555954	-0.114328	0.599319	0.015075	73.997803	-18.447952	50.301018	-0.650088	0.000000	0.699705	0.000000	0.000000	0.000000	-0.398016	-0.040038	0.324382	0.000000	0.000000	3.000000	20.000000	0.000000
2707.559287	-0.115677	0.599203	0.016320	73.964455	-18.296812	50.074944	-0.716424	0.000000	0.753769	0.000000	0.000000	0.000000	-0.404650	-0.034974	0.373407	0.000000	0.000000	3.000000	20.000000	0.000000
2707.562621	-0.115677	0.599203	0.016320	73.964455	-18.296812	50.074944	-0.716424	0.000000	0.753769	0.000000	0.000000	0.000000	-0.404650	-0.034974	0.373407	0.000000	0.000000	3.000000	20.000000	0.000000
2707.565954	-0.115677	0.599203	0.016320	73.964455	-18.296812	50.074944	-0.716424	0.000000	0.753769	0.000000	0.000000	0.000000	-0.404650	-0.034974	0.373407	0.000000	0.000000	3.000000	20.000000	0.000000
2707.569287	-0.116919	0.599125	0.017686	73.924606	-17.815279	50.398346	-0.783866	0.000000	0.816003	0.000000	0.000000	0.000000	-0.372554	-0.023363	0.409801	0.000000	0.000000	3.000000	20.000000	0.000000
2707.572621	-0.116919	0.599125	0.017686	73.924606	-17.815279	50.398346	-0.783866	0.000000	0.816003	0.000000	0.000000	0.000000	-0.372554	-0.023363	0.409801	0.000000	0.000000	3.000000	20.000000	0.000000
2707.575954	-0.116919	0.599125	0.017686	73.924606	-17.815279	50.398346	-0.783866	0.000000	0.816003	0.000000	0.000000	0.000000	-0.372554	-0.023363	0.409801	0.000000	0.000000	3.000000	20.000000	0.000000
2707.579287	-0.118102	0.599032	0.019178	73.885605	-17.036535	51.187428	-0.845958	0.000000	0.884303	0.000000	0.000000	0.000000	-0.354920	-0.027934	0.447530	0.000000	0.000000	3.000000	20.000000	0.000000
2707.582621	-0.118102	0.599032	0.019178	73.885605	-17.036535	51.187428	-0.845958	0.000000	0.884303	0.000000	0.000000	0.000000	-0.354920	-0.027934	0.447530	0.000000	0.000000	3.000000	20.000000	0.000000
2707.585954	-0.118102	0.599032	0.019178	73.885605	-17.036535	51.187428	-0.845958	0.000000	0.884303	0.000000	0.000000	0.000000	-0.354920	-0.027934	0.447530	0.000000	0.000000	3.000000	20.000000	0.000000
2707.589287	-0.119228	0.598926	0.020705	73.844276	-16.064993	52.163834	-0.905111	0.000000	0.958892	0.000000	0.000000	0.000000	-0.337627	-0.031589	0.458214	0.000000	0.000000	3.000000	20.000000	0.000000
2707.592621	-0.119228	0.598926	0.020705	73.844276	-16.064993	52.163834	-0.905111	0.000000	0.958892	0.000000	0.000000	0.000000	-0.337627	-0.031589	0.458214	0.000000	0.000000	3.000000	20.000000	0.000000
2707.595954	-0.119228	0.598926	0.020705	73.844276	-16.064993	52.163834	-0.905111	0.000000	0.958892	0.000000	0.000000	0.000000	-0.337627	-0.031589	0.458214	0.000000	0.000000	3.000000	20.000000	0.000000
2707.599287	-0.120319	0.598782	0.022270	73.799194	-15.019265	53.212494	-0.961382	0.000000	1.035261	0.000000	0.000000	0.000000	-0.327552	-0.043352	0.469543	0.000000	0.000000	3.000000	20.000000	0.000000
2707.602621	-0.120319	0.598782	0.022270	73.799194	-15.019265	53.212494	-0.961382	0.000000	1.035261	0.000000	0.000000	0.000000	-0.327552	-0.043352	0.469543	0.000000	0.000000	3.000000	20.000000	0.000000
2707.605954	-0.120319	0.598782	0.022270	73.799194	-15.019265	53.212494	-0.961382	0.000000	1.035261	0.000000	0.000000	0.000000	-0.327552	-0.043352	0.469543	0.000000	0.000000	3.000000	20.000000	0.000000
2707.609287	-0.121370	0.598559	0.023842	73.752014	-14.016118	54.300915	-1.015974	0.000000	1.113518	0.000000	0.000000	0.000000	-0.315025	-0.066877	0.471625	0.000000	0.000000	3.000000	20.000000	0.000000
2707.612621	-0.121370	0.598559	0.023842	73.752014	-14.016118	54.300915	-1.015974	0.000000	1.113518	0.000000	0.000000	0.000000	-0.315025	-0.066877	0.471625	0.000000	0.000000	3.000000	20.000000	0.000000
2707.615954	-0.121370	0.598559	0.023842	73.752014	-14.016118	54.300915	-1.015974	0.000000	1.113518	0.000000	0.000000	0.000000	-0.315025	-0.066877	0.471625	0.000000	0.000000	3.000000	20.000000	0.000000
2707.619287	-0.122421	0.598284	0.025403	73.710602	-13.147902	55.253460	-1.068479	0.000000	1.192122	0.000000	0.000000	0.000000	-0.315531	-0.082362	0.468056	0.000000	0.000000	3.000000	20.000000	0.000000
2707.622621	-0.122421	0.598284	0.025403	73.710602	-13.147902	55.253460	-1.068479	0.000000	1.192122	0.000000	0.000000	0.000000	-0.315531	-0.082362	0.468056	0.000000	0.000000	3.000000	20.000000	0.000000
2707.625954	-0.122421	0.598284	0.025403	73.710602	-13.147902	55.253460	-1.068479	0.000000	1.192122	0.000000	0.000000	0.000000	-0.315531	-0.082362	0.468056	0.000000	0.000000	3.000000	20.000000	0.000000
2707.629287	-0.123413	0.597955	0.026901	73.668945	-12.479565	55.904732	-1.121067	0.000000	1.270131	0.000000	0.000000	0.000000	-0.297549	-0.098877	0.449617	0.000000	0.000000	3.000000	20.000000	0.000000
2707.632621	-0.123413	0.597955	0.026901	73.668945	-12.479565	55.904732	-1.121067	0.000000	1.270131	0.000000	0.000000	0.000000	-0.297549	-0.098877	0.449617	0.000000	0.000000	3.000000	20.000000	0.000000
2707.635954	-0.123413	0.597955	0.026901	73.668945	-12.479565	55.904732	-1.121067	0.000000	1.270131	0.000000	0.000000	0.000000	-0.297549	-0.098877	0.449617	0.000000	0.000000	3.000000	20.000000	0.000000
2707.639287	-0.124385	0.597620	0.028402	73.630501	-12.038657	56.180450	-1.170658	0.000000	1.345067	0.000000	0.000000	0.000000	-0.291607	-0.100499	0.450313	0.000000	0.000000	3.000000	20.000000	0.000000
2707.642621	-0.124385	0.597620	0.028402	73.630501	-12.038657	56.180450	-1.170658	0.000000	1.345067	0.000000	0.000000	0.000000	-0.291607	-0.100499	0.450313	0.000000	0.000000	3.000000	20.000000	0.000000
2707.645954	-0.124385	0.597620	0.028402	73.630501	-12.038657	56.180450	-1.170658	0.000000	1.345067	0.000000	0.000000	0.000000	-0.291607	-0.100499	0.450313	0.000000	0.000000	3.000000	20.000000	0.000000
2707.649287	-0.125333	0.597260	0.029890	73.597191	-11.795574	56.264309	-1.219260	0.000000	1.420120	0.000000	0.000000	0.000000	-0.284404	-0.107892	0.446417	0.000000	0.000000	3.000000	20.000000	0.000000
2707.652621	-0.125333	0.597260	0.029890	73.597191	-11.795574	56.264309	-1.219260	0.000000	1.420120	0.000000	0.000000	0.000000	-0.284404	-0.107892	0.446417	0.000000	0.000000	3.000000	20.000000	0.000000
2707.655954	-0.125333	0.597260	0.029890	73.597191	-11.795574	56.264309	-1.219260	0.000000	1.420120	0.000000	0.000000	0.000000	-0.284404	-0.107892	0.446417	0.000000	0.000000	3.000000	20.000000	0.000000
2707.659287	-0.126139	0.596978	0.031389	73.563202	-11.747025	56.212715	-1.266660	0.000000	1.494522	0.000000	0.000000	0.000000	-0.241809	-0.084682	0.449523	0.000000	0.000000	3.000000	20.000000	0.000000
2707.662621	-0.126139	0.596978	0.031389	73.563202	-11.747025	56.212715	-1.266660	0.000000	1.494522	0.000000	0.000000	0.000000	-0.241809	-0.084682	0.449523	0.000000	0.000000	3.000000	20.000000	0.000000
2707.665954	-0.126139	0.596978	0.031389	73.563202	-11.747025	56.212715	-1.266660	0.000000	1.494522	0.000000	0.000000	0.000000	-0.241809	-0.084682	0.449523	0.000000	0.000000	3.000000	20.000000	0.000000
2707.669287	-0.126804	0.596672	0.032905	73.525681	-11.782974	56.110676	-1.306962	0.000000	1.569443	0.000000	0.000000	0.000000	-0.199344	-0.091896	0.454899	0.000000	0.000000	3.000000	20.000000	0.000000
2707.672621	-0.126804	0.596672	0.032905	73.525681	-11.782974	56.110676	-1.306962	0.000000	1.569443	0.000000	0.000000	0.000000	-0.199344	-0.091896	0.454899	0.000000	0.000000	3.000000	20.000000	0.000000
2707.675954	-0.126804	0.596672	0.032905	73.525681	-11.782974	56.110676	-1.306962	0.000000	1.569443	0.000000	0.000000	0.000000	-0.199344	-0.091896	0.454899	0.000000	0.000000	3.000000	20.000000	0.000000
2707.679287	-0.127302	0.596416	0.034447	73.487434	-11.807098	56.002380	-1.340186	0.000000	1.645260	0.000000	0.000000	0.000000	-0.149533	-0.076706	0.462463	0.000000	0.000000	3.000000	20.000000	0.000000
2707.682621	-0.127302	0.596416	0.034447	73.487434	-11.807098	56.002380	-1.340186	0.000000	1.645260	0.000000	0.000000	0.000000	-0.149533	-0.076706	0.462463	0.000000	0.000000	3.000000	20.000000	0.000000
2707.685954	-0.127302	0.596416	0.034447	73.487434	-11.807098	56.002380	-1.340186	0.000000	1.645260	0.000000	0.000000	0.000000	-0.149533	-0.076706	0.462463	0.000000	0.000000	3.000000	20.000000	0.000000
2707.689287	-0.127670	0.596201	0.035964	73.455208	-11.808715	55.877979	-1.365108	0.000000	1.722337	0.000000	0.000000	0.000000	-0.110353	-0.064576	0.455135	0.000000	0.000000	3.000000	20.000000	0.000000
2707.692621	-0.127670	0.596201	0.035964	73.455208	-11.808715	55.877979	-1.365108	0.000000	1.722337	0.000000	0.000000	0.000000	-0.110353	-0.064576	0.455135	0.000000	0.000000	3.000000	20.000000	0.000000
2707.695954	-0.127670	0.596201	0.035964	73.455208	-11.808715	55.877979	-1.365108	0.000000	1.722337	0.000000	0.000000	0.000000	-0.110353	-0.064576	0.455135	0.000000	0.000000	3.000000	20.000000	0.000000
2707.699287	-0.128000	0.596027	0.037433	73.450081	-11.810283	55.826900	-1.383501	0.000000	1.798193	0.000000	0.000000	0.000000	-0.099040	-0.052228	0.440648	0.000000	0.000000	3.000000	20.000000	0.000000
2707.702621	-0.128000	0.596027	0.037433	73.450081	-11.810283	55.826900	-1.383501	0.000000	1.798193	0.000000	0.000000	0.000000	-0.099040	-0.052228	0.440648	0.000000	0.000000	3.000000	20.000000	0.000000
2707.705954	-0.128000	0.596027	0.037433	73.450081	-11.810283	55.826900	-1.383501	0.000000	1.798193	0.000000	0.000000	0.000000	-0.099040	-0.052228	0.440648	0.000000	0.000000	3.000000	20.000000	0.000000
2707.709287	-0.128269	0.595894	0.038860	73.518448	-11.810515	55.806683	-1.400008	0.000000	1.871634	0.000000	0.000000	0.000000	-0.080625	-0.039676	0.428051	0.000000	0.000000	3.000000	20.000000	0.000000
2707.712621	-0.128269	0.595894	0.038860	73.518448	-11.810515	55.806683	-1.400008	0.000000	1.871634	0.000000	0.000000	0.000000	-0.080625	-0.039676	0.428051	0.000000	0.000000	3.000000	20.000000	0.000000
2707.715954	-0.128269	0.595894	0.038860	73.518448	-11.810515	55.806683	-1.400008	0.000000	1.871634	0.000000	0.000000	0.000000	-0.080625	-0.039676	0.428051	0.000000	0.000000	3.000000	20.000000	0.000000
2707.719287	-0.128488	0.595822	0.040193	73.659035	-11.818883	55.757439	-1.413446	0.000000	1.942976	0.000000	0.000000	0.000000	-0.065669	-0.021695	0.400097	0.000000	0.000000	3.000000	20.000000	0.000000
2707.722621	-0.128488	0.595822	0.040193	73.659035	-11.818883	55.757439	-1.413446	0.000000	1.942976	0.000000	0.000000	0.000000	-0.065669	-0.021695	0.400097	0.000000	0.000000	3.000000	20.000000	0.000000
2707.725954	-0.128488	0.595822	0.040193	73.659035	-11.818883	55.757439	-1.413446	0.000000	1.942976	0.000000	0.000000	0.000000	-0.065669	-0.021695	0.400097	0.000000	0.000000	3.000000	20.000000	0.000000
2707.729287	-0.128611	0.595782	0.041453	73.832771	-11.819653	55.708347	-1.424391	0.000000	2.009659	0.000000	0.000000	0.000000	-0.037074	-0.011870	0.378087	0.000000	0.000000	3.000000	20.000000	0.000000
2707.732621	-0.128611	0.595782	0.041453	73.832771	-11.819653	55.708347	-1.424391	0.000000	2.009659	0.000000	0.000000	0.000000	-0.037074	-0.011870	0.378087	0.000000	0.000000	3.000000	20.000000	0.000000
2707.735954	-0.128611	0.595782	0.041453	73.832771	-11.819653	55.708347	-1.424391	0.000000	2.009659	0.000000	0.000000	0.000000	-0.037074	-0.011870	0.378087	0.000000	0.000000	3.000000	20.000000	0.000000
2707.739287	-0.128679	0.595778	0.042695	74.030602	-11.823386	55.650093	-1.430569	0.000000	2.072673	0.000000	0.000000	0.000000	-0.020156	-0.001370	0.372482	0.000000	0.000000	3.000000	20.000000	0.000000
2707.742621	-0.128679	0.595778	0.042695	74.030602	-11.823386	55.650093	-1.430569	0.000000	2.072673	0.000000	0.000000	0.000000	-0.020156	-0.001370	0.372482	0.000000	0.000000	3.000000	20.000000	0.000000
2707.745954	-0.128679	0.595778	0.042695	74.030602	-11.823386	55.650093	-1.430569	0.000000	2.072673	0.000000	0.000000	0.000000	-0.020156	-0.001370	0.372482	0.000000	0.000000	3.000000	20.000000	0.000000
2707.749287	-0.128636	0.595777	0.043811	74.235794	-11.794645	55.624866	-1.433929	0.000000	2.134753	0.000000	0.000000	0.000000	0.012745	-0.000158	0.334633	0.000000	0.000000	3.000000	20.000000	0.000000
2707.752621	-0.128636	0.595777	0.043811	74.235794	-11.794645	55.624866	-1.433929	0.000000	2.134753	0.000000	0.000000	0.000000	0.012745	-0.000158	0.334633	0.000000	0.000000	3.000000	20.000000	0.000000
2707.755954	-0.128636	0.595777	0.043811	74.235794	-11.794645	55.624866	-1.433929	0.000000	2.134753	0.000000	0.000000	0.000000	0.012745	-0.000158	0.334633	0.000000	0.000000	3.000000	20.000000	0.000000
2707.759287	-0.128495	0.595763	0.044845	74.438805	-11.716496	55.651947	-1.431805	0.000000	2.190526	0.000000	0.000000	0.000000	0.042210	-0.004172	0.310421	0.000000	0.000000	3.000000	20.000000	0.000000
2707.762621	-0.128495	0.595763	0.044845	74.438805	-11.716496	55.651947	-1.431805	0.000000	2.190526	0.000000	0.000000	0.000000	0.042210	-0.004172	0.310421	0.000000	0.000000	3.000000	20.000000	0.000000
2707.765954	-0.128495	0.595763	0.044845	74.438805	-11.716496	55.651947	-1.431805	0.000000	2.190526	0.000000	0.000000	0.000000	0.042210	-0.004172	0.310421	0.000000	0.000000	3.000000	20.000000	0.000000
2707.769287	-0.128495	0.595763	0.044845	74.622490	-11.624266	55.688633	-1.424770	0.000000	2.242263	0.000000	0.000000	0.000000	0.042210	-0.004172	0.310421	0.000000	0.000000	3.000000	20.000000	0.000000
2707.772621	-0.128254	0.595765	0.045792	74.622490	-11.624266	55.688633	-1.424770	0.000000	2.242263	0.000000	0.000000	0.000000	0.072282	0.000434	0.284035	0.000000	0.000000	3.000000	20.000000	0.000000
2707.775954	-0.128254	0.595765	0.045792	74.622490	-11.624266	55.688633	-1.424770	0.000000	2.242263	0.000000	0.000000	0.000000	0.072282	0.000434	0.284035	0.000000	0.000000	3.000000	20.000000	0.000000
2707.779287	-0.127924	0.595752	0.046592	74.779068	-11.563873	55.678246	-1.424770	0.000000	2.242263	0.000000	0.000000	0.000000	0.099246	-0.003786	0.239912	0.000000	0.000000	3.000000	20.000000	0.000000
2707.782621	-0.127924	0.595752	0.046592	74.779068	-11.563873	55.678246	-1.424770	0.000000	2.242263	0.000000	0.000000	0.000000	0.099246	-0.003786	0.239912	0.000000	0.000000	3.000000	20.000000	0.000000
2707.785954	-0.127924	0.595752	0.046592	74.779068	-11.563873	55.678246	-1.424770	0.000000	2.242263	0.000000	0.000000	0.000000	0.099246	-0.003786	0.239912	0.000000	0.000000	3.000000	20.000000	0.000000
2707.789287	-0.127924	0.595752	0.046592	74.899040	-11.624700	55.499851	-1.396182	0.000000	2.329587	0.000000	0.000000	0.000000	0.099246	-0.003786	0.239912	0.000000	0.000000	3.000000	20.000000	0.000000
2707.792621	-0.127493	0.595756	0.047304	74.899040	-11.624700	55.499851	-1.396182	0.000000	2.329587	0.000000	0.000000	0.000000	0.129273	0.001067	0.213538	0.000000	0.000000	3.000000	20.000000	0.000000
2707.795954	-0.127493	0.595756	0.047304	74.899040	-11.624700	55.499851	-1.396182	0.000000	2.329587	0.000000	0.000000	0.000000	0.129273	0.001067	0.213538	0.000000	0.000000	3.000000	20.000000	0.000000
2707.799287	-0.127026	0.595737	0.047879	74.979469	-11.902707	55.038742	-1.396182	0.000000	2.329587	0.000000	0.000000	0.000000	0.139990	-0.005700	0.172550	0.000000	0.000000	3.000000	20.000000	0.000000
2707.802621	-0.127026	0.595737	0.047879	74.979469	-11.902707	55.038742	-1.396182	0.000000	2.329587	0.000000	0.000000	0.000000	0.139990	-0.005700	0.172550	0.000000	0.000000	3.000000	20.000000	0.000000
2707.805954	-0.127026	0.595737	0.047879	74.979469	-11.902707	55.038742	-1.396182	0.000000	2.329587	0.000000	0.000000	0.000000	0.139990	-0.005700	0.172550	0.000000	0.000000	3.000000	20.000000	0.000000
2707.809287	-0.127026	0.595737	0.047879	75.026146	-12.347326	54.357960	-1.351305	0.000000	2.393935	0.000000	0.000000	0.000000	0.139990	-0.005700	0.172550	0.000000	0.000000	3.000000	20.000000	0.000000
2707.812621	-0.126507	0.595774	0.048451	75.026146	-12.347326	54.357960	-1.351305	0.000000	2.393935	0.000000	0.000000	0.000000	0.155854	0.011320	0.171581	0.000000	0.000000	3.000000	20.000000	0.000000
2707.815954	-0.126507	0.595774	0.048451	75.026146	-12.347326	54.357960	-1.351305	0.000000	2.393935	0.000000	0.000000	0.000000	0.155854	0.011320	0.171581	0.000000	0.000000	3.000000	20.000000	0.000000
2707.819287	-0.125906	0.595850	0.049010	75.016914	-12.870534	53.562714	-1.351305	0.000000	2.393935	0.000000	0.000000	0.000000	0.180088	0.022541	0.167784	0.000000	0.000000	3.000000	20.000000	0.000000
2707.822621	-0.125906	0.595850	0.049010	75.016914	-12.870534	53.562714	-1.351305	0.000000	2.393935	0.000000	0.000000	0.000000	0.180088	0.022541	0.167784	0.000000	0.000000	3.000000	20.000000	0.000000
2707.825954	-0.125906	0.595850	0.049010	75.016914	-12.870534	53.562714	-1.351305	0.000000	2.393935	0.000000	0.000000	0.000000	0.180088	0.022541	0.167784	0.000000	0.000000	3.000000	20.000000	0.000000
2707.829287	-0.125906	0.595850	0.049010	74.988541	-13.393771	52.753349	-1.295314	0.000000	2.450496	0.000000	0.000000	0.000000	0.180088	0.022541	0.167784	0.000000	0.000000	3.000000	20.000000	0.000000
2707.832621	-0.125177	0.595962	0.049568	74.988541	-13.393771	52.753349	-1.295314	0.000000	2.450496	0.000000	0.000000	0.000000	0.218793	0.033776	0.167466	0.000000	0.000000	3.000000	20.000000	0.000000
2707.835954	-0.125177	0.595962	0.049568	74.988541	-13.393771	52.753349	-1.295314	0.000000	2.450496	0.000000	0.000000	0.000000	0.218793	0.033776	0.167466	0.000000	0.000000	3.000000	20.000000	0.000000
2707.839287	-0.124352	0.596123	0.050157	74.951691	-13.843252	52.022831	-1.295314	0.000000	2.450496	0.000000	0.000000	0.000000	0.247568	0.048191	0.176556	0.000000	0.000000	3.000000	20.000000	0.000000
2707.842621	-0.124352	0.596123	0.050157	74.951691	-13.843252	52.022831	-1.295314	0.000000	2.450496	0.000000	0.000000	0.000000	0.247568	0.048191	0.176556	0.000000	0.000000	3.000000	20.000000	0.000000
2707.845954	-0.124352	0.596123	0.050157	74.951691	-13.843252	52.022831	-1.295314	0.000000	2.450496	0.000000	0.000000	0.000000	0.247568	0.048191	0.176556	0.000000	0.000000	3.000000	20.000000	0.000000
2707.849287	-0.123369	0.596302	0.050734	74.913155	-14.239726	51.343655	-1.217588	0.000000	2.507833	0.000000	0.000000	0.000000	0.294793	0.053651	0.173089	0.000000	0.000000	3.000000	20.000000	0.000000
2707.852621	-0.123369	0.596302	0.050734	74.913155	-14.239726	51.343655	-1.217588	0.000000	2.507833	0.000000	0.000000	0.000000	0.294793	0.053651	0.173089	0.000000	0.000000	3.000000	20.000000	0.000000
2707.855954	-0.123369	0.596302	0.050734	74.913155	-14.239726	51.343655	-1.217588	0.000000	2.507833	0.000000	0.000000	0.000000	0.294793	0.053651	0.173089	0.000000	0.000000	3.000000	20.000000	0.000000
2707.859287	-0.122273	0.596479	0.051271	74.876305	-14.599294	50.694618	-1.168456	0.000000	2.536681	0.000000	0.000000	0.000000	0.328696	0.053309	0.161307	0.000000	0.000000	3.000000	20.000000	0.000000
2707.862621	-0.122273	0.596479	0.051271	74.876305	-14.599294	50.694618	-1.168456	0.000000	2.536681	0.000000	0.000000	0.000000	0.328696	0.053309	0.161307	0.000000	0.000000	3.000000	20.000000	0.000000
2707.865954	-0.122273	0.596479	0.051271	74.876305	-14.599294	50.694618	-1.168456	0.000000	2.536681	0.000000	0.000000	0.000000	0.328696	0.053309	0.161307	0.000000	0.000000	3.000000	20.000000	0.000000
2707.869287	-0.121106	0.596617	0.051727	74.843987	-14.977709	50.012897	-1.113673	0.000000	2.563565	0.000000	0.000000	0.000000	0.350233	0.041276	0.136741	0.000000	0.000000	3.000000	20.000000	0.000000
2707.872621	-0.121106	0.596617	0.051727	74.843987	-14.977709	50.012897	-1.113673	0.000000	2.563565	0.000000	0.000000	0.000000	0.350233	0.041276	0.136741	0.000000	0.000000	3.000000	20.000000	0.000000
2707.875954	-0.121106	0.596617	0.051727	74.843987	-14.977709	50.012897	-1.113673	0.000000	2.563565	0.000000	0.000000	0.000000	0.350233	0.041276	0.136741	0.000000	0.000000	3.000000	20.000000	0.000000
2707.879287	-0.119869	0.596762	0.052108	74.815376	-15.427313	49.229237	-1.055301	0.000000	2.586356	0.000000	0.000000	0.000000	0.371057	0.043640	0.114392	0.000000	0.000000	3.000000	20.000000	0.000000
2707.882621	-0.119869	0.596762	0.052108	74.815376	-15.427313	49.229237	-1.055301	0.000000	2.586356	0.000000	0.000000	0.000000	0.371057	0.043640	0.114392	0.000000	0.000000	3.000000	20.000000	0.000000
2707.885954	-0.119869	0.596762	0.052108	74.815376	-15.427313	49.229237	-1.055301	0.000000	2.586356	0.000000	0.000000	0.000000	0.371057	0.043640	0.114392	0.000000	0.000000	3.000000	20.000000	0.000000
2707.889287	-0.118560	0.596896	0.052400	74.788750	-15.997437	48.281803	-0.993458	0.000000	2.605421	0.000000	0.000000	0.000000	0.392791	0.040128	0.087330	0.000000	0.000000	3.000000	20.000000	0.000000
2707.892621	-0.118560	0.596896	0.052400	74.788750	-15.997437	48.281803	-0.993458	0.000000	2.605421	0.000000	0.000000	0.000000	0.392791	0.040128	0.087330	0.000000	0.000000	3.000000	20.000000	0.000000
2707.895954	-0.118560	0.596896	0.052400	74.788750	-15.997437	48.281803	-0.993458	0.000000	2.605421	0.000000	0.000000	0.000000	0.392791	0.040128	0.087330	0.000000	0.000000	3.000000	20.000000	0.000000
2707.899287	-0.117246	0.597010	0.052672	74.760086	-16.655859	47.236858	-0.927993	0.000000	2.619976	0.000000	0.000000	0.000000	0.394054	0.034298	0.081742	0.000000	0.000000	3.000000	20.000000	0.000000
2707.902621	-0.117246	0.597010	0.052672	74.760086	-16.655859	47.236858	-0.927993	0.000000	2.619976	0.000000	0.000000	0.000000	0.394054	0.034298	0.081742	0.000000	0.000000	3.000000	20.000000	0.000000
2707.905954	-0.117246	0.597010	0.052672	74.760086	-16.655859	47.236858	-0.927993	0.000000	2.619976	0.000000	0.000000	0.000000	0.394054	0.034298	0.081742	0.000000	0.000000	3.000000	20.000000	0.000000
2707.909287	-0.115891	0.597104	0.052871	74.731865	-17.374102	46.104656	-0.862317	0.000000	2.633600	0.000000	0.000000	0.000000	0.406675	0.028071	0.059616	0.000000	0.000000	3.000000	20.000000	0.000000
2707.912621	-0.115891	0.597104	0.052871	74.731865	-17.374102	46.104656	-0.862317	0.000000	2.633600	0.000000	0.000000	0.000000	0.406675	0.028071	0.059616	0.000000	0.000000	3.000000	20.000000	0.000000
2707.915954	-0.115891	0.597104	0.052871	74.731865	-17.374102	46.104656	-0.862317	0.000000	2.633600	0.000000	0.000000	0.000000	0.406675	0.028071	0.059616	0.000000	0.000000	3.000000	20.000000	0.000000
2707.919287	-0.114511	0.597198	0.053071	74.697639	-18.132195	45.009556	-0.794538	0.000000	2.643536	0.000000	0.000000	0.000000	0.414016	0.028031	0.060161	0.000000	0.000000	3.000000	20.000000	0.000000
2707.922621	-0.114511	0.597198	0.053071	74.697639	-18.132195	45.009556	-0.794538	0.000000	2.643536	0.000000	0.000000	0.000000	0.414016	0.028031	0.060161	0.000000	0.000000	3.000000	20.000000	0.000000
2707.925954	-0.114511	0.597198	0.053071	74.697639	-18.132195	45.009556	-0.794538	0.000000	2.643536	0.000000	0.000000	0.000000	0.414016	0.028031	0.060161	0.000000	0.000000	3.000000	20.000000	0.000000
2707.929287	-0.113174	0.597300	0.053235	74.658859	-18.875168	44.020737	-0.725536	0.000000	2.653563	0.000000	0.000000	0.000000	0.401064	0.030755	0.048997	0.000000	0.000000	3.000000	20.000000	0.000000
2707.932621	-0.113174	0.597300	0.053235	74.658859	-18.875168	44.020737	-0.725536	0.000000	2.653563	0.000000	0.000000	0.000000	0.401064	0.030755	0.048997	0.000000	0.000000	3.000000	20.000000	0.000000
2707.935954	-0.113174	0.597300	0.053235	74.658859	-18.875168	44.020737	-0.725536	0.000000	2.653563	0.000000	0.000000	0.000000	0.401064	0.030755	0.048997	0.000000	0.000000	3.000000	20.000000	0.000000
2707.939287	-0.111863	0.597374	0.053397	74.620995	-19.558746	43.236645	-0.658692	0.000000	2.661729	0.000000	0.000000	0.000000	0.393329	0.022155	0.048589	0.000000	0.000000	3.000000	20.000000	0.000000
2707.942621	-0.111863	0.597374	0.053397	74.620995	-19.558746	43.236645	-0.658692	0.000000	2.661729	0.000000	0.000000	0.000000	0.393329	0.022155	0.048589	0.000000	0.000000	3.000000	20.000000	0.000000
2707.945954	-0.111863	0.597374	0.053397	74.620995	-19.558746	43.236645	-0.658692	0.000000	2.661729	0.000000	0.000000	0.000000	0.393329	0.022155	0.048589	0.000000	0.000000	3.000000	20.000000	0.000000
2707.949287	-0.110558	0.597487	0.053586	74.577583	-20.200516	42.298820	-0.593137	0.000000	2.669827	0.000000	0.000000	0.000000	0.391377	0.033856	0.056731	0.000000	0.000000	3.000000	20.000000	0.000000
2707.952621	-0.110558	0.597487	0.053586	74.577583	-20.200516	42.298820	-0.593137	0.000000	2.669827	0.000000	0.000000	0.000000	0.391377	0.033856	0.056731	0.000000	0.000000	3.000000	20.000000	0.000000
2707.955954	-0.110558	0.597487	0.053586	74.577583	-20.200516	42.298820	-0.593137	0.000000	2.669827	0.000000	0.000000	0.000000	0.391377	0.033856	0.056731	0.000000	0.000000	3.000000	20.000000	0.000000
2707.959287	-0.109281	0.597619	0.053781	74.530724	-20.716114	41.434841	-0.527908	0.000000	2.679282	0.000000	0.000000	0.000000	0.383194	0.039704	0.058748	0.000000	0.000000	3.000000	20.000000	0.000000
2707.962621	-0.109281	0.597619	0.053781	74.530724	-20.716114	41.434841	-0.527908	0.000000	2.679282	0.000000	0.000000	0.000000	0.383194	0.039704	0.058748	0.000000	0.000000	3.000000	20.000000	0.000000
2707.965954	-0.109281	0.597619	0.053781	74.530724	-20.716114	41.434841	-0.527908	0.000000	2.679282	0.000000	0.000000	0.000000	0.383194	0.039704	0.058748	0.000000	0.000000	3.000000	20.000000	0.000000
2707.969287	-0.108006	0.597771	0.053989	74.485695	-21.039171	40.873978	-0.464042	0.000000	2.689074	0.000000	0.000000	0.000000	0.382318	0.045527	0.062359	0.000000	0.000000	3.000000	20.000000	0.000000
2707.972621	-0.108006	0.597771	0.053989	74.485695	-21.039171	40.873978	-0.464042	0.000000	2.689074	0.000000	0.000000	0.000000	0.382318	0.045527	0.062359	0.000000	0.000000	3.000000	20.000000	0.000000
2707.975954	-0.108006	0.597771	0.053989	74.485695	-21.039171	40.873978	-0.464042	0.000000	2.689074	0.000000	0.000000	0.000000	0.382318	0.045527	0.062359	0.000000	0.000000	3.000000	20.000000	0.000000
2707.979287	-0.106793	0.597924	0.054245	74.452377	-21.146244	40.704697	-0.400322	0.000000	2.699467	0.000000	0.000000	0.000000	0.364051	0.045960	0.076610	0.000000	0.000000	3.000000	20.000000	0.000000
2707.982621	-0.106793	0.597924	0.054245	74.452377	-21.146244	40.704697	-0.400322	0.000000	2.699467	0.000000	0.000000	0.000000	0.364051	0.045960	0.076610	0.000000	0.000000	3.000000	20.000000	0.000000
2707.985954	-0.106793	0.597924	0.054245	74.452377	-21.146244	40.704697	-0.400322	0.000000	2.699467	0.000000	0.000000	0.000000	0.364051	0.045960	0.076610	0.000000	0.000000	3.000000	20.000000	0.000000
2707.989287	-0.105579	0.598077	0.054497	74.435135	-21.057638	40.982307	-0.339647	0.000000	2.712235	0.000000	0.000000	0.000000	0.364237	0.045965	0.075733	0.000000	0.000000	3.000000	20.000000	0.000000
2707.992621	-0.105579	0.598077	0.054497	74.435135	-21.057638	40.982307	-0.339647	0.000000	2.712235	0.000000	0.000000	0.000000	0.364237	0.045965	0.075733	0.000000	0.000000	3.000000	20.000000	0.000000
2707.995954	-0.105579	0.598077	0.054497	74.435135	-21.057638	40.982307	-0.339647	0.000000	2.712235	0.000000	0.000000	0.000000	0.364237	0.045965	0.075733	0.000000	0.000000	3.000000	20.000000	0.000000
2707.999287	-0.104414	0.598202	0.054744	74.462662	-20.953445	41.428307	-0.278941	0.000000	2.724857	0.000000	0.000000	0.000000	0.349371	0.037400	0.074147	0.000000	0.000000	3.000000	20.000000	0.000000
2708.002621	-0.104414	0.598202	0.054744	74.462662	-20.953445	41.428307	-0.278941	0.000000	2.724857	0.000000	0.000000	0.000000	0.349371	0.037400	0.074147	0.000000	0.000000	3.000000	20.000000	0.000000
2708.005954	-0.104414	0.598202	0.054744	74.462662	-20.953445	41.428307	-0.278941	0.000000	2.724857	0.000000	0.000000	0.000000	0.349371	0.037400	0.074147	0.000000	0.000000	3.000000	20.000000	0.000000
2708.009287	-0.103226	0.598295	0.054874	74.601173	-20.940176	41.714443	-0.220713	0.000000	2.737215	0.000000	0.000000	0.000000	0.356463	0.027934	0.039044	0.000000	0.000000	3.000000	20.000000	0.000000
2708.012621	-0.103226	0.598295	0.054874	74.601173	-20.940176	41.714443	-0.220713	0.000000	2.737215	0.000000	0.000000	0.000000	0.356463	0.027934	0.039044	0.000000	0.000000	3.000000	20.000000	0.000000
2708.015954	-0.103226	0.598295	0.054874	74.601173	-20.940176	41.714443	-0.220713	0.000000	2.737215	0.000000	0.000000	0.000000	0.356463	0.027934	0.039044	0.000000	0.000000	3.000000	20.000000	0.000000
2708.019287	-0.101983	0.598349	0.054981	74.836136	-21.008280	41.599957	-0.161302	0.000000	2.743722	0.000000	0.000000	0.000000	0.372894	0.016226	0.031947	0.000000	0.000000	3.000000	20.000000	0.000000
2708.022621	-0.101983	0.598349	0.054981	74.836136	-21.008280	41.599957	-0.161302	0.000000	2.743722	0.000000	0.000000	0.000000	0.372894	0.016226	0.031947	0.000000	0.000000	3.000000	20.000000	0.000000
2708.025954	-0.101983	0.598349	0.054981	74.836136	-21.008280	41.599957	-0.161302	0.000000	2.743722	0.000000	0.000000	0.000000	0.372894	0.016226	0.031947	0.000000	0.000000	3.000000	20.000000	0.000000
2708.029287	-0.100728	0.598402	0.055023	75.106415	-21.120146	41.354244	-0.099153	0.000000	2.749047	0.000000	0.000000	0.000000	0.376472	0.015773	0.012733	0.000000	0.000000	3.000000	20.000000	0.000000
2708.032621	-0.100728	0.598402	0.055023	75.106415	-21.120146	41.354244	-0.099153	0.000000	2.749047	0.000000	0.000000	0.000000	0.376472	0.015773	0.012733	0.000000	0.000000	3.000000	20.000000	0.000000
2708.035954	-0.100728	0.598402	0.055023	75.106415	-21.120146	41.354244	-0.099153	0.000000	2.749047	0.000000	0.000000	0.000000	0.376472	0.015773	0.012733	0.000000	0.000000	3.000000	20.000000	0.000000
2708.039287	-0.099425	0.598454	0.055072	75.376099	-21.233717	41.108139	-0.036408	0.000000	2.751169	0.000000	0.000000	0.000000	0.390950	0.015731	0.014634	0.000000	0.000000	3.000000	20.000000	0.000000
2708.042621	-0.099425	0.598454	0.055072	75.376099	-21.233717	41.108139	-0.036408	0.000000	2.751169	0.000000	0.000000	0.000000	0.390950	0.015731	0.014634	0.000000	0.000000	3.000000	20.000000	0.000000
2708.045954	-0.099425	0.598454	0.055072	75.376099	-21.233717	41.108139	-0.036408	0.000000	2.751169	0.000000	0.000000	0.000000	0.390950	0.015731	0.014634	0.000000	0.000000	3.000000	20.000000	0.000000
2708.049287	-0.098171	0.598506	0.055108	75.604767	-21.346878	40.853077	0.028751	0.000000	2.753608	0.000000	0.000000	0.000000	0.376250	0.015706	0.010836	0.000000	0.000000	3.000000	20.000000	0.000000
2708.052621	-0.098171	0.598506	0.055108	75.604767	-21.346878	40.853077	0.028751	0.000000	2.753608	0.000000	0.000000	0.000000	0.376250	0.015706	0.010836	0.000000	0.000000	3.000000	20.000000	0.000000
2708.055954	-0.098171	0.598506	0.055108	75.604767	-21.346878	40.853077	0.028751	0.000000	2.753608	0.000000	0.000000	0.000000	0.376250	0.015706	0.010836	0.000000	0.000000	3.000000	20.000000	0.000000
2708.059287	-0.096953	0.598560	0.055198	75.799690	-21.500233	40.545918	0.091459	0.000000	2.755414	0.000000	0.000000	0.000000	0.365369	0.016174	0.026864	0.000000	0.000000	3.000000	20.000000	0.000000
2708.062621	-0.096953	0.598560	0.055198	75.799690	-21.500233	40.545918	0.091459	0.000000	2.755414	0.000000	0.000000	0.000000	0.365369	0.016174	0.026864	0.000000	0.000000	3.000000	20.000000	0.000000
2708.065954	-0.096953	0.598560	0.055198	75.799690	-21.500233	40.545918	0.091459	0.000000	2.755414	0.000000	0.000000	0.000000	0.365369	0.016174	0.026864	0.000000	0.000000	3.000000	20.000000	0.000000
2708.069287	-0.095769	0.598644	0.055333	75.946907	-21.707458	40.161736	0.152353	0.000000	2.759891	0.000000	0.000000	0.000000	0.355036	0.025150	0.040694	0.000000	0.000000	3.000000	20.000000	0.000000
2708.072621	-0.095769	0.598644	0.055333	75.946907	-21.707458	40.161736	0.152353	0.000000	2.759891	0.000000	0.000000	0.000000	0.355036	0.025150	0.040694	0.000000	0.000000	3.000000	20.000000	0.000000
2708.075954	-0.095769	0.598644	0.055333	75.946907	-21.707458	40.161736	0.152353	0.000000	2.759891	0.000000	0.000000	0.000000	0.355036	0.025150	0.040694	0.000000	0.000000	3.000000	20.000000	0.000000
2708.079287	-0.094670	0.598730	0.055514	76.056313	-21.951685	39.731190	0.211526	0.000000	2.766674	0.000000	0.000000	0.000000	0.329780	0.025643	0.054181	0.000000	0.000000	3.000000	20.000000	0.000000
2708.082621	-0.094670	0.598730	0.055514	76.056313	-21.951685	39.731190	0.211526	0.000000	2.766674	0.000000	0.000000	0.000000	0.329780	0.025643	0.054181	0.000000	0.000000	3.000000	20.000000	0.000000
2708.085954	-0.094670	0.598730	0.055514	76.056313	-21.951685	39.731190	0.211526	0.000000	2.766674	0.000000	0.000000	0.000000	0.329780	0.025643	0.054181	0.000000	0.000000	3.000000	20.000000	0.000000
2708.089287	-0.093613	0.598827	0.055787	76.138268	-22.134958	39.375732	0.266489	0.000000	2.775704	0.000000	0.000000	0.000000	0.317132	0.029298	0.081974	0.000000	0.000000	3.000000	20.000000	0.000000
2708.092621	-0.093613	0.598827	0.055787	76.138268	-22.134958	39.375732	0.266489	0.000000	2.775704	0.000000	0.000000	0.000000	0.317132	0.029298	0.081974	0.000000	0.000000	3.000000	20.000000	0.000000
2708.095954	-0.093613	0.598827	0.055787	76.138268	-22.134958	39.375732	0.266489	0.000000	2.775704	0.000000	0.000000	0.000000	0.317132	0.029298	0.081974	0.000000	0.000000	3.000000	20.000000	0.000000
2708.099287	-0.092553	0.598905	0.056043	76.222069	-22.213516	39.154789	0.319345	0.000000	2.789366	0.000000	0.000000	0.000000	0.318179	0.023428	0.076715	0.000000	0.000000	3.000000	20.000000	0.000000
2708.102621	-0.092553	0.598905	0.056043	76.222069	-22.213516	39.154789	0.319345	0.000000	2.789366	0.000000	0.000000	0.000000	0.318179	0.023428	0.076715	0.000000	0.000000	3.000000	20.000000	0.000000
2708.105954	-0.092553	0.598905	0.056043	76.222069	-22.213516	39.154789	0.319345	0.000000	2.789366	0.000000	0.000000	0.000000	0.318179	0.023428	0.076715	0.000000	0.000000	3.000000	20.000000	0.000000
2708.109287	-0.091495	0.598975	0.056319	76.293938	-22.189945	39.055748	0.372375	0.000000	2.802152	0.000000	0.000000	0.000000	0.317152	0.020749	0.082939	0.000000	0.000000	3.000000	20.000000	0.000000
2708.112621	-0.091495	0.598975	0.056319	76.293938	-22.189945	39.055748	0.372375	0.000000	2.802152	0.000000	0.000000	0.000000	0.317152	0.020749	0.082939	0.000000	0.000000	3.000000	20.000000	0.000000
2708.115954	-0.091495	0.598975	0.056319	76.293938	-22.189945	39.055748	0.372375	0.000000	2.802152	0.000000	0.000000	0.000000	0.317152	0.020749	0.082939	0.000000	0.000000	3.000000	20.000000	0.000000
2708.119287	-0.090436	0.598996	0.056586	76.372322	-22.172466	38.957615	0.425234	0.000000	2.815975	0.000000	0.000000	0.000000	0.317783	0.006360	0.079969	0.000000	0.000000	3.000000	20.000000	0.000000
2708.122621	-0.090436	0.598996	0.056586	76.372322	-22.172466	38.957615	0.425234	0.000000	2.815975	0.000000	0.000000	0.000000	0.317783	0.006360	0.079969	0.000000	0.000000	3.000000	20.000000	0.000000
2708.125954	-0.090436	0.598996	0.056586	76.372322	-22.172466	38.957615	0.425234	0.000000	2.815975	0.000000	0.000000	0.000000	0.317783	0.006360	0.079969	0.000000	0.000000	3.000000	20.000000	0.000000
2708.129287	-0.089421	0.598949	0.056819	76.472374	-22.192196	38.827103	0.478198	0.000000	2.829303	0.000000	0.000000	0.000000	0.304561	-0.013940	0.069854	0.000000	0.000000	3.000000	20.000000	0.000000
2708.132621	-0.089421	0.598949	0.056819	76.472374	-22.192196	38.827103	0.478198	0.000000	2.829303	0.000000	0.000000	0.000000	0.304561	-0.013940	0.069854	0.000000	0.000000	3.000000	20.000000	0.000000
2708.135954	-0.089421	0.598949	0.056819	76.472374	-22.192196	38.827103	0.478198	0.000000	2.829303	0.000000	0.000000	0.000000	0.304561	-0.013940	0.069854	0.000000	0.000000	3.000000	20.000000	0.000000
2708.139287	-0.088429	0.598903	0.057046	76.599854	-22.281361	38.621731	0.528958	0.000000	2.840945	0.000000	0.000000	0.000000	0.297410	-0.013926	0.067991	0.000000	0.000000	3.000000	20.000000	0.000000
2708.142621	-0.088429	0.598903	0.057046	76.599854	-22.281361	38.621731	0.528958	0.000000	2.840945	0.000000	0.000000	0.000000	0.297410	-0.013926	0.067991	0.000000	0.000000	3.000000	20.000000	0.000000
2708.145954	-0.088429	0.598903	0.057046	76.599854	-22.281361	38.621731	0.528958	0.000000	2.840945	0.000000	0.000000	0.000000	0.297410	-0.013926	0.067991	0.000000	0.000000	3.000000	20.000000	0.000000
2708.149287	-0.088429	0.598903	0.057046	76.750954	-22.390394	38.400372	0.578526	0.000000	2.852278	0.000000	0.000000	0.000000	0.297410	-0.013926	0.067991	0.000000	0.000000	3.000000	20.000000	0.000000
2708.152621	-0.087512	0.598828	0.057265	76.750954	-22.390394	38.400372	0.578526	0.000000	2.852278	0.000000	0.000000	0.000000	0.275205	-0.022501	0.065967	0.000000	0.000000	3.000000	20.000000	0.000000
2708.155954	-0.087512	0.598828	0.057265	76.750954	-22.390394	38.400372	0.578526	0.000000	2.852278	0.000000	0.000000	0.000000	0.275205	-0.022501	0.065967	0.000000	0.000000	3.000000	20.000000	0.000000
2708.159287	-0.086601	0.598763	0.057522	76.908966	-22.502739	38.189236	0.578526	0.000000	2.852278	0.000000	0.000000	0.000000	0.273419	-0.019323	0.076975	0.000000	0.000000	3.000000	20.000000	0.000000
2708.162621	-0.086601	0.598763	0.057522	76.908966	-22.502739	38.189236	0.578526	0.000000	2.852278	0.000000	0.000000	0.000000	0.273419	-0.019323	0.076975	0.000000	0.000000	3.000000	20.000000	0.000000
2708.165954	-0.086601	0.598763	0.057522	76.908966	-22.502739	38.189236	0.578526	0.000000	2.852278	0.000000	0.000000	0.000000	0.273419	-0.019323	0.076975	0.000000	0.000000	3.000000	20.000000	0.000000
2708.169287	-0.086601	0.598763	0.057522	77.072617	-22.616257	37.980728	0.669964	0.000000	2.876101	0.000000	0.000000	0.000000	0.273419	-0.019323	0.076975	0.000000	0.000000	3.000000	20.000000	0.000000
2708.172621	-0.085722	0.598729	0.057827	77.072617	-22.616257	37.980728	0.669964	0.000000	2.876101	0.000000	0.000000	0.000000	0.263598	-0.010321	0.091379	0.000000	0.000000	3.000000	20.000000	0.000000
2708.175954	-0.085722	0.598729	0.057827	77.072617	-22.616257	37.980728	0.669964	0.000000	2.876101	0.000000	0.000000	0.000000	0.263598	-0.010321	0.091379	0.000000	0.000000	3.000000	20.000000	0.000000
2708.179287	-0.084902	0.598696	0.058183	77.241913	-22.746737	37.758366	0.669964	0.000000	2.876101	0.000000	0.000000	0.000000	0.246132	-0.009891	0.106907	0.000000	0.000000	3.000000	20.000000	0.000000
2708.182621	-0.084902	0.598696	0.058183	77.241913	-22.746737	37.758366	0.669964	0.000000	2.876101	0.000000	0.000000	0.000000	0.246132	-0.009891	0.106907	0.000000	0.000000	3.000000	20.000000	0.000000
2708.185954	-0.084902	0.598696	0.058183	77.241913	-22.746737	37.758366	0.669964	0.000000	2.876101	0.000000	0.000000	0.000000	0.246132	-0.009891	0.106907	0.000000	0.000000	3.000000	20.000000	0.000000
2708.189287	-0.084902	0.598696	0.058183	77.421242	-22.914299	37.498760	0.754919	0.000000	2.909149	0.000000	0.000000	0.000000	0.246132	-0.009891	0.106907	0.000000	0.000000	3.000000	20.000000	0.000000
2708.192621	-0.084090	0.598665	0.058599	77.421242	-22.914299	37.498760	0.754919	0.000000	2.909149	0.000000	0.000000	0.000000	0.243417	-0.009451	0.124908	0.000000	0.000000	3.000000	20.000000	0.000000
2708.195954	-0.084090	0.598665	0.058599	77.421242	-22.914299	37.498760	0.754919	0.000000	2.909149	0.000000	0.000000	0.000000	0.243417	-0.009451	0.124908	0.000000	0.000000	3.000000	20.000000	0.000000
2708.199287	-0.083301	0.598585	0.059003	77.620216	-23.156946	37.159332	0.754919	0.000000	2.909149	0.000000	0.000000	0.000000	0.236787	-0.023905	0.121002	0.000000	0.000000	3.000000	20.000000	0.000000
2708.202621	-0.083301	0.598585	0.059003	77.620216	-23.156946	37.159332	0.754919	0.000000	2.909149	0.000000	0.000000	0.000000	0.236787	-0.023905	0.121002	0.000000	0.000000	3.000000	20.000000	0.000000
2708.205954	-0.083301	0.598585	0.059003	77.620216	-23.156946	37.159332	0.754919	0.000000	2.909149	0.000000	0.000000	0.000000	0.236787	-0.023905	0.121002	0.000000	0.000000	3.000000	20.000000	0.000000
2708.209287	-0.083301	0.598585	0.059003	77.827835	-23.549608	36.652412	0.834953	0.000000	2.950134	0.000000	0.000000	0.000000	0.236787	-0.023905	0.121002	0.000000	0.000000	3.000000	20.000000	0.000000
2708.212621	-0.082560	0.598505	0.059397	77.827835	-23.549608	36.652412	0.834953	0.000000	2.950134	0.000000	0.000000	0.000000	0.222402	-0.023948	0.118271	0.000000	0.000000	3.000000	20.000000	0.000000
2708.215954	-0.082560	0.598505	0.059397	77.827835	-23.549608	36.652412	0.834953	0.000000	2.950134	0.000000	0.000000	0.000000	0.222402	-0.023948	0.118271	0.000000	0.000000	3.000000	20.000000	0.000000
2708.219287	-0.081892	0.598396	0.059786	78.027748	-24.177908	35.863983	0.834953	0.000000	2.950134	0.000000	0.000000	0.000000	0.200258	-0.032597	0.116724	0.000000	0.000000	3.000000	20.000000	0.000000
2708.222621	-0.081892	0.598396	0.059786	78.027748	-24.177908	35.863983	0.834953	0.000000	2.950134	0.000000	0.000000	0.000000	0.200258	-0.032597	0.116724	0.000000	0.000000	3.000000	20.000000	0.000000
2708.225954	-0.081892	0.598396	0.059786	78.027748	-24.177908	35.863983	0.834953	0.000000	2.950134	0.000000	0.000000	0.000000	0.200258	-0.032597	0.116724	0.000000	0.000000	3.000000	20.000000	0.000000
2708.229287	-0.081273	0.598288	0.060166	78.196518	-24.967203	34.882454	0.905396	0.000000	2.989300	0.000000	0.000000	0.000000	0.185801	-0.032647	0.114131	0.000000	0.000000	3.000000	20.000000	0.000000
2708.232621	-0.081273	0.598288	0.060166	78.196518	-24.967203	34.882454	0.905396	0.000000	2.989300	0.000000	0.000000	0.000000	0.185801	-0.032647	0.114131	0.000000	0.000000	3.000000	20.000000	0.000000
2708.235954	-0.081273	0.598288	0.060166	78.196518	-24.967203	34.882454	0.905396	0.000000	2.989300	0.000000	0.000000	0.000000	0.185801	-0.032647	0.114131	0.000000	0.000000	3.000000	20.000000	0.000000
2708.239287	-0.080677	0.598179	0.060542	78.339989	-25.853020	33.788719	0.936363	0.000000	3.008322	0.000000	0.000000	0.000000	0.178681	-0.032680	0.112741	0.000000	0.000000	3.000000	20.000000	0.000000
2708.242621	-0.080677	0.598179	0.060542	78.339989	-25.853020	33.788719	0.936363	0.000000	3.008322	0.000000	0.000000	0.000000	0.178681	-0.032680	0.112741	0.000000	0.000000	3.000000	20.000000	0.000000
2708.245954	-0.080677	0.598179	0.060542	78.339989	-25.853020	33.788719	0.936363	0.000000	3.008322	0.000000	0.000000	0.000000	0.178681	-0.032680	0.112741	0.000000	0.000000	3.000000	20.000000	0.000000
2708.249287	-0.080677	0.598179	0.060542	78.443230	-26.753836	32.670620	0.966144	0.000000	3.027112	0.000000	0.000000	0.000000	0.178681	-0.032680	0.112741	0.000000	0.000000	3.000000	20.000000	0.000000
2708.252621	-0.080081	0.598069	0.060917	78.443230	-26.753836	32.670620	0.966144	0.000000	3.027112	0.000000	0.000000	0.000000	0.178928	-0.032751	0.112512	0.000000	0.000000	3.000000	20.000000	0.000000
2708.255954	-0.080081	0.598069	0.060917	78.443230	-26.753836	32.670620	0.966144	0.000000	3.027112	0.000000	0.000000	0.000000	0.178928	-0.032751	0.112512	0.000000	0.000000	3.000000	20.000000	0.000000
2708.259287	-0.079536	0.597951	0.061307	78.516228	-27.627985	31.576979	0.966144	0.000000	3.027112	0.000000	0.000000	0.000000	0.163346	-0.035533	0.116918	0.000000	0.000000	3.000000	20.000000	0.000000
2708.262621	-0.079536	0.597951	0.061307	78.516228	-27.627985	31.576979	0.966144	0.000000	3.027112	0.000000	0.000000	0.000000	0.163346	-0.035533	0.116918	0.000000	0.000000	3.000000	20.000000	0.000000
2708.265954	-0.079536	0.597951	0.061307	78.516228	-27.627985	31.576979	0.966144	0.000000	3.027112	0.000000	0.000000	0.000000	0.163346	-0.035533	0.116918	0.000000	0.000000	3.000000	20.000000	0.000000
2708.269287	-0.078998	0.597814	0.061742	78.561012	-28.422892	30.572590	1.023189	0.000000	3.065350	0.000000	0.000000	0.000000	0.161485	-0.041091	0.130511	0.000000	0.000000	3.000000	20.000000	0.000000
2708.272621	-0.078998	0.597814	0.061742	78.561012	-28.422892	30.572590	1.023189	0.000000	3.065350	0.000000	0.000000	0.000000	0.161485	-0.041091	0.130511	0.000000	0.000000	3.000000	20.000000	0.000000
2708.275954	-0.078998	0.597814	0.061742	78.561012	-28.422892	30.572590	1.023189	0.000000	3.065350	0.000000	0.000000	0.000000	0.161485	-0.041091	0.130511	0.000000	0.000000	3.000000	20.000000	0.000000
2708.279287	-0.078486	0.597696	0.062188	78.570953	-29.063564	29.741638	1.050103	0.000000	3.087102	0.000000	0.000000	0.000000	0.153664	-0.035321	0.133810	0.000000	0.000000	3.000000	20.000000	0.000000
2708.282621	-0.078486	0.597696	0.062188	78.570953	-29.063564	29.741638	1.050103	0.000000	3.087102	0.000000	0.000000	0.000000	0.153664	-0.035321	0.133810	0.000000	0.000000	3.000000	20.000000	0.000000
2708.285954	-0.078486	0.597696	0.062188	78.570953	-29.063564	29.741638	1.050103	0.000000	3.087102	0.000000	0.000000	0.000000	0.153664	-0.035321	0.133810	0.000000	0.000000	3.000000	20.000000	0.000000
2708.289287	-0.078486	0.597696	0.062188	78.558159	-29.558962	29.079302	1.075714	0.000000	3.109403	0.000000	0.000000	0.000000	0.153664	-0.035321	0.133810	0.000000	0.000000	3.000000	20.000000	0.000000
2708.292621	-0.078020	0.597559	0.062611	78.558159	-29.558962	29.079302	1.075714	0.000000	3.109403	0.000000	0.000000	0.000000	0.139820	-0.041259	0.126788	0.000000	0.000000	3.000000	20.000000	0.000000
2708.295954	-0.078020	0.597559	0.062611	78.558159	-29.558962	29.079302	1.075714	0.000000	3.109403	0.000000	0.000000	0.000000	0.139820	-0.041259	0.126788	0.000000	0.000000	3.000000	20.000000	0.000000
2708.299287	-0.077673	0.597430	0.062991	78.526657	-30.004478	28.480122	1.075714	0.000000	3.109403	0.000000	0.000000	0.000000	0.104041	-0.038605	0.114214	0.000000	0.000000	3.000000	20.000000	0.000000
2708.302621	-0.077673	0.597430	0.062991	78.526657	-30.004478	28.480122	1.075714	0.000000	3.109403	0.000000	0.000000	0.000000	0.104041	-0.038605	0.114214	0.000000	0.000000	3.000000	20.000000	0.000000
2708.305954	-0.077673	0.597430	0.062991	78.526657	-30.004478	28.480122	1.075714	0.000000	3.109403	0.000000	0.000000	0.000000	0.104041	-0.038605	0.114214	0.000000	0.000000	3.000000	20.000000	0.000000
2708.309287	-0.077673	0.597430	0.062991	78.492081	-30.386044	27.970774	1.116357	0.000000	3.149570	0.000000	0.000000	0.000000	0.104041	-0.038605	0.114214	0.000000	0.000000	3.000000	20.000000	0.000000
2708.312621	-0.077419	0.597291	0.063319	78.492081	-30.386044	27.970774	1.116357	0.000000	3.149570	0.000000	0.000000	0.000000	0.076266	-0.041747	0.098202	0.000000	0.000000	3.000000	20.000000	0.000000
2708.315954	-0.077419	0.597291	0.063319	78.492081	-30.386044	27.970774	1.116357	0.000000	3.149570	0.000000	0.000000	0.000000	0.076266	-0.041747	0.098202	0.000000	0.000000	3.000000	20.000000	0.000000
2708.319287	-0.077419	0.597291	0.063319	78.464348	-30.672976	27.586657	1.116357	0.000000	3.149570	0.000000	0.000000	0.000000	0.076266	-0.041747	0.098202	0.000000	0.000000	3.000000	20.000000	0.000000
2708.322621	-0.077419	0.597291	0.063319	78.464348	-30.672976	27.586657	1.116357	0.000000	3.149570	0.000000	0.000000	0.000000	0.076266	-0.041747	0.098202	0.000000	0.000000	3.000000	20.000000	0.000000
2708.325954	-0.077235	0.597161	0.063612	78.464348	-30.672976	27.586657	1.116357	0.000000	3.149570	0.000000	0.000000	0.000000	0.055142	-0.039050	0.087954	0.000000	0.000000	3.000000	20.000000	0.000000
2708.329287	-0.077124	0.597059	0.063886	78.451309	-30.782465	27.427511	1.129068	0.000000	3.165937	0.000000	0.000000	0.000000	0.033289	-0.030484	0.082351	0.000000	0.000000	3.000000	20.000000	0.000000
2708.332621	-0.077124	0.597059	0.063886	78.451309	-30.782465	27.427511	1.129068	0.000000	3.165937	0.000000	0.000000	0.000000	0.033289	-0.030484	0.082351	0.000000	0.000000	3.000000	20.000000	0.000000
2708.335954	-0.077124	0.597059	0.063886	78.451309	-30.782465	27.427511	1.129068	0.000000	3.165937	0.000000	0.000000	0.000000	0.033289	-0.030484	0.082351	0.000000	0.000000	3.000000	20.000000	0.000000
2708.339287	-0.077124	0.597059	0.063886	78.450615	-30.783783	27.419130	1.143807	0.000000	3.194321	0.000000	0.000000	0.000000	0.033289	-0.030484	0.082351	0.000000	0.000000	3.000000	20.000000	0.000000
2708.342621	-0.077105	0.596976	0.064100	78.450615	-30.783783	27.419130	1.143807	0.000000	3.194321	0.000000	0.000000	0.000000	0.005675	-0.024954	0.064170	0.000000	0.000000	3.000000	20.000000	0.000000
2708.345954	-0.077105	0.596976	0.064100	78.450615	-30.783783	27.419130	1.143807	0.000000	3.194321	0.000000	0.000000	0.000000	0.005675	-0.024954	0.064170	0.000000	0.000000	3.000000	20.000000	0.000000
2708.349287	-0.077105	0.596976	0.064100	78.447708	-30.783396	27.425079	1.143807	0.000000	3.194321	0.000000	0.000000	0.000000	0.005675	-0.024954	0.064170	0.000000	0.000000	3.000000	20.000000	0.000000
2708.352621	-0.077105	0.596976	0.064100	78.447708	-30.783396	27.425079	1.143807	0.000000	3.194321	0.000000	0.000000	0.000000	0.005675	-0.024954	0.064170	0.000000	0.000000	3.000000	20.000000	0.000000
2708.355954	-0.077191	0.596903	0.064338	78.447708	-30.783396	27.425079	1.143807	0.000000	3.194321	0.000000	0.000000	0.000000	-0.025720	-0.021928	0.071265	0.000000	0.000000	3.000000	20.000000	0.000000
2708.359287	-0.077191	0.596903	0.064338	78.441917	-30.785330	27.436968	1.144753	0.000000	3.205016	0.000000	0.000000	0.000000	-0.025720	-0.021928	0.071265	0.000000	0.000000	3.000000	20.000000	0.000000
2708.362621	-0.077191	0.596903	0.064338	78.441917	-30.785330	27.436968	1.144753	0.000000	3.205016	0.000000	0.000000	0.000000	-0.025720	-0.021928	0.071265	0.000000	0.000000	3.000000	20.000000	0.000000
2708.365954	-0.077191	0.596903	0.064338	78.441917	-30.785330	27.436968	1.144753	0.000000	3.205016	0.000000	0.000000	0.000000	-0.025720	-0.021928	0.071265	0.000000	0.000000	3.000000	20.000000	0.000000
2708.369287	-0.077651	0.596816	0.064880	78.433243	-30.792376	27.454796	1.140466	0.000000	3.216894	0.000000	0.000000	0.000000	-0.138038	-0.026079	0.162562	0.000000	0.000000	3.000000	20.000000	0.000000
2708.372621	-0.077651	0.596816	0.064880	78.433243	-30.792376	27.454796	1.140466	0.000000	3.216894	0.000000	0.000000	0.000000	-0.138038	-0.026079	0.162562	0.000000	0.000000	3.000000	20.000000	0.000000
2708.375954	-0.077651	0.596816	0.064880	78.433243	-30.792376	27.454796	1.140466	0.000000	3.216894	0.000000	0.000000	0.000000	-0.138038	-0.026079	0.162562	0.000000	0.000000	3.000000	20.000000	0.000000
2708.379287	-0.077651	0.596816	0.064880	78.421654	-30.807217	27.486471	1.117460	0.000000	3.243987	0.000000	0.000000	0.000000	-0.138038	-0.026079	0.162562	0.000000	0.000000	3.000000	20.000000	0.000000
2708.382621	-0.078051	0.596773	0.065188	78.421654	-30.807217	27.486471	1.117460	0.000000	3.243987	0.000000	0.000000	0.000000	-0.120200	-0.012826	0.092356	0.000000	0.000000	3.000000	20.000000	0.000000
2708.385954	-0.078051	0.596773	0.065188	78.421654	-30.807217	27.486471	1.117460	0.000000	3.243987	0.000000	0.000000	0.000000	-0.120200	-0.012826	0.092356	0.000000	0.000000	3.000000	20.000000	0.000000
2708.389287	-0.078551	0.596682	0.065472	78.413651	-30.829330	27.512564	1.117460	0.000000	3.243987	0.000000	0.000000	0.000000	-0.149750	-0.027434	0.085413	0.000000	0.000000	3.000000	20.000000	0.000000
2708.392621	-0.078551	0.596682	0.065472	78.413651	-30.829330	27.512564	1.117460	0.000000	3.243987	0.000000	0.000000	0.000000	-0.149750	-0.027434	0.085413	0.000000	0.000000	3.000000	20.000000	0.000000
2708.395954	-0.078551	0.596682	0.065472	78.413651	-30.829330	27.512564	1.117460	0.000000	3.243987	0.000000	0.000000	0.000000	-0.149750	-0.027434	0.085413	0.000000	0.000000	3.000000	20.000000	0.000000
2708.399287	-0.078551	0.596682	0.065472	78.410782	-30.883377	27.518484	1.072468	0.000000	3.273615	0.000000	0.000000	0.000000	-0.149750	-0.027434	0.085413	0.000000	0.000000	3.000000	20.000000	0.000000
2708.402621	-0.079154	0.596552	0.065772	78.410782	-30.883377	27.518484	1.072468	0.000000	3.273615	0.000000	0.000000	0.000000	-0.181077	-0.038950	0.089861	0.000000	0.000000	3.000000	20.000000	0.000000
2708.405954	-0.079154	0.596552	0.065772	78.410782	-30.883377	27.518484	1.072468	0.000000	3.273615	0.000000	0.000000	0.000000	-0.181077	-0.038950	0.089861	0.000000	0.000000	3.000000	20.000000	0.000000
2708.409287	-0.079831	0.596402	0.066044	78.412125	-30.937906	27.535179	1.072468	0.000000	3.273615	0.000000	0.000000	0.000000	-0.202937	-0.044939	0.081597	0.000000	0.000000	3.000000	20.000000	0.000000
2708.412621	-0.079831	0.596402	0.066044	78.412125	-30.937906	27.535179	1.072468	0.000000	3.273615	0.000000	0.000000	0.000000	-0.202937	-0.044939	0.081597	0.000000	0.000000	3.000000	20.000000	0.000000
2708.415954	-0.079831	0.596402	0.066044	78.412125	-30.937906	27.535179	1.072468	0.000000	3.273615	0.000000	0.000000	0.000000	-0.202937	-0.044939	0.081597	0.000000	0.000000	3.000000	20.000000	0.000000
2708.419287	-0.079831	0.596402	0.066044	78.428520	-30.984545	27.570045	1.008465	0.000000	3.302191	0.000000	0.000000	0.000000	-0.202937	-0.044939	0.081597	0.000000	0.000000	3.000000	20.000000	0.000000
2708.422621	-0.080546	0.596154	0.066230	78.428520	-30.984545	27.570045	1.008465	0.000000	3.302191	0.000000	0.000000	0.000000	-0.214519	-0.074344	0.055945	0.000000	0.000000	3.000000	20.000000	0.000000
2708.425954	-0.080546	0.596154	0.066230	78.428520	-30.984545	27.570045	1.008465	0.000000	3.302191	0.000000	0.000000	0.000000	-0.214519	-0.074344	0.055945	0.000000	0.000000	3.000000	20.000000	0.000000
2708.429287	-0.081283	0.595838	0.066389	78.464722	-30.978460	27.681967	1.008465	0.000000	3.302191	0.000000	0.000000	0.000000	-0.221070	-0.094823	0.047469	0.000000	0.000000	3.000000	20.000000	0.000000
2708.432621	-0.081283	0.595838	0.066389	78.464722	-30.978460	27.681967	1.008465	0.000000	3.302191	0.000000	0.000000	0.000000	-0.221070	-0.094823	0.047469	0.000000	0.000000	3.000000	20.000000	0.000000
2708.435954	-0.081283	0.595838	0.066389	78.464722	-30.978460	27.681967	1.008465	0.000000	3.302191	0.000000	0.000000	0.000000	-0.221070	-0.094823	0.047469	0.000000	0.000000	3.000000	20.000000	0.000000
2708.439287	-0.081283	0.595838	0.066389	78.520805	-30.948992	27.832319	0.935867	0.000000	3.319427	0.000000	0.000000	0.000000	-0.221070	-0.094823	0.047469	0.000000	0.000000	3.000000	20.000000	0.000000
2708.442621	-0.082033	0.595424	0.066465	78.520805	-30.948992	27.832319	0.935867	0.000000	3.319427	0.000000	0.000000	0.000000	-0.225071	-0.124217	0.022848	0.000000	0.000000	3.000000	20.000000	0.000000
2708.445954	-0.082033	0.595424	0.066465	78.520805	-30.948992	27.832319	0.935867	0.000000	3.319427	0.000000	0.000000	0.000000	-0.225071	-0.124217	0.022848	0.000000	0.000000	3.000000	20.000000	0.000000
2708.449287	-0.082849	0.594903	0.066473	78.585785	-30.977224	27.926247	0.935867	0.000000	3.319427	0.000000	0.000000	0.000000	-0.244970	-0.156385	0.002636	0.000000	0.000000	3.000000	20.000000	0.000000
2708.452621	-0.082849	0.594903	0.066473	78.585785	-30.977224	27.926247	0.935867	0.000000	3.319427	0.000000	0.000000	0.000000	-0.244970	-0.156385	0.002636	0.000000	0.000000	3.000000	20.000000	0.000000
2708.455954	-0.082849	0.594903	0.066473	78.585785	-30.977224	27.926247	0.935867	0.000000	3.319427	0.000000	0.000000	0.000000	-0.244970	-0.156385	0.002636	0.000000	0.000000	3.000000	20.000000	0.000000
2708.459287	-0.083710	0.594294	0.066434	78.655525	-31.099880	27.911854	0.857527	0.000000	3.323675	0.000000	0.000000	0.000000	-0.258062	-0.182660	-0.011942	0.000000	0.000000	3.000000	20.000000	0.000000
2708.462621	-0.083710	0.594294	0.066434	78.655525	-31.099880	27.911854	0.857527	0.000000	3.323675	0.000000	0.000000	0.000000	-0.258062	-0.182660	-0.011942	0.000000	0.000000	3.000000	20.000000	0.000000
2708.465954	-0.083710	0.594294	0.066434	78.655525	-31.099880	27.911854	0.857527	0.000000	3.323675	0.000000	0.000000	0.000000	-0.258062	-0.182660	-0.011942	0.000000	0.000000	3.000000	20.000000	0.000000
2708.469287	-0.084567	0.593588	0.066376	78.736382	-31.292700	27.824137	0.814516	0.000000	3.321685	0.000000	0.000000	0.000000	-0.257270	-0.211745	-0.017424	0.000000	0.000000	3.000000	20.000000	0.000000
2708.472621	-0.084567	0.593588	0.066376	78.736382	-31.292700	27.824137	0.814516	0.000000	3.321685	0.000000	0.000000	0.000000	-0.257270	-0.211745	-0.017424	0.000000	0.000000	3.000000	20.000000	0.000000
2708.475954	-0.084567	0.593588	0.066376	78.736382	-31.292700	27.824137	0.814516	0.000000	3.321685	0.000000	0.000000	0.000000	-0.257270	-0.211745	-0.017424	0.000000	0.000000	3.000000	20.000000	0.000000
2708.479287	-0.085474	0.592805	0.066306	78.830666	-31.458639	27.776987	0.771638	0.000000	3.318781	0.000000	0.000000	0.000000	-0.272101	-0.234955	-0.020815	0.000000	0.000000	3.000000	20.000000	0.000000
2708.482621	-0.085474	0.592805	0.066306	78.830666	-31.458639	27.776987	0.771638	0.000000	3.318781	0.000000	0.000000	0.000000	-0.272101	-0.234955	-0.020815	0.000000	0.000000	3.000000	20.000000	0.000000
2708.485954	-0.085474	0.592805	0.066306	78.830666	-31.458639	27.776987	0.771638	0.000000	3.318781	0.000000	0.000000	0.000000	-0.272101	-0.234955	-0.020815	0.000000	0.000000	3.000000	20.000000	0.000000
2708.489287	-0.086407	0.591915	0.066236	78.946716	-31.543928	27.834318	0.726288	0.000000	3.315311	0.000000	0.000000	0.000000	-0.279812	-0.266851	-0.020972	0.000000	0.000000	3.000000	20.000000	0.000000
2708.492621	-0.086407	0.591915	0.066236	78.946716	-31.543928	27.834318	0.726288	0.000000	3.315311	0.000000	0.000000	0.000000	-0.279812	-0.266851	-0.020972	0.000000	0.000000	3.000000	20.000000	0.000000
2708.495954	-0.086407	0.591915	0.066236	78.946716	-31.543928	27.834318	0.726288	0.000000	3.315311	0.000000	0.000000	0.000000	-0.279812	-0.266851	-0.020972	0.000000	0.000000	3.000000	20.000000	0.000000
2708.499287	-0.087311	0.590958	0.066144	79.076668	-31.555201	27.984983	0.679652	0.000000	3.311816	0.000000	0.000000	0.000000	-0.271099	-0.287171	-0.027831	0.000000	0.000000	3.000000	20.000000	0.000000
2708.502621	-0.087311	0.590958	0.066144	79.076668	-31.555201	27.984983	0.679652	0.000000	3.311816	0.000000	0.000000	0.000000	-0.271099	-0.287171	-0.027831	0.000000	0.000000	3.000000	20.000000	0.000000
2708.505954	-0.087311	0.590958	0.066144	79.076668	-31.555201	27.984983	0.679652	0.000000	3.311816	0.000000	0.000000	0.000000	-0.271099	-0.287171	-0.027831	0.000000	0.000000	3.000000	20.000000	0.000000
2708.509287	-0.088190	0.589895	0.066058	79.220375	-31.602404	28.097660	0.634469	0.000000	3.307178	0.000000	0.000000	0.000000	-0.263838	-0.318984	-0.025800	0.000000	0.000000	3.000000	20.000000	0.000000
2708.512621	-0.088190	0.589895	0.066058	79.220375	-31.602404	28.097660	0.634469	0.000000	3.307178	0.000000	0.000000	0.000000	-0.263838	-0.318984	-0.025800	0.000000	0.000000	3.000000	20.000000	0.000000
2708.515954	-0.088190	0.589895	0.066058	79.220375	-31.602404	28.097660	0.634469	0.000000	3.307178	0.000000	0.000000	0.000000	-0.263838	-0.318984	-0.025800	0.000000	0.000000	3.000000	20.000000	0.000000
2708.519287	-0.089075	0.588764	0.066005	79.367142	-31.687515	28.163122	0.590496	0.000000	3.302877	0.000000	0.000000	0.000000	-0.265597	-0.339219	-0.015820	0.000000	0.000000	3.000000	20.000000	0.000000
2708.522621	-0.089075	0.588764	0.066005	79.367142	-31.687515	28.163122	0.590496	0.000000	3.302877	0.000000	0.000000	0.000000	-0.265597	-0.339219	-0.015820	0.000000	0.000000	3.000000	20.000000	0.000000
2708.525954	-0.089075	0.588764	0.066005	79.367142	-31.687515	28.163122	0.590496	0.000000	3.302877	0.000000	0.000000	0.000000	-0.265597	-0.339219	-0.015820	0.000000	0.000000	3.000000	20.000000	0.000000
2708.529287	-0.089913	0.587576	0.065971	79.518906	-31.758976	28.239878	0.546230	0.000000	3.300241	0.000000	0.000000	0.000000	-0.251317	-0.356571	-0.010217	0.000000	0.000000	3.000000	20.000000	0.000000
2708.532621	-0.089913	0.587576	0.065971	79.518906	-31.758976	28.239878	0.546230	0.000000	3.300241	0.000000	0.000000	0.000000	-0.251317	-0.356571	-0.010217	0.000000	0.000000	3.000000	20.000000	0.000000
2708.535954	-0.089913	0.587576	0.065971	79.518906	-31.758976	28.239878	0.546230	0.000000	3.300241	0.000000	0.000000	0.000000	-0.251317	-0.356571	-0.010217	0.000000	0.000000	3.000000	20.000000	0.000000
2708.539287	-0.090633	0.586319	0.065991	79.683853	-31.776731	28.372513	0.504344	0.000000	3.298538	0.000000	0.000000	0.000000	-0.215863	-0.376866	0.006011	0.000000	0.000000	3.000000	20.000000	0.000000
2708.542621	-0.090633	0.586319	0.065991	79.683853	-31.776731	28.372513	0.504344	0.000000	3.298538	0.000000	0.000000	0.000000	-0.215863	-0.376866	0.006011	0.000000	0.000000	3.000000	20.000000	0.000000
2708.545954	-0.090633	0.586319	0.065991	79.683853	-31.776731	28.372513	0.504344	0.000000	3.298538	0.000000	0.000000	0.000000	-0.215863	-0.376866	0.006011	0.000000	0.000000	3.000000	20.000000	0.000000
2708.549287	-0.091313	0.584985	0.066075	79.858910	-31.705526	28.603893	0.468367	0.000000	3.299540	0.000000	0.000000	0.000000	-0.203958	-0.400156	0.025131	0.000000	0.000000	3.000000	20.000000	0.000000
2708.552621	-0.091313	0.584985	0.066075	79.858910	-31.705526	28.603893	0.468367	0.000000	3.299540	0.000000	0.000000	0.000000	-0.203958	-0.400156	0.025131	0.000000	0.000000	3.000000	20.000000	0.000000
2708.555954	-0.091313	0.584985	0.066075	79.858910	-31.705526	28.603893	0.468367	0.000000	3.299540	0.000000	0.000000	0.000000	-0.203958	-0.400156	0.025131	0.000000	0.000000	3.000000	20.000000	0.000000
2708.559287	-0.091970	0.583593	0.066172	80.043785	-31.627684	28.839682	0.434374	0.000000	3.303728	0.000000	0.000000	0.000000	-0.197153	-0.417652	0.029264	0.000000	0.000000	3.000000	20.000000	0.000000
2708.562621	-0.091970	0.583593	0.066172	80.043785	-31.627684	28.839682	0.434374	0.000000	3.303728	0.000000	0.000000	0.000000	-0.197153	-0.417652	0.029264	0.000000	0.000000	3.000000	20.000000	0.000000
2708.565954	-0.091970	0.583593	0.066172	80.043785	-31.627684	28.839682	0.434374	0.000000	3.303728	0.000000	0.000000	0.000000	-0.197153	-0.417652	0.029264	0.000000	0.000000	3.000000	20.000000	0.000000
2708.569287	-0.092596	0.582086	0.066236	80.238815	-31.587187	29.034704	0.401515	0.000000	3.308605	0.000000	0.000000	0.000000	-0.187804	-0.452321	0.019028	0.000000	0.000000	3.000000	20.000000	0.000000
2708.572621	-0.092596	0.582086	0.066236	80.238815	-31.587187	29.034704	0.401515	0.000000	3.308605	0.000000	0.000000	0.000000	-0.187804	-0.452321	0.019028	0.000000	0.000000	3.000000	20.000000	0.000000
2708.575954	-0.092596	0.582086	0.066236	80.238815	-31.587187	29.034704	0.401515	0.000000	3.308605	0.000000	0.000000	0.000000	-0.187804	-0.452321	0.019028	0.000000	0.000000	3.000000	20.000000	0.000000
2708.579287	-0.093238	0.580521	0.066242	80.440865	-31.632809	29.137512	0.370214	0.000000	3.311777	0.000000	0.000000	0.000000	-0.192565	-0.469476	0.001895	0.000000	0.000000	3.000000	20.000000	0.000000
2708.582621	-0.093238	0.580521	0.066242	80.440865	-31.632809	29.137512	0.370214	0.000000	3.311777	0.000000	0.000000	0.000000	-0.192565	-0.469476	0.001895	0.000000	0.000000	3.000000	20.000000	0.000000
2708.585954	-0.093238	0.580521	0.066242	80.440865	-31.632809	29.137512	0.370214	0.000000	3.311777	0.000000	0.000000	0.000000	-0.192565	-0.469476	0.001895	0.000000	0.000000	3.000000	20.000000	0.000000
2708.589287	-0.093972	0.578841	0.066190	80.640358	-31.793694	29.110420	0.338120	0.000000	3.312093	0.000000	0.000000	0.000000	-0.220301	-0.503906	-0.015507	0.000000	0.000000	3.000000	20.000000	0.000000
2708.592621	-0.093972	0.578841	0.066190	80.640358	-31.793694	29.110420	0.338120	0.000000	3.312093	0.000000	0.000000	0.000000	-0.220301	-0.503906	-0.015507	0.000000	0.000000	3.000000	20.000000	0.000000
2708.595954	-0.093972	0.578841	0.066190	80.640358	-31.793694	29.110420	0.338120	0.000000	3.312093	0.000000	0.000000	0.000000	-0.220301	-0.503906	-0.015507	0.000000	0.000000	3.000000	20.000000	0.000000
2708.599287	-0.094743	0.577086	0.066059	80.825615	-31.906744	29.139606	0.301403	0.000000	3.309508	0.000000	0.000000	0.000000	-0.231450	-0.526455	-0.039335	0.000000	0.000000	3.000000	20.000000	0.000000
2708.602621	-0.094743	0.577086	0.066059	80.825615	-31.906744	29.139606	0.301403	0.000000	3.309508	0.000000	0.000000	0.000000	-0.231450	-0.526455	-0.039335	0.000000	0.000000	3.000000	20.000000	0.000000
2708.605954	-0.094743	0.577086	0.066059	80.825615	-31.906744	29.139606	0.301403	0.000000	3.309508	0.000000	0.000000	0.000000	-0.231450	-0.526455	-0.039335	0.000000	0.000000	3.000000	20.000000	0.000000
2708.609287	-0.095531	0.575247	0.065875	80.945007	-31.712334	29.489515	0.262828	0.000000	3.302952	0.000000	0.000000	0.000000	-0.236227	-0.551798	-0.055360	0.000000	0.000000	3.000000	20.000000	0.000000
2708.612621	-0.095531	0.575247	0.065875	80.945007	-31.712334	29.489515	0.262828	0.000000	3.302952	0.000000	0.000000	0.000000	-0.236227	-0.551798	-0.055360	0.000000	0.000000	3.000000	20.000000	0.000000
2708.615954	-0.095531	0.575247	0.065875	80.945007	-31.712334	29.489515	0.262828	0.000000	3.302952	0.000000	0.000000	0.000000	-0.236227	-0.551798	-0.055360	0.000000	0.000000	3.000000	20.000000	0.000000
2708.619287	-0.096286	0.573371	0.065655	80.959816	-30.926321	30.474236	0.223457	0.000000	3.293725	0.000000	0.000000	0.000000	-0.226538	-0.562624	-0.065972	0.000000	0.000000	3.000000	20.000000	0.000000
2708.622621	-0.096286	0.573371	0.065655	80.959816	-30.926321	30.474236	0.223457	0.000000	3.293725	0.000000	0.000000	0.000000	-0.226538	-0.562624	-0.065972	0.000000	0.000000	3.000000	20.000000	0.000000
2708.625954	-0.096286	0.573371	0.065655	80.959816	-30.926321	30.474236	0.223457	0.000000	3.293725	0.000000	0.000000	0.000000	-0.226538	-0.562624	-0.065972	0.000000	0.000000	3.000000	20.000000	0.000000
2708.629287	-0.097042	0.571440	0.065439	80.842491	-29.581297	32.046223	0.185701	0.000000	3.282730	0.000000	0.000000	0.000000	-0.226716	-0.579533	-0.064626	0.000000	0.000000	3.000000	20.000000	0.000000
2708.632621	-0.097042	0.571440	0.065439	80.842491	-29.581297	32.046223	0.185701	0.000000	3.282730	0.000000	0.000000	0.000000	-0.226716	-0.579533	-0.064626	0.000000	0.000000	3.000000	20.000000	0.000000
2708.635954	-0.097042	0.571440	0.065439	80.842491	-29.581297	32.046223	0.185701	0.000000	3.282730	0.000000	0.000000	0.000000	-0.226716	-0.579533	-0.064626	0.000000	0.000000	3.000000	20.000000	0.000000
2708.639287	-0.097814	0.569472	0.065178	80.635780	-27.967461	33.910290	0.147915	0.000000	3.271959	0.000000	0.000000	0.000000	-0.231795	-0.590164	-0.078262	0.000000	0.000000	3.000000	20.000000	0.000000
2708.642621	-0.097814	0.569472	0.065178	80.635780	-27.967461	33.910290	0.147915	0.000000	3.271959	0.000000	0.000000	0.000000	-0.231795	-0.590164	-0.078262	0.000000	0.000000	3.000000	20.000000	0.000000
2708.645954	-0.097814	0.569472	0.065178	80.635780	-27.967461	33.910290	0.147915	0.000000	3.271959	0.000000	0.000000	0.000000	-0.231795	-0.590164	-0.078262	0.000000	0.000000	3.000000	20.000000	0.000000
2708.649287	-0.098582	0.567489	0.064893	80.399719	-26.466848	35.648636	0.109282	0.000000	3.258916	0.000000	0.000000	0.000000	-0.230281	-0.595118	-0.085734	0.000000	0.000000	3.000000	20.000000	0.000000
2708.652621	-0.098582	0.567489	0.064893	80.399719	-26.466848	35.648636	0.109282	0.000000	3.258916	0.000000	0.000000	0.000000	-0.230281	-0.595118	-0.085734	0.000000	0.000000	3.000000	20.000000	0.000000
2708.655954	-0.098582	0.567489	0.064893	80.399719	-26.466848	35.648636	0.109282	0.000000	3.258916	0.000000	0.000000	0.000000	-0.230281	-0.595118	-0.085734	0.000000	0.000000	3.000000	20.000000	0.000000
2708.659287	-0.099311	0.565510	0.064542	80.153259	-25.104124	37.245842	0.070902	0.000000	3.244627	0.000000	0.000000	0.000000	-0.218742	-0.593690	-0.105214	0.000000	0.000000	3.000000	20.000000	0.000000
2708.662621	-0.099311	0.565510	0.064542	80.153259	-25.104124	37.245842	0.070902	0.000000	3.244627	0.000000	0.000000	0.000000	-0.218742	-0.593690	-0.105214	0.000000	0.000000	3.000000	20.000000	0.000000
2708.665954	-0.099311	0.565510	0.064542	80.153259	-25.104124	37.245842	0.070902	0.000000	3.244627	0.000000	0.000000	0.000000	-0.218742	-0.593690	-0.105214	0.000000	0.000000	3.000000	20.000000	0.000000
2708.669287	-0.100011	0.563591	0.064176	79.899506	-23.858887	38.715805	0.034445	0.000000	3.227091	0.000000	0.000000	0.000000	-0.209980	-0.575456	-0.109785	0.000000	0.000000	3.000000	20.000000	0.000000
2708.672621	-0.100011	0.563591	0.064176	79.899506	-23.858887	38.715805	0.034445	0.000000	3.227091	0.000000	0.000000	0.000000	-0.209980	-0.575456	-0.109785	0.000000	0.000000	3.000000	20.000000	0.000000
2708.675954	-0.100011	0.563591	0.064176	79.899506	-23.858887	38.715805	0.034445	0.000000	3.227091	0.000000	0.000000	0.000000	-0.209980	-0.575456	-0.109785	0.000000	0.000000	3.000000	20.000000	0.000000
2708.679287	-0.100760	0.561723	0.063803	79.651985	-22.775837	40.019722	-0.000552	0.000000	3.208793	0.000000	0.000000	0.000000	-0.224791	-0.560427	-0.111774	0.000000	0.000000	3.000000	20.000000	0.000000
2708.682621	-0.100760	0.561723	0.063803	79.651985	-22.775837	40.019722	-0.000552	0.000000	3.208793	0.000000	0.000000	0.000000	-0.224791	-0.560427	-0.111774	0.000000	0.000000	3.000000	20.000000	0.000000
2708.685954	-0.100760	0.561723	0.063803	79.651985	-22.775837	40.019722	-0.000552	0.000000	3.208793	0.000000	0.000000	0.000000	-0.224791	-0.560427	-0.111774	0.000000	0.000000	3.000000	20.000000	0.000000
2708.689287	-0.101532	0.559963	0.063418	79.409569	-21.766136	41.259266	-0.038017	0.000000	3.190164	0.000000	0.000000	0.000000	-0.231550	-0.528083	-0.115522	0.000000	0.000000	3.000000	20.000000	0.000000
2708.692621	-0.101532	0.559963	0.063418	79.409569	-21.766136	41.259266	-0.038017	0.000000	3.190164	0.000000	0.000000	0.000000	-0.231550	-0.528083	-0.115522	0.000000	0.000000	3.000000	20.000000	0.000000
2708.695954	-0.101532	0.559963	0.063418	79.409569	-21.766136	41.259266	-0.038017	0.000000	3.190164	0.000000	0.000000	0.000000	-0.231550	-0.528083	-0.115522	0.000000	0.000000	3.000000	20.000000	0.000000
2708.699287	-0.102347	0.558321	0.062995	79.172836	-20.801764	42.470016	-0.076609	0.000000	3.170910	0.000000	0.000000	0.000000	-0.244445	-0.492582	-0.127081	0.000000	0.000000	3.000000	20.000000	0.000000
2708.702621	-0.102347	0.558321	0.062995	79.172836	-20.801764	42.470016	-0.076609	0.000000	3.170910	0.000000	0.000000	0.000000	-0.244445	-0.492582	-0.127081	0.000000	0.000000	3.000000	20.000000	0.000000
2708.705954	-0.102347	0.558321	0.062995	79.172836	-20.801764	42.470016	-0.076609	0.000000	3.170910	0.000000	0.000000	0.000000	-0.244445	-0.492582	-0.127081	0.000000	0.000000	3.000000	20.000000	0.000000
2708.709287	-0.103159	0.556920	0.062561	78.924911	-19.817102	43.722980	-0.117350	0.000000	3.149730	0.000000	0.000000	0.000000	-0.243566	-0.420212	-0.130183	0.000000	0.000000	3.000000	20.000000	0.000000
2708.712621	-0.103159	0.556920	0.062561	78.924911	-19.817102	43.722980	-0.117350	0.000000	3.149730	0.000000	0.000000	0.000000	-0.243566	-0.420212	-0.130183	0.000000	0.000000	3.000000	20.000000	0.000000
2708.715954	-0.103159	0.556920	0.062561	78.924911	-19.817102	43.722980	-0.117350	0.000000	3.149730	0.000000	0.000000	0.000000	-0.243566	-0.420212	-0.130183	0.000000	0.000000	3.000000	20.000000	0.000000
2708.719287	-0.103966	0.555818	0.062108	78.637688	-18.885870	44.921425	-0.157944	0.000000	3.128033	0.000000	0.000000	0.000000	-0.242157	-0.330615	-0.135873	0.000000	0.000000	3.000000	20.000000	0.000000
2708.722621	-0.103966	0.555818	0.062108	78.637688	-18.885870	44.921425	-0.157944	0.000000	3.128033	0.000000	0.000000	0.000000	-0.242157	-0.330615	-0.135873	0.000000	0.000000	3.000000	20.000000	0.000000
2708.725954	-0.103966	0.555818	0.062108	78.637688	-18.885870	44.921425	-0.157944	0.000000	3.128033	0.000000	0.000000	0.000000	-0.242157	-0.330615	-0.135873	0.000000	0.000000	3.000000	20.000000	0.000000
2708.729287	-0.104723	0.555032	0.061665	78.280365	-18.085169	45.955807	-0.198304	0.000000	3.105388	0.000000	0.000000	0.000000	-0.227074	-0.235809	-0.132960	0.000000	0.000000	3.000000	20.000000	0.000000
2708.732621	-0.104723	0.555032	0.061665	78.280365	-18.085169	45.955807	-0.198304	0.000000	3.105388	0.000000	0.000000	0.000000	-0.227074	-0.235809	-0.132960	0.000000	0.000000	3.000000	20.000000	0.000000
2708.735954	-0.104723	0.555032	0.061665	78.280365	-18.085169	45.955807	-0.198304	0.000000	3.105388	0.000000	0.000000	0.000000	-0.227074	-0.235809	-0.132960	0.000000	0.000000	3.000000	20.000000	0.000000
2708.739287	-0.104723	0.555032	0.061665	77.834511	-17.529709	46.675507	-0.236149	0.000000	3.083228	0.000000	0.000000	0.000000	-0.227074	-0.235809	-0.132960	0.000000	0.000000	3.000000	20.000000	0.000000
2708.742621	-0.105440	0.554616	0.061283	77.834511	-17.529709	46.675507	-0.236149	0.000000	3.083228	0.000000	0.000000	0.000000	-0.215204	-0.124903	-0.114374	0.000000	0.000000	3.000000	20.000000	0.000000
2708.745954	-0.105440	0.554616	0.061283	77.834511	-17.529709	46.675507	-0.236149	0.000000	3.083228	0.000000	0.000000	0.000000	-0.215204	-0.124903	-0.114374	0.000000	0.000000	3.000000	20.000000	0.000000
2708.749287	-0.106092	0.554626	0.060960	77.323174	-17.247105	47.041595	-0.236149	0.000000	3.083228	0.000000	0.000000	0.000000	-0.195473	0.003111	-0.097072	0.000000	0.000000	3.000000	20.000000	0.000000
2708.752621	-0.106092	0.554626	0.060960	77.323174	-17.247105	47.041595	-0.236149	0.000000	3.083228	0.000000	0.000000	0.000000	-0.195473	0.003111	-0.097072	0.000000	0.000000	3.000000	20.000000	0.000000
2708.755954	-0.106092	0.554626	0.060960	77.323174	-17.247105	47.041595	-0.236149	0.000000	3.083228	0.000000	0.000000	0.000000	-0.195473	0.003111	-0.097072	0.000000	0.000000	3.000000	20.000000	0.000000
2708.759287	-0.106092	0.554626	0.060960	76.784737	-17.017624	47.327751	-0.304595	0.000000	3.047987	0.000000	0.000000	0.000000	-0.195473	0.003111	-0.097072	0.000000	0.000000	3.000000	20.000000	0.000000
2708.762621	-0.106675	0.555038	0.060804	76.784737	-17.017624	47.327751	-0.304595	0.000000	3.047987	0.000000	0.000000	0.000000	-0.174963	0.123560	-0.046628	0.000000	0.000000	3.000000	20.000000	0.000000
2708.765954	-0.106675	0.555038	0.060804	76.784737	-17.017624	47.327751	-0.304595	0.000000	3.047987	0.000000	0.000000	0.000000	-0.174963	0.123560	-0.046628	0.000000	0.000000	3.000000	20.000000	0.000000
2708.769287	-0.107174	0.555837	0.060739	76.233658	-16.796179	47.597969	-0.304595	0.000000	3.047987	0.000000	0.000000	0.000000	-0.149741	0.239666	-0.019730	0.000000	0.000000	3.000000	20.000000	0.000000
2708.772621	-0.107174	0.555837	0.060739	76.233658	-16.796179	47.597969	-0.304595	0.000000	3.047987	0.000000	0.000000	0.000000	-0.149741	0.239666	-0.019730	0.000000	0.000000	3.000000	20.000000	0.000000
2708.775954	-0.107174	0.555837	0.060739	76.233658	-16.796179	47.597969	-0.304595	0.000000	3.047987	0.000000	0.000000	0.000000	-0.149741	0.239666	-0.019730	0.000000	0.000000	3.000000	20.000000	0.000000
2708.779287	-0.107648	0.557002	0.060795	75.683884	-16.597288	47.841389	-0.358713	0.000000	3.036927	0.000000	0.000000	0.000000	-0.141987	0.349568	0.016898	0.000000	0.000000	3.000000	20.000000	0.000000
2708.782621	-0.107648	0.557002	0.060795	75.683884	-16.597288	47.841389	-0.358713	0.000000	3.036927	0.000000	0.000000	0.000000	-0.141987	0.349568	0.016898	0.000000	0.000000	3.000000	20.000000	0.000000
2708.785954	-0.107648	0.557002	0.060795	75.683884	-16.597288	47.841389	-0.358713	0.000000	3.036927	0.000000	0.000000	0.000000	-0.141987	0.349568	0.016898	0.000000	0.000000	3.000000	20.000000	0.000000
2708.789287	-0.108160	0.558528	0.060917	75.150703	-16.433123	48.054264	-0.382377	0.000000	3.039743	0.000000	0.000000	0.000000	-0.153861	0.457567	0.036525	0.000000	0.000000	3.000000	20.000000	0.000000
2708.792621	-0.108160	0.558528	0.060917	75.150703	-16.433123	48.054264	-0.382377	0.000000	3.039743	0.000000	0.000000	0.000000	-0.153861	0.457567	0.036525	0.000000	0.000000	3.000000	20.000000	0.000000
2708.795954	-0.108160	0.558528	0.060917	75.150703	-16.433123	48.054264	-0.382377	0.000000	3.039743	0.000000	0.000000	0.000000	-0.153861	0.457567	0.036525	0.000000	0.000000	3.000000	20.000000	0.000000
2708.799287	-0.108724	0.560312	0.061034	74.855377	-16.396801	48.147175	-0.408021	0.000000	3.045831	0.000000	0.000000	0.000000	-0.169142	0.535382	0.035316	0.000000	0.000000	3.000000	20.000000	0.000000
2708.802621	-0.108724	0.560312	0.061034	74.855377	-16.396801	48.147175	-0.408021	0.000000	3.045831	0.000000	0.000000	0.000000	-0.169142	0.535382	0.035316	0.000000	0.000000	3.000000	20.000000	0.000000
2708.805954	-0.108724	0.560312	0.061034	74.855377	-16.396801	48.147175	-0.408021	0.000000	3.045831	0.000000	0.000000	0.000000	-0.169142	0.535382	0.035316	0.000000	0.000000	3.000000	20.000000	0.000000
2708.809287	-0.109286	0.562186	0.060897	75.157883	-16.618799	47.997883	-0.436211	0.000000	3.051717	0.000000	0.000000	0.000000	-0.168553	0.562221	-0.041256	0.000000	0.000000	3.000000	20.000000	0.000000
2708.812621	-0.109286	0.562186	0.060897	75.157883	-16.618799	47.997883	-0.436211	0.000000	3.051717	0.000000	0.000000	0.000000	-0.168553	0.562221	-0.041256	0.000000	0.000000	3.000000	20.000000	0.000000
2708.815954	-0.109286	0.562186	0.060897	75.157883	-16.618799	47.997883	-0.436211	0.000000	3.051717	0.000000	0.000000	0.000000	-0.168553	0.562221	-0.041256	0.000000	0.000000	3.000000	20.000000	0.000000
2708.819287	-0.109878	0.564285	0.060657	75.762703	-17.006811	47.689281	-0.464303	0.000000	3.044841	0.000000	0.000000	0.000000	-0.177462	0.629547	-0.071862	0.000000	0.000000	3.000000	20.000000	0.000000
2708.822621	-0.109878	0.564285	0.060657	75.762703	-17.006811	47.689281	-0.464303	0.000000	3.044841	0.000000	0.000000	0.000000	-0.177462	0.629547	-0.071862	0.000000	0.000000	3.000000	20.000000	0.000000
2708.825954	-0.109878	0.564285	0.060657	75.762703	-17.006811	47.689281	-0.464303	0.000000	3.044841	0.000000	0.000000	0.000000	-0.177462	0.629547	-0.071862	0.000000	0.000000	3.000000	20.000000	0.000000
2708.829287	-0.110441	0.566518	0.060407	76.350525	-17.442453	47.322132	-0.493880	0.000000	3.032864	0.000000	0.000000	0.000000	-0.168993	0.670017	-0.075049	0.000000	0.000000	3.000000	20.000000	0.000000
2708.832621	-0.110441	0.566518	0.060407	76.350525	-17.442453	47.322132	-0.493880	0.000000	3.032864	0.000000	0.000000	0.000000	-0.168993	0.670017	-0.075049	0.000000	0.000000	3.000000	20.000000	0.000000
2708.835954	-0.110441	0.566518	0.060407	76.350525	-17.442453	47.322132	-0.493880	0.000000	3.032864	0.000000	0.000000	0.000000	-0.168993	0.670017	-0.075049	0.000000	0.000000	3.000000	20.000000	0.000000
2708.839287	-0.111020	0.568897	0.060112	76.879814	-17.891354	46.937927	-0.522045	0.000000	3.020356	0.000000	0.000000	0.000000	-0.173715	0.713599	-0.088549	0.000000	0.000000	3.000000	20.000000	0.000000
2708.842621	-0.111020	0.568897	0.060112	76.879814	-17.891354	46.937927	-0.522045	0.000000	3.020356	0.000000	0.000000	0.000000	-0.173715	0.713599	-0.088549	0.000000	0.000000	3.000000	20.000000	0.000000
2708.845954	-0.111020	0.568897	0.060112	76.879814	-17.891354	46.937927	-0.522045	0.000000	3.020356	0.000000	0.000000	0.000000	-0.173715	0.713599	-0.088549	0.000000	0.000000	3.000000	20.000000	0.000000
2708.849287	-0.111668	0.571410	0.059782	77.330704	-18.394066	46.494946	-0.550998	0.000000	3.005598	0.000000	0.000000	0.000000	-0.194423	0.754072	-0.099134	0.000000	0.000000	3.000000	20.000000	0.000000
2708.852621	-0.111668	0.571410	0.059782	77.330704	-18.394066	46.494946	-0.550998	0.000000	3.005598	0.000000	0.000000	0.000000	-0.194423	0.754072	-0.099134	0.000000	0.000000	3.000000	20.000000	0.000000
2708.855954	-0.111668	0.571410	0.059782	77.330704	-18.394066	46.494946	-0.550998	0.000000	3.005598	0.000000	0.000000	0.000000	-0.194423	0.754072	-0.099134	0.000000	0.000000	3.000000	20.000000	0.000000
2708.859287	-0.112360	0.574059	0.059419	77.706932	-18.946161	45.992485	-0.583402	0.000000	2.989075	0.000000	0.000000	0.000000	-0.207590	0.794545	-0.108764	0.000000	0.000000	3.000000	20.000000	0.000000
2708.862621	-0.112360	0.574059	0.059419	77.706932	-18.946161	45.992485	-0.583402	0.000000	2.989075	0.000000	0.000000	0.000000	-0.207590	0.794545	-0.108764	0.000000	0.000000	3.000000	20.000000	0.000000
2708.865954	-0.112360	0.574059	0.059419	77.706932	-18.946161	45.992485	-0.583402	0.000000	2.989075	0.000000	0.000000	0.000000	-0.207590	0.794545	-0.108764	0.000000	0.000000	3.000000	20.000000	0.000000
[truncated: 6,662 more rows]
