# Supplementary material for: Haptic Guidance Needs to Be Intuitive Not Just Informative to Improve Human Motor Accuracy
Source: PLoS One. 2016 Mar 16;11(3):e0150912. doi: 10.1371/journal.pone.0150912 (PMC4794196; doi:10.1371/journal.pone.0150912)
Supplement: S2 Data — (ZIP) [file pone.0150912.s002.zip › Subject1/exp2_0021.txt]

Time	PosX	PosY	PosZ	RotX	RotY	RotZ	ForceX	ForceY	ForceZ	MomentX	MomentY	MomentZ	VelocityX	VelocityY	VelocityZ	CalibratedWeight	ButtonDown	Condition	Trial	Visual
2734.727155	-0.001025	0.559282	0.251977	82.055374	16.557480	63.832504	-1.861054	0.000000	4.640741	0.000000	0.000000	0.000000	0.010110	0.016768	-0.007105	0.000000	1.000000	3.000000	21.000000	0.000000
2734.730488	-0.001025	0.559282	0.251977	82.055374	16.557480	63.832504	-1.861054	0.000000	4.640741	0.000000	0.000000	0.000000	0.010110	0.016768	-0.007105	0.000000	1.000000	3.000000	21.000000	0.000000
2734.733821	-0.001025	0.559282	0.251977	82.055374	16.557480	63.832504	-1.861054	0.000000	4.640741	0.000000	0.000000	0.000000	0.010110	0.016768	-0.007105	0.000000	1.000000	3.000000	21.000000	0.000000
2734.737155	-0.001734	0.559599	0.252666	81.991531	15.719993	62.999958	-1.860670	0.000000	4.640895	0.000000	0.000000	0.000000	-0.212591	0.095137	0.206780	0.000000	1.000000	3.000000	21.000000	0.000000
2734.740488	-0.001734	0.559599	0.252666	81.991531	15.719993	62.999958	-1.860670	0.000000	4.640895	0.000000	0.000000	0.000000	-0.212591	0.095137	0.206780	0.000000	1.000000	3.000000	21.000000	0.000000
2734.743821	-0.001734	0.559599	0.252666	81.991531	15.719993	62.999958	-1.860670	0.000000	4.640895	0.000000	0.000000	0.000000	-0.212591	0.095137	0.206780	0.000000	1.000000	3.000000	21.000000	0.000000
2734.747155	-0.001734	0.559599	0.252666	81.963486	14.944310	62.301830	-1.867504	0.000000	4.638149	0.000000	0.000000	0.000000	-0.212591	0.095137	0.206780	0.000000	1.000000	3.000000	21.000000	0.000000
2734.750488	-0.002444	0.559662	0.253375	81.963486	14.944310	62.301830	-1.867504	0.000000	4.638149	0.000000	0.000000	0.000000	-0.213024	0.018867	0.212511	0.000000	1.000000	3.000000	21.000000	0.000000
2734.753821	-0.002444	0.559662	0.253375	81.963486	14.944310	62.301830	-1.867504	0.000000	4.638149	0.000000	0.000000	0.000000	-0.213024	0.018867	0.212511	0.000000	1.000000	3.000000	21.000000	0.000000
2734.757155	-0.002444	0.559662	0.253375	81.873970	14.568344	61.988770	-1.874191	0.000000	4.635451	0.000000	0.000000	0.000000	-0.213024	0.018867	0.212511	0.000000	1.000000	3.000000	21.000000	0.000000
2734.760488	-0.002785	0.559886	0.254372	81.873970	14.568344	61.988770	-1.874191	0.000000	4.635451	0.000000	0.000000	0.000000	-0.102364	0.066983	0.299071	0.000000	1.000000	3.000000	21.000000	0.000000
2734.763821	-0.002785	0.559886	0.254372	81.873970	14.568344	61.988770	-1.874191	0.000000	4.635451	0.000000	0.000000	0.000000	-0.102364	0.066983	0.299071	0.000000	1.000000	3.000000	21.000000	0.000000
2734.767155	-0.002785	0.559886	0.254372	81.732056	14.638552	62.187031	-1.873222	0.000000	4.635843	0.000000	0.000000	0.000000	-0.102364	0.066983	0.299071	0.000000	1.000000	3.000000	21.000000	0.000000
2734.770488	-0.003602	0.560122	0.255595	81.732056	14.638552	62.187031	-1.873222	0.000000	4.635843	0.000000	0.000000	0.000000	-0.245061	0.071025	0.367053	0.000000	1.000000	3.000000	21.000000	0.000000
2734.773821	-0.003602	0.560122	0.255595	81.732056	14.638552	62.187031	-1.873222	0.000000	4.635843	0.000000	0.000000	0.000000	-0.245061	0.071025	0.367053	0.000000	1.000000	3.000000	21.000000	0.000000
2734.777155	-0.004592	0.560355	0.257062	81.722275	15.218118	63.003365	-1.878247	0.000000	4.633810	0.000000	0.000000	0.000000	-0.297212	0.069745	0.439967	0.000000	1.000000	3.000000	21.000000	0.000000
2734.780488	-0.004592	0.560355	0.257062	81.722275	15.218118	63.003365	-1.878247	0.000000	4.633810	0.000000	0.000000	0.000000	-0.297212	0.069745	0.439967	0.000000	1.000000	3.000000	21.000000	0.000000
2734.783821	-0.004592	0.560355	0.257062	81.722275	15.218118	63.003365	-1.878247	0.000000	4.633810	0.000000	0.000000	0.000000	-0.297212	0.069745	0.439967	0.000000	1.000000	3.000000	21.000000	0.000000
2734.787155	-0.004592	0.560355	0.257062	82.157524	17.272306	65.349419	-1.884377	0.000000	4.631320	0.000000	0.000000	0.000000	-0.297212	0.069745	0.439967	0.000000	1.000000	3.000000	21.000000	0.000000
2734.790488	-0.005689	0.560521	0.258484	82.157524	17.272306	65.349419	-1.884377	0.000000	4.631320	0.000000	0.000000	0.000000	-0.328903	0.049996	0.426723	0.000000	1.000000	3.000000	21.000000	0.000000
2734.793821	-0.005689	0.560521	0.258484	82.157524	17.272306	65.349419	-1.884377	0.000000	4.631320	0.000000	0.000000	0.000000	-0.328903	0.049996	0.426723	0.000000	1.000000	3.000000	21.000000	0.000000
2734.797155	-0.005689	0.560521	0.258484	82.864380	21.686974	70.062614	-1.892325	0.000000	4.628078	0.000000	0.000000	0.000000	-0.328903	0.049996	0.426723	0.000000	1.000000	3.000000	21.000000	0.000000
2734.800488	-0.007062	0.560726	0.259892	82.864380	21.686974	70.062614	-1.892325	0.000000	4.628078	0.000000	0.000000	0.000000	-0.411869	0.061505	0.422334	0.000000	1.000000	3.000000	21.000000	0.000000
2734.803821	-0.007062	0.560726	0.259892	82.864380	21.686974	70.062614	-1.892325	0.000000	4.628078	0.000000	0.000000	0.000000	-0.411869	0.061505	0.422334	0.000000	1.000000	3.000000	21.000000	0.000000
2734.807155	-0.007062	0.560726	0.259892	83.500099	27.989023	76.700996	-1.904470	0.000000	4.623094	0.000000	0.000000	0.000000	-0.411869	0.061505	0.422334	0.000000	1.000000	3.000000	21.000000	0.000000
2734.810488	-0.008543	0.560922	0.261369	83.500099	27.989023	76.700996	-1.904470	0.000000	4.623094	0.000000	0.000000	0.000000	-0.444436	0.058641	0.443145	0.000000	1.000000	3.000000	21.000000	0.000000
2734.813821	-0.008543	0.560922	0.261369	83.500099	27.989023	76.700996	-1.904470	0.000000	4.623094	0.000000	0.000000	0.000000	-0.444436	0.058641	0.443145	0.000000	1.000000	3.000000	21.000000	0.000000
2734.817155	-0.008543	0.560922	0.261369	83.947838	35.978786	85.088036	-1.917647	0.000000	4.617643	0.000000	0.000000	0.000000	-0.444436	0.058641	0.443145	0.000000	1.000000	3.000000	21.000000	0.000000
2734.820488	-0.010305	0.561051	0.262935	83.947838	35.978786	85.088036	-1.917647	0.000000	4.617643	0.000000	0.000000	0.000000	-0.528698	0.038698	0.469848	0.000000	1.000000	3.000000	21.000000	0.000000
2734.823821	-0.010305	0.561051	0.262935	83.947838	35.978786	85.088036	-1.917647	0.000000	4.617643	0.000000	0.000000	0.000000	-0.528698	0.038698	0.469848	0.000000	1.000000	3.000000	21.000000	0.000000
2734.827155	-0.010305	0.561051	0.262935	84.169312	45.164406	94.718201	-1.934264	0.000000	4.610707	0.000000	0.000000	0.000000	-0.528698	0.038698	0.469848	0.000000	1.000000	3.000000	21.000000	0.000000
2734.830488	-0.012282	0.561126	0.264541	84.169312	45.164406	94.718201	-1.934264	0.000000	4.610707	0.000000	0.000000	0.000000	-0.592895	0.022488	0.481720	0.000000	1.000000	3.000000	21.000000	0.000000
2734.833821	-0.012282	0.561126	0.264541	84.169312	45.164406	94.718201	-1.934264	0.000000	4.610707	0.000000	0.000000	0.000000	-0.592895	0.022488	0.481720	0.000000	1.000000	3.000000	21.000000	0.000000
2734.837155	-0.012282	0.561126	0.264541	84.143150	54.870621	104.904320	-1.953521	0.000000	4.602582	0.000000	0.000000	0.000000	-0.592895	0.022488	0.481720	0.000000	1.000000	3.000000	21.000000	0.000000
2734.840488	-0.014301	0.561160	0.266140	84.143150	54.870621	104.904320	-1.953521	0.000000	4.602582	0.000000	0.000000	0.000000	-0.605822	0.010138	0.479731	0.000000	1.000000	3.000000	21.000000	0.000000
2734.843821	-0.014301	0.561160	0.266140	84.143150	54.870621	104.904320	-1.953521	0.000000	4.602582	0.000000	0.000000	0.000000	-0.605822	0.010138	0.479731	0.000000	1.000000	3.000000	21.000000	0.000000
2734.847155	-0.014301	0.561160	0.266140	83.794647	64.258751	114.839645	-1.973113	0.000000	4.594217	0.000000	0.000000	0.000000	-0.605822	0.010138	0.479731	0.000000	1.000000	3.000000	21.000000	0.000000
2734.850488	-0.016329	0.561148	0.267703	83.794647	64.258751	114.839645	-1.973113	0.000000	4.594217	0.000000	0.000000	0.000000	-0.608288	-0.003553	0.468988	0.000000	1.000000	3.000000	21.000000	0.000000
2734.853821	-0.016329	0.561148	0.267703	83.794647	64.258751	114.839645	-1.973113	0.000000	4.594217	0.000000	0.000000	0.000000	-0.608288	-0.003553	0.468988	0.000000	1.000000	3.000000	21.000000	0.000000
2734.857155	-0.016329	0.561148	0.267703	83.155701	72.309982	123.495850	-1.992710	0.000000	4.585751	0.000000	0.000000	0.000000	-0.608288	-0.003553	0.468988	0.000000	1.000000	3.000000	21.000000	0.000000
2734.860488	-0.018330	0.561112	0.269244	83.155701	72.309982	123.495850	-1.992710	0.000000	4.585751	0.000000	0.000000	0.000000	-0.600422	-0.010707	0.462181	0.000000	1.000000	3.000000	21.000000	0.000000
2734.863821	-0.018330	0.561112	0.269244	83.155701	72.309982	123.495850	-1.992710	0.000000	4.585751	0.000000	0.000000	0.000000	-0.600422	-0.010707	0.462181	0.000000	1.000000	3.000000	21.000000	0.000000
2734.867155	-0.018330	0.561112	0.269244	82.332664	78.498428	130.293045	-2.011740	0.000000	4.577434	0.000000	0.000000	0.000000	-0.600422	-0.010707	0.462181	0.000000	1.000000	3.000000	21.000000	0.000000
2734.870488	-0.020234	0.561044	0.270705	82.332664	78.498428	130.293045	-2.011740	0.000000	4.577434	0.000000	0.000000	0.000000	-0.571220	-0.020394	0.438428	0.000000	1.000000	3.000000	21.000000	0.000000
2734.873821	-0.020234	0.561044	0.270705	82.332664	78.498428	130.293045	-2.011740	0.000000	4.577434	0.000000	0.000000	0.000000	-0.571220	-0.020394	0.438428	0.000000	1.000000	3.000000	21.000000	0.000000
2734.877155	-0.020234	0.561044	0.270705	81.516586	83.048813	135.378448	-2.029576	0.000000	4.569554	0.000000	0.000000	0.000000	-0.571220	-0.020394	0.438428	0.000000	1.000000	3.000000	21.000000	0.000000
2734.880488	-0.021939	0.560956	0.272180	81.516586	83.048813	135.378448	-2.029576	0.000000	4.569554	0.000000	0.000000	0.000000	-0.511292	-0.026358	0.442441	0.000000	0.000000	3.000000	21.000000	0.000000
2734.883821	-0.021939	0.560956	0.272180	81.516586	83.048813	135.378448	-2.029576	0.000000	4.569554	0.000000	0.000000	0.000000	-0.511292	-0.026358	0.442441	0.000000	0.000000	3.000000	21.000000	0.000000
2734.887155	-0.021939	0.560956	0.272180	80.967125	86.533524	139.204269	-2.044258	0.000000	4.563004	0.000000	0.000000	0.000000	-0.511292	-0.026358	0.442441	0.000000	0.000000	3.000000	21.000000	0.000000
2734.890488	-0.023476	0.560804	0.273645	80.967125	86.533524	139.204269	-2.044258	0.000000	4.563004	0.000000	0.000000	0.000000	-0.461188	-0.045539	0.439445	0.000000	0.000000	3.000000	21.000000	0.000000
2734.893821	-0.023476	0.560804	0.273645	80.967125	86.533524	139.204269	-2.044258	0.000000	4.563004	0.000000	0.000000	0.000000	-0.461188	-0.045539	0.439445	0.000000	0.000000	3.000000	21.000000	0.000000
2734.897155	-0.023476	0.560804	0.273645	80.831490	89.618851	142.374496	-2.056471	0.000000	4.557513	0.000000	0.000000	0.000000	-0.461188	-0.045539	0.439445	0.000000	0.000000	3.000000	21.000000	0.000000
2734.900488	-0.024812	0.560677	0.275149	80.831490	89.618851	142.374496	-2.056471	0.000000	4.557513	0.000000	0.000000	0.000000	-0.400796	-0.038356	0.451191	0.000000	0.000000	3.000000	21.000000	0.000000
2734.903821	-0.024812	0.560677	0.275149	80.831490	89.618851	142.374496	-2.056471	0.000000	4.557513	0.000000	0.000000	0.000000	-0.400796	-0.038356	0.451191	0.000000	0.000000	3.000000	21.000000	0.000000
2734.907155	-0.024812	0.560677	0.275149	80.852814	92.522758	145.252853	-2.065506	0.000000	4.553426	0.000000	0.000000	0.000000	-0.400796	-0.038356	0.451191	0.000000	0.000000	3.000000	21.000000	0.000000
2734.910488	-0.025910	0.560613	0.276688	80.852814	92.522758	145.252853	-2.065506	0.000000	4.553426	0.000000	0.000000	0.000000	-0.329556	-0.019135	0.461800	0.000000	0.000000	3.000000	21.000000	0.000000
2734.913821	-0.025910	0.560613	0.276688	80.852814	92.522758	145.252853	-2.065506	0.000000	4.553426	0.000000	0.000000	0.000000	-0.329556	-0.019135	0.461800	0.000000	0.000000	3.000000	21.000000	0.000000
2734.917155	-0.025910	0.560613	0.276688	80.898346	95.150368	147.817322	-2.070964	0.000000	4.550946	0.000000	0.000000	0.000000	-0.329556	-0.019135	0.461800	0.000000	0.000000	3.000000	21.000000	0.000000
2734.920488	-0.026735	0.560676	0.278271	80.898346	95.150368	147.817322	-2.070964	0.000000	4.550946	0.000000	0.000000	0.000000	-0.247479	0.018858	0.474742	0.000000	0.000000	3.000000	21.000000	0.000000
2734.923821	-0.026735	0.560676	0.278271	80.898346	95.150368	147.817322	-2.070964	0.000000	4.550946	0.000000	0.000000	0.000000	-0.247479	0.018858	0.474742	0.000000	0.000000	3.000000	21.000000	0.000000
2734.927155	-0.026735	0.560676	0.278271	80.992805	97.663971	150.225662	-2.072384	0.000000	4.550300	0.000000	0.000000	0.000000	-0.247479	0.018858	0.474742	0.000000	0.000000	3.000000	21.000000	0.000000
2734.930488	-0.027424	0.560884	0.279874	80.992805	97.663971	150.225662	-2.072384	0.000000	4.550300	0.000000	0.000000	0.000000	-0.206679	0.062487	0.481018	0.000000	0.000000	3.000000	21.000000	0.000000
2734.933821	-0.027424	0.560884	0.279874	80.992805	97.663971	150.225662	-2.072384	0.000000	4.550300	0.000000	0.000000	0.000000	-0.206679	0.062487	0.481018	0.000000	0.000000	3.000000	21.000000	0.000000
2734.937155	-0.027424	0.560884	0.279874	81.202698	100.209671	152.591965	-2.071827	0.000000	4.550553	0.000000	0.000000	0.000000	-0.206679	0.062487	0.481018	0.000000	0.000000	3.000000	21.000000	0.000000
2734.940488	-0.028149	0.561231	0.281434	81.202698	100.209671	152.591965	-2.071827	0.000000	4.550553	0.000000	0.000000	0.000000	-0.217556	0.103959	0.468081	0.000000	0.000000	3.000000	21.000000	0.000000
2734.943821	-0.028149	0.561231	0.281434	81.202698	100.209671	152.591965	-2.071827	0.000000	4.550553	0.000000	0.000000	0.000000	-0.217556	0.103959	0.468081	0.000000	0.000000	3.000000	21.000000	0.000000
2734.947155	-0.028149	0.561231	0.281434	81.548386	103.130096	155.228638	-2.072026	0.000000	4.550463	0.000000	0.000000	0.000000	-0.217556	0.103959	0.468081	0.000000	0.000000	3.000000	21.000000	0.000000
2734.950488	-0.028769	0.561506	0.282928	81.548386	103.130096	155.228638	-2.072026	0.000000	4.550463	0.000000	0.000000	0.000000	-0.185973	0.082596	0.448242	0.000000	0.000000	3.000000	21.000000	0.000000
2734.953821	-0.028769	0.561506	0.282928	81.548386	103.130096	155.228638	-2.072026	0.000000	4.550463	0.000000	0.000000	0.000000	-0.185973	0.082596	0.448242	0.000000	0.000000	3.000000	21.000000	0.000000
2734.957155	-0.028769	0.561506	0.282928	81.970573	106.439674	158.117111	-2.071220	0.000000	4.550829	0.000000	0.000000	0.000000	-0.185973	0.082596	0.448242	0.000000	0.000000	3.000000	21.000000	0.000000
2734.960488	-0.029138	0.561757	0.284256	81.970573	106.439674	158.117111	-2.071220	0.000000	4.550829	0.000000	0.000000	0.000000	-0.110651	0.075240	0.398126	0.000000	0.000000	3.000000	21.000000	0.000000
2734.963821	-0.029138	0.561757	0.284256	81.970573	106.439674	158.117111	-2.071220	0.000000	4.550829	0.000000	0.000000	0.000000	-0.110651	0.075240	0.398126	0.000000	0.000000	3.000000	21.000000	0.000000
2734.967155	-0.029138	0.561757	0.284256	82.433250	110.103317	161.280197	-2.068100	0.000000	4.552248	0.000000	0.000000	0.000000	-0.110651	0.075240	0.398126	0.000000	0.000000	3.000000	21.000000	0.000000
2734.970488	-0.029292	0.562032	0.285467	82.433250	110.103317	161.280197	-2.068100	0.000000	4.552248	0.000000	0.000000	0.000000	-0.046063	0.082484	0.363480	0.000000	0.000000	3.000000	21.000000	0.000000
2734.973821	-0.029292	0.562032	0.285467	82.433250	110.103317	161.280197	-2.068100	0.000000	4.552248	0.000000	0.000000	0.000000	-0.046063	0.082484	0.363480	0.000000	0.000000	3.000000	21.000000	0.000000
2734.977155	-0.029292	0.562032	0.285467	82.939224	114.208839	165.019455	-2.062850	0.000000	4.554630	0.000000	0.000000	0.000000	-0.046063	0.082484	0.363480	0.000000	0.000000	3.000000	21.000000	0.000000
2734.980488	-0.029262	0.562364	0.286501	82.939224	114.208839	165.019455	-2.062850	0.000000	4.554630	0.000000	0.000000	0.000000	0.008980	0.099661	0.310195	0.000000	0.000000	3.000000	21.000000	0.000000
2734.983821	-0.029262	0.562364	0.286501	82.939224	114.208839	165.019455	-2.062850	0.000000	4.554630	0.000000	0.000000	0.000000	0.008980	0.099661	0.310195	0.000000	0.000000	3.000000	21.000000	0.000000
2734.987155	-0.029262	0.562364	0.286501	83.480728	119.075180	169.494965	-2.056271	0.000000	4.557604	0.000000	0.000000	0.000000	0.008980	0.099661	0.310195	0.000000	0.000000	3.000000	21.000000	0.000000
2734.990488	-0.029262	0.562364	0.286501	83.480728	119.075180	169.494965	-2.056271	0.000000	4.557604	0.000000	0.000000	0.000000	0.008980	0.099661	0.310195	0.000000	0.000000	3.000000	21.000000	0.000000
2734.993821	-0.029047	0.562750	0.287331	83.480728	119.075180	169.494965	-2.056271	0.000000	4.557604	0.000000	0.000000	0.000000	0.064540	0.115749	0.248893	0.000000	0.000000	3.000000	21.000000	0.000000
2734.997155	-0.029047	0.562750	0.287331	84.055511	125.109505	175.103287	-2.056271	0.000000	4.557604	0.000000	0.000000	0.000000	0.064540	0.115749	0.248893	0.000000	0.000000	3.000000	21.000000	0.000000
2735.000488	-0.028820	0.563177	0.287866	84.055511	125.109505	175.103287	-2.056271	0.000000	4.557604	0.000000	0.000000	0.000000	0.068116	0.128341	0.160686	0.000000	0.000000	3.000000	21.000000	0.000000
2735.003821	-0.028820	0.563177	0.287866	84.055511	125.109505	175.103287	-2.056271	0.000000	4.557604	0.000000	0.000000	0.000000	0.068116	0.128341	0.160686	0.000000	0.000000	3.000000	21.000000	0.000000
2735.007155	-0.028820	0.563177	0.287866	84.583763	132.245667	-178.176437	-2.042322	0.000000	4.563871	0.000000	0.000000	0.000000	0.068116	0.128341	0.160686	0.000000	0.000000	3.000000	21.000000	0.000000
2735.010488	-0.028820	0.563177	0.287866	84.583763	132.245667	-178.176437	-2.042322	0.000000	4.563871	0.000000	0.000000	0.000000	0.068116	0.128341	0.160686	0.000000	0.000000	3.000000	21.000000	0.000000
2735.013821	-0.028653	0.563588	0.288129	84.583763	132.245667	-178.176437	-2.042322	0.000000	4.563871	0.000000	0.000000	0.000000	0.050100	0.123182	0.078849	0.000000	0.000000	3.000000	21.000000	0.000000
2735.017155	-0.028653	0.563588	0.288129	84.997429	139.977585	-170.818604	-2.042322	0.000000	4.563871	0.000000	0.000000	0.000000	0.050100	0.123182	0.078849	0.000000	0.000000	3.000000	21.000000	0.000000
2735.020488	-0.028546	0.564022	0.288114	84.997429	139.977585	-170.818604	-2.042322	0.000000	4.563871	0.000000	0.000000	0.000000	0.032062	0.130167	-0.004504	0.000000	0.000000	3.000000	21.000000	0.000000
2735.023821	-0.028546	0.564022	0.288114	84.997429	139.977585	-170.818604	-2.042322	0.000000	4.563871	0.000000	0.000000	0.000000	0.032062	0.130167	-0.004504	0.000000	0.000000	3.000000	21.000000	0.000000
2735.027155	-0.028546	0.564022	0.288114	85.261002	147.211258	-163.886856	-2.037241	0.000000	4.566142	0.000000	0.000000	0.000000	0.032062	0.130167	-0.004504	0.000000	0.000000	3.000000	21.000000	0.000000
2735.030488	-0.028465	0.564379	0.287851	85.261002	147.211258	-163.886856	-2.037241	0.000000	4.566142	0.000000	0.000000	0.000000	0.024271	0.107070	-0.078843	0.000000	0.000000	3.000000	21.000000	0.000000
2735.033821	-0.028465	0.564379	0.287851	85.261002	147.211258	-163.886856	-2.037241	0.000000	4.566142	0.000000	0.000000	0.000000	0.024271	0.107070	-0.078843	0.000000	0.000000	3.000000	21.000000	0.000000
2735.037155	-0.028465	0.564379	0.287851	85.405563	152.315750	-158.976746	-2.037722	0.000000	4.565928	0.000000	0.000000	0.000000	0.024271	0.107070	-0.078843	0.000000	0.000000	3.000000	21.000000	0.000000
2735.040488	-0.028448	0.564729	0.287400	85.405563	152.315750	-158.976746	-2.037722	0.000000	4.565928	0.000000	0.000000	0.000000	0.005168	0.105190	-0.135300	0.000000	0.000000	3.000000	21.000000	0.000000
2735.043821	-0.028448	0.564729	0.287400	85.405563	152.315750	-158.976746	-2.037722	0.000000	4.565928	0.000000	0.000000	0.000000	0.005168	0.105190	-0.135300	0.000000	0.000000	3.000000	21.000000	0.000000
2735.047155	-0.028448	0.564729	0.287400	85.514458	154.529556	-156.855225	-2.040159	0.000000	4.564838	0.000000	0.000000	0.000000	0.005168	0.105190	-0.135300	0.000000	0.000000	3.000000	21.000000	0.000000
2735.050488	-0.028391	0.565126	0.286843	85.514458	154.529556	-156.855225	-2.040159	0.000000	4.564838	0.000000	0.000000	0.000000	0.016999	0.119067	-0.167194	0.000000	0.000000	3.000000	21.000000	0.000000
2735.053821	-0.028391	0.565126	0.286843	85.514458	154.529556	-156.855225	-2.040159	0.000000	4.564838	0.000000	0.000000	0.000000	0.016999	0.119067	-0.167194	0.000000	0.000000	3.000000	21.000000	0.000000
2735.057155	-0.028391	0.565126	0.286843	85.758545	154.303345	-157.104004	-2.042710	0.000000	4.563697	0.000000	0.000000	0.000000	0.016999	0.119067	-0.167194	0.000000	0.000000	3.000000	21.000000	0.000000
2735.060488	-0.028391	0.565126	0.286843	85.758545	154.303345	-157.104004	-2.042710	0.000000	4.563697	0.000000	0.000000	0.000000	0.016999	0.119067	-0.167194	0.000000	0.000000	3.000000	21.000000	0.000000
2735.063821	-0.028262	0.565514	0.286231	85.758545	154.303345	-157.104004	-2.042710	0.000000	4.563697	0.000000	0.000000	0.000000	0.038811	0.116377	-0.183530	0.000000	0.000000	3.000000	21.000000	0.000000
2735.067155	-0.028262	0.565514	0.286231	86.258904	152.432846	-158.867630	-2.042710	0.000000	4.563697	0.000000	0.000000	0.000000	0.038811	0.116377	-0.183530	0.000000	0.000000	3.000000	21.000000	0.000000
2735.070488	-0.028097	0.565838	0.285615	86.258904	152.432846	-158.867630	-2.042710	0.000000	4.563697	0.000000	0.000000	0.000000	0.049407	0.097234	-0.184996	0.000000	0.000000	3.000000	21.000000	0.000000
2735.073821	-0.028097	0.565838	0.285615	86.258904	152.432846	-158.867630	-2.042710	0.000000	4.563697	0.000000	0.000000	0.000000	0.049407	0.097234	-0.184996	0.000000	0.000000	3.000000	21.000000	0.000000
2735.077155	-0.028097	0.565838	0.285615	86.942642	150.444534	-160.524231	-2.046113	0.000000	4.562173	0.000000	0.000000	0.000000	0.049407	0.097234	-0.184996	0.000000	0.000000	3.000000	21.000000	0.000000
2735.080488	-0.027933	0.566121	0.285003	86.942642	150.444534	-160.524231	-2.046113	0.000000	4.562173	0.000000	0.000000	0.000000	0.049281	0.084827	-0.183540	0.000000	0.000000	3.000000	21.000000	0.000000
2735.083821	-0.027933	0.566121	0.285003	86.942642	150.444534	-160.524231	-2.046113	0.000000	4.562173	0.000000	0.000000	0.000000	0.049281	0.084827	-0.183540	0.000000	0.000000	3.000000	21.000000	0.000000
2735.087155	-0.027933	0.566121	0.285003	87.692169	149.053986	-161.464325	-2.047581	0.000000	4.561514	0.000000	0.000000	0.000000	0.049281	0.084827	-0.183540	0.000000	0.000000	3.000000	21.000000	0.000000
2735.090488	-0.027697	0.566296	0.284365	87.692169	149.053986	-161.464325	-2.047581	0.000000	4.561514	0.000000	0.000000	0.000000	0.070651	0.052348	-0.191277	0.000000	0.000000	3.000000	21.000000	0.000000
2735.093821	-0.027697	0.566296	0.284365	87.692169	149.053986	-161.464325	-2.047581	0.000000	4.561514	0.000000	0.000000	0.000000	0.070651	0.052348	-0.191277	0.000000	0.000000	3.000000	21.000000	0.000000
2735.097155	-0.027697	0.566296	0.284365	88.449089	149.176437	-161.070190	-2.048257	0.000000	4.561211	0.000000	0.000000	0.000000	0.070651	0.052348	-0.191277	0.000000	0.000000	3.000000	21.000000	0.000000
2735.100488	-0.027355	0.566465	0.283702	88.449089	149.176437	-161.070190	-2.048257	0.000000	4.561211	0.000000	0.000000	0.000000	0.102521	0.050895	-0.198944	0.000000	0.000000	3.000000	21.000000	0.000000
2735.103821	-0.027355	0.566465	0.283702	88.449089	149.176437	-161.070190	-2.048257	0.000000	4.561211	0.000000	0.000000	0.000000	0.102521	0.050895	-0.198944	0.000000	0.000000	3.000000	21.000000	0.000000
2735.107155	-0.027355	0.566465	0.283702	89.177658	153.774872	-156.509949	-2.047669	0.000000	4.561475	0.000000	0.000000	0.000000	0.102521	0.050895	-0.198944	0.000000	0.000000	3.000000	21.000000	0.000000
2735.110488	-0.026838	0.566590	0.283022	89.177658	153.774872	-156.509949	-2.047669	0.000000	4.561475	0.000000	0.000000	0.000000	0.155314	0.037321	-0.204122	0.000000	0.000000	3.000000	21.000000	0.000000
2735.113821	-0.026838	0.566590	0.283022	89.177658	153.774872	-156.509949	-2.047669	0.000000	4.561475	0.000000	0.000000	0.000000	0.155314	0.037321	-0.204122	0.000000	0.000000	3.000000	21.000000	0.000000
2735.117155	-0.026838	0.566590	0.283022	89.630432	-84.451591	-34.822517	-2.044821	0.000000	4.562752	0.000000	0.000000	0.000000	0.155314	0.037321	-0.204122	0.000000	0.000000	3.000000	21.000000	0.000000
2735.120488	-0.026109	0.566750	0.282313	89.630432	-84.451591	-34.822517	-2.044821	0.000000	4.562752	0.000000	0.000000	0.000000	0.218606	0.048013	-0.212683	0.000000	0.000000	3.000000	21.000000	0.000000
2735.123821	-0.026109	0.566750	0.282313	89.630432	-84.451591	-34.822517	-2.044821	0.000000	4.562752	0.000000	0.000000	0.000000	0.218606	0.048013	-0.212683	0.000000	0.000000	3.000000	21.000000	0.000000
2735.127155	-0.026109	0.566750	0.282313	89.351089	-63.149479	-13.311290	-2.039285	0.000000	4.565229	0.000000	0.000000	0.000000	0.218606	0.048013	-0.212683	0.000000	0.000000	3.000000	21.000000	0.000000
2735.130488	-0.025276	0.566846	0.281600	89.351089	-63.149479	-13.311290	-2.039285	0.000000	4.565229	0.000000	0.000000	0.000000	0.249826	0.028987	-0.213786	0.000000	0.000000	3.000000	21.000000	0.000000
2735.133821	-0.025276	0.566846	0.281600	89.351089	-63.149479	-13.311290	-2.039285	0.000000	4.565229	0.000000	0.000000	0.000000	0.249826	0.028987	-0.213786	0.000000	0.000000	3.000000	21.000000	0.000000
2735.137155	-0.025276	0.566846	0.281600	88.695541	-55.833153	-5.690185	-2.032326	0.000000	4.568332	0.000000	0.000000	0.000000	0.249826	0.028987	-0.213786	0.000000	0.000000	3.000000	21.000000	0.000000
2735.140488	-0.024304	0.566961	0.280873	88.695541	-55.833153	-5.690185	-2.032326	0.000000	4.568332	0.000000	0.000000	0.000000	0.291578	0.034242	-0.218267	0.000000	0.000000	3.000000	21.000000	0.000000
2735.143821	-0.024304	0.566961	0.280873	88.695541	-55.833153	-5.690185	-2.032326	0.000000	4.568332	0.000000	0.000000	0.000000	0.291578	0.034242	-0.218267	0.000000	0.000000	3.000000	21.000000	0.000000
2735.147155	-0.024304	0.566961	0.280873	88.023453	-55.262463	-4.995079	-2.023512	0.000000	4.572242	0.000000	0.000000	0.000000	0.291578	0.034242	-0.218267	0.000000	0.000000	3.000000	21.000000	0.000000
2735.150488	-0.023298	0.567007	0.280110	88.023453	-55.262463	-4.995079	-2.023512	0.000000	4.572242	0.000000	0.000000	0.000000	0.301842	0.013970	-0.228907	0.000000	0.000000	3.000000	21.000000	0.000000
2735.153821	-0.023298	0.567007	0.280110	88.023453	-55.262463	-4.995079	-2.023512	0.000000	4.572242	0.000000	0.000000	0.000000	0.301842	0.013970	-0.228907	0.000000	0.000000	3.000000	21.000000	0.000000
2735.157155	-0.023298	0.567007	0.280110	87.345238	-56.326103	-6.184077	-2.014376	0.000000	4.576274	0.000000	0.000000	0.000000	0.301842	0.013970	-0.228907	0.000000	0.000000	3.000000	21.000000	0.000000
2735.160488	-0.022223	0.567009	0.279323	87.345238	-56.326103	-6.184077	-2.014376	0.000000	4.576274	0.000000	0.000000	0.000000	0.322417	0.000444	-0.235957	0.000000	0.000000	3.000000	21.000000	0.000000
2735.163821	-0.022223	0.567009	0.279323	87.345238	-56.326103	-6.184077	-2.014376	0.000000	4.576274	0.000000	0.000000	0.000000	0.322417	0.000444	-0.235957	0.000000	0.000000	3.000000	21.000000	0.000000
2735.167155	-0.022223	0.567009	0.279323	86.711632	-57.588310	-7.620132	-2.004364	0.000000	4.580669	0.000000	0.000000	0.000000	0.322417	0.000444	-0.235957	0.000000	0.000000	3.000000	21.000000	0.000000
2735.170488	-0.021115	0.566965	0.278512	86.711632	-57.588310	-7.620132	-2.004364	0.000000	4.580669	0.000000	0.000000	0.000000	0.332419	-0.013058	-0.243451	0.000000	0.000000	3.000000	21.000000	0.000000
2735.173821	-0.021115	0.566965	0.278512	86.711632	-57.588310	-7.620132	-2.004364	0.000000	4.580669	0.000000	0.000000	0.000000	0.332419	-0.013058	-0.243451	0.000000	0.000000	3.000000	21.000000	0.000000
2735.177155	-0.021115	0.566965	0.278512	86.149490	-58.786442	-8.881051	-1.993954	0.000000	4.585209	0.000000	0.000000	0.000000	0.332419	-0.013058	-0.243451	0.000000	0.000000	3.000000	21.000000	0.000000
2735.180488	-0.019904	0.566872	0.277648	86.149490	-58.786442	-8.881051	-1.993954	0.000000	4.585209	0.000000	0.000000	0.000000	0.363518	-0.027819	-0.259100	0.000000	0.000000	3.000000	21.000000	0.000000
2735.183821	-0.019904	0.566872	0.277648	86.149490	-58.786442	-8.881051	-1.993954	0.000000	4.585209	0.000000	0.000000	0.000000	0.363518	-0.027819	-0.259100	0.000000	0.000000	3.000000	21.000000	0.000000
2735.187155	-0.019904	0.566872	0.277648	85.677361	-59.740757	-9.826427	-1.982322	0.000000	4.590250	0.000000	0.000000	0.000000	0.363518	-0.027819	-0.259100	0.000000	0.000000	3.000000	21.000000	0.000000
2735.190488	-0.018694	0.566793	0.276734	85.677361	-59.740757	-9.826427	-1.982322	0.000000	4.590250	0.000000	0.000000	0.000000	0.363035	-0.023872	-0.274208	0.000000	0.000000	3.000000	21.000000	0.000000
2735.193821	-0.018694	0.566793	0.276734	85.677361	-59.740757	-9.826427	-1.982322	0.000000	4.590250	0.000000	0.000000	0.000000	0.363035	-0.023872	-0.274208	0.000000	0.000000	3.000000	21.000000	0.000000
2735.197155	-0.018694	0.566793	0.276734	85.290436	-60.710861	-10.689573	-1.970905	0.000000	4.595164	0.000000	0.000000	0.000000	0.363035	-0.023872	-0.274208	0.000000	0.000000	3.000000	21.000000	0.000000
2735.200488	-0.017415	0.566704	0.275759	85.290436	-60.710861	-10.689573	-1.970905	0.000000	4.595164	0.000000	0.000000	0.000000	0.383441	-0.026606	-0.292343	0.000000	0.000000	3.000000	21.000000	0.000000
2735.203821	-0.017415	0.566704	0.275759	85.290436	-60.710861	-10.689573	-1.970905	0.000000	4.595164	0.000000	0.000000	0.000000	0.383441	-0.026606	-0.292343	0.000000	0.000000	3.000000	21.000000	0.000000
2735.207155	-0.017415	0.566704	0.275759	84.952744	-61.890675	-11.733932	-1.958778	0.000000	4.600347	0.000000	0.000000	0.000000	0.383441	-0.026606	-0.292343	0.000000	0.000000	3.000000	21.000000	0.000000
2735.210488	-0.016175	0.566610	0.274750	84.952744	-61.890675	-11.733932	-1.958778	0.000000	4.600347	0.000000	0.000000	0.000000	0.372210	-0.028068	-0.302710	0.000000	0.000000	3.000000	21.000000	0.000000
2735.213821	-0.016175	0.566610	0.274750	84.952744	-61.890675	-11.733932	-1.958778	0.000000	4.600347	0.000000	0.000000	0.000000	0.372210	-0.028068	-0.302710	0.000000	0.000000	3.000000	21.000000	0.000000
2735.217155	-0.016175	0.566610	0.274750	84.647385	-63.455799	-13.440588	-1.947264	0.000000	4.605232	0.000000	0.000000	0.000000	0.372210	-0.028068	-0.302710	0.000000	0.000000	3.000000	21.000000	0.000000
2735.220488	-0.014971	0.566485	0.273666	84.647385	-63.455799	-13.440588	-1.947264	0.000000	4.605232	0.000000	0.000000	0.000000	0.361226	-0.037495	-0.325292	0.000000	0.000000	3.000000	21.000000	0.000000
2735.223821	-0.014971	0.566485	0.273666	84.647385	-63.455799	-13.440588	-1.947264	0.000000	4.605232	0.000000	0.000000	0.000000	0.361226	-0.037495	-0.325292	0.000000	0.000000	3.000000	21.000000	0.000000
2735.227155	-0.014971	0.566485	0.273666	84.397018	-65.283150	-15.465817	-1.936604	0.000000	4.609725	0.000000	0.000000	0.000000	0.361226	-0.037495	-0.325292	0.000000	0.000000	3.000000	21.000000	0.000000
2735.230488	-0.013907	0.566329	0.272504	84.397018	-65.283150	-15.465817	-1.936604	0.000000	4.609725	0.000000	0.000000	0.000000	0.319010	-0.046927	-0.348589	0.000000	0.000000	3.000000	21.000000	0.000000
2735.233821	-0.013907	0.566329	0.272504	84.397018	-65.283150	-15.465817	-1.936604	0.000000	4.609725	0.000000	0.000000	0.000000	0.319010	-0.046927	-0.348589	0.000000	0.000000	3.000000	21.000000	0.000000
2735.237155	-0.013907	0.566329	0.272504	84.224129	-67.188881	-17.469404	-1.928324	0.000000	4.613195	0.000000	0.000000	0.000000	0.319010	-0.046927	-0.348589	0.000000	0.000000	3.000000	21.000000	0.000000
2735.240488	-0.012950	0.566141	0.271265	84.224129	-67.188881	-17.469404	-1.928324	0.000000	4.613195	0.000000	0.000000	0.000000	0.287276	-0.056366	-0.371732	0.000000	0.000000	3.000000	21.000000	0.000000
2735.243821	-0.012950	0.566141	0.271265	84.224129	-67.188881	-17.469404	-1.928324	0.000000	4.613195	0.000000	0.000000	0.000000	0.287276	-0.056366	-0.371732	0.000000	0.000000	3.000000	21.000000	0.000000
2735.247155	-0.012950	0.566141	0.271265	84.160881	-67.951591	-18.141211	-1.921954	0.000000	4.615852	0.000000	0.000000	0.000000	0.287276	-0.056366	-0.371732	0.000000	0.000000	3.000000	21.000000	0.000000
2735.250488	-0.012064	0.565926	0.269978	84.160881	-67.951591	-18.141211	-1.921954	0.000000	4.615852	0.000000	0.000000	0.000000	0.265829	-0.064494	-0.385973	0.000000	0.000000	3.000000	21.000000	0.000000
2735.253821	-0.012064	0.565926	0.269978	84.160881	-67.951591	-18.141211	-1.921954	0.000000	4.615852	0.000000	0.000000	0.000000	0.265829	-0.064494	-0.385973	0.000000	0.000000	3.000000	21.000000	0.000000
2735.257155	-0.012064	0.565926	0.269978	84.106186	-65.637215	-15.581471	-1.916845	0.000000	4.617976	0.000000	0.000000	0.000000	0.265829	-0.064494	-0.385973	0.000000	0.000000	3.000000	21.000000	0.000000
2735.260488	-0.011250	0.565653	0.268709	84.106186	-65.637215	-15.581471	-1.916845	0.000000	4.617976	0.000000	0.000000	0.000000	0.244143	-0.081826	-0.380826	0.000000	0.000000	3.000000	21.000000	0.000000
2735.263821	-0.011250	0.565653	0.268709	84.106186	-65.637215	-15.581471	-1.916845	0.000000	4.617976	0.000000	0.000000	0.000000	0.244143	-0.081826	-0.380826	0.000000	0.000000	3.000000	21.000000	0.000000
2735.267155	-0.011250	0.565653	0.268709	83.879898	-59.767181	-9.488006	-1.912637	0.000000	4.619721	0.000000	0.000000	0.000000	0.244143	-0.081826	-0.380826	0.000000	0.000000	3.000000	21.000000	0.000000
2735.270488	-0.010405	0.565389	0.267494	83.879898	-59.767181	-9.488006	-1.912637	0.000000	4.619721	0.000000	0.000000	0.000000	0.253390	-0.079303	-0.364487	0.000000	0.000000	3.000000	21.000000	0.000000
2735.273821	-0.010405	0.565389	0.267494	83.879898	-59.767181	-9.488006	-1.912637	0.000000	4.619721	0.000000	0.000000	0.000000	0.253390	-0.079303	-0.364487	0.000000	0.000000	3.000000	21.000000	0.000000
2735.277155	-0.010405	0.565389	0.267494	83.563522	-52.591805	-2.073693	-1.907597	0.000000	4.621804	0.000000	0.000000	0.000000	0.253390	-0.079303	-0.364487	0.000000	0.000000	3.000000	21.000000	0.000000
2735.280488	-0.009563	0.565063	0.266268	83.563522	-52.591805	-2.073693	-1.907597	0.000000	4.621804	0.000000	0.000000	0.000000	0.252594	-0.097833	-0.367741	0.000000	0.000000	3.000000	21.000000	0.000000
2735.283821	-0.009563	0.565063	0.266268	83.563522	-52.591805	-2.073693	-1.907597	0.000000	4.621804	0.000000	0.000000	0.000000	0.252594	-0.097833	-0.367741	0.000000	0.000000	3.000000	21.000000	0.000000
2735.287155	-0.009563	0.565063	0.266268	83.275734	-45.349918	5.301299	-1.902610	0.000000	4.623859	0.000000	0.000000	0.000000	0.252594	-0.097833	-0.367741	0.000000	0.000000	3.000000	21.000000	0.000000
2735.290488	-0.008723	0.564667	0.264972	83.275734	-45.349918	5.301299	-1.902610	0.000000	4.623859	0.000000	0.000000	0.000000	0.252004	-0.118949	-0.388890	0.000000	0.000000	3.000000	21.000000	0.000000
2735.293821	-0.008723	0.564667	0.264972	83.275734	-45.349918	5.301299	-1.902610	0.000000	4.623859	0.000000	0.000000	0.000000	0.252004	-0.118949	-0.388890	0.000000	0.000000	3.000000	21.000000	0.000000
2735.297155	-0.008723	0.564667	0.264972	83.009529	-38.257298	12.576213	-1.898031	0.000000	4.625741	0.000000	0.000000	0.000000	0.252004	-0.118949	-0.388890	0.000000	0.000000	3.000000	21.000000	0.000000
2735.300488	-0.007817	0.564239	0.263599	83.009529	-38.257298	12.576213	-1.898031	0.000000	4.625741	0.000000	0.000000	0.000000	0.271894	-0.128157	-0.411819	0.000000	0.000000	3.000000	21.000000	0.000000
2735.303821	-0.007817	0.564239	0.263599	83.009529	-38.257298	12.576213	-1.898031	0.000000	4.625741	0.000000	0.000000	0.000000	0.271894	-0.128157	-0.411819	0.000000	0.000000	3.000000	21.000000	0.000000
2735.307155	-0.007817	0.564239	0.263599	82.739960	-31.558582	19.507002	-1.892875	0.000000	4.627853	0.000000	0.000000	0.000000	0.271894	-0.128157	-0.411819	0.000000	0.000000	3.000000	21.000000	0.000000
2735.310488	-0.007016	0.563729	0.262201	82.739960	-31.558582	19.507002	-1.892875	0.000000	4.627853	0.000000	0.000000	0.000000	0.240206	-0.153023	-0.419469	0.000000	0.000000	3.000000	21.000000	0.000000
2735.313821	-0.007016	0.563729	0.262201	82.739960	-31.558582	19.507002	-1.892875	0.000000	4.627853	0.000000	0.000000	0.000000	0.240206	-0.153023	-0.419469	0.000000	0.000000	3.000000	21.000000	0.000000
2735.317155	-0.007016	0.563729	0.262201	82.440613	-25.614058	25.687536	-1.889414	0.000000	4.629267	0.000000	0.000000	0.000000	0.240206	-0.153023	-0.419469	0.000000	0.000000	3.000000	21.000000	0.000000
2735.320488	-0.006286	0.563176	0.260772	82.440613	-25.614058	25.687536	-1.889414	0.000000	4.629267	0.000000	0.000000	0.000000	0.218915	-0.165997	-0.428794	0.000000	0.000000	3.000000	21.000000	0.000000
2735.323821	-0.006286	0.563176	0.260772	82.440613	-25.614058	25.687536	-1.889414	0.000000	4.629267	0.000000	0.000000	0.000000	0.218915	-0.165997	-0.428794	0.000000	0.000000	3.000000	21.000000	0.000000
2735.327155	-0.006286	0.563176	0.260772	82.109985	-20.513784	31.027145	-1.887186	0.000000	4.630176	0.000000	0.000000	0.000000	0.218915	-0.165997	-0.428794	0.000000	0.000000	3.000000	21.000000	0.000000
2735.330488	-0.005661	0.562619	0.259305	82.109985	-20.513784	31.027145	-1.887186	0.000000	4.630176	0.000000	0.000000	0.000000	0.187531	-0.167161	-0.439992	0.000000	0.000000	3.000000	21.000000	0.000000
2735.333821	-0.005661	0.562619	0.259305	82.109985	-20.513784	31.027145	-1.887186	0.000000	4.630176	0.000000	0.000000	0.000000	0.187531	-0.167161	-0.439992	0.000000	0.000000	3.000000	21.000000	0.000000
2735.337155	-0.005661	0.562619	0.259305	81.777824	-16.088961	35.701183	-1.886768	0.000000	4.630346	0.000000	0.000000	0.000000	0.187531	-0.167161	-0.439992	0.000000	0.000000	3.000000	21.000000	0.000000
2735.340488	-0.005038	0.562019	0.257807	81.777824	-16.088961	35.701183	-1.886768	0.000000	4.630346	0.000000	0.000000	0.000000	0.186842	-0.180053	-0.449261	0.000000	0.000000	3.000000	21.000000	0.000000
2735.343821	-0.005038	0.562019	0.257807	81.777824	-16.088961	35.701183	-1.886768	0.000000	4.630346	0.000000	0.000000	0.000000	0.186842	-0.180053	-0.449261	0.000000	0.000000	3.000000	21.000000	0.000000
2735.347155	-0.005038	0.562019	0.257807	81.446571	-12.061120	39.981068	-1.886574	0.000000	4.630425	0.000000	0.000000	0.000000	0.186842	-0.180053	-0.449261	0.000000	0.000000	3.000000	21.000000	0.000000
2735.350488	-0.004283	0.561475	0.256280	81.446571	-12.061120	39.981068	-1.886574	0.000000	4.630425	0.000000	0.000000	0.000000	0.226770	-0.162933	-0.458130	0.000000	0.000000	3.000000	21.000000	0.000000
2735.353821	-0.004283	0.561475	0.256280	81.446571	-12.061120	39.981068	-1.886574	0.000000	4.630425	0.000000	0.000000	0.000000	0.226770	-0.162933	-0.458130	0.000000	0.000000	3.000000	21.000000	0.000000
2735.357155	-0.004283	0.561475	0.256280	81.132462	-8.373910	43.915970	-1.884501	0.000000	4.631269	0.000000	0.000000	0.000000	0.226770	-0.162933	-0.458130	0.000000	0.000000	3.000000	21.000000	0.000000
2735.360488	-0.003259	0.560967	0.254711	81.132462	-8.373910	43.915970	-1.884501	0.000000	4.631269	0.000000	0.000000	0.000000	0.306980	-0.152433	-0.470663	0.000000	0.000000	3.000000	21.000000	0.000000
2735.363821	-0.003259	0.560967	0.254711	81.132462	-8.373910	43.915970	-1.884501	0.000000	4.631269	0.000000	0.000000	0.000000	0.306980	-0.152433	-0.470663	0.000000	0.000000	3.000000	21.000000	0.000000
2735.367155	-0.003259	0.560967	0.254711	80.838570	-5.200010	47.306416	-1.878493	0.000000	4.633710	0.000000	0.000000	0.000000	0.306980	-0.152433	-0.470663	0.000000	0.000000	3.000000	21.000000	0.000000
2735.370488	-0.002038	0.560516	0.253112	80.838570	-5.200010	47.306416	-1.878493	0.000000	4.633710	0.000000	0.000000	0.000000	0.366358	-0.135529	-0.479926	0.000000	0.000000	3.000000	21.000000	0.000000
2735.373821	-0.002038	0.560516	0.253112	80.838570	-5.200010	47.306416	-1.878493	0.000000	4.633710	0.000000	0.000000	0.000000	0.366358	-0.135529	-0.479926	0.000000	0.000000	3.000000	21.000000	0.000000
2735.377155	-0.002038	0.560516	0.253112	80.573586	-2.664980	50.006676	-1.869478	0.000000	4.637354	0.000000	0.000000	0.000000	0.366358	-0.135529	-0.479926	0.000000	0.000000	3.000000	21.000000	0.000000
2735.380488	-0.000654	0.560103	0.251498	80.573586	-2.664980	50.006676	-1.869478	0.000000	4.637354	0.000000	0.000000	0.000000	0.415181	-0.123895	-0.484070	0.000000	0.000000	3.000000	21.000000	0.000000
2735.383821	-0.000654	0.560103	0.251498	80.573586	-2.664980	50.006676	-1.869478	0.000000	4.637354	0.000000	0.000000	0.000000	0.415181	-0.123895	-0.484070	0.000000	0.000000	3.000000	21.000000	0.000000
2735.387155	-0.000654	0.560103	0.251498	80.349831	-0.910761	51.896767	-1.857827	0.000000	4.642034	0.000000	0.000000	0.000000	0.415181	-0.123895	-0.484070	0.000000	0.000000	3.000000	21.000000	0.000000
2735.390488	0.000891	0.559762	0.249833	80.349831	-0.910761	51.896767	-1.857827	0.000000	4.642034	0.000000	0.000000	0.000000	0.463624	-0.102076	-0.499418	0.000000	0.000000	3.000000	21.000000	0.000000
2735.393821	0.000891	0.559762	0.249833	80.349831	-0.910761	51.896767	-1.857827	0.000000	4.642034	0.000000	0.000000	0.000000	0.463624	-0.102076	-0.499418	0.000000	0.000000	3.000000	21.000000	0.000000
2735.397155	0.000891	0.559762	0.249833	80.167572	0.028208	53.149849	-1.843722	0.000000	4.647655	0.000000	0.000000	0.000000	0.463624	-0.102076	-0.499418	0.000000	0.000000	3.000000	21.000000	0.000000
2735.400488	0.002496	0.559473	0.248104	80.167572	0.028208	53.149849	-1.843722	0.000000	4.647655	0.000000	0.000000	0.000000	0.481467	-0.086911	-0.518852	0.000000	0.000000	3.000000	21.000000	0.000000
2735.403821	0.002496	0.559473	0.248104	80.167572	0.028208	53.149849	-1.843722	0.000000	4.647655	0.000000	0.000000	0.000000	0.481467	-0.086911	-0.518852	0.000000	0.000000	3.000000	21.000000	0.000000
2735.407155	0.002496	0.559473	0.248104	80.025436	0.294358	54.040623	-1.828822	0.000000	4.653538	0.000000	0.000000	0.000000	0.481467	-0.086911	-0.518852	0.000000	0.000000	3.000000	21.000000	0.000000
2735.410488	0.004260	0.559340	0.246372	80.025436	0.294358	54.040623	-1.828822	0.000000	4.653538	0.000000	0.000000	0.000000	0.529205	-0.039668	-0.519595	0.000000	0.000000	3.000000	21.000000	0.000000
2735.413821	0.004260	0.559340	0.246372	80.025436	0.294358	54.040623	-1.828822	0.000000	4.653538	0.000000	0.000000	0.000000	0.529205	-0.039668	-0.519595	0.000000	0.000000	3.000000	21.000000	0.000000
2735.417155	0.004260	0.559340	0.246372	79.930969	0.387934	54.775185	-1.811057	0.000000	4.660480	0.000000	0.000000	0.000000	0.529205	-0.039668	-0.519595	0.000000	0.000000	3.000000	21.000000	0.000000
2735.420488	0.006248	0.559339	0.244592	79.930969	0.387934	54.775185	-1.811057	0.000000	4.660480	0.000000	0.000000	0.000000	0.596448	-0.000520	-0.533947	0.000000	0.000000	3.000000	21.000000	0.000000
2735.423821	0.006248	0.559339	0.244592	79.930969	0.387934	54.775185	-1.811057	0.000000	4.660480	0.000000	0.000000	0.000000	0.596448	-0.000520	-0.533947	0.000000	0.000000	3.000000	21.000000	0.000000
2735.427155	0.006248	0.559339	0.244592	79.879585	0.558331	55.203442	-1.789537	0.000000	4.668786	0.000000	0.000000	0.000000	0.596448	-0.000520	-0.533947	0.000000	0.000000	3.000000	21.000000	0.000000
2735.430488	0.008459	0.559471	0.242794	79.879585	0.558331	55.203442	-1.789537	0.000000	4.668786	0.000000	0.000000	0.000000	0.663160	0.039660	-0.539533	0.000000	0.000000	3.000000	21.000000	0.000000
2735.433821	0.008459	0.559471	0.242794	79.879585	0.558331	55.203442	-1.789537	0.000000	4.668786	0.000000	0.000000	0.000000	0.663160	0.039660	-0.539533	0.000000	0.000000	3.000000	21.000000	0.000000
2735.437155	0.008459	0.559471	0.242794	79.877312	0.627337	55.538956	-1.763952	0.000000	4.678512	0.000000	0.000000	0.000000	0.663160	0.039660	-0.539533	0.000000	0.000000	3.000000	21.000000	0.000000
2735.440488	0.010725	0.559779	0.241003	79.877312	0.627337	55.538956	-1.763952	0.000000	4.678512	0.000000	0.000000	0.000000	0.679705	0.092394	-0.537211	0.000000	0.000000	3.000000	21.000000	0.000000
2735.443821	0.010725	0.559779	0.241003	79.877312	0.627337	55.538956	-1.763952	0.000000	4.678512	0.000000	0.000000	0.000000	0.679705	0.092394	-0.537211	0.000000	0.000000	3.000000	21.000000	0.000000
2735.447155	0.010725	0.559779	0.241003	79.949966	0.389942	55.727409	-1.736830	0.000000	4.688648	0.000000	0.000000	0.000000	0.679705	0.092394	-0.537211	0.000000	0.000000	3.000000	21.000000	0.000000
2735.450488	0.013044	0.560231	0.239144	79.949966	0.389942	55.727409	-1.736830	0.000000	4.688648	0.000000	0.000000	0.000000	0.695710	0.135590	-0.557790	0.000000	0.000000	3.000000	21.000000	0.000000
2735.453821	0.013044	0.560231	0.239144	79.949966	0.389942	55.727409	-1.736830	0.000000	4.688648	0.000000	0.000000	0.000000	0.695710	0.135590	-0.557790	0.000000	0.000000	3.000000	21.000000	0.000000
2735.457155	0.013044	0.560231	0.239144	80.055412	-0.121637	55.540398	-1.708631	0.000000	4.698998	0.000000	0.000000	0.000000	0.695710	0.135590	-0.557790	0.000000	0.000000	3.000000	21.000000	0.000000
2735.460488	0.015448	0.560830	0.237246	80.055412	-0.121637	55.540398	-1.708631	0.000000	4.698998	0.000000	0.000000	0.000000	0.721463	0.179750	-0.569447	0.000000	0.000000	3.000000	21.000000	0.000000
2735.463821	0.015448	0.560830	0.237246	80.055412	-0.121637	55.540398	-1.708631	0.000000	4.698998	0.000000	0.000000	0.000000	0.721463	0.179750	-0.569447	0.000000	0.000000	3.000000	21.000000	0.000000
2735.467155	0.015448	0.560830	0.237246	80.159851	-0.510743	55.528049	-1.678531	0.000000	4.709834	0.000000	0.000000	0.000000	0.721463	0.179750	-0.569447	0.000000	0.000000	3.000000	21.000000	0.000000
2735.470488	0.017936	0.561566	0.235244	80.159851	-0.510743	55.528049	-1.678531	0.000000	4.709834	0.000000	0.000000	0.000000	0.746377	0.220722	-0.600545	0.000000	0.000000	3.000000	21.000000	0.000000
2735.473821	0.017936	0.561566	0.235244	80.159851	-0.510743	55.528049	-1.678531	0.000000	4.709834	0.000000	0.000000	0.000000	0.746377	0.220722	-0.600545	0.000000	0.000000	3.000000	21.000000	0.000000
2735.477155	0.017936	0.561566	0.235244	80.335739	-0.518360	56.123714	-1.646895	0.000000	4.720989	0.000000	0.000000	0.000000	0.746377	0.220722	-0.600545	0.000000	0.000000	3.000000	21.000000	0.000000
2735.480488	0.020505	0.562377	0.233129	80.335739	-0.518360	56.123714	-1.646895	0.000000	4.720989	0.000000	0.000000	0.000000	0.770644	0.243451	-0.634459	0.000000	0.000000	3.000000	21.000000	0.000000
2735.483821	0.020505	0.562377	0.233129	80.335739	-0.518360	56.123714	-1.646895	0.000000	4.720989	0.000000	0.000000	0.000000	0.770644	0.243451	-0.634459	0.000000	0.000000	3.000000	21.000000	0.000000
2735.487155	0.020505	0.562377	0.233129	80.628723	-0.348818	57.198257	-1.613717	0.000000	4.732432	0.000000	0.000000	0.000000	0.770644	0.243451	-0.634459	0.000000	0.000000	3.000000	21.000000	0.000000
2735.490488	0.023151	0.563275	0.230848	80.628723	-0.348818	57.198257	-1.613717	0.000000	4.732432	0.000000	0.000000	0.000000	0.793758	0.269197	-0.684261	0.000000	0.000000	3.000000	21.000000	0.000000
2735.493821	0.023151	0.563275	0.230848	80.628723	-0.348818	57.198257	-1.613717	0.000000	4.732432	0.000000	0.000000	0.000000	0.793758	0.269197	-0.684261	0.000000	0.000000	3.000000	21.000000	0.000000
2735.497155	0.023151	0.563275	0.230848	80.998726	-0.216390	58.661148	-1.579283	0.000000	4.744035	0.000000	0.000000	0.000000	0.793758	0.269197	-0.684261	0.000000	0.000000	3.000000	21.000000	0.000000
2735.500488	0.025873	0.564282	0.228444	80.998726	-0.216390	58.661148	-1.579283	0.000000	4.744035	0.000000	0.000000	0.000000	0.816515	0.302227	-0.721337	0.000000	0.000000	3.000000	21.000000	0.000000
2735.503821	0.025873	0.564282	0.228444	80.998726	-0.216390	58.661148	-1.579283	0.000000	4.744035	0.000000	0.000000	0.000000	0.816515	0.302227	-0.721337	0.000000	0.000000	3.000000	21.000000	0.000000
2735.507155	0.025873	0.564282	0.228444	81.379463	-0.079892	60.119781	-1.543230	0.000000	4.755885	0.000000	0.000000	0.000000	0.816515	0.302227	-0.721337	0.000000	0.000000	3.000000	21.000000	0.000000
2735.510488	0.028798	0.565360	0.225913	81.379463	-0.079892	60.119781	-1.543230	0.000000	4.755885	0.000000	0.000000	0.000000	0.877518	0.323433	-0.759029	0.000000	0.000000	3.000000	21.000000	0.000000
2735.513821	0.028798	0.565360	0.225913	81.379463	-0.079892	60.119781	-1.543230	0.000000	4.755885	0.000000	0.000000	0.000000	0.877518	0.323433	-0.759029	0.000000	0.000000	3.000000	21.000000	0.000000
2735.517155	0.028798	0.565360	0.225913	81.733810	0.053813	61.204308	-1.502991	0.000000	4.768754	0.000000	0.000000	0.000000	0.877518	0.323433	-0.759029	0.000000	0.000000	3.000000	21.000000	0.000000
2735.520488	0.031763	0.566496	0.223313	81.733810	0.053813	61.204308	-1.502991	0.000000	4.768754	0.000000	0.000000	0.000000	0.889578	0.340882	-0.780212	0.000000	0.000000	3.000000	21.000000	0.000000
2735.523821	0.031763	0.566496	0.223313	81.733810	0.053813	61.204308	-1.502991	0.000000	4.768754	0.000000	0.000000	0.000000	0.889578	0.340882	-0.780212	0.000000	0.000000	3.000000	21.000000	0.000000
2735.527155	0.031763	0.566496	0.223313	82.054291	0.201902	61.913536	-1.461142	0.000000	4.781743	0.000000	0.000000	0.000000	0.889578	0.340882	-0.780212	0.000000	0.000000	3.000000	21.000000	0.000000
2735.530488	0.034763	0.567695	0.220556	82.054291	0.201902	61.913536	-1.461142	0.000000	4.781743	0.000000	0.000000	0.000000	0.899872	0.359610	-0.827048	0.000000	0.000000	3.000000	21.000000	0.000000
2735.533821	0.034763	0.567695	0.220556	82.054291	0.201902	61.913536	-1.461142	0.000000	4.781743	0.000000	0.000000	0.000000	0.899872	0.359610	-0.827048	0.000000	0.000000	3.000000	21.000000	0.000000
2735.537155	0.034763	0.567695	0.220556	82.334381	0.306521	62.156059	-1.418193	0.000000	4.794656	0.000000	0.000000	0.000000	0.899872	0.359610	-0.827048	0.000000	0.000000	3.000000	21.000000	0.000000
2735.540488	0.037731	0.568901	0.217670	82.334381	0.306521	62.156059	-1.418193	0.000000	4.794656	0.000000	0.000000	0.000000	0.890507	0.361832	-0.865895	0.000000	0.000000	3.000000	21.000000	0.000000
2735.543821	0.037731	0.568901	0.217670	82.334381	0.306521	62.156059	-1.418193	0.000000	4.794656	0.000000	0.000000	0.000000	0.890507	0.361832	-0.865895	0.000000	0.000000	3.000000	21.000000	0.000000
2735.547155	0.037731	0.568901	0.217670	82.562515	0.300541	62.193089	-1.375193	0.000000	4.807166	0.000000	0.000000	0.000000	0.890507	0.361832	-0.865895	0.000000	0.000000	3.000000	21.000000	0.000000
2735.550488	0.040700	0.570156	0.214677	82.562515	0.300541	62.193089	-1.375193	0.000000	4.807166	0.000000	0.000000	0.000000	0.890667	0.376338	-0.897690	0.000000	0.000000	3.000000	21.000000	0.000000
2735.553821	0.040700	0.570156	0.214677	82.562515	0.300541	62.193089	-1.375193	0.000000	4.807166	0.000000	0.000000	0.000000	0.890667	0.376338	-0.897690	0.000000	0.000000	3.000000	21.000000	0.000000
2735.557155	0.040700	0.570156	0.214677	82.729973	-0.014586	62.086155	-1.331289	0.000000	4.819509	0.000000	0.000000	0.000000	0.890667	0.376338	-0.897690	0.000000	0.000000	3.000000	21.000000	0.000000
2735.560488	0.043635	0.571436	0.211566	82.729973	-0.014586	62.086155	-1.331289	0.000000	4.819509	0.000000	0.000000	0.000000	0.880495	0.383997	-0.933242	0.000000	0.000000	3.000000	21.000000	0.000000
2735.563821	0.043635	0.571436	0.211566	82.729973	-0.014586	62.086155	-1.331289	0.000000	4.819509	0.000000	0.000000	0.000000	0.880495	0.383997	-0.933242	0.000000	0.000000	3.000000	21.000000	0.000000
2735.567155	0.043635	0.571436	0.211566	82.843246	-0.835271	61.562477	-1.287193	0.000000	4.831473	0.000000	0.000000	0.000000	0.880495	0.383997	-0.933242	0.000000	0.000000	3.000000	21.000000	0.000000
2735.570488	0.046665	0.572751	0.208393	82.843246	-0.835271	61.562477	-1.287193	0.000000	4.831473	0.000000	0.000000	0.000000	0.909137	0.394605	-0.951955	0.000000	0.000000	3.000000	21.000000	0.000000
2735.573821	0.046665	0.572751	0.208393	82.843246	-0.835271	61.562477	-1.287193	0.000000	4.831473	0.000000	0.000000	0.000000	0.909137	0.394605	-0.951955	0.000000	0.000000	3.000000	21.000000	0.000000
2735.577155	0.046665	0.572751	0.208393	82.916008	-2.165905	60.415283	-1.239707	0.000000	4.843875	0.000000	0.000000	0.000000	0.909137	0.394605	-0.951955	0.000000	0.000000	3.000000	21.000000	0.000000
2735.580488	0.049857	0.574076	0.205224	82.916008	-2.165905	60.415283	-1.239707	0.000000	4.843875	0.000000	0.000000	0.000000	0.957534	0.397520	-0.950861	0.000000	0.000000	3.000000	21.000000	0.000000
2735.583821	0.049857	0.574076	0.205224	82.916008	-2.165905	60.415283	-1.239707	0.000000	4.843875	0.000000	0.000000	0.000000	0.957534	0.397520	-0.950861	0.000000	0.000000	3.000000	21.000000	0.000000
2735.587155	0.049857	0.574076	0.205224	82.971832	-4.213362	58.458523	-1.186754	0.000000	4.857120	0.000000	0.000000	0.000000	0.957534	0.397520	-0.950861	0.000000	0.000000	3.000000	21.000000	0.000000
2735.590488	0.053142	0.575348	0.202021	82.971832	-4.213362	58.458523	-1.186754	0.000000	4.857120	0.000000	0.000000	0.000000	0.985508	0.381572	-0.960892	0.000000	0.000000	3.000000	21.000000	0.000000
2735.593821	0.053142	0.575348	0.202021	82.971832	-4.213362	58.458523	-1.186754	0.000000	4.857120	0.000000	0.000000	0.000000	0.985508	0.381572	-0.960892	0.000000	0.000000	3.000000	21.000000	0.000000
2735.597155	0.053142	0.575348	0.202021	82.994118	-6.926189	56.048225	-1.129738	0.000000	4.870697	0.000000	0.000000	0.000000	0.985508	0.381572	-0.960892	0.000000	0.000000	3.000000	21.000000	0.000000
2735.600488	0.056431	0.576579	0.198858	82.994118	-6.926189	56.048225	-1.129738	0.000000	4.870697	0.000000	0.000000	0.000000	0.986578	0.369362	-0.948856	0.000000	0.000000	3.000000	21.000000	0.000000
2735.603821	0.056431	0.576579	0.198858	82.994118	-6.926189	56.048225	-1.129738	0.000000	4.870697	0.000000	0.000000	0.000000	0.986578	0.369362	-0.948856	0.000000	0.000000	3.000000	21.000000	0.000000
2735.607155	0.056431	0.576579	0.198858	82.979401	-10.262276	53.090710	-1.070105	0.000000	4.884145	0.000000	0.000000	0.000000	0.986578	0.369362	-0.948856	0.000000	0.000000	3.000000	21.000000	0.000000
2735.610488	0.059658	0.577708	0.195701	82.979401	-10.262276	53.090710	-1.070105	0.000000	4.884145	0.000000	0.000000	0.000000	0.968100	0.338602	-0.946992	0.000000	0.000000	3.000000	21.000000	0.000000
2735.613821	0.059658	0.577708	0.195701	82.979401	-10.262276	53.090710	-1.070105	0.000000	4.884145	0.000000	0.000000	0.000000	0.968100	0.338602	-0.946992	0.000000	0.000000	3.000000	21.000000	0.000000
2735.617155	0.059658	0.577708	0.195701	82.939026	-13.533865	49.863338	-1.009486	0.000000	4.897034	0.000000	0.000000	0.000000	0.968100	0.338602	-0.946992	0.000000	0.000000	3.000000	21.000000	0.000000
2735.620488	0.062822	0.578750	0.192532	82.939026	-13.533865	49.863338	-1.009486	0.000000	4.897034	0.000000	0.000000	0.000000	0.949265	0.312598	-0.950732	0.000000	0.000000	3.000000	21.000000	0.000000
2735.623821	0.062822	0.578750	0.192532	82.939026	-13.533865	49.863338	-1.009486	0.000000	4.897034	0.000000	0.000000	0.000000	0.949265	0.312598	-0.950732	0.000000	0.000000	3.000000	21.000000	0.000000
2735.627155	0.062822	0.578750	0.192532	82.911804	-16.298800	47.137863	-0.947991	0.000000	4.909309	0.000000	0.000000	0.000000	0.949265	0.312598	-0.950732	0.000000	0.000000	3.000000	21.000000	0.000000
2735.630488	0.065827	0.579679	0.189314	82.911804	-16.298800	47.137863	-0.947991	0.000000	4.909309	0.000000	0.000000	0.000000	0.901494	0.278663	-0.965488	0.000000	0.000000	3.000000	21.000000	0.000000
2735.633821	0.065827	0.579679	0.189314	82.911804	-16.298800	47.137863	-0.947991	0.000000	4.909309	0.000000	0.000000	0.000000	0.901494	0.278663	-0.965488	0.000000	0.000000	3.000000	21.000000	0.000000
2735.637155	0.065827	0.579679	0.189314	82.963684	-17.750172	46.019505	-0.888197	0.000000	4.920478	0.000000	0.000000	0.000000	0.901494	0.278663	-0.965488	0.000000	0.000000	3.000000	21.000000	0.000000
2735.640488	0.068724	0.580476	0.185940	82.963684	-17.750172	46.019505	-0.888197	0.000000	4.920478	0.000000	0.000000	0.000000	0.869098	0.239081	-1.012107	0.000000	0.000000	3.000000	21.000000	0.000000
2735.643821	0.068724	0.580476	0.185940	82.963684	-17.750172	46.019505	-0.888197	0.000000	4.920478	0.000000	0.000000	0.000000	0.869098	0.239081	-1.012107	0.000000	0.000000	3.000000	21.000000	0.000000
2735.647155	0.068724	0.580476	0.185940	83.125114	-17.618776	46.763031	-0.829375	0.000000	4.930734	0.000000	0.000000	0.000000	0.869098	0.239081	-1.012107	0.000000	0.000000	3.000000	21.000000	0.000000
2735.650488	0.071579	0.581189	0.182465	83.125114	-17.618776	46.763031	-0.829375	0.000000	4.930734	0.000000	0.000000	0.000000	0.856535	0.213965	-1.042467	0.000000	0.000000	3.000000	21.000000	0.000000
2735.653821	0.071579	0.581189	0.182465	83.125114	-17.618776	46.763031	-0.829375	0.000000	4.930734	0.000000	0.000000	0.000000	0.856535	0.213965	-1.042467	0.000000	0.000000	3.000000	21.000000	0.000000
2735.657155	0.071579	0.581189	0.182465	83.340210	-16.714819	47.997131	-0.769526	0.000000	4.940428	0.000000	0.000000	0.000000	0.856535	0.213965	-1.042467	0.000000	0.000000	3.000000	21.000000	0.000000
2735.660488	0.074483	0.581839	0.178892	83.340210	-16.714819	47.997131	-0.769526	0.000000	4.940428	0.000000	0.000000	0.000000	0.871182	0.195059	-1.072027	0.000000	0.000000	3.000000	21.000000	0.000000
2735.663821	0.074483	0.581839	0.178892	83.340210	-16.714819	47.997131	-0.769526	0.000000	4.940428	0.000000	0.000000	0.000000	0.871182	0.195059	-1.072027	0.000000	0.000000	3.000000	21.000000	0.000000
2735.667155	0.074483	0.581839	0.178892	83.571968	-15.415855	49.782127	-0.706051	0.000000	4.949898	0.000000	0.000000	0.000000	0.871182	0.195059	-1.072027	0.000000	0.000000	3.000000	21.000000	0.000000
2735.670488	0.077443	0.582461	0.175301	83.571968	-15.415855	49.782127	-0.706051	0.000000	4.949898	0.000000	0.000000	0.000000	0.888002	0.186465	-1.077390	0.000000	0.000000	3.000000	21.000000	0.000000
2735.673821	0.077443	0.582461	0.175301	83.571968	-15.415855	49.782127	-0.706051	0.000000	4.949898	0.000000	0.000000	0.000000	0.888002	0.186465	-1.077390	0.000000	0.000000	3.000000	21.000000	0.000000
2735.677155	0.077443	0.582461	0.175301	83.786942	-14.194409	51.760578	-0.638121	0.000000	4.959113	0.000000	0.000000	0.000000	0.888002	0.186465	-1.077390	0.000000	0.000000	3.000000	21.000000	0.000000
2735.680488	0.080412	0.583040	0.171808	83.786942	-14.194409	51.760578	-0.638121	0.000000	4.959113	0.000000	0.000000	0.000000	0.890692	0.173746	-1.047652	0.000000	0.000000	3.000000	21.000000	0.000000
2735.683821	0.080412	0.583040	0.171808	83.786942	-14.194409	51.760578	-0.638121	0.000000	4.959113	0.000000	0.000000	0.000000	0.890692	0.173746	-1.047652	0.000000	0.000000	3.000000	21.000000	0.000000
2735.687155	0.080412	0.583040	0.171808	83.957458	-13.585266	53.082031	-0.566387	0.000000	4.967817	0.000000	0.000000	0.000000	0.890692	0.173746	-1.047652	0.000000	0.000000	3.000000	21.000000	0.000000
2735.690488	0.083482	0.583599	0.168419	83.957458	-13.585266	53.082031	-0.566387	0.000000	4.967817	0.000000	0.000000	0.000000	0.921121	0.167736	-1.016921	0.000000	0.000000	3.000000	21.000000	0.000000
2735.693821	0.083482	0.583599	0.168419	83.957458	-13.585266	53.082031	-0.566387	0.000000	4.967817	0.000000	0.000000	0.000000	0.921121	0.167736	-1.016921	0.000000	0.000000	3.000000	21.000000	0.000000
2735.697155	0.083482	0.583599	0.168419	84.077850	-13.784904	53.356323	-0.488034	0.000000	4.976125	0.000000	0.000000	0.000000	0.921121	0.167736	-1.016921	0.000000	0.000000	3.000000	21.000000	0.000000
2735.700488	0.086626	0.584195	0.165142	84.077850	-13.784904	53.356323	-0.488034	0.000000	4.976125	0.000000	0.000000	0.000000	0.943109	0.178738	-0.982848	0.000000	0.000000	3.000000	21.000000	0.000000
2735.703821	0.086626	0.584195	0.165142	84.077850	-13.784904	53.356323	-0.488034	0.000000	4.976125	0.000000	0.000000	0.000000	0.943109	0.178738	-0.982848	0.000000	0.000000	3.000000	21.000000	0.000000
2735.707155	0.086626	0.584195	0.165142	84.179672	-13.965691	53.569691	-0.403601	0.000000	4.983684	0.000000	0.000000	0.000000	0.943109	0.178738	-0.982848	0.000000	0.000000	3.000000	21.000000	0.000000
2735.710488	0.089813	0.584807	0.161971	84.179672	-13.965691	53.569691	-0.403601	0.000000	4.983684	0.000000	0.000000	0.000000	0.956021	0.183778	-0.951559	0.000000	0.000000	3.000000	21.000000	0.000000
2735.713821	0.089813	0.584807	0.161971	84.179672	-13.965691	53.569691	-0.403601	0.000000	4.983684	0.000000	0.000000	0.000000	0.956021	0.183778	-0.951559	0.000000	0.000000	3.000000	21.000000	0.000000
2735.717155	0.089813	0.584807	0.161971	84.260147	-14.166042	54.181824	-0.313857	0.000000	4.990139	0.000000	0.000000	0.000000	0.956021	0.183778	-0.951559	0.000000	0.000000	3.000000	21.000000	0.000000
2735.720488	0.093038	0.585465	0.158862	84.260147	-14.166042	54.181824	-0.313857	0.000000	4.990139	0.000000	0.000000	0.000000	0.967483	0.197179	-0.932603	0.000000	0.000000	3.000000	21.000000	0.000000
2735.723821	0.093038	0.585465	0.158862	84.260147	-14.166042	54.181824	-0.313857	0.000000	4.990139	0.000000	0.000000	0.000000	0.967483	0.197179	-0.932603	0.000000	0.000000	3.000000	21.000000	0.000000
2735.727155	0.093038	0.585465	0.158862	84.308731	-14.822863	54.476444	-0.218920	0.000000	4.995205	0.000000	0.000000	0.000000	0.967483	0.197179	-0.932603	0.000000	0.000000	3.000000	21.000000	0.000000
2735.730488	0.096388	0.586112	0.155796	84.308731	-14.822863	54.476444	-0.218920	0.000000	4.995205	0.000000	0.000000	0.000000	1.005021	0.194331	-0.919829	0.000000	0.000000	3.000000	21.000000	0.000000
2735.733821	0.096388	0.586112	0.155796	84.308731	-14.822863	54.476444	-0.218920	0.000000	4.995205	0.000000	0.000000	0.000000	1.005021	0.194331	-0.919829	0.000000	0.000000	3.000000	21.000000	0.000000
2735.737155	0.096388	0.586112	0.155796	84.326324	-16.393164	53.705040	-0.115897	0.000000	4.998656	0.000000	0.000000	0.000000	1.005021	0.194331	-0.919829	0.000000	0.000000	3.000000	21.000000	0.000000
2735.740488	0.099765	0.586703	0.152722	84.326324	-16.393164	53.705040	-0.115897	0.000000	4.998656	0.000000	0.000000	0.000000	1.013225	0.177151	-0.922066	0.000000	0.000000	3.000000	21.000000	0.000000
2735.743821	0.099765	0.586703	0.152722	84.326324	-16.393164	53.705040	-0.115897	0.000000	4.998656	0.000000	0.000000	0.000000	1.013225	0.177151	-0.922066	0.000000	0.000000	3.000000	21.000000	0.000000
2735.747155	0.099765	0.586703	0.152722	84.298065	-18.756983	51.698780	-0.007687	0.000000	4.999994	0.000000	0.000000	0.000000	1.013225	0.177151	-0.922066	0.000000	0.000000	3.000000	21.000000	0.000000
2735.750488	0.103163	0.587229	0.149606	84.298065	-18.756983	51.698780	-0.007687	0.000000	4.999994	0.000000	0.000000	0.000000	1.019484	0.157946	-0.934889	0.000000	0.000000	3.000000	21.000000	0.000000
2735.753821	0.103163	0.587229	0.149606	84.298065	-18.756983	51.698780	-0.007687	0.000000	4.999994	0.000000	0.000000	0.000000	1.019484	0.157946	-0.934889	0.000000	0.000000	3.000000	21.000000	0.000000
2735.757155	0.103163	0.587229	0.149606	84.224770	-21.715256	48.738018	0.105703	0.000000	4.998883	0.000000	0.000000	0.000000	1.019484	0.157946	-0.934889	0.000000	0.000000	3.000000	21.000000	0.000000
2735.760488	0.106606	0.587705	0.146420	84.224770	-21.715256	48.738018	0.105703	0.000000	4.998883	0.000000	0.000000	0.000000	1.032846	0.142767	-0.955724	0.000000	0.000000	3.000000	21.000000	0.000000
2735.763821	0.106606	0.587705	0.146420	84.224770	-21.715256	48.738018	0.105703	0.000000	4.998883	0.000000	0.000000	0.000000	1.032846	0.142767	-0.955724	0.000000	0.000000	3.000000	21.000000	0.000000
2735.767155	0.106606	0.587705	0.146420	84.115669	-24.841053	45.819965	0.225364	0.000000	4.994918	0.000000	0.000000	0.000000	1.032846	0.142767	-0.955724	0.000000	0.000000	3.000000	21.000000	0.000000
2735.770488	0.110028	0.588123	0.143139	84.115669	-24.841053	45.819965	0.225364	0.000000	4.994918	0.000000	0.000000	0.000000	1.026522	0.125338	-0.984310	0.000000	0.000000	3.000000	21.000000	0.000000
2735.773821	0.110028	0.588123	0.143139	84.115669	-24.841053	45.819965	0.225364	0.000000	4.994918	0.000000	0.000000	0.000000	1.026522	0.125338	-0.984310	0.000000	0.000000	3.000000	21.000000	0.000000
2735.777155	0.110028	0.588123	0.143139	83.973442	-27.900059	43.179218	0.349433	0.000000	4.987775	0.000000	0.000000	0.000000	1.026522	0.125338	-0.984310	0.000000	0.000000	3.000000	21.000000	0.000000
2735.780488	0.113396	0.588462	0.139754	83.973442	-27.900059	43.179218	0.349433	0.000000	4.987775	0.000000	0.000000	0.000000	1.010280	0.101723	-1.015633	0.000000	0.000000	3.000000	21.000000	0.000000
2735.783821	0.113396	0.588462	0.139754	83.973442	-27.900059	43.179218	0.349433	0.000000	4.987775	0.000000	0.000000	0.000000	1.010280	0.101723	-1.015633	0.000000	0.000000	3.000000	21.000000	0.000000
2735.787155	0.113396	0.588462	0.139754	83.797363	-30.583208	40.729794	0.477072	0.000000	4.977188	0.000000	0.000000	0.000000	1.010280	0.101723	-1.015633	0.000000	0.000000	3.000000	21.000000	0.000000
2735.790488	0.116776	0.588771	0.136316	83.797363	-30.583208	40.729794	0.477072	0.000000	4.977188	0.000000	0.000000	0.000000	1.014115	0.092738	-1.031251	0.000000	0.000000	3.000000	21.000000	0.000000
2735.793821	0.116776	0.588771	0.136316	83.797363	-30.583208	40.729794	0.477072	0.000000	4.977188	0.000000	0.000000	0.000000	1.014115	0.092738	-1.031251	0.000000	0.000000	3.000000	21.000000	0.000000
2735.797155	0.116776	0.588771	0.136316	83.590599	-32.549965	38.874611	0.610727	0.000000	4.962562	0.000000	0.000000	0.000000	1.014115	0.092738	-1.031251	0.000000	0.000000	3.000000	21.000000	0.000000
2735.800488	0.120249	0.589030	0.132795	83.590599	-32.549965	38.874611	0.610727	0.000000	4.962562	0.000000	0.000000	0.000000	1.041833	0.077660	-1.056427	0.000000	0.000000	3.000000	21.000000	0.000000
2735.803821	0.120249	0.589030	0.132795	83.590599	-32.549965	38.874611	0.610727	0.000000	4.962562	0.000000	0.000000	0.000000	1.041833	0.077660	-1.056427	0.000000	0.000000	3.000000	21.000000	0.000000
2735.807155	0.120249	0.589030	0.132795	83.361084	-33.781174	37.964844	0.753697	0.000000	4.942868	0.000000	0.000000	0.000000	1.041833	0.077660	-1.056427	0.000000	0.000000	3.000000	21.000000	0.000000
2735.810488	0.123761	0.589280	0.129227	83.361084	-33.781174	37.964844	0.753697	0.000000	4.942868	0.000000	0.000000	0.000000	1.053619	0.074837	-1.070223	0.000000	0.000000	3.000000	21.000000	0.000000
2735.813821	0.123761	0.589280	0.129227	83.361084	-33.781174	37.964844	0.753697	0.000000	4.942868	0.000000	0.000000	0.000000	1.053619	0.074837	-1.070223	0.000000	0.000000	3.000000	21.000000	0.000000
2735.817155	0.123761	0.589280	0.129227	83.103920	-34.360630	37.846699	0.904185	0.000000	4.917565	0.000000	0.000000	0.000000	1.053619	0.074837	-1.070223	0.000000	0.000000	3.000000	21.000000	0.000000
2735.820488	0.127324	0.589483	0.125677	83.103920	-34.360630	37.846699	0.904185	0.000000	4.917565	0.000000	0.000000	0.000000	1.069038	0.060977	-1.065183	0.000000	0.000000	3.000000	21.000000	0.000000
2735.823821	0.127324	0.589483	0.125677	83.103920	-34.360630	37.846699	0.904185	0.000000	4.917565	0.000000	0.000000	0.000000	1.069038	0.060977	-1.065183	0.000000	0.000000	3.000000	21.000000	0.000000
2735.827155	0.127324	0.589483	0.125677	82.836266	-34.486607	38.171719	1.062269	0.000000	4.885855	0.000000	0.000000	0.000000	1.069038	0.060977	-1.065183	0.000000	0.000000	3.000000	21.000000	0.000000
2735.830488	0.130978	0.589625	0.122059	82.836266	-34.486607	38.171719	1.062269	0.000000	4.885855	0.000000	0.000000	0.000000	1.096046	0.042537	-1.085387	0.000000	0.000000	3.000000	21.000000	0.000000
2735.833821	0.130978	0.589625	0.122059	82.836266	-34.486607	38.171719	1.062269	0.000000	4.885855	0.000000	0.000000	0.000000	1.096046	0.042537	-1.085387	0.000000	0.000000	3.000000	21.000000	0.000000
2735.837155	0.130978	0.589625	0.122059	82.594559	-34.316322	39.122387	1.229975	0.000000	4.846355	0.000000	0.000000	0.000000	1.096046	0.042537	-1.085387	0.000000	0.000000	3.000000	21.000000	0.000000
2735.840488	0.134617	0.589714	0.118433	82.594559	-34.316322	39.122387	1.229975	0.000000	4.846355	0.000000	0.000000	0.000000	1.091836	0.026694	-1.087889	0.000000	0.000000	3.000000	21.000000	0.000000
2735.843821	0.134617	0.589714	0.118433	82.594559	-34.316322	39.122387	1.229975	0.000000	4.846355	0.000000	0.000000	0.000000	1.091836	0.026694	-1.087889	0.000000	0.000000	3.000000	21.000000	0.000000
2735.847155	0.134617	0.589714	0.118433	82.412895	-34.066277	40.393250	1.402779	0.000000	4.799189	0.000000	0.000000	0.000000	1.091836	0.026694	-1.087889	0.000000	0.000000	3.000000	21.000000	0.000000
2735.850488	0.138113	0.589714	0.114739	82.412895	-34.066277	40.393250	1.402779	0.000000	4.799189	0.000000	0.000000	0.000000	1.048813	0.000107	-1.108141	0.000000	0.000000	3.000000	21.000000	0.000000
2735.853821	0.138113	0.589714	0.114739	82.412895	-34.066277	40.393250	1.402779	0.000000	4.799189	0.000000	0.000000	0.000000	1.048813	0.000107	-1.108141	0.000000	0.000000	3.000000	21.000000	0.000000
2735.857155	0.138113	0.589714	0.114739	82.280144	-33.889763	41.465603	1.576189	0.000000	4.745064	0.000000	0.000000	0.000000	1.048813	0.000107	-1.108141	0.000000	0.000000	3.000000	21.000000	0.000000
2735.860488	0.141536	0.589650	0.110916	82.280144	-33.889763	41.465603	1.576189	0.000000	4.745064	0.000000	0.000000	0.000000	1.026839	-0.019263	-1.146739	0.000000	0.000000	3.000000	21.000000	0.000000
2735.863821	0.141536	0.589650	0.110916	82.280144	-33.889763	41.465603	1.576189	0.000000	4.745064	0.000000	0.000000	0.000000	1.026839	-0.019263	-1.146739	0.000000	0.000000	3.000000	21.000000	0.000000
2735.867155	0.141536	0.589650	0.110916	82.168793	-33.812691	42.031898	1.753488	0.000000	4.682444	0.000000	0.000000	0.000000	1.026839	-0.019263	-1.146739	0.000000	0.000000	3.000000	21.000000	0.000000
2735.870488	0.144799	0.589585	0.106972	82.168793	-33.812691	42.031898	1.753488	0.000000	4.682444	0.000000	0.000000	0.000000	0.978864	-0.019561	-1.183347	0.000000	0.000000	3.000000	21.000000	0.000000
2735.873821	0.144799	0.589585	0.106972	82.168793	-33.812691	42.031898	1.753488	0.000000	4.682444	0.000000	0.000000	0.000000	0.978864	-0.019561	-1.183347	0.000000	0.000000	3.000000	21.000000	0.000000
2735.877155	0.144799	0.589585	0.106972	82.034966	-33.663338	42.368656	1.931426	0.000000	4.611897	0.000000	0.000000	0.000000	0.978864	-0.019561	-1.183347	0.000000	0.000000	3.000000	21.000000	0.000000
2735.880488	0.147925	0.589466	0.102892	82.034966	-33.663338	42.368656	1.931426	0.000000	4.611897	0.000000	0.000000	0.000000	0.937894	-0.035704	-1.223831	0.000000	0.000000	3.000000	21.000000	0.000000
2735.883821	0.147925	0.589466	0.102892	82.034966	-33.663338	42.368656	1.931426	0.000000	4.611897	0.000000	0.000000	0.000000	0.937894	-0.035704	-1.223831	0.000000	0.000000	3.000000	21.000000	0.000000
2735.887155	0.147925	0.589466	0.102892	81.788651	-33.030655	43.303974	2.111129	0.000000	4.532454	0.000000	0.000000	0.000000	0.937894	-0.035704	-1.223831	0.000000	0.000000	3.000000	21.000000	0.000000
2735.890488	0.151007	0.589378	0.098815	81.788651	-33.030655	43.303974	2.111129	0.000000	4.532454	0.000000	0.000000	0.000000	0.924442	-0.026325	-1.223100	0.000000	0.000000	3.000000	21.000000	0.000000
2735.893821	0.151007	0.589378	0.098815	81.788651	-33.030655	43.303974	2.111129	0.000000	4.532454	0.000000	0.000000	0.000000	0.924442	-0.026325	-1.223100	0.000000	0.000000	3.000000	21.000000	0.000000
2735.897155	0.151007	0.589378	0.098815	81.363869	-31.696733	45.024139	2.293401	0.000000	4.443007	0.000000	0.000000	0.000000	0.924442	-0.026325	-1.223100	0.000000	0.000000	3.000000	21.000000	0.000000
2735.900488	0.154199	0.589358	0.094791	81.363869	-31.696733	45.024139	2.293401	0.000000	4.443007	0.000000	0.000000	0.000000	0.957656	-0.005900	-1.207207	0.000000	0.000000	3.000000	21.000000	0.000000
2735.903821	0.154199	0.589358	0.094791	81.363869	-31.696733	45.024139	2.293401	0.000000	4.443007	0.000000	0.000000	0.000000	0.957656	-0.005900	-1.207207	0.000000	0.000000	3.000000	21.000000	0.000000
2735.907155	0.154199	0.589358	0.094791	80.778145	-30.134401	46.778004	2.481814	0.000000	4.340576	0.000000	0.000000	0.000000	0.957656	-0.005900	-1.207207	0.000000	0.000000	3.000000	21.000000	0.000000
2735.910488	0.157536	0.589370	0.090941	80.778145	-30.134401	46.778004	2.481814	0.000000	4.340576	0.000000	0.000000	0.000000	1.001271	0.003608	-1.155135	0.000000	0.000000	3.000000	21.000000	0.000000
2735.913821	0.157536	0.589370	0.090941	80.778145	-30.134401	46.778004	2.481814	0.000000	4.340576	0.000000	0.000000	0.000000	1.001271	0.003608	-1.155135	0.000000	0.000000	3.000000	21.000000	0.000000
2735.917155	0.157536	0.589370	0.090941	80.097298	-28.710640	48.223335	2.673290	0.000000	4.225343	0.000000	0.000000	0.000000	1.001271	0.003608	-1.155135	0.000000	0.000000	3.000000	21.000000	0.000000
2735.920488	0.161098	0.589447	0.087233	80.097298	-28.710640	48.223335	2.673290	0.000000	4.225343	0.000000	0.000000	0.000000	1.068404	0.022903	-1.112367	0.000000	0.000000	3.000000	21.000000	0.000000
2735.923821	0.161098	0.589447	0.087233	80.097298	-28.710640	48.223335	2.673290	0.000000	4.225343	0.000000	0.000000	0.000000	1.068404	0.022903	-1.112367	0.000000	0.000000	3.000000	21.000000	0.000000
2735.927155	0.161098	0.589447	0.087233	79.412399	-27.503569	49.571758	2.868406	0.000000	4.095393	0.000000	0.000000	0.000000	1.068404	0.022903	-1.112367	0.000000	0.000000	3.000000	21.000000	0.000000
2735.930488	0.164717	0.589529	0.083668	79.412399	-27.503569	49.571758	2.868406	0.000000	4.095393	0.000000	0.000000	0.000000	1.085770	0.024661	-1.069525	0.000000	0.000000	3.000000	21.000000	0.000000
2735.933821	0.164717	0.589529	0.083668	79.412399	-27.503569	49.571758	2.868406	0.000000	4.095393	0.000000	0.000000	0.000000	1.085770	0.024661	-1.069525	0.000000	0.000000	3.000000	21.000000	0.000000
2735.937155	0.164717	0.589529	0.083668	78.780159	-26.396164	50.790691	3.059148	0.000000	3.954947	0.000000	0.000000	0.000000	1.085770	0.024661	-1.069525	0.000000	0.000000	3.000000	21.000000	0.000000
2735.940488	0.168261	0.589660	0.080257	78.780159	-26.396164	50.790691	3.059148	0.000000	3.954947	0.000000	0.000000	0.000000	1.063282	0.039352	-1.023339	0.000000	0.000000	3.000000	21.000000	0.000000
2735.943821	0.168261	0.589660	0.080257	78.780159	-26.396164	50.790691	3.059148	0.000000	3.954947	0.000000	0.000000	0.000000	1.063282	0.039352	-1.023339	0.000000	0.000000	3.000000	21.000000	0.000000
2735.947155	0.168261	0.589660	0.080257	78.235863	-25.217783	52.212971	3.239428	0.000000	3.808688	0.000000	0.000000	0.000000	1.063282	0.039352	-1.023339	0.000000	0.000000	3.000000	21.000000	0.000000
2735.950488	0.171738	0.589823	0.076922	78.235863	-25.217783	52.212971	3.239428	0.000000	3.808688	0.000000	0.000000	0.000000	1.043052	0.048866	-1.000559	0.000000	0.000000	3.000000	21.000000	0.000000
2735.953821	0.171738	0.589823	0.076922	78.235863	-25.217783	52.212971	3.239428	0.000000	3.808688	0.000000	0.000000	0.000000	1.043052	0.048866	-1.000559	0.000000	0.000000	3.000000	21.000000	0.000000
2735.957155	0.171738	0.589823	0.076922	77.846977	-23.940746	54.030689	3.410186	0.000000	3.656588	0.000000	0.000000	0.000000	1.043052	0.048866	-1.000559	0.000000	0.000000	3.000000	21.000000	0.000000
2735.960488	0.175113	0.590009	0.073636	77.846977	-23.940746	54.030689	3.410186	0.000000	3.656588	0.000000	0.000000	0.000000	1.012568	0.055770	-0.985640	0.000000	0.000000	3.000000	21.000000	0.000000
2735.963821	0.175113	0.590009	0.073636	77.846977	-23.940746	54.030689	3.410186	0.000000	3.656588	0.000000	0.000000	0.000000	1.012568	0.055770	-0.985640	0.000000	0.000000	3.000000	21.000000	0.000000
2735.967155	0.175113	0.590009	0.073636	77.710739	-23.063076	55.576099	3.570471	0.000000	3.500249	0.000000	0.000000	0.000000	1.012568	0.055770	-0.985640	0.000000	0.000000	3.000000	21.000000	0.000000
2735.970488	0.178510	0.590198	0.070345	77.710739	-23.063076	55.576099	3.570471	0.000000	3.500249	0.000000	0.000000	0.000000	1.018911	0.056815	-0.987222	0.000000	0.000000	3.000000	21.000000	0.000000
2735.973821	0.178510	0.590198	0.070345	77.710739	-23.063076	55.576099	3.570471	0.000000	3.500249	0.000000	0.000000	0.000000	1.018911	0.056815	-0.987222	0.000000	0.000000	3.000000	21.000000	0.000000
2735.977155	0.178510	0.590198	0.070345	77.839989	-23.223330	56.048058	3.723854	0.000000	3.336602	0.000000	0.000000	0.000000	1.018911	0.056815	-0.987222	0.000000	0.000000	3.000000	21.000000	0.000000
2735.980488	0.181917	0.590333	0.066939	77.839989	-23.223330	56.048058	3.723854	0.000000	3.336602	0.000000	0.000000	0.000000	1.022171	0.040601	-1.021780	0.000000	0.000000	3.000000	21.000000	0.000000
2735.983821	0.181917	0.590333	0.066939	77.839989	-23.223330	56.048058	3.723854	0.000000	3.336602	0.000000	0.000000	0.000000	1.022171	0.040601	-1.021780	0.000000	0.000000	3.000000	21.000000	0.000000
2735.987155	0.181917	0.590333	0.066939	78.038269	-23.925821	55.995602	3.871721	0.000000	3.163823	0.000000	0.000000	0.000000	1.022171	0.040601	-1.021780	0.000000	0.000000	3.000000	21.000000	0.000000
2735.990488	0.185364	0.590404	0.063430	78.038269	-23.925821	55.995602	3.871721	0.000000	3.163823	0.000000	0.000000	0.000000	1.034128	0.021196	-1.052821	0.000000	0.000000	3.000000	21.000000	0.000000
2735.993821	0.185364	0.590404	0.063430	78.038269	-23.925821	55.995602	3.871721	0.000000	3.163823	0.000000	0.000000	0.000000	1.034128	0.021196	-1.052821	0.000000	0.000000	3.000000	21.000000	0.000000
2735.997155	0.185364	0.590404	0.063430	78.177086	-25.179918	54.931572	4.013343	0.000000	2.982126	0.000000	0.000000	0.000000	1.034128	0.021196	-1.052821	0.000000	0.000000	3.000000	21.000000	0.000000
2736.000488	0.188875	0.590460	0.059814	78.177086	-25.179918	54.931572	4.013343	0.000000	2.982126	0.000000	0.000000	0.000000	1.053271	0.016852	-1.084673	0.000000	0.000000	3.000000	21.000000	0.000000
2736.003821	0.188875	0.590460	0.059814	78.177086	-25.179918	54.931572	4.013343	0.000000	2.982126	0.000000	0.000000	0.000000	1.053271	0.016852	-1.084673	0.000000	0.000000	3.000000	21.000000	0.000000
2736.007155	0.188875	0.590460	0.059814	78.125320	-27.105778	53.306484	4.148052	0.000000	2.791713	0.000000	0.000000	0.000000	1.053271	0.016852	-1.084673	0.000000	0.000000	3.000000	21.000000	0.000000
2736.010488	0.192321	0.590500	0.056203	78.125320	-27.105778	53.306484	4.148052	0.000000	2.791713	0.000000	0.000000	0.000000	1.033835	0.012074	-1.083513	0.000000	0.000000	3.000000	21.000000	0.000000
2736.013821	0.192321	0.590500	0.056203	78.125320	-27.105778	53.306484	4.148052	0.000000	2.791713	0.000000	0.000000	0.000000	1.033835	0.012074	-1.083513	0.000000	0.000000	3.000000	21.000000	0.000000
2736.017155	0.192321	0.590500	0.056203	77.862480	-29.375227	51.596741	4.270844	0.000000	2.599981	0.000000	0.000000	0.000000	1.033835	0.012074	-1.083513	0.000000	0.000000	3.000000	21.000000	0.000000
2736.020488	0.195459	0.590555	0.052682	77.862480	-29.375227	51.596741	4.270844	0.000000	2.599981	0.000000	0.000000	0.000000	0.941277	0.016356	-1.056242	0.000000	0.000000	3.000000	21.000000	0.000000
2736.023821	0.195459	0.590555	0.052682	77.862480	-29.375227	51.596741	4.270844	0.000000	2.599981	0.000000	0.000000	0.000000	0.941277	0.016356	-1.056242	0.000000	0.000000	3.000000	21.000000	0.000000
2736.027155	0.195459	0.590555	0.052682	77.480545	-31.514244	50.200211	4.377596	0.000000	2.415917	0.000000	0.000000	0.000000	0.941277	0.016356	-1.056242	0.000000	0.000000	3.000000	21.000000	0.000000
2736.030488	0.198336	0.590604	0.049224	77.480545	-31.514244	50.200211	4.377596	0.000000	2.415917	0.000000	0.000000	0.000000	0.863150	0.014734	-1.037341	0.000000	0.000000	3.000000	21.000000	0.000000
2736.033821	0.198336	0.590604	0.049224	77.480545	-31.514244	50.200211	4.377596	0.000000	2.415917	0.000000	0.000000	0.000000	0.863150	0.014734	-1.037341	0.000000	0.000000	3.000000	21.000000	0.000000
2736.037155	0.198336	0.590604	0.049224	77.059509	-33.283016	49.130608	4.471113	0.000000	2.238113	0.000000	0.000000	0.000000	0.863150	0.014734	-1.037341	0.000000	0.000000	3.000000	21.000000	0.000000
2736.040488	0.201100	0.590648	0.045776	77.059509	-33.283016	49.130608	4.471113	0.000000	2.238113	0.000000	0.000000	0.000000	0.829296	0.013092	-1.034373	0.000000	0.000000	3.000000	21.000000	0.000000
2736.043821	0.201100	0.590648	0.045776	77.059509	-33.283016	49.130608	4.471113	0.000000	2.238113	0.000000	0.000000	0.000000	0.829296	0.013092	-1.034373	0.000000	0.000000	3.000000	21.000000	0.000000
2736.047155	0.201100	0.590648	0.045776	76.704163	-34.512878	48.198204	4.554855	0.000000	2.062351	0.000000	0.000000	0.000000	0.829296	0.013092	-1.034373	0.000000	0.000000	3.000000	21.000000	0.000000
2736.050488	0.203723	0.590667	0.042335	76.704163	-34.512878	48.198204	4.554855	0.000000	2.062351	0.000000	0.000000	0.000000	0.786957	0.005624	-1.032356	0.000000	0.000000	3.000000	21.000000	0.000000
2736.053821	0.203723	0.590667	0.042335	76.704163	-34.512878	48.198204	4.554855	0.000000	2.062351	0.000000	0.000000	0.000000	0.786957	0.005624	-1.032356	0.000000	0.000000	3.000000	21.000000	0.000000
2736.057155	0.203723	0.590667	0.042335	76.539383	-35.174076	47.253735	4.629254	0.000000	1.889446	0.000000	0.000000	0.000000	0.786957	0.005624	-1.032356	0.000000	0.000000	3.000000	21.000000	0.000000
2736.060488	0.206266	0.590621	0.038911	76.539383	-35.174076	47.253735	4.629254	0.000000	1.889446	0.000000	0.000000	0.000000	0.762681	-0.013613	-1.027263	0.000000	0.000000	3.000000	21.000000	0.000000
2736.063821	0.206266	0.590621	0.038911	76.539383	-35.174076	47.253735	4.629254	0.000000	1.889446	0.000000	0.000000	0.000000	0.762681	-0.013613	-1.027263	0.000000	0.000000	3.000000	21.000000	0.000000
2736.067155	0.206266	0.590621	0.038911	76.542824	-35.299656	46.964630	4.695141	0.000000	1.719200	0.000000	0.000000	0.000000	0.762681	-0.013613	-1.027263	0.000000	0.000000	3.000000	21.000000	0.000000
2736.070488	0.208925	0.590580	0.035514	76.542824	-35.299656	46.964630	4.695141	0.000000	1.719200	0.000000	0.000000	0.000000	0.797900	-0.012237	-1.019005	0.000000	0.000000	3.000000	21.000000	0.000000
2736.073821	0.208925	0.590580	0.035514	76.542824	-35.299656	46.964630	4.695141	0.000000	1.719200	0.000000	0.000000	0.000000	0.797900	-0.012237	-1.019005	0.000000	0.000000	3.000000	21.000000	0.000000
2736.077155	0.208925	0.590580	0.035514	76.600281	-35.296329	47.297031	4.753713	0.000000	1.549907	0.000000	0.000000	0.000000	0.797900	-0.012237	-1.019005	0.000000	0.000000	3.000000	21.000000	0.000000
2736.080488	0.211587	0.590516	0.032133	76.600281	-35.296329	47.297031	4.753713	0.000000	1.549907	0.000000	0.000000	0.000000	0.798643	-0.019434	-1.014223	0.000000	0.000000	3.000000	21.000000	0.000000
2736.083821	0.211587	0.590516	0.032133	76.600281	-35.296329	47.297031	4.753713	0.000000	1.549907	0.000000	0.000000	0.000000	0.798643	-0.019434	-1.014223	0.000000	0.000000	3.000000	21.000000	0.000000
2736.087155	0.211587	0.590516	0.032133	76.599854	-35.383194	47.692898	4.804751	0.000000	1.383606	0.000000	0.000000	0.000000	0.798643	-0.019434	-1.014223	0.000000	0.000000	3.000000	21.000000	0.000000
2736.090488	0.214053	0.590447	0.028941	76.599854	-35.383194	47.692898	4.804751	0.000000	1.383606	0.000000	0.000000	0.000000	0.739674	-0.020614	-0.957687	0.000000	0.000000	3.000000	21.000000	0.000000
2736.093821	0.214053	0.590447	0.028941	76.599854	-35.383194	47.692898	4.804751	0.000000	1.383606	0.000000	0.000000	0.000000	0.739674	-0.020614	-0.957687	0.000000	0.000000	3.000000	21.000000	0.000000
2736.097155	0.214053	0.590447	0.028941	76.471283	-35.608585	47.646637	4.846404	0.000000	1.229783	0.000000	0.000000	0.000000	0.739674	-0.020614	-0.957687	0.000000	0.000000	3.000000	21.000000	0.000000
2736.100488	0.216137	0.590539	0.026004	76.471283	-35.608585	47.646637	4.846404	0.000000	1.229783	0.000000	0.000000	0.000000	0.625082	0.027579	-0.881239	0.000000	0.000000	3.000000	21.000000	0.000000
2736.103821	0.216137	0.590539	0.026004	76.471283	-35.608585	47.646637	4.846404	0.000000	1.229783	0.000000	0.000000	0.000000	0.625082	0.027579	-0.881239	0.000000	0.000000	3.000000	21.000000	0.000000
2736.107155	0.216137	0.590539	0.026004	76.306282	-35.834309	47.159515	4.879189	0.000000	1.092479	0.000000	0.000000	0.000000	0.625082	0.027579	-0.881239	0.000000	0.000000	3.000000	21.000000	0.000000
2736.110488	0.217629	0.590752	0.023390	76.306282	-35.834309	47.159515	4.879189	0.000000	1.092479	0.000000	0.000000	0.000000	0.447659	0.063946	-0.783999	0.000000	0.000000	3.000000	21.000000	0.000000
2736.113821	0.217629	0.590752	0.023390	76.306282	-35.834309	47.159515	4.879189	0.000000	1.092479	0.000000	0.000000	0.000000	0.447659	0.063946	-0.783999	0.000000	0.000000	3.000000	21.000000	0.000000
2736.117155	0.217629	0.590752	0.023390	76.274323	-35.867062	47.040779	4.903986	0.000000	0.975152	0.000000	0.000000	0.000000	0.447659	0.063946	-0.783999	0.000000	0.000000	3.000000	21.000000	0.000000
2736.120488	0.218553	0.591095	0.021075	76.274323	-35.867062	47.040779	4.903986	0.000000	0.975152	0.000000	0.000000	0.000000	0.277366	0.102981	-0.694525	0.000000	0.000000	3.000000	21.000000	0.000000
2736.123821	0.218553	0.591095	0.021075	76.274323	-35.867062	47.040779	4.903986	0.000000	0.975152	0.000000	0.000000	0.000000	0.277366	0.102981	-0.694525	0.000000	0.000000	3.000000	21.000000	0.000000
2736.127155	0.218553	0.591095	0.021075	76.572517	-35.360592	47.712936	4.922819	0.000000	0.875131	0.000000	0.000000	0.000000	0.277366	0.102981	-0.694525	0.000000	0.000000	3.000000	21.000000	0.000000
2736.130488	0.219002	0.591490	0.018885	76.572517	-35.360592	47.712936	4.922819	0.000000	0.875131	0.000000	0.000000	0.000000	0.134641	0.118398	-0.657002	0.000000	0.000000	3.000000	21.000000	0.000000
2736.133821	0.219002	0.591490	0.018885	76.572517	-35.360592	47.712936	4.922819	0.000000	0.875131	0.000000	0.000000	0.000000	0.134641	0.118398	-0.657002	0.000000	0.000000	3.000000	21.000000	0.000000
2736.137155	0.219002	0.591490	0.018885	77.278900	-33.690464	49.984180	4.938203	0.000000	0.783677	0.000000	0.000000	0.000000	0.134641	0.118398	-0.657002	0.000000	0.000000	3.000000	21.000000	0.000000
2736.140488	0.219273	0.591888	0.016746	77.278900	-33.690464	49.984180	4.938203	0.000000	0.783677	0.000000	0.000000	0.000000	0.081256	0.119408	-0.641930	0.000000	0.000000	3.000000	21.000000	0.000000
2736.143821	0.219273	0.591888	0.016746	77.278900	-33.690464	49.984180	4.938203	0.000000	0.783677	0.000000	0.000000	0.000000	0.081256	0.119408	-0.641930	0.000000	0.000000	3.000000	21.000000	0.000000
2736.147155	0.219273	0.591888	0.016746	78.194466	-30.063887	54.540176	4.951439	0.000000	0.695164	0.000000	0.000000	0.000000	0.081256	0.119408	-0.641930	0.000000	0.000000	3.000000	21.000000	0.000000
2736.150488	0.219519	0.592299	0.014629	78.194466	-30.063887	54.540176	4.951439	0.000000	0.695164	0.000000	0.000000	0.000000	0.073722	0.123354	-0.634879	0.000000	0.000000	3.000000	21.000000	0.000000
2736.153821	0.219519	0.592299	0.014629	78.194466	-30.063887	54.540176	4.951439	0.000000	0.695164	0.000000	0.000000	0.000000	0.073722	0.123354	-0.634879	0.000000	0.000000	3.000000	21.000000	0.000000
2736.157155	0.219519	0.592299	0.014629	78.987236	-24.726280	60.887688	4.962960	0.000000	0.607472	0.000000	0.000000	0.000000	0.073722	0.123354	-0.634879	0.000000	0.000000	3.000000	21.000000	0.000000
2736.160488	0.219555	0.592658	0.012665	78.987236	-24.726280	60.887688	4.962960	0.000000	0.607472	0.000000	0.000000	0.000000	0.010933	0.107620	-0.589304	0.000000	0.000000	3.000000	21.000000	0.000000
2736.163821	0.219555	0.592658	0.012665	78.987236	-24.726280	60.887688	4.962960	0.000000	0.607472	0.000000	0.000000	0.000000	0.010933	0.107620	-0.589304	0.000000	0.000000	3.000000	21.000000	0.000000
2736.167155	0.219555	0.592658	0.012665	79.434616	-18.692940	67.788773	4.972179	0.000000	0.526720	0.000000	0.000000	0.000000	0.010933	0.107620	-0.589304	0.000000	0.000000	3.000000	21.000000	0.000000
2736.170488	0.219378	0.592992	0.010779	79.434616	-18.692940	67.788773	4.972179	0.000000	0.526720	0.000000	0.000000	0.000000	-0.053148	0.100150	-0.565785	0.000000	0.000000	3.000000	21.000000	0.000000
2736.173821	0.219378	0.592992	0.010779	79.434616	-18.692940	67.788773	4.972179	0.000000	0.526720	0.000000	0.000000	0.000000	-0.053148	0.100150	-0.565785	0.000000	0.000000	3.000000	21.000000	0.000000
2736.177155	0.219378	0.592992	0.010779	79.326958	-13.777797	73.084702	4.979742	0.000000	0.449633	0.000000	0.000000	0.000000	-0.053148	0.100150	-0.565785	0.000000	0.000000	3.000000	21.000000	0.000000
2736.180488	0.219250	0.593311	0.008892	79.326958	-13.777797	73.084702	4.979742	0.000000	0.449633	0.000000	0.000000	0.000000	-0.038494	0.095816	-0.565998	0.000000	0.000000	3.000000	21.000000	0.000000
2736.183821	0.219250	0.593311	0.008892	79.326958	-13.777797	73.084702	4.979742	0.000000	0.449633	0.000000	0.000000	0.000000	-0.038494	0.095816	-0.565998	0.000000	0.000000	3.000000	21.000000	0.000000
2736.187155	0.219250	0.593311	0.008892	78.761635	-10.999498	75.702271	4.986157	0.000000	0.371810	0.000000	0.000000	0.000000	-0.038494	0.095816	-0.565998	0.000000	0.000000	3.000000	21.000000	0.000000
2736.190488	0.218982	0.593520	0.007006	78.761635	-10.999498	75.702271	4.986157	0.000000	0.371810	0.000000	0.000000	0.000000	-0.080433	0.062721	-0.565942	0.000000	0.000000	3.000000	21.000000	0.000000
2736.193821	0.218982	0.593520	0.007006	78.761635	-10.999498	75.702271	4.986157	0.000000	0.371810	0.000000	0.000000	0.000000	-0.080433	0.062721	-0.565942	0.000000	0.000000	3.000000	21.000000	0.000000
2736.197155	0.218982	0.593520	0.007006	78.023224	-9.490775	76.768585	4.991354	0.000000	0.293898	0.000000	0.000000	0.000000	-0.080433	0.062721	-0.565942	0.000000	0.000000	3.000000	21.000000	0.000000
2736.200488	0.218833	0.593717	0.005155	78.023224	-9.490775	76.768585	4.991354	0.000000	0.293898	0.000000	0.000000	0.000000	-0.044502	0.059099	-0.555348	0.000000	0.000000	3.000000	21.000000	0.000000
2736.203821	0.218833	0.593717	0.005155	78.023224	-9.490775	76.768585	4.991354	0.000000	0.293898	0.000000	0.000000	0.000000	-0.044502	0.059099	-0.555348	0.000000	0.000000	3.000000	21.000000	0.000000
2736.207155	0.218833	0.593717	0.005155	77.235695	-8.702197	76.947624	4.995303	0.000000	0.216682	0.000000	0.000000	0.000000	-0.044502	0.059099	-0.555348	0.000000	0.000000	3.000000	21.000000	0.000000
2736.210488	0.218854	0.593847	0.003332	77.235695	-8.702197	76.947624	4.995303	0.000000	0.216682	0.000000	0.000000	0.000000	0.006272	0.038984	-0.546862	0.000000	0.000000	3.000000	21.000000	0.000000
2736.213821	0.218854	0.593847	0.003332	77.235695	-8.702197	76.947624	4.995303	0.000000	0.216682	0.000000	0.000000	0.000000	0.006272	0.038984	-0.546862	0.000000	0.000000	3.000000	21.000000	0.000000
2736.217155	0.218854	0.593847	0.003332	76.423859	-8.371933	76.573708	4.998036	0.000000	0.140107	0.000000	0.000000	0.000000	0.006272	0.038984	-0.546862	0.000000	0.000000	3.000000	21.000000	0.000000
2736.220488	0.218825	0.593969	0.001695	76.423859	-8.371933	76.573708	4.998036	0.000000	0.140107	0.000000	0.000000	0.000000	-0.008913	0.036477	-0.491059	0.000000	0.000000	3.000000	21.000000	0.000000
2736.223821	0.218825	0.593969	0.001695	76.423859	-8.371933	76.573708	4.998036	0.000000	0.140107	0.000000	0.000000	0.000000	-0.008913	0.036477	-0.491059	0.000000	0.000000	3.000000	21.000000	0.000000
2736.227155	0.218825	0.593969	0.001695	75.672653	-8.526508	75.672386	4.999491	0.000000	0.071313	0.000000	0.000000	0.000000	-0.008913	0.036477	-0.491059	0.000000	0.000000	3.000000	21.000000	0.000000
2736.230488	0.218772	0.594130	0.000242	75.672653	-8.526508	75.672386	4.999491	0.000000	0.071313	0.000000	0.000000	0.000000	-0.015915	0.048321	-0.436015	0.000000	0.000000	3.000000	21.000000	0.000000
2736.233821	0.218772	0.594130	0.000242	75.672653	-8.526508	75.672386	4.999491	0.000000	0.071313	0.000000	0.000000	0.000000	-0.015915	0.048321	-0.436015	0.000000	0.000000	3.000000	21.000000	0.000000
2736.237155	0.218772	0.594130	0.000242	75.220619	-9.694942	73.828247	4.999990	0.000000	0.010168	0.000000	0.000000	0.000000	-0.015915	0.048321	-0.436015	0.000000	0.000000	3.000000	21.000000	0.000000
2736.240488	0.218579	0.594282	-0.001051	75.220619	-9.694942	73.828247	4.999990	0.000000	0.010168	0.000000	0.000000	0.000000	-0.057725	0.045599	-0.387824	0.000000	0.000000	3.000000	21.000000	0.000000
2736.243821	0.218579	0.594282	-0.001051	75.220619	-9.694942	73.828247	4.999990	0.000000	0.010168	0.000000	0.000000	0.000000	-0.057725	0.045599	-0.387824	0.000000	0.000000	3.000000	21.000000	0.000000
2736.247155	0.218579	0.594282	-0.001051	75.107216	-11.633570	71.411453	4.999804	0.000000	-0.044324	0.000000	0.000000	0.000000	-0.057725	0.045599	-0.387824	0.000000	0.000000	3.000000	21.000000	0.000000
2736.250488	0.218040	0.594448	-0.002231	75.107216	-11.633570	71.411453	4.999804	0.000000	-0.044324	0.000000	0.000000	0.000000	-0.161691	0.049916	-0.354062	0.000000	0.000000	3.000000	21.000000	0.000000
2736.253821	0.218040	0.594448	-0.002231	75.107216	-11.633570	71.411453	4.999804	0.000000	-0.044324	0.000000	0.000000	0.000000	-0.161691	0.049916	-0.354062	0.000000	0.000000	3.000000	21.000000	0.000000
2736.257155	0.218040	0.594448	-0.002231	75.207985	-13.236431	69.626961	4.999107	0.000000	-0.094503	0.000000	0.000000	0.000000	-0.161691	0.049916	-0.354062	0.000000	0.000000	3.000000	21.000000	0.000000
2736.260488	0.217385	0.594650	-0.003322	75.207985	-13.236431	69.626961	4.999107	0.000000	-0.094503	0.000000	0.000000	0.000000	-0.196498	0.060580	-0.327106	0.000000	0.000000	3.000000	21.000000	0.000000
2736.263821	0.217385	0.594650	-0.003322	75.207985	-13.236431	69.626961	4.999107	0.000000	-0.094503	0.000000	0.000000	0.000000	-0.196498	0.060580	-0.327106	0.000000	0.000000	3.000000	21.000000	0.000000
2736.267155	0.217385	0.594650	-0.003322	75.454514	-14.173576	68.778992	4.997999	0.000000	-0.141434	0.000000	0.000000	0.000000	-0.196498	0.060580	-0.327106	0.000000	0.000000	3.000000	21.000000	0.000000
2736.270488	0.216665	0.594907	-0.004329	75.454514	-14.173576	68.778992	4.997999	0.000000	-0.141434	0.000000	0.000000	0.000000	-0.216045	0.076975	-0.302124	0.000000	0.000000	3.000000	21.000000	0.000000
2736.273821	0.216665	0.594907	-0.004329	75.454514	-14.173576	68.778992	4.997999	0.000000	-0.141434	0.000000	0.000000	0.000000	-0.216045	0.076975	-0.302124	0.000000	0.000000	3.000000	21.000000	0.000000
2736.277155	0.216665	0.594907	-0.004329	75.723328	-14.878042	68.254890	4.996562	0.000000	-0.185398	0.000000	0.000000	0.000000	-0.216045	0.076975	-0.302124	0.000000	0.000000	3.000000	21.000000	0.000000
2736.280488	0.215745	0.595141	-0.005260	75.723328	-14.878042	68.254890	4.996562	0.000000	-0.185398	0.000000	0.000000	0.000000	-0.275905	0.070400	-0.279248	0.000000	0.000000	3.000000	21.000000	0.000000
2736.283821	0.215745	0.595141	-0.005260	75.723328	-14.878042	68.254890	4.996562	0.000000	-0.185398	0.000000	0.000000	0.000000	-0.275905	0.070400	-0.279248	0.000000	0.000000	3.000000	21.000000	0.000000
2736.287155	0.215745	0.595141	-0.005260	75.969841	-15.467443	67.865776	4.994846	0.000000	-0.226975	0.000000	0.000000	0.000000	-0.275905	0.070400	-0.279248	0.000000	0.000000	3.000000	21.000000	0.000000
2736.290488	0.214705	0.595319	-0.006118	75.969841	-15.467443	67.865776	4.994846	0.000000	-0.226975	0.000000	0.000000	0.000000	-0.312112	0.053193	-0.257468	0.000000	0.000000	3.000000	21.000000	0.000000
2736.293821	0.214705	0.595319	-0.006118	75.969841	-15.467443	67.865776	4.994846	0.000000	-0.226975	0.000000	0.000000	0.000000	-0.312112	0.053193	-0.257468	0.000000	0.000000	3.000000	21.000000	0.000000
2736.297155	0.214705	0.595319	-0.006118	76.161263	-16.092173	67.395943	4.992904	0.000000	-0.266302	0.000000	0.000000	0.000000	-0.312112	0.053193	-0.257468	0.000000	0.000000	3.000000	21.000000	0.000000
2736.300488	0.213594	0.595458	-0.006910	76.161263	-16.092173	67.395943	4.992904	0.000000	-0.266302	0.000000	0.000000	0.000000	-0.333208	0.041836	-0.237656	0.000000	0.000000	3.000000	21.000000	0.000000
2736.303821	0.213594	0.595458	-0.006910	76.161263	-16.092173	67.395943	4.992904	0.000000	-0.266302	0.000000	0.000000	0.000000	-0.333208	0.041836	-0.237656	0.000000	0.000000	3.000000	21.000000	0.000000
2736.307155	0.213594	0.595458	-0.006910	76.274361	-16.719648	66.866951	4.990774	0.000000	-0.303596	0.000000	0.000000	0.000000	-0.333208	0.041836	-0.237656	0.000000	0.000000	3.000000	21.000000	0.000000
2736.310488	0.212427	0.595598	-0.007608	76.274361	-16.719648	66.866951	4.990774	0.000000	-0.303596	0.000000	0.000000	0.000000	-0.350072	0.042034	-0.209268	0.000000	0.000000	3.000000	21.000000	0.000000
2736.313821	0.212427	0.595598	-0.007608	76.274361	-16.719648	66.866951	4.990774	0.000000	-0.303596	0.000000	0.000000	0.000000	-0.350072	0.042034	-0.209268	0.000000	0.000000	3.000000	21.000000	0.000000
2736.317155	0.212427	0.595598	-0.007608	76.348755	-17.197964	66.496513	4.988592	0.000000	-0.337565	0.000000	0.000000	0.000000	-0.350072	0.042034	-0.209268	0.000000	0.000000	3.000000	21.000000	0.000000
2736.320488	0.211217	0.595762	-0.008129	76.348755	-17.197964	66.496513	4.988592	0.000000	-0.337565	0.000000	0.000000	0.000000	-0.363106	0.049012	-0.156412	0.000000	0.000000	3.000000	21.000000	0.000000
2736.323821	0.211217	0.595762	-0.008129	76.348755	-17.197964	66.496513	4.988592	0.000000	-0.337565	0.000000	0.000000	0.000000	-0.363106	0.049012	-0.156412	0.000000	0.000000	3.000000	21.000000	0.000000
2736.327155	0.211217	0.595762	-0.008129	76.394112	-17.551252	66.269646	4.986697	0.000000	-0.364486	0.000000	0.000000	0.000000	-0.363106	0.049012	-0.156412	0.000000	0.000000	3.000000	21.000000	0.000000
2736.330488	0.209858	0.595965	-0.008478	76.394112	-17.551252	66.269646	4.986697	0.000000	-0.364486	0.000000	0.000000	0.000000	-0.407787	0.060900	-0.104553	0.000000	0.000000	3.000000	21.000000	0.000000
2736.333821	0.209858	0.595965	-0.008478	76.394112	-17.551252	66.269646	4.986697	0.000000	-0.364486	0.000000	0.000000	0.000000	-0.407787	0.060900	-0.104553	0.000000	0.000000	3.000000	21.000000	0.000000
2736.337155	0.209858	0.595965	-0.008478	76.415962	-17.806480	66.164955	4.985179	0.000000	-0.384698	0.000000	0.000000	0.000000	-0.407787	0.060900	-0.104553	0.000000	0.000000	3.000000	21.000000	0.000000
2736.340488	0.208298	0.596158	-0.008710	76.415962	-17.806480	66.164955	4.985179	0.000000	-0.384698	0.000000	0.000000	0.000000	-0.467960	0.058059	-0.069717	0.000000	0.000000	3.000000	21.000000	0.000000
2736.343821	0.208298	0.596158	-0.008710	76.415962	-17.806480	66.164955	4.985179	0.000000	-0.384698	0.000000	0.000000	0.000000	-0.467960	0.058059	-0.069717	0.000000	0.000000	3.000000	21.000000	0.000000
2736.347155	0.208298	0.596158	-0.008710	76.429840	-18.024916	66.130775	4.983908	0.000000	-0.400834	0.000000	0.000000	0.000000	-0.467960	0.058059	-0.069717	0.000000	0.000000	3.000000	21.000000	0.000000
2736.350488	0.206472	0.596312	-0.008859	76.429840	-18.024916	66.130775	4.983908	0.000000	-0.400834	0.000000	0.000000	0.000000	-0.547860	0.046159	-0.044861	0.000000	0.000000	3.000000	21.000000	0.000000
2736.353821	0.206472	0.596312	-0.008859	76.429840	-18.024916	66.130775	4.983908	0.000000	-0.400834	0.000000	0.000000	0.000000	-0.547860	0.046159	-0.044861	0.000000	0.000000	3.000000	21.000000	0.000000
2736.357155	0.206472	0.596312	-0.008859	76.475883	-18.201584	66.185829	4.982780	0.000000	-0.414615	0.000000	0.000000	0.000000	-0.547860	0.046159	-0.044861	0.000000	0.000000	3.000000	21.000000	0.000000
2736.360488	0.204540	0.596434	-0.009029	76.475883	-18.201584	66.185829	4.982780	0.000000	-0.414615	0.000000	0.000000	0.000000	-0.579489	0.036628	-0.050752	0.000000	0.000000	3.000000	21.000000	0.000000
2736.363821	0.204540	0.596434	-0.009029	76.475883	-18.201584	66.185829	4.982780	0.000000	-0.414615	0.000000	0.000000	0.000000	-0.579489	0.036628	-0.050752	0.000000	0.000000	3.000000	21.000000	0.000000
2736.367155	0.204540	0.596434	-0.009029	76.593681	-18.163168	66.556755	4.981456	0.000000	-0.430225	0.000000	0.000000	0.000000	-0.579489	0.036628	-0.050752	0.000000	0.000000	3.000000	21.000000	0.000000
2736.370488	0.202563	0.596535	-0.009202	76.593681	-18.163168	66.556755	4.981456	0.000000	-0.430225	0.000000	0.000000	0.000000	-0.593241	0.030439	-0.051938	0.000000	0.000000	3.000000	21.000000	0.000000
2736.373821	0.202563	0.596535	-0.009202	76.593681	-18.163168	66.556755	4.981456	0.000000	-0.430225	0.000000	0.000000	0.000000	-0.593241	0.030439	-0.051938	0.000000	0.000000	3.000000	21.000000	0.000000
2736.377155	0.202563	0.596535	-0.009202	76.763382	-17.923679	67.204857	4.979997	0.000000	-0.446798	0.000000	0.000000	0.000000	-0.593241	0.030439	-0.051938	0.000000	0.000000	3.000000	21.000000	0.000000
2736.380488	0.200624	0.596631	-0.009304	76.763382	-17.923679	67.204857	4.979997	0.000000	-0.446798	0.000000	0.000000	0.000000	-0.581473	0.028753	-0.030686	0.000000	0.000000	3.000000	21.000000	0.000000
2736.383821	0.200624	0.596631	-0.009304	76.763382	-17.923679	67.204857	4.979997	0.000000	-0.446798	0.000000	0.000000	0.000000	-0.581473	0.028753	-0.030686	0.000000	0.000000	3.000000	21.000000	0.000000
2736.387155	0.200624	0.596631	-0.009304	76.944206	-17.530424	68.041893	4.978762	0.000000	-0.460353	0.000000	0.000000	0.000000	-0.581473	0.028753	-0.030686	0.000000	0.000000	3.000000	21.000000	0.000000
2736.390488	0.198758	0.596775	-0.009201	76.944206	-17.530424	68.041893	4.978762	0.000000	-0.460353	0.000000	0.000000	0.000000	-0.559787	0.043084	0.030800	0.000000	0.000000	3.000000	21.000000	0.000000
2736.393821	0.198758	0.596775	-0.009201	76.944206	-17.530424	68.041893	4.978762	0.000000	-0.460353	0.000000	0.000000	0.000000	-0.559787	0.043084	0.030800	0.000000	0.000000	3.000000	21.000000	0.000000
2736.397155	0.198758	0.596775	-0.009201	77.097748	-17.121782	68.876900	4.937917	0.000000	-0.460069	0.000000	0.000000	0.000000	-0.559787	0.043084	0.030800	0.000000	0.000000	3.000000	21.000000	0.000000
2736.400488	0.196928	0.596929	-0.008913	77.097748	-17.121782	68.876900	4.937917	0.000000	-0.460069	0.000000	0.000000	0.000000	-0.548992	0.046169	0.086512	0.000000	0.000000	3.000000	21.000000	0.000000
2736.403821	0.196928	0.596929	-0.008913	77.097748	-17.121782	68.876900	4.937917	0.000000	-0.460069	0.000000	0.000000	0.000000	-0.548992	0.046169	0.086512	0.000000	0.000000	3.000000	21.000000	0.000000
2736.407155	0.196928	0.596929	-0.008913	77.202568	-16.819510	69.238960	4.846418	0.000000	-0.445651	0.000000	0.000000	0.000000	-0.548992	0.046169	0.086512	0.000000	0.000000	3.000000	21.000000	0.000000
2736.410488	0.195164	0.597116	-0.008365	77.202568	-16.819510	69.238960	4.846418	0.000000	-0.445651	0.000000	0.000000	0.000000	-0.529223	0.056231	0.164320	0.000000	0.000000	3.000000	21.000000	0.000000
2736.413821	0.195164	0.597116	-0.008365	77.202568	-16.819510	69.238960	4.846418	0.000000	-0.445651	0.000000	0.000000	0.000000	-0.529223	0.056231	0.164320	0.000000	0.000000	3.000000	21.000000	0.000000
2736.417155	0.195164	0.597116	-0.008365	77.248474	-16.714006	68.958389	4.758214	0.000000	-0.418264	0.000000	0.000000	0.000000	-0.529223	0.056231	0.164320	0.000000	0.000000	3.000000	21.000000	0.000000
2736.420488	0.193419	0.597349	-0.007660	77.248474	-16.714006	68.958389	4.758214	0.000000	-0.418264	0.000000	0.000000	0.000000	-0.523513	0.069885	0.211705	0.000000	0.000000	3.000000	21.000000	0.000000
2736.423821	0.193419	0.597349	-0.007660	77.248474	-16.714006	68.958389	4.758214	0.000000	-0.418264	0.000000	0.000000	0.000000	-0.523513	0.069885	0.211705	0.000000	0.000000	3.000000	21.000000	0.000000
2736.427155	0.193419	0.597349	-0.007660	77.254143	-16.754454	68.557693	4.670962	0.000000	-0.382980	0.000000	0.000000	0.000000	-0.523513	0.069885	0.211705	0.000000	0.000000	3.000000	21.000000	0.000000
2736.430488	0.191605	0.597567	-0.006881	77.254143	-16.754454	68.557693	4.670962	0.000000	-0.382980	0.000000	0.000000	0.000000	-0.544349	0.065300	0.233683	0.000000	0.000000	3.000000	21.000000	0.000000
2736.433821	0.191605	0.597567	-0.006881	77.254143	-16.754454	68.557693	4.670962	0.000000	-0.382980	0.000000	0.000000	0.000000	-0.544349	0.065300	0.233683	0.000000	0.000000	3.000000	21.000000	0.000000
2736.437155	0.191605	0.597567	-0.006881	77.244949	-16.864416	68.156693	4.580237	0.000000	-0.344032	0.000000	0.000000	0.000000	-0.544349	0.065300	0.233683	0.000000	0.000000	3.000000	21.000000	0.000000
2736.440488	0.189741	0.597769	-0.006038	77.244949	-16.864416	68.156693	4.580237	0.000000	-0.344032	0.000000	0.000000	0.000000	-0.559038	0.060733	0.252718	0.000000	0.000000	3.000000	21.000000	0.000000
2736.443821	0.189741	0.597769	-0.006038	77.244949	-16.864416	68.156693	4.580237	0.000000	-0.344032	0.000000	0.000000	0.000000	-0.559038	0.060733	0.252718	0.000000	0.000000	3.000000	21.000000	0.000000
2736.447155	0.189741	0.597769	-0.006038	77.248100	-16.927357	67.799629	4.487064	0.000000	-0.301913	0.000000	0.000000	0.000000	-0.559038	0.060733	0.252718	0.000000	0.000000	3.000000	21.000000	0.000000
2736.450488	0.187871	0.597956	-0.005151	77.248100	-16.927357	67.799629	4.487064	0.000000	-0.301913	0.000000	0.000000	0.000000	-0.561121	0.056148	0.266230	0.000000	0.000000	3.000000	21.000000	0.000000
2736.453821	0.187871	0.597956	-0.005151	77.248100	-16.927357	67.799629	4.487064	0.000000	-0.301913	0.000000	0.000000	0.000000	-0.561121	0.056148	0.266230	0.000000	0.000000	3.000000	21.000000	0.000000
2736.457155	0.187871	0.597956	-0.005151	77.294067	-16.846403	67.588600	4.393544	0.000000	-0.257541	0.000000	0.000000	0.000000	-0.561121	0.056148	0.266230	0.000000	0.000000	3.000000	21.000000	0.000000
2736.460488	0.186030	0.598079	-0.004312	77.294067	-16.846403	67.588600	4.393544	0.000000	-0.257541	0.000000	0.000000	0.000000	-0.552254	0.036695	0.251793	0.000000	0.000000	3.000000	21.000000	0.000000
2736.463821	0.186030	0.598079	-0.004312	77.294067	-16.846403	67.588600	4.393544	0.000000	-0.257541	0.000000	0.000000	0.000000	-0.552254	0.036695	0.251793	0.000000	0.000000	3.000000	21.000000	0.000000
2736.467155	0.186030	0.598079	-0.004312	77.388870	-16.587870	67.543159	4.301501	0.000000	-0.215576	0.000000	0.000000	0.000000	-0.552254	0.036695	0.251793	0.000000	0.000000	3.000000	21.000000	0.000000
2736.470488	0.184268	0.598186	-0.003462	77.388870	-16.587870	67.543159	4.301501	0.000000	-0.215576	0.000000	0.000000	0.000000	-0.528626	0.032119	0.254883	0.000000	0.000000	3.000000	21.000000	0.000000
2736.473821	0.184268	0.598186	-0.003462	77.388870	-16.587870	67.543159	4.301501	0.000000	-0.215576	0.000000	0.000000	0.000000	-0.528626	0.032119	0.254883	0.000000	0.000000	3.000000	21.000000	0.000000
2736.477155	0.184268	0.598186	-0.003462	77.514229	-16.178728	67.741081	4.213397	0.000000	-0.173095	0.000000	0.000000	0.000000	-0.528626	0.032119	0.254883	0.000000	0.000000	3.000000	21.000000	0.000000
2736.480488	0.182523	0.598251	-0.002568	77.514229	-16.178728	67.741081	4.213397	0.000000	-0.173095	0.000000	0.000000	0.000000	-0.523597	0.019505	0.268203	0.000000	0.000000	3.000000	21.000000	0.000000
2736.483821	0.182523	0.598251	-0.002568	77.514229	-16.178728	67.741081	4.213397	0.000000	-0.173095	0.000000	0.000000	0.000000	-0.523597	0.019505	0.268203	0.000000	0.000000	3.000000	21.000000	0.000000
2736.487155	0.182523	0.598251	-0.002568	77.627831	-15.812492	68.142113	4.126131	0.000000	-0.128395	0.000000	0.000000	0.000000	-0.523597	0.019505	0.268203	0.000000	0.000000	3.000000	21.000000	0.000000
2736.490488	0.180655	0.598281	-0.001600	77.627831	-15.812492	68.142113	4.126131	0.000000	-0.128395	0.000000	0.000000	0.000000	-0.560302	0.009170	0.290403	0.000000	0.000000	3.000000	21.000000	0.000000
2736.493821	0.180655	0.598281	-0.001600	77.627831	-15.812492	68.142113	4.126131	0.000000	-0.128395	0.000000	0.000000	0.000000	-0.560302	0.009170	0.290403	0.000000	0.000000	3.000000	21.000000	0.000000
2736.497155	0.180655	0.598281	-0.001600	77.705521	-15.607498	68.271080	4.032747	0.000000	-0.079994	0.000000	0.000000	0.000000	-0.560302	0.009170	0.290403	0.000000	0.000000	3.000000	21.000000	0.000000
2736.500488	0.178733	0.598327	-0.000509	77.705521	-15.607498	68.271080	4.032747	0.000000	-0.079994	0.000000	0.000000	0.000000	-0.576491	0.013748	0.327176	0.000000	0.000000	3.000000	21.000000	0.000000
2736.503821	0.178733	0.598327	-0.000509	77.705521	-15.607498	68.271080	4.032747	0.000000	-0.079994	0.000000	0.000000	0.000000	-0.576491	0.013748	0.327176	0.000000	0.000000	3.000000	21.000000	0.000000
2736.507155	0.178733	0.598327	-0.000509	77.741966	-15.596684	67.800522	3.936665	0.000000	-0.025465	0.000000	0.000000	0.000000	-0.576491	0.013748	0.327176	0.000000	0.000000	3.000000	21.000000	0.000000
2736.510488	0.176738	0.598331	0.000658	77.741966	-15.596684	67.800522	3.936665	0.000000	-0.025465	0.000000	0.000000	0.000000	-0.598447	0.001059	0.350262	0.000000	0.000000	3.000000	21.000000	0.000000
2736.513821	0.176738	0.598331	0.000658	77.741966	-15.596684	67.800522	3.936665	0.000000	-0.025465	0.000000	0.000000	0.000000	-0.598447	0.001059	0.350262	0.000000	0.000000	3.000000	21.000000	0.000000
2736.517155	0.176738	0.598331	0.000658	77.763283	-15.671554	67.086052	3.836924	0.000000	0.032912	0.000000	0.000000	0.000000	-0.598447	0.001059	0.350262	0.000000	0.000000	3.000000	21.000000	0.000000
2736.520488	0.174653	0.598311	0.001925	77.763283	-15.671554	67.086052	3.836924	0.000000	0.032912	0.000000	0.000000	0.000000	-0.625637	-0.005892	0.380059	0.000000	0.000000	3.000000	21.000000	0.000000
2736.523821	0.174653	0.598311	0.001925	77.763283	-15.671554	67.086052	3.836924	0.000000	0.032912	0.000000	0.000000	0.000000	-0.625637	-0.005892	0.380059	0.000000	0.000000	3.000000	21.000000	0.000000
2736.527155	0.174653	0.598311	0.001925	77.799522	-15.698058	66.588440	3.732651	0.000000	0.096255	0.000000	0.000000	0.000000	-0.625637	-0.005892	0.380059	0.000000	0.000000	3.000000	21.000000	0.000000
2736.530488	0.172527	0.598257	0.003228	77.799522	-15.698058	66.588440	3.732651	0.000000	0.096255	0.000000	0.000000	0.000000	-0.637896	-0.016342	0.390940	0.000000	0.000000	3.000000	21.000000	0.000000
2736.533821	0.172527	0.598257	0.003228	77.799522	-15.698058	66.588440	3.732651	0.000000	0.096255	0.000000	0.000000	0.000000	-0.637896	-0.016342	0.390940	0.000000	0.000000	3.000000	21.000000	0.000000
2736.537155	0.172527	0.598257	0.003228	77.858421	-15.605965	66.450233	3.626335	0.000000	0.161412	0.000000	0.000000	0.000000	-0.637896	-0.016342	0.390940	0.000000	0.000000	3.000000	21.000000	0.000000
2736.540488	0.170433	0.598159	0.004565	77.858421	-15.605965	66.450233	3.626335	0.000000	0.161412	0.000000	0.000000	0.000000	-0.628203	-0.029186	0.401068	0.000000	0.000000	3.000000	21.000000	0.000000
2736.543821	0.170433	0.598159	0.004565	77.858421	-15.605965	66.450233	3.626335	0.000000	0.161412	0.000000	0.000000	0.000000	-0.628203	-0.029186	0.401068	0.000000	0.000000	3.000000	21.000000	0.000000
2736.547155	0.170433	0.598159	0.004565	77.940269	-15.423468	66.343552	3.521634	0.000000	0.228257	0.000000	0.000000	0.000000	-0.628203	-0.029186	0.401068	0.000000	0.000000	3.000000	21.000000	0.000000
2736.550488	0.168398	0.598035	0.005876	77.940269	-15.423468	66.343552	3.521634	0.000000	0.228257	0.000000	0.000000	0.000000	-0.610343	-0.037412	0.393155	0.000000	0.000000	3.000000	21.000000	0.000000
2736.553821	0.168398	0.598035	0.005876	77.940269	-15.423468	66.343552	3.521634	0.000000	0.228257	0.000000	0.000000	0.000000	-0.610343	-0.037412	0.393155	0.000000	0.000000	3.000000	21.000000	0.000000
2736.557155	0.168398	0.598035	0.005876	78.037384	-15.136885	66.356346	3.419910	0.000000	0.293782	0.000000	0.000000	0.000000	-0.610343	-0.037412	0.393155	0.000000	0.000000	3.000000	21.000000	0.000000
2736.560488	0.166473	0.597905	0.007228	78.037384	-15.136885	66.356346	3.419910	0.000000	0.293782	0.000000	0.000000	0.000000	-0.577682	-0.038859	0.405582	0.000000	0.000000	3.000000	21.000000	0.000000
2736.563821	0.166473	0.597905	0.007228	78.037384	-15.136885	66.356346	3.419910	0.000000	0.293782	0.000000	0.000000	0.000000	-0.577682	-0.038859	0.405582	0.000000	0.000000	3.000000	21.000000	0.000000
2736.567155	0.166473	0.597905	0.007228	78.139336	-14.774914	66.499641	3.323630	0.000000	0.361379	0.000000	0.000000	0.000000	-0.577682	-0.038859	0.405582	0.000000	0.000000	3.000000	21.000000	0.000000
2736.570488	0.164681	0.597740	0.008554	78.139336	-14.774914	66.499641	3.323630	0.000000	0.361379	0.000000	0.000000	0.000000	-0.537439	-0.049533	0.397947	0.000000	0.000000	3.000000	21.000000	0.000000
2736.573821	0.164681	0.597740	0.008554	78.139336	-14.774914	66.499641	3.323630	0.000000	0.361379	0.000000	0.000000	0.000000	-0.537439	-0.049533	0.397947	0.000000	0.000000	3.000000	21.000000	0.000000
2736.577155	0.164681	0.597740	0.008554	78.240723	-14.365744	66.955238	3.234057	0.000000	0.427704	0.000000	0.000000	0.000000	-0.537439	-0.049533	0.397947	0.000000	0.000000	3.000000	21.000000	0.000000
2736.580488	0.162965	0.597555	0.009827	78.240723	-14.365744	66.955238	3.234057	0.000000	0.427704	0.000000	0.000000	0.000000	-0.514952	-0.055537	0.381994	0.000000	0.000000	3.000000	21.000000	0.000000
2736.583821	0.162965	0.597555	0.009827	78.240723	-14.365744	66.955238	3.234057	0.000000	0.427704	0.000000	0.000000	0.000000	-0.514952	-0.055537	0.381994	0.000000	0.000000	3.000000	21.000000	0.000000
2736.587155	0.162965	0.597555	0.009827	78.320892	-14.020378	67.478424	3.148231	0.000000	0.491370	0.000000	0.000000	0.000000	-0.514952	-0.055537	0.381994	0.000000	0.000000	3.000000	21.000000	0.000000
2736.590488	0.161316	0.597358	0.011026	78.320892	-14.020378	67.478424	3.148231	0.000000	0.491370	0.000000	0.000000	0.000000	-0.494503	-0.059177	0.359582	0.000000	0.000000	3.000000	21.000000	0.000000
2736.593821	0.161316	0.597358	0.011026	78.320892	-14.020378	67.478424	3.148231	0.000000	0.491370	0.000000	0.000000	0.000000	-0.494503	-0.059177	0.359582	0.000000	0.000000	3.000000	21.000000	0.000000
2736.597155	0.161316	0.597358	0.011026	78.364227	-13.722060	67.776115	3.065814	0.000000	0.551300	0.000000	0.000000	0.000000	-0.494503	-0.059177	0.359582	0.000000	0.000000	3.000000	21.000000	0.000000
2736.600488	0.159802	0.597152	0.012196	78.364227	-13.722060	67.776115	3.065814	0.000000	0.551300	0.000000	0.000000	0.000000	-0.454209	-0.061806	0.350859	0.000000	0.000000	3.000000	21.000000	0.000000
2736.603821	0.159802	0.597152	0.012196	78.364227	-13.722060	67.776115	3.065814	0.000000	0.551300	0.000000	0.000000	0.000000	-0.454209	-0.061806	0.350859	0.000000	0.000000	3.000000	21.000000	0.000000
2736.607155	0.159802	0.597152	0.012196	78.350197	-13.438654	67.596909	2.990113	0.000000	0.609776	0.000000	0.000000	0.000000	-0.454209	-0.061806	0.350859	0.000000	0.000000	3.000000	21.000000	0.000000
2736.610488	0.158393	0.596945	0.013322	78.350197	-13.438654	67.596909	2.990113	0.000000	0.609776	0.000000	0.000000	0.000000	-0.422648	-0.062062	0.338055	0.000000	0.000000	3.000000	21.000000	0.000000
2736.613821	0.158393	0.596945	0.013322	78.350197	-13.438654	67.596909	2.990113	0.000000	0.609776	0.000000	0.000000	0.000000	-0.422648	-0.062062	0.338055	0.000000	0.000000	3.000000	21.000000	0.000000
2736.617155	0.158393	0.596945	0.013322	78.274605	-13.207908	67.184242	2.919671	0.000000	0.666119	0.000000	0.000000	0.000000	-0.422648	-0.062062	0.338055	0.000000	0.000000	3.000000	21.000000	0.000000
2736.620488	0.157088	0.596740	0.014475	78.274605	-13.207908	67.184242	2.919671	0.000000	0.666119	0.000000	0.000000	0.000000	-0.391556	-0.061373	0.345813	0.000000	0.000000	3.000000	21.000000	0.000000
2736.623821	0.157088	0.596740	0.014475	78.274605	-13.207908	67.184242	2.919671	0.000000	0.666119	0.000000	0.000000	0.000000	-0.391556	-0.061373	0.345813	0.000000	0.000000	3.000000	21.000000	0.000000
2736.627155	0.157088	0.596740	0.014475	78.172722	-12.997483	67.101234	2.854412	0.000000	0.723754	0.000000	0.000000	0.000000	-0.391556	-0.061373	0.345813	0.000000	0.000000	3.000000	21.000000	0.000000
2736.630488	0.155864	0.596538	0.015662	78.172722	-12.997483	67.101234	2.854412	0.000000	0.723754	0.000000	0.000000	0.000000	-0.367179	-0.060777	0.356042	0.000000	0.000000	3.000000	21.000000	0.000000
2736.633821	0.155864	0.596538	0.015662	78.172722	-12.997483	67.101234	2.854412	0.000000	0.723754	0.000000	0.000000	0.000000	-0.367179	-0.060777	0.356042	0.000000	0.000000	3.000000	21.000000	0.000000
2736.637155	0.155864	0.596538	0.015662	78.075935	-12.803087	67.274338	2.793215	0.000000	0.783095	0.000000	0.000000	0.000000	-0.367179	-0.060777	0.356042	0.000000	0.000000	3.000000	21.000000	0.000000
2736.640488	0.154814	0.596383	0.016862	78.075935	-12.803087	67.274338	2.793215	0.000000	0.783095	0.000000	0.000000	0.000000	-0.315036	-0.046305	0.360038	0.000000	0.000000	3.000000	21.000000	0.000000
2736.643821	0.154814	0.596383	0.016862	78.075935	-12.803087	67.274338	2.793215	0.000000	0.783095	0.000000	0.000000	0.000000	-0.315036	-0.046305	0.360038	0.000000	0.000000	3.000000	21.000000	0.000000
2736.647155	0.154814	0.596383	0.016862	77.996460	-12.670008	67.468063	2.740709	0.000000	0.843101	0.000000	0.000000	0.000000	-0.315036	-0.046305	0.360038	0.000000	0.000000	3.000000	21.000000	0.000000
2736.650488	0.153880	0.596242	0.018128	77.996460	-12.670008	67.468063	2.740709	0.000000	0.843101	0.000000	0.000000	0.000000	-0.280125	-0.042473	0.379855	0.000000	0.000000	3.000000	21.000000	0.000000
2736.653821	0.153880	0.596242	0.018128	77.996460	-12.670008	67.468063	2.740709	0.000000	0.843101	0.000000	0.000000	0.000000	-0.280125	-0.042473	0.379855	0.000000	0.000000	3.000000	21.000000	0.000000
2736.657155	0.153880	0.596242	0.018128	77.943565	-12.640088	67.329849	2.694022	0.000000	0.906410	0.000000	0.000000	0.000000	-0.280125	-0.042473	0.379855	0.000000	0.000000	3.000000	21.000000	0.000000
2736.660488	0.152998	0.596110	0.019415	77.943565	-12.640088	67.329849	2.694022	0.000000	0.906410	0.000000	0.000000	0.000000	-0.264615	-0.039628	0.386149	0.000000	0.000000	3.000000	21.000000	0.000000
2736.663821	0.152998	0.596110	0.019415	77.943565	-12.640088	67.329849	2.694022	0.000000	0.906410	0.000000	0.000000	0.000000	-0.264615	-0.039628	0.386149	0.000000	0.000000	3.000000	21.000000	0.000000
2736.667155	0.152998	0.596110	0.019415	77.910156	-12.686686	66.843842	2.649920	0.000000	0.970768	0.000000	0.000000	0.000000	-0.264615	-0.039628	0.386149	0.000000	0.000000	3.000000	21.000000	0.000000
2736.670488	0.152140	0.596017	0.020791	77.910156	-12.686686	66.843842	2.649920	0.000000	0.970768	0.000000	0.000000	0.000000	-0.257640	-0.027762	0.412742	0.000000	0.000000	3.000000	21.000000	0.000000
2736.673821	0.152140	0.596017	0.020791	77.910156	-12.686686	66.843842	2.649920	0.000000	0.970768	0.000000	0.000000	0.000000	-0.257640	-0.027762	0.412742	0.000000	0.000000	3.000000	21.000000	0.000000
2736.677155	0.152140	0.596017	0.020791	77.881332	-12.741395	66.415474	2.606979	0.000000	1.039558	0.000000	0.000000	0.000000	-0.257640	-0.027762	0.412742	0.000000	0.000000	3.000000	21.000000	0.000000
2736.680488	0.151264	0.595934	0.022210	77.881332	-12.741395	66.415474	2.606979	0.000000	1.039558	0.000000	0.000000	0.000000	-0.262716	-0.024968	0.425599	0.000000	0.000000	3.000000	21.000000	0.000000
2736.683821	0.151264	0.595934	0.022210	77.881332	-12.741395	66.415474	2.606979	0.000000	1.039558	0.000000	0.000000	0.000000	-0.262716	-0.024968	0.425599	0.000000	0.000000	3.000000	21.000000	0.000000
2736.687155	0.151264	0.595934	0.022210	77.856003	-12.733381	66.314148	2.563193	0.000000	1.110492	0.000000	0.000000	0.000000	-0.262716	-0.024968	0.425599	0.000000	0.000000	3.000000	21.000000	0.000000
2736.690488	0.150364	0.595868	0.023649	77.856003	-12.733381	66.314148	2.563193	0.000000	1.110492	0.000000	0.000000	0.000000	-0.270060	-0.019744	0.431668	0.000000	0.000000	3.000000	21.000000	0.000000
2736.693821	0.150364	0.595868	0.023649	77.856003	-12.733381	66.314148	2.563193	0.000000	1.110492	0.000000	0.000000	0.000000	-0.270060	-0.019744	0.431668	0.000000	0.000000	3.000000	21.000000	0.000000
2736.697155	0.150364	0.595868	0.023649	77.844749	-12.599813	66.390793	2.518183	0.000000	1.182436	0.000000	0.000000	0.000000	-0.270060	-0.019744	0.431668	0.000000	0.000000	3.000000	21.000000	0.000000
2736.700488	0.149512	0.595817	0.025019	77.844749	-12.599813	66.390793	2.518183	0.000000	1.182436	0.000000	0.000000	0.000000	-0.255626	-0.015219	0.411114	0.000000	0.000000	3.000000	21.000000	0.000000
2736.703821	0.149512	0.595817	0.025019	77.844749	-12.599813	66.390793	2.518183	0.000000	1.182436	0.000000	0.000000	0.000000	-0.255626	-0.015219	0.411114	0.000000	0.000000	3.000000	21.000000	0.000000
2736.707155	0.149512	0.595817	0.025019	77.864830	-12.268435	66.503540	2.475579	0.000000	1.250955	0.000000	0.000000	0.000000	-0.255626	-0.015219	0.411114	0.000000	0.000000	3.000000	21.000000	0.000000
2736.710488	0.148798	0.595757	0.026368	77.864830	-12.268435	66.503540	2.475579	0.000000	1.250955	0.000000	0.000000	0.000000	-0.214026	-0.018203	0.404535	0.000000	0.000000	3.000000	21.000000	0.000000
2736.713821	0.148798	0.595757	0.026368	77.864830	-12.268435	66.503540	2.475579	0.000000	1.250955	0.000000	0.000000	0.000000	-0.214026	-0.018203	0.404535	0.000000	0.000000	3.000000	21.000000	0.000000
2736.717155	0.148798	0.595757	0.026368	77.906570	-11.794975	66.670647	2.439908	0.000000	1.318378	0.000000	0.000000	0.000000	-0.214026	-0.018203	0.404535	0.000000	0.000000	3.000000	21.000000	0.000000
2736.720488	0.148213	0.595675	0.027657	77.906570	-11.794975	66.670647	2.439908	0.000000	1.318378	0.000000	0.000000	0.000000	-0.175588	-0.024462	0.386817	0.000000	0.000000	3.000000	21.000000	0.000000
2736.723821	0.148213	0.595675	0.027657	77.906570	-11.794975	66.670647	2.439908	0.000000	1.318378	0.000000	0.000000	0.000000	-0.175588	-0.024462	0.386817	0.000000	0.000000	3.000000	21.000000	0.000000
2736.727155	0.148213	0.595675	0.027657	77.945366	-11.344853	67.045097	2.410643	0.000000	1.382847	0.000000	0.000000	0.000000	-0.175588	-0.024462	0.386817	0.000000	0.000000	3.000000	21.000000	0.000000
2736.730488	0.147694	0.595564	0.028931	77.945366	-11.344853	67.045097	2.410643	0.000000	1.382847	0.000000	0.000000	0.000000	-0.155508	-0.033289	0.382300	0.000000	0.000000	3.000000	21.000000	0.000000
2736.733821	0.147694	0.595564	0.028931	77.945366	-11.344853	67.045097	2.410643	0.000000	1.382847	0.000000	0.000000	0.000000	-0.155508	-0.033289	0.382300	0.000000	0.000000	3.000000	21.000000	0.000000
2736.737155	0.147694	0.595564	0.028931	77.964188	-11.070903	67.493065	2.384725	0.000000	1.446564	0.000000	0.000000	0.000000	-0.155508	-0.033289	0.382300	0.000000	0.000000	3.000000	21.000000	0.000000
2736.740488	0.147179	0.595421	0.030145	77.964188	-11.070903	67.493065	2.384725	0.000000	1.446564	0.000000	0.000000	0.000000	-0.154608	-0.042768	0.363988	0.000000	0.000000	3.000000	21.000000	0.000000
2736.743821	0.147179	0.595421	0.030145	77.964188	-11.070903	67.493065	2.384725	0.000000	1.446564	0.000000	0.000000	0.000000	-0.154608	-0.042768	0.363988	0.000000	0.000000	3.000000	21.000000	0.000000
2736.747155	0.147179	0.595421	0.030145	77.950073	-11.019227	67.622566	2.358957	0.000000	1.507229	0.000000	0.000000	0.000000	-0.154608	-0.042768	0.363988	0.000000	0.000000	3.000000	21.000000	0.000000
2736.750488	0.146718	0.595267	0.031298	77.950073	-11.019227	67.622566	2.358957	0.000000	1.507229	0.000000	0.000000	0.000000	-0.138287	-0.046486	0.346094	0.000000	0.000000	3.000000	21.000000	0.000000
2736.753821	0.146718	0.595267	0.031298	77.950073	-11.019227	67.622566	2.358957	0.000000	1.507229	0.000000	0.000000	0.000000	-0.138287	-0.046486	0.346094	0.000000	0.000000	3.000000	21.000000	0.000000
2736.757155	0.146718	0.595267	0.031298	77.924294	-11.042723	67.518143	2.335909	0.000000	1.564911	0.000000	0.000000	0.000000	-0.138287	-0.046486	0.346094	0.000000	0.000000	3.000000	21.000000	0.000000
2736.760488	0.146333	0.595149	0.032461	77.924294	-11.042723	67.518143	2.335909	0.000000	1.564911	0.000000	0.000000	0.000000	-0.115641	-0.035407	0.348705	0.000000	0.000000	3.000000	21.000000	0.000000
2736.763821	0.146333	0.595149	0.032461	77.924294	-11.042723	67.518143	2.335909	0.000000	1.564911	0.000000	0.000000	0.000000	-0.115641	-0.035407	0.348705	0.000000	0.000000	3.000000	21.000000	0.000000
2736.767155	0.146333	0.595149	0.032461	77.891869	-11.037036	67.210014	2.316636	0.000000	1.623029	0.000000	0.000000	0.000000	-0.115641	-0.035407	0.348705	0.000000	0.000000	3.000000	21.000000	0.000000
2736.770488	0.145937	0.595059	0.033682	77.891869	-11.037036	67.210014	2.316636	0.000000	1.623029	0.000000	0.000000	0.000000	-0.118852	-0.026918	0.366402	0.000000	0.000000	3.000000	21.000000	0.000000
2736.773821	0.145937	0.595059	0.033682	77.891869	-11.037036	67.210014	2.316636	0.000000	1.623029	0.000000	0.000000	0.000000	-0.118852	-0.026918	0.366402	0.000000	0.000000	3.000000	21.000000	0.000000
2736.777155	0.145937	0.595059	0.033682	77.857445	-11.019221	66.644569	2.296827	0.000000	1.684096	0.000000	0.000000	0.000000	-0.118852	-0.026918	0.366402	0.000000	0.000000	3.000000	21.000000	0.000000
2736.780488	0.145553	0.594997	0.034955	77.857445	-11.019221	66.644569	2.296827	0.000000	1.684096	0.000000	0.000000	0.000000	-0.115181	-0.018482	0.381991	0.000000	0.000000	3.000000	21.000000	0.000000
2736.783821	0.145553	0.594997	0.034955	77.857445	-11.019221	66.644569	2.296827	0.000000	1.684096	0.000000	0.000000	0.000000	-0.115181	-0.018482	0.381991	0.000000	0.000000	3.000000	21.000000	0.000000
2736.787155	0.145553	0.594997	0.034955	77.826118	-10.898327	66.189064	2.277630	0.000000	1.747761	0.000000	0.000000	0.000000	-0.115181	-0.018482	0.381991	0.000000	0.000000	3.000000	21.000000	0.000000
2736.790488	0.145115	0.594983	0.036316	77.826118	-10.898327	66.189064	2.277630	0.000000	1.747761	0.000000	0.000000	0.000000	-0.131335	-0.004222	0.408319	0.000000	0.000000	3.000000	21.000000	0.000000
2736.793821	0.145115	0.594983	0.036316	77.826118	-10.898327	66.189064	2.277630	0.000000	1.747761	0.000000	0.000000	0.000000	-0.131335	-0.004222	0.408319	0.000000	0.000000	3.000000	21.000000	0.000000
2736.797155	0.145115	0.594983	0.036316	77.811127	-10.562896	66.207321	2.255740	0.000000	1.815814	0.000000	0.000000	0.000000	-0.131335	-0.004222	0.408319	0.000000	0.000000	3.000000	21.000000	0.000000
2736.800488	0.144663	0.595025	0.037729	77.811127	-10.562896	66.207321	2.255740	0.000000	1.815814	0.000000	0.000000	0.000000	-0.135650	0.012650	0.423705	0.000000	0.000000	3.000000	21.000000	0.000000
2736.803821	0.144663	0.595025	0.037729	77.811127	-10.562896	66.207321	2.255740	0.000000	1.815814	0.000000	0.000000	0.000000	-0.135650	0.012650	0.423705	0.000000	0.000000	3.000000	21.000000	0.000000
2736.807155	0.144663	0.595025	0.037729	77.826309	-9.937710	66.723785	2.233132	0.000000	1.886431	0.000000	0.000000	0.000000	-0.135650	0.012650	0.423705	0.000000	0.000000	3.000000	21.000000	0.000000
2736.810488	0.144273	0.595115	0.039194	77.826309	-9.937710	66.723785	2.233132	0.000000	1.886431	0.000000	0.000000	0.000000	-0.116937	0.026925	0.439594	0.000000	0.000000	3.000000	21.000000	0.000000
2736.813821	0.144273	0.595115	0.039194	77.826309	-9.937710	66.723785	2.233132	0.000000	1.886431	0.000000	0.000000	0.000000	-0.116937	0.026925	0.439594	0.000000	0.000000	3.000000	21.000000	0.000000
2736.817155	0.144273	0.595115	0.039194	77.856110	-9.082566	67.428543	2.213643	0.000000	1.959697	0.000000	0.000000	0.000000	-0.116937	0.026925	0.439594	0.000000	0.000000	3.000000	21.000000	0.000000
2736.820488	0.143930	0.595222	0.040659	77.856110	-9.082566	67.428543	2.213643	0.000000	1.959697	0.000000	0.000000	0.000000	-0.102793	0.032240	0.439643	0.000000	0.000000	3.000000	21.000000	0.000000
2736.823821	0.143930	0.595222	0.040659	77.856110	-9.082566	67.428543	2.213643	0.000000	1.959697	0.000000	0.000000	0.000000	-0.102793	0.032240	0.439643	0.000000	0.000000	3.000000	21.000000	0.000000
2736.827155	0.143930	0.595222	0.040659	77.881432	-8.194015	68.176697	2.196511	0.000000	2.032971	0.000000	0.000000	0.000000	-0.102793	0.032240	0.439643	0.000000	0.000000	3.000000	21.000000	0.000000
2736.830488	0.143627	0.595378	0.042185	77.881432	-8.194015	68.176697	2.196511	0.000000	2.032971	0.000000	0.000000	0.000000	-0.091115	0.046527	0.457548	0.000000	0.000000	3.000000	21.000000	0.000000
2736.833821	0.143627	0.595378	0.042185	77.881432	-8.194015	68.176697	2.196511	0.000000	2.032971	0.000000	0.000000	0.000000	-0.091115	0.046527	0.457548	0.000000	0.000000	3.000000	21.000000	0.000000
2736.837155	0.143627	0.595378	0.042185	77.893318	-7.342167	68.992752	2.181325	0.000000	2.109229	0.000000	0.000000	0.000000	-0.091115	0.046527	0.457548	0.000000	0.000000	3.000000	21.000000	0.000000
2736.840488	0.143396	0.595522	0.043710	77.893318	-7.342167	68.992752	2.181325	0.000000	2.109229	0.000000	0.000000	0.000000	-0.069095	0.043359	0.457707	0.000000	0.000000	3.000000	21.000000	0.000000
2736.843821	0.143396	0.595522	0.043710	77.893318	-7.342167	68.992752	2.181325	0.000000	2.109229	0.000000	0.000000	0.000000	-0.069095	0.043359	0.457707	0.000000	0.000000	3.000000	21.000000	0.000000
2736.847155	0.143396	0.595522	0.043710	77.892563	-6.558293	69.764267	2.169810	0.000000	2.185513	0.000000	0.000000	0.000000	-0.069095	0.043359	0.457707	0.000000	0.000000	3.000000	21.000000	0.000000
2736.850488	0.143275	0.595674	0.045178	77.892563	-6.558293	69.764267	2.169810	0.000000	2.185513	0.000000	0.000000	0.000000	-0.036439	0.045590	0.440383	0.000000	0.000000	3.000000	21.000000	0.000000
2736.853821	0.143275	0.595674	0.045178	77.892563	-6.558293	69.764267	2.169810	0.000000	2.185513	0.000000	0.000000	0.000000	-0.036439	0.045590	0.440383	0.000000	0.000000	3.000000	21.000000	0.000000
2736.857155	0.143275	0.595674	0.045178	77.869331	-5.941324	70.273079	2.163737	0.000000	2.258910	0.000000	0.000000	0.000000	-0.036439	0.045590	0.440383	0.000000	0.000000	3.000000	21.000000	0.000000
2736.860488	0.143294	0.595825	0.046604	77.869331	-5.941324	70.273079	2.163737	0.000000	2.258910	0.000000	0.000000	0.000000	0.005643	0.045146	0.427756	0.000000	0.000000	3.000000	21.000000	0.000000
2736.863821	0.143294	0.595825	0.046604	77.869331	-5.941324	70.273079	2.163737	0.000000	2.258910	0.000000	0.000000	0.000000	0.005643	0.045146	0.427756	0.000000	0.000000	3.000000	21.000000	0.000000
2736.867155	0.143294	0.595825	0.046604	77.821617	-5.565764	70.510887	2.164677	0.000000	2.330203	0.000000	0.000000	0.000000	0.005643	0.045146	0.427756	0.000000	0.000000	3.000000	21.000000	0.000000
2736.870488	0.143426	0.595954	0.047980	77.821617	-5.565764	70.510887	2.164677	0.000000	2.330203	0.000000	0.000000	0.000000	0.039616	0.038851	0.412653	0.000000	0.000000	3.000000	21.000000	0.000000
2736.873821	0.143426	0.595954	0.047980	77.821617	-5.565764	70.510887	2.164677	0.000000	2.330203	0.000000	0.000000	0.000000	0.039616	0.038851	0.412653	0.000000	0.000000	3.000000	21.000000	0.000000
2736.877155	0.143426	0.595954	0.047980	77.749100	-5.410966	70.634743	2.171280	0.000000	2.398978	0.000000	0.000000	0.000000	0.039616	0.038851	0.412653	0.000000	0.000000	3.000000	21.000000	0.000000
2736.880488	0.143666	0.596072	0.049282	77.749100	-5.410966	70.634743	2.171280	0.000000	2.398978	0.000000	0.000000	0.000000	0.071997	0.035315	0.390847	0.000000	0.000000	3.000000	21.000000	0.000000
2736.883821	0.143666	0.596072	0.049282	77.749100	-5.410966	70.634743	2.171280	0.000000	2.398978	0.000000	0.000000	0.000000	0.071997	0.035315	0.390847	0.000000	0.000000	3.000000	21.000000	0.000000
2736.887155	0.143666	0.596072	0.049282	77.676094	-5.283863	70.759613	2.183279	0.000000	2.464119	0.000000	0.000000	0.000000	0.071997	0.035315	0.390847	0.000000	0.000000	3.000000	21.000000	0.000000
2736.890488	0.144019	0.596197	0.050527	77.676094	-5.283863	70.759613	2.183279	0.000000	2.464119	0.000000	0.000000	0.000000	0.105956	0.037646	0.373524	0.000000	0.000000	3.000000	21.000000	0.000000
2736.893821	0.144019	0.596197	0.050527	77.676094	-5.283863	70.759613	2.183279	0.000000	2.464119	0.000000	0.000000	0.000000	0.105956	0.037646	0.373524	0.000000	0.000000	3.000000	21.000000	0.000000
2736.897155	0.144019	0.596197	0.050527	77.608124	-5.159964	70.881126	2.200938	0.000000	2.526373	0.000000	0.000000	0.000000	0.105956	0.037646	0.373524	0.000000	0.000000	3.000000	21.000000	0.000000
2736.900488	0.144389	0.596331	0.051742	77.608124	-5.159964	70.881126	2.200938	0.000000	2.526373	0.000000	0.000000	0.000000	0.111181	0.040069	0.364369	0.000000	0.000000	3.000000	21.000000	0.000000
2736.903821	0.144389	0.596331	0.051742	77.608124	-5.159964	70.881126	2.200938	0.000000	2.526373	0.000000	0.000000	0.000000	0.111181	0.040069	0.364369	0.000000	0.000000	3.000000	21.000000	0.000000
2736.907155	0.144389	0.596331	0.051742	77.551071	-5.071101	70.966843	2.219469	0.000000	2.587102	0.000000	0.000000	0.000000	0.111181	0.040069	0.364369	0.000000	0.000000	3.000000	21.000000	0.000000
2736.910488	0.144802	0.596473	0.052919	77.551071	-5.071101	70.966843	2.219469	0.000000	2.587102	0.000000	0.000000	0.000000	0.123742	0.042478	0.353151	0.000000	0.000000	3.000000	21.000000	0.000000
2736.913821	0.144802	0.596473	0.052919	77.551071	-5.071101	70.966843	2.219469	0.000000	2.587102	0.000000	0.000000	0.000000	0.123742	0.042478	0.353151	0.000000	0.000000	3.000000	21.000000	0.000000
2736.917155	0.144802	0.596473	0.052919	77.541809	-5.080569	70.947937	2.240093	0.000000	2.645960	0.000000	0.000000	0.000000	0.123742	0.042478	0.353151	0.000000	0.000000	3.000000	21.000000	0.000000
2736.920488	0.145188	0.596642	0.054095	77.541809	-5.080569	70.947937	2.240093	0.000000	2.645960	0.000000	0.000000	0.000000	0.115822	0.050821	0.352592	0.000000	0.000000	3.000000	21.000000	0.000000
2736.923821	0.145188	0.596642	0.054095	77.541809	-5.080569	70.947937	2.240093	0.000000	2.645960	0.000000	0.000000	0.000000	0.115822	0.050821	0.352592	0.000000	0.000000	3.000000	21.000000	0.000000
2736.927155	0.145188	0.596642	0.054095	77.598404	-5.259049	70.763573	2.259397	0.000000	2.704726	0.000000	0.000000	0.000000	0.115822	0.050821	0.352592	0.000000	0.000000	3.000000	21.000000	0.000000
2736.930488	0.145600	0.596859	0.055269	77.598404	-5.259049	70.763573	2.259397	0.000000	2.704726	0.000000	0.000000	0.000000	0.123715	0.065133	0.352360	0.000000	0.000000	3.000000	21.000000	0.000000
2736.933821	0.145600	0.596859	0.055269	77.598404	-5.259049	70.763573	2.259397	0.000000	2.704726	0.000000	0.000000	0.000000	0.123715	0.065133	0.352360	0.000000	0.000000	3.000000	21.000000	0.000000
2736.937155	0.145600	0.596859	0.055269	77.712250	-5.572746	70.439369	2.280015	0.000000	2.763452	0.000000	0.000000	0.000000	0.123715	0.065133	0.352360	0.000000	0.000000	3.000000	21.000000	0.000000
2736.940488	0.145968	0.597095	0.056471	77.712250	-5.572746	70.439369	2.280015	0.000000	2.763452	0.000000	0.000000	0.000000	0.110337	0.070762	0.360516	0.000000	0.000000	3.000000	21.000000	0.000000
2736.943821	0.145968	0.597095	0.056471	77.712250	-5.572746	70.439369	2.280015	0.000000	2.763452	0.000000	0.000000	0.000000	0.110337	0.070762	0.360516	0.000000	0.000000	3.000000	21.000000	0.000000
2736.947155	0.145968	0.597095	0.056471	77.873917	-6.013725	69.970551	2.298405	0.000000	2.823538	0.000000	0.000000	0.000000	0.110337	0.070762	0.360516	0.000000	0.000000	3.000000	21.000000	0.000000
2736.950488	0.146401	0.597330	0.057716	77.873917	-6.013725	69.970551	2.298405	0.000000	2.823538	0.000000	0.000000	0.000000	0.129954	0.070647	0.373652	0.000000	0.000000	3.000000	21.000000	0.000000
2736.953821	0.146401	0.597330	0.057716	77.873917	-6.013725	69.970551	2.298405	0.000000	2.823538	0.000000	0.000000	0.000000	0.129954	0.070647	0.373652	0.000000	0.000000	3.000000	21.000000	0.000000
2736.957155	0.146401	0.597330	0.057716	78.042763	-6.519547	69.412971	2.320064	0.000000	2.885813	0.000000	0.000000	0.000000	0.129954	0.070647	0.373652	0.000000	0.000000	3.000000	21.000000	0.000000
2736.960488	0.146871	0.597624	0.058997	78.042763	-6.519547	69.412971	2.320064	0.000000	2.885813	0.000000	0.000000	0.000000	0.141061	0.088071	0.384350	0.000000	0.000000	3.000000	21.000000	0.000000
2736.963821	0.146871	0.597624	0.058997	78.042763	-6.519547	69.412971	2.320064	0.000000	2.885813	0.000000	0.000000	0.000000	0.141061	0.088071	0.384350	0.000000	0.000000	3.000000	21.000000	0.000000
2736.967155	0.146871	0.597624	0.058997	78.200691	-7.072814	68.802185	2.343574	0.000000	2.949872	0.000000	0.000000	0.000000	0.141061	0.088071	0.384350	0.000000	0.000000	3.000000	21.000000	0.000000
2736.970488	0.147387	0.597897	0.060248	78.200691	-7.072814	68.802185	2.343574	0.000000	2.949872	0.000000	0.000000	0.000000	0.154531	0.081927	0.375133	0.000000	0.000000	3.000000	21.000000	0.000000
2736.973821	0.147387	0.597897	0.060248	78.200691	-7.072814	68.802185	2.343574	0.000000	2.949872	0.000000	0.000000	0.000000	0.154531	0.081927	0.375133	0.000000	0.000000	3.000000	21.000000	0.000000
2736.977155	0.147387	0.597897	0.060248	78.333900	-7.631844	68.205429	2.369329	0.000000	3.012394	0.000000	0.000000	0.000000	0.154531	0.081927	0.375133	0.000000	0.000000	3.000000	21.000000	0.000000
2736.980488	0.147924	0.598199	0.061482	78.333900	-7.631844	68.205429	2.369329	0.000000	3.012394	0.000000	0.000000	0.000000	0.161353	0.090503	0.370203	0.000000	0.000000	3.000000	21.000000	0.000000
2736.983821	0.147924	0.598199	0.061482	78.333900	-7.631844	68.205429	2.369329	0.000000	3.012394	0.000000	0.000000	0.000000	0.161353	0.090503	0.370203	0.000000	0.000000	3.000000	21.000000	0.000000
2736.987155	0.147924	0.598199	0.061482	78.454788	-8.222819	67.565842	2.396221	0.000000	3.074095	0.000000	0.000000	0.000000	0.161353	0.090503	0.370203	0.000000	0.000000	3.000000	21.000000	0.000000
2736.990488	0.148450	0.598519	0.062670	78.454788	-8.222819	67.565842	2.396221	0.000000	3.074095	0.000000	0.000000	0.000000	0.157663	0.096154	0.356311	0.000000	0.000000	3.000000	21.000000	0.000000
2736.993821	0.148450	0.598519	0.062670	78.454788	-8.222819	67.565842	2.396221	0.000000	3.074095	0.000000	0.000000	0.000000	0.157663	0.096154	0.356311	0.000000	0.000000	3.000000	21.000000	0.000000
2736.997155	0.148450	0.598519	0.062670	78.557449	-8.834218	66.903984	2.422499	0.000000	3.133480	0.000000	0.000000	0.000000	0.157663	0.096154	0.356311	0.000000	0.000000	3.000000	21.000000	0.000000
2737.000488	0.148936	0.598809	0.063811	78.557449	-8.834218	66.903984	2.422499	0.000000	3.133480	0.000000	0.000000	0.000000	0.145924	0.087054	0.342416	0.000000	0.000000	3.000000	21.000000	0.000000
2737.003821	0.148936	0.598809	0.063811	78.557449	-8.834218	66.903984	2.422499	0.000000	3.133480	0.000000	0.000000	0.000000	0.145924	0.087054	0.342416	0.000000	0.000000	3.000000	21.000000	0.000000
2737.007155	0.148936	0.598809	0.063811	78.644623	-9.468002	66.191147	2.446820	0.000000	3.190549	0.000000	0.000000	0.000000	0.145924	0.087054	0.342416	0.000000	0.000000	3.000000	21.000000	0.000000
2737.010488	0.149442	0.599109	0.064921	78.644623	-9.468002	66.191147	2.446820	0.000000	3.190549	0.000000	0.000000	0.000000	0.151537	0.089839	0.333128	0.000000	0.000000	3.000000	21.000000	0.000000
2737.013821	0.149442	0.599109	0.064921	78.644623	-9.468002	66.191147	2.446820	0.000000	3.190549	0.000000	0.000000	0.000000	0.151537	0.089839	0.333128	0.000000	0.000000	3.000000	21.000000	0.000000
2737.017155	0.149442	0.599109	0.064921	78.710533	-10.131672	65.358864	2.472075	0.000000	3.246070	0.000000	0.000000	0.000000	0.151537	0.089839	0.333128	0.000000	0.000000	3.000000	21.000000	0.000000
2737.020488	0.149951	0.599388	0.065950	78.710533	-10.131672	65.358864	2.472075	0.000000	3.246070	0.000000	0.000000	0.000000	0.152779	0.083719	0.308473	0.000000	0.000000	3.000000	21.000000	0.000000
2737.023821	0.149951	0.599388	0.065950	78.710533	-10.131672	65.358864	2.472075	0.000000	3.246070	0.000000	0.000000	0.000000	0.152779	0.083719	0.308473	0.000000	0.000000	3.000000	21.000000	0.000000
2737.027155	0.149951	0.599388	0.065950	78.759865	-10.773396	64.470238	2.497539	0.000000	3.297482	0.000000	0.000000	0.000000	0.152779	0.083719	0.308473	0.000000	0.000000	3.000000	21.000000	0.000000
2737.030488	0.150481	0.599647	0.066955	78.759865	-10.773396	64.470238	2.497539	0.000000	3.297482	0.000000	0.000000	0.000000	0.159119	0.077617	0.301466	0.000000	0.000000	3.000000	21.000000	0.000000
2737.033821	0.150481	0.599647	0.066955	78.759865	-10.773396	64.470238	2.497539	0.000000	3.297482	0.000000	0.000000	0.000000	0.159119	0.077617	0.301466	0.000000	0.000000	3.000000	21.000000	0.000000
2737.037155	0.150481	0.599647	0.066955	78.782883	-11.257885	63.831451	2.524058	0.000000	3.347727	0.000000	0.000000	0.000000	0.159119	0.077617	0.301466	0.000000	0.000000	3.000000	21.000000	0.000000
2737.040488	0.151016	0.599925	0.067972	78.782883	-11.257885	63.831451	2.524058	0.000000	3.347727	0.000000	0.000000	0.000000	0.160526	0.083453	0.305330	0.000000	0.000000	3.000000	21.000000	0.000000
2737.043821	0.151016	0.599925	0.067972	78.782883	-11.257885	63.831451	2.524058	0.000000	3.347727	0.000000	0.000000	0.000000	0.160526	0.083453	0.305330	0.000000	0.000000	3.000000	21.000000	0.000000
2737.047155	0.151016	0.599925	0.067972	78.802132	-11.586127	63.455948	2.550812	0.000000	3.398615	0.000000	0.000000	0.000000	0.160526	0.083453	0.305330	0.000000	0.000000	3.000000	21.000000	0.000000
2737.050488	0.151500	0.600232	0.068995	78.802132	-11.586127	63.455948	2.550812	0.000000	3.398615	0.000000	0.000000	0.000000	0.145043	0.092304	0.306881	0.000000	0.000000	3.000000	21.000000	0.000000
2737.053821	0.151500	0.600232	0.068995	78.802132	-11.586127	63.455948	2.550812	0.000000	3.398615	0.000000	0.000000	0.000000	0.145043	0.092304	0.306881	0.000000	0.000000	3.000000	21.000000	0.000000
2737.057155	0.151500	0.600232	0.068995	78.819664	-11.704543	63.329182	2.574986	0.000000	3.449762	0.000000	0.000000	0.000000	0.145043	0.092304	0.306881	0.000000	0.000000	3.000000	21.000000	0.000000
2737.060488	0.151975	0.600540	0.070082	78.819664	-11.704543	63.329182	2.574986	0.000000	3.449762	0.000000	0.000000	0.000000	0.142678	0.092157	0.326075	0.000000	0.000000	3.000000	21.000000	0.000000
2737.063821	0.151975	0.600540	0.070082	78.819664	-11.704543	63.329182	2.574986	0.000000	3.449762	0.000000	0.000000	0.000000	0.142678	0.092157	0.326075	0.000000	0.000000	3.000000	21.000000	0.000000
2737.067155	0.151975	0.600540	0.070082	78.834152	-11.801046	63.216919	2.598765	0.000000	3.504107	0.000000	0.000000	0.000000	0.142678	0.092157	0.326075	0.000000	0.000000	3.000000	21.000000	0.000000
2737.070488	0.152399	0.600877	0.071174	78.834152	-11.801046	63.216919	2.598765	0.000000	3.504107	0.000000	0.000000	0.000000	0.127032	0.101052	0.327629	0.000000	0.000000	3.000000	21.000000	0.000000
2737.073821	0.152399	0.600877	0.071174	78.834152	-11.801046	63.216919	2.598765	0.000000	3.504107	0.000000	0.000000	0.000000	0.127032	0.101052	0.327629	0.000000	0.000000	3.000000	21.000000	0.000000
2737.077155	0.152399	0.600877	0.071174	78.859398	-11.952051	62.985752	2.619937	0.000000	3.558712	0.000000	0.000000	0.000000	0.127032	0.101052	0.327629	0.000000	0.000000	3.000000	21.000000	0.000000
2737.080488	0.152751	0.601233	0.072301	78.859398	-11.952051	62.985752	2.619937	0.000000	3.558712	0.000000	0.000000	0.000000	0.105649	0.106957	0.337967	0.000000	0.000000	3.000000	21.000000	0.000000
2737.083821	0.152751	0.601233	0.072301	78.859398	-11.952051	62.985752	2.619937	0.000000	3.558712	0.000000	0.000000	0.000000	0.105649	0.106957	0.337967	0.000000	0.000000	3.000000	21.000000	0.000000
2737.087155	0.152751	0.601233	0.072301	78.910042	-12.199649	62.522125	2.637545	0.000000	3.615040	0.000000	0.000000	0.000000	0.105649	0.106957	0.337967	0.000000	0.000000	3.000000	21.000000	0.000000
2737.090488	0.153027	0.601589	0.073447	78.910042	-12.199649	62.522125	2.637545	0.000000	3.615040	0.000000	0.000000	0.000000	0.082871	0.106905	0.344006	0.000000	0.000000	3.000000	21.000000	0.000000
2737.093821	0.153027	0.601589	0.073447	78.910042	-12.199649	62.522125	2.637545	0.000000	3.615040	0.000000	0.000000	0.000000	0.082871	0.106905	0.344006	0.000000	0.000000	3.000000	21.000000	0.000000
2737.097155	0.153027	0.601589	0.073447	78.977127	-12.545453	61.917244	2.651357	0.000000	3.672375	0.000000	0.000000	0.000000	0.082871	0.106905	0.344006	0.000000	0.000000	3.000000	21.000000	0.000000
2737.100488	0.153267	0.601975	0.074658	78.977127	-12.545453	61.917244	2.651357	0.000000	3.672375	0.000000	0.000000	0.000000	0.071887	0.115788	0.363068	0.000000	0.000000	3.000000	21.000000	0.000000
2737.103821	0.153267	0.601975	0.074658	78.977127	-12.545453	61.917244	2.651357	0.000000	3.672375	0.000000	0.000000	0.000000	0.071887	0.115788	0.363068	0.000000	0.000000	3.000000	21.000000	0.000000
2737.107155	0.153267	0.601975	0.074658	79.055099	-13.053356	61.198071	2.663338	0.000000	3.732886	0.000000	0.000000	0.000000	0.071887	0.115788	0.363068	0.000000	0.000000	3.000000	21.000000	0.000000
2737.110488	0.153373	0.602371	0.075881	79.055099	-13.053356	61.198071	2.663338	0.000000	3.732886	0.000000	0.000000	0.000000	0.031745	0.118823	0.366913	0.000000	0.000000	3.000000	21.000000	0.000000
2737.113821	0.153373	0.602371	0.075881	79.055099	-13.053356	61.198071	2.663338	0.000000	3.732886	0.000000	0.000000	0.000000	0.031745	0.118823	0.366913	0.000000	0.000000	3.000000	21.000000	0.000000
2737.117155	0.153373	0.602371	0.075881	79.116890	-13.796808	60.247486	2.668628	0.000000	3.794038	0.000000	0.000000	0.000000	0.031745	0.118823	0.366913	0.000000	0.000000	3.000000	21.000000	0.000000
2737.120488	0.153386	0.602777	0.077167	79.116890	-13.796808	60.247486	2.668628	0.000000	3.794038	0.000000	0.000000	0.000000	0.003965	0.121711	0.386019	0.000000	0.000000	3.000000	21.000000	0.000000
2737.123821	0.153386	0.602777	0.077167	79.116890	-13.796808	60.247486	2.668628	0.000000	3.794038	0.000000	0.000000	0.000000	0.003965	0.121711	0.386019	0.000000	0.000000	3.000000	21.000000	0.000000
2737.127155	0.153386	0.602777	0.077167	79.142677	-14.739096	59.070400	2.669289	0.000000	3.858375	0.000000	0.000000	0.000000	0.003965	0.121711	0.386019	0.000000	0.000000	3.000000	21.000000	0.000000
2737.130488	0.153299	0.603203	0.078496	79.142677	-14.739096	59.070400	2.669289	0.000000	3.858375	0.000000	0.000000	0.000000	-0.025951	0.127709	0.398515	0.000000	0.000000	3.000000	21.000000	0.000000
2737.133821	0.153299	0.603203	0.078496	79.142677	-14.739096	59.070400	2.669289	0.000000	3.858375	0.000000	0.000000	0.000000	-0.025951	0.127709	0.398515	0.000000	0.000000	3.000000	21.000000	0.000000
2737.137155	0.153299	0.603203	0.078496	79.129601	-15.694429	57.931255	2.664964	0.000000	3.924794	0.000000	0.000000	0.000000	-0.025951	0.127709	0.398515	0.000000	0.000000	3.000000	21.000000	0.000000
2737.140488	0.153123	0.603658	0.079902	79.129601	-15.694429	57.931255	2.664964	0.000000	3.924794	0.000000	0.000000	0.000000	-0.053032	0.136707	0.421771	0.000000	0.000000	3.000000	21.000000	0.000000
2737.143821	0.153123	0.603658	0.079902	79.129601	-15.694429	57.931255	2.664964	0.000000	3.924794	0.000000	0.000000	0.000000	-0.053032	0.136707	0.421771	0.000000	0.000000	3.000000	21.000000	0.000000
2737.147155	0.153123	0.603658	0.079902	79.115242	-16.422411	57.163288	2.656126	0.000000	3.995089	0.000000	0.000000	0.000000	-0.053032	0.136707	0.421771	0.000000	0.000000	3.000000	21.000000	0.000000
2737.150488	0.152803	0.604144	0.081399	79.115242	-16.422411	57.163288	2.656126	0.000000	3.995089	0.000000	0.000000	0.000000	-0.095760	0.145682	0.449273	0.000000	0.000000	3.000000	21.000000	0.000000
2737.153821	0.152803	0.604144	0.081399	79.115242	-16.422411	57.163288	2.656126	0.000000	3.995089	0.000000	0.000000	0.000000	-0.095760	0.145682	0.449273	0.000000	0.000000	3.000000	21.000000	0.000000
2737.157155	0.152803	0.604144	0.081399	79.121269	-16.776110	56.809731	2.640166	0.000000	4.069968	0.000000	0.000000	0.000000	-0.095760	0.145682	0.449273	0.000000	0.000000	3.000000	21.000000	0.000000
2737.160488	0.152360	0.604670	0.082959	79.121269	-16.776110	56.809731	2.640166	0.000000	4.069968	0.000000	0.000000	0.000000	-0.133114	0.157821	0.467888	0.000000	0.000000	3.000000	21.000000	0.000000
2737.163821	0.152360	0.604670	0.082959	79.121269	-16.776110	56.809731	2.640166	0.000000	4.069968	0.000000	0.000000	0.000000	-0.133114	0.157821	0.467888	0.000000	0.000000	3.000000	21.000000	0.000000
2737.167155	0.152360	0.604670	0.082959	79.136879	-16.831667	56.497692	2.617980	0.000000	4.147949	0.000000	0.000000	0.000000	-0.133114	0.157821	0.467888	0.000000	0.000000	3.000000	21.000000	0.000000
2737.170488	0.151745	0.605226	0.084616	79.136879	-16.831667	56.497692	2.617980	0.000000	4.147949	0.000000	0.000000	0.000000	-0.184447	0.166882	0.497201	0.000000	0.000000	3.000000	21.000000	0.000000
2737.173821	0.151745	0.605226	0.084616	79.136879	-16.831667	56.497692	2.617980	0.000000	4.147949	0.000000	0.000000	0.000000	-0.184447	0.166882	0.497201	0.000000	0.000000	3.000000	21.000000	0.000000
2737.177155	0.151745	0.605226	0.084616	79.203583	-16.581388	56.187401	2.587239	0.000000	4.230816	0.000000	0.000000	0.000000	-0.184447	0.166882	0.497201	0.000000	0.000000	3.000000	21.000000	0.000000
2737.180488	0.151016	0.605763	0.086285	79.203583	-16.581388	56.187401	2.587239	0.000000	4.230816	0.000000	0.000000	0.000000	-0.218496	0.160835	0.500635	0.000000	0.000000	3.000000	21.000000	0.000000
2737.183821	0.151016	0.605763	0.086285	79.203583	-16.581388	56.187401	2.587239	0.000000	4.230816	0.000000	0.000000	0.000000	-0.218496	0.160835	0.500635	0.000000	0.000000	3.000000	21.000000	0.000000
2737.187155	0.151016	0.605763	0.086285	79.343590	-16.037661	56.261158	2.544749	0.000000	4.303981	0.000000	0.000000	0.000000	-0.218496	0.160835	0.500635	0.000000	0.000000	3.000000	21.000000	0.000000
2737.190488	0.150223	0.606309	0.087943	79.343590	-16.037661	56.261158	2.544749	0.000000	4.303981	0.000000	0.000000	0.000000	-0.237907	0.164036	0.497336	0.000000	0.000000	3.000000	21.000000	0.000000
2737.193821	0.150223	0.606309	0.087943	79.343590	-16.037661	56.261158	2.544749	0.000000	4.303981	0.000000	0.000000	0.000000	-0.237907	0.164036	0.497336	0.000000	0.000000	3.000000	21.000000	0.000000
2737.197155	0.150223	0.606309	0.087943	79.538567	-15.113506	57.172958	2.479591	0.000000	4.341846	0.000000	0.000000	0.000000	-0.237907	0.164036	0.497336	0.000000	0.000000	3.000000	21.000000	0.000000
2737.200488	0.149364	0.606816	0.089583	79.538567	-15.113506	57.172958	2.479591	0.000000	4.341846	0.000000	0.000000	0.000000	-0.257899	0.151860	0.492154	0.000000	0.000000	3.000000	21.000000	0.000000
2737.203821	0.149364	0.606816	0.089583	79.538567	-15.113506	57.172958	2.479591	0.000000	4.341846	0.000000	0.000000	0.000000	-0.257899	0.151860	0.492154	0.000000	0.000000	3.000000	21.000000	0.000000
2737.207155	0.149364	0.606816	0.089583	79.766495	-13.869270	58.474884	2.413080	0.000000	4.379160	0.000000	0.000000	0.000000	-0.257899	0.151860	0.492154	0.000000	0.000000	3.000000	21.000000	0.000000
2737.210488	0.148483	0.607292	0.091171	79.766495	-13.869270	58.474884	2.413080	0.000000	4.379160	0.000000	0.000000	0.000000	-0.264107	0.142834	0.476175	0.000000	0.000000	3.000000	21.000000	0.000000
2737.213821	0.148483	0.607292	0.091171	79.766495	-13.869270	58.474884	2.413080	0.000000	4.379160	0.000000	0.000000	0.000000	-0.264107	0.142834	0.476175	0.000000	0.000000	3.000000	21.000000	0.000000
2737.217155	0.148483	0.607292	0.091171	79.983452	-12.423534	59.796074	2.347627	0.000000	4.414596	0.000000	0.000000	0.000000	-0.264107	0.142834	0.476175	0.000000	0.000000	3.000000	21.000000	0.000000
2737.220488	0.147536	0.607727	0.092741	79.983452	-12.423534	59.796074	2.347627	0.000000	4.414596	0.000000	0.000000	0.000000	-0.284092	0.130570	0.471007	0.000000	0.000000	3.000000	21.000000	0.000000
2737.223821	0.147536	0.607727	0.092741	79.983452	-12.423534	59.796074	2.347627	0.000000	4.414596	0.000000	0.000000	0.000000	-0.284092	0.130570	0.471007	0.000000	0.000000	3.000000	21.000000	0.000000
2737.227155	0.147536	0.607727	0.092741	80.158813	-11.051937	61.094635	2.280714	0.000000	4.449533	0.000000	0.000000	0.000000	-0.284092	0.130570	0.471007	0.000000	0.000000	3.000000	21.000000	0.000000
2737.230488	0.146569	0.608132	0.094258	80.158813	-11.051937	61.094635	2.280714	0.000000	4.449533	0.000000	0.000000	0.000000	-0.290159	0.121453	0.455086	0.000000	0.000000	3.000000	21.000000	0.000000
2737.233821	0.146569	0.608132	0.094258	80.158813	-11.051937	61.094635	2.280714	0.000000	4.449533	0.000000	0.000000	0.000000	-0.290159	0.121453	0.455086	0.000000	0.000000	3.000000	21.000000	0.000000
2737.237155	0.146569	0.608132	0.094258	80.277725	-9.997329	62.120037	2.214753	0.000000	4.482731	0.000000	0.000000	0.000000	-0.290159	0.121453	0.455086	0.000000	0.000000	3.000000	21.000000	0.000000
2737.240488	0.145581	0.608455	0.095716	80.277725	-9.997329	62.120037	2.214753	0.000000	4.482731	0.000000	0.000000	0.000000	-0.296551	0.096829	0.437468	0.000000	0.000000	3.000000	21.000000	0.000000
2737.243821	0.145581	0.608455	0.095716	80.277725	-9.997329	62.120037	2.214753	0.000000	4.482731	0.000000	0.000000	0.000000	-0.296551	0.096829	0.437468	0.000000	0.000000	3.000000	21.000000	0.000000
2737.247155	0.145581	0.608455	0.095716	80.341927	-9.469140	62.446800	2.149736	0.000000	4.514270	0.000000	0.000000	0.000000	-0.296551	0.096829	0.437468	0.000000	0.000000	3.000000	21.000000	0.000000
2737.250488	0.144665	0.608716	0.097045	80.341927	-9.469140	62.446800	2.149736	0.000000	4.514270	0.000000	0.000000	0.000000	-0.274637	0.078554	0.398621	0.000000	0.000000	3.000000	21.000000	0.000000
2737.253821	0.144665	0.608716	0.097045	80.341927	-9.469140	62.446800	2.149736	0.000000	4.514270	0.000000	0.000000	0.000000	-0.274637	0.078554	0.398621	0.000000	0.000000	3.000000	21.000000	0.000000
2737.257155	0.144665	0.608716	0.097045	80.346367	-9.494223	62.183983	2.090485	0.000000	4.542012	0.000000	0.000000	0.000000	-0.274637	0.078554	0.398621	0.000000	0.000000	3.000000	21.000000	0.000000
2737.260488	0.143774	0.608886	0.098266	80.346367	-9.494223	62.183983	2.090485	0.000000	4.542012	0.000000	0.000000	0.000000	-0.267458	0.050886	0.366515	0.000000	0.000000	3.000000	21.000000	0.000000
2737.263821	0.143774	0.608886	0.098266	80.346367	-9.494223	62.183983	2.090485	0.000000	4.542012	0.000000	0.000000	0.000000	-0.267458	0.050886	0.366515	0.000000	0.000000	3.000000	21.000000	0.000000
2737.267155	0.143774	0.608886	0.098266	80.307625	-9.608972	61.986206	2.034567	0.000000	4.567334	0.000000	0.000000	0.000000	-0.267458	0.050886	0.366515	0.000000	0.000000	3.000000	21.000000	0.000000
2737.270488	0.142856	0.609015	0.099401	80.307625	-9.608972	61.986206	2.034567	0.000000	4.567334	0.000000	0.000000	0.000000	-0.275388	0.038722	0.340350	0.000000	0.000000	3.000000	21.000000	0.000000
2737.273821	0.142856	0.609015	0.099401	80.307625	-9.608972	61.986206	2.034567	0.000000	4.567334	0.000000	0.000000	0.000000	-0.275388	0.038722	0.340350	0.000000	0.000000	3.000000	21.000000	0.000000
2737.277155	0.142856	0.609015	0.099401	80.254578	-9.615496	61.941540	1.979561	0.000000	4.591442	0.000000	0.000000	0.000000	-0.275388	0.038722	0.340350	0.000000	0.000000	3.000000	21.000000	0.000000
2737.280488	0.141863	0.609124	0.100475	80.254578	-9.615496	61.941540	1.979561	0.000000	4.591442	0.000000	0.000000	0.000000	-0.297969	0.032785	0.322394	0.000000	0.000000	3.000000	21.000000	0.000000
2737.283821	0.141863	0.609124	0.100475	80.254578	-9.615496	61.941540	1.979561	0.000000	4.591442	0.000000	0.000000	0.000000	-0.297969	0.032785	0.322394	0.000000	0.000000	3.000000	21.000000	0.000000
2737.287155	0.141863	0.609124	0.100475	80.211639	-9.638470	61.742321	1.922992	0.000000	4.615420	0.000000	0.000000	0.000000	-0.297969	0.032785	0.322394	0.000000	0.000000	3.000000	21.000000	0.000000
2737.290488	0.140717	0.609182	0.101518	80.211639	-9.638470	61.742321	1.922992	0.000000	4.615420	0.000000	0.000000	0.000000	-0.343755	0.017385	0.312802	0.000000	0.000000	3.000000	21.000000	0.000000
2737.293821	0.140717	0.609182	0.101518	80.211639	-9.638470	61.742321	1.922992	0.000000	4.615420	0.000000	0.000000	0.000000	-0.343755	0.017385	0.312802	0.000000	0.000000	3.000000	21.000000	0.000000
2737.297155	0.140717	0.609182	0.101518	80.172287	-9.674520	61.417343	1.861267	0.000000	4.640656	0.000000	0.000000	0.000000	-0.343755	0.017385	0.312802	0.000000	0.000000	3.000000	21.000000	0.000000
2737.300488	0.139485	0.609188	0.102572	80.172287	-9.674520	61.417343	1.861267	0.000000	4.640656	0.000000	0.000000	0.000000	-0.369373	0.001615	0.316203	0.000000	0.000000	3.000000	21.000000	0.000000
2737.303821	0.139485	0.609188	0.102572	80.172287	-9.674520	61.417343	1.861267	0.000000	4.640656	0.000000	0.000000	0.000000	-0.369373	0.001615	0.316203	0.000000	0.000000	3.000000	21.000000	0.000000
2737.307155	0.139485	0.609188	0.102572	80.145111	-9.734217	60.888939	1.796270	0.000000	4.666199	0.000000	0.000000	0.000000	-0.369373	0.001615	0.316203	0.000000	0.000000	3.000000	21.000000	0.000000
2737.310488	0.138192	0.609120	0.103617	80.145111	-9.734217	60.888939	1.796270	0.000000	4.666199	0.000000	0.000000	0.000000	-0.388144	-0.020373	0.313367	0.000000	0.000000	3.000000	21.000000	0.000000
2737.313821	0.138192	0.609120	0.103617	80.145111	-9.734217	60.888939	1.796270	0.000000	4.666199	0.000000	0.000000	0.000000	-0.388144	-0.020373	0.313367	0.000000	0.000000	3.000000	21.000000	0.000000
2737.317155	0.138192	0.609120	0.103617	80.129799	-9.736026	60.299603	1.729209	0.000000	4.691463	0.000000	0.000000	0.000000	-0.388144	-0.020373	0.313367	0.000000	0.000000	3.000000	21.000000	0.000000
2737.320488	0.136881	0.609021	0.104609	80.129799	-9.736026	60.299603	1.729209	0.000000	4.691463	0.000000	0.000000	0.000000	-0.393133	-0.029651	0.297564	0.000000	0.000000	3.000000	21.000000	0.000000
2737.323821	0.136881	0.609021	0.104609	80.129799	-9.736026	60.299603	1.729209	0.000000	4.691463	0.000000	0.000000	0.000000	-0.393133	-0.029651	0.297564	0.000000	0.000000	3.000000	21.000000	0.000000
2737.327155	0.136881	0.609021	0.104609	80.123169	-9.714680	59.943703	1.662520	0.000000	4.715509	0.000000	0.000000	0.000000	-0.393133	-0.029651	0.297564	0.000000	0.000000	3.000000	21.000000	0.000000
2737.330488	0.135637	0.608860	0.105537	80.123169	-9.714680	59.943703	1.662520	0.000000	4.715509	0.000000	0.000000	0.000000	-0.373368	-0.048380	0.278385	0.000000	0.000000	3.000000	21.000000	0.000000
2737.333821	0.135637	0.608860	0.105537	80.123169	-9.714680	59.943703	1.662520	0.000000	4.715509	0.000000	0.000000	0.000000	-0.373368	-0.048380	0.278385	0.000000	0.000000	3.000000	21.000000	0.000000
2737.337155	0.135637	0.608860	0.105537	80.120422	-9.801420	59.711823	1.599623	0.000000	4.737215	0.000000	0.000000	0.000000	-0.373368	-0.048380	0.278385	0.000000	0.000000	3.000000	21.000000	0.000000
2737.340488	0.134432	0.608636	0.106407	80.120422	-9.801420	59.711823	1.599623	0.000000	4.737215	0.000000	0.000000	0.000000	-0.361409	-0.067120	0.261267	0.000000	0.000000	3.000000	21.000000	0.000000
2737.343821	0.134432	0.608636	0.106407	80.120422	-9.801420	59.711823	1.599623	0.000000	4.737215	0.000000	0.000000	0.000000	-0.361409	-0.067120	0.261267	0.000000	0.000000	3.000000	21.000000	0.000000
2737.347155	0.134432	0.608636	0.106407	80.120445	-9.929252	59.416649	1.539347	0.000000	4.757143	0.000000	0.000000	0.000000	-0.361409	-0.067120	0.261267	0.000000	0.000000	3.000000	21.000000	0.000000
2737.350488	0.133325	0.608370	0.107223	80.120445	-9.929252	59.416649	1.539347	0.000000	4.757143	0.000000	0.000000	0.000000	-0.332244	-0.079681	0.244557	0.000000	0.000000	3.000000	21.000000	0.000000
2737.353821	0.133325	0.608370	0.107223	80.120445	-9.929252	59.416649	1.539347	0.000000	4.757143	0.000000	0.000000	0.000000	-0.332244	-0.079681	0.244557	0.000000	0.000000	3.000000	21.000000	0.000000
2737.357155	0.133325	0.608370	0.107223	80.125404	-10.082743	59.001087	1.483967	0.000000	4.774709	0.000000	0.000000	0.000000	-0.332244	-0.079681	0.244557	0.000000	0.000000	3.000000	21.000000	0.000000
2737.360488	0.132149	0.608074	0.107999	80.125404	-10.082743	59.001087	1.483967	0.000000	4.774709	0.000000	0.000000	0.000000	-0.352696	-0.088935	0.232787	0.000000	0.000000	3.000000	21.000000	0.000000
2737.363821	0.132149	0.608074	0.107999	80.125404	-10.082743	59.001087	1.483967	0.000000	4.774709	0.000000	0.000000	0.000000	-0.352696	-0.088935	0.232787	0.000000	0.000000	3.000000	21.000000	0.000000
2737.367155	0.132149	0.608074	0.107999	80.136177	-10.253228	58.618965	1.426530	0.000000	4.792182	0.000000	0.000000	0.000000	-0.352696	-0.088935	0.232787	0.000000	0.000000	3.000000	21.000000	0.000000
2737.370488	0.130910	0.607736	0.108757	80.136177	-10.253228	58.618965	1.426530	0.000000	4.792182	0.000000	0.000000	0.000000	-0.371603	-0.101489	0.227433	0.000000	0.000000	3.000000	21.000000	0.000000
2737.373821	0.130910	0.607736	0.108757	80.136177	-10.253228	58.618965	1.426530	0.000000	4.792182	0.000000	0.000000	0.000000	-0.371603	-0.101489	0.227433	0.000000	0.000000	3.000000	21.000000	0.000000
2737.377155	0.130910	0.607736	0.108757	80.147667	-10.415011	58.398533	1.366934	0.000000	4.809521	0.000000	0.000000	0.000000	-0.371603	-0.101489	0.227433	0.000000	0.000000	3.000000	21.000000	0.000000
2737.380488	0.129687	0.607387	0.109470	80.147667	-10.415011	58.398533	1.366934	0.000000	4.809521	0.000000	0.000000	0.000000	-0.366852	-0.104492	0.214009	0.000000	0.000000	3.000000	21.000000	0.000000
2737.383821	0.129687	0.607387	0.109470	80.147667	-10.415011	58.398533	1.366934	0.000000	4.809521	0.000000	0.000000	0.000000	-0.366852	-0.104492	0.214009	0.000000	0.000000	3.000000	21.000000	0.000000
2737.387155	0.129687	0.607387	0.109470	80.164909	-10.596600	58.131630	1.308687	0.000000	4.825696	0.000000	0.000000	0.000000	-0.366852	-0.104492	0.214009	0.000000	0.000000	3.000000	21.000000	0.000000
2737.390488	0.128408	0.607038	0.110193	80.164909	-10.596600	58.131630	1.308687	0.000000	4.825696	0.000000	0.000000	0.000000	-0.383823	-0.104675	0.216783	0.000000	0.000000	3.000000	21.000000	0.000000
2737.393821	0.128408	0.607038	0.110193	80.164909	-10.596600	58.131630	1.308687	0.000000	4.825696	0.000000	0.000000	0.000000	-0.383823	-0.104675	0.216783	0.000000	0.000000	3.000000	21.000000	0.000000
2737.397155	0.128408	0.607038	0.110193	80.179268	-10.779311	57.600632	1.248200	0.000000	4.841694	0.000000	0.000000	0.000000	-0.383823	-0.104675	0.216783	0.000000	0.000000	3.000000	21.000000	0.000000
2737.400488	0.127032	0.606691	0.110873	80.179268	-10.779311	57.600632	1.248200	0.000000	4.841694	0.000000	0.000000	0.000000	-0.412781	-0.104276	0.204046	0.000000	0.000000	3.000000	21.000000	0.000000
2737.403821	0.127032	0.606691	0.110873	80.179268	-10.779311	57.600632	1.248200	0.000000	4.841694	0.000000	0.000000	0.000000	-0.412781	-0.104276	0.204046	0.000000	0.000000	3.000000	21.000000	0.000000
2737.407155	0.127032	0.606691	0.110873	80.199409	-10.979283	56.919273	1.184361	0.000000	4.857704	0.000000	0.000000	0.000000	-0.412781	-0.104276	0.204046	0.000000	0.000000	3.000000	21.000000	0.000000
2737.410488	0.125596	0.606322	0.111547	80.199409	-10.979283	56.919273	1.184361	0.000000	4.857704	0.000000	0.000000	0.000000	-0.430710	-0.110605	0.202393	0.000000	0.000000	3.000000	21.000000	0.000000
2737.413821	0.125596	0.606322	0.111547	80.199409	-10.979283	56.919273	1.184361	0.000000	4.857704	0.000000	0.000000	0.000000	-0.430710	-0.110605	0.202393	0.000000	0.000000	3.000000	21.000000	0.000000
2737.417155	0.125596	0.606322	0.111547	80.219498	-11.184868	56.469067	1.118265	0.000000	4.873344	0.000000	0.000000	0.000000	-0.430710	-0.110605	0.202393	0.000000	0.000000	3.000000	21.000000	0.000000
2737.420488	0.124126	0.605964	0.112202	80.219498	-11.184868	56.469067	1.118265	0.000000	4.873344	0.000000	0.000000	0.000000	-0.441069	-0.107346	0.196454	0.000000	0.000000	3.000000	21.000000	0.000000
2737.423821	0.124126	0.605964	0.112202	80.219498	-11.184868	56.469067	1.118265	0.000000	4.873344	0.000000	0.000000	0.000000	-0.441069	-0.107346	0.196454	0.000000	0.000000	3.000000	21.000000	0.000000
2737.427155	0.124126	0.605964	0.112202	80.239578	-11.393413	56.146275	1.051091	0.000000	4.888273	0.000000	0.000000	0.000000	-0.441069	-0.107346	0.196454	0.000000	0.000000	3.000000	21.000000	0.000000
2737.430488	0.122617	0.605628	0.112815	80.239578	-11.393413	56.146275	1.051091	0.000000	4.888273	0.000000	0.000000	0.000000	-0.452802	-0.100694	0.183911	0.000000	0.000000	3.000000	21.000000	0.000000
2737.433821	0.122617	0.605628	0.112815	80.239578	-11.393413	56.146275	1.051091	0.000000	4.888273	0.000000	0.000000	0.000000	-0.452802	-0.100694	0.183911	0.000000	0.000000	3.000000	21.000000	0.000000
2737.437155	0.122617	0.605628	0.112815	80.262535	-11.612183	55.672268	0.982823	0.000000	4.902454	0.000000	0.000000	0.000000	-0.452802	-0.100694	0.183911	0.000000	0.000000	3.000000	21.000000	0.000000
2737.440488	0.121073	0.605304	0.113408	80.262535	-11.612183	55.672268	0.982823	0.000000	4.902454	0.000000	0.000000	0.000000	-0.463063	-0.097416	0.177833	0.000000	0.000000	3.000000	21.000000	0.000000
2737.443821	0.121073	0.605304	0.113408	80.262535	-11.612183	55.672268	0.982823	0.000000	4.902454	0.000000	0.000000	0.000000	-0.463063	-0.097416	0.177833	0.000000	0.000000	3.000000	21.000000	0.000000
2737.447155	0.121073	0.605304	0.113408	80.285477	-11.833950	55.078312	0.913451	0.000000	4.915853	0.000000	0.000000	0.000000	-0.463063	-0.097416	0.177833	0.000000	0.000000	3.000000	21.000000	0.000000
2737.450488	0.119485	0.604960	0.113931	80.285477	-11.833950	55.078312	0.913451	0.000000	4.915853	0.000000	0.000000	0.000000	-0.476394	-0.103031	0.156809	0.000000	0.000000	3.000000	21.000000	0.000000
2737.453821	0.119485	0.604960	0.113931	80.285477	-11.833950	55.078312	0.913451	0.000000	4.915853	0.000000	0.000000	0.000000	-0.476394	-0.103031	0.156809	0.000000	0.000000	3.000000	21.000000	0.000000
2737.457155	0.119485	0.604960	0.113931	80.311279	-12.068820	54.372898	0.842895	0.000000	4.928441	0.000000	0.000000	0.000000	-0.476394	-0.103031	0.156809	0.000000	0.000000	3.000000	21.000000	0.000000
2737.460488	0.117832	0.604639	0.114416	80.311279	-12.068820	54.372898	0.842895	0.000000	4.928441	0.000000	0.000000	0.000000	-0.495982	-0.096275	0.145700	0.000000	0.000000	3.000000	21.000000	0.000000
2737.463821	0.117832	0.604639	0.114416	80.311279	-12.068820	54.372898	0.842895	0.000000	4.928441	0.000000	0.000000	0.000000	-0.495982	-0.096275	0.145700	0.000000	0.000000	3.000000	21.000000	0.000000
2737.467155	0.117832	0.604639	0.114416	80.337044	-12.309466	53.794769	0.769961	0.000000	4.940360	0.000000	0.000000	0.000000	-0.495982	-0.096275	0.145700	0.000000	0.000000	3.000000	21.000000	0.000000
2737.470488	0.116114	0.604341	0.114865	80.337044	-12.309466	53.794769	0.769961	0.000000	4.940360	0.000000	0.000000	0.000000	-0.515492	-0.089504	0.134436	0.000000	0.000000	3.000000	21.000000	0.000000
2737.473821	0.116114	0.604341	0.114865	80.337044	-12.309466	53.794769	0.769961	0.000000	4.940360	0.000000	0.000000	0.000000	-0.515492	-0.089504	0.134436	0.000000	0.000000	3.000000	21.000000	0.000000
2737.477155	0.116114	0.604341	0.114865	80.365669	-12.557945	53.376244	0.694617	0.000000	4.951516	0.000000	0.000000	0.000000	-0.515492	-0.089504	0.134436	0.000000	0.000000	3.000000	21.000000	0.000000
2737.480488	0.114359	0.604034	0.115277	80.365669	-12.557945	53.376244	0.694617	0.000000	4.951516	0.000000	0.000000	0.000000	-0.526289	-0.092274	0.123742	0.000000	0.000000	3.000000	21.000000	0.000000
2737.483821	0.114359	0.604034	0.115277	80.365669	-12.557945	53.376244	0.694617	0.000000	4.951516	0.000000	0.000000	0.000000	-0.526289	-0.092274	0.123742	0.000000	0.000000	3.000000	21.000000	0.000000
2737.487155	0.114359	0.604034	0.115277	80.398682	-12.801901	52.978470	0.618042	0.000000	4.961656	0.000000	0.000000	0.000000	-0.526289	-0.092274	0.123742	0.000000	0.000000	3.000000	21.000000	0.000000
2737.490488	0.112561	0.603740	0.115610	80.398682	-12.801901	52.978470	0.618042	0.000000	4.961656	0.000000	0.000000	0.000000	-0.539568	-0.088190	0.099855	0.000000	0.000000	3.000000	21.000000	0.000000
2737.493821	0.112561	0.603740	0.115610	80.398682	-12.801901	52.978470	0.618042	0.000000	4.961656	0.000000	0.000000	0.000000	-0.539568	-0.088190	0.099855	0.000000	0.000000	3.000000	21.000000	0.000000
2737.497155	0.112561	0.603740	0.115610	80.444672	-13.055817	52.546623	0.540061	0.000000	4.970747	0.000000	0.000000	0.000000	-0.539568	-0.088190	0.099855	0.000000	0.000000	3.000000	21.000000	0.000000
2737.500488	0.110796	0.603386	0.115827	80.444672	-13.055817	52.546623	0.540061	0.000000	4.970747	0.000000	0.000000	0.000000	-0.529325	-0.105980	0.065069	0.000000	0.000000	3.000000	21.000000	0.000000
2737.503821	0.110796	0.603386	0.115827	80.444672	-13.055817	52.546623	0.540061	0.000000	4.970747	0.000000	0.000000	0.000000	-0.529325	-0.105980	0.065069	0.000000	0.000000	3.000000	21.000000	0.000000
2737.507155	0.110796	0.603386	0.115827	80.515518	-13.137693	52.256031	0.464044	0.000000	4.978419	0.000000	0.000000	0.000000	-0.529325	-0.105980	0.065069	0.000000	0.000000	3.000000	21.000000	0.000000
2737.510488	0.109032	0.602997	0.115889	80.515518	-13.137693	52.256031	0.464044	0.000000	4.978419	0.000000	0.000000	0.000000	-0.529447	-0.116874	0.018770	0.000000	0.000000	3.000000	21.000000	0.000000
2737.513821	0.109032	0.602997	0.115889	80.515518	-13.137693	52.256031	0.464044	0.000000	4.978419	0.000000	0.000000	0.000000	-0.529447	-0.116874	0.018770	0.000000	0.000000	3.000000	21.000000	0.000000
2737.517155	0.109032	0.602997	0.115889	80.619087	-12.986076	52.138474	0.388484	0.000000	4.984885	0.000000	0.000000	0.000000	-0.529447	-0.116874	0.018770	0.000000	0.000000	3.000000	21.000000	0.000000
2737.520488	0.107270	0.602591	0.115811	80.619087	-12.986076	52.138474	0.388484	0.000000	4.984885	0.000000	0.000000	0.000000	-0.528400	-0.121583	-0.023384	0.000000	0.000000	3.000000	21.000000	0.000000
2737.523821	0.107270	0.602591	0.115811	80.619087	-12.986076	52.138474	0.388484	0.000000	4.984885	0.000000	0.000000	0.000000	-0.528400	-0.121583	-0.023384	0.000000	0.000000	3.000000	21.000000	0.000000
2737.527155	0.107270	0.602591	0.115811	80.744324	-12.729094	52.165253	0.313265	0.000000	4.990177	0.000000	0.000000	0.000000	-0.528400	-0.121583	-0.023384	0.000000	0.000000	3.000000	21.000000	0.000000
2737.530488	0.105481	0.602130	0.115570	80.744324	-12.729094	52.165253	0.313265	0.000000	4.990177	0.000000	0.000000	0.000000	-0.536735	-0.138545	-0.072548	0.000000	0.000000	3.000000	21.000000	0.000000
2737.533821	0.105481	0.602130	0.115570	80.744324	-12.729094	52.165253	0.313265	0.000000	4.990177	0.000000	0.000000	0.000000	-0.536735	-0.138545	-0.072548	0.000000	0.000000	3.000000	21.000000	0.000000
2737.537155	0.105481	0.602130	0.115570	80.878334	-12.435419	52.375275	0.236867	0.000000	4.994387	0.000000	0.000000	0.000000	-0.536735	-0.138545	-0.072548	0.000000	0.000000	3.000000	21.000000	0.000000
2737.540488	0.103735	0.601650	0.115239	80.878334	-12.435419	52.375275	0.236867	0.000000	4.994387	0.000000	0.000000	0.000000	-0.523687	-0.143848	-0.099041	0.000000	0.000000	3.000000	21.000000	0.000000
2737.543821	0.103735	0.601650	0.115239	80.878334	-12.435419	52.375275	0.236867	0.000000	4.994387	0.000000	0.000000	0.000000	-0.523687	-0.143848	-0.099041	0.000000	0.000000	3.000000	21.000000	0.000000
2737.547155	0.103735	0.601650	0.115239	81.003891	-12.270204	52.398743	0.161989	0.000000	4.997375	0.000000	0.000000	0.000000	-0.523687	-0.143848	-0.099041	0.000000	0.000000	3.000000	21.000000	0.000000
2737.550488	0.101919	0.601144	0.114804	81.003891	-12.270204	52.398743	0.161989	0.000000	4.997375	0.000000	0.000000	0.000000	-0.544998	-0.151841	-0.130495	0.000000	0.000000	3.000000	21.000000	0.000000
2737.553821	0.101919	0.601144	0.114804	81.003891	-12.270204	52.398743	0.161989	0.000000	4.997375	0.000000	0.000000	0.000000	-0.544998	-0.151841	-0.130495	0.000000	0.000000	3.000000	21.000000	0.000000
2737.557155	0.101919	0.601144	0.114804	81.081520	-12.183022	52.195889	0.083557	0.000000	4.999302	0.000000	0.000000	0.000000	-0.544998	-0.151841	-0.130495	0.000000	0.000000	3.000000	21.000000	0.000000
2737.560488	0.100142	0.600579	0.114252	81.081520	-12.183022	52.195889	0.083557	0.000000	4.999302	0.000000	0.000000	0.000000	-0.533041	-0.169347	-0.165659	0.000000	0.000000	3.000000	21.000000	0.000000
2737.563821	0.100142	0.600579	0.114252	81.081520	-12.183022	52.195889	0.083557	0.000000	4.999302	0.000000	0.000000	0.000000	-0.533041	-0.169347	-0.165659	0.000000	0.000000	3.000000	21.000000	0.000000
2737.567155	0.100142	0.600579	0.114252	81.063667	-12.122353	51.998062	0.006215	0.000000	4.999996	0.000000	0.000000	0.000000	-0.533041	-0.169347	-0.165659	0.000000	0.000000	3.000000	21.000000	0.000000
2737.570488	0.098440	0.600018	0.113621	81.063667	-12.122353	51.998062	0.006215	0.000000	4.999996	0.000000	0.000000	0.000000	-0.510552	-0.168449	-0.189424	0.000000	0.000000	3.000000	21.000000	0.000000
2737.573821	0.098440	0.600018	0.113621	81.063667	-12.122353	51.998062	0.006215	0.000000	4.999996	0.000000	0.000000	0.000000	-0.510552	-0.168449	-0.189424	0.000000	0.000000	3.000000	21.000000	0.000000
2737.577155	0.098440	0.600018	0.113621	80.946854	-11.885151	52.216373	-0.068635	0.000000	4.999529	0.000000	0.000000	0.000000	-0.510552	-0.168449	-0.189424	0.000000	0.000000	3.000000	21.000000	0.000000
2737.580488	0.096763	0.599448	0.112942	80.946854	-11.885151	52.216373	-0.068635	0.000000	4.999529	0.000000	0.000000	0.000000	-0.503117	-0.170953	-0.203697	0.000000	0.000000	3.000000	21.000000	0.000000
2737.583821	0.096763	0.599448	0.112942	80.946854	-11.885151	52.216373	-0.068635	0.000000	4.999529	0.000000	0.000000	0.000000	-0.503117	-0.170953	-0.203697	0.000000	0.000000	3.000000	21.000000	0.000000
2737.587155	0.096763	0.599448	0.112942	80.750015	-11.432232	52.772266	-0.143240	0.000000	4.997948	0.000000	0.000000	0.000000	-0.503117	-0.170953	-0.203697	0.000000	0.000000	3.000000	21.000000	0.000000
2737.590488	0.095107	0.598881	0.112193	80.750015	-11.432232	52.772266	-0.143240	0.000000	4.997948	0.000000	0.000000	0.000000	-0.496730	-0.170076	-0.224555	0.000000	0.000000	3.000000	21.000000	0.000000
2737.593821	0.095107	0.598881	0.112193	80.750015	-11.432232	52.772266	-0.143240	0.000000	4.997948	0.000000	0.000000	0.000000	-0.496730	-0.170076	-0.224555	0.000000	0.000000	3.000000	21.000000	0.000000
2737.597155	0.095107	0.598881	0.112193	80.526176	-10.927924	53.229221	-0.217839	0.000000	4.995253	0.000000	0.000000	0.000000	-0.496730	-0.170076	-0.224555	0.000000	0.000000	3.000000	21.000000	0.000000
2737.600488	0.093471	0.598297	0.111361	80.526176	-10.927924	53.229221	-0.217839	0.000000	4.995253	0.000000	0.000000	0.000000	-0.490950	-0.175274	-0.249745	0.000000	0.000000	3.000000	21.000000	0.000000
2737.603821	0.093471	0.598297	0.111361	80.526176	-10.927924	53.229221	-0.217839	0.000000	4.995253	0.000000	0.000000	0.000000	-0.490950	-0.175274	-0.249745	0.000000	0.000000	3.000000	21.000000	0.000000
2737.607155	0.093471	0.598297	0.111361	80.307182	-10.462492	53.429054	-0.292650	0.000000	4.991428	0.000000	0.000000	0.000000	-0.490950	-0.175274	-0.249745	0.000000	0.000000	3.000000	21.000000	0.000000
2737.610488	0.091908	0.597695	0.110436	80.307182	-10.462492	53.429054	-0.292650	0.000000	4.991428	0.000000	0.000000	0.000000	-0.468878	-0.180470	-0.277609	0.000000	0.000000	3.000000	21.000000	0.000000
2737.613821	0.091908	0.597695	0.110436	80.307182	-10.462492	53.429054	-0.292650	0.000000	4.991428	0.000000	0.000000	0.000000	-0.468878	-0.180470	-0.277609	0.000000	0.000000	3.000000	21.000000	0.000000
2737.617155	0.091908	0.597695	0.110436	80.106285	-10.022546	53.439449	-0.365392	0.000000	4.986631	0.000000	0.000000	0.000000	-0.468878	-0.180470	-0.277609	0.000000	0.000000	3.000000	21.000000	0.000000
2737.620488	0.090342	0.597065	0.109452	80.106285	-10.022546	53.439449	-0.365392	0.000000	4.986631	0.000000	0.000000	0.000000	-0.469923	-0.188994	-0.294919	0.000000	0.000000	3.000000	21.000000	0.000000
2737.623821	0.090342	0.597065	0.109452	80.106285	-10.022546	53.439449	-0.365392	0.000000	4.986631	0.000000	0.000000	0.000000	-0.469923	-0.188994	-0.294919	0.000000	0.000000	3.000000	21.000000	0.000000
2737.627155	0.090342	0.597065	0.109452	79.940819	-9.538776	53.615658	-0.439511	0.000000	4.980646	0.000000	0.000000	0.000000	-0.469923	-0.188994	-0.294919	0.000000	0.000000	3.000000	21.000000	0.000000
2737.630488	0.088742	0.596418	0.108393	79.940819	-9.538776	53.615658	-0.439511	0.000000	4.980646	0.000000	0.000000	0.000000	-0.479966	-0.194171	-0.317707	0.000000	0.000000	3.000000	21.000000	0.000000
2737.633821	0.088742	0.596418	0.108393	79.940819	-9.538776	53.615658	-0.439511	0.000000	4.980646	0.000000	0.000000	0.000000	-0.479966	-0.194171	-0.317707	0.000000	0.000000	3.000000	21.000000	0.000000
2737.637155	0.088742	0.596418	0.108393	79.814568	-9.024730	54.177357	-0.516551	0.000000	4.973246	0.000000	0.000000	0.000000	-0.479966	-0.194171	-0.317707	0.000000	0.000000	3.000000	21.000000	0.000000
2737.640488	0.087155	0.595807	0.107198	79.814568	-9.024730	54.177357	-0.516551	0.000000	4.973246	0.000000	0.000000	0.000000	-0.476125	-0.183285	-0.358701	0.000000	0.000000	3.000000	21.000000	0.000000
2737.643821	0.087155	0.595807	0.107198	79.814568	-9.024730	54.177357	-0.516551	0.000000	4.973246	0.000000	0.000000	0.000000	-0.476125	-0.183285	-0.358701	0.000000	0.000000	3.000000	21.000000	0.000000
2737.647155	0.087155	0.595807	0.107198	79.722984	-8.605770	54.732220	-0.594892	0.000000	4.964484	0.000000	0.000000	0.000000	-0.476125	-0.183285	-0.358701	0.000000	0.000000	3.000000	21.000000	0.000000
2737.650488	0.085696	0.595179	0.105901	79.722984	-8.605770	54.732220	-0.594892	0.000000	4.964484	0.000000	0.000000	0.000000	-0.437637	-0.188526	-0.389147	0.000000	0.000000	3.000000	21.000000	0.000000
2737.653821	0.085696	0.595179	0.105901	79.722984	-8.605770	54.732220	-0.594892	0.000000	4.964484	0.000000	0.000000	0.000000	-0.437637	-0.188526	-0.389147	0.000000	0.000000	3.000000	21.000000	0.000000
2737.657155	0.085696	0.595179	0.105901	79.630241	-8.404950	54.951759	-0.669284	0.000000	4.955004	0.000000	0.000000	0.000000	-0.437637	-0.188526	-0.389147	0.000000	0.000000	3.000000	21.000000	0.000000
2737.660488	0.084371	0.594593	0.104547	79.630241	-8.404950	54.951759	-0.669284	0.000000	4.955004	0.000000	0.000000	0.000000	-0.397299	-0.175747	-0.406150	0.000000	0.000000	3.000000	21.000000	0.000000
2737.663821	0.084371	0.594593	0.104547	79.630241	-8.404950	54.951759	-0.669284	0.000000	4.955004	0.000000	0.000000	0.000000	-0.397299	-0.175747	-0.406150	0.000000	0.000000	3.000000	21.000000	0.000000
2737.667155	0.084371	0.594593	0.104547	79.543777	-8.283714	55.153942	-0.739230	0.000000	4.945052	0.000000	0.000000	0.000000	-0.397299	-0.175747	-0.406150	0.000000	0.000000	3.000000	21.000000	0.000000
2737.670488	0.083149	0.594041	0.103104	79.543777	-8.283714	55.153942	-0.739230	0.000000	4.945052	0.000000	0.000000	0.000000	-0.366814	-0.165738	-0.432787	0.000000	0.000000	3.000000	21.000000	0.000000
2737.673821	0.083149	0.594041	0.103104	79.543777	-8.283714	55.153942	-0.739230	0.000000	4.945052	0.000000	0.000000	0.000000	-0.366814	-0.165738	-0.432787	0.000000	0.000000	3.000000	21.000000	0.000000
2737.677155	0.083149	0.594041	0.103104	79.441658	-8.128008	55.387787	-0.806497	0.000000	4.934528	0.000000	0.000000	0.000000	-0.366814	-0.165738	-0.432787	0.000000	0.000000	3.000000	21.000000	0.000000
2737.680488	0.082066	0.593590	0.101651	79.441658	-8.128008	55.387787	-0.806497	0.000000	4.934528	0.000000	0.000000	0.000000	-0.324916	-0.135256	-0.435943	0.000000	0.000000	3.000000	21.000000	0.000000
2737.683821	0.082066	0.593590	0.101651	79.441658	-8.128008	55.387787	-0.806497	0.000000	4.934528	0.000000	0.000000	0.000000	-0.324916	-0.135256	-0.435943	0.000000	0.000000	3.000000	21.000000	0.000000
2737.687155	0.082066	0.593590	0.101651	79.320786	-7.932202	55.648312	-0.868736	0.000000	4.923952	0.000000	0.000000	0.000000	-0.324916	-0.135256	-0.435943	0.000000	0.000000	3.000000	21.000000	0.000000
2737.690488	0.081122	0.593209	0.100196	79.320786	-7.932202	55.648312	-0.868736	0.000000	4.923952	0.000000	0.000000	0.000000	-0.283003	-0.114167	-0.436523	0.000000	0.000000	3.000000	21.000000	0.000000
2737.693821	0.081122	0.593209	0.100196	79.320786	-7.932202	55.648312	-0.868736	0.000000	4.923952	0.000000	0.000000	0.000000	-0.283003	-0.114167	-0.436523	0.000000	0.000000	3.000000	21.000000	0.000000
2737.697155	0.081122	0.593209	0.100196	79.198044	-7.730296	55.904320	-0.925751	0.000000	4.913551	0.000000	0.000000	0.000000	-0.283003	-0.114167	-0.436523	0.000000	0.000000	3.000000	21.000000	0.000000
2737.700488	0.080233	0.592889	0.098714	79.198044	-7.730296	55.904320	-0.925751	0.000000	4.913551	0.000000	0.000000	0.000000	-0.266772	-0.095978	-0.444536	0.000000	0.000000	3.000000	21.000000	0.000000
2737.703821	0.080233	0.592889	0.098714	79.198044	-7.730296	55.904320	-0.925751	0.000000	4.913551	0.000000	0.000000	0.000000	-0.266772	-0.095978	-0.444536	0.000000	0.000000	3.000000	21.000000	0.000000
2737.707155	0.080233	0.592889	0.098714	79.084419	-7.544565	56.136707	-0.981731	0.000000	4.902673	0.000000	0.000000	0.000000	-0.266772	-0.095978	-0.444536	0.000000	0.000000	3.000000	21.000000	0.000000
2737.710488	0.079480	0.592619	0.097217	79.084419	-7.544565	56.136707	-0.981731	0.000000	4.902673	0.000000	0.000000	0.000000	-0.225997	-0.081180	-0.449142	0.000000	0.000000	3.000000	21.000000	0.000000
2737.713821	0.079480	0.592619	0.097217	79.084419	-7.544565	56.136707	-0.981731	0.000000	4.902673	0.000000	0.000000	0.000000	-0.225997	-0.081180	-0.449142	0.000000	0.000000	3.000000	21.000000	0.000000
2737.717155	0.079480	0.592619	0.097217	78.996147	-7.401056	56.319714	-1.026012	0.000000	4.860849	0.000000	0.000000	0.000000	-0.225997	-0.081180	-0.449142	0.000000	0.000000	3.000000	21.000000	0.000000
2737.720488	0.078774	0.592399	0.095657	78.996147	-7.401056	56.319714	-1.026012	0.000000	4.860849	0.000000	0.000000	0.000000	-0.211714	-0.065989	-0.468086	0.000000	0.000000	3.000000	21.000000	0.000000
2737.723821	0.078774	0.592399	0.095657	78.996147	-7.401056	56.319714	-1.026012	0.000000	4.860849	0.000000	0.000000	0.000000	-0.211714	-0.065989	-0.468086	0.000000	0.000000	3.000000	21.000000	0.000000
2737.727155	0.078774	0.592399	0.095657	78.946022	-7.314547	56.435944	-1.061298	0.000000	4.782835	0.000000	0.000000	0.000000	-0.211714	-0.065989	-0.468086	0.000000	0.000000	3.000000	21.000000	0.000000
2737.730488	0.078192	0.592209	0.094007	78.946022	-7.314547	56.435944	-1.061298	0.000000	4.782835	0.000000	0.000000	0.000000	-0.174621	-0.056953	-0.494875	0.000000	0.000000	3.000000	21.000000	0.000000
2737.733821	0.078192	0.592209	0.094007	78.946022	-7.314547	56.435944	-1.061298	0.000000	4.782835	0.000000	0.000000	0.000000	-0.174621	-0.056953	-0.494875	0.000000	0.000000	3.000000	21.000000	0.000000
2737.737155	0.078192	0.592209	0.094007	78.923035	-7.261193	56.506138	-1.090401	0.000000	4.700356	0.000000	0.000000	0.000000	-0.174621	-0.056953	-0.494875	0.000000	0.000000	3.000000	21.000000	0.000000
2737.740488	0.077702	0.592009	0.092242	78.923035	-7.261193	56.506138	-1.090401	0.000000	4.700356	0.000000	0.000000	0.000000	-0.146959	-0.059931	-0.529585	0.000000	0.000000	3.000000	21.000000	0.000000
2737.743821	0.077702	0.592009	0.092242	78.923035	-7.261193	56.506138	-1.090401	0.000000	4.700356	0.000000	0.000000	0.000000	-0.146959	-0.059931	-0.529585	0.000000	0.000000	3.000000	21.000000	0.000000
2737.747155	0.077702	0.592009	0.092242	78.933846	-7.256987	56.519905	-1.114894	0.000000	4.612092	0.000000	0.000000	0.000000	-0.146959	-0.059931	-0.529585	0.000000	0.000000	3.000000	21.000000	0.000000
2737.750488	0.077281	0.591788	0.090387	78.933846	-7.256987	56.519905	-1.114894	0.000000	4.612092	0.000000	0.000000	0.000000	-0.126428	-0.066167	-0.556538	0.000000	0.000000	3.000000	21.000000	0.000000
2737.753821	0.077281	0.591788	0.090387	78.933846	-7.256987	56.519905	-1.114894	0.000000	4.612092	0.000000	0.000000	0.000000	-0.126428	-0.066167	-0.556538	0.000000	0.000000	3.000000	21.000000	0.000000
2737.757155	0.077281	0.591788	0.090387	78.950760	-7.266225	56.513466	-1.135966	0.000000	4.519336	0.000000	0.000000	0.000000	-0.126428	-0.066167	-0.556538	0.000000	0.000000	3.000000	21.000000	0.000000
2737.760488	0.076904	0.591616	0.088468	78.950760	-7.266225	56.513466	-1.135966	0.000000	4.519336	0.000000	0.000000	0.000000	-0.112926	-0.051641	-0.575528	0.000000	0.000000	3.000000	21.000000	0.000000
2737.763821	0.076904	0.591616	0.088468	78.950760	-7.266225	56.513466	-1.135966	0.000000	4.519336	0.000000	0.000000	0.000000	-0.112926	-0.051641	-0.575528	0.000000	0.000000	3.000000	21.000000	0.000000
2737.767155	0.076904	0.591616	0.088468	78.940857	-7.229255	56.542625	-1.154787	0.000000	4.423414	0.000000	0.000000	0.000000	-0.112926	-0.051641	-0.575528	0.000000	0.000000	3.000000	21.000000	0.000000
2737.770488	0.076625	0.591462	0.086487	78.940857	-7.229255	56.542625	-1.154787	0.000000	4.423414	0.000000	0.000000	0.000000	-0.083792	-0.046344	-0.594534	0.000000	0.000000	3.000000	21.000000	0.000000
2737.773821	0.076625	0.591462	0.086487	78.940857	-7.229255	56.542625	-1.154787	0.000000	4.423414	0.000000	0.000000	0.000000	-0.083792	-0.046344	-0.594534	0.000000	0.000000	3.000000	21.000000	0.000000
2737.777155	0.076625	0.591462	0.086487	78.841667	-7.054341	56.698795	-1.168752	0.000000	4.324325	0.000000	0.000000	0.000000	-0.083792	-0.046344	-0.594534	0.000000	0.000000	3.000000	21.000000	0.000000
2737.780488	0.076377	0.591363	0.084543	78.841667	-7.054341	56.698795	-1.168752	0.000000	4.324325	0.000000	0.000000	0.000000	-0.074297	-0.029640	-0.582994	0.000000	0.000000	3.000000	21.000000	0.000000
2737.783821	0.076377	0.591363	0.084543	78.841667	-7.054341	56.698795	-1.168752	0.000000	4.324325	0.000000	0.000000	0.000000	-0.074297	-0.029640	-0.582994	0.000000	0.000000	3.000000	21.000000	0.000000
2737.787155	0.076377	0.591363	0.084543	78.663078	-6.773676	56.950836	-1.181135	0.000000	4.227160	0.000000	0.000000	0.000000	-0.074297	-0.029640	-0.582994	0.000000	0.000000	3.000000	21.000000	0.000000
2737.790488	0.076156	0.591310	0.082601	78.663078	-6.773676	56.950836	-1.181135	0.000000	4.227160	0.000000	0.000000	0.000000	-0.066471	-0.015868	-0.582701	0.000000	0.000000	3.000000	21.000000	0.000000
2737.793821	0.076156	0.591310	0.082601	78.663078	-6.773676	56.950836	-1.181135	0.000000	4.227160	0.000000	0.000000	0.000000	-0.066471	-0.015868	-0.582701	0.000000	0.000000	3.000000	21.000000	0.000000
2737.797155	0.076156	0.591310	0.082601	78.442123	-6.397307	57.305676	-1.192214	0.000000	4.130043	0.000000	0.000000	0.000000	-0.066471	-0.015868	-0.582701	0.000000	0.000000	3.000000	21.000000	0.000000
2737.800488	0.075938	0.591293	0.080686	78.442123	-6.397307	57.305676	-1.192214	0.000000	4.130043	0.000000	0.000000	0.000000	-0.065423	-0.005262	-0.574494	0.000000	0.000000	3.000000	21.000000	0.000000
2737.803821	0.075938	0.591293	0.080686	78.442123	-6.397307	57.305676	-1.192214	0.000000	4.130043	0.000000	0.000000	0.000000	-0.065423	-0.005262	-0.574494	0.000000	0.000000	3.000000	21.000000	0.000000
2737.807155	0.075938	0.591293	0.080686	78.226051	-6.021534	57.657883	-1.203117	0.000000	4.034294	0.000000	0.000000	0.000000	-0.065423	-0.005262	-0.574494	0.000000	0.000000	3.000000	21.000000	0.000000
2737.810488	0.075786	0.591272	0.078696	78.226051	-6.021534	57.657883	-1.203117	0.000000	4.034294	0.000000	0.000000	0.000000	-0.045350	-0.006267	-0.596904	0.000000	0.000000	3.000000	21.000000	0.000000
2737.813821	0.075786	0.591272	0.078696	78.226051	-6.021534	57.657883	-1.203117	0.000000	4.034294	0.000000	0.000000	0.000000	-0.045350	-0.006267	-0.596904	0.000000	0.000000	3.000000	21.000000	0.000000
2737.817155	0.075786	0.591272	0.078696	78.048874	-5.708614	57.942741	-1.210676	0.000000	3.934810	0.000000	0.000000	0.000000	-0.045350	-0.006267	-0.596904	0.000000	0.000000	3.000000	21.000000	0.000000
2737.820488	0.075656	0.591257	0.076677	78.048874	-5.708614	57.942741	-1.210676	0.000000	3.934810	0.000000	0.000000	0.000000	-0.039140	-0.004532	-0.605791	0.000000	0.000000	3.000000	21.000000	0.000000
2737.823821	0.075656	0.591257	0.076677	78.048874	-5.708614	57.942741	-1.210676	0.000000	3.934810	0.000000	0.000000	0.000000	-0.039140	-0.004532	-0.605791	0.000000	0.000000	3.000000	21.000000	0.000000
2737.827155	0.075656	0.591257	0.076677	77.917465	-5.462322	58.156666	-1.217199	0.000000	3.833845	0.000000	0.000000	0.000000	-0.039140	-0.004532	-0.605791	0.000000	0.000000	3.000000	21.000000	0.000000
2737.830488	0.075559	0.591179	0.074540	77.917465	-5.462322	58.156666	-1.217199	0.000000	3.833845	0.000000	0.000000	0.000000	-0.029058	-0.023299	-0.641151	0.000000	0.000000	3.000000	21.000000	0.000000
2737.833821	0.075559	0.591179	0.074540	77.917465	-5.462322	58.156666	-1.217199	0.000000	3.833845	0.000000	0.000000	0.000000	-0.029058	-0.023299	-0.641151	0.000000	0.000000	3.000000	21.000000	0.000000
2737.837155	0.075559	0.591179	0.074540	77.838882	-5.282113	58.297176	-1.222042	0.000000	3.726986	0.000000	0.000000	0.000000	-0.029058	-0.023299	-0.641151	0.000000	0.000000	3.000000	21.000000	0.000000
2737.840488	0.075520	0.591039	0.072280	77.838882	-5.282113	58.297176	-1.222042	0.000000	3.726986	0.000000	0.000000	0.000000	-0.011690	-0.042077	-0.677782	0.000000	0.000000	3.000000	21.000000	0.000000
2737.843821	0.075520	0.591039	0.072280	77.838882	-5.282113	58.297176	-1.222042	0.000000	3.726986	0.000000	0.000000	0.000000	-0.011690	-0.042077	-0.677782	0.000000	0.000000	3.000000	21.000000	0.000000
2737.847155	0.075520	0.591039	0.072280	77.803093	-5.161431	58.371773	-1.223990	0.000000	3.614023	0.000000	0.000000	0.000000	-0.011690	-0.042077	-0.677782	0.000000	0.000000	3.000000	21.000000	0.000000
2737.850488	0.075529	0.590836	0.069837	77.803093	-5.161431	58.371773	-1.223990	0.000000	3.614023	0.000000	0.000000	0.000000	0.002682	-0.060903	-0.732956	0.000000	0.000000	3.000000	21.000000	0.000000
2737.853821	0.075529	0.590836	0.069837	77.803093	-5.161431	58.371773	-1.223990	0.000000	3.614023	0.000000	0.000000	0.000000	0.002682	-0.060903	-0.732956	0.000000	0.000000	3.000000	21.000000	0.000000
2737.857155	0.075529	0.590836	0.069837	77.792946	-5.098166	58.370007	-1.223543	0.000000	3.491864	0.000000	0.000000	0.000000	0.002682	-0.060903	-0.732956	0.000000	0.000000	3.000000	21.000000	0.000000
2737.860488	0.075602	0.590570	0.067332	77.792946	-5.098166	58.370007	-1.223543	0.000000	3.491864	0.000000	0.000000	0.000000	0.021884	-0.079778	-0.751703	0.000000	0.000000	3.000000	21.000000	0.000000
2737.863821	0.075602	0.590570	0.067332	77.792946	-5.098166	58.370007	-1.223543	0.000000	3.491864	0.000000	0.000000	0.000000	0.021884	-0.079778	-0.751703	0.000000	0.000000	3.000000	21.000000	0.000000
2737.867155	0.075602	0.590570	0.067332	77.747246	-5.071334	58.303711	-1.219896	0.000000	3.366580	0.000000	0.000000	0.000000	0.021884	-0.079778	-0.751703	0.000000	0.000000	3.000000	21.000000	0.000000
2737.870488	0.075739	0.590289	0.064771	77.747246	-5.071334	58.303711	-1.219896	0.000000	3.366580	0.000000	0.000000	0.000000	0.041074	-0.084109	-0.768041	0.000000	0.000000	3.000000	21.000000	0.000000
2737.873821	0.075739	0.590289	0.064771	77.747246	-5.071334	58.303711	-1.219896	0.000000	3.366580	0.000000	0.000000	0.000000	0.041074	-0.084109	-0.768041	0.000000	0.000000	3.000000	21.000000	0.000000
2737.877155	0.075739	0.590289	0.064771	77.609619	-4.975134	58.283752	-1.213050	0.000000	3.238573	0.000000	0.000000	0.000000	0.041074	-0.084109	-0.768041	0.000000	0.000000	3.000000	21.000000	0.000000
2737.880488	0.075882	0.590024	0.062283	77.609619	-4.975134	58.283752	-1.213050	0.000000	3.238573	0.000000	0.000000	0.000000	0.042781	-0.079573	-0.746466	0.000000	0.000000	3.000000	21.000000	0.000000
2737.883821	0.075882	0.590024	0.062283	77.609619	-4.975134	58.283752	-1.213050	0.000000	3.238573	0.000000	0.000000	0.000000	0.042781	-0.079573	-0.746466	0.000000	0.000000	3.000000	21.000000	0.000000
2737.887155	0.075882	0.590024	0.062283	77.358948	-4.704209	58.437447	-1.205920	0.000000	3.114162	0.000000	0.000000	0.000000	0.042781	-0.079573	-0.746466	0.000000	0.000000	3.000000	21.000000	0.000000
2737.890488	0.076083	0.589841	0.059885	77.358948	-4.704209	58.437447	-1.205920	0.000000	3.114162	0.000000	0.000000	0.000000	0.060372	-0.054841	-0.719590	0.000000	0.000000	3.000000	21.000000	0.000000
2737.893821	0.076083	0.589841	0.059885	77.358948	-4.704209	58.437447	-1.205920	0.000000	3.114162	0.000000	0.000000	0.000000	0.060372	-0.054841	-0.719590	0.000000	0.000000	3.000000	21.000000	0.000000
2737.897155	0.076083	0.589841	0.059885	77.054558	-4.232218	58.823257	-1.195858	0.000000	2.994230	0.000000	0.000000	0.000000	0.060372	-0.054841	-0.719590	0.000000	0.000000	3.000000	21.000000	0.000000
2737.900488	0.076349	0.589722	0.057622	77.054558	-4.232218	58.823257	-1.195858	0.000000	2.994230	0.000000	0.000000	0.000000	0.079930	-0.035759	-0.678720	0.000000	0.000000	3.000000	21.000000	0.000000
2737.903821	0.076349	0.589722	0.057622	77.054558	-4.232218	58.823257	-1.195858	0.000000	2.994230	0.000000	0.000000	0.000000	0.079930	-0.035759	-0.678720	0.000000	0.000000	3.000000	21.000000	0.000000
2737.907155	0.076349	0.589722	0.057622	76.732742	-3.726539	59.239029	-1.182536	0.000000	2.881110	0.000000	0.000000	0.000000	0.079930	-0.035759	-0.678720	0.000000	0.000000	3.000000	21.000000	0.000000
2737.910488	0.076702	0.589676	0.055470	76.732742	-3.726539	59.239029	-1.182536	0.000000	2.881110	0.000000	0.000000	0.000000	0.105755	-0.013839	-0.645598	0.000000	0.000000	3.000000	21.000000	0.000000
2737.913821	0.076702	0.589676	0.055470	76.732742	-3.726539	59.239029	-1.182536	0.000000	2.881110	0.000000	0.000000	0.000000	0.105755	-0.013839	-0.645598	0.000000	0.000000	3.000000	21.000000	0.000000
2737.917155	0.076702	0.589676	0.055470	76.421776	-3.247590	59.618496	-1.164911	0.000000	2.773510	0.000000	0.000000	0.000000	0.105755	-0.013839	-0.645598	0.000000	0.000000	3.000000	21.000000	0.000000
2737.920488	0.077167	0.589722	0.053441	76.421776	-3.247590	59.618496	-1.164911	0.000000	2.773510	0.000000	0.000000	0.000000	0.139464	0.013826	-0.608657	0.000000	0.000000	3.000000	21.000000	0.000000
2737.923821	0.077167	0.589722	0.053441	76.421776	-3.247590	59.618496	-1.164911	0.000000	2.773510	0.000000	0.000000	0.000000	0.139464	0.013826	-0.608657	0.000000	0.000000	3.000000	21.000000	0.000000
2737.927155	0.077167	0.589722	0.053441	76.132141	-2.804308	59.953217	-1.141667	0.000000	2.672067	0.000000	0.000000	0.000000	0.139464	0.013826	-0.608657	0.000000	0.000000	3.000000	21.000000	0.000000
2737.930488	0.077769	0.589832	0.051539	76.132141	-2.804308	59.953217	-1.141667	0.000000	2.672067	0.000000	0.000000	0.000000	0.180621	0.033072	-0.570559	0.000000	0.000000	3.000000	21.000000	0.000000
2737.933821	0.077769	0.589832	0.051539	76.132141	-2.804308	59.953217	-1.141667	0.000000	2.672067	0.000000	0.000000	0.000000	0.180621	0.033072	-0.570559	0.000000	0.000000	3.000000	21.000000	0.000000
2737.937155	0.077769	0.589832	0.051539	75.877373	-2.404009	60.233528	-1.111563	0.000000	2.576974	0.000000	0.000000	0.000000	0.180621	0.033072	-0.570559	0.000000	0.000000	3.000000	21.000000	0.000000
2737.940488	0.078506	0.590035	0.049758	75.877373	-2.404009	60.233528	-1.111563	0.000000	2.576974	0.000000	0.000000	0.000000	0.221288	0.060856	-0.534577	0.000000	0.000000	3.000000	21.000000	0.000000
2737.943821	0.078506	0.590035	0.049758	75.877373	-2.404009	60.233528	-1.111563	0.000000	2.576974	0.000000	0.000000	0.000000	0.221288	0.060856	-0.534577	0.000000	0.000000	3.000000	21.000000	0.000000
2737.947155	0.078506	0.590035	0.049758	75.650826	-2.048000	60.449963	-1.074682	0.000000	2.487878	0.000000	0.000000	0.000000	0.221288	0.060856	-0.534577	0.000000	0.000000	3.000000	21.000000	0.000000
2737.950488	0.079382	0.590350	0.048111	75.650826	-2.048000	60.449963	-1.074682	0.000000	2.487878	0.000000	0.000000	0.000000	0.262593	0.094415	-0.493867	0.000000	0.000000	3.000000	21.000000	0.000000
2737.953821	0.079382	0.590350	0.048111	75.650826	-2.048000	60.449963	-1.074682	0.000000	2.487878	0.000000	0.000000	0.000000	0.262593	0.094415	-0.493867	0.000000	0.000000	3.000000	21.000000	0.000000
2737.957155	0.079382	0.590350	0.048111	75.449158	-1.887385	60.406380	-1.030916	0.000000	2.405567	0.000000	0.000000	0.000000	0.262593	0.094415	-0.493867	0.000000	0.000000	3.000000	21.000000	0.000000
2737.960488	0.080391	0.590711	0.046576	75.449158	-1.887385	60.406380	-1.030916	0.000000	2.405567	0.000000	0.000000	0.000000	0.302692	0.108235	-0.460639	0.000000	0.000000	3.000000	21.000000	0.000000
2737.963821	0.080391	0.590711	0.046576	75.449158	-1.887385	60.406380	-1.030916	0.000000	2.405567	0.000000	0.000000	0.000000	0.302692	0.108235	-0.460639	0.000000	0.000000	3.000000	21.000000	0.000000
2737.967155	0.080391	0.590711	0.046576	75.253990	-2.061313	59.964787	-0.980468	0.000000	2.328794	0.000000	0.000000	0.000000	0.302692	0.108235	-0.460639	0.000000	0.000000	3.000000	21.000000	0.000000
2737.970488	0.081484	0.591146	0.045151	75.253990	-2.061313	59.964787	-0.980468	0.000000	2.328794	0.000000	0.000000	0.000000	0.328107	0.130534	-0.427417	0.000000	0.000000	3.000000	21.000000	0.000000
2737.973821	0.081484	0.591146	0.045151	75.253990	-2.061313	59.964787	-0.980468	0.000000	2.328794	0.000000	0.000000	0.000000	0.328107	0.130534	-0.427417	0.000000	0.000000	3.000000	21.000000	0.000000
2737.977155	0.081484	0.591146	0.045151	75.080063	-2.534373	59.139290	-0.925783	0.000000	2.257557	0.000000	0.000000	0.000000	0.328107	0.130534	-0.427417	0.000000	0.000000	3.000000	21.000000	0.000000
2737.980488	0.082606	0.591649	0.043934	75.080063	-2.534373	59.139290	-0.925783	0.000000	2.257557	0.000000	0.000000	0.000000	0.336437	0.150934	-0.365217	0.000000	0.000000	3.000000	21.000000	0.000000
2737.983821	0.082606	0.591649	0.043934	75.080063	-2.534373	59.139290	-0.925783	0.000000	2.257557	0.000000	0.000000	0.000000	0.336437	0.150934	-0.365217	0.000000	0.000000	3.000000	21.000000	0.000000
2737.987155	0.082606	0.591649	0.043934	74.920425	-3.155160	58.458618	-0.869710	0.000000	2.196688	0.000000	0.000000	0.000000	0.336437	0.150934	-0.365217	0.000000	0.000000	3.000000	21.000000	0.000000
2737.990488	0.083711	0.592268	0.042940	74.920425	-3.155160	58.458618	-0.869710	0.000000	2.196688	0.000000	0.000000	0.000000	0.331454	0.185666	-0.298058	0.000000	0.000000	3.000000	21.000000	0.000000
2737.993821	0.083711	0.592268	0.042940	74.920425	-3.155160	58.458618	-0.869710	0.000000	2.196688	0.000000	0.000000	0.000000	0.331454	0.185666	-0.298058	0.000000	0.000000	3.000000	21.000000	0.000000
2737.997155	0.083711	0.592268	0.042940	74.782509	-3.860809	58.132362	-0.814468	0.000000	2.147012	0.000000	0.000000	0.000000	0.331454	0.185666	-0.298058	0.000000	0.000000	3.000000	21.000000	0.000000
2738.000488	0.084851	0.592948	0.042177	74.782509	-3.860809	58.132362	-0.814468	0.000000	2.147012	0.000000	0.000000	0.000000	0.342002	0.204056	-0.228932	0.000000	0.000000	3.000000	21.000000	0.000000
2738.003821	0.084851	0.592948	0.042177	74.782509	-3.860809	58.132362	-0.814468	0.000000	2.147012	0.000000	0.000000	0.000000	0.342002	0.204056	-0.228932	0.000000	0.000000	3.000000	21.000000	0.000000
2738.007155	0.084851	0.592948	0.042177	74.626839	-4.503432	57.597012	-0.757468	0.000000	2.108856	0.000000	0.000000	0.000000	0.342002	0.204056	-0.228932	0.000000	0.000000	3.000000	21.000000	0.000000
2738.010488	0.086149	0.593710	0.041639	74.626839	-4.503432	57.597012	-0.757468	0.000000	2.108856	0.000000	0.000000	0.000000	0.389399	0.228565	-0.161291	0.000000	0.000000	3.000000	21.000000	0.000000
2738.013821	0.086149	0.593710	0.041639	74.626839	-4.503432	57.597012	-0.757468	0.000000	2.108856	0.000000	0.000000	0.000000	0.389399	0.228565	-0.161291	0.000000	0.000000	3.000000	21.000000	0.000000
2738.017155	0.086149	0.593710	0.041639	74.459846	-5.011304	56.873459	-0.692568	0.000000	2.081975	0.000000	0.000000	0.000000	0.389399	0.228565	-0.161291	0.000000	0.000000	3.000000	21.000000	0.000000
2738.020488	0.087583	0.594555	0.041330	74.459846	-5.011304	56.873459	-0.692568	0.000000	2.081975	0.000000	0.000000	0.000000	0.430170	0.253423	-0.092876	0.000000	0.000000	3.000000	21.000000	0.000000
2738.023821	0.087583	0.594555	0.041330	74.459846	-5.011304	56.873459	-0.692568	0.000000	2.081975	0.000000	0.000000	0.000000	0.430170	0.253423	-0.092876	0.000000	0.000000	3.000000	21.000000	0.000000
2738.027155	0.087583	0.594555	0.041330	74.327995	-5.349000	56.620949	-0.620873	0.000000	2.066495	0.000000	0.000000	0.000000	0.430170	0.253423	-0.092876	0.000000	0.000000	3.000000	21.000000	0.000000
2738.030488	0.089111	0.595423	0.041142	74.327995	-5.349000	56.620949	-0.620873	0.000000	2.066495	0.000000	0.000000	0.000000	0.458551	0.260640	-0.056429	0.000000	0.000000	3.000000	21.000000	0.000000
2738.033821	0.089111	0.595423	0.041142	74.327995	-5.349000	56.620949	-0.620873	0.000000	2.066495	0.000000	0.000000	0.000000	0.458551	0.260640	-0.056429	0.000000	0.000000	3.000000	21.000000	0.000000
2738.037155	0.089111	0.595423	0.041142	74.352592	-5.749823	56.867878	-0.544448	0.000000	2.057090	0.000000	0.000000	0.000000	0.458551	0.260640	-0.056429	0.000000	0.000000	3.000000	21.000000	0.000000
2738.040488	0.090666	0.596289	0.041094	74.352592	-5.749823	56.867878	-0.544448	0.000000	2.057090	0.000000	0.000000	0.000000	0.466393	0.259717	-0.014197	0.000000	0.000000	3.000000	21.000000	0.000000
2738.043821	0.090666	0.596289	0.041094	74.352592	-5.749823	56.867878	-0.544448	0.000000	2.057090	0.000000	0.000000	0.000000	0.466393	0.259717	-0.014197	0.000000	0.000000	3.000000	21.000000	0.000000
2738.047155	0.090666	0.596289	0.041094	74.606979	-6.515981	56.913513	-0.466715	0.000000	2.054724	0.000000	0.000000	0.000000	0.466393	0.259717	-0.014197	0.000000	0.000000	3.000000	21.000000	0.000000
2738.050488	0.092303	0.597084	0.041089	74.606979	-6.515981	56.913513	-0.466715	0.000000	2.054724	0.000000	0.000000	0.000000	0.491152	0.238356	-0.001687	0.000000	0.000000	3.000000	21.000000	0.000000
2738.053821	0.092303	0.597084	0.041089	74.606979	-6.515981	56.913513	-0.466715	0.000000	2.054724	0.000000	0.000000	0.000000	0.491152	0.238356	-0.001687	0.000000	0.000000	3.000000	21.000000	0.000000
2738.057155	0.092303	0.597084	0.041089	75.004959	-7.678597	56.368172	-0.384857	0.000000	2.054443	0.000000	0.000000	0.000000	0.491152	0.238356	-0.001687	0.000000	0.000000	3.000000	21.000000	0.000000
2738.060488	0.093946	0.597843	0.041107	75.004959	-7.678597	56.368172	-0.384857	0.000000	2.054443	0.000000	0.000000	0.000000	0.493075	0.227799	0.005478	0.000000	0.000000	3.000000	21.000000	0.000000
2738.063821	0.093946	0.597843	0.041107	75.004959	-7.678597	56.368172	-0.384857	0.000000	2.054443	0.000000	0.000000	0.000000	0.493075	0.227799	0.005478	0.000000	0.000000	3.000000	21.000000	0.000000
2738.067155	0.093946	0.597843	0.041107	75.427071	-9.225581	55.005100	-0.302678	0.000000	2.055356	0.000000	0.000000	0.000000	0.493075	0.227799	0.005478	0.000000	0.000000	3.000000	21.000000	0.000000
2738.070488	0.095654	0.598523	0.041194	75.427071	-9.225581	55.005100	-0.302678	0.000000	2.055356	0.000000	0.000000	0.000000	0.512370	0.203896	0.026082	0.000000	0.000000	3.000000	21.000000	0.000000
2738.073821	0.095654	0.598523	0.041194	75.427071	-9.225581	55.005100	-0.302678	0.000000	2.055356	0.000000	0.000000	0.000000	0.512370	0.203896	0.026082	0.000000	0.000000	3.000000	21.000000	0.000000
2738.077155	0.095654	0.598523	0.041194	75.802788	-11.069357	53.071274	-0.217282	0.000000	2.059703	0.000000	0.000000	0.000000	0.512370	0.203896	0.026082	0.000000	0.000000	3.000000	21.000000	0.000000
2738.080488	0.097401	0.599103	0.041338	75.802788	-11.069357	53.071274	-0.217282	0.000000	2.059703	0.000000	0.000000	0.000000	0.523919	0.174164	0.043306	0.000000	0.000000	3.000000	21.000000	0.000000
2738.083821	0.097401	0.599103	0.041338	75.802788	-11.069357	53.071274	-0.217282	0.000000	2.059703	0.000000	0.000000	0.000000	0.523919	0.174164	0.043306	0.000000	0.000000	3.000000	21.000000	0.000000
2738.087155	0.097401	0.599103	0.041338	76.116730	-13.070853	51.114140	-0.129963	0.000000	2.066921	0.000000	0.000000	0.000000	0.523919	0.174164	0.043306	0.000000	0.000000	3.000000	21.000000	0.000000
2738.090488	0.099162	0.599579	0.041417	76.116730	-13.070853	51.114140	-0.129963	0.000000	2.066921	0.000000	0.000000	0.000000	0.528342	0.142822	0.023537	0.000000	0.000000	3.000000	21.000000	0.000000
2738.093821	0.099162	0.599579	0.041417	76.116730	-13.070853	51.114140	-0.129963	0.000000	2.066921	0.000000	0.000000	0.000000	0.528342	0.142822	0.023537	0.000000	0.000000	3.000000	21.000000	0.000000
2738.097155	0.099162	0.599579	0.041417	76.378052	-15.128908	49.199436	-0.041906	0.000000	2.070844	0.000000	0.000000	0.000000	0.528342	0.142822	0.023537	0.000000	0.000000	3.000000	21.000000	0.000000
2738.100488	0.100923	0.599934	0.041481	76.378052	-15.128908	49.199436	-0.041906	0.000000	2.070844	0.000000	0.000000	0.000000	0.528313	0.106296	0.019113	0.000000	0.000000	3.000000	21.000000	0.000000
2738.103821	0.100923	0.599934	0.041481	76.378052	-15.128908	49.199436	-0.041906	0.000000	2.070844	0.000000	0.000000	0.000000	0.528313	0.106296	0.019113	0.000000	0.000000	3.000000	21.000000	0.000000
2738.107155	0.100923	0.599934	0.041481	76.597099	-17.120960	47.269699	0.046146	0.000000	2.074029	0.000000	0.000000	0.000000	0.528313	0.106296	0.019113	0.000000	0.000000	3.000000	21.000000	0.000000
2738.110488	0.102662	0.600180	0.041422	76.597099	-17.120960	47.269699	0.046146	0.000000	2.074029	0.000000	0.000000	0.000000	0.521626	0.073983	-0.017485	0.000000	0.000000	3.000000	21.000000	0.000000
2738.113821	0.102662	0.600180	0.041422	76.597099	-17.120960	47.269699	0.046146	0.000000	2.074029	0.000000	0.000000	0.000000	0.521626	0.073983	-0.017485	0.000000	0.000000	3.000000	21.000000	0.000000
2738.117155	0.102662	0.600180	0.041422	76.789871	-18.966658	45.436947	0.133084	0.000000	2.071115	0.000000	0.000000	0.000000	0.521626	0.073983	-0.017485	0.000000	0.000000	3.000000	21.000000	0.000000
2738.120488	0.104335	0.600310	0.041275	76.789871	-18.966658	45.436947	0.133084	0.000000	2.071115	0.000000	0.000000	0.000000	0.501850	0.039046	-0.044057	0.000000	0.000000	3.000000	21.000000	0.000000
2738.123821	0.104335	0.600310	0.041275	76.789871	-18.966658	45.436947	0.133084	0.000000	2.071115	0.000000	0.000000	0.000000	0.501850	0.039046	-0.044057	0.000000	0.000000	3.000000	21.000000	0.000000
2738.127155	0.104335	0.600310	0.041275	76.961662	-20.645046	43.721306	0.216726	0.000000	2.063772	0.000000	0.000000	0.000000	0.501850	0.039046	-0.044057	0.000000	0.000000	3.000000	21.000000	0.000000
2738.130488	0.105928	0.600354	0.041100	76.961662	-20.645046	43.721306	0.216726	0.000000	2.063772	0.000000	0.000000	0.000000	0.478148	0.013232	-0.052756	0.000000	0.000000	3.000000	21.000000	0.000000
2738.133821	0.105928	0.600354	0.041100	76.961662	-20.645046	43.721306	0.216726	0.000000	2.063772	0.000000	0.000000	0.000000	0.478148	0.013232	-0.052756	0.000000	0.000000	3.000000	21.000000	0.000000
2738.137155	0.105928	0.600354	0.041100	77.107010	-22.061489	42.205940	0.296417	0.000000	2.054980	0.000000	0.000000	0.000000	0.478148	0.013232	-0.052756	0.000000	0.000000	3.000000	21.000000	0.000000
2738.140488	0.107445	0.600360	0.040903	77.107010	-22.061489	42.205940	0.296417	0.000000	2.054980	0.000000	0.000000	0.000000	0.454854	0.001556	-0.058907	0.000000	0.000000	3.000000	21.000000	0.000000
2738.143821	0.107445	0.600360	0.040903	77.107010	-22.061489	42.205940	0.296417	0.000000	2.054980	0.000000	0.000000	0.000000	0.454854	0.001556	-0.058907	0.000000	0.000000	3.000000	21.000000	0.000000
2738.147155	0.107445	0.600360	0.040903	77.191322	-23.063339	41.129398	0.372226	0.000000	2.045162	0.000000	0.000000	0.000000	0.454854	0.001556	-0.058907	0.000000	0.000000	3.000000	21.000000	0.000000
2738.150488	0.108920	0.600329	0.040743	77.191322	-23.063339	41.129398	0.372226	0.000000	2.045162	0.000000	0.000000	0.000000	0.442617	-0.009302	-0.048008	0.000000	0.000000	3.000000	21.000000	0.000000
2738.153821	0.108920	0.600329	0.040743	77.191322	-23.063339	41.129398	0.372226	0.000000	2.045162	0.000000	0.000000	0.000000	0.442617	-0.009302	-0.048008	0.000000	0.000000	3.000000	21.000000	0.000000
2738.157155	0.108920	0.600329	0.040743	77.148071	-23.488129	40.718781	0.445996	0.000000	2.037160	0.000000	0.000000	0.000000	0.442617	-0.009302	-0.048008	0.000000	0.000000	3.000000	21.000000	0.000000
2738.160488	0.110375	0.600303	0.040712	77.148071	-23.488129	40.718781	0.445996	0.000000	2.037160	0.000000	0.000000	0.000000	0.436572	-0.007804	-0.009439	0.000000	0.000000	3.000000	21.000000	0.000000
2738.163821	0.110375	0.600303	0.040712	77.148071	-23.488129	40.718781	0.445996	0.000000	2.037160	0.000000	0.000000	0.000000	0.436572	-0.007804	-0.009439	0.000000	0.000000	3.000000	21.000000	0.000000
2738.167155	0.110375	0.600303	0.040712	76.990776	-23.557793	40.672981	0.518758	0.000000	2.035587	0.000000	0.000000	0.000000	0.436572	-0.007804	-0.009439	0.000000	0.000000	3.000000	21.000000	0.000000
2738.170488	0.111803	0.600271	0.040771	76.990776	-23.557793	40.672981	0.518758	0.000000	2.035587	0.000000	0.000000	0.000000	0.428257	-0.009602	0.017688	0.000000	0.000000	3.000000	21.000000	0.000000
2738.173821	0.111803	0.600271	0.040771	76.990776	-23.557793	40.672981	0.518758	0.000000	2.035587	0.000000	0.000000	0.000000	0.428257	-0.009602	0.017688	0.000000	0.000000	3.000000	21.000000	0.000000
2738.177155	0.111803	0.600271	0.040771	76.795517	-23.557571	40.730831	0.590134	0.000000	2.038535	0.000000	0.000000	0.000000	0.428257	-0.009602	0.017688	0.000000	0.000000	3.000000	21.000000	0.000000
2738.180488	0.113177	0.600274	0.041023	76.795517	-23.557571	40.730831	0.590134	0.000000	2.038535	0.000000	0.000000	0.000000	0.412195	0.000989	0.075609	0.000000	0.000000	3.000000	21.000000	0.000000
2738.183821	0.113177	0.600274	0.041023	76.795517	-23.557571	40.730831	0.590134	0.000000	2.038535	0.000000	0.000000	0.000000	0.412195	0.000989	0.075609	0.000000	0.000000	3.000000	21.000000	0.000000
2738.187155	0.113177	0.600274	0.041023	76.612457	-23.501783	40.735878	0.658833	0.000000	2.051137	0.000000	0.000000	0.000000	0.412195	0.000989	0.075609	0.000000	0.000000	3.000000	21.000000	0.000000
2738.190488	0.114425	0.600279	0.041364	76.612457	-23.501783	40.735878	0.658833	0.000000	2.051137	0.000000	0.000000	0.000000	0.374384	0.001599	0.102516	0.000000	0.000000	3.000000	21.000000	0.000000
2738.193821	0.114425	0.600279	0.041364	76.612457	-23.501783	40.735878	0.658833	0.000000	2.051137	0.000000	0.000000	0.000000	0.374384	0.001599	0.102516	0.000000	0.000000	3.000000	21.000000	0.000000
2738.197155	0.114425	0.600279	0.041364	76.473160	-23.319946	40.766666	0.721230	0.000000	2.068223	0.000000	0.000000	0.000000	0.374384	0.001599	0.102516	0.000000	0.000000	3.000000	21.000000	0.000000
2738.200488	0.115461	0.600373	0.041857	76.473160	-23.319946	40.766666	0.721230	0.000000	2.068223	0.000000	0.000000	0.000000	0.310823	0.028114	0.147711	0.000000	0.000000	3.000000	21.000000	0.000000
2738.203821	0.115461	0.600373	0.041857	76.473160	-23.319946	40.766666	0.721230	0.000000	2.068223	0.000000	0.000000	0.000000	0.310823	0.028114	0.147711	0.000000	0.000000	3.000000	21.000000	0.000000
2738.207155	0.115461	0.600373	0.041857	76.407791	-22.889944	41.164959	0.773034	0.000000	2.092841	0.000000	0.000000	0.000000	0.310823	0.028114	0.147711	0.000000	0.000000	3.000000	21.000000	0.000000
2738.210488	0.116127	0.600566	0.042578	76.407791	-22.889944	41.164959	0.773034	0.000000	2.092841	0.000000	0.000000	0.000000	0.200027	0.057921	0.216250	0.000000	0.000000	3.000000	21.000000	0.000000
2738.213821	0.116127	0.600566	0.042578	76.407791	-22.889944	41.164959	0.773034	0.000000	2.092841	0.000000	0.000000	0.000000	0.200027	0.057921	0.216250	0.000000	0.000000	3.000000	21.000000	0.000000
2738.217155	0.116127	0.600566	0.042578	76.425652	-22.284744	41.891846	0.806372	0.000000	2.128883	0.000000	0.000000	0.000000	0.200027	0.057921	0.216250	0.000000	0.000000	3.000000	21.000000	0.000000
2738.220488	0.116127	0.600566	0.042578	76.425652	-22.284744	41.891846	0.806372	0.000000	2.128883	0.000000	0.000000	0.000000	0.200027	0.057921	0.216250	0.000000	0.000000	3.000000	21.000000	0.000000
2738.223821	0.116479	0.600884	0.043443	76.425652	-22.284744	41.891846	0.806372	0.000000	2.128883	0.000000	0.000000	0.000000	0.105405	0.095474	0.259575	0.000000	0.000000	3.000000	21.000000	0.000000
2738.227155	0.116479	0.600884	0.043443	76.515190	-21.259926	43.190056	0.806372	0.000000	2.128883	0.000000	0.000000	0.000000	0.105405	0.095474	0.259575	0.000000	0.000000	3.000000	21.000000	0.000000
2738.230488	0.116714	0.601311	0.044454	76.515190	-21.259926	43.190056	0.806372	0.000000	2.128883	0.000000	0.000000	0.000000	0.070584	0.128032	0.303386	0.000000	0.000000	3.000000	21.000000	0.000000
2738.233821	0.116714	0.601311	0.044454	76.515190	-21.259926	43.190056	0.806372	0.000000	2.128883	0.000000	0.000000	0.000000	0.070584	0.128032	0.303386	0.000000	0.000000	3.000000	21.000000	0.000000
2738.237155	0.116714	0.601311	0.044454	76.665932	-19.772051	45.094463	0.835704	0.000000	2.222710	0.000000	0.000000	0.000000	0.070584	0.128032	0.303386	0.000000	0.000000	3.000000	21.000000	0.000000
2738.240488	0.116931	0.601866	0.045604	76.665932	-19.772051	45.094463	0.835704	0.000000	2.222710	0.000000	0.000000	0.000000	0.065160	0.166573	0.344950	0.000000	0.000000	3.000000	21.000000	0.000000
2738.243821	0.116931	0.601866	0.045604	76.665932	-19.772051	45.094463	0.835704	0.000000	2.222710	0.000000	0.000000	0.000000	0.065160	0.166573	0.344950	0.000000	0.000000	3.000000	21.000000	0.000000
2738.247155	0.116931	0.601866	0.045604	76.858643	-17.838764	47.559025	0.846564	0.000000	2.280202	0.000000	0.000000	0.000000	0.065160	0.166573	0.344950	0.000000	0.000000	3.000000	21.000000	0.000000
2738.250488	0.117136	0.602529	0.046810	76.858643	-17.838764	47.559025	0.846564	0.000000	2.280202	0.000000	0.000000	0.000000	0.061457	0.198732	0.361861	0.000000	0.000000	3.000000	21.000000	0.000000
2738.253821	0.117136	0.602529	0.046810	76.858643	-17.838764	47.559025	0.846564	0.000000	2.280202	0.000000	0.000000	0.000000	0.061457	0.198732	0.361861	0.000000	0.000000	3.000000	21.000000	0.000000
2738.257155	0.117136	0.602529	0.046810	77.039574	-15.655690	50.321918	0.856806	0.000000	2.340512	0.000000	0.000000	0.000000	0.061457	0.198732	0.361861	0.000000	0.000000	3.000000	21.000000	0.000000
2738.260488	0.117344	0.603273	0.048141	77.039574	-15.655690	50.321918	0.856806	0.000000	2.340512	0.000000	0.000000	0.000000	0.062419	0.223259	0.399109	0.000000	0.000000	3.000000	21.000000	0.000000
2738.263821	0.117344	0.603273	0.048141	77.039574	-15.655690	50.321918	0.856806	0.000000	2.340512	0.000000	0.000000	0.000000	0.062419	0.223259	0.399109	0.000000	0.000000	3.000000	21.000000	0.000000
2738.267155	0.117344	0.603273	0.048141	77.160240	-13.559501	52.952358	0.867210	0.000000	2.407030	0.000000	0.000000	0.000000	0.062419	0.223259	0.399109	0.000000	0.000000	3.000000	21.000000	0.000000
2738.270488	0.117512	0.604106	0.049517	77.160240	-13.559501	52.952358	0.867210	0.000000	2.407030	0.000000	0.000000	0.000000	0.050223	0.249857	0.412784	0.000000	0.000000	3.000000	21.000000	0.000000
2738.273821	0.117512	0.604106	0.049517	77.160240	-13.559501	52.952358	0.867210	0.000000	2.407030	0.000000	0.000000	0.000000	0.050223	0.249857	0.412784	0.000000	0.000000	3.000000	21.000000	0.000000
2738.277155	0.117512	0.604106	0.049517	77.205750	-11.782308	55.166622	0.875580	0.000000	2.475827	0.000000	0.000000	0.000000	0.050223	0.249857	0.412784	0.000000	0.000000	3.000000	21.000000	0.000000
2738.280488	0.117634	0.605008	0.050923	77.205750	-11.782308	55.166622	0.875580	0.000000	2.475827	0.000000	0.000000	0.000000	0.036821	0.270722	0.421807	0.000000	0.000000	3.000000	21.000000	0.000000
2738.283821	0.117634	0.605008	0.050923	77.205750	-11.782308	55.166622	0.875580	0.000000	2.475827	0.000000	0.000000	0.000000	0.036821	0.270722	0.421807	0.000000	0.000000	3.000000	21.000000	0.000000
2738.287155	0.117634	0.605008	0.050923	77.173912	-10.495484	56.743114	0.881717	0.000000	2.546128	0.000000	0.000000	0.000000	0.036821	0.270722	0.421807	0.000000	0.000000	3.000000	21.000000	0.000000
2738.290488	0.117835	0.605891	0.052228	77.173912	-10.495484	56.743114	0.881717	0.000000	2.546128	0.000000	0.000000	0.000000	0.060062	0.264732	0.391499	0.000000	0.000000	3.000000	21.000000	0.000000
2738.293821	0.117835	0.605891	0.052228	77.173912	-10.495484	56.743114	0.881717	0.000000	2.546128	0.000000	0.000000	0.000000	0.060062	0.264732	0.391499	0.000000	0.000000	3.000000	21.000000	0.000000
2738.297155	0.117835	0.605891	0.052228	77.066925	-9.810175	57.548763	0.891728	0.000000	2.611378	0.000000	0.000000	0.000000	0.060062	0.264732	0.391499	0.000000	0.000000	3.000000	21.000000	0.000000
2738.300488	0.118066	0.606801	0.053450	77.066925	-9.810175	57.548763	0.891728	0.000000	2.611378	0.000000	0.000000	0.000000	0.069496	0.273209	0.366689	0.000000	0.000000	3.000000	21.000000	0.000000
2738.303821	0.118066	0.606801	0.053450	77.066925	-9.810175	57.548763	0.891728	0.000000	2.611378	0.000000	0.000000	0.000000	0.069496	0.273209	0.366689	0.000000	0.000000	3.000000	21.000000	0.000000
2738.307155	0.118066	0.606801	0.053450	76.910942	-9.576635	57.775814	0.903310	0.000000	2.672493	0.000000	0.000000	0.000000	0.069496	0.273209	0.366689	0.000000	0.000000	3.000000	21.000000	0.000000
2738.310488	0.118370	0.607729	0.054541	76.910942	-9.576635	57.775814	0.903310	0.000000	2.672493	0.000000	0.000000	0.000000	0.091020	0.278466	0.327253	0.000000	0.000000	3.000000	21.000000	0.000000
2738.313821	0.118370	0.607729	0.054541	76.910942	-9.576635	57.775814	0.903310	0.000000	2.672493	0.000000	0.000000	0.000000	0.091020	0.278466	0.327253	0.000000	0.000000	3.000000	21.000000	0.000000
2738.317155	0.118370	0.607729	0.054541	76.750389	-9.431410	57.871960	0.918480	0.000000	2.727035	0.000000	0.000000	0.000000	0.091020	0.278466	0.327253	0.000000	0.000000	3.000000	21.000000	0.000000
2738.320488	0.118782	0.608722	0.055435	76.750389	-9.431410	57.871960	0.918480	0.000000	2.727035	0.000000	0.000000	0.000000	0.123609	0.297656	0.268383	0.000000	0.000000	3.000000	21.000000	0.000000
2738.323821	0.118782	0.608722	0.055435	76.750389	-9.431410	57.871960	0.918480	0.000000	2.727035	0.000000	0.000000	0.000000	0.123609	0.297656	0.268383	0.000000	0.000000	3.000000	21.000000	0.000000
2738.327155	0.118782	0.608722	0.055435	76.629578	-9.537894	57.672096	0.939082	0.000000	2.771765	0.000000	0.000000	0.000000	0.123609	0.297656	0.268383	0.000000	0.000000	3.000000	21.000000	0.000000
2738.330488	0.119261	0.609740	0.056176	76.629578	-9.537894	57.672096	0.939082	0.000000	2.771765	0.000000	0.000000	0.000000	0.143916	0.305605	0.222098	0.000000	0.000000	3.000000	21.000000	0.000000
2738.333821	0.119261	0.609740	0.056176	76.629578	-9.537894	57.672096	0.939082	0.000000	2.771765	0.000000	0.000000	0.000000	0.143916	0.305605	0.222098	0.000000	0.000000	3.000000	21.000000	0.000000
2738.337155	0.119261	0.609740	0.056176	76.611900	-10.075955	57.014729	0.963068	0.000000	2.808782	0.000000	0.000000	0.000000	0.143916	0.305605	0.222098	0.000000	0.000000	3.000000	21.000000	0.000000
2738.340488	0.119667	0.610854	0.056817	76.611900	-10.075955	57.014729	0.963068	0.000000	2.808782	0.000000	0.000000	0.000000	0.121838	0.334180	0.192324	0.000000	0.000000	3.000000	21.000000	0.000000
2738.343821	0.119667	0.610854	0.056817	76.611900	-10.075955	57.014729	0.963068	0.000000	2.808782	0.000000	0.000000	0.000000	0.121838	0.334180	0.192324	0.000000	0.000000	3.000000	21.000000	0.000000
2738.347155	0.119667	0.610854	0.056817	76.669601	-10.905307	56.060085	0.983374	0.000000	2.840836	0.000000	0.000000	0.000000	0.121838	0.334180	0.192324	0.000000	0.000000	3.000000	21.000000	0.000000
2738.350488	0.119986	0.612046	0.057410	76.669601	-10.905307	56.060085	0.983374	0.000000	2.840836	0.000000	0.000000	0.000000	0.095488	0.357508	0.177844	0.000000	0.000000	3.000000	21.000000	0.000000
2738.353821	0.119986	0.612046	0.057410	76.669601	-10.905307	56.060085	0.983374	0.000000	2.840836	0.000000	0.000000	0.000000	0.095488	0.357508	0.177844	0.000000	0.000000	3.000000	21.000000	0.000000
2738.357155	0.119986	0.612046	0.057410	76.745491	-11.727303	55.146126	0.999289	0.000000	2.870477	0.000000	0.000000	0.000000	0.095488	0.357508	0.177844	0.000000	0.000000	3.000000	21.000000	0.000000
2738.360488	0.120263	0.613329	0.058045	76.745491	-11.727303	55.146126	0.999289	0.000000	2.870477	0.000000	0.000000	0.000000	0.083154	0.385021	0.190729	0.000000	0.000000	3.000000	21.000000	0.000000
2738.363821	0.120263	0.613329	0.058045	76.745491	-11.727303	55.146126	0.999289	0.000000	2.870477	0.000000	0.000000	0.000000	0.083154	0.385021	0.190729	0.000000	0.000000	3.000000	21.000000	0.000000
2738.367155	0.120263	0.613329	0.058045	76.840057	-12.287364	54.565556	1.013148	0.000000	2.902265	0.000000	0.000000	0.000000	0.083154	0.385021	0.190729	0.000000	0.000000	3.000000	21.000000	0.000000
2738.370488	0.120460	0.614702	0.058669	76.840057	-12.287364	54.565556	1.013148	0.000000	2.902265	0.000000	0.000000	0.000000	0.059172	0.411895	0.187142	0.000000	0.000000	3.000000	21.000000	0.000000
2738.373821	0.120460	0.614702	0.058669	76.840057	-12.287364	54.565556	1.013148	0.000000	2.902265	0.000000	0.000000	0.000000	0.059172	0.411895	0.187142	0.000000	0.000000	3.000000	21.000000	0.000000
2738.377155	0.120460	0.614702	0.058669	76.964714	-12.559132	54.351429	1.023010	0.000000	2.933455	0.000000	0.000000	0.000000	0.059172	0.411895	0.187142	0.000000	0.000000	3.000000	21.000000	0.000000
2738.380488	0.120666	0.616154	0.059220	76.964714	-12.559132	54.351429	1.023010	0.000000	2.933455	0.000000	0.000000	0.000000	0.061885	0.435440	0.165383	0.000000	0.000000	3.000000	21.000000	0.000000
2738.383821	0.120666	0.616154	0.059220	76.964714	-12.559132	54.351429	1.023010	0.000000	2.933455	0.000000	0.000000	0.000000	0.061885	0.435440	0.165383	0.000000	0.000000	3.000000	21.000000	0.000000
2738.387155	0.120666	0.616154	0.059220	77.130188	-12.715150	54.290134	1.033324	0.000000	2.961019	0.000000	0.000000	0.000000	0.061885	0.435440	0.165383	0.000000	0.000000	3.000000	21.000000	0.000000
2738.390488	0.120847	0.617623	0.059662	77.130188	-12.715150	54.290134	1.033324	0.000000	2.961019	0.000000	0.000000	0.000000	0.054217	0.440819	0.132365	0.000000	0.000000	3.000000	21.000000	0.000000
2738.393821	0.120847	0.617623	0.059662	77.130188	-12.715150	54.290134	1.033324	0.000000	2.961019	0.000000	0.000000	0.000000	0.054217	0.440819	0.132365	0.000000	0.000000	3.000000	21.000000	0.000000
2738.397155	0.120847	0.617623	0.059662	77.315147	-12.891109	54.208103	1.042361	0.000000	2.983080	0.000000	0.000000	0.000000	0.054217	0.440819	0.132365	0.000000	0.000000	3.000000	21.000000	0.000000
2738.400488	0.121071	0.619119	0.059953	77.315147	-12.891109	54.208103	1.042361	0.000000	2.983080	0.000000	0.000000	0.000000	0.067034	0.448633	0.087366	0.000000	0.000000	3.000000	21.000000	0.000000
2738.403821	0.121071	0.619119	0.059953	77.315147	-12.891109	54.208103	1.042361	0.000000	2.983080	0.000000	0.000000	0.000000	0.067034	0.448633	0.087366	0.000000	0.000000	3.000000	21.000000	0.000000
2738.407155	0.121071	0.619119	0.059953	77.471428	-13.201411	53.946934	1.053533	0.000000	2.997641	0.000000	0.000000	0.000000	0.067034	0.448633	0.087366	0.000000	0.000000	3.000000	21.000000	0.000000
2738.410488	0.121311	0.620590	0.060094	77.471428	-13.201411	53.946934	1.053533	0.000000	2.997641	0.000000	0.000000	0.000000	0.072110	0.441474	0.042455	0.000000	0.000000	3.000000	21.000000	0.000000
2738.413821	0.121311	0.620590	0.060094	77.471428	-13.201411	53.946934	1.053533	0.000000	2.997641	0.000000	0.000000	0.000000	0.072110	0.441474	0.042455	0.000000	0.000000	3.000000	21.000000	0.000000
2738.417155	0.121311	0.620590	0.060094	77.581573	-13.603395	53.546429	1.065551	0.000000	3.004716	0.000000	0.000000	0.000000	0.072110	0.441474	0.042455	0.000000	0.000000	3.000000	21.000000	0.000000
2738.420488	0.121538	0.622046	0.060069	77.581573	-13.603395	53.546429	1.065551	0.000000	3.004716	0.000000	0.000000	0.000000	0.068203	0.436615	-0.007454	0.000000	0.000000	3.000000	21.000000	0.000000
2738.423821	0.121538	0.622046	0.060069	77.581573	-13.603395	53.546429	1.065551	0.000000	3.004716	0.000000	0.000000	0.000000	0.068203	0.436615	-0.007454	0.000000	0.000000	3.000000	21.000000	0.000000
2738.427155	0.121538	0.622046	0.060069	77.673820	-13.942081	53.205490	1.076918	0.000000	3.003474	0.000000	0.000000	0.000000	0.068203	0.436615	-0.007454	0.000000	0.000000	3.000000	21.000000	0.000000
2738.430488	0.121761	0.623496	0.059915	77.673820	-13.942081	53.205490	1.076918	0.000000	3.003474	0.000000	0.000000	0.000000	0.066856	0.434991	-0.046218	0.000000	0.000000	3.000000	21.000000	0.000000
2738.433821	0.121761	0.623496	0.059915	77.673820	-13.942081	53.205490	1.076918	0.000000	3.003474	0.000000	0.000000	0.000000	0.066856	0.434991	-0.046218	0.000000	0.000000	3.000000	21.000000	0.000000
2738.437155	0.121761	0.623496	0.059915	77.726341	-14.234712	52.893322	1.088061	0.000000	2.995771	0.000000	0.000000	0.000000	0.066856	0.434991	-0.046218	0.000000	0.000000	3.000000	21.000000	0.000000
2738.440488	0.121971	0.624927	0.059596	77.726341	-14.234712	52.893322	1.088061	0.000000	2.995771	0.000000	0.000000	0.000000	0.062857	0.429537	-0.095969	0.000000	0.000000	3.000000	21.000000	0.000000
2738.443821	0.121971	0.624927	0.059596	77.726341	-14.234712	52.893322	1.088061	0.000000	2.995771	0.000000	0.000000	0.000000	0.062857	0.429537	-0.095969	0.000000	0.000000	3.000000	21.000000	0.000000
2738.447155	0.121971	0.624927	0.059596	77.733154	-14.552942	52.535877	1.098537	0.000000	2.979776	0.000000	0.000000	0.000000	0.062857	0.429537	-0.095969	0.000000	0.000000	3.000000	21.000000	0.000000
2738.450488	0.122065	0.626384	0.059226	77.733154	-14.552942	52.535877	1.098537	0.000000	2.979776	0.000000	0.000000	0.000000	0.028214	0.437081	-0.110747	0.000000	0.000000	3.000000	21.000000	0.000000
2738.453821	0.122065	0.626384	0.059226	77.733154	-14.552942	52.535877	1.098537	0.000000	2.979776	0.000000	0.000000	0.000000	0.028214	0.437081	-0.110747	0.000000	0.000000	3.000000	21.000000	0.000000
2738.457155	0.122065	0.626384	0.059226	77.695053	-14.909077	52.122395	1.103240	0.000000	2.961318	0.000000	0.000000	0.000000	0.028214	0.437081	-0.110747	0.000000	0.000000	3.000000	21.000000	0.000000
2738.460488	0.122065	0.627845	0.058788	77.695053	-14.909077	52.122395	1.103240	0.000000	2.961318	0.000000	0.000000	0.000000	-0.000035	0.438324	-0.131442	0.000000	0.000000	3.000000	21.000000	0.000000
2738.463821	0.122065	0.627845	0.058788	77.695053	-14.909077	52.122395	1.103240	0.000000	2.961318	0.000000	0.000000	0.000000	-0.000035	0.438324	-0.131442	0.000000	0.000000	3.000000	21.000000	0.000000
2738.467155	0.122065	0.627845	0.058788	77.612946	-15.147800	51.823181	1.103234	0.000000	2.939411	0.000000	0.000000	0.000000	-0.000035	0.438324	-0.131442	0.000000	0.000000	3.000000	21.000000	0.000000
2738.470488	0.122030	0.629293	0.058315	77.612946	-15.147800	51.823181	1.103234	0.000000	2.939411	0.000000	0.000000	0.000000	-0.010304	0.434323	-0.141873	0.000000	0.000000	3.000000	21.000000	0.000000
2738.473821	0.122030	0.629293	0.058315	77.612946	-15.147800	51.823181	1.103234	0.000000	2.939411	0.000000	0.000000	0.000000	-0.010304	0.434323	-0.141873	0.000000	0.000000	3.000000	21.000000	0.000000
2738.477155	0.122030	0.629293	0.058315	77.516258	-15.191061	51.738846	1.101516	0.000000	2.915766	0.000000	0.000000	0.000000	-0.010304	0.434323	-0.141873	0.000000	0.000000	3.000000	21.000000	0.000000
2738.480488	0.122014	0.630748	0.057810	77.516258	-15.191061	51.738846	1.101516	0.000000	2.915766	0.000000	0.000000	0.000000	-0.004911	0.436416	-0.151636	0.000000	0.000000	3.000000	21.000000	0.000000
2738.483821	0.122014	0.630748	0.057810	77.516258	-15.191061	51.738846	1.101516	0.000000	2.915766	0.000000	0.000000	0.000000	-0.004911	0.436416	-0.151636	0.000000	0.000000	3.000000	21.000000	0.000000
2738.487155	0.122014	0.630748	0.057810	77.419365	-15.022367	51.896587	1.100698	0.000000	2.890493	0.000000	0.000000	0.000000	-0.004911	0.436416	-0.151636	0.000000	0.000000	3.000000	21.000000	0.000000
2738.490488	0.122045	0.632201	0.057289	77.419365	-15.022367	51.896587	1.100698	0.000000	2.890493	0.000000	0.000000	0.000000	0.009406	0.435995	-0.156271	0.000000	0.000000	3.000000	21.000000	0.000000
2738.493821	0.122045	0.632201	0.057289	77.419365	-15.022367	51.896587	1.100698	0.000000	2.890493	0.000000	0.000000	0.000000	0.009406	0.435995	-0.156271	0.000000	0.000000	3.000000	21.000000	0.000000
2738.497155	0.122045	0.632201	0.057289	77.308678	-14.766421	52.142651	1.102265	0.000000	2.864448	0.000000	0.000000	0.000000	0.009406	0.435995	-0.156271	0.000000	0.000000	3.000000	21.000000	0.000000
2738.500488	0.122109	0.633666	0.056795	77.308678	-14.766421	52.142651	1.102265	0.000000	2.864448	0.000000	0.000000	0.000000	0.018973	0.439318	-0.148199	0.000000	0.000000	3.000000	21.000000	0.000000
2738.503821	0.122109	0.633666	0.056795	77.308678	-14.766421	52.142651	1.102265	0.000000	2.864448	0.000000	0.000000	0.000000	0.018973	0.439318	-0.148199	0.000000	0.000000	3.000000	21.000000	0.000000
2738.507155	0.122109	0.633666	0.056795	77.168999	-14.564457	52.302189	1.105428	0.000000	2.839748	0.000000	0.000000	0.000000	0.018973	0.439318	-0.148199	0.000000	0.000000	3.000000	21.000000	0.000000
2738.510488	0.122252	0.635141	0.056316	77.168999	-14.564457	52.302189	1.105428	0.000000	2.839748	0.000000	0.000000	0.000000	0.043140	0.442757	-0.143644	0.000000	0.000000	3.000000	21.000000	0.000000
2738.513821	0.122252	0.635141	0.056316	77.168999	-14.564457	52.302189	1.105428	0.000000	2.839748	0.000000	0.000000	0.000000	0.043140	0.442757	-0.143644	0.000000	0.000000	3.000000	21.000000	0.000000
2738.517155	0.122252	0.635141	0.056316	77.005714	-14.650834	52.108452	1.112618	0.000000	2.815808	0.000000	0.000000	0.000000	0.043140	0.442757	-0.143644	0.000000	0.000000	3.000000	21.000000	0.000000
2738.520488	0.122443	0.636616	0.055822	77.005714	-14.650834	52.108452	1.112618	0.000000	2.815808	0.000000	0.000000	0.000000	0.057334	0.442433	-0.148340	0.000000	0.000000	3.000000	21.000000	0.000000
2738.523821	0.122443	0.636616	0.055822	77.005714	-14.650834	52.108452	1.112618	0.000000	2.815808	0.000000	0.000000	0.000000	0.057334	0.442433	-0.148340	0.000000	0.000000	3.000000	21.000000	0.000000
2738.527155	0.122443	0.636616	0.055822	76.899185	-15.210304	51.399578	1.122173	0.000000	2.791084	0.000000	0.000000	0.000000	0.057334	0.442433	-0.148340	0.000000	0.000000	3.000000	21.000000	0.000000
2738.530488	0.122622	0.638045	0.055385	76.899185	-15.210304	51.399578	1.122173	0.000000	2.791084	0.000000	0.000000	0.000000	0.053588	0.428699	-0.131116	0.000000	0.000000	3.000000	21.000000	0.000000
2738.533821	0.122622	0.638045	0.055385	76.899185	-15.210304	51.399578	1.122173	0.000000	2.791084	0.000000	0.000000	0.000000	0.053588	0.428699	-0.131116	0.000000	0.000000	3.000000	21.000000	0.000000
2738.537155	0.122622	0.638045	0.055385	76.870995	-16.184504	50.274296	1.131105	0.000000	2.769232	0.000000	0.000000	0.000000	0.053588	0.428699	-0.131116	0.000000	0.000000	3.000000	21.000000	0.000000
2738.540488	0.122632	0.639445	0.054994	76.870995	-16.184504	50.274296	1.131105	0.000000	2.769232	0.000000	0.000000	0.000000	0.002828	0.419835	-0.117123	0.000000	0.000000	3.000000	21.000000	0.000000
2738.543821	0.122632	0.639445	0.054994	76.870995	-16.184504	50.274296	1.131105	0.000000	2.769232	0.000000	0.000000	0.000000	0.002828	0.419835	-0.117123	0.000000	0.000000	3.000000	21.000000	0.000000
2738.547155	0.122632	0.639445	0.054994	76.880531	-17.297750	49.026978	1.131576	0.000000	2.749711	0.000000	0.000000	0.000000	0.002828	0.419835	-0.117123	0.000000	0.000000	3.000000	21.000000	0.000000
2738.550488	0.122605	0.640799	0.054668	76.880531	-17.297750	49.026978	1.131576	0.000000	2.749711	0.000000	0.000000	0.000000	-0.008037	0.406272	-0.097953	0.000000	0.000000	3.000000	21.000000	0.000000
2738.553821	0.122605	0.640799	0.054668	76.880531	-17.297750	49.026978	1.131576	0.000000	2.749711	0.000000	0.000000	0.000000	-0.008037	0.406272	-0.097953	0.000000	0.000000	3.000000	21.000000	0.000000
2738.557155	0.122605	0.640799	0.054668	76.910019	-18.220530	48.019115	1.130236	0.000000	2.733386	0.000000	0.000000	0.000000	-0.008037	0.406272	-0.097953	0.000000	0.000000	3.000000	21.000000	0.000000
2738.560488	0.122521	0.642129	0.054424	76.910019	-18.220530	48.019115	1.130236	0.000000	2.733386	0.000000	0.000000	0.000000	-0.025179	0.399103	-0.072967	0.000000	0.000000	3.000000	21.000000	0.000000
2738.563821	0.122521	0.642129	0.054424	76.910019	-18.220530	48.019115	1.130236	0.000000	2.733386	0.000000	0.000000	0.000000	-0.025179	0.399103	-0.072967	0.000000	0.000000	3.000000	21.000000	0.000000
2738.567155	0.122521	0.642129	0.054424	76.976433	-18.755716	47.485413	1.126040	0.000000	2.721225	0.000000	0.000000	0.000000	-0.025179	0.399103	-0.072967	0.000000	0.000000	3.000000	21.000000	0.000000
2738.570488	0.122398	0.643394	0.054232	76.976433	-18.755716	47.485413	1.126040	0.000000	2.721225	0.000000	0.000000	0.000000	-0.036898	0.379495	-0.057609	0.000000	0.000000	3.000000	21.000000	0.000000
2738.573821	0.122398	0.643394	0.054232	76.976433	-18.755716	47.485413	1.126040	0.000000	2.721225	0.000000	0.000000	0.000000	-0.036898	0.379495	-0.057609	0.000000	0.000000	3.000000	21.000000	0.000000
2738.577155	0.122398	0.643394	0.054232	77.048096	-19.067228	47.222691	1.119890	0.000000	2.711623	0.000000	0.000000	0.000000	-0.036898	0.379495	-0.057609	0.000000	0.000000	3.000000	21.000000	0.000000
2738.580488	0.122203	0.644581	0.054062	77.048096	-19.067228	47.222691	1.119890	0.000000	2.711623	0.000000	0.000000	0.000000	-0.058451	0.355937	-0.051261	0.000000	0.000000	3.000000	21.000000	0.000000
2738.583821	0.122203	0.644581	0.054062	77.048096	-19.067228	47.222691	1.119890	0.000000	2.711623	0.000000	0.000000	0.000000	-0.058451	0.355937	-0.051261	0.000000	0.000000	3.000000	21.000000	0.000000
2738.587155	0.122203	0.644581	0.054062	77.096359	-19.308971	47.020954	1.110148	0.000000	2.703079	0.000000	0.000000	0.000000	-0.058451	0.355937	-0.051261	0.000000	0.000000	3.000000	21.000000	0.000000
2738.590488	0.122037	0.645710	0.053902	77.096359	-19.308971	47.020954	1.110148	0.000000	2.703079	0.000000	0.000000	0.000000	-0.049896	0.338698	-0.047800	0.000000	0.000000	3.000000	21.000000	0.000000
2738.593821	0.122037	0.645710	0.053902	77.096359	-19.308971	47.020954	1.110148	0.000000	2.703079	0.000000	0.000000	0.000000	-0.049896	0.338698	-0.047800	0.000000	0.000000	3.000000	21.000000	0.000000
2738.597155	0.122037	0.645710	0.053902	77.125305	-19.468439	46.890320	1.101832	0.000000	2.695113	0.000000	0.000000	0.000000	-0.049896	0.338698	-0.047800	0.000000	0.000000	3.000000	21.000000	0.000000
2738.600488	0.121974	0.646752	0.053748	77.125305	-19.468439	46.890320	1.101832	0.000000	2.695113	0.000000	0.000000	0.000000	-0.018770	0.312878	-0.046410	0.000000	0.000000	3.000000	21.000000	0.000000
2738.603821	0.121974	0.646752	0.053748	77.125305	-19.468439	46.890320	1.101832	0.000000	2.695113	0.000000	0.000000	0.000000	-0.018770	0.312878	-0.046410	0.000000	0.000000	3.000000	21.000000	0.000000
2738.607155	0.121974	0.646752	0.053748	77.126381	-19.542822	46.828785	1.098704	0.000000	2.687378	0.000000	0.000000	0.000000	-0.018770	0.312878	-0.046410	0.000000	0.000000	3.000000	21.000000	0.000000
2738.610488	0.121974	0.646752	0.053748	77.126381	-19.542822	46.828785	1.098704	0.000000	2.687378	0.000000	0.000000	0.000000	-0.018770	0.312878	-0.046410	0.000000	0.000000	3.000000	21.000000	0.000000
2738.613821	0.121985	0.647717	0.053581	77.126381	-19.542822	46.828785	1.098704	0.000000	2.687378	0.000000	0.000000	0.000000	0.003425	0.289333	-0.050063	0.000000	0.000000	3.000000	21.000000	0.000000
2738.617155	0.121985	0.647717	0.053581	77.104485	-19.522022	46.843731	1.098704	0.000000	2.687378	0.000000	0.000000	0.000000	0.003425	0.289333	-0.050063	0.000000	0.000000	3.000000	21.000000	0.000000
2738.620488	0.122073	0.648574	0.053412	77.104485	-19.522022	46.843731	1.098704	0.000000	2.687378	0.000000	0.000000	0.000000	0.026365	0.257165	-0.050540	0.000000	0.000000	3.000000	21.000000	0.000000
2738.623821	0.122073	0.648574	0.053412	77.104485	-19.522022	46.843731	1.098704	0.000000	2.687378	0.000000	0.000000	0.000000	0.026365	0.257165	-0.050540	0.000000	0.000000	3.000000	21.000000	0.000000
2738.627155	0.122073	0.648574	0.053412	77.056030	-19.409103	46.943523	1.103669	0.000000	2.670611	0.000000	0.000000	0.000000	0.026365	0.257165	-0.050540	0.000000	0.000000	3.000000	21.000000	0.000000
2738.630488	0.122073	0.648574	0.053412	77.056030	-19.409103	46.943523	1.103669	0.000000	2.670611	0.000000	0.000000	0.000000	0.026365	0.257165	-0.050540	0.000000	0.000000	3.000000	21.000000	0.000000
2738.633821	0.122243	0.649317	0.053266	77.056030	-19.409103	46.943523	1.103669	0.000000	2.670611	0.000000	0.000000	0.000000	0.050983	0.222761	-0.043926	0.000000	0.000000	3.000000	21.000000	0.000000
2738.637155	0.122243	0.649317	0.053266	76.991821	-19.291056	47.037334	1.103669	0.000000	2.670611	0.000000	0.000000	0.000000	0.050983	0.222761	-0.043926	0.000000	0.000000	3.000000	21.000000	0.000000
2738.640488	0.122389	0.650001	0.053233	76.991821	-19.291056	47.037334	1.103669	0.000000	2.670611	0.000000	0.000000	0.000000	0.043747	0.205146	-0.009901	0.000000	0.000000	3.000000	21.000000	0.000000
2738.643821	0.122389	0.650001	0.053233	76.991821	-19.291056	47.037334	1.103669	0.000000	2.670611	0.000000	0.000000	0.000000	0.043747	0.205146	-0.009901	0.000000	0.000000	3.000000	21.000000	0.000000
2738.647155	0.122389	0.650001	0.053233	76.915253	-19.217339	47.087864	1.119457	0.000000	2.661639	0.000000	0.000000	0.000000	0.043747	0.205146	-0.009901	0.000000	0.000000	3.000000	21.000000	0.000000
2738.650488	0.122389	0.650001	0.053233	76.915253	-19.217339	47.087864	1.119457	0.000000	2.661639	0.000000	0.000000	0.000000	0.043747	0.205146	-0.009901	0.000000	0.000000	3.000000	21.000000	0.000000
2738.653821	0.122453	0.650562	0.053286	76.915253	-19.217339	47.087864	1.119457	0.000000	2.661639	0.000000	0.000000	0.000000	0.019231	0.168560	0.016071	0.000000	0.000000	3.000000	21.000000	0.000000
2738.657155	0.122453	0.650562	0.053286	76.853149	-19.184319	47.116291	1.119457	0.000000	2.661639	0.000000	0.000000	0.000000	0.019231	0.168560	0.016071	0.000000	0.000000	3.000000	21.000000	0.000000
2738.660488	0.122363	0.651002	0.053444	76.853149	-19.184319	47.116291	1.119457	0.000000	2.661639	0.000000	0.000000	0.000000	-0.027082	0.131956	0.047392	0.000000	0.000000	3.000000	21.000000	0.000000
2738.663821	0.122363	0.651002	0.053444	76.853149	-19.184319	47.116291	1.119457	0.000000	2.661639	0.000000	0.000000	0.000000	-0.027082	0.131956	0.047392	0.000000	0.000000	3.000000	21.000000	0.000000
2738.667155	0.122363	0.651002	0.053444	76.839821	-19.184587	47.139957	1.118149	0.000000	2.672217	0.000000	0.000000	0.000000	-0.027082	0.131956	0.047392	0.000000	0.000000	3.000000	21.000000	0.000000
2738.670488	0.122363	0.651002	0.053444	76.839821	-19.184587	47.139957	1.118149	0.000000	2.672217	0.000000	0.000000	0.000000	-0.027082	0.131956	0.047392	0.000000	0.000000	3.000000	21.000000	0.000000
2738.673821	0.122236	0.651299	0.053665	76.839821	-19.184587	47.139957	1.118149	0.000000	2.672217	0.000000	0.000000	0.000000	-0.037979	0.088963	0.066220	0.000000	0.000000	3.000000	21.000000	0.000000
2738.677155	0.122236	0.651299	0.053665	76.901840	-19.406595	46.957333	1.118149	0.000000	2.672217	0.000000	0.000000	0.000000	-0.037979	0.088963	0.066220	0.000000	0.000000	3.000000	21.000000	0.000000
2738.680488	0.122236	0.651299	0.053665	76.901840	-19.406595	46.957333	1.118149	0.000000	2.672217	0.000000	0.000000	0.000000	-0.037979	0.088963	0.066220	0.000000	0.000000	3.000000	21.000000	0.000000
2738.683821	0.122236	0.651299	0.053665	76.901840	-19.406595	46.957333	1.118149	0.000000	2.672217	0.000000	0.000000	0.000000	-0.037979	0.088963	0.066220	0.000000	0.000000	3.000000	21.000000	0.000000
2738.687155	0.121915	0.651487	0.054038	77.034492	-19.762293	46.656578	1.111819	0.000000	2.683253	0.000000	0.000000	0.000000	-0.096352	0.056436	0.111933	0.000000	0.000000	3.000000	21.000000	0.000000
2738.690488	0.121915	0.651487	0.054038	77.034492	-19.762293	46.656578	1.111819	0.000000	2.683253	0.000000	0.000000	0.000000	-0.096352	0.056436	0.111933	0.000000	0.000000	3.000000	21.000000	0.000000
2738.693821	0.121915	0.651487	0.054038	77.034492	-19.762293	46.656578	1.111819	0.000000	2.683253	0.000000	0.000000	0.000000	-0.096352	0.056436	0.111933	0.000000	0.000000	3.000000	21.000000	0.000000
2738.697155	0.121915	0.651487	0.054038	77.171089	-20.065109	46.395290	1.095760	0.000000	2.701909	0.000000	0.000000	0.000000	-0.096352	0.056436	0.111933	0.000000	0.000000	3.000000	21.000000	0.000000
2738.700488	0.121913	0.651457	0.054137	77.171089	-20.065109	46.395290	1.095760	0.000000	2.701909	0.000000	0.000000	0.000000	-0.000650	-0.009007	0.029542	0.000000	0.000000	3.000000	21.000000	0.000000
2738.703821	0.121913	0.651457	0.054137	77.171089	-20.065109	46.395290	1.095760	0.000000	2.701909	0.000000	0.000000	0.000000	-0.000650	-0.009007	0.029542	0.000000	0.000000	3.000000	21.000000	0.000000
2738.707155	0.121913	0.651457	0.054137	77.278122	-20.370045	46.101639	1.095652	0.000000	2.706832	0.000000	0.000000	0.000000	-0.000650	-0.009007	0.029542	0.000000	0.000000	3.000000	21.000000	0.000000
2738.710488	0.121913	0.651457	0.054137	77.278122	-20.370045	46.101639	1.095652	0.000000	2.706832	0.000000	0.000000	0.000000	-0.000650	-0.009007	0.029542	0.000000	0.000000	3.000000	21.000000	0.000000
2738.713821	0.121999	0.651363	0.054173	77.278122	-20.370045	46.101639	1.095652	0.000000	2.706832	0.000000	0.000000	0.000000	0.025718	-0.028101	0.011029	0.000000	0.000000	3.000000	21.000000	0.000000
2738.717155	0.121999	0.651363	0.054173	77.361259	-20.668192	45.791355	1.095652	0.000000	2.706832	0.000000	0.000000	0.000000	0.025718	-0.028101	0.011029	0.000000	0.000000	3.000000	21.000000	0.000000
2738.720488	0.121999	0.651363	0.054173	77.361259	-20.668192	45.791355	1.095652	0.000000	2.706832	0.000000	0.000000	0.000000	0.025718	-0.028101	0.011029	0.000000	0.000000	3.000000	21.000000	0.000000
2738.723821	0.121999	0.651363	0.054173	77.361259	-20.668192	45.791355	1.095652	0.000000	2.706832	0.000000	0.000000	0.000000	0.025718	-0.028101	0.011029	0.000000	0.000000	3.000000	21.000000	0.000000
2738.727155	0.122363	0.651026	0.054193	77.412025	-20.839659	45.601223	1.099938	0.000000	2.708671	0.000000	0.000000	0.000000	0.109163	-0.101139	0.005801	0.000000	0.000000	3.000000	21.000000	0.000000
2738.730488	0.122363	0.651026	0.054193	77.412025	-20.839659	45.601223	1.099938	0.000000	2.708671	0.000000	0.000000	0.000000	-0.000001	-0.000002	0.000000	0.000000	0.000000	3.000000	21.000000	0.000000
2738.733821	0.122363	0.651026	0.054193	77.412025	-20.839659	45.601223	1.099938	0.000000	2.708671	0.000000	0.000000	0.000000	-0.000001	-0.000002	0.000000	0.000000	0.000000	3.000000	21.000000	0.000000
2738.737155	0.122363	0.651026	0.054193	77.433731	-20.911406	45.499187	1.118132	0.000000	2.709637	0.000000	0.000000	0.000000	-0.000001	-0.000002	0.000000	0.000000	0.000000	3.000000	21.000000	0.000000
2738.740488	0.122363	0.651026	0.054193	77.433731	-20.911406	45.499187	1.118132	0.000000	2.709637	0.000000	0.000000	0.000000	-0.000001	-0.000002	0.000000	0.000000	0.000000	3.000000	21.000000	0.000000
2738.743821	0.122587	0.650790	0.054164	77.433731	-20.911406	45.499187	1.118132	0.000000	2.709637	0.000000	0.000000	0.000000	0.067203	-0.070772	-0.008751	0.000000	0.000000	3.000000	21.000000	0.000000
2738.747155	0.122587	0.650790	0.054164	77.459908	-20.997351	45.394695	1.118132	0.000000	2.709637	0.000000	0.000000	0.000000	0.067203	-0.070772	-0.008751	0.000000	0.000000	3.000000	21.000000	0.000000
2738.750488	0.122587	0.650790	0.054164	77.459908	-20.997351	45.394695	1.118132	0.000000	2.709637	0.000000	0.000000	0.000000	0.067203	-0.070772	-0.008751	0.000000	0.000000	3.000000	21.000000	0.000000
2738.753821	0.122587	0.650790	0.054164	77.459908	-20.997351	45.394695	1.118132	0.000000	2.709637	0.000000	0.000000	0.000000	0.067203	-0.070772	-0.008751	0.000000	0.000000	3.000000	21.000000	0.000000
2738.757155	0.122763	0.650197	0.054151	77.490837	-21.085028	45.296505	1.129332	0.000000	2.708179	0.000000	0.000000	0.000000	0.052978	-0.177830	-0.003884	0.000000	0.000000	3.000000	21.000000	0.000000
2738.760488	0.122763	0.650197	0.054151	77.490837	-21.085028	45.296505	1.129332	0.000000	2.708179	0.000000	0.000000	0.000000	-0.000001	0.000001	0.000000	0.000000	0.000000	3.000000	21.000000	0.000000
2738.763821	0.122763	0.650197	0.054151	77.490837	-21.085028	45.296505	1.129332	0.000000	2.708179	0.000000	0.000000	0.000000	-0.000001	0.000001	0.000000	0.000000	0.000000	3.000000	21.000000	0.000000
2738.767155	0.122763	0.650197	0.054151	77.529465	-21.202822	45.173080	1.138162	0.000000	2.707531	0.000000	0.000000	0.000000	-0.000001	0.000001	0.000000	0.000000	0.000000	3.000000	21.000000	0.000000
2738.770488	0.122763	0.650197	0.054151	77.529465	-21.202822	45.173080	1.138162	0.000000	2.707531	0.000000	0.000000	0.000000	-0.000001	0.000001	0.000000	0.000000	0.000000	3.000000	21.000000	0.000000
2738.773821	0.122788	0.649791	0.054147	77.529465	-21.202822	45.173080	1.138162	0.000000	2.707531	0.000000	0.000000	0.000000	0.007415	-0.122021	-0.001193	0.000000	0.000000	3.000000	21.000000	0.000000
2738.777155	0.122788	0.649791	0.054147	77.576874	-21.342363	45.031425	1.138162	0.000000	2.707531	0.000000	0.000000	0.000000	0.007415	-0.122021	-0.001193	0.000000	0.000000	3.000000	21.000000	0.000000
2738.780488	0.122788	0.649791	0.054147	77.576874	-21.342363	45.031425	1.138162	0.000000	2.707531	0.000000	0.000000	0.000000	0.007415	-0.122021	-0.001193	0.000000	0.000000	3.000000	21.000000	0.000000
2738.783821	0.122788	0.649791	0.054147	77.576874	-21.342363	45.031425	1.138162	0.000000	2.707531	0.000000	0.000000	0.000000	0.007415	-0.122021	-0.001193	0.000000	0.000000	3.000000	21.000000	0.000000
2738.787155	0.122786	0.648837	0.054030	77.631882	-21.507507	44.863609	1.139398	0.000000	2.707332	0.000000	0.000000	0.000000	-0.000722	-0.286027	-0.035069	0.000000	0.000000	3.000000	21.000000	0.000000
2738.790488	0.122786	0.648837	0.054030	77.631882	-21.507507	44.863609	1.139398	0.000000	2.707332	0.000000	0.000000	0.000000	-0.000000	0.000004	-0.000000	0.000000	0.000000	3.000000	21.000000	0.000000
2738.793821	0.122786	0.648837	0.054030	77.631882	-21.507507	44.863609	1.139398	0.000000	2.707332	0.000000	0.000000	0.000000	-0.000000	0.000004	-0.000000	0.000000	0.000000	3.000000	21.000000	0.000000
2738.797155	0.122786	0.648837	0.054030	77.693352	-21.694176	44.661392	1.139278	0.000000	2.701488	0.000000	0.000000	0.000000	-0.000000	0.000004	-0.000000	0.000000	0.000000	3.000000	21.000000	0.000000
2738.800488	0.122786	0.648837	0.054030	77.693352	-21.694176	44.661392	1.139278	0.000000	2.701488	0.000000	0.000000	0.000000	-0.000000	0.000004	-0.000000	0.000000	0.000000	3.000000	21.000000	0.000000
2738.803821	0.122852	0.648270	0.053880	77.693352	-21.694176	44.661392	1.139278	0.000000	2.701488	0.000000	0.000000	0.000000	0.020020	-0.170285	-0.044854	0.000000	0.000000	3.000000	21.000000	0.000000
2738.807155	0.122852	0.648270	0.053880	77.759773	-21.891392	44.440113	1.139278	0.000000	2.701488	0.000000	0.000000	0.000000	0.020020	-0.170285	-0.044854	0.000000	0.000000	3.000000	21.000000	0.000000
2738.810488	0.122980	0.647668	0.053663	77.759773	-21.891392	44.440113	1.139278	0.000000	2.701488	0.000000	0.000000	0.000000	0.038237	-0.180560	-0.065055	0.000000	0.000000	3.000000	21.000000	0.000000
2738.813821	0.122980	0.647668	0.053663	77.759773	-21.891392	44.440113	1.139278	0.000000	2.701488	0.000000	0.000000	0.000000	0.038237	-0.180560	-0.065055	0.000000	0.000000	3.000000	21.000000	0.000000
2738.817155	0.122980	0.647668	0.053663	77.829910	-22.114017	44.191551	1.148987	0.000000	2.683169	0.000000	0.000000	0.000000	0.038237	-0.180560	-0.065055	0.000000	0.000000	3.000000	21.000000	0.000000
2738.820488	0.122980	0.647668	0.053663	77.829910	-22.114017	44.191551	1.148987	0.000000	2.683169	0.000000	0.000000	0.000000	0.038237	-0.180560	-0.065055	0.000000	0.000000	3.000000	21.000000	0.000000
2738.823821	0.123106	0.647017	0.053443	77.829910	-22.114017	44.191551	1.148987	0.000000	2.683169	0.000000	0.000000	0.000000	0.037925	-0.195368	-0.066184	0.000000	0.000000	3.000000	21.000000	0.000000
2738.827155	0.123106	0.647017	0.053443	77.903572	-22.350073	43.938995	1.148987	0.000000	2.683169	0.000000	0.000000	0.000000	0.037925	-0.195368	-0.066184	0.000000	0.000000	3.000000	21.000000	0.000000
2738.830488	0.123140	0.646308	0.053265	77.903572	-22.350073	43.938995	1.148987	0.000000	2.683169	0.000000	0.000000	0.000000	0.010196	-0.212416	-0.053420	0.000000	0.000000	3.000000	21.000000	0.000000
2738.833821	0.123140	0.646308	0.053265	77.903572	-22.350073	43.938995	1.148987	0.000000	2.683169	0.000000	0.000000	0.000000	0.010196	-0.212416	-0.053420	0.000000	0.000000	3.000000	21.000000	0.000000
2738.837155	0.123140	0.646308	0.053265	77.976967	-22.597324	43.683392	1.157007	0.000000	2.663236	0.000000	0.000000	0.000000	0.010196	-0.212416	-0.053420	0.000000	0.000000	3.000000	21.000000	0.000000
2738.840488	0.123140	0.646308	0.053265	77.976967	-22.597324	43.683392	1.157007	0.000000	2.663236	0.000000	0.000000	0.000000	0.010196	-0.212416	-0.053420	0.000000	0.000000	3.000000	21.000000	0.000000
2738.843821	0.123137	0.645586	0.053144	77.976967	-22.597324	43.683392	1.157007	0.000000	2.663236	0.000000	0.000000	0.000000	-0.001079	-0.216873	-0.036358	0.000000	0.000000	3.000000	21.000000	0.000000
2738.847155	0.123137	0.645586	0.053144	78.050133	-22.850355	43.424683	1.157007	0.000000	2.663236	0.000000	0.000000	0.000000	-0.001079	-0.216873	-0.036358	0.000000	0.000000	3.000000	21.000000	0.000000
2738.850488	0.123120	0.644898	0.053076	78.050133	-22.850355	43.424683	1.157007	0.000000	2.663236	0.000000	0.000000	0.000000	-0.004850	-0.206422	-0.020107	0.000000	0.000000	3.000000	21.000000	0.000000
2738.853821	0.123120	0.644898	0.053076	78.050133	-22.850355	43.424683	1.157007	0.000000	2.663236	0.000000	0.000000	0.000000	-0.004850	-0.206422	-0.020107	0.000000	0.000000	3.000000	21.000000	0.000000
2738.857155	0.123120	0.644898	0.053076	78.118019	-23.091513	43.181004	1.156019	0.000000	2.653825	0.000000	0.000000	0.000000	-0.004850	-0.206422	-0.020107	0.000000	0.000000	3.000000	21.000000	0.000000
2738.860488	0.123120	0.644898	0.053076	78.118019	-23.091513	43.181004	1.156019	0.000000	2.653825	0.000000	0.000000	0.000000	-0.004850	-0.206422	-0.020107	0.000000	0.000000	3.000000	21.000000	0.000000
2738.863821	0.123081	0.644260	0.053018	78.118019	-23.091513	43.181004	1.156019	0.000000	2.653825	0.000000	0.000000	0.000000	-0.011952	-0.191400	-0.017666	0.000000	0.000000	3.000000	21.000000	0.000000
2738.867155	0.123081	0.644260	0.053018	78.178253	-23.303032	42.962147	1.156019	0.000000	2.653825	0.000000	0.000000	0.000000	-0.011952	-0.191400	-0.017666	0.000000	0.000000	3.000000	21.000000	0.000000
2738.870488	0.123090	0.643671	0.052950	78.178253	-23.303032	42.962147	1.156019	0.000000	2.653825	0.000000	0.000000	0.000000	0.002760	-0.176438	-0.020428	0.000000	0.000000	3.000000	21.000000	0.000000
2738.873821	0.123090	0.643671	0.052950	78.178253	-23.303032	42.962147	1.156019	0.000000	2.653825	0.000000	0.000000	0.000000	0.002760	-0.176438	-0.020428	0.000000	0.000000	3.000000	21.000000	0.000000
2738.877155	0.123090	0.643671	0.052950	78.230728	-23.489580	42.768742	1.154487	0.000000	2.647476	0.000000	0.000000	0.000000	0.002760	-0.176438	-0.020428	0.000000	0.000000	3.000000	21.000000	0.000000
2738.880488	0.123090	0.643671	0.052950	78.230728	-23.489580	42.768742	1.154487	0.000000	2.647476	0.000000	0.000000	0.000000	0.002760	-0.176438	-0.020428	0.000000	0.000000	3.000000	21.000000	0.000000
2738.883821	0.123092	0.643170	0.052851	78.230728	-23.489580	42.768742	1.154487	0.000000	2.647476	0.000000	0.000000	0.000000	0.000563	-0.150533	-0.029522	0.000000	0.000000	3.000000	21.000000	0.000000
2738.887155	0.123092	0.643170	0.052851	78.278168	-23.654150	42.592358	1.154487	0.000000	2.647476	0.000000	0.000000	0.000000	0.000563	-0.150533	-0.029522	0.000000	0.000000	3.000000	21.000000	0.000000
2738.890488	0.123092	0.643170	0.052851	78.278168	-23.654150	42.592358	1.154487	0.000000	2.647476	0.000000	0.000000	0.000000	0.000563	-0.150533	-0.029522	0.000000	0.000000	3.000000	21.000000	0.000000
2738.893821	0.123092	0.643170	0.052851	78.278168	-23.654150	42.592358	1.154487	0.000000	2.647476	0.000000	0.000000	0.000000	0.000563	-0.150533	-0.029522	0.000000	0.000000	3.000000	21.000000	0.000000
2738.897155	0.123215	0.642294	0.052621	78.322968	-23.810898	42.423931	1.154581	0.000000	2.642555	0.000000	0.000000	0.000000	0.037094	-0.262544	-0.069163	0.000000	0.000000	3.000000	21.000000	0.000000
2738.900488	0.123215	0.642294	0.052621	78.322968	-23.810898	42.423931	1.154581	0.000000	2.642555	0.000000	0.000000	0.000000	-0.000001	0.000008	-0.000000	0.000000	0.000000	3.000000	21.000000	0.000000
2738.903821	0.123215	0.642294	0.052621	78.322968	-23.810898	42.423931	1.154581	0.000000	2.642555	0.000000	0.000000	0.000000	-0.000001	0.000008	-0.000000	0.000000	0.000000	3.000000	21.000000	0.000000
2738.907155	0.123215	0.642294	0.052621	78.363510	-23.951799	42.271389	1.160764	0.000000	2.631028	0.000000	0.000000	0.000000	-0.000001	0.000008	-0.000000	0.000000	0.000000	3.000000	21.000000	0.000000
2738.910488	0.123237	0.641900	0.052499	78.363510	-23.951799	42.271389	1.160764	0.000000	2.631028	0.000000	0.000000	0.000000	0.006534	-0.118278	-0.036543	0.000000	0.000000	3.000000	21.000000	0.000000
2738.913821	0.123237	0.641900	0.052499	78.363510	-23.951799	42.271389	1.160764	0.000000	2.631028	0.000000	0.000000	0.000000	0.006534	-0.118278	-0.036543	0.000000	0.000000	3.000000	21.000000	0.000000
2738.917155	0.123237	0.641900	0.052499	78.405670	-24.104397	42.110062	1.161853	0.000000	2.624938	0.000000	0.000000	0.000000	0.006534	-0.118278	-0.036543	0.000000	0.000000	3.000000	21.000000	0.000000
2738.920488	0.123237	0.641900	0.052499	78.405670	-24.104397	42.110062	1.161853	0.000000	2.624938	0.000000	0.000000	0.000000	0.006534	-0.118278	-0.036543	0.000000	0.000000	3.000000	21.000000	0.000000
2738.923821	0.123256	0.641535	0.052367	78.405670	-24.104397	42.110062	1.161853	0.000000	2.624938	0.000000	0.000000	0.000000	0.005791	-0.109618	-0.039580	0.000000	0.000000	3.000000	21.000000	0.000000
2738.927155	0.123256	0.641535	0.052367	78.447708	-24.255451	41.947571	1.161853	0.000000	2.624938	0.000000	0.000000	0.000000	0.005791	-0.109618	-0.039580	0.000000	0.000000	3.000000	21.000000	0.000000
2738.930488	0.123293	0.641128	0.052202	78.447708	-24.255451	41.947571	1.161853	0.000000	2.624938	0.000000	0.000000	0.000000	0.011087	-0.122136	-0.049409	0.000000	0.000000	3.000000	21.000000	0.000000
2738.933821	0.123293	0.641128	0.052202	78.447708	-24.255451	41.947571	1.161853	0.000000	2.624938	0.000000	0.000000	0.000000	0.011087	-0.122136	-0.049409	0.000000	0.000000	3.000000	21.000000	0.000000
2738.937155	0.123293	0.641128	0.052202	78.492149	-24.417109	41.774227	1.164665	0.000000	2.610106	0.000000	0.000000	0.000000	0.011087	-0.122136	-0.049409	0.000000	0.000000	3.000000	21.000000	0.000000
2738.940488	0.123293	0.641128	0.052202	78.492149	-24.417109	41.774227	1.164665	0.000000	2.610106	0.000000	0.000000	0.000000	0.011087	-0.122136	-0.049409	0.000000	0.000000	3.000000	21.000000	0.000000
2738.943821	0.123330	0.640721	0.052037	78.492149	-24.417109	41.774227	1.164665	0.000000	2.610106	0.000000	0.000000	0.000000	0.011046	-0.122046	-0.049518	0.000000	0.000000	3.000000	21.000000	0.000000
2738.947155	0.123330	0.640721	0.052037	78.539734	-24.593815	41.588020	1.164665	0.000000	2.610106	0.000000	0.000000	0.000000	0.011046	-0.122046	-0.049518	0.000000	0.000000	3.000000	21.000000	0.000000
2738.950488	0.123330	0.640721	0.052037	78.539734	-24.593815	41.588020	1.164665	0.000000	2.610106	0.000000	0.000000	0.000000	0.011046	-0.122046	-0.049518	0.000000	0.000000	3.000000	21.000000	0.000000
2738.953821	0.123330	0.640721	0.052037	78.539734	-24.593815	41.588020	1.164665	0.000000	2.610106	0.000000	0.000000	0.000000	0.011046	-0.122046	-0.049518	0.000000	0.000000	3.000000	21.000000	0.000000
2738.957155	0.123328	0.639819	0.051605	78.586342	-24.765360	41.406517	1.166507	0.000000	2.601853	0.000000	0.000000	0.000000	-0.000741	-0.270525	-0.129759	0.000000	0.000000	3.000000	21.000000	0.000000
2738.960488	0.123328	0.639819	0.051605	78.586342	-24.765360	41.406517	1.166507	0.000000	2.601853	0.000000	0.000000	0.000000	0.000001	0.000002	-0.000000	0.000000	0.000000	3.000000	21.000000	0.000000
2738.963821	0.123328	0.639819	0.051605	78.586342	-24.765360	41.406517	1.166507	0.000000	2.601853	0.000000	0.000000	0.000000	0.000001	0.000002	-0.000000	0.000000	0.000000	3.000000	21.000000	0.000000
2738.967155	0.123328	0.639819	0.051605	78.621178	-24.881008	41.284283	1.166383	0.000000	2.580227	0.000000	0.000000	0.000000	0.000001	0.000002	-0.000000	0.000000	0.000000	3.000000	21.000000	0.000000
2738.970488	0.123328	0.639819	0.051605	78.621178	-24.881008	41.284283	1.166383	0.000000	2.580227	0.000000	0.000000	0.000000	0.000001	0.000002	-0.000000	0.000000	0.000000	3.000000	21.000000	0.000000
2738.973821	0.123270	0.639317	0.051366	78.621178	-24.881008	41.284283	1.166383	0.000000	2.580227	0.000000	0.000000	0.000000	-0.017360	-0.150730	-0.071628	0.000000	0.000000	3.000000	21.000000	0.000000
2738.977155	0.123270	0.639317	0.051366	78.641800	-24.922117	41.236645	1.166383	0.000000	2.580227	0.000000	0.000000	0.000000	-0.017360	-0.150730	-0.071628	0.000000	0.000000	3.000000	21.000000	0.000000
2738.980488	0.123175	0.638731	0.051079	78.641800	-24.922117	41.236645	1.166383	0.000000	2.580227	0.000000	0.000000	0.000000	-0.028550	-0.175588	-0.086168	0.000000	0.000000	3.000000	21.000000	0.000000
2738.983821	0.123175	0.638731	0.051079	78.641800	-24.922117	41.236645	1.166383	0.000000	2.580227	0.000000	0.000000	0.000000	-0.028550	-0.175588	-0.086168	0.000000	0.000000	3.000000	21.000000	0.000000
2738.987155	0.123175	0.638731	0.051079	78.649086	-24.889570	41.262371	1.158731	0.000000	2.553927	0.000000	0.000000	0.000000	-0.028550	-0.175588	-0.086168	0.000000	0.000000	3.000000	21.000000	0.000000
2738.990488	0.123175	0.638731	0.051079	78.649086	-24.889570	41.262371	1.158731	0.000000	2.553927	0.000000	0.000000	0.000000	-0.028550	-0.175588	-0.086168	0.000000	0.000000	3.000000	21.000000	0.000000
2738.993821	0.123057	0.638069	0.050802	78.649086	-24.889570	41.262371	1.158731	0.000000	2.553927	0.000000	0.000000	0.000000	-0.035415	-0.198790	-0.082935	0.000000	0.000000	3.000000	21.000000	0.000000
2738.997155	0.123057	0.638069	0.050802	78.639633	-24.761404	41.377666	1.158731	0.000000	2.553927	0.000000	0.000000	0.000000	-0.035415	-0.198790	-0.082935	0.000000	0.000000	3.000000	21.000000	0.000000
2739.000488	0.122955	0.637316	0.050488	78.639633	-24.761404	41.377666	1.158731	0.000000	2.553927	0.000000	0.000000	0.000000	-0.030493	-0.225863	-0.094275	0.000000	0.000000	3.000000	21.000000	0.000000
2739.003821	0.122955	0.637316	0.050488	78.639633	-24.761404	41.377666	1.158731	0.000000	2.553927	0.000000	0.000000	0.000000	-0.030493	-0.225863	-0.094275	0.000000	0.000000	3.000000	21.000000	0.000000
2739.007155	0.122955	0.637316	0.050488	78.594299	-24.447289	41.671459	1.147747	0.000000	2.524393	0.000000	0.000000	0.000000	-0.030493	-0.225863	-0.094275	0.000000	0.000000	3.000000	21.000000	0.000000
2739.010488	0.122955	0.637316	0.050488	78.594299	-24.447289	41.671459	1.147747	0.000000	2.524393	0.000000	0.000000	0.000000	-0.030493	-0.225863	-0.094275	0.000000	0.000000	3.000000	21.000000	0.000000
2739.013821	0.122875	0.636465	0.050158	78.594299	-24.447289	41.671459	1.147747	0.000000	2.524393	0.000000	0.000000	0.000000	-0.023935	-0.255142	-0.098828	0.000000	0.000000	3.000000	21.000000	0.000000
2739.017155	0.122875	0.636465	0.050158	78.524956	-24.009798	42.086548	1.147747	0.000000	2.524393	0.000000	0.000000	0.000000	-0.023935	-0.255142	-0.098828	0.000000	0.000000	3.000000	21.000000	0.000000
2739.020488	0.122766	0.635497	0.049811	78.524956	-24.009798	42.086548	1.147747	0.000000	2.524393	0.000000	0.000000	0.000000	-0.032859	-0.290563	-0.104113	0.000000	0.000000	3.000000	21.000000	0.000000
2739.023821	0.122766	0.635497	0.049811	78.524956	-24.009798	42.086548	1.147747	0.000000	2.524393	0.000000	0.000000	0.000000	-0.032859	-0.290563	-0.104113	0.000000	0.000000	3.000000	21.000000	0.000000
2739.027155	0.122766	0.635497	0.049811	78.443604	-23.528202	42.544395	1.138281	0.000000	2.490569	0.000000	0.000000	0.000000	-0.032859	-0.290563	-0.104113	0.000000	0.000000	3.000000	21.000000	0.000000
2739.030488	0.122632	0.634403	0.049469	78.443604	-23.528202	42.544395	1.138281	0.000000	2.490569	0.000000	0.000000	0.000000	-0.040145	-0.328206	-0.102706	0.000000	0.000000	3.000000	21.000000	0.000000
2739.033821	0.122632	0.634403	0.049469	78.443604	-23.528202	42.544395	1.138281	0.000000	2.490569	0.000000	0.000000	0.000000	-0.040145	-0.328206	-0.102706	0.000000	0.000000	3.000000	21.000000	0.000000
2739.037155	0.122632	0.634403	0.049469	78.357590	-23.034348	43.010674	1.131590	0.000000	2.473451	0.000000	0.000000	0.000000	-0.040145	-0.328206	-0.102706	0.000000	0.000000	3.000000	21.000000	0.000000
2739.040488	0.122495	0.633212	0.049115	78.357590	-23.034348	43.010674	1.131590	0.000000	2.473451	0.000000	0.000000	0.000000	-0.040946	-0.357196	-0.106103	0.000000	0.000000	3.000000	21.000000	0.000000
2739.043821	0.122495	0.633212	0.049115	78.357590	-23.034348	43.010674	1.131590	0.000000	2.473451	0.000000	0.000000	0.000000	-0.040946	-0.357196	-0.106103	0.000000	0.000000	3.000000	21.000000	0.000000
2739.047155	0.122495	0.633212	0.049115	78.277779	-22.557590	43.462509	1.124766	0.000000	2.455768	0.000000	0.000000	0.000000	-0.040946	-0.357196	-0.106103	0.000000	0.000000	3.000000	21.000000	0.000000
2739.050488	0.122336	0.631868	0.048774	78.277779	-22.557590	43.462509	1.124766	0.000000	2.455768	0.000000	0.000000	0.000000	-0.047656	-0.403122	-0.102407	0.000000	0.000000	3.000000	21.000000	0.000000
2739.053821	0.122336	0.631868	0.048774	78.277779	-22.557590	43.462509	1.124766	0.000000	2.455768	0.000000	0.000000	0.000000	-0.047656	-0.403122	-0.102407	0.000000	0.000000	3.000000	21.000000	0.000000
2739.057155	0.122336	0.631868	0.048774	78.208450	-22.110435	43.884701	1.116823	0.000000	2.438700	0.000000	0.000000	0.000000	-0.047656	-0.403122	-0.102407	0.000000	0.000000	3.000000	21.000000	0.000000
2739.060488	0.122153	0.630401	0.048435	78.208450	-22.110435	43.884701	1.116823	0.000000	2.438700	0.000000	0.000000	0.000000	-0.055110	-0.440372	-0.101845	0.000000	0.000000	3.000000	21.000000	0.000000
2739.063821	0.122153	0.630401	0.048435	78.208450	-22.110435	43.884701	1.116823	0.000000	2.438700	0.000000	0.000000	0.000000	-0.055110	-0.440372	-0.101845	0.000000	0.000000	3.000000	21.000000	0.000000
2739.067155	0.122153	0.630401	0.048435	78.157349	-21.737288	44.234909	1.107638	0.000000	2.421726	0.000000	0.000000	0.000000	-0.055110	-0.440372	-0.101845	0.000000	0.000000	3.000000	21.000000	0.000000
2739.070488	0.121996	0.628752	0.048102	78.157349	-21.737288	44.234909	1.107638	0.000000	2.421726	0.000000	0.000000	0.000000	-0.046915	-0.494520	-0.099629	0.000000	0.000000	3.000000	21.000000	0.000000
2739.073821	0.121996	0.628752	0.048102	78.157349	-21.737288	44.234909	1.107638	0.000000	2.421726	0.000000	0.000000	0.000000	-0.046915	-0.494520	-0.099629	0.000000	0.000000	3.000000	21.000000	0.000000
2739.077155	0.121996	0.628752	0.048102	78.137749	-21.480282	44.463589	1.099819	0.000000	2.405121	0.000000	0.000000	0.000000	-0.046915	-0.494520	-0.099629	0.000000	0.000000	3.000000	21.000000	0.000000
2739.080488	0.121859	0.626960	0.047744	78.137749	-21.480282	44.463589	1.099819	0.000000	2.405121	0.000000	0.000000	0.000000	-0.041182	-0.537572	-0.107542	0.000000	0.000000	3.000000	21.000000	0.000000
2739.083821	0.121859	0.626960	0.047744	78.137749	-21.480282	44.463589	1.099819	0.000000	2.405121	0.000000	0.000000	0.000000	-0.041182	-0.537572	-0.107542	0.000000	0.000000	3.000000	21.000000	0.000000
2739.087155	0.121859	0.626960	0.047744	78.160492	-21.378664	44.529800	1.092955	0.000000	2.387197	0.000000	0.000000	0.000000	-0.041182	-0.537572	-0.107542	0.000000	0.000000	3.000000	21.000000	0.000000
2739.090488	0.121782	0.624985	0.047318	78.160492	-21.378664	44.529800	1.092955	0.000000	2.387197	0.000000	0.000000	0.000000	-0.023251	-0.592588	-0.127843	0.000000	0.000000	3.000000	21.000000	0.000000
2739.093821	0.121782	0.624985	0.047318	78.160492	-21.378664	44.529800	1.092955	0.000000	2.387197	0.000000	0.000000	0.000000	-0.023251	-0.592588	-0.127843	0.000000	0.000000	3.000000	21.000000	0.000000
2739.097155	0.121782	0.624985	0.047318	78.215218	-21.390400	44.477283	1.089080	0.000000	2.365890	0.000000	0.000000	0.000000	-0.023251	-0.592588	-0.127843	0.000000	0.000000	3.000000	21.000000	0.000000
2739.100488	0.121761	0.622856	0.046813	78.215218	-21.390400	44.477283	1.089080	0.000000	2.365890	0.000000	0.000000	0.000000	-0.006176	-0.638743	-0.151458	0.000000	0.000000	3.000000	21.000000	0.000000
2739.103821	0.121761	0.622856	0.046813	78.215218	-21.390400	44.477283	1.089080	0.000000	2.365890	0.000000	0.000000	0.000000	-0.006176	-0.638743	-0.151458	0.000000	0.000000	3.000000	21.000000	0.000000
2739.107155	0.121761	0.622856	0.046813	78.305313	-21.529808	44.289326	1.088051	0.000000	2.340647	0.000000	0.000000	0.000000	-0.006176	-0.638743	-0.151458	0.000000	0.000000	3.000000	21.000000	0.000000
2739.110488	0.121762	0.620590	0.046187	78.305313	-21.529808	44.289326	1.088051	0.000000	2.340647	0.000000	0.000000	0.000000	0.000169	-0.679653	-0.187749	0.000000	0.000000	3.000000	21.000000	0.000000
2739.113821	0.121762	0.620590	0.046187	78.305313	-21.529808	44.289326	1.088051	0.000000	2.340647	0.000000	0.000000	0.000000	0.000169	-0.679653	-0.187749	0.000000	0.000000	3.000000	21.000000	0.000000
2739.117155	0.121762	0.620590	0.046187	78.386253	-21.621824	44.141022	1.088079	0.000000	2.309355	0.000000	0.000000	0.000000	0.000169	-0.679653	-0.187749	0.000000	0.000000	3.000000	21.000000	0.000000
2739.120488	0.121749	0.618194	0.045510	78.386253	-21.621824	44.141022	1.088079	0.000000	2.309355	0.000000	0.000000	0.000000	-0.003665	-0.718908	-0.203128	0.000000	0.000000	3.000000	21.000000	0.000000
2739.123821	0.121749	0.618194	0.045510	78.386253	-21.621824	44.141022	1.088079	0.000000	2.309355	0.000000	0.000000	0.000000	-0.003665	-0.718908	-0.203128	0.000000	0.000000	3.000000	21.000000	0.000000
2739.127155	0.121749	0.618194	0.045510	78.403419	-21.493017	44.203102	1.087468	0.000000	2.275501	0.000000	0.000000	0.000000	-0.003665	-0.718908	-0.203128	0.000000	0.000000	3.000000	21.000000	0.000000
2739.130488	0.121704	0.615688	0.044800	78.403419	-21.493017	44.203102	1.087468	0.000000	2.275501	0.000000	0.000000	0.000000	-0.013748	-0.751744	-0.213033	0.000000	0.000000	3.000000	21.000000	0.000000
2739.133821	0.121704	0.615688	0.044800	78.403419	-21.493017	44.203102	1.087468	0.000000	2.275501	0.000000	0.000000	0.000000	-0.013748	-0.751744	-0.213033	0.000000	0.000000	3.000000	21.000000	0.000000
2739.137155	0.121704	0.615688	0.044800	78.292351	-20.956654	44.642910	1.085177	0.000000	2.239995	0.000000	0.000000	0.000000	-0.013748	-0.751744	-0.213033	0.000000	0.000000	3.000000	21.000000	0.000000
2739.140488	0.121609	0.613086	0.044098	78.292351	-20.956654	44.642910	1.085177	0.000000	2.239995	0.000000	0.000000	0.000000	-0.028351	-0.780772	-0.210479	0.000000	0.000000	3.000000	21.000000	0.000000
2739.143821	0.121609	0.613086	0.044098	78.292351	-20.956654	44.642910	1.085177	0.000000	2.239995	0.000000	0.000000	0.000000	-0.028351	-0.780772	-0.210479	0.000000	0.000000	3.000000	21.000000	0.000000
2739.147155	0.121609	0.613086	0.044098	78.062485	-20.077572	45.398640	1.080452	0.000000	2.204916	0.000000	0.000000	0.000000	-0.028351	-0.780772	-0.210479	0.000000	0.000000	3.000000	21.000000	0.000000
2739.150488	0.121458	0.610423	0.043373	78.062485	-20.077572	45.398640	1.080452	0.000000	2.204916	0.000000	0.000000	0.000000	-0.045264	-0.798650	-0.217705	0.000000	0.000000	3.000000	21.000000	0.000000
2739.153821	0.121458	0.610423	0.043373	78.062485	-20.077572	45.398640	1.080452	0.000000	2.204916	0.000000	0.000000	0.000000	-0.045264	-0.798650	-0.217705	0.000000	0.000000	3.000000	21.000000	0.000000
2739.157155	0.121458	0.610423	0.043373	77.787178	-18.964363	46.401672	1.072908	0.000000	2.168631	0.000000	0.000000	0.000000	-0.045264	-0.798650	-0.217705	0.000000	0.000000	3.000000	21.000000	0.000000
2739.160488	0.121254	0.607722	0.042637	77.787178	-18.964363	46.401672	1.072908	0.000000	2.168631	0.000000	0.000000	0.000000	-0.061113	-0.810365	-0.220806	0.000000	0.000000	3.000000	21.000000	0.000000
2739.163821	0.121254	0.607722	0.042637	77.787178	-18.964363	46.401672	1.072908	0.000000	2.168631	0.000000	0.000000	0.000000	-0.061113	-0.810365	-0.220806	0.000000	0.000000	3.000000	21.000000	0.000000
2739.167155	0.121254	0.607722	0.042637	77.508537	-17.694717	47.589031	1.062722	0.000000	2.131830	0.000000	0.000000	0.000000	-0.061113	-0.810365	-0.220806	0.000000	0.000000	3.000000	21.000000	0.000000
2739.170488	0.121069	0.604982	0.041872	77.508537	-17.694717	47.589031	1.062722	0.000000	2.131830	0.000000	0.000000	0.000000	-0.055629	-0.821922	-0.229316	0.000000	0.000000	3.000000	21.000000	0.000000
2739.173821	0.121069	0.604982	0.041872	77.508537	-17.694717	47.589031	1.062722	0.000000	2.131830	0.000000	0.000000	0.000000	-0.055629	-0.821922	-0.229316	0.000000	0.000000	3.000000	21.000000	0.000000
2739.177155	0.121069	0.604982	0.041872	77.244034	-16.480267	48.736485	1.053450	0.000000	2.093611	0.000000	0.000000	0.000000	-0.055629	-0.821922	-0.229316	0.000000	0.000000	3.000000	21.000000	0.000000
2739.180488	0.120903	0.602177	0.041086	77.244034	-16.480267	48.736485	1.053450	0.000000	2.093611	0.000000	0.000000	0.000000	-0.049672	-0.841740	-0.235733	0.000000	0.000000	3.000000	21.000000	0.000000
2739.183821	0.120903	0.602177	0.041086	77.244034	-16.480267	48.736485	1.053450	0.000000	2.093611	0.000000	0.000000	0.000000	-0.049672	-0.841740	-0.235733	0.000000	0.000000	3.000000	21.000000	0.000000
2739.187155	0.120903	0.602177	0.041086	77.000000	-15.390701	49.753300	1.045172	0.000000	2.054322	0.000000	0.000000	0.000000	-0.049672	-0.841740	-0.235733	0.000000	0.000000	3.000000	21.000000	0.000000
2739.190488	0.120730	0.599362	0.040269	77.000000	-15.390701	49.753300	1.045172	0.000000	2.054322	0.000000	0.000000	0.000000	-0.052020	-0.844529	-0.245311	0.000000	0.000000	3.000000	21.000000	0.000000
2739.193821	0.120730	0.599362	0.040269	77.000000	-15.390701	49.753300	1.045172	0.000000	2.054322	0.000000	0.000000	0.000000	-0.052020	-0.844529	-0.245311	0.000000	0.000000	3.000000	21.000000	0.000000
2739.197155	0.120730	0.599362	0.040269	76.776970	-14.412967	50.656227	1.036502	0.000000	2.013437	0.000000	0.000000	0.000000	-0.052020	-0.844529	-0.245311	0.000000	0.000000	3.000000	21.000000	0.000000
2739.200488	0.120622	0.596597	0.039514	76.776970	-14.412967	50.656227	1.036502	0.000000	2.013437	0.000000	0.000000	0.000000	-0.032444	-0.829220	-0.226277	0.000000	0.000000	3.000000	21.000000	0.000000
2739.203821	0.120622	0.596597	0.039514	76.776970	-14.412967	50.656227	1.036502	0.000000	2.013437	0.000000	0.000000	0.000000	-0.032444	-0.829220	-0.226277	0.000000	0.000000	3.000000	21.000000	0.000000
2739.207155	0.120622	0.596597	0.039514	76.567551	-13.526956	51.473938	1.031095	0.000000	1.975724	0.000000	0.000000	0.000000	-0.032444	-0.829220	-0.226277	0.000000	0.000000	3.000000	21.000000	0.000000
2739.210488	0.120508	0.593883	0.038842	76.567551	-13.526956	51.473938	1.031095	0.000000	1.975724	0.000000	0.000000	0.000000	-0.034036	-0.814258	-0.201769	0.000000	0.000000	3.000000	21.000000	0.000000
2739.213821	0.120508	0.593883	0.038842	76.567551	-13.526956	51.473938	1.031095	0.000000	1.975724	0.000000	0.000000	0.000000	-0.034036	-0.814258	-0.201769	0.000000	0.000000	3.000000	21.000000	0.000000
2739.217155	0.120508	0.593883	0.038842	76.374382	-12.734304	52.207623	1.025422	0.000000	1.942096	0.000000	0.000000	0.000000	-0.034036	-0.814258	-0.201769	0.000000	0.000000	3.000000	21.000000	0.000000
2739.220488	0.120382	0.591294	0.038320	76.374382	-12.734304	52.207623	1.025422	0.000000	1.942096	0.000000	0.000000	0.000000	-0.038022	-0.776689	-0.156502	0.000000	0.000000	3.000000	21.000000	0.000000
2739.223821	0.120382	0.591294	0.038320	76.374382	-12.734304	52.207623	1.025422	0.000000	1.942096	0.000000	0.000000	0.000000	-0.038022	-0.776689	-0.156502	0.000000	0.000000	3.000000	21.000000	0.000000
2739.227155	0.120382	0.591294	0.038320	76.203072	-12.041576	52.848736	1.019085	0.000000	1.916012	0.000000	0.000000	0.000000	-0.038022	-0.776689	-0.156502	0.000000	0.000000	3.000000	21.000000	0.000000
2739.230488	0.120257	0.588818	0.037908	76.203072	-12.041576	52.848736	1.019085	0.000000	1.916012	0.000000	0.000000	0.000000	-0.037546	-0.742925	-0.123809	0.000000	0.000000	3.000000	21.000000	0.000000
2739.233821	0.120257	0.588818	0.037908	76.203072	-12.041576	52.848736	1.019085	0.000000	1.916012	0.000000	0.000000	0.000000	-0.037546	-0.742925	-0.123809	0.000000	0.000000	3.000000	21.000000	0.000000
2739.237155	0.120257	0.588818	0.037908	76.053078	-11.432298	53.415211	1.012827	0.000000	1.895377	0.000000	0.000000	0.000000	-0.037546	-0.742925	-0.123809	0.000000	0.000000	3.000000	21.000000	0.000000
2739.240488	0.120110	0.586452	0.037611	76.053078	-11.432298	53.415211	1.012827	0.000000	1.895377	0.000000	0.000000	0.000000	-0.043963	-0.709724	-0.088844	0.000000	0.000000	3.000000	21.000000	0.000000
2739.243821	0.120110	0.586452	0.037611	76.053078	-11.432298	53.415211	1.012827	0.000000	1.895377	0.000000	0.000000	0.000000	-0.043963	-0.709724	-0.088844	0.000000	0.000000	3.000000	21.000000	0.000000
2739.247155	0.120110	0.586452	0.037611	75.939697	-10.922765	53.901855	1.005500	0.000000	1.880570	0.000000	0.000000	0.000000	-0.043963	-0.709724	-0.088844	0.000000	0.000000	3.000000	21.000000	0.000000
2739.250488	0.119949	0.584148	0.037357	75.939697	-10.922765	53.901855	1.005500	0.000000	1.880570	0.000000	0.000000	0.000000	-0.048325	-0.691271	-0.076198	0.000000	0.000000	3.000000	21.000000	0.000000
2739.253821	0.119949	0.584148	0.037357	75.939697	-10.922765	53.901855	1.005500	0.000000	1.880570	0.000000	0.000000	0.000000	-0.048325	-0.691271	-0.076198	0.000000	0.000000	3.000000	21.000000	0.000000
2739.257155	0.119949	0.584148	0.037357	75.889931	-10.461546	54.363358	0.997446	0.000000	1.867870	0.000000	0.000000	0.000000	-0.048325	-0.691271	-0.076198	0.000000	0.000000	3.000000	21.000000	0.000000
2739.260488	0.119876	0.581904	0.037057	75.889931	-10.461546	54.363358	0.997446	0.000000	1.867870	0.000000	0.000000	0.000000	-0.021880	-0.673274	-0.090206	0.000000	0.000000	3.000000	21.000000	0.000000
2739.263821	0.119876	0.581904	0.037057	75.889931	-10.461546	54.363358	0.997446	0.000000	1.867870	0.000000	0.000000	0.000000	-0.021880	-0.673274	-0.090206	0.000000	0.000000	3.000000	21.000000	0.000000
2739.267155	0.119876	0.581904	0.037057	75.902519	-10.028785	54.816074	0.993799	0.000000	1.852836	0.000000	0.000000	0.000000	-0.021880	-0.673274	-0.090206	0.000000	0.000000	3.000000	21.000000	0.000000
2739.270488	0.119905	0.579710	0.036666	75.902519	-10.028785	54.816074	0.993799	0.000000	1.852836	0.000000	0.000000	0.000000	0.008785	-0.658213	-0.117305	0.000000	0.000000	3.000000	21.000000	0.000000
2739.273821	0.119905	0.579710	0.036666	75.902519	-10.028785	54.816074	0.993799	0.000000	1.852836	0.000000	0.000000	0.000000	0.008785	-0.658213	-0.117305	0.000000	0.000000	3.000000	21.000000	0.000000
2739.277155	0.119905	0.579710	0.036666	75.950890	-9.758015	55.082302	0.995263	0.000000	1.833285	0.000000	0.000000	0.000000	0.008785	-0.658213	-0.117305	0.000000	0.000000	3.000000	21.000000	0.000000
2739.280488	0.119983	0.577603	0.036167	75.950890	-9.758015	55.082302	0.995263	0.000000	1.833285	0.000000	0.000000	0.000000	0.023225	-0.631932	-0.149522	0.000000	0.000000	3.000000	21.000000	0.000000
2739.283821	0.119983	0.577603	0.036167	75.950890	-9.758015	55.082302	0.995263	0.000000	1.833285	0.000000	0.000000	0.000000	0.023225	-0.631932	-0.149522	0.000000	0.000000	3.000000	21.000000	0.000000
2739.287155	0.119983	0.577603	0.036167	76.014450	-9.698201	55.096169	0.999134	0.000000	1.808365	0.000000	0.000000	0.000000	0.023225	-0.631932	-0.149522	0.000000	0.000000	3.000000	21.000000	0.000000
2739.290488	0.120043	0.575575	0.035602	76.014450	-9.698201	55.096169	0.999134	0.000000	1.808365	0.000000	0.000000	0.000000	0.018230	-0.608298	-0.169574	0.000000	0.000000	3.000000	21.000000	0.000000
2739.293821	0.120043	0.575575	0.035602	76.014450	-9.698201	55.096169	0.999134	0.000000	1.808365	0.000000	0.000000	0.000000	0.018230	-0.608298	-0.169574	0.000000	0.000000	3.000000	21.000000	0.000000
2739.297155	0.120043	0.575575	0.035602	76.115051	-9.739182	55.015190	1.002172	0.000000	1.780103	0.000000	0.000000	0.000000	0.018230	-0.608298	-0.169574	0.000000	0.000000	3.000000	21.000000	0.000000
2739.300488	0.120222	0.573673	0.035014	76.115051	-9.739182	55.015190	1.002172	0.000000	1.780103	0.000000	0.000000	0.000000	0.053565	-0.570768	-0.176445	0.000000	0.000000	3.000000	21.000000	0.000000
2739.303821	0.120222	0.573673	0.035014	76.115051	-9.739182	55.015190	1.002172	0.000000	1.780103	0.000000	0.000000	0.000000	0.053565	-0.570768	-0.176445	0.000000	0.000000	3.000000	21.000000	0.000000
2739.307155	0.120222	0.573673	0.035014	76.230919	-9.842039	54.893505	1.011100	0.000000	1.750695	0.000000	0.000000	0.000000	0.053565	-0.570768	-0.176445	0.000000	0.000000	3.000000	21.000000	0.000000
2739.310488	0.120407	0.571885	0.034455	76.230919	-9.842039	54.893505	1.011100	0.000000	1.750695	0.000000	0.000000	0.000000	0.055528	-0.536254	-0.167593	0.000000	0.000000	3.000000	21.000000	0.000000
2739.313821	0.120407	0.571885	0.034455	76.230919	-9.842039	54.893505	1.011100	0.000000	1.750695	0.000000	0.000000	0.000000	0.055528	-0.536254	-0.167593	0.000000	0.000000	3.000000	21.000000	0.000000
2739.317155	0.120407	0.571885	0.034455	76.366531	-10.047185	54.831532	1.020355	0.000000	1.722763	0.000000	0.000000	0.000000	0.055528	-0.536254	-0.167593	0.000000	0.000000	3.000000	21.000000	0.000000
2739.320488	0.120503	0.570304	0.034039	76.366531	-10.047185	54.831532	1.020355	0.000000	1.722763	0.000000	0.000000	0.000000	0.028711	-0.474509	-0.125018	0.000000	0.000000	3.000000	21.000000	0.000000
2739.323821	0.120503	0.570304	0.034039	76.366531	-10.047185	54.831532	1.020355	0.000000	1.722763	0.000000	0.000000	0.000000	0.028711	-0.474509	-0.125018	0.000000	0.000000	3.000000	21.000000	0.000000
2739.327155	0.120503	0.570304	0.034039	76.529114	-10.374738	54.864304	1.025140	0.000000	1.701927	0.000000	0.000000	0.000000	0.028711	-0.474509	-0.125018	0.000000	0.000000	3.000000	21.000000	0.000000
2739.330488	0.120494	0.568889	0.033800	76.529114	-10.374738	54.864304	1.025140	0.000000	1.701927	0.000000	0.000000	0.000000	-0.002726	-0.424374	-0.071553	0.000000	0.000000	3.000000	21.000000	0.000000
2739.333821	0.120494	0.568889	0.033800	76.529114	-10.374738	54.864304	1.025140	0.000000	1.701927	0.000000	0.000000	0.000000	-0.002726	-0.424374	-0.071553	0.000000	0.000000	3.000000	21.000000	0.000000
2739.337155	0.120494	0.568889	0.033800	76.681572	-10.671663	54.805038	1.024686	0.000000	1.690001	0.000000	0.000000	0.000000	-0.002726	-0.424374	-0.071553	0.000000	0.000000	3.000000	21.000000	0.000000
2739.340488	0.120460	0.567613	0.033663	76.681572	-10.671663	54.805038	1.024686	0.000000	1.690001	0.000000	0.000000	0.000000	-0.010106	-0.382758	-0.041187	0.000000	0.000000	3.000000	21.000000	0.000000
2739.343821	0.120460	0.567613	0.033663	76.681572	-10.671663	54.805038	1.024686	0.000000	1.690001	0.000000	0.000000	0.000000	-0.010106	-0.382758	-0.041187	0.000000	0.000000	3.000000	21.000000	0.000000
2739.347155	0.120460	0.567613	0.033663	76.812515	-10.926049	54.551685	1.023001	0.000000	1.683137	0.000000	0.000000	0.000000	-0.010106	-0.382758	-0.041187	0.000000	0.000000	3.000000	21.000000	0.000000
2739.350488	0.120454	0.566466	0.033639	76.812515	-10.926049	54.551685	1.023001	0.000000	1.683137	0.000000	0.000000	0.000000	-0.001761	-0.344264	-0.007178	0.000000	0.000000	3.000000	21.000000	0.000000
2739.353821	0.120454	0.566466	0.033639	76.812515	-10.926049	54.551685	1.023001	0.000000	1.683137	0.000000	0.000000	0.000000	-0.001761	-0.344264	-0.007178	0.000000	0.000000	3.000000	21.000000	0.000000
2739.357155	0.120454	0.566466	0.033639	76.931831	-11.162786	54.308598	1.022707	0.000000	1.681940	0.000000	0.000000	0.000000	-0.001761	-0.344264	-0.007178	0.000000	0.000000	3.000000	21.000000	0.000000
2739.360488	0.120472	0.565427	0.033712	76.931831	-11.162786	54.308598	1.022707	0.000000	1.681940	0.000000	0.000000	0.000000	0.005424	-0.311456	0.022102	0.000000	0.000000	3.000000	21.000000	0.000000
2739.363821	0.120472	0.565427	0.033712	76.931831	-11.162786	54.308598	1.022707	0.000000	1.681940	0.000000	0.000000	0.000000	0.005424	-0.311456	0.022102	0.000000	0.000000	3.000000	21.000000	0.000000
2739.367155	0.120472	0.565427	0.033712	77.037445	-11.367266	54.097572	1.023612	0.000000	1.685624	0.000000	0.000000	0.000000	0.005424	-0.311456	0.022102	0.000000	0.000000	3.000000	21.000000	0.000000
2739.370488	0.120472	0.565427	0.033712	77.037445	-11.367266	54.097572	1.023612	0.000000	1.685624	0.000000	0.000000	0.000000	0.005424	-0.311456	0.022102	0.000000	0.000000	3.000000	21.000000	0.000000
2739.373821	0.120510	0.564445	0.033767	77.037445	-11.367266	54.097572	1.023612	0.000000	1.685624	0.000000	0.000000	0.000000	0.011425	-0.294852	0.016346	0.000000	0.000000	3.000000	21.000000	0.000000
2739.377155	0.120510	0.564445	0.033767	77.137390	-11.563266	53.887806	1.023612	0.000000	1.685624	0.000000	0.000000	0.000000	0.011425	-0.294852	0.016346	0.000000	0.000000	3.000000	21.000000	0.000000
2739.380488	0.120621	0.563508	0.033814	77.137390	-11.563266	53.887806	1.023612	0.000000	1.685624	0.000000	0.000000	0.000000	0.033084	-0.281110	0.013973	0.000000	0.000000	3.000000	21.000000	0.000000
2739.383821	0.120621	0.563508	0.033814	77.137390	-11.563266	53.887806	1.023612	0.000000	1.685624	0.000000	0.000000	0.000000	0.033084	-0.281110	0.013973	0.000000	0.000000	3.000000	21.000000	0.000000
2739.387155	0.120621	0.563508	0.033814	77.236320	-11.751346	53.675411	1.031030	0.000000	1.690677	0.000000	0.000000	0.000000	0.033084	-0.281110	0.013973	0.000000	0.000000	3.000000	21.000000	0.000000
2739.390488	0.120621	0.563508	0.033814	77.236320	-11.751346	53.675411	1.031030	0.000000	1.690677	0.000000	0.000000	0.000000	0.033084	-0.281110	0.013973	0.000000	0.000000	3.000000	21.000000	0.000000
2739.393821	0.120765	0.562617	0.033797	77.236320	-11.751346	53.675411	1.031030	0.000000	1.690677	0.000000	0.000000	0.000000	0.043235	-0.267037	-0.005096	0.000000	0.000000	3.000000	21.000000	0.000000
2739.397155	0.120765	0.562617	0.033797	77.335037	-11.945416	53.459743	1.031030	0.000000	1.690677	0.000000	0.000000	0.000000	0.043235	-0.267037	-0.005096	0.000000	0.000000	3.000000	21.000000	0.000000
2739.400488	0.120919	0.561775	0.033722	77.335037	-11.945416	53.459743	1.031030	0.000000	1.690677	0.000000	0.000000	0.000000	0.046399	-0.252883	-0.022382	0.000000	0.000000	3.000000	21.000000	0.000000
2739.403821	0.120919	0.561775	0.033722	77.335037	-11.945416	53.459743	1.031030	0.000000	1.690677	0.000000	0.000000	0.000000	0.046399	-0.252883	-0.022382	0.000000	0.000000	3.000000	21.000000	0.000000
2739.407155	0.120919	0.561775	0.033722	77.428741	-12.130831	53.260246	1.045969	0.000000	1.686098	0.000000	0.000000	0.000000	0.046399	-0.252883	-0.022382	0.000000	0.000000	3.000000	21.000000	0.000000
2739.410488	0.120919	0.561775	0.033722	77.428741	-12.130831	53.260246	1.045969	0.000000	1.686098	0.000000	0.000000	0.000000	0.046399	-0.252883	-0.022382	0.000000	0.000000	3.000000	21.000000	0.000000
2739.413821	0.120997	0.560969	0.033635	77.428741	-12.130831	53.260246	1.045969	0.000000	1.686098	0.000000	0.000000	0.000000	0.023253	-0.241594	-0.026004	0.000000	0.000000	3.000000	21.000000	0.000000
2739.417155	0.120997	0.560969	0.033635	77.519531	-12.297119	53.098152	1.045969	0.000000	1.686098	0.000000	0.000000	0.000000	0.023253	-0.241594	-0.026004	0.000000	0.000000	3.000000	21.000000	0.000000
2739.420488	0.120960	0.560210	0.033587	77.519531	-12.297119	53.098152	1.045969	0.000000	1.686098	0.000000	0.000000	0.000000	-0.010951	-0.227800	-0.014349	0.000000	0.000000	3.000000	21.000000	0.000000
2739.423821	0.120960	0.560210	0.033587	77.519531	-12.297119	53.098152	1.045969	0.000000	1.686098	0.000000	0.000000	0.000000	-0.010951	-0.227800	-0.014349	0.000000	0.000000	3.000000	21.000000	0.000000
2739.427155	0.120960	0.560210	0.033587	77.620064	-12.352975	53.092270	1.048019	0.000000	1.679372	0.000000	0.000000	0.000000	-0.010951	-0.227800	-0.014349	0.000000	0.000000	3.000000	21.000000	0.000000
2739.430488	0.120960	0.560210	0.033587	77.620064	-12.352975	53.092270	1.048019	0.000000	1.679372	0.000000	0.000000	0.000000	-0.010951	-0.227800	-0.014349	0.000000	0.000000	3.000000	21.000000	0.000000
2739.433821	0.120891	0.559477	0.033606	77.620064	-12.352975	53.092270	1.048019	0.000000	1.679372	0.000000	0.000000	0.000000	-0.020857	-0.219864	0.005606	0.000000	0.000000	3.000000	21.000000	0.000000
2739.437155	0.120891	0.559477	0.033606	77.747673	-12.194402	53.379368	1.048019	0.000000	1.679372	0.000000	0.000000	0.000000	-0.020857	-0.219864	0.005606	0.000000	0.000000	3.000000	21.000000	0.000000
2739.440488	0.120779	0.558762	0.033652	77.747673	-12.194402	53.379368	1.048019	0.000000	1.679372	0.000000	0.000000	0.000000	-0.033669	-0.214448	0.013812	0.000000	0.000000	3.000000	21.000000	0.000000
2739.443821	0.120779	0.558762	0.033652	77.747673	-12.194402	53.379368	1.048019	0.000000	1.679372	0.000000	0.000000	0.000000	-0.033669	-0.214448	0.013812	0.000000	0.000000	3.000000	21.000000	0.000000
2739.447155	0.120779	0.558762	0.033652	77.906609	-11.789213	53.983295	1.038931	0.000000	1.682608	0.000000	0.000000	0.000000	-0.033669	-0.214448	0.013812	0.000000	0.000000	3.000000	21.000000	0.000000
2739.450488	0.120779	0.558762	0.033652	77.906609	-11.789213	53.983295	1.038931	0.000000	1.682608	0.000000	0.000000	0.000000	-0.033669	-0.214448	0.013812	0.000000	0.000000	3.000000	21.000000	0.000000
2739.453821	0.120736	0.558047	0.033680	77.906609	-11.789213	53.983295	1.038931	0.000000	1.682608	0.000000	0.000000	0.000000	-0.012772	-0.214413	0.008350	0.000000	0.000000	3.000000	21.000000	0.000000
2739.457155	0.120736	0.558047	0.033680	78.069427	-11.300323	54.685398	1.038931	0.000000	1.682608	0.000000	0.000000	0.000000	-0.012772	-0.214413	0.008350	0.000000	0.000000	3.000000	21.000000	0.000000
2739.460488	0.120733	0.557370	0.033668	78.069427	-11.300323	54.685398	1.038931	0.000000	1.682608	0.000000	0.000000	0.000000	-0.000905	-0.203152	-0.003673	0.000000	0.000000	3.000000	21.000000	0.000000
2739.463821	0.120733	0.557370	0.033668	78.069427	-11.300323	54.685398	1.038931	0.000000	1.682608	0.000000	0.000000	0.000000	-0.000905	-0.203152	-0.003673	0.000000	0.000000	3.000000	21.000000	0.000000
2739.467155	0.120733	0.557370	0.033668	78.214897	-10.893411	55.269348	1.036652	0.000000	1.683388	0.000000	0.000000	0.000000	-0.000905	-0.203152	-0.003673	0.000000	0.000000	3.000000	21.000000	0.000000
2739.470488	0.120733	0.557370	0.033668	78.214897	-10.893411	55.269348	1.036652	0.000000	1.683388	0.000000	0.000000	0.000000	-0.000905	-0.203152	-0.003673	0.000000	0.000000	3.000000	21.000000	0.000000
2739.473821	0.120757	0.556711	0.033666	78.214897	-10.893411	55.269348	1.036652	0.000000	1.683388	0.000000	0.000000	0.000000	0.007277	-0.197737	-0.000556	0.000000	0.000000	3.000000	21.000000	0.000000
2739.477155	0.120757	0.556711	0.033666	78.317566	-10.764737	55.483814	1.036652	0.000000	1.683388	0.000000	0.000000	0.000000	0.007277	-0.197737	-0.000556	0.000000	0.000000	3.000000	21.000000	0.000000
2739.480488	0.120760	0.556125	0.033675	78.317566	-10.764737	55.483814	1.036652	0.000000	1.683388	0.000000	0.000000	0.000000	0.000706	-0.175823	0.002874	0.000000	0.000000	3.000000	21.000000	0.000000
2739.483821	0.120760	0.556125	0.033675	78.317566	-10.764737	55.483814	1.036652	0.000000	1.683388	0.000000	0.000000	0.000000	0.000706	-0.175823	0.002874	0.000000	0.000000	3.000000	21.000000	0.000000
2739.487155	0.120760	0.556125	0.033675	78.374542	-10.912080	55.318386	1.037983	0.000000	1.683774	0.000000	0.000000	0.000000	0.000706	-0.175823	0.002874	0.000000	0.000000	3.000000	21.000000	0.000000
2739.490488	0.120760	0.556125	0.033675	78.374542	-10.912080	55.318386	1.037983	0.000000	1.683774	0.000000	0.000000	0.000000	0.000706	-0.175823	0.002874	0.000000	0.000000	3.000000	21.000000	0.000000
2739.493821	0.120829	0.555594	0.033657	78.374542	-10.912080	55.318386	1.037983	0.000000	1.683774	0.000000	0.000000	0.000000	0.020858	-0.159187	-0.005618	0.000000	0.000000	3.000000	21.000000	0.000000
2739.497155	0.120829	0.555594	0.033657	78.421494	-11.023941	55.192551	1.037983	0.000000	1.683774	0.000000	0.000000	0.000000	0.020858	-0.159187	-0.005618	0.000000	0.000000	3.000000	21.000000	0.000000
2739.500488	0.120829	0.555594	0.033657	78.421494	-11.023941	55.192551	1.037983	0.000000	1.683774	0.000000	0.000000	0.000000	0.020858	-0.159187	-0.005618	0.000000	0.000000	3.000000	21.000000	0.000000
2739.503821	0.120829	0.555594	0.033657	78.421494	-11.023941	55.192551	1.037983	0.000000	1.683774	0.000000	0.000000	0.000000	0.020858	-0.159187	-0.005618	0.000000	0.000000	3.000000	21.000000	0.000000
2739.507155	0.120916	0.554805	0.033706	78.460526	-11.119844	55.092987	1.041459	0.000000	1.682838	0.000000	0.000000	0.000000	0.025911	-0.236726	0.014894	0.000000	0.000000	3.000000	21.000000	0.000000
2739.510488	0.120916	0.554805	0.033706	78.460526	-11.119844	55.092987	1.041459	0.000000	1.682838	0.000000	0.000000	0.000000	0.000001	0.000006	0.000000	0.000000	0.000000	3.000000	21.000000	0.000000
2739.513821	0.120916	0.554805	0.033706	78.460526	-11.119844	55.092987	1.041459	0.000000	1.682838	0.000000	0.000000	0.000000	0.000001	0.000006	0.000000	0.000000	0.000000	3.000000	21.000000	0.000000
2739.517155	0.120916	0.554805	0.033706	78.480377	-11.173355	55.046688	1.045777	0.000000	1.685320	0.000000	0.000000	0.000000	0.000001	0.000006	0.000000	0.000000	0.000000	3.000000	21.000000	0.000000
2739.520488	0.120916	0.554805	0.033706	78.480377	-11.173355	55.046688	1.045777	0.000000	1.685320	0.000000	0.000000	0.000000	0.000001	0.000006	0.000000	0.000000	0.000000	3.000000	21.000000	0.000000
2739.523821	0.120871	0.554582	0.033827	78.480377	-11.173355	55.046688	1.045777	0.000000	1.685320	0.000000	0.000000	0.000000	-0.013366	-0.066919	0.036064	0.000000	0.000000	3.000000	21.000000	0.000000
2739.527155	0.120871	0.554582	0.033827	78.490883	-11.209804	55.020847	1.045777	0.000000	1.685320	0.000000	0.000000	0.000000	-0.013366	-0.066919	0.036064	0.000000	0.000000	3.000000	21.000000	0.000000
2739.530488	0.120871	0.554582	0.033827	78.490883	-11.209804	55.020847	1.045777	0.000000	1.685320	0.000000	0.000000	0.000000	-0.013366	-0.066919	0.036064	0.000000	0.000000	3.000000	21.000000	0.000000
2739.533821	0.120871	0.554582	0.033827	78.490883	-11.209804	55.020847	1.045777	0.000000	1.685320	0.000000	0.000000	0.000000	-0.013366	-0.066919	0.036064	0.000000	0.000000	3.000000	21.000000	0.000000
2739.537155	0.120795	0.554424	0.034223	78.485222	-11.204961	55.034130	1.043550	0.000000	1.691331	0.000000	0.000000	0.000000	-0.022686	-0.047614	0.118891	0.000000	0.000000	3.000000	21.000000	0.000000
2739.540488	0.120795	0.554424	0.034223	78.485222	-11.204961	55.034130	1.043550	0.000000	1.691331	0.000000	0.000000	0.000000	-0.022686	-0.047614	0.118891	0.000000	0.000000	3.000000	21.000000	0.000000
2739.543821	0.120795	0.554424	0.034223	78.485222	-11.204961	55.034130	1.043550	0.000000	1.691331	0.000000	0.000000	0.000000	-0.022686	-0.047614	0.118891	0.000000	0.000000	3.000000	21.000000	0.000000
2739.547155	0.120795	0.554424	0.034223	78.465370	-11.164990	55.080475	1.039768	0.000000	1.711146	0.000000	0.000000	0.000000	-0.022686	-0.047614	0.118891	0.000000	0.000000	3.000000	21.000000	0.000000
2739.550488	0.120810	0.554516	0.034482	78.465370	-11.164990	55.080475	1.039768	0.000000	1.711146	0.000000	0.000000	0.000000	0.004288	0.027635	0.077851	0.000000	0.000000	3.000000	21.000000	0.000000
2739.553821	0.120810	0.554516	0.034482	78.465370	-11.164990	55.080475	1.039768	0.000000	1.711146	0.000000	0.000000	0.000000	0.004288	0.027635	0.077851	0.000000	0.000000	3.000000	21.000000	0.000000
2739.557155	0.120810	0.554516	0.034482	78.434143	-11.093964	55.152954	1.040483	0.000000	1.724121	0.000000	0.000000	0.000000	0.004288	0.027635	0.077851	0.000000	0.000000	3.000000	21.000000	0.000000
2739.560488	0.120878	0.554671	0.034759	78.434143	-11.093964	55.152954	1.040483	0.000000	1.724121	0.000000	0.000000	0.000000	0.020417	0.046572	0.083087	0.000000	0.000000	3.000000	21.000000	0.000000
2739.563821	0.120878	0.554671	0.034759	78.434143	-11.093964	55.152954	1.040483	0.000000	1.724121	0.000000	0.000000	0.000000	0.020417	0.046572	0.083087	0.000000	0.000000	3.000000	21.000000	0.000000
2739.567155	0.120878	0.554671	0.034759	78.397194	-11.002348	55.238144	1.043886	0.000000	1.737969	0.000000	0.000000	0.000000	0.020417	0.046572	0.083087	0.000000	0.000000	3.000000	21.000000	0.000000
2739.570488	0.120878	0.554671	0.034759	78.397194	-11.002348	55.238144	1.043886	0.000000	1.737969	0.000000	0.000000	0.000000	0.020417	0.046572	0.083087	0.000000	0.000000	3.000000	21.000000	0.000000
2739.573821	0.121008	0.554892	0.034986	78.397194	-11.002348	55.238144	1.043886	0.000000	1.737969	0.000000	0.000000	0.000000	0.039030	0.066219	0.068099	0.000000	0.000000	3.000000	21.000000	0.000000
2739.577155	0.121008	0.554892	0.034986	78.356033	-10.918935	55.314442	1.043886	0.000000	1.737969	0.000000	0.000000	0.000000	0.039030	0.066219	0.068099	0.000000	0.000000	3.000000	21.000000	0.000000
2739.580488	0.121008	0.554892	0.034986	78.356033	-10.918935	55.314442	1.043886	0.000000	1.737969	0.000000	0.000000	0.000000	0.039030	0.066219	0.068099	0.000000	0.000000	3.000000	21.000000	0.000000
2739.583821	0.121008	0.554892	0.034986	78.356033	-10.918935	55.314442	1.043886	0.000000	1.737969	0.000000	0.000000	0.000000	0.039030	0.066219	0.068099	0.000000	0.000000	3.000000	21.000000	0.000000
2739.587155	0.121207	0.555537	0.035393	78.302788	-10.816401	55.408577	1.050391	0.000000	1.749319	0.000000	0.000000	0.000000	0.059719	0.193748	0.121864	0.000000	0.000000	3.000000	21.000000	0.000000
2739.590488	0.121207	0.555537	0.035393	78.302788	-10.816401	55.408577	1.050391	0.000000	1.749319	0.000000	0.000000	0.000000	-0.000000	0.000004	-0.000000	0.000000	0.000000	3.000000	21.000000	0.000000
2739.593821	0.121207	0.555537	0.035393	78.302788	-10.816401	55.408577	1.050391	0.000000	1.749319	0.000000	0.000000	0.000000	-0.000000	0.000004	-0.000000	0.000000	0.000000	3.000000	21.000000	0.000000
2739.597155	0.121207	0.555537	0.035393	78.244576	-10.725302	55.486126	1.060344	0.000000	1.769630	0.000000	0.000000	0.000000	-0.000000	0.000004	-0.000000	0.000000	0.000000	3.000000	21.000000	0.000000
2739.600488	0.121207	0.555537	0.035393	78.244576	-10.725302	55.486126	1.060344	0.000000	1.769630	0.000000	0.000000	0.000000	-0.000000	0.000004	-0.000000	0.000000	0.000000	3.000000	21.000000	0.000000
2739.603821	0.121300	0.555935	0.035571	78.244576	-10.725302	55.486126	1.060344	0.000000	1.769630	0.000000	0.000000	0.000000	0.028058	0.119278	0.053542	0.000000	0.000000	3.000000	21.000000	0.000000
2739.607155	0.121300	0.555935	0.035571	78.179886	-10.613351	55.603825	1.060344	0.000000	1.769630	0.000000	0.000000	0.000000	0.028058	0.119278	0.053542	0.000000	0.000000	3.000000	21.000000	0.000000
2739.610488	0.121300	0.555935	0.035571	78.179886	-10.613351	55.603825	1.060344	0.000000	1.769630	0.000000	0.000000	0.000000	0.028058	0.119278	0.053542	0.000000	0.000000	3.000000	21.000000	0.000000
2739.613821	0.121300	0.555935	0.035571	78.179886	-10.613351	55.603825	1.060344	0.000000	1.769630	0.000000	0.000000	0.000000	0.028058	0.119278	0.053542	0.000000	0.000000	3.000000	21.000000	0.000000
2739.617155	0.121138	0.556939	0.036122	78.108574	-10.481385	55.760891	1.065020	0.000000	1.778553	0.000000	0.000000	0.000000	-0.048713	0.301219	0.165288	0.000000	0.000000	3.000000	21.000000	0.000000
2739.620488	0.121138	0.556939	0.036122	78.108574	-10.481385	55.760891	1.065020	0.000000	1.778553	0.000000	0.000000	0.000000	0.000001	0.000006	0.000000	0.000000	0.000000	3.000000	21.000000	0.000000
2739.623821	0.121138	0.556939	0.036122	78.108574	-10.481385	55.760891	1.065020	0.000000	1.778553	0.000000	0.000000	0.000000	0.000001	0.000006	0.000000	0.000000	0.000000	3.000000	21.000000	0.000000
2739.627155	0.121138	0.556939	0.036122	78.029312	-10.338501	55.941948	1.056901	0.000000	1.806101	0.000000	0.000000	0.000000	0.000001	0.000006	0.000000	0.000000	0.000000	3.000000	21.000000	0.000000
2739.630488	0.121138	0.556939	0.036122	78.029312	-10.338501	55.941948	1.056901	0.000000	1.806101	0.000000	0.000000	0.000000	0.000001	0.000006	0.000000	0.000000	0.000000	3.000000	21.000000	0.000000
2739.633821	0.120926	0.557500	0.036471	78.029312	-10.338501	55.941948	1.056901	0.000000	1.806101	0.000000	0.000000	0.000000	-0.063743	0.168409	0.104637	0.000000	0.000000	3.000000	21.000000	0.000000
2739.637155	0.120926	0.557500	0.036471	77.950600	-10.195210	56.127918	1.056901	0.000000	1.806101	0.000000	0.000000	0.000000	-0.063743	0.168409	0.104637	0.000000	0.000000	3.000000	21.000000	0.000000
2739.640488	0.120697	0.558098	0.036858	77.950600	-10.195210	56.127918	1.056901	0.000000	1.806101	0.000000	0.000000	0.000000	-0.068459	0.179317	0.116269	0.000000	0.000000	3.000000	21.000000	0.000000
2739.643821	0.120697	0.558098	0.036858	77.950600	-10.195210	56.127918	1.056901	0.000000	1.806101	0.000000	0.000000	0.000000	-0.068459	0.179317	0.116269	0.000000	0.000000	3.000000	21.000000	0.000000
2739.647155	0.120697	0.558098	0.036858	77.883339	-9.986268	56.399742	1.034868	0.000000	1.842919	0.000000	0.000000	0.000000	-0.068459	0.179317	0.116269	0.000000	0.000000	3.000000	21.000000	0.000000
2739.650488	0.120697	0.558098	0.036858	77.883339	-9.986268	56.399742	1.034868	0.000000	1.842919	0.000000	0.000000	0.000000	-0.068459	0.179317	0.116269	0.000000	0.000000	3.000000	21.000000	0.000000
2739.653821	0.120474	0.558653	0.037166	77.883339	-9.986268	56.399742	1.034868	0.000000	1.842919	0.000000	0.000000	0.000000	-0.066943	0.166372	0.092378	0.000000	0.000000	3.000000	21.000000	0.000000
2739.657155	0.120474	0.558653	0.037166	77.842941	-9.638610	56.854092	1.034868	0.000000	1.842919	0.000000	0.000000	0.000000	-0.066943	0.166372	0.092378	0.000000	0.000000	3.000000	21.000000	0.000000
2739.660488	0.120284	0.559182	0.037406	77.842941	-9.638610	56.854092	1.034868	0.000000	1.842919	0.000000	0.000000	0.000000	-0.057090	0.158737	0.071899	0.000000	0.000000	3.000000	21.000000	0.000000
2739.663821	0.120284	0.559182	0.037406	77.842941	-9.638610	56.854092	1.034868	0.000000	1.842919	0.000000	0.000000	0.000000	-0.057090	0.158737	0.071899	0.000000	0.000000	3.000000	21.000000	0.000000
2739.667155	0.120284	0.559182	0.037406	77.822296	-9.197657	57.419590	1.014195	0.000000	1.870299	0.000000	0.000000	0.000000	-0.057090	0.158737	0.071899	0.000000	0.000000	3.000000	21.000000	0.000000
2739.670488	0.120284	0.559182	0.037406	77.822296	-9.197657	57.419590	1.014195	0.000000	1.870299	0.000000	0.000000	0.000000	-0.057090	0.158737	0.071899	0.000000	0.000000	3.000000	21.000000	0.000000
2739.673821	0.120207	0.559659	0.037499	77.822296	-9.197657	57.419590	1.014195	0.000000	1.870299	0.000000	0.000000	0.000000	-0.023079	0.143211	0.027813	0.000000	0.000000	3.000000	21.000000	0.000000
2739.677155	0.120207	0.559659	0.037499	77.800201	-8.876691	57.822662	1.014195	0.000000	1.870299	0.000000	0.000000	0.000000	-0.023079	0.143211	0.027813	0.000000	0.000000	3.000000	21.000000	0.000000
2739.680488	0.120207	0.559659	0.037499	77.800201	-8.876691	57.822662	1.014195	0.000000	1.870299	0.000000	0.000000	0.000000	-0.023079	0.143211	0.027813	0.000000	0.000000	3.000000	21.000000	0.000000
2739.683821	0.120207	0.559659	0.037499	77.800201	-8.876691	57.822662	1.014195	0.000000	1.870299	0.000000	0.000000	0.000000	-0.023079	0.143211	0.027813	0.000000	0.000000	3.000000	21.000000	0.000000
2739.687155	0.120147	0.560479	0.037559	77.756462	-8.768992	57.942211	1.010349	0.000000	1.874934	0.000000	0.000000	0.000000	-0.018010	0.245855	0.018002	0.000000	0.000000	3.000000	21.000000	0.000000
2739.690488	0.120147	0.560479	0.037559	77.756462	-8.768992	57.942211	1.010349	0.000000	1.874934	0.000000	0.000000	0.000000	-0.000001	0.000003	-0.000000	0.000000	0.000000	3.000000	21.000000	0.000000
2739.693821	0.120147	0.560479	0.037559	77.756462	-8.768992	57.942211	1.010349	0.000000	1.874934	0.000000	0.000000	0.000000	-0.000001	0.000003	-0.000000	0.000000	0.000000	3.000000	21.000000	0.000000
2739.697155	0.120147	0.560479	0.037559	77.715935	-8.689517	58.020744	1.007347	0.000000	1.877934	0.000000	0.000000	0.000000	-0.000001	0.000003	-0.000000	0.000000	0.000000	3.000000	21.000000	0.000000
2739.700488	0.120147	0.560479	0.037559	77.715935	-8.689517	58.020744	1.007347	0.000000	1.877934	0.000000	0.000000	0.000000	-0.000001	0.000003	-0.000000	0.000000	0.000000	3.000000	21.000000	0.000000
2739.703821	0.120168	0.560839	0.037543	77.715935	-8.689517	58.020744	1.007347	0.000000	1.877934	0.000000	0.000000	0.000000	0.006321	0.107981	-0.004691	0.000000	0.000000	3.000000	21.000000	0.000000
2739.707155	0.120168	0.560839	0.037543	77.680573	-8.621449	58.080425	1.007347	0.000000	1.877934	0.000000	0.000000	0.000000	0.006321	0.107981	-0.004691	0.000000	0.000000	3.000000	21.000000	0.000000
2739.710488	0.120168	0.560839	0.037543	77.680573	-8.621449	58.080425	1.007347	0.000000	1.877934	0.000000	0.000000	0.000000	0.006321	0.107981	-0.004691	0.000000	0.000000	3.000000	21.000000	0.000000
2739.713821	0.120168	0.560839	0.037543	77.680573	-8.621449	58.080425	1.007347	0.000000	1.877934	0.000000	0.000000	0.000000	0.006321	0.107981	-0.004691	0.000000	0.000000	3.000000	21.000000	0.000000
2739.717155	0.120374	0.561457	0.037471	77.640724	-8.583770	58.089142	1.008401	0.000000	1.877152	0.000000	0.000000	0.000000	0.061887	0.185572	-0.021655	0.000000	0.000000	3.000000	21.000000	0.000000
2739.720488	0.120374	0.561457	0.037471	77.640724	-8.583770	58.089142	1.008401	0.000000	1.877152	0.000000	0.000000	0.000000	-0.000000	-0.000001	0.000000	0.000000	0.000000	3.000000	21.000000	0.000000
2739.723821	0.120374	0.561457	0.037471	77.640724	-8.583770	58.089142	1.008401	0.000000	1.877152	0.000000	0.000000	0.000000	-0.000000	-0.000001	0.000000	0.000000	0.000000	3.000000	21.000000	0.000000
2739.727155	0.120374	0.561457	0.037471	77.599716	-8.614170	58.007370	1.018715	0.000000	1.873543	0.000000	0.000000	0.000000	-0.000000	-0.000001	0.000000	0.000000	0.000000	3.000000	21.000000	0.000000
2739.730488	0.120374	0.561457	0.037471	77.599716	-8.614170	58.007370	1.018715	0.000000	1.873543	0.000000	0.000000	0.000000	-0.000000	-0.000001	0.000000	0.000000	0.000000	3.000000	21.000000	0.000000
2739.733821	0.120554	0.561725	0.037392	77.599716	-8.614170	58.007370	1.018715	0.000000	1.873543	0.000000	0.000000	0.000000	0.053936	0.080492	-0.023648	0.000000	0.000000	3.000000	21.000000	0.000000
2739.737155	0.120554	0.561725	0.037392	77.547821	-8.733419	57.803921	1.018715	0.000000	1.873543	0.000000	0.000000	0.000000	0.053936	0.080492	-0.023648	0.000000	0.000000	3.000000	21.000000	0.000000
2739.740488	0.120554	0.561725	0.037392	77.547821	-8.733419	57.803921	1.018715	0.000000	1.873543	0.000000	0.000000	0.000000	0.053936	0.080492	-0.023648	0.000000	0.000000	3.000000	21.000000	0.000000
2739.743821	0.120554	0.561725	0.037392	77.547821	-8.733419	57.803921	1.018715	0.000000	1.873543	0.000000	0.000000	0.000000	0.053936	0.080492	-0.023648	0.000000	0.000000	3.000000	21.000000	0.000000
2739.747155	0.120977	0.562233	0.037289	77.488091	-8.910409	57.516087	1.027704	0.000000	1.869602	0.000000	0.000000	0.000000	0.126801	0.152242	-0.030820	0.000000	0.000000	3.000000	21.000000	0.000000
2739.750488	0.120977	0.562233	0.037289	77.488091	-8.910409	57.516087	1.027704	0.000000	1.869602	0.000000	0.000000	0.000000	0.126801	0.152242	-0.030820	0.000000	0.000000	3.000000	21.000000	0.000000
2739.753821	0.120977	0.562233	0.037289	77.488091	-8.910409	57.516087	1.027704	0.000000	1.869602	0.000000	0.000000	0.000000	0.126801	0.152242	-0.030820	0.000000	0.000000	3.000000	21.000000	0.000000
2739.757155	0.120977	0.562233	0.037289	77.422279	-9.130415	57.166637	1.048838	0.000000	1.864465	0.000000	0.000000	0.000000	0.126801	0.152242	-0.030820	0.000000	0.000000	3.000000	21.000000	0.000000
2739.760488	0.121243	0.562472	0.037260	77.422279	-9.130415	57.166637	1.048838	0.000000	1.864465	0.000000	0.000000	0.000000	0.079925	0.071741	-0.008908	0.000000	0.000000	3.000000	21.000000	0.000000
2739.763821	0.121243	0.562472	0.037260	77.422279	-9.130415	57.166637	1.048838	0.000000	1.864465	0.000000	0.000000	0.000000	0.079925	0.071741	-0.008908	0.000000	0.000000	3.000000	21.000000	0.000000
2739.767155	0.121243	0.562472	0.037260	77.351509	-9.387171	56.770805	1.062159	0.000000	1.862980	0.000000	0.000000	0.000000	0.079925	0.071741	-0.008908	0.000000	0.000000	3.000000	21.000000	0.000000
2739.770488	0.121243	0.562472	0.037260	77.351509	-9.387171	56.770805	1.062159	0.000000	1.862980	0.000000	0.000000	0.000000	0.079925	0.071741	-0.008908	0.000000	0.000000	3.000000	21.000000	0.000000
2739.773821	0.121510	0.562711	0.037230	77.351509	-9.387171	56.770805	1.062159	0.000000	1.862980	0.000000	0.000000	0.000000	0.079917	0.071741	-0.008986	0.000000	0.000000	3.000000	21.000000	0.000000
2739.777155	0.121510	0.562711	0.037230	77.276695	-9.642827	56.377182	1.062159	0.000000	1.862980	0.000000	0.000000	0.000000	0.079917	0.071741	-0.008986	0.000000	0.000000	3.000000	21.000000	0.000000
2739.780488	0.121510	0.562711	0.037230	77.276695	-9.642827	56.377182	1.062159	0.000000	1.862980	0.000000	0.000000	0.000000	0.079917	0.071741	-0.008986	0.000000	0.000000	3.000000	21.000000	0.000000
2739.783821	0.121510	0.562711	0.037230	77.276695	-9.642827	56.377182	1.062159	0.000000	1.862980	0.000000	0.000000	0.000000	0.079917	0.071741	-0.008986	0.000000	0.000000	3.000000	21.000000	0.000000
2739.787155	0.121806	0.563287	0.037422	77.193199	-9.857819	56.060017	1.075478	0.000000	1.861483	0.000000	0.000000	0.000000	0.088914	0.172816	0.057835	0.000000	0.000000	3.000000	21.000000	0.000000
2739.790488	0.121806	0.563287	0.037422	77.193199	-9.857819	56.060017	1.075478	0.000000	1.861483	0.000000	0.000000	0.000000	0.000001	-0.000008	-0.000000	0.000000	0.000000	3.000000	21.000000	0.000000
2739.793821	0.121806	0.563287	0.037422	77.193199	-9.857819	56.060017	1.075478	0.000000	1.861483	0.000000	0.000000	0.000000	0.000001	-0.000008	-0.000000	0.000000	0.000000	3.000000	21.000000	0.000000
2739.797155	0.121806	0.563287	0.037422	77.116272	-10.026138	55.810200	1.090297	0.000000	1.871122	0.000000	0.000000	0.000000	0.000001	-0.000008	-0.000000	0.000000	0.000000	3.000000	21.000000	0.000000
2739.800488	0.121806	0.563287	0.037422	77.116272	-10.026138	55.810200	1.090297	0.000000	1.871122	0.000000	0.000000	0.000000	0.000001	-0.000008	-0.000000	0.000000	0.000000	3.000000	21.000000	0.000000
2739.803821	0.121872	0.563679	0.037689	77.116272	-10.026138	55.810200	1.090297	0.000000	1.871122	0.000000	0.000000	0.000000	0.019726	0.117418	0.080101	0.000000	0.000000	3.000000	21.000000	0.000000
2739.807155	0.121872	0.563679	0.037689	77.065674	-10.104402	55.696999	1.090297	0.000000	1.871122	0.000000	0.000000	0.000000	0.019726	0.117418	0.080101	0.000000	0.000000	3.000000	21.000000	0.000000
2739.810488	0.121910	0.564087	0.038046	77.065674	-10.104402	55.696999	1.090297	0.000000	1.871122	0.000000	0.000000	0.000000	0.011358	0.122580	0.106865	0.000000	0.000000	3.000000	21.000000	0.000000
2739.813821	0.121910	0.564087	0.038046	77.065674	-10.104402	55.696999	1.090297	0.000000	1.871122	0.000000	0.000000	0.000000	0.011358	0.122580	0.106865	0.000000	0.000000	3.000000	21.000000	0.000000
2739.817155	0.121910	0.564087	0.038046	77.037216	-10.104431	55.718090	1.095478	0.000000	1.902283	0.000000	0.000000	0.000000	0.011358	0.122580	0.106865	0.000000	0.000000	3.000000	21.000000	0.000000
2739.820488	0.121910	0.564087	0.038046	77.037216	-10.104431	55.718090	1.095478	0.000000	1.902283	0.000000	0.000000	0.000000	0.011358	0.122580	0.106865	0.000000	0.000000	3.000000	21.000000	0.000000
2739.823821	0.121894	0.564541	0.038491	77.037216	-10.104431	55.718090	1.095478	0.000000	1.902283	0.000000	0.000000	0.000000	-0.004538	0.136160	0.133624	0.000000	0.000000	3.000000	21.000000	0.000000
2739.827155	0.121894	0.564541	0.038491	77.064911	-10.247901	55.608788	1.095478	0.000000	1.902283	0.000000	0.000000	0.000000	-0.004538	0.136160	0.133624	0.000000	0.000000	3.000000	21.000000	0.000000
2739.830488	0.121789	0.565014	0.038976	77.064911	-10.247901	55.608788	1.095478	0.000000	1.902283	0.000000	0.000000	0.000000	-0.031682	0.141772	0.145378	0.000000	0.000000	3.000000	21.000000	0.000000
2739.833821	0.121789	0.565014	0.038976	77.064911	-10.247901	55.608788	1.095478	0.000000	1.902283	0.000000	0.000000	0.000000	-0.031682	0.141772	0.145378	0.000000	0.000000	3.000000	21.000000	0.000000
2739.837155	0.121789	0.565014	0.038976	77.177757	-10.617904	55.273315	1.089441	0.000000	1.948784	0.000000	0.000000	0.000000	-0.031682	0.141772	0.145378	0.000000	0.000000	3.000000	21.000000	0.000000
2739.840488	0.121789	0.565014	0.038976	77.177757	-10.617904	55.273315	1.089441	0.000000	1.948784	0.000000	0.000000	0.000000	-0.031682	0.141772	0.145378	0.000000	0.000000	3.000000	21.000000	0.000000
2739.843821	0.121767	0.565479	0.039398	77.177757	-10.617904	55.273315	1.089441	0.000000	1.948784	0.000000	0.000000	0.000000	-0.006421	0.139443	0.126563	0.000000	0.000000	3.000000	21.000000	0.000000
2739.847155	0.121767	0.565479	0.039398	77.387505	-11.229457	54.696236	1.089441	0.000000	1.948784	0.000000	0.000000	0.000000	-0.006421	0.139443	0.126563	0.000000	0.000000	3.000000	21.000000	0.000000
2739.850488	0.121812	0.565926	0.039785	77.387505	-11.229457	54.696236	1.089441	0.000000	1.948784	0.000000	0.000000	0.000000	0.013488	0.134128	0.116211	0.000000	0.000000	3.000000	21.000000	0.000000
2739.853821	0.121812	0.565926	0.039785	77.387505	-11.229457	54.696236	1.089441	0.000000	1.948784	0.000000	0.000000	0.000000	0.013488	0.134128	0.116211	0.000000	0.000000	3.000000	21.000000	0.000000
2739.857155	0.121812	0.565926	0.039785	77.617920	-11.872327	54.091370	1.090619	0.000000	1.989246	0.000000	0.000000	0.000000	0.013488	0.134128	0.116211	0.000000	0.000000	3.000000	21.000000	0.000000
2739.860488	0.121812	0.565926	0.039785	77.617920	-11.872327	54.091370	1.090619	0.000000	1.989246	0.000000	0.000000	0.000000	0.013488	0.134128	0.116211	0.000000	0.000000	3.000000	21.000000	0.000000
2739.863821	0.121938	0.566346	0.040093	77.617920	-11.872327	54.091370	1.090619	0.000000	1.989246	0.000000	0.000000	0.000000	0.037678	0.126251	0.092466	0.000000	0.000000	3.000000	21.000000	0.000000
2739.867155	0.121938	0.566346	0.040093	77.845909	-12.491248	53.500721	1.090619	0.000000	1.989246	0.000000	0.000000	0.000000	0.037678	0.126251	0.092466	0.000000	0.000000	3.000000	21.000000	0.000000
2739.870488	0.122132	0.566721	0.040373	77.845909	-12.491248	53.500721	1.090619	0.000000	1.989246	0.000000	0.000000	0.000000	0.058131	0.112509	0.083885	0.000000	0.000000	3.000000	21.000000	0.000000
2739.873821	0.122132	0.566721	0.040373	77.845909	-12.491248	53.500721	1.090619	0.000000	1.989246	0.000000	0.000000	0.000000	0.058131	0.112509	0.083885	0.000000	0.000000	3.000000	21.000000	0.000000
2739.877155	0.122132	0.566721	0.040373	78.054482	-13.007908	53.024086	1.106587	0.000000	2.018638	0.000000	0.000000	0.000000	0.058131	0.112509	0.083885	0.000000	0.000000	3.000000	21.000000	0.000000
2739.880488	0.122132	0.566721	0.040373	78.054482	-13.007908	53.024086	1.106587	0.000000	2.018638	0.000000	0.000000	0.000000	0.058131	0.112509	0.083885	0.000000	0.000000	3.000000	21.000000	0.000000
2739.883821	0.122345	0.567079	0.040630	78.054482	-13.007908	53.024086	1.106587	0.000000	2.018638	0.000000	0.000000	0.000000	0.064016	0.107134	0.077054	0.000000	0.000000	3.000000	21.000000	0.000000
2739.887155	0.122345	0.567079	0.040630	78.249039	-13.379717	52.714340	1.106587	0.000000	2.018638	0.000000	0.000000	0.000000	0.064016	0.107134	0.077054	0.000000	0.000000	3.000000	21.000000	0.000000
2739.890488	0.122345	0.567079	0.040630	78.249039	-13.379717	52.714340	1.106587	0.000000	2.018638	0.000000	0.000000	0.000000	0.064016	0.107134	0.077054	0.000000	0.000000	3.000000	21.000000	0.000000
2739.893821	0.122345	0.567079	0.040630	78.249039	-13.379717	52.714340	1.106587	0.000000	2.018638	0.000000	0.000000	0.000000	0.064016	0.107134	0.077054	0.000000	0.000000	3.000000	21.000000	0.000000
2739.897155	0.122821	0.567663	0.041137	78.441589	-13.579412	52.606380	1.117256	0.000000	2.031480	0.000000	0.000000	0.000000	0.142805	0.175421	0.152311	0.000000	0.000000	3.000000	21.000000	0.000000
2739.900488	0.122821	0.567663	0.041137	78.441589	-13.579412	52.606380	1.117256	0.000000	2.031480	0.000000	0.000000	0.000000	-0.000000	0.000005	-0.000001	0.000000	0.000000	3.000000	21.000000	0.000000
2739.903821	0.122821	0.567663	0.041137	78.441589	-13.579412	52.606380	1.117256	0.000000	2.031480	0.000000	0.000000	0.000000	-0.000000	0.000005	-0.000001	0.000000	0.000000	3.000000	21.000000	0.000000
2739.907155	0.122821	0.567663	0.041137	78.633720	-13.508978	52.806950	1.141057	0.000000	2.056865	0.000000	0.000000	0.000000	-0.000000	0.000005	-0.000001	0.000000	0.000000	3.000000	21.000000	0.000000
2739.910488	0.122821	0.567663	0.041137	78.633720	-13.508978	52.806950	1.141057	0.000000	2.056865	0.000000	0.000000	0.000000	-0.000000	0.000005	-0.000001	0.000000	0.000000	3.000000	21.000000	0.000000
2739.913821	0.123148	0.567928	0.041343	78.633720	-13.508978	52.806950	1.141057	0.000000	2.056865	0.000000	0.000000	0.000000	0.098025	0.079564	0.061568	0.000000	0.000000	3.000000	21.000000	0.000000
2739.917155	0.123148	0.567928	0.041343	78.844048	-13.340521	53.128796	1.141057	0.000000	2.056865	0.000000	0.000000	0.000000	0.098025	0.079564	0.061568	0.000000	0.000000	3.000000	21.000000	0.000000
2739.920488	0.123148	0.567928	0.041343	78.844048	-13.340521	53.128796	1.141057	0.000000	2.056865	0.000000	0.000000	0.000000	0.098025	0.079564	0.061568	0.000000	0.000000	3.000000	21.000000	0.000000
2739.923821	0.123148	0.567928	0.041343	78.844048	-13.340521	53.128796	1.141057	0.000000	2.056865	0.000000	0.000000	0.000000	0.098025	0.079564	0.061568	0.000000	0.000000	3.000000	21.000000	0.000000
2739.927155	0.123944	0.568247	0.041613	79.036819	-13.121524	53.481556	1.157395	0.000000	2.067127	0.000000	0.000000	0.000000	0.238700	0.095500	0.081193	0.000000	0.000000	3.000000	21.000000	0.000000
2739.930488	0.123944	0.568247	0.041613	79.036819	-13.121524	53.481556	1.157395	0.000000	2.067127	0.000000	0.000000	0.000000	-0.000001	-0.000005	0.000001	0.000000	0.000000	3.000000	21.000000	0.000000
2739.933821	0.123944	0.568247	0.041613	79.036819	-13.121524	53.481556	1.157395	0.000000	2.067127	0.000000	0.000000	0.000000	-0.000001	-0.000005	0.000001	0.000000	0.000000	3.000000	21.000000	0.000000
2739.937155	0.123944	0.568247	0.041613	79.202461	-13.067832	53.611439	1.197178	0.000000	2.080659	0.000000	0.000000	0.000000	-0.000001	-0.000005	0.000001	0.000000	0.000000	3.000000	21.000000	0.000000
2739.940488	0.123944	0.568247	0.041613	79.202461	-13.067832	53.611439	1.197178	0.000000	2.080659	0.000000	0.000000	0.000000	-0.000001	-0.000005	0.000001	0.000000	0.000000	3.000000	21.000000	0.000000
2739.943821	0.124386	0.568356	0.041673	79.202461	-13.067832	53.611439	1.197178	0.000000	2.080659	0.000000	0.000000	0.000000	0.132691	0.032698	0.017850	0.000000	0.000000	3.000000	21.000000	0.000000
2739.947155	0.124386	0.568356	0.041673	79.319824	-13.220088	53.458881	1.197178	0.000000	2.080659	0.000000	0.000000	0.000000	0.132691	0.032698	0.017850	0.000000	0.000000	3.000000	21.000000	0.000000
2739.950488	0.124386	0.568356	0.041673	79.319824	-13.220088	53.458881	1.197178	0.000000	2.080659	0.000000	0.000000	0.000000	0.132691	0.032698	0.017850	0.000000	0.000000	3.000000	21.000000	0.000000
2739.953821	0.124386	0.568356	0.041673	79.319824	-13.220088	53.458881	1.197178	0.000000	2.080659	0.000000	0.000000	0.000000	0.132691	0.032698	0.017850	0.000000	0.000000	3.000000	21.000000	0.000000
2739.957155	0.125293	0.568567	0.041679	79.386833	-13.440451	53.192146	1.219293	0.000000	2.083634	0.000000	0.000000	0.000000	0.272228	0.063201	0.001808	0.000000	0.000000	3.000000	21.000000	0.000000
2739.960488	0.125293	0.568567	0.041679	79.386833	-13.440451	53.192146	1.219293	0.000000	2.083634	0.000000	0.000000	0.000000	0.000001	0.000008	-0.000000	0.000000	0.000000	3.000000	21.000000	0.000000
2739.963821	0.125293	0.568567	0.041679	79.386833	-13.440451	53.192146	1.219293	0.000000	2.083634	0.000000	0.000000	0.000000	0.000001	0.000008	-0.000000	0.000000	0.000000	3.000000	21.000000	0.000000
2739.967155	0.125293	0.568567	0.041679	79.428169	-13.555993	53.034733	1.264664	0.000000	2.083935	0.000000	0.000000	0.000000	0.000001	0.000008	-0.000000	0.000000	0.000000	3.000000	21.000000	0.000000
2739.970488	0.125293	0.568567	0.041679	79.428169	-13.555993	53.034733	1.264664	0.000000	2.083935	0.000000	0.000000	0.000000	0.000001	0.000008	-0.000000	0.000000	0.000000	3.000000	21.000000	0.000000
2739.973821	0.125721	0.568677	0.041676	79.428169	-13.555993	53.034733	1.264664	0.000000	2.083935	0.000000	0.000000	0.000000	0.128207	0.033095	-0.000852	0.000000	0.000000	3.000000	21.000000	0.000000
2739.977155	0.125721	0.568677	0.041676	79.440720	-13.578430	52.974678	1.264664	0.000000	2.083935	0.000000	0.000000	0.000000	0.128207	0.033095	-0.000852	0.000000	0.000000	3.000000	21.000000	0.000000
2739.980488	0.125721	0.568677	0.041676	79.440720	-13.578430	52.974678	1.264664	0.000000	2.083935	0.000000	0.000000	0.000000	0.128207	0.033095	-0.000852	0.000000	0.000000	3.000000	21.000000	0.000000
2739.983821	0.125721	0.568677	0.041676	79.440720	-13.578430	52.974678	1.264664	0.000000	2.083935	0.000000	0.000000	0.000000	0.128207	0.033095	-0.000852	0.000000	0.000000	3.000000	21.000000	0.000000
2739.987155	0.126400	0.568960	0.041872	79.436256	-13.561552	52.962463	1.286032	0.000000	2.083793	0.000000	0.000000	0.000000	0.203837	0.084994	0.058789	0.000000	0.000000	3.000000	21.000000	0.000000
2739.990488	0.126400	0.568960	0.041872	79.436256	-13.561552	52.962463	1.286032	0.000000	2.083793	0.000000	0.000000	0.000000	-0.000002	0.000004	-0.000000	0.000000	0.000000	3.000000	21.000000	0.000000
2739.993821	0.126400	0.568960	0.041872	79.436256	-13.561552	52.962463	1.286032	0.000000	2.083793	0.000000	0.000000	0.000000	-0.000002	0.000004	-0.000000	0.000000	0.000000	3.000000	21.000000	0.000000
2739.997155	0.126400	0.568960	0.041872	79.420990	-13.504424	52.999664	1.320005	0.000000	2.093591	0.000000	0.000000	0.000000	-0.000002	0.000004	-0.000000	0.000000	0.000000	3.000000	21.000000	0.000000
2740.000488	0.126400	0.568960	0.041872	79.420990	-13.504424	52.999664	1.320005	0.000000	2.093591	0.000000	0.000000	0.000000	-0.000002	0.000004	-0.000000	0.000000	0.000000	3.000000	21.000000	0.000000
2740.003821	0.126654	0.569105	0.042077	79.420990	-13.504424	52.999664	1.320005	0.000000	2.093591	0.000000	0.000000	0.000000	0.076102	0.043528	0.061467	0.000000	0.000000	3.000000	21.000000	0.000000
2740.007155	0.126654	0.569105	0.042077	79.391266	-13.393312	53.094887	1.320005	0.000000	2.093591	0.000000	0.000000	0.000000	0.076102	0.043528	0.061467	0.000000	0.000000	3.000000	21.000000	0.000000
2740.010488	0.126654	0.569105	0.042077	79.391266	-13.393312	53.094887	1.320005	0.000000	2.093591	0.000000	0.000000	0.000000	0.076102	0.043528	0.061467	0.000000	0.000000	3.000000	21.000000	0.000000
2740.013821	0.126654	0.569105	0.042077	79.391266	-13.393312	53.094887	1.320005	0.000000	2.093591	0.000000	0.000000	0.000000	0.076102	0.043528	0.061467	0.000000	0.000000	3.000000	21.000000	0.000000
2740.017155	0.127103	0.569451	0.042553	79.355209	-13.273801	53.197113	1.332689	0.000000	2.103836	0.000000	0.000000	0.000000	0.134732	0.103679	0.142874	0.000000	0.000000	3.000000	21.000000	0.000000
2740.020488	0.127103	0.569451	0.042553	79.355209	-13.273801	53.197113	1.332689	0.000000	2.103836	0.000000	0.000000	0.000000	0.000000	0.000003	0.000000	0.000000	0.000000	3.000000	21.000000	0.000000
2740.023821	0.127103	0.569451	0.042553	79.355209	-13.273801	53.197113	1.332689	0.000000	2.103836	0.000000	0.000000	0.000000	0.000000	0.000003	0.000000	0.000000	0.000000	3.000000	21.000000	0.000000
2740.027155	0.127103	0.569451	0.042553	79.319092	-13.157721	53.298615	1.355144	0.000000	2.127648	0.000000	0.000000	0.000000	0.000000	0.000003	0.000000	0.000000	0.000000	3.000000	21.000000	0.000000
2740.030488	0.127103	0.569451	0.042553	79.319092	-13.157721	53.298615	1.355144	0.000000	2.127648	0.000000	0.000000	0.000000	0.000000	0.000003	0.000000	0.000000	0.000000	3.000000	21.000000	0.000000
2740.033821	0.127322	0.569651	0.042818	79.319092	-13.157721	53.298615	1.355144	0.000000	2.127648	0.000000	0.000000	0.000000	0.065733	0.060171	0.079590	0.000000	0.000000	3.000000	21.000000	0.000000
2740.037155	0.127322	0.569651	0.042818	79.282997	-13.047753	53.399479	1.355144	0.000000	2.127648	0.000000	0.000000	0.000000	0.065733	0.060171	0.079590	0.000000	0.000000	3.000000	21.000000	0.000000
2740.040488	0.127322	0.569651	0.042818	79.282997	-13.047753	53.399479	1.355144	0.000000	2.127648	0.000000	0.000000	0.000000	0.065733	0.060171	0.079590	0.000000	0.000000	3.000000	21.000000	0.000000
2740.043821	0.127322	0.569651	0.042818	79.282997	-13.047753	53.399479	1.355144	0.000000	2.127648	0.000000	0.000000	0.000000	0.065733	0.060171	0.079590	0.000000	0.000000	3.000000	21.000000	0.000000
2740.047155	0.127657	0.570052	0.043439	79.246826	-12.941170	53.499653	1.366099	0.000000	2.140913	0.000000	0.000000	0.000000	0.100585	0.120173	0.186299	0.000000	0.000000	3.000000	21.000000	0.000000
2740.050488	0.127657	0.570052	0.043439	79.246826	-12.941170	53.499653	1.366099	0.000000	2.140913	0.000000	0.000000	0.000000	-0.000002	-0.000008	0.000000	0.000000	0.000000	3.000000	21.000000	0.000000
2740.053821	0.127657	0.570052	0.043439	79.246826	-12.941170	53.499653	1.366099	0.000000	2.140913	0.000000	0.000000	0.000000	-0.000002	-0.000008	0.000000	0.000000	0.000000	3.000000	21.000000	0.000000
2740.057155	0.127657	0.570052	0.043439	79.207832	-12.827749	53.606792	1.382864	0.000000	2.171963	0.000000	0.000000	0.000000	-0.000002	-0.000008	0.000000	0.000000	0.000000	3.000000	21.000000	0.000000
2740.060488	0.127657	0.570052	0.043439	79.207832	-12.827749	53.606792	1.382864	0.000000	2.171963	0.000000	0.000000	0.000000	-0.000002	-0.000008	0.000000	0.000000	0.000000	3.000000	21.000000	0.000000
2740.063821	0.127841	0.570233	0.043760	79.207832	-12.827749	53.606792	1.382864	0.000000	2.171963	0.000000	0.000000	0.000000	0.054966	0.054429	0.096372	0.000000	0.000000	3.000000	21.000000	0.000000
2740.067155	0.127841	0.570233	0.043760	79.166054	-12.702215	53.720776	1.382864	0.000000	2.171963	0.000000	0.000000	0.000000	0.054966	0.054429	0.096372	0.000000	0.000000	3.000000	21.000000	0.000000
2740.070488	0.127841	0.570233	0.043760	79.166054	-12.702215	53.720776	1.382864	0.000000	2.171963	0.000000	0.000000	0.000000	0.054966	0.054429	0.096372	0.000000	0.000000	3.000000	21.000000	0.000000
2740.073821	0.127841	0.570233	0.043760	79.166054	-12.702215	53.720776	1.382864	0.000000	2.171963	0.000000	0.000000	0.000000	0.054966	0.054429	0.096372	0.000000	0.000000	3.000000	21.000000	0.000000
2740.077155	0.128264	0.570709	0.044427	79.122200	-12.561069	53.849457	1.392025	0.000000	2.188025	0.000000	0.000000	0.000000	0.127111	0.142601	0.199913	0.000000	0.000000	3.000000	21.000000	0.000000
2740.080488	0.128264	0.570709	0.044427	79.122200	-12.561069	53.849457	1.392025	0.000000	2.188025	0.000000	0.000000	0.000000	0.000001	-0.000003	-0.000000	0.000000	0.000000	3.000000	21.000000	0.000000
2740.083821	0.128264	0.570709	0.044427	79.122200	-12.561069	53.849457	1.392025	0.000000	2.188025	0.000000	0.000000	0.000000	0.000001	-0.000003	-0.000000	0.000000	0.000000	3.000000	21.000000	0.000000
2740.087155	0.128264	0.570709	0.044427	79.080536	-12.394621	54.010529	1.413210	0.000000	2.221344	0.000000	0.000000	0.000000	0.000001	-0.000003	-0.000000	0.000000	0.000000	3.000000	21.000000	0.000000
2740.090488	0.128264	0.570709	0.044427	79.080536	-12.394621	54.010529	1.413210	0.000000	2.221344	0.000000	0.000000	0.000000	0.000001	-0.000003	-0.000000	0.000000	0.000000	3.000000	21.000000	0.000000
2740.093821	0.128529	0.571003	0.044766	79.080536	-12.394621	54.010529	1.413210	0.000000	2.221344	0.000000	0.000000	0.000000	0.079308	0.088198	0.101653	0.000000	0.000000	3.000000	21.000000	0.000000
2740.097155	0.128529	0.571003	0.044766	79.039421	-12.165442	54.248718	1.413210	0.000000	2.221344	0.000000	0.000000	0.000000	0.079308	0.088198	0.101653	0.000000	0.000000	3.000000	21.000000	0.000000
2740.100488	0.128806	0.571317	0.045053	79.039421	-12.165442	54.248718	1.413210	0.000000	2.221344	0.000000	0.000000	0.000000	0.083084	0.094179	0.086329	0.000000	0.000000	3.000000	21.000000	0.000000
2740.103821	0.128806	0.571317	0.045053	79.039421	-12.165442	54.248718	1.413210	0.000000	2.221344	0.000000	0.000000	0.000000	0.083084	0.094179	0.086329	0.000000	0.000000	3.000000	21.000000	0.000000
2740.107155	0.128806	0.571317	0.045053	79.006958	-11.884071	54.543831	1.440276	0.000000	2.252674	0.000000	0.000000	0.000000	0.083084	0.094179	0.086329	0.000000	0.000000	3.000000	21.000000	0.000000
2740.110488	0.128806	0.571317	0.045053	79.006958	-11.884071	54.543831	1.440276	0.000000	2.252674	0.000000	0.000000	0.000000	0.083084	0.094179	0.086329	0.000000	0.000000	3.000000	21.000000	0.000000
2740.113821	0.129102	0.571612	0.045318	79.006958	-11.884071	54.543831	1.440276	0.000000	2.252674	0.000000	0.000000	0.000000	0.089033	0.088675	0.079495	0.000000	0.000000	3.000000	21.000000	0.000000
2740.117155	0.129102	0.571612	0.045318	78.986443	-11.583541	54.873390	1.440276	0.000000	2.252674	0.000000	0.000000	0.000000	0.089033	0.088675	0.079495	0.000000	0.000000	3.000000	21.000000	0.000000
2740.120488	0.129102	0.571612	0.045318	78.986443	-11.583541	54.873390	1.440276	0.000000	2.252674	0.000000	0.000000	0.000000	0.089033	0.088675	0.079495	0.000000	0.000000	3.000000	21.000000	0.000000
2740.123821	0.129102	0.571612	0.045318	78.986443	-11.583541	54.873390	1.440276	0.000000	2.252674	0.000000	0.000000	0.000000	0.089033	0.088675	0.079495	0.000000	0.000000	3.000000	21.000000	0.000000
2740.127155	0.129716	0.572150	0.045726	78.964989	-11.374608	55.092480	1.455114	0.000000	2.265923	0.000000	0.000000	0.000000	0.184114	0.161207	0.122145	0.000000	0.000000	3.000000	21.000000	0.000000
2740.130488	0.129716	0.572150	0.045726	78.964989	-11.374608	55.092480	1.455114	0.000000	2.265923	0.000000	0.000000	0.000000	-0.000002	0.000007	-0.000000	0.000000	0.000000	3.000000	21.000000	0.000000
2740.133821	0.129716	0.572150	0.045726	78.964989	-11.374608	55.092480	1.455114	0.000000	2.265923	0.000000	0.000000	0.000000	-0.000002	0.000007	-0.000000	0.000000	0.000000	3.000000	21.000000	0.000000
2740.137155	0.129716	0.572150	0.045726	78.940201	-11.294538	55.155746	1.485801	0.000000	2.286281	0.000000	0.000000	0.000000	-0.000002	0.000007	-0.000000	0.000000	0.000000	3.000000	21.000000	0.000000
2740.140488	0.129716	0.572150	0.045726	78.940201	-11.294538	55.155746	1.485801	0.000000	2.286281	0.000000	0.000000	0.000000	-0.000002	0.000007	-0.000000	0.000000	0.000000	3.000000	21.000000	0.000000
2740.143821	0.130003	0.572401	0.045852	78.940201	-11.294538	55.155746	1.485801	0.000000	2.286281	0.000000	0.000000	0.000000	0.086177	0.075410	0.037856	0.000000	0.000000	3.000000	21.000000	0.000000
2740.147155	0.130003	0.572401	0.045852	78.934059	-11.271900	55.162373	1.485801	0.000000	2.286281	0.000000	0.000000	0.000000	0.086177	0.075410	0.037856	0.000000	0.000000	3.000000	21.000000	0.000000
2740.150488	0.130003	0.572401	0.045852	78.934059	-11.271900	55.162373	1.485801	0.000000	2.286281	0.000000	0.000000	0.000000	0.086177	0.075410	0.037856	0.000000	0.000000	3.000000	21.000000	0.000000
2740.153821	0.130003	0.572401	0.045852	78.934059	-11.271900	55.162373	1.485801	0.000000	2.286281	0.000000	0.000000	0.000000	0.086177	0.075410	0.037856	0.000000	0.000000	3.000000	21.000000	0.000000
2740.157155	0.130526	0.572886	0.046099	78.944847	-11.310759	55.130234	1.500163	0.000000	2.292590	0.000000	0.000000	0.000000	0.156864	0.145389	0.074297	0.000000	0.000000	3.000000	21.000000	0.000000
2740.160488	0.130526	0.572886	0.046099	78.944847	-11.310759	55.130234	1.500163	0.000000	2.292590	0.000000	0.000000	0.000000	-0.000001	-0.000004	-0.000000	0.000000	0.000000	3.000000	21.000000	0.000000
2740.163821	0.130526	0.572886	0.046099	78.944847	-11.310759	55.130234	1.500163	0.000000	2.292590	0.000000	0.000000	0.000000	-0.000001	-0.000004	-0.000000	0.000000	0.000000	3.000000	21.000000	0.000000
2740.167155	0.130526	0.572886	0.046099	78.969414	-11.396751	55.062458	1.526307	0.000000	2.304973	0.000000	0.000000	0.000000	-0.000001	-0.000004	-0.000000	0.000000	0.000000	3.000000	21.000000	0.000000
2740.170488	0.130526	0.572886	0.046099	78.969414	-11.396751	55.062458	1.526307	0.000000	2.304973	0.000000	0.000000	0.000000	-0.000001	-0.000004	-0.000000	0.000000	0.000000	3.000000	21.000000	0.000000
2740.173821	0.130748	0.573128	0.046266	78.969414	-11.396751	55.062458	1.526307	0.000000	2.304973	0.000000	0.000000	0.000000	0.066490	0.072615	0.049833	0.000000	0.000000	3.000000	21.000000	0.000000
2740.177155	0.130748	0.573128	0.046266	79.014160	-11.535581	54.991962	1.526307	0.000000	2.304973	0.000000	0.000000	0.000000	0.066490	0.072615	0.049833	0.000000	0.000000	3.000000	21.000000	0.000000
2740.180488	0.130748	0.573128	0.046266	79.014160	-11.535581	54.991962	1.526307	0.000000	2.304973	0.000000	0.000000	0.000000	0.066490	0.072615	0.049833	0.000000	0.000000	3.000000	21.000000	0.000000
2740.183821	0.130748	0.573128	0.046266	79.014160	-11.535581	54.991962	1.526307	0.000000	2.304973	0.000000	0.000000	0.000000	0.066490	0.072615	0.049833	0.000000	0.000000	3.000000	21.000000	0.000000
2740.187155	0.131230	0.573499	0.046549	79.067085	-11.677329	55.076153	1.537388	0.000000	2.313279	0.000000	0.000000	0.000000	0.144600	0.111510	0.084913	0.000000	0.000000	3.000000	21.000000	0.000000
2740.190488	0.131230	0.573499	0.046549	79.067085	-11.677329	55.076153	1.537388	0.000000	2.313279	0.000000	0.000000	0.000000	-0.000002	0.000002	-0.000000	0.000000	0.000000	3.000000	21.000000	0.000000
2740.193821	0.131230	0.573499	0.046549	79.067085	-11.677329	55.076153	1.537388	0.000000	2.313279	0.000000	0.000000	0.000000	-0.000002	0.000002	-0.000000	0.000000	0.000000	3.000000	21.000000	0.000000
2740.197155	0.131230	0.573499	0.046549	79.123230	-11.851888	55.079594	1.561489	0.000000	2.327431	0.000000	0.000000	0.000000	-0.000002	0.000002	-0.000000	0.000000	0.000000	3.000000	21.000000	0.000000
2740.200488	0.131230	0.573499	0.046549	79.123230	-11.851888	55.079594	1.561489	0.000000	2.327431	0.000000	0.000000	0.000000	-0.000002	0.000002	-0.000000	0.000000	0.000000	3.000000	21.000000	0.000000
2740.203821	0.131504	0.573620	0.046621	79.123230	-11.851888	55.079594	1.561489	0.000000	2.327431	0.000000	0.000000	0.000000	0.082286	0.036220	0.021733	0.000000	0.000000	3.000000	21.000000	0.000000
2740.207155	0.131504	0.573620	0.046621	79.192360	-12.061798	54.845085	1.561489	0.000000	2.327431	0.000000	0.000000	0.000000	0.082286	0.036220	0.021733	0.000000	0.000000	3.000000	21.000000	0.000000
2740.210488	0.131504	0.573620	0.046621	79.192360	-12.061798	54.845085	1.561489	0.000000	2.327431	0.000000	0.000000	0.000000	0.082286	0.036220	0.021733	0.000000	0.000000	3.000000	21.000000	0.000000
2740.213821	0.131504	0.573620	0.046621	79.192360	-12.061798	54.845085	1.561489	0.000000	2.327431	0.000000	0.000000	0.000000	0.082286	0.036220	0.021733	0.000000	0.000000	3.000000	21.000000	0.000000
2740.217155	0.132061	0.573722	0.046602	79.263039	-12.276357	54.605473	1.575203	0.000000	2.331053	0.000000	0.000000	0.000000	0.167157	0.030626	-0.005690	0.000000	0.000000	3.000000	21.000000	0.000000
2740.220488	0.132061	0.573722	0.046602	79.263039	-12.276357	54.605473	1.575203	0.000000	2.331053	0.000000	0.000000	0.000000	0.167157	0.030626	-0.005690	0.000000	0.000000	3.000000	21.000000	0.000000
2740.223821	0.132061	0.573722	0.046602	79.263039	-12.276357	54.605473	1.575203	0.000000	2.331053	0.000000	0.000000	0.000000	0.167157	0.030626	-0.005690	0.000000	0.000000	3.000000	21.000000	0.000000
2740.227155	0.132061	0.573722	0.046602	79.304802	-12.393767	54.465763	1.603062	0.000000	2.330105	0.000000	0.000000	0.000000	0.167157	0.030626	-0.005690	0.000000	0.000000	3.000000	21.000000	0.000000
2740.230488	0.132262	0.573695	0.046491	79.304802	-12.393767	54.465763	1.603062	0.000000	2.330105	0.000000	0.000000	0.000000	0.060289	-0.008263	-0.033245	0.000000	0.000000	3.000000	21.000000	0.000000
2740.233821	0.132262	0.573695	0.046491	79.304802	-12.393767	54.465763	1.603062	0.000000	2.330105	0.000000	0.000000	0.000000	0.060289	-0.008263	-0.033245	0.000000	0.000000	3.000000	21.000000	0.000000
2740.237155	0.132262	0.573695	0.046491	79.327644	-12.440102	54.395134	1.613110	0.000000	2.324564	0.000000	0.000000	0.000000	0.060289	-0.008263	-0.033245	0.000000	0.000000	3.000000	21.000000	0.000000
2740.240488	0.132262	0.573695	0.046491	79.327644	-12.440102	54.395134	1.613110	0.000000	2.324564	0.000000	0.000000	0.000000	0.060289	-0.008263	-0.033245	0.000000	0.000000	3.000000	21.000000	0.000000
2740.243821	0.132459	0.573649	0.046364	79.327644	-12.440102	54.395134	1.613110	0.000000	2.324564	0.000000	0.000000	0.000000	0.058994	-0.013844	-0.038092	0.000000	0.000000	3.000000	21.000000	0.000000
2740.247155	0.132459	0.573649	0.046364	79.338791	-12.443295	54.364220	1.613110	0.000000	2.324564	0.000000	0.000000	0.000000	0.058994	-0.013844	-0.038092	0.000000	0.000000	3.000000	21.000000	0.000000
2740.250488	0.132459	0.573649	0.046364	79.338791	-12.443295	54.364220	1.613110	0.000000	2.324564	0.000000	0.000000	0.000000	0.058994	-0.013844	-0.038092	0.000000	0.000000	3.000000	21.000000	0.000000
2740.253821	0.132459	0.573649	0.046364	79.338791	-12.443295	54.364220	1.613110	0.000000	2.324564	0.000000	0.000000	0.000000	0.058994	-0.013844	-0.038092	0.000000	0.000000	3.000000	21.000000	0.000000
2740.257155	0.132881	0.573510	0.046027	79.352715	-12.454146	54.325516	1.622943	0.000000	2.318215	0.000000	0.000000	0.000000	0.126671	-0.041532	-0.101174	0.000000	0.000000	3.000000	21.000000	0.000000
2740.260488	0.132881	0.573510	0.046027	79.352715	-12.454146	54.325516	1.622943	0.000000	2.318215	0.000000	0.000000	0.000000	0.126671	-0.041532	-0.101174	0.000000	0.000000	3.000000	21.000000	0.000000
2740.263821	0.132881	0.573510	0.046027	79.352715	-12.454146	54.325516	1.622943	0.000000	2.318215	0.000000	0.000000	0.000000	0.126671	-0.041532	-0.101174	0.000000	0.000000	3.000000	21.000000	0.000000
2740.267155	0.132881	0.573510	0.046027	79.363846	-12.460202	54.294434	1.644055	0.000000	2.301353	0.000000	0.000000	0.000000	0.126671	-0.041532	-0.101174	0.000000	0.000000	3.000000	21.000000	0.000000
2740.270488	0.133067	0.573455	0.045862	79.363846	-12.460202	54.294434	1.644055	0.000000	2.301353	0.000000	0.000000	0.000000	0.055865	-0.016492	-0.049661	0.000000	0.000000	3.000000	21.000000	0.000000
2740.273821	0.133067	0.573455	0.045862	79.363846	-12.460202	54.294434	1.644055	0.000000	2.301353	0.000000	0.000000	0.000000	0.055865	-0.016492	-0.049661	0.000000	0.000000	3.000000	21.000000	0.000000
2740.277155	0.133067	0.573455	0.045862	79.374954	-12.471732	54.263325	1.653365	0.000000	2.293076	0.000000	0.000000	0.000000	0.055865	-0.016492	-0.049661	0.000000	0.000000	3.000000	21.000000	0.000000
2740.280488	0.133067	0.573455	0.045862	79.374954	-12.471732	54.263325	1.653365	0.000000	2.293076	0.000000	0.000000	0.000000	0.055865	-0.016492	-0.049661	0.000000	0.000000	3.000000	21.000000	0.000000
2740.283821	0.133201	0.573381	0.045692	79.374954	-12.471732	54.263325	1.653365	0.000000	2.293076	0.000000	0.000000	0.000000	0.040227	-0.022088	-0.050716	0.000000	0.000000	3.000000	21.000000	0.000000
2740.287155	0.133201	0.573381	0.045692	79.388855	-12.493720	54.224323	1.653365	0.000000	2.293076	0.000000	0.000000	0.000000	0.040227	-0.022088	-0.050716	0.000000	0.000000	3.000000	21.000000	0.000000
2740.290488	0.133201	0.573381	0.045692	79.388855	-12.493720	54.224323	1.653365	0.000000	2.293076	0.000000	0.000000	0.000000	0.040227	-0.022088	-0.050716	0.000000	0.000000	3.000000	21.000000	0.000000
2740.293821	0.133201	0.573381	0.045692	79.388855	-12.493720	54.224323	1.653365	0.000000	2.293076	0.000000	0.000000	0.000000	0.040227	-0.022088	-0.050716	0.000000	0.000000	3.000000	21.000000	0.000000
2740.297155	0.133397	0.573195	0.045468	79.405563	-12.528964	54.177422	1.660070	0.000000	2.284623	0.000000	0.000000	0.000000	0.058808	-0.055888	-0.067230	0.000000	0.000000	3.000000	21.000000	0.000000
2740.300488	0.133397	0.573195	0.045468	79.405563	-12.528964	54.177422	1.660070	0.000000	2.284623	0.000000	0.000000	0.000000	0.058808	-0.055888	-0.067230	0.000000	0.000000	3.000000	21.000000	0.000000
2740.303821	0.133397	0.573195	0.045468	79.405563	-12.528964	54.177422	1.660070	0.000000	2.284623	0.000000	0.000000	0.000000	0.058808	-0.055888	-0.067230	0.000000	0.000000	3.000000	21.000000	0.000000
2740.307155	0.133397	0.573195	0.045468	79.426941	-12.576248	54.115730	1.669872	0.000000	2.273418	0.000000	0.000000	0.000000	0.058808	-0.055888	-0.067230	0.000000	0.000000	3.000000	21.000000	0.000000
2740.310488	0.133453	0.573056	0.045292	79.426941	-12.576248	54.115730	1.669872	0.000000	2.273418	0.000000	0.000000	0.000000	0.016608	-0.041757	-0.052878	0.000000	0.000000	3.000000	21.000000	0.000000
2740.313821	0.133453	0.573056	0.045292	79.426941	-12.576248	54.115730	1.669872	0.000000	2.273418	0.000000	0.000000	0.000000	0.016608	-0.041757	-0.052878	0.000000	0.000000	3.000000	21.000000	0.000000
2740.317155	0.133453	0.573056	0.045292	79.449150	-12.624622	54.052696	1.672639	0.000000	2.264605	0.000000	0.000000	0.000000	0.016608	-0.041757	-0.052878	0.000000	0.000000	3.000000	21.000000	0.000000
2740.320488	0.133556	0.572917	0.045103	79.449150	-12.624622	54.052696	1.672639	0.000000	2.264605	0.000000	0.000000	0.000000	0.030890	-0.041752	-0.056703	0.000000	0.000000	3.000000	21.000000	0.000000
2740.323821	0.133556	0.572917	0.045103	79.449150	-12.624622	54.052696	1.672639	0.000000	2.264605	0.000000	0.000000	0.000000	0.030890	-0.041752	-0.056703	0.000000	0.000000	3.000000	21.000000	0.000000
2740.327155	0.133556	0.572917	0.045103	79.476921	-12.683425	53.981506	1.677788	0.000000	2.255155	0.000000	0.000000	0.000000	0.030890	-0.041752	-0.056703	0.000000	0.000000	3.000000	21.000000	0.000000
2740.330488	0.133556	0.572917	0.045103	79.476921	-12.683425	53.981506	1.677788	0.000000	2.255155	0.000000	0.000000	0.000000	0.030890	-0.041752	-0.056703	0.000000	0.000000	3.000000	21.000000	0.000000
2740.333821	0.133668	0.572750	0.044853	79.476921	-12.683425	53.981506	1.677788	0.000000	2.255155	0.000000	0.000000	0.000000	0.033664	-0.049950	-0.074958	0.000000	0.000000	3.000000	21.000000	0.000000
2740.337155	0.133668	0.572750	0.044853	79.504654	-12.739919	53.901917	1.677788	0.000000	2.255155	0.000000	0.000000	0.000000	0.033664	-0.049950	-0.074958	0.000000	0.000000	3.000000	21.000000	0.000000
2740.340488	0.133668	0.572750	0.044853	79.504654	-12.739919	53.901917	1.677788	0.000000	2.255155	0.000000	0.000000	0.000000	0.033664	-0.049950	-0.074958	0.000000	0.000000	3.000000	21.000000	0.000000
2740.343821	0.133668	0.572750	0.044853	79.504654	-12.739919	53.901917	1.677788	0.000000	2.255155	0.000000	0.000000	0.000000	0.033664	-0.049950	-0.074958	0.000000	0.000000	3.000000	21.000000	0.000000
2740.347155	0.133905	0.572409	0.044308	79.535126	-12.804687	53.813889	1.683399	0.000000	2.242662	0.000000	0.000000	0.000000	0.071226	-0.102455	-0.163428	0.000000	0.000000	3.000000	21.000000	0.000000
2740.350488	0.133905	0.572409	0.044308	79.535126	-12.804687	53.813889	1.683399	0.000000	2.242662	0.000000	0.000000	0.000000	-0.000000	0.000006	-0.000000	0.000000	0.000000	3.000000	21.000000	0.000000
2740.353821	0.133905	0.572409	0.044308	79.535126	-12.804687	53.813889	1.683399	0.000000	2.242662	0.000000	0.000000	0.000000	-0.000000	0.000006	-0.000000	0.000000	0.000000	3.000000	21.000000	0.000000
2740.357155	0.133905	0.572409	0.044308	79.557259	-12.851650	53.749561	1.695270	0.000000	2.215424	0.000000	0.000000	0.000000	-0.000000	0.000006	-0.000000	0.000000	0.000000	3.000000	21.000000	0.000000
2740.360488	0.133905	0.572409	0.044308	79.557259	-12.851650	53.749561	1.695270	0.000000	2.215424	0.000000	0.000000	0.000000	-0.000000	0.000006	-0.000000	0.000000	0.000000	3.000000	21.000000	0.000000
2740.363821	0.133996	0.572290	0.044075	79.557259	-12.851650	53.749561	1.695270	0.000000	2.215424	0.000000	0.000000	0.000000	0.027164	-0.035791	-0.070142	0.000000	0.000000	3.000000	21.000000	0.000000
2740.367155	0.133996	0.572290	0.044075	79.579414	-12.901600	53.684948	1.695270	0.000000	2.215424	0.000000	0.000000	0.000000	0.027164	-0.035791	-0.070142	0.000000	0.000000	3.000000	21.000000	0.000000
2740.370488	0.133996	0.572290	0.044075	79.579414	-12.901600	53.684948	1.695270	0.000000	2.215424	0.000000	0.000000	0.000000	0.027164	-0.035791	-0.070142	0.000000	0.000000	3.000000	21.000000	0.000000
2740.373821	0.133996	0.572290	0.044075	79.579414	-12.901600	53.684948	1.695270	0.000000	2.215424	0.000000	0.000000	0.000000	0.027164	-0.035791	-0.070142	0.000000	0.000000	3.000000	21.000000	0.000000
2740.377155	0.134099	0.572022	0.043699	79.601570	-12.957255	53.620049	1.699797	0.000000	2.203733	0.000000	0.000000	0.000000	0.031015	-0.080321	-0.112728	0.000000	0.000000	3.000000	21.000000	0.000000
2740.380488	0.134099	0.572022	0.043699	79.601570	-12.957255	53.620049	1.699797	0.000000	2.203733	0.000000	0.000000	0.000000	0.031015	-0.080321	-0.112728	0.000000	0.000000	3.000000	21.000000	0.000000
2740.383821	0.134099	0.572022	0.043699	79.601570	-12.957255	53.620049	1.699797	0.000000	2.203733	0.000000	0.000000	0.000000	0.031015	-0.080321	-0.112728	0.000000	0.000000	3.000000	21.000000	0.000000
2740.387155	0.134099	0.572022	0.043699	79.620888	-13.007884	53.563053	1.704966	0.000000	2.184945	0.000000	0.000000	0.000000	0.031015	-0.080321	-0.112728	0.000000	0.000000	3.000000	21.000000	0.000000
2740.390488	0.134117	0.571892	0.043573	79.620888	-13.007884	53.563053	1.704966	0.000000	2.184945	0.000000	0.000000	0.000000	0.005186	-0.038963	-0.037735	0.000000	0.000000	3.000000	21.000000	0.000000
2740.393821	0.134117	0.571892	0.043573	79.620888	-13.007884	53.563053	1.704966	0.000000	2.184945	0.000000	0.000000	0.000000	0.005186	-0.038963	-0.037735	0.000000	0.000000	3.000000	21.000000	0.000000
2740.397155	0.134117	0.571892	0.043573	79.643013	-13.066763	53.497673	1.705830	0.000000	2.178656	0.000000	0.000000	0.000000	0.005186	-0.038963	-0.037735	0.000000	0.000000	3.000000	21.000000	0.000000
2740.400488	0.134152	0.571772	0.043419	79.643013	-13.066763	53.497673	1.705830	0.000000	2.178656	0.000000	0.000000	0.000000	0.010516	-0.036034	-0.046320	0.000000	0.000000	3.000000	21.000000	0.000000
2740.403821	0.134152	0.571772	0.043419	79.643013	-13.066763	53.497673	1.705830	0.000000	2.178656	0.000000	0.000000	0.000000	0.010516	-0.036034	-0.046320	0.000000	0.000000	3.000000	21.000000	0.000000
2740.407155	0.134152	0.571772	0.043419	79.665894	-13.110978	53.440460	1.707583	0.000000	2.170936	0.000000	0.000000	0.000000	0.010516	-0.036034	-0.046320	0.000000	0.000000	3.000000	21.000000	0.000000
2740.410488	0.134152	0.571772	0.043419	79.665894	-13.110978	53.440460	1.707583	0.000000	2.170936	0.000000	0.000000	0.000000	0.010516	-0.036034	-0.046320	0.000000	0.000000	3.000000	21.000000	0.000000
2740.413821	0.134190	0.571634	0.043181	79.665894	-13.110978	53.440460	1.707583	0.000000	2.170936	0.000000	0.000000	0.000000	0.011455	-0.041275	-0.071269	0.000000	0.000000	3.000000	21.000000	0.000000
2740.417155	0.134190	0.571634	0.043181	79.690727	-13.167680	53.366249	1.707583	0.000000	2.170936	0.000000	0.000000	0.000000	0.011455	-0.041275	-0.071269	0.000000	0.000000	3.000000	21.000000	0.000000
2740.420488	0.134190	0.571634	0.043181	79.690727	-13.167680	53.366249	1.707583	0.000000	2.170936	0.000000	0.000000	0.000000	0.011455	-0.041275	-0.071269	0.000000	0.000000	3.000000	21.000000	0.000000
2740.423821	0.134190	0.571634	0.043181	79.690727	-13.167680	53.366249	1.707583	0.000000	2.170936	0.000000	0.000000	0.000000	0.011455	-0.041275	-0.071269	0.000000	0.000000	3.000000	21.000000	0.000000
2740.427155	0.134422	0.571350	0.042623	79.718338	-13.227447	53.283421	1.709491	0.000000	2.159058	0.000000	0.000000	0.000000	0.069545	-0.085131	-0.167518	0.000000	0.000000	3.000000	21.000000	0.000000
2740.430488	0.134422	0.571350	0.042623	79.718338	-13.227447	53.283421	1.709491	0.000000	2.159058	0.000000	0.000000	0.000000	0.069545	-0.085131	-0.167518	0.000000	0.000000	3.000000	21.000000	0.000000
2740.433821	0.134422	0.571350	0.042623	79.718338	-13.227447	53.283421	1.709491	0.000000	2.159058	0.000000	0.000000	0.000000	0.069545	-0.085131	-0.167518	0.000000	0.000000	3.000000	21.000000	0.000000
2740.437155	0.134422	0.571350	0.042623	79.748634	-13.298585	53.191750	1.721082	0.000000	2.131138	0.000000	0.000000	0.000000	0.069545	-0.085131	-0.167518	0.000000	0.000000	3.000000	21.000000	0.000000
2740.440488	0.134512	0.571167	0.042295	79.748634	-13.298585	53.191750	1.721082	0.000000	2.131138	0.000000	0.000000	0.000000	0.026958	-0.054966	-0.098326	0.000000	0.000000	3.000000	21.000000	0.000000
2740.443821	0.134512	0.571167	0.042295	79.748634	-13.298585	53.191750	1.721082	0.000000	2.131138	0.000000	0.000000	0.000000	0.026958	-0.054966	-0.098326	0.000000	0.000000	3.000000	21.000000	0.000000
2740.447155	0.134512	0.571167	0.042295	79.784401	-13.389546	53.082745	1.725575	0.000000	2.114750	0.000000	0.000000	0.000000	0.026958	-0.054966	-0.098326	0.000000	0.000000	3.000000	21.000000	0.000000
2740.450488	0.134512	0.571167	0.042295	79.784401	-13.389546	53.082745	1.725575	0.000000	2.114750	0.000000	0.000000	0.000000	0.026958	-0.054966	-0.098326	0.000000	0.000000	3.000000	21.000000	0.000000
2740.453821	0.134560	0.570974	0.042002	79.784401	-13.389546	53.082745	1.725575	0.000000	2.114750	0.000000	0.000000	0.000000	0.014462	-0.057841	-0.087879	0.000000	0.000000	3.000000	21.000000	0.000000
2740.457155	0.134560	0.570974	0.042002	79.820145	-13.481294	52.972935	1.725575	0.000000	2.114750	0.000000	0.000000	0.000000	0.014462	-0.057841	-0.087879	0.000000	0.000000	3.000000	21.000000	0.000000
2740.460488	0.134560	0.570974	0.042002	79.820145	-13.481294	52.972935	1.725575	0.000000	2.114750	0.000000	0.000000	0.000000	0.014462	-0.057841	-0.087879	0.000000	0.000000	3.000000	21.000000	0.000000
2740.463821	0.134560	0.570974	0.042002	79.820145	-13.481294	52.972935	1.725575	0.000000	2.114750	0.000000	0.000000	0.000000	0.014462	-0.057841	-0.087879	0.000000	0.000000	3.000000	21.000000	0.000000
2740.467155	0.134645	0.570580	0.041377	79.853127	-13.570802	52.870949	1.727985	0.000000	2.100104	0.000000	0.000000	0.000000	0.025654	-0.118190	-0.187412	0.000000	0.000000	3.000000	21.000000	0.000000
2740.470488	0.134645	0.570580	0.041377	79.853127	-13.570802	52.870949	1.727985	0.000000	2.100104	0.000000	0.000000	0.000000	-0.000002	0.000006	-0.000000	0.000000	0.000000	3.000000	21.000000	0.000000
2740.473821	0.134645	0.570580	0.041377	79.853127	-13.570802	52.870949	1.727985	0.000000	2.100104	0.000000	0.000000	0.000000	-0.000002	0.000006	-0.000000	0.000000	0.000000	3.000000	21.000000	0.000000
2740.477155	0.134645	0.570580	0.041377	79.886078	-13.666426	52.768295	1.732261	0.000000	2.068869	0.000000	0.000000	0.000000	-0.000002	0.000006	-0.000000	0.000000	0.000000	3.000000	21.000000	0.000000
2740.480488	0.134645	0.570580	0.041377	79.886078	-13.666426	52.768295	1.732261	0.000000	2.068869	0.000000	0.000000	0.000000	-0.000002	0.000006	-0.000000	0.000000	0.000000	3.000000	21.000000	0.000000
2740.483821	0.134606	0.570389	0.041043	79.886078	-13.666426	52.768295	1.732261	0.000000	2.068869	0.000000	0.000000	0.000000	-0.011904	-0.057434	-0.100451	0.000000	0.000000	3.000000	21.000000	0.000000
2740.487155	0.134606	0.570389	0.041043	79.921715	-13.773942	52.656307	1.732261	0.000000	2.068869	0.000000	0.000000	0.000000	-0.011904	-0.057434	-0.100451	0.000000	0.000000	3.000000	21.000000	0.000000
2740.490488	0.134606	0.570389	0.041043	79.921715	-13.773942	52.656307	1.732261	0.000000	2.068869	0.000000	0.000000	0.000000	-0.011904	-0.057434	-0.100451	0.000000	0.000000	3.000000	21.000000	0.000000
2740.493821	0.134606	0.570389	0.041043	79.921715	-13.773942	52.656307	1.732261	0.000000	2.068869	0.000000	0.000000	0.000000	-0.011904	-0.057434	-0.100451	0.000000	0.000000	3.000000	21.000000	0.000000
2740.497155	0.134493	0.570034	0.040440	79.951843	-13.865111	52.560955	1.730277	0.000000	2.052127	0.000000	0.000000	0.000000	-0.033636	-0.106603	-0.180798	0.000000	0.000000	3.000000	21.000000	0.000000
2740.500488	0.134493	0.570034	0.040440	79.951843	-13.865111	52.560955	1.730277	0.000000	2.052127	0.000000	0.000000	0.000000	-0.000001	0.000006	-0.000000	0.000000	0.000000	3.000000	21.000000	0.000000
2740.503821	0.134493	0.570034	0.040440	79.951843	-13.865111	52.560955	1.730277	0.000000	2.052127	0.000000	0.000000	0.000000	-0.000001	0.000006	-0.000000	0.000000	0.000000	3.000000	21.000000	0.000000
2740.507155	0.134493	0.570034	0.040440	79.981133	-13.966457	52.456448	1.724671	0.000000	2.021994	0.000000	0.000000	0.000000	-0.000001	0.000006	-0.000000	0.000000	0.000000	3.000000	21.000000	0.000000
2740.510488	0.134493	0.570034	0.040440	79.981133	-13.966457	52.456448	1.724671	0.000000	2.021994	0.000000	0.000000	0.000000	-0.000001	0.000006	-0.000000	0.000000	0.000000	3.000000	21.000000	0.000000
2740.513821	0.134425	0.569888	0.040188	79.981133	-13.966457	52.456448	1.724671	0.000000	2.021994	0.000000	0.000000	0.000000	-0.020394	-0.043665	-0.075454	0.000000	0.000000	3.000000	21.000000	0.000000
2740.517155	0.134425	0.569888	0.040188	80.002396	-14.071795	52.343147	1.724671	0.000000	2.021994	0.000000	0.000000	0.000000	-0.020394	-0.043665	-0.075454	0.000000	0.000000	3.000000	21.000000	0.000000
2740.520488	0.134425	0.569888	0.040188	80.002396	-14.071795	52.343147	1.724671	0.000000	2.021994	0.000000	0.000000	0.000000	-0.020394	-0.043665	-0.075454	0.000000	0.000000	3.000000	21.000000	0.000000
2740.523821	0.134425	0.569888	0.040188	80.002396	-14.071795	52.343147	1.724671	0.000000	2.021994	0.000000	0.000000	0.000000	-0.020394	-0.043665	-0.075454	0.000000	0.000000	3.000000	21.000000	0.000000
2740.527155	0.134276	0.569709	0.039728	80.012314	-14.211138	52.186951	1.721272	0.000000	2.009418	0.000000	0.000000	0.000000	-0.044889	-0.053795	-0.137990	0.000000	0.000000	3.000000	21.000000	0.000000
2740.530488	0.134276	0.569709	0.039728	80.012314	-14.211138	52.186951	1.721272	0.000000	2.009418	0.000000	0.000000	0.000000	-0.044889	-0.053795	-0.137990	0.000000	0.000000	3.000000	21.000000	0.000000
2740.533821	0.134276	0.569709	0.039728	80.012314	-14.211138	52.186951	1.721272	0.000000	2.009418	0.000000	0.000000	0.000000	-0.044889	-0.053795	-0.137990	0.000000	0.000000	3.000000	21.000000	0.000000
2740.537155	0.134276	0.569709	0.039728	80.008965	-14.363063	52.005684	1.713791	0.000000	1.986420	0.000000	0.000000	0.000000	-0.044889	-0.053795	-0.137990	0.000000	0.000000	3.000000	21.000000	0.000000
2740.540488	0.134224	0.569665	0.039536	80.008965	-14.363063	52.005684	1.713791	0.000000	1.986420	0.000000	0.000000	0.000000	-0.015607	-0.013081	-0.057762	0.000000	0.000000	3.000000	21.000000	0.000000
2740.543821	0.134224	0.569665	0.039536	80.008965	-14.363063	52.005684	1.713791	0.000000	1.986420	0.000000	0.000000	0.000000	-0.015607	-0.013081	-0.057762	0.000000	0.000000	3.000000	21.000000	0.000000
2740.547155	0.134224	0.569665	0.039536	80.002846	-14.508782	51.833477	1.711190	0.000000	1.976793	0.000000	0.000000	0.000000	-0.015607	-0.013081	-0.057762	0.000000	0.000000	3.000000	21.000000	0.000000
2740.550488	0.134224	0.569665	0.039536	80.002846	-14.508782	51.833477	1.711190	0.000000	1.976793	0.000000	0.000000	0.000000	-0.015607	-0.013081	-0.057762	0.000000	0.000000	3.000000	21.000000	0.000000
2740.553821	0.134155	0.569687	0.039376	80.002846	-14.508782	51.833477	1.711190	0.000000	1.976793	0.000000	0.000000	0.000000	-0.020523	0.006417	-0.047867	0.000000	0.000000	3.000000	21.000000	0.000000
2740.557155	0.134155	0.569687	0.039376	80.001709	-14.615937	51.712696	1.711190	0.000000	1.976793	0.000000	0.000000	0.000000	-0.020523	0.006417	-0.047867	0.000000	0.000000	3.000000	21.000000	0.000000
2740.560488	0.134155	0.569687	0.039376	80.001709	-14.615937	51.712696	1.711190	0.000000	1.976793	0.000000	0.000000	0.000000	-0.020523	0.006417	-0.047867	0.000000	0.000000	3.000000	21.000000	0.000000
2740.563821	0.134155	0.569687	0.039376	80.001709	-14.615937	51.712696	1.711190	0.000000	1.976793	0.000000	0.000000	0.000000	-0.020523	0.006417	-0.047867	0.000000	0.000000	3.000000	21.000000	0.000000
2740.567155	0.133957	0.569702	0.039015	80.007317	-14.668337	51.660259	1.707770	0.000000	1.968815	0.000000	0.000000	0.000000	-0.059609	0.004593	-0.108390	0.000000	0.000000	3.000000	21.000000	0.000000
2740.570488	0.133957	0.569702	0.039015	80.007317	-14.668337	51.660259	1.707770	0.000000	1.968815	0.000000	0.000000	0.000000	-0.059609	0.004593	-0.108390	0.000000	0.000000	3.000000	21.000000	0.000000
2740.573821	0.133957	0.569702	0.039015	80.007317	-14.668337	51.660259	1.707770	0.000000	1.968815	0.000000	0.000000	0.000000	-0.059609	0.004593	-0.108390	0.000000	0.000000	3.000000	21.000000	0.000000
2740.577155	0.133957	0.569702	0.039015	80.018143	-14.709094	51.624355	1.697835	0.000000	1.950750	0.000000	0.000000	0.000000	-0.059609	0.004593	-0.108390	0.000000	0.000000	3.000000	21.000000	0.000000
2740.580488	0.133850	0.569696	0.038807	80.018143	-14.709094	51.624355	1.697835	0.000000	1.950750	0.000000	0.000000	0.000000	-0.032017	-0.001778	-0.062442	0.000000	0.000000	3.000000	21.000000	0.000000
2740.583821	0.133850	0.569696	0.038807	80.018143	-14.709094	51.624355	1.697835	0.000000	1.950750	0.000000	0.000000	0.000000	-0.032017	-0.001778	-0.062442	0.000000	0.000000	3.000000	21.000000	0.000000
2740.587155	0.133850	0.569696	0.038807	80.026299	-14.741085	51.597420	1.692499	0.000000	1.940343	0.000000	0.000000	0.000000	-0.032017	-0.001778	-0.062442	0.000000	0.000000	3.000000	21.000000	0.000000
2740.590488	0.133743	0.569690	0.038599	80.026299	-14.741085	51.597420	1.692499	0.000000	1.940343	0.000000	0.000000	0.000000	-0.032003	-0.001802	-0.062460	0.000000	0.000000	3.000000	21.000000	0.000000
2740.593821	0.133743	0.569690	0.038599	80.026299	-14.741085	51.597420	1.692499	0.000000	1.940343	0.000000	0.000000	0.000000	-0.032003	-0.001802	-0.062460	0.000000	0.000000	3.000000	21.000000	0.000000
2740.597155	0.133743	0.569690	0.038599	80.039879	-14.785423	51.552399	1.687165	0.000000	1.929933	0.000000	0.000000	0.000000	-0.032003	-0.001802	-0.062460	0.000000	0.000000	3.000000	21.000000	0.000000
2740.600488	0.133743	0.569690	0.038599	80.039879	-14.785423	51.552399	1.687165	0.000000	1.929933	0.000000	0.000000	0.000000	-0.032003	-0.001802	-0.062460	0.000000	0.000000	3.000000	21.000000	0.000000
2740.603821	0.133684	0.569684	0.038378	80.039879	-14.785423	51.552399	1.687165	0.000000	1.929933	0.000000	0.000000	0.000000	-0.017880	-0.001809	-0.066283	0.000000	0.000000	3.000000	21.000000	0.000000
2740.607155	0.133684	0.569684	0.038378	80.050743	-14.823705	51.516308	1.687165	0.000000	1.929933	0.000000	0.000000	0.000000	-0.017880	-0.001809	-0.066283	0.000000	0.000000	3.000000	21.000000	0.000000
2740.610488	0.133684	0.569684	0.038378	80.050743	-14.823705	51.516308	1.687165	0.000000	1.929933	0.000000	0.000000	0.000000	-0.017880	-0.001809	-0.066283	0.000000	0.000000	3.000000	21.000000	0.000000
2740.613821	0.133684	0.569684	0.038378	80.050743	-14.823705	51.516308	1.687165	0.000000	1.929933	0.000000	0.000000	0.000000	-0.017880	-0.001809	-0.066283	0.000000	0.000000	3.000000	21.000000	0.000000
2740.617155	0.133508	0.569673	0.037820	80.064270	-14.868252	51.471050	1.684185	0.000000	1.918886	0.000000	0.000000	0.000000	-0.052664	-0.003171	-0.167196	0.000000	0.000000	3.000000	21.000000	0.000000
2740.620488	0.133508	0.569673	0.037820	80.064270	-14.868252	51.471050	1.684185	0.000000	1.918886	0.000000	0.000000	0.000000	-0.052664	-0.003171	-0.167196	0.000000	0.000000	3.000000	21.000000	0.000000
2740.623821	0.133508	0.569673	0.037820	80.064270	-14.868252	51.471050	1.684185	0.000000	1.918886	0.000000	0.000000	0.000000	-0.052664	-0.003171	-0.167196	0.000000	0.000000	3.000000	21.000000	0.000000
2740.627155	0.133508	0.569673	0.037820	80.080551	-14.916442	51.416603	1.675407	0.000000	1.891020	0.000000	0.000000	0.000000	-0.052664	-0.003171	-0.167196	0.000000	0.000000	3.000000	21.000000	0.000000
2740.630488	0.133457	0.569678	0.037443	80.080551	-14.916442	51.416603	1.675407	0.000000	1.891020	0.000000	0.000000	0.000000	-0.015444	0.001514	-0.113312	0.000000	0.000000	3.000000	21.000000	0.000000
2740.633821	0.133457	0.569678	0.037443	80.080551	-14.916442	51.416603	1.675407	0.000000	1.891020	0.000000	0.000000	0.000000	-0.015444	0.001514	-0.113312	0.000000	0.000000	3.000000	21.000000	0.000000
2740.637155	0.133457	0.569678	0.037443	80.096779	-14.962115	51.361958	1.672833	0.000000	1.872134	0.000000	0.000000	0.000000	-0.015444	0.001514	-0.113312	0.000000	0.000000	3.000000	21.000000	0.000000
2740.640488	0.133417	0.569703	0.037014	80.096779	-14.962115	51.361958	1.672833	0.000000	1.872134	0.000000	0.000000	0.000000	-0.012043	0.007227	-0.128600	0.000000	0.000000	3.000000	21.000000	0.000000
2740.643821	0.133417	0.569703	0.037014	80.096779	-14.962115	51.361958	1.672833	0.000000	1.872134	0.000000	0.000000	0.000000	-0.012043	0.007227	-0.128600	0.000000	0.000000	3.000000	21.000000	0.000000
2740.647155	0.133417	0.569703	0.037014	80.115784	-15.014241	51.298019	1.670826	0.000000	1.850701	0.000000	0.000000	0.000000	-0.012043	0.007227	-0.128600	0.000000	0.000000	3.000000	21.000000	0.000000
2740.650488	0.133417	0.569703	0.037014	80.115784	-15.014241	51.298019	1.670826	0.000000	1.850701	0.000000	0.000000	0.000000	-0.012043	0.007227	-0.128600	0.000000	0.000000	3.000000	21.000000	0.000000
2740.653821	0.133377	0.569737	0.036496	80.115784	-15.014241	51.298019	1.670826	0.000000	1.850701	0.000000	0.000000	0.000000	-0.011801	0.010275	-0.155479	0.000000	0.000000	3.000000	21.000000	0.000000
2740.657155	0.133377	0.569737	0.036496	80.138237	-15.082222	51.223240	1.670826	0.000000	1.850701	0.000000	0.000000	0.000000	-0.011801	0.010275	-0.155479	0.000000	0.000000	3.000000	21.000000	0.000000
2740.660488	0.133304	0.569762	0.035945	80.138237	-15.082222	51.223240	1.670826	0.000000	1.850701	0.000000	0.000000	0.000000	-0.022027	0.007519	-0.165217	0.000000	0.000000	3.000000	21.000000	0.000000
2740.663821	0.133304	0.569762	0.035945	80.138237	-15.082222	51.223240	1.670826	0.000000	1.850701	0.000000	0.000000	0.000000	-0.022027	0.007519	-0.165217	0.000000	0.000000	3.000000	21.000000	0.000000
2740.667155	0.133304	0.569762	0.035945	80.162590	-15.158510	51.140301	1.665188	0.000000	1.797252	0.000000	0.000000	0.000000	-0.022027	0.007519	-0.165217	0.000000	0.000000	3.000000	21.000000	0.000000
2740.670488	0.133304	0.569762	0.035945	80.162590	-15.158510	51.140301	1.665188	0.000000	1.797252	0.000000	0.000000	0.000000	-0.022027	0.007519	-0.165217	0.000000	0.000000	3.000000	21.000000	0.000000
2740.673821	0.133162	0.569769	0.035329	80.162590	-15.158510	51.140301	1.665188	0.000000	1.797252	0.000000	0.000000	0.000000	-0.042395	0.002151	-0.184669	0.000000	0.000000	3.000000	21.000000	0.000000
2740.677155	0.133162	0.569769	0.035329	80.183174	-15.219196	51.072735	1.665188	0.000000	1.797252	0.000000	0.000000	0.000000	-0.042395	0.002151	-0.184669	0.000000	0.000000	3.000000	21.000000	0.000000
2740.680488	0.133072	0.569794	0.034717	80.183174	-15.219196	51.072735	1.665188	0.000000	1.797252	0.000000	0.000000	0.000000	-0.027093	0.007494	-0.183634	0.000000	0.000000	3.000000	21.000000	0.000000
2740.683821	0.133072	0.569794	0.034717	80.183174	-15.219196	51.072735	1.665188	0.000000	1.797252	0.000000	0.000000	0.000000	-0.027093	0.007494	-0.183634	0.000000	0.000000	3.000000	21.000000	0.000000
2740.687155	0.133072	0.569794	0.034717	80.192719	-15.232312	51.047176	1.653606	0.000000	1.735868	0.000000	0.000000	0.000000	-0.027093	0.007494	-0.183634	0.000000	0.000000	3.000000	21.000000	0.000000
2740.690488	0.133072	0.569794	0.034717	80.192719	-15.232312	51.047176	1.653606	0.000000	1.735868	0.000000	0.000000	0.000000	-0.027093	0.007494	-0.183634	0.000000	0.000000	3.000000	21.000000	0.000000
2740.693821	0.133020	0.569846	0.034154	80.192719	-15.232312	51.047176	1.653606	0.000000	1.735868	0.000000	0.000000	0.000000	-0.015700	0.015547	-0.169086	0.000000	0.000000	3.000000	21.000000	0.000000
2740.697155	0.133020	0.569846	0.034154	80.172531	-15.117639	51.142765	1.653606	0.000000	1.735868	0.000000	0.000000	0.000000	-0.015700	0.015547	-0.169086	0.000000	0.000000	3.000000	21.000000	0.000000
2740.700488	0.133021	0.569962	0.033604	80.172531	-15.117639	51.142765	1.653606	0.000000	1.735868	0.000000	0.000000	0.000000	0.000376	0.034762	-0.164890	0.000000	0.000000	3.000000	21.000000	0.000000
2740.703821	0.133021	0.569962	0.033604	80.172531	-15.117639	51.142765	1.653606	0.000000	1.735868	0.000000	0.000000	0.000000	0.000376	0.034762	-0.164890	0.000000	0.000000	3.000000	21.000000	0.000000
2740.707155	0.133021	0.569962	0.033604	80.127312	-14.902127	51.335793	1.651052	0.000000	1.680205	0.000000	0.000000	0.000000	0.000376	0.034762	-0.164890	0.000000	0.000000	3.000000	21.000000	0.000000
2740.710488	0.133021	0.569962	0.033604	80.127312	-14.902127	51.335793	1.651052	0.000000	1.680205	0.000000	0.000000	0.000000	0.000376	0.034762	-0.164890	0.000000	0.000000	3.000000	21.000000	0.000000
2740.713821	0.133066	0.570095	0.033125	80.127312	-14.902127	51.335793	1.651052	0.000000	1.680205	0.000000	0.000000	0.000000	0.013550	0.039936	-0.143619	0.000000	0.000000	3.000000	21.000000	0.000000
2740.717155	0.133066	0.570095	0.033125	80.084084	-14.699206	51.514286	1.651052	0.000000	1.680205	0.000000	0.000000	0.000000	0.013550	0.039936	-0.143619	0.000000	0.000000	3.000000	21.000000	0.000000
2740.720488	0.133137	0.570274	0.032651	80.084084	-14.699206	51.514286	1.651052	0.000000	1.680205	0.000000	0.000000	0.000000	0.021268	0.053656	-0.142433	0.000000	0.000000	3.000000	21.000000	0.000000
2740.723821	0.133137	0.570274	0.032651	80.084084	-14.699206	51.514286	1.651052	0.000000	1.680205	0.000000	0.000000	0.000000	0.021268	0.053656	-0.142433	0.000000	0.000000	3.000000	21.000000	0.000000
2740.727155	0.133137	0.570274	0.032651	80.069046	-14.617514	51.575989	1.656855	0.000000	1.632530	0.000000	0.000000	0.000000	0.021268	0.053656	-0.142433	0.000000	0.000000	3.000000	21.000000	0.000000
2740.730488	0.133137	0.570274	0.032651	80.069046	-14.617514	51.575989	1.656855	0.000000	1.632530	0.000000	0.000000	0.000000	0.021268	0.053656	-0.142433	0.000000	0.000000	3.000000	21.000000	0.000000
2740.733821	0.133184	0.570452	0.032182	80.069046	-14.617514	51.575989	1.656855	0.000000	1.632530	0.000000	0.000000	0.000000	0.014184	0.053498	-0.140585	0.000000	0.000000	3.000000	21.000000	0.000000
2740.737155	0.133184	0.570452	0.032182	80.071739	-14.604655	51.566944	1.656855	0.000000	1.632530	0.000000	0.000000	0.000000	0.014184	0.053498	-0.140585	0.000000	0.000000	3.000000	21.000000	0.000000
2740.740488	0.133244	0.570621	0.031668	80.071739	-14.604655	51.566944	1.656855	0.000000	1.632530	0.000000	0.000000	0.000000	0.017875	0.050680	-0.154143	0.000000	0.000000	3.000000	21.000000	0.000000
2740.743821	0.133244	0.570621	0.031668	80.071739	-14.604655	51.566944	1.656855	0.000000	1.632530	0.000000	0.000000	0.000000	0.017875	0.050680	-0.154143	0.000000	0.000000	3.000000	21.000000	0.000000
2740.747155	0.133244	0.570621	0.031668	80.074448	-14.591806	51.557899	1.662199	0.000000	1.583409	0.000000	0.000000	0.000000	0.017875	0.050680	-0.154143	0.000000	0.000000	3.000000	21.000000	0.000000
2740.750488	0.133244	0.570621	0.031668	80.074448	-14.591806	51.557899	1.662199	0.000000	1.583409	0.000000	0.000000	0.000000	0.017875	0.050680	-0.154143	0.000000	0.000000	3.000000	21.000000	0.000000
2740.753821	0.133274	0.570799	0.031138	80.074448	-14.591806	51.557899	1.662199	0.000000	1.583409	0.000000	0.000000	0.000000	0.008961	0.053325	-0.159003	0.000000	0.000000	3.000000	21.000000	0.000000
2740.757155	0.133274	0.570799	0.031138	80.078850	-14.586554	51.546223	1.662199	0.000000	1.583409	0.000000	0.000000	0.000000	0.008961	0.053325	-0.159003	0.000000	0.000000	3.000000	21.000000	0.000000
2740.760488	0.133253	0.570967	0.030514	80.078850	-14.586554	51.546223	1.662199	0.000000	1.583409	0.000000	0.000000	0.000000	-0.006287	0.050521	-0.187109	0.000000	0.000000	3.000000	21.000000	0.000000
2740.763821	0.133253	0.570967	0.030514	80.078850	-14.586554	51.546223	1.662199	0.000000	1.583409	0.000000	0.000000	0.000000	-0.006287	0.050521	-0.187109	0.000000	0.000000	3.000000	21.000000	0.000000
2740.767155	0.133253	0.570967	0.030514	80.070015	-14.529215	51.588474	1.662645	0.000000	1.525723	0.000000	0.000000	0.000000	-0.006287	0.050521	-0.187109	0.000000	0.000000	3.000000	21.000000	0.000000
2740.770488	0.133253	0.570967	0.030514	80.070015	-14.529215	51.588474	1.662645	0.000000	1.525723	0.000000	0.000000	0.000000	-0.006287	0.050521	-0.187109	0.000000	0.000000	3.000000	21.000000	0.000000
2740.773821	0.133204	0.571116	0.029880	80.070015	-14.529215	51.588474	1.662645	0.000000	1.525723	0.000000	0.000000	0.000000	-0.014691	0.044812	-0.190195	0.000000	0.000000	3.000000	21.000000	0.000000
2740.777155	0.133204	0.571116	0.029880	80.035652	-14.369508	51.736671	1.662645	0.000000	1.525723	0.000000	0.000000	0.000000	-0.014691	0.044812	-0.190195	0.000000	0.000000	3.000000	21.000000	0.000000
2740.780488	0.133102	0.571274	0.029237	80.035652	-14.369508	51.736671	1.662645	0.000000	1.525723	0.000000	0.000000	0.000000	-0.030498	0.047371	-0.193192	0.000000	0.000000	3.000000	21.000000	0.000000
2740.783821	0.133102	0.571274	0.029237	80.035652	-14.369508	51.736671	1.662645	0.000000	1.525723	0.000000	0.000000	0.000000	-0.030498	0.047371	-0.193192	0.000000	0.000000	3.000000	21.000000	0.000000
2740.787155	0.133102	0.571274	0.029237	79.960426	-14.042983	52.048840	1.655114	0.000000	1.461825	0.000000	0.000000	0.000000	-0.030498	0.047371	-0.193192	0.000000	0.000000	3.000000	21.000000	0.000000
2740.790488	0.133102	0.571274	0.029237	79.960426	-14.042983	52.048840	1.655114	0.000000	1.461825	0.000000	0.000000	0.000000	-0.030498	0.047371	-0.193192	0.000000	0.000000	3.000000	21.000000	0.000000
2740.793821	0.133017	0.571441	0.028564	79.960426	-14.042983	52.048840	1.655114	0.000000	1.461825	0.000000	0.000000	0.000000	-0.025498	0.049881	-0.201890	0.000000	0.000000	3.000000	21.000000	0.000000
2740.797155	0.133017	0.571441	0.028564	79.856537	-13.611272	52.462345	1.655114	0.000000	1.461825	0.000000	0.000000	0.000000	-0.025498	0.049881	-0.201890	0.000000	0.000000	3.000000	21.000000	0.000000
2740.800488	0.132921	0.571588	0.027941	79.856537	-13.611272	52.462345	1.655114	0.000000	1.461825	0.000000	0.000000	0.000000	-0.028829	0.044139	-0.186640	0.000000	0.000000	3.000000	21.000000	0.000000
2740.803821	0.132921	0.571588	0.027941	79.856537	-13.611272	52.462345	1.655114	0.000000	1.461825	0.000000	0.000000	0.000000	-0.028829	0.044139	-0.186640	0.000000	0.000000	3.000000	21.000000	0.000000
2740.807155	0.132921	0.571588	0.027941	79.731972	-13.111062	52.945568	1.646060	0.000000	1.397071	0.000000	0.000000	0.000000	-0.028829	0.044139	-0.186640	0.000000	0.000000	3.000000	21.000000	0.000000
2740.810488	0.132921	0.571588	0.027941	79.731972	-13.111062	52.945568	1.646060	0.000000	1.397071	0.000000	0.000000	0.000000	-0.028829	0.044139	-0.186640	0.000000	0.000000	3.000000	21.000000	0.000000
2740.813821	0.132829	0.571752	0.027335	79.731972	-13.111062	52.945568	1.646060	0.000000	1.397071	0.000000	0.000000	0.000000	-0.027553	0.049427	-0.181801	0.000000	0.000000	3.000000	21.000000	0.000000
2740.817155	0.132829	0.571752	0.027335	79.598129	-12.598610	53.446236	1.646060	0.000000	1.397071	0.000000	0.000000	0.000000	-0.027553	0.049427	-0.181801	0.000000	0.000000	3.000000	21.000000	0.000000
2740.820488	0.132733	0.571889	0.026803	79.598129	-12.598610	53.446236	1.646060	0.000000	1.397071	0.000000	0.000000	0.000000	-0.028983	0.041001	-0.159800	0.000000	0.000000	3.000000	21.000000	0.000000
2740.823821	0.132733	0.571889	0.026803	79.598129	-12.598610	53.446236	1.646060	0.000000	1.397071	0.000000	0.000000	0.000000	-0.028983	0.041001	-0.159800	0.000000	0.000000	3.000000	21.000000	0.000000
2740.827155	0.132733	0.571889	0.026803	79.474022	-12.134545	53.898872	1.636637	0.000000	1.340137	0.000000	0.000000	0.000000	-0.028983	0.041001	-0.159800	0.000000	0.000000	3.000000	21.000000	0.000000
2740.830488	0.132733	0.571889	0.026803	79.474022	-12.134545	53.898872	1.636637	0.000000	1.340137	0.000000	0.000000	0.000000	-0.028983	0.041001	-0.159800	0.000000	0.000000	3.000000	21.000000	0.000000
2740.833821	0.132598	0.571989	0.026311	79.474022	-12.134545	53.898872	1.636637	0.000000	1.340137	0.000000	0.000000	0.000000	-0.040464	0.029881	-0.147536	0.000000	0.000000	3.000000	21.000000	0.000000
2740.837155	0.132598	0.571989	0.026311	79.362076	-11.730698	54.295063	1.636637	0.000000	1.340137	0.000000	0.000000	0.000000	-0.040464	0.029881	-0.147536	0.000000	0.000000	3.000000	21.000000	0.000000
2740.840488	0.132598	0.571989	0.026311	79.362076	-11.730698	54.295063	1.636637	0.000000	1.340137	0.000000	0.000000	0.000000	-0.040464	0.029881	-0.147536	0.000000	0.000000	3.000000	21.000000	0.000000
2740.843821	0.132598	0.571989	0.026311	79.362076	-11.730698	54.295063	1.636637	0.000000	1.340137	0.000000	0.000000	0.000000	-0.040464	0.029881	-0.147536	0.000000	0.000000	3.000000	21.000000	0.000000
2740.847155	0.132345	0.572178	0.025478	79.276062	-11.430779	54.591915	1.629892	0.000000	1.315548	0.000000	0.000000	0.000000	-0.075905	0.056801	-0.249835	0.000000	0.000000	3.000000	21.000000	0.000000
2740.850488	0.132345	0.572178	0.025478	79.276062	-11.430779	54.591915	1.629892	0.000000	1.315548	0.000000	0.000000	0.000000	0.000002	-0.000008	-0.000000	0.000000	0.000000	3.000000	21.000000	0.000000
2740.853821	0.132345	0.572178	0.025478	79.276062	-11.430779	54.591915	1.629892	0.000000	1.315548	0.000000	0.000000	0.000000	0.000002	-0.000008	-0.000000	0.000000	0.000000	3.000000	21.000000	0.000000
2740.857155	0.132345	0.572178	0.025478	79.228973	-11.275199	54.744816	1.617241	0.000000	1.273908	0.000000	0.000000	0.000000	0.000002	-0.000008	-0.000000	0.000000	0.000000	3.000000	21.000000	0.000000
2740.860488	0.132345	0.572178	0.025478	79.228973	-11.275199	54.744816	1.617241	0.000000	1.273908	0.000000	0.000000	0.000000	0.000002	-0.000008	-0.000000	0.000000	0.000000	3.000000	21.000000	0.000000
2740.863821	0.132233	0.572259	0.025160	79.228973	-11.275199	54.744816	1.617241	0.000000	1.273908	0.000000	0.000000	0.000000	-0.033575	0.024253	-0.095538	0.000000	0.000000	3.000000	21.000000	0.000000
2740.867155	0.132233	0.572259	0.025160	79.209579	-11.231204	54.791859	1.617241	0.000000	1.273908	0.000000	0.000000	0.000000	-0.033575	0.024253	-0.095538	0.000000	0.000000	3.000000	21.000000	0.000000
2740.870488	0.132233	0.572259	0.025160	79.209579	-11.231204	54.791859	1.617241	0.000000	1.273908	0.000000	0.000000	0.000000	-0.033575	0.024253	-0.095538	0.000000	0.000000	3.000000	21.000000	0.000000
2740.873821	0.132233	0.572259	0.025160	79.209579	-11.231204	54.791859	1.617241	0.000000	1.273908	0.000000	0.000000	0.000000	-0.033575	0.024253	-0.095538	0.000000	0.000000	3.000000	21.000000	0.000000
2740.877155	0.131927	0.572348	0.024672	79.215302	-11.261134	54.767860	1.611645	0.000000	1.257985	0.000000	0.000000	0.000000	-0.091730	0.026666	-0.146232	0.000000	0.000000	3.000000	21.000000	0.000000
2740.880488	0.131927	0.572348	0.024672	79.215302	-11.261134	54.767860	1.611645	0.000000	1.257985	0.000000	0.000000	0.000000	-0.091730	0.026666	-0.146232	0.000000	0.000000	3.000000	21.000000	0.000000
2740.883821	0.131927	0.572348	0.024672	79.215302	-11.261134	54.767860	1.611645	0.000000	1.257985	0.000000	0.000000	0.000000	-0.091730	0.026666	-0.146232	0.000000	0.000000	3.000000	21.000000	0.000000
2740.887155	0.131927	0.572348	0.024672	79.220131	-11.295833	54.744774	1.596357	0.000000	1.233613	0.000000	0.000000	0.000000	-0.091730	0.026666	-0.146232	0.000000	0.000000	3.000000	21.000000	0.000000
2740.890488	0.131767	0.572365	0.024536	79.220131	-11.295833	54.744774	1.596357	0.000000	1.233613	0.000000	0.000000	0.000000	-0.048068	0.005224	-0.040909	0.000000	0.000000	3.000000	21.000000	0.000000
2740.893821	0.131767	0.572365	0.024536	79.220131	-11.295833	54.744774	1.596357	0.000000	1.233613	0.000000	0.000000	0.000000	-0.048068	0.005224	-0.040909	0.000000	0.000000	3.000000	21.000000	0.000000
2740.897155	0.131767	0.572365	0.024536	79.224205	-11.336951	54.713554	1.588345	0.000000	1.226795	0.000000	0.000000	0.000000	-0.048068	0.005224	-0.040909	0.000000	0.000000	3.000000	21.000000	0.000000
2740.900488	0.131767	0.572365	0.024536	79.224205	-11.336951	54.713554	1.588345	0.000000	1.226795	0.000000	0.000000	0.000000	-0.048068	0.005224	-0.040909	0.000000	0.000000	3.000000	21.000000	0.000000
2740.903821	0.131648	0.572356	0.024461	79.224205	-11.336951	54.713554	1.588345	0.000000	1.226795	0.000000	0.000000	0.000000	-0.035662	-0.002873	-0.022572	0.000000	0.000000	3.000000	21.000000	0.000000
2740.907155	0.131648	0.572356	0.024461	79.222961	-11.422756	54.625591	1.588345	0.000000	1.226795	0.000000	0.000000	0.000000	-0.035662	-0.002873	-0.022572	0.000000	0.000000	3.000000	21.000000	0.000000
2740.910488	0.131648	0.572356	0.024461	79.222961	-11.422756	54.625591	1.588345	0.000000	1.226795	0.000000	0.000000	0.000000	-0.035662	-0.002873	-0.022572	0.000000	0.000000	3.000000	21.000000	0.000000
2740.913821	0.131648	0.572356	0.024461	79.222961	-11.422756	54.625591	1.588345	0.000000	1.226795	0.000000	0.000000	0.000000	-0.035662	-0.002873	-0.022572	0.000000	0.000000	3.000000	21.000000	0.000000
2740.917155	0.131410	0.572319	0.024490	79.209969	-11.541992	54.487995	1.582401	0.000000	1.223033	0.000000	0.000000	0.000000	-0.071281	-0.010980	0.008884	0.000000	0.000000	3.000000	21.000000	0.000000
2740.920488	0.131410	0.572319	0.024490	79.209969	-11.541992	54.487995	1.582401	0.000000	1.223033	0.000000	0.000000	0.000000	-0.071281	-0.010980	0.008884	0.000000	0.000000	3.000000	21.000000	0.000000
2740.923821	0.131410	0.572319	0.024490	79.209969	-11.541992	54.487995	1.582401	0.000000	1.223033	0.000000	0.000000	0.000000	-0.071281	-0.010980	0.008884	0.000000	0.000000	3.000000	21.000000	0.000000
2740.927155	0.131410	0.572319	0.024490	79.188499	-11.733405	54.261990	1.570521	0.000000	1.224514	0.000000	0.000000	0.000000	-0.071281	-0.010980	0.008884	0.000000	0.000000	3.000000	21.000000	0.000000
2740.930488	0.131308	0.572301	0.024566	79.188499	-11.733405	54.261990	1.570521	0.000000	1.224514	0.000000	0.000000	0.000000	-0.030621	-0.005384	0.022842	0.000000	0.000000	3.000000	21.000000	0.000000
2740.933821	0.131308	0.572301	0.024566	79.188499	-11.733405	54.261990	1.570521	0.000000	1.224514	0.000000	0.000000	0.000000	-0.030621	-0.005384	0.022842	0.000000	0.000000	3.000000	21.000000	0.000000
2740.937155	0.131308	0.572301	0.024566	79.155594	-11.988528	53.956219	1.565417	0.000000	1.228321	0.000000	0.000000	0.000000	-0.030621	-0.005384	0.022842	0.000000	0.000000	3.000000	21.000000	0.000000
2740.940488	0.131308	0.572301	0.024566	79.155594	-11.988528	53.956219	1.565417	0.000000	1.228321	0.000000	0.000000	0.000000	-0.030621	-0.005384	0.022842	0.000000	0.000000	3.000000	21.000000	0.000000
2740.943821	0.131194	0.572292	0.024688	79.155594	-11.988528	53.956219	1.565417	0.000000	1.228321	0.000000	0.000000	0.000000	-0.034318	-0.002620	0.036374	0.000000	0.000000	3.000000	21.000000	0.000000
2740.947155	0.131194	0.572292	0.024688	79.111885	-12.363908	53.508926	1.565417	0.000000	1.228321	0.000000	0.000000	0.000000	-0.034318	-0.002620	0.036374	0.000000	0.000000	3.000000	21.000000	0.000000
2740.950488	0.131013	0.572256	0.024834	79.111885	-12.363908	53.508926	1.565417	0.000000	1.228321	0.000000	0.000000	0.000000	-0.054432	-0.010777	0.043783	0.000000	0.000000	3.000000	21.000000	0.000000
2740.953821	0.131013	0.572256	0.024834	79.111885	-12.363908	53.508926	1.565417	0.000000	1.228321	0.000000	0.000000	0.000000	-0.054432	-0.010777	0.043783	0.000000	0.000000	3.000000	21.000000	0.000000
2740.957155	0.131013	0.572256	0.024834	79.057365	-12.763409	53.032940	1.550626	0.000000	1.241680	0.000000	0.000000	0.000000	-0.054432	-0.010777	0.043783	0.000000	0.000000	3.000000	21.000000	0.000000
2740.960488	0.130800	0.572248	0.025047	79.057365	-12.763409	53.032940	1.550626	0.000000	1.241680	0.000000	0.000000	0.000000	-0.063694	-0.002539	0.064082	0.000000	0.000000	3.000000	21.000000	0.000000
2740.963821	0.130800	0.572248	0.025047	79.057365	-12.763409	53.032940	1.550626	0.000000	1.241680	0.000000	0.000000	0.000000	-0.063694	-0.002539	0.064082	0.000000	0.000000	3.000000	21.000000	0.000000
2740.967155	0.130800	0.572248	0.025047	79.006317	-13.128197	52.600235	1.540010	0.000000	1.252361	0.000000	0.000000	0.000000	-0.063694	-0.002539	0.064082	0.000000	0.000000	3.000000	21.000000	0.000000
2740.970488	0.130800	0.572248	0.025047	79.006317	-13.128197	52.600235	1.540010	0.000000	1.252361	0.000000	0.000000	0.000000	-0.063694	-0.002539	0.064082	0.000000	0.000000	3.000000	21.000000	0.000000
2740.973821	0.130600	0.572221	0.025306	79.006317	-13.128197	52.600235	1.540010	0.000000	1.252361	0.000000	0.000000	0.000000	-0.060105	-0.007947	0.077542	0.000000	0.000000	3.000000	21.000000	0.000000
2740.977155	0.130600	0.572221	0.025306	78.959793	-13.400846	52.287800	1.540010	0.000000	1.252361	0.000000	0.000000	0.000000	-0.060105	-0.007947	0.077542	0.000000	0.000000	3.000000	21.000000	0.000000
2740.980488	0.130600	0.572221	0.025306	78.959793	-13.400846	52.287800	1.540010	0.000000	1.252361	0.000000	0.000000	0.000000	-0.060105	-0.007947	0.077542	0.000000	0.000000	3.000000	21.000000	0.000000
2740.983821	0.130600	0.572221	0.025306	78.959793	-13.400846	52.287800	1.540010	0.000000	1.252361	0.000000	0.000000	0.000000	-0.060105	-0.007947	0.077542	0.000000	0.000000	3.000000	21.000000	0.000000
2740.987155	0.130141	0.572233	0.026064	78.915192	-13.630183	52.031868	1.529993	0.000000	1.265284	0.000000	0.000000	0.000000	-0.137774	0.003398	0.227532	0.000000	0.000000	3.000000	21.000000	0.000000
2740.990488	0.130141	0.572233	0.026064	78.915192	-13.630183	52.031868	1.529993	0.000000	1.265284	0.000000	0.000000	0.000000	0.000002	0.000001	-0.000000	0.000000	0.000000	3.000000	21.000000	0.000000
2740.993821	0.130141	0.572233	0.026064	78.915192	-13.630183	52.031868	1.529993	0.000000	1.265284	0.000000	0.000000	0.000000	0.000002	0.000001	-0.000000	0.000000	0.000000	3.000000	21.000000	0.000000
2740.997155	0.130141	0.572233	0.026064	78.873405	-13.811006	51.839359	1.507030	0.000000	1.303206	0.000000	0.000000	0.000000	0.000002	0.000001	-0.000000	0.000000	0.000000	3.000000	21.000000	0.000000
2741.000488	0.130141	0.572233	0.026064	78.873405	-13.811006	51.839359	1.507030	0.000000	1.303206	0.000000	0.000000	0.000000	0.000002	0.000001	-0.000000	0.000000	0.000000	3.000000	21.000000	0.000000
2741.003821	0.129878	0.572225	0.026554	78.873405	-13.811006	51.839359	1.507030	0.000000	1.303206	0.000000	0.000000	0.000000	-0.078646	-0.002343	0.146846	0.000000	0.000000	3.000000	21.000000	0.000000
2741.007155	0.129878	0.572225	0.026554	78.837257	-13.951748	51.701748	1.507030	0.000000	1.303206	0.000000	0.000000	0.000000	-0.078646	-0.002343	0.146846	0.000000	0.000000	3.000000	21.000000	0.000000
2741.010488	0.129629	0.572171	0.027094	78.837257	-13.951748	51.701748	1.507030	0.000000	1.303206	0.000000	0.000000	0.000000	-0.074761	-0.016059	0.162084	0.000000	0.000000	3.000000	21.000000	0.000000
2741.013821	0.129629	0.572171	0.027094	78.837257	-13.951748	51.701748	1.507030	0.000000	1.303206	0.000000	0.000000	0.000000	-0.074761	-0.016059	0.162084	0.000000	0.000000	3.000000	21.000000	0.000000
2741.017155	0.129629	0.572171	0.027094	78.804367	-14.070776	51.595413	1.481462	0.000000	1.354695	0.000000	0.000000	0.000000	-0.074761	-0.016059	0.162084	0.000000	0.000000	3.000000	21.000000	0.000000
2741.020488	0.129629	0.572171	0.027094	78.804367	-14.070776	51.595413	1.481462	0.000000	1.354695	0.000000	0.000000	0.000000	-0.074761	-0.016059	0.162084	0.000000	0.000000	3.000000	21.000000	0.000000
2741.023821	0.129377	0.572136	0.027718	78.804367	-14.070776	51.595413	1.481462	0.000000	1.354695	0.000000	0.000000	0.000000	-0.075677	-0.010640	0.187182	0.000000	0.000000	3.000000	21.000000	0.000000
2741.027155	0.129377	0.572136	0.027718	78.770386	-14.169893	51.512650	1.481462	0.000000	1.354695	0.000000	0.000000	0.000000	-0.075677	-0.010640	0.187182	0.000000	0.000000	3.000000	21.000000	0.000000
2741.030488	0.129125	0.572073	0.028348	78.770386	-14.169893	51.512650	1.481462	0.000000	1.354695	0.000000	0.000000	0.000000	-0.075483	-0.018970	0.188913	0.000000	0.000000	3.000000	21.000000	0.000000
2741.033821	0.129125	0.572073	0.028348	78.770386	-14.169893	51.512650	1.481462	0.000000	1.354695	0.000000	0.000000	0.000000	-0.075483	-0.018970	0.188913	0.000000	0.000000	3.000000	21.000000	0.000000
2741.037155	0.129125	0.572073	0.028348	78.743202	-14.246863	51.460426	1.456269	0.000000	1.417377	0.000000	0.000000	0.000000	-0.075483	-0.018970	0.188913	0.000000	0.000000	3.000000	21.000000	0.000000
2741.040488	0.129125	0.572073	0.028348	78.743202	-14.246863	51.460426	1.456269	0.000000	1.417377	0.000000	0.000000	0.000000	-0.075483	-0.018970	0.188913	0.000000	0.000000	3.000000	21.000000	0.000000
2741.043821	0.128885	0.571991	0.029022	78.743202	-14.246863	51.460426	1.456269	0.000000	1.417377	0.000000	0.000000	0.000000	-0.072214	-0.024589	0.202302	0.000000	0.000000	3.000000	21.000000	0.000000
2741.047155	0.128885	0.571991	0.029022	78.723763	-14.296074	51.446194	1.456269	0.000000	1.417377	0.000000	0.000000	0.000000	-0.072214	-0.024589	0.202302	0.000000	0.000000	3.000000	21.000000	0.000000
2741.050488	0.128639	0.571890	0.029680	78.723763	-14.296074	51.446194	1.456269	0.000000	1.417377	0.000000	0.000000	0.000000	-0.073828	-0.030233	0.197285	0.000000	0.000000	3.000000	21.000000	0.000000
2741.053821	0.128639	0.571890	0.029680	78.723763	-14.296074	51.446194	1.456269	0.000000	1.417377	0.000000	0.000000	0.000000	-0.073828	-0.030233	0.197285	0.000000	0.000000	3.000000	21.000000	0.000000
2741.057155	0.128639	0.571890	0.029680	78.711174	-14.320811	51.462109	1.431928	0.000000	1.483975	0.000000	0.000000	0.000000	-0.073828	-0.030233	0.197285	0.000000	0.000000	3.000000	21.000000	0.000000
2741.060488	0.128639	0.571890	0.029680	78.711174	-14.320811	51.462109	1.431928	0.000000	1.483975	0.000000	0.000000	0.000000	-0.073828	-0.030233	0.197285	0.000000	0.000000	3.000000	21.000000	0.000000
2741.063821	0.128416	0.571761	0.030337	78.711174	-14.320811	51.462109	1.431928	0.000000	1.483975	0.000000	0.000000	0.000000	-0.066724	-0.038667	0.197177	0.000000	0.000000	3.000000	21.000000	0.000000
2741.067155	0.128416	0.571761	0.030337	78.702942	-14.341487	51.485390	1.431928	0.000000	1.483975	0.000000	0.000000	0.000000	-0.066724	-0.038667	0.197177	0.000000	0.000000	3.000000	21.000000	0.000000
2741.070488	0.128206	0.571622	0.030949	78.702942	-14.341487	51.485390	1.431928	0.000000	1.483975	0.000000	0.000000	0.000000	-0.063125	-0.041591	0.183605	0.000000	0.000000	3.000000	21.000000	0.000000
2741.073821	0.128206	0.571622	0.030949	78.702942	-14.341487	51.485390	1.431928	0.000000	1.483975	0.000000	0.000000	0.000000	-0.063125	-0.041591	0.183605	0.000000	0.000000	3.000000	21.000000	0.000000
2741.077155	0.128206	0.571622	0.030949	78.697472	-14.364352	51.500908	1.410287	0.000000	1.547439	0.000000	0.000000	0.000000	-0.063125	-0.041591	0.183605	0.000000	0.000000	3.000000	21.000000	0.000000
2741.080488	0.128206	0.571622	0.030949	78.697472	-14.364352	51.500908	1.410287	0.000000	1.547439	0.000000	0.000000	0.000000	-0.063125	-0.041591	0.183605	0.000000	0.000000	3.000000	21.000000	0.000000
2741.083821	0.128019	0.571456	0.031560	78.697472	-14.364352	51.500908	1.410287	0.000000	1.547439	0.000000	0.000000	0.000000	-0.055952	-0.050042	0.183510	0.000000	0.000000	3.000000	21.000000	0.000000
2741.087155	0.128019	0.571456	0.031560	78.693901	-14.397976	51.501072	1.410287	0.000000	1.547439	0.000000	0.000000	0.000000	-0.055952	-0.050042	0.183510	0.000000	0.000000	3.000000	21.000000	0.000000
2741.090488	0.127851	0.571270	0.032149	78.693901	-14.397976	51.501072	1.410287	0.000000	1.547439	0.000000	0.000000	0.000000	-0.050515	-0.055692	0.176687	0.000000	0.000000	3.000000	21.000000	0.000000
2741.093821	0.127851	0.571270	0.032149	78.693901	-14.397976	51.501072	1.410287	0.000000	1.547439	0.000000	0.000000	0.000000	-0.050515	-0.055692	0.176687	0.000000	0.000000	3.000000	21.000000	0.000000
2741.097155	0.127851	0.571270	0.032149	78.693901	-14.427892	51.501072	1.392542	0.000000	1.607472	0.000000	0.000000	0.000000	-0.050515	-0.055692	0.176687	0.000000	0.000000	3.000000	21.000000	0.000000
2741.100488	0.127851	0.571270	0.032149	78.693901	-14.427892	51.501072	1.392542	0.000000	1.607472	0.000000	0.000000	0.000000	-0.050515	-0.055692	0.176687	0.000000	0.000000	3.000000	21.000000	0.000000
2741.103821	0.127730	0.571056	0.032732	78.693901	-14.427892	51.501072	1.392542	0.000000	1.607472	0.000000	0.000000	0.000000	-0.036312	-0.064188	0.174777	0.000000	0.000000	3.000000	21.000000	0.000000
2741.107155	0.127730	0.571056	0.032732	78.696655	-14.462678	51.493324	1.392542	0.000000	1.607472	0.000000	0.000000	0.000000	-0.036312	-0.064188	0.174777	0.000000	0.000000	3.000000	21.000000	0.000000
2741.110488	0.127645	0.570832	0.033263	78.696655	-14.462678	51.493324	1.392542	0.000000	1.607472	0.000000	0.000000	0.000000	-0.025563	-0.067102	0.159420	0.000000	0.000000	3.000000	21.000000	0.000000
2741.113821	0.127645	0.570832	0.033263	78.696655	-14.462678	51.493324	1.392542	0.000000	1.607472	0.000000	0.000000	0.000000	-0.025563	-0.067102	0.159420	0.000000	0.000000	3.000000	21.000000	0.000000
2741.117155	0.127645	0.570832	0.033263	78.699409	-14.489344	51.485577	1.382230	0.000000	1.663171	0.000000	0.000000	0.000000	-0.025563	-0.067102	0.159420	0.000000	0.000000	3.000000	21.000000	0.000000
2741.120488	0.127645	0.570832	0.033263	78.699409	-14.489344	51.485577	1.382230	0.000000	1.663171	0.000000	0.000000	0.000000	-0.025563	-0.067102	0.159420	0.000000	0.000000	3.000000	21.000000	0.000000
2741.123821	0.127617	0.570589	0.033827	78.699409	-14.489344	51.485577	1.382230	0.000000	1.663171	0.000000	0.000000	0.000000	-0.008237	-0.072888	0.169162	0.000000	0.000000	3.000000	21.000000	0.000000
2741.127155	0.127617	0.570589	0.033827	78.704849	-14.518139	51.470047	1.382230	0.000000	1.663171	0.000000	0.000000	0.000000	-0.008237	-0.072888	0.169162	0.000000	0.000000	3.000000	21.000000	0.000000
2741.130488	0.127626	0.570337	0.034340	78.704849	-14.518139	51.470047	1.382230	0.000000	1.663171	0.000000	0.000000	0.000000	0.002616	-0.075809	0.153810	0.000000	0.000000	3.000000	21.000000	0.000000
2741.133821	0.127626	0.570337	0.034340	78.704849	-14.518139	51.470047	1.382230	0.000000	1.663171	0.000000	0.000000	0.000000	0.002616	-0.075809	0.153810	0.000000	0.000000	3.000000	21.000000	0.000000
2741.137155	0.127626	0.570337	0.034340	78.707603	-14.533926	51.462288	1.381293	0.000000	1.717000	0.000000	0.000000	0.000000	0.002616	-0.075809	0.153810	0.000000	0.000000	3.000000	21.000000	0.000000
2741.140488	0.127626	0.570337	0.034340	78.707603	-14.533926	51.462288	1.381293	0.000000	1.717000	0.000000	0.000000	0.000000	0.002616	-0.075809	0.153810	0.000000	0.000000	3.000000	21.000000	0.000000
2741.143821	0.127691	0.570092	0.034879	78.707603	-14.533926	51.462288	1.381293	0.000000	1.717000	0.000000	0.000000	0.000000	0.019556	-0.073326	0.161743	0.000000	0.000000	3.000000	21.000000	0.000000
2741.147155	0.127691	0.570092	0.034879	78.710342	-14.541548	51.454502	1.381293	0.000000	1.717000	0.000000	0.000000	0.000000	0.019556	-0.073326	0.161743	0.000000	0.000000	3.000000	21.000000	0.000000
2741.150488	0.127826	0.569847	0.035400	78.710342	-14.541548	51.454502	1.381293	0.000000	1.717000	0.000000	0.000000	0.000000	0.040533	-0.073529	0.156206	0.000000	0.000000	3.000000	21.000000	0.000000
2741.153821	0.127826	0.569847	0.035400	78.710342	-14.541548	51.454502	1.381293	0.000000	1.717000	0.000000	0.000000	0.000000	0.040533	-0.073529	0.156206	0.000000	0.000000	3.000000	21.000000	0.000000
2741.157155	0.127826	0.569847	0.035400	78.713081	-14.546447	51.446739	1.391308	0.000000	1.769991	0.000000	0.000000	0.000000	0.040533	-0.073529	0.156206	0.000000	0.000000	3.000000	21.000000	0.000000
2741.160488	0.127826	0.569847	0.035400	78.713081	-14.546447	51.446739	1.391308	0.000000	1.769991	0.000000	0.000000	0.000000	0.040533	-0.073529	0.156206	0.000000	0.000000	3.000000	21.000000	0.000000
2741.163821	0.127985	0.569601	0.035914	78.713081	-14.546447	51.446739	1.391308	0.000000	1.769991	0.000000	0.000000	0.000000	0.047535	-0.073774	0.154298	0.000000	0.000000	3.000000	21.000000	0.000000
2741.167155	0.127985	0.569601	0.035914	78.715843	-14.545924	51.438976	1.391308	0.000000	1.769991	0.000000	0.000000	0.000000	0.047535	-0.073774	0.154298	0.000000	0.000000	3.000000	21.000000	0.000000
2741.170488	0.128190	0.569354	0.036416	78.715843	-14.545924	51.438976	1.391308	0.000000	1.769991	0.000000	0.000000	0.000000	0.061589	-0.073988	0.150555	0.000000	0.000000	3.000000	21.000000	0.000000
2741.173821	0.128190	0.569354	0.036416	78.715843	-14.545924	51.438976	1.391308	0.000000	1.769991	0.000000	0.000000	0.000000	0.061589	-0.073988	0.150555	0.000000	0.000000	3.000000	21.000000	0.000000
2741.177155	0.128190	0.569354	0.036416	78.715820	-14.532336	51.438957	1.409495	0.000000	1.820800	0.000000	0.000000	0.000000	0.061589	-0.073988	0.150555	0.000000	0.000000	3.000000	21.000000	0.000000
2741.180488	0.128190	0.569354	0.036416	78.715820	-14.532336	51.438957	1.409495	0.000000	1.820800	0.000000	0.000000	0.000000	0.061589	-0.073988	0.150555	0.000000	0.000000	3.000000	21.000000	0.000000
2741.183821	0.128451	0.569144	0.036938	78.715820	-14.532336	51.438957	1.409495	0.000000	1.820800	0.000000	0.000000	0.000000	0.078238	-0.063185	0.156645	0.000000	0.000000	3.000000	21.000000	0.000000
2741.187155	0.128451	0.569144	0.036938	78.713058	-14.511081	51.446735	1.409495	0.000000	1.820800	0.000000	0.000000	0.000000	0.078238	-0.063185	0.156645	0.000000	0.000000	3.000000	21.000000	0.000000
2741.190488	0.128725	0.568924	0.037415	78.713058	-14.511081	51.446735	1.409495	0.000000	1.820800	0.000000	0.000000	0.000000	0.082317	-0.066038	0.143076	0.000000	0.000000	3.000000	21.000000	0.000000
2741.193821	0.128725	0.568924	0.037415	78.713058	-14.511081	51.446735	1.409495	0.000000	1.820800	0.000000	0.000000	0.000000	0.082317	-0.066038	0.143076	0.000000	0.000000	3.000000	21.000000	0.000000
2741.197155	0.128725	0.568924	0.037415	78.712273	-14.503379	51.439144	1.436253	0.000000	1.870754	0.000000	0.000000	0.000000	0.082317	-0.066038	0.143076	0.000000	0.000000	3.000000	21.000000	0.000000
2741.200488	0.128725	0.568924	0.037415	78.712273	-14.503379	51.439144	1.436253	0.000000	1.870754	0.000000	0.000000	0.000000	0.082317	-0.066038	0.143076	0.000000	0.000000	3.000000	21.000000	0.000000
2741.203821	0.128958	0.568693	0.037926	78.712273	-14.503379	51.439144	1.436253	0.000000	1.870754	0.000000	0.000000	0.000000	0.070020	-0.069124	0.153326	0.000000	0.000000	3.000000	21.000000	0.000000
2741.207155	0.128958	0.568693	0.037926	78.712273	-14.492494	51.439167	1.436253	0.000000	1.870754	0.000000	0.000000	0.000000	0.070020	-0.069124	0.153326	0.000000	0.000000	3.000000	21.000000	0.000000
2741.210488	0.129180	0.568481	0.038392	78.712273	-14.492494	51.439167	1.436253	0.000000	1.870754	0.000000	0.000000	0.000000	0.066569	-0.063569	0.139840	0.000000	0.000000	3.000000	21.000000	0.000000
2741.213821	0.129180	0.568481	0.038392	78.712273	-14.492494	51.439167	1.436253	0.000000	1.870754	0.000000	0.000000	0.000000	0.066569	-0.063569	0.139840	0.000000	0.000000	3.000000	21.000000	0.000000
2741.217155	0.129180	0.568481	0.038392	78.712242	-14.481601	51.439144	1.459018	0.000000	1.919615	0.000000	0.000000	0.000000	0.066569	-0.063569	0.139840	0.000000	0.000000	3.000000	21.000000	0.000000
2741.220488	0.129180	0.568481	0.038392	78.712242	-14.481601	51.439144	1.459018	0.000000	1.919615	0.000000	0.000000	0.000000	0.066569	-0.063569	0.139840	0.000000	0.000000	3.000000	21.000000	0.000000
2741.223821	0.129397	0.568279	0.038836	78.712242	-14.481601	51.439144	1.459018	0.000000	1.919615	0.000000	0.000000	0.000000	0.064861	-0.060828	0.133062	0.000000	0.000000	3.000000	21.000000	0.000000
2741.227155	0.129397	0.568279	0.038836	78.717728	-14.485993	51.423592	1.459018	0.000000	1.919615	0.000000	0.000000	0.000000	0.064861	-0.060828	0.133062	0.000000	0.000000	3.000000	21.000000	0.000000
2741.230488	0.129616	0.568058	0.039196	78.717728	-14.485993	51.423592	1.459018	0.000000	1.919615	0.000000	0.000000	0.000000	0.065905	-0.066189	0.107918	0.000000	0.000000	3.000000	21.000000	0.000000
2741.233821	0.129616	0.568058	0.039196	78.717728	-14.485993	51.423592	1.459018	0.000000	1.919615	0.000000	0.000000	0.000000	0.065905	-0.066189	0.107918	0.000000	0.000000	3.000000	21.000000	0.000000
2741.237155	0.129616	0.568058	0.039196	78.717728	-14.472398	51.423584	1.480812	0.000000	1.959778	0.000000	0.000000	0.000000	0.065905	-0.066189	0.107918	0.000000	0.000000	3.000000	21.000000	0.000000
2741.240488	0.129616	0.568058	0.039196	78.717728	-14.472398	51.423584	1.480812	0.000000	1.959778	0.000000	0.000000	0.000000	0.065905	-0.066189	0.107918	0.000000	0.000000	3.000000	21.000000	0.000000
2741.243821	0.129845	0.567873	0.039588	78.717728	-14.472398	51.423584	1.480812	0.000000	1.959778	0.000000	0.000000	0.000000	0.068517	-0.055326	0.117687	0.000000	0.000000	3.000000	21.000000	0.000000
2741.247155	0.129845	0.567873	0.039588	78.717728	-14.456089	51.423588	1.480812	0.000000	1.959778	0.000000	0.000000	0.000000	0.068517	-0.055326	0.117687	0.000000	0.000000	3.000000	21.000000	0.000000
2741.250488	0.129845	0.567873	0.039588	78.717728	-14.456089	51.423588	1.480812	0.000000	1.959778	0.000000	0.000000	0.000000	0.068517	-0.055326	0.117687	0.000000	0.000000	3.000000	21.000000	0.000000
2741.253821	0.129845	0.567873	0.039588	78.717728	-14.456089	51.423588	1.480812	0.000000	1.959778	0.000000	0.000000	0.000000	0.068517	-0.055326	0.117687	0.000000	0.000000	3.000000	21.000000	0.000000
2741.257155	0.130306	0.567561	0.040293	78.714981	-14.434832	51.431358	1.492232	0.000000	1.979392	0.000000	0.000000	0.000000	0.138551	-0.093843	0.211511	0.000000	0.000000	3.000000	21.000000	0.000000
2741.260488	0.130306	0.567561	0.040293	78.714981	-14.434832	51.431358	1.492232	0.000000	1.979392	0.000000	0.000000	0.000000	0.000002	-0.000001	-0.000000	0.000000	0.000000	3.000000	21.000000	0.000000
2741.263821	0.130306	0.567561	0.040293	78.714981	-14.434832	51.431358	1.492232	0.000000	1.979392	0.000000	0.000000	0.000000	0.000002	-0.000001	-0.000000	0.000000	0.000000	3.000000	21.000000	0.000000
2741.267155	0.130306	0.567561	0.040293	78.709526	-14.405986	51.446949	1.515323	0.000000	2.014644	0.000000	0.000000	0.000000	0.000002	-0.000001	-0.000000	0.000000	0.000000	3.000000	21.000000	0.000000
2741.270488	0.130306	0.567561	0.040293	78.709526	-14.405986	51.446949	1.515323	0.000000	2.014644	0.000000	0.000000	0.000000	0.000002	-0.000001	-0.000000	0.000000	0.000000	3.000000	21.000000	0.000000
2741.273821	0.130532	0.567431	0.040673	78.709526	-14.405986	51.446949	1.515323	0.000000	2.014644	0.000000	0.000000	0.000000	0.067737	-0.038838	0.113961	0.000000	0.000000	3.000000	21.000000	0.000000
2741.277155	0.130532	0.567431	0.040673	78.704048	-14.377127	51.462471	1.515323	0.000000	2.014644	0.000000	0.000000	0.000000	0.067737	-0.038838	0.113961	0.000000	0.000000	3.000000	21.000000	0.000000
2741.280488	0.130532	0.567431	0.040673	78.704048	-14.377127	51.462471	1.515323	0.000000	2.014644	0.000000	0.000000	0.000000	0.067737	-0.038838	0.113961	0.000000	0.000000	3.000000	21.000000	0.000000
2741.283821	0.130532	0.567431	0.040673	78.704048	-14.377127	51.462471	1.515323	0.000000	2.014644	0.000000	0.000000	0.000000	0.067737	-0.038838	0.113961	0.000000	0.000000	3.000000	21.000000	0.000000
2741.287155	0.130947	0.567219	0.041388	78.695854	-14.340725	51.485756	1.526613	0.000000	2.033638	0.000000	0.000000	0.000000	0.124546	-0.063647	0.214509	0.000000	0.000000	3.000000	21.000000	0.000000
2741.290488	0.130947	0.567219	0.041388	78.695854	-14.340725	51.485756	1.526613	0.000000	2.033638	0.000000	0.000000	0.000000	0.000002	-0.000007	0.000000	0.000000	0.000000	3.000000	21.000000	0.000000
2741.293821	0.130947	0.567219	0.041388	78.695854	-14.340725	51.485756	1.526613	0.000000	2.033638	0.000000	0.000000	0.000000	0.000002	-0.000007	0.000000	0.000000	0.000000	3.000000	21.000000	0.000000
2741.297155	0.130947	0.567219	0.041388	78.687653	-14.307039	51.509014	1.547370	0.000000	2.069389	0.000000	0.000000	0.000000	0.000002	-0.000007	0.000000	0.000000	0.000000	3.000000	21.000000	0.000000
2741.300488	0.130947	0.567219	0.041388	78.687653	-14.307039	51.509014	1.547370	0.000000	2.069389	0.000000	0.000000	0.000000	0.000002	-0.000007	0.000000	0.000000	0.000000	3.000000	21.000000	0.000000
2741.303821	0.131166	0.567127	0.041739	78.687653	-14.307039	51.509014	1.547370	0.000000	2.069389	0.000000	0.000000	0.000000	0.065650	-0.027729	0.105361	0.000000	0.000000	3.000000	21.000000	0.000000
2741.307155	0.131166	0.567127	0.041739	78.676666	-14.260387	51.539955	1.547370	0.000000	2.069389	0.000000	0.000000	0.000000	0.065650	-0.027729	0.105361	0.000000	0.000000	3.000000	21.000000	0.000000
2741.310488	0.131166	0.567127	0.041739	78.676666	-14.260387	51.539955	1.547370	0.000000	2.069389	0.000000	0.000000	0.000000	0.065650	-0.027729	0.105361	0.000000	0.000000	3.000000	21.000000	0.000000
2741.313821	0.131166	0.567127	0.041739	78.676666	-14.260387	51.539955	1.547370	0.000000	2.069389	0.000000	0.000000	0.000000	0.065650	-0.027729	0.105361	0.000000	0.000000	3.000000	21.000000	0.000000
2741.317155	0.131641	0.566996	0.042484	78.662987	-14.208918	51.578564	1.558312	0.000000	2.086949	0.000000	0.000000	0.000000	0.142427	-0.039180	0.223413	0.000000	0.000000	3.000000	21.000000	0.000000
2741.320488	0.131641	0.566996	0.042484	78.662987	-14.208918	51.578564	1.558312	0.000000	2.086949	0.000000	0.000000	0.000000	0.000002	-0.000002	0.000000	0.000000	0.000000	3.000000	21.000000	0.000000
2741.323821	0.131641	0.566996	0.042484	78.662987	-14.208918	51.578564	1.558312	0.000000	2.086949	0.000000	0.000000	0.000000	0.000002	-0.000002	0.000000	0.000000	0.000000	3.000000	21.000000	0.000000
2741.327155	0.131641	0.566996	0.042484	78.649307	-14.149409	51.617065	1.582049	0.000000	2.124185	0.000000	0.000000	0.000000	0.000002	-0.000002	0.000000	0.000000	0.000000	3.000000	21.000000	0.000000
2741.330488	0.131641	0.566996	0.042484	78.649307	-14.149409	51.617065	1.582049	0.000000	2.124185	0.000000	0.000000	0.000000	0.000002	-0.000002	0.000000	0.000000	0.000000	3.000000	21.000000	0.000000
2741.333821	0.131950	0.566948	0.042887	78.649307	-14.149409	51.617065	1.582049	0.000000	2.124185	0.000000	0.000000	0.000000	0.092795	-0.014430	0.120931	0.000000	0.000000	3.000000	21.000000	0.000000
2741.337155	0.131950	0.566948	0.042887	78.630081	-14.066772	51.670818	1.582049	0.000000	2.124185	0.000000	0.000000	0.000000	0.092795	-0.014430	0.120931	0.000000	0.000000	3.000000	21.000000	0.000000
2741.340488	0.132335	0.566918	0.043287	78.630081	-14.066772	51.670818	1.582049	0.000000	2.124185	0.000000	0.000000	0.000000	0.115557	-0.008990	0.120089	0.000000	0.000000	3.000000	21.000000	0.000000
2741.343821	0.132335	0.566918	0.043287	78.630081	-14.066772	51.670818	1.582049	0.000000	2.124185	0.000000	0.000000	0.000000	0.115557	-0.008990	0.120089	0.000000	0.000000	3.000000	21.000000	0.000000
2741.347155	0.132335	0.566918	0.043287	78.608192	-13.971402	51.732059	1.616775	0.000000	2.164355	0.000000	0.000000	0.000000	0.115557	-0.008990	0.120089	0.000000	0.000000	3.000000	21.000000	0.000000
2741.350488	0.132335	0.566918	0.043287	78.608192	-13.971402	51.732059	1.616775	0.000000	2.164355	0.000000	0.000000	0.000000	0.115557	-0.008990	0.120089	0.000000	0.000000	3.000000	21.000000	0.000000
2741.353821	0.132767	0.566916	0.043669	78.608192	-13.971402	51.732059	1.616775	0.000000	2.164355	0.000000	0.000000	0.000000	0.129482	-0.000600	0.114436	0.000000	0.000000	3.000000	21.000000	0.000000
2741.357155	0.132767	0.566916	0.043669	78.580750	-13.855926	51.808262	1.616775	0.000000	2.164355	0.000000	0.000000	0.000000	0.129482	-0.000600	0.114436	0.000000	0.000000	3.000000	21.000000	0.000000
2741.360488	0.133279	0.566951	0.044063	78.580750	-13.855926	51.808262	1.616775	0.000000	2.164355	0.000000	0.000000	0.000000	0.153647	0.010390	0.118395	0.000000	0.000000	3.000000	21.000000	0.000000
[truncated: 11,814 more rows]
