# Supplementary material for: Haptic Guidance Needs to Be Intuitive Not Just Informative to Improve Human Motor Accuracy
Source: PLoS One. 2016 Mar 16;11(3):e0150912. doi: 10.1371/journal.pone.0150912 (PMC4794196; doi:10.1371/journal.pone.0150912)
Supplement: S2 Data — (ZIP) [file pone.0150912.s002.zip › Subject1/exp2_0022.txt]

Time	PosX	PosY	PosZ	RotX	RotY	RotZ	ForceX	ForceY	ForceZ	MomentX	MomentY	MomentZ	VelocityX	VelocityY	VelocityZ	CalibratedWeight	ButtonDown	Condition	Trial	Visual
2784.833821	-0.000418	0.561237	0.250610	79.424507	8.302297	52.467838	1.848385	0.000000	4.645802	0.000000	0.000000	0.000000	-0.050388	-0.010540	-0.031483	0.000000	1.000000	3.000000	22.000000	0.000000
2784.837155	-0.000418	0.561237	0.250610	79.424507	8.302297	52.467838	1.848385	0.000000	4.645802	0.000000	0.000000	0.000000	-0.050388	-0.010540	-0.031483	0.000000	1.000000	3.000000	22.000000	0.000000
2784.840488	-0.000418	0.561237	0.250610	79.424507	8.302297	52.467838	1.848385	0.000000	4.645802	0.000000	0.000000	0.000000	-0.050388	-0.010540	-0.031483	0.000000	1.000000	3.000000	22.000000	0.000000
2784.843821	0.000187	0.561410	0.251245	79.361107	7.683038	51.715290	1.846365	0.000000	4.646605	0.000000	0.000000	0.000000	0.181487	0.051682	0.190390	0.000000	1.000000	3.000000	22.000000	0.000000
2784.847155	0.000187	0.561410	0.251245	79.361107	7.683038	51.715290	1.846365	0.000000	4.646605	0.000000	0.000000	0.000000	0.181487	0.051682	0.190390	0.000000	1.000000	3.000000	22.000000	0.000000
2784.850488	0.000187	0.561410	0.251245	79.361107	7.683038	51.715290	1.846365	0.000000	4.646605	0.000000	0.000000	0.000000	0.181487	0.051682	0.190390	0.000000	1.000000	3.000000	22.000000	0.000000
2784.853821	0.000187	0.561410	0.251245	79.322609	7.043304	50.945297	1.851996	0.000000	4.644364	0.000000	0.000000	0.000000	0.181487	0.051682	0.190390	0.000000	1.000000	3.000000	22.000000	0.000000
2784.857155	0.000658	0.561604	0.251890	79.322609	7.043304	50.945297	1.851996	0.000000	4.644364	0.000000	0.000000	0.000000	0.141424	0.058214	0.193742	0.000000	1.000000	3.000000	22.000000	0.000000
2784.860488	0.000658	0.561604	0.251890	79.322609	7.043304	50.945297	1.851996	0.000000	4.644364	0.000000	0.000000	0.000000	0.141424	0.058214	0.193742	0.000000	1.000000	3.000000	22.000000	0.000000
2784.863821	0.000658	0.561604	0.251890	79.225906	5.700167	49.369152	1.855397	0.000000	4.643006	0.000000	0.000000	0.000000	0.141424	0.058214	0.193742	0.000000	1.000000	3.000000	22.000000	0.000000
2784.867155	0.001097	0.561878	0.252946	79.225906	5.700167	49.369152	1.855397	0.000000	4.643006	0.000000	0.000000	0.000000	0.131764	0.082298	0.316545	0.000000	1.000000	3.000000	22.000000	0.000000
2784.870488	0.001097	0.561878	0.252946	79.225906	5.700167	49.369152	1.855397	0.000000	4.643006	0.000000	0.000000	0.000000	0.131764	0.082298	0.316545	0.000000	1.000000	3.000000	22.000000	0.000000
2784.873821	0.001097	0.561878	0.252946	79.131027	3.556233	46.870693	1.855675	0.000000	4.642895	0.000000	0.000000	0.000000	0.131764	0.082298	0.316545	0.000000	1.000000	3.000000	22.000000	0.000000
2784.877155	0.001775	0.562296	0.254163	79.131027	3.556233	46.870693	1.855675	0.000000	4.642895	0.000000	0.000000	0.000000	0.203174	0.125381	0.365295	0.000000	1.000000	3.000000	22.000000	0.000000
2784.880488	0.001775	0.562296	0.254163	79.131027	3.556233	46.870693	1.855675	0.000000	4.642895	0.000000	0.000000	0.000000	0.203174	0.125381	0.365295	0.000000	1.000000	3.000000	22.000000	0.000000
2784.883821	0.001775	0.562296	0.254163	79.003723	1.030346	43.936394	1.858675	0.000000	4.641694	0.000000	0.000000	0.000000	0.203174	0.125381	0.365295	0.000000	1.000000	3.000000	22.000000	0.000000
2784.887155	0.002285	0.562568	0.255461	79.003723	1.030346	43.936394	1.858675	0.000000	4.641694	0.000000	0.000000	0.000000	0.153206	0.081460	0.389315	0.000000	1.000000	3.000000	22.000000	0.000000
2784.890488	0.002285	0.562568	0.255461	79.003723	1.030346	43.936394	1.858675	0.000000	4.641694	0.000000	0.000000	0.000000	0.153206	0.081460	0.389315	0.000000	1.000000	3.000000	22.000000	0.000000
2784.893821	0.002285	0.562568	0.255461	78.914589	-1.612209	40.856201	1.858535	0.000000	4.641750	0.000000	0.000000	0.000000	0.153206	0.081460	0.389315	0.000000	1.000000	3.000000	22.000000	0.000000
2784.897155	0.002866	0.563034	0.256865	78.914589	-1.612209	40.856201	1.858535	0.000000	4.641750	0.000000	0.000000	0.000000	0.174224	0.140068	0.421094	0.000000	1.000000	3.000000	22.000000	0.000000
2784.900488	0.002866	0.563034	0.256865	78.914589	-1.612209	40.856201	1.858535	0.000000	4.641750	0.000000	0.000000	0.000000	0.174224	0.140068	0.421094	0.000000	1.000000	3.000000	22.000000	0.000000
2784.903821	0.002866	0.563034	0.256865	79.263489	-4.202656	37.863213	1.858827	0.000000	4.641634	0.000000	0.000000	0.000000	0.174224	0.140068	0.421094	0.000000	1.000000	3.000000	22.000000	0.000000
2784.907155	0.003414	0.563349	0.258038	79.263489	-4.202656	37.863213	1.858827	0.000000	4.641634	0.000000	0.000000	0.000000	0.164386	0.094229	0.352126	0.000000	1.000000	3.000000	22.000000	0.000000
2784.910488	0.003414	0.563349	0.258038	79.263489	-4.202656	37.863213	1.858827	0.000000	4.641634	0.000000	0.000000	0.000000	0.164386	0.094229	0.352126	0.000000	1.000000	3.000000	22.000000	0.000000
2784.913821	0.003414	0.563349	0.258038	80.013214	-6.638412	35.128990	1.860034	0.000000	4.641150	0.000000	0.000000	0.000000	0.164386	0.094229	0.352126	0.000000	1.000000	3.000000	22.000000	0.000000
2784.917155	0.004031	0.563749	0.259118	80.013214	-6.638412	35.128990	1.860034	0.000000	4.641150	0.000000	0.000000	0.000000	0.185168	0.120203	0.323874	0.000000	1.000000	3.000000	22.000000	0.000000
2784.920488	0.004031	0.563749	0.259118	80.013214	-6.638412	35.128990	1.860034	0.000000	4.641150	0.000000	0.000000	0.000000	0.185168	0.120203	0.323874	0.000000	1.000000	3.000000	22.000000	0.000000
2784.923821	0.004031	0.563749	0.259118	80.801163	-8.728564	32.844913	1.862881	0.000000	4.640008	0.000000	0.000000	0.000000	0.185168	0.120203	0.323874	0.000000	1.000000	3.000000	22.000000	0.000000
2784.927155	0.004650	0.564111	0.260200	80.801163	-8.728564	32.844913	1.862881	0.000000	4.640008	0.000000	0.000000	0.000000	0.185728	0.108549	0.324533	0.000000	1.000000	3.000000	22.000000	0.000000
2784.930488	0.004650	0.564111	0.260200	80.801163	-8.728564	32.844913	1.862881	0.000000	4.640008	0.000000	0.000000	0.000000	0.185728	0.108549	0.324533	0.000000	1.000000	3.000000	22.000000	0.000000
2784.933821	0.004650	0.564111	0.260200	81.549637	-10.656883	30.778212	1.865718	0.000000	4.638868	0.000000	0.000000	0.000000	0.185728	0.108549	0.324533	0.000000	1.000000	3.000000	22.000000	0.000000
2784.937155	0.005271	0.564447	0.261236	81.549637	-10.656883	30.778212	1.865718	0.000000	4.638868	0.000000	0.000000	0.000000	0.186184	0.100663	0.310834	0.000000	1.000000	3.000000	22.000000	0.000000
2784.940488	0.005271	0.564447	0.261236	81.549637	-10.656883	30.778212	1.865718	0.000000	4.638868	0.000000	0.000000	0.000000	0.186184	0.100663	0.310834	0.000000	1.000000	3.000000	22.000000	0.000000
2784.943821	0.005271	0.564447	0.261236	82.242584	-12.755844	28.564732	1.868833	0.000000	4.637614	0.000000	0.000000	0.000000	0.186184	0.100663	0.310834	0.000000	1.000000	3.000000	22.000000	0.000000
2784.947155	0.005756	0.564712	0.262204	82.242584	-12.755844	28.564732	1.868833	0.000000	4.637614	0.000000	0.000000	0.000000	0.145567	0.079677	0.290343	0.000000	1.000000	3.000000	22.000000	0.000000
2784.950488	0.005756	0.564712	0.262204	82.242584	-12.755844	28.564732	1.868833	0.000000	4.637614	0.000000	0.000000	0.000000	0.145567	0.079677	0.290343	0.000000	1.000000	3.000000	22.000000	0.000000
2784.953821	0.005756	0.564712	0.262204	82.878448	-15.311934	25.891016	1.870282	0.000000	4.637030	0.000000	0.000000	0.000000	0.145567	0.079677	0.290343	0.000000	1.000000	3.000000	22.000000	0.000000
2784.957155	0.006208	0.564947	0.263097	82.878448	-15.311934	25.891016	1.870282	0.000000	4.637030	0.000000	0.000000	0.000000	0.135504	0.070402	0.268106	0.000000	1.000000	3.000000	22.000000	0.000000
2784.960488	0.006208	0.564947	0.263097	82.878448	-15.311934	25.891016	1.870282	0.000000	4.637030	0.000000	0.000000	0.000000	0.135504	0.070402	0.268106	0.000000	1.000000	3.000000	22.000000	0.000000
2784.963821	0.006208	0.564947	0.263097	83.445641	-18.495457	22.578228	1.871664	0.000000	4.636472	0.000000	0.000000	0.000000	0.135504	0.070402	0.268106	0.000000	1.000000	3.000000	22.000000	0.000000
2784.967155	0.006208	0.564947	0.263097	83.445641	-18.495457	22.578228	1.871664	0.000000	4.636472	0.000000	0.000000	0.000000	0.135504	0.070402	0.268106	0.000000	0.000000	3.000000	22.000000	0.000000
2784.970488	0.006591	0.565129	0.263906	83.445641	-18.495457	22.578228	1.871664	0.000000	4.636472	0.000000	0.000000	0.000000	0.115060	0.054550	0.242525	0.000000	0.000000	3.000000	22.000000	0.000000
2784.973821	0.006591	0.565129	0.263906	83.925751	-22.194416	18.741837	1.871664	0.000000	4.636472	0.000000	0.000000	0.000000	0.115060	0.054550	0.242525	0.000000	0.000000	3.000000	22.000000	0.000000
2784.977155	0.006976	0.565310	0.264712	83.925751	-22.194416	18.741837	1.871664	0.000000	4.636472	0.000000	0.000000	0.000000	0.115309	0.054523	0.241973	0.000000	0.000000	3.000000	22.000000	0.000000
2784.980488	0.006976	0.565310	0.264712	83.925751	-22.194416	18.741837	1.871664	0.000000	4.636472	0.000000	0.000000	0.000000	0.115309	0.054523	0.241973	0.000000	0.000000	3.000000	22.000000	0.000000
2784.983821	0.006976	0.565310	0.264712	84.365395	-25.935192	14.885385	1.873410	0.000000	4.635767	0.000000	0.000000	0.000000	0.115309	0.054523	0.241973	0.000000	0.000000	3.000000	22.000000	0.000000
2784.987155	0.006976	0.565310	0.264712	84.365395	-25.935192	14.885385	1.873410	0.000000	4.635767	0.000000	0.000000	0.000000	0.115309	0.054523	0.241973	0.000000	0.000000	3.000000	22.000000	0.000000
2784.990488	0.007497	0.565395	0.265409	84.365395	-25.935192	14.885385	1.873410	0.000000	4.635767	0.000000	0.000000	0.000000	0.156393	0.025472	0.208907	0.000000	0.000000	3.000000	22.000000	0.000000
2784.993821	0.007497	0.565395	0.265409	84.815491	-28.884819	11.897080	1.873410	0.000000	4.635767	0.000000	0.000000	0.000000	0.156393	0.025472	0.208907	0.000000	0.000000	3.000000	22.000000	0.000000
2784.997155	0.007984	0.565432	0.266050	84.815491	-28.884819	11.897080	1.873410	0.000000	4.635767	0.000000	0.000000	0.000000	0.146210	0.010868	0.192534	0.000000	0.000000	3.000000	22.000000	0.000000
2785.000488	0.007984	0.565432	0.266050	84.815491	-28.884819	11.897080	1.873410	0.000000	4.635767	0.000000	0.000000	0.000000	0.146210	0.010868	0.192534	0.000000	0.000000	3.000000	22.000000	0.000000
2785.003821	0.007984	0.565432	0.266050	85.294678	-30.833004	10.002753	1.880412	0.000000	4.632931	0.000000	0.000000	0.000000	0.146210	0.010868	0.192534	0.000000	0.000000	3.000000	22.000000	0.000000
2785.007155	0.008300	0.565494	0.266598	85.294678	-30.833004	10.002753	1.880412	0.000000	4.632931	0.000000	0.000000	0.000000	0.094593	0.018673	0.164306	0.000000	0.000000	3.000000	22.000000	0.000000
2785.010488	0.008300	0.565494	0.266598	85.294678	-30.833004	10.002753	1.880412	0.000000	4.632931	0.000000	0.000000	0.000000	0.094593	0.018673	0.164306	0.000000	0.000000	3.000000	22.000000	0.000000
2785.013821	0.008300	0.565494	0.266598	85.800957	-31.672585	9.291612	1.881800	0.000000	4.632368	0.000000	0.000000	0.000000	0.094593	0.018673	0.164306	0.000000	0.000000	3.000000	22.000000	0.000000
2785.017155	0.008511	0.565582	0.267052	85.800957	-31.672585	9.291612	1.881800	0.000000	4.632368	0.000000	0.000000	0.000000	0.063452	0.026536	0.136023	0.000000	0.000000	3.000000	22.000000	0.000000
2785.020488	0.008511	0.565582	0.267052	85.800957	-31.672585	9.291612	1.881800	0.000000	4.632368	0.000000	0.000000	0.000000	0.063452	0.026536	0.136023	0.000000	0.000000	3.000000	22.000000	0.000000
2785.023821	0.008511	0.565582	0.267052	86.337128	-31.018843	10.137928	1.882206	0.000000	4.632203	0.000000	0.000000	0.000000	0.063452	0.026536	0.136023	0.000000	0.000000	3.000000	22.000000	0.000000
2785.027155	0.008511	0.565582	0.267052	86.337128	-31.018843	10.137928	1.882206	0.000000	4.632203	0.000000	0.000000	0.000000	0.063452	0.026536	0.136023	0.000000	0.000000	3.000000	22.000000	0.000000
2785.030488	0.008653	0.565631	0.267375	86.337128	-31.018843	10.137928	1.882206	0.000000	4.632203	0.000000	0.000000	0.000000	0.042421	0.014594	0.097081	0.000000	0.000000	3.000000	22.000000	0.000000
2785.033821	0.008653	0.565631	0.267375	86.890144	-28.187773	13.221946	1.882206	0.000000	4.632203	0.000000	0.000000	0.000000	0.042421	0.014594	0.097081	0.000000	0.000000	3.000000	22.000000	0.000000
2785.037155	0.008689	0.565658	0.267552	86.890144	-28.187773	13.221946	1.882206	0.000000	4.632203	0.000000	0.000000	0.000000	0.010956	0.007968	0.053067	0.000000	0.000000	3.000000	22.000000	0.000000
2785.040488	0.008689	0.565658	0.267552	86.890144	-28.187773	13.221946	1.882206	0.000000	4.632203	0.000000	0.000000	0.000000	0.010956	0.007968	0.053067	0.000000	0.000000	3.000000	22.000000	0.000000
2785.043821	0.008689	0.565658	0.267552	87.421013	-22.723949	18.971235	1.881829	0.000000	4.632356	0.000000	0.000000	0.000000	0.010956	0.007968	0.053067	0.000000	0.000000	3.000000	22.000000	0.000000
2785.047155	0.008689	0.565658	0.267552	87.421013	-22.723949	18.971235	1.881829	0.000000	4.632356	0.000000	0.000000	0.000000	0.010956	0.007968	0.053067	0.000000	0.000000	3.000000	22.000000	0.000000
2785.050488	0.008621	0.565684	0.267594	87.421013	-22.723949	18.971235	1.881829	0.000000	4.632356	0.000000	0.000000	0.000000	-0.020495	0.007921	0.012657	0.000000	0.000000	3.000000	22.000000	0.000000
2785.053821	0.008621	0.565684	0.267594	87.884651	-14.324522	27.653189	1.881829	0.000000	4.632356	0.000000	0.000000	0.000000	-0.020495	0.007921	0.012657	0.000000	0.000000	3.000000	22.000000	0.000000
2785.057155	0.008516	0.565684	0.267460	87.884651	-14.324522	27.653189	1.881829	0.000000	4.632356	0.000000	0.000000	0.000000	-0.031444	-0.000037	-0.040415	0.000000	0.000000	3.000000	22.000000	0.000000
2785.060488	0.008516	0.565684	0.267460	87.884651	-14.324522	27.653189	1.881829	0.000000	4.632356	0.000000	0.000000	0.000000	-0.031444	-0.000037	-0.040415	0.000000	0.000000	3.000000	22.000000	0.000000
2785.063821	0.008516	0.565684	0.267460	88.229439	-3.532740	38.692734	1.879813	0.000000	4.633174	0.000000	0.000000	0.000000	-0.031444	-0.000037	-0.040415	0.000000	0.000000	3.000000	22.000000	0.000000
2785.067155	0.008516	0.565684	0.267460	88.229439	-3.532740	38.692734	1.879813	0.000000	4.633174	0.000000	0.000000	0.000000	-0.031444	-0.000037	-0.040415	0.000000	0.000000	3.000000	22.000000	0.000000
2785.070488	0.008375	0.565644	0.267195	88.229439	-3.532740	38.692734	1.879813	0.000000	4.633174	0.000000	0.000000	0.000000	-0.042202	-0.011940	-0.079324	0.000000	0.000000	3.000000	22.000000	0.000000
2785.073821	0.008375	0.565644	0.267195	88.411438	7.510100	49.917431	1.879813	0.000000	4.633174	0.000000	0.000000	0.000000	-0.042202	-0.011940	-0.079324	0.000000	0.000000	3.000000	22.000000	0.000000
2785.077155	0.008375	0.565644	0.267195	88.411438	7.510100	49.917431	1.879813	0.000000	4.633174	0.000000	0.000000	0.000000	-0.042202	-0.011940	-0.079324	0.000000	0.000000	3.000000	22.000000	0.000000
2785.080488	0.008375	0.565644	0.267195	88.411438	7.510100	49.917431	1.879813	0.000000	4.633174	0.000000	0.000000	0.000000	-0.042202	-0.011940	-0.079324	0.000000	0.000000	3.000000	22.000000	0.000000
2785.083821	0.008091	0.565722	0.266369	88.432770	14.848083	57.375637	1.879315	0.000000	4.633376	0.000000	0.000000	0.000000	-0.085308	0.023406	-0.247698	0.000000	0.000000	3.000000	22.000000	0.000000
2785.087155	0.008091	0.565722	0.266369	88.432770	14.848083	57.375637	1.879315	0.000000	4.633376	0.000000	0.000000	0.000000	0.000000	-0.000001	0.000004	0.000000	0.000000	3.000000	22.000000	0.000000
2785.090488	0.008091	0.565722	0.266369	88.432770	14.848083	57.375637	1.879315	0.000000	4.633376	0.000000	0.000000	0.000000	0.000000	-0.000001	0.000004	0.000000	0.000000	3.000000	22.000000	0.000000
2785.093821	0.008091	0.565722	0.266369	88.343658	16.988134	59.573418	1.880070	0.000000	4.633070	0.000000	0.000000	0.000000	0.000000	-0.000001	0.000004	0.000000	0.000000	3.000000	22.000000	0.000000
2785.097155	0.007948	0.565730	0.265885	88.343658	16.988134	59.573418	1.880070	0.000000	4.633070	0.000000	0.000000	0.000000	-0.042820	0.002361	-0.145382	0.000000	0.000000	3.000000	22.000000	0.000000
2785.100488	0.007948	0.565730	0.265885	88.343658	16.988134	59.573418	1.880070	0.000000	4.633070	0.000000	0.000000	0.000000	-0.042820	0.002361	-0.145382	0.000000	0.000000	3.000000	22.000000	0.000000
2785.103821	0.007948	0.565730	0.265885	88.110214	15.815317	58.426983	1.880877	0.000000	4.632742	0.000000	0.000000	0.000000	-0.042820	0.002361	-0.145382	0.000000	0.000000	3.000000	22.000000	0.000000
2785.107155	0.007948	0.565730	0.265885	88.110214	15.815317	58.426983	1.880877	0.000000	4.632742	0.000000	0.000000	0.000000	-0.042820	0.002361	-0.145382	0.000000	0.000000	3.000000	22.000000	0.000000
2785.110488	0.007840	0.565720	0.265417	88.110214	15.815317	58.426983	1.880877	0.000000	4.632742	0.000000	0.000000	0.000000	-0.032418	-0.002947	-0.140329	0.000000	0.000000	3.000000	22.000000	0.000000
2785.113821	0.007840	0.565720	0.265417	87.773491	15.209387	57.872658	1.880877	0.000000	4.632742	0.000000	0.000000	0.000000	-0.032418	-0.002947	-0.140329	0.000000	0.000000	3.000000	22.000000	0.000000
2785.117155	0.007840	0.565720	0.265417	87.773491	15.209387	57.872658	1.880877	0.000000	4.632742	0.000000	0.000000	0.000000	-0.032418	-0.002947	-0.140329	0.000000	0.000000	3.000000	22.000000	0.000000
2785.120488	0.007840	0.565720	0.265417	87.773491	15.209387	57.872658	1.880877	0.000000	4.632742	0.000000	0.000000	0.000000	-0.032418	-0.002947	-0.140329	0.000000	0.000000	3.000000	22.000000	0.000000
2785.123821	0.007555	0.565542	0.264367	87.369316	16.971302	59.750999	1.882103	0.000000	4.632244	0.000000	0.000000	0.000000	-0.085632	-0.053463	-0.314873	0.000000	0.000000	3.000000	22.000000	0.000000
2785.127155	0.007555	0.565542	0.264367	87.369316	16.971302	59.750999	1.882103	0.000000	4.632244	0.000000	0.000000	0.000000	0.000000	0.000002	0.000000	0.000000	0.000000	3.000000	22.000000	0.000000
2785.130488	0.007555	0.565542	0.264367	87.369316	16.971302	59.750999	1.882103	0.000000	4.632244	0.000000	0.000000	0.000000	0.000000	0.000002	0.000000	0.000000	0.000000	3.000000	22.000000	0.000000
2785.133821	0.007555	0.565542	0.264367	86.912445	20.357656	63.331509	1.884223	0.000000	4.631382	0.000000	0.000000	0.000000	0.000000	0.000002	0.000000	0.000000	0.000000	3.000000	22.000000	0.000000
2785.137155	0.007411	0.565360	0.263695	86.912445	20.357656	63.331509	1.884223	0.000000	4.631382	0.000000	0.000000	0.000000	-0.043180	-0.054490	-0.201617	0.000000	0.000000	3.000000	22.000000	0.000000
2785.140488	0.007411	0.565360	0.263695	86.912445	20.357656	63.331509	1.884223	0.000000	4.631382	0.000000	0.000000	0.000000	-0.043180	-0.054490	-0.201617	0.000000	0.000000	3.000000	22.000000	0.000000
2785.143821	0.007411	0.565360	0.263695	86.416191	23.791233	67.006149	1.886174	0.000000	4.630588	0.000000	0.000000	0.000000	-0.043180	-0.054490	-0.201617	0.000000	0.000000	3.000000	22.000000	0.000000
2785.147155	0.007233	0.565152	0.262981	86.416191	23.791233	67.006149	1.886174	0.000000	4.630588	0.000000	0.000000	0.000000	-0.053489	-0.062426	-0.214430	0.000000	0.000000	3.000000	22.000000	0.000000
2785.150488	0.007233	0.565152	0.262981	86.416191	23.791233	67.006149	1.886174	0.000000	4.630588	0.000000	0.000000	0.000000	-0.053489	-0.062426	-0.214430	0.000000	0.000000	3.000000	22.000000	0.000000
2785.153821	0.007233	0.565152	0.262981	85.899025	26.334026	69.707108	1.887878	0.000000	4.629894	0.000000	0.000000	0.000000	-0.053489	-0.062426	-0.214430	0.000000	0.000000	3.000000	22.000000	0.000000
2785.157155	0.007088	0.564935	0.262204	85.899025	26.334026	69.707108	1.887878	0.000000	4.629894	0.000000	0.000000	0.000000	-0.043323	-0.065115	-0.232897	0.000000	0.000000	3.000000	22.000000	0.000000
2785.160488	0.007088	0.564935	0.262204	85.899025	26.334026	69.707108	1.887878	0.000000	4.629894	0.000000	0.000000	0.000000	-0.043323	-0.065115	-0.232897	0.000000	0.000000	3.000000	22.000000	0.000000
2785.163821	0.007088	0.564935	0.262204	85.361938	27.322096	70.439827	1.890483	0.000000	4.628830	0.000000	0.000000	0.000000	-0.043323	-0.065115	-0.232897	0.000000	0.000000	3.000000	22.000000	0.000000
2785.167155	0.006842	0.564627	0.261487	85.361938	27.322096	70.439827	1.890483	0.000000	4.628830	0.000000	0.000000	0.000000	-0.073770	-0.092550	-0.215178	0.000000	0.000000	3.000000	22.000000	0.000000
2785.170488	0.006842	0.564627	0.261487	85.361938	27.322096	70.439827	1.890483	0.000000	4.628830	0.000000	0.000000	0.000000	-0.073770	-0.092550	-0.215178	0.000000	0.000000	3.000000	22.000000	0.000000
2785.173821	0.006842	0.564627	0.261487	84.810730	26.755648	69.111168	1.891197	0.000000	4.628539	0.000000	0.000000	0.000000	-0.073770	-0.092550	-0.215178	0.000000	0.000000	3.000000	22.000000	0.000000
2785.177155	0.006563	0.564218	0.260768	84.810730	26.755648	69.111168	1.891197	0.000000	4.628539	0.000000	0.000000	0.000000	-0.083856	-0.122585	-0.215673	0.000000	0.000000	3.000000	22.000000	0.000000
2785.180488	0.006563	0.564218	0.260768	84.810730	26.755648	69.111168	1.891197	0.000000	4.628539	0.000000	0.000000	0.000000	-0.083856	-0.122585	-0.215673	0.000000	0.000000	3.000000	22.000000	0.000000
2785.183821	0.006563	0.564218	0.260768	84.269989	25.196356	66.456558	1.891413	0.000000	4.628450	0.000000	0.000000	0.000000	-0.083856	-0.122585	-0.215673	0.000000	0.000000	3.000000	22.000000	0.000000
2785.187155	0.006318	0.563697	0.260095	84.269989	25.196356	66.456558	1.891413	0.000000	4.628450	0.000000	0.000000	0.000000	-0.073356	-0.156380	-0.201998	0.000000	0.000000	3.000000	22.000000	0.000000
2785.190488	0.006318	0.563697	0.260095	84.269989	25.196356	66.456558	1.891413	0.000000	4.628450	0.000000	0.000000	0.000000	-0.073356	-0.156380	-0.201998	0.000000	0.000000	3.000000	22.000000	0.000000
2785.193821	0.006318	0.563697	0.260095	83.751953	23.548643	64.032539	1.891881	0.000000	4.628260	0.000000	0.000000	0.000000	-0.073356	-0.156380	-0.201998	0.000000	0.000000	3.000000	22.000000	0.000000
2785.197155	0.006318	0.563697	0.260095	83.751953	23.548643	64.032539	1.891881	0.000000	4.628260	0.000000	0.000000	0.000000	-0.073356	-0.156380	-0.201998	0.000000	0.000000	3.000000	22.000000	0.000000
2785.200488	0.006040	0.563141	0.259456	83.751953	23.548643	64.032539	1.891881	0.000000	4.628260	0.000000	0.000000	0.000000	-0.083341	-0.166615	-0.191657	0.000000	0.000000	3.000000	22.000000	0.000000
2785.203821	0.006040	0.563141	0.259456	83.257797	22.475794	62.912033	1.891881	0.000000	4.628260	0.000000	0.000000	0.000000	-0.083341	-0.166615	-0.191657	0.000000	0.000000	3.000000	22.000000	0.000000
2785.207155	0.005865	0.562552	0.258851	83.257797	22.475794	62.912033	1.891881	0.000000	4.628260	0.000000	0.000000	0.000000	-0.052520	-0.176803	-0.181627	0.000000	0.000000	3.000000	22.000000	0.000000
2785.210488	0.005865	0.562552	0.258851	83.257797	22.475794	62.912033	1.891881	0.000000	4.628260	0.000000	0.000000	0.000000	-0.052520	-0.176803	-0.181627	0.000000	0.000000	3.000000	22.000000	0.000000
2785.213821	0.005865	0.562552	0.258851	82.779823	22.379171	62.948303	1.892735	0.000000	4.627911	0.000000	0.000000	0.000000	-0.052520	-0.176803	-0.181627	0.000000	0.000000	3.000000	22.000000	0.000000
2785.217155	0.005865	0.562552	0.258851	82.779823	22.379171	62.948303	1.892735	0.000000	4.627911	0.000000	0.000000	0.000000	-0.052520	-0.176803	-0.181627	0.000000	0.000000	3.000000	22.000000	0.000000
2785.220488	0.005963	0.561951	0.258290	82.779823	22.379171	62.948303	1.892735	0.000000	4.627911	0.000000	0.000000	0.000000	0.029191	-0.180442	-0.168289	0.000000	0.000000	3.000000	22.000000	0.000000
2785.223821	0.005963	0.561951	0.258290	82.343704	22.732304	63.446415	1.892735	0.000000	4.627911	0.000000	0.000000	0.000000	0.029191	-0.180442	-0.168289	0.000000	0.000000	3.000000	22.000000	0.000000
2785.227155	0.006196	0.561315	0.257762	82.343704	22.732304	63.446415	1.892735	0.000000	4.627911	0.000000	0.000000	0.000000	0.069958	-0.190650	-0.158284	0.000000	0.000000	3.000000	22.000000	0.000000
2785.230488	0.006196	0.561315	0.257762	82.343704	22.732304	63.446415	1.892735	0.000000	4.627911	0.000000	0.000000	0.000000	0.069958	-0.190650	-0.158284	0.000000	0.000000	3.000000	22.000000	0.000000
2785.233821	0.006196	0.561315	0.257762	81.967941	23.013208	63.848576	1.904647	0.000000	4.623021	0.000000	0.000000	0.000000	0.069958	-0.190650	-0.158284	0.000000	0.000000	3.000000	22.000000	0.000000
2785.237155	0.006497	0.560706	0.257275	81.967941	23.013208	63.848576	1.904647	0.000000	4.623021	0.000000	0.000000	0.000000	0.090314	-0.182573	-0.146107	0.000000	0.000000	3.000000	22.000000	0.000000
2785.240488	0.006497	0.560706	0.257275	81.967941	23.013208	63.848576	1.904647	0.000000	4.623021	0.000000	0.000000	0.000000	0.090314	-0.182573	-0.146107	0.000000	0.000000	3.000000	22.000000	0.000000
2785.243821	0.006497	0.560706	0.257275	81.681381	22.687250	63.566032	1.912346	0.000000	4.619841	0.000000	0.000000	0.000000	0.090314	-0.182573	-0.146107	0.000000	0.000000	3.000000	22.000000	0.000000
2785.247155	0.006764	0.560042	0.256810	81.681381	22.687250	63.566032	1.912346	0.000000	4.619841	0.000000	0.000000	0.000000	0.080085	-0.199296	-0.139332	0.000000	0.000000	3.000000	22.000000	0.000000
2785.250488	0.006764	0.560042	0.256810	81.681381	22.687250	63.566032	1.912346	0.000000	4.619841	0.000000	0.000000	0.000000	0.080085	-0.199296	-0.139332	0.000000	0.000000	3.000000	22.000000	0.000000
2785.253821	0.006764	0.560042	0.256810	81.473793	21.738319	62.591122	1.919392	0.000000	4.616918	0.000000	0.000000	0.000000	0.080085	-0.199296	-0.139332	0.000000	0.000000	3.000000	22.000000	0.000000
2785.257155	0.006764	0.560042	0.256810	81.473793	21.738319	62.591122	1.919392	0.000000	4.616918	0.000000	0.000000	0.000000	0.080085	-0.199296	-0.139332	0.000000	0.000000	3.000000	22.000000	0.000000
2785.260488	0.006929	0.559340	0.256351	81.473793	21.738319	62.591122	1.919392	0.000000	4.616918	0.000000	0.000000	0.000000	0.049507	-0.210763	-0.137787	0.000000	0.000000	3.000000	22.000000	0.000000
2785.263821	0.006929	0.559340	0.256351	81.330460	20.635063	61.425449	1.919392	0.000000	4.616918	0.000000	0.000000	0.000000	0.049507	-0.210763	-0.137787	0.000000	0.000000	3.000000	22.000000	0.000000
2785.267155	0.007026	0.558603	0.255927	81.330460	20.635063	61.425449	1.919392	0.000000	4.616918	0.000000	0.000000	0.000000	0.029234	-0.220893	-0.127201	0.000000	0.000000	3.000000	22.000000	0.000000
2785.270488	0.007026	0.558603	0.255927	81.330460	20.635063	61.425449	1.919392	0.000000	4.616918	0.000000	0.000000	0.000000	0.029234	-0.220893	-0.127201	0.000000	0.000000	3.000000	22.000000	0.000000
2785.273821	0.007026	0.558603	0.255927	81.231331	19.588545	60.306652	1.929065	0.000000	4.612885	0.000000	0.000000	0.000000	0.029234	-0.220893	-0.127201	0.000000	0.000000	3.000000	22.000000	0.000000
2785.277155	0.007026	0.558603	0.255927	81.231331	19.588545	60.306652	1.929065	0.000000	4.612885	0.000000	0.000000	0.000000	0.029234	-0.220893	-0.127201	0.000000	0.000000	3.000000	22.000000	0.000000
2785.280488	0.007056	0.557846	0.255490	81.231331	19.588545	60.306652	1.929065	0.000000	4.612885	0.000000	0.000000	0.000000	0.008858	-0.227183	-0.131169	0.000000	0.000000	3.000000	22.000000	0.000000
2785.283821	0.007056	0.557846	0.255490	81.166885	18.855255	59.525387	1.929065	0.000000	4.612885	0.000000	0.000000	0.000000	0.008858	-0.227183	-0.131169	0.000000	0.000000	3.000000	22.000000	0.000000
2785.287155	0.007051	0.557129	0.255046	81.166885	18.855255	59.525387	1.929065	0.000000	4.612885	0.000000	0.000000	0.000000	-0.001318	-0.215222	-0.133136	0.000000	0.000000	3.000000	22.000000	0.000000
2785.290488	0.007051	0.557129	0.255046	81.166885	18.855255	59.525387	1.929065	0.000000	4.612885	0.000000	0.000000	0.000000	-0.001318	-0.215222	-0.133136	0.000000	0.000000	3.000000	22.000000	0.000000
2785.293821	0.007051	0.557129	0.255046	81.137688	18.607744	59.268448	1.935118	0.000000	4.610349	0.000000	0.000000	0.000000	-0.001318	-0.215222	-0.133136	0.000000	0.000000	3.000000	22.000000	0.000000
2785.297155	0.007051	0.557129	0.255046	81.137688	18.607744	59.268448	1.935118	0.000000	4.610349	0.000000	0.000000	0.000000	-0.001318	-0.215222	-0.133136	0.000000	0.000000	3.000000	22.000000	0.000000
2785.300488	0.007047	0.556416	0.254632	81.137688	18.607744	59.268448	1.935118	0.000000	4.610349	0.000000	0.000000	0.000000	-0.001231	-0.213722	-0.124375	0.000000	0.000000	3.000000	22.000000	0.000000
2785.303821	0.007047	0.556416	0.254632	81.151070	18.612082	59.277660	1.935118	0.000000	4.610349	0.000000	0.000000	0.000000	-0.001231	-0.213722	-0.124375	0.000000	0.000000	3.000000	22.000000	0.000000
2785.307155	0.007043	0.555722	0.254198	81.151070	18.612082	59.277660	1.935118	0.000000	4.610349	0.000000	0.000000	0.000000	-0.001289	-0.208323	-0.130157	0.000000	0.000000	3.000000	22.000000	0.000000
2785.310488	0.007043	0.555722	0.254198	81.151070	18.612082	59.277660	1.935118	0.000000	4.610349	0.000000	0.000000	0.000000	-0.001289	-0.208323	-0.130157	0.000000	0.000000	3.000000	22.000000	0.000000
2785.313821	0.007043	0.555722	0.254198	81.208534	18.703773	59.377102	1.940476	0.000000	4.608096	0.000000	0.000000	0.000000	-0.001289	-0.208323	-0.130157	0.000000	0.000000	3.000000	22.000000	0.000000
2785.317155	0.007043	0.555722	0.254198	81.208534	18.703773	59.377102	1.940476	0.000000	4.608096	0.000000	0.000000	0.000000	-0.001289	-0.208323	-0.130157	0.000000	0.000000	3.000000	22.000000	0.000000
2785.320488	0.006938	0.555011	0.253782	81.208534	18.703773	59.377102	1.940476	0.000000	4.608096	0.000000	0.000000	0.000000	-0.031614	-0.213268	-0.124839	0.000000	0.000000	3.000000	22.000000	0.000000
2785.323821	0.006938	0.555011	0.253782	81.306313	18.794899	59.464111	1.940476	0.000000	4.608096	0.000000	0.000000	0.000000	-0.031614	-0.213268	-0.124839	0.000000	0.000000	3.000000	22.000000	0.000000
2785.327155	0.006900	0.554383	0.253384	81.306313	18.794899	59.464111	1.940476	0.000000	4.608096	0.000000	0.000000	0.000000	-0.011285	-0.188485	-0.119403	0.000000	0.000000	3.000000	22.000000	0.000000
2785.330488	0.006900	0.554383	0.253384	81.306313	18.794899	59.464111	1.940476	0.000000	4.608096	0.000000	0.000000	0.000000	-0.011285	-0.188485	-0.119403	0.000000	0.000000	3.000000	22.000000	0.000000
2785.333821	0.006900	0.554383	0.253384	81.413177	18.539621	59.166103	1.943562	0.000000	4.606796	0.000000	0.000000	0.000000	-0.011285	-0.188485	-0.119403	0.000000	0.000000	3.000000	22.000000	0.000000
2785.337155	0.006900	0.554383	0.253384	81.413177	18.539621	59.166103	1.943562	0.000000	4.606796	0.000000	0.000000	0.000000	-0.011285	-0.188485	-0.119403	0.000000	0.000000	3.000000	22.000000	0.000000
2785.340488	0.006829	0.553802	0.253041	81.413177	18.539621	59.166103	1.943562	0.000000	4.606796	0.000000	0.000000	0.000000	-0.021229	-0.174167	-0.102764	0.000000	0.000000	3.000000	22.000000	0.000000
2785.343821	0.006829	0.553802	0.253041	81.528839	17.906796	58.455971	1.943562	0.000000	4.606796	0.000000	0.000000	0.000000	-0.021229	-0.174167	-0.102764	0.000000	0.000000	3.000000	22.000000	0.000000
2785.347155	0.006692	0.553248	0.252742	81.528839	17.906796	58.455971	1.943562	0.000000	4.606796	0.000000	0.000000	0.000000	-0.041308	-0.166317	-0.089776	0.000000	0.000000	3.000000	22.000000	0.000000
2785.350488	0.006692	0.553248	0.252742	81.528839	17.906796	58.455971	1.943562	0.000000	4.606796	0.000000	0.000000	0.000000	-0.041308	-0.166317	-0.089776	0.000000	0.000000	3.000000	22.000000	0.000000
2785.353821	0.006692	0.553248	0.252742	81.644478	16.952694	57.401852	1.944526	0.000000	4.606389	0.000000	0.000000	0.000000	-0.041308	-0.166317	-0.089776	0.000000	0.000000	3.000000	22.000000	0.000000
2785.357155	0.006692	0.553248	0.252742	81.644478	16.952694	57.401852	1.944526	0.000000	4.606389	0.000000	0.000000	0.000000	-0.041308	-0.166317	-0.089776	0.000000	0.000000	3.000000	22.000000	0.000000
2785.360488	0.006420	0.552741	0.252499	81.644478	16.952694	57.401852	1.944526	0.000000	4.606389	0.000000	0.000000	0.000000	-0.081546	-0.152072	-0.072727	0.000000	0.000000	3.000000	22.000000	0.000000
2785.363821	0.006420	0.552741	0.252499	81.760162	15.825613	56.168030	1.944526	0.000000	4.606389	0.000000	0.000000	0.000000	-0.081546	-0.152072	-0.072727	0.000000	0.000000	3.000000	22.000000	0.000000
2785.367155	0.006081	0.552281	0.252313	81.760162	15.825613	56.168030	1.944526	0.000000	4.606389	0.000000	0.000000	0.000000	-0.101554	-0.137868	-0.055837	0.000000	0.000000	3.000000	22.000000	0.000000
2785.370488	0.006081	0.552281	0.252313	81.760162	15.825613	56.168030	1.944526	0.000000	4.606389	0.000000	0.000000	0.000000	-0.101554	-0.137868	-0.055837	0.000000	0.000000	3.000000	22.000000	0.000000
2785.373821	0.006081	0.552281	0.252313	81.870468	14.707998	54.957005	1.937865	0.000000	4.609195	0.000000	0.000000	0.000000	-0.101554	-0.137868	-0.055837	0.000000	0.000000	3.000000	22.000000	0.000000
2785.377155	0.006081	0.552281	0.252313	81.870468	14.707998	54.957005	1.937865	0.000000	4.609195	0.000000	0.000000	0.000000	-0.101554	-0.137868	-0.055837	0.000000	0.000000	3.000000	22.000000	0.000000
2785.380488	0.005608	0.551801	0.252115	81.870468	14.707998	54.957005	1.937865	0.000000	4.609195	0.000000	0.000000	0.000000	-0.141937	-0.144217	-0.059535	0.000000	0.000000	3.000000	22.000000	0.000000
2785.383821	0.005608	0.551801	0.252115	81.962440	13.869745	54.070454	1.937865	0.000000	4.609195	0.000000	0.000000	0.000000	-0.141937	-0.144217	-0.059535	0.000000	0.000000	3.000000	22.000000	0.000000
2785.387155	0.005068	0.551380	0.251924	81.962440	13.869745	54.070454	1.937865	0.000000	4.609195	0.000000	0.000000	0.000000	-0.162039	-0.126090	-0.057315	0.000000	0.000000	3.000000	22.000000	0.000000
2785.390488	0.005068	0.551380	0.251924	81.962440	13.869745	54.070454	1.937865	0.000000	4.609195	0.000000	0.000000	0.000000	-0.162039	-0.126090	-0.057315	0.000000	0.000000	3.000000	22.000000	0.000000
2785.393821	0.005068	0.551380	0.251924	82.027946	13.531452	53.742142	1.924634	0.000000	4.614736	0.000000	0.000000	0.000000	-0.162039	-0.126090	-0.057315	0.000000	0.000000	3.000000	22.000000	0.000000
2785.397155	0.005068	0.551380	0.251924	82.027946	13.531452	53.742142	1.924634	0.000000	4.614736	0.000000	0.000000	0.000000	-0.162039	-0.126090	-0.057315	0.000000	0.000000	3.000000	22.000000	0.000000
2785.400488	0.004427	0.551012	0.251679	82.027946	13.531452	53.742142	1.924634	0.000000	4.614736	0.000000	0.000000	0.000000	-0.192340	-0.110439	-0.073554	0.000000	0.000000	3.000000	22.000000	0.000000
2785.403821	0.004427	0.551012	0.251679	82.085426	13.589940	53.854591	1.924634	0.000000	4.614736	0.000000	0.000000	0.000000	-0.192340	-0.110439	-0.073554	0.000000	0.000000	3.000000	22.000000	0.000000
2785.407155	0.003786	0.550658	0.251384	82.085426	13.589940	53.854591	1.924634	0.000000	4.614736	0.000000	0.000000	0.000000	-0.192285	-0.106406	-0.088508	0.000000	0.000000	3.000000	22.000000	0.000000
2785.410488	0.003786	0.550658	0.251384	82.085426	13.589940	53.854591	1.924634	0.000000	4.614736	0.000000	0.000000	0.000000	-0.192285	-0.106406	-0.088508	0.000000	0.000000	3.000000	22.000000	0.000000
2785.413821	0.003786	0.550658	0.251384	82.140251	13.623829	53.949200	1.908072	0.000000	4.621608	0.000000	0.000000	0.000000	-0.192285	-0.106406	-0.088508	0.000000	0.000000	3.000000	22.000000	0.000000
2785.417155	0.003786	0.550658	0.251384	82.140251	13.623829	53.949200	1.908072	0.000000	4.621608	0.000000	0.000000	0.000000	-0.192285	-0.106406	-0.088508	0.000000	0.000000	3.000000	22.000000	0.000000
2785.420488	0.003045	0.550398	0.251060	82.140251	13.623829	53.949200	1.908072	0.000000	4.621608	0.000000	0.000000	0.000000	-0.222421	-0.077887	-0.097137	0.000000	0.000000	3.000000	22.000000	0.000000
2785.423821	0.003045	0.550398	0.251060	82.185913	13.640376	54.029072	1.908072	0.000000	4.621608	0.000000	0.000000	0.000000	-0.222421	-0.077887	-0.097137	0.000000	0.000000	3.000000	22.000000	0.000000
2785.427155	0.002270	0.550194	0.250712	82.185913	13.640376	54.029072	1.908072	0.000000	4.621608	0.000000	0.000000	0.000000	-0.232321	-0.061061	-0.104371	0.000000	0.000000	3.000000	22.000000	0.000000
2785.430488	0.002270	0.550194	0.250712	82.185913	13.640376	54.029072	1.908072	0.000000	4.621608	0.000000	0.000000	0.000000	-0.232321	-0.061061	-0.104371	0.000000	0.000000	3.000000	22.000000	0.000000
2785.433821	0.002270	0.550194	0.250712	82.225471	13.639008	54.099041	1.888515	0.000000	4.629634	0.000000	0.000000	0.000000	-0.232321	-0.061061	-0.104371	0.000000	0.000000	3.000000	22.000000	0.000000
2785.437155	0.002270	0.550194	0.250712	82.225471	13.639008	54.099041	1.888515	0.000000	4.629634	0.000000	0.000000	0.000000	-0.232321	-0.061061	-0.104371	0.000000	0.000000	3.000000	22.000000	0.000000
2785.440488	0.001362	0.550094	0.250397	82.225471	13.639008	54.099041	1.888515	0.000000	4.629634	0.000000	0.000000	0.000000	-0.272378	-0.030190	-0.094521	0.000000	0.000000	3.000000	22.000000	0.000000
2785.443821	0.001362	0.550094	0.250397	82.255898	13.613941	54.153358	1.888515	0.000000	4.629634	0.000000	0.000000	0.000000	-0.272378	-0.030190	-0.094521	0.000000	0.000000	3.000000	22.000000	0.000000
2785.447155	0.000388	0.550070	0.250070	82.255898	13.613941	54.153358	1.888515	0.000000	4.629634	0.000000	0.000000	0.000000	-0.292281	-0.007038	-0.097975	0.000000	0.000000	3.000000	22.000000	0.000000
2785.450488	0.000388	0.550070	0.250070	82.255898	13.613941	54.153358	1.888515	0.000000	4.629634	0.000000	0.000000	0.000000	-0.292281	-0.007038	-0.097975	0.000000	0.000000	3.000000	22.000000	0.000000
2785.453821	0.000388	0.550070	0.250070	82.286346	13.581128	54.208080	1.862708	0.000000	4.640077	0.000000	0.000000	0.000000	-0.292281	-0.007038	-0.097975	0.000000	0.000000	3.000000	22.000000	0.000000
2785.457155	-0.000720	0.550099	0.249688	82.286346	13.581128	54.208080	1.862708	0.000000	4.640077	0.000000	0.000000	0.000000	-0.332263	0.008540	-0.114723	0.000000	0.000000	3.000000	22.000000	0.000000
2785.460488	-0.000720	0.550099	0.249688	82.286346	13.581128	54.208080	1.862708	0.000000	4.640077	0.000000	0.000000	0.000000	-0.332263	0.008540	-0.114723	0.000000	0.000000	3.000000	22.000000	0.000000
2785.463821	-0.000720	0.550099	0.249688	82.313744	13.526987	54.257748	1.847409	0.000000	4.646190	0.000000	0.000000	0.000000	-0.332263	0.008540	-0.114723	0.000000	0.000000	3.000000	22.000000	0.000000
2785.467155	-0.001993	0.550235	0.249226	82.313744	13.526987	54.257748	1.847409	0.000000	4.646190	0.000000	0.000000	0.000000	-0.382144	0.040752	-0.138666	0.000000	0.000000	3.000000	22.000000	0.000000
2785.470488	-0.001993	0.550235	0.249226	82.313744	13.526987	54.257748	1.847409	0.000000	4.646190	0.000000	0.000000	0.000000	-0.382144	0.040752	-0.138666	0.000000	0.000000	3.000000	22.000000	0.000000
2785.473821	-0.001993	0.550235	0.249226	82.338043	13.454021	54.302120	1.829823	0.000000	4.653144	0.000000	0.000000	0.000000	-0.382144	0.040752	-0.138666	0.000000	0.000000	3.000000	22.000000	0.000000
2785.477155	-0.003466	0.550443	0.248718	82.338043	13.454021	54.302120	1.829823	0.000000	4.653144	0.000000	0.000000	0.000000	-0.441904	0.062586	-0.152143	0.000000	0.000000	3.000000	22.000000	0.000000
2785.480488	-0.003466	0.550443	0.248718	82.338043	13.454021	54.302120	1.829823	0.000000	4.653144	0.000000	0.000000	0.000000	-0.441904	0.062586	-0.152143	0.000000	0.000000	3.000000	22.000000	0.000000
2785.483821	-0.003466	0.550443	0.248718	82.361923	13.378193	54.361298	1.809133	0.000000	4.661227	0.000000	0.000000	0.000000	-0.441904	0.062586	-0.152143	0.000000	0.000000	3.000000	22.000000	0.000000
2785.487155	-0.005104	0.550741	0.248147	82.361923	13.378193	54.361298	1.809133	0.000000	4.661227	0.000000	0.000000	0.000000	-0.491369	0.089503	-0.171413	0.000000	0.000000	3.000000	22.000000	0.000000
2785.490488	-0.005104	0.550741	0.248147	82.361923	13.378193	54.361298	1.809133	0.000000	4.661227	0.000000	0.000000	0.000000	-0.491369	0.089503	-0.171413	0.000000	0.000000	3.000000	22.000000	0.000000
2785.493821	-0.005104	0.550741	0.248147	82.385727	13.297253	54.420788	1.785948	0.000000	4.670159	0.000000	0.000000	0.000000	-0.491369	0.089503	-0.171413	0.000000	0.000000	3.000000	22.000000	0.000000
2785.497155	-0.006839	0.551065	0.247472	82.385727	13.297253	54.420788	1.785948	0.000000	4.670159	0.000000	0.000000	0.000000	-0.520398	0.097144	-0.202608	0.000000	0.000000	3.000000	22.000000	0.000000
2785.500488	-0.006839	0.551065	0.247472	82.385727	13.297253	54.420788	1.785948	0.000000	4.670159	0.000000	0.000000	0.000000	-0.520398	0.097144	-0.202608	0.000000	0.000000	3.000000	22.000000	0.000000
2785.503821	-0.006839	0.551065	0.247472	82.416801	13.275557	54.539959	1.761569	0.000000	4.679410	0.000000	0.000000	0.000000	-0.520398	0.097144	-0.202608	0.000000	0.000000	3.000000	22.000000	0.000000
2785.507155	-0.008636	0.551397	0.246710	82.416801	13.275557	54.539959	1.761569	0.000000	4.679410	0.000000	0.000000	0.000000	-0.539158	0.099512	-0.228569	0.000000	0.000000	3.000000	22.000000	0.000000
2785.510488	-0.008636	0.551397	0.246710	82.416801	13.275557	54.539959	1.761569	0.000000	4.679410	0.000000	0.000000	0.000000	-0.539158	0.099512	-0.228569	0.000000	0.000000	3.000000	22.000000	0.000000
2785.513821	-0.008636	0.551397	0.246710	82.454933	13.322508	54.672127	1.736401	0.000000	4.688807	0.000000	0.000000	0.000000	-0.539158	0.099512	-0.228569	0.000000	0.000000	3.000000	22.000000	0.000000
2785.517155	-0.010528	0.551711	0.245816	82.454933	13.322508	54.672127	1.736401	0.000000	4.688807	0.000000	0.000000	0.000000	-0.567473	0.094192	-0.268218	0.000000	0.000000	3.000000	22.000000	0.000000
2785.520488	-0.010528	0.551711	0.245816	82.454933	13.322508	54.672127	1.736401	0.000000	4.688807	0.000000	0.000000	0.000000	-0.567473	0.094192	-0.268218	0.000000	0.000000	3.000000	22.000000	0.000000
2785.523821	-0.010528	0.551711	0.245816	82.508728	13.379492	54.494370	1.710145	0.000000	4.698447	0.000000	0.000000	0.000000	-0.567473	0.094192	-0.268218	0.000000	0.000000	3.000000	22.000000	0.000000
2785.527155	-0.012511	0.552020	0.244739	82.508728	13.379492	54.494370	1.710145	0.000000	4.698447	0.000000	0.000000	0.000000	-0.595094	0.092589	-0.323146	0.000000	0.000000	3.000000	22.000000	0.000000
2785.530488	-0.012511	0.552020	0.244739	82.508728	13.379492	54.494370	1.710145	0.000000	4.698447	0.000000	0.000000	0.000000	-0.595094	0.092589	-0.323146	0.000000	0.000000	3.000000	22.000000	0.000000
2785.533821	-0.012511	0.552020	0.244739	82.583015	13.400607	53.867687	1.683080	0.000000	4.708210	0.000000	0.000000	0.000000	-0.595094	0.092589	-0.323146	0.000000	0.000000	3.000000	22.000000	0.000000
2785.537155	-0.014519	0.552305	0.243496	82.583015	13.400607	53.867687	1.683080	0.000000	4.708210	0.000000	0.000000	0.000000	-0.602272	0.085748	-0.372723	0.000000	0.000000	3.000000	22.000000	0.000000
2785.540488	-0.014519	0.552305	0.243496	82.583015	13.400607	53.867687	1.683080	0.000000	4.708210	0.000000	0.000000	0.000000	-0.602272	0.085748	-0.372723	0.000000	0.000000	3.000000	22.000000	0.000000
2785.543821	-0.014519	0.552305	0.243496	82.670807	13.409484	53.057419	1.656194	0.000000	4.717735	0.000000	0.000000	0.000000	-0.602272	0.085748	-0.372723	0.000000	0.000000	3.000000	22.000000	0.000000
2785.547155	-0.016582	0.552606	0.242081	82.670807	13.409484	53.057419	1.656194	0.000000	4.717735	0.000000	0.000000	0.000000	-0.618890	0.090241	-0.424506	0.000000	0.000000	3.000000	22.000000	0.000000
2785.550488	-0.016582	0.552606	0.242081	82.670807	13.409484	53.057419	1.656194	0.000000	4.717735	0.000000	0.000000	0.000000	-0.618890	0.090241	-0.424506	0.000000	0.000000	3.000000	22.000000	0.000000
2785.553821	-0.016582	0.552606	0.242081	82.761093	13.434669	52.440559	1.628937	0.000000	4.727215	0.000000	0.000000	0.000000	-0.618890	0.090241	-0.424506	0.000000	0.000000	3.000000	22.000000	0.000000
2785.557155	-0.018700	0.552968	0.240550	82.761093	13.434669	52.440559	1.628937	0.000000	4.727215	0.000000	0.000000	0.000000	-0.635392	0.108502	-0.459477	0.000000	0.000000	3.000000	22.000000	0.000000
2785.560488	-0.018700	0.552968	0.240550	82.761093	13.434669	52.440559	1.628937	0.000000	4.727215	0.000000	0.000000	0.000000	-0.635392	0.108502	-0.459477	0.000000	0.000000	3.000000	22.000000	0.000000
2785.563821	-0.018700	0.552968	0.240550	82.846176	13.503159	52.250149	1.600919	0.000000	4.736777	0.000000	0.000000	0.000000	-0.635392	0.108502	-0.459477	0.000000	0.000000	3.000000	22.000000	0.000000
2785.567155	-0.020939	0.553415	0.238943	82.846176	13.503159	52.250149	1.600919	0.000000	4.736777	0.000000	0.000000	0.000000	-0.671678	0.134250	-0.482036	0.000000	0.000000	3.000000	22.000000	0.000000
2785.570488	-0.020939	0.553415	0.238943	82.846176	13.503159	52.250149	1.600919	0.000000	4.736777	0.000000	0.000000	0.000000	-0.671678	0.134250	-0.482036	0.000000	0.000000	3.000000	22.000000	0.000000
2785.573821	-0.020939	0.553415	0.238943	82.918419	13.650385	52.344677	1.570649	0.000000	4.746900	0.000000	0.000000	0.000000	-0.671678	0.134250	-0.482036	0.000000	0.000000	3.000000	22.000000	0.000000
2785.577155	-0.023235	0.553944	0.237375	82.918419	13.650385	52.344677	1.570649	0.000000	4.746900	0.000000	0.000000	0.000000	-0.688846	0.158639	-0.470368	0.000000	0.000000	3.000000	22.000000	0.000000
2785.580488	-0.023235	0.553944	0.237375	82.918419	13.650385	52.344677	1.570649	0.000000	4.746900	0.000000	0.000000	0.000000	-0.688846	0.158639	-0.470368	0.000000	0.000000	3.000000	22.000000	0.000000
2785.583821	-0.023235	0.553944	0.237375	82.975914	13.927430	52.443974	1.538507	0.000000	4.757415	0.000000	0.000000	0.000000	-0.688846	0.158639	-0.470368	0.000000	0.000000	3.000000	22.000000	0.000000
2785.587155	-0.025488	0.554507	0.235791	82.975914	13.927430	52.443974	1.538507	0.000000	4.757415	0.000000	0.000000	0.000000	-0.675771	0.168929	-0.475175	0.000000	0.000000	3.000000	22.000000	0.000000
2785.590488	-0.025488	0.554507	0.235791	82.975914	13.927430	52.443974	1.538507	0.000000	4.757415	0.000000	0.000000	0.000000	-0.675771	0.168929	-0.475175	0.000000	0.000000	3.000000	22.000000	0.000000
2785.593821	-0.025488	0.554507	0.235791	83.018181	14.504431	52.653370	1.506615	0.000000	4.767611	0.000000	0.000000	0.000000	-0.675771	0.168929	-0.475175	0.000000	0.000000	3.000000	22.000000	0.000000
2785.597155	-0.027698	0.555130	0.234236	83.018181	14.504431	52.653370	1.506615	0.000000	4.767611	0.000000	0.000000	0.000000	-0.663270	0.186881	-0.466346	0.000000	0.000000	3.000000	22.000000	0.000000
2785.600488	-0.027698	0.555130	0.234236	83.018181	14.504431	52.653370	1.506615	0.000000	4.767611	0.000000	0.000000	0.000000	-0.663270	0.186881	-0.466346	0.000000	0.000000	3.000000	22.000000	0.000000
2785.603821	-0.027698	0.555130	0.234236	83.046188	15.256799	52.938755	1.474691	0.000000	4.777582	0.000000	0.000000	0.000000	-0.663270	0.186881	-0.466346	0.000000	0.000000	3.000000	22.000000	0.000000
2785.607155	-0.029931	0.555766	0.232651	83.046188	15.256799	52.938755	1.474691	0.000000	4.777582	0.000000	0.000000	0.000000	-0.669822	0.190670	-0.475753	0.000000	0.000000	3.000000	22.000000	0.000000
2785.610488	-0.029931	0.555766	0.232651	83.046188	15.256799	52.938755	1.474691	0.000000	4.777582	0.000000	0.000000	0.000000	-0.669822	0.190670	-0.475753	0.000000	0.000000	3.000000	22.000000	0.000000
2785.613821	-0.029931	0.555766	0.232651	83.086670	15.822623	52.831306	1.441904	0.000000	4.787579	0.000000	0.000000	0.000000	-0.669822	0.190670	-0.475753	0.000000	0.000000	3.000000	22.000000	0.000000
2785.617155	-0.032119	0.556372	0.231009	83.086670	15.822623	52.831306	1.441904	0.000000	4.787579	0.000000	0.000000	0.000000	-0.656257	0.181769	-0.492353	0.000000	0.000000	3.000000	22.000000	0.000000
2785.620488	-0.032119	0.556372	0.231009	83.086670	15.822623	52.831306	1.441904	0.000000	4.787579	0.000000	0.000000	0.000000	-0.656257	0.181769	-0.492353	0.000000	0.000000	3.000000	22.000000	0.000000
2785.623821	-0.032119	0.556372	0.231009	83.161896	15.892730	52.344769	1.409633	0.000000	4.797180	0.000000	0.000000	0.000000	-0.656257	0.181769	-0.492353	0.000000	0.000000	3.000000	22.000000	0.000000
2785.627155	-0.034291	0.556981	0.229274	83.161896	15.892730	52.344769	1.409633	0.000000	4.797180	0.000000	0.000000	0.000000	-0.651815	0.182689	-0.520686	0.000000	0.000000	3.000000	22.000000	0.000000
2785.630488	-0.034291	0.556981	0.229274	83.161896	15.892730	52.344769	1.409633	0.000000	4.797180	0.000000	0.000000	0.000000	-0.651815	0.182689	-0.520686	0.000000	0.000000	3.000000	22.000000	0.000000
2785.633821	-0.034291	0.556981	0.229274	83.238945	15.917393	52.207825	1.377515	0.000000	4.806500	0.000000	0.000000	0.000000	-0.651815	0.182689	-0.520686	0.000000	0.000000	3.000000	22.000000	0.000000
2785.637155	-0.036577	0.557608	0.227417	83.238945	15.917393	52.207825	1.377515	0.000000	4.806500	0.000000	0.000000	0.000000	-0.685798	0.188319	-0.556940	0.000000	0.000000	3.000000	22.000000	0.000000
2785.640488	-0.036577	0.557608	0.227417	83.238945	15.917393	52.207825	1.377515	0.000000	4.806500	0.000000	0.000000	0.000000	-0.685798	0.188319	-0.556940	0.000000	0.000000	3.000000	22.000000	0.000000
2785.643821	-0.036577	0.557608	0.227417	83.321739	15.948343	52.285053	1.343155	0.000000	4.816216	0.000000	0.000000	0.000000	-0.685798	0.188319	-0.556940	0.000000	0.000000	3.000000	22.000000	0.000000
2785.647155	-0.039008	0.558275	0.225449	83.321739	15.948343	52.285053	1.343155	0.000000	4.816216	0.000000	0.000000	0.000000	-0.729053	0.200053	-0.590375	0.000000	0.000000	3.000000	22.000000	0.000000
2785.650488	-0.039008	0.558275	0.225449	83.321739	15.948343	52.285053	1.343155	0.000000	4.816216	0.000000	0.000000	0.000000	-0.729053	0.200053	-0.590375	0.000000	0.000000	3.000000	22.000000	0.000000
2785.653821	-0.039008	0.558275	0.225449	83.410370	15.989867	52.282890	1.305744	0.000000	4.826493	0.000000	0.000000	0.000000	-0.729053	0.200053	-0.590375	0.000000	0.000000	3.000000	22.000000	0.000000
2785.657155	-0.041580	0.558943	0.223373	83.410370	15.989867	52.282890	1.305744	0.000000	4.826493	0.000000	0.000000	0.000000	-0.771651	0.200350	-0.622878	0.000000	0.000000	3.000000	22.000000	0.000000
2785.660488	-0.041580	0.558943	0.223373	83.410370	15.989867	52.282890	1.305744	0.000000	4.826493	0.000000	0.000000	0.000000	-0.771651	0.200350	-0.622878	0.000000	0.000000	3.000000	22.000000	0.000000
2785.663821	-0.041580	0.558943	0.223373	83.501068	16.054651	52.233742	1.265129	0.000000	4.837298	0.000000	0.000000	0.000000	-0.771651	0.200350	-0.622878	0.000000	0.000000	3.000000	22.000000	0.000000
2785.667155	-0.044227	0.559611	0.221190	83.501068	16.054651	52.233742	1.265129	0.000000	4.837298	0.000000	0.000000	0.000000	-0.794136	0.200471	-0.654878	0.000000	0.000000	3.000000	22.000000	0.000000
2785.670488	-0.044227	0.559611	0.221190	83.501068	16.054651	52.233742	1.265129	0.000000	4.837298	0.000000	0.000000	0.000000	-0.794136	0.200471	-0.654878	0.000000	0.000000	3.000000	22.000000	0.000000
2785.673821	-0.044227	0.559611	0.221190	83.601471	16.214165	52.241077	1.222485	0.000000	4.848250	0.000000	0.000000	0.000000	-0.794136	0.200471	-0.654878	0.000000	0.000000	3.000000	22.000000	0.000000
2785.677155	-0.046816	0.560274	0.218875	83.601471	16.214165	52.241077	1.222485	0.000000	4.848250	0.000000	0.000000	0.000000	-0.776790	0.198855	-0.694523	0.000000	0.000000	3.000000	22.000000	0.000000
2785.680488	-0.046816	0.560274	0.218875	83.601471	16.214165	52.241077	1.222485	0.000000	4.848250	0.000000	0.000000	0.000000	-0.776790	0.198855	-0.694523	0.000000	0.000000	3.000000	22.000000	0.000000
2785.683821	-0.046816	0.560274	0.218875	83.713158	16.431417	51.933964	1.180581	0.000000	4.858624	0.000000	0.000000	0.000000	-0.776790	0.198855	-0.694523	0.000000	0.000000	3.000000	22.000000	0.000000
2785.687155	-0.049313	0.560910	0.216416	83.713158	16.431417	51.933964	1.180581	0.000000	4.858624	0.000000	0.000000	0.000000	-0.749161	0.190701	-0.737728	0.000000	0.000000	3.000000	22.000000	0.000000
2785.690488	-0.049313	0.560910	0.216416	83.713158	16.431417	51.933964	1.180581	0.000000	4.858624	0.000000	0.000000	0.000000	-0.749161	0.190701	-0.737728	0.000000	0.000000	3.000000	22.000000	0.000000
2785.693821	-0.049313	0.560910	0.216416	83.836868	16.644093	51.226032	1.140190	0.000000	4.868261	0.000000	0.000000	0.000000	-0.749161	0.190701	-0.737728	0.000000	0.000000	3.000000	22.000000	0.000000
2785.697155	-0.051652	0.561533	0.213798	83.836868	16.644093	51.226032	1.140190	0.000000	4.868261	0.000000	0.000000	0.000000	-0.701652	0.187056	-0.785394	0.000000	0.000000	3.000000	22.000000	0.000000
2785.700488	-0.051652	0.561533	0.213798	83.836868	16.644093	51.226032	1.140190	0.000000	4.868261	0.000000	0.000000	0.000000	-0.701652	0.187056	-0.785394	0.000000	0.000000	3.000000	22.000000	0.000000
2785.703821	-0.051652	0.561533	0.213798	83.938995	16.768192	50.492748	1.102840	0.000000	4.876858	0.000000	0.000000	0.000000	-0.701652	0.187056	-0.785394	0.000000	0.000000	3.000000	22.000000	0.000000
2785.707155	-0.054025	0.562149	0.211039	83.938995	16.768192	50.492748	1.102840	0.000000	4.876858	0.000000	0.000000	0.000000	-0.711895	0.184624	-0.827828	0.000000	0.000000	3.000000	22.000000	0.000000
2785.710488	-0.054025	0.562149	0.211039	83.938995	16.768192	50.492748	1.102840	0.000000	4.876858	0.000000	0.000000	0.000000	-0.711895	0.184624	-0.827828	0.000000	0.000000	3.000000	22.000000	0.000000
2785.713821	-0.054025	0.562149	0.211039	83.935768	16.459049	49.959030	1.064287	0.000000	4.885417	0.000000	0.000000	0.000000	-0.711895	0.184624	-0.827828	0.000000	0.000000	3.000000	22.000000	0.000000
2785.717155	-0.056564	0.562844	0.208213	83.935768	16.459049	49.959030	1.064287	0.000000	4.885417	0.000000	0.000000	0.000000	-0.761551	0.208464	-0.847709	0.000000	0.000000	3.000000	22.000000	0.000000
2785.720488	-0.056564	0.562844	0.208213	83.935768	16.459049	49.959030	1.064287	0.000000	4.885417	0.000000	0.000000	0.000000	-0.761551	0.208464	-0.847709	0.000000	0.000000	3.000000	22.000000	0.000000
2785.723821	-0.056564	0.562844	0.208213	83.826950	15.745917	49.458366	1.021090	0.000000	4.894628	0.000000	0.000000	0.000000	-0.761551	0.208464	-0.847709	0.000000	0.000000	3.000000	22.000000	0.000000
2785.727155	-0.059178	0.563612	0.205413	83.826950	15.745917	49.458366	1.021090	0.000000	4.894628	0.000000	0.000000	0.000000	-0.784303	0.230551	-0.839998	0.000000	0.000000	3.000000	22.000000	0.000000
2785.730488	-0.059178	0.563612	0.205413	83.826950	15.745917	49.458366	1.021090	0.000000	4.894628	0.000000	0.000000	0.000000	-0.784303	0.230551	-0.839998	0.000000	0.000000	3.000000	22.000000	0.000000
2785.733821	-0.059178	0.563612	0.205413	83.680344	14.920699	48.794521	0.974595	0.000000	4.904097	0.000000	0.000000	0.000000	-0.784303	0.230551	-0.839998	0.000000	0.000000	3.000000	22.000000	0.000000
2785.737155	-0.061930	0.564397	0.202624	83.680344	14.920699	48.794521	0.974595	0.000000	4.904097	0.000000	0.000000	0.000000	-0.825441	0.235352	-0.836546	0.000000	0.000000	3.000000	22.000000	0.000000
2785.740488	-0.061930	0.564397	0.202624	83.680344	14.920699	48.794521	0.974595	0.000000	4.904097	0.000000	0.000000	0.000000	-0.825441	0.235352	-0.836546	0.000000	0.000000	3.000000	22.000000	0.000000
2785.743821	-0.061930	0.564397	0.202624	83.555305	14.194588	48.058910	0.923278	0.000000	4.914017	0.000000	0.000000	0.000000	-0.825441	0.235352	-0.836546	0.000000	0.000000	3.000000	22.000000	0.000000
2785.747155	-0.064693	0.565218	0.199872	83.555305	14.194588	48.058910	0.923278	0.000000	4.914017	0.000000	0.000000	0.000000	-0.829112	0.246439	-0.825651	0.000000	0.000000	3.000000	22.000000	0.000000
2785.750488	-0.064693	0.565218	0.199872	83.555305	14.194588	48.058910	0.923278	0.000000	4.914017	0.000000	0.000000	0.000000	-0.829112	0.246439	-0.825651	0.000000	0.000000	3.000000	22.000000	0.000000
2785.753821	-0.064693	0.565218	0.199872	83.470879	13.645965	47.562134	0.869766	0.000000	4.923770	0.000000	0.000000	0.000000	-0.829112	0.246439	-0.825651	0.000000	0.000000	3.000000	22.000000	0.000000
2785.757155	-0.067372	0.566014	0.197125	83.470879	13.645965	47.562134	0.869766	0.000000	4.923770	0.000000	0.000000	0.000000	-0.803642	0.238877	-0.824199	0.000000	0.000000	3.000000	22.000000	0.000000
2785.760488	-0.067372	0.566014	0.197125	83.470879	13.645965	47.562134	0.869766	0.000000	4.923770	0.000000	0.000000	0.000000	-0.803642	0.238877	-0.824199	0.000000	0.000000	3.000000	22.000000	0.000000
2785.763821	-0.067372	0.566014	0.197125	83.449799	13.311646	47.279613	0.816486	0.000000	4.932885	0.000000	0.000000	0.000000	-0.803642	0.238877	-0.824199	0.000000	0.000000	3.000000	22.000000	0.000000
2785.767155	-0.069900	0.566759	0.194343	83.449799	13.311646	47.279613	0.816486	0.000000	4.932885	0.000000	0.000000	0.000000	-0.758359	0.223461	-0.834641	0.000000	0.000000	3.000000	22.000000	0.000000
2785.770488	-0.069900	0.566759	0.194343	83.449799	13.311646	47.279613	0.816486	0.000000	4.932885	0.000000	0.000000	0.000000	-0.758359	0.223461	-0.834641	0.000000	0.000000	3.000000	22.000000	0.000000
2785.773821	-0.069900	0.566759	0.194343	83.480133	13.139483	46.989513	0.765282	0.000000	4.941087	0.000000	0.000000	0.000000	-0.758359	0.223461	-0.834641	0.000000	0.000000	3.000000	22.000000	0.000000
2785.777155	-0.072268	0.567456	0.191440	83.480133	13.139483	46.989513	0.765282	0.000000	4.941087	0.000000	0.000000	0.000000	-0.710466	0.209122	-0.870887	0.000000	0.000000	3.000000	22.000000	0.000000
2785.780488	-0.072268	0.567456	0.191440	83.480133	13.139483	46.989513	0.765282	0.000000	4.941087	0.000000	0.000000	0.000000	-0.710466	0.209122	-0.870887	0.000000	0.000000	3.000000	22.000000	0.000000
2785.783821	-0.072268	0.567456	0.191440	83.562332	13.118554	46.703434	0.716814	0.000000	4.948351	0.000000	0.000000	0.000000	-0.710466	0.209122	-0.870887	0.000000	0.000000	3.000000	22.000000	0.000000
2785.787155	-0.074536	0.568084	0.188396	83.562332	13.118554	46.703434	0.716814	0.000000	4.948351	0.000000	0.000000	0.000000	-0.680463	0.188396	-0.913312	0.000000	0.000000	3.000000	22.000000	0.000000
2785.790488	-0.074536	0.568084	0.188396	83.562332	13.118554	46.703434	0.716814	0.000000	4.948351	0.000000	0.000000	0.000000	-0.680463	0.188396	-0.913312	0.000000	0.000000	3.000000	22.000000	0.000000
2785.793821	-0.074536	0.568084	0.188396	83.698082	13.040983	46.245605	0.669713	0.000000	4.954946	0.000000	0.000000	0.000000	-0.680463	0.188396	-0.913312	0.000000	0.000000	3.000000	22.000000	0.000000
2785.797155	-0.076714	0.568731	0.185299	83.698082	13.040983	46.245605	0.669713	0.000000	4.954946	0.000000	0.000000	0.000000	-0.653380	0.194016	-0.928887	0.000000	0.000000	3.000000	22.000000	0.000000
2785.800488	-0.076714	0.568731	0.185299	83.698082	13.040983	46.245605	0.669713	0.000000	4.954946	0.000000	0.000000	0.000000	-0.653380	0.194016	-0.928887	0.000000	0.000000	3.000000	22.000000	0.000000
2785.803821	-0.076714	0.568731	0.185299	83.867615	12.198434	45.136490	0.623424	0.000000	4.960982	0.000000	0.000000	0.000000	-0.653380	0.194016	-0.928887	0.000000	0.000000	3.000000	22.000000	0.000000
2785.807155	-0.078841	0.569499	0.182218	83.867615	12.198434	45.136490	0.623424	0.000000	4.960982	0.000000	0.000000	0.000000	-0.638059	0.230313	-0.924438	0.000000	0.000000	3.000000	22.000000	0.000000
2785.810488	-0.078841	0.569499	0.182218	83.867615	12.198434	45.136490	0.623424	0.000000	4.960982	0.000000	0.000000	0.000000	-0.638059	0.230313	-0.924438	0.000000	0.000000	3.000000	22.000000	0.000000
2785.813821	-0.078841	0.569499	0.182218	84.032738	10.609496	43.556984	0.576717	0.000000	4.966629	0.000000	0.000000	0.000000	-0.638059	0.230313	-0.924438	0.000000	0.000000	3.000000	22.000000	0.000000
2785.817155	-0.081145	0.570390	0.179248	84.032738	10.609496	43.556984	0.576717	0.000000	4.966629	0.000000	0.000000	0.000000	-0.691069	0.267335	-0.890987	0.000000	0.000000	3.000000	22.000000	0.000000
2785.820488	-0.081145	0.570390	0.179248	84.032738	10.609496	43.556984	0.576717	0.000000	4.966629	0.000000	0.000000	0.000000	-0.691069	0.267335	-0.890987	0.000000	0.000000	3.000000	22.000000	0.000000
2785.823821	-0.081145	0.570390	0.179248	84.166351	8.676717	41.695969	0.523069	0.000000	4.972564	0.000000	0.000000	0.000000	-0.691069	0.267335	-0.890987	0.000000	0.000000	3.000000	22.000000	0.000000
2785.827155	-0.083510	0.571466	0.176447	84.166351	8.676717	41.695969	0.523069	0.000000	4.972564	0.000000	0.000000	0.000000	-0.709472	0.322915	-0.840283	0.000000	0.000000	3.000000	22.000000	0.000000
2785.830488	-0.083510	0.571466	0.176447	84.166351	8.676717	41.695969	0.523069	0.000000	4.972564	0.000000	0.000000	0.000000	-0.709472	0.322915	-0.840283	0.000000	0.000000	3.000000	22.000000	0.000000
2785.833821	-0.083510	0.571466	0.176447	84.248306	7.019478	40.149197	0.465262	0.000000	4.978306	0.000000	0.000000	0.000000	-0.709472	0.322915	-0.840283	0.000000	0.000000	3.000000	22.000000	0.000000
2785.837155	-0.085913	0.572699	0.173860	84.248306	7.019478	40.149197	0.465262	0.000000	4.978306	0.000000	0.000000	0.000000	-0.721062	0.369941	-0.775997	0.000000	0.000000	3.000000	22.000000	0.000000
2785.840488	-0.085913	0.572699	0.173860	84.248306	7.019478	40.149197	0.465262	0.000000	4.978306	0.000000	0.000000	0.000000	-0.721062	0.369941	-0.775997	0.000000	0.000000	3.000000	22.000000	0.000000
2785.843821	-0.085913	0.572699	0.173860	84.274467	6.189986	39.500408	0.403796	0.000000	4.983668	0.000000	0.000000	0.000000	-0.721062	0.369941	-0.775997	0.000000	0.000000	3.000000	22.000000	0.000000
2785.847155	-0.088265	0.574049	0.171473	84.274467	6.189986	39.500408	0.403796	0.000000	4.983668	0.000000	0.000000	0.000000	-0.705417	0.404967	-0.716146	0.000000	0.000000	3.000000	22.000000	0.000000
2785.850488	-0.088265	0.574049	0.171473	84.274467	6.189986	39.500408	0.403796	0.000000	4.983668	0.000000	0.000000	0.000000	-0.705417	0.404967	-0.716146	0.000000	0.000000	3.000000	22.000000	0.000000
2785.853821	-0.088265	0.574049	0.171473	84.267487	5.977717	39.514088	0.341396	0.000000	4.988331	0.000000	0.000000	0.000000	-0.705417	0.404967	-0.716146	0.000000	0.000000	3.000000	22.000000	0.000000
2785.857155	-0.090491	0.575477	0.169178	84.267487	5.977717	39.514088	0.341396	0.000000	4.988331	0.000000	0.000000	0.000000	-0.667825	0.428346	-0.688541	0.000000	0.000000	3.000000	22.000000	0.000000
2785.860488	-0.090491	0.575477	0.169178	84.267487	5.977717	39.514088	0.341396	0.000000	4.988331	0.000000	0.000000	0.000000	-0.667825	0.428346	-0.688541	0.000000	0.000000	3.000000	22.000000	0.000000
2785.863821	-0.090491	0.575477	0.169178	84.299858	5.848547	39.535164	0.280603	0.000000	4.992120	0.000000	0.000000	0.000000	-0.667825	0.428346	-0.688541	0.000000	0.000000	3.000000	22.000000	0.000000
2785.867155	-0.092643	0.576970	0.166898	84.299858	5.848547	39.535164	0.280603	0.000000	4.992120	0.000000	0.000000	0.000000	-0.645625	0.447818	-0.683872	0.000000	0.000000	3.000000	22.000000	0.000000
2785.870488	-0.092643	0.576970	0.166898	84.299858	5.848547	39.535164	0.280603	0.000000	4.992120	0.000000	0.000000	0.000000	-0.645625	0.447818	-0.683872	0.000000	0.000000	3.000000	22.000000	0.000000
2785.873821	-0.092643	0.576970	0.166898	84.612167	6.536126	40.205585	0.220198	0.000000	4.995149	0.000000	0.000000	0.000000	-0.645625	0.447818	-0.683872	0.000000	0.000000	3.000000	22.000000	0.000000
2785.877155	-0.094637	0.578459	0.164477	84.612167	6.536126	40.205585	0.220198	0.000000	4.995149	0.000000	0.000000	0.000000	-0.598340	0.446774	-0.726322	0.000000	0.000000	3.000000	22.000000	0.000000
2785.880488	-0.094637	0.578459	0.164477	84.612167	6.536126	40.205585	0.220198	0.000000	4.995149	0.000000	0.000000	0.000000	-0.598340	0.446774	-0.726322	0.000000	0.000000	3.000000	22.000000	0.000000
2785.883821	-0.094637	0.578459	0.164477	85.165886	8.059341	41.545681	0.162939	0.000000	4.997344	0.000000	0.000000	0.000000	-0.598340	0.446774	-0.726322	0.000000	0.000000	3.000000	22.000000	0.000000
2785.887155	-0.096467	0.579970	0.161874	85.165886	8.059341	41.545681	0.162939	0.000000	4.997344	0.000000	0.000000	0.000000	-0.548975	0.453395	-0.781039	0.000000	0.000000	3.000000	22.000000	0.000000
2785.890488	-0.096467	0.579970	0.161874	85.165886	8.059341	41.545681	0.162939	0.000000	4.997344	0.000000	0.000000	0.000000	-0.548975	0.453395	-0.781039	0.000000	0.000000	3.000000	22.000000	0.000000
2785.893821	-0.096467	0.579970	0.161874	85.739197	8.810699	41.983707	0.109099	0.000000	4.998810	0.000000	0.000000	0.000000	-0.548975	0.453395	-0.781039	0.000000	0.000000	3.000000	22.000000	0.000000
2785.897155	-0.098172	0.581426	0.159152	85.739197	8.810699	41.983707	0.109099	0.000000	4.998810	0.000000	0.000000	0.000000	-0.511428	0.436755	-0.816538	0.000000	0.000000	3.000000	22.000000	0.000000
2785.900488	-0.098172	0.581426	0.159152	85.739197	8.810699	41.983707	0.109099	0.000000	4.998810	0.000000	0.000000	0.000000	-0.511428	0.436755	-0.816538	0.000000	0.000000	3.000000	22.000000	0.000000
2785.903821	-0.098172	0.581426	0.159152	86.328644	7.179318	40.110008	0.057429	0.000000	4.999670	0.000000	0.000000	0.000000	-0.511428	0.436755	-0.816538	0.000000	0.000000	3.000000	22.000000	0.000000
2785.907155	-0.099981	0.582839	0.156253	86.328644	7.179318	40.110008	0.057429	0.000000	4.999670	0.000000	0.000000	0.000000	-0.542677	0.423837	-0.869570	0.000000	0.000000	3.000000	22.000000	0.000000
2785.910488	-0.099981	0.582839	0.156253	86.328644	7.179318	40.110008	0.057429	0.000000	4.999670	0.000000	0.000000	0.000000	-0.542677	0.423837	-0.869570	0.000000	0.000000	3.000000	22.000000	0.000000
2785.913821	-0.099981	0.582839	0.156253	86.885674	2.811904	35.679836	0.000615	0.000000	5.000000	0.000000	0.000000	0.000000	-0.542677	0.423837	-0.869570	0.000000	0.000000	3.000000	22.000000	0.000000
2785.917155	-0.102086	0.584270	0.153280	86.885674	2.811904	35.679836	0.000615	0.000000	5.000000	0.000000	0.000000	0.000000	-0.631584	0.429266	-0.892069	0.000000	0.000000	3.000000	22.000000	0.000000
2785.920488	-0.102086	0.584270	0.153280	86.885674	2.811904	35.679836	0.000615	0.000000	5.000000	0.000000	0.000000	0.000000	-0.631584	0.429266	-0.892069	0.000000	0.000000	3.000000	22.000000	0.000000
2785.923821	-0.102086	0.584270	0.153280	87.372589	-3.668946	29.148882	-0.068042	0.000000	4.999537	0.000000	0.000000	0.000000	-0.631584	0.429266	-0.892069	0.000000	0.000000	3.000000	22.000000	0.000000
2785.927155	-0.104395	0.585664	0.150236	87.372589	-3.668946	29.148882	-0.068042	0.000000	4.999537	0.000000	0.000000	0.000000	-0.692699	0.418274	-0.913227	0.000000	0.000000	3.000000	22.000000	0.000000
2785.930488	-0.104395	0.585664	0.150236	87.372589	-3.668946	29.148882	-0.068042	0.000000	4.999537	0.000000	0.000000	0.000000	-0.692699	0.418274	-0.913227	0.000000	0.000000	3.000000	22.000000	0.000000
2785.933821	-0.104395	0.585664	0.150236	87.734802	-10.116916	22.724560	-0.146210	0.000000	4.997862	0.000000	0.000000	0.000000	-0.692699	0.418274	-0.913227	0.000000	0.000000	3.000000	22.000000	0.000000
2785.937155	-0.106861	0.586970	0.147213	87.734802	-10.116916	22.724560	-0.146210	0.000000	4.997862	0.000000	0.000000	0.000000	-0.739912	0.391691	-0.906837	0.000000	0.000000	3.000000	22.000000	0.000000
2785.940488	-0.106861	0.586970	0.147213	87.734802	-10.116916	22.724560	-0.146210	0.000000	4.997862	0.000000	0.000000	0.000000	-0.739912	0.391691	-0.906837	0.000000	0.000000	3.000000	22.000000	0.000000
2785.943821	-0.106861	0.586970	0.147213	87.949776	-10.786334	22.211720	-0.232792	0.000000	4.994577	0.000000	0.000000	0.000000	-0.739912	0.391691	-0.906837	0.000000	0.000000	3.000000	22.000000	0.000000
2785.947155	-0.109513	0.588155	0.144212	87.949776	-10.786334	22.211720	-0.232792	0.000000	4.994577	0.000000	0.000000	0.000000	-0.795607	0.355535	-0.900210	0.000000	0.000000	3.000000	22.000000	0.000000
2785.950488	-0.109513	0.588155	0.144212	87.949776	-10.786334	22.211720	-0.232792	0.000000	4.994577	0.000000	0.000000	0.000000	-0.795607	0.355535	-0.900210	0.000000	0.000000	3.000000	22.000000	0.000000
2785.953821	-0.109513	0.588155	0.144212	87.956078	-5.524745	27.587936	-0.329127	0.000000	4.989156	0.000000	0.000000	0.000000	-0.795607	0.355535	-0.900210	0.000000	0.000000	3.000000	22.000000	0.000000
2785.957155	-0.112299	0.589229	0.141278	87.956078	-5.524745	27.587936	-0.329127	0.000000	4.989156	0.000000	0.000000	0.000000	-0.835702	0.322283	-0.880287	0.000000	0.000000	3.000000	22.000000	0.000000
2785.960488	-0.112299	0.589229	0.141278	87.956078	-5.524745	27.587936	-0.329127	0.000000	4.989156	0.000000	0.000000	0.000000	-0.835702	0.322283	-0.880287	0.000000	0.000000	3.000000	22.000000	0.000000
2785.963821	-0.112299	0.589229	0.141278	87.817886	2.951673	36.062515	-0.433642	0.000000	4.981160	0.000000	0.000000	0.000000	-0.835702	0.322283	-0.880287	0.000000	0.000000	3.000000	22.000000	0.000000
2785.967155	-0.115110	0.590151	0.138306	87.817886	2.951673	36.062515	-0.433642	0.000000	4.981160	0.000000	0.000000	0.000000	-0.843351	0.276478	-0.891535	0.000000	0.000000	3.000000	22.000000	0.000000
2785.970488	-0.115110	0.590151	0.138306	87.817886	2.951673	36.062515	-0.433642	0.000000	4.981160	0.000000	0.000000	0.000000	-0.843351	0.276478	-0.891535	0.000000	0.000000	3.000000	22.000000	0.000000
2785.973821	-0.115110	0.590151	0.138306	87.552559	12.120290	45.174538	-0.543032	0.000000	4.970424	0.000000	0.000000	0.000000	-0.843351	0.276478	-0.891535	0.000000	0.000000	3.000000	22.000000	0.000000
2785.977155	-0.117976	0.590888	0.135298	87.552559	12.120290	45.174538	-0.543032	0.000000	4.970424	0.000000	0.000000	0.000000	-0.859556	0.221114	-0.902349	0.000000	0.000000	3.000000	22.000000	0.000000
2785.980488	-0.117976	0.590888	0.135298	87.552559	12.120290	45.174538	-0.543032	0.000000	4.970424	0.000000	0.000000	0.000000	-0.859556	0.221114	-0.902349	0.000000	0.000000	3.000000	22.000000	0.000000
2785.983821	-0.117976	0.590888	0.135298	87.157448	19.645273	52.559879	-0.658505	0.000000	4.956448	0.000000	0.000000	0.000000	-0.859556	0.221114	-0.902349	0.000000	0.000000	3.000000	22.000000	0.000000
2785.987155	-0.120865	0.591442	0.132260	87.157448	19.645273	52.559879	-0.658505	0.000000	4.956448	0.000000	0.000000	0.000000	-0.866947	0.166234	-0.911622	0.000000	0.000000	3.000000	22.000000	0.000000
2785.990488	-0.120865	0.591442	0.132260	87.157448	19.645273	52.559879	-0.658505	0.000000	4.956448	0.000000	0.000000	0.000000	-0.866947	0.166234	-0.911622	0.000000	0.000000	3.000000	22.000000	0.000000
2785.993821	-0.120865	0.591442	0.132260	86.668983	24.835535	57.693161	-0.779165	0.000000	4.938917	0.000000	0.000000	0.000000	-0.866947	0.166234	-0.911622	0.000000	0.000000	3.000000	22.000000	0.000000
2785.997155	-0.123677	0.591778	0.129123	86.668983	24.835535	57.693161	-0.779165	0.000000	4.938917	0.000000	0.000000	0.000000	-0.843634	0.100918	-0.941123	0.000000	0.000000	3.000000	22.000000	0.000000
2786.000488	-0.123677	0.591778	0.129123	86.668983	24.835535	57.693161	-0.779165	0.000000	4.938917	0.000000	0.000000	0.000000	-0.843634	0.100918	-0.941123	0.000000	0.000000	3.000000	22.000000	0.000000
2786.003821	-0.123677	0.591778	0.129123	86.105652	27.270111	59.944714	-0.901822	0.000000	4.917999	0.000000	0.000000	0.000000	-0.843634	0.100918	-0.941123	0.000000	0.000000	3.000000	22.000000	0.000000
2786.007155	-0.126409	0.591931	0.125880	86.105652	27.270111	59.944714	-0.901822	0.000000	4.917999	0.000000	0.000000	0.000000	-0.819456	0.045754	-0.972705	0.000000	0.000000	3.000000	22.000000	0.000000
2786.010488	-0.126409	0.591931	0.125880	86.105652	27.270111	59.944714	-0.901822	0.000000	4.917999	0.000000	0.000000	0.000000	-0.819456	0.045754	-0.972705	0.000000	0.000000	3.000000	22.000000	0.000000
2786.013821	-0.126409	0.591931	0.125880	85.490631	27.070374	59.434456	-1.026622	0.000000	4.893470	0.000000	0.000000	0.000000	-0.819456	0.045754	-0.972705	0.000000	0.000000	3.000000	22.000000	0.000000
2786.017155	-0.129018	0.591950	0.122609	85.490631	27.070374	59.434456	-1.026622	0.000000	4.893470	0.000000	0.000000	0.000000	-0.782589	0.005653	-0.981479	0.000000	0.000000	3.000000	22.000000	0.000000
2786.020488	-0.129018	0.591950	0.122609	85.490631	27.070374	59.434456	-1.026622	0.000000	4.893470	0.000000	0.000000	0.000000	-0.782589	0.005653	-0.981479	0.000000	0.000000	3.000000	22.000000	0.000000
2786.023821	-0.129018	0.591950	0.122609	84.806351	24.924936	57.002953	-1.151531	0.000000	4.865591	0.000000	0.000000	0.000000	-0.782589	0.005653	-0.981479	0.000000	0.000000	3.000000	22.000000	0.000000
2786.027155	-0.131522	0.591905	0.119387	84.806351	24.924936	57.002953	-1.151531	0.000000	4.865591	0.000000	0.000000	0.000000	-0.751264	-0.013346	-0.966507	0.000000	0.000000	3.000000	22.000000	0.000000
2786.030488	-0.131522	0.591905	0.119387	84.806351	24.924936	57.002953	-1.151531	0.000000	4.865591	0.000000	0.000000	0.000000	-0.751264	-0.013346	-0.966507	0.000000	0.000000	3.000000	22.000000	0.000000
2786.033821	-0.131522	0.591905	0.119387	84.092896	22.176262	54.089863	-1.276411	0.000000	4.834333	0.000000	0.000000	0.000000	-0.751264	-0.013346	-0.966507	0.000000	0.000000	3.000000	22.000000	0.000000
2786.037155	-0.133963	0.591827	0.116260	84.092896	22.176262	54.089863	-1.276411	0.000000	4.834333	0.000000	0.000000	0.000000	-0.732225	-0.023444	-0.938045	0.000000	0.000000	3.000000	22.000000	0.000000
2786.040488	-0.133963	0.591827	0.116260	84.092896	22.176262	54.089863	-1.276411	0.000000	4.834333	0.000000	0.000000	0.000000	-0.732225	-0.023444	-0.938045	0.000000	0.000000	3.000000	22.000000	0.000000
2786.043821	-0.133963	0.591827	0.116260	83.400642	19.525557	51.496490	-1.402029	0.000000	4.799407	0.000000	0.000000	0.000000	-0.732225	-0.023444	-0.938045	0.000000	0.000000	3.000000	22.000000	0.000000
2786.047155	-0.136234	0.591716	0.113255	83.400642	19.525557	51.496490	-1.402029	0.000000	4.799407	0.000000	0.000000	0.000000	-0.681440	-0.033217	-0.901403	0.000000	0.000000	3.000000	22.000000	0.000000
2786.050488	-0.136234	0.591716	0.113255	83.400642	19.525557	51.496490	-1.402029	0.000000	4.799407	0.000000	0.000000	0.000000	-0.681440	-0.033217	-0.901403	0.000000	0.000000	3.000000	22.000000	0.000000
2786.053821	-0.136234	0.591716	0.113255	82.760635	17.145126	49.268745	-1.523584	0.000000	4.762215	0.000000	0.000000	0.000000	-0.681440	-0.033217	-0.901403	0.000000	0.000000	3.000000	22.000000	0.000000
2786.057155	-0.138229	0.591554	0.110387	82.760635	17.145126	49.268745	-1.523584	0.000000	4.762215	0.000000	0.000000	0.000000	-0.598515	-0.048772	-0.860399	0.000000	0.000000	3.000000	22.000000	0.000000
2786.060488	-0.138229	0.591554	0.110387	82.760635	17.145126	49.268745	-1.523584	0.000000	4.762215	0.000000	0.000000	0.000000	-0.598515	-0.048772	-0.860399	0.000000	0.000000	3.000000	22.000000	0.000000
2786.063821	-0.138229	0.591554	0.110387	82.189583	15.026312	47.212040	-1.636242	0.000000	4.724691	0.000000	0.000000	0.000000	-0.598515	-0.048772	-0.860399	0.000000	0.000000	3.000000	22.000000	0.000000
2786.067155	-0.139996	0.591364	0.107603	82.189583	15.026312	47.212040	-1.636242	0.000000	4.724691	0.000000	0.000000	0.000000	-0.530061	-0.057029	-0.835261	0.000000	0.000000	3.000000	22.000000	0.000000
2786.070488	-0.139996	0.591364	0.107603	82.189583	15.026312	47.212040	-1.636242	0.000000	4.724691	0.000000	0.000000	0.000000	-0.530061	-0.057029	-0.835261	0.000000	0.000000	3.000000	22.000000	0.000000
2786.073821	-0.139996	0.591364	0.107603	81.701401	12.991234	45.201820	-1.742043	0.000000	4.686714	0.000000	0.000000	0.000000	-0.530061	-0.057029	-0.835261	0.000000	0.000000	3.000000	22.000000	0.000000
2786.077155	-0.141608	0.591086	0.104842	81.701401	12.991234	45.201820	-1.742043	0.000000	4.686714	0.000000	0.000000	0.000000	-0.483474	-0.083245	-0.828413	0.000000	0.000000	3.000000	22.000000	0.000000
2786.080488	-0.141608	0.591086	0.104842	81.701401	12.991234	45.201820	-1.742043	0.000000	4.686714	0.000000	0.000000	0.000000	-0.483474	-0.083245	-0.828413	0.000000	0.000000	3.000000	22.000000	0.000000
2786.083821	-0.141608	0.591086	0.104842	81.292496	11.085124	43.351315	-1.844365	0.000000	4.647398	0.000000	0.000000	0.000000	-0.483474	-0.083245	-0.828413	0.000000	0.000000	3.000000	22.000000	0.000000
2786.087155	-0.143176	0.590768	0.101984	81.292496	11.085124	43.351315	-1.844365	0.000000	4.647398	0.000000	0.000000	0.000000	-0.470656	-0.095405	-0.857233	0.000000	0.000000	3.000000	22.000000	0.000000
2786.090488	-0.143176	0.590768	0.101984	81.292496	11.085124	43.351315	-1.844365	0.000000	4.647398	0.000000	0.000000	0.000000	-0.470656	-0.095405	-0.857233	0.000000	0.000000	3.000000	22.000000	0.000000
2786.093821	-0.143176	0.590768	0.101984	80.930916	9.532728	41.868324	-1.949315	0.000000	4.604364	0.000000	0.000000	0.000000	-0.470656	-0.095405	-0.857233	0.000000	0.000000	3.000000	22.000000	0.000000
2786.097155	-0.144690	0.590490	0.099095	80.930916	9.532728	41.868324	-1.949315	0.000000	4.604364	0.000000	0.000000	0.000000	-0.454051	-0.083577	-0.866747	0.000000	0.000000	3.000000	22.000000	0.000000
2786.100488	-0.144690	0.590490	0.099095	80.930916	9.532728	41.868324	-1.949315	0.000000	4.604364	0.000000	0.000000	0.000000	-0.454051	-0.083577	-0.866747	0.000000	0.000000	3.000000	22.000000	0.000000
2786.103821	-0.144690	0.590490	0.099095	80.608994	8.214878	40.660187	-2.055533	0.000000	4.557937	0.000000	0.000000	0.000000	-0.454051	-0.083577	-0.866747	0.000000	0.000000	3.000000	22.000000	0.000000
2786.107155	-0.146212	0.590227	0.096204	80.608994	8.214878	40.660187	-2.055533	0.000000	4.557937	0.000000	0.000000	0.000000	-0.456622	-0.078735	-0.867389	0.000000	0.000000	3.000000	22.000000	0.000000
2786.110488	-0.146212	0.590227	0.096204	80.608994	8.214878	40.660187	-2.055533	0.000000	4.557937	0.000000	0.000000	0.000000	-0.456622	-0.078735	-0.867389	0.000000	0.000000	3.000000	22.000000	0.000000
2786.113821	-0.146212	0.590227	0.096204	80.321754	7.082223	39.746231	-2.164952	0.000000	4.506992	0.000000	0.000000	0.000000	-0.456622	-0.078735	-0.867389	0.000000	0.000000	3.000000	22.000000	0.000000
2786.117155	-0.147743	0.590038	0.093419	80.321754	7.082223	39.746231	-2.164952	0.000000	4.506992	0.000000	0.000000	0.000000	-0.459423	-0.056748	-0.835520	0.000000	0.000000	3.000000	22.000000	0.000000
2786.120488	-0.147743	0.590038	0.093419	80.321754	7.082223	39.746231	-2.164952	0.000000	4.506992	0.000000	0.000000	0.000000	-0.459423	-0.056748	-0.835520	0.000000	0.000000	3.000000	22.000000	0.000000
2786.123821	-0.147743	0.590038	0.093419	80.066727	6.116499	39.016499	-2.275401	0.000000	4.452252	0.000000	0.000000	0.000000	-0.459423	-0.056748	-0.835520	0.000000	0.000000	3.000000	22.000000	0.000000
2786.127155	-0.149247	0.589951	0.090806	80.066727	6.116499	39.016499	-2.275401	0.000000	4.452252	0.000000	0.000000	0.000000	-0.451233	-0.026195	-0.783935	0.000000	0.000000	3.000000	22.000000	0.000000
2786.130488	-0.149247	0.589951	0.090806	80.066727	6.116499	39.016499	-2.275401	0.000000	4.452252	0.000000	0.000000	0.000000	-0.451233	-0.026195	-0.783935	0.000000	0.000000	3.000000	22.000000	0.000000
2786.133821	-0.149247	0.589951	0.090806	79.839882	5.283000	38.403076	-2.383698	0.000000	4.395223	0.000000	0.000000	0.000000	-0.451233	-0.026195	-0.783935	0.000000	0.000000	3.000000	22.000000	0.000000
2786.137155	-0.150621	0.589915	0.088387	79.839882	5.283000	38.403076	-2.383698	0.000000	4.395223	0.000000	0.000000	0.000000	-0.412198	-0.010893	-0.725648	0.000000	0.000000	3.000000	22.000000	0.000000
2786.140488	-0.150621	0.589915	0.088387	79.839882	5.283000	38.403076	-2.383698	0.000000	4.395223	0.000000	0.000000	0.000000	-0.412198	-0.010893	-0.725648	0.000000	0.000000	3.000000	22.000000	0.000000
2786.143821	-0.150621	0.589915	0.088387	79.632706	4.579532	37.897873	-2.484935	0.000000	4.338789	0.000000	0.000000	0.000000	-0.412198	-0.010893	-0.725648	0.000000	0.000000	3.000000	22.000000	0.000000
2786.147155	-0.151883	0.589952	0.086114	79.632706	4.579532	37.897873	-2.484935	0.000000	4.338789	0.000000	0.000000	0.000000	-0.378480	0.011148	-0.681932	0.000000	0.000000	3.000000	22.000000	0.000000
2786.150488	-0.151883	0.589952	0.086114	79.632706	4.579532	37.897873	-2.484935	0.000000	4.338789	0.000000	0.000000	0.000000	-0.378480	0.011148	-0.681932	0.000000	0.000000	3.000000	22.000000	0.000000
2786.153821	-0.151883	0.589952	0.086114	79.466621	4.037694	37.555462	-2.580327	0.000000	4.282745	0.000000	0.000000	0.000000	-0.378480	0.011148	-0.681932	0.000000	0.000000	3.000000	22.000000	0.000000
2786.157155	-0.153124	0.590034	0.083908	79.466621	4.037694	37.555462	-2.580327	0.000000	4.282745	0.000000	0.000000	0.000000	-0.372136	0.024617	-0.661787	0.000000	0.000000	3.000000	22.000000	0.000000
2786.160488	-0.153124	0.590034	0.083908	79.466621	4.037694	37.555462	-2.580327	0.000000	4.282745	0.000000	0.000000	0.000000	-0.372136	0.024617	-0.661787	0.000000	0.000000	3.000000	22.000000	0.000000
2786.163821	-0.153124	0.590034	0.083908	79.354469	3.593081	37.284317	-2.656176	0.000000	4.195397	0.000000	0.000000	0.000000	-0.372136	0.024617	-0.661787	0.000000	0.000000	3.000000	22.000000	0.000000
2786.167155	-0.154236	0.590134	0.081683	79.354469	3.593081	37.284317	-2.656176	0.000000	4.195397	0.000000	0.000000	0.000000	-0.333721	0.029969	-0.667578	0.000000	0.000000	3.000000	22.000000	0.000000
2786.170488	-0.154236	0.590134	0.081683	79.354469	3.593081	37.284317	-2.656176	0.000000	4.195397	0.000000	0.000000	0.000000	-0.333721	0.029969	-0.667578	0.000000	0.000000	3.000000	22.000000	0.000000
2786.173821	-0.154236	0.590134	0.081683	79.313309	3.291554	37.117512	-2.711797	0.000000	4.084135	0.000000	0.000000	0.000000	-0.333721	0.029969	-0.667578	0.000000	0.000000	3.000000	22.000000	0.000000
2786.177155	-0.155236	0.590204	0.079300	79.313309	3.291554	37.117512	-2.711797	0.000000	4.084135	0.000000	0.000000	0.000000	-0.300092	0.021203	-0.714701	0.000000	0.000000	3.000000	22.000000	0.000000
2786.180488	-0.155236	0.590204	0.079300	79.313309	3.291554	37.117512	-2.711797	0.000000	4.084135	0.000000	0.000000	0.000000	-0.300092	0.021203	-0.714701	0.000000	0.000000	3.000000	22.000000	0.000000
2786.183821	-0.155236	0.590204	0.079300	79.335884	3.135665	37.065498	-2.761811	0.000000	3.965018	0.000000	0.000000	0.000000	-0.300092	0.021203	-0.714701	0.000000	0.000000	3.000000	22.000000	0.000000
2786.187155	-0.156134	0.590216	0.076702	79.335884	3.135665	37.065498	-2.761811	0.000000	3.965018	0.000000	0.000000	0.000000	-0.269268	0.003493	-0.779433	0.000000	0.000000	3.000000	22.000000	0.000000
2786.190488	-0.156134	0.590216	0.076702	79.335884	3.135665	37.065498	-2.761811	0.000000	3.965018	0.000000	0.000000	0.000000	-0.269268	0.003493	-0.779433	0.000000	0.000000	3.000000	22.000000	0.000000
2786.193821	-0.156134	0.590216	0.076702	79.428711	3.127840	37.215874	-2.806689	0.000000	3.835112	0.000000	0.000000	0.000000	-0.269268	0.003493	-0.779433	0.000000	0.000000	3.000000	22.000000	0.000000
2786.197155	-0.156994	0.590166	0.073931	79.428711	3.127840	37.215874	-2.806689	0.000000	3.835112	0.000000	0.000000	0.000000	-0.258138	-0.014953	-0.831403	0.000000	0.000000	3.000000	22.000000	0.000000
2786.200488	-0.156994	0.590166	0.073931	79.428711	3.127840	37.215874	-2.806689	0.000000	3.835112	0.000000	0.000000	0.000000	-0.258138	-0.014953	-0.831403	0.000000	0.000000	3.000000	22.000000	0.000000
2786.203821	-0.156994	0.590166	0.073931	79.563423	3.212290	37.481396	-2.849713	0.000000	3.696544	0.000000	0.000000	0.000000	-0.258138	-0.014953	-0.831403	0.000000	0.000000	3.000000	22.000000	0.000000
2786.207155	-0.157953	0.590101	0.071080	79.563423	3.212290	37.481396	-2.849713	0.000000	3.696544	0.000000	0.000000	0.000000	-0.287588	-0.019414	-0.855323	0.000000	0.000000	3.000000	22.000000	0.000000
2786.210488	-0.157953	0.590101	0.071080	79.563423	3.212290	37.481396	-2.849713	0.000000	3.696544	0.000000	0.000000	0.000000	-0.287588	-0.019414	-0.855323	0.000000	0.000000	3.000000	22.000000	0.000000
2786.213821	-0.157953	0.590101	0.071080	79.695229	3.295466	37.758213	-2.897644	0.000000	3.553991	0.000000	0.000000	0.000000	-0.287588	-0.019414	-0.855323	0.000000	0.000000	3.000000	22.000000	0.000000
2786.217155	-0.158966	0.590061	0.068193	79.695229	3.295466	37.758213	-2.897644	0.000000	3.553991	0.000000	0.000000	0.000000	-0.304026	-0.012171	-0.866055	0.000000	0.000000	3.000000	22.000000	0.000000
2786.220488	-0.158966	0.590061	0.068193	79.695229	3.295466	37.758213	-2.897644	0.000000	3.553991	0.000000	0.000000	0.000000	-0.304026	-0.012171	-0.866055	0.000000	0.000000	3.000000	22.000000	0.000000
2786.223821	-0.158966	0.590061	0.068193	79.806953	3.474628	38.145054	-2.948314	0.000000	3.409648	0.000000	0.000000	0.000000	-0.304026	-0.012171	-0.866055	0.000000	0.000000	3.000000	22.000000	0.000000
2786.227155	-0.159990	0.590022	0.065395	79.806953	3.474628	38.145054	-2.948314	0.000000	3.409648	0.000000	0.000000	0.000000	-0.307088	-0.011493	-0.839457	0.000000	0.000000	3.000000	22.000000	0.000000
2786.230488	-0.159990	0.590022	0.065395	79.806953	3.474628	38.145054	-2.948314	0.000000	3.409648	0.000000	0.000000	0.000000	-0.307088	-0.011493	-0.839457	0.000000	0.000000	3.000000	22.000000	0.000000
2786.233821	-0.159990	0.590022	0.065395	79.863602	3.887867	38.830551	-2.999496	0.000000	3.269739	0.000000	0.000000	0.000000	-0.307088	-0.011493	-0.839457	0.000000	0.000000	3.000000	22.000000	0.000000
2786.237155	-0.160996	0.590046	0.062679	79.863602	3.887867	38.830551	-2.999496	0.000000	3.269739	0.000000	0.000000	0.000000	-0.301792	0.007183	-0.814587	0.000000	0.000000	3.000000	22.000000	0.000000
2786.240488	-0.160996	0.590046	0.062679	79.863602	3.887867	38.830551	-2.999496	0.000000	3.269739	0.000000	0.000000	0.000000	-0.301792	0.007183	-0.814587	0.000000	0.000000	3.000000	22.000000	0.000000
2786.243821	-0.160996	0.590046	0.062679	79.775818	4.425874	39.704891	-3.049794	0.000000	3.133974	0.000000	0.000000	0.000000	-0.301792	0.007183	-0.814587	0.000000	0.000000	3.000000	22.000000	0.000000
2786.247155	-0.161977	0.590083	0.060106	79.775818	4.425874	39.704891	-3.049794	0.000000	3.133974	0.000000	0.000000	0.000000	-0.294267	0.010907	-0.772066	0.000000	0.000000	3.000000	22.000000	0.000000
2786.250488	-0.161977	0.590083	0.060106	79.775818	4.425874	39.704891	-3.049794	0.000000	3.133974	0.000000	0.000000	0.000000	-0.294267	0.010907	-0.772066	0.000000	0.000000	3.000000	22.000000	0.000000
2786.253821	-0.161977	0.590083	0.060106	79.524597	5.031314	40.703266	-3.098839	0.000000	3.005296	0.000000	0.000000	0.000000	-0.294267	0.010907	-0.772066	0.000000	0.000000	3.000000	22.000000	0.000000
2786.257155	-0.162897	0.590152	0.057639	79.524597	5.031314	40.703266	-3.098839	0.000000	3.005296	0.000000	0.000000	0.000000	-0.275928	0.020874	-0.740086	0.000000	0.000000	3.000000	22.000000	0.000000
2786.260488	-0.162897	0.590152	0.057639	79.524597	5.031314	40.703266	-3.098839	0.000000	3.005296	0.000000	0.000000	0.000000	-0.275928	0.020874	-0.740086	0.000000	0.000000	3.000000	22.000000	0.000000
2786.263821	-0.162897	0.590152	0.057639	79.179329	5.886577	41.948994	-3.144826	0.000000	2.881949	0.000000	0.000000	0.000000	-0.275928	0.020874	-0.740086	0.000000	0.000000	3.000000	22.000000	0.000000
2786.267155	-0.163687	0.590207	0.055228	79.179329	5.886577	41.948994	-3.144826	0.000000	2.881949	0.000000	0.000000	0.000000	-0.237214	0.016357	-0.723190	0.000000	0.000000	3.000000	22.000000	0.000000
2786.270488	-0.163687	0.590207	0.055228	79.179329	5.886577	41.948994	-3.144826	0.000000	2.881949	0.000000	0.000000	0.000000	-0.237214	0.016357	-0.723190	0.000000	0.000000	3.000000	22.000000	0.000000
2786.273821	-0.163687	0.590207	0.055228	78.822853	6.869637	43.141544	-3.184362	0.000000	2.761417	0.000000	0.000000	0.000000	-0.237214	0.016357	-0.723190	0.000000	0.000000	3.000000	22.000000	0.000000
2786.277155	-0.164375	0.590149	0.052784	78.822853	6.869637	43.141544	-3.184362	0.000000	2.761417	0.000000	0.000000	0.000000	-0.206368	-0.017216	-0.733171	0.000000	0.000000	3.000000	22.000000	0.000000
2786.280488	-0.164375	0.590149	0.052784	78.822853	6.869637	43.141544	-3.184362	0.000000	2.761417	0.000000	0.000000	0.000000	-0.206368	-0.017216	-0.733171	0.000000	0.000000	3.000000	22.000000	0.000000
2786.283821	-0.164375	0.590149	0.052784	78.482368	7.767553	44.039764	-3.218757	0.000000	2.639222	0.000000	0.000000	0.000000	-0.206368	-0.017216	-0.733171	0.000000	0.000000	3.000000	22.000000	0.000000
2786.287155	-0.164971	0.590000	0.050256	78.482368	7.767553	44.039764	-3.218757	0.000000	2.639222	0.000000	0.000000	0.000000	-0.178632	-0.044710	-0.758605	0.000000	0.000000	3.000000	22.000000	0.000000
2786.290488	-0.164971	0.590000	0.050256	78.482368	7.767553	44.039764	-3.218757	0.000000	2.639222	0.000000	0.000000	0.000000	-0.178632	-0.044710	-0.758605	0.000000	0.000000	3.000000	22.000000	0.000000
2786.293821	-0.164971	0.590000	0.050256	78.175751	8.211308	44.439629	-3.248529	0.000000	2.512788	0.000000	0.000000	0.000000	-0.178632	-0.044710	-0.758605	0.000000	0.000000	3.000000	22.000000	0.000000
2786.297155	-0.165497	0.589683	0.047633	78.175751	8.211308	44.439629	-3.248529	0.000000	2.512788	0.000000	0.000000	0.000000	-0.157884	-0.095368	-0.786849	0.000000	0.000000	3.000000	22.000000	0.000000
2786.300488	-0.165497	0.589683	0.047633	78.175751	8.211308	44.439629	-3.248529	0.000000	2.512788	0.000000	0.000000	0.000000	-0.157884	-0.095368	-0.786849	0.000000	0.000000	3.000000	22.000000	0.000000
2786.303821	-0.165497	0.589683	0.047633	77.849380	7.717500	43.957008	-3.274843	0.000000	2.381646	0.000000	0.000000	0.000000	-0.157884	-0.095368	-0.786849	0.000000	0.000000	3.000000	22.000000	0.000000
2786.307155	-0.165968	0.589255	0.044960	77.849380	7.717500	43.957008	-3.274843	0.000000	2.381646	0.000000	0.000000	0.000000	-0.141394	-0.128254	-0.801760	0.000000	0.000000	3.000000	22.000000	0.000000
2786.310488	-0.165968	0.589255	0.044960	77.849380	7.717500	43.957008	-3.274843	0.000000	2.381646	0.000000	0.000000	0.000000	-0.141394	-0.128254	-0.801760	0.000000	0.000000	3.000000	22.000000	0.000000
2786.313821	-0.165968	0.589255	0.044960	77.448708	6.466134	42.891987	-3.298408	0.000000	2.248020	0.000000	0.000000	0.000000	-0.141394	-0.128254	-0.801760	0.000000	0.000000	3.000000	22.000000	0.000000
2786.317155	-0.166555	0.588806	0.042354	77.448708	6.466134	42.891987	-3.298408	0.000000	2.248020	0.000000	0.000000	0.000000	-0.176007	-0.134738	-0.781773	0.000000	0.000000	3.000000	22.000000	0.000000
2786.320488	-0.166555	0.588806	0.042354	77.448708	6.466134	42.891987	-3.298408	0.000000	2.248020	0.000000	0.000000	0.000000	-0.176007	-0.134738	-0.781773	0.000000	0.000000	3.000000	22.000000	0.000000
2786.323821	-0.166555	0.588806	0.042354	77.019859	5.129066	41.755272	-3.327743	0.000000	2.117724	0.000000	0.000000	0.000000	-0.176007	-0.134738	-0.781773	0.000000	0.000000	3.000000	22.000000	0.000000
2786.327155	-0.167100	0.588355	0.039819	77.019859	5.129066	41.755272	-3.327743	0.000000	2.117724	0.000000	0.000000	0.000000	-0.163578	-0.135335	-0.760649	0.000000	0.000000	3.000000	22.000000	0.000000
2786.330488	-0.167100	0.588355	0.039819	77.019859	5.129066	41.755272	-3.327743	0.000000	2.117724	0.000000	0.000000	0.000000	-0.163578	-0.135335	-0.760649	0.000000	0.000000	3.000000	22.000000	0.000000
2786.333821	-0.167100	0.588355	0.039819	76.585747	4.080322	40.935062	-3.355006	0.000000	1.990949	0.000000	0.000000	0.000000	-0.163578	-0.135335	-0.760649	0.000000	0.000000	3.000000	22.000000	0.000000
2786.337155	-0.167611	0.587865	0.037450	76.585747	4.080322	40.935062	-3.355006	0.000000	1.990949	0.000000	0.000000	0.000000	-0.153396	-0.147078	-0.710696	0.000000	0.000000	3.000000	22.000000	0.000000
2786.340488	-0.167611	0.587865	0.037450	76.585747	4.080322	40.935062	-3.355006	0.000000	1.990949	0.000000	0.000000	0.000000	-0.153396	-0.147078	-0.710696	0.000000	0.000000	3.000000	22.000000	0.000000
2786.343821	-0.167611	0.587865	0.037450	76.155708	3.472421	40.648331	-3.380572	0.000000	1.872500	0.000000	0.000000	0.000000	-0.153396	-0.147078	-0.710696	0.000000	0.000000	3.000000	22.000000	0.000000
2786.347155	-0.168085	0.587374	0.035152	76.155708	3.472421	40.648331	-3.380572	0.000000	1.872500	0.000000	0.000000	0.000000	-0.141920	-0.147294	-0.689296	0.000000	0.000000	3.000000	22.000000	0.000000
2786.350488	-0.168085	0.587374	0.035152	76.155708	3.472421	40.648331	-3.380572	0.000000	1.872500	0.000000	0.000000	0.000000	-0.141920	-0.147294	-0.689296	0.000000	0.000000	3.000000	22.000000	0.000000
2786.353821	-0.168085	0.587374	0.035152	75.742935	3.322834	40.912102	-3.404225	0.000000	1.757617	0.000000	0.000000	0.000000	-0.141920	-0.147294	-0.689296	0.000000	0.000000	3.000000	22.000000	0.000000
2786.357155	-0.168510	0.586844	0.032896	75.742935	3.322834	40.912102	-3.404225	0.000000	1.757617	0.000000	0.000000	0.000000	-0.127639	-0.158922	-0.676936	0.000000	0.000000	3.000000	22.000000	0.000000
2786.360488	-0.168510	0.586844	0.032896	75.742935	3.322834	40.912102	-3.404225	0.000000	1.757617	0.000000	0.000000	0.000000	-0.127639	-0.158922	-0.676936	0.000000	0.000000	3.000000	22.000000	0.000000
2786.363821	-0.168510	0.586844	0.032896	75.361305	3.509466	41.549534	-3.425498	0.000000	1.644794	0.000000	0.000000	0.000000	-0.127639	-0.158922	-0.676936	0.000000	0.000000	3.000000	22.000000	0.000000
2786.367155	-0.168883	0.586257	0.030665	75.361305	3.509466	41.549534	-3.425498	0.000000	1.644794	0.000000	0.000000	0.000000	-0.112011	-0.176048	-0.669134	0.000000	0.000000	3.000000	22.000000	0.000000
2786.370488	-0.168883	0.586257	0.030665	75.361305	3.509466	41.549534	-3.425498	0.000000	1.644794	0.000000	0.000000	0.000000	-0.112011	-0.176048	-0.669134	0.000000	0.000000	3.000000	22.000000	0.000000
2786.373821	-0.168883	0.586257	0.030665	75.031754	3.915409	42.298492	-3.444167	0.000000	1.533272	0.000000	0.000000	0.000000	-0.112011	-0.176048	-0.669134	0.000000	0.000000	3.000000	22.000000	0.000000
2786.377155	-0.169184	0.585565	0.028326	75.031754	3.915409	42.298492	-3.444167	0.000000	1.533272	0.000000	0.000000	0.000000	-0.090191	-0.207611	-0.701926	0.000000	0.000000	3.000000	22.000000	0.000000
2786.380488	-0.169184	0.585565	0.028326	75.031754	3.915409	42.298492	-3.444167	0.000000	1.533272	0.000000	0.000000	0.000000	-0.090191	-0.207611	-0.701926	0.000000	0.000000	3.000000	22.000000	0.000000
2786.383821	-0.169184	0.585565	0.028326	74.784988	4.343869	42.888988	-3.459198	0.000000	1.416284	0.000000	0.000000	0.000000	-0.090191	-0.207611	-0.701926	0.000000	0.000000	3.000000	22.000000	0.000000
2786.387155	-0.169385	0.584722	0.025875	74.784988	4.343869	42.888988	-3.459198	0.000000	1.416284	0.000000	0.000000	0.000000	-0.060340	-0.252968	-0.735187	0.000000	0.000000	3.000000	22.000000	0.000000
2786.390488	-0.169385	0.584722	0.025875	74.784988	4.343869	42.888988	-3.459198	0.000000	1.416284	0.000000	0.000000	0.000000	-0.060340	-0.252968	-0.735187	0.000000	0.000000	3.000000	22.000000	0.000000
2786.393821	-0.169385	0.584722	0.025875	74.655510	4.671843	43.260490	-3.469255	0.000000	1.293753	0.000000	0.000000	0.000000	-0.060340	-0.252968	-0.735187	0.000000	0.000000	3.000000	22.000000	0.000000
2786.397155	-0.169399	0.583727	0.023210	74.655510	4.671843	43.260490	-3.469255	0.000000	1.293753	0.000000	0.000000	0.000000	-0.004045	-0.298407	-0.799639	0.000000	0.000000	3.000000	22.000000	0.000000
2786.400488	-0.169399	0.583727	0.023210	74.655510	4.671843	43.260490	-3.469255	0.000000	1.293753	0.000000	0.000000	0.000000	-0.004045	-0.298407	-0.799639	0.000000	0.000000	3.000000	22.000000	0.000000
2786.403821	-0.169399	0.583727	0.023210	74.667885	4.772985	43.391411	-3.469929	0.000000	1.160480	0.000000	0.000000	0.000000	-0.004045	-0.298407	-0.799639	0.000000	0.000000	3.000000	22.000000	0.000000
2786.407155	-0.169290	0.582583	0.020371	74.667885	4.772985	43.391411	-3.469929	0.000000	1.160480	0.000000	0.000000	0.000000	0.032520	-0.343179	-0.851670	0.000000	0.000000	3.000000	22.000000	0.000000
2786.410488	-0.169290	0.582583	0.020371	74.667885	4.772985	43.391411	-3.469929	0.000000	1.160480	0.000000	0.000000	0.000000	0.032520	-0.343179	-0.851670	0.000000	0.000000	3.000000	22.000000	0.000000
2786.413821	-0.169290	0.582583	0.020371	74.785431	4.709508	43.335033	-3.464509	0.000000	1.018535	0.000000	0.000000	0.000000	0.032520	-0.343179	-0.851670	0.000000	0.000000	3.000000	22.000000	0.000000
2786.417155	-0.169132	0.581311	0.017348	74.785431	4.709508	43.335033	-3.464509	0.000000	1.018535	0.000000	0.000000	0.000000	0.047441	-0.381811	-0.906856	0.000000	0.000000	3.000000	22.000000	0.000000
2786.420488	-0.169132	0.581311	0.017348	74.785431	4.709508	43.335033	-3.464509	0.000000	1.018535	0.000000	0.000000	0.000000	0.047441	-0.381811	-0.906856	0.000000	0.000000	3.000000	22.000000	0.000000
2786.423821	-0.169132	0.581311	0.017348	74.812874	4.423266	43.000248	-3.456603	0.000000	0.867392	0.000000	0.000000	0.000000	0.047441	-0.381811	-0.906856	0.000000	0.000000	3.000000	22.000000	0.000000
2786.427155	-0.168940	0.580014	0.014331	74.812874	4.423266	43.000248	-3.456603	0.000000	0.867392	0.000000	0.000000	0.000000	0.057519	-0.388831	-0.905017	0.000000	0.000000	3.000000	22.000000	0.000000
2786.430488	-0.168940	0.580014	0.014331	74.812874	4.423266	43.000248	-3.456603	0.000000	0.867392	0.000000	0.000000	0.000000	0.057519	-0.388831	-0.905017	0.000000	0.000000	3.000000	22.000000	0.000000
2786.433821	-0.168940	0.580014	0.014331	74.394760	3.166559	41.681324	-3.447016	0.000000	0.716556	0.000000	0.000000	0.000000	0.057519	-0.388831	-0.905017	0.000000	0.000000	3.000000	22.000000	0.000000
2786.437155	-0.168768	0.578836	0.011537	74.394760	3.166559	41.681324	-3.447016	0.000000	0.716556	0.000000	0.000000	0.000000	0.051676	-0.353522	-0.838387	0.000000	0.000000	3.000000	22.000000	0.000000
2786.440488	-0.168768	0.578836	0.011537	74.394760	3.166559	41.681324	-3.447016	0.000000	0.716556	0.000000	0.000000	0.000000	0.051676	-0.353522	-0.838387	0.000000	0.000000	3.000000	22.000000	0.000000
2786.443821	-0.168768	0.578836	0.011537	73.675598	1.366899	40.011578	-3.438403	0.000000	0.576825	0.000000	0.000000	0.000000	0.051676	-0.353522	-0.838387	0.000000	0.000000	3.000000	22.000000	0.000000
2786.447155	-0.168592	0.577654	0.008825	73.675598	1.366899	40.011578	-3.438403	0.000000	0.576825	0.000000	0.000000	0.000000	0.052852	-0.354682	-0.813458	0.000000	0.000000	3.000000	22.000000	0.000000
2786.450488	-0.168592	0.577654	0.008825	73.675598	1.366899	40.011578	-3.438403	0.000000	0.576825	0.000000	0.000000	0.000000	0.052852	-0.354682	-0.813458	0.000000	0.000000	3.000000	22.000000	0.000000
2786.453821	-0.168592	0.577654	0.008825	72.920654	-0.314155	38.507538	-3.429594	0.000000	0.441249	0.000000	0.000000	0.000000	0.052852	-0.354682	-0.813458	0.000000	0.000000	3.000000	22.000000	0.000000
2786.457155	-0.168287	0.576484	0.006125	72.920654	-0.314155	38.507538	-3.429594	0.000000	0.441249	0.000000	0.000000	0.000000	0.091493	-0.350945	-0.810067	0.000000	0.000000	3.000000	22.000000	0.000000
2786.460488	-0.168287	0.576484	0.006125	72.920654	-0.314155	38.507538	-3.429594	0.000000	0.441249	0.000000	0.000000	0.000000	0.091493	-0.350945	-0.810067	0.000000	0.000000	3.000000	22.000000	0.000000
2786.463821	-0.168287	0.576484	0.006125	72.204292	-1.678433	37.323402	-3.414345	0.000000	0.306238	0.000000	0.000000	0.000000	0.091493	-0.350945	-0.810067	0.000000	0.000000	3.000000	22.000000	0.000000
2786.467155	-0.167742	0.575282	0.003466	72.204292	-1.678433	37.323402	-3.414345	0.000000	0.306238	0.000000	0.000000	0.000000	0.163488	-0.360759	-0.797767	0.000000	0.000000	3.000000	22.000000	0.000000
2786.470488	-0.167742	0.575282	0.003466	72.204292	-1.678433	37.323402	-3.414345	0.000000	0.306238	0.000000	0.000000	0.000000	0.163488	-0.360759	-0.797767	0.000000	0.000000	3.000000	22.000000	0.000000
2786.473821	-0.167742	0.575282	0.003466	71.537521	-2.718296	36.485226	-3.387097	0.000000	0.173277	0.000000	0.000000	0.000000	0.163488	-0.360759	-0.797767	0.000000	0.000000	3.000000	22.000000	0.000000
2786.477155	-0.166901	0.573964	0.000752	71.537521	-2.718296	36.485226	-3.387097	0.000000	0.173277	0.000000	0.000000	0.000000	0.252153	-0.395180	-0.814207	0.000000	0.000000	3.000000	22.000000	0.000000
2786.480488	-0.166901	0.573964	0.000752	71.537521	-2.718296	36.485226	-3.387097	0.000000	0.173277	0.000000	0.000000	0.000000	0.252153	-0.395180	-0.814207	0.000000	0.000000	3.000000	22.000000	0.000000
2786.483821	-0.166901	0.573964	0.000752	70.933533	-3.558866	35.846184	-3.345071	0.000000	0.037575	0.000000	0.000000	0.000000	0.252153	-0.395180	-0.814207	0.000000	0.000000	3.000000	22.000000	0.000000
2786.487155	-0.165840	0.572552	-0.002028	70.933533	-3.558866	35.846184	-3.345071	0.000000	0.037575	0.000000	0.000000	0.000000	0.318575	-0.423616	-0.833826	0.000000	0.000000	3.000000	22.000000	0.000000
2786.490488	-0.165840	0.572552	-0.002028	70.933533	-3.558866	35.846184	-3.345071	0.000000	0.037575	0.000000	0.000000	0.000000	0.318575	-0.423616	-0.833826	0.000000	0.000000	3.000000	22.000000	0.000000
2786.493821	-0.165840	0.572552	-0.002028	70.383827	-4.250371	35.355629	-3.291975	0.000000	-0.101396	0.000000	0.000000	0.000000	0.318575	-0.423616	-0.833826	0.000000	0.000000	3.000000	22.000000	0.000000
2786.497155	-0.164648	0.571091	-0.004896	70.383827	-4.250371	35.355629	-3.291975	0.000000	-0.101396	0.000000	0.000000	0.000000	0.357317	-0.438324	-0.860570	0.000000	0.000000	3.000000	22.000000	0.000000
2786.500488	-0.164648	0.571091	-0.004896	70.383827	-4.250371	35.355629	-3.291975	0.000000	-0.101396	0.000000	0.000000	0.000000	0.357317	-0.438324	-0.860570	0.000000	0.000000	3.000000	22.000000	0.000000
2786.503821	-0.164648	0.571091	-0.004896	69.891342	-4.863627	34.924580	-3.232423	0.000000	-0.244824	0.000000	0.000000	0.000000	0.357317	-0.438324	-0.860570	0.000000	0.000000	3.000000	22.000000	0.000000
2786.507155	-0.163439	0.569655	-0.007753	69.891342	-4.863627	34.924580	-3.232423	0.000000	-0.244824	0.000000	0.000000	0.000000	0.362702	-0.430899	-0.857005	0.000000	0.000000	3.000000	22.000000	0.000000
2786.510488	-0.163439	0.569655	-0.007753	69.891342	-4.863627	34.924580	-3.232423	0.000000	-0.244824	0.000000	0.000000	0.000000	0.362702	-0.430899	-0.857005	0.000000	0.000000	3.000000	22.000000	0.000000
2786.513821	-0.163439	0.569655	-0.007753	69.436127	-5.422067	34.538010	-3.171973	0.000000	-0.387658	0.000000	0.000000	0.000000	0.362702	-0.430899	-0.857005	0.000000	0.000000	3.000000	22.000000	0.000000
2786.517155	-0.162272	0.568324	-0.010501	69.436127	-5.422067	34.538010	-3.171973	0.000000	-0.387658	0.000000	0.000000	0.000000	0.350175	-0.399291	-0.824318	0.000000	0.000000	3.000000	22.000000	0.000000
2786.520488	-0.162272	0.568324	-0.010501	69.436127	-5.422067	34.538010	-3.171973	0.000000	-0.387658	0.000000	0.000000	0.000000	0.350175	-0.399291	-0.824318	0.000000	0.000000	3.000000	22.000000	0.000000
2786.523821	-0.162272	0.568324	-0.010501	69.014069	-5.961684	34.124054	-3.113610	0.000000	-0.525045	0.000000	0.000000	0.000000	0.350175	-0.399291	-0.824318	0.000000	0.000000	3.000000	22.000000	0.000000
2786.527155	-0.161099	0.567079	-0.013139	69.014069	-5.961684	34.124054	-3.113610	0.000000	-0.525045	0.000000	0.000000	0.000000	0.351928	-0.373462	-0.791472	0.000000	0.000000	3.000000	22.000000	0.000000
2786.530488	-0.161099	0.567079	-0.013139	69.014069	-5.961684	34.124054	-3.113610	0.000000	-0.525045	0.000000	0.000000	0.000000	0.351928	-0.373462	-0.791472	0.000000	0.000000	3.000000	22.000000	0.000000
2786.533821	-0.161099	0.567079	-0.013139	68.627960	-6.527549	33.599846	-3.054955	0.000000	-0.656957	0.000000	0.000000	0.000000	0.351928	-0.373462	-0.791472	0.000000	0.000000	3.000000	22.000000	0.000000
2786.537155	-0.159901	0.565921	-0.015590	68.627960	-6.527549	33.599846	-3.054955	0.000000	-0.656957	0.000000	0.000000	0.000000	0.359290	-0.347488	-0.735403	0.000000	0.000000	3.000000	22.000000	0.000000
2786.540488	-0.159901	0.565921	-0.015590	68.627960	-6.527549	33.599846	-3.054955	0.000000	-0.656957	0.000000	0.000000	0.000000	0.359290	-0.347488	-0.735403	0.000000	0.000000	3.000000	22.000000	0.000000
2786.543821	-0.159901	0.565921	-0.015590	68.245644	-7.074185	33.082218	-2.995074	0.000000	-0.779524	0.000000	0.000000	0.000000	0.359290	-0.347488	-0.735403	0.000000	0.000000	3.000000	22.000000	0.000000
2786.547155	-0.158805	0.564875	-0.017836	68.245644	-7.074185	33.082218	-2.995074	0.000000	-0.779524	0.000000	0.000000	0.000000	0.328810	-0.313677	-0.673595	0.000000	0.000000	3.000000	22.000000	0.000000
2786.550488	-0.158805	0.564875	-0.017836	68.245644	-7.074185	33.082218	-2.995074	0.000000	-0.779524	0.000000	0.000000	0.000000	0.328810	-0.313677	-0.673595	0.000000	0.000000	3.000000	22.000000	0.000000
2786.553821	-0.158805	0.564875	-0.017836	67.849342	-7.586566	32.584370	-2.940271	0.000000	-0.891790	0.000000	0.000000	0.000000	0.328810	-0.313677	-0.673595	0.000000	0.000000	3.000000	22.000000	0.000000
2786.557155	-0.157689	0.564009	-0.019822	67.849342	-7.586566	32.584370	-2.940271	0.000000	-0.891790	0.000000	0.000000	0.000000	0.335059	-0.259700	-0.595880	0.000000	0.000000	3.000000	22.000000	0.000000
2786.560488	-0.157689	0.564009	-0.019822	67.849342	-7.586566	32.584370	-2.940271	0.000000	-0.891790	0.000000	0.000000	0.000000	0.335059	-0.259700	-0.595880	0.000000	0.000000	3.000000	22.000000	0.000000
2786.563821	-0.157689	0.564009	-0.019822	67.460693	-8.026089	32.127026	-2.884429	0.000000	-0.991103	0.000000	0.000000	0.000000	0.335059	-0.259700	-0.595880	0.000000	0.000000	3.000000	22.000000	0.000000
2786.567155	-0.156457	0.563314	-0.021488	67.460693	-8.026089	32.127026	-2.884429	0.000000	-0.991103	0.000000	0.000000	0.000000	0.369440	-0.208676	-0.499855	0.000000	0.000000	3.000000	22.000000	0.000000
2786.570488	-0.156457	0.563314	-0.021488	67.460693	-8.026089	32.127026	-2.884429	0.000000	-0.991103	0.000000	0.000000	0.000000	0.369440	-0.208676	-0.499855	0.000000	0.000000	3.000000	22.000000	0.000000
2786.573821	-0.156457	0.563314	-0.021488	67.072914	-8.400190	31.705050	-2.822855	0.000000	-1.074412	0.000000	0.000000	0.000000	0.369440	-0.208676	-0.499855	0.000000	0.000000	3.000000	22.000000	0.000000
2786.577155	-0.155137	0.562856	-0.022766	67.072914	-8.400190	31.705050	-2.822855	0.000000	-1.074412	0.000000	0.000000	0.000000	0.395935	-0.137201	-0.383401	0.000000	0.000000	3.000000	22.000000	0.000000
2786.580488	-0.155137	0.562856	-0.022766	67.072914	-8.400190	31.705050	-2.822855	0.000000	-1.074412	0.000000	0.000000	0.000000	0.395935	-0.137201	-0.383401	0.000000	0.000000	3.000000	22.000000	0.000000
2786.583821	-0.155137	0.562856	-0.022766	66.694023	-8.707029	31.324839	-2.756866	0.000000	-1.138312	0.000000	0.000000	0.000000	0.395935	-0.137201	-0.383401	0.000000	0.000000	3.000000	22.000000	0.000000
2786.587155	-0.153869	0.562620	-0.023655	66.694023	-8.707029	31.324839	-2.756866	0.000000	-1.138312	0.000000	0.000000	0.000000	0.380384	-0.070840	-0.266489	0.000000	0.000000	3.000000	22.000000	0.000000
2786.590488	-0.153869	0.562620	-0.023655	66.694023	-8.707029	31.324839	-2.756866	0.000000	-1.138312	0.000000	0.000000	0.000000	0.380384	-0.070840	-0.266489	0.000000	0.000000	3.000000	22.000000	0.000000
2786.593821	-0.153869	0.562620	-0.023655	66.317146	-8.975419	30.975000	-2.693470	0.000000	-1.182727	0.000000	0.000000	0.000000	0.380384	-0.070840	-0.266489	0.000000	0.000000	3.000000	22.000000	0.000000
2786.597155	-0.152720	0.562622	-0.024157	66.317146	-8.975419	30.975000	-2.693470	0.000000	-1.182727	0.000000	0.000000	0.000000	0.344881	0.000519	-0.150600	0.000000	0.000000	3.000000	22.000000	0.000000
2786.600488	-0.152720	0.562622	-0.024157	66.317146	-8.975419	30.975000	-2.693470	0.000000	-1.182727	0.000000	0.000000	0.000000	0.344881	0.000519	-0.150600	0.000000	0.000000	3.000000	22.000000	0.000000
2786.603821	-0.152720	0.562622	-0.024157	65.952492	-9.204895	30.668150	-2.635989	0.000000	-1.207827	0.000000	0.000000	0.000000	0.344881	0.000519	-0.150600	0.000000	0.000000	3.000000	22.000000	0.000000
2786.607155	-0.151751	0.562810	-0.024351	65.952492	-9.204895	30.668150	-2.635989	0.000000	-1.207827	0.000000	0.000000	0.000000	0.290655	0.056268	-0.058226	0.000000	0.000000	3.000000	22.000000	0.000000
2786.610488	-0.151751	0.562810	-0.024351	65.952492	-9.204895	30.668150	-2.635989	0.000000	-1.207827	0.000000	0.000000	0.000000	0.290655	0.056268	-0.058226	0.000000	0.000000	3.000000	22.000000	0.000000
2786.613821	-0.151751	0.562810	-0.024351	65.717918	-9.298285	30.486280	-2.587547	0.000000	-1.217531	0.000000	0.000000	0.000000	0.290655	0.056268	-0.058226	0.000000	0.000000	3.000000	22.000000	0.000000
2786.617155	-0.151751	0.562810	-0.024351	65.717918	-9.298285	30.486280	-2.587547	0.000000	-1.217531	0.000000	0.000000	0.000000	0.290655	0.056268	-0.058226	0.000000	0.000000	3.000000	22.000000	0.000000
2786.620488	-0.150957	0.563141	-0.024247	65.717918	-9.298285	30.486280	-2.587547	0.000000	-1.217531	0.000000	0.000000	0.000000	0.238213	0.099458	0.031047	0.000000	0.000000	3.000000	22.000000	0.000000
2786.623821	-0.150957	0.563141	-0.024247	66.004890	-8.926322	30.742846	-2.587547	0.000000	-1.217531	0.000000	0.000000	0.000000	0.238213	0.099458	0.031047	0.000000	0.000000	3.000000	22.000000	0.000000
2786.627155	-0.150260	0.563484	-0.024065	66.004890	-8.926322	30.742846	-2.587547	0.000000	-1.217531	0.000000	0.000000	0.000000	0.209163	0.102889	0.054515	0.000000	0.000000	3.000000	22.000000	0.000000
2786.630488	-0.150260	0.563484	-0.024065	66.004890	-8.926322	30.742846	-2.587547	0.000000	-1.217531	0.000000	0.000000	0.000000	0.209163	0.102889	0.054515	0.000000	0.000000	3.000000	22.000000	0.000000
2786.633821	-0.150260	0.563484	-0.024065	66.773895	-8.087550	31.427763	-2.512985	0.000000	-1.203271	0.000000	0.000000	0.000000	0.209163	0.102889	0.054515	0.000000	0.000000	3.000000	22.000000	0.000000
2786.637155	-0.150260	0.563484	-0.024065	66.773895	-8.087550	31.427763	-2.512985	0.000000	-1.203271	0.000000	0.000000	0.000000	0.209163	0.102889	0.054515	0.000000	0.000000	3.000000	22.000000	0.000000
2786.640488	-0.149586	0.563897	-0.023817	66.773895	-8.087550	31.427763	-2.512985	0.000000	-1.203271	0.000000	0.000000	0.000000	0.202226	0.123742	0.074459	0.000000	0.000000	3.000000	22.000000	0.000000
2786.643821	-0.149586	0.563897	-0.023817	67.600388	-7.098554	32.236958	-2.512985	0.000000	-1.203271	0.000000	0.000000	0.000000	0.202226	0.123742	0.074459	0.000000	0.000000	3.000000	22.000000	0.000000
2786.647155	-0.148920	0.564522	-0.023208	67.600388	-7.098554	32.236958	-2.512985	0.000000	-1.203271	0.000000	0.000000	0.000000	0.199577	0.187668	0.182804	0.000000	0.000000	3.000000	22.000000	0.000000
2786.650488	-0.148920	0.564522	-0.023208	67.600388	-7.098554	32.236958	-2.512985	0.000000	-1.203271	0.000000	0.000000	0.000000	0.199577	0.187668	0.182804	0.000000	0.000000	3.000000	22.000000	0.000000
2786.653821	-0.148920	0.564522	-0.023208	68.378189	-6.073343	33.076237	-2.446017	0.000000	-1.160394	0.000000	0.000000	0.000000	0.199577	0.187668	0.182804	0.000000	0.000000	3.000000	22.000000	0.000000
2786.657155	-0.148312	0.565327	-0.022293	68.378189	-6.073343	33.076237	-2.446017	0.000000	-1.160394	0.000000	0.000000	0.000000	0.182582	0.241555	0.274356	0.000000	0.000000	3.000000	22.000000	0.000000
2786.660488	-0.148312	0.565327	-0.022293	68.378189	-6.073343	33.076237	-2.446017	0.000000	-1.160394	0.000000	0.000000	0.000000	0.182582	0.241555	0.274356	0.000000	0.000000	3.000000	22.000000	0.000000
2786.663821	-0.148312	0.565327	-0.022293	69.098526	-5.061010	33.860573	-2.415587	0.000000	-1.114668	0.000000	0.000000	0.000000	0.182582	0.241555	0.274356	0.000000	0.000000	3.000000	22.000000	0.000000
2786.667155	-0.147699	0.566261	-0.021111	69.098526	-5.061010	33.860573	-2.415587	0.000000	-1.114668	0.000000	0.000000	0.000000	0.183878	0.280184	0.354620	0.000000	0.000000	3.000000	22.000000	0.000000
2786.670488	-0.147699	0.566261	-0.021111	69.098526	-5.061010	33.860573	-2.415587	0.000000	-1.114668	0.000000	0.000000	0.000000	0.183878	0.280184	0.354620	0.000000	0.000000	3.000000	22.000000	0.000000
2786.673821	-0.147699	0.566261	-0.021111	69.825546	-4.045860	34.571571	-2.384940	0.000000	-1.055565	0.000000	0.000000	0.000000	0.183878	0.280184	0.354620	0.000000	0.000000	3.000000	22.000000	0.000000
2786.677155	-0.147026	0.567290	-0.019683	69.825546	-4.045860	34.571571	-2.384940	0.000000	-1.055565	0.000000	0.000000	0.000000	0.201818	0.308698	0.428627	0.000000	0.000000	3.000000	22.000000	0.000000
2786.680488	-0.147026	0.567290	-0.019683	69.825546	-4.045860	34.571571	-2.384940	0.000000	-1.055565	0.000000	0.000000	0.000000	0.201818	0.308698	0.428627	0.000000	0.000000	3.000000	22.000000	0.000000
2786.683821	-0.147026	0.567290	-0.019683	70.653824	-2.920952	35.324108	-2.351304	0.000000	-0.984127	0.000000	0.000000	0.000000	0.201818	0.308698	0.428627	0.000000	0.000000	3.000000	22.000000	0.000000
2786.687155	-0.146331	0.568343	-0.018165	70.653824	-2.920952	35.324108	-2.351304	0.000000	-0.984127	0.000000	0.000000	0.000000	0.208562	0.315704	0.455197	0.000000	0.000000	3.000000	22.000000	0.000000
2786.690488	-0.146331	0.568343	-0.018165	70.653824	-2.920952	35.324108	-2.351304	0.000000	-0.984127	0.000000	0.000000	0.000000	0.208562	0.315704	0.455197	0.000000	0.000000	3.000000	22.000000	0.000000
2786.693821	-0.146331	0.568343	-0.018165	71.638863	-1.640965	36.184502	-2.316544	0.000000	-0.908261	0.000000	0.000000	0.000000	0.208562	0.315704	0.455197	0.000000	0.000000	3.000000	22.000000	0.000000
2786.697155	-0.145660	0.569340	-0.016625	71.638863	-1.640965	36.184502	-2.316544	0.000000	-0.908261	0.000000	0.000000	0.000000	0.201230	0.299330	0.462096	0.000000	0.000000	3.000000	22.000000	0.000000
2786.700488	-0.145660	0.569340	-0.016625	71.638863	-1.640965	36.184502	-2.316544	0.000000	-0.908261	0.000000	0.000000	0.000000	0.201230	0.299330	0.462096	0.000000	0.000000	3.000000	22.000000	0.000000
2786.703821	-0.145660	0.569340	-0.016625	72.727211	-0.331981	36.981750	-2.283006	0.000000	-0.831245	0.000000	0.000000	0.000000	0.201230	0.299330	0.462096	0.000000	0.000000	3.000000	22.000000	0.000000
2786.707155	-0.145072	0.570263	-0.015167	72.727211	-0.331981	36.981750	-2.283006	0.000000	-0.831245	0.000000	0.000000	0.000000	0.176415	0.276741	0.437287	0.000000	0.000000	3.000000	22.000000	0.000000
2786.710488	-0.145072	0.570263	-0.015167	72.727211	-0.331981	36.981750	-2.283006	0.000000	-0.831245	0.000000	0.000000	0.000000	0.176415	0.276741	0.437287	0.000000	0.000000	3.000000	22.000000	0.000000
2786.713821	-0.145072	0.570263	-0.015167	73.830872	0.905050	37.643173	-2.253604	0.000000	-0.758364	0.000000	0.000000	0.000000	0.176415	0.276741	0.437287	0.000000	0.000000	3.000000	22.000000	0.000000
2786.717155	-0.144586	0.571066	-0.013809	73.830872	0.905050	37.643173	-2.253604	0.000000	-0.758364	0.000000	0.000000	0.000000	0.145877	0.240994	0.407459	0.000000	0.000000	3.000000	22.000000	0.000000
2786.720488	-0.144586	0.571066	-0.013809	73.830872	0.905050	37.643173	-2.253604	0.000000	-0.758364	0.000000	0.000000	0.000000	0.145877	0.240994	0.407459	0.000000	0.000000	3.000000	22.000000	0.000000
2786.723821	-0.144586	0.571066	-0.013809	74.924599	2.147775	38.317802	-2.229291	0.000000	-0.690454	0.000000	0.000000	0.000000	0.145877	0.240994	0.407459	0.000000	0.000000	3.000000	22.000000	0.000000
2786.727155	-0.144118	0.571772	-0.012596	74.924599	2.147775	38.317802	-2.229291	0.000000	-0.690454	0.000000	0.000000	0.000000	0.140401	0.211878	0.363780	0.000000	0.000000	3.000000	22.000000	0.000000
2786.730488	-0.144118	0.571772	-0.012596	74.924599	2.147775	38.317802	-2.229291	0.000000	-0.690454	0.000000	0.000000	0.000000	0.140401	0.211878	0.363780	0.000000	0.000000	3.000000	22.000000	0.000000
2786.733821	-0.144118	0.571772	-0.012596	75.982178	3.500176	39.175694	-2.205891	0.000000	-0.629824	0.000000	0.000000	0.000000	0.140401	0.211878	0.363780	0.000000	0.000000	3.000000	22.000000	0.000000
2786.737155	-0.143666	0.572432	-0.011541	75.982178	3.500176	39.175694	-2.205891	0.000000	-0.629824	0.000000	0.000000	0.000000	0.135669	0.197920	0.316721	0.000000	0.000000	3.000000	22.000000	0.000000
2786.740488	-0.143666	0.572432	-0.011541	75.982178	3.500176	39.175694	-2.205891	0.000000	-0.629824	0.000000	0.000000	0.000000	0.135669	0.197920	0.316721	0.000000	0.000000	3.000000	22.000000	0.000000
2786.743821	-0.143666	0.572432	-0.011541	76.981018	5.067246	40.318249	-2.183279	0.000000	-0.577037	0.000000	0.000000	0.000000	0.135669	0.197920	0.316721	0.000000	0.000000	3.000000	22.000000	0.000000
2786.747155	-0.143133	0.573035	-0.010653	76.981018	5.067246	40.318249	-2.183279	0.000000	-0.577037	0.000000	0.000000	0.000000	0.159762	0.180788	0.266187	0.000000	0.000000	3.000000	22.000000	0.000000
2786.750488	-0.143133	0.573035	-0.010653	76.981018	5.067246	40.318249	-2.183279	0.000000	-0.577037	0.000000	0.000000	0.000000	0.159762	0.180788	0.266187	0.000000	0.000000	3.000000	22.000000	0.000000
2786.753821	-0.143133	0.573035	-0.010653	77.902336	6.787859	41.642967	-2.156652	0.000000	-0.532672	0.000000	0.000000	0.000000	0.159762	0.180788	0.266187	0.000000	0.000000	3.000000	22.000000	0.000000
2786.757155	-0.142530	0.573618	-0.009833	77.902336	6.787859	41.642967	-2.156652	0.000000	-0.532672	0.000000	0.000000	0.000000	0.180872	0.175001	0.246220	0.000000	0.000000	3.000000	22.000000	0.000000
2786.760488	-0.142530	0.573618	-0.009833	77.902336	6.787859	41.642967	-2.156652	0.000000	-0.532672	0.000000	0.000000	0.000000	0.180872	0.175001	0.246220	0.000000	0.000000	3.000000	22.000000	0.000000
2786.763821	-0.142530	0.573618	-0.009833	78.565529	7.826225	42.292297	-2.126507	0.000000	-0.491636	0.000000	0.000000	0.000000	0.180872	0.175001	0.246220	0.000000	0.000000	3.000000	22.000000	0.000000
2786.767155	-0.141884	0.574200	-0.009069	78.565529	7.826225	42.292297	-2.126507	0.000000	-0.491636	0.000000	0.000000	0.000000	0.193961	0.174551	0.229160	0.000000	0.000000	3.000000	22.000000	0.000000
2786.770488	-0.141884	0.574200	-0.009069	78.565529	7.826225	42.292297	-2.126507	0.000000	-0.491636	0.000000	0.000000	0.000000	0.193961	0.174551	0.229160	0.000000	0.000000	3.000000	22.000000	0.000000
2786.773821	-0.141884	0.574200	-0.009069	78.748398	7.163646	41.288246	-2.094181	0.000000	-0.453442	0.000000	0.000000	0.000000	0.193961	0.174551	0.229160	0.000000	0.000000	3.000000	22.000000	0.000000
2786.777155	-0.141240	0.574801	-0.008290	78.748398	7.163646	41.288246	-2.094181	0.000000	-0.453442	0.000000	0.000000	0.000000	0.193178	0.180242	0.233569	0.000000	0.000000	3.000000	22.000000	0.000000
2786.780488	-0.141240	0.574801	-0.008290	78.748398	7.163646	41.288246	-2.094181	0.000000	-0.453442	0.000000	0.000000	0.000000	0.193178	0.180242	0.233569	0.000000	0.000000	3.000000	22.000000	0.000000
2786.783821	-0.141240	0.574801	-0.008290	78.738686	5.931667	39.948261	-2.061984	0.000000	-0.414514	0.000000	0.000000	0.000000	0.193178	0.180242	0.233569	0.000000	0.000000	3.000000	22.000000	0.000000
2786.787155	-0.140538	0.575392	-0.007539	78.738686	5.931667	39.948261	-2.061984	0.000000	-0.414514	0.000000	0.000000	0.000000	0.210462	0.177463	0.225251	0.000000	0.000000	3.000000	22.000000	0.000000
2786.790488	-0.140538	0.575392	-0.007539	78.738686	5.931667	39.948261	-2.061984	0.000000	-0.414514	0.000000	0.000000	0.000000	0.210462	0.177463	0.225251	0.000000	0.000000	3.000000	22.000000	0.000000
2786.793821	-0.140538	0.575392	-0.007539	78.753540	4.897322	38.907967	-2.026907	0.000000	-0.376972	0.000000	0.000000	0.000000	0.210462	0.177463	0.225251	0.000000	0.000000	3.000000	22.000000	0.000000
2786.797155	-0.139605	0.575954	-0.006848	78.753540	4.897322	38.907967	-2.026907	0.000000	-0.376972	0.000000	0.000000	0.000000	0.279912	0.168465	0.207291	0.000000	0.000000	3.000000	22.000000	0.000000
2786.800488	-0.139605	0.575954	-0.006848	78.753540	4.897322	38.907967	-2.026907	0.000000	-0.376972	0.000000	0.000000	0.000000	0.279912	0.168465	0.207291	0.000000	0.000000	3.000000	22.000000	0.000000
2786.803821	-0.139605	0.575954	-0.006848	78.775085	3.910703	38.313423	-1.980255	0.000000	-0.342424	0.000000	0.000000	0.000000	0.279912	0.168465	0.207291	0.000000	0.000000	3.000000	22.000000	0.000000
2786.807155	-0.138498	0.576493	-0.006261	78.775085	3.910703	38.313423	-1.980255	0.000000	-0.342424	0.000000	0.000000	0.000000	0.332195	0.161668	0.176231	0.000000	0.000000	3.000000	22.000000	0.000000
2786.810488	-0.138498	0.576493	-0.006261	78.775085	3.910703	38.313423	-1.980255	0.000000	-0.342424	0.000000	0.000000	0.000000	0.332195	0.161668	0.176231	0.000000	0.000000	3.000000	22.000000	0.000000
2786.813821	-0.138498	0.576493	-0.006261	78.830223	2.629797	37.974274	-1.924889	0.000000	-0.313052	0.000000	0.000000	0.000000	0.332195	0.161668	0.176231	0.000000	0.000000	3.000000	22.000000	0.000000
2786.817155	-0.137371	0.576957	-0.005811	78.830223	2.629797	37.974274	-1.924889	0.000000	-0.313052	0.000000	0.000000	0.000000	0.338131	0.139291	0.134906	0.000000	0.000000	3.000000	22.000000	0.000000
2786.820488	-0.137371	0.576957	-0.005811	78.830223	2.629797	37.974274	-1.924889	0.000000	-0.313052	0.000000	0.000000	0.000000	0.338131	0.139291	0.134906	0.000000	0.000000	3.000000	22.000000	0.000000
2786.823821	-0.137371	0.576957	-0.005811	78.944595	0.583516	36.788960	-1.868534	0.000000	-0.290568	0.000000	0.000000	0.000000	0.338131	0.139291	0.134906	0.000000	0.000000	3.000000	22.000000	0.000000
2786.827155	-0.136283	0.577401	-0.005463	78.944595	0.583516	36.788960	-1.868534	0.000000	-0.290568	0.000000	0.000000	0.000000	0.326393	0.133113	0.104563	0.000000	0.000000	3.000000	22.000000	0.000000
2786.830488	-0.136283	0.577401	-0.005463	78.944595	0.583516	36.788960	-1.868534	0.000000	-0.290568	0.000000	0.000000	0.000000	0.326393	0.133113	0.104563	0.000000	0.000000	3.000000	22.000000	0.000000
2786.833821	-0.136283	0.577401	-0.005463	79.092827	-2.177705	34.460518	-1.814135	0.000000	-0.273140	0.000000	0.000000	0.000000	0.326393	0.133113	0.104563	0.000000	0.000000	3.000000	22.000000	0.000000
2786.837155	-0.135291	0.577762	-0.005261	79.092827	-2.177705	34.460518	-1.814135	0.000000	-0.273140	0.000000	0.000000	0.000000	0.297500	0.108255	0.060564	0.000000	0.000000	3.000000	22.000000	0.000000
2786.840488	-0.135291	0.577762	-0.005261	79.092827	-2.177705	34.460518	-1.814135	0.000000	-0.273140	0.000000	0.000000	0.000000	0.297500	0.108255	0.060564	0.000000	0.000000	3.000000	22.000000	0.000000
2786.843821	-0.135291	0.577762	-0.005261	79.227806	-5.361643	31.052008	-1.764551	0.000000	-0.263046	0.000000	0.000000	0.000000	0.297500	0.108255	0.060564	0.000000	0.000000	3.000000	22.000000	0.000000
2786.847155	-0.134322	0.578145	-0.005143	79.227806	-5.361643	31.052008	-1.764551	0.000000	-0.263046	0.000000	0.000000	0.000000	0.290820	0.115102	0.035488	0.000000	0.000000	3.000000	22.000000	0.000000
2786.850488	-0.134322	0.578145	-0.005143	79.227806	-5.361643	31.052008	-1.764551	0.000000	-0.263046	0.000000	0.000000	0.000000	0.290820	0.115102	0.035488	0.000000	0.000000	3.000000	22.000000	0.000000
2786.853821	-0.134322	0.578145	-0.005143	79.315498	-8.659892	27.028971	-1.716082	0.000000	-0.257132	0.000000	0.000000	0.000000	0.290820	0.115102	0.035488	0.000000	0.000000	3.000000	22.000000	0.000000
2786.857155	-0.133276	0.578518	-0.005047	79.315498	-8.659892	27.028971	-1.716082	0.000000	-0.257132	0.000000	0.000000	0.000000	0.313615	0.111876	0.028687	0.000000	0.000000	3.000000	22.000000	0.000000
2786.860488	-0.133276	0.578518	-0.005047	79.315498	-8.659892	27.028971	-1.716082	0.000000	-0.257132	0.000000	0.000000	0.000000	0.313615	0.111876	0.028687	0.000000	0.000000	3.000000	22.000000	0.000000
2786.863821	-0.133276	0.578518	-0.005047	79.352768	-11.654417	23.399088	-1.663812	0.000000	-0.252350	0.000000	0.000000	0.000000	0.313615	0.111876	0.028687	0.000000	0.000000	3.000000	22.000000	0.000000
2786.867155	-0.132046	0.578906	-0.004950	79.352768	-11.654417	23.399088	-1.663812	0.000000	-0.252350	0.000000	0.000000	0.000000	0.369098	0.116356	0.029224	0.000000	0.000000	3.000000	22.000000	0.000000
2786.870488	-0.132046	0.578906	-0.004950	79.352768	-11.654417	23.399088	-1.663812	0.000000	-0.252350	0.000000	0.000000	0.000000	0.369098	0.116356	0.029224	0.000000	0.000000	3.000000	22.000000	0.000000
2786.873821	-0.132046	0.578906	-0.004950	79.350792	-14.219437	20.547440	-1.602296	0.000000	-0.247480	0.000000	0.000000	0.000000	0.369098	0.116356	0.029224	0.000000	0.000000	3.000000	22.000000	0.000000
2786.877155	-0.130704	0.579275	-0.004841	79.350792	-14.219437	20.547440	-1.602296	0.000000	-0.247480	0.000000	0.000000	0.000000	0.402652	0.110799	0.032499	0.000000	0.000000	3.000000	22.000000	0.000000
2786.880488	-0.130704	0.579275	-0.004841	79.350792	-14.219437	20.547440	-1.602296	0.000000	-0.247480	0.000000	0.000000	0.000000	0.402652	0.110799	0.032499	0.000000	0.000000	3.000000	22.000000	0.000000
2786.883821	-0.130704	0.579275	-0.004841	79.329117	-16.596054	17.976847	-1.535187	0.000000	-0.242063	0.000000	0.000000	0.000000	0.402652	0.110799	0.032499	0.000000	0.000000	3.000000	22.000000	0.000000
2786.887155	-0.129277	0.579597	-0.004791	79.329117	-16.596054	17.976847	-1.535187	0.000000	-0.242063	0.000000	0.000000	0.000000	0.428077	0.096576	0.015053	0.000000	0.000000	3.000000	22.000000	0.000000
2786.890488	-0.129277	0.579597	-0.004791	79.329117	-16.596054	17.976847	-1.535187	0.000000	-0.242063	0.000000	0.000000	0.000000	0.428077	0.096576	0.015053	0.000000	0.000000	3.000000	22.000000	0.000000
2786.893821	-0.129277	0.579597	-0.004791	79.292641	-19.081400	15.121702	-1.463841	0.000000	-0.239554	0.000000	0.000000	0.000000	0.428077	0.096576	0.015053	0.000000	0.000000	3.000000	22.000000	0.000000
2786.897155	-0.127847	0.579853	-0.004841	79.292641	-19.081400	15.121702	-1.463841	0.000000	-0.239554	0.000000	0.000000	0.000000	0.428939	0.076848	-0.014838	0.000000	0.000000	3.000000	22.000000	0.000000
2786.900488	-0.127847	0.579853	-0.004841	79.292641	-19.081400	15.121702	-1.463841	0.000000	-0.239554	0.000000	0.000000	0.000000	0.428939	0.076848	-0.014838	0.000000	0.000000	3.000000	22.000000	0.000000
2786.903821	-0.127847	0.579853	-0.004841	79.230293	-21.847780	11.817587	-1.392351	0.000000	-0.242027	0.000000	0.000000	0.000000	0.428939	0.076848	-0.014838	0.000000	0.000000	3.000000	22.000000	0.000000
2786.907155	-0.126501	0.580044	-0.005014	79.230293	-21.847780	11.817587	-1.392351	0.000000	-0.242027	0.000000	0.000000	0.000000	0.403800	0.057086	-0.051925	0.000000	0.000000	3.000000	22.000000	0.000000
2786.910488	-0.126501	0.580044	-0.005014	79.230293	-21.847780	11.817587	-1.392351	0.000000	-0.242027	0.000000	0.000000	0.000000	0.403800	0.057086	-0.051925	0.000000	0.000000	3.000000	22.000000	0.000000
2786.913821	-0.126501	0.580044	-0.005014	79.130554	-24.782644	8.327414	-1.325050	0.000000	-0.250681	0.000000	0.000000	0.000000	0.403800	0.057086	-0.051925	0.000000	0.000000	3.000000	22.000000	0.000000
2786.917155	-0.125302	0.580215	-0.005249	79.130554	-24.782644	8.327414	-1.325050	0.000000	-0.250681	0.000000	0.000000	0.000000	0.359585	0.051443	-0.070609	0.000000	0.000000	3.000000	22.000000	0.000000
2786.920488	-0.125302	0.580215	-0.005249	79.130554	-24.782644	8.327414	-1.325050	0.000000	-0.250681	0.000000	0.000000	0.000000	0.359585	0.051443	-0.070609	0.000000	0.000000	3.000000	22.000000	0.000000
2786.923821	-0.125302	0.580215	-0.005249	78.965393	-27.615650	4.877430	-1.265119	0.000000	-0.262450	0.000000	0.000000	0.000000	0.359585	0.051443	-0.070609	0.000000	0.000000	3.000000	22.000000	0.000000
2786.927155	-0.124196	0.580404	-0.005495	78.965393	-27.615650	4.877430	-1.265119	0.000000	-0.262450	0.000000	0.000000	0.000000	0.331977	0.056669	-0.073728	0.000000	0.000000	3.000000	22.000000	0.000000
2786.930488	-0.124196	0.580404	-0.005495	78.965393	-27.615650	4.877430	-1.265119	0.000000	-0.262450	0.000000	0.000000	0.000000	0.331977	0.056669	-0.073728	0.000000	0.000000	3.000000	22.000000	0.000000
2786.933821	-0.124196	0.580404	-0.005495	78.728371	-29.960409	1.762965	-1.209790	0.000000	-0.274737	0.000000	0.000000	0.000000	0.331977	0.056669	-0.073728	0.000000	0.000000	3.000000	22.000000	0.000000
2786.937155	-0.123123	0.580625	-0.005625	78.728371	-29.960409	1.762965	-1.209790	0.000000	-0.274737	0.000000	0.000000	0.000000	0.321803	0.066195	-0.039003	0.000000	0.000000	3.000000	22.000000	0.000000
2786.940488	-0.123123	0.580625	-0.005625	78.728371	-29.960409	1.762965	-1.209790	0.000000	-0.274737	0.000000	0.000000	0.000000	0.321803	0.066195	-0.039003	0.000000	0.000000	3.000000	22.000000	0.000000
2786.943821	-0.123123	0.580625	-0.005625	78.455078	-31.428574	-0.269073	-1.156156	0.000000	-0.281238	0.000000	0.000000	0.000000	0.321803	0.066195	-0.039003	0.000000	0.000000	3.000000	22.000000	0.000000
2786.947155	-0.122036	0.580859	-0.005644	78.455078	-31.428574	-0.269073	-1.156156	0.000000	-0.281238	0.000000	0.000000	0.000000	0.326059	0.070329	-0.005684	0.000000	0.000000	3.000000	22.000000	0.000000
2786.950488	-0.122036	0.580859	-0.005644	78.455078	-31.428574	-0.269073	-1.156156	0.000000	-0.281238	0.000000	0.000000	0.000000	0.326059	0.070329	-0.005684	0.000000	0.000000	3.000000	22.000000	0.000000
2786.953821	-0.122036	0.580859	-0.005644	78.208977	-31.965637	-0.953657	-1.101813	0.000000	-0.282185	0.000000	0.000000	0.000000	0.326059	0.070329	-0.005684	0.000000	0.000000	3.000000	22.000000	0.000000
2786.957155	-0.120956	0.581108	-0.005557	78.208977	-31.965637	-0.953657	-1.101813	0.000000	-0.282185	0.000000	0.000000	0.000000	0.324074	0.074562	0.025884	0.000000	0.000000	3.000000	22.000000	0.000000
2786.960488	-0.120956	0.581108	-0.005557	78.208977	-31.965637	-0.953657	-1.101813	0.000000	-0.282185	0.000000	0.000000	0.000000	0.324074	0.074562	0.025884	0.000000	0.000000	3.000000	22.000000	0.000000
2786.963821	-0.120956	0.581108	-0.005557	78.031097	-31.849712	-0.462336	-1.047801	0.000000	-0.277871	0.000000	0.000000	0.000000	0.324074	0.074562	0.025884	0.000000	0.000000	3.000000	22.000000	0.000000
2786.967155	-0.119824	0.581341	-0.005411	78.031097	-31.849712	-0.462336	-1.047801	0.000000	-0.277871	0.000000	0.000000	0.000000	0.339641	0.070090	0.044039	0.000000	0.000000	3.000000	22.000000	0.000000
2786.970488	-0.119824	0.581341	-0.005411	78.031097	-31.849712	-0.462336	-1.047801	0.000000	-0.277871	0.000000	0.000000	0.000000	0.339641	0.070090	0.044039	0.000000	0.000000	3.000000	22.000000	0.000000
2786.973821	-0.119824	0.581341	-0.005411	77.938965	-31.542698	0.635852	-0.991194	0.000000	-0.270532	0.000000	0.000000	0.000000	0.339641	0.070090	0.044039	0.000000	0.000000	3.000000	22.000000	0.000000
2786.977155	-0.118740	0.581498	-0.005258	77.938965	-31.542698	0.635852	-0.991194	0.000000	-0.270532	0.000000	0.000000	0.000000	0.325224	0.047071	0.045685	0.000000	0.000000	3.000000	22.000000	0.000000
2786.980488	-0.118740	0.581498	-0.005258	77.938965	-31.542698	0.635852	-0.991194	0.000000	-0.270532	0.000000	0.000000	0.000000	0.325224	0.047071	0.045685	0.000000	0.000000	3.000000	22.000000	0.000000
2786.983821	-0.118740	0.581498	-0.005258	77.905403	-31.357748	1.386538	-0.936990	0.000000	-0.262917	0.000000	0.000000	0.000000	0.325224	0.047071	0.045685	0.000000	0.000000	3.000000	22.000000	0.000000
2786.987155	-0.117696	0.581611	-0.005130	77.905403	-31.357748	1.386538	-0.936990	0.000000	-0.262917	0.000000	0.000000	0.000000	0.313149	0.033955	0.038550	0.000000	0.000000	3.000000	22.000000	0.000000
2786.990488	-0.117696	0.581611	-0.005130	77.905403	-31.357748	1.386538	-0.936990	0.000000	-0.262917	0.000000	0.000000	0.000000	0.313149	0.033955	0.038550	0.000000	0.000000	3.000000	22.000000	0.000000
2786.993821	-0.117696	0.581611	-0.005130	77.905373	-31.235353	1.609920	-0.884799	0.000000	-0.256492	0.000000	0.000000	0.000000	0.313149	0.033955	0.038550	0.000000	0.000000	3.000000	22.000000	0.000000
2786.997155	-0.116690	0.581637	-0.005035	77.905373	-31.235353	1.609920	-0.884799	0.000000	-0.256492	0.000000	0.000000	0.000000	0.301809	0.007670	0.028518	0.000000	0.000000	3.000000	22.000000	0.000000
2787.000488	-0.116690	0.581637	-0.005035	77.905373	-31.235353	1.609920	-0.884799	0.000000	-0.256492	0.000000	0.000000	0.000000	0.301809	0.007670	0.028518	0.000000	0.000000	3.000000	22.000000	0.000000
2787.003821	-0.116690	0.581637	-0.005035	77.911385	-31.118660	1.601310	-0.834497	0.000000	-0.251740	0.000000	0.000000	0.000000	0.301809	0.007670	0.028518	0.000000	0.000000	3.000000	22.000000	0.000000
2787.007155	-0.115680	0.581644	-0.004959	77.911385	-31.118660	1.601310	-0.834497	0.000000	-0.251740	0.000000	0.000000	0.000000	0.303042	0.002197	0.022875	0.000000	0.000000	3.000000	22.000000	0.000000
2787.010488	-0.115680	0.581644	-0.004959	77.911385	-31.118660	1.601310	-0.834497	0.000000	-0.251740	0.000000	0.000000	0.000000	0.303042	0.002197	0.022875	0.000000	0.000000	3.000000	22.000000	0.000000
2787.013821	-0.115680	0.581644	-0.004959	77.926384	-31.022812	1.579732	-0.783990	0.000000	-0.247927	0.000000	0.000000	0.000000	0.303042	0.002197	0.022875	0.000000	0.000000	3.000000	22.000000	0.000000
2787.017155	-0.115680	0.581644	-0.004959	77.926384	-31.022812	1.579732	-0.783990	0.000000	-0.247927	0.000000	0.000000	0.000000	0.303042	0.002197	0.022875	0.000000	0.000000	3.000000	22.000000	0.000000
2787.020488	-0.114689	0.581608	-0.004900	77.926384	-31.022812	1.579732	-0.783990	0.000000	-0.247927	0.000000	0.000000	0.000000	0.297299	-0.010934	0.017567	0.000000	0.000000	3.000000	22.000000	0.000000
2787.023821	-0.114689	0.581608	-0.004900	77.944351	-30.931242	1.561755	-0.783990	0.000000	-0.247927	0.000000	0.000000	0.000000	0.297299	-0.010934	0.017567	0.000000	0.000000	3.000000	22.000000	0.000000
2787.027155	-0.113711	0.581535	-0.004882	77.944351	-30.931242	1.561755	-0.783990	0.000000	-0.247927	0.000000	0.000000	0.000000	0.293283	-0.021872	0.005340	0.000000	0.000000	3.000000	22.000000	0.000000
2787.030488	-0.113711	0.581535	-0.004882	77.944351	-30.931242	1.561755	-0.783990	0.000000	-0.247927	0.000000	0.000000	0.000000	0.293283	-0.021872	0.005340	0.000000	0.000000	3.000000	22.000000	0.000000
2787.033821	-0.113711	0.581535	-0.004882	77.965317	-30.844015	1.531363	-0.685560	0.000000	-0.244109	0.000000	0.000000	0.000000	0.293283	-0.021872	0.005340	0.000000	0.000000	3.000000	22.000000	0.000000
2787.037155	-0.113711	0.581535	-0.004882	77.965317	-30.844015	1.531363	-0.685560	0.000000	-0.244109	0.000000	0.000000	0.000000	0.293283	-0.021872	0.005340	0.000000	0.000000	3.000000	22.000000	0.000000
2787.040488	-0.112737	0.581411	-0.004853	77.965317	-30.844015	1.531363	-0.685560	0.000000	-0.244109	0.000000	0.000000	0.000000	0.292178	-0.037136	0.008646	0.000000	0.000000	3.000000	22.000000	0.000000
2787.043821	-0.112737	0.581411	-0.004853	77.990143	-30.755919	1.504099	-0.685560	0.000000	-0.244109	0.000000	0.000000	0.000000	0.292178	-0.037136	0.008646	0.000000	0.000000	3.000000	22.000000	0.000000
2787.047155	-0.111717	0.581269	-0.004833	77.990143	-30.755919	1.504099	-0.685560	0.000000	-0.244109	0.000000	0.000000	0.000000	0.306194	-0.042569	0.006196	0.000000	0.000000	3.000000	22.000000	0.000000
2787.050488	-0.111717	0.581269	-0.004833	77.990143	-30.755919	1.504099	-0.685560	0.000000	-0.244109	0.000000	0.000000	0.000000	0.306194	-0.042569	0.006196	0.000000	0.000000	3.000000	22.000000	0.000000
2787.053821	-0.111717	0.581269	-0.004833	78.004128	-30.642149	1.496618	-0.585831	0.000000	-0.241635	0.000000	0.000000	0.000000	0.306194	-0.042569	0.006196	0.000000	0.000000	3.000000	22.000000	0.000000
2787.057155	-0.110659	0.581120	-0.004781	78.004128	-30.642149	1.496618	-0.585831	0.000000	-0.241635	0.000000	0.000000	0.000000	0.317253	-0.044726	0.015599	0.000000	0.000000	3.000000	22.000000	0.000000
2787.060488	-0.110659	0.581120	-0.004781	78.004128	-30.642149	1.496618	-0.585831	0.000000	-0.241635	0.000000	0.000000	0.000000	0.317253	-0.044726	0.015599	0.000000	0.000000	3.000000	22.000000	0.000000
2787.063821	-0.110659	0.581120	-0.004781	77.987991	-30.468746	1.552792	-0.532955	0.000000	-0.239036	0.000000	0.000000	0.000000	0.317253	-0.044726	0.015599	0.000000	0.000000	3.000000	22.000000	0.000000
2787.067155	-0.109613	0.580957	-0.004685	77.987991	-30.468746	1.552792	-0.532955	0.000000	-0.239036	0.000000	0.000000	0.000000	0.313785	-0.049095	0.028771	0.000000	0.000000	3.000000	22.000000	0.000000
2787.070488	-0.109613	0.580957	-0.004685	77.987991	-30.468746	1.552792	-0.532955	0.000000	-0.239036	0.000000	0.000000	0.000000	0.313785	-0.049095	0.028771	0.000000	0.000000	3.000000	22.000000	0.000000
2787.073821	-0.109613	0.580957	-0.004685	77.927818	-30.220078	1.688083	-0.480658	0.000000	-0.234240	0.000000	0.000000	0.000000	0.313785	-0.049095	0.028771	0.000000	0.000000	3.000000	22.000000	0.000000
2787.077155	-0.108571	0.580811	-0.004575	77.927818	-30.220078	1.688083	-0.480658	0.000000	-0.234240	0.000000	0.000000	0.000000	0.312554	-0.043590	0.033025	0.000000	0.000000	3.000000	22.000000	0.000000
2787.080488	-0.108571	0.580811	-0.004575	77.927818	-30.220078	1.688083	-0.480658	0.000000	-0.234240	0.000000	0.000000	0.000000	0.312554	-0.043590	0.033025	0.000000	0.000000	3.000000	22.000000	0.000000
2787.083821	-0.108571	0.580811	-0.004575	77.837799	-29.920662	1.865342	-0.428566	0.000000	-0.228736	0.000000	0.000000	0.000000	0.312554	-0.043590	0.033025	0.000000	0.000000	3.000000	22.000000	0.000000
2787.087155	-0.107580	0.580702	-0.004444	77.837799	-29.920662	1.865342	-0.428566	0.000000	-0.228736	0.000000	0.000000	0.000000	0.297270	-0.032680	0.039237	0.000000	0.000000	3.000000	22.000000	0.000000
2787.090488	-0.107580	0.580702	-0.004444	77.837799	-29.920662	1.865342	-0.428566	0.000000	-0.228736	0.000000	0.000000	0.000000	0.297270	-0.032680	0.039237	0.000000	0.000000	3.000000	22.000000	0.000000
2787.093821	-0.107580	0.580702	-0.004444	77.761169	-29.650763	2.014106	-0.379021	0.000000	-0.222197	0.000000	0.000000	0.000000	0.297270	-0.032680	0.039237	0.000000	0.000000	3.000000	22.000000	0.000000
2787.097155	-0.106570	0.580637	-0.004300	77.761169	-29.650763	2.014106	-0.379021	0.000000	-0.222197	0.000000	0.000000	0.000000	0.303024	-0.019603	0.043135	0.000000	0.000000	3.000000	22.000000	0.000000
2787.100488	-0.106570	0.580637	-0.004300	77.761169	-29.650763	2.014106	-0.379021	0.000000	-0.222197	0.000000	0.000000	0.000000	0.303024	-0.019603	0.043135	0.000000	0.000000	3.000000	22.000000	0.000000
2787.103821	-0.106570	0.580637	-0.004300	77.726936	-29.445072	2.088495	-0.328517	0.000000	-0.215007	0.000000	0.000000	0.000000	0.303024	-0.019603	0.043135	0.000000	0.000000	3.000000	22.000000	0.000000
2787.107155	-0.105496	0.580572	-0.004144	77.726936	-29.445072	2.088495	-0.328517	0.000000	-0.215007	0.000000	0.000000	0.000000	0.322414	-0.019616	0.046963	0.000000	0.000000	3.000000	22.000000	0.000000
2787.110488	-0.105496	0.580572	-0.004144	77.726936	-29.445072	2.088495	-0.328517	0.000000	-0.215007	0.000000	0.000000	0.000000	0.322414	-0.019616	0.046963	0.000000	0.000000	3.000000	22.000000	0.000000
2787.113821	-0.105496	0.580572	-0.004144	77.729408	-29.300152	2.106161	-0.274781	0.000000	-0.207180	0.000000	0.000000	0.000000	0.322414	-0.019616	0.046963	0.000000	0.000000	3.000000	22.000000	0.000000
2787.117155	-0.104390	0.580495	-0.004025	77.729408	-29.300152	2.106161	-0.274781	0.000000	-0.207180	0.000000	0.000000	0.000000	0.331683	-0.022870	0.035676	0.000000	0.000000	3.000000	22.000000	0.000000
2787.120488	-0.104390	0.580495	-0.004025	77.729408	-29.300152	2.106161	-0.274781	0.000000	-0.207180	0.000000	0.000000	0.000000	0.331683	-0.022870	0.035676	0.000000	0.000000	3.000000	22.000000	0.000000
2787.123821	-0.104390	0.580495	-0.004025	77.745377	-29.167286	2.100653	-0.219501	0.000000	-0.201234	0.000000	0.000000	0.000000	0.331683	-0.022870	0.035676	0.000000	0.000000	3.000000	22.000000	0.000000
2787.127155	-0.103231	0.580434	-0.003945	77.745377	-29.167286	2.100653	-0.219501	0.000000	-0.201234	0.000000	0.000000	0.000000	0.347771	-0.018493	0.023819	0.000000	0.000000	3.000000	22.000000	0.000000
2787.130488	-0.103231	0.580434	-0.003945	77.745377	-29.167286	2.100653	-0.219501	0.000000	-0.201234	0.000000	0.000000	0.000000	0.347771	-0.018493	0.023819	0.000000	0.000000	3.000000	22.000000	0.000000
2787.133821	-0.103231	0.580434	-0.003945	77.760864	-29.034847	2.087515	-0.161539	0.000000	-0.197264	0.000000	0.000000	0.000000	0.347771	-0.018493	0.023819	0.000000	0.000000	3.000000	22.000000	0.000000
2787.137155	-0.102007	0.580372	-0.003854	77.760864	-29.034847	2.087515	-0.161539	0.000000	-0.197264	0.000000	0.000000	0.000000	0.367065	-0.018516	0.027281	0.000000	0.000000	3.000000	22.000000	0.000000
2787.140488	-0.102007	0.580372	-0.003854	77.760864	-29.034847	2.087515	-0.161539	0.000000	-0.197264	0.000000	0.000000	0.000000	0.367065	-0.018516	0.027281	0.000000	0.000000	3.000000	22.000000	0.000000
2787.143821	-0.102007	0.580372	-0.003854	77.774757	-28.878088	2.101369	-0.100362	0.000000	-0.192718	0.000000	0.000000	0.000000	0.367065	-0.018516	0.027281	0.000000	0.000000	3.000000	22.000000	0.000000
2787.147155	-0.100779	0.580317	-0.003790	77.774757	-28.878088	2.101369	-0.100362	0.000000	-0.192718	0.000000	0.000000	0.000000	0.368555	-0.016341	0.019282	0.000000	0.000000	3.000000	22.000000	0.000000
2787.150488	-0.100779	0.580317	-0.003790	77.774757	-28.878088	2.101369	-0.100362	0.000000	-0.192718	0.000000	0.000000	0.000000	0.368555	-0.016341	0.019282	0.000000	0.000000	3.000000	22.000000	0.000000
2787.153821	-0.100779	0.580317	-0.003790	77.791061	-28.694729	2.169333	-0.038936	0.000000	-0.189504	0.000000	0.000000	0.000000	0.368555	-0.016341	0.019282	0.000000	0.000000	3.000000	22.000000	0.000000
2787.157155	-0.099569	0.580314	-0.003747	77.791061	-28.694729	2.169333	-0.038936	0.000000	-0.189504	0.000000	0.000000	0.000000	0.362857	-0.001115	0.012916	0.000000	0.000000	3.000000	22.000000	0.000000
2787.160488	-0.099569	0.580314	-0.003747	77.791061	-28.694729	2.169333	-0.038936	0.000000	-0.189504	0.000000	0.000000	0.000000	0.362857	-0.001115	0.012916	0.000000	0.000000	3.000000	22.000000	0.000000
2787.163821	-0.099569	0.580314	-0.003747	77.806931	-28.435368	2.361318	0.021540	0.000000	-0.187351	0.000000	0.000000	0.000000	0.362857	-0.001115	0.012916	0.000000	0.000000	3.000000	22.000000	0.000000
2787.167155	-0.098397	0.580343	-0.003746	77.806931	-28.435368	2.361318	0.021540	0.000000	-0.187351	0.000000	0.000000	0.000000	0.351758	0.008637	0.000158	0.000000	0.000000	3.000000	22.000000	0.000000
2787.170488	-0.098397	0.580343	-0.003746	77.806931	-28.435368	2.361318	0.021540	0.000000	-0.187351	0.000000	0.000000	0.000000	0.351758	0.008637	0.000158	0.000000	0.000000	3.000000	22.000000	0.000000
2787.173821	-0.098397	0.580343	-0.003746	77.826233	-28.091871	2.712864	0.080167	0.000000	-0.187325	0.000000	0.000000	0.000000	0.351758	0.008637	0.000158	0.000000	0.000000	3.000000	22.000000	0.000000
2787.177155	-0.097213	0.580411	-0.003802	77.826233	-28.091871	2.712864	0.080167	0.000000	-0.187325	0.000000	0.000000	0.000000	0.355011	0.020526	-0.016764	0.000000	0.000000	3.000000	22.000000	0.000000
2787.180488	-0.097213	0.580411	-0.003802	77.826233	-28.091871	2.712864	0.080167	0.000000	-0.187325	0.000000	0.000000	0.000000	0.355011	0.020526	-0.016764	0.000000	0.000000	3.000000	22.000000	0.000000
2787.183821	-0.097213	0.580411	-0.003802	77.844429	-27.756792	3.217265	0.139335	0.000000	-0.190119	0.000000	0.000000	0.000000	0.355011	0.020526	-0.016764	0.000000	0.000000	3.000000	22.000000	0.000000
2787.187155	-0.095989	0.580508	-0.003950	77.844429	-27.756792	3.217265	0.139335	0.000000	-0.190119	0.000000	0.000000	0.000000	0.367157	0.029094	-0.044420	0.000000	0.000000	3.000000	22.000000	0.000000
2787.190488	-0.095989	0.580508	-0.003950	77.844429	-27.756792	3.217265	0.139335	0.000000	-0.190119	0.000000	0.000000	0.000000	0.367157	0.029094	-0.044420	0.000000	0.000000	3.000000	22.000000	0.000000
2787.193821	-0.095989	0.580508	-0.003950	77.858940	-27.550724	3.696282	0.200528	0.000000	-0.197522	0.000000	0.000000	0.000000	0.367157	0.029094	-0.044420	0.000000	0.000000	3.000000	22.000000	0.000000
2787.197155	-0.094707	0.580583	-0.004173	77.858940	-27.550724	3.696282	0.200528	0.000000	-0.197522	0.000000	0.000000	0.000000	0.384708	0.022431	-0.066884	0.000000	0.000000	3.000000	22.000000	0.000000
2787.200488	-0.094707	0.580583	-0.004173	77.858940	-27.550724	3.696282	0.200528	0.000000	-0.197522	0.000000	0.000000	0.000000	0.384708	0.022431	-0.066884	0.000000	0.000000	3.000000	22.000000	0.000000
2787.203821	-0.094707	0.580583	-0.004173	77.873550	-27.426805	3.700308	0.264646	0.000000	-0.208670	0.000000	0.000000	0.000000	0.384708	0.022431	-0.066884	0.000000	0.000000	3.000000	22.000000	0.000000
2787.207155	-0.093402	0.580624	-0.004521	77.873550	-27.426805	3.700308	0.264646	0.000000	-0.208670	0.000000	0.000000	0.000000	0.391649	0.012422	-0.104257	0.000000	0.000000	3.000000	22.000000	0.000000
2787.210488	-0.093402	0.580624	-0.004521	77.873550	-27.426805	3.700308	0.264646	0.000000	-0.208670	0.000000	0.000000	0.000000	0.391649	0.012422	-0.104257	0.000000	0.000000	3.000000	22.000000	0.000000
2787.213821	-0.093402	0.580624	-0.004521	77.895805	-27.335392	3.637055	0.329921	0.000000	-0.226046	0.000000	0.000000	0.000000	0.391649	0.012422	-0.104257	0.000000	0.000000	3.000000	22.000000	0.000000
2787.217155	-0.092108	0.580636	-0.004934	77.895805	-27.335392	3.637055	0.329921	0.000000	-0.226046	0.000000	0.000000	0.000000	0.387975	0.003510	-0.123900	0.000000	0.000000	3.000000	22.000000	0.000000
2787.220488	-0.092108	0.580636	-0.004934	77.895805	-27.335392	3.637055	0.329921	0.000000	-0.226046	0.000000	0.000000	0.000000	0.387975	0.003510	-0.123900	0.000000	0.000000	3.000000	22.000000	0.000000
2787.223821	-0.092108	0.580636	-0.004934	77.910995	-27.362906	3.426399	0.394583	0.000000	-0.246696	0.000000	0.000000	0.000000	0.387975	0.003510	-0.123900	0.000000	0.000000	3.000000	22.000000	0.000000
2787.227155	-0.090875	0.580611	-0.005397	77.910995	-27.362906	3.426399	0.394583	0.000000	-0.246696	0.000000	0.000000	0.000000	0.369901	-0.007502	-0.139074	0.000000	0.000000	3.000000	22.000000	0.000000
2787.230488	-0.090875	0.580611	-0.005397	77.910995	-27.362906	3.426399	0.394583	0.000000	-0.246696	0.000000	0.000000	0.000000	0.369901	-0.007502	-0.139074	0.000000	0.000000	3.000000	22.000000	0.000000
2787.233821	-0.090875	0.580611	-0.005397	77.878197	-27.534586	3.034685	0.456233	0.000000	-0.269875	0.000000	0.000000	0.000000	0.369901	-0.007502	-0.139074	0.000000	0.000000	3.000000	22.000000	0.000000
2787.237155	-0.089803	0.580596	-0.005854	77.878197	-27.534586	3.034685	0.456233	0.000000	-0.269875	0.000000	0.000000	0.000000	0.321684	-0.004368	-0.136979	0.000000	0.000000	3.000000	22.000000	0.000000
2787.240488	-0.089803	0.580596	-0.005854	77.878197	-27.534586	3.034685	0.456233	0.000000	-0.269875	0.000000	0.000000	0.000000	0.321684	-0.004368	-0.136979	0.000000	0.000000	3.000000	22.000000	0.000000
2787.243821	-0.089803	0.580596	-0.005854	77.755531	-27.705393	2.625492	0.509847	0.000000	-0.292705	0.000000	0.000000	0.000000	0.321684	-0.004368	-0.136979	0.000000	0.000000	3.000000	22.000000	0.000000
2787.247155	-0.088920	0.580603	-0.006266	77.755531	-27.705393	2.625492	0.509847	0.000000	-0.292705	0.000000	0.000000	0.000000	0.264858	0.002119	-0.123671	0.000000	0.000000	3.000000	22.000000	0.000000
2787.250488	-0.088920	0.580603	-0.006266	77.755531	-27.705393	2.625492	0.509847	0.000000	-0.292705	0.000000	0.000000	0.000000	0.264858	0.002119	-0.123671	0.000000	0.000000	3.000000	22.000000	0.000000
2787.253821	-0.088920	0.580603	-0.006266	77.553810	-27.726641	2.381996	0.553990	0.000000	-0.313317	0.000000	0.000000	0.000000	0.264858	0.002119	-0.123671	0.000000	0.000000	3.000000	22.000000	0.000000
2787.257155	-0.088158	0.580614	-0.006637	77.553810	-27.726641	2.381996	0.553990	0.000000	-0.313317	0.000000	0.000000	0.000000	0.228532	0.003214	-0.111316	0.000000	0.000000	3.000000	22.000000	0.000000
2787.260488	-0.088158	0.580614	-0.006637	77.553810	-27.726641	2.381996	0.553990	0.000000	-0.313317	0.000000	0.000000	0.000000	0.228532	0.003214	-0.111316	0.000000	0.000000	3.000000	22.000000	0.000000
2787.263821	-0.088158	0.580614	-0.006637	77.334053	-27.557741	2.382170	0.592079	0.000000	-0.331869	0.000000	0.000000	0.000000	0.228532	0.003214	-0.111316	0.000000	0.000000	3.000000	22.000000	0.000000
2787.267155	-0.088158	0.580614	-0.006637	77.334053	-27.557741	2.382170	0.592079	0.000000	-0.331869	0.000000	0.000000	0.000000	0.228532	0.003214	-0.111316	0.000000	0.000000	3.000000	22.000000	0.000000
2787.270488	-0.087481	0.580581	-0.007037	77.334053	-27.557741	2.382170	0.592079	0.000000	-0.331869	0.000000	0.000000	0.000000	0.203113	-0.009837	-0.119811	0.000000	0.000000	3.000000	22.000000	0.000000
2787.273821	-0.087481	0.580581	-0.007037	77.146622	-27.198524	2.651575	0.592079	0.000000	-0.331869	0.000000	0.000000	0.000000	0.203113	-0.009837	-0.119811	0.000000	0.000000	3.000000	22.000000	0.000000
2787.277155	-0.086893	0.580498	-0.007441	77.146622	-27.198524	2.651575	0.592079	0.000000	-0.331869	0.000000	0.000000	0.000000	0.176386	-0.024923	-0.121135	0.000000	0.000000	3.000000	22.000000	0.000000
2787.280488	-0.086893	0.580498	-0.007441	77.146622	-27.198524	2.651575	0.592079	0.000000	-0.331869	0.000000	0.000000	0.000000	0.176386	-0.024923	-0.121135	0.000000	0.000000	3.000000	22.000000	0.000000
2787.283821	-0.086893	0.580498	-0.007441	76.997223	-26.853178	2.933626	0.655329	0.000000	-0.372027	0.000000	0.000000	0.000000	0.176386	-0.024923	-0.121135	0.000000	0.000000	3.000000	22.000000	0.000000
2787.287155	-0.086893	0.580498	-0.007441	76.997223	-26.853178	2.933626	0.655329	0.000000	-0.372027	0.000000	0.000000	0.000000	0.176386	-0.024923	-0.121135	0.000000	0.000000	3.000000	22.000000	0.000000
2787.290488	-0.086341	0.580336	-0.007898	76.997223	-26.853178	2.933626	0.655329	0.000000	-0.372027	0.000000	0.000000	0.000000	0.165852	-0.048703	-0.137144	0.000000	0.000000	3.000000	22.000000	0.000000
2787.293821	-0.086341	0.580336	-0.007898	76.872620	-26.550583	3.187750	0.655329	0.000000	-0.372027	0.000000	0.000000	0.000000	0.165852	-0.048703	-0.137144	0.000000	0.000000	3.000000	22.000000	0.000000
2787.297155	-0.085864	0.580119	-0.008423	76.872620	-26.550583	3.187750	0.655329	0.000000	-0.372027	0.000000	0.000000	0.000000	0.142921	-0.064960	-0.157581	0.000000	0.000000	3.000000	22.000000	0.000000
2787.300488	-0.085864	0.580119	-0.008423	76.872620	-26.550583	3.187750	0.655329	0.000000	-0.372027	0.000000	0.000000	0.000000	0.142921	-0.064960	-0.157581	0.000000	0.000000	3.000000	22.000000	0.000000
2787.303821	-0.085864	0.580119	-0.008423	76.745201	-26.211166	3.496264	0.706791	0.000000	-0.421148	0.000000	0.000000	0.000000	0.142921	-0.064960	-0.157581	0.000000	0.000000	3.000000	22.000000	0.000000
2787.307155	-0.085446	0.579867	-0.008995	76.745201	-26.211166	3.496264	0.706791	0.000000	-0.421148	0.000000	0.000000	0.000000	0.125465	-0.075747	-0.171672	0.000000	0.000000	3.000000	22.000000	0.000000
2787.310488	-0.085446	0.579867	-0.008995	76.745201	-26.211166	3.496264	0.706791	0.000000	-0.421148	0.000000	0.000000	0.000000	0.125465	-0.075747	-0.171672	0.000000	0.000000	3.000000	22.000000	0.000000
2787.313821	-0.085446	0.579867	-0.008995	76.585197	-25.845758	3.831583	0.727702	0.000000	-0.449760	0.000000	0.000000	0.000000	0.125465	-0.075747	-0.171672	0.000000	0.000000	3.000000	22.000000	0.000000
2787.317155	-0.085065	0.579637	-0.009491	76.585197	-25.845758	3.831583	0.727702	0.000000	-0.449760	0.000000	0.000000	0.000000	0.114245	-0.069051	-0.148754	0.000000	0.000000	3.000000	22.000000	0.000000
2787.320488	-0.085065	0.579637	-0.009491	76.585197	-25.845758	3.831583	0.727702	0.000000	-0.449760	0.000000	0.000000	0.000000	0.114245	-0.069051	-0.148754	0.000000	0.000000	3.000000	22.000000	0.000000
2787.323821	-0.085065	0.579637	-0.009491	76.376961	-25.479300	4.158814	0.746743	0.000000	-0.474552	0.000000	0.000000	0.000000	0.114245	-0.069051	-0.148754	0.000000	0.000000	3.000000	22.000000	0.000000
2787.327155	-0.085065	0.579637	-0.009491	76.376961	-25.479300	4.158814	0.746743	0.000000	-0.474552	0.000000	0.000000	0.000000	0.114245	-0.069051	-0.148754	0.000000	0.000000	3.000000	22.000000	0.000000
2787.330488	-0.084792	0.579465	-0.009888	76.376961	-25.479300	4.158814	0.746743	0.000000	-0.474552	0.000000	0.000000	0.000000	0.082041	-0.051555	-0.119179	0.000000	0.000000	3.000000	22.000000	0.000000
2787.333821	-0.084792	0.579465	-0.009888	76.147774	-25.111420	4.508313	0.746743	0.000000	-0.474552	0.000000	0.000000	0.000000	0.082041	-0.051555	-0.119179	0.000000	0.000000	3.000000	22.000000	0.000000
2787.337155	-0.084792	0.579465	-0.009888	76.147774	-25.111420	4.508313	0.746743	0.000000	-0.474552	0.000000	0.000000	0.000000	0.082041	-0.051555	-0.119179	0.000000	0.000000	3.000000	22.000000	0.000000
2787.340488	-0.084792	0.579465	-0.009888	76.147774	-25.111420	4.508313	0.746743	0.000000	-0.474552	0.000000	0.000000	0.000000	0.082041	-0.051555	-0.119179	0.000000	0.000000	3.000000	22.000000	0.000000
2787.343821	-0.084692	0.579218	-0.010298	75.919807	-24.747766	4.876916	0.760416	0.000000	-0.494415	0.000000	0.000000	0.000000	0.029914	-0.073923	-0.123025	0.000000	0.000000	3.000000	22.000000	0.000000
2787.347155	-0.084692	0.579218	-0.010298	75.919807	-24.747766	4.876916	0.760416	0.000000	-0.494415	0.000000	0.000000	0.000000	0.029914	-0.073923	-0.123025	0.000000	0.000000	3.000000	22.000000	0.000000
2787.350488	-0.084692	0.579218	-0.010298	75.919807	-24.747766	4.876916	0.760416	0.000000	-0.494415	0.000000	0.000000	0.000000	0.029914	-0.073923	-0.123025	0.000000	0.000000	3.000000	22.000000	0.000000
2787.353821	-0.084692	0.579218	-0.010298	75.714935	-24.369947	5.290382	0.765401	0.000000	-0.514919	0.000000	0.000000	0.000000	0.029914	-0.073923	-0.123025	0.000000	0.000000	3.000000	22.000000	0.000000
2787.357155	-0.084793	0.579158	-0.010346	75.714935	-24.369947	5.290382	0.765401	0.000000	-0.514919	0.000000	0.000000	0.000000	-0.030251	-0.018238	-0.014296	0.000000	0.000000	3.000000	22.000000	0.000000
2787.360488	-0.084793	0.579158	-0.010346	75.714935	-24.369947	5.290382	0.765401	0.000000	-0.514919	0.000000	0.000000	0.000000	-0.030251	-0.018238	-0.014296	0.000000	0.000000	3.000000	22.000000	0.000000
2787.363821	-0.084793	0.579158	-0.010346	75.562729	-23.977182	5.770019	0.760360	0.000000	-0.517302	0.000000	0.000000	0.000000	-0.030251	-0.018238	-0.014296	0.000000	0.000000	3.000000	22.000000	0.000000
2787.367155	-0.084974	0.579094	-0.010318	75.562729	-23.977182	5.770019	0.760360	0.000000	-0.517302	0.000000	0.000000	0.000000	-0.054346	-0.019042	0.008410	0.000000	0.000000	3.000000	22.000000	0.000000
2787.370488	-0.084974	0.579094	-0.010318	75.562729	-23.977182	5.770019	0.760360	0.000000	-0.517302	0.000000	0.000000	0.000000	-0.054346	-0.019042	0.008410	0.000000	0.000000	3.000000	22.000000	0.000000
2787.373821	-0.084974	0.579094	-0.010318	75.464516	-23.611420	6.252783	0.751302	0.000000	-0.515900	0.000000	0.000000	0.000000	-0.054346	-0.019042	0.008410	0.000000	0.000000	3.000000	22.000000	0.000000
2787.377155	-0.084974	0.579094	-0.010318	75.464516	-23.611420	6.252783	0.751302	0.000000	-0.515900	0.000000	0.000000	0.000000	-0.054346	-0.019042	0.008410	0.000000	0.000000	3.000000	22.000000	0.000000
2787.380488	-0.085212	0.579078	-0.010223	75.464516	-23.611420	6.252783	0.751302	0.000000	-0.515900	0.000000	0.000000	0.000000	-0.071356	-0.004943	0.028374	0.000000	0.000000	3.000000	22.000000	0.000000
2787.383821	-0.085212	0.579078	-0.010223	75.417412	-23.297819	6.688302	0.751302	0.000000	-0.515900	0.000000	0.000000	0.000000	-0.071356	-0.004943	0.028374	0.000000	0.000000	3.000000	22.000000	0.000000
2787.387155	-0.085212	0.579078	-0.010223	75.417412	-23.297819	6.688302	0.751302	0.000000	-0.515900	0.000000	0.000000	0.000000	-0.071356	-0.004943	0.028374	0.000000	0.000000	3.000000	22.000000	0.000000
2787.390488	-0.085212	0.579078	-0.010223	75.417412	-23.297819	6.688302	0.751302	0.000000	-0.515900	0.000000	0.000000	0.000000	-0.071356	-0.004943	0.028374	0.000000	0.000000	3.000000	22.000000	0.000000
2787.393821	-0.085710	0.579020	-0.010032	75.421478	-23.055992	7.062089	0.739409	0.000000	-0.511171	0.000000	0.000000	0.000000	-0.149552	-0.017366	0.057366	0.000000	0.000000	3.000000	22.000000	0.000000
2787.397155	-0.085710	0.579020	-0.010032	75.421478	-23.055992	7.062089	0.739409	0.000000	-0.511171	0.000000	0.000000	0.000000	-0.149552	-0.017366	0.057366	0.000000	0.000000	3.000000	22.000000	0.000000
2787.400488	-0.085710	0.579020	-0.010032	75.421478	-23.055992	7.062089	0.739409	0.000000	-0.511171	0.000000	0.000000	0.000000	-0.149552	-0.017366	0.057366	0.000000	0.000000	3.000000	22.000000	0.000000
2787.403821	-0.085710	0.579020	-0.010032	75.439934	-22.886147	7.344464	0.714484	0.000000	-0.501610	0.000000	0.000000	0.000000	-0.149552	-0.017366	0.057366	0.000000	0.000000	3.000000	22.000000	0.000000
2787.407155	-0.085989	0.578960	-0.009957	75.439934	-22.886147	7.344464	0.714484	0.000000	-0.501610	0.000000	0.000000	0.000000	-0.083588	-0.017837	0.022649	0.000000	0.000000	3.000000	22.000000	0.000000
2787.410488	-0.085989	0.578960	-0.009957	75.439934	-22.886147	7.344464	0.714484	0.000000	-0.501610	0.000000	0.000000	0.000000	-0.083588	-0.017837	0.022649	0.000000	0.000000	3.000000	22.000000	0.000000
2787.413821	-0.085989	0.578960	-0.009957	75.456383	-22.828201	7.472946	0.700553	0.000000	-0.497836	0.000000	0.000000	0.000000	-0.083588	-0.017837	0.022649	0.000000	0.000000	3.000000	22.000000	0.000000
2787.417155	-0.085989	0.578960	-0.009957	75.456383	-22.828201	7.472946	0.700553	0.000000	-0.497836	0.000000	0.000000	0.000000	-0.083588	-0.017837	0.022649	0.000000	0.000000	3.000000	22.000000	0.000000
2787.420488	-0.086257	0.578872	-0.009939	75.456383	-22.828201	7.472946	0.700553	0.000000	-0.497836	0.000000	0.000000	0.000000	-0.080285	-0.026542	0.005300	0.000000	0.000000	3.000000	22.000000	0.000000
2787.423821	-0.086257	0.578872	-0.009939	75.471687	-22.873301	7.460068	0.700553	0.000000	-0.497836	0.000000	0.000000	0.000000	-0.080285	-0.026542	0.005300	0.000000	0.000000	3.000000	22.000000	0.000000
2787.427155	-0.086257	0.578872	-0.009939	75.471687	-22.873301	7.460068	0.700553	0.000000	-0.497836	0.000000	0.000000	0.000000	-0.080285	-0.026542	0.005300	0.000000	0.000000	3.000000	22.000000	0.000000
2787.430488	-0.086257	0.578872	-0.009939	75.471687	-22.873301	7.460068	0.700553	0.000000	-0.497836	0.000000	0.000000	0.000000	-0.080285	-0.026542	0.005300	0.000000	0.000000	3.000000	22.000000	0.000000
2787.433821	-0.086814	0.578597	-0.010130	75.493111	-22.928885	7.441993	0.687172	0.000000	-0.496952	0.000000	0.000000	0.000000	-0.167280	-0.082495	-0.057330	0.000000	0.000000	3.000000	22.000000	0.000000
2787.437155	-0.086814	0.578597	-0.010130	75.493111	-22.928885	7.441993	0.687172	0.000000	-0.496952	0.000000	0.000000	0.000000	-0.167280	-0.082495	-0.057330	0.000000	0.000000	3.000000	22.000000	0.000000
2787.440488	-0.086814	0.578597	-0.010130	75.493111	-22.928885	7.441993	0.687172	0.000000	-0.496952	0.000000	0.000000	0.000000	-0.167280	-0.082495	-0.057330	0.000000	0.000000	3.000000	22.000000	0.000000
2787.443821	-0.086814	0.578597	-0.010130	75.517609	-22.995180	7.421267	0.659292	0.000000	-0.506507	0.000000	0.000000	0.000000	-0.167280	-0.082495	-0.057330	0.000000	0.000000	3.000000	22.000000	0.000000
2787.447155	-0.087161	0.578457	-0.010273	75.517609	-22.995180	7.421267	0.659292	0.000000	-0.506507	0.000000	0.000000	0.000000	-0.103999	-0.041866	-0.042730	0.000000	0.000000	3.000000	22.000000	0.000000
2787.450488	-0.087161	0.578457	-0.010273	75.517609	-22.995180	7.421267	0.659292	0.000000	-0.506507	0.000000	0.000000	0.000000	-0.103999	-0.041866	-0.042730	0.000000	0.000000	3.000000	22.000000	0.000000
2787.453821	-0.087161	0.578457	-0.010273	75.539032	-23.064474	7.403080	0.641959	0.000000	-0.513629	0.000000	0.000000	0.000000	-0.103999	-0.041866	-0.042730	0.000000	0.000000	3.000000	22.000000	0.000000
2787.457155	-0.087161	0.578457	-0.010273	75.539032	-23.064474	7.403080	0.641959	0.000000	-0.513629	0.000000	0.000000	0.000000	-0.103999	-0.041866	-0.042730	0.000000	0.000000	3.000000	22.000000	0.000000
2787.460488	-0.087546	0.578300	-0.010441	75.539032	-23.064474	7.403080	0.641959	0.000000	-0.513629	0.000000	0.000000	0.000000	-0.115666	-0.047229	-0.050434	0.000000	0.000000	3.000000	22.000000	0.000000
2787.463821	-0.087546	0.578300	-0.010441	75.561310	-23.139164	7.384761	0.641959	0.000000	-0.513629	0.000000	0.000000	0.000000	-0.115666	-0.047229	-0.050434	0.000000	0.000000	3.000000	22.000000	0.000000
2787.467155	-0.087546	0.578300	-0.010441	75.561310	-23.139164	7.384761	0.641959	0.000000	-0.513629	0.000000	0.000000	0.000000	-0.115666	-0.047229	-0.050434	0.000000	0.000000	3.000000	22.000000	0.000000
2787.470488	-0.087546	0.578300	-0.010441	75.561310	-23.139164	7.384761	0.641959	0.000000	-0.513629	0.000000	0.000000	0.000000	-0.115666	-0.047229	-0.050434	0.000000	0.000000	3.000000	22.000000	0.000000
2787.473821	-0.088406	0.577978	-0.010771	75.574684	-23.203375	7.376599	0.622681	0.000000	-0.522034	0.000000	0.000000	0.000000	-0.257941	-0.096482	-0.099195	0.000000	0.000000	3.000000	22.000000	0.000000
2787.477155	-0.088406	0.577978	-0.010771	75.574684	-23.203375	7.376599	0.622681	0.000000	-0.522034	0.000000	0.000000	0.000000	0.000000	0.000006	0.000000	0.000000	0.000000	3.000000	22.000000	0.000000
2787.480488	-0.088406	0.577978	-0.010771	75.574684	-23.203375	7.376599	0.622681	0.000000	-0.522034	0.000000	0.000000	0.000000	0.000000	0.000006	0.000000	0.000000	0.000000	3.000000	22.000000	0.000000
2787.483821	-0.088406	0.577978	-0.010771	75.580597	-23.238243	7.404706	0.579691	0.000000	-0.538567	0.000000	0.000000	0.000000	0.000000	0.000006	0.000000	0.000000	0.000000	3.000000	22.000000	0.000000
2787.487155	-0.088406	0.577978	-0.010771	75.580597	-23.238243	7.404706	0.579691	0.000000	-0.538567	0.000000	0.000000	0.000000	0.000000	0.000006	0.000000	0.000000	0.000000	3.000000	22.000000	0.000000
2787.490488	-0.088872	0.577818	-0.010866	75.580597	-23.238243	7.404706	0.579691	0.000000	-0.538567	0.000000	0.000000	0.000000	-0.139743	-0.048041	-0.028309	0.000000	0.000000	3.000000	22.000000	0.000000
2787.493821	-0.088872	0.577818	-0.010866	75.577919	-23.218515	7.510824	0.579691	0.000000	-0.538567	0.000000	0.000000	0.000000	-0.139743	-0.048041	-0.028309	0.000000	0.000000	3.000000	22.000000	0.000000
2787.497155	-0.089339	0.577633	-0.010954	75.577919	-23.218515	7.510824	0.579691	0.000000	-0.538567	0.000000	0.000000	0.000000	-0.140097	-0.055493	-0.026536	0.000000	0.000000	3.000000	22.000000	0.000000
2787.500488	-0.089339	0.577633	-0.010954	75.577919	-23.218515	7.510824	0.579691	0.000000	-0.538567	0.000000	0.000000	0.000000	-0.140097	-0.055493	-0.026536	0.000000	0.000000	3.000000	22.000000	0.000000
2787.503821	-0.089339	0.577633	-0.010954	75.586647	-23.121998	7.729243	0.533051	0.000000	-0.547708	0.000000	0.000000	0.000000	-0.140097	-0.055493	-0.026536	0.000000	0.000000	3.000000	22.000000	0.000000
2787.507155	-0.089856	0.577459	-0.011011	75.586647	-23.121998	7.729243	0.533051	0.000000	-0.547708	0.000000	0.000000	0.000000	-0.155228	-0.052210	-0.017086	0.000000	0.000000	3.000000	22.000000	0.000000
2787.510488	-0.089856	0.577459	-0.011011	75.586647	-23.121998	7.729243	0.533051	0.000000	-0.547708	0.000000	0.000000	0.000000	-0.155228	-0.052210	-0.017086	0.000000	0.000000	3.000000	22.000000	0.000000
2787.513821	-0.089856	0.577459	-0.011011	75.624260	-22.942350	8.073677	0.507180	0.000000	-0.550555	0.000000	0.000000	0.000000	-0.155228	-0.052210	-0.017086	0.000000	0.000000	3.000000	22.000000	0.000000
2787.517155	-0.090392	0.577267	-0.011090	75.624260	-22.942350	8.073677	0.507180	0.000000	-0.550555	0.000000	0.000000	0.000000	-0.160533	-0.057583	-0.023696	0.000000	0.000000	3.000000	22.000000	0.000000
2787.520488	-0.090392	0.577267	-0.011090	75.624260	-22.942350	8.073677	0.507180	0.000000	-0.550555	0.000000	0.000000	0.000000	-0.160533	-0.057583	-0.023696	0.000000	0.000000	3.000000	22.000000	0.000000
2787.523821	-0.090392	0.577267	-0.011090	75.664398	-22.759764	8.430227	0.480424	0.000000	-0.554505	0.000000	0.000000	0.000000	-0.160533	-0.057583	-0.023696	0.000000	0.000000	3.000000	22.000000	0.000000
2787.527155	-0.090392	0.577267	-0.011090	75.664398	-22.759764	8.430227	0.480424	0.000000	-0.554505	0.000000	0.000000	0.000000	-0.160533	-0.057583	-0.023696	0.000000	0.000000	3.000000	22.000000	0.000000
2787.530488	-0.090930	0.577093	-0.011153	75.664398	-22.759764	8.430227	0.480424	0.000000	-0.554505	0.000000	0.000000	0.000000	-0.161554	-0.052245	-0.018788	0.000000	0.000000	3.000000	22.000000	0.000000
2787.533821	-0.090930	0.577093	-0.011153	75.707085	-22.630783	8.717554	0.480424	0.000000	-0.554505	0.000000	0.000000	0.000000	-0.161554	-0.052245	-0.018788	0.000000	0.000000	3.000000	22.000000	0.000000
2787.537155	-0.091494	0.576897	-0.011306	75.707085	-22.630783	8.717554	0.480424	0.000000	-0.554505	0.000000	0.000000	0.000000	-0.169252	-0.058754	-0.045953	0.000000	0.000000	3.000000	22.000000	0.000000
2787.540488	-0.091494	0.576897	-0.011306	75.707085	-22.630783	8.717554	0.480424	0.000000	-0.554505	0.000000	0.000000	0.000000	-0.169252	-0.058754	-0.045953	0.000000	0.000000	3.000000	22.000000	0.000000
2787.543821	-0.091494	0.576897	-0.011306	75.742096	-22.565264	8.924010	0.425290	0.000000	-0.565295	0.000000	0.000000	0.000000	-0.169252	-0.058754	-0.045953	0.000000	0.000000	3.000000	22.000000	0.000000
2787.547155	-0.091494	0.576897	-0.011306	75.742096	-22.565264	8.924010	0.425290	0.000000	-0.565295	0.000000	0.000000	0.000000	-0.169252	-0.058754	-0.045953	0.000000	0.000000	3.000000	22.000000	0.000000
2787.550488	-0.092088	0.576712	-0.011424	75.742096	-22.565264	8.924010	0.425290	0.000000	-0.565295	0.000000	0.000000	0.000000	-0.178035	-0.055477	-0.035333	0.000000	0.000000	3.000000	22.000000	0.000000
2787.553821	-0.092088	0.576712	-0.011424	75.778160	-22.538282	9.081100	0.425290	0.000000	-0.565295	0.000000	0.000000	0.000000	-0.178035	-0.055477	-0.035333	0.000000	0.000000	3.000000	22.000000	0.000000
2787.557155	-0.092715	0.576517	-0.011592	75.778160	-22.538282	9.081100	0.425290	0.000000	-0.565295	0.000000	0.000000	0.000000	-0.188145	-0.058731	-0.050402	0.000000	0.000000	3.000000	22.000000	0.000000
2787.560488	-0.092715	0.576517	-0.011592	75.778160	-22.538282	9.081100	0.425290	0.000000	-0.565295	0.000000	0.000000	0.000000	-0.188145	-0.058731	-0.050402	0.000000	0.000000	3.000000	22.000000	0.000000
2787.563821	-0.092715	0.576517	-0.011592	75.812531	-22.448263	9.323111	0.364260	0.000000	-0.579584	0.000000	0.000000	0.000000	-0.188145	-0.058731	-0.050402	0.000000	0.000000	3.000000	22.000000	0.000000
2787.567155	-0.092715	0.576517	-0.011592	75.812531	-22.448263	9.323111	0.364260	0.000000	-0.579584	0.000000	0.000000	0.000000	-0.188145	-0.058731	-0.050402	0.000000	0.000000	3.000000	22.000000	0.000000
2787.570488	-0.093355	0.576325	-0.011697	75.812531	-22.448263	9.323111	0.364260	0.000000	-0.579584	0.000000	0.000000	0.000000	-0.192077	-0.057596	-0.031486	0.000000	0.000000	3.000000	22.000000	0.000000
2787.573821	-0.093355	0.576325	-0.011697	75.841881	-22.218163	9.757103	0.364260	0.000000	-0.579584	0.000000	0.000000	0.000000	-0.192077	-0.057596	-0.031486	0.000000	0.000000	3.000000	22.000000	0.000000
2787.577155	-0.094048	0.576186	-0.011760	75.841881	-22.218163	9.757103	0.364260	0.000000	-0.579584	0.000000	0.000000	0.000000	-0.207973	-0.041510	-0.019078	0.000000	0.000000	3.000000	22.000000	0.000000
2787.580488	-0.094048	0.576186	-0.011760	75.841881	-22.218163	9.757103	0.364260	0.000000	-0.579584	0.000000	0.000000	0.000000	-0.207973	-0.041510	-0.019078	0.000000	0.000000	3.000000	22.000000	0.000000
2787.583821	-0.094048	0.576186	-0.011760	75.862869	-21.882116	10.343547	0.297585	0.000000	-0.588011	0.000000	0.000000	0.000000	-0.207973	-0.041510	-0.019078	0.000000	0.000000	3.000000	22.000000	0.000000
2787.587155	-0.094048	0.576186	-0.011760	75.862869	-21.882116	10.343547	0.297585	0.000000	-0.588011	0.000000	0.000000	0.000000	-0.207973	-0.041510	-0.019078	0.000000	0.000000	3.000000	22.000000	0.000000
2787.590488	-0.094785	0.576062	-0.011725	75.862869	-21.882116	10.343547	0.297585	0.000000	-0.588011	0.000000	0.000000	0.000000	-0.220991	-0.037159	0.010590	0.000000	0.000000	3.000000	22.000000	0.000000
2787.593821	-0.094785	0.576062	-0.011725	75.884583	-21.467144	11.038518	0.297585	0.000000	-0.588011	0.000000	0.000000	0.000000	-0.220991	-0.037159	0.010590	0.000000	0.000000	3.000000	22.000000	0.000000
2787.597155	-0.095584	0.576003	-0.011608	75.884583	-21.467144	11.038518	0.297585	0.000000	-0.588011	0.000000	0.000000	0.000000	-0.239684	-0.017873	0.035022	0.000000	0.000000	3.000000	22.000000	0.000000
2787.600488	-0.095584	0.576003	-0.011608	75.884583	-21.467144	11.038518	0.297585	0.000000	-0.588011	0.000000	0.000000	0.000000	-0.239684	-0.017873	0.035022	0.000000	0.000000	3.000000	22.000000	0.000000
2787.603821	-0.095584	0.576003	-0.011608	75.902550	-20.996058	11.824611	0.220805	0.000000	-0.580409	0.000000	0.000000	0.000000	-0.239684	-0.017873	0.035022	0.000000	0.000000	3.000000	22.000000	0.000000
2787.607155	-0.095584	0.576003	-0.011608	75.902550	-20.996058	11.824611	0.220805	0.000000	-0.580409	0.000000	0.000000	0.000000	-0.239684	-0.017873	0.035022	0.000000	0.000000	3.000000	22.000000	0.000000
2787.610488	-0.096464	0.575965	-0.011426	75.902550	-20.996058	11.824611	0.220805	0.000000	-0.580409	0.000000	0.000000	0.000000	-0.264175	-0.011454	0.054756	0.000000	0.000000	3.000000	22.000000	0.000000
2787.613821	-0.096464	0.575965	-0.011426	75.919945	-20.436127	12.742318	0.220805	0.000000	-0.580409	0.000000	0.000000	0.000000	-0.264175	-0.011454	0.054756	0.000000	0.000000	3.000000	22.000000	0.000000
2787.617155	-0.097431	0.575966	-0.011161	75.919945	-20.436127	12.742318	0.220805	0.000000	-0.580409	0.000000	0.000000	0.000000	-0.289936	0.000320	0.079452	0.000000	0.000000	3.000000	22.000000	0.000000
2787.620488	-0.097431	0.575966	-0.011161	75.919945	-20.436127	12.742318	0.220805	0.000000	-0.580409	0.000000	0.000000	0.000000	-0.289936	0.000320	0.079452	0.000000	0.000000	3.000000	22.000000	0.000000
2787.623821	-0.097431	0.575966	-0.011161	75.933792	-19.823093	13.731343	0.128454	0.000000	-0.558041	0.000000	0.000000	0.000000	-0.289936	0.000320	0.079452	0.000000	0.000000	3.000000	22.000000	0.000000
2787.627155	-0.098400	0.575941	-0.010892	75.933792	-19.823093	13.731343	0.128454	0.000000	-0.558041	0.000000	0.000000	0.000000	-0.290765	-0.007271	0.080694	0.000000	0.000000	3.000000	22.000000	0.000000
2787.630488	-0.098400	0.575941	-0.010892	75.933792	-19.823093	13.731343	0.128454	0.000000	-0.558041	0.000000	0.000000	0.000000	-0.290765	-0.007271	0.080694	0.000000	0.000000	3.000000	22.000000	0.000000
2787.633821	-0.098400	0.575941	-0.010892	75.952126	-19.173664	14.766623	0.079993	0.000000	-0.544592	0.000000	0.000000	0.000000	-0.290765	-0.007271	0.080694	0.000000	0.000000	3.000000	22.000000	0.000000
2787.637155	-0.098400	0.575941	-0.010892	75.952126	-19.173664	14.766623	0.079993	0.000000	-0.544592	0.000000	0.000000	0.000000	-0.290765	-0.007271	0.080694	0.000000	0.000000	3.000000	22.000000	0.000000
2787.640488	-0.099351	0.575892	-0.010614	75.952126	-19.173664	14.766623	0.079993	0.000000	-0.544592	0.000000	0.000000	0.000000	-0.285244	-0.014844	0.083347	0.000000	0.000000	3.000000	22.000000	0.000000
2787.643821	-0.099351	0.575892	-0.010614	75.970795	-18.510910	15.823323	0.079993	0.000000	-0.544592	0.000000	0.000000	0.000000	-0.285244	-0.014844	0.083347	0.000000	0.000000	3.000000	22.000000	0.000000
2787.647155	-0.100315	0.575831	-0.010383	75.970795	-18.510910	15.823323	0.079993	0.000000	-0.544592	0.000000	0.000000	0.000000	-0.289302	-0.018184	0.069166	0.000000	0.000000	3.000000	22.000000	0.000000
2787.650488	-0.100315	0.575831	-0.010383	75.970795	-18.510910	15.823323	0.079993	0.000000	-0.544592	0.000000	0.000000	0.000000	-0.289302	-0.018184	0.069166	0.000000	0.000000	3.000000	22.000000	0.000000
2787.653821	-0.100315	0.575831	-0.010383	75.991478	-17.870243	16.845991	-0.015765	0.000000	-0.519174	0.000000	0.000000	0.000000	-0.289302	-0.018184	0.069166	0.000000	0.000000	3.000000	22.000000	0.000000
2787.657155	-0.100315	0.575831	-0.010383	75.991478	-17.870243	16.845991	-0.015765	0.000000	-0.519174	0.000000	0.000000	0.000000	-0.289302	-0.018184	0.069166	0.000000	0.000000	3.000000	22.000000	0.000000
2787.660488	-0.101252	0.575735	-0.010184	75.991478	-17.870243	16.845991	-0.015765	0.000000	-0.519174	0.000000	0.000000	0.000000	-0.280997	-0.029003	0.059746	0.000000	0.000000	3.000000	22.000000	0.000000
2787.663821	-0.101252	0.575735	-0.010184	76.007370	-17.284536	17.789103	-0.015765	0.000000	-0.519174	0.000000	0.000000	0.000000	-0.280997	-0.029003	0.059746	0.000000	0.000000	3.000000	22.000000	0.000000
2787.667155	-0.102142	0.575645	-0.010001	76.007370	-17.284536	17.789103	-0.015765	0.000000	-0.519174	0.000000	0.000000	0.000000	-0.266991	-0.026952	0.055046	0.000000	0.000000	3.000000	22.000000	0.000000
2787.670488	-0.102142	0.575645	-0.010001	76.007370	-17.284536	17.789103	-0.015765	0.000000	-0.519174	0.000000	0.000000	0.000000	-0.266991	-0.026952	0.055046	0.000000	0.000000	3.000000	22.000000	0.000000
2787.673821	-0.102142	0.575645	-0.010001	76.012764	-16.760313	18.639826	-0.107097	0.000000	-0.500042	0.000000	0.000000	0.000000	-0.266991	-0.026952	0.055046	0.000000	0.000000	3.000000	22.000000	0.000000
2787.677155	-0.103046	0.575583	-0.009762	76.012764	-16.760313	18.639826	-0.107097	0.000000	-0.500042	0.000000	0.000000	0.000000	-0.271243	-0.018462	0.071686	0.000000	0.000000	3.000000	22.000000	0.000000
2787.680488	-0.103046	0.575583	-0.009762	76.012764	-16.760313	18.639826	-0.107097	0.000000	-0.500042	0.000000	0.000000	0.000000	-0.271243	-0.018462	0.071686	0.000000	0.000000	3.000000	22.000000	0.000000
2787.683821	-0.103046	0.575583	-0.009762	76.008629	-16.294815	19.417257	-0.152304	0.000000	-0.488094	0.000000	0.000000	0.000000	-0.271243	-0.018462	0.071686	0.000000	0.000000	3.000000	22.000000	0.000000
2787.687155	-0.103981	0.575557	-0.009496	76.008629	-16.294815	19.417257	-0.152304	0.000000	-0.488094	0.000000	0.000000	0.000000	-0.280334	-0.007864	0.079825	0.000000	0.000000	3.000000	22.000000	0.000000
2787.690488	-0.103981	0.575557	-0.009496	76.008629	-16.294815	19.417257	-0.152304	0.000000	-0.488094	0.000000	0.000000	0.000000	-0.280334	-0.007864	0.079825	0.000000	0.000000	3.000000	22.000000	0.000000
2787.693821	-0.103981	0.575557	-0.009496	76.002007	-15.875223	20.139608	-0.199026	0.000000	-0.474790	0.000000	0.000000	0.000000	-0.280334	-0.007864	0.079825	0.000000	0.000000	3.000000	22.000000	0.000000
2787.697155	-0.104995	0.575534	-0.009183	76.002007	-15.875223	20.139608	-0.199026	0.000000	-0.474790	0.000000	0.000000	0.000000	-0.304334	-0.006917	0.093782	0.000000	0.000000	3.000000	22.000000	0.000000
2787.700488	-0.104995	0.575534	-0.009183	76.002007	-15.875223	20.139608	-0.199026	0.000000	-0.474790	0.000000	0.000000	0.000000	-0.304334	-0.006917	0.093782	0.000000	0.000000	3.000000	22.000000	0.000000
2787.703821	-0.104995	0.575534	-0.009183	75.991249	-15.413459	20.930475	-0.249748	0.000000	-0.459159	0.000000	0.000000	0.000000	-0.304334	-0.006917	0.093782	0.000000	0.000000	3.000000	22.000000	0.000000
2787.707155	-0.106038	0.575503	-0.008855	75.991249	-15.413459	20.930475	-0.249748	0.000000	-0.459159	0.000000	0.000000	0.000000	-0.312853	-0.009226	0.098520	0.000000	0.000000	3.000000	22.000000	0.000000
2787.710488	-0.106038	0.575503	-0.008855	75.991249	-15.413459	20.930475	-0.249748	0.000000	-0.459159	0.000000	0.000000	0.000000	-0.312853	-0.009226	0.098520	0.000000	0.000000	3.000000	22.000000	0.000000
2787.713821	-0.106038	0.575503	-0.008855	75.979347	-14.864764	21.843689	-0.301891	0.000000	-0.442739	0.000000	0.000000	0.000000	-0.312853	-0.009226	0.098520	0.000000	0.000000	3.000000	22.000000	0.000000
2787.717155	-0.107157	0.575457	-0.008498	75.979347	-14.864764	21.843689	-0.301891	0.000000	-0.442739	0.000000	0.000000	0.000000	-0.335871	-0.013732	0.107113	0.000000	0.000000	3.000000	22.000000	0.000000
2787.720488	-0.107157	0.575457	-0.008498	75.979347	-14.864764	21.843689	-0.301891	0.000000	-0.442739	0.000000	0.000000	0.000000	-0.335871	-0.013732	0.107113	0.000000	0.000000	3.000000	22.000000	0.000000
2787.723821	-0.107157	0.575457	-0.008498	75.968498	-14.194440	22.918720	-0.357869	0.000000	-0.424887	0.000000	0.000000	0.000000	-0.335871	-0.013732	0.107113	0.000000	0.000000	3.000000	22.000000	0.000000
2787.727155	-0.108280	0.575386	-0.008137	75.968498	-14.194440	22.918720	-0.357869	0.000000	-0.424887	0.000000	0.000000	0.000000	-0.336930	-0.021459	0.108108	0.000000	0.000000	3.000000	22.000000	0.000000
2787.730488	-0.108280	0.575386	-0.008137	75.968498	-14.194440	22.918720	-0.357869	0.000000	-0.424887	0.000000	0.000000	0.000000	-0.336930	-0.021459	0.108108	0.000000	0.000000	3.000000	22.000000	0.000000
2787.733821	-0.108280	0.575386	-0.008137	75.953957	-13.470635	24.050505	-0.414024	0.000000	-0.406869	0.000000	0.000000	0.000000	-0.336930	-0.021459	0.108108	0.000000	0.000000	3.000000	22.000000	0.000000
2787.737155	-0.109444	0.575296	-0.007807	75.953957	-13.470635	24.050505	-0.414024	0.000000	-0.406869	0.000000	0.000000	0.000000	-0.349104	-0.027028	0.099021	0.000000	0.000000	3.000000	22.000000	0.000000
2787.740488	-0.109444	0.575296	-0.007807	75.953957	-13.470635	24.050505	-0.414024	0.000000	-0.406869	0.000000	0.000000	0.000000	-0.349104	-0.027028	0.099021	0.000000	0.000000	3.000000	22.000000	0.000000
2787.743821	-0.109444	0.575296	-0.007807	75.941368	-12.733334	25.121439	-0.472208	0.000000	-0.390366	0.000000	0.000000	0.000000	-0.349104	-0.027028	0.099021	0.000000	0.000000	3.000000	22.000000	0.000000
2787.747155	-0.110584	0.575187	-0.007492	75.941368	-12.733334	25.121439	-0.472208	0.000000	-0.390366	0.000000	0.000000	0.000000	-0.342054	-0.032602	0.094570	0.000000	0.000000	3.000000	22.000000	0.000000
2787.750488	-0.110584	0.575187	-0.007492	75.941368	-12.733334	25.121439	-0.472208	0.000000	-0.390366	0.000000	0.000000	0.000000	-0.342054	-0.032602	0.094570	0.000000	0.000000	3.000000	22.000000	0.000000
2787.753821	-0.110584	0.575187	-0.007492	75.931305	-12.046762	26.116182	-0.529217	0.000000	-0.374604	0.000000	0.000000	0.000000	-0.342054	-0.032602	0.094570	0.000000	0.000000	3.000000	22.000000	0.000000
2787.757155	-0.111722	0.575060	-0.007197	75.931305	-12.046762	26.116182	-0.529217	0.000000	-0.374604	0.000000	0.000000	0.000000	-0.341369	-0.038145	0.088585	0.000000	0.000000	3.000000	22.000000	0.000000
2787.760488	-0.111722	0.575060	-0.007197	75.931305	-12.046762	26.116182	-0.529217	0.000000	-0.374604	0.000000	0.000000	0.000000	-0.341369	-0.038145	0.088585	0.000000	0.000000	3.000000	22.000000	0.000000
2787.763821	-0.111722	0.575060	-0.007197	75.918732	-11.446711	26.977495	-0.586112	0.000000	-0.359840	0.000000	0.000000	0.000000	-0.341369	-0.038145	0.088585	0.000000	0.000000	3.000000	22.000000	0.000000
2787.767155	-0.112826	0.574904	-0.006956	75.918732	-11.446711	26.977495	-0.586112	0.000000	-0.359840	0.000000	0.000000	0.000000	-0.331224	-0.046842	0.072211	0.000000	0.000000	3.000000	22.000000	0.000000
2787.770488	-0.112826	0.574904	-0.006956	75.918732	-11.446711	26.977495	-0.586112	0.000000	-0.359840	0.000000	0.000000	0.000000	-0.331224	-0.046842	0.072211	0.000000	0.000000	3.000000	22.000000	0.000000
2787.773821	-0.112826	0.574904	-0.006956	75.916649	-10.934827	27.606983	-0.641316	0.000000	-0.347804	0.000000	0.000000	0.000000	-0.331224	-0.046842	0.072211	0.000000	0.000000	3.000000	22.000000	0.000000
2787.777155	-0.113853	0.574719	-0.006759	75.916649	-10.934827	27.606983	-0.641316	0.000000	-0.347804	0.000000	0.000000	0.000000	-0.308125	-0.055510	0.059161	0.000000	0.000000	3.000000	22.000000	0.000000
2787.780488	-0.113853	0.574719	-0.006759	75.916649	-10.934827	27.606983	-0.641316	0.000000	-0.347804	0.000000	0.000000	0.000000	-0.308125	-0.055510	0.059161	0.000000	0.000000	3.000000	22.000000	0.000000
2787.783821	-0.113853	0.574719	-0.006759	75.911682	-10.498553	27.982718	-0.692670	0.000000	-0.337944	0.000000	0.000000	0.000000	-0.308125	-0.055510	0.059161	0.000000	0.000000	3.000000	22.000000	0.000000
2787.787155	-0.114854	0.574541	-0.006582	75.911682	-10.498553	27.982718	-0.692670	0.000000	-0.337944	0.000000	0.000000	0.000000	-0.300315	-0.053418	0.053127	0.000000	0.000000	3.000000	22.000000	0.000000
2787.790488	-0.114854	0.574541	-0.006582	75.911682	-10.498553	27.982718	-0.692670	0.000000	-0.337944	0.000000	0.000000	0.000000	-0.300315	-0.053418	0.053127	0.000000	0.000000	3.000000	22.000000	0.000000
2787.793821	-0.114854	0.574541	-0.006582	75.912590	-10.107677	28.021700	-0.742723	0.000000	-0.329090	0.000000	0.000000	0.000000	-0.300315	-0.053418	0.053127	0.000000	0.000000	3.000000	22.000000	0.000000
2787.797155	-0.114854	0.574541	-0.006582	75.912590	-10.107677	28.021700	-0.742723	0.000000	-0.329090	0.000000	0.000000	0.000000	-0.300315	-0.053418	0.053127	0.000000	0.000000	3.000000	22.000000	0.000000
2787.800488	-0.115790	0.574319	-0.006401	75.912590	-10.107677	28.021700	-0.742723	0.000000	-0.329090	0.000000	0.000000	0.000000	-0.280568	-0.066566	0.054169	0.000000	0.000000	3.000000	22.000000	0.000000
2787.803821	-0.115790	0.574319	-0.006401	75.912071	-9.714228	27.877077	-0.742723	0.000000	-0.329090	0.000000	0.000000	0.000000	-0.280568	-0.066566	0.054169	0.000000	0.000000	3.000000	22.000000	0.000000
2787.807155	-0.116699	0.574104	-0.006240	75.912071	-9.714228	27.877077	-0.742723	0.000000	-0.329090	0.000000	0.000000	0.000000	-0.272662	-0.064446	0.048288	0.000000	0.000000	3.000000	22.000000	0.000000
2787.810488	-0.116699	0.574104	-0.006240	75.912071	-9.714228	27.877077	-0.742723	0.000000	-0.329090	0.000000	0.000000	0.000000	-0.272662	-0.064446	0.048288	0.000000	0.000000	3.000000	22.000000	0.000000
2787.813821	-0.116699	0.574104	-0.006240	75.905502	-9.264396	27.830801	-0.834928	0.000000	-0.312013	0.000000	0.000000	0.000000	-0.272662	-0.064446	0.048288	0.000000	0.000000	3.000000	22.000000	0.000000
2787.817155	-0.116699	0.574104	-0.006240	75.905502	-9.264396	27.830801	-0.834928	0.000000	-0.312013	0.000000	0.000000	0.000000	-0.272662	-0.064446	0.048288	0.000000	0.000000	3.000000	22.000000	0.000000
2787.820488	-0.117542	0.573914	-0.006071	75.905502	-9.264396	27.830801	-0.834928	0.000000	-0.312013	0.000000	0.000000	0.000000	-0.253180	-0.056948	0.050868	0.000000	0.000000	3.000000	22.000000	0.000000
2787.823821	-0.117542	0.573914	-0.006071	75.897697	-8.824797	28.074545	-0.834928	0.000000	-0.312013	0.000000	0.000000	0.000000	-0.253180	-0.056948	0.050868	0.000000	0.000000	3.000000	22.000000	0.000000
2787.827155	-0.118317	0.573732	-0.005909	75.897697	-8.824797	28.074545	-0.834928	0.000000	-0.312013	0.000000	0.000000	0.000000	-0.232344	-0.054780	0.048510	0.000000	0.000000	3.000000	22.000000	0.000000
2787.830488	-0.118317	0.573732	-0.005909	75.897697	-8.824797	28.074545	-0.834928	0.000000	-0.312013	0.000000	0.000000	0.000000	-0.232344	-0.054780	0.048510	0.000000	0.000000	3.000000	22.000000	0.000000
2787.833821	-0.118317	0.573732	-0.005909	75.887917	-8.458889	28.621426	-0.915849	0.000000	-0.295450	0.000000	0.000000	0.000000	-0.232344	-0.054780	0.048510	0.000000	0.000000	3.000000	22.000000	0.000000
2787.837155	-0.118317	0.573732	-0.005909	75.887917	-8.458889	28.621426	-0.915849	0.000000	-0.295450	0.000000	0.000000	0.000000	-0.232344	-0.054780	0.048510	0.000000	0.000000	3.000000	22.000000	0.000000
2787.840488	-0.119086	0.573556	-0.005772	75.887917	-8.458889	28.621426	-0.915849	0.000000	-0.295450	0.000000	0.000000	0.000000	-0.230743	-0.052598	0.041179	0.000000	0.000000	3.000000	22.000000	0.000000
2787.843821	-0.119086	0.573556	-0.005772	75.883133	-8.251704	29.007181	-0.915849	0.000000	-0.295450	0.000000	0.000000	0.000000	-0.230743	-0.052598	0.041179	0.000000	0.000000	3.000000	22.000000	0.000000
2787.847155	-0.119853	0.573432	-0.005648	75.883133	-8.251704	29.007181	-0.915849	0.000000	-0.295450	0.000000	0.000000	0.000000	-0.229963	-0.037399	0.037075	0.000000	0.000000	3.000000	22.000000	0.000000
2787.850488	-0.119853	0.573432	-0.005648	75.883133	-8.251704	29.007181	-0.915849	0.000000	-0.295450	0.000000	0.000000	0.000000	-0.229963	-0.037399	0.037075	0.000000	0.000000	3.000000	22.000000	0.000000
2787.853821	-0.119853	0.573432	-0.005648	75.883743	-8.192747	29.166168	-0.992633	0.000000	-0.282408	0.000000	0.000000	0.000000	-0.229963	-0.037399	0.037075	0.000000	0.000000	3.000000	22.000000	0.000000
2787.857155	-0.119853	0.573432	-0.005648	75.883743	-8.192747	29.166168	-0.992633	0.000000	-0.282408	0.000000	0.000000	0.000000	-0.229963	-0.037399	0.037075	0.000000	0.000000	3.000000	22.000000	0.000000
2787.860488	-0.120625	0.573304	-0.005594	75.883743	-8.192747	29.166168	-0.992633	0.000000	-0.282408	0.000000	0.000000	0.000000	-0.231553	-0.038242	0.016111	0.000000	0.000000	3.000000	22.000000	0.000000
2787.863821	-0.120625	0.573304	-0.005594	75.885704	-8.251444	29.160339	-0.992633	0.000000	-0.282408	0.000000	0.000000	0.000000	-0.231553	-0.038242	0.016111	0.000000	0.000000	3.000000	22.000000	0.000000
2787.867155	-0.121368	0.573210	-0.005565	75.885704	-8.251444	29.160339	-0.992633	0.000000	-0.282408	0.000000	0.000000	0.000000	-0.222910	-0.028320	0.008704	0.000000	0.000000	3.000000	22.000000	0.000000
2787.870488	-0.121368	0.573210	-0.005565	75.885704	-8.251444	29.160339	-0.992633	0.000000	-0.282408	0.000000	0.000000	0.000000	-0.222910	-0.028320	0.008704	0.000000	0.000000	3.000000	22.000000	0.000000
2787.873821	-0.121368	0.573210	-0.005565	75.885475	-8.333548	29.151131	-1.068377	0.000000	-0.278272	0.000000	0.000000	0.000000	-0.222910	-0.028320	0.008704	0.000000	0.000000	3.000000	22.000000	0.000000
2787.877155	-0.121368	0.573210	-0.005565	75.885475	-8.333548	29.151131	-1.068377	0.000000	-0.278272	0.000000	0.000000	0.000000	-0.222910	-0.028320	0.008704	0.000000	0.000000	3.000000	22.000000	0.000000
2787.880488	-0.122137	0.573133	-0.005527	75.885475	-8.333548	29.151131	-1.068377	0.000000	-0.278272	0.000000	0.000000	0.000000	-0.230816	-0.023012	0.011638	0.000000	0.000000	3.000000	22.000000	0.000000
2787.883821	-0.122137	0.573133	-0.005527	75.888420	-8.414165	29.135483	-1.068377	0.000000	-0.278272	0.000000	0.000000	0.000000	-0.230816	-0.023012	0.011638	0.000000	0.000000	3.000000	22.000000	0.000000
2787.887155	-0.122847	0.573054	-0.005540	75.888420	-8.414165	29.135483	-1.068377	0.000000	-0.278272	0.000000	0.000000	0.000000	-0.212955	-0.023803	-0.004072	0.000000	0.000000	3.000000	22.000000	0.000000
2787.890488	-0.122847	0.573054	-0.005540	75.888420	-8.414165	29.135483	-1.068377	0.000000	-0.278272	0.000000	0.000000	0.000000	-0.212955	-0.023803	-0.004072	0.000000	0.000000	3.000000	22.000000	0.000000
2787.893821	-0.122847	0.573054	-0.005540	75.891502	-8.491571	29.073172	-1.142339	0.000000	-0.277011	0.000000	0.000000	0.000000	-0.212955	-0.023803	-0.004072	0.000000	0.000000	3.000000	22.000000	0.000000
2787.897155	-0.122847	0.573054	-0.005540	75.891502	-8.491571	29.073172	-1.142339	0.000000	-0.277011	0.000000	0.000000	0.000000	-0.212955	-0.023803	-0.004072	0.000000	0.000000	3.000000	22.000000	0.000000
2787.900488	-0.123514	0.572974	-0.005543	75.891502	-8.491571	29.073172	-1.142339	0.000000	-0.277011	0.000000	0.000000	0.000000	-0.200156	-0.023824	-0.000895	0.000000	0.000000	3.000000	22.000000	0.000000
2787.903821	-0.123514	0.572974	-0.005543	75.897736	-8.564786	28.852840	-1.142339	0.000000	-0.277011	0.000000	0.000000	0.000000	-0.200156	-0.023824	-0.000895	0.000000	0.000000	3.000000	22.000000	0.000000
2787.907155	-0.124155	0.572877	-0.005558	75.897736	-8.564786	28.852840	-1.142339	0.000000	-0.277011	0.000000	0.000000	0.000000	-0.192406	-0.029230	-0.004473	0.000000	0.000000	3.000000	22.000000	0.000000
2787.910488	-0.124155	0.572877	-0.005558	75.897736	-8.564786	28.852840	-1.142339	0.000000	-0.277011	0.000000	0.000000	0.000000	-0.192406	-0.029230	-0.004473	0.000000	0.000000	3.000000	22.000000	0.000000
2787.913821	-0.124155	0.572877	-0.005558	75.907036	-8.641932	28.426596	-1.207766	0.000000	-0.277906	0.000000	0.000000	0.000000	-0.192406	-0.029230	-0.004473	0.000000	0.000000	3.000000	22.000000	0.000000
2787.917155	-0.124155	0.572877	-0.005558	75.907036	-8.641932	28.426596	-1.207766	0.000000	-0.277906	0.000000	0.000000	0.000000	-0.192406	-0.029230	-0.004473	0.000000	0.000000	3.000000	22.000000	0.000000
2787.920488	-0.124829	0.572769	-0.005626	75.907036	-8.641932	28.426596	-1.207766	0.000000	-0.277906	0.000000	0.000000	0.000000	-0.202025	-0.032275	-0.020222	0.000000	0.000000	3.000000	22.000000	0.000000
2787.923821	-0.124829	0.572769	-0.005626	75.913292	-8.723292	27.815359	-1.207766	0.000000	-0.277906	0.000000	0.000000	0.000000	-0.202025	-0.032275	-0.020222	0.000000	0.000000	3.000000	22.000000	0.000000
2787.927155	-0.125522	0.572687	-0.005706	75.913292	-8.723292	27.815359	-1.207766	0.000000	-0.277906	0.000000	0.000000	0.000000	-0.207965	-0.024627	-0.024142	0.000000	0.000000	3.000000	22.000000	0.000000
2787.930488	-0.125522	0.572687	-0.005706	75.913292	-8.723292	27.815359	-1.207766	0.000000	-0.277906	0.000000	0.000000	0.000000	-0.207965	-0.024627	-0.024142	0.000000	0.000000	3.000000	22.000000	0.000000
2787.933821	-0.125522	0.572687	-0.005706	75.913277	-8.813049	27.272863	-1.276097	0.000000	-0.285300	0.000000	0.000000	0.000000	-0.207965	-0.024627	-0.024142	0.000000	0.000000	3.000000	22.000000	0.000000
2787.937155	-0.125522	0.572687	-0.005706	75.913277	-8.813049	27.272863	-1.276097	0.000000	-0.285300	0.000000	0.000000	0.000000	-0.207965	-0.024627	-0.024142	0.000000	0.000000	3.000000	22.000000	0.000000
2787.940488	-0.126300	0.572651	-0.005732	75.913277	-8.813049	27.272863	-1.276097	0.000000	-0.285300	0.000000	0.000000	0.000000	-0.233409	-0.010863	-0.007879	0.000000	0.000000	3.000000	22.000000	0.000000
2787.943821	-0.126300	0.572651	-0.005732	75.903755	-8.905012	26.924032	-1.276097	0.000000	-0.285300	0.000000	0.000000	0.000000	-0.233409	-0.010863	-0.007879	0.000000	0.000000	3.000000	22.000000	0.000000
2787.947155	-0.127062	0.572632	-0.005737	75.903755	-8.905012	26.924032	-1.276097	0.000000	-0.285300	0.000000	0.000000	0.000000	-0.228464	-0.005539	-0.001439	0.000000	0.000000	3.000000	22.000000	0.000000
2787.950488	-0.127062	0.572632	-0.005737	75.903755	-8.905012	26.924032	-1.276097	0.000000	-0.285300	0.000000	0.000000	0.000000	-0.228464	-0.005539	-0.001439	0.000000	0.000000	3.000000	22.000000	0.000000
2787.953821	-0.127062	0.572632	-0.005737	75.887627	-8.981914	26.657457	-1.353076	0.000000	-0.286853	0.000000	0.000000	0.000000	-0.228464	-0.005539	-0.001439	0.000000	0.000000	3.000000	22.000000	0.000000
2787.957155	-0.127823	0.572660	-0.005664	75.887627	-8.981914	26.657457	-1.353076	0.000000	-0.286853	0.000000	0.000000	0.000000	-0.228342	0.008244	0.021945	0.000000	0.000000	3.000000	22.000000	0.000000
2787.960488	-0.127823	0.572660	-0.005664	75.887627	-8.981914	26.657457	-1.353076	0.000000	-0.286853	0.000000	0.000000	0.000000	-0.228342	0.008244	0.021945	0.000000	0.000000	3.000000	22.000000	0.000000
2787.963821	-0.127823	0.572660	-0.005664	75.867584	-9.037861	26.352516	-1.391133	0.000000	-0.283195	0.000000	0.000000	0.000000	-0.228342	0.008244	0.021945	0.000000	0.000000	3.000000	22.000000	0.000000
2787.967155	-0.128515	0.572715	-0.005511	75.867584	-9.037861	26.352516	-1.391133	0.000000	-0.283195	0.000000	0.000000	0.000000	-0.207576	0.016609	0.045780	0.000000	0.000000	3.000000	22.000000	0.000000
2787.970488	-0.128515	0.572715	-0.005511	75.867584	-9.037861	26.352516	-1.391133	0.000000	-0.283195	0.000000	0.000000	0.000000	-0.207576	0.016609	0.045780	0.000000	0.000000	3.000000	22.000000	0.000000
2787.973821	-0.128515	0.572715	-0.005511	75.845245	-9.104177	25.835527	-1.425729	0.000000	-0.275566	0.000000	0.000000	0.000000	-0.207576	0.016609	0.045780	0.000000	0.000000	3.000000	22.000000	0.000000
2787.977155	-0.128515	0.572715	-0.005511	75.845245	-9.104177	25.835527	-1.425729	0.000000	-0.275566	0.000000	0.000000	0.000000	-0.207576	0.016609	0.045780	0.000000	0.000000	3.000000	22.000000	0.000000
2787.980488	-0.129205	0.572747	-0.005285	75.845245	-9.104177	25.835527	-1.425729	0.000000	-0.275566	0.000000	0.000000	0.000000	-0.207193	0.009592	0.067822	0.000000	0.000000	3.000000	22.000000	0.000000
2787.983821	-0.129205	0.572747	-0.005285	75.820381	-9.183969	25.185129	-1.425729	0.000000	-0.275566	0.000000	0.000000	0.000000	-0.207193	0.009592	0.067822	0.000000	0.000000	3.000000	22.000000	0.000000
2787.987155	-0.129837	0.572797	-0.005025	75.820381	-9.183969	25.185129	-1.425729	0.000000	-0.275566	0.000000	0.000000	0.000000	-0.189547	0.014949	0.078052	0.000000	0.000000	3.000000	22.000000	0.000000
2787.990488	-0.129837	0.572797	-0.005025	75.820381	-9.183969	25.185129	-1.425729	0.000000	-0.275566	0.000000	0.000000	0.000000	-0.189547	0.014949	0.078052	0.000000	0.000000	3.000000	22.000000	0.000000
2787.993821	-0.129837	0.572797	-0.005025	75.792435	-9.259767	24.525267	-1.491852	0.000000	-0.251253	0.000000	0.000000	0.000000	-0.189547	0.014949	0.078052	0.000000	0.000000	3.000000	22.000000	0.000000
2787.997155	-0.129837	0.572797	-0.005025	75.792435	-9.259767	24.525267	-1.491852	0.000000	-0.251253	0.000000	0.000000	0.000000	-0.189547	0.014949	0.078052	0.000000	0.000000	3.000000	22.000000	0.000000
2788.000488	-0.130492	0.572867	-0.004687	75.792435	-9.259767	24.525267	-1.491852	0.000000	-0.251253	0.000000	0.000000	0.000000	-0.196605	0.020947	0.101472	0.000000	0.000000	3.000000	22.000000	0.000000
2788.003821	-0.130492	0.572867	-0.004687	75.751610	-9.334296	24.008461	-1.491852	0.000000	-0.251253	0.000000	0.000000	0.000000	-0.196605	0.020947	0.101472	0.000000	0.000000	3.000000	22.000000	0.000000
2788.007155	-0.131150	0.572957	-0.004264	75.751610	-9.334296	24.008461	-1.491852	0.000000	-0.251253	0.000000	0.000000	0.000000	-0.197281	0.026961	0.126709	0.000000	0.000000	3.000000	22.000000	0.000000
2788.010488	-0.131150	0.572957	-0.004264	75.751610	-9.334296	24.008461	-1.491852	0.000000	-0.251253	0.000000	0.000000	0.000000	-0.197281	0.026961	0.126709	0.000000	0.000000	3.000000	22.000000	0.000000
2788.013821	-0.131150	0.572957	-0.004264	75.706718	-9.385866	23.818853	-1.557500	0.000000	-0.213223	0.000000	0.000000	0.000000	-0.197281	0.026961	0.126709	0.000000	0.000000	3.000000	22.000000	0.000000
2788.017155	-0.131873	0.573092	-0.003783	75.706718	-9.385866	23.818853	-1.557500	0.000000	-0.213223	0.000000	0.000000	0.000000	-0.216848	0.040682	0.144462	0.000000	0.000000	3.000000	22.000000	0.000000
2788.020488	-0.131873	0.573092	-0.003783	75.706718	-9.385866	23.818853	-1.557500	0.000000	-0.213223	0.000000	0.000000	0.000000	-0.216848	0.040682	0.144462	0.000000	0.000000	3.000000	22.000000	0.000000
2788.023821	-0.131873	0.573092	-0.003783	75.657135	-9.400139	23.840588	-1.593641	0.000000	-0.189146	0.000000	0.000000	0.000000	-0.216848	0.040682	0.144462	0.000000	0.000000	3.000000	22.000000	0.000000
2788.027155	-0.132560	0.573220	-0.003267	75.657135	-9.400139	23.840588	-1.593641	0.000000	-0.189146	0.000000	0.000000	0.000000	-0.206287	0.038289	0.154641	0.000000	0.000000	3.000000	22.000000	0.000000
2788.030488	-0.132560	0.573220	-0.003267	75.657135	-9.400139	23.840588	-1.593641	0.000000	-0.189146	0.000000	0.000000	0.000000	-0.206287	0.038289	0.154641	0.000000	0.000000	3.000000	22.000000	0.000000
2788.033821	-0.132560	0.573220	-0.003267	75.598877	-9.351529	23.890884	-1.628022	0.000000	-0.163373	0.000000	0.000000	0.000000	-0.206287	0.038289	0.154641	0.000000	0.000000	3.000000	22.000000	0.000000
2788.037155	-0.132560	0.573220	-0.003267	75.598877	-9.351529	23.890884	-1.628022	0.000000	-0.163373	0.000000	0.000000	0.000000	-0.206287	0.038289	0.154641	0.000000	0.000000	3.000000	22.000000	0.000000
2788.040488	-0.133224	0.573350	-0.002679	75.598877	-9.351529	23.890884	-1.628022	0.000000	-0.163373	0.000000	0.000000	0.000000	-0.199157	0.038860	0.176680	0.000000	0.000000	3.000000	22.000000	0.000000
2788.043821	-0.133224	0.573350	-0.002679	75.539932	-9.204796	23.989349	-1.628022	0.000000	-0.163373	0.000000	0.000000	0.000000	-0.199157	0.038860	0.176680	0.000000	0.000000	3.000000	22.000000	0.000000
2788.047155	-0.133808	0.573497	-0.002049	75.539932	-9.204796	23.989349	-1.628022	0.000000	-0.163373	0.000000	0.000000	0.000000	-0.175052	0.044187	0.188909	0.000000	0.000000	3.000000	22.000000	0.000000
2788.050488	-0.133808	0.573497	-0.002049	75.539932	-9.204796	23.989349	-1.628022	0.000000	-0.163373	0.000000	0.000000	0.000000	-0.175052	0.044187	0.188909	0.000000	0.000000	3.000000	22.000000	0.000000
2788.053821	-0.133808	0.573497	-0.002049	75.477318	-8.974935	24.311468	-1.690390	0.000000	-0.102441	0.000000	0.000000	0.000000	-0.175052	0.044187	0.188909	0.000000	0.000000	3.000000	22.000000	0.000000
2788.057155	-0.133808	0.573497	-0.002049	75.477318	-8.974935	24.311468	-1.690390	0.000000	-0.102441	0.000000	0.000000	0.000000	-0.175052	0.044187	0.188909	0.000000	0.000000	3.000000	22.000000	0.000000
2788.060488	-0.134303	0.573600	-0.001405	75.477318	-8.974935	24.311468	-1.690390	0.000000	-0.102441	0.000000	0.000000	0.000000	-0.148460	0.030910	0.193084	0.000000	0.000000	3.000000	22.000000	0.000000
2788.063821	-0.134303	0.573600	-0.001405	75.421303	-8.684115	24.757780	-1.690390	0.000000	-0.102441	0.000000	0.000000	0.000000	-0.148460	0.030910	0.193084	0.000000	0.000000	3.000000	22.000000	0.000000
2788.067155	-0.134728	0.573685	-0.000760	75.421303	-8.684115	24.757780	-1.690390	0.000000	-0.102441	0.000000	0.000000	0.000000	-0.127702	0.025409	0.193613	0.000000	0.000000	3.000000	22.000000	0.000000
2788.070488	-0.134728	0.573685	-0.000760	75.421303	-8.684115	24.757780	-1.690390	0.000000	-0.102441	0.000000	0.000000	0.000000	-0.127702	0.025409	0.193613	0.000000	0.000000	3.000000	22.000000	0.000000
2788.073821	-0.134728	0.573685	-0.000760	75.372284	-8.412737	25.149700	-1.736417	0.000000	-0.037992	0.000000	0.000000	0.000000	-0.127702	0.025409	0.193613	0.000000	0.000000	3.000000	22.000000	0.000000
2788.077155	-0.134728	0.573685	-0.000760	75.372284	-8.412737	25.149700	-1.736417	0.000000	-0.037992	0.000000	0.000000	0.000000	-0.127702	0.025409	0.193613	0.000000	0.000000	3.000000	22.000000	0.000000
2788.080488	-0.135055	0.573689	-0.000133	75.372284	-8.412737	25.149700	-1.736417	0.000000	-0.037992	0.000000	0.000000	0.000000	-0.097958	0.001244	0.188015	0.000000	0.000000	3.000000	22.000000	0.000000
2788.083821	-0.135055	0.573689	-0.000133	75.337761	-8.246006	25.372105	-1.736417	0.000000	-0.037992	0.000000	0.000000	0.000000	-0.097958	0.001244	0.188015	0.000000	0.000000	3.000000	22.000000	0.000000
2788.087155	-0.135358	0.573672	0.000415	75.337761	-8.246006	25.372105	-1.736417	0.000000	-0.037992	0.000000	0.000000	0.000000	-0.091072	-0.004915	0.164331	0.000000	0.000000	3.000000	22.000000	0.000000
2788.090488	-0.135358	0.573672	0.000415	75.337761	-8.246006	25.372105	-1.736417	0.000000	-0.037992	0.000000	0.000000	0.000000	-0.091072	-0.004915	0.164331	0.000000	0.000000	3.000000	22.000000	0.000000
2788.093821	-0.135358	0.573672	0.000415	75.311096	-8.232856	25.338415	-1.767922	0.000000	0.020732	0.000000	0.000000	0.000000	-0.091072	-0.004915	0.164331	0.000000	0.000000	3.000000	22.000000	0.000000
2788.097155	-0.135358	0.573672	0.000415	75.311096	-8.232856	25.338415	-1.767922	0.000000	0.020732	0.000000	0.000000	0.000000	-0.091072	-0.004915	0.164331	0.000000	0.000000	3.000000	22.000000	0.000000
2788.100488	-0.135599	0.573629	0.000987	75.311096	-8.232856	25.338415	-1.767922	0.000000	0.020732	0.000000	0.000000	0.000000	-0.072123	-0.012851	0.171846	0.000000	0.000000	3.000000	22.000000	0.000000
2788.103821	-0.135599	0.573629	0.000987	75.292496	-8.243122	25.216099	-1.767922	0.000000	0.020732	0.000000	0.000000	0.000000	-0.072123	-0.012851	0.171846	0.000000	0.000000	3.000000	22.000000	0.000000
2788.107155	-0.135767	0.573594	0.001557	75.292496	-8.243122	25.216099	-1.767922	0.000000	0.020732	0.000000	0.000000	0.000000	-0.050535	-0.010596	0.170763	0.000000	0.000000	3.000000	22.000000	0.000000
2788.110488	-0.135767	0.573594	0.001557	75.292496	-8.243122	25.216099	-1.767922	0.000000	0.020732	0.000000	0.000000	0.000000	-0.050535	-0.010596	0.170763	0.000000	0.000000	3.000000	22.000000	0.000000
2788.113821	-0.135767	0.573594	0.001557	75.273888	-8.247929	25.061899	-1.788366	0.000000	0.077834	0.000000	0.000000	0.000000	-0.050535	-0.010596	0.170763	0.000000	0.000000	3.000000	22.000000	0.000000
2788.117155	-0.135767	0.573594	0.001557	75.273888	-8.247929	25.061899	-1.788366	0.000000	0.077834	0.000000	0.000000	0.000000	-0.050535	-0.010596	0.170763	0.000000	0.000000	3.000000	22.000000	0.000000
2788.120488	-0.135882	0.573522	0.002105	75.273888	-8.247929	25.061899	-1.788366	0.000000	0.077834	0.000000	0.000000	0.000000	-0.034495	-0.021563	0.164635	0.000000	0.000000	3.000000	22.000000	0.000000
2788.123821	-0.135882	0.573522	0.002105	75.258423	-8.251010	24.893545	-1.788366	0.000000	0.077834	0.000000	0.000000	0.000000	-0.034495	-0.021563	0.164635	0.000000	0.000000	3.000000	22.000000	0.000000
2788.127155	-0.136004	0.573442	0.002677	75.258423	-8.251010	24.893545	-1.788366	0.000000	0.077834	0.000000	0.000000	0.000000	-0.036458	-0.024149	0.171378	0.000000	0.000000	3.000000	22.000000	0.000000
2788.130488	-0.136004	0.573442	0.002677	75.258423	-8.251010	24.893545	-1.788366	0.000000	0.077834	0.000000	0.000000	0.000000	-0.036458	-0.024149	0.171378	0.000000	0.000000	3.000000	22.000000	0.000000
2788.133821	-0.136004	0.573442	0.002677	75.246040	-8.252370	24.790773	-1.800191	0.000000	0.133836	0.000000	0.000000	0.000000	-0.036458	-0.024149	0.171378	0.000000	0.000000	3.000000	22.000000	0.000000
2788.137155	-0.136004	0.573442	0.002677	75.246040	-8.252370	24.790773	-1.800191	0.000000	0.133836	0.000000	0.000000	0.000000	-0.036458	-0.024149	0.171378	0.000000	0.000000	3.000000	22.000000	0.000000
2788.140488	-0.136139	0.573344	0.003293	75.246040	-8.252370	24.790773	-1.800191	0.000000	0.133836	0.000000	0.000000	0.000000	-0.040418	-0.029215	0.184903	0.000000	0.000000	3.000000	22.000000	0.000000
2788.143821	-0.136139	0.573344	0.003293	75.233627	-8.250988	24.775785	-1.800191	0.000000	0.133836	0.000000	0.000000	0.000000	-0.040418	-0.029215	0.184903	0.000000	0.000000	3.000000	22.000000	0.000000
2788.147155	-0.136218	0.573236	0.003883	75.233627	-8.250988	24.775785	-1.800191	0.000000	0.133836	0.000000	0.000000	0.000000	-0.023760	-0.032388	0.176966	0.000000	0.000000	3.000000	22.000000	0.000000
2788.150488	-0.136218	0.573236	0.003883	75.233627	-8.250988	24.775785	-1.800191	0.000000	0.133836	0.000000	0.000000	0.000000	-0.023760	-0.032388	0.176966	0.000000	0.000000	3.000000	22.000000	0.000000
2788.153821	-0.136218	0.573236	0.003883	75.226616	-8.240702	24.772251	-1.810887	0.000000	0.194148	0.000000	0.000000	0.000000	-0.023760	-0.032388	0.176966	0.000000	0.000000	3.000000	22.000000	0.000000
2788.157155	-0.136218	0.573236	0.003883	75.226616	-8.240702	24.772251	-1.810887	0.000000	0.194148	0.000000	0.000000	0.000000	-0.023760	-0.032388	0.176966	0.000000	0.000000	3.000000	22.000000	0.000000
2788.160488	-0.136277	0.573102	0.004485	75.226616	-8.240702	24.772251	-1.810887	0.000000	0.194148	0.000000	0.000000	0.000000	-0.017638	-0.040453	0.180676	0.000000	0.000000	3.000000	22.000000	0.000000
2788.163821	-0.136277	0.573102	0.004485	75.223259	-8.218670	24.776987	-1.810887	0.000000	0.194148	0.000000	0.000000	0.000000	-0.017638	-0.040453	0.180676	0.000000	0.000000	3.000000	22.000000	0.000000
2788.167155	-0.136292	0.572920	0.005022	75.223259	-8.218670	24.776987	-1.810887	0.000000	0.194148	0.000000	0.000000	0.000000	-0.004561	-0.054443	0.160890	0.000000	0.000000	3.000000	22.000000	0.000000
2788.170488	-0.136292	0.572920	0.005022	75.223259	-8.218670	24.776987	-1.810887	0.000000	0.194148	0.000000	0.000000	0.000000	-0.004561	-0.054443	0.160890	0.000000	0.000000	3.000000	22.000000	0.000000
2788.173821	-0.136292	0.572920	0.005022	75.224571	-8.176378	24.804722	-1.814586	0.000000	0.251075	0.000000	0.000000	0.000000	-0.004561	-0.054443	0.160890	0.000000	0.000000	3.000000	22.000000	0.000000
2788.177155	-0.136292	0.572920	0.005022	75.224571	-8.176378	24.804722	-1.814586	0.000000	0.251075	0.000000	0.000000	0.000000	-0.004561	-0.054443	0.160890	0.000000	0.000000	3.000000	22.000000	0.000000
2788.180488	-0.136241	0.572738	0.005577	75.224571	-8.176378	24.804722	-1.814586	0.000000	0.251075	0.000000	0.000000	0.000000	0.015320	-0.054614	0.166663	0.000000	0.000000	3.000000	22.000000	0.000000
2788.183821	-0.136241	0.572738	0.005577	75.227783	-8.103506	24.866730	-1.814586	0.000000	0.251075	0.000000	0.000000	0.000000	0.015320	-0.054614	0.166663	0.000000	0.000000	3.000000	22.000000	0.000000
2788.187155	-0.136156	0.572546	0.006100	75.227783	-8.103506	24.866730	-1.814586	0.000000	0.251075	0.000000	0.000000	0.000000	0.025520	-0.057737	0.156808	0.000000	0.000000	3.000000	22.000000	0.000000
2788.190488	-0.136156	0.572546	0.006100	75.227783	-8.103506	24.866730	-1.814586	0.000000	0.251075	0.000000	0.000000	0.000000	0.025520	-0.057737	0.156808	0.000000	0.000000	3.000000	22.000000	0.000000
2788.193821	-0.136156	0.572546	0.006100	75.231331	-8.010457	24.941784	-1.807780	0.000000	0.304987	0.000000	0.000000	0.000000	0.025520	-0.057737	0.156808	0.000000	0.000000	3.000000	22.000000	0.000000
2788.197155	-0.136156	0.572546	0.006100	75.231331	-8.010457	24.941784	-1.807780	0.000000	0.304987	0.000000	0.000000	0.000000	0.025520	-0.057737	0.156808	0.000000	0.000000	3.000000	22.000000	0.000000
2788.200488	-0.135948	0.572343	0.006615	75.231331	-8.010457	24.941784	-1.807780	0.000000	0.304987	0.000000	0.000000	0.000000	0.062150	-0.060826	0.154697	0.000000	0.000000	3.000000	22.000000	0.000000
2788.203821	-0.135948	0.572343	0.006615	75.236542	-7.942030	24.971350	-1.807780	0.000000	0.304987	0.000000	0.000000	0.000000	0.062150	-0.060826	0.154697	0.000000	0.000000	3.000000	22.000000	0.000000
2788.207155	-0.135685	0.572130	0.007105	75.236542	-7.942030	24.971350	-1.807780	0.000000	0.304987	0.000000	0.000000	0.000000	0.079017	-0.063879	0.146746	0.000000	0.000000	3.000000	22.000000	0.000000
2788.210488	-0.135685	0.572130	0.007105	75.236542	-7.942030	24.971350	-1.807780	0.000000	0.304987	0.000000	0.000000	0.000000	0.079017	-0.063879	0.146746	0.000000	0.000000	3.000000	22.000000	0.000000
2788.213821	-0.135685	0.572130	0.007105	75.248932	-7.888881	24.978498	-1.784251	0.000000	0.355228	0.000000	0.000000	0.000000	0.079017	-0.063879	0.146746	0.000000	0.000000	3.000000	22.000000	0.000000
2788.217155	-0.135685	0.572130	0.007105	75.248932	-7.888881	24.978498	-1.784251	0.000000	0.355228	0.000000	0.000000	0.000000	0.079017	-0.063879	0.146746	0.000000	0.000000	3.000000	22.000000	0.000000
2788.220488	-0.135421	0.571917	0.007593	75.248932	-7.888881	24.978498	-1.784251	0.000000	0.355228	0.000000	0.000000	0.000000	0.079248	-0.064020	0.146658	0.000000	0.000000	3.000000	22.000000	0.000000
2788.223821	-0.135421	0.571917	0.007593	75.261314	-7.838439	24.985653	-1.784251	0.000000	0.355228	0.000000	0.000000	0.000000	0.079248	-0.064020	0.146658	0.000000	0.000000	3.000000	22.000000	0.000000
2788.227155	-0.135155	0.571683	0.007997	75.261314	-7.838439	24.985653	-1.784251	0.000000	0.355228	0.000000	0.000000	0.000000	0.079671	-0.069933	0.121150	0.000000	0.000000	3.000000	22.000000	0.000000
2788.230488	-0.135155	0.571683	0.007997	75.261314	-7.838439	24.985653	-1.784251	0.000000	0.355228	0.000000	0.000000	0.000000	0.079671	-0.069933	0.121150	0.000000	0.000000	3.000000	22.000000	0.000000
2788.233821	-0.135155	0.571683	0.007997	75.279907	-7.787240	24.996414	-1.757765	0.000000	0.399862	0.000000	0.000000	0.000000	0.079671	-0.069933	0.121150	0.000000	0.000000	3.000000	22.000000	0.000000
2788.237155	-0.135155	0.571683	0.007997	75.279907	-7.787240	24.996414	-1.757765	0.000000	0.399862	0.000000	0.000000	0.000000	0.079671	-0.069933	0.121150	0.000000	0.000000	3.000000	22.000000	0.000000
2788.240488	-0.134905	0.571458	0.008372	75.279907	-7.787240	24.996414	-1.757765	0.000000	0.399862	0.000000	0.000000	0.000000	0.075179	-0.067510	0.112368	0.000000	0.000000	3.000000	22.000000	0.000000
2788.243821	-0.134905	0.571458	0.008372	75.298492	-7.736018	25.007200	-1.757765	0.000000	0.399862	0.000000	0.000000	0.000000	0.075179	-0.067510	0.112368	0.000000	0.000000	3.000000	22.000000	0.000000
2788.247155	-0.134905	0.571458	0.008372	75.298492	-7.736018	25.007200	-1.757765	0.000000	0.399862	0.000000	0.000000	0.000000	0.075179	-0.067510	0.112368	0.000000	0.000000	3.000000	22.000000	0.000000
2788.250488	-0.134905	0.571458	0.008372	75.298492	-7.736018	25.007200	-1.757765	0.000000	0.399862	0.000000	0.000000	0.000000	0.075179	-0.067510	0.112368	0.000000	0.000000	3.000000	22.000000	0.000000
2788.253821	-0.134359	0.570994	0.008889	75.320160	-7.683025	25.019800	-1.745236	0.000000	0.418590	0.000000	0.000000	0.000000	0.163583	-0.139168	0.155252	0.000000	0.000000	3.000000	22.000000	0.000000
2788.257155	-0.134359	0.570994	0.008889	75.320160	-7.683025	25.019800	-1.745236	0.000000	0.418590	0.000000	0.000000	0.000000	-0.000001	0.000003	-0.000000	0.000000	0.000000	3.000000	22.000000	0.000000
2788.260488	-0.134359	0.570994	0.008889	75.320160	-7.683025	25.019800	-1.745236	0.000000	0.418590	0.000000	0.000000	0.000000	-0.000001	0.000003	-0.000000	0.000000	0.000000	3.000000	22.000000	0.000000
2788.263821	-0.134359	0.570994	0.008889	75.344940	-7.625515	25.034266	-1.717972	0.000000	0.444466	0.000000	0.000000	0.000000	-0.000001	0.000003	-0.000000	0.000000	0.000000	3.000000	22.000000	0.000000
2788.267155	-0.134359	0.570994	0.008889	75.344940	-7.625515	25.034266	-1.717972	0.000000	0.444466	0.000000	0.000000	0.000000	-0.000001	0.000003	-0.000000	0.000000	0.000000	3.000000	22.000000	0.000000
2788.270488	-0.134003	0.570774	0.009068	75.344940	-7.625515	25.034266	-1.717972	0.000000	0.444466	0.000000	0.000000	0.000000	0.106787	-0.066135	0.053583	0.000000	0.000000	3.000000	22.000000	0.000000
2788.273821	-0.134003	0.570774	0.009068	75.369469	-7.557791	25.055328	-1.717972	0.000000	0.444466	0.000000	0.000000	0.000000	0.106787	-0.066135	0.053583	0.000000	0.000000	3.000000	22.000000	0.000000
2788.277155	-0.134003	0.570774	0.009068	75.369469	-7.557791	25.055328	-1.717972	0.000000	0.444466	0.000000	0.000000	0.000000	0.106787	-0.066135	0.053583	0.000000	0.000000	3.000000	22.000000	0.000000
2788.280488	-0.134003	0.570774	0.009068	75.369469	-7.557791	25.055328	-1.717972	0.000000	0.444466	0.000000	0.000000	0.000000	0.106787	-0.066135	0.053583	0.000000	0.000000	3.000000	22.000000	0.000000
2788.283821	-0.133057	0.570364	0.009193	75.400169	-7.472878	25.080076	-1.700174	0.000000	0.453396	0.000000	0.000000	0.000000	0.283899	-0.123056	0.037373	0.000000	0.000000	3.000000	22.000000	0.000000
2788.287155	-0.133057	0.570364	0.009193	75.400169	-7.472878	25.080076	-1.700174	0.000000	0.453396	0.000000	0.000000	0.000000	0.000001	0.000003	-0.000000	0.000000	0.000000	3.000000	22.000000	0.000000
2788.290488	-0.133057	0.570364	0.009193	75.400169	-7.472878	25.080076	-1.700174	0.000000	0.453396	0.000000	0.000000	0.000000	0.000001	0.000003	-0.000000	0.000000	0.000000	3.000000	22.000000	0.000000
2788.293821	-0.133057	0.570364	0.009193	75.437309	-7.380906	25.102037	-1.652857	0.000000	0.459625	0.000000	0.000000	0.000000	0.000001	0.000003	-0.000000	0.000000	0.000000	3.000000	22.000000	0.000000
2788.297155	-0.133057	0.570364	0.009193	75.437309	-7.380906	25.102037	-1.652857	0.000000	0.459625	0.000000	0.000000	0.000000	0.000001	0.000003	-0.000000	0.000000	0.000000	3.000000	22.000000	0.000000
2788.300488	-0.132396	0.570156	0.009140	75.437309	-7.380906	25.102037	-1.652857	0.000000	0.459625	0.000000	0.000000	0.000000	0.198309	-0.062253	-0.015696	0.000000	0.000000	3.000000	22.000000	0.000000
2788.303821	-0.132396	0.570156	0.009140	75.483749	-7.275301	25.129658	-1.652857	0.000000	0.459625	0.000000	0.000000	0.000000	0.198309	-0.062253	-0.015696	0.000000	0.000000	3.000000	22.000000	0.000000
2788.307155	-0.131669	0.569930	0.009021	75.483749	-7.275301	25.129658	-1.652857	0.000000	0.459625	0.000000	0.000000	0.000000	0.218156	-0.067921	-0.035838	0.000000	0.000000	3.000000	22.000000	0.000000
2788.310488	-0.131669	0.569930	0.009021	75.483749	-7.275301	25.129658	-1.652857	0.000000	0.459625	0.000000	0.000000	0.000000	0.218156	-0.067921	-0.035838	0.000000	0.000000	3.000000	22.000000	0.000000
2788.313821	-0.131669	0.569930	0.009021	75.536385	-7.157769	25.161161	-1.583446	0.000000	0.451036	0.000000	0.000000	0.000000	0.218156	-0.067921	-0.035838	0.000000	0.000000	3.000000	22.000000	0.000000
2788.317155	-0.131669	0.569930	0.009021	75.536385	-7.157769	25.161161	-1.583446	0.000000	0.451036	0.000000	0.000000	0.000000	0.218156	-0.067921	-0.035838	0.000000	0.000000	3.000000	22.000000	0.000000
2788.320488	-0.130832	0.569666	0.008761	75.536385	-7.157769	25.161161	-1.583446	0.000000	0.451036	0.000000	0.000000	0.000000	0.251160	-0.079274	-0.077826	0.000000	0.000000	3.000000	22.000000	0.000000
2788.323821	-0.130832	0.569666	0.008761	75.595207	-7.030936	25.196640	-1.583446	0.000000	0.451036	0.000000	0.000000	0.000000	0.251160	-0.079274	-0.077826	0.000000	0.000000	3.000000	22.000000	0.000000
2788.327155	-0.129928	0.569409	0.008428	75.595207	-7.030936	25.196640	-1.583446	0.000000	0.451036	0.000000	0.000000	0.000000	0.271209	-0.076965	-0.100054	0.000000	0.000000	3.000000	22.000000	0.000000
2788.330488	-0.129928	0.569409	0.008428	75.595207	-7.030936	25.196640	-1.583446	0.000000	0.451036	0.000000	0.000000	0.000000	0.271209	-0.076965	-0.100054	0.000000	0.000000	3.000000	22.000000	0.000000
2788.333821	-0.129928	0.569409	0.008428	75.666367	-6.893767	25.239967	-1.496385	0.000000	0.421389	0.000000	0.000000	0.000000	0.271209	-0.076965	-0.100054	0.000000	0.000000	3.000000	22.000000	0.000000
2788.337155	-0.128961	0.569089	0.007947	75.666367	-6.893767	25.239967	-1.496385	0.000000	0.421389	0.000000	0.000000	0.000000	0.290064	-0.096171	-0.144369	0.000000	0.000000	3.000000	22.000000	0.000000
2788.340488	-0.128961	0.569089	0.007947	75.666367	-6.893767	25.239967	-1.496385	0.000000	0.421389	0.000000	0.000000	0.000000	0.290064	-0.096171	-0.144369	0.000000	0.000000	3.000000	22.000000	0.000000
2788.343821	-0.128961	0.569089	0.007947	75.750191	-6.748179	25.284689	-1.448042	0.000000	0.397328	0.000000	0.000000	0.000000	0.290064	-0.096171	-0.144369	0.000000	0.000000	3.000000	22.000000	0.000000
2788.347155	-0.127925	0.568731	0.007379	75.750191	-6.748179	25.284689	-1.448042	0.000000	0.397328	0.000000	0.000000	0.000000	0.310671	-0.107139	-0.170204	0.000000	0.000000	3.000000	22.000000	0.000000
2788.350488	-0.127925	0.568731	0.007379	75.750191	-6.748179	25.284689	-1.448042	0.000000	0.397328	0.000000	0.000000	0.000000	0.310671	-0.107139	-0.170204	0.000000	0.000000	3.000000	22.000000	0.000000
2788.353821	-0.127925	0.568731	0.007379	75.843277	-6.590965	25.335785	-1.396263	0.000000	0.368960	0.000000	0.000000	0.000000	0.310671	-0.107139	-0.170204	0.000000	0.000000	3.000000	22.000000	0.000000
2788.357155	-0.126787	0.568355	0.006686	75.843277	-6.590965	25.335785	-1.396263	0.000000	0.368960	0.000000	0.000000	0.000000	0.341421	-0.113007	-0.208055	0.000000	0.000000	3.000000	22.000000	0.000000
2788.360488	-0.126787	0.568355	0.006686	75.843277	-6.590965	25.335785	-1.396263	0.000000	0.368960	0.000000	0.000000	0.000000	0.341421	-0.113007	-0.208055	0.000000	0.000000	3.000000	22.000000	0.000000
2788.363821	-0.126787	0.568355	0.006686	75.945862	-6.424112	25.386702	-1.339360	0.000000	0.334285	0.000000	0.000000	0.000000	0.341421	-0.113007	-0.208055	0.000000	0.000000	3.000000	22.000000	0.000000
2788.367155	-0.125588	0.567933	0.005927	75.945862	-6.424112	25.386702	-1.339360	0.000000	0.334285	0.000000	0.000000	0.000000	0.359736	-0.126449	-0.227570	0.000000	0.000000	3.000000	22.000000	0.000000
2788.370488	-0.125588	0.567933	0.005927	75.945862	-6.424112	25.386702	-1.339360	0.000000	0.334285	0.000000	0.000000	0.000000	0.359736	-0.126449	-0.227570	0.000000	0.000000	3.000000	22.000000	0.000000
2788.373821	-0.125588	0.567933	0.005927	76.057930	-6.314228	25.354340	-1.279404	0.000000	0.296356	0.000000	0.000000	0.000000	0.359736	-0.126449	-0.227570	0.000000	0.000000	3.000000	22.000000	0.000000
2788.377155	-0.124357	0.567459	0.005120	76.057930	-6.314228	25.354340	-1.279404	0.000000	0.296356	0.000000	0.000000	0.000000	0.369447	-0.142301	-0.242262	0.000000	0.000000	3.000000	22.000000	0.000000
2788.380488	-0.124357	0.567459	0.005120	76.057930	-6.314228	25.354340	-1.279404	0.000000	0.296356	0.000000	0.000000	0.000000	0.369447	-0.142301	-0.242262	0.000000	0.000000	3.000000	22.000000	0.000000
2788.383821	-0.124357	0.567459	0.005120	76.187584	-6.298925	25.210478	-1.217829	0.000000	0.255979	0.000000	0.000000	0.000000	0.369447	-0.142301	-0.242262	0.000000	0.000000	3.000000	22.000000	0.000000
2788.387155	-0.123087	0.566940	0.004240	76.187584	-6.298925	25.210478	-1.217829	0.000000	0.255979	0.000000	0.000000	0.000000	0.380880	-0.155586	-0.263946	0.000000	0.000000	3.000000	22.000000	0.000000
2788.390488	-0.123087	0.566940	0.004240	76.187584	-6.298925	25.210478	-1.217829	0.000000	0.255979	0.000000	0.000000	0.000000	0.380880	-0.155586	-0.263946	0.000000	0.000000	3.000000	22.000000	0.000000
2788.393821	-0.123087	0.566940	0.004240	76.331306	-6.380917	24.972761	-1.154349	0.000000	0.211988	0.000000	0.000000	0.000000	0.380880	-0.155586	-0.263946	0.000000	0.000000	3.000000	22.000000	0.000000
2788.397155	-0.121803	0.566352	0.003287	76.331306	-6.380917	24.972761	-1.154349	0.000000	0.211988	0.000000	0.000000	0.000000	0.385141	-0.176587	-0.285829	0.000000	0.000000	3.000000	22.000000	0.000000
2788.400488	-0.121803	0.566352	0.003287	76.331306	-6.380917	24.972761	-1.154349	0.000000	0.211988	0.000000	0.000000	0.000000	0.385141	-0.176587	-0.285829	0.000000	0.000000	3.000000	22.000000	0.000000
2788.403821	-0.121803	0.566352	0.003287	76.494934	-6.494534	24.821142	-1.090159	0.000000	0.164350	0.000000	0.000000	0.000000	0.385141	-0.176587	-0.285829	0.000000	0.000000	3.000000	22.000000	0.000000
2788.407155	-0.120495	0.565684	0.002221	76.494934	-6.494534	24.821142	-1.090159	0.000000	0.164350	0.000000	0.000000	0.000000	0.392446	-0.200289	-0.319844	0.000000	0.000000	3.000000	22.000000	0.000000
2788.410488	-0.120495	0.565684	0.002221	76.494934	-6.494534	24.821142	-1.090159	0.000000	0.164350	0.000000	0.000000	0.000000	0.392446	-0.200289	-0.319844	0.000000	0.000000	3.000000	22.000000	0.000000
2788.413821	-0.120495	0.565684	0.002221	76.658424	-6.613044	24.957256	-1.024751	0.000000	0.111043	0.000000	0.000000	0.000000	0.392446	-0.200289	-0.319844	0.000000	0.000000	3.000000	22.000000	0.000000
2788.417155	-0.119194	0.564973	0.001069	76.658424	-6.613044	24.957256	-1.024751	0.000000	0.111043	0.000000	0.000000	0.000000	0.390396	-0.213189	-0.345542	0.000000	0.000000	3.000000	22.000000	0.000000
2788.420488	-0.119194	0.564973	0.001069	76.658424	-6.613044	24.957256	-1.024751	0.000000	0.111043	0.000000	0.000000	0.000000	0.390396	-0.213189	-0.345542	0.000000	0.000000	3.000000	22.000000	0.000000
2788.423821	-0.119194	0.564973	0.001069	76.775429	-6.741764	25.434931	-0.959686	0.000000	0.053452	0.000000	0.000000	0.000000	0.390396	-0.213189	-0.345542	0.000000	0.000000	3.000000	22.000000	0.000000
2788.427155	-0.117879	0.564194	-0.000158	76.775429	-6.741764	25.434931	-0.959686	0.000000	0.053452	0.000000	0.000000	0.000000	0.394357	-0.233760	-0.367974	0.000000	0.000000	3.000000	22.000000	0.000000
2788.430488	-0.117879	0.564194	-0.000158	76.775429	-6.741764	25.434931	-0.959686	0.000000	0.053452	0.000000	0.000000	0.000000	0.394357	-0.233760	-0.367974	0.000000	0.000000	3.000000	22.000000	0.000000
2788.433821	-0.117879	0.564194	-0.000158	76.720337	-7.010736	25.893253	-0.893959	0.000000	-0.007877	0.000000	0.000000	0.000000	0.394357	-0.233760	-0.367974	0.000000	0.000000	3.000000	22.000000	0.000000
2788.437155	-0.116569	0.563417	-0.001391	76.720337	-7.010736	25.893253	-0.893959	0.000000	-0.007877	0.000000	0.000000	0.000000	0.392938	-0.233053	-0.369922	0.000000	0.000000	3.000000	22.000000	0.000000
2788.440488	-0.116569	0.563417	-0.001391	76.720337	-7.010736	25.893253	-0.893959	0.000000	-0.007877	0.000000	0.000000	0.000000	0.392938	-0.233053	-0.369922	0.000000	0.000000	3.000000	22.000000	0.000000
2788.443821	-0.116569	0.563417	-0.001391	76.496780	-7.379374	26.078596	-0.828470	0.000000	-0.069530	0.000000	0.000000	0.000000	0.392938	-0.233053	-0.369922	0.000000	0.000000	3.000000	22.000000	0.000000
2788.447155	-0.115339	0.562652	-0.002606	76.496780	-7.379374	26.078596	-0.828470	0.000000	-0.069530	0.000000	0.000000	0.000000	0.369034	-0.229601	-0.364734	0.000000	0.000000	3.000000	22.000000	0.000000
2788.450488	-0.115339	0.562652	-0.002606	76.496780	-7.379374	26.078596	-0.828470	0.000000	-0.069530	0.000000	0.000000	0.000000	0.369034	-0.229601	-0.364734	0.000000	0.000000	3.000000	22.000000	0.000000
2788.453821	-0.115339	0.562652	-0.002606	76.149590	-7.676557	25.889538	-0.766964	0.000000	-0.130319	0.000000	0.000000	0.000000	0.369034	-0.229601	-0.364734	0.000000	0.000000	3.000000	22.000000	0.000000
2788.457155	-0.114165	0.561924	-0.003804	76.149590	-7.676557	25.889538	-0.766964	0.000000	-0.130319	0.000000	0.000000	0.000000	0.352203	-0.218467	-0.359349	0.000000	0.000000	3.000000	22.000000	0.000000
2788.460488	-0.114165	0.561924	-0.003804	76.149590	-7.676557	25.889538	-0.766964	0.000000	-0.130319	0.000000	0.000000	0.000000	0.352203	-0.218467	-0.359349	0.000000	0.000000	3.000000	22.000000	0.000000
2788.463821	-0.114165	0.561924	-0.003804	75.748222	-7.859306	25.616337	-0.708264	0.000000	-0.190211	0.000000	0.000000	0.000000	0.352203	-0.218467	-0.359349	0.000000	0.000000	3.000000	22.000000	0.000000
2788.467155	-0.112991	0.561180	-0.005025	75.748222	-7.859306	25.616337	-0.708264	0.000000	-0.190211	0.000000	0.000000	0.000000	0.352304	-0.223069	-0.366210	0.000000	0.000000	3.000000	22.000000	0.000000
2788.470488	-0.112991	0.561180	-0.005025	75.748222	-7.859306	25.616337	-0.708264	0.000000	-0.190211	0.000000	0.000000	0.000000	0.352304	-0.223069	-0.366210	0.000000	0.000000	3.000000	22.000000	0.000000
2788.473821	-0.112991	0.561180	-0.005025	75.357361	-8.019134	25.363293	-0.649547	0.000000	-0.251246	0.000000	0.000000	0.000000	0.352304	-0.223069	-0.366210	0.000000	0.000000	3.000000	22.000000	0.000000
2788.477155	-0.111794	0.560447	-0.006269	75.357361	-8.019134	25.363293	-0.649547	0.000000	-0.251246	0.000000	0.000000	0.000000	0.359210	-0.220018	-0.373167	0.000000	0.000000	3.000000	22.000000	0.000000
2788.480488	-0.111794	0.560447	-0.006269	75.357361	-8.019134	25.363293	-0.649547	0.000000	-0.251246	0.000000	0.000000	0.000000	0.359210	-0.220018	-0.373167	0.000000	0.000000	3.000000	22.000000	0.000000
2788.483821	-0.111794	0.560447	-0.006269	74.991249	-8.150228	25.143038	-0.589678	0.000000	-0.313440	0.000000	0.000000	0.000000	0.359210	-0.220018	-0.373167	0.000000	0.000000	3.000000	22.000000	0.000000
2788.487155	-0.110633	0.559706	-0.007569	74.991249	-8.150228	25.143038	-0.589678	0.000000	-0.313440	0.000000	0.000000	0.000000	0.348097	-0.222186	-0.390171	0.000000	0.000000	3.000000	22.000000	0.000000
2788.490488	-0.110633	0.559706	-0.007569	74.991249	-8.150228	25.143038	-0.589678	0.000000	-0.313440	0.000000	0.000000	0.000000	0.348097	-0.222186	-0.390171	0.000000	0.000000	3.000000	22.000000	0.000000
2788.493821	-0.110633	0.559706	-0.007569	74.658562	-8.252516	24.950821	-0.531662	0.000000	-0.378469	0.000000	0.000000	0.000000	0.348097	-0.222186	-0.390171	0.000000	0.000000	3.000000	22.000000	0.000000
2788.497155	-0.109435	0.558968	-0.008865	74.658562	-8.252516	24.950821	-0.531662	0.000000	-0.378469	0.000000	0.000000	0.000000	0.359605	-0.221513	-0.388733	0.000000	0.000000	3.000000	22.000000	0.000000
2788.500488	-0.109435	0.558968	-0.008865	74.658562	-8.252516	24.950821	-0.531662	0.000000	-0.378469	0.000000	0.000000	0.000000	0.359605	-0.221513	-0.388733	0.000000	0.000000	3.000000	22.000000	0.000000
2788.503821	-0.109435	0.558968	-0.008865	74.363441	-8.306619	24.803486	-0.471728	0.000000	-0.443258	0.000000	0.000000	0.000000	0.359605	-0.221513	-0.388733	0.000000	0.000000	3.000000	22.000000	0.000000
2788.507155	-0.108205	0.558291	-0.010127	74.363441	-8.306619	24.803486	-0.471728	0.000000	-0.443258	0.000000	0.000000	0.000000	0.368824	-0.203044	-0.378416	0.000000	0.000000	3.000000	22.000000	0.000000
2788.510488	-0.108205	0.558291	-0.010127	74.363441	-8.306619	24.803486	-0.471728	0.000000	-0.443258	0.000000	0.000000	0.000000	0.368824	-0.203044	-0.378416	0.000000	0.000000	3.000000	22.000000	0.000000
2788.513821	-0.108205	0.558291	-0.010127	74.103073	-8.317881	24.714806	-0.410257	0.000000	-0.506327	0.000000	0.000000	0.000000	0.368824	-0.203044	-0.378416	0.000000	0.000000	3.000000	22.000000	0.000000
2788.517155	-0.107030	0.557675	-0.011374	74.103073	-8.317881	24.714806	-0.410257	0.000000	-0.506327	0.000000	0.000000	0.000000	0.352556	-0.184735	-0.374164	0.000000	0.000000	3.000000	22.000000	0.000000
2788.520488	-0.107030	0.557675	-0.011374	74.103073	-8.317881	24.714806	-0.410257	0.000000	-0.506327	0.000000	0.000000	0.000000	0.352556	-0.184735	-0.374164	0.000000	0.000000	3.000000	22.000000	0.000000
2788.523821	-0.107030	0.557675	-0.011374	73.884087	-8.278118	24.717405	-0.351498	0.000000	-0.568688	0.000000	0.000000	0.000000	0.352556	-0.184735	-0.374164	0.000000	0.000000	3.000000	22.000000	0.000000
2788.527155	-0.105927	0.557170	-0.012622	73.884087	-8.278118	24.717405	-0.351498	0.000000	-0.568688	0.000000	0.000000	0.000000	0.330837	-0.151614	-0.374381	0.000000	0.000000	3.000000	22.000000	0.000000
2788.530488	-0.105927	0.557170	-0.012622	73.884087	-8.278118	24.717405	-0.351498	0.000000	-0.568688	0.000000	0.000000	0.000000	0.330837	-0.151614	-0.374381	0.000000	0.000000	3.000000	22.000000	0.000000
2788.533821	-0.105927	0.557170	-0.012622	73.707474	-8.159274	24.899279	-0.296358	0.000000	-0.631084	0.000000	0.000000	0.000000	0.330837	-0.151614	-0.374381	0.000000	0.000000	3.000000	22.000000	0.000000
2788.537155	-0.104941	0.556724	-0.013869	73.707474	-8.159274	24.899279	-0.296358	0.000000	-0.631084	0.000000	0.000000	0.000000	0.295891	-0.133683	-0.374115	0.000000	0.000000	3.000000	22.000000	0.000000
2788.540488	-0.104941	0.556724	-0.013869	73.707474	-8.159274	24.899279	-0.296358	0.000000	-0.631084	0.000000	0.000000	0.000000	0.295891	-0.133683	-0.374115	0.000000	0.000000	3.000000	22.000000	0.000000
2788.543821	-0.104941	0.556724	-0.013869	73.580544	-7.970625	25.287573	-0.247043	0.000000	-0.693437	0.000000	0.000000	0.000000	0.295891	-0.133683	-0.374115	0.000000	0.000000	3.000000	22.000000	0.000000
2788.547155	-0.104020	0.556304	-0.015140	73.580544	-7.970625	25.287573	-0.247043	0.000000	-0.693437	0.000000	0.000000	0.000000	0.276335	-0.126125	-0.381267	0.000000	0.000000	3.000000	22.000000	0.000000
2788.550488	-0.104020	0.556304	-0.015140	73.580544	-7.970625	25.287573	-0.247043	0.000000	-0.693437	0.000000	0.000000	0.000000	0.276335	-0.126125	-0.381267	0.000000	0.000000	3.000000	22.000000	0.000000
2788.553821	-0.104020	0.556304	-0.015140	73.502892	-7.683043	25.855844	-0.200987	0.000000	-0.756981	0.000000	0.000000	0.000000	0.276335	-0.126125	-0.381267	0.000000	0.000000	3.000000	22.000000	0.000000
2788.557155	-0.103163	0.555909	-0.016434	73.502892	-7.683043	25.855844	-0.200987	0.000000	-0.756981	0.000000	0.000000	0.000000	0.256929	-0.118623	-0.388279	0.000000	0.000000	3.000000	22.000000	0.000000
2788.560488	-0.103163	0.555909	-0.016434	73.502892	-7.683043	25.855844	-0.200987	0.000000	-0.756981	0.000000	0.000000	0.000000	0.256929	-0.118623	-0.388279	0.000000	0.000000	3.000000	22.000000	0.000000
2788.563821	-0.103163	0.555909	-0.016434	73.475227	-7.293976	26.491552	-0.158165	0.000000	-0.821695	0.000000	0.000000	0.000000	0.256929	-0.118623	-0.388279	0.000000	0.000000	3.000000	22.000000	0.000000
2788.567155	-0.102336	0.555512	-0.017805	73.475227	-7.293976	26.491552	-0.158165	0.000000	-0.821695	0.000000	0.000000	0.000000	0.248051	-0.119016	-0.411383	0.000000	0.000000	3.000000	22.000000	0.000000
2788.570488	-0.102336	0.555512	-0.017805	73.475227	-7.293976	26.491552	-0.158165	0.000000	-0.821695	0.000000	0.000000	0.000000	0.248051	-0.119016	-0.411383	0.000000	0.000000	3.000000	22.000000	0.000000
2788.573821	-0.102336	0.555512	-0.017805	73.484787	-6.826292	27.138664	-0.116824	0.000000	-0.890258	0.000000	0.000000	0.000000	0.248051	-0.119016	-0.411383	0.000000	0.000000	3.000000	22.000000	0.000000
2788.577155	-0.101568	0.555147	-0.019222	73.484787	-6.826292	27.138664	-0.116824	0.000000	-0.890258	0.000000	0.000000	0.000000	0.230505	-0.109330	-0.425166	0.000000	0.000000	3.000000	22.000000	0.000000
2788.580488	-0.101568	0.555147	-0.019222	73.484787	-6.826292	27.138664	-0.116824	0.000000	-0.890258	0.000000	0.000000	0.000000	0.230505	-0.109330	-0.425166	0.000000	0.000000	3.000000	22.000000	0.000000
2788.583821	-0.101568	0.555147	-0.019222	73.507080	-6.317695	27.853550	-0.078406	0.000000	-0.961119	0.000000	0.000000	0.000000	0.230505	-0.109330	-0.425166	0.000000	0.000000	3.000000	22.000000	0.000000
2788.587155	-0.100859	0.554790	-0.020680	73.507080	-6.317695	27.853550	-0.078406	0.000000	-0.961119	0.000000	0.000000	0.000000	0.212751	-0.107120	-0.437292	0.000000	0.000000	3.000000	22.000000	0.000000
2788.590488	-0.100859	0.554790	-0.020680	73.507080	-6.317695	27.853550	-0.078406	0.000000	-0.961119	0.000000	0.000000	0.000000	0.212751	-0.107120	-0.437292	0.000000	0.000000	3.000000	22.000000	0.000000
2788.593821	-0.100859	0.554790	-0.020680	73.479240	-5.867842	28.514479	-0.042948	0.000000	-1.034002	0.000000	0.000000	0.000000	0.212751	-0.107120	-0.437292	0.000000	0.000000	3.000000	22.000000	0.000000
2788.597155	-0.100222	0.554467	-0.022119	73.479240	-5.867842	28.514479	-0.042948	0.000000	-1.034002	0.000000	0.000000	0.000000	0.191078	-0.097112	-0.431578	0.000000	0.000000	3.000000	22.000000	0.000000
2788.600488	-0.100222	0.554467	-0.022119	73.479240	-5.867842	28.514479	-0.042948	0.000000	-1.034002	0.000000	0.000000	0.000000	0.191078	-0.097112	-0.431578	0.000000	0.000000	3.000000	22.000000	0.000000
2788.603821	-0.100222	0.554467	-0.022119	73.325333	-5.541028	29.060078	-0.011101	0.000000	-1.105931	0.000000	0.000000	0.000000	0.191078	-0.097112	-0.431578	0.000000	0.000000	3.000000	22.000000	0.000000
2788.607155	-0.099726	0.554234	-0.023521	73.325333	-5.541028	29.060078	-0.011101	0.000000	-1.105931	0.000000	0.000000	0.000000	0.148933	-0.069853	-0.420701	0.000000	0.000000	3.000000	22.000000	0.000000
2788.610488	-0.099726	0.554234	-0.023521	73.325333	-5.541028	29.060078	-0.011101	0.000000	-1.105931	0.000000	0.000000	0.000000	0.148933	-0.069853	-0.420701	0.000000	0.000000	3.000000	22.000000	0.000000
2788.613821	-0.099726	0.554234	-0.023521	73.043747	-5.321460	29.524776	0.013721	0.000000	-1.176048	0.000000	0.000000	0.000000	0.148933	-0.069853	-0.420701	0.000000	0.000000	3.000000	22.000000	0.000000
2788.617155	-0.099360	0.554052	-0.024830	73.043747	-5.321460	29.524776	0.013721	0.000000	-1.176048	0.000000	0.000000	0.000000	0.109748	-0.054537	-0.392683	0.000000	0.000000	3.000000	22.000000	0.000000
2788.620488	-0.099360	0.554052	-0.024830	73.043747	-5.321460	29.524776	0.013721	0.000000	-1.176048	0.000000	0.000000	0.000000	0.109748	-0.054537	-0.392683	0.000000	0.000000	3.000000	22.000000	0.000000
2788.623821	-0.099360	0.554052	-0.024830	72.706879	-5.161080	29.952429	0.032012	0.000000	-1.241495	0.000000	0.000000	0.000000	0.109748	-0.054537	-0.392683	0.000000	0.000000	3.000000	22.000000	0.000000
2788.627155	-0.099118	0.553929	-0.026068	72.706879	-5.161080	29.952429	0.032012	0.000000	-1.241495	0.000000	0.000000	0.000000	0.072430	-0.037004	-0.371439	0.000000	0.000000	3.000000	22.000000	0.000000
2788.630488	-0.099118	0.553929	-0.026068	72.706879	-5.161080	29.952429	0.032012	0.000000	-1.241495	0.000000	0.000000	0.000000	0.072430	-0.037004	-0.371439	0.000000	0.000000	3.000000	22.000000	0.000000
2788.633821	-0.099118	0.553929	-0.026068	72.346008	-4.975968	30.448868	0.044084	0.000000	-1.303402	0.000000	0.000000	0.000000	0.072430	-0.037004	-0.371439	0.000000	0.000000	3.000000	22.000000	0.000000
2788.637155	-0.098954	0.553871	-0.027249	72.346008	-4.975968	30.448868	0.044084	0.000000	-1.303402	0.000000	0.000000	0.000000	0.049200	-0.017274	-0.354213	0.000000	0.000000	3.000000	22.000000	0.000000
2788.640488	-0.098954	0.553871	-0.027249	72.346008	-4.975968	30.448868	0.044084	0.000000	-1.303402	0.000000	0.000000	0.000000	0.049200	-0.017274	-0.354213	0.000000	0.000000	3.000000	22.000000	0.000000
2788.643821	-0.098954	0.553871	-0.027249	72.002075	-4.751554	31.031473	0.052284	0.000000	-1.362437	0.000000	0.000000	0.000000	0.049200	-0.017274	-0.354213	0.000000	0.000000	3.000000	22.000000	0.000000
2788.647155	-0.098878	0.553870	-0.028418	72.002075	-4.751554	31.031473	0.052284	0.000000	-1.362437	0.000000	0.000000	0.000000	0.022848	-0.000422	-0.350729	0.000000	0.000000	3.000000	22.000000	0.000000
2788.650488	-0.098878	0.553870	-0.028418	72.002075	-4.751554	31.031473	0.052284	0.000000	-1.362437	0.000000	0.000000	0.000000	0.022848	-0.000422	-0.350729	0.000000	0.000000	3.000000	22.000000	0.000000
2788.653821	-0.098878	0.553870	-0.028418	71.681038	-4.502040	31.673702	0.056092	0.000000	-1.420892	0.000000	0.000000	0.000000	0.022848	-0.000422	-0.350729	0.000000	0.000000	3.000000	22.000000	0.000000
2788.657155	-0.098854	0.553917	-0.029543	71.681038	-4.502040	31.673702	0.056092	0.000000	-1.420892	0.000000	0.000000	0.000000	0.007245	0.014161	-0.337409	0.000000	0.000000	3.000000	22.000000	0.000000
2788.660488	-0.098854	0.553917	-0.029543	71.681038	-4.502040	31.673702	0.056092	0.000000	-1.420892	0.000000	0.000000	0.000000	0.007245	0.014161	-0.337409	0.000000	0.000000	3.000000	22.000000	0.000000
2788.663821	-0.098854	0.553917	-0.029543	71.408737	-4.226778	32.349510	0.057299	0.000000	-1.477127	0.000000	0.000000	0.000000	0.007245	0.014161	-0.337409	0.000000	0.000000	3.000000	22.000000	0.000000
2788.667155	-0.098898	0.553996	-0.030646	71.408737	-4.226778	32.349510	0.057299	0.000000	-1.477127	0.000000	0.000000	0.000000	-0.013110	0.023693	-0.330908	0.000000	0.000000	3.000000	22.000000	0.000000
2788.670488	-0.098898	0.553996	-0.030646	71.408737	-4.226778	32.349510	0.057299	0.000000	-1.477127	0.000000	0.000000	0.000000	-0.013110	0.023693	-0.330908	0.000000	0.000000	3.000000	22.000000	0.000000
2788.673821	-0.098898	0.553996	-0.030646	71.189171	-3.893699	33.110764	0.055114	0.000000	-1.532278	0.000000	0.000000	0.000000	-0.013110	0.023693	-0.330908	0.000000	0.000000	3.000000	22.000000	0.000000
2788.677155	-0.098968	0.554106	-0.031717	71.189171	-3.893699	33.110764	0.055114	0.000000	-1.532278	0.000000	0.000000	0.000000	-0.021234	0.033197	-0.321579	0.000000	0.000000	3.000000	22.000000	0.000000
2788.680488	-0.098968	0.554106	-0.031717	71.189171	-3.893699	33.110764	0.055114	0.000000	-1.532278	0.000000	0.000000	0.000000	-0.021234	0.033197	-0.321579	0.000000	0.000000	3.000000	22.000000	0.000000
2788.683821	-0.098968	0.554106	-0.031717	71.001183	-3.505859	33.960423	0.051575	0.000000	-1.585875	0.000000	0.000000	0.000000	-0.021234	0.033197	-0.321579	0.000000	0.000000	3.000000	22.000000	0.000000
2788.687155	-0.099099	0.554299	-0.032709	71.001183	-3.505859	33.960423	0.051575	0.000000	-1.585875	0.000000	0.000000	0.000000	-0.039187	0.057688	-0.297330	0.000000	0.000000	3.000000	22.000000	0.000000
2788.690488	-0.099099	0.554299	-0.032709	71.001183	-3.505859	33.960423	0.051575	0.000000	-1.585875	0.000000	0.000000	0.000000	-0.039187	0.057688	-0.297330	0.000000	0.000000	3.000000	22.000000	0.000000
2788.693821	-0.099099	0.554299	-0.032709	70.855042	-3.057340	34.892597	0.045044	0.000000	-1.635430	0.000000	0.000000	0.000000	-0.039187	0.057688	-0.297330	0.000000	0.000000	3.000000	22.000000	0.000000
2788.697155	-0.099099	0.554299	-0.032709	70.855042	-3.057340	34.892597	0.045044	0.000000	-1.635430	0.000000	0.000000	0.000000	-0.039187	0.057688	-0.297330	0.000000	0.000000	3.000000	22.000000	0.000000
2788.700488	-0.099260	0.554563	-0.033656	70.855042	-3.057340	34.892597	0.045044	0.000000	-1.635430	0.000000	0.000000	0.000000	-0.048182	0.079306	-0.284110	0.000000	0.000000	3.000000	22.000000	0.000000
2788.703821	-0.099260	0.554563	-0.033656	70.756653	-2.580143	35.849712	0.045044	0.000000	-1.635430	0.000000	0.000000	0.000000	-0.048182	0.079306	-0.284110	0.000000	0.000000	3.000000	22.000000	0.000000
2788.707155	-0.099486	0.554902	-0.034499	70.756653	-2.580143	35.849712	0.045044	0.000000	-1.635430	0.000000	0.000000	0.000000	-0.067763	0.101607	-0.252904	0.000000	0.000000	3.000000	22.000000	0.000000
2788.710488	-0.099486	0.554902	-0.034499	70.756653	-2.580143	35.849712	0.045044	0.000000	-1.635430	0.000000	0.000000	0.000000	-0.067763	0.101607	-0.252904	0.000000	0.000000	3.000000	22.000000	0.000000
2788.713821	-0.099486	0.554902	-0.034499	70.672722	-2.136819	36.754047	0.025720	0.000000	-1.724932	0.000000	0.000000	0.000000	-0.067763	0.101607	-0.252904	0.000000	0.000000	3.000000	22.000000	0.000000
2788.717155	-0.099828	0.555282	-0.035288	70.672722	-2.136819	36.754047	0.025720	0.000000	-1.724932	0.000000	0.000000	0.000000	-0.102824	0.114006	-0.236876	0.000000	0.000000	3.000000	22.000000	0.000000
2788.720488	-0.099828	0.555282	-0.035288	70.672722	-2.136819	36.754047	0.025720	0.000000	-1.724932	0.000000	0.000000	0.000000	-0.102824	0.114006	-0.236876	0.000000	0.000000	3.000000	22.000000	0.000000
2788.723821	-0.099828	0.555282	-0.035288	70.588966	-1.789085	37.530254	0.008582	0.000000	-1.764411	0.000000	0.000000	0.000000	-0.102824	0.114006	-0.236876	0.000000	0.000000	3.000000	22.000000	0.000000
2788.727155	-0.100329	0.555699	-0.035941	70.588966	-1.789085	37.530254	0.008582	0.000000	-1.764411	0.000000	0.000000	0.000000	-0.150087	0.125147	-0.195951	0.000000	0.000000	3.000000	22.000000	0.000000
2788.730488	-0.100329	0.555699	-0.035941	70.588966	-1.789085	37.530254	0.008582	0.000000	-1.764411	0.000000	0.000000	0.000000	-0.150087	0.125147	-0.195951	0.000000	0.000000	3.000000	22.000000	0.000000
2788.733821	-0.100329	0.555699	-0.035941	70.505295	-1.554376	38.137211	-0.016432	0.000000	-1.797070	0.000000	0.000000	0.000000	-0.150087	0.125147	-0.195951	0.000000	0.000000	3.000000	22.000000	0.000000
2788.737155	-0.100329	0.555699	-0.035941	70.505295	-1.554376	38.137211	-0.016432	0.000000	-1.797070	0.000000	0.000000	0.000000	-0.150087	0.125147	-0.195951	0.000000	0.000000	3.000000	22.000000	0.000000
2788.740488	-0.100964	0.556094	-0.036554	70.505295	-1.554376	38.137211	-0.016432	0.000000	-1.797070	0.000000	0.000000	0.000000	-0.190518	0.118574	-0.183888	0.000000	0.000000	3.000000	22.000000	0.000000
2788.743821	-0.100964	0.556094	-0.036554	70.431557	-1.422789	38.587154	-0.016432	0.000000	-1.797070	0.000000	0.000000	0.000000	-0.190518	0.118574	-0.183888	0.000000	0.000000	3.000000	22.000000	0.000000
2788.747155	-0.101698	0.556485	-0.037100	70.431557	-1.422789	38.587154	-0.016432	0.000000	-1.797070	0.000000	0.000000	0.000000	-0.220254	0.117080	-0.163669	0.000000	0.000000	3.000000	22.000000	0.000000
2788.750488	-0.101698	0.556485	-0.037100	70.431557	-1.422789	38.587154	-0.016432	0.000000	-1.797070	0.000000	0.000000	0.000000	-0.220254	0.117080	-0.163669	0.000000	0.000000	3.000000	22.000000	0.000000
2788.753821	-0.101698	0.556485	-0.037100	70.374908	-1.380522	38.873276	-0.084894	0.000000	-1.854996	0.000000	0.000000	0.000000	-0.220254	0.117080	-0.163669	0.000000	0.000000	3.000000	22.000000	0.000000
2788.757155	-0.101698	0.556485	-0.037100	70.374908	-1.380522	38.873276	-0.084894	0.000000	-1.854996	0.000000	0.000000	0.000000	-0.220254	0.117080	-0.163669	0.000000	0.000000	3.000000	22.000000	0.000000
2788.760488	-0.102478	0.556820	-0.037623	70.374908	-1.380522	38.873276	-0.084894	0.000000	-1.854996	0.000000	0.000000	0.000000	-0.234137	0.100683	-0.156909	0.000000	0.000000	3.000000	22.000000	0.000000
2788.763821	-0.102478	0.556820	-0.037623	70.347519	-1.432910	38.955780	-0.084894	0.000000	-1.854996	0.000000	0.000000	0.000000	-0.234137	0.100683	-0.156909	0.000000	0.000000	3.000000	22.000000	0.000000
2788.767155	-0.103279	0.557088	-0.038230	70.347519	-1.432910	38.955780	-0.084894	0.000000	-1.854996	0.000000	0.000000	0.000000	-0.240209	0.080449	-0.181990	0.000000	0.000000	3.000000	22.000000	0.000000
2788.770488	-0.103279	0.557088	-0.038230	70.347519	-1.432910	38.955780	-0.084894	0.000000	-1.854996	0.000000	0.000000	0.000000	-0.240209	0.080449	-0.181990	0.000000	0.000000	3.000000	22.000000	0.000000
2788.773821	-0.103279	0.557088	-0.038230	70.382355	-1.524713	38.996948	-0.163952	0.000000	-1.911479	0.000000	0.000000	0.000000	-0.240209	0.080449	-0.181990	0.000000	0.000000	3.000000	22.000000	0.000000
2788.777155	-0.104156	0.557249	-0.038947	70.382355	-1.524713	38.996948	-0.163952	0.000000	-1.911479	0.000000	0.000000	0.000000	-0.263012	0.048139	-0.215339	0.000000	0.000000	3.000000	22.000000	0.000000
2788.780488	-0.104156	0.557249	-0.038947	70.382355	-1.524713	38.996948	-0.163952	0.000000	-1.911479	0.000000	0.000000	0.000000	-0.263012	0.048139	-0.215339	0.000000	0.000000	3.000000	22.000000	0.000000
2788.783821	-0.104156	0.557249	-0.038947	70.497078	-1.549424	39.120430	-0.207787	0.000000	-1.947369	0.000000	0.000000	0.000000	-0.263012	0.048139	-0.215339	0.000000	0.000000	3.000000	22.000000	0.000000
2788.787155	-0.105182	0.557328	-0.039732	70.497078	-1.549424	39.120430	-0.207787	0.000000	-1.947369	0.000000	0.000000	0.000000	-0.307800	0.023824	-0.235517	0.000000	0.000000	3.000000	22.000000	0.000000
2788.790488	-0.105182	0.557328	-0.039732	70.497078	-1.549424	39.120430	-0.207787	0.000000	-1.947369	0.000000	0.000000	0.000000	-0.307800	0.023824	-0.235517	0.000000	0.000000	3.000000	22.000000	0.000000
2788.793821	-0.105182	0.557328	-0.039732	70.643639	-1.548529	39.278881	-0.259087	0.000000	-1.986622	0.000000	0.000000	0.000000	-0.307800	0.023824	-0.235517	0.000000	0.000000	3.000000	22.000000	0.000000
2788.797155	-0.106286	0.557360	-0.040530	70.643639	-1.548529	39.278881	-0.259087	0.000000	-1.986622	0.000000	0.000000	0.000000	-0.331279	0.009601	-0.239170	0.000000	0.000000	3.000000	22.000000	0.000000
2788.800488	-0.106286	0.557360	-0.040530	70.643639	-1.548529	39.278881	-0.259087	0.000000	-1.986622	0.000000	0.000000	0.000000	-0.331279	0.009601	-0.239170	0.000000	0.000000	3.000000	22.000000	0.000000
2788.803821	-0.106286	0.557360	-0.040530	70.779625	-1.570760	39.430569	-0.314301	0.000000	-2.026484	0.000000	0.000000	0.000000	-0.331279	0.009601	-0.239170	0.000000	0.000000	3.000000	22.000000	0.000000
2788.807155	-0.107519	0.557398	-0.041226	70.779625	-1.570760	39.430569	-0.314301	0.000000	-2.026484	0.000000	0.000000	0.000000	-0.369751	0.011388	-0.209000	0.000000	0.000000	3.000000	22.000000	0.000000
2788.810488	-0.107519	0.557398	-0.041226	70.779625	-1.570760	39.430569	-0.314301	0.000000	-2.026484	0.000000	0.000000	0.000000	-0.369751	0.011388	-0.209000	0.000000	0.000000	3.000000	22.000000	0.000000
2788.813821	-0.107519	0.557398	-0.041226	70.917961	-1.597830	39.582256	-0.375926	0.000000	-2.061317	0.000000	0.000000	0.000000	-0.369751	0.011388	-0.209000	0.000000	0.000000	3.000000	22.000000	0.000000
2788.817155	-0.108900	0.557442	-0.041829	70.917961	-1.597830	39.582256	-0.375926	0.000000	-2.061317	0.000000	0.000000	0.000000	-0.414368	0.013236	-0.180711	0.000000	0.000000	3.000000	22.000000	0.000000
2788.820488	-0.108900	0.557442	-0.041829	70.917961	-1.597830	39.582256	-0.375926	0.000000	-2.061317	0.000000	0.000000	0.000000	-0.414368	0.013236	-0.180711	0.000000	0.000000	3.000000	22.000000	0.000000
2788.823821	-0.108900	0.557442	-0.041829	71.078423	-1.593730	39.769375	-0.444987	0.000000	-2.091436	0.000000	0.000000	0.000000	-0.414368	0.013236	-0.180711	0.000000	0.000000	3.000000	22.000000	0.000000
2788.827155	-0.110376	0.557509	-0.042305	71.078423	-1.593730	39.769375	-0.444987	0.000000	-2.091436	0.000000	0.000000	0.000000	-0.442934	0.020164	-0.142764	0.000000	0.000000	3.000000	22.000000	0.000000
2788.830488	-0.110376	0.557509	-0.042305	71.078423	-1.593730	39.769375	-0.444987	0.000000	-2.091436	0.000000	0.000000	0.000000	-0.442934	0.020164	-0.142764	0.000000	0.000000	3.000000	22.000000	0.000000
2788.833821	-0.110376	0.557509	-0.042305	71.305397	-1.458651	40.075367	-0.518809	0.000000	-2.115230	0.000000	0.000000	0.000000	-0.442934	0.020164	-0.142764	0.000000	0.000000	3.000000	22.000000	0.000000
2788.837155	-0.111918	0.557590	-0.042691	71.305397	-1.458651	40.075367	-0.518809	0.000000	-2.115230	0.000000	0.000000	0.000000	-0.462679	0.024090	-0.115878	0.000000	0.000000	3.000000	22.000000	0.000000
2788.840488	-0.111918	0.557590	-0.042691	71.305397	-1.458651	40.075367	-0.518809	0.000000	-2.115230	0.000000	0.000000	0.000000	-0.462679	0.024090	-0.115878	0.000000	0.000000	3.000000	22.000000	0.000000
2788.843821	-0.111918	0.557590	-0.042691	71.627991	-1.111934	40.488564	-0.595922	0.000000	-2.134543	0.000000	0.000000	0.000000	-0.462679	0.024090	-0.115878	0.000000	0.000000	3.000000	22.000000	0.000000
2788.847155	-0.113449	0.557616	-0.043044	71.627991	-1.111934	40.488564	-0.595922	0.000000	-2.134543	0.000000	0.000000	0.000000	-0.459151	0.008006	-0.105852	0.000000	0.000000	3.000000	22.000000	0.000000
2788.850488	-0.113449	0.557616	-0.043044	71.627991	-1.111934	40.488564	-0.595922	0.000000	-2.134543	0.000000	0.000000	0.000000	-0.459151	0.008006	-0.105852	0.000000	0.000000	3.000000	22.000000	0.000000
2788.853821	-0.113449	0.557616	-0.043044	71.990692	-0.651482	40.719360	-0.672448	0.000000	-2.152185	0.000000	0.000000	0.000000	-0.459151	0.008006	-0.105852	0.000000	0.000000	3.000000	22.000000	0.000000
2788.857155	-0.114946	0.557636	-0.043368	71.990692	-0.651482	40.719360	-0.672448	0.000000	-2.152185	0.000000	0.000000	0.000000	-0.448971	0.005964	-0.097323	0.000000	0.000000	3.000000	22.000000	0.000000
2788.860488	-0.114946	0.557636	-0.043368	71.990692	-0.651482	40.719360	-0.672448	0.000000	-2.152185	0.000000	0.000000	0.000000	-0.448971	0.005964	-0.097323	0.000000	0.000000	3.000000	22.000000	0.000000
2788.863821	-0.114946	0.557636	-0.043368	72.338310	-0.138632	40.758430	-0.747276	0.000000	-2.168406	0.000000	0.000000	0.000000	-0.448971	0.005964	-0.097323	0.000000	0.000000	3.000000	22.000000	0.000000
2788.867155	-0.116410	0.557626	-0.043658	72.338310	-0.138632	40.758430	-0.747276	0.000000	-2.168406	0.000000	0.000000	0.000000	-0.439333	-0.003084	-0.087103	0.000000	0.000000	3.000000	22.000000	0.000000
2788.870488	-0.116410	0.557626	-0.043658	72.338310	-0.138632	40.758430	-0.747276	0.000000	-2.168406	0.000000	0.000000	0.000000	-0.439333	-0.003084	-0.087103	0.000000	0.000000	3.000000	22.000000	0.000000
2788.873821	-0.116410	0.557626	-0.043658	72.635963	0.386836	40.751873	-0.820498	0.000000	-2.182923	0.000000	0.000000	0.000000	-0.439333	-0.003084	-0.087103	0.000000	0.000000	3.000000	22.000000	0.000000
2788.877155	-0.117903	0.557562	-0.043926	72.635963	0.386836	40.751873	-0.820498	0.000000	-2.182923	0.000000	0.000000	0.000000	-0.447908	-0.019217	-0.080238	0.000000	0.000000	3.000000	22.000000	0.000000
2788.880488	-0.117903	0.557562	-0.043926	72.635963	0.386836	40.751873	-0.820498	0.000000	-2.182923	0.000000	0.000000	0.000000	-0.447908	-0.019217	-0.080238	0.000000	0.000000	3.000000	22.000000	0.000000
2788.883821	-0.117903	0.557562	-0.043926	72.872284	0.937834	40.843582	-0.895150	0.000000	-2.196296	0.000000	0.000000	0.000000	-0.447908	-0.019217	-0.080238	0.000000	0.000000	3.000000	22.000000	0.000000
2788.887155	-0.119374	0.557434	-0.044200	72.872284	0.937834	40.843582	-0.895150	0.000000	-2.196296	0.000000	0.000000	0.000000	-0.441258	-0.038336	-0.082350	0.000000	0.000000	3.000000	22.000000	0.000000
2788.890488	-0.119374	0.557434	-0.044200	72.872284	0.937834	40.843582	-0.895150	0.000000	-2.196296	0.000000	0.000000	0.000000	-0.441258	-0.038336	-0.082350	0.000000	0.000000	3.000000	22.000000	0.000000
2788.893821	-0.119374	0.557434	-0.044200	73.051376	1.509257	41.114975	-0.968693	0.000000	-2.210021	0.000000	0.000000	0.000000	-0.441258	-0.038336	-0.082350	0.000000	0.000000	3.000000	22.000000	0.000000
2788.897155	-0.120902	0.557310	-0.044428	73.051376	1.509257	41.114975	-0.968693	0.000000	-2.210021	0.000000	0.000000	0.000000	-0.458482	-0.037425	-0.068191	0.000000	0.000000	3.000000	22.000000	0.000000
2788.900488	-0.120902	0.557310	-0.044428	73.051376	1.509257	41.114975	-0.968693	0.000000	-2.210021	0.000000	0.000000	0.000000	-0.458482	-0.037425	-0.068191	0.000000	0.000000	3.000000	22.000000	0.000000
2788.903821	-0.120902	0.557310	-0.044428	73.156868	2.067269	41.409775	-1.045106	0.000000	-2.221386	0.000000	0.000000	0.000000	-0.458482	-0.037425	-0.068191	0.000000	0.000000	3.000000	22.000000	0.000000
2788.907155	-0.122467	0.557211	-0.044608	73.156868	2.067269	41.409775	-1.045106	0.000000	-2.221386	0.000000	0.000000	0.000000	-0.469545	-0.029480	-0.054052	0.000000	0.000000	3.000000	22.000000	0.000000
2788.910488	-0.122467	0.557211	-0.044608	73.156868	2.067269	41.409775	-1.045106	0.000000	-2.221386	0.000000	0.000000	0.000000	-0.469545	-0.029480	-0.054052	0.000000	0.000000	3.000000	22.000000	0.000000
2788.913821	-0.122467	0.557211	-0.044608	73.203003	2.587144	41.569244	-1.123364	0.000000	-2.230395	0.000000	0.000000	0.000000	-0.469545	-0.029480	-0.054052	0.000000	0.000000	3.000000	22.000000	0.000000
2788.917155	-0.124077	0.557132	-0.044718	73.203003	2.587144	41.569244	-1.123364	0.000000	-2.230395	0.000000	0.000000	0.000000	-0.482855	-0.023614	-0.033135	0.000000	0.000000	3.000000	22.000000	0.000000
2788.920488	-0.124077	0.557132	-0.044718	73.203003	2.587144	41.569244	-1.123364	0.000000	-2.230395	0.000000	0.000000	0.000000	-0.482855	-0.023614	-0.033135	0.000000	0.000000	3.000000	22.000000	0.000000
2788.923821	-0.124077	0.557132	-0.044718	73.174194	3.050874	41.638523	-1.203840	0.000000	-2.235917	0.000000	0.000000	0.000000	-0.482855	-0.023614	-0.033135	0.000000	0.000000	3.000000	22.000000	0.000000
2788.927155	-0.125769	0.557100	-0.044707	73.174194	3.050874	41.638523	-1.203840	0.000000	-2.235917	0.000000	0.000000	0.000000	-0.507644	-0.009789	0.003372	0.000000	0.000000	3.000000	22.000000	0.000000
2788.930488	-0.125769	0.557100	-0.044707	73.174194	3.050874	41.638523	-1.203840	0.000000	-2.235917	0.000000	0.000000	0.000000	-0.507644	-0.009789	0.003372	0.000000	0.000000	3.000000	22.000000	0.000000
2788.933821	-0.125769	0.557100	-0.044707	73.070610	3.484807	41.950825	-1.288447	0.000000	-2.235355	0.000000	0.000000	0.000000	-0.507644	-0.009789	0.003372	0.000000	0.000000	3.000000	22.000000	0.000000
2788.937155	-0.127522	0.557070	-0.044651	73.070610	3.484807	41.950825	-1.288447	0.000000	-2.235355	0.000000	0.000000	0.000000	-0.525828	-0.009016	0.016721	0.000000	0.000000	3.000000	22.000000	0.000000
2788.940488	-0.127522	0.557070	-0.044651	73.070610	3.484807	41.950825	-1.288447	0.000000	-2.235355	0.000000	0.000000	0.000000	-0.525828	-0.009016	0.016721	0.000000	0.000000	3.000000	22.000000	0.000000
2788.943821	-0.127522	0.557070	-0.044651	72.915619	3.951978	42.455101	-1.376085	0.000000	-2.232568	0.000000	0.000000	0.000000	-0.525828	-0.009016	0.016721	0.000000	0.000000	3.000000	22.000000	0.000000
2788.947155	-0.129290	0.557052	-0.044493	72.915619	3.951978	42.455101	-1.376085	0.000000	-2.232568	0.000000	0.000000	0.000000	-0.530408	-0.005333	0.047535	0.000000	0.000000	3.000000	22.000000	0.000000
2788.950488	-0.129290	0.557052	-0.044493	72.915619	3.951978	42.455101	-1.376085	0.000000	-2.232568	0.000000	0.000000	0.000000	-0.530408	-0.005333	0.047535	0.000000	0.000000	3.000000	22.000000	0.000000
2788.953821	-0.129290	0.557052	-0.044493	72.739197	4.474984	43.148582	-1.464487	0.000000	-2.224646	0.000000	0.000000	0.000000	-0.530408	-0.005333	0.047535	0.000000	0.000000	3.000000	22.000000	0.000000
2788.957155	-0.131069	0.557030	-0.044250	72.739197	4.474984	43.148582	-1.464487	0.000000	-2.224646	0.000000	0.000000	0.000000	-0.533639	-0.006706	0.072973	0.000000	0.000000	3.000000	22.000000	0.000000
2788.960488	-0.131069	0.557030	-0.044250	72.739197	4.474984	43.148582	-1.464487	0.000000	-2.224646	0.000000	0.000000	0.000000	-0.533639	-0.006706	0.072973	0.000000	0.000000	3.000000	22.000000	0.000000
2788.963821	-0.131069	0.557030	-0.044250	72.553192	5.006687	43.749203	-1.553426	0.000000	-2.212483	0.000000	0.000000	0.000000	-0.533639	-0.006706	0.072973	0.000000	0.000000	3.000000	22.000000	0.000000
2788.967155	-0.132826	0.556993	-0.043956	72.553192	5.006687	43.749203	-1.553426	0.000000	-2.212483	0.000000	0.000000	0.000000	-0.527334	-0.011115	0.088106	0.000000	0.000000	3.000000	22.000000	0.000000
2788.970488	-0.132826	0.556993	-0.043956	72.553192	5.006687	43.749203	-1.553426	0.000000	-2.212483	0.000000	0.000000	0.000000	-0.527334	-0.011115	0.088106	0.000000	0.000000	3.000000	22.000000	0.000000
2788.973821	-0.132826	0.556993	-0.043956	72.370178	5.499709	44.032646	-1.641316	0.000000	-2.197799	0.000000	0.000000	0.000000	-0.527334	-0.011115	0.088106	0.000000	0.000000	3.000000	22.000000	0.000000
2788.977155	-0.134604	0.556917	-0.043619	72.370178	5.499709	44.032646	-1.641316	0.000000	-2.197799	0.000000	0.000000	0.000000	-0.533431	-0.022697	0.101034	0.000000	0.000000	3.000000	22.000000	0.000000
2788.980488	-0.134604	0.556917	-0.043619	72.370178	5.499709	44.032646	-1.641316	0.000000	-2.197799	0.000000	0.000000	0.000000	-0.533431	-0.022697	0.101034	0.000000	0.000000	3.000000	22.000000	0.000000
2788.983821	-0.134604	0.556917	-0.043619	72.203323	5.864342	44.224995	-1.730220	0.000000	-2.180960	0.000000	0.000000	0.000000	-0.533431	-0.022697	0.101034	0.000000	0.000000	3.000000	22.000000	0.000000
2788.987155	-0.136441	0.556826	-0.043258	72.203323	5.864342	44.224995	-1.730220	0.000000	-2.180960	0.000000	0.000000	0.000000	-0.550953	-0.027270	0.108443	0.000000	0.000000	3.000000	22.000000	0.000000
2788.990488	-0.136441	0.556826	-0.043258	72.203323	5.864342	44.224995	-1.730220	0.000000	-2.180960	0.000000	0.000000	0.000000	-0.550953	-0.027270	0.108443	0.000000	0.000000	3.000000	22.000000	0.000000
2788.993821	-0.136441	0.556826	-0.043258	72.063095	6.082081	44.168209	-1.822046	0.000000	-2.162886	0.000000	0.000000	0.000000	-0.550953	-0.027270	0.108443	0.000000	0.000000	3.000000	22.000000	0.000000
2788.997155	-0.138422	0.556739	-0.042812	72.063095	6.082081	44.168209	-1.822046	0.000000	-2.162886	0.000000	0.000000	0.000000	-0.594406	-0.026094	0.133865	0.000000	0.000000	3.000000	22.000000	0.000000
2789.000488	-0.138422	0.556739	-0.042812	72.063095	6.082081	44.168209	-1.822046	0.000000	-2.162886	0.000000	0.000000	0.000000	-0.594406	-0.026094	0.133865	0.000000	0.000000	3.000000	22.000000	0.000000
2789.003821	-0.138422	0.556739	-0.042812	71.940605	6.163681	43.878010	-1.921113	0.000000	-2.140575	0.000000	0.000000	0.000000	-0.594406	-0.026094	0.133865	0.000000	0.000000	3.000000	22.000000	0.000000
2789.007155	-0.140417	0.556670	-0.042288	71.940605	6.163681	43.878010	-1.921113	0.000000	-2.140575	0.000000	0.000000	0.000000	-0.598326	-0.020806	0.157043	0.000000	0.000000	3.000000	22.000000	0.000000
2789.010488	-0.140417	0.556670	-0.042288	71.940605	6.163681	43.878010	-1.921113	0.000000	-2.140575	0.000000	0.000000	0.000000	-0.598326	-0.020806	0.157043	0.000000	0.000000	3.000000	22.000000	0.000000
2789.013821	-0.140417	0.556670	-0.042288	71.826828	6.192247	43.556053	-2.020834	0.000000	-2.114402	0.000000	0.000000	0.000000	-0.598326	-0.020806	0.157043	0.000000	0.000000	3.000000	22.000000	0.000000
2789.017155	-0.142433	0.556611	-0.041665	71.826828	6.192247	43.556053	-2.020834	0.000000	-2.114402	0.000000	0.000000	0.000000	-0.604799	-0.017716	0.186938	0.000000	0.000000	3.000000	22.000000	0.000000
2789.020488	-0.142433	0.556611	-0.041665	71.826828	6.192247	43.556053	-2.020834	0.000000	-2.114402	0.000000	0.000000	0.000000	-0.604799	-0.017716	0.186938	0.000000	0.000000	3.000000	22.000000	0.000000
2789.023821	-0.142433	0.556611	-0.041665	71.711548	6.161847	43.198700	-2.121634	0.000000	-2.083245	0.000000	0.000000	0.000000	-0.604799	-0.017716	0.186938	0.000000	0.000000	3.000000	22.000000	0.000000
2789.027155	-0.144365	0.556595	-0.040866	71.711548	6.161847	43.198700	-2.121634	0.000000	-2.083245	0.000000	0.000000	0.000000	-0.579631	-0.004683	0.239532	0.000000	0.000000	3.000000	22.000000	0.000000
2789.030488	-0.144365	0.556595	-0.040866	71.711548	6.161847	43.198700	-2.121634	0.000000	-2.083245	0.000000	0.000000	0.000000	-0.579631	-0.004683	0.239532	0.000000	0.000000	3.000000	22.000000	0.000000
2789.033821	-0.144365	0.556595	-0.040866	71.610008	6.147385	42.988911	-2.218239	0.000000	-2.043324	0.000000	0.000000	0.000000	-0.579631	-0.004683	0.239532	0.000000	0.000000	3.000000	22.000000	0.000000
2789.037155	-0.146247	0.556606	-0.039923	71.610008	6.147385	42.988911	-2.218239	0.000000	-2.043324	0.000000	0.000000	0.000000	-0.564666	0.003243	0.283047	0.000000	0.000000	3.000000	22.000000	0.000000
2789.040488	-0.146247	0.556606	-0.039923	71.610008	6.147385	42.988911	-2.218239	0.000000	-2.043324	0.000000	0.000000	0.000000	-0.564666	0.003243	0.283047	0.000000	0.000000	3.000000	22.000000	0.000000
2789.043821	-0.146247	0.556606	-0.039923	71.568016	6.216933	42.851280	-2.312350	0.000000	-1.996149	0.000000	0.000000	0.000000	-0.564666	0.003243	0.283047	0.000000	0.000000	3.000000	22.000000	0.000000
2789.047155	-0.148024	0.556657	-0.038865	71.568016	6.216933	42.851280	-2.312350	0.000000	-1.996149	0.000000	0.000000	0.000000	-0.533124	0.015460	0.317450	0.000000	0.000000	3.000000	22.000000	0.000000
2789.050488	-0.148024	0.556657	-0.038865	71.568016	6.216933	42.851280	-2.312350	0.000000	-1.996149	0.000000	0.000000	0.000000	-0.533124	0.015460	0.317450	0.000000	0.000000	3.000000	22.000000	0.000000
2789.053821	-0.148024	0.556657	-0.038865	71.610527	6.418010	42.673759	-2.401204	0.000000	-1.943241	0.000000	0.000000	0.000000	-0.533124	0.015460	0.317450	0.000000	0.000000	3.000000	22.000000	0.000000
2789.057155	-0.149691	0.556709	-0.037703	71.610527	6.418010	42.673759	-2.401204	0.000000	-1.943241	0.000000	0.000000	0.000000	-0.500119	0.015319	0.348564	0.000000	0.000000	3.000000	22.000000	0.000000
2789.060488	-0.149691	0.556709	-0.037703	71.610527	6.418010	42.673759	-2.401204	0.000000	-1.943241	0.000000	0.000000	0.000000	-0.500119	0.015319	0.348564	0.000000	0.000000	3.000000	22.000000	0.000000
2789.063821	-0.149691	0.556709	-0.037703	71.705406	6.692408	42.537117	-2.484557	0.000000	-1.885146	0.000000	0.000000	0.000000	-0.500119	0.015319	0.348564	0.000000	0.000000	3.000000	22.000000	0.000000
2789.067155	-0.151260	0.556793	-0.036401	71.705406	6.692408	42.537117	-2.484557	0.000000	-1.885146	0.000000	0.000000	0.000000	-0.470621	0.025245	0.390438	0.000000	0.000000	3.000000	22.000000	0.000000
2789.070488	-0.151260	0.556793	-0.036401	71.705406	6.692408	42.537117	-2.484557	0.000000	-1.885146	0.000000	0.000000	0.000000	-0.470621	0.025245	0.390438	0.000000	0.000000	3.000000	22.000000	0.000000
2789.073821	-0.151260	0.556793	-0.036401	71.809212	6.965093	42.519997	-2.562994	0.000000	-1.820073	0.000000	0.000000	0.000000	-0.470621	0.025245	0.390438	0.000000	0.000000	3.000000	22.000000	0.000000
2789.077155	-0.152751	0.556885	-0.034962	71.809212	6.965093	42.519997	-2.562994	0.000000	-1.820073	0.000000	0.000000	0.000000	-0.447456	0.027773	0.431959	0.000000	0.000000	3.000000	22.000000	0.000000
2789.080488	-0.152751	0.556885	-0.034962	71.809212	6.965093	42.519997	-2.562994	0.000000	-1.820073	0.000000	0.000000	0.000000	-0.447456	0.027773	0.431959	0.000000	0.000000	3.000000	22.000000	0.000000
2789.083821	-0.152751	0.556885	-0.034962	71.898735	7.235552	42.432384	-2.637570	0.000000	-1.748080	0.000000	0.000000	0.000000	-0.447456	0.027773	0.431959	0.000000	0.000000	3.000000	22.000000	0.000000
2789.087155	-0.154197	0.556993	-0.033420	71.898735	7.235552	42.432384	-2.637570	0.000000	-1.748080	0.000000	0.000000	0.000000	-0.433695	0.032450	0.462588	0.000000	0.000000	3.000000	22.000000	0.000000
2789.090488	-0.154197	0.556993	-0.033420	71.898735	7.235552	42.432384	-2.637570	0.000000	-1.748080	0.000000	0.000000	0.000000	-0.433695	0.032450	0.462588	0.000000	0.000000	3.000000	22.000000	0.000000
2789.093821	-0.154197	0.556993	-0.033420	71.980957	7.509189	42.219067	-2.709853	0.000000	-1.670982	0.000000	0.000000	0.000000	-0.433695	0.032450	0.462588	0.000000	0.000000	3.000000	22.000000	0.000000
2789.097155	-0.155623	0.557160	-0.031701	71.980957	7.509189	42.219067	-2.709853	0.000000	-1.670982	0.000000	0.000000	0.000000	-0.427863	0.050038	0.515467	0.000000	0.000000	3.000000	22.000000	0.000000
2789.100488	-0.155623	0.557160	-0.031701	71.980957	7.509189	42.219067	-2.709853	0.000000	-1.670982	0.000000	0.000000	0.000000	-0.427863	0.050038	0.515467	0.000000	0.000000	3.000000	22.000000	0.000000
2789.103821	-0.155623	0.557160	-0.031701	72.075119	7.846196	42.143257	-2.781163	0.000000	-1.585071	0.000000	0.000000	0.000000	-0.427863	0.050038	0.515467	0.000000	0.000000	3.000000	22.000000	0.000000
2789.107155	-0.156921	0.557316	-0.029915	72.075119	7.846196	42.143257	-2.781163	0.000000	-1.585071	0.000000	0.000000	0.000000	-0.389279	0.046716	0.535938	0.000000	0.000000	3.000000	22.000000	0.000000
2789.110488	-0.156921	0.557316	-0.029915	72.075119	7.846196	42.143257	-2.781163	0.000000	-1.585071	0.000000	0.000000	0.000000	-0.389279	0.046716	0.535938	0.000000	0.000000	3.000000	22.000000	0.000000
2789.113821	-0.156921	0.557316	-0.029915	72.188393	8.268942	42.278873	-2.846043	0.000000	-1.495748	0.000000	0.000000	0.000000	-0.389279	0.046716	0.535938	0.000000	0.000000	3.000000	22.000000	0.000000
2789.117155	-0.158170	0.557487	-0.028025	72.188393	8.268942	42.278873	-2.846043	0.000000	-1.495748	0.000000	0.000000	0.000000	-0.374744	0.051170	0.566928	0.000000	0.000000	3.000000	22.000000	0.000000
2789.120488	-0.158170	0.557487	-0.028025	72.188393	8.268942	42.278873	-2.846043	0.000000	-1.495748	0.000000	0.000000	0.000000	-0.374744	0.051170	0.566928	0.000000	0.000000	3.000000	22.000000	0.000000
2789.123821	-0.158170	0.557487	-0.028025	72.333046	8.813837	42.560047	-2.908500	0.000000	-1.401260	0.000000	0.000000	0.000000	-0.374744	0.051170	0.566928	0.000000	0.000000	3.000000	22.000000	0.000000
2789.127155	-0.159363	0.557655	-0.026049	72.333046	8.813837	42.560047	-2.908500	0.000000	-1.401260	0.000000	0.000000	0.000000	-0.358026	0.050457	0.592874	0.000000	0.000000	3.000000	22.000000	0.000000
2789.130488	-0.159363	0.557655	-0.026049	72.333046	8.813837	42.560047	-2.908500	0.000000	-1.401260	0.000000	0.000000	0.000000	-0.358026	0.050457	0.592874	0.000000	0.000000	3.000000	22.000000	0.000000
2789.133821	-0.159363	0.557655	-0.026049	72.493408	9.426937	42.832893	-2.968171	0.000000	-1.302448	0.000000	0.000000	0.000000	-0.358026	0.050457	0.592874	0.000000	0.000000	3.000000	22.000000	0.000000
2789.137155	-0.160514	0.557803	-0.024011	72.493408	9.426937	42.832893	-2.968171	0.000000	-1.302448	0.000000	0.000000	0.000000	-0.345273	0.044435	0.611527	0.000000	0.000000	3.000000	22.000000	0.000000
2789.140488	-0.160514	0.557803	-0.024011	72.493408	9.426937	42.832893	-2.968171	0.000000	-1.302448	0.000000	0.000000	0.000000	-0.345273	0.044435	0.611527	0.000000	0.000000	3.000000	22.000000	0.000000
2789.143821	-0.160514	0.557803	-0.024011	72.649025	10.051606	43.127415	-3.025716	0.000000	-1.200526	0.000000	0.000000	0.000000	-0.345273	0.044435	0.611527	0.000000	0.000000	3.000000	22.000000	0.000000
2789.147155	-0.161628	0.557948	-0.021893	72.649025	10.051606	43.127415	-3.025716	0.000000	-1.200526	0.000000	0.000000	0.000000	-0.334150	0.043451	0.635351	0.000000	0.000000	3.000000	22.000000	0.000000
2789.150488	-0.161628	0.557948	-0.021893	72.649025	10.051606	43.127415	-3.025716	0.000000	-1.200526	0.000000	0.000000	0.000000	-0.334150	0.043451	0.635351	0.000000	0.000000	3.000000	22.000000	0.000000
2789.153821	-0.161628	0.557948	-0.021893	72.792007	10.662028	43.429382	-3.081408	0.000000	-1.094635	0.000000	0.000000	0.000000	-0.334150	0.043451	0.635351	0.000000	0.000000	3.000000	22.000000	0.000000
2789.157155	-0.162760	0.558072	-0.019735	72.792007	10.662028	43.429382	-3.081408	0.000000	-1.094635	0.000000	0.000000	0.000000	-0.339565	0.037151	0.647181	0.000000	0.000000	3.000000	22.000000	0.000000
2789.160488	-0.162760	0.558072	-0.019735	72.792007	10.662028	43.429382	-3.081408	0.000000	-1.094635	0.000000	0.000000	0.000000	-0.339565	0.037151	0.647181	0.000000	0.000000	3.000000	22.000000	0.000000
2789.163821	-0.162760	0.558072	-0.019735	72.927650	11.267516	43.743504	-3.138002	0.000000	-0.986771	0.000000	0.000000	0.000000	-0.339565	0.037151	0.647181	0.000000	0.000000	3.000000	22.000000	0.000000
2789.167155	-0.163768	0.558191	-0.017536	72.927650	11.267516	43.743504	-3.138002	0.000000	-0.986771	0.000000	0.000000	0.000000	-0.302478	0.035699	0.659701	0.000000	0.000000	3.000000	22.000000	0.000000
2789.170488	-0.163768	0.558191	-0.017536	72.927650	11.267516	43.743504	-3.138002	0.000000	-0.986771	0.000000	0.000000	0.000000	-0.302478	0.035699	0.659701	0.000000	0.000000	3.000000	22.000000	0.000000
2789.173821	-0.163768	0.558191	-0.017536	73.061295	11.898886	44.117783	-3.188415	0.000000	-0.876821	0.000000	0.000000	0.000000	-0.302478	0.035699	0.659701	0.000000	0.000000	3.000000	22.000000	0.000000
2789.177155	-0.164682	0.558271	-0.015275	73.061295	11.898886	44.117783	-3.188415	0.000000	-0.876821	0.000000	0.000000	0.000000	-0.274151	0.024013	0.678289	0.000000	0.000000	3.000000	22.000000	0.000000
2789.180488	-0.164682	0.558271	-0.015275	73.061295	11.898886	44.117783	-3.188415	0.000000	-0.876821	0.000000	0.000000	0.000000	-0.274151	0.024013	0.678289	0.000000	0.000000	3.000000	22.000000	0.000000
2789.183821	-0.164682	0.558271	-0.015275	73.186440	12.528809	44.486233	-3.234107	0.000000	-0.763773	0.000000	0.000000	0.000000	-0.274151	0.024013	0.678289	0.000000	0.000000	3.000000	22.000000	0.000000
2789.187155	-0.165433	0.558336	-0.013002	73.186440	12.528809	44.486233	-3.234107	0.000000	-0.763773	0.000000	0.000000	0.000000	-0.225314	0.019756	0.681951	0.000000	0.000000	3.000000	22.000000	0.000000
2789.190488	-0.165433	0.558336	-0.013002	73.186440	12.528809	44.486233	-3.234107	0.000000	-0.763773	0.000000	0.000000	0.000000	-0.225314	0.019756	0.681951	0.000000	0.000000	3.000000	22.000000	0.000000
2789.193821	-0.165433	0.558336	-0.013002	73.305603	13.142489	44.823761	-3.271659	0.000000	-0.650114	0.000000	0.000000	0.000000	-0.225314	0.019756	0.681951	0.000000	0.000000	3.000000	22.000000	0.000000
2789.197155	-0.166078	0.558371	-0.010688	73.305603	13.142489	44.823761	-3.271659	0.000000	-0.650114	0.000000	0.000000	0.000000	-0.193437	0.010415	0.694340	0.000000	0.000000	3.000000	22.000000	0.000000
2789.200488	-0.166078	0.558371	-0.010688	73.305603	13.142489	44.823761	-3.271659	0.000000	-0.650114	0.000000	0.000000	0.000000	-0.193437	0.010415	0.694340	0.000000	0.000000	3.000000	22.000000	0.000000
2789.203821	-0.166078	0.558371	-0.010688	73.410896	13.675840	45.150711	-3.303899	0.000000	-0.534391	0.000000	0.000000	0.000000	-0.193437	0.010415	0.694340	0.000000	0.000000	3.000000	22.000000	0.000000
2789.207155	-0.166654	0.558400	-0.008421	73.410896	13.675840	45.150711	-3.303899	0.000000	-0.534391	0.000000	0.000000	0.000000	-0.172907	0.008798	0.679990	0.000000	0.000000	3.000000	22.000000	0.000000
2789.210488	-0.166654	0.558400	-0.008421	73.410896	13.675840	45.150711	-3.303899	0.000000	-0.534391	0.000000	0.000000	0.000000	-0.172907	0.008798	0.679990	0.000000	0.000000	3.000000	22.000000	0.000000
2789.213821	-0.166654	0.558400	-0.008421	73.492691	14.137303	45.456440	-3.332717	0.000000	-0.421059	0.000000	0.000000	0.000000	-0.172907	0.008798	0.679990	0.000000	0.000000	3.000000	22.000000	0.000000
2789.217155	-0.167127	0.558416	-0.006164	73.492691	14.137303	45.456440	-3.332717	0.000000	-0.421059	0.000000	0.000000	0.000000	-0.141832	0.004632	0.677093	0.000000	0.000000	3.000000	22.000000	0.000000
2789.220488	-0.167127	0.558416	-0.006164	73.492691	14.137303	45.456440	-3.332717	0.000000	-0.421059	0.000000	0.000000	0.000000	-0.141832	0.004632	0.677093	0.000000	0.000000	3.000000	22.000000	0.000000
2789.223821	-0.167127	0.558416	-0.006164	73.549538	14.484372	45.565895	-3.356355	0.000000	-0.308210	0.000000	0.000000	0.000000	-0.141832	0.004632	0.677093	0.000000	0.000000	3.000000	22.000000	0.000000
2789.227155	-0.167522	0.558461	-0.003844	73.549538	14.484372	45.565895	-3.356355	0.000000	-0.308210	0.000000	0.000000	0.000000	-0.118406	0.013661	0.695920	0.000000	0.000000	3.000000	22.000000	0.000000
2789.230488	-0.167522	0.558461	-0.003844	73.549538	14.484372	45.565895	-3.356355	0.000000	-0.308210	0.000000	0.000000	0.000000	-0.118406	0.013661	0.695920	0.000000	0.000000	3.000000	22.000000	0.000000
2789.233821	-0.167522	0.558461	-0.003844	73.579964	14.717360	45.488747	-3.376090	0.000000	-0.192224	0.000000	0.000000	0.000000	-0.118406	0.013661	0.695920	0.000000	0.000000	3.000000	22.000000	0.000000
2789.237155	-0.167765	0.558520	-0.001523	73.579964	14.717360	45.488747	-3.376090	0.000000	-0.192224	0.000000	0.000000	0.000000	-0.073032	0.017596	0.696402	0.000000	0.000000	3.000000	22.000000	0.000000
2789.240488	-0.167765	0.558520	-0.001523	73.579964	14.717360	45.488747	-3.376090	0.000000	-0.192224	0.000000	0.000000	0.000000	-0.073032	0.017596	0.696402	0.000000	0.000000	3.000000	22.000000	0.000000
2789.243821	-0.167765	0.558520	-0.001523	73.586464	14.855653	45.293259	-3.388262	0.000000	-0.076157	0.000000	0.000000	0.000000	-0.073032	0.017596	0.696402	0.000000	0.000000	3.000000	22.000000	0.000000
2789.247155	-0.167893	0.558574	0.000836	73.586464	14.855653	45.293259	-3.388262	0.000000	-0.076157	0.000000	0.000000	0.000000	-0.038456	0.016242	0.707696	0.000000	0.000000	3.000000	22.000000	0.000000
2789.250488	-0.167893	0.558574	0.000836	73.586464	14.855653	45.293259	-3.388262	0.000000	-0.076157	0.000000	0.000000	0.000000	-0.038456	0.016242	0.707696	0.000000	0.000000	3.000000	22.000000	0.000000
2789.253821	-0.167893	0.558574	0.000836	73.566833	14.875611	44.909706	-3.394671	0.000000	0.041793	0.000000	0.000000	0.000000	-0.038456	0.016242	0.707696	0.000000	0.000000	3.000000	22.000000	0.000000
2789.257155	-0.167919	0.558632	0.003271	73.566833	14.875611	44.909706	-3.394671	0.000000	0.041793	0.000000	0.000000	0.000000	-0.007588	0.017456	0.730543	0.000000	0.000000	3.000000	22.000000	0.000000
2789.260488	-0.167919	0.558632	0.003271	73.566833	14.875611	44.909706	-3.394671	0.000000	0.041793	0.000000	0.000000	0.000000	-0.007588	0.017456	0.730543	0.000000	0.000000	3.000000	22.000000	0.000000
2789.263821	-0.167919	0.558632	0.003271	73.534103	14.817182	44.394741	-3.395936	0.000000	0.163550	0.000000	0.000000	0.000000	-0.007588	0.017456	0.730543	0.000000	0.000000	3.000000	22.000000	0.000000
2789.267155	-0.167791	0.558651	0.005650	73.534103	14.817182	44.394741	-3.395936	0.000000	0.163550	0.000000	0.000000	0.000000	0.038217	0.005716	0.713781	0.000000	0.000000	3.000000	22.000000	0.000000
2789.270488	-0.167791	0.558651	0.005650	73.534103	14.817182	44.394741	-3.395936	0.000000	0.163550	0.000000	0.000000	0.000000	0.038217	0.005716	0.713781	0.000000	0.000000	3.000000	22.000000	0.000000
2789.273821	-0.167791	0.558651	0.005650	73.491325	14.670843	43.777706	-3.389566	0.000000	0.282513	0.000000	0.000000	0.000000	0.038217	0.005716	0.713781	0.000000	0.000000	3.000000	22.000000	0.000000
2789.277155	-0.167604	0.558648	0.008027	73.491325	14.670843	43.777706	-3.389566	0.000000	0.282513	0.000000	0.000000	0.000000	0.056145	-0.000921	0.712938	0.000000	0.000000	3.000000	22.000000	0.000000
2789.280488	-0.167604	0.558648	0.008027	73.491325	14.670843	43.777706	-3.389566	0.000000	0.282513	0.000000	0.000000	0.000000	0.056145	-0.000921	0.712938	0.000000	0.000000	3.000000	22.000000	0.000000
2789.283821	-0.167604	0.558648	0.008027	73.445839	14.468050	43.144676	-3.380209	0.000000	0.401336	0.000000	0.000000	0.000000	0.056145	-0.000921	0.712938	0.000000	0.000000	3.000000	22.000000	0.000000
2789.287155	-0.167343	0.558615	0.010362	73.445839	14.468050	43.144676	-3.380209	0.000000	0.401336	0.000000	0.000000	0.000000	0.078362	-0.010081	0.700574	0.000000	0.000000	3.000000	22.000000	0.000000
2789.290488	-0.167343	0.558615	0.010362	73.445839	14.468050	43.144676	-3.380209	0.000000	0.401336	0.000000	0.000000	0.000000	0.078362	-0.010081	0.700574	0.000000	0.000000	3.000000	22.000000	0.000000
2789.293821	-0.167343	0.558615	0.010362	73.403290	14.272408	42.722031	-3.367149	0.000000	0.518098	0.000000	0.000000	0.000000	0.078362	-0.010081	0.700574	0.000000	0.000000	3.000000	22.000000	0.000000
2789.297155	-0.167006	0.558578	0.012651	73.403290	14.272408	42.722031	-3.367149	0.000000	0.518098	0.000000	0.000000	0.000000	0.101190	-0.011055	0.686651	0.000000	0.000000	3.000000	22.000000	0.000000
2789.300488	-0.167006	0.558578	0.012651	73.403290	14.272408	42.722031	-3.367149	0.000000	0.518098	0.000000	0.000000	0.000000	0.101190	-0.011055	0.686651	0.000000	0.000000	3.000000	22.000000	0.000000
2789.303821	-0.167006	0.558578	0.012651	73.359268	14.089279	42.313648	-3.350284	0.000000	0.632540	0.000000	0.000000	0.000000	0.101190	-0.011055	0.686651	0.000000	0.000000	3.000000	22.000000	0.000000
2789.307155	-0.166576	0.558556	0.014918	73.359268	14.089279	42.313648	-3.350284	0.000000	0.632540	0.000000	0.000000	0.000000	0.129038	-0.006578	0.680057	0.000000	0.000000	3.000000	22.000000	0.000000
2789.310488	-0.166576	0.558556	0.014918	73.359268	14.089279	42.313648	-3.350284	0.000000	0.632540	0.000000	0.000000	0.000000	0.129038	-0.006578	0.680057	0.000000	0.000000	3.000000	22.000000	0.000000
2789.313821	-0.166576	0.558556	0.014918	73.318077	13.921039	41.910728	-3.328778	0.000000	0.745883	0.000000	0.000000	0.000000	0.129038	-0.006578	0.680057	0.000000	0.000000	3.000000	22.000000	0.000000
2789.317155	-0.166065	0.558558	0.017201	73.318077	13.921039	41.910728	-3.328778	0.000000	0.745883	0.000000	0.000000	0.000000	0.153046	0.000515	0.684895	0.000000	0.000000	3.000000	22.000000	0.000000
2789.320488	-0.166065	0.558558	0.017201	73.318077	13.921039	41.910728	-3.328778	0.000000	0.745883	0.000000	0.000000	0.000000	0.153046	0.000515	0.684895	0.000000	0.000000	3.000000	22.000000	0.000000
2789.323821	-0.166065	0.558558	0.017201	73.284683	13.708702	41.430115	-3.303270	0.000000	0.860032	0.000000	0.000000	0.000000	0.153046	0.000515	0.684895	0.000000	0.000000	3.000000	22.000000	0.000000
2789.327155	-0.165402	0.558567	0.019439	73.284683	13.708702	41.430115	-3.303270	0.000000	0.860032	0.000000	0.000000	0.000000	0.198874	0.002798	0.671410	0.000000	0.000000	3.000000	22.000000	0.000000
2789.330488	-0.165402	0.558567	0.019439	73.284683	13.708702	41.430115	-3.303270	0.000000	0.860032	0.000000	0.000000	0.000000	0.198874	0.002798	0.671410	0.000000	0.000000	3.000000	22.000000	0.000000
2789.333821	-0.165402	0.558567	0.019439	73.271812	13.464881	40.874954	-3.270124	0.000000	0.971934	0.000000	0.000000	0.000000	0.198874	0.002798	0.671410	0.000000	0.000000	3.000000	22.000000	0.000000
2789.337155	-0.164616	0.558575	0.021645	73.271812	13.464881	40.874954	-3.270124	0.000000	0.971934	0.000000	0.000000	0.000000	0.235878	0.002334	0.661974	0.000000	0.000000	3.000000	22.000000	0.000000
2789.340488	-0.164616	0.558575	0.021645	73.271812	13.464881	40.874954	-3.270124	0.000000	0.971934	0.000000	0.000000	0.000000	0.235878	0.002334	0.661974	0.000000	0.000000	3.000000	22.000000	0.000000
2789.343821	-0.164616	0.558575	0.021645	73.279922	13.152469	40.197659	-3.230811	0.000000	1.082263	0.000000	0.000000	0.000000	0.235878	0.002334	0.661974	0.000000	0.000000	3.000000	22.000000	0.000000
2789.347155	-0.163757	0.558599	0.023821	73.279922	13.152469	40.197659	-3.230811	0.000000	1.082263	0.000000	0.000000	0.000000	0.257685	0.007334	0.652689	0.000000	0.000000	3.000000	22.000000	0.000000
2789.350488	-0.163757	0.558599	0.023821	73.279922	13.152469	40.197659	-3.230811	0.000000	1.082263	0.000000	0.000000	0.000000	0.257685	0.007334	0.652689	0.000000	0.000000	3.000000	22.000000	0.000000
2789.353821	-0.163757	0.558599	0.023821	73.329155	12.723356	39.317974	-3.187864	0.000000	1.191044	0.000000	0.000000	0.000000	0.257685	0.007334	0.652689	0.000000	0.000000	3.000000	22.000000	0.000000
2789.357155	-0.162809	0.558587	0.025916	73.329155	12.723356	39.317974	-3.187864	0.000000	1.191044	0.000000	0.000000	0.000000	0.284546	-0.003678	0.628494	0.000000	0.000000	3.000000	22.000000	0.000000
2789.360488	-0.162809	0.558587	0.025916	73.329155	12.723356	39.317974	-3.187864	0.000000	1.191044	0.000000	0.000000	0.000000	0.284546	-0.003678	0.628494	0.000000	0.000000	3.000000	22.000000	0.000000
2789.363821	-0.162809	0.558587	0.025916	73.399979	12.231794	38.333939	-3.140440	0.000000	1.295793	0.000000	0.000000	0.000000	0.284546	-0.003678	0.628494	0.000000	0.000000	3.000000	22.000000	0.000000
2789.367155	-0.161765	0.558592	0.027987	73.399979	12.231794	38.333939	-3.140440	0.000000	1.295793	0.000000	0.000000	0.000000	0.313243	0.001544	0.621351	0.000000	0.000000	3.000000	22.000000	0.000000
2789.370488	-0.161765	0.558592	0.027987	73.399979	12.231794	38.333939	-3.140440	0.000000	1.295793	0.000000	0.000000	0.000000	0.313243	0.001544	0.621351	0.000000	0.000000	3.000000	22.000000	0.000000
2789.373821	-0.161765	0.558592	0.027987	73.467461	11.722144	37.321114	-3.088233	0.000000	1.399352	0.000000	0.000000	0.000000	0.313243	0.001544	0.621351	0.000000	0.000000	3.000000	22.000000	0.000000
2789.377155	-0.160648	0.558615	0.030026	73.467461	11.722144	37.321114	-3.088233	0.000000	1.399352	0.000000	0.000000	0.000000	0.335121	0.006836	0.611772	0.000000	0.000000	3.000000	22.000000	0.000000
2789.380488	-0.160648	0.558615	0.030026	73.467461	11.722144	37.321114	-3.088233	0.000000	1.399352	0.000000	0.000000	0.000000	0.335121	0.006836	0.611772	0.000000	0.000000	3.000000	22.000000	0.000000
2789.383821	-0.160648	0.558615	0.030026	73.522308	11.244439	36.335926	-3.032379	0.000000	1.501314	0.000000	0.000000	0.000000	0.335121	0.006836	0.611772	0.000000	0.000000	3.000000	22.000000	0.000000
2789.387155	-0.159370	0.558674	0.032080	73.522308	11.244439	36.335926	-3.032379	0.000000	1.501314	0.000000	0.000000	0.000000	0.383286	0.017657	0.616093	0.000000	0.000000	3.000000	22.000000	0.000000
2789.390488	-0.159370	0.558674	0.032080	73.522308	11.244439	36.335926	-3.032379	0.000000	1.501314	0.000000	0.000000	0.000000	0.383286	0.017657	0.616093	0.000000	0.000000	3.000000	22.000000	0.000000
2789.393821	-0.159370	0.558674	0.032080	73.561203	10.827303	35.427151	-2.968498	0.000000	1.603996	0.000000	0.000000	0.000000	0.383286	0.017657	0.616093	0.000000	0.000000	3.000000	22.000000	0.000000
2789.397155	-0.157941	0.558761	0.034101	73.561203	10.827303	35.427151	-2.968498	0.000000	1.603996	0.000000	0.000000	0.000000	0.428562	0.026247	0.606353	0.000000	0.000000	3.000000	22.000000	0.000000
2789.400488	-0.157941	0.558761	0.034101	73.561203	10.827303	35.427151	-2.968498	0.000000	1.603996	0.000000	0.000000	0.000000	0.428562	0.026247	0.606353	0.000000	0.000000	3.000000	22.000000	0.000000
2789.403821	-0.157941	0.558761	0.034101	73.593033	10.417881	34.518993	-2.897071	0.000000	1.705055	0.000000	0.000000	0.000000	0.428562	0.026247	0.606353	0.000000	0.000000	3.000000	22.000000	0.000000
2789.407155	-0.156390	0.558896	0.036098	73.593033	10.417881	34.518993	-2.897071	0.000000	1.705055	0.000000	0.000000	0.000000	0.465425	0.040390	0.598974	0.000000	0.000000	3.000000	22.000000	0.000000
2789.410488	-0.156390	0.558896	0.036098	73.593033	10.417881	34.518993	-2.897071	0.000000	1.705055	0.000000	0.000000	0.000000	0.465425	0.040390	0.598974	0.000000	0.000000	3.000000	22.000000	0.000000
2789.413821	-0.156390	0.558896	0.036098	73.627396	9.953770	33.522587	-2.819500	0.000000	1.804884	0.000000	0.000000	0.000000	0.465425	0.040390	0.598974	0.000000	0.000000	3.000000	22.000000	0.000000
2789.417155	-0.154727	0.559086	0.038107	73.627396	9.953770	33.522587	-2.819500	0.000000	1.804884	0.000000	0.000000	0.000000	0.498861	0.057052	0.602733	0.000000	0.000000	3.000000	22.000000	0.000000
2789.420488	-0.154727	0.559086	0.038107	73.627396	9.953770	33.522587	-2.819500	0.000000	1.804884	0.000000	0.000000	0.000000	0.498861	0.057052	0.602733	0.000000	0.000000	3.000000	22.000000	0.000000
2789.423821	-0.154727	0.559086	0.038107	73.684814	9.366024	32.334213	-2.736356	0.000000	1.905339	0.000000	0.000000	0.000000	0.498861	0.057052	0.602733	0.000000	0.000000	3.000000	22.000000	0.000000
2789.427155	-0.153006	0.559306	0.040051	73.684814	9.366024	32.334213	-2.736356	0.000000	1.905339	0.000000	0.000000	0.000000	0.516386	0.066057	0.583231	0.000000	0.000000	3.000000	22.000000	0.000000
2789.430488	-0.153006	0.559306	0.040051	73.684814	9.366024	32.334213	-2.736356	0.000000	1.905339	0.000000	0.000000	0.000000	0.516386	0.066057	0.583231	0.000000	0.000000	3.000000	22.000000	0.000000
2789.433821	-0.153006	0.559306	0.040051	73.776711	8.595434	30.870655	-2.650292	0.000000	2.002544	0.000000	0.000000	0.000000	0.516386	0.066057	0.583231	0.000000	0.000000	3.000000	22.000000	0.000000
2789.437155	-0.151240	0.559536	0.041973	73.776711	8.595434	30.870655	-2.650292	0.000000	2.002544	0.000000	0.000000	0.000000	0.529759	0.069015	0.576663	0.000000	0.000000	3.000000	22.000000	0.000000
2789.440488	-0.151240	0.559536	0.041973	73.776711	8.595434	30.870655	-2.650292	0.000000	2.002544	0.000000	0.000000	0.000000	0.529759	0.069015	0.576663	0.000000	0.000000	3.000000	22.000000	0.000000
2789.443821	-0.151240	0.559536	0.041973	73.893974	7.632545	29.125757	-2.561999	0.000000	2.098655	0.000000	0.000000	0.000000	0.529759	0.069015	0.576663	0.000000	0.000000	3.000000	22.000000	0.000000
2789.447155	-0.149401	0.559758	0.043864	73.893974	7.632545	29.125757	-2.561999	0.000000	2.098655	0.000000	0.000000	0.000000	0.551715	0.066497	0.567184	0.000000	0.000000	3.000000	22.000000	0.000000
2789.450488	-0.149401	0.559758	0.043864	73.893974	7.632545	29.125757	-2.561999	0.000000	2.098655	0.000000	0.000000	0.000000	0.551715	0.066497	0.567184	0.000000	0.000000	3.000000	22.000000	0.000000
2789.453821	-0.149401	0.559758	0.043864	74.027130	6.501882	27.143105	-2.470046	0.000000	2.193186	0.000000	0.000000	0.000000	0.551715	0.066497	0.567184	0.000000	0.000000	3.000000	22.000000	0.000000
2789.457155	-0.147565	0.559990	0.045717	74.027130	6.501882	27.143105	-2.470046	0.000000	2.193186	0.000000	0.000000	0.000000	0.550729	0.069503	0.556134	0.000000	0.000000	3.000000	22.000000	0.000000
2789.460488	-0.147565	0.559990	0.045717	74.027130	6.501882	27.143105	-2.470046	0.000000	2.193186	0.000000	0.000000	0.000000	0.550729	0.069503	0.556134	0.000000	0.000000	3.000000	22.000000	0.000000
2789.463821	-0.147565	0.559990	0.045717	74.153984	5.286111	25.067429	-2.378258	0.000000	2.285875	0.000000	0.000000	0.000000	0.550729	0.069503	0.556134	0.000000	0.000000	3.000000	22.000000	0.000000
2789.467155	-0.145788	0.560221	0.047543	74.153984	5.286111	25.067429	-2.378258	0.000000	2.285875	0.000000	0.000000	0.000000	0.533295	0.069395	0.547515	0.000000	0.000000	3.000000	22.000000	0.000000
2789.470488	-0.145788	0.560221	0.047543	74.153984	5.286111	25.067429	-2.378258	0.000000	2.285875	0.000000	0.000000	0.000000	0.533295	0.069395	0.547515	0.000000	0.000000	3.000000	22.000000	0.000000
2789.473821	-0.145788	0.560221	0.047543	74.261337	4.094930	23.048145	-2.289375	0.000000	2.377127	0.000000	0.000000	0.000000	0.533295	0.069395	0.547515	0.000000	0.000000	3.000000	22.000000	0.000000
2789.477155	-0.144021	0.560465	0.049265	74.261337	4.094930	23.048145	-2.289375	0.000000	2.377127	0.000000	0.000000	0.000000	0.529816	0.073239	0.516612	0.000000	0.000000	3.000000	22.000000	0.000000
2789.480488	-0.144021	0.560465	0.049265	74.261337	4.094930	23.048145	-2.289375	0.000000	2.377127	0.000000	0.000000	0.000000	0.529816	0.073239	0.516612	0.000000	0.000000	3.000000	22.000000	0.000000
2789.483821	-0.144021	0.560465	0.049265	74.345497	3.045209	21.274427	-2.201073	0.000000	2.463229	0.000000	0.000000	0.000000	0.529816	0.073239	0.516612	0.000000	0.000000	3.000000	22.000000	0.000000
2789.487155	-0.142305	0.560701	0.050921	74.345497	3.045209	21.274427	-2.201073	0.000000	2.463229	0.000000	0.000000	0.000000	0.514942	0.070841	0.496882	0.000000	0.000000	3.000000	22.000000	0.000000
2789.490488	-0.142305	0.560701	0.050921	74.345497	3.045209	21.274427	-2.201073	0.000000	2.463229	0.000000	0.000000	0.000000	0.514942	0.070841	0.496882	0.000000	0.000000	3.000000	22.000000	0.000000
2789.493821	-0.142305	0.560701	0.050921	74.415138	2.316421	19.928682	-2.115249	0.000000	2.546043	0.000000	0.000000	0.000000	0.514942	0.070841	0.496882	0.000000	0.000000	3.000000	22.000000	0.000000
2789.497155	-0.140568	0.560943	0.052444	74.415138	2.316421	19.928682	-2.115249	0.000000	2.546043	0.000000	0.000000	0.000000	0.520993	0.072449	0.456810	0.000000	0.000000	3.000000	22.000000	0.000000
2789.500488	-0.140568	0.560943	0.052444	74.415138	2.316421	19.928682	-2.115249	0.000000	2.546043	0.000000	0.000000	0.000000	0.520993	0.072449	0.456810	0.000000	0.000000	3.000000	22.000000	0.000000
2789.503821	-0.140568	0.560943	0.052444	74.488937	2.046441	19.193253	-2.028417	0.000000	2.622178	0.000000	0.000000	0.000000	0.520993	0.072449	0.456810	0.000000	0.000000	3.000000	22.000000	0.000000
2789.507155	-0.138795	0.561179	0.053861	74.488937	2.046441	19.193253	-2.028417	0.000000	2.622178	0.000000	0.000000	0.000000	0.532018	0.070966	0.425297	0.000000	0.000000	3.000000	22.000000	0.000000
2789.510488	-0.138795	0.561179	0.053861	74.488937	2.046441	19.193253	-2.028417	0.000000	2.622178	0.000000	0.000000	0.000000	0.532018	0.070966	0.425297	0.000000	0.000000	3.000000	22.000000	0.000000
2789.513821	-0.138795	0.561179	0.053861	74.559319	2.128100	18.944283	-1.939747	0.000000	2.693061	0.000000	0.000000	0.000000	0.532018	0.070966	0.425297	0.000000	0.000000	3.000000	22.000000	0.000000
2789.517155	-0.136906	0.561450	0.055166	74.559319	2.128100	18.944283	-1.939747	0.000000	2.693061	0.000000	0.000000	0.000000	0.566745	0.081348	0.391393	0.000000	0.000000	3.000000	22.000000	0.000000
2789.520488	-0.136906	0.561450	0.055166	74.559319	2.128100	18.944283	-1.939747	0.000000	2.693061	0.000000	0.000000	0.000000	0.566745	0.081348	0.391393	0.000000	0.000000	3.000000	22.000000	0.000000
2789.523821	-0.136906	0.561450	0.055166	74.598602	2.396853	18.955473	-1.845289	0.000000	2.758293	0.000000	0.000000	0.000000	0.566745	0.081348	0.391393	0.000000	0.000000	3.000000	22.000000	0.000000
2789.527155	-0.134942	0.561754	0.056410	74.598602	2.396853	18.955473	-1.845289	0.000000	2.758293	0.000000	0.000000	0.000000	0.589104	0.091009	0.373271	0.000000	0.000000	3.000000	22.000000	0.000000
2789.530488	-0.134942	0.561754	0.056410	74.598602	2.396853	18.955473	-1.845289	0.000000	2.758293	0.000000	0.000000	0.000000	0.589104	0.091009	0.373271	0.000000	0.000000	3.000000	22.000000	0.000000
2789.533821	-0.134942	0.561754	0.056410	74.617294	2.647048	18.946665	-1.747106	0.000000	2.820505	0.000000	0.000000	0.000000	0.589104	0.091009	0.373271	0.000000	0.000000	3.000000	22.000000	0.000000
2789.537155	-0.132983	0.562079	0.057596	74.617294	2.647048	18.946665	-1.747106	0.000000	2.820505	0.000000	0.000000	0.000000	0.587619	0.097460	0.355808	0.000000	0.000000	3.000000	22.000000	0.000000
2789.540488	-0.132983	0.562079	0.057596	74.617294	2.647048	18.946665	-1.747106	0.000000	2.820505	0.000000	0.000000	0.000000	0.587619	0.097460	0.355808	0.000000	0.000000	3.000000	22.000000	0.000000
2789.543821	-0.132983	0.562079	0.057596	74.637215	2.762023	18.749329	-1.649169	0.000000	2.879806	0.000000	0.000000	0.000000	0.587619	0.097460	0.355808	0.000000	0.000000	3.000000	22.000000	0.000000
2789.547155	-0.130964	0.562386	0.058770	74.637215	2.762023	18.749329	-1.649169	0.000000	2.879806	0.000000	0.000000	0.000000	0.605856	0.092053	0.352222	0.000000	0.000000	3.000000	22.000000	0.000000
2789.550488	-0.130964	0.562386	0.058770	74.637215	2.762023	18.749329	-1.649169	0.000000	2.879806	0.000000	0.000000	0.000000	0.605856	0.092053	0.352222	0.000000	0.000000	3.000000	22.000000	0.000000
2789.553821	-0.130964	0.562386	0.058770	74.671616	2.668800	18.276386	-1.548193	0.000000	2.938510	0.000000	0.000000	0.000000	0.605856	0.092053	0.352222	0.000000	0.000000	3.000000	22.000000	0.000000
2789.557155	-0.128984	0.562722	0.059918	74.671616	2.668800	18.276386	-1.548193	0.000000	2.938510	0.000000	0.000000	0.000000	0.593851	0.100873	0.344330	0.000000	0.000000	3.000000	22.000000	0.000000
2789.560488	-0.128984	0.562722	0.059918	74.671616	2.668800	18.276386	-1.548193	0.000000	2.938510	0.000000	0.000000	0.000000	0.593851	0.100873	0.344330	0.000000	0.000000	3.000000	22.000000	0.000000
2789.563821	-0.128984	0.562722	0.059918	74.752373	2.393368	17.566254	-1.449218	0.000000	2.995898	0.000000	0.000000	0.000000	0.593851	0.100873	0.344330	0.000000	0.000000	3.000000	22.000000	0.000000
2789.567155	-0.127047	0.563059	0.061045	74.752373	2.393368	17.566254	-1.449218	0.000000	2.995898	0.000000	0.000000	0.000000	0.581312	0.101023	0.338257	0.000000	0.000000	3.000000	22.000000	0.000000
2789.570488	-0.127047	0.563059	0.061045	74.752373	2.393368	17.566254	-1.449218	0.000000	2.995898	0.000000	0.000000	0.000000	0.581312	0.101023	0.338257	0.000000	0.000000	3.000000	22.000000	0.000000
2789.573821	-0.127047	0.563059	0.061045	74.869461	1.969949	16.692276	-1.352333	0.000000	3.052274	0.000000	0.000000	0.000000	0.581312	0.101023	0.338257	0.000000	0.000000	3.000000	22.000000	0.000000
2789.577155	-0.125123	0.563377	0.062143	74.869461	1.969949	16.692276	-1.352333	0.000000	3.052274	0.000000	0.000000	0.000000	0.577244	0.095556	0.329228	0.000000	0.000000	3.000000	22.000000	0.000000
2789.580488	-0.125123	0.563377	0.062143	74.869461	1.969949	16.692276	-1.352333	0.000000	3.052274	0.000000	0.000000	0.000000	0.577244	0.095556	0.329228	0.000000	0.000000	3.000000	22.000000	0.000000
2789.583821	-0.125123	0.563377	0.062143	75.049278	1.552991	15.935634	-1.256126	0.000000	3.107145	0.000000	0.000000	0.000000	0.577244	0.095556	0.329228	0.000000	0.000000	3.000000	22.000000	0.000000
2789.587155	-0.123201	0.563728	0.063161	75.049278	1.552991	15.935634	-1.256126	0.000000	3.107145	0.000000	0.000000	0.000000	0.576571	0.105302	0.305395	0.000000	0.000000	3.000000	22.000000	0.000000
2789.590488	-0.123201	0.563728	0.063161	75.049278	1.552991	15.935634	-1.256126	0.000000	3.107145	0.000000	0.000000	0.000000	0.576571	0.105302	0.305395	0.000000	0.000000	3.000000	22.000000	0.000000
2789.593821	-0.123201	0.563728	0.063161	75.312355	1.254317	15.724277	-1.160031	0.000000	3.158044	0.000000	0.000000	0.000000	0.576571	0.105302	0.305395	0.000000	0.000000	3.000000	22.000000	0.000000
2789.597155	-0.121182	0.564035	0.064118	75.312355	1.254317	15.724277	-1.160031	0.000000	3.158044	0.000000	0.000000	0.000000	0.605654	0.091954	0.287020	0.000000	0.000000	3.000000	22.000000	0.000000
2789.600488	-0.121182	0.564035	0.064118	75.312355	1.254317	15.724277	-1.160031	0.000000	3.158044	0.000000	0.000000	0.000000	0.605654	0.091954	0.287020	0.000000	0.000000	3.000000	22.000000	0.000000
2789.603821	-0.121182	0.564035	0.064118	75.644943	1.007987	16.029659	-1.059089	0.000000	3.205881	0.000000	0.000000	0.000000	0.605654	0.091954	0.287020	0.000000	0.000000	3.000000	22.000000	0.000000
2789.607155	-0.119080	0.564347	0.064957	75.644943	1.007987	16.029659	-1.059089	0.000000	3.205881	0.000000	0.000000	0.000000	0.630533	0.093776	0.251758	0.000000	0.000000	3.000000	22.000000	0.000000
2789.610488	-0.119080	0.564347	0.064957	75.644943	1.007987	16.029659	-1.059089	0.000000	3.205881	0.000000	0.000000	0.000000	0.630533	0.093776	0.251758	0.000000	0.000000	3.000000	22.000000	0.000000
2789.613821	-0.119080	0.564347	0.064957	76.016785	0.695738	16.705647	-0.954000	0.000000	3.247841	0.000000	0.000000	0.000000	0.630533	0.093776	0.251758	0.000000	0.000000	3.000000	22.000000	0.000000
2789.617155	-0.116936	0.564634	0.065738	76.016785	0.695738	16.705647	-0.954000	0.000000	3.247841	0.000000	0.000000	0.000000	0.643137	0.085919	0.234404	0.000000	0.000000	3.000000	22.000000	0.000000
2789.620488	-0.116936	0.564634	0.065738	76.016785	0.695738	16.705647	-0.954000	0.000000	3.247841	0.000000	0.000000	0.000000	0.643137	0.085919	0.234404	0.000000	0.000000	3.000000	22.000000	0.000000
2789.623821	-0.116936	0.564634	0.065738	76.387077	0.224913	17.147493	-0.846810	0.000000	3.286908	0.000000	0.000000	0.000000	0.643137	0.085919	0.234404	0.000000	0.000000	3.000000	22.000000	0.000000
2789.627155	-0.114712	0.564926	0.066401	76.387077	0.224913	17.147493	-0.846810	0.000000	3.286908	0.000000	0.000000	0.000000	0.667352	0.087652	0.198721	0.000000	0.000000	3.000000	22.000000	0.000000
2789.630488	-0.114712	0.564926	0.066401	76.387077	0.224913	17.147493	-0.846810	0.000000	3.286908	0.000000	0.000000	0.000000	0.667352	0.087652	0.198721	0.000000	0.000000	3.000000	22.000000	0.000000
2789.633821	-0.114712	0.564926	0.066401	76.746841	-0.455809	16.694580	-0.735585	0.000000	3.320028	0.000000	0.000000	0.000000	0.667352	0.087652	0.198721	0.000000	0.000000	3.000000	22.000000	0.000000
2789.637155	-0.112380	0.565205	0.066932	76.746841	-0.455809	16.694580	-0.735585	0.000000	3.320028	0.000000	0.000000	0.000000	0.699651	0.083804	0.159464	0.000000	0.000000	3.000000	22.000000	0.000000
2789.640488	-0.112380	0.565205	0.066932	76.746841	-0.455809	16.694580	-0.735585	0.000000	3.320028	0.000000	0.000000	0.000000	0.699651	0.083804	0.159464	0.000000	0.000000	3.000000	22.000000	0.000000
2789.643821	-0.112380	0.565205	0.066932	77.079987	-1.360226	15.258447	-0.618976	0.000000	3.346605	0.000000	0.000000	0.000000	0.699651	0.083804	0.159464	0.000000	0.000000	3.000000	22.000000	0.000000
2789.647155	-0.109966	0.565471	0.067326	77.079987	-1.360226	15.258447	-0.618976	0.000000	3.346605	0.000000	0.000000	0.000000	0.723978	0.079883	0.118239	0.000000	0.000000	3.000000	22.000000	0.000000
2789.650488	-0.109966	0.565471	0.067326	77.079987	-1.360226	15.258447	-0.618976	0.000000	3.346605	0.000000	0.000000	0.000000	0.723978	0.079883	0.118239	0.000000	0.000000	3.000000	22.000000	0.000000
2789.653821	-0.109966	0.565471	0.067326	77.378319	-2.457602	13.544594	-0.498313	0.000000	3.366312	0.000000	0.000000	0.000000	0.723978	0.079883	0.118239	0.000000	0.000000	3.000000	22.000000	0.000000
2789.657155	-0.107466	0.565716	0.067543	77.378319	-2.457602	13.544594	-0.498313	0.000000	3.366312	0.000000	0.000000	0.000000	0.750124	0.073524	0.065147	0.000000	0.000000	3.000000	22.000000	0.000000
2789.660488	-0.107466	0.565716	0.067543	77.378319	-2.457602	13.544594	-0.498313	0.000000	3.366312	0.000000	0.000000	0.000000	0.750124	0.073524	0.065147	0.000000	0.000000	3.000000	22.000000	0.000000
2789.663821	-0.107466	0.565716	0.067543	77.620171	-3.698185	12.026800	-0.373292	0.000000	3.377169	0.000000	0.000000	0.000000	0.750124	0.073524	0.065147	0.000000	0.000000	3.000000	22.000000	0.000000
2789.667155	-0.104862	0.565977	0.067620	77.620171	-3.698185	12.026800	-0.373292	0.000000	3.377169	0.000000	0.000000	0.000000	0.781054	0.078218	0.022962	0.000000	0.000000	3.000000	22.000000	0.000000
2789.670488	-0.104862	0.565977	0.067620	77.620171	-3.698185	12.026800	-0.373292	0.000000	3.377169	0.000000	0.000000	0.000000	0.781054	0.078218	0.022962	0.000000	0.000000	3.000000	22.000000	0.000000
2789.673821	-0.104862	0.565977	0.067620	77.808624	-5.071492	10.853861	-0.243117	0.000000	3.380996	0.000000	0.000000	0.000000	0.781054	0.078218	0.022962	0.000000	0.000000	3.000000	22.000000	0.000000
2789.677155	-0.102215	0.566261	0.067583	77.808624	-5.071492	10.853861	-0.243117	0.000000	3.380996	0.000000	0.000000	0.000000	0.794164	0.085186	-0.011071	0.000000	0.000000	3.000000	22.000000	0.000000
2789.680488	-0.102215	0.566261	0.067583	77.808624	-5.071492	10.853861	-0.243117	0.000000	3.380996	0.000000	0.000000	0.000000	0.794164	0.085186	-0.011071	0.000000	0.000000	3.000000	22.000000	0.000000
2789.683821	-0.102215	0.566261	0.067583	77.933144	-6.609837	9.760225	-0.110756	0.000000	3.379151	0.000000	0.000000	0.000000	0.794164	0.085186	-0.011071	0.000000	0.000000	3.000000	22.000000	0.000000
2789.687155	-0.099548	0.566549	0.067411	77.933144	-6.609837	9.760225	-0.110756	0.000000	3.379151	0.000000	0.000000	0.000000	0.800267	0.086461	-0.051677	0.000000	0.000000	3.000000	22.000000	0.000000
2789.690488	-0.099548	0.566549	0.067411	77.933144	-6.609837	9.760225	-0.110756	0.000000	3.379151	0.000000	0.000000	0.000000	0.800267	0.086461	-0.051677	0.000000	0.000000	3.000000	22.000000	0.000000
2789.693821	-0.099548	0.566549	0.067411	77.981117	-8.355318	8.306405	0.022622	0.000000	3.370538	0.000000	0.000000	0.000000	0.800267	0.086461	-0.051677	0.000000	0.000000	3.000000	22.000000	0.000000
2789.697155	-0.096836	0.566884	0.067244	77.981117	-8.355318	8.306405	0.022622	0.000000	3.370538	0.000000	0.000000	0.000000	0.813431	0.100493	-0.049970	0.000000	0.000000	3.000000	22.000000	0.000000
2789.700488	-0.096836	0.566884	0.067244	77.981117	-8.355318	8.306405	0.022622	0.000000	3.370538	0.000000	0.000000	0.000000	0.813431	0.100493	-0.049970	0.000000	0.000000	3.000000	22.000000	0.000000
2789.703821	-0.096836	0.566884	0.067244	77.991570	-10.250208	6.407202	0.158194	0.000000	3.362210	0.000000	0.000000	0.000000	0.813431	0.100493	-0.049970	0.000000	0.000000	3.000000	22.000000	0.000000
2789.707155	-0.094043	0.567220	0.067016	77.991570	-10.250208	6.407202	0.158194	0.000000	3.362210	0.000000	0.000000	0.000000	0.837918	0.100854	-0.068598	0.000000	0.000000	3.000000	22.000000	0.000000
2789.710488	-0.094043	0.567220	0.067016	77.991570	-10.250208	6.407202	0.158194	0.000000	3.362210	0.000000	0.000000	0.000000	0.837918	0.100854	-0.068598	0.000000	0.000000	3.000000	22.000000	0.000000
2789.713821	-0.094043	0.567220	0.067016	77.979904	-12.156404	4.587057	0.297847	0.000000	3.350777	0.000000	0.000000	0.000000	0.837918	0.100854	-0.068598	0.000000	0.000000	3.000000	22.000000	0.000000
2789.717155	-0.091176	0.567566	0.066762	77.979904	-12.156404	4.587057	0.297847	0.000000	3.350777	0.000000	0.000000	0.000000	0.860053	0.103604	-0.076031	0.000000	0.000000	3.000000	22.000000	0.000000
2789.720488	-0.091176	0.567566	0.066762	77.979904	-12.156404	4.587057	0.297847	0.000000	3.350777	0.000000	0.000000	0.000000	0.860053	0.103604	-0.076031	0.000000	0.000000	3.000000	22.000000	0.000000
2789.723821	-0.091176	0.567566	0.066762	77.947067	-13.995634	2.818315	0.441189	0.000000	3.338105	0.000000	0.000000	0.000000	0.860053	0.103604	-0.076031	0.000000	0.000000	3.000000	22.000000	0.000000
2789.727155	-0.088262	0.567891	0.066484	77.947067	-13.995634	2.818315	0.441189	0.000000	3.338105	0.000000	0.000000	0.000000	0.874265	0.097613	-0.083314	0.000000	0.000000	3.000000	22.000000	0.000000
2789.730488	-0.088262	0.567891	0.066484	77.947067	-13.995634	2.818315	0.441189	0.000000	3.338105	0.000000	0.000000	0.000000	0.874265	0.097613	-0.083314	0.000000	0.000000	3.000000	22.000000	0.000000
2789.733821	-0.088262	0.567891	0.066484	77.903854	-15.774578	1.509963	0.586900	0.000000	3.324220	0.000000	0.000000	0.000000	0.874265	0.097613	-0.083314	0.000000	0.000000	3.000000	22.000000	0.000000
2789.737155	-0.085319	0.568188	0.066139	77.903854	-15.774578	1.509963	0.586900	0.000000	3.324220	0.000000	0.000000	0.000000	0.882794	0.089152	-0.103727	0.000000	0.000000	3.000000	22.000000	0.000000
2789.740488	-0.085319	0.568188	0.066139	77.903854	-15.774578	1.509963	0.586900	0.000000	3.324220	0.000000	0.000000	0.000000	0.882794	0.089152	-0.103727	0.000000	0.000000	3.000000	22.000000	0.000000
2789.743821	-0.085319	0.568188	0.066139	77.848389	-17.501204	0.641746	0.734032	0.000000	3.306932	0.000000	0.000000	0.000000	0.882794	0.089152	-0.103727	0.000000	0.000000	3.000000	22.000000	0.000000
2789.747155	-0.082395	0.568468	0.065694	77.848389	-17.501204	0.641746	0.734032	0.000000	3.306932	0.000000	0.000000	0.000000	0.877182	0.083748	-0.133401	0.000000	0.000000	3.000000	22.000000	0.000000
2789.750488	-0.082395	0.568468	0.065694	77.848389	-17.501204	0.641746	0.734032	0.000000	3.306932	0.000000	0.000000	0.000000	0.877182	0.083748	-0.133401	0.000000	0.000000	3.000000	22.000000	0.000000
2789.753821	-0.082395	0.568468	0.065694	77.781311	-19.250988	-0.026306	0.880229	0.000000	3.284698	0.000000	0.000000	0.000000	0.877182	0.083748	-0.133401	0.000000	0.000000	3.000000	22.000000	0.000000
2789.757155	-0.079464	0.568710	0.065138	77.781311	-19.250988	-0.026306	0.880229	0.000000	3.284698	0.000000	0.000000	0.000000	0.879388	0.072703	-0.166847	0.000000	0.000000	3.000000	22.000000	0.000000
2789.760488	-0.079464	0.568710	0.065138	77.781311	-19.250988	-0.026306	0.880229	0.000000	3.284698	0.000000	0.000000	0.000000	0.879388	0.072703	-0.166847	0.000000	0.000000	3.000000	22.000000	0.000000
2789.763821	-0.079464	0.568710	0.065138	77.695518	-21.002480	-0.826665	1.026793	0.000000	3.256890	0.000000	0.000000	0.000000	0.879388	0.072703	-0.166847	0.000000	0.000000	3.000000	22.000000	0.000000
2789.767155	-0.076480	0.568934	0.064494	77.695518	-21.002480	-0.826665	1.026793	0.000000	3.256890	0.000000	0.000000	0.000000	0.895247	0.067160	-0.193273	0.000000	0.000000	3.000000	22.000000	0.000000
2789.770488	-0.076480	0.568934	0.064494	77.695518	-21.002480	-0.826665	1.026793	0.000000	3.256890	0.000000	0.000000	0.000000	0.895247	0.067160	-0.193273	0.000000	0.000000	3.000000	22.000000	0.000000
2789.773821	-0.076480	0.568934	0.064494	77.599014	-22.770412	-1.994056	1.176001	0.000000	3.224678	0.000000	0.000000	0.000000	0.895247	0.067160	-0.193273	0.000000	0.000000	3.000000	22.000000	0.000000
2789.777155	-0.073491	0.569149	0.063731	77.599014	-22.770412	-1.994056	1.176001	0.000000	3.224678	0.000000	0.000000	0.000000	0.896765	0.064615	-0.228911	0.000000	0.000000	3.000000	22.000000	0.000000
2789.780488	-0.073491	0.569149	0.063731	77.599014	-22.770412	-1.994056	1.176001	0.000000	3.224678	0.000000	0.000000	0.000000	0.896765	0.064615	-0.228911	0.000000	0.000000	3.000000	22.000000	0.000000
2789.783821	-0.073491	0.569149	0.063731	77.490707	-24.477480	-3.576531	1.325462	0.000000	3.186526	0.000000	0.000000	0.000000	0.896765	0.064615	-0.228911	0.000000	0.000000	3.000000	22.000000	0.000000
2789.787155	-0.070499	0.569327	0.062854	77.490707	-24.477480	-3.576531	1.325462	0.000000	3.186526	0.000000	0.000000	0.000000	0.897524	0.053294	-0.262856	0.000000	0.000000	3.000000	22.000000	0.000000
2789.790488	-0.070499	0.569327	0.062854	77.490707	-24.477480	-3.576531	1.325462	0.000000	3.186526	0.000000	0.000000	0.000000	0.897524	0.053294	-0.262856	0.000000	0.000000	3.000000	22.000000	0.000000
2789.793821	-0.070499	0.569327	0.062854	77.379219	-26.078463	-5.246698	1.475049	0.000000	3.142717	0.000000	0.000000	0.000000	0.897524	0.053294	-0.262856	0.000000	0.000000	3.000000	22.000000	0.000000
2789.797155	-0.067501	0.569458	0.061825	77.379219	-26.078463	-5.246698	1.475049	0.000000	3.142717	0.000000	0.000000	0.000000	0.899325	0.039412	-0.308701	0.000000	0.000000	3.000000	22.000000	0.000000
2789.800488	-0.067501	0.569458	0.061825	77.379219	-26.078463	-5.246698	1.475049	0.000000	3.142717	0.000000	0.000000	0.000000	0.899325	0.039412	-0.308701	0.000000	0.000000	3.000000	22.000000	0.000000
2789.803821	-0.067501	0.569458	0.061825	77.269379	-27.525679	-6.667261	1.624937	0.000000	3.091267	0.000000	0.000000	0.000000	0.899325	0.039412	-0.308701	0.000000	0.000000	3.000000	22.000000	0.000000
2789.807155	-0.064528	0.569580	0.060673	77.269379	-27.525679	-6.667261	1.624937	0.000000	3.091267	0.000000	0.000000	0.000000	0.891839	0.036531	-0.345679	0.000000	0.000000	3.000000	22.000000	0.000000
2789.810488	-0.064528	0.569580	0.060673	77.269379	-27.525679	-6.667261	1.624937	0.000000	3.091267	0.000000	0.000000	0.000000	0.891839	0.036531	-0.345679	0.000000	0.000000	3.000000	22.000000	0.000000
2789.813821	-0.064528	0.569580	0.060673	77.179482	-28.764385	-7.661002	1.773577	0.000000	3.033653	0.000000	0.000000	0.000000	0.891839	0.036531	-0.345679	0.000000	0.000000	3.000000	22.000000	0.000000
2789.817155	-0.061605	0.569673	0.059378	77.179482	-28.764385	-7.661002	1.773577	0.000000	3.033653	0.000000	0.000000	0.000000	0.877128	0.027923	-0.388542	0.000000	0.000000	3.000000	22.000000	0.000000
2789.820488	-0.061605	0.569673	0.059378	77.179482	-28.764385	-7.661002	1.773577	0.000000	3.033653	0.000000	0.000000	0.000000	0.877128	0.027923	-0.388542	0.000000	0.000000	3.000000	22.000000	0.000000
2789.823821	-0.061605	0.569673	0.059378	77.107605	-29.802090	-8.478904	1.919765	0.000000	2.968897	0.000000	0.000000	0.000000	0.877128	0.027923	-0.388542	0.000000	0.000000	3.000000	22.000000	0.000000
2789.827155	-0.058709	0.569756	0.057960	77.107605	-29.802090	-8.478904	1.919765	0.000000	2.968897	0.000000	0.000000	0.000000	0.868709	0.024784	-0.425483	0.000000	0.000000	3.000000	22.000000	0.000000
2789.830488	-0.058709	0.569756	0.057960	77.107605	-29.802090	-8.478904	1.919765	0.000000	2.968897	0.000000	0.000000	0.000000	0.868709	0.024784	-0.425483	0.000000	0.000000	3.000000	22.000000	0.000000
2789.833821	-0.058709	0.569756	0.057960	77.055458	-30.619114	-8.919241	2.064550	0.000000	2.897983	0.000000	0.000000	0.000000	0.868709	0.024784	-0.425483	0.000000	0.000000	3.000000	22.000000	0.000000
2789.837155	-0.055898	0.569854	0.056469	77.055458	-30.619114	-8.919241	2.064550	0.000000	2.897983	0.000000	0.000000	0.000000	0.843385	0.029591	-0.447137	0.000000	0.000000	3.000000	22.000000	0.000000
2789.840488	-0.055898	0.569854	0.056469	77.055458	-30.619114	-8.919241	2.064550	0.000000	2.897983	0.000000	0.000000	0.000000	0.843385	0.029591	-0.447137	0.000000	0.000000	3.000000	22.000000	0.000000
2789.843821	-0.055898	0.569854	0.056469	77.027359	-31.223759	-9.073445	2.205114	0.000000	2.823460	0.000000	0.000000	0.000000	0.843385	0.029591	-0.447137	0.000000	0.000000	3.000000	22.000000	0.000000
2789.847155	-0.053224	0.569949	0.054948	77.027359	-31.223759	-9.073445	2.205114	0.000000	2.823460	0.000000	0.000000	0.000000	0.801996	0.028488	-0.456246	0.000000	0.000000	3.000000	22.000000	0.000000
2789.850488	-0.053224	0.569949	0.054948	77.027359	-31.223759	-9.073445	2.205114	0.000000	2.823460	0.000000	0.000000	0.000000	0.801996	0.028488	-0.456246	0.000000	0.000000	3.000000	22.000000	0.000000
2789.853821	-0.053224	0.569949	0.054948	77.023399	-31.626802	-8.832124	2.338780	0.000000	2.747419	0.000000	0.000000	0.000000	0.801996	0.028488	-0.456246	0.000000	0.000000	3.000000	22.000000	0.000000
2789.857155	-0.050712	0.570068	0.053391	77.023399	-31.626802	-8.832124	2.338780	0.000000	2.747419	0.000000	0.000000	0.000000	0.753814	0.035764	-0.467309	0.000000	0.000000	3.000000	22.000000	0.000000
2789.860488	-0.050712	0.570068	0.053391	77.023399	-31.626802	-8.832124	2.338780	0.000000	2.747419	0.000000	0.000000	0.000000	0.753814	0.035764	-0.467309	0.000000	0.000000	3.000000	22.000000	0.000000
2789.863821	-0.050712	0.570068	0.053391	77.046982	-31.844456	-8.268278	2.464416	0.000000	2.669534	0.000000	0.000000	0.000000	0.753814	0.035764	-0.467309	0.000000	0.000000	3.000000	22.000000	0.000000
2789.867155	-0.048357	0.570193	0.051782	77.046982	-31.844456	-8.268278	2.464416	0.000000	2.669534	0.000000	0.000000	0.000000	0.706455	0.037446	-0.482749	0.000000	0.000000	3.000000	22.000000	0.000000
2789.870488	-0.048357	0.570193	0.051782	77.046982	-31.844456	-8.268278	2.464416	0.000000	2.669534	0.000000	0.000000	0.000000	0.706455	0.037446	-0.482749	0.000000	0.000000	3.000000	22.000000	0.000000
2789.873821	-0.048357	0.570193	0.051782	77.102554	-31.861948	-7.516881	2.582158	0.000000	2.589076	0.000000	0.000000	0.000000	0.706455	0.037446	-0.482749	0.000000	0.000000	3.000000	22.000000	0.000000
2789.877155	-0.046157	0.570333	0.050100	77.102554	-31.861948	-7.516881	2.582158	0.000000	2.589076	0.000000	0.000000	0.000000	0.660027	0.041897	-0.504497	0.000000	0.000000	3.000000	22.000000	0.000000
2789.880488	-0.046157	0.570333	0.050100	77.102554	-31.861948	-7.516881	2.582158	0.000000	2.589076	0.000000	0.000000	0.000000	0.660027	0.041897	-0.504497	0.000000	0.000000	3.000000	22.000000	0.000000
2789.883821	-0.046157	0.570333	0.050100	77.173218	-31.790638	-6.766602	2.692163	0.000000	2.504993	0.000000	0.000000	0.000000	0.660027	0.041897	-0.504497	0.000000	0.000000	3.000000	22.000000	0.000000
2789.887155	-0.044041	0.570477	0.048377	77.173218	-31.790638	-6.766602	2.692163	0.000000	2.504993	0.000000	0.000000	0.000000	0.634845	0.043360	-0.516923	0.000000	0.000000	3.000000	22.000000	0.000000
2789.890488	-0.044041	0.570477	0.048377	77.173218	-31.790638	-6.766602	2.692163	0.000000	2.504993	0.000000	0.000000	0.000000	0.634845	0.043360	-0.516923	0.000000	0.000000	3.000000	22.000000	0.000000
2789.893821	-0.044041	0.570477	0.048377	77.248611	-31.744070	-6.245111	2.797970	0.000000	2.418839	0.000000	0.000000	0.000000	0.634845	0.043360	-0.516923	0.000000	0.000000	3.000000	22.000000	0.000000
2789.897155	-0.041979	0.570627	0.046552	77.248611	-31.744070	-6.245111	2.797970	0.000000	2.418839	0.000000	0.000000	0.000000	0.618535	0.044877	-0.547423	0.000000	0.000000	3.000000	22.000000	0.000000
2789.900488	-0.041979	0.570627	0.046552	77.248611	-31.744070	-6.245111	2.797970	0.000000	2.418839	0.000000	0.000000	0.000000	0.618535	0.044877	-0.547423	0.000000	0.000000	3.000000	22.000000	0.000000
2789.903821	-0.041979	0.570627	0.046552	77.323891	-31.694090	-5.629905	2.901059	0.000000	2.327602	0.000000	0.000000	0.000000	0.618535	0.044877	-0.547423	0.000000	0.000000	3.000000	22.000000	0.000000
2789.907155	-0.039875	0.570763	0.044616	77.323891	-31.694090	-5.629905	2.901059	0.000000	2.327602	0.000000	0.000000	0.000000	0.631074	0.040662	-0.580672	0.000000	0.000000	3.000000	22.000000	0.000000
2789.910488	-0.039875	0.570763	0.044616	77.323891	-31.694090	-5.629905	2.901059	0.000000	2.327602	0.000000	0.000000	0.000000	0.631074	0.040662	-0.580672	0.000000	0.000000	3.000000	22.000000	0.000000
2789.913821	-0.039875	0.570763	0.044616	77.397507	-31.659187	-4.743356	3.006238	0.000000	2.230824	0.000000	0.000000	0.000000	0.631074	0.040662	-0.580672	0.000000	0.000000	3.000000	22.000000	0.000000
2789.917155	-0.037810	0.570920	0.042661	77.397507	-31.659187	-4.743356	3.006238	0.000000	2.230824	0.000000	0.000000	0.000000	0.619516	0.047260	-0.586651	0.000000	0.000000	3.000000	22.000000	0.000000
2789.920488	-0.037810	0.570920	0.042661	77.397507	-31.659187	-4.743356	3.006238	0.000000	2.230824	0.000000	0.000000	0.000000	0.619516	0.047260	-0.586651	0.000000	0.000000	3.000000	22.000000	0.000000
2789.923821	-0.037810	0.570920	0.042661	77.472198	-31.651442	-3.640113	3.109491	0.000000	2.133048	0.000000	0.000000	0.000000	0.619516	0.047260	-0.586651	0.000000	0.000000	3.000000	22.000000	0.000000
2789.927155	-0.035827	0.571072	0.040625	77.472198	-31.651442	-3.640113	3.109491	0.000000	2.133048	0.000000	0.000000	0.000000	0.595057	0.045464	-0.610718	0.000000	0.000000	3.000000	22.000000	0.000000
2789.930488	-0.035827	0.571072	0.040625	77.472198	-31.651442	-3.640113	3.109491	0.000000	2.133048	0.000000	0.000000	0.000000	0.595057	0.045464	-0.610718	0.000000	0.000000	3.000000	22.000000	0.000000
2789.933821	-0.035827	0.571072	0.040625	77.538483	-31.736135	-2.698923	3.208667	0.000000	2.031262	0.000000	0.000000	0.000000	0.595057	0.045464	-0.610718	0.000000	0.000000	3.000000	22.000000	0.000000
2789.937155	-0.033975	0.571199	0.038553	77.538483	-31.736135	-2.698923	3.208667	0.000000	2.031262	0.000000	0.000000	0.000000	0.555561	0.038188	-0.621608	0.000000	0.000000	3.000000	22.000000	0.000000
2789.940488	-0.033975	0.571199	0.038553	77.538483	-31.736135	-2.698923	3.208667	0.000000	2.031262	0.000000	0.000000	0.000000	0.555561	0.038188	-0.621608	0.000000	0.000000	3.000000	22.000000	0.000000
2789.943821	-0.033975	0.571199	0.038553	77.583733	-31.974579	-2.339591	3.301261	0.000000	1.927661	0.000000	0.000000	0.000000	0.555561	0.038188	-0.621608	0.000000	0.000000	3.000000	22.000000	0.000000
2789.947155	-0.032250	0.571347	0.036393	77.583733	-31.974579	-2.339591	3.301261	0.000000	1.927661	0.000000	0.000000	0.000000	0.517471	0.044359	-0.647954	0.000000	0.000000	3.000000	22.000000	0.000000
2789.950488	-0.032250	0.571347	0.036393	77.583733	-31.974579	-2.339591	3.301261	0.000000	1.927661	0.000000	0.000000	0.000000	0.517471	0.044359	-0.647954	0.000000	0.000000	3.000000	22.000000	0.000000
2789.953821	-0.032250	0.571347	0.036393	77.612892	-32.327053	-2.520916	3.387506	0.000000	1.819668	0.000000	0.000000	0.000000	0.517471	0.044359	-0.647954	0.000000	0.000000	3.000000	22.000000	0.000000
2789.957155	-0.030676	0.571506	0.034169	77.612892	-32.327053	-2.520916	3.387506	0.000000	1.819668	0.000000	0.000000	0.000000	0.472199	0.047621	-0.667447	0.000000	0.000000	3.000000	22.000000	0.000000
2789.960488	-0.030676	0.571506	0.034169	77.612892	-32.327053	-2.520916	3.387506	0.000000	1.819668	0.000000	0.000000	0.000000	0.472199	0.047621	-0.667447	0.000000	0.000000	3.000000	22.000000	0.000000
2789.963821	-0.030676	0.571506	0.034169	77.639297	-32.708054	-2.733581	3.466206	0.000000	1.708427	0.000000	0.000000	0.000000	0.472199	0.047621	-0.667447	0.000000	0.000000	3.000000	22.000000	0.000000
2789.967155	-0.029181	0.571657	0.031867	77.639297	-32.708054	-2.733581	3.466206	0.000000	1.708427	0.000000	0.000000	0.000000	0.448566	0.045267	-0.690482	0.000000	0.000000	3.000000	22.000000	0.000000
2789.970488	-0.029181	0.571657	0.031867	77.639297	-32.708054	-2.733581	3.466206	0.000000	1.708427	0.000000	0.000000	0.000000	0.448566	0.045267	-0.690482	0.000000	0.000000	3.000000	22.000000	0.000000
2789.973821	-0.029181	0.571657	0.031867	77.680756	-33.038986	-2.618605	3.540967	0.000000	1.593347	0.000000	0.000000	0.000000	0.448566	0.045267	-0.690482	0.000000	0.000000	3.000000	22.000000	0.000000
2789.977155	-0.027717	0.571781	0.029474	77.680756	-33.038986	-2.618605	3.540967	0.000000	1.593347	0.000000	0.000000	0.000000	0.439217	0.037326	-0.717768	0.000000	0.000000	3.000000	22.000000	0.000000
2789.980488	-0.027717	0.571781	0.029474	77.680756	-33.038986	-2.618605	3.540967	0.000000	1.593347	0.000000	0.000000	0.000000	0.439217	0.037326	-0.717768	0.000000	0.000000	3.000000	22.000000	0.000000
2789.983821	-0.027717	0.571781	0.029474	77.714424	-33.301460	-2.380362	3.614169	0.000000	1.473719	0.000000	0.000000	0.000000	0.439217	0.037326	-0.717768	0.000000	0.000000	3.000000	22.000000	0.000000
2789.987155	-0.026216	0.571870	0.027018	77.714424	-33.301460	-2.380362	3.614169	0.000000	1.473719	0.000000	0.000000	0.000000	0.450069	0.026723	-0.736938	0.000000	0.000000	3.000000	22.000000	0.000000
2789.990488	-0.026216	0.571870	0.027018	77.714424	-33.301460	-2.380362	3.614169	0.000000	1.473719	0.000000	0.000000	0.000000	0.450069	0.026723	-0.736938	0.000000	0.000000	3.000000	22.000000	0.000000
2789.993821	-0.026216	0.571870	0.027018	77.668564	-33.510292	-2.097400	3.689181	0.000000	1.350896	0.000000	0.000000	0.000000	0.450069	0.026723	-0.736938	0.000000	0.000000	3.000000	22.000000	0.000000
2789.997155	-0.024636	0.571968	0.024510	77.668564	-33.510292	-2.097400	3.689181	0.000000	1.350896	0.000000	0.000000	0.000000	0.474106	0.029397	-0.752305	0.000000	0.000000	3.000000	22.000000	0.000000
2790.000488	-0.024636	0.571968	0.024510	77.668564	-33.510292	-2.097400	3.689181	0.000000	1.350896	0.000000	0.000000	0.000000	0.474106	0.029397	-0.752305	0.000000	0.000000	3.000000	22.000000	0.000000
2790.003821	-0.024636	0.571968	0.024510	77.446671	-33.694794	-1.853885	3.768199	0.000000	1.225512	0.000000	0.000000	0.000000	0.474106	0.029397	-0.752305	0.000000	0.000000	3.000000	22.000000	0.000000
2790.007155	-0.023095	0.572120	0.022020	77.446671	-33.694794	-1.853885	3.768199	0.000000	1.225512	0.000000	0.000000	0.000000	0.462367	0.045593	-0.746994	0.000000	0.000000	3.000000	22.000000	0.000000
2790.010488	-0.023095	0.572120	0.022020	77.446671	-33.694794	-1.853885	3.768199	0.000000	1.225512	0.000000	0.000000	0.000000	0.462367	0.045593	-0.746994	0.000000	0.000000	3.000000	22.000000	0.000000
2790.013821	-0.023095	0.572120	0.022020	77.042290	-33.892517	-2.032745	3.845260	0.000000	1.101013	0.000000	0.000000	0.000000	0.462367	0.045593	-0.746994	0.000000	0.000000	3.000000	22.000000	0.000000
2790.017155	-0.021709	0.572301	0.019614	77.042290	-33.892517	-2.032745	3.845260	0.000000	1.101013	0.000000	0.000000	0.000000	0.415875	0.054304	-0.721828	0.000000	0.000000	3.000000	22.000000	0.000000
2790.020488	-0.021709	0.572301	0.019614	77.042290	-33.892517	-2.032745	3.845260	0.000000	1.101013	0.000000	0.000000	0.000000	0.415875	0.054304	-0.721828	0.000000	0.000000	3.000000	22.000000	0.000000
2790.023821	-0.021709	0.572301	0.019614	76.540276	-34.136803	-2.613413	3.914572	0.000000	0.980708	0.000000	0.000000	0.000000	0.415875	0.054304	-0.721828	0.000000	0.000000	3.000000	22.000000	0.000000
2790.027155	-0.020541	0.572494	0.017273	76.540276	-34.136803	-2.613413	3.914572	0.000000	0.980708	0.000000	0.000000	0.000000	0.350172	0.057787	-0.702208	0.000000	0.000000	3.000000	22.000000	0.000000
2790.030488	-0.020541	0.572494	0.017273	76.540276	-34.136803	-2.613413	3.914572	0.000000	0.980708	0.000000	0.000000	0.000000	0.350172	0.057787	-0.702208	0.000000	0.000000	3.000000	22.000000	0.000000
2790.033821	-0.020541	0.572494	0.017273	76.039909	-34.374695	-3.411968	3.972934	0.000000	0.863673	0.000000	0.000000	0.000000	0.350172	0.057787	-0.702208	0.000000	0.000000	3.000000	22.000000	0.000000
2790.037155	-0.019452	0.572696	0.014941	76.039909	-34.374695	-3.411968	3.972934	0.000000	0.863673	0.000000	0.000000	0.000000	0.326664	0.060748	-0.699751	0.000000	0.000000	3.000000	22.000000	0.000000
2790.040488	-0.019452	0.572696	0.014941	76.039909	-34.374695	-3.411968	3.972934	0.000000	0.863673	0.000000	0.000000	0.000000	0.326664	0.060748	-0.699751	0.000000	0.000000	3.000000	22.000000	0.000000
2790.043821	-0.019452	0.572696	0.014941	75.616386	-34.479023	-3.863028	4.027378	0.000000	0.747048	0.000000	0.000000	0.000000	0.326664	0.060748	-0.699751	0.000000	0.000000	3.000000	22.000000	0.000000
2790.047155	-0.018484	0.572847	0.012587	75.616386	-34.479023	-3.863028	4.027378	0.000000	0.747048	0.000000	0.000000	0.000000	0.290435	0.045251	-0.706182	0.000000	0.000000	3.000000	22.000000	0.000000
2790.050488	-0.018484	0.572847	0.012587	75.616386	-34.479023	-3.863028	4.027378	0.000000	0.747048	0.000000	0.000000	0.000000	0.290435	0.045251	-0.706182	0.000000	0.000000	3.000000	22.000000	0.000000
2790.053821	-0.018484	0.572847	0.012587	75.311821	-34.396603	-3.518703	4.075784	0.000000	0.629351	0.000000	0.000000	0.000000	0.290435	0.045251	-0.706182	0.000000	0.000000	3.000000	22.000000	0.000000
2790.057155	-0.017612	0.572936	0.010172	75.311821	-34.396603	-3.518703	4.075784	0.000000	0.629351	0.000000	0.000000	0.000000	0.261804	0.026799	-0.724509	0.000000	0.000000	3.000000	22.000000	0.000000
2790.060488	-0.017612	0.572936	0.010172	75.311821	-34.396603	-3.518703	4.075784	0.000000	0.629351	0.000000	0.000000	0.000000	0.261804	0.026799	-0.724509	0.000000	0.000000	3.000000	22.000000	0.000000
2790.063821	-0.017612	0.572936	0.010172	75.110405	-34.219753	-2.147473	4.119418	0.000000	0.508600	0.000000	0.000000	0.000000	0.261804	0.026799	-0.724509	0.000000	0.000000	3.000000	22.000000	0.000000
2790.067155	-0.016854	0.572954	0.007654	75.110405	-34.219753	-2.147473	4.119418	0.000000	0.508600	0.000000	0.000000	0.000000	0.227333	0.005360	-0.755368	0.000000	0.000000	3.000000	22.000000	0.000000
2790.070488	-0.016854	0.572954	0.007654	75.110405	-34.219753	-2.147473	4.119418	0.000000	0.508600	0.000000	0.000000	0.000000	0.227333	0.005360	-0.755368	0.000000	0.000000	3.000000	22.000000	0.000000
2790.073821	-0.016854	0.572954	0.007654	74.959084	-34.095627	-0.094942	4.157307	0.000000	0.382705	0.000000	0.000000	0.000000	0.227333	0.005360	-0.755368	0.000000	0.000000	3.000000	22.000000	0.000000
2790.077155	-0.016165	0.572883	0.005017	74.959084	-34.095627	-0.094942	4.157307	0.000000	0.382705	0.000000	0.000000	0.000000	0.206628	-0.021409	-0.790992	0.000000	0.000000	3.000000	22.000000	0.000000
2790.080488	-0.016165	0.572883	0.005017	74.959084	-34.095627	-0.094942	4.157307	0.000000	0.382705	0.000000	0.000000	0.000000	0.206628	-0.021409	-0.790992	0.000000	0.000000	3.000000	22.000000	0.000000
2790.083821	-0.016165	0.572883	0.005017	74.799477	-34.101414	1.877082	4.191745	0.000000	0.250873	0.000000	0.000000	0.000000	0.206628	-0.021409	-0.790992	0.000000	0.000000	3.000000	22.000000	0.000000
2790.087155	-0.015569	0.572794	0.002331	74.799477	-34.101414	1.877082	4.191745	0.000000	0.250873	0.000000	0.000000	0.000000	0.178877	-0.026793	-0.805883	0.000000	0.000000	3.000000	22.000000	0.000000
2790.090488	-0.015569	0.572794	0.002331	74.799477	-34.101414	1.877082	4.191745	0.000000	0.250873	0.000000	0.000000	0.000000	0.178877	-0.026793	-0.805883	0.000000	0.000000	3.000000	22.000000	0.000000
2790.093821	-0.015569	0.572794	0.002331	74.578560	-34.222942	3.397739	4.221558	0.000000	0.116559	0.000000	0.000000	0.000000	0.178877	-0.026793	-0.805883	0.000000	0.000000	3.000000	22.000000	0.000000
2790.097155	-0.015130	0.572679	-0.000383	74.578560	-34.222942	3.397739	4.221558	0.000000	0.116559	0.000000	0.000000	0.000000	0.131789	-0.034394	-0.814199	0.000000	0.000000	3.000000	22.000000	0.000000
2790.100488	-0.015130	0.572679	-0.000383	74.578560	-34.222942	3.397739	4.221558	0.000000	0.116559	0.000000	0.000000	0.000000	0.131789	-0.034394	-0.814199	0.000000	0.000000	3.000000	22.000000	0.000000
2790.103821	-0.015130	0.572679	-0.000383	74.271706	-34.376240	4.508463	4.243523	0.000000	-0.019140	0.000000	0.000000	0.000000	0.131789	-0.034394	-0.814199	0.000000	0.000000	3.000000	22.000000	0.000000
2790.107155	-0.014889	0.572550	-0.003084	74.271706	-34.376240	4.508463	4.243523	0.000000	-0.019140	0.000000	0.000000	0.000000	0.072157	-0.038827	-0.810363	0.000000	0.000000	3.000000	22.000000	0.000000
2790.110488	-0.014889	0.572550	-0.003084	74.271706	-34.376240	4.508463	4.243523	0.000000	-0.019140	0.000000	0.000000	0.000000	0.072157	-0.038827	-0.810363	0.000000	0.000000	3.000000	22.000000	0.000000
2790.113821	-0.014889	0.572550	-0.003084	73.886681	-34.423798	5.170012	4.255548	0.000000	-0.154201	0.000000	0.000000	0.000000	0.072157	-0.038827	-0.810363	0.000000	0.000000	3.000000	22.000000	0.000000
2790.117155	-0.014695	0.572441	-0.005732	73.886681	-34.423798	5.170012	4.255548	0.000000	-0.154201	0.000000	0.000000	0.000000	0.058224	-0.032562	-0.794320	0.000000	0.000000	3.000000	22.000000	0.000000
2790.120488	-0.014695	0.572441	-0.005732	73.886681	-34.423798	5.170012	4.255548	0.000000	-0.154201	0.000000	0.000000	0.000000	0.058224	-0.032562	-0.794320	0.000000	0.000000	3.000000	22.000000	0.000000
2790.123821	-0.014695	0.572441	-0.005732	73.470139	-34.272411	5.501956	4.265253	0.000000	-0.286587	0.000000	0.000000	0.000000	0.058224	-0.032562	-0.794320	0.000000	0.000000	3.000000	22.000000	0.000000
2790.127155	-0.014461	0.572311	-0.008334	73.470139	-34.272411	5.501956	4.265253	0.000000	-0.286587	0.000000	0.000000	0.000000	0.070205	-0.038910	-0.780749	0.000000	0.000000	3.000000	22.000000	0.000000
2790.130488	-0.014461	0.572311	-0.008334	73.470139	-34.272411	5.501956	4.265253	0.000000	-0.286587	0.000000	0.000000	0.000000	0.070205	-0.038910	-0.780749	0.000000	0.000000	3.000000	22.000000	0.000000
2790.133821	-0.014461	0.572311	-0.008334	73.077660	-33.804146	5.824053	4.276954	0.000000	-0.416712	0.000000	0.000000	0.000000	0.070205	-0.038910	-0.780749	0.000000	0.000000	3.000000	22.000000	0.000000
2790.137155	-0.014166	0.572161	-0.010891	73.077660	-33.804146	5.824053	4.276954	0.000000	-0.416712	0.000000	0.000000	0.000000	0.088331	-0.045063	-0.766928	0.000000	0.000000	3.000000	22.000000	0.000000
2790.140488	-0.014166	0.572161	-0.010891	73.077660	-33.804146	5.824053	4.276954	0.000000	-0.416712	0.000000	0.000000	0.000000	0.088331	-0.045063	-0.766928	0.000000	0.000000	3.000000	22.000000	0.000000
2790.143821	-0.014166	0.572161	-0.010891	72.753456	-32.943272	6.762497	4.291676	0.000000	-0.544534	0.000000	0.000000	0.000000	0.088331	-0.045063	-0.766928	0.000000	0.000000	3.000000	22.000000	0.000000
2790.147155	-0.013832	0.571963	-0.013461	72.753456	-32.943272	6.762497	4.291676	0.000000	-0.544534	0.000000	0.000000	0.000000	0.100383	-0.059566	-0.771158	0.000000	0.000000	3.000000	22.000000	0.000000
2790.150488	-0.013832	0.571963	-0.013461	72.753456	-32.943272	6.762497	4.291676	0.000000	-0.544534	0.000000	0.000000	0.000000	0.100383	-0.059566	-0.771158	0.000000	0.000000	3.000000	22.000000	0.000000
2790.153821	-0.013832	0.571963	-0.013461	72.468262	-31.822218	8.516176	4.308406	0.000000	-0.673060	0.000000	0.000000	0.000000	0.100383	-0.059566	-0.771158	0.000000	0.000000	3.000000	22.000000	0.000000
2790.157155	-0.013499	0.571675	-0.016059	72.468262	-31.822218	8.516176	4.308406	0.000000	-0.673060	0.000000	0.000000	0.000000	0.099751	-0.086374	-0.779303	0.000000	0.000000	3.000000	22.000000	0.000000
2790.160488	-0.013499	0.571675	-0.016059	72.468262	-31.822218	8.516176	4.308406	0.000000	-0.673060	0.000000	0.000000	0.000000	0.099751	-0.086374	-0.779303	0.000000	0.000000	3.000000	22.000000	0.000000
2790.163821	-0.013499	0.571675	-0.016059	72.158890	-30.684502	10.661656	4.325031	0.000000	-0.802944	0.000000	0.000000	0.000000	0.099751	-0.086374	-0.779303	0.000000	0.000000	3.000000	22.000000	0.000000
2790.167155	-0.013252	0.571364	-0.018681	72.158890	-30.684502	10.661656	4.325031	0.000000	-0.802944	0.000000	0.000000	0.000000	0.074078	-0.093244	-0.786677	0.000000	0.000000	3.000000	22.000000	0.000000
2790.170488	-0.013252	0.571364	-0.018681	72.158890	-30.684502	10.661656	4.325031	0.000000	-0.802944	0.000000	0.000000	0.000000	0.074078	-0.093244	-0.786677	0.000000	0.000000	3.000000	22.000000	0.000000
2790.173821	-0.013252	0.571364	-0.018681	71.807388	-29.615568	12.625022	4.337378	0.000000	-0.934057	0.000000	0.000000	0.000000	0.074078	-0.093244	-0.786677	0.000000	0.000000	3.000000	22.000000	0.000000
2790.177155	-0.013131	0.570965	-0.021335	71.807388	-29.615568	12.625022	4.337378	0.000000	-0.934057	0.000000	0.000000	0.000000	0.036483	-0.119560	-0.796054	0.000000	0.000000	3.000000	22.000000	0.000000
2790.180488	-0.013131	0.570965	-0.021335	71.807388	-29.615568	12.625022	4.337378	0.000000	-0.934057	0.000000	0.000000	0.000000	0.036483	-0.119560	-0.796054	0.000000	0.000000	3.000000	22.000000	0.000000
2790.183821	-0.013131	0.570965	-0.021335	71.407166	-28.672304	13.721595	4.343458	0.000000	-1.066732	0.000000	0.000000	0.000000	0.036483	-0.119560	-0.796054	0.000000	0.000000	3.000000	22.000000	0.000000
2790.187155	-0.013173	0.570480	-0.024021	71.407166	-28.672304	13.721595	4.343458	0.000000	-1.066732	0.000000	0.000000	0.000000	-0.012769	-0.145574	-0.805890	0.000000	0.000000	3.000000	22.000000	0.000000
2790.190488	-0.013173	0.570480	-0.024021	71.407166	-28.672304	13.721595	4.343458	0.000000	-1.066732	0.000000	0.000000	0.000000	-0.012769	-0.145574	-0.805890	0.000000	0.000000	3.000000	22.000000	0.000000
2790.193821	-0.013173	0.570480	-0.024021	70.985710	-27.800226	14.384013	4.341330	0.000000	-1.201047	0.000000	0.000000	0.000000	-0.012769	-0.145574	-0.805890	0.000000	0.000000	3.000000	22.000000	0.000000
2790.197155	-0.013420	0.569914	-0.026675	70.985710	-27.800226	14.384013	4.341330	0.000000	-1.201047	0.000000	0.000000	0.000000	-0.073972	-0.169759	-0.796341	0.000000	0.000000	3.000000	22.000000	0.000000
2790.200488	-0.013420	0.569914	-0.026675	70.985710	-27.800226	14.384013	4.341330	0.000000	-1.201047	0.000000	0.000000	0.000000	-0.073972	-0.169759	-0.796341	0.000000	0.000000	3.000000	22.000000	0.000000
2790.203821	-0.013420	0.569914	-0.026675	70.567207	-26.873028	15.273495	4.329001	0.000000	-1.333771	0.000000	0.000000	0.000000	-0.073972	-0.169759	-0.796341	0.000000	0.000000	3.000000	22.000000	0.000000
2790.207155	-0.013782	0.569253	-0.029405	70.567207	-26.873028	15.273495	4.329001	0.000000	-1.333771	0.000000	0.000000	0.000000	-0.108640	-0.198241	-0.818782	0.000000	0.000000	3.000000	22.000000	0.000000
2790.210488	-0.013782	0.569253	-0.029405	70.567207	-26.873028	15.273495	4.329001	0.000000	-1.333771	0.000000	0.000000	0.000000	-0.108640	-0.198241	-0.818782	0.000000	0.000000	3.000000	22.000000	0.000000
2790.213821	-0.013782	0.569253	-0.029405	70.167412	-25.845297	16.634058	4.310894	0.000000	-1.470235	0.000000	0.000000	0.000000	-0.108640	-0.198241	-0.818782	0.000000	0.000000	3.000000	22.000000	0.000000
2790.217155	-0.014239	0.568527	-0.032149	70.167412	-25.845297	16.634058	4.310894	0.000000	-1.470235	0.000000	0.000000	0.000000	-0.137089	-0.217958	-0.823194	0.000000	0.000000	3.000000	22.000000	0.000000
2790.220488	-0.014239	0.568527	-0.032149	70.167412	-25.845297	16.634058	4.310894	0.000000	-1.470235	0.000000	0.000000	0.000000	-0.137089	-0.217958	-0.823194	0.000000	0.000000	3.000000	22.000000	0.000000
2790.223821	-0.014239	0.568527	-0.032149	69.762527	-24.762991	18.253691	4.288046	0.000000	-1.607434	0.000000	0.000000	0.000000	-0.137089	-0.217958	-0.823194	0.000000	0.000000	3.000000	22.000000	0.000000
2790.227155	-0.014749	0.567753	-0.034888	69.762527	-24.762991	18.253691	4.288046	0.000000	-1.607434	0.000000	0.000000	0.000000	-0.153099	-0.232162	-0.821934	0.000000	0.000000	3.000000	22.000000	0.000000
2790.230488	-0.014749	0.567753	-0.034888	69.762527	-24.762991	18.253691	4.288046	0.000000	-1.607434	0.000000	0.000000	0.000000	-0.153099	-0.232162	-0.821934	0.000000	0.000000	3.000000	22.000000	0.000000
2790.233821	-0.014749	0.567753	-0.034888	69.304977	-23.633661	19.615833	4.262530	0.000000	-1.744423	0.000000	0.000000	0.000000	-0.153099	-0.232162	-0.821934	0.000000	0.000000	3.000000	22.000000	0.000000
2790.237155	-0.015254	0.566961	-0.037562	69.304977	-23.633661	19.615833	4.262530	0.000000	-1.744423	0.000000	0.000000	0.000000	-0.151500	-0.237660	-0.801917	0.000000	0.000000	3.000000	22.000000	0.000000
2790.240488	-0.015254	0.566961	-0.037562	69.304977	-23.633661	19.615833	4.262530	0.000000	-1.744423	0.000000	0.000000	0.000000	-0.151500	-0.237660	-0.801917	0.000000	0.000000	3.000000	22.000000	0.000000
2790.243821	-0.015254	0.566961	-0.037562	68.793510	-22.472710	20.757467	4.237280	0.000000	-1.878075	0.000000	0.000000	0.000000	-0.151500	-0.237660	-0.801917	0.000000	0.000000	3.000000	22.000000	0.000000
2790.247155	-0.015835	0.566162	-0.040128	68.793510	-22.472710	20.757467	4.237280	0.000000	-1.878075	0.000000	0.000000	0.000000	-0.174231	-0.239629	-0.769959	0.000000	0.000000	3.000000	22.000000	0.000000
2790.250488	-0.015835	0.566162	-0.040128	68.793510	-22.472710	20.757467	4.237280	0.000000	-1.878075	0.000000	0.000000	0.000000	-0.174231	-0.239629	-0.769959	0.000000	0.000000	3.000000	22.000000	0.000000
2790.253821	-0.015835	0.566162	-0.040128	68.234810	-21.314146	21.909529	4.208241	0.000000	-2.006402	0.000000	0.000000	0.000000	-0.174231	-0.239629	-0.769959	0.000000	0.000000	3.000000	22.000000	0.000000
2790.257155	-0.016514	0.565403	-0.042509	68.234810	-21.314146	21.909529	4.208241	0.000000	-2.006402	0.000000	0.000000	0.000000	-0.203542	-0.227875	-0.714386	0.000000	0.000000	3.000000	22.000000	0.000000
2790.260488	-0.016514	0.565403	-0.042509	68.234810	-21.314146	21.909529	4.208241	0.000000	-2.006402	0.000000	0.000000	0.000000	-0.203542	-0.227875	-0.714386	0.000000	0.000000	3.000000	22.000000	0.000000
2790.263821	-0.016514	0.565403	-0.042509	67.671829	-20.225641	23.033527	4.174317	0.000000	-2.125466	0.000000	0.000000	0.000000	-0.203542	-0.227875	-0.714386	0.000000	0.000000	3.000000	22.000000	0.000000
2790.267155	-0.017288	0.564665	-0.044723	67.671829	-20.225641	23.033527	4.174317	0.000000	-2.125466	0.000000	0.000000	0.000000	-0.232439	-0.221131	-0.664204	0.000000	0.000000	3.000000	22.000000	0.000000
2790.270488	-0.017288	0.564665	-0.044723	67.671829	-20.225641	23.033527	4.174317	0.000000	-2.125466	0.000000	0.000000	0.000000	-0.232439	-0.221131	-0.664204	0.000000	0.000000	3.000000	22.000000	0.000000
2790.273821	-0.017288	0.564665	-0.044723	67.147949	-19.191475	24.191938	4.135578	0.000000	-2.236167	0.000000	0.000000	0.000000	-0.232439	-0.221131	-0.664204	0.000000	0.000000	3.000000	22.000000	0.000000
2790.277155	-0.018156	0.563968	-0.046843	67.147949	-19.191475	24.191938	4.135578	0.000000	-2.236167	0.000000	0.000000	0.000000	-0.260228	-0.209153	-0.635854	0.000000	0.000000	3.000000	22.000000	0.000000
2790.280488	-0.018156	0.563968	-0.046843	67.147949	-19.191475	24.191938	4.135578	0.000000	-2.236167	0.000000	0.000000	0.000000	-0.260228	-0.209153	-0.635854	0.000000	0.000000	3.000000	22.000000	0.000000
2790.283821	-0.018156	0.563968	-0.046843	66.674690	-18.167021	25.476429	4.092206	0.000000	-2.342143	0.000000	0.000000	0.000000	-0.260228	-0.209153	-0.635854	0.000000	0.000000	3.000000	22.000000	0.000000
2790.287155	-0.019058	0.563244	-0.048848	66.674690	-18.167021	25.476429	4.092206	0.000000	-2.342143	0.000000	0.000000	0.000000	-0.270580	-0.217359	-0.601493	0.000000	0.000000	3.000000	22.000000	0.000000
2790.290488	-0.019058	0.563244	-0.048848	66.674690	-18.167021	25.476429	4.092206	0.000000	-2.342143	0.000000	0.000000	0.000000	-0.270580	-0.217359	-0.601493	0.000000	0.000000	3.000000	22.000000	0.000000
2790.293821	-0.019058	0.563244	-0.048848	66.268715	-17.160845	26.899851	4.047110	0.000000	-2.442392	0.000000	0.000000	0.000000	-0.270580	-0.217359	-0.601493	0.000000	0.000000	3.000000	22.000000	0.000000
2790.297155	-0.019988	0.562459	-0.050867	66.268715	-17.160845	26.899851	4.047110	0.000000	-2.442392	0.000000	0.000000	0.000000	-0.279119	-0.235301	-0.605764	0.000000	0.000000	3.000000	22.000000	0.000000
2790.300488	-0.019988	0.562459	-0.050867	66.268715	-17.160845	26.899851	4.047110	0.000000	-2.442392	0.000000	0.000000	0.000000	-0.279119	-0.235301	-0.605764	0.000000	0.000000	3.000000	22.000000	0.000000
2790.303821	-0.019988	0.562459	-0.050867	65.917046	-16.191607	28.397465	4.000590	0.000000	-2.543353	0.000000	0.000000	0.000000	-0.279119	-0.235301	-0.605764	0.000000	0.000000	3.000000	22.000000	0.000000
2790.307155	-0.020946	0.561555	-0.052908	65.917046	-16.191607	28.397465	4.000590	0.000000	-2.543353	0.000000	0.000000	0.000000	-0.287343	-0.271271	-0.612398	0.000000	0.000000	3.000000	22.000000	0.000000
2790.310488	-0.020946	0.561555	-0.052908	65.917046	-16.191607	28.397465	4.000590	0.000000	-2.543353	0.000000	0.000000	0.000000	-0.287343	-0.271271	-0.612398	0.000000	0.000000	3.000000	22.000000	0.000000
2790.313821	-0.020946	0.561555	-0.052908	65.624443	-15.296925	29.894489	3.952699	0.000000	-2.645419	0.000000	0.000000	0.000000	-0.287343	-0.271271	-0.612398	0.000000	0.000000	3.000000	22.000000	0.000000
2790.317155	-0.021912	0.560549	-0.054953	65.624443	-15.296925	29.894489	3.952699	0.000000	-2.645419	0.000000	0.000000	0.000000	-0.289910	-0.301768	-0.613453	0.000000	0.000000	3.000000	22.000000	0.000000
2790.320488	-0.021912	0.560549	-0.054953	65.624443	-15.296925	29.894489	3.952699	0.000000	-2.645419	0.000000	0.000000	0.000000	-0.289910	-0.301768	-0.613453	0.000000	0.000000	3.000000	22.000000	0.000000
2790.323821	-0.021912	0.560549	-0.054953	65.383530	-14.487391	31.360971	3.904381	0.000000	-2.747661	0.000000	0.000000	0.000000	-0.289910	-0.301768	-0.613453	0.000000	0.000000	3.000000	22.000000	0.000000
2790.327155	-0.022923	0.559410	-0.057042	65.383530	-14.487391	31.360971	3.904381	0.000000	-2.747661	0.000000	0.000000	0.000000	-0.303127	-0.341659	-0.626698	0.000000	0.000000	3.000000	22.000000	0.000000
2790.330488	-0.022923	0.559410	-0.057042	65.383530	-14.487391	31.360971	3.904381	0.000000	-2.747661	0.000000	0.000000	0.000000	-0.303127	-0.341659	-0.626698	0.000000	0.000000	3.000000	22.000000	0.000000
2790.333821	-0.022923	0.559410	-0.057042	65.199379	-13.792093	32.726856	3.853860	0.000000	-2.852111	0.000000	0.000000	0.000000	-0.303127	-0.341659	-0.626698	0.000000	0.000000	3.000000	22.000000	0.000000
2790.337155	-0.023972	0.558157	-0.059250	65.199379	-13.792093	32.726856	3.853860	0.000000	-2.852111	0.000000	0.000000	0.000000	-0.314633	-0.376061	-0.662358	0.000000	0.000000	3.000000	22.000000	0.000000
2790.340488	-0.023972	0.558157	-0.059250	65.199379	-13.792093	32.726856	3.853860	0.000000	-2.852111	0.000000	0.000000	0.000000	-0.314633	-0.376061	-0.662358	0.000000	0.000000	3.000000	22.000000	0.000000
2790.343821	-0.023972	0.558157	-0.059250	65.059837	-13.207415	33.962776	3.801421	0.000000	-2.962504	0.000000	0.000000	0.000000	-0.314633	-0.376061	-0.662358	0.000000	0.000000	3.000000	22.000000	0.000000
2790.347155	-0.025046	0.556845	-0.061453	65.059837	-13.207415	33.962776	3.801421	0.000000	-2.962504	0.000000	0.000000	0.000000	-0.322253	-0.393601	-0.660922	0.000000	0.000000	3.000000	22.000000	0.000000
2790.350488	-0.025046	0.556845	-0.061453	65.059837	-13.207415	33.962776	3.801421	0.000000	-2.962504	0.000000	0.000000	0.000000	-0.322253	-0.393601	-0.660922	0.000000	0.000000	3.000000	22.000000	0.000000
2790.353821	-0.025046	0.556845	-0.061453	64.958717	-12.737891	35.038418	3.747712	0.000000	-3.072658	0.000000	0.000000	0.000000	-0.322253	-0.393601	-0.660922	0.000000	0.000000	3.000000	22.000000	0.000000
2790.357155	-0.026090	0.555492	-0.063630	64.958717	-12.737891	35.038418	3.747712	0.000000	-3.072658	0.000000	0.000000	0.000000	-0.313261	-0.405922	-0.652933	0.000000	0.000000	3.000000	22.000000	0.000000
2790.360488	-0.026090	0.555492	-0.063630	64.958717	-12.737891	35.038418	3.747712	0.000000	-3.072658	0.000000	0.000000	0.000000	-0.313261	-0.405922	-0.652933	0.000000	0.000000	3.000000	22.000000	0.000000
2790.363821	-0.026090	0.555492	-0.063630	64.882965	-12.371125	35.954033	3.695502	0.000000	-3.181480	0.000000	0.000000	0.000000	-0.313261	-0.405922	-0.652933	0.000000	0.000000	3.000000	22.000000	0.000000
2790.367155	-0.027180	0.554136	-0.065771	64.882965	-12.371125	35.954033	3.695502	0.000000	-3.181480	0.000000	0.000000	0.000000	-0.327011	-0.406784	-0.642415	0.000000	0.000000	3.000000	22.000000	0.000000
2790.370488	-0.027180	0.554136	-0.065771	64.882965	-12.371125	35.954033	3.695502	0.000000	-3.181480	0.000000	0.000000	0.000000	-0.327011	-0.406784	-0.642415	0.000000	0.000000	3.000000	22.000000	0.000000
2790.373821	-0.027180	0.554136	-0.065771	64.839973	-12.104676	36.723087	3.641000	0.000000	-3.288549	0.000000	0.000000	0.000000	-0.327011	-0.406784	-0.642415	0.000000	0.000000	3.000000	22.000000	0.000000
2790.377155	-0.028302	0.552761	-0.067803	64.839973	-12.104676	36.723087	3.641000	0.000000	-3.288549	0.000000	0.000000	0.000000	-0.336651	-0.412390	-0.609699	0.000000	0.000000	3.000000	22.000000	0.000000
2790.380488	-0.028302	0.552761	-0.067803	64.839973	-12.104676	36.723087	3.641000	0.000000	-3.288549	0.000000	0.000000	0.000000	-0.336651	-0.412390	-0.609699	0.000000	0.000000	3.000000	22.000000	0.000000
2790.383821	-0.028302	0.552761	-0.067803	64.827667	-11.917319	37.377834	3.584892	0.000000	-3.390166	0.000000	0.000000	0.000000	-0.336651	-0.412390	-0.609699	0.000000	0.000000	3.000000	22.000000	0.000000
2790.387155	-0.029458	0.551405	-0.069713	64.827667	-11.917319	37.377834	3.584892	0.000000	-3.390166	0.000000	0.000000	0.000000	-0.346771	-0.406778	-0.572838	0.000000	0.000000	3.000000	22.000000	0.000000
2790.390488	-0.029458	0.551405	-0.069713	64.827667	-11.917319	37.377834	3.584892	0.000000	-3.390166	0.000000	0.000000	0.000000	-0.346771	-0.406778	-0.572838	0.000000	0.000000	3.000000	22.000000	0.000000
2790.393821	-0.029458	0.551405	-0.069713	64.851990	-11.771847	37.991417	3.527097	0.000000	-3.485639	0.000000	0.000000	0.000000	-0.346771	-0.406778	-0.572838	0.000000	0.000000	3.000000	22.000000	0.000000
2790.397155	-0.030606	0.550004	-0.071573	64.851990	-11.771847	37.991417	3.527097	0.000000	-3.485639	0.000000	0.000000	0.000000	-0.344301	-0.420277	-0.558189	0.000000	0.000000	3.000000	22.000000	0.000000
2790.400488	-0.030606	0.550004	-0.071573	64.851990	-11.771847	37.991417	3.527097	0.000000	-3.485639	0.000000	0.000000	0.000000	-0.344301	-0.420277	-0.558189	0.000000	0.000000	3.000000	22.000000	0.000000
2790.403821	-0.030606	0.550004	-0.071573	64.904533	-11.635657	38.608067	3.469713	0.000000	-3.578670	0.000000	0.000000	0.000000	-0.344301	-0.420277	-0.558189	0.000000	0.000000	3.000000	22.000000	0.000000
2790.407155	-0.031705	0.548570	-0.073431	64.904533	-11.635657	38.608067	3.469713	0.000000	-3.578670	0.000000	0.000000	0.000000	-0.329837	-0.430382	-0.557344	0.000000	0.000000	3.000000	22.000000	0.000000
2790.410488	-0.031705	0.548570	-0.073431	64.904533	-11.635657	38.608067	3.469713	0.000000	-3.578670	0.000000	0.000000	0.000000	-0.329837	-0.430382	-0.557344	0.000000	0.000000	3.000000	22.000000	0.000000
2790.413821	-0.031705	0.548570	-0.073431	64.966324	-11.496532	39.229904	3.405164	0.000000	-3.661264	0.000000	0.000000	0.000000	-0.329837	-0.430382	-0.557344	0.000000	0.000000	3.000000	22.000000	0.000000
2790.417155	-0.032721	0.547102	-0.075283	64.966324	-11.496532	39.229904	3.405164	0.000000	-3.661264	0.000000	0.000000	0.000000	-0.304650	-0.440326	-0.555585	0.000000	0.000000	3.000000	22.000000	0.000000
2790.420488	-0.032721	0.547102	-0.075283	64.966324	-11.496532	39.229904	3.405164	0.000000	-3.661264	0.000000	0.000000	0.000000	-0.304650	-0.440326	-0.555585	0.000000	0.000000	3.000000	22.000000	0.000000
2790.423821	-0.032721	0.547102	-0.075283	64.972862	-11.319941	39.865700	3.331793	0.000000	-3.728158	0.000000	0.000000	0.000000	-0.304650	-0.440326	-0.555585	0.000000	0.000000	3.000000	22.000000	0.000000
2790.427155	-0.033671	0.545622	-0.077135	64.972862	-11.319941	39.865700	3.331793	0.000000	-3.728158	0.000000	0.000000	0.000000	-0.285057	-0.443808	-0.555692	0.000000	0.000000	3.000000	22.000000	0.000000
2790.430488	-0.033671	0.545622	-0.077135	64.972862	-11.319941	39.865700	3.331793	0.000000	-3.728158	0.000000	0.000000	0.000000	-0.285057	-0.443808	-0.555692	0.000000	0.000000	3.000000	22.000000	0.000000
2790.433821	-0.033671	0.545622	-0.077135	64.810532	-11.055687	40.562222	3.259988	0.000000	-3.791106	0.000000	0.000000	0.000000	-0.285057	-0.443808	-0.555692	0.000000	0.000000	3.000000	22.000000	0.000000
2790.437155	-0.034635	0.544193	-0.078916	64.810532	-11.055687	40.562222	3.259988	0.000000	-3.791106	0.000000	0.000000	0.000000	-0.289382	-0.428697	-0.534206	0.000000	0.000000	3.000000	22.000000	0.000000
2790.440488	-0.034635	0.544193	-0.078916	64.810532	-11.055687	40.562222	3.259988	0.000000	-3.791106	0.000000	0.000000	0.000000	-0.289382	-0.428697	-0.534206	0.000000	0.000000	3.000000	22.000000	0.000000
2790.443821	-0.034635	0.544193	-0.078916	64.463158	-10.708082	41.331158	3.189419	0.000000	-3.850662	0.000000	0.000000	0.000000	-0.289382	-0.428697	-0.534206	0.000000	0.000000	3.000000	22.000000	0.000000
2790.447155	-0.035597	0.542835	-0.080628	64.463158	-10.708082	41.331158	3.189419	0.000000	-3.850662	0.000000	0.000000	0.000000	-0.288356	-0.407656	-0.513439	0.000000	0.000000	3.000000	22.000000	0.000000
2790.450488	-0.035597	0.542835	-0.080628	64.463158	-10.708082	41.331158	3.189419	0.000000	-3.850662	0.000000	0.000000	0.000000	-0.288356	-0.407656	-0.513439	0.000000	0.000000	3.000000	22.000000	0.000000
2790.453821	-0.035597	0.542835	-0.080628	63.983238	-10.309140	42.169632	3.120556	0.000000	-3.906677	0.000000	0.000000	0.000000	-0.288356	-0.407656	-0.513439	0.000000	0.000000	3.000000	22.000000	0.000000
2790.457155	-0.036601	0.541484	-0.082353	63.983238	-10.309140	42.169632	3.120556	0.000000	-3.906677	0.000000	0.000000	0.000000	-0.301254	-0.405208	-0.517604	0.000000	0.000000	3.000000	22.000000	0.000000
2790.460488	-0.036601	0.541484	-0.082353	63.983238	-10.309140	42.169632	3.120556	0.000000	-3.906677	0.000000	0.000000	0.000000	-0.301254	-0.405208	-0.517604	0.000000	0.000000	3.000000	22.000000	0.000000
2790.463821	-0.036601	0.541484	-0.082353	63.451050	-9.914362	43.038586	3.050086	0.000000	-3.961941	0.000000	0.000000	0.000000	-0.301254	-0.405208	-0.517604	0.000000	0.000000	3.000000	22.000000	0.000000
2790.467155	-0.037605	0.540196	-0.083984	63.451050	-9.914362	43.038586	3.050086	0.000000	-3.961941	0.000000	0.000000	0.000000	-0.301096	-0.386204	-0.489265	0.000000	0.000000	3.000000	22.000000	0.000000
2790.470488	-0.037605	0.540196	-0.083984	63.451050	-9.914362	43.038586	3.050086	0.000000	-3.961941	0.000000	0.000000	0.000000	-0.301096	-0.386204	-0.489265	0.000000	0.000000	3.000000	22.000000	0.000000
2790.473821	-0.037605	0.540196	-0.083984	62.919579	-9.564017	43.886078	2.981851	0.000000	-4.013548	0.000000	0.000000	0.000000	-0.301096	-0.386204	-0.489265	0.000000	0.000000	3.000000	22.000000	0.000000
2790.477155	-0.038618	0.538932	-0.085605	62.919579	-9.564017	43.886078	2.981851	0.000000	-4.013548	0.000000	0.000000	0.000000	-0.303914	-0.379451	-0.486354	0.000000	0.000000	3.000000	22.000000	0.000000
2790.480488	-0.038618	0.538932	-0.085605	62.919579	-9.564017	43.886078	2.981851	0.000000	-4.013548	0.000000	0.000000	0.000000	-0.303914	-0.379451	-0.486354	0.000000	0.000000	3.000000	22.000000	0.000000
2790.483821	-0.038618	0.538932	-0.085605	62.407822	-9.280866	44.671890	2.913604	0.000000	-4.063363	0.000000	0.000000	0.000000	-0.303914	-0.379451	-0.486354	0.000000	0.000000	3.000000	22.000000	0.000000
2790.487155	-0.039684	0.537729	-0.087136	62.407822	-9.280866	44.671890	2.913604	0.000000	-4.063363	0.000000	0.000000	0.000000	-0.319947	-0.360927	-0.459364	0.000000	0.000000	3.000000	22.000000	0.000000
2790.490488	-0.039684	0.537729	-0.087136	62.407822	-9.280866	44.671890	2.913604	0.000000	-4.063363	0.000000	0.000000	0.000000	-0.319947	-0.360927	-0.459364	0.000000	0.000000	3.000000	22.000000	0.000000
2790.493821	-0.039684	0.537729	-0.087136	61.928799	-9.069660	45.300236	2.845758	0.000000	-4.111162	0.000000	0.000000	0.000000	-0.319947	-0.360927	-0.459364	0.000000	0.000000	3.000000	22.000000	0.000000
2790.497155	-0.040727	0.536562	-0.088634	61.928799	-9.069660	45.300236	2.845758	0.000000	-4.111162	0.000000	0.000000	0.000000	-0.312971	-0.349998	-0.449203	0.000000	0.000000	3.000000	22.000000	0.000000
2790.500488	-0.040727	0.536562	-0.088634	61.928799	-9.069660	45.300236	2.845758	0.000000	-4.111162	0.000000	0.000000	0.000000	-0.312971	-0.349998	-0.449203	0.000000	0.000000	3.000000	22.000000	0.000000
2790.503821	-0.040727	0.536562	-0.088634	61.483425	-8.921296	45.665089	2.779460	0.000000	-4.156272	0.000000	0.000000	0.000000	-0.312971	-0.349998	-0.449203	0.000000	0.000000	3.000000	22.000000	0.000000
2790.507155	-0.041713	0.535431	-0.090093	61.483425	-8.921296	45.665089	2.779460	0.000000	-4.156272	0.000000	0.000000	0.000000	-0.295718	-0.339245	-0.437689	0.000000	0.000000	3.000000	22.000000	0.000000
2790.510488	-0.041713	0.535431	-0.090093	61.483425	-8.921296	45.665089	2.779460	0.000000	-4.156272	0.000000	0.000000	0.000000	-0.295718	-0.339245	-0.437689	0.000000	0.000000	3.000000	22.000000	0.000000
2790.513821	-0.041713	0.535431	-0.090093	61.073570	-8.818702	45.972565	2.715988	0.000000	-4.198025	0.000000	0.000000	0.000000	-0.295718	-0.339245	-0.437689	0.000000	0.000000	3.000000	22.000000	0.000000
2790.517155	-0.042627	0.534371	-0.091494	61.073570	-8.818702	45.972565	2.715988	0.000000	-4.198025	0.000000	0.000000	0.000000	-0.274105	-0.318163	-0.420570	0.000000	0.000000	3.000000	22.000000	0.000000
2790.520488	-0.042627	0.534371	-0.091494	61.073570	-8.818702	45.972565	2.715988	0.000000	-4.198025	0.000000	0.000000	0.000000	-0.274105	-0.318163	-0.420570	0.000000	0.000000	3.000000	22.000000	0.000000
2790.523821	-0.042627	0.534371	-0.091494	60.690876	-8.759256	46.234612	2.656293	0.000000	-4.236049	0.000000	0.000000	0.000000	-0.274105	-0.318163	-0.420570	0.000000	0.000000	3.000000	22.000000	0.000000
2790.527155	-0.043507	0.533394	-0.092822	60.690876	-8.759256	46.234612	2.656293	0.000000	-4.236049	0.000000	0.000000	0.000000	-0.263989	-0.292950	-0.398306	0.000000	0.000000	3.000000	22.000000	0.000000
2790.530488	-0.043507	0.533394	-0.092822	60.690876	-8.759256	46.234612	2.656293	0.000000	-4.236049	0.000000	0.000000	0.000000	-0.263989	-0.292950	-0.398306	0.000000	0.000000	3.000000	22.000000	0.000000
2790.533821	-0.043507	0.533394	-0.092822	60.341805	-8.735401	46.396473	2.599497	0.000000	-4.271138	0.000000	0.000000	0.000000	-0.263989	-0.292950	-0.398306	0.000000	0.000000	3.000000	22.000000	0.000000
2790.537155	-0.044366	0.532471	-0.094117	60.341805	-8.735401	46.396473	2.599497	0.000000	-4.271138	0.000000	0.000000	0.000000	-0.257891	-0.276799	-0.388445	0.000000	0.000000	3.000000	22.000000	0.000000
2790.540488	-0.044366	0.532471	-0.094117	60.341805	-8.735401	46.396473	2.599497	0.000000	-4.271138	0.000000	0.000000	0.000000	-0.257891	-0.276799	-0.388445	0.000000	0.000000	3.000000	22.000000	0.000000
2790.543821	-0.044366	0.532471	-0.094117	60.023205	-8.739610	46.531784	2.544296	0.000000	-4.304249	0.000000	0.000000	0.000000	-0.257891	-0.276799	-0.388445	0.000000	0.000000	3.000000	22.000000	0.000000
2790.547155	-0.045277	0.531616	-0.095367	60.023205	-8.739610	46.531784	2.544296	0.000000	-4.304249	0.000000	0.000000	0.000000	-0.273313	-0.256489	-0.374941	0.000000	0.000000	3.000000	22.000000	0.000000
2790.550488	-0.045277	0.531616	-0.095367	60.023205	-8.739610	46.531784	2.544296	0.000000	-4.304249	0.000000	0.000000	0.000000	-0.273313	-0.256489	-0.374941	0.000000	0.000000	3.000000	22.000000	0.000000
2790.553821	-0.045277	0.531616	-0.095367	59.738476	-8.765751	46.647072	2.488485	0.000000	-4.336755	0.000000	0.000000	0.000000	-0.273313	-0.256489	-0.374941	0.000000	0.000000	3.000000	22.000000	0.000000
2790.557155	-0.046223	0.530808	-0.096565	59.738476	-8.765751	46.647072	2.488485	0.000000	-4.336755	0.000000	0.000000	0.000000	-0.283753	-0.242375	-0.359536	0.000000	0.000000	3.000000	22.000000	0.000000
2790.560488	-0.046223	0.530808	-0.096565	59.738476	-8.765751	46.647072	2.488485	0.000000	-4.336755	0.000000	0.000000	0.000000	-0.283753	-0.242375	-0.359536	0.000000	0.000000	3.000000	22.000000	0.000000
2790.563821	-0.046223	0.530808	-0.096565	59.491585	-8.807538	46.740757	2.432689	0.000000	-4.368298	0.000000	0.000000	0.000000	-0.283753	-0.242375	-0.359536	0.000000	0.000000	3.000000	22.000000	0.000000
2790.567155	-0.047161	0.530024	-0.097772	59.491585	-8.807538	46.740757	2.432689	0.000000	-4.368298	0.000000	0.000000	0.000000	-0.281474	-0.235394	-0.362155	0.000000	0.000000	3.000000	22.000000	0.000000
2790.570488	-0.047161	0.530024	-0.097772	59.491585	-8.807538	46.740757	2.432689	0.000000	-4.368298	0.000000	0.000000	0.000000	-0.281474	-0.235394	-0.362155	0.000000	0.000000	3.000000	22.000000	0.000000
2790.573821	-0.047161	0.530024	-0.097772	59.289463	-8.858245	46.779819	2.377190	0.000000	-4.398746	0.000000	0.000000	0.000000	-0.281474	-0.235394	-0.362155	0.000000	0.000000	3.000000	22.000000	0.000000
2790.577155	-0.048044	0.529276	-0.098961	59.289463	-8.858245	46.779819	2.377190	0.000000	-4.398746	0.000000	0.000000	0.000000	-0.264696	-0.224216	-0.356587	0.000000	0.000000	3.000000	22.000000	0.000000
2790.580488	-0.048044	0.529276	-0.098961	59.289463	-8.858245	46.779819	2.377190	0.000000	-4.398746	0.000000	0.000000	0.000000	-0.264696	-0.224216	-0.356587	0.000000	0.000000	3.000000	22.000000	0.000000
2790.583821	-0.048044	0.529276	-0.098961	59.139843	-8.918675	46.699776	2.324230	0.000000	-4.426958	0.000000	0.000000	0.000000	-0.264696	-0.224216	-0.356587	0.000000	0.000000	3.000000	22.000000	0.000000
2790.587155	-0.048860	0.528509	-0.100212	59.139843	-8.918675	46.699776	2.324230	0.000000	-4.426958	0.000000	0.000000	0.000000	-0.244780	-0.230256	-0.375186	0.000000	0.000000	3.000000	22.000000	0.000000
2790.590488	-0.048860	0.528509	-0.100212	59.139843	-8.918675	46.699776	2.324230	0.000000	-4.426958	0.000000	0.000000	0.000000	-0.244780	-0.230256	-0.375186	0.000000	0.000000	3.000000	22.000000	0.000000
2790.593821	-0.048860	0.528509	-0.100212	59.049603	-8.990329	46.619068	2.272772	0.000000	-4.453595	0.000000	0.000000	0.000000	-0.244780	-0.230256	-0.375186	0.000000	0.000000	3.000000	22.000000	0.000000
2790.597155	-0.049624	0.527773	-0.101419	59.049603	-8.990329	46.619068	2.272772	0.000000	-4.453595	0.000000	0.000000	0.000000	-0.229266	-0.220749	-0.362076	0.000000	0.000000	3.000000	22.000000	0.000000
2790.600488	-0.049624	0.527773	-0.101419	59.049603	-8.990329	46.619068	2.272772	0.000000	-4.453595	0.000000	0.000000	0.000000	-0.229266	-0.220749	-0.362076	0.000000	0.000000	3.000000	22.000000	0.000000
2790.603821	-0.049624	0.527773	-0.101419	59.013962	-9.084974	46.630497	2.224291	0.000000	-4.478005	0.000000	0.000000	0.000000	-0.229266	-0.220749	-0.362076	0.000000	0.000000	3.000000	22.000000	0.000000
2790.607155	-0.050405	0.527069	-0.102591	59.013962	-9.084974	46.630497	2.224291	0.000000	-4.478005	0.000000	0.000000	0.000000	-0.234203	-0.211325	-0.351668	0.000000	0.000000	3.000000	22.000000	0.000000
2790.610488	-0.050405	0.527069	-0.102591	59.013962	-9.084974	46.630497	2.224291	0.000000	-4.478005	0.000000	0.000000	0.000000	-0.234203	-0.211325	-0.351668	0.000000	0.000000	3.000000	22.000000	0.000000
2790.613821	-0.050405	0.527069	-0.102591	59.025219	-9.206200	46.647926	2.176194	0.000000	-4.501575	0.000000	0.000000	0.000000	-0.234203	-0.211325	-0.351668	0.000000	0.000000	3.000000	22.000000	0.000000
2790.617155	-0.051258	0.526423	-0.103695	59.025219	-9.206200	46.647926	2.176194	0.000000	-4.501575	0.000000	0.000000	0.000000	-0.256066	-0.193564	-0.331178	0.000000	0.000000	3.000000	22.000000	0.000000
2790.620488	-0.051258	0.526423	-0.103695	59.025219	-9.206200	46.647926	2.176194	0.000000	-4.501575	0.000000	0.000000	0.000000	-0.256066	-0.193564	-0.331178	0.000000	0.000000	3.000000	22.000000	0.000000
2790.623821	-0.051258	0.526423	-0.103695	59.085140	-9.357536	46.589779	2.126997	0.000000	-4.525029	0.000000	0.000000	0.000000	-0.256066	-0.193564	-0.331178	0.000000	0.000000	3.000000	22.000000	0.000000
2790.627155	-0.052182	0.525823	-0.104751	59.085140	-9.357536	46.589779	2.126997	0.000000	-4.525029	0.000000	0.000000	0.000000	-0.277054	-0.180173	-0.316858	0.000000	0.000000	3.000000	22.000000	0.000000
2790.630488	-0.052182	0.525823	-0.104751	59.085140	-9.357536	46.589779	2.126997	0.000000	-4.525029	0.000000	0.000000	0.000000	-0.277054	-0.180173	-0.316858	0.000000	0.000000	3.000000	22.000000	0.000000
2790.633821	-0.052182	0.525823	-0.104751	59.178864	-9.535777	46.292385	2.076365	0.000000	-4.548484	0.000000	0.000000	0.000000	-0.277054	-0.180173	-0.316858	0.000000	0.000000	3.000000	22.000000	0.000000
2790.637155	-0.053161	0.525300	-0.105740	59.178864	-9.535777	46.292385	2.076365	0.000000	-4.548484	0.000000	0.000000	0.000000	-0.293785	-0.156904	-0.296832	0.000000	0.000000	3.000000	22.000000	0.000000
2790.640488	-0.053161	0.525300	-0.105740	59.178864	-9.535777	46.292385	2.076365	0.000000	-4.548484	0.000000	0.000000	0.000000	-0.293785	-0.156904	-0.296832	0.000000	0.000000	3.000000	22.000000	0.000000
2790.643821	-0.053161	0.525300	-0.105740	59.294670	-9.718515	45.730171	2.025036	0.000000	-4.571568	0.000000	0.000000	0.000000	-0.293785	-0.156904	-0.296832	0.000000	0.000000	3.000000	22.000000	0.000000
2790.647155	-0.054154	0.524812	-0.106719	59.294670	-9.718515	45.730171	2.025036	0.000000	-4.571568	0.000000	0.000000	0.000000	-0.297800	-0.146387	-0.293693	0.000000	0.000000	3.000000	22.000000	0.000000
2790.650488	-0.054154	0.524812	-0.106719	59.294670	-9.718515	45.730171	2.025036	0.000000	-4.571568	0.000000	0.000000	0.000000	-0.297800	-0.146387	-0.293693	0.000000	0.000000	3.000000	22.000000	0.000000
2790.653821	-0.054154	0.524812	-0.106719	59.401096	-9.898035	45.234600	1.973580	0.000000	-4.594016	0.000000	0.000000	0.000000	-0.297800	-0.146387	-0.293693	0.000000	0.000000	3.000000	22.000000	0.000000
2790.657155	-0.055094	0.524339	-0.107674	59.401096	-9.898035	45.234600	1.973580	0.000000	-4.594016	0.000000	0.000000	0.000000	-0.282083	-0.141789	-0.286315	0.000000	0.000000	3.000000	22.000000	0.000000
2790.660488	-0.055094	0.524339	-0.107674	59.401096	-9.898035	45.234600	1.973580	0.000000	-4.594016	0.000000	0.000000	0.000000	-0.282083	-0.141789	-0.286315	0.000000	0.000000	3.000000	22.000000	0.000000
2790.663821	-0.055094	0.524339	-0.107674	59.510647	-10.067052	45.007626	1.924614	0.000000	-4.614744	0.000000	0.000000	0.000000	-0.282083	-0.141789	-0.286315	0.000000	0.000000	3.000000	22.000000	0.000000
2790.667155	-0.055986	0.523877	-0.108579	59.510647	-10.067052	45.007626	1.924614	0.000000	-4.614744	0.000000	0.000000	0.000000	-0.267704	-0.138820	-0.271571	0.000000	0.000000	3.000000	22.000000	0.000000
2790.670488	-0.055986	0.523877	-0.108579	59.510647	-10.067052	45.007626	1.924614	0.000000	-4.614744	0.000000	0.000000	0.000000	-0.267704	-0.138820	-0.271571	0.000000	0.000000	3.000000	22.000000	0.000000
2790.673821	-0.055986	0.523877	-0.108579	59.623310	-10.228022	44.971966	1.878353	0.000000	-4.633766	0.000000	0.000000	0.000000	-0.267704	-0.138820	-0.271571	0.000000	0.000000	3.000000	22.000000	0.000000
2790.677155	-0.056810	0.523379	-0.109565	59.623310	-10.228022	44.971966	1.878353	0.000000	-4.633766	0.000000	0.000000	0.000000	-0.247177	-0.149292	-0.295745	0.000000	0.000000	3.000000	22.000000	0.000000
2790.680488	-0.056810	0.523379	-0.109565	59.623310	-10.228022	44.971966	1.878353	0.000000	-4.633766	0.000000	0.000000	0.000000	-0.247177	-0.149292	-0.295745	0.000000	0.000000	3.000000	22.000000	0.000000
2790.683821	-0.056810	0.523379	-0.109565	59.742237	-10.383749	44.920139	1.833651	0.000000	-4.651637	0.000000	0.000000	0.000000	-0.247177	-0.149292	-0.295745	0.000000	0.000000	3.000000	22.000000	0.000000
2790.687155	-0.057580	0.522864	-0.110542	59.742237	-10.383749	44.920139	1.833651	0.000000	-4.651637	0.000000	0.000000	0.000000	-0.230992	-0.154597	-0.293097	0.000000	0.000000	3.000000	22.000000	0.000000
2790.690488	-0.057580	0.522864	-0.110542	59.742237	-10.383749	44.920139	1.833651	0.000000	-4.651637	0.000000	0.000000	0.000000	-0.230992	-0.154597	-0.293097	0.000000	0.000000	3.000000	22.000000	0.000000
2790.693821	-0.057580	0.522864	-0.110542	59.848022	-10.534692	44.788059	1.791357	0.000000	-4.668087	0.000000	0.000000	0.000000	-0.230992	-0.154597	-0.293097	0.000000	0.000000	3.000000	22.000000	0.000000
2790.697155	-0.058369	0.522377	-0.111483	59.848022	-10.534692	44.788059	1.791357	0.000000	-4.668087	0.000000	0.000000	0.000000	-0.236527	-0.145819	-0.282420	0.000000	0.000000	3.000000	22.000000	0.000000
2790.700488	-0.058369	0.522377	-0.111483	59.848022	-10.534692	44.788059	1.791357	0.000000	-4.668087	0.000000	0.000000	0.000000	-0.236527	-0.145819	-0.282420	0.000000	0.000000	3.000000	22.000000	0.000000
2790.703821	-0.058369	0.522377	-0.111483	59.883533	-10.675662	44.572666	1.749179	0.000000	-4.684054	0.000000	0.000000	0.000000	-0.236527	-0.145819	-0.282420	0.000000	0.000000	3.000000	22.000000	0.000000
2790.707155	-0.059216	0.521929	-0.112350	59.883533	-10.675662	44.572666	1.749179	0.000000	-4.684054	0.000000	0.000000	0.000000	-0.254243	-0.134616	-0.260041	0.000000	0.000000	3.000000	22.000000	0.000000
2790.710488	-0.059216	0.521929	-0.112350	59.883533	-10.675662	44.572666	1.749179	0.000000	-4.684054	0.000000	0.000000	0.000000	-0.254243	-0.134616	-0.260041	0.000000	0.000000	3.000000	22.000000	0.000000
2790.713821	-0.059216	0.521929	-0.112350	59.805035	-10.790430	44.360867	1.706108	0.000000	-4.699914	0.000000	0.000000	0.000000	-0.254243	-0.134616	-0.260041	0.000000	0.000000	3.000000	22.000000	0.000000
2790.717155	-0.060106	0.521536	-0.113143	59.805035	-10.790430	44.360867	1.706108	0.000000	-4.699914	0.000000	0.000000	0.000000	-0.266991	-0.117815	-0.237923	0.000000	0.000000	3.000000	22.000000	0.000000
2790.720488	-0.060106	0.521536	-0.113143	59.805035	-10.790430	44.360867	1.706108	0.000000	-4.699914	0.000000	0.000000	0.000000	-0.266991	-0.117815	-0.237923	0.000000	0.000000	3.000000	22.000000	0.000000
2790.723821	-0.060106	0.521536	-0.113143	59.628487	-10.879272	44.179531	1.662662	0.000000	-4.715459	0.000000	0.000000	0.000000	-0.266991	-0.117815	-0.237923	0.000000	0.000000	3.000000	22.000000	0.000000
2790.727155	-0.061022	0.521216	-0.113767	59.628487	-10.879272	44.179531	1.662662	0.000000	-4.715459	0.000000	0.000000	0.000000	-0.274870	-0.096125	-0.187340	0.000000	0.000000	3.000000	22.000000	0.000000
2790.730488	-0.061022	0.521216	-0.113767	59.628487	-10.879272	44.179531	1.662662	0.000000	-4.715459	0.000000	0.000000	0.000000	-0.274870	-0.096125	-0.187340	0.000000	0.000000	3.000000	22.000000	0.000000
2790.733821	-0.061022	0.521216	-0.113767	59.412758	-10.956843	44.045444	1.620571	0.000000	-4.730090	0.000000	0.000000	0.000000	-0.274870	-0.096125	-0.187340	0.000000	0.000000	3.000000	22.000000	0.000000
2790.737155	-0.061910	0.520923	-0.114348	59.412758	-10.956843	44.045444	1.620571	0.000000	-4.730090	0.000000	0.000000	0.000000	-0.266381	-0.087738	-0.174071	0.000000	0.000000	3.000000	22.000000	0.000000
2790.740488	-0.061910	0.520923	-0.114348	59.412758	-10.956843	44.045444	1.620571	0.000000	-4.730090	0.000000	0.000000	0.000000	-0.266381	-0.087738	-0.174071	0.000000	0.000000	3.000000	22.000000	0.000000
2790.743821	-0.061910	0.520923	-0.114348	59.197586	-11.029291	43.972485	1.580165	0.000000	-4.743741	0.000000	0.000000	0.000000	-0.266381	-0.087738	-0.174071	0.000000	0.000000	3.000000	22.000000	0.000000
2790.747155	-0.062774	0.520672	-0.114863	59.197586	-11.029291	43.972485	1.580165	0.000000	-4.743741	0.000000	0.000000	0.000000	-0.259181	-0.075306	-0.154538	0.000000	0.000000	3.000000	22.000000	0.000000
2790.750488	-0.062774	0.520672	-0.114863	59.197586	-11.029291	43.972485	1.580165	0.000000	-4.743741	0.000000	0.000000	0.000000	-0.259181	-0.075306	-0.154538	0.000000	0.000000	3.000000	22.000000	0.000000
2790.753821	-0.062774	0.520672	-0.114863	59.003559	-11.102879	43.817352	1.541515	0.000000	-4.756441	0.000000	0.000000	0.000000	-0.259181	-0.075306	-0.154538	0.000000	0.000000	3.000000	22.000000	0.000000
2790.757155	-0.062774	0.520672	-0.114863	59.003559	-11.102879	43.817352	1.541515	0.000000	-4.756441	0.000000	0.000000	0.000000	-0.259181	-0.075306	-0.154538	0.000000	0.000000	3.000000	22.000000	0.000000
2790.760488	-0.063587	0.520421	-0.115371	59.003559	-11.102879	43.817352	1.541515	0.000000	-4.756441	0.000000	0.000000	0.000000	-0.243864	-0.075227	-0.152541	0.000000	0.000000	3.000000	22.000000	0.000000
2790.763821	-0.063587	0.520421	-0.115371	58.830723	-11.179682	43.625160	1.541515	0.000000	-4.756441	0.000000	0.000000	0.000000	-0.243864	-0.075227	-0.152541	0.000000	0.000000	3.000000	22.000000	0.000000
2790.767155	-0.064398	0.520207	-0.115793	58.830723	-11.179682	43.625160	1.541515	0.000000	-4.756441	0.000000	0.000000	0.000000	-0.243183	-0.064471	-0.126551	0.000000	0.000000	3.000000	22.000000	0.000000
2790.770488	-0.064398	0.520207	-0.115793	58.830723	-11.179682	43.625160	1.541515	0.000000	-4.756441	0.000000	0.000000	0.000000	-0.243183	-0.064471	-0.126551	0.000000	0.000000	3.000000	22.000000	0.000000
2790.773821	-0.064398	0.520207	-0.115793	58.690498	-11.268703	43.401894	1.469439	0.000000	-4.779200	0.000000	0.000000	0.000000	-0.243183	-0.064471	-0.126551	0.000000	0.000000	3.000000	22.000000	0.000000
2790.777155	-0.064398	0.520207	-0.115793	58.690498	-11.268703	43.401894	1.469439	0.000000	-4.779200	0.000000	0.000000	0.000000	-0.243183	-0.064471	-0.126551	0.000000	0.000000	3.000000	22.000000	0.000000
2790.780488	-0.065186	0.520033	-0.116149	58.690498	-11.268703	43.401894	1.469439	0.000000	-4.779200	0.000000	0.000000	0.000000	-0.236486	-0.052175	-0.106787	0.000000	0.000000	3.000000	22.000000	0.000000
2790.783821	-0.065186	0.520033	-0.116149	58.574966	-11.370983	43.174026	1.469439	0.000000	-4.779200	0.000000	0.000000	0.000000	-0.236486	-0.052175	-0.106787	0.000000	0.000000	3.000000	22.000000	0.000000
2790.787155	-0.066013	0.519940	-0.116387	58.574966	-11.370983	43.174026	1.469439	0.000000	-4.779200	0.000000	0.000000	0.000000	-0.248106	-0.027683	-0.071257	0.000000	0.000000	3.000000	22.000000	0.000000
2790.790488	-0.066013	0.519940	-0.116387	58.574966	-11.370983	43.174026	1.469439	0.000000	-4.779200	0.000000	0.000000	0.000000	-0.248106	-0.027683	-0.071257	0.000000	0.000000	3.000000	22.000000	0.000000
2790.793821	-0.066013	0.519940	-0.116387	58.466412	-11.482743	43.098724	1.401558	0.000000	-4.799545	0.000000	0.000000	0.000000	-0.248106	-0.027683	-0.071257	0.000000	0.000000	3.000000	22.000000	0.000000
2790.797155	-0.066013	0.519940	-0.116387	58.466412	-11.482743	43.098724	1.401558	0.000000	-4.799545	0.000000	0.000000	0.000000	-0.248106	-0.027683	-0.071257	0.000000	0.000000	3.000000	22.000000	0.000000
2790.800488	-0.066867	0.519943	-0.116482	58.466412	-11.482743	43.098724	1.401558	0.000000	-4.799545	0.000000	0.000000	0.000000	-0.256349	0.000840	-0.028665	0.000000	0.000000	3.000000	22.000000	0.000000
2790.803821	-0.066867	0.519943	-0.116482	58.380177	-11.596953	43.009277	1.401558	0.000000	-4.799545	0.000000	0.000000	0.000000	-0.256349	0.000840	-0.028665	0.000000	0.000000	3.000000	22.000000	0.000000
2790.807155	-0.067674	0.520036	-0.116396	58.380177	-11.596953	43.009277	1.401558	0.000000	-4.799545	0.000000	0.000000	0.000000	-0.242069	0.027758	0.025858	0.000000	0.000000	3.000000	22.000000	0.000000
2790.810488	-0.067674	0.520036	-0.116396	58.380177	-11.596953	43.009277	1.401558	0.000000	-4.799545	0.000000	0.000000	0.000000	-0.242069	0.027758	0.025858	0.000000	0.000000	3.000000	22.000000	0.000000
2790.813821	-0.067674	0.520036	-0.116396	58.329155	-11.715661	42.753448	1.337969	0.000000	-4.817659	0.000000	0.000000	0.000000	-0.242069	0.027758	0.025858	0.000000	0.000000	3.000000	22.000000	0.000000
2790.817155	-0.067674	0.520036	-0.116396	58.329155	-11.715661	42.753448	1.337969	0.000000	-4.817659	0.000000	0.000000	0.000000	-0.242069	0.027758	0.025858	0.000000	0.000000	3.000000	22.000000	0.000000
2790.820488	-0.068446	0.520223	-0.116155	58.329155	-11.715661	42.753448	1.337969	0.000000	-4.817659	0.000000	0.000000	0.000000	-0.231521	0.056348	0.072301	0.000000	0.000000	3.000000	22.000000	0.000000
2790.823821	-0.068446	0.520223	-0.116155	58.281792	-11.826157	42.287666	1.337969	0.000000	-4.817659	0.000000	0.000000	0.000000	-0.231521	0.056348	0.072301	0.000000	0.000000	3.000000	22.000000	0.000000
2790.827155	-0.069164	0.520401	-0.115855	58.281792	-11.826157	42.287666	1.337969	0.000000	-4.817659	0.000000	0.000000	0.000000	-0.215354	0.053195	0.090012	0.000000	0.000000	3.000000	22.000000	0.000000
2790.830488	-0.069164	0.520401	-0.115855	58.281792	-11.826157	42.287666	1.337969	0.000000	-4.817659	0.000000	0.000000	0.000000	-0.215354	0.053195	0.090012	0.000000	0.000000	3.000000	22.000000	0.000000
2790.833821	-0.069164	0.520401	-0.115855	58.231388	-11.927520	41.795700	1.286034	0.000000	-4.831782	0.000000	0.000000	0.000000	-0.215354	0.053195	0.090012	0.000000	0.000000	3.000000	22.000000	0.000000
2790.837155	-0.069843	0.520586	-0.115502	58.231388	-11.927520	41.795700	1.286034	0.000000	-4.831782	0.000000	0.000000	0.000000	-0.203874	0.055717	0.105816	0.000000	0.000000	3.000000	22.000000	0.000000
2790.840488	-0.069843	0.520586	-0.115502	58.231388	-11.927520	41.795700	1.286034	0.000000	-4.831782	0.000000	0.000000	0.000000	-0.203874	0.055717	0.105816	0.000000	0.000000	3.000000	22.000000	0.000000
2790.843821	-0.069843	0.520586	-0.115502	58.181084	-12.030270	41.406788	1.263110	0.000000	-4.837826	0.000000	0.000000	0.000000	-0.203874	0.055717	0.105816	0.000000	0.000000	3.000000	22.000000	0.000000
2790.847155	-0.070551	0.520762	-0.115107	58.181084	-12.030270	41.406788	1.263110	0.000000	-4.837826	0.000000	0.000000	0.000000	-0.212111	0.052532	0.118683	0.000000	0.000000	3.000000	22.000000	0.000000
2790.850488	-0.070551	0.520762	-0.115107	58.181084	-12.030270	41.406788	1.263110	0.000000	-4.837826	0.000000	0.000000	0.000000	-0.212111	0.052532	0.118683	0.000000	0.000000	3.000000	22.000000	0.000000
2790.853821	-0.070551	0.520762	-0.115107	58.134090	-12.133514	41.086647	1.239309	0.000000	-4.843977	0.000000	0.000000	0.000000	-0.212111	0.052532	0.118683	0.000000	0.000000	3.000000	22.000000	0.000000
2790.857155	-0.070551	0.520762	-0.115107	58.134090	-12.133514	41.086647	1.239309	0.000000	-4.843977	0.000000	0.000000	0.000000	-0.212111	0.052532	0.118683	0.000000	0.000000	3.000000	22.000000	0.000000
2790.860488	-0.071276	0.520918	-0.114713	58.134090	-12.133514	41.086647	1.239309	0.000000	-4.843977	0.000000	0.000000	0.000000	-0.217668	0.046853	0.118199	0.000000	0.000000	3.000000	22.000000	0.000000
2790.863821	-0.071276	0.520918	-0.114713	58.084019	-12.239044	40.672443	1.239309	0.000000	-4.843977	0.000000	0.000000	0.000000	-0.217668	0.046853	0.118199	0.000000	0.000000	3.000000	22.000000	0.000000
2790.867155	-0.072024	0.521088	-0.114303	58.084019	-12.239044	40.672443	1.239309	0.000000	-4.843977	0.000000	0.000000	0.000000	-0.224323	0.051035	0.122798	0.000000	0.000000	3.000000	22.000000	0.000000
2790.870488	-0.072024	0.521088	-0.114303	58.084019	-12.239044	40.672443	1.239309	0.000000	-4.843977	0.000000	0.000000	0.000000	-0.224323	0.051035	0.122798	0.000000	0.000000	3.000000	22.000000	0.000000
2790.873821	-0.072024	0.521088	-0.114303	58.027676	-12.333628	40.130669	1.188684	0.000000	-4.856648	0.000000	0.000000	0.000000	-0.224323	0.051035	0.122798	0.000000	0.000000	3.000000	22.000000	0.000000
2790.877155	-0.072700	0.521286	-0.113838	58.027676	-12.333628	40.130669	1.188684	0.000000	-4.856648	0.000000	0.000000	0.000000	-0.202987	0.059310	0.139686	0.000000	0.000000	3.000000	22.000000	0.000000
2790.880488	-0.072700	0.521286	-0.113838	58.027676	-12.333628	40.130669	1.188684	0.000000	-4.856648	0.000000	0.000000	0.000000	-0.202987	0.059310	0.139686	0.000000	0.000000	3.000000	22.000000	0.000000
2790.883821	-0.072700	0.521286	-0.113838	57.961948	-12.409069	39.660812	1.165998	0.000000	-4.862144	0.000000	0.000000	0.000000	-0.202987	0.059310	0.139686	0.000000	0.000000	3.000000	22.000000	0.000000
2790.887155	-0.073298	0.521538	-0.113271	57.961948	-12.409069	39.660812	1.165998	0.000000	-4.862144	0.000000	0.000000	0.000000	-0.179315	0.075876	0.169965	0.000000	0.000000	3.000000	22.000000	0.000000
2790.890488	-0.073298	0.521538	-0.113271	57.961948	-12.409069	39.660812	1.165998	0.000000	-4.862144	0.000000	0.000000	0.000000	-0.179315	0.075876	0.169965	0.000000	0.000000	3.000000	22.000000	0.000000
2790.893821	-0.073298	0.521538	-0.113271	57.877426	-12.462558	39.286926	1.147225	0.000000	-4.866609	0.000000	0.000000	0.000000	-0.179315	0.075876	0.169965	0.000000	0.000000	3.000000	22.000000	0.000000
2790.897155	-0.073298	0.521538	-0.113271	57.877426	-12.462558	39.286926	1.147225	0.000000	-4.866609	0.000000	0.000000	0.000000	-0.179315	0.075876	0.169965	0.000000	0.000000	3.000000	22.000000	0.000000
2790.900488	-0.073756	0.521861	-0.112569	57.877426	-12.462558	39.286926	1.147225	0.000000	-4.866609	0.000000	0.000000	0.000000	-0.137261	0.096667	0.210635	0.000000	0.000000	3.000000	22.000000	0.000000
2790.903821	-0.073756	0.521861	-0.112569	57.780380	-12.494160	38.897232	1.147225	0.000000	-4.866609	0.000000	0.000000	0.000000	-0.137261	0.096667	0.210635	0.000000	0.000000	3.000000	22.000000	0.000000
2790.907155	-0.074128	0.522244	-0.111789	57.780380	-12.494160	38.897232	1.147225	0.000000	-4.866609	0.000000	0.000000	0.000000	-0.111803	0.115100	0.233918	0.000000	0.000000	3.000000	22.000000	0.000000
2790.910488	-0.074128	0.522244	-0.111789	57.780380	-12.494160	38.897232	1.147225	0.000000	-4.866609	0.000000	0.000000	0.000000	-0.111803	0.115100	0.233918	0.000000	0.000000	3.000000	22.000000	0.000000
2790.913821	-0.074128	0.522244	-0.111789	57.670841	-12.517477	38.467808	1.127364	0.000000	-4.871247	0.000000	0.000000	0.000000	-0.111803	0.115100	0.233918	0.000000	0.000000	3.000000	22.000000	0.000000
2790.917155	-0.074475	0.522679	-0.110895	57.670841	-12.517477	38.467808	1.127364	0.000000	-4.871247	0.000000	0.000000	0.000000	-0.104017	0.130350	0.268324	0.000000	0.000000	3.000000	22.000000	0.000000
2790.920488	-0.074475	0.522679	-0.110895	57.670841	-12.517477	38.467808	1.127364	0.000000	-4.871247	0.000000	0.000000	0.000000	-0.104017	0.130350	0.268324	0.000000	0.000000	3.000000	22.000000	0.000000
2790.923821	-0.074475	0.522679	-0.110895	57.558147	-12.538045	38.158073	1.121536	0.000000	-4.872593	0.000000	0.000000	0.000000	-0.104017	0.130350	0.268324	0.000000	0.000000	3.000000	22.000000	0.000000
2790.927155	-0.074810	0.523148	-0.109981	57.558147	-12.538045	38.158073	1.121536	0.000000	-4.872593	0.000000	0.000000	0.000000	-0.100331	0.140730	0.274070	0.000000	0.000000	3.000000	22.000000	0.000000
2790.930488	-0.074810	0.523148	-0.109981	57.558147	-12.538045	38.158073	1.121536	0.000000	-4.872593	0.000000	0.000000	0.000000	-0.100331	0.140730	0.274070	0.000000	0.000000	3.000000	22.000000	0.000000
2790.933821	-0.074810	0.523148	-0.109981	57.442341	-12.555876	37.928162	1.116310	0.000000	-4.873792	0.000000	0.000000	0.000000	-0.100331	0.140730	0.274070	0.000000	0.000000	3.000000	22.000000	0.000000
2790.937155	-0.075124	0.523605	-0.109086	57.442341	-12.555876	37.928162	1.116310	0.000000	-4.873792	0.000000	0.000000	0.000000	-0.094206	0.137003	0.268691	0.000000	0.000000	3.000000	22.000000	0.000000
2790.940488	-0.075124	0.523605	-0.109086	57.442341	-12.555876	37.928162	1.116310	0.000000	-4.873792	0.000000	0.000000	0.000000	-0.094206	0.137003	0.268691	0.000000	0.000000	3.000000	22.000000	0.000000
2790.943821	-0.075124	0.523605	-0.109086	57.332798	-12.573782	37.865681	1.111686	0.000000	-4.874849	0.000000	0.000000	0.000000	-0.094206	0.137003	0.268691	0.000000	0.000000	3.000000	22.000000	0.000000
2790.947155	-0.075427	0.524057	-0.108164	57.332798	-12.573782	37.865681	1.111686	0.000000	-4.874849	0.000000	0.000000	0.000000	-0.090896	0.135750	0.276561	0.000000	0.000000	3.000000	22.000000	0.000000
2790.950488	-0.075427	0.524057	-0.108164	57.332798	-12.573782	37.865681	1.111686	0.000000	-4.874849	0.000000	0.000000	0.000000	-0.090896	0.135750	0.276561	0.000000	0.000000	3.000000	22.000000	0.000000
2790.953821	-0.075427	0.524057	-0.108164	57.223236	-12.591689	37.843086	1.107711	0.000000	-4.875754	0.000000	0.000000	0.000000	-0.090896	0.135750	0.276561	0.000000	0.000000	3.000000	22.000000	0.000000
2790.957155	-0.075759	0.524497	-0.107270	57.223236	-12.591689	37.843086	1.107711	0.000000	-4.875754	0.000000	0.000000	0.000000	-0.099647	0.131958	0.268000	0.000000	0.000000	3.000000	22.000000	0.000000
2790.960488	-0.075759	0.524497	-0.107270	57.223236	-12.591689	37.843086	1.107711	0.000000	-4.875754	0.000000	0.000000	0.000000	-0.099647	0.131958	0.268000	0.000000	0.000000	3.000000	22.000000	0.000000
2790.963821	-0.075759	0.524497	-0.107270	57.118252	-12.610949	37.747555	1.102125	0.000000	-4.877019	0.000000	0.000000	0.000000	-0.099647	0.131958	0.268000	0.000000	0.000000	3.000000	22.000000	0.000000
2790.967155	-0.076064	0.524949	-0.106422	57.118252	-12.610949	37.747555	1.102125	0.000000	-4.877019	0.000000	0.000000	0.000000	-0.091700	0.135656	0.254462	0.000000	0.000000	3.000000	22.000000	0.000000
2790.970488	-0.076064	0.524949	-0.106422	57.118252	-12.610949	37.747555	1.102125	0.000000	-4.877019	0.000000	0.000000	0.000000	-0.091700	0.135656	0.254462	0.000000	0.000000	3.000000	22.000000	0.000000
2790.973821	-0.076064	0.524949	-0.106422	57.046749	-12.638163	37.515446	1.097153	0.000000	-4.878140	0.000000	0.000000	0.000000	-0.091700	0.135656	0.254462	0.000000	0.000000	3.000000	22.000000	0.000000
2790.977155	-0.076064	0.524949	-0.106422	57.046749	-12.638163	37.515446	1.097153	0.000000	-4.878140	0.000000	0.000000	0.000000	-0.091700	0.135656	0.254462	0.000000	0.000000	3.000000	22.000000	0.000000
2790.980488	-0.076327	0.525414	-0.105615	57.046749	-12.638163	37.515446	1.097153	0.000000	-4.878140	0.000000	0.000000	0.000000	-0.078696	0.139425	0.242028	0.000000	0.000000	3.000000	22.000000	0.000000
2790.983821	-0.076327	0.525414	-0.105615	57.076126	-12.681400	37.029392	1.097153	0.000000	-4.878140	0.000000	0.000000	0.000000	-0.078696	0.139425	0.242028	0.000000	0.000000	3.000000	22.000000	0.000000
2790.987155	-0.076524	0.525877	-0.104867	57.076126	-12.681400	37.029392	1.097153	0.000000	-4.878140	0.000000	0.000000	0.000000	-0.059285	0.138907	0.224676	0.000000	0.000000	3.000000	22.000000	0.000000
2790.990488	-0.076524	0.525877	-0.104867	57.076126	-12.681400	37.029392	1.097153	0.000000	-4.878140	0.000000	0.000000	0.000000	-0.059285	0.138907	0.224676	0.000000	0.000000	3.000000	22.000000	0.000000
2790.993821	-0.076524	0.525877	-0.104867	57.185539	-12.737384	36.342335	1.092279	0.000000	-4.879234	0.000000	0.000000	0.000000	-0.059285	0.138907	0.224676	0.000000	0.000000	3.000000	22.000000	0.000000
2790.997155	-0.076524	0.525877	-0.104867	57.185539	-12.737384	36.342335	1.092279	0.000000	-4.879234	0.000000	0.000000	0.000000	-0.059285	0.138907	0.224676	0.000000	0.000000	3.000000	22.000000	0.000000
2791.000488	-0.076614	0.526330	-0.104212	57.185539	-12.737384	36.342335	1.092279	0.000000	-4.879234	0.000000	0.000000	0.000000	-0.026861	0.135832	0.196388	0.000000	0.000000	3.000000	22.000000	0.000000
2791.003821	-0.076614	0.526330	-0.104212	57.333004	-12.791785	35.662422	1.092279	0.000000	-4.879234	0.000000	0.000000	0.000000	-0.026861	0.135832	0.196388	0.000000	0.000000	3.000000	22.000000	0.000000
2791.007155	-0.076639	0.526818	-0.103527	57.333004	-12.791785	35.662422	1.092279	0.000000	-4.879234	0.000000	0.000000	0.000000	-0.007675	0.146343	0.205439	0.000000	0.000000	3.000000	22.000000	0.000000
2791.010488	-0.076639	0.526818	-0.103527	57.333004	-12.791785	35.662422	1.092279	0.000000	-4.879234	0.000000	0.000000	0.000000	-0.007675	0.146343	0.205439	0.000000	0.000000	3.000000	22.000000	0.000000
2791.013821	-0.076639	0.526818	-0.103527	57.473618	-12.838465	35.227863	1.100565	0.000000	-4.877372	0.000000	0.000000	0.000000	-0.007675	0.146343	0.205439	0.000000	0.000000	3.000000	22.000000	0.000000
2791.017155	-0.076639	0.526818	-0.103527	57.473618	-12.838465	35.227863	1.100565	0.000000	-4.877372	0.000000	0.000000	0.000000	-0.007675	0.146343	0.205439	0.000000	0.000000	3.000000	22.000000	0.000000
2791.020488	-0.076655	0.527355	-0.102803	57.473618	-12.838465	35.227863	1.100565	0.000000	-4.877372	0.000000	0.000000	0.000000	-0.004797	0.161244	0.217192	0.000000	0.000000	3.000000	22.000000	0.000000
2791.023821	-0.076655	0.527355	-0.102803	57.598892	-12.886902	35.064884	1.100565	0.000000	-4.877372	0.000000	0.000000	0.000000	-0.004797	0.161244	0.217192	0.000000	0.000000	3.000000	22.000000	0.000000
2791.027155	-0.076718	0.527994	-0.101944	57.598892	-12.886902	35.064884	1.100565	0.000000	-4.877372	0.000000	0.000000	0.000000	-0.018707	0.191701	0.257861	0.000000	0.000000	3.000000	22.000000	0.000000
2791.030488	-0.076718	0.527994	-0.101944	57.598892	-12.886902	35.064884	1.100565	0.000000	-4.877372	0.000000	0.000000	0.000000	-0.018707	0.191701	0.257861	0.000000	0.000000	3.000000	22.000000	0.000000
2791.033821	-0.076718	0.527994	-0.101944	57.718494	-12.945065	34.998997	1.113254	0.000000	-4.874491	0.000000	0.000000	0.000000	-0.018707	0.191701	0.257861	0.000000	0.000000	3.000000	22.000000	0.000000
2791.037155	-0.076835	0.528707	-0.100993	57.718494	-12.945065	34.998997	1.113254	0.000000	-4.874491	0.000000	0.000000	0.000000	-0.035051	0.213862	0.285233	0.000000	0.000000	3.000000	22.000000	0.000000
2791.040488	-0.076835	0.528707	-0.100993	57.718494	-12.945065	34.998997	1.113254	0.000000	-4.874491	0.000000	0.000000	0.000000	-0.035051	0.213862	0.285233	0.000000	0.000000	3.000000	22.000000	0.000000
2791.043821	-0.076835	0.528707	-0.100993	57.905128	-13.026329	34.875275	1.117854	0.000000	-4.873438	0.000000	0.000000	0.000000	-0.035051	0.213862	0.285233	0.000000	0.000000	3.000000	22.000000	0.000000
2791.047155	-0.077033	0.529483	-0.099907	57.905128	-13.026329	34.875275	1.117854	0.000000	-4.873438	0.000000	0.000000	0.000000	-0.059586	0.232929	0.325616	0.000000	0.000000	3.000000	22.000000	0.000000
2791.050488	-0.077033	0.529483	-0.099907	57.905128	-13.026329	34.875275	1.117854	0.000000	-4.873438	0.000000	0.000000	0.000000	-0.059586	0.232929	0.325616	0.000000	0.000000	3.000000	22.000000	0.000000
2791.053821	-0.077033	0.529483	-0.099907	58.221161	-13.142291	34.551842	1.120186	0.000000	-4.872903	0.000000	0.000000	0.000000	-0.059586	0.232929	0.325616	0.000000	0.000000	3.000000	22.000000	0.000000
2791.057155	-0.077244	0.530307	-0.098765	58.221161	-13.142291	34.551842	1.120186	0.000000	-4.872903	0.000000	0.000000	0.000000	-0.063239	0.246960	0.342868	0.000000	0.000000	3.000000	22.000000	0.000000
2791.060488	-0.077244	0.530307	-0.098765	58.221161	-13.142291	34.551842	1.120186	0.000000	-4.872903	0.000000	0.000000	0.000000	-0.063239	0.246960	0.342868	0.000000	0.000000	3.000000	22.000000	0.000000
2791.063821	-0.077244	0.530307	-0.098765	58.611923	-13.274359	33.983749	1.122619	0.000000	-4.872343	0.000000	0.000000	0.000000	-0.063239	0.246960	0.342868	0.000000	0.000000	3.000000	22.000000	0.000000
2791.067155	-0.077491	0.531131	-0.097537	58.611923	-13.274359	33.983749	1.122619	0.000000	-4.872343	0.000000	0.000000	0.000000	-0.074031	0.247376	0.368405	0.000000	0.000000	3.000000	22.000000	0.000000
2791.070488	-0.077491	0.531131	-0.097537	58.611923	-13.274359	33.983749	1.122619	0.000000	-4.872343	0.000000	0.000000	0.000000	-0.074031	0.247376	0.368405	0.000000	0.000000	3.000000	22.000000	0.000000
2791.073821	-0.077491	0.531131	-0.097537	59.014263	-13.393998	33.412460	1.124334	0.000000	-4.871947	0.000000	0.000000	0.000000	-0.074031	0.247376	0.368405	0.000000	0.000000	3.000000	22.000000	0.000000
2791.077155	-0.077807	0.531978	-0.096235	59.014263	-13.393998	33.412460	1.124334	0.000000	-4.871947	0.000000	0.000000	0.000000	-0.094887	0.253935	0.390473	0.000000	0.000000	3.000000	22.000000	0.000000
2791.080488	-0.077807	0.531978	-0.096235	59.014263	-13.393998	33.412460	1.124334	0.000000	-4.871947	0.000000	0.000000	0.000000	-0.094887	0.253935	0.390473	0.000000	0.000000	3.000000	22.000000	0.000000
2791.083821	-0.077807	0.531978	-0.096235	59.407574	-13.485291	33.121891	1.109647	0.000000	-4.811750	0.000000	0.000000	0.000000	-0.094887	0.253935	0.390473	0.000000	0.000000	3.000000	22.000000	0.000000
2791.087155	-0.078178	0.532806	-0.094849	59.407574	-13.485291	33.121891	1.109647	0.000000	-4.811750	0.000000	0.000000	0.000000	-0.111259	0.248402	0.415944	0.000000	0.000000	3.000000	22.000000	0.000000
2791.090488	-0.078178	0.532806	-0.094849	59.407574	-13.485291	33.121891	1.109647	0.000000	-4.811750	0.000000	0.000000	0.000000	-0.111259	0.248402	0.415944	0.000000	0.000000	3.000000	22.000000	0.000000
2791.093821	-0.078178	0.532806	-0.094849	59.767330	-13.525723	32.769390	1.091103	0.000000	-4.742426	0.000000	0.000000	0.000000	-0.111259	0.248402	0.415944	0.000000	0.000000	3.000000	22.000000	0.000000
2791.097155	-0.078606	0.533632	-0.093452	59.767330	-13.525723	32.769390	1.091103	0.000000	-4.742426	0.000000	0.000000	0.000000	-0.128312	0.247882	0.418834	0.000000	0.000000	3.000000	22.000000	0.000000
2791.100488	-0.078606	0.533632	-0.093452	59.767330	-13.525723	32.769390	1.091103	0.000000	-4.742426	0.000000	0.000000	0.000000	-0.128312	0.247882	0.418834	0.000000	0.000000	3.000000	22.000000	0.000000
2791.103821	-0.078606	0.533632	-0.093452	60.092758	-13.497357	32.272491	1.069718	0.000000	-4.672620	0.000000	0.000000	0.000000	-0.128312	0.247882	0.418834	0.000000	0.000000	3.000000	22.000000	0.000000
2791.107155	-0.079055	0.534477	-0.092043	60.092758	-13.497357	32.272491	1.069718	0.000000	-4.672620	0.000000	0.000000	0.000000	-0.134887	0.253484	0.422674	0.000000	0.000000	3.000000	22.000000	0.000000
2791.110488	-0.079055	0.534477	-0.092043	60.092758	-13.497357	32.272491	1.069718	0.000000	-4.672620	0.000000	0.000000	0.000000	-0.134887	0.253484	0.422674	0.000000	0.000000	3.000000	22.000000	0.000000
2791.113821	-0.079055	0.534477	-0.092043	60.385559	-13.382492	31.833374	1.047237	0.000000	-4.602175	0.000000	0.000000	0.000000	-0.134887	0.253484	0.422674	0.000000	0.000000	3.000000	22.000000	0.000000
2791.117155	-0.079497	0.535335	-0.090591	60.385559	-13.382492	31.833374	1.047237	0.000000	-4.602175	0.000000	0.000000	0.000000	-0.132622	0.257443	0.435849	0.000000	0.000000	3.000000	22.000000	0.000000
2791.120488	-0.079497	0.535335	-0.090591	60.385559	-13.382492	31.833374	1.047237	0.000000	-4.602175	0.000000	0.000000	0.000000	-0.132622	0.257443	0.435849	0.000000	0.000000	3.000000	22.000000	0.000000
2791.123821	-0.079497	0.535335	-0.090591	60.647034	-13.165089	31.505159	1.025133	0.000000	-4.529533	0.000000	0.000000	0.000000	-0.132622	0.257443	0.435849	0.000000	0.000000	3.000000	22.000000	0.000000
2791.127155	-0.079971	0.536221	-0.089082	60.647034	-13.165089	31.505159	1.025133	0.000000	-4.529533	0.000000	0.000000	0.000000	-0.142053	0.265947	0.452576	0.000000	0.000000	3.000000	22.000000	0.000000
2791.130488	-0.079971	0.536221	-0.089082	60.647034	-13.165089	31.505159	1.025133	0.000000	-4.529533	0.000000	0.000000	0.000000	-0.142053	0.265947	0.452576	0.000000	0.000000	3.000000	22.000000	0.000000
2791.133821	-0.079971	0.536221	-0.089082	60.876507	-12.840216	31.289745	1.001457	0.000000	-4.454104	0.000000	0.000000	0.000000	-0.142053	0.265947	0.452576	0.000000	0.000000	3.000000	22.000000	0.000000
2791.137155	-0.080508	0.537140	-0.087455	60.876507	-12.840216	31.289745	1.001457	0.000000	-4.454104	0.000000	0.000000	0.000000	-0.161191	0.275626	0.488150	0.000000	0.000000	3.000000	22.000000	0.000000
2791.140488	-0.080508	0.537140	-0.087455	60.876507	-12.840216	31.289745	1.001457	0.000000	-4.454104	0.000000	0.000000	0.000000	-0.161191	0.275626	0.488150	0.000000	0.000000	3.000000	22.000000	0.000000
2791.143821	-0.080508	0.537140	-0.087455	61.111649	-12.406432	31.206165	0.974592	0.000000	-4.372746	0.000000	0.000000	0.000000	-0.161191	0.275626	0.488150	0.000000	0.000000	3.000000	22.000000	0.000000
2791.147155	-0.081144	0.538113	-0.085722	61.111649	-12.406432	31.206165	0.974592	0.000000	-4.372746	0.000000	0.000000	0.000000	-0.190786	0.291726	0.519893	0.000000	0.000000	3.000000	22.000000	0.000000
2791.150488	-0.081144	0.538113	-0.085722	61.111649	-12.406432	31.206165	0.974592	0.000000	-4.372746	0.000000	0.000000	0.000000	-0.190786	0.291726	0.519893	0.000000	0.000000	3.000000	22.000000	0.000000
2791.153821	-0.081144	0.538113	-0.085722	61.475311	-11.823660	31.905941	0.942795	0.000000	-4.286097	0.000000	0.000000	0.000000	-0.190786	0.291726	0.519893	0.000000	0.000000	3.000000	22.000000	0.000000
2791.157155	-0.081878	0.539122	-0.083809	61.475311	-11.823660	31.905941	0.942795	0.000000	-4.286097	0.000000	0.000000	0.000000	-0.220073	0.302902	0.573837	0.000000	0.000000	3.000000	22.000000	0.000000
2791.160488	-0.081878	0.539122	-0.083809	61.475311	-11.823660	31.905941	0.942795	0.000000	-4.286097	0.000000	0.000000	0.000000	-0.220073	0.302902	0.573837	0.000000	0.000000	3.000000	22.000000	0.000000
2791.163821	-0.081878	0.539122	-0.083809	62.054050	-11.022652	33.046825	0.906116	0.000000	-4.190458	0.000000	0.000000	0.000000	-0.220073	0.302902	0.573837	0.000000	0.000000	3.000000	22.000000	0.000000
2791.167155	-0.082700	0.540181	-0.081765	62.054050	-11.022652	33.046825	0.906116	0.000000	-4.190458	0.000000	0.000000	0.000000	-0.246549	0.317679	0.613157	0.000000	0.000000	3.000000	22.000000	0.000000
2791.170488	-0.082700	0.540181	-0.081765	62.054050	-11.022652	33.046825	0.906116	0.000000	-4.190458	0.000000	0.000000	0.000000	-0.246549	0.317679	0.613157	0.000000	0.000000	3.000000	22.000000	0.000000
2791.173821	-0.082700	0.540181	-0.081765	62.840931	-9.914553	33.923512	0.865024	0.000000	-4.088264	0.000000	0.000000	0.000000	-0.246549	0.317679	0.613157	0.000000	0.000000	3.000000	22.000000	0.000000
2791.177155	-0.083643	0.541254	-0.079614	62.840931	-9.914553	33.923512	0.865024	0.000000	-4.088264	0.000000	0.000000	0.000000	-0.283127	0.321714	0.645270	0.000000	0.000000	3.000000	22.000000	0.000000
2791.180488	-0.083643	0.541254	-0.079614	62.840931	-9.914553	33.923512	0.865024	0.000000	-4.088264	0.000000	0.000000	0.000000	-0.283127	0.321714	0.645270	0.000000	0.000000	3.000000	22.000000	0.000000
2791.183821	-0.083643	0.541254	-0.079614	63.699295	-8.458685	35.042603	0.817836	0.000000	-3.980720	0.000000	0.000000	0.000000	-0.283127	0.321714	0.645270	0.000000	0.000000	3.000000	22.000000	0.000000
2791.187155	-0.084842	0.542374	-0.077277	63.699295	-8.458685	35.042603	0.817836	0.000000	-3.980720	0.000000	0.000000	0.000000	-0.359745	0.336174	0.701216	0.000000	0.000000	3.000000	22.000000	0.000000
2791.190488	-0.084842	0.542374	-0.077277	63.699295	-8.458685	35.042603	0.817836	0.000000	-3.980720	0.000000	0.000000	0.000000	-0.359745	0.336174	0.701216	0.000000	0.000000	3.000000	22.000000	0.000000
2791.193821	-0.084842	0.542374	-0.077277	64.578850	-6.582695	36.651840	0.757879	0.000000	-3.863850	0.000000	0.000000	0.000000	-0.359745	0.336174	0.701216	0.000000	0.000000	3.000000	22.000000	0.000000
2791.197155	-0.086237	0.543493	-0.074872	64.578850	-6.582695	36.651840	0.757879	0.000000	-3.863850	0.000000	0.000000	0.000000	-0.418470	0.335672	0.721480	0.000000	0.000000	3.000000	22.000000	0.000000
2791.200488	-0.086237	0.543493	-0.074872	64.578850	-6.582695	36.651840	0.757879	0.000000	-3.863850	0.000000	0.000000	0.000000	-0.418470	0.335672	0.721480	0.000000	0.000000	3.000000	22.000000	0.000000
2791.203821	-0.086237	0.543493	-0.074872	65.448380	-4.254773	38.807102	0.688134	0.000000	-3.743603	0.000000	0.000000	0.000000	-0.418470	0.335672	0.721480	0.000000	0.000000	3.000000	22.000000	0.000000
2791.207155	-0.087885	0.544530	-0.072420	65.448380	-4.254773	38.807102	0.688134	0.000000	-3.743603	0.000000	0.000000	0.000000	-0.494385	0.310971	0.735761	0.000000	0.000000	3.000000	22.000000	0.000000
2791.210488	-0.087885	0.544530	-0.072420	65.448380	-4.254773	38.807102	0.688134	0.000000	-3.743603	0.000000	0.000000	0.000000	-0.494385	0.310971	0.735761	0.000000	0.000000	3.000000	22.000000	0.000000
2791.213821	-0.087885	0.544530	-0.072420	66.258850	-1.480682	41.268047	0.605737	0.000000	-3.620977	0.000000	0.000000	0.000000	-0.494385	0.310971	0.735761	0.000000	0.000000	3.000000	22.000000	0.000000
2791.217155	-0.089707	0.545494	-0.069952	66.258850	-1.480682	41.268047	0.605737	0.000000	-3.620977	0.000000	0.000000	0.000000	-0.546479	0.289229	0.740153	0.000000	0.000000	3.000000	22.000000	0.000000
2791.220488	-0.089707	0.545494	-0.069952	66.258850	-1.480682	41.268047	0.605737	0.000000	-3.620977	0.000000	0.000000	0.000000	-0.546479	0.289229	0.740153	0.000000	0.000000	3.000000	22.000000	0.000000
2791.223821	-0.089707	0.545494	-0.069952	66.971321	1.673413	43.886112	0.514657	0.000000	-3.497618	0.000000	0.000000	0.000000	-0.546479	0.289229	0.740153	0.000000	0.000000	3.000000	22.000000	0.000000
2791.227155	-0.091735	0.546371	-0.067430	66.971321	1.673413	43.886112	0.514657	0.000000	-3.497618	0.000000	0.000000	0.000000	-0.608463	0.263303	0.756802	0.000000	0.000000	3.000000	22.000000	0.000000
2791.230488	-0.091735	0.546371	-0.067430	66.971321	1.673413	43.886112	0.514657	0.000000	-3.497618	0.000000	0.000000	0.000000	-0.608463	0.263303	0.756802	0.000000	0.000000	3.000000	22.000000	0.000000
2791.233821	-0.091735	0.546371	-0.067430	67.560608	5.038300	46.634590	0.413246	0.000000	-3.371484	0.000000	0.000000	0.000000	-0.608463	0.263303	0.756802	0.000000	0.000000	3.000000	22.000000	0.000000
2791.237155	-0.093925	0.547131	-0.064977	67.560608	5.038300	46.634590	0.413246	0.000000	-3.371484	0.000000	0.000000	0.000000	-0.657027	0.227929	0.735882	0.000000	0.000000	3.000000	22.000000	0.000000
2791.240488	-0.093925	0.547131	-0.064977	67.560608	5.038300	46.634590	0.413246	0.000000	-3.371484	0.000000	0.000000	0.000000	-0.657027	0.227929	0.735882	0.000000	0.000000	3.000000	22.000000	0.000000
2791.243821	-0.093925	0.547131	-0.064977	68.067001	8.509778	49.732166	0.303742	0.000000	-3.248837	0.000000	0.000000	0.000000	-0.657027	0.227929	0.735882	0.000000	0.000000	3.000000	22.000000	0.000000
2791.247155	-0.096270	0.547762	-0.062473	68.067001	8.509778	49.732166	0.303742	0.000000	-3.248837	0.000000	0.000000	0.000000	-0.703400	0.189125	0.750980	0.000000	0.000000	3.000000	22.000000	0.000000
2791.250488	-0.096270	0.547762	-0.062473	68.067001	8.509778	49.732166	0.303742	0.000000	-3.248837	0.000000	0.000000	0.000000	-0.703400	0.189125	0.750980	0.000000	0.000000	3.000000	22.000000	0.000000
2791.253821	-0.096270	0.547762	-0.062473	68.501907	12.003679	53.028389	0.186508	0.000000	-3.123673	0.000000	0.000000	0.000000	-0.703400	0.189125	0.750980	0.000000	0.000000	3.000000	22.000000	0.000000
2791.257155	-0.098677	0.548282	-0.059903	68.501907	12.003679	53.028389	0.186508	0.000000	-3.123673	0.000000	0.000000	0.000000	-0.722094	0.156036	0.771008	0.000000	0.000000	3.000000	22.000000	0.000000
2791.260488	-0.098677	0.548282	-0.059903	68.501907	12.003679	53.028389	0.186508	0.000000	-3.123673	0.000000	0.000000	0.000000	-0.722094	0.156036	0.771008	0.000000	0.000000	3.000000	22.000000	0.000000
2791.263821	-0.098677	0.548282	-0.059903	68.891060	15.376412	56.150887	0.066160	0.000000	-2.995172	0.000000	0.000000	0.000000	-0.722094	0.156036	0.771008	0.000000	0.000000	3.000000	22.000000	0.000000
2791.267155	-0.100980	0.548705	-0.057369	68.891060	15.376412	56.150887	0.066160	0.000000	-2.995172	0.000000	0.000000	0.000000	-0.691068	0.126968	0.760251	0.000000	0.000000	3.000000	22.000000	0.000000
2791.270488	-0.100980	0.548705	-0.057369	68.891060	15.376412	56.150887	0.066160	0.000000	-2.995172	0.000000	0.000000	0.000000	-0.691068	0.126968	0.760251	0.000000	0.000000	3.000000	22.000000	0.000000
2791.273821	-0.100980	0.548705	-0.057369	69.270035	18.567358	59.162525	-0.049019	0.000000	-2.868464	0.000000	0.000000	0.000000	-0.691068	0.126968	0.760251	0.000000	0.000000	3.000000	22.000000	0.000000
2791.277155	-0.103167	0.549085	-0.054831	69.270035	18.567358	59.162525	-0.049019	0.000000	-2.868464	0.000000	0.000000	0.000000	-0.655970	0.113902	0.761350	0.000000	0.000000	3.000000	22.000000	0.000000
2791.280488	-0.103167	0.549085	-0.054831	69.270035	18.567358	59.162525	-0.049019	0.000000	-2.868464	0.000000	0.000000	0.000000	-0.655970	0.113902	0.761350	0.000000	0.000000	3.000000	22.000000	0.000000
2791.283821	-0.103167	0.549085	-0.054831	69.674255	21.581451	62.148239	-0.158347	0.000000	-2.741572	0.000000	0.000000	0.000000	-0.655970	0.113902	0.761350	0.000000	0.000000	3.000000	22.000000	0.000000
2791.287155	-0.105195	0.549463	-0.052357	69.674255	21.581451	62.148239	-0.158347	0.000000	-2.741572	0.000000	0.000000	0.000000	-0.608462	0.113523	0.742204	0.000000	0.000000	3.000000	22.000000	0.000000
2791.290488	-0.105195	0.549463	-0.052357	69.674255	21.581451	62.148239	-0.158347	0.000000	-2.741572	0.000000	0.000000	0.000000	-0.608462	0.113523	0.742204	0.000000	0.000000	3.000000	22.000000	0.000000
2791.293821	-0.105195	0.549463	-0.052357	70.151375	24.374733	64.845459	-0.259757	0.000000	-2.617871	0.000000	0.000000	0.000000	-0.608462	0.113523	0.742204	0.000000	0.000000	3.000000	22.000000	0.000000
2791.297155	-0.106931	0.549792	-0.049969	70.151375	24.374733	64.845459	-0.259757	0.000000	-2.617871	0.000000	0.000000	0.000000	-0.520711	0.098725	0.716513	0.000000	0.000000	3.000000	22.000000	0.000000
2791.300488	-0.106931	0.549792	-0.049969	70.151375	24.374733	64.845459	-0.259757	0.000000	-2.617871	0.000000	0.000000	0.000000	-0.520711	0.098725	0.716513	0.000000	0.000000	3.000000	22.000000	0.000000
2791.303821	-0.106931	0.549792	-0.049969	70.675148	27.087332	67.290344	-0.346542	0.000000	-2.498453	0.000000	0.000000	0.000000	-0.520711	0.098725	0.716513	0.000000	0.000000	3.000000	22.000000	0.000000
2791.307155	-0.108372	0.550047	-0.047727	70.675148	27.087332	67.290344	-0.346542	0.000000	-2.498453	0.000000	0.000000	0.000000	-0.432322	0.076320	0.672657	0.000000	0.000000	3.000000	22.000000	0.000000
2791.310488	-0.108372	0.550047	-0.047727	70.675148	27.087332	67.290344	-0.346542	0.000000	-2.498453	0.000000	0.000000	0.000000	-0.432322	0.076320	0.672657	0.000000	0.000000	3.000000	22.000000	0.000000
2791.313821	-0.108372	0.550047	-0.047727	71.172272	29.637117	69.501556	-0.418596	0.000000	-2.386343	0.000000	0.000000	0.000000	-0.432322	0.076320	0.672657	0.000000	0.000000	3.000000	22.000000	0.000000
2791.317155	-0.109701	0.550213	-0.045627	71.172272	29.637117	69.501556	-0.418596	0.000000	-2.386343	0.000000	0.000000	0.000000	-0.398855	0.049807	0.629840	0.000000	0.000000	3.000000	22.000000	0.000000
2791.320488	-0.109701	0.550213	-0.045627	71.172272	29.637117	69.501556	-0.418596	0.000000	-2.386343	0.000000	0.000000	0.000000	-0.398855	0.049807	0.629840	0.000000	0.000000	3.000000	22.000000	0.000000
2791.323821	-0.109701	0.550213	-0.045627	71.481491	30.653254	70.189743	-0.485072	0.000000	-2.281370	0.000000	0.000000	0.000000	-0.398855	0.049807	0.629840	0.000000	0.000000	3.000000	22.000000	0.000000
2791.327155	-0.110951	0.550363	-0.043624	71.481491	30.653254	70.189743	-0.485072	0.000000	-2.281370	0.000000	0.000000	0.000000	-0.374730	0.044996	0.600886	0.000000	0.000000	3.000000	22.000000	0.000000
2791.330488	-0.110951	0.550363	-0.043624	71.481491	30.653254	70.189743	-0.485072	0.000000	-2.281370	0.000000	0.000000	0.000000	-0.374730	0.044996	0.600886	0.000000	0.000000	3.000000	22.000000	0.000000
2791.333821	-0.110951	0.550363	-0.043624	71.499733	29.301085	68.610199	-0.547527	0.000000	-2.181222	0.000000	0.000000	0.000000	-0.374730	0.044996	0.600886	0.000000	0.000000	3.000000	22.000000	0.000000
2791.337155	-0.112318	0.550516	-0.041682	71.499733	29.301085	68.610199	-0.547527	0.000000	-2.181222	0.000000	0.000000	0.000000	-0.410164	0.045893	0.582646	0.000000	0.000000	3.000000	22.000000	0.000000
2791.340488	-0.112318	0.550516	-0.041682	71.499733	29.301085	68.610199	-0.547527	0.000000	-2.181222	0.000000	0.000000	0.000000	-0.410164	0.045893	0.582646	0.000000	0.000000	3.000000	22.000000	0.000000
2791.343821	-0.112318	0.550516	-0.041682	71.414551	27.277798	66.380066	-0.615887	0.000000	-2.084114	0.000000	0.000000	0.000000	-0.410164	0.045893	0.582646	0.000000	0.000000	3.000000	22.000000	0.000000
2791.347155	-0.113778	0.550679	-0.039820	71.414551	27.277798	66.380066	-0.615887	0.000000	-2.084114	0.000000	0.000000	0.000000	-0.438224	0.049008	0.558774	0.000000	0.000000	3.000000	22.000000	0.000000
2791.350488	-0.113778	0.550679	-0.039820	71.414551	27.277798	66.380066	-0.615887	0.000000	-2.084114	0.000000	0.000000	0.000000	-0.438224	0.049008	0.558774	0.000000	0.000000	3.000000	22.000000	0.000000
2791.353821	-0.113778	0.550679	-0.039820	71.291862	25.136530	63.953213	-0.688925	0.000000	-1.990985	0.000000	0.000000	0.000000	-0.438224	0.049008	0.558774	0.000000	0.000000	3.000000	22.000000	0.000000
2791.357155	-0.115053	0.550835	-0.038049	71.291862	25.136530	63.953213	-0.688925	0.000000	-1.990985	0.000000	0.000000	0.000000	-0.382210	0.046779	0.531281	0.000000	0.000000	3.000000	22.000000	0.000000
2791.360488	-0.115053	0.550835	-0.038049	71.291862	25.136530	63.953213	-0.688925	0.000000	-1.990985	0.000000	0.000000	0.000000	-0.382210	0.046779	0.531281	0.000000	0.000000	3.000000	22.000000	0.000000
2791.363821	-0.115053	0.550835	-0.038049	71.160690	23.122486	61.445843	-0.752626	0.000000	-1.902439	0.000000	0.000000	0.000000	-0.382210	0.046779	0.531281	0.000000	0.000000	3.000000	22.000000	0.000000
2791.367155	-0.116206	0.550975	-0.036431	71.160690	23.122486	61.445843	-0.752626	0.000000	-1.902439	0.000000	0.000000	0.000000	-0.345982	0.042006	0.485460	0.000000	0.000000	3.000000	22.000000	0.000000
2791.370488	-0.116206	0.550975	-0.036431	71.160690	23.122486	61.445843	-0.752626	0.000000	-1.902439	0.000000	0.000000	0.000000	-0.345982	0.042006	0.485460	0.000000	0.000000	3.000000	22.000000	0.000000
2791.373821	-0.116206	0.550975	-0.036431	71.035332	21.245428	58.792759	-0.810290	0.000000	-1.821528	0.000000	0.000000	0.000000	-0.345982	0.042006	0.485460	0.000000	0.000000	3.000000	22.000000	0.000000
2791.377155	-0.117256	0.551077	-0.034895	71.035332	21.245428	58.792759	-0.810290	0.000000	-1.821528	0.000000	0.000000	0.000000	-0.315028	0.030801	0.460749	0.000000	0.000000	3.000000	22.000000	0.000000
2791.380488	-0.117256	0.551077	-0.034895	71.035332	21.245428	58.792759	-0.810290	0.000000	-1.821528	0.000000	0.000000	0.000000	-0.315028	0.030801	0.460749	0.000000	0.000000	3.000000	22.000000	0.000000
2791.383821	-0.117256	0.551077	-0.034895	70.913200	19.463062	56.263542	-0.862795	0.000000	-1.744737	0.000000	0.000000	0.000000	-0.315028	0.030801	0.460749	0.000000	0.000000	3.000000	22.000000	0.000000
2791.387155	-0.118254	0.551241	-0.033407	70.913200	19.463062	56.263542	-0.862795	0.000000	-1.744737	0.000000	0.000000	0.000000	-0.299472	0.048971	0.446224	0.000000	0.000000	3.000000	22.000000	0.000000
2791.390488	-0.118254	0.551241	-0.033407	70.913200	19.463062	56.263542	-0.862795	0.000000	-1.744737	0.000000	0.000000	0.000000	-0.299472	0.048971	0.446224	0.000000	0.000000	3.000000	22.000000	0.000000
2791.393821	-0.118254	0.551241	-0.033407	70.781609	17.731049	53.921173	-0.912707	0.000000	-1.670366	0.000000	0.000000	0.000000	-0.299472	0.048971	0.446224	0.000000	0.000000	3.000000	22.000000	0.000000
2791.397155	-0.119252	0.551474	-0.031938	70.781609	17.731049	53.921173	-0.912707	0.000000	-1.670366	0.000000	0.000000	0.000000	-0.299278	0.070087	0.440691	0.000000	0.000000	3.000000	22.000000	0.000000
2791.400488	-0.119252	0.551474	-0.031938	70.781609	17.731049	53.921173	-0.912707	0.000000	-1.670366	0.000000	0.000000	0.000000	-0.299278	0.070087	0.440691	0.000000	0.000000	3.000000	22.000000	0.000000
2791.403821	-0.119252	0.551474	-0.031938	70.644913	16.007710	51.612068	-0.962586	0.000000	-1.596918	0.000000	0.000000	0.000000	-0.299278	0.070087	0.440691	0.000000	0.000000	3.000000	22.000000	0.000000
2791.407155	-0.120376	0.551816	-0.030347	70.644913	16.007710	51.612068	-0.962586	0.000000	-1.596918	0.000000	0.000000	0.000000	-0.337181	0.102348	0.477274	0.000000	0.000000	3.000000	22.000000	0.000000
2791.410488	-0.120376	0.551816	-0.030347	70.644913	16.007710	51.612068	-0.962586	0.000000	-1.596918	0.000000	0.000000	0.000000	-0.337181	0.102348	0.477274	0.000000	0.000000	3.000000	22.000000	0.000000
2791.413821	-0.120376	0.551816	-0.030347	70.528618	14.294235	49.310017	-1.018783	0.000000	-1.517372	0.000000	0.000000	0.000000	-0.337181	0.102348	0.477274	0.000000	0.000000	3.000000	22.000000	0.000000
2791.417155	-0.121682	0.552273	-0.028676	70.528618	14.294235	49.310017	-1.018783	0.000000	-1.517372	0.000000	0.000000	0.000000	-0.391839	0.137104	0.501302	0.000000	0.000000	3.000000	22.000000	0.000000
[truncated: 5,803 more rows]
