# Supplementary material for: Haptic Guidance Needs to Be Intuitive Not Just Informative to Improve Human Motor Accuracy
Source: PLoS One. 2016 Mar 16;11(3):e0150912. doi: 10.1371/journal.pone.0150912 (PMC4794196; doi:10.1371/journal.pone.0150912)
Supplement: S2 Data — (ZIP) [file pone.0150912.s002.zip › Subject1/exp2_0023.txt]

Time	PosX	PosY	PosZ	RotX	RotY	RotZ	ForceX	ForceY	ForceZ	MomentX	MomentY	MomentZ	VelocityX	VelocityY	VelocityZ	CalibratedWeight	ButtonDown	Condition	Trial	Visual
2813.460488	0.004700	0.544887	0.257406	82.747780	-22.346567	-1.451450	0.000000	0.000000	0.000000	0.000000	0.000000	0.000000	-0.000000	0.000002	0.000001	0.000000	1.000000	3.000000	23.000000	0.000000
2813.463821	0.004700	0.544887	0.257406	82.709915	-22.372028	-1.462058	-1.736002	0.000000	4.688955	0.000000	0.000000	0.000000	-0.000000	0.000002	0.000001	0.000000	1.000000	3.000000	23.000000	0.000000
2813.467155	0.004700	0.544887	0.257406	82.709915	-22.372028	-1.462058	-1.736002	0.000000	4.688955	0.000000	0.000000	0.000000	-0.000000	0.000002	0.000001	0.000000	1.000000	3.000000	23.000000	0.000000
2813.470488	0.004700	0.544887	0.257406	82.709915	-22.372028	-1.462058	-1.736002	0.000000	4.688955	0.000000	0.000000	0.000000	-0.000000	0.000002	0.000001	0.000000	1.000000	3.000000	23.000000	0.000000
2813.473821	0.003619	0.545044	0.258214	82.663345	-22.393764	-1.444240	-1.736002	0.000000	4.688955	0.000000	0.000000	0.000000	-0.324435	0.047371	0.242515	0.000000	1.000000	3.000000	23.000000	0.000000
2813.477155	0.003619	0.545044	0.258214	82.663345	-22.393764	-1.444240	-1.736002	0.000000	4.688955	0.000000	0.000000	0.000000	-0.324435	0.047371	0.242515	0.000000	1.000000	3.000000	23.000000	0.000000
2813.480488	0.003619	0.545044	0.258214	82.663345	-22.393764	-1.444240	-1.736002	0.000000	4.688955	0.000000	0.000000	0.000000	-0.324435	0.047371	0.242515	0.000000	1.000000	3.000000	23.000000	0.000000
2813.483821	0.003619	0.545044	0.258214	82.605400	-22.309475	-1.322911	-1.748475	0.000000	4.684318	0.000000	0.000000	0.000000	-0.324435	0.047371	0.242515	0.000000	1.000000	3.000000	23.000000	0.000000
2813.487155	0.003248	0.545084	0.258861	82.605400	-22.309475	-1.322911	-1.748475	0.000000	4.684318	0.000000	0.000000	0.000000	-0.111191	0.011850	0.194045	0.000000	1.000000	3.000000	23.000000	0.000000
2813.490488	0.003248	0.545084	0.258861	82.605400	-22.309475	-1.322911	-1.748475	0.000000	4.684318	0.000000	0.000000	0.000000	-0.111191	0.011850	0.194045	0.000000	1.000000	3.000000	23.000000	0.000000
2813.493821	0.002776	0.545075	0.259760	82.531898	-21.962656	-0.922771	-1.750526	0.000000	4.683552	0.000000	0.000000	0.000000	-0.141721	-0.002752	0.269692	0.000000	1.000000	3.000000	23.000000	0.000000
2813.497155	0.002776	0.545075	0.259760	82.531898	-21.962656	-0.922771	-1.750526	0.000000	4.683552	0.000000	0.000000	0.000000	-0.141721	-0.002752	0.269692	0.000000	1.000000	3.000000	23.000000	0.000000
2813.500488	0.002776	0.545075	0.259760	82.531898	-21.962656	-0.922771	-1.750526	0.000000	4.683552	0.000000	0.000000	0.000000	-0.141721	-0.002752	0.269692	0.000000	1.000000	3.000000	23.000000	0.000000
2813.503821	0.001928	0.545181	0.260952	82.475876	-21.245552	-0.083406	-1.752683	0.000000	4.682745	0.000000	0.000000	0.000000	-0.254296	0.031771	0.357509	0.000000	1.000000	3.000000	23.000000	0.000000
2813.507155	0.001928	0.545181	0.260952	82.475876	-21.245552	-0.083406	-1.752683	0.000000	4.682745	0.000000	0.000000	0.000000	-0.254296	0.031771	0.357509	0.000000	1.000000	3.000000	23.000000	0.000000
2813.510488	0.001928	0.545181	0.260952	82.475876	-21.245552	-0.083406	-1.752683	0.000000	4.682745	0.000000	0.000000	0.000000	-0.254296	0.031771	0.357509	0.000000	1.000000	3.000000	23.000000	0.000000
2813.513821	0.001214	0.545339	0.262086	82.647690	-20.711061	0.614488	-1.759000	0.000000	4.680377	0.000000	0.000000	0.000000	-0.214195	0.047621	0.340391	0.000000	1.000000	3.000000	23.000000	0.000000
2813.517155	0.001214	0.545339	0.262086	82.647690	-20.711061	0.614488	-1.759000	0.000000	4.680377	0.000000	0.000000	0.000000	-0.214195	0.047621	0.340391	0.000000	1.000000	3.000000	23.000000	0.000000
2813.520488	0.001214	0.545339	0.262086	82.647690	-20.711061	0.614488	-1.759000	0.000000	4.680377	0.000000	0.000000	0.000000	-0.214195	0.047621	0.340391	0.000000	1.000000	3.000000	23.000000	0.000000
2813.523821	0.000498	0.545387	0.263124	83.219131	-20.388252	1.195988	-1.763497	0.000000	4.678684	0.000000	0.000000	0.000000	-0.214893	0.014139	0.311225	0.000000	1.000000	3.000000	23.000000	0.000000
2813.527155	0.000498	0.545387	0.263124	83.219131	-20.388252	1.195988	-1.763497	0.000000	4.678684	0.000000	0.000000	0.000000	-0.214893	0.014139	0.311225	0.000000	1.000000	3.000000	23.000000	0.000000
2813.530488	0.000498	0.545387	0.263124	83.219131	-20.388252	1.195988	-1.763497	0.000000	4.678684	0.000000	0.000000	0.000000	-0.214893	0.014139	0.311225	0.000000	1.000000	3.000000	23.000000	0.000000
2813.533821	-0.000495	0.545487	0.264273	83.975426	-19.922108	1.992534	-1.768559	0.000000	4.676772	0.000000	0.000000	0.000000	-0.297719	0.030226	0.344888	0.000000	1.000000	3.000000	23.000000	0.000000
2813.537155	-0.000495	0.545487	0.264273	83.975426	-19.922108	1.992534	-1.768559	0.000000	4.676772	0.000000	0.000000	0.000000	-0.297719	0.030226	0.344888	0.000000	1.000000	3.000000	23.000000	0.000000
2813.540488	-0.000495	0.545487	0.264273	83.975426	-19.922108	1.992534	-1.768559	0.000000	4.676772	0.000000	0.000000	0.000000	-0.297719	0.030226	0.344888	0.000000	1.000000	3.000000	23.000000	0.000000
2813.543821	-0.001525	0.545660	0.265516	84.711494	-19.386629	2.841586	-1.777184	0.000000	4.673502	0.000000	0.000000	0.000000	-0.309019	0.051697	0.372849	0.000000	1.000000	3.000000	23.000000	0.000000
2813.547155	-0.001525	0.545660	0.265516	84.711494	-19.386629	2.841586	-1.777184	0.000000	4.673502	0.000000	0.000000	0.000000	-0.309019	0.051697	0.372849	0.000000	1.000000	3.000000	23.000000	0.000000
2813.550488	-0.001525	0.545660	0.265516	84.711494	-19.386629	2.841586	-1.777184	0.000000	4.673502	0.000000	0.000000	0.000000	-0.309019	0.051697	0.372849	0.000000	1.000000	3.000000	23.000000	0.000000
2813.553821	-0.002662	0.545839	0.266813	85.385269	-18.757244	3.761584	-1.785747	0.000000	4.670236	0.000000	0.000000	0.000000	-0.341072	0.053761	0.389131	0.000000	1.000000	3.000000	23.000000	0.000000
2813.557155	-0.002662	0.545839	0.266813	85.385269	-18.757244	3.761584	-1.785747	0.000000	4.670236	0.000000	0.000000	0.000000	-0.341072	0.053761	0.389131	0.000000	1.000000	3.000000	23.000000	0.000000
2813.560488	-0.002662	0.545839	0.266813	85.385269	-18.757244	3.761584	-1.785747	0.000000	4.670236	0.000000	0.000000	0.000000	-0.341072	0.053761	0.389131	0.000000	1.000000	3.000000	23.000000	0.000000
2813.563821	-0.003941	0.546007	0.268181	85.988434	-18.041142	4.753704	-1.795523	0.000000	4.666487	0.000000	0.000000	0.000000	-0.383727	0.050438	0.410207	0.000000	1.000000	3.000000	23.000000	0.000000
2813.567155	-0.003941	0.546007	0.268181	85.988434	-18.041142	4.753704	-1.795523	0.000000	4.666487	0.000000	0.000000	0.000000	-0.383727	0.050438	0.410207	0.000000	1.000000	3.000000	23.000000	0.000000
2813.570488	-0.003941	0.546007	0.268181	85.988434	-18.041142	4.753704	-1.795523	0.000000	4.666487	0.000000	0.000000	0.000000	-0.383727	0.050438	0.410207	0.000000	1.000000	3.000000	23.000000	0.000000
2813.573821	-0.005156	0.546229	0.269656	86.530113	-17.124544	5.930432	-1.806919	0.000000	4.662086	0.000000	0.000000	0.000000	-0.364704	0.066535	0.442491	0.000000	0.000000	3.000000	23.000000	0.000000
2813.577155	-0.005156	0.546229	0.269656	86.530113	-17.124544	5.930432	-1.806919	0.000000	4.662086	0.000000	0.000000	0.000000	-0.364704	0.066535	0.442491	0.000000	0.000000	3.000000	23.000000	0.000000
2813.580488	-0.005156	0.546229	0.269656	86.530113	-17.124544	5.930432	-1.806919	0.000000	4.662086	0.000000	0.000000	0.000000	-0.364704	0.066535	0.442491	0.000000	0.000000	3.000000	23.000000	0.000000
2813.583821	-0.006481	0.546490	0.271117	87.087990	-16.140669	7.293208	-1.816588	0.000000	4.658327	0.000000	0.000000	0.000000	-0.397267	0.078331	0.438499	0.000000	0.000000	3.000000	23.000000	0.000000
2813.587155	-0.006481	0.546490	0.271117	87.087990	-16.140669	7.293208	-1.816588	0.000000	4.658327	0.000000	0.000000	0.000000	-0.397267	0.078331	0.438499	0.000000	0.000000	3.000000	23.000000	0.000000
2813.590488	-0.006481	0.546490	0.271117	87.087990	-16.140669	7.293208	-1.816588	0.000000	4.658327	0.000000	0.000000	0.000000	-0.397267	0.078331	0.438499	0.000000	0.000000	3.000000	23.000000	0.000000
2813.593821	-0.007705	0.546718	0.272471	87.793976	-16.505045	7.533774	-1.827821	0.000000	4.653931	0.000000	0.000000	0.000000	-0.367339	0.068437	0.406259	0.000000	0.000000	3.000000	23.000000	0.000000
2813.597155	-0.007705	0.546718	0.272471	87.793976	-16.505045	7.533774	-1.827821	0.000000	4.653931	0.000000	0.000000	0.000000	-0.367339	0.068437	0.406259	0.000000	0.000000	3.000000	23.000000	0.000000
2813.600488	-0.007705	0.546718	0.272471	87.793976	-16.505045	7.533774	-1.827821	0.000000	4.653931	0.000000	0.000000	0.000000	-0.367339	0.068437	0.406259	0.000000	0.000000	3.000000	23.000000	0.000000
2813.603821	-0.008795	0.546979	0.273757	88.649834	-21.943272	2.291275	-1.838057	0.000000	4.649898	0.000000	0.000000	0.000000	-0.326806	0.078154	0.385614	0.000000	0.000000	3.000000	23.000000	0.000000
2813.607155	-0.008795	0.546979	0.273757	88.649834	-21.943272	2.291275	-1.838057	0.000000	4.649898	0.000000	0.000000	0.000000	-0.326806	0.078154	0.385614	0.000000	0.000000	3.000000	23.000000	0.000000
2813.610488	-0.008795	0.546979	0.273757	88.649834	-21.943272	2.291275	-1.838057	0.000000	4.649898	0.000000	0.000000	0.000000	-0.326806	0.078154	0.385614	0.000000	0.000000	3.000000	23.000000	0.000000
2813.613821	-0.009957	0.547319	0.275025	89.423592	-52.467655	-28.114241	-1.846586	0.000000	4.646517	0.000000	0.000000	0.000000	-0.348743	0.102113	0.380577	0.000000	0.000000	3.000000	23.000000	0.000000
2813.617155	-0.009957	0.547319	0.275025	89.423592	-52.467655	-28.114241	-1.846586	0.000000	4.646517	0.000000	0.000000	0.000000	-0.348743	0.102113	0.380577	0.000000	0.000000	3.000000	23.000000	0.000000
2813.620488	-0.009957	0.547319	0.275025	89.423592	-52.467655	-28.114241	-1.846586	0.000000	4.646517	0.000000	0.000000	0.000000	-0.348743	0.102113	0.380577	0.000000	0.000000	3.000000	23.000000	0.000000
2813.623821	-0.011194	0.547645	0.276333	89.323051	-138.865051	-114.412277	-1.856179	0.000000	4.642693	0.000000	0.000000	0.000000	-0.371024	0.097734	0.392238	0.000000	0.000000	3.000000	23.000000	0.000000
2813.627155	-0.011194	0.547645	0.276333	89.323051	-138.865051	-114.412277	-1.856179	0.000000	4.642693	0.000000	0.000000	0.000000	-0.371024	0.097734	0.392238	0.000000	0.000000	3.000000	23.000000	0.000000
2813.630488	-0.011194	0.547645	0.276333	89.323051	-138.865051	-114.412277	-1.856179	0.000000	4.642693	0.000000	0.000000	0.000000	-0.371024	0.097734	0.392238	0.000000	0.000000	3.000000	23.000000	0.000000
2813.633821	-0.012400	0.547930	0.277639	88.618881	-163.876083	-139.299011	-1.866508	0.000000	4.638550	0.000000	0.000000	0.000000	-0.361872	0.085706	0.391855	0.000000	0.000000	3.000000	23.000000	0.000000
2813.637155	-0.012400	0.547930	0.277639	88.618881	-163.876083	-139.299011	-1.866508	0.000000	4.638550	0.000000	0.000000	0.000000	-0.361872	0.085706	0.391855	0.000000	0.000000	3.000000	23.000000	0.000000
2813.640488	-0.012400	0.547930	0.277639	88.618881	-163.876083	-139.299011	-1.866508	0.000000	4.638550	0.000000	0.000000	0.000000	-0.361872	0.085706	0.391855	0.000000	0.000000	3.000000	23.000000	0.000000
2813.643821	-0.013751	0.548201	0.278982	87.895691	-174.018402	-149.255539	-1.876283	0.000000	4.634605	0.000000	0.000000	0.000000	-0.405310	0.081244	0.402862	0.000000	0.000000	3.000000	23.000000	0.000000
2813.647155	-0.013751	0.548201	0.278982	87.895691	-174.018402	-149.255539	-1.876283	0.000000	4.634605	0.000000	0.000000	0.000000	-0.405310	0.081244	0.402862	0.000000	0.000000	3.000000	23.000000	0.000000
2813.650488	-0.013751	0.548201	0.278982	87.895691	-174.018402	-149.255539	-1.876283	0.000000	4.634605	0.000000	0.000000	0.000000	-0.405310	0.081244	0.402862	0.000000	0.000000	3.000000	23.000000	0.000000
2813.653821	-0.015002	0.548435	0.280353	87.194466	178.654221	-156.346176	-1.887789	0.000000	4.629930	0.000000	0.000000	0.000000	-0.375443	0.070157	0.411404	0.000000	0.000000	3.000000	23.000000	0.000000
2813.657155	-0.015002	0.548435	0.280353	87.194466	178.654221	-156.346176	-1.887789	0.000000	4.629930	0.000000	0.000000	0.000000	-0.375443	0.070157	0.411404	0.000000	0.000000	3.000000	23.000000	0.000000
2813.660488	-0.015002	0.548435	0.280353	87.194466	178.654221	-156.346176	-1.887789	0.000000	4.629930	0.000000	0.000000	0.000000	-0.375443	0.070157	0.411404	0.000000	0.000000	3.000000	23.000000	0.000000
2813.663821	-0.016153	0.548749	0.281710	86.524864	172.737137	-162.000397	-1.897581	0.000000	4.625926	0.000000	0.000000	0.000000	-0.345153	0.094271	0.406886	0.000000	0.000000	3.000000	23.000000	0.000000
2813.667155	-0.016153	0.548749	0.281710	86.524864	172.737137	-162.000397	-1.897581	0.000000	4.625926	0.000000	0.000000	0.000000	-0.345153	0.094271	0.406886	0.000000	0.000000	3.000000	23.000000	0.000000
2813.670488	-0.016153	0.548749	0.281710	86.524864	172.737137	-162.000397	-1.897581	0.000000	4.625926	0.000000	0.000000	0.000000	-0.345153	0.094271	0.406886	0.000000	0.000000	3.000000	23.000000	0.000000
2813.673821	-0.017167	0.549082	0.283045	85.894966	168.072662	-166.402954	-1.905923	0.000000	4.622495	0.000000	0.000000	0.000000	-0.304077	0.099756	0.400703	0.000000	0.000000	3.000000	23.000000	0.000000
2813.677155	-0.017167	0.549082	0.283045	85.894966	168.072662	-166.402954	-1.905923	0.000000	4.622495	0.000000	0.000000	0.000000	-0.304077	0.099756	0.400703	0.000000	0.000000	3.000000	23.000000	0.000000
2813.680488	-0.017167	0.549082	0.283045	85.894966	168.072662	-166.402954	-1.905923	0.000000	4.622495	0.000000	0.000000	0.000000	-0.304077	0.099756	0.400703	0.000000	0.000000	3.000000	23.000000	0.000000
2813.683821	-0.018007	0.549554	0.284347	85.329071	164.700363	-169.542755	-1.912378	0.000000	4.619828	0.000000	0.000000	0.000000	-0.252077	0.141756	0.390434	0.000000	0.000000	3.000000	23.000000	0.000000
2813.687155	-0.018007	0.549554	0.284347	85.329071	164.700363	-169.542755	-1.912378	0.000000	4.619828	0.000000	0.000000	0.000000	-0.252077	0.141756	0.390434	0.000000	0.000000	3.000000	23.000000	0.000000
2813.690488	-0.018007	0.549554	0.284347	85.329071	164.700363	-169.542755	-1.912378	0.000000	4.619828	0.000000	0.000000	0.000000	-0.252077	0.141756	0.390434	0.000000	0.000000	3.000000	23.000000	0.000000
2813.693821	-0.018566	0.550083	0.285599	84.843002	162.821686	-171.258865	-1.916558	0.000000	4.618095	0.000000	0.000000	0.000000	-0.167889	0.158580	0.375626	0.000000	0.000000	3.000000	23.000000	0.000000
2813.697155	-0.018566	0.550083	0.285599	84.843002	162.821686	-171.258865	-1.916558	0.000000	4.618095	0.000000	0.000000	0.000000	-0.167889	0.158580	0.375626	0.000000	0.000000	3.000000	23.000000	0.000000
2813.700488	-0.018566	0.550083	0.285599	84.843002	162.821686	-171.258865	-1.916558	0.000000	4.618095	0.000000	0.000000	0.000000	-0.167889	0.158580	0.375626	0.000000	0.000000	3.000000	23.000000	0.000000
2813.703821	-0.018842	0.550639	0.286734	84.471077	162.744019	-171.279434	-1.917110	0.000000	4.617867	0.000000	0.000000	0.000000	-0.082720	0.166707	0.340613	0.000000	0.000000	3.000000	23.000000	0.000000
2813.707155	-0.018842	0.550639	0.286734	84.471077	162.744019	-171.279434	-1.917110	0.000000	4.617867	0.000000	0.000000	0.000000	-0.082720	0.166707	0.340613	0.000000	0.000000	3.000000	23.000000	0.000000
2813.710488	-0.018842	0.550639	0.286734	84.471077	162.744019	-171.279434	-1.917110	0.000000	4.617867	0.000000	0.000000	0.000000	-0.082720	0.166707	0.340613	0.000000	0.000000	3.000000	23.000000	0.000000
2813.713821	-0.018868	0.551199	0.287742	84.217278	164.063751	-169.993530	-1.914421	0.000000	4.618982	0.000000	0.000000	0.000000	-0.007656	0.168236	0.302279	0.000000	0.000000	3.000000	23.000000	0.000000
2813.717155	-0.018868	0.551199	0.287742	84.217278	164.063751	-169.993530	-1.914421	0.000000	4.618982	0.000000	0.000000	0.000000	-0.007656	0.168236	0.302279	0.000000	0.000000	3.000000	23.000000	0.000000
2813.720488	-0.018868	0.551199	0.287742	84.217278	164.063751	-169.993530	-1.914421	0.000000	4.618982	0.000000	0.000000	0.000000	-0.007656	0.168236	0.302279	0.000000	0.000000	3.000000	23.000000	0.000000
2813.723821	-0.018890	0.551743	0.288605	84.062080	165.806076	-168.319626	-1.909046	0.000000	4.621206	0.000000	0.000000	0.000000	-0.006559	0.163118	0.258951	0.000000	0.000000	3.000000	23.000000	0.000000
2813.727155	-0.018890	0.551743	0.288605	84.062080	165.806076	-168.319626	-1.909046	0.000000	4.621206	0.000000	0.000000	0.000000	-0.006559	0.163118	0.258951	0.000000	0.000000	3.000000	23.000000	0.000000
2813.730488	-0.018890	0.551743	0.288605	84.062080	165.806076	-168.319626	-1.909046	0.000000	4.621206	0.000000	0.000000	0.000000	-0.006559	0.163118	0.258951	0.000000	0.000000	3.000000	23.000000	0.000000
2813.733821	-0.018890	0.551743	0.288605	83.978912	167.933014	-166.283829	-1.904465	0.000000	4.623096	0.000000	0.000000	0.000000	-0.006559	0.163118	0.258951	0.000000	0.000000	3.000000	23.000000	0.000000
2813.737155	-0.018977	0.552200	0.289260	83.978912	167.933014	-166.283829	-1.904465	0.000000	4.623096	0.000000	0.000000	0.000000	-0.026255	0.136930	0.196657	0.000000	0.000000	3.000000	23.000000	0.000000
2813.740488	-0.018977	0.552200	0.289260	83.978912	167.933014	-166.283829	-1.904465	0.000000	4.623096	0.000000	0.000000	0.000000	-0.026255	0.136930	0.196657	0.000000	0.000000	3.000000	23.000000	0.000000
2813.743821	-0.019164	0.552539	0.289641	83.936699	170.302246	-164.009964	-1.901970	0.000000	4.624123	0.000000	0.000000	0.000000	-0.056117	0.101801	0.114218	0.000000	0.000000	3.000000	23.000000	0.000000
2813.747155	-0.019164	0.552539	0.289641	83.936699	170.302246	-164.009964	-1.901970	0.000000	4.624123	0.000000	0.000000	0.000000	-0.056117	0.101801	0.114218	0.000000	0.000000	3.000000	23.000000	0.000000
2813.750488	-0.019164	0.552539	0.289641	83.936699	170.302246	-164.009964	-1.901970	0.000000	4.624123	0.000000	0.000000	0.000000	-0.056117	0.101801	0.114218	0.000000	0.000000	3.000000	23.000000	0.000000
2813.753821	-0.019164	0.552539	0.289641	83.948639	172.268906	-162.120087	-1.902386	0.000000	4.623951	0.000000	0.000000	0.000000	-0.056117	0.101801	0.114218	0.000000	0.000000	3.000000	23.000000	0.000000
2813.757155	-0.019381	0.552868	0.289779	83.948639	172.268906	-162.120087	-1.902386	0.000000	4.623951	0.000000	0.000000	0.000000	-0.064930	0.098843	0.041383	0.000000	0.000000	3.000000	23.000000	0.000000
2813.760488	-0.019381	0.552868	0.289779	83.948639	172.268906	-162.120087	-1.902386	0.000000	4.623951	0.000000	0.000000	0.000000	-0.064930	0.098843	0.041383	0.000000	0.000000	3.000000	23.000000	0.000000
2813.763821	-0.019381	0.552868	0.289779	84.020210	173.499054	-160.941772	-1.904564	0.000000	4.623055	0.000000	0.000000	0.000000	-0.064930	0.098843	0.041383	0.000000	0.000000	3.000000	23.000000	0.000000
2813.767155	-0.019381	0.552868	0.289779	84.020210	173.499054	-160.941772	-1.904564	0.000000	4.623055	0.000000	0.000000	0.000000	-0.064930	0.098843	0.041383	0.000000	0.000000	3.000000	23.000000	0.000000
2813.770488	-0.019450	0.553295	0.289708	84.020210	173.499054	-160.941772	-1.904564	0.000000	4.623055	0.000000	0.000000	0.000000	-0.020736	0.128040	-0.021262	0.000000	0.000000	3.000000	23.000000	0.000000
2813.773821	-0.019374	0.553748	0.289523	84.162895	173.769440	-160.693527	-1.904564	0.000000	4.623055	0.000000	0.000000	0.000000	0.022728	0.135910	-0.055510	0.000000	0.000000	3.000000	23.000000	0.000000
2813.777155	-0.019374	0.553748	0.289523	84.162895	173.769440	-160.693527	-1.904564	0.000000	4.623055	0.000000	0.000000	0.000000	0.022728	0.135910	-0.055510	0.000000	0.000000	3.000000	23.000000	0.000000
2813.780488	-0.019374	0.553748	0.289523	84.162895	173.769440	-160.693527	-1.904564	0.000000	4.623055	0.000000	0.000000	0.000000	0.022728	0.135910	-0.055510	0.000000	0.000000	3.000000	23.000000	0.000000
2813.783821	-0.019374	0.553748	0.289523	84.512558	173.495178	-160.982925	-1.905913	0.000000	4.622499	0.000000	0.000000	0.000000	0.022728	0.135910	-0.055510	0.000000	0.000000	3.000000	23.000000	0.000000
2813.787155	-0.019120	0.554238	0.289309	84.512558	173.495178	-160.982925	-1.905913	0.000000	4.622499	0.000000	0.000000	0.000000	0.076132	0.146991	-0.064240	0.000000	0.000000	3.000000	23.000000	0.000000
2813.790488	-0.019120	0.554238	0.289309	84.512558	173.495178	-160.982925	-1.905913	0.000000	4.622499	0.000000	0.000000	0.000000	0.076132	0.146991	-0.064240	0.000000	0.000000	3.000000	23.000000	0.000000
2813.793821	-0.018691	0.554713	0.289144	85.036232	173.065964	-161.444763	-1.903652	0.000000	4.623431	0.000000	0.000000	0.000000	0.128896	0.142462	-0.049613	0.000000	0.000000	3.000000	23.000000	0.000000
2813.797155	-0.018691	0.554713	0.289144	85.036232	173.065964	-161.444763	-1.903652	0.000000	4.623431	0.000000	0.000000	0.000000	0.128896	0.142462	-0.049613	0.000000	0.000000	3.000000	23.000000	0.000000
2813.800488	-0.018691	0.554713	0.289144	85.036232	173.065964	-161.444763	-1.903652	0.000000	4.623431	0.000000	0.000000	0.000000	0.128896	0.142462	-0.049613	0.000000	0.000000	3.000000	23.000000	0.000000
2813.803821	-0.018691	0.554713	0.289144	85.627357	172.780197	-161.780106	-1.898706	0.000000	4.625464	0.000000	0.000000	0.000000	0.128896	0.142462	-0.049613	0.000000	0.000000	3.000000	23.000000	0.000000
2813.807155	-0.018190	0.555125	0.288973	85.627357	172.780197	-161.780106	-1.898706	0.000000	4.625464	0.000000	0.000000	0.000000	0.150135	0.123506	-0.051078	0.000000	0.000000	3.000000	23.000000	0.000000
2813.810488	-0.018190	0.555125	0.288973	85.627357	172.780197	-161.780106	-1.898706	0.000000	4.625464	0.000000	0.000000	0.000000	0.150135	0.123506	-0.051078	0.000000	0.000000	3.000000	23.000000	0.000000
2813.813821	-0.017690	0.555473	0.288797	86.206566	172.990097	-161.637802	-1.892803	0.000000	4.627882	0.000000	0.000000	0.000000	0.150110	0.104534	-0.053055	0.000000	0.000000	3.000000	23.000000	0.000000
2813.817155	-0.017690	0.555473	0.288797	86.206566	172.990097	-161.637802	-1.892803	0.000000	4.627882	0.000000	0.000000	0.000000	0.150110	0.104534	-0.053055	0.000000	0.000000	3.000000	23.000000	0.000000
2813.820488	-0.017690	0.555473	0.288797	86.206566	172.990097	-161.637802	-1.892803	0.000000	4.627882	0.000000	0.000000	0.000000	0.150110	0.104534	-0.053055	0.000000	0.000000	3.000000	23.000000	0.000000
2813.823821	-0.017690	0.555473	0.288797	86.724159	173.984192	-160.729019	-1.886922	0.000000	4.630283	0.000000	0.000000	0.000000	0.150110	0.104534	-0.053055	0.000000	0.000000	3.000000	23.000000	0.000000
2813.827155	-0.017152	0.555770	0.288541	86.724159	173.984192	-160.729019	-1.886922	0.000000	4.630283	0.000000	0.000000	0.000000	0.161205	0.088915	-0.076686	0.000000	0.000000	3.000000	23.000000	0.000000
2813.830488	-0.017152	0.555770	0.288541	86.724159	173.984192	-160.729019	-1.886922	0.000000	4.630283	0.000000	0.000000	0.000000	0.161205	0.088915	-0.076686	0.000000	0.000000	3.000000	23.000000	0.000000
2813.833821	-0.016650	0.556018	0.288233	87.176796	175.007889	-159.782547	-1.880956	0.000000	4.632710	0.000000	0.000000	0.000000	0.150820	0.074386	-0.092387	0.000000	0.000000	3.000000	23.000000	0.000000
2813.837155	-0.016650	0.556018	0.288233	87.176796	175.007889	-159.782547	-1.880956	0.000000	4.632710	0.000000	0.000000	0.000000	0.150820	0.074386	-0.092387	0.000000	0.000000	3.000000	23.000000	0.000000
2813.840488	-0.016650	0.556018	0.288233	87.176796	175.007889	-159.782547	-1.880956	0.000000	4.632710	0.000000	0.000000	0.000000	0.150820	0.074386	-0.092387	0.000000	0.000000	3.000000	23.000000	0.000000
2813.843821	-0.016110	0.556232	0.287829	87.555916	174.882523	-159.956146	-1.875741	0.000000	4.634824	0.000000	0.000000	0.000000	0.161930	0.064270	-0.121136	0.000000	0.000000	3.000000	23.000000	0.000000
2813.847155	-0.016110	0.556232	0.287829	87.555916	174.882523	-159.956146	-1.875741	0.000000	4.634824	0.000000	0.000000	0.000000	0.161930	0.064270	-0.121136	0.000000	0.000000	3.000000	23.000000	0.000000
2813.850488	-0.016110	0.556232	0.287829	87.555916	174.882523	-159.956146	-1.875741	0.000000	4.634824	0.000000	0.000000	0.000000	0.161930	0.064270	-0.121136	0.000000	0.000000	3.000000	23.000000	0.000000
2813.853821	-0.015427	0.556349	0.287326	87.854881	174.349808	-160.531052	-1.870530	0.000000	4.636930	0.000000	0.000000	0.000000	0.204809	0.035233	-0.151107	0.000000	0.000000	3.000000	23.000000	0.000000
2813.857155	-0.015427	0.556349	0.287326	87.854881	174.349808	-160.531052	-1.870530	0.000000	4.636930	0.000000	0.000000	0.000000	0.204809	0.035233	-0.151107	0.000000	0.000000	3.000000	23.000000	0.000000
2813.860488	-0.015427	0.556349	0.287326	87.854881	174.349808	-160.531052	-1.870530	0.000000	4.636930	0.000000	0.000000	0.000000	0.204809	0.035233	-0.151107	0.000000	0.000000	3.000000	23.000000	0.000000
2813.863821	-0.015427	0.556349	0.287326	88.066292	173.368698	-161.559509	-1.863869	0.000000	4.639611	0.000000	0.000000	0.000000	0.204809	0.035233	-0.151107	0.000000	0.000000	3.000000	23.000000	0.000000
2813.867155	-0.014673	0.556348	0.286708	88.066292	173.368698	-161.559509	-1.863869	0.000000	4.639611	0.000000	0.000000	0.000000	0.226400	-0.000432	-0.185193	0.000000	0.000000	3.000000	23.000000	0.000000
2813.870488	-0.014673	0.556348	0.286708	88.066292	173.368698	-161.559509	-1.863869	0.000000	4.639611	0.000000	0.000000	0.000000	0.226400	-0.000432	-0.185193	0.000000	0.000000	3.000000	23.000000	0.000000
2813.873821	-0.013917	0.556287	0.285953	88.196365	170.697296	-164.251541	-1.856803	0.000000	4.642444	0.000000	0.000000	0.000000	0.226797	-0.018369	-0.226606	0.000000	0.000000	3.000000	23.000000	0.000000
2813.877155	-0.013917	0.556287	0.285953	88.196365	170.697296	-164.251541	-1.856803	0.000000	4.642444	0.000000	0.000000	0.000000	0.226797	-0.018369	-0.226606	0.000000	0.000000	3.000000	23.000000	0.000000
2813.880488	-0.013917	0.556287	0.285953	88.196365	170.697296	-164.251541	-1.856803	0.000000	4.642444	0.000000	0.000000	0.000000	0.226797	-0.018369	-0.226606	0.000000	0.000000	3.000000	23.000000	0.000000
2813.883821	-0.013019	0.556165	0.285061	88.242981	166.958237	-168.004105	-1.850445	0.000000	4.644981	0.000000	0.000000	0.000000	0.269358	-0.036314	-0.267549	0.000000	0.000000	3.000000	23.000000	0.000000
2813.887155	-0.013019	0.556165	0.285061	88.242981	166.958237	-168.004105	-1.850445	0.000000	4.644981	0.000000	0.000000	0.000000	0.269358	-0.036314	-0.267549	0.000000	0.000000	3.000000	23.000000	0.000000
2813.890488	-0.013019	0.556165	0.285061	88.242981	166.958237	-168.004105	-1.850445	0.000000	4.644981	0.000000	0.000000	0.000000	0.269358	-0.036314	-0.267549	0.000000	0.000000	3.000000	23.000000	0.000000
2813.893821	-0.011980	0.555966	0.284048	88.210968	163.966614	-171.021301	-1.842807	0.000000	4.648017	0.000000	0.000000	0.000000	0.311541	-0.059744	-0.303880	0.000000	0.000000	3.000000	23.000000	0.000000
2813.897155	-0.011980	0.555966	0.284048	88.210968	163.966614	-171.021301	-1.842807	0.000000	4.648017	0.000000	0.000000	0.000000	0.311541	-0.059744	-0.303880	0.000000	0.000000	3.000000	23.000000	0.000000
2813.900488	-0.011980	0.555966	0.284048	88.210968	163.966614	-171.021301	-1.842807	0.000000	4.648017	0.000000	0.000000	0.000000	0.311541	-0.059744	-0.303880	0.000000	0.000000	3.000000	23.000000	0.000000
2813.903821	-0.010943	0.555752	0.282917	88.111343	162.039825	-172.981339	-1.833791	0.000000	4.651581	0.000000	0.000000	0.000000	0.311217	-0.064401	-0.339500	0.000000	0.000000	3.000000	23.000000	0.000000
2813.907155	-0.010943	0.555752	0.282917	88.111343	162.039825	-172.981339	-1.833791	0.000000	4.651581	0.000000	0.000000	0.000000	0.311217	-0.064401	-0.339500	0.000000	0.000000	3.000000	23.000000	0.000000
2813.910488	-0.010943	0.555752	0.282917	88.111343	162.039825	-172.981339	-1.833791	0.000000	4.651581	0.000000	0.000000	0.000000	0.311217	-0.064401	-0.339500	0.000000	0.000000	3.000000	23.000000	0.000000
2813.913821	-0.009907	0.555503	0.281682	87.964523	161.055176	-174.004364	-1.825369	0.000000	4.654893	0.000000	0.000000	0.000000	0.310683	-0.074516	-0.370334	0.000000	0.000000	3.000000	23.000000	0.000000
2813.917155	-0.009907	0.555503	0.281682	87.964523	161.055176	-174.004364	-1.825369	0.000000	4.654893	0.000000	0.000000	0.000000	0.310683	-0.074516	-0.370334	0.000000	0.000000	3.000000	23.000000	0.000000
2813.920488	-0.009907	0.555503	0.281682	87.964523	161.055176	-174.004364	-1.825369	0.000000	4.654893	0.000000	0.000000	0.000000	0.310683	-0.074516	-0.370334	0.000000	0.000000	3.000000	23.000000	0.000000
2813.923821	-0.008770	0.555251	0.280414	87.857712	160.325562	-174.785767	-1.817461	0.000000	4.657987	0.000000	0.000000	0.000000	0.341289	-0.075773	-0.380312	0.000000	0.000000	3.000000	23.000000	0.000000
2813.927155	-0.008770	0.555251	0.280414	87.857712	160.325562	-174.785767	-1.817461	0.000000	4.657987	0.000000	0.000000	0.000000	0.341289	-0.075773	-0.380312	0.000000	0.000000	3.000000	23.000000	0.000000
2813.930488	-0.008770	0.555251	0.280414	87.857712	160.325562	-174.785767	-1.817461	0.000000	4.657987	0.000000	0.000000	0.000000	0.341289	-0.075773	-0.380312	0.000000	0.000000	3.000000	23.000000	0.000000
2813.933821	-0.007496	0.554939	0.279164	87.994453	158.049637	-177.138840	-1.808181	0.000000	4.661596	0.000000	0.000000	0.000000	0.382017	-0.093394	-0.375029	0.000000	0.000000	3.000000	23.000000	0.000000
2813.937155	-0.007496	0.554939	0.279164	87.994453	158.049637	-177.138840	-1.808181	0.000000	4.661596	0.000000	0.000000	0.000000	0.382017	-0.093394	-0.375029	0.000000	0.000000	3.000000	23.000000	0.000000
2813.940488	-0.007496	0.554939	0.279164	87.994453	158.049637	-177.138840	-1.808181	0.000000	4.661596	0.000000	0.000000	0.000000	0.382017	-0.093394	-0.375029	0.000000	0.000000	3.000000	23.000000	0.000000
2813.943821	-0.006158	0.554551	0.277948	88.421448	151.947357	176.662415	-1.796720	0.000000	4.666026	0.000000	0.000000	0.000000	0.401576	-0.116363	-0.364950	0.000000	0.000000	3.000000	23.000000	0.000000
2813.947155	-0.006158	0.554551	0.277948	88.421448	151.947357	176.662415	-1.796720	0.000000	4.666026	0.000000	0.000000	0.000000	0.401576	-0.116363	-0.364950	0.000000	0.000000	3.000000	23.000000	0.000000
2813.950488	-0.006158	0.554551	0.277948	88.421448	151.947357	176.662415	-1.796720	0.000000	4.666026	0.000000	0.000000	0.000000	0.401576	-0.116363	-0.364950	0.000000	0.000000	3.000000	23.000000	0.000000
2813.953821	-0.004893	0.554142	0.276712	88.943153	135.351044	159.978134	-1.783978	0.000000	4.670912	0.000000	0.000000	0.000000	0.379381	-0.122909	-0.370688	0.000000	0.000000	3.000000	23.000000	0.000000
2813.957155	-0.004893	0.554142	0.276712	88.943153	135.351044	159.978134	-1.783978	0.000000	4.670912	0.000000	0.000000	0.000000	0.379381	-0.122909	-0.370688	0.000000	0.000000	3.000000	23.000000	0.000000
2813.960488	-0.004893	0.554142	0.276712	88.943153	135.351044	159.978134	-1.783978	0.000000	4.670912	0.000000	0.000000	0.000000	0.379381	-0.122909	-0.370688	0.000000	0.000000	3.000000	23.000000	0.000000
2813.963821	-0.003528	0.553751	0.275453	89.221672	93.668724	118.223267	-1.772285	0.000000	4.675362	0.000000	0.000000	0.000000	0.409442	-0.117381	-0.377671	0.000000	0.000000	3.000000	23.000000	0.000000
2813.967155	-0.003528	0.553751	0.275453	89.221672	93.668724	118.223267	-1.772285	0.000000	4.675362	0.000000	0.000000	0.000000	0.409442	-0.117381	-0.377671	0.000000	0.000000	3.000000	23.000000	0.000000
2813.970488	-0.003528	0.553751	0.275453	89.221672	93.668724	118.223267	-1.772285	0.000000	4.675362	0.000000	0.000000	0.000000	0.409442	-0.117381	-0.377671	0.000000	0.000000	3.000000	23.000000	0.000000
2813.973821	-0.002064	0.553396	0.274153	88.950958	52.532894	77.015961	-1.759091	0.000000	4.680342	0.000000	0.000000	0.000000	0.439318	-0.106502	-0.390049	0.000000	0.000000	3.000000	23.000000	0.000000
2813.977155	-0.002064	0.553396	0.274153	88.950958	52.532894	77.015961	-1.759091	0.000000	4.680342	0.000000	0.000000	0.000000	0.439318	-0.106502	-0.390049	0.000000	0.000000	3.000000	23.000000	0.000000
2813.980488	-0.002064	0.553396	0.274153	88.950958	52.532894	77.015961	-1.759091	0.000000	4.680342	0.000000	0.000000	0.000000	0.439318	-0.106502	-0.390049	0.000000	0.000000	3.000000	23.000000	0.000000
2813.983821	-0.000535	0.552979	0.272839	88.476715	33.783436	58.173172	-1.744469	0.000000	4.685812	0.000000	0.000000	0.000000	0.458554	-0.125007	-0.394356	0.000000	0.000000	3.000000	23.000000	0.000000
2813.987155	-0.000535	0.552979	0.272839	88.476715	33.783436	58.173172	-1.744469	0.000000	4.685812	0.000000	0.000000	0.000000	0.458554	-0.125007	-0.394356	0.000000	0.000000	3.000000	23.000000	0.000000
2813.990488	-0.000535	0.552979	0.272839	88.476715	33.783436	58.173172	-1.744469	0.000000	4.685812	0.000000	0.000000	0.000000	0.458554	-0.125007	-0.394356	0.000000	0.000000	3.000000	23.000000	0.000000
2813.993821	0.001022	0.552562	0.271516	87.977356	24.663584	48.956341	-1.728766	0.000000	4.691628	0.000000	0.000000	0.000000	0.467280	-0.124931	-0.396771	0.000000	0.000000	3.000000	23.000000	0.000000
2813.997155	0.001022	0.552562	0.271516	87.977356	24.663584	48.956341	-1.728766	0.000000	4.691628	0.000000	0.000000	0.000000	0.467280	-0.124931	-0.396771	0.000000	0.000000	3.000000	23.000000	0.000000
2814.000488	0.001022	0.552562	0.271516	87.977356	24.663584	48.956341	-1.728766	0.000000	4.691628	0.000000	0.000000	0.000000	0.467280	-0.124931	-0.396771	0.000000	0.000000	3.000000	23.000000	0.000000
2814.003821	0.002540	0.552106	0.270191	87.501663	19.738194	44.026539	-1.712452	0.000000	4.697607	0.000000	0.000000	0.000000	0.455226	-0.136755	-0.397615	0.000000	0.000000	3.000000	23.000000	0.000000
2814.007155	0.002540	0.552106	0.270191	87.501663	19.738194	44.026539	-1.712452	0.000000	4.697607	0.000000	0.000000	0.000000	0.455226	-0.136755	-0.397615	0.000000	0.000000	3.000000	23.000000	0.000000
2814.010488	0.002540	0.552106	0.270191	87.501663	19.738194	44.026539	-1.712452	0.000000	4.697607	0.000000	0.000000	0.000000	0.455226	-0.136755	-0.397615	0.000000	0.000000	3.000000	23.000000	0.000000
2814.013821	0.003983	0.551651	0.268858	87.064087	16.732737	42.045612	-1.696550	0.000000	4.703373	0.000000	0.000000	0.000000	0.432879	-0.136631	-0.399897	0.000000	0.000000	3.000000	23.000000	0.000000
2814.017155	0.003983	0.551651	0.268858	87.064087	16.732737	42.045612	-1.696550	0.000000	4.703373	0.000000	0.000000	0.000000	0.432879	-0.136631	-0.399897	0.000000	0.000000	3.000000	23.000000	0.000000
2814.020488	0.003983	0.551651	0.268858	87.064087	16.732737	42.045612	-1.696550	0.000000	4.703373	0.000000	0.000000	0.000000	0.432879	-0.136631	-0.399897	0.000000	0.000000	3.000000	23.000000	0.000000
2814.023821	0.005351	0.551131	0.267480	86.668510	14.752281	42.203686	-1.681631	0.000000	4.708727	0.000000	0.000000	0.000000	0.410553	-0.156060	-0.413139	0.000000	0.000000	3.000000	23.000000	0.000000
2814.027155	0.005351	0.551131	0.267480	86.668510	14.752281	42.203686	-1.681631	0.000000	4.708727	0.000000	0.000000	0.000000	0.410553	-0.156060	-0.413139	0.000000	0.000000	3.000000	23.000000	0.000000
2814.030488	0.005351	0.551131	0.267480	86.668510	14.752281	42.203686	-1.681631	0.000000	4.708727	0.000000	0.000000	0.000000	0.410553	-0.156060	-0.413139	0.000000	0.000000	3.000000	23.000000	0.000000
2814.033821	0.006782	0.550578	0.265993	86.338470	13.815154	43.205261	-1.667922	0.000000	4.713601	0.000000	0.000000	0.000000	0.429288	-0.165830	-0.446272	0.000000	0.000000	3.000000	23.000000	0.000000
2814.037155	0.006782	0.550578	0.265993	86.338470	13.815154	43.205261	-1.667922	0.000000	4.713601	0.000000	0.000000	0.000000	0.429288	-0.165830	-0.446272	0.000000	0.000000	3.000000	23.000000	0.000000
2814.040488	0.006782	0.550578	0.265993	86.338470	13.815154	43.205261	-1.667922	0.000000	4.713601	0.000000	0.000000	0.000000	0.429288	-0.165830	-0.446272	0.000000	0.000000	3.000000	23.000000	0.000000
2814.043821	0.008275	0.550054	0.264401	86.055580	14.799900	45.663719	-1.653654	0.000000	4.718626	0.000000	0.000000	0.000000	0.447722	-0.157249	-0.477673	0.000000	0.000000	3.000000	23.000000	0.000000
2814.047155	0.008275	0.550054	0.264401	86.055580	14.799900	45.663719	-1.653654	0.000000	4.718626	0.000000	0.000000	0.000000	0.447722	-0.157249	-0.477673	0.000000	0.000000	3.000000	23.000000	0.000000
2814.050488	0.008275	0.550054	0.264401	86.055580	14.799900	45.663719	-1.653654	0.000000	4.718626	0.000000	0.000000	0.000000	0.447722	-0.157249	-0.477673	0.000000	0.000000	3.000000	23.000000	0.000000
2814.053821	0.009792	0.549550	0.262643	85.802544	18.895081	51.020061	-1.638777	0.000000	4.723813	0.000000	0.000000	0.000000	0.455327	-0.151080	-0.527425	0.000000	0.000000	3.000000	23.000000	0.000000
2814.057155	0.009792	0.549550	0.262643	85.802544	18.895081	51.020061	-1.638777	0.000000	4.723813	0.000000	0.000000	0.000000	0.455327	-0.151080	-0.527425	0.000000	0.000000	3.000000	23.000000	0.000000
2814.060488	0.009792	0.549550	0.262643	85.802544	18.895081	51.020061	-1.638777	0.000000	4.723813	0.000000	0.000000	0.000000	0.455327	-0.151080	-0.527425	0.000000	0.000000	3.000000	23.000000	0.000000
2814.063821	0.011504	0.549106	0.260709	85.529938	25.603163	58.707203	-1.624180	0.000000	4.728852	0.000000	0.000000	0.000000	0.513628	-0.133246	-0.580101	0.000000	0.000000	3.000000	23.000000	0.000000
2814.067155	0.011504	0.549106	0.260709	85.529938	25.603163	58.707203	-1.624180	0.000000	4.728852	0.000000	0.000000	0.000000	0.513628	-0.133246	-0.580101	0.000000	0.000000	3.000000	23.000000	0.000000
2814.070488	0.011504	0.549106	0.260709	85.529938	25.603163	58.707203	-1.624180	0.000000	4.728852	0.000000	0.000000	0.000000	0.513628	-0.133246	-0.580101	0.000000	0.000000	3.000000	23.000000	0.000000
2814.073821	0.013273	0.548729	0.258660	85.184196	33.449097	67.172699	-1.607146	0.000000	4.734668	0.000000	0.000000	0.000000	0.530616	-0.113263	-0.614751	0.000000	0.000000	3.000000	23.000000	0.000000
2814.077155	0.013273	0.548729	0.258660	85.184196	33.449097	67.172699	-1.607146	0.000000	4.734668	0.000000	0.000000	0.000000	0.530616	-0.113263	-0.614751	0.000000	0.000000	3.000000	23.000000	0.000000
2814.080488	0.013273	0.548729	0.258660	85.184196	33.449097	67.172699	-1.607146	0.000000	4.734668	0.000000	0.000000	0.000000	0.530616	-0.113263	-0.614751	0.000000	0.000000	3.000000	23.000000	0.000000
2814.083821	0.015064	0.548520	0.256528	84.811295	40.354881	74.417442	-1.589499	0.000000	4.740622	0.000000	0.000000	0.000000	0.537216	-0.062570	-0.639649	0.000000	0.000000	3.000000	23.000000	0.000000
2814.087155	0.015064	0.548520	0.256528	84.811295	40.354881	74.417442	-1.589499	0.000000	4.740622	0.000000	0.000000	0.000000	0.537216	-0.062570	-0.639649	0.000000	0.000000	3.000000	23.000000	0.000000
2814.090488	0.015064	0.548520	0.256528	84.811295	40.354881	74.417442	-1.589499	0.000000	4.740622	0.000000	0.000000	0.000000	0.537216	-0.062570	-0.639649	0.000000	0.000000	3.000000	23.000000	0.000000
2814.093821	0.017044	0.548397	0.254287	84.545151	45.308846	79.743507	-1.571593	0.000000	4.746588	0.000000	0.000000	0.000000	0.594053	-0.036825	-0.672198	0.000000	0.000000	3.000000	23.000000	0.000000
2814.097155	0.017044	0.548397	0.254287	84.545151	45.308846	79.743507	-1.571593	0.000000	4.746588	0.000000	0.000000	0.000000	0.594053	-0.036825	-0.672198	0.000000	0.000000	3.000000	23.000000	0.000000
2814.100488	0.017044	0.548397	0.254287	84.545151	45.308846	79.743507	-1.571593	0.000000	4.746588	0.000000	0.000000	0.000000	0.594053	-0.036825	-0.672198	0.000000	0.000000	3.000000	23.000000	0.000000
2814.103821	0.019110	0.548359	0.251938	84.561058	47.645718	82.402267	-1.550717	0.000000	4.753448	0.000000	0.000000	0.000000	0.619750	-0.011452	-0.704705	0.000000	0.000000	3.000000	23.000000	0.000000
2814.107155	0.019110	0.548359	0.251938	84.561058	47.645718	82.402267	-1.550717	0.000000	4.753448	0.000000	0.000000	0.000000	0.619750	-0.011452	-0.704705	0.000000	0.000000	3.000000	23.000000	0.000000
2814.110488	0.019110	0.548359	0.251938	84.561058	47.645718	82.402267	-1.550717	0.000000	4.753448	0.000000	0.000000	0.000000	0.619750	-0.011452	-0.704705	0.000000	0.000000	3.000000	23.000000	0.000000
2814.113821	0.021226	0.548486	0.249501	84.740700	48.901905	84.062660	-1.528506	0.000000	4.760637	0.000000	0.000000	0.000000	0.634988	0.037987	-0.731176	0.000000	0.000000	3.000000	23.000000	0.000000
2814.117155	0.021226	0.548486	0.249501	84.740700	48.901905	84.062660	-1.528506	0.000000	4.760637	0.000000	0.000000	0.000000	0.634988	0.037987	-0.731176	0.000000	0.000000	3.000000	23.000000	0.000000
2814.120488	0.021226	0.548486	0.249501	84.740700	48.901905	84.062660	-1.528506	0.000000	4.760637	0.000000	0.000000	0.000000	0.634988	0.037987	-0.731176	0.000000	0.000000	3.000000	23.000000	0.000000
2814.123821	0.023725	0.548750	0.246918	84.918549	50.306114	85.953384	-1.505376	0.000000	4.768002	0.000000	0.000000	0.000000	0.749614	0.079218	-0.774652	0.000000	0.000000	3.000000	23.000000	0.000000
2814.127155	0.023725	0.548750	0.246918	84.918549	50.306114	85.953384	-1.505376	0.000000	4.768002	0.000000	0.000000	0.000000	0.749614	0.079218	-0.774652	0.000000	0.000000	3.000000	23.000000	0.000000
2814.130488	0.023725	0.548750	0.246918	84.918549	50.306114	85.953384	-1.505376	0.000000	4.768002	0.000000	0.000000	0.000000	0.749614	0.079218	-0.774652	0.000000	0.000000	3.000000	23.000000	0.000000
2814.133821	0.026434	0.549111	0.244197	85.072914	52.005329	87.938255	-1.475729	0.000000	4.777261	0.000000	0.000000	0.000000	0.812593	0.108329	-0.816443	0.000000	0.000000	3.000000	23.000000	0.000000
2814.137155	0.026434	0.549111	0.244197	85.072914	52.005329	87.938255	-1.475729	0.000000	4.777261	0.000000	0.000000	0.000000	0.812593	0.108329	-0.816443	0.000000	0.000000	3.000000	23.000000	0.000000
2814.140488	0.026434	0.549111	0.244197	85.072914	52.005329	87.938255	-1.475729	0.000000	4.777261	0.000000	0.000000	0.000000	0.812593	0.108329	-0.816443	0.000000	0.000000	3.000000	23.000000	0.000000
2814.143821	0.029248	0.549546	0.241323	85.222298	53.825970	89.992249	-1.442261	0.000000	4.787472	0.000000	0.000000	0.000000	0.844277	0.130558	-0.862195	0.000000	0.000000	3.000000	23.000000	0.000000
2814.147155	0.029248	0.549546	0.241323	85.222298	53.825970	89.992249	-1.442261	0.000000	4.787472	0.000000	0.000000	0.000000	0.844277	0.130558	-0.862195	0.000000	0.000000	3.000000	23.000000	0.000000
2814.150488	0.029248	0.549546	0.241323	85.222298	53.825970	89.992249	-1.442261	0.000000	4.787472	0.000000	0.000000	0.000000	0.844277	0.130558	-0.862195	0.000000	0.000000	3.000000	23.000000	0.000000
2814.153821	0.032164	0.550092	0.238288	85.371490	55.817387	92.440292	-1.406705	0.000000	4.798039	0.000000	0.000000	0.000000	0.874848	0.163629	-0.910449	0.000000	0.000000	3.000000	23.000000	0.000000
2814.157155	0.032164	0.550092	0.238288	85.371490	55.817387	92.440292	-1.406705	0.000000	4.798039	0.000000	0.000000	0.000000	0.874848	0.163629	-0.910449	0.000000	0.000000	3.000000	23.000000	0.000000
2814.160488	0.032164	0.550092	0.238288	85.371490	55.817387	92.440292	-1.406705	0.000000	4.798039	0.000000	0.000000	0.000000	0.874848	0.163629	-0.910449	0.000000	0.000000	3.000000	23.000000	0.000000
2814.163821	0.035178	0.550686	0.235081	85.519348	57.910831	94.926239	-1.369004	0.000000	4.808932	0.000000	0.000000	0.000000	0.904161	0.178304	-0.962238	0.000000	0.000000	3.000000	23.000000	0.000000
2814.167155	0.035178	0.550686	0.235081	85.519348	57.910831	94.926239	-1.369004	0.000000	4.808932	0.000000	0.000000	0.000000	0.904161	0.178304	-0.962238	0.000000	0.000000	3.000000	23.000000	0.000000
2814.170488	0.035178	0.550686	0.235081	85.519348	57.910831	94.926239	-1.369004	0.000000	4.808932	0.000000	0.000000	0.000000	0.904161	0.178304	-0.962238	0.000000	0.000000	3.000000	23.000000	0.000000
2814.173821	0.038385	0.551369	0.231718	85.680351	60.049919	96.925987	-1.329112	0.000000	4.820110	0.000000	0.000000	0.000000	0.962122	0.205050	-1.008710	0.000000	0.000000	3.000000	23.000000	0.000000
2814.177155	0.038385	0.551369	0.231718	85.680351	60.049919	96.925987	-1.329112	0.000000	4.820110	0.000000	0.000000	0.000000	0.962122	0.205050	-1.008710	0.000000	0.000000	3.000000	23.000000	0.000000
2814.180488	0.038385	0.551369	0.231718	85.680351	60.049919	96.925987	-1.329112	0.000000	4.820110	0.000000	0.000000	0.000000	0.962122	0.205050	-1.008710	0.000000	0.000000	3.000000	23.000000	0.000000
2814.183821	0.041811	0.552156	0.228176	85.907822	61.802605	98.342171	-1.284871	0.000000	4.832091	0.000000	0.000000	0.000000	1.027869	0.236027	-1.062829	0.000000	0.000000	3.000000	23.000000	0.000000
2814.187155	0.041811	0.552156	0.228176	85.907822	61.802605	98.342171	-1.284871	0.000000	4.832091	0.000000	0.000000	0.000000	1.027869	0.236027	-1.062829	0.000000	0.000000	3.000000	23.000000	0.000000
2814.190488	0.041811	0.552156	0.228176	85.907822	61.802605	98.342171	-1.284871	0.000000	4.832091	0.000000	0.000000	0.000000	1.027869	0.236027	-1.062829	0.000000	0.000000	3.000000	23.000000	0.000000
2814.193821	0.045354	0.553064	0.224467	86.272118	62.343193	98.636436	-1.235540	0.000000	4.844940	0.000000	0.000000	0.000000	1.062774	0.272399	-1.112667	0.000000	0.000000	3.000000	23.000000	0.000000
2814.197155	0.045354	0.553064	0.224467	86.272118	62.343193	98.636436	-1.235540	0.000000	4.844940	0.000000	0.000000	0.000000	1.062774	0.272399	-1.112667	0.000000	0.000000	3.000000	23.000000	0.000000
2814.200488	0.045354	0.553064	0.224467	86.272118	62.343193	98.636436	-1.235540	0.000000	4.844940	0.000000	0.000000	0.000000	1.062774	0.272399	-1.112667	0.000000	0.000000	3.000000	23.000000	0.000000
2814.203821	0.048918	0.554009	0.220689	86.796249	60.112183	96.420677	-1.182697	0.000000	4.858109	0.000000	0.000000	0.000000	1.069216	0.283478	-1.133310	0.000000	0.000000	3.000000	23.000000	0.000000
2814.207155	0.048918	0.554009	0.220689	86.796249	60.112183	96.420677	-1.182697	0.000000	4.858109	0.000000	0.000000	0.000000	1.069216	0.283478	-1.133310	0.000000	0.000000	3.000000	23.000000	0.000000
2814.210488	0.048918	0.554009	0.220689	86.796249	60.112183	96.420677	-1.182697	0.000000	4.858109	0.000000	0.000000	0.000000	1.069216	0.283478	-1.133310	0.000000	0.000000	3.000000	23.000000	0.000000
2814.213821	0.052468	0.555006	0.216825	87.418587	52.868641	89.469383	-1.127518	0.000000	4.871212	0.000000	0.000000	0.000000	1.065020	0.299052	-1.159209	0.000000	0.000000	3.000000	23.000000	0.000000
2814.217155	0.052468	0.555006	0.216825	87.418587	52.868641	89.469383	-1.127518	0.000000	4.871212	0.000000	0.000000	0.000000	1.065020	0.299052	-1.159209	0.000000	0.000000	3.000000	23.000000	0.000000
2814.220488	0.052468	0.555006	0.216825	87.418587	52.868641	89.469383	-1.127518	0.000000	4.871212	0.000000	0.000000	0.000000	1.065020	0.299052	-1.159209	0.000000	0.000000	3.000000	23.000000	0.000000
2814.223821	0.056008	0.555968	0.212937	87.989288	37.565804	75.787155	-1.070664	0.000000	4.884023	0.000000	0.000000	0.000000	1.061857	0.288742	-1.166491	0.000000	0.000000	3.000000	23.000000	0.000000
2814.227155	0.056008	0.555968	0.212937	87.989288	37.565804	75.787155	-1.070664	0.000000	4.884023	0.000000	0.000000	0.000000	1.061857	0.288742	-1.166491	0.000000	0.000000	3.000000	23.000000	0.000000
2814.230488	0.056008	0.555968	0.212937	87.989288	37.565804	75.787155	-1.070664	0.000000	4.884023	0.000000	0.000000	0.000000	1.061857	0.288742	-1.166491	0.000000	0.000000	3.000000	23.000000	0.000000
2814.233821	0.059662	0.556933	0.209008	88.293602	12.347859	53.472565	-1.011627	0.000000	4.896592	0.000000	0.000000	0.000000	1.096300	0.289520	-1.178671	0.000000	0.000000	3.000000	23.000000	0.000000
2814.237155	0.059662	0.556933	0.209008	88.293602	12.347859	53.472565	-1.011627	0.000000	4.896592	0.000000	0.000000	0.000000	1.096300	0.289520	-1.178671	0.000000	0.000000	3.000000	23.000000	0.000000
2814.240488	0.059662	0.556933	0.209008	88.293602	12.347859	53.472565	-1.011627	0.000000	4.896592	0.000000	0.000000	0.000000	1.096300	0.289520	-1.178671	0.000000	0.000000	3.000000	23.000000	0.000000
2814.243821	0.063462	0.557812	0.205064	88.220177	-14.894545	29.511263	-0.947503	0.000000	4.909403	0.000000	0.000000	0.000000	1.140143	0.263711	-1.183205	0.000000	0.000000	3.000000	23.000000	0.000000
2814.247155	0.063462	0.557812	0.205064	88.220177	-14.894545	29.511263	-0.947503	0.000000	4.909403	0.000000	0.000000	0.000000	1.140143	0.263711	-1.183205	0.000000	0.000000	3.000000	23.000000	0.000000
2814.250488	0.063462	0.557812	0.205064	88.220177	-14.894545	29.511263	-0.947503	0.000000	4.909403	0.000000	0.000000	0.000000	1.140143	0.263711	-1.183205	0.000000	0.000000	3.000000	23.000000	0.000000
2814.253821	0.067307	0.558617	0.201059	87.882156	-35.003811	12.139626	-0.877069	0.000000	4.922474	0.000000	0.000000	0.000000	1.153346	0.241402	-1.201293	0.000000	0.000000	3.000000	23.000000	0.000000
2814.257155	0.067307	0.558617	0.201059	87.882156	-35.003811	12.139626	-0.877069	0.000000	4.922474	0.000000	0.000000	0.000000	1.153346	0.241402	-1.201293	0.000000	0.000000	3.000000	23.000000	0.000000
2814.260488	0.067307	0.558617	0.201059	87.882156	-35.003811	12.139626	-0.877069	0.000000	4.922474	0.000000	0.000000	0.000000	1.153346	0.241402	-1.201293	0.000000	0.000000	3.000000	23.000000	0.000000
2814.263821	0.071127	0.559343	0.196967	87.454239	-48.060368	0.548268	-0.802480	0.000000	4.935183	0.000000	0.000000	0.000000	1.146106	0.217734	-1.227767	0.000000	0.000000	3.000000	23.000000	0.000000
2814.267155	0.071127	0.559343	0.196967	87.454239	-48.060368	0.548268	-0.802480	0.000000	4.935183	0.000000	0.000000	0.000000	1.146106	0.217734	-1.227767	0.000000	0.000000	3.000000	23.000000	0.000000
2814.270488	0.071127	0.559343	0.196967	87.454239	-48.060368	0.548268	-0.802480	0.000000	4.935183	0.000000	0.000000	0.000000	1.146106	0.217734	-1.227767	0.000000	0.000000	3.000000	23.000000	0.000000
2814.273821	0.074885	0.560000	0.192736	87.036545	-56.761364	-8.095472	-0.725183	0.000000	4.947131	0.000000	0.000000	0.000000	1.127166	0.197105	-1.269355	0.000000	0.000000	3.000000	23.000000	0.000000
2814.277155	0.074885	0.560000	0.192736	87.036545	-56.761364	-8.095472	-0.725183	0.000000	4.947131	0.000000	0.000000	0.000000	1.127166	0.197105	-1.269355	0.000000	0.000000	3.000000	23.000000	0.000000
2814.280488	0.074885	0.560000	0.192736	87.036545	-56.761364	-8.095472	-0.725183	0.000000	4.947131	0.000000	0.000000	0.000000	1.127166	0.197105	-1.269355	0.000000	0.000000	3.000000	23.000000	0.000000
2814.283821	0.078698	0.560623	0.188345	86.672806	-63.388466	-15.453981	-0.646090	0.000000	4.958081	0.000000	0.000000	0.000000	1.144028	0.187059	-1.317334	0.000000	0.000000	3.000000	23.000000	0.000000
2814.287155	0.078698	0.560623	0.188345	86.672806	-63.388466	-15.453981	-0.646090	0.000000	4.958081	0.000000	0.000000	0.000000	1.144028	0.187059	-1.317334	0.000000	0.000000	3.000000	23.000000	0.000000
2814.290488	0.078698	0.560623	0.188345	86.672806	-63.388466	-15.453981	-0.646090	0.000000	4.958081	0.000000	0.000000	0.000000	1.144028	0.187059	-1.317334	0.000000	0.000000	3.000000	23.000000	0.000000
2814.293821	0.082501	0.561248	0.183793	86.339165	-68.464943	-21.219603	-0.561925	0.000000	4.968324	0.000000	0.000000	0.000000	1.140830	0.187301	-1.365544	0.000000	0.000000	3.000000	23.000000	0.000000
2814.297155	0.082501	0.561248	0.183793	86.339165	-68.464943	-21.219603	-0.561925	0.000000	4.968324	0.000000	0.000000	0.000000	1.140830	0.187301	-1.365544	0.000000	0.000000	3.000000	23.000000	0.000000
2814.300488	0.082501	0.561248	0.183793	86.339165	-68.464943	-21.219603	-0.561925	0.000000	4.968324	0.000000	0.000000	0.000000	1.140830	0.187301	-1.365544	0.000000	0.000000	3.000000	23.000000	0.000000
2814.303821	0.086203	0.561877	0.179125	85.977959	-72.144524	-25.514282	-0.473917	0.000000	4.977489	0.000000	0.000000	0.000000	1.110555	0.188720	-1.400345	0.000000	0.000000	3.000000	23.000000	0.000000
2814.307155	0.086203	0.561877	0.179125	85.977959	-72.144524	-25.514282	-0.473917	0.000000	4.977489	0.000000	0.000000	0.000000	1.110555	0.188720	-1.400345	0.000000	0.000000	3.000000	23.000000	0.000000
2814.310488	0.086203	0.561877	0.179125	85.977959	-72.144524	-25.514282	-0.473917	0.000000	4.977489	0.000000	0.000000	0.000000	1.110555	0.188720	-1.400345	0.000000	0.000000	3.000000	23.000000	0.000000
2814.313821	0.089672	0.562532	0.174501	85.549133	-73.848396	-27.513035	-0.383997	0.000000	4.985233	0.000000	0.000000	0.000000	1.040721	0.196618	-1.387275	0.000000	0.000000	3.000000	23.000000	0.000000
2814.317155	0.089672	0.562532	0.174501	85.549133	-73.848396	-27.513035	-0.383997	0.000000	4.985233	0.000000	0.000000	0.000000	1.040721	0.196618	-1.387275	0.000000	0.000000	3.000000	23.000000	0.000000
2814.320488	0.089672	0.562532	0.174501	85.549133	-73.848396	-27.513035	-0.383997	0.000000	4.985233	0.000000	0.000000	0.000000	1.040721	0.196618	-1.387275	0.000000	0.000000	3.000000	23.000000	0.000000
2814.323821	0.092796	0.563234	0.169957	85.055252	-73.625381	-27.005659	-0.295423	0.000000	4.991265	0.000000	0.000000	0.000000	0.937240	0.210566	-1.363179	0.000000	0.000000	3.000000	23.000000	0.000000
2814.327155	0.092796	0.563234	0.169957	85.055252	-73.625381	-27.005659	-0.295423	0.000000	4.991265	0.000000	0.000000	0.000000	0.937240	0.210566	-1.363179	0.000000	0.000000	3.000000	23.000000	0.000000
2814.330488	0.092796	0.563234	0.169957	85.055252	-73.625381	-27.005659	-0.295423	0.000000	4.991265	0.000000	0.000000	0.000000	0.937240	0.210566	-1.363179	0.000000	0.000000	3.000000	23.000000	0.000000
2814.333821	0.095604	0.563990	0.165440	84.573715	-72.218788	-24.885792	-0.211753	0.000000	4.995514	0.000000	0.000000	0.000000	0.842368	0.226881	-1.355100	0.000000	0.000000	3.000000	23.000000	0.000000
2814.337155	0.095604	0.563990	0.165440	84.573715	-72.218788	-24.885792	-0.211753	0.000000	4.995514	0.000000	0.000000	0.000000	0.842368	0.226881	-1.355100	0.000000	0.000000	3.000000	23.000000	0.000000
2814.340488	0.095604	0.563990	0.165440	84.573715	-72.218788	-24.885792	-0.211753	0.000000	4.995514	0.000000	0.000000	0.000000	0.842368	0.226881	-1.355100	0.000000	0.000000	3.000000	23.000000	0.000000
2814.343821	0.098229	0.564846	0.161000	84.243843	-70.428726	-21.818878	-0.132821	0.000000	4.998235	0.000000	0.000000	0.000000	0.787516	0.256789	-1.332018	0.000000	0.000000	3.000000	23.000000	0.000000
2814.347155	0.098229	0.564846	0.161000	84.243843	-70.428726	-21.818878	-0.132821	0.000000	4.998235	0.000000	0.000000	0.000000	0.787516	0.256789	-1.332018	0.000000	0.000000	3.000000	23.000000	0.000000
2814.350488	0.098229	0.564846	0.161000	84.243843	-70.428726	-21.818878	-0.132821	0.000000	4.998235	0.000000	0.000000	0.000000	0.787516	0.256789	-1.332018	0.000000	0.000000	3.000000	23.000000	0.000000
2814.353821	0.100796	0.565753	0.156647	84.217682	-68.443993	-18.189844	-0.055005	0.000000	4.999698	0.000000	0.000000	0.000000	0.770240	0.271997	-1.305736	0.000000	0.000000	3.000000	23.000000	0.000000
2814.357155	0.100796	0.565753	0.156647	84.217682	-68.443993	-18.189844	-0.055005	0.000000	4.999698	0.000000	0.000000	0.000000	0.770240	0.271997	-1.305736	0.000000	0.000000	3.000000	23.000000	0.000000
2814.360488	0.100796	0.565753	0.156647	84.217682	-68.443993	-18.189844	-0.055005	0.000000	4.999698	0.000000	0.000000	0.000000	0.770240	0.271997	-1.305736	0.000000	0.000000	3.000000	23.000000	0.000000
2814.363821	0.103398	0.566731	0.152385	84.301918	-66.449928	-14.763495	0.025413	0.000000	4.999936	0.000000	0.000000	0.000000	0.780458	0.293320	-1.278782	0.000000	0.000000	3.000000	23.000000	0.000000
2814.367155	0.103398	0.566731	0.152385	84.301918	-66.449928	-14.763495	0.025413	0.000000	4.999936	0.000000	0.000000	0.000000	0.780458	0.293320	-1.278782	0.000000	0.000000	3.000000	23.000000	0.000000
2814.370488	0.103398	0.566731	0.152385	84.301918	-66.449928	-14.763495	0.025413	0.000000	4.999936	0.000000	0.000000	0.000000	0.780458	0.293320	-1.278782	0.000000	0.000000	3.000000	23.000000	0.000000
2814.373821	0.105866	0.567733	0.148270	84.392448	-64.711861	-12.094114	0.111457	0.000000	4.998758	0.000000	0.000000	0.000000	0.740577	0.300506	-1.234459	0.000000	0.000000	3.000000	23.000000	0.000000
2814.377155	0.105866	0.567733	0.148270	84.392448	-64.711861	-12.094114	0.111457	0.000000	4.998758	0.000000	0.000000	0.000000	0.740577	0.300506	-1.234459	0.000000	0.000000	3.000000	23.000000	0.000000
2814.380488	0.105866	0.567733	0.148270	84.392448	-64.711861	-12.094114	0.111457	0.000000	4.998758	0.000000	0.000000	0.000000	0.740577	0.300506	-1.234459	0.000000	0.000000	3.000000	23.000000	0.000000
2814.383821	0.108233	0.568739	0.144286	84.506310	-63.393234	-10.620960	0.197671	0.000000	4.996091	0.000000	0.000000	0.000000	0.709910	0.302079	-1.195050	0.000000	0.000000	3.000000	23.000000	0.000000
2814.387155	0.108233	0.568739	0.144286	84.506310	-63.393234	-10.620960	0.197671	0.000000	4.996091	0.000000	0.000000	0.000000	0.709910	0.302079	-1.195050	0.000000	0.000000	3.000000	23.000000	0.000000
2814.390488	0.108233	0.568739	0.144286	84.506310	-63.393234	-10.620960	0.197671	0.000000	4.996091	0.000000	0.000000	0.000000	0.709910	0.302079	-1.195050	0.000000	0.000000	3.000000	23.000000	0.000000
2814.393821	0.110593	0.569680	0.140300	84.663475	-62.501717	-9.903706	0.284826	0.000000	4.991880	0.000000	0.000000	0.000000	0.708034	0.282119	-1.195749	0.000000	0.000000	3.000000	23.000000	0.000000
2814.397155	0.110593	0.569680	0.140300	84.663475	-62.501717	-9.903706	0.284826	0.000000	4.991880	0.000000	0.000000	0.000000	0.708034	0.282119	-1.195749	0.000000	0.000000	3.000000	23.000000	0.000000
2814.400488	0.110593	0.569680	0.140300	84.663475	-62.501717	-9.903706	0.284826	0.000000	4.991880	0.000000	0.000000	0.000000	0.708034	0.282119	-1.195749	0.000000	0.000000	3.000000	23.000000	0.000000
2814.403821	0.112874	0.570607	0.136240	84.906837	-62.081161	-9.595472	0.376432	0.000000	4.985810	0.000000	0.000000	0.000000	0.684391	0.278123	-1.218152	0.000000	0.000000	3.000000	23.000000	0.000000
2814.407155	0.112874	0.570607	0.136240	84.906837	-62.081161	-9.595472	0.376432	0.000000	4.985810	0.000000	0.000000	0.000000	0.684391	0.278123	-1.218152	0.000000	0.000000	3.000000	23.000000	0.000000
2814.410488	0.112874	0.570607	0.136240	84.906837	-62.081161	-9.595472	0.376432	0.000000	4.985810	0.000000	0.000000	0.000000	0.684391	0.278123	-1.218152	0.000000	0.000000	3.000000	23.000000	0.000000
2814.413821	0.115044	0.571533	0.132090	85.227631	-62.178341	-9.684277	0.470383	0.000000	4.977825	0.000000	0.000000	0.000000	0.650945	0.277712	-1.245140	0.000000	0.000000	3.000000	23.000000	0.000000
2814.417155	0.115044	0.571533	0.132090	85.227631	-62.178341	-9.684277	0.470383	0.000000	4.977825	0.000000	0.000000	0.000000	0.650945	0.277712	-1.245140	0.000000	0.000000	3.000000	23.000000	0.000000
2814.420488	0.115044	0.571533	0.132090	85.227631	-62.178341	-9.684277	0.470383	0.000000	4.977825	0.000000	0.000000	0.000000	0.650945	0.277712	-1.245140	0.000000	0.000000	3.000000	23.000000	0.000000
2814.423821	0.117074	0.572371	0.127852	85.603058	-62.789501	-10.129777	0.565801	0.000000	4.967884	0.000000	0.000000	0.000000	0.608903	0.251382	-1.271135	0.000000	0.000000	3.000000	23.000000	0.000000
2814.427155	0.117074	0.572371	0.127852	85.603058	-62.789501	-10.129777	0.565801	0.000000	4.967884	0.000000	0.000000	0.000000	0.608903	0.251382	-1.271135	0.000000	0.000000	3.000000	23.000000	0.000000
2814.430488	0.117074	0.572371	0.127852	85.603058	-62.789501	-10.129777	0.565801	0.000000	4.967884	0.000000	0.000000	0.000000	0.608903	0.251382	-1.271135	0.000000	0.000000	3.000000	23.000000	0.000000
2814.433821	0.118922	0.573168	0.123606	86.030884	-63.328335	-10.314067	0.661832	0.000000	4.956004	0.000000	0.000000	0.000000	0.554459	0.239068	-1.273774	0.000000	0.000000	3.000000	23.000000	0.000000
2814.437155	0.118922	0.573168	0.123606	86.030884	-63.328335	-10.314067	0.661832	0.000000	4.956004	0.000000	0.000000	0.000000	0.554459	0.239068	-1.273774	0.000000	0.000000	3.000000	23.000000	0.000000
2814.440488	0.118922	0.573168	0.123606	86.030884	-63.328335	-10.314067	0.661832	0.000000	4.956004	0.000000	0.000000	0.000000	0.554459	0.239068	-1.273774	0.000000	0.000000	3.000000	23.000000	0.000000
2814.443821	0.120566	0.573859	0.119372	86.527458	-63.521198	-9.849059	0.756591	0.000000	4.942426	0.000000	0.000000	0.000000	0.493370	0.207397	-1.270447	0.000000	0.000000	3.000000	23.000000	0.000000
2814.447155	0.120566	0.573859	0.119372	86.527458	-63.521198	-9.849059	0.756591	0.000000	4.942426	0.000000	0.000000	0.000000	0.493370	0.207397	-1.270447	0.000000	0.000000	3.000000	23.000000	0.000000
2814.450488	0.120566	0.573859	0.119372	86.527458	-63.521198	-9.849059	0.756591	0.000000	4.942426	0.000000	0.000000	0.000000	0.493370	0.207397	-1.270447	0.000000	0.000000	3.000000	23.000000	0.000000
2814.453821	0.122089	0.574426	0.115117	87.087654	-61.614941	-7.266058	0.848935	0.000000	4.927404	0.000000	0.000000	0.000000	0.456798	0.170260	-1.276282	0.000000	0.000000	3.000000	23.000000	0.000000
2814.457155	0.122089	0.574426	0.115117	87.087654	-61.614941	-7.266058	0.848935	0.000000	4.927404	0.000000	0.000000	0.000000	0.456798	0.170260	-1.276282	0.000000	0.000000	3.000000	23.000000	0.000000
2814.460488	0.122089	0.574426	0.115117	87.087654	-61.614941	-7.266058	0.848935	0.000000	4.927404	0.000000	0.000000	0.000000	0.456798	0.170260	-1.276282	0.000000	0.000000	3.000000	23.000000	0.000000
2814.463821	0.123539	0.574915	0.110805	87.680489	-55.342251	-0.579775	0.942224	0.000000	4.910419	0.000000	0.000000	0.000000	0.435028	0.146679	-1.293642	0.000000	0.000000	3.000000	23.000000	0.000000
2814.467155	0.123539	0.574915	0.110805	87.680489	-55.342251	-0.579775	0.942224	0.000000	4.910419	0.000000	0.000000	0.000000	0.435028	0.146679	-1.293642	0.000000	0.000000	3.000000	23.000000	0.000000
2814.470488	0.123539	0.574915	0.110805	87.680489	-55.342251	-0.579775	0.942224	0.000000	4.910419	0.000000	0.000000	0.000000	0.435028	0.146679	-1.293642	0.000000	0.000000	3.000000	23.000000	0.000000
2814.473821	0.125005	0.575334	0.106454	88.174370	-41.119892	13.998631	1.038998	0.000000	4.890857	0.000000	0.000000	0.000000	0.439713	0.125535	-1.305336	0.000000	0.000000	3.000000	23.000000	0.000000
2814.477155	0.125005	0.575334	0.106454	88.174370	-41.119892	13.998631	1.038998	0.000000	4.890857	0.000000	0.000000	0.000000	0.439713	0.125535	-1.305336	0.000000	0.000000	3.000000	23.000000	0.000000
2814.480488	0.125005	0.575334	0.106454	88.174370	-41.119892	13.998631	1.038998	0.000000	4.890857	0.000000	0.000000	0.000000	0.439713	0.125535	-1.305336	0.000000	0.000000	3.000000	23.000000	0.000000
2814.483821	0.126466	0.575690	0.102107	88.370331	-18.976641	36.559616	1.143324	0.000000	4.867526	0.000000	0.000000	0.000000	0.438453	0.106923	-1.304263	0.000000	0.000000	3.000000	23.000000	0.000000
2814.487155	0.126466	0.575690	0.102107	88.370331	-18.976641	36.559616	1.143324	0.000000	4.867526	0.000000	0.000000	0.000000	0.438453	0.106923	-1.304263	0.000000	0.000000	3.000000	23.000000	0.000000
2814.490488	0.126466	0.575690	0.102107	88.370331	-18.976641	36.559616	1.143324	0.000000	4.867526	0.000000	0.000000	0.000000	0.438453	0.106923	-1.304263	0.000000	0.000000	3.000000	23.000000	0.000000
2814.493821	0.128018	0.576032	0.097812	88.193329	0.991653	56.722137	1.254555	0.000000	4.840051	0.000000	0.000000	0.000000	0.465451	0.102696	-1.288368	0.000000	0.000000	3.000000	23.000000	0.000000
2814.497155	0.128018	0.576032	0.097812	88.193329	0.991653	56.722137	1.254555	0.000000	4.840051	0.000000	0.000000	0.000000	0.465451	0.102696	-1.288368	0.000000	0.000000	3.000000	23.000000	0.000000
2814.500488	0.128018	0.576032	0.097812	88.193329	0.991653	56.722137	1.254555	0.000000	4.840051	0.000000	0.000000	0.000000	0.465451	0.102696	-1.288368	0.000000	0.000000	3.000000	23.000000	0.000000
2814.503821	0.129687	0.576276	0.093461	87.795837	10.474042	66.166924	1.376855	0.000000	4.806691	0.000000	0.000000	0.000000	0.500879	0.073044	-1.305427	0.000000	0.000000	3.000000	23.000000	0.000000
2814.507155	0.129687	0.576276	0.093461	87.795837	10.474042	66.166924	1.376855	0.000000	4.806691	0.000000	0.000000	0.000000	0.500879	0.073044	-1.305427	0.000000	0.000000	3.000000	23.000000	0.000000
2814.510488	0.129687	0.576276	0.093461	87.795837	10.474042	66.166924	1.376855	0.000000	4.806691	0.000000	0.000000	0.000000	0.500879	0.073044	-1.305427	0.000000	0.000000	3.000000	23.000000	0.000000
2814.513821	0.131437	0.576438	0.089138	87.364929	12.049050	67.523392	1.484371	0.000000	4.673030	0.000000	0.000000	0.000000	0.524907	0.048668	-1.296896	0.000000	0.000000	3.000000	23.000000	0.000000
2814.517155	0.131437	0.576438	0.089138	87.364929	12.049050	67.523392	1.484371	0.000000	4.673030	0.000000	0.000000	0.000000	0.524907	0.048668	-1.296896	0.000000	0.000000	3.000000	23.000000	0.000000
2814.520488	0.131437	0.576438	0.089138	87.364929	12.049050	67.523392	1.484371	0.000000	4.673030	0.000000	0.000000	0.000000	0.524907	0.048668	-1.296896	0.000000	0.000000	3.000000	23.000000	0.000000
2814.523821	0.133246	0.576535	0.084763	86.950912	11.284825	66.640167	1.571856	0.000000	4.456881	0.000000	0.000000	0.000000	0.542563	0.029090	-1.312519	0.000000	0.000000	3.000000	23.000000	0.000000
2814.527155	0.133246	0.576535	0.084763	86.950912	11.284825	66.640167	1.571856	0.000000	4.456881	0.000000	0.000000	0.000000	0.542563	0.029090	-1.312519	0.000000	0.000000	3.000000	23.000000	0.000000
2814.530488	0.133246	0.576535	0.084763	86.950912	11.284825	66.640167	1.571856	0.000000	4.456881	0.000000	0.000000	0.000000	0.542563	0.029090	-1.312519	0.000000	0.000000	3.000000	23.000000	0.000000
2814.533821	0.135151	0.576565	0.080387	86.580238	10.394436	66.144043	1.662283	0.000000	4.238128	0.000000	0.000000	0.000000	0.571474	0.008951	-1.312612	0.000000	0.000000	3.000000	23.000000	0.000000
2814.537155	0.135151	0.576565	0.080387	86.580238	10.394436	66.144043	1.662283	0.000000	4.238128	0.000000	0.000000	0.000000	0.571474	0.008951	-1.312612	0.000000	0.000000	3.000000	23.000000	0.000000
2814.540488	0.135151	0.576565	0.080387	86.580238	10.394436	66.144043	1.662283	0.000000	4.238128	0.000000	0.000000	0.000000	0.571474	0.008951	-1.312612	0.000000	0.000000	3.000000	23.000000	0.000000
2814.543821	0.137187	0.576581	0.075948	86.247566	9.701407	66.217331	1.757528	0.000000	4.019359	0.000000	0.000000	0.000000	0.610988	0.004753	-1.331758	0.000000	0.000000	3.000000	23.000000	0.000000
2814.547155	0.137187	0.576581	0.075948	86.247566	9.701407	66.217331	1.757528	0.000000	4.019359	0.000000	0.000000	0.000000	0.610988	0.004753	-1.331758	0.000000	0.000000	3.000000	23.000000	0.000000
2814.550488	0.137187	0.576581	0.075948	86.247566	9.701407	66.217331	1.757528	0.000000	4.019359	0.000000	0.000000	0.000000	0.610988	0.004753	-1.331758	0.000000	0.000000	3.000000	23.000000	0.000000
2814.553821	0.139371	0.576679	0.071521	85.933601	8.853726	66.142006	1.859360	0.000000	3.797400	0.000000	0.000000	0.000000	0.655251	0.029312	-1.328090	0.000000	0.000000	3.000000	23.000000	0.000000
2814.557155	0.139371	0.576679	0.071521	85.933601	8.853726	66.142006	1.859360	0.000000	3.797400	0.000000	0.000000	0.000000	0.655251	0.029312	-1.328090	0.000000	0.000000	3.000000	23.000000	0.000000
2814.560488	0.139371	0.576679	0.071521	85.933601	8.853726	66.142006	1.859360	0.000000	3.797400	0.000000	0.000000	0.000000	0.655251	0.029312	-1.328090	0.000000	0.000000	3.000000	23.000000	0.000000
2814.563821	0.141727	0.576828	0.067105	85.604393	7.113867	64.923996	1.968568	0.000000	3.576051	0.000000	0.000000	0.000000	0.706596	0.044682	-1.324840	0.000000	0.000000	3.000000	23.000000	0.000000
2814.567155	0.141727	0.576828	0.067105	85.604393	7.113867	64.923996	1.968568	0.000000	3.576051	0.000000	0.000000	0.000000	0.706596	0.044682	-1.324840	0.000000	0.000000	3.000000	23.000000	0.000000
2814.570488	0.141727	0.576828	0.067105	85.604393	7.113867	64.923996	1.968568	0.000000	3.576051	0.000000	0.000000	0.000000	0.706596	0.044682	-1.324840	0.000000	0.000000	3.000000	23.000000	0.000000
2814.573821	0.144116	0.576870	0.062792	85.233711	4.449664	62.604668	2.086334	0.000000	3.355245	0.000000	0.000000	0.000000	0.716930	0.012649	-1.293723	0.000000	0.000000	3.000000	23.000000	0.000000
2814.577155	0.144116	0.576870	0.062792	85.233711	4.449664	62.604668	2.086334	0.000000	3.355245	0.000000	0.000000	0.000000	0.716930	0.012649	-1.293723	0.000000	0.000000	3.000000	23.000000	0.000000
2814.580488	0.144116	0.576870	0.062792	85.233711	4.449664	62.604668	2.086334	0.000000	3.355245	0.000000	0.000000	0.000000	0.716930	0.012649	-1.293723	0.000000	0.000000	3.000000	23.000000	0.000000
2814.583821	0.146454	0.576739	0.058646	84.781807	0.785095	59.140472	2.205823	0.000000	3.139624	0.000000	0.000000	0.000000	0.701269	-0.039123	-1.243818	0.000000	0.000000	3.000000	23.000000	0.000000
2814.587155	0.146454	0.576739	0.058646	84.781807	0.785095	59.140472	2.205823	0.000000	3.139624	0.000000	0.000000	0.000000	0.701269	-0.039123	-1.243818	0.000000	0.000000	3.000000	23.000000	0.000000
2814.590488	0.146454	0.576739	0.058646	84.781807	0.785095	59.140472	2.205823	0.000000	3.139624	0.000000	0.000000	0.000000	0.701269	-0.039123	-1.243818	0.000000	0.000000	3.000000	23.000000	0.000000
2814.593821	0.148891	0.576529	0.054540	84.231567	-3.669697	54.796448	2.322701	0.000000	2.932321	0.000000	0.000000	0.000000	0.731178	-0.062968	-1.231786	0.000000	0.000000	3.000000	23.000000	0.000000
2814.597155	0.148891	0.576529	0.054540	84.231567	-3.669697	54.796448	2.322701	0.000000	2.932321	0.000000	0.000000	0.000000	0.731178	-0.062968	-1.231786	0.000000	0.000000	3.000000	23.000000	0.000000
2814.600488	0.148891	0.576529	0.054540	84.231567	-3.669697	54.796448	2.322701	0.000000	2.932321	0.000000	0.000000	0.000000	0.731178	-0.062968	-1.231786	0.000000	0.000000	3.000000	23.000000	0.000000
2814.603821	0.151596	0.576253	0.050335	83.579903	-8.373799	49.981224	2.444564	0.000000	2.727024	0.000000	0.000000	0.000000	0.811284	-0.082845	-1.261760	0.000000	0.000000	3.000000	23.000000	0.000000
2814.607155	0.151596	0.576253	0.050335	83.579903	-8.373799	49.981224	2.444564	0.000000	2.727024	0.000000	0.000000	0.000000	0.811284	-0.082845	-1.261760	0.000000	0.000000	3.000000	23.000000	0.000000
2814.610488	0.151596	0.576253	0.050335	83.579903	-8.373799	49.981224	2.444564	0.000000	2.727024	0.000000	0.000000	0.000000	0.811284	-0.082845	-1.261760	0.000000	0.000000	3.000000	23.000000	0.000000
2814.613821	0.154621	0.575968	0.046057	82.819794	-13.014070	45.325966	2.579778	0.000000	2.516730	0.000000	0.000000	0.000000	0.907742	-0.085437	-1.283358	0.000000	0.000000	3.000000	23.000000	0.000000
2814.617155	0.154621	0.575968	0.046057	82.819794	-13.014070	45.325966	2.579778	0.000000	2.516730	0.000000	0.000000	0.000000	0.907742	-0.085437	-1.283358	0.000000	0.000000	3.000000	23.000000	0.000000
2814.620488	0.154621	0.575968	0.046057	82.819794	-13.014070	45.325966	2.579778	0.000000	2.516730	0.000000	0.000000	0.000000	0.907742	-0.085437	-1.283358	0.000000	0.000000	3.000000	23.000000	0.000000
2814.623821	0.157821	0.575629	0.041670	81.943245	-17.439045	41.063801	2.731068	0.000000	2.302837	0.000000	0.000000	0.000000	0.959763	-0.101825	-1.316122	0.000000	0.000000	3.000000	23.000000	0.000000
2814.627155	0.157821	0.575629	0.041670	81.943245	-17.439045	41.063801	2.731068	0.000000	2.302837	0.000000	0.000000	0.000000	0.959763	-0.101825	-1.316122	0.000000	0.000000	3.000000	23.000000	0.000000
2814.630488	0.157821	0.575629	0.041670	81.943245	-17.439045	41.063801	2.731068	0.000000	2.302837	0.000000	0.000000	0.000000	0.959763	-0.101825	-1.316122	0.000000	0.000000	3.000000	23.000000	0.000000
2814.633821	0.161081	0.575245	0.037245	80.937958	-21.507015	37.113079	2.891028	0.000000	2.083484	0.000000	0.000000	0.000000	0.978206	-0.115328	-1.327282	0.000000	0.000000	3.000000	23.000000	0.000000
2814.637155	0.161081	0.575245	0.037245	80.937958	-21.507015	37.113079	2.891028	0.000000	2.083484	0.000000	0.000000	0.000000	0.978206	-0.115328	-1.327282	0.000000	0.000000	3.000000	23.000000	0.000000
2814.640488	0.161081	0.575245	0.037245	80.937958	-21.507015	37.113079	2.891028	0.000000	2.083484	0.000000	0.000000	0.000000	0.978206	-0.115328	-1.327282	0.000000	0.000000	3.000000	23.000000	0.000000
2814.643821	0.164271	0.574778	0.032857	79.804214	-25.114929	33.123993	3.054063	0.000000	1.862270	0.000000	0.000000	0.000000	0.956776	-0.139867	-1.316486	0.000000	0.000000	3.000000	23.000000	0.000000
2814.647155	0.164271	0.574778	0.032857	79.804214	-25.114929	33.123993	3.054063	0.000000	1.862270	0.000000	0.000000	0.000000	0.956776	-0.139867	-1.316486	0.000000	0.000000	3.000000	23.000000	0.000000
2814.650488	0.164271	0.574778	0.032857	79.804214	-25.114929	33.123993	3.054063	0.000000	1.862270	0.000000	0.000000	0.000000	0.956776	-0.139867	-1.316486	0.000000	0.000000	3.000000	23.000000	0.000000
2814.653821	0.167377	0.574223	0.028468	78.601486	-28.027685	29.508066	3.213525	0.000000	1.642856	0.000000	0.000000	0.000000	0.931994	-0.166643	-1.316686	0.000000	0.000000	3.000000	23.000000	0.000000
2814.657155	0.167377	0.574223	0.028468	78.601486	-28.027685	29.508066	3.213525	0.000000	1.642856	0.000000	0.000000	0.000000	0.931994	-0.166643	-1.316686	0.000000	0.000000	3.000000	23.000000	0.000000
2814.660488	0.167377	0.574223	0.028468	78.601486	-28.027685	29.508066	3.213525	0.000000	1.642856	0.000000	0.000000	0.000000	0.931994	-0.166643	-1.316686	0.000000	0.000000	3.000000	23.000000	0.000000
2814.663821	0.170448	0.573580	0.024063	77.407387	-30.093691	27.031534	3.368857	0.000000	1.423408	0.000000	0.000000	0.000000	0.921146	-0.192981	-1.321471	0.000000	0.000000	3.000000	23.000000	0.000000
2814.667155	0.170448	0.573580	0.024063	77.407387	-30.093691	27.031534	3.368857	0.000000	1.423408	0.000000	0.000000	0.000000	0.921146	-0.192981	-1.321471	0.000000	0.000000	3.000000	23.000000	0.000000
2814.670488	0.170448	0.573580	0.024063	77.407387	-30.093691	27.031534	3.368857	0.000000	1.423408	0.000000	0.000000	0.000000	0.921146	-0.192981	-1.321471	0.000000	0.000000	3.000000	23.000000	0.000000
2814.673821	0.173556	0.572841	0.019707	76.297287	-31.334307	25.735273	3.522382	0.000000	1.203163	0.000000	0.000000	0.000000	0.932574	-0.221673	-1.306842	0.000000	0.000000	3.000000	23.000000	0.000000
2814.677155	0.173556	0.572841	0.019707	76.297287	-31.334307	25.735273	3.522382	0.000000	1.203163	0.000000	0.000000	0.000000	0.932574	-0.221673	-1.306842	0.000000	0.000000	3.000000	23.000000	0.000000
2814.680488	0.173556	0.572841	0.019707	76.297287	-31.334307	25.735273	3.522382	0.000000	1.203163	0.000000	0.000000	0.000000	0.932574	-0.221673	-1.306842	0.000000	0.000000	3.000000	23.000000	0.000000
2814.683821	0.176760	0.572045	0.015414	75.315407	-31.902544	25.401497	3.677810	0.000000	0.985356	0.000000	0.000000	0.000000	0.961172	-0.238694	-1.288074	0.000000	0.000000	3.000000	23.000000	0.000000
2814.687155	0.176760	0.572045	0.015414	75.315407	-31.902544	25.401497	3.677810	0.000000	0.985356	0.000000	0.000000	0.000000	0.961172	-0.238694	-1.288074	0.000000	0.000000	3.000000	23.000000	0.000000
2814.690488	0.176760	0.572045	0.015414	75.315407	-31.902544	25.401497	3.677810	0.000000	0.985356	0.000000	0.000000	0.000000	0.961172	-0.238694	-1.288074	0.000000	0.000000	3.000000	23.000000	0.000000
2814.693821	0.180200	0.571213	0.011213	74.441307	-32.068768	25.988239	3.838006	0.000000	0.770677	0.000000	0.000000	0.000000	1.031898	-0.249751	-1.260207	0.000000	0.000000	3.000000	23.000000	0.000000
2814.697155	0.180200	0.571213	0.011213	74.441307	-32.068768	25.988239	3.838006	0.000000	0.770677	0.000000	0.000000	0.000000	1.031898	-0.249751	-1.260207	0.000000	0.000000	3.000000	23.000000	0.000000
2814.700488	0.180200	0.571213	0.011213	74.441307	-32.068768	25.988239	3.838006	0.000000	0.770677	0.000000	0.000000	0.000000	1.031898	-0.249751	-1.260207	0.000000	0.000000	3.000000	23.000000	0.000000
2814.703821	0.183857	0.570390	0.007119	73.624107	-32.044689	27.311291	4.009989	0.000000	0.560642	0.000000	0.000000	0.000000	1.097190	-0.246736	-1.228194	0.000000	0.000000	3.000000	23.000000	0.000000
2814.707155	0.183857	0.570390	0.007119	73.624107	-32.044689	27.311291	4.009989	0.000000	0.560642	0.000000	0.000000	0.000000	1.097190	-0.246736	-1.228194	0.000000	0.000000	3.000000	23.000000	0.000000
2814.710488	0.183857	0.570390	0.007119	73.624107	-32.044689	27.311291	4.009989	0.000000	0.560642	0.000000	0.000000	0.000000	1.097190	-0.246736	-1.228194	0.000000	0.000000	3.000000	23.000000	0.000000
2814.713821	0.187473	0.569651	0.003238	72.777107	-32.007378	28.678568	4.192854	0.000000	0.355943	0.000000	0.000000	0.000000	1.084722	-0.221804	-1.164236	0.000000	0.000000	3.000000	23.000000	0.000000
2814.717155	0.187473	0.569651	0.003238	72.777107	-32.007378	28.678568	4.192854	0.000000	0.355943	0.000000	0.000000	0.000000	1.084722	-0.221804	-1.164236	0.000000	0.000000	3.000000	23.000000	0.000000
2814.720488	0.187473	0.569651	0.003238	72.777107	-32.007378	28.678568	4.192854	0.000000	0.355943	0.000000	0.000000	0.000000	1.084722	-0.221804	-1.164236	0.000000	0.000000	3.000000	23.000000	0.000000
2814.723821	0.190881	0.569094	-0.000357	71.860023	-31.972511	29.329294	4.373641	0.000000	0.161904	0.000000	0.000000	0.000000	1.022581	-0.167160	-1.078404	0.000000	0.000000	3.000000	23.000000	0.000000
2814.727155	0.190881	0.569094	-0.000357	71.860023	-31.972511	29.329294	4.373641	0.000000	0.161904	0.000000	0.000000	0.000000	1.022581	-0.167160	-1.078404	0.000000	0.000000	3.000000	23.000000	0.000000
2814.730488	0.190881	0.569094	-0.000357	71.860023	-31.972511	29.329294	4.373641	0.000000	0.161904	0.000000	0.000000	0.000000	1.022581	-0.167160	-1.078404	0.000000	0.000000	3.000000	23.000000	0.000000
2814.733821	0.194065	0.568672	-0.003729	70.933609	-31.909397	28.987911	4.544072	0.000000	-0.017830	0.000000	0.000000	0.000000	0.955190	-0.126494	-1.011691	0.000000	0.000000	3.000000	23.000000	0.000000
2814.737155	0.194065	0.568672	-0.003729	70.933609	-31.909397	28.987911	4.544072	0.000000	-0.017830	0.000000	0.000000	0.000000	0.955190	-0.126494	-1.011691	0.000000	0.000000	3.000000	23.000000	0.000000
2814.740488	0.194065	0.568672	-0.003729	70.933609	-31.909397	28.987911	4.544072	0.000000	-0.017830	0.000000	0.000000	0.000000	0.955190	-0.126494	-1.011691	0.000000	0.000000	3.000000	23.000000	0.000000
2814.743821	0.197006	0.568322	-0.006823	70.149109	-31.785372	28.154707	4.703269	0.000000	-0.186445	0.000000	0.000000	0.000000	0.882053	-0.104884	-0.928112	0.000000	0.000000	3.000000	23.000000	0.000000
2814.747155	0.197006	0.568322	-0.006823	70.149109	-31.785372	28.154707	4.703269	0.000000	-0.186445	0.000000	0.000000	0.000000	0.882053	-0.104884	-0.928112	0.000000	0.000000	3.000000	23.000000	0.000000
2814.750488	0.197006	0.568322	-0.006823	70.149109	-31.785372	28.154707	4.703269	0.000000	-0.186445	0.000000	0.000000	0.000000	0.882053	-0.104884	-0.928112	0.000000	0.000000	3.000000	23.000000	0.000000
2814.753821	0.199804	0.568009	-0.009712	69.668671	-31.567896	27.624199	4.850278	0.000000	-0.341130	0.000000	0.000000	0.000000	0.839630	-0.094035	-0.866788	0.000000	0.000000	3.000000	23.000000	0.000000
2814.757155	0.199804	0.568009	-0.009712	69.668671	-31.567896	27.624199	4.850278	0.000000	-0.341130	0.000000	0.000000	0.000000	0.839630	-0.094035	-0.866788	0.000000	0.000000	3.000000	23.000000	0.000000
2814.760488	0.199804	0.568009	-0.009712	69.668671	-31.567896	27.624199	4.850278	0.000000	-0.341130	0.000000	0.000000	0.000000	0.839630	-0.094035	-0.866788	0.000000	0.000000	3.000000	23.000000	0.000000
2814.763821	0.202623	0.567750	-0.012446	69.550163	-31.258177	27.904825	4.976494	0.000000	-0.484260	0.000000	0.000000	0.000000	0.845746	-0.077798	-0.820125	0.000000	0.000000	3.000000	23.000000	0.000000
2814.767155	0.202623	0.567750	-0.012446	69.550163	-31.258177	27.904825	4.976494	0.000000	-0.484260	0.000000	0.000000	0.000000	0.845746	-0.077798	-0.820125	0.000000	0.000000	3.000000	23.000000	0.000000
2814.770488	0.202623	0.567750	-0.012446	69.550163	-31.258177	27.904825	4.976494	0.000000	-0.484260	0.000000	0.000000	0.000000	0.845746	-0.077798	-0.820125	0.000000	0.000000	3.000000	23.000000	0.000000
2814.773821	0.205446	0.567581	-0.014905	69.635101	-30.972788	28.440172	4.963632	0.000000	-0.601964	0.000000	0.000000	0.000000	0.846754	-0.050570	-0.737869	0.000000	0.000000	3.000000	23.000000	0.000000
2814.777155	0.205446	0.567581	-0.014905	69.635101	-30.972788	28.440172	4.963632	0.000000	-0.601964	0.000000	0.000000	0.000000	0.846754	-0.050570	-0.737869	0.000000	0.000000	3.000000	23.000000	0.000000
2814.780488	0.205446	0.567581	-0.014905	69.635101	-30.972788	28.440172	4.963632	0.000000	-0.601964	0.000000	0.000000	0.000000	0.846754	-0.050570	-0.737869	0.000000	0.000000	3.000000	23.000000	0.000000
2814.783821	0.208256	0.567530	-0.017086	69.733360	-30.718410	28.416758	4.950784	0.000000	-0.699813	0.000000	0.000000	0.000000	0.842879	-0.015346	-0.654284	0.000000	0.000000	3.000000	23.000000	0.000000
2814.787155	0.208256	0.567530	-0.017086	69.733360	-30.718410	28.416758	4.950784	0.000000	-0.699813	0.000000	0.000000	0.000000	0.842879	-0.015346	-0.654284	0.000000	0.000000	3.000000	23.000000	0.000000
2814.790488	0.208256	0.567530	-0.017086	69.733360	-30.718410	28.416758	4.950784	0.000000	-0.699813	0.000000	0.000000	0.000000	0.842879	-0.015346	-0.654284	0.000000	0.000000	3.000000	23.000000	0.000000
2814.793821	0.211124	0.567570	-0.019013	69.791466	-30.733540	28.048561	4.938863	0.000000	-0.779509	0.000000	0.000000	0.000000	0.860599	0.011935	-0.578029	0.000000	0.000000	3.000000	23.000000	0.000000
2814.797155	0.211124	0.567570	-0.019013	69.791466	-30.733540	28.048561	4.938863	0.000000	-0.779509	0.000000	0.000000	0.000000	0.860599	0.011935	-0.578029	0.000000	0.000000	3.000000	23.000000	0.000000
2814.800488	0.211124	0.567570	-0.019013	69.791466	-30.733540	28.048561	4.938863	0.000000	-0.779509	0.000000	0.000000	0.000000	0.860599	0.011935	-0.578029	0.000000	0.000000	3.000000	23.000000	0.000000
2814.803821	0.213910	0.567762	-0.020726	69.850830	-31.207392	27.249237	4.928384	0.000000	-0.843227	0.000000	0.000000	0.000000	0.835825	0.057613	-0.513816	0.000000	0.000000	3.000000	23.000000	0.000000
2814.807155	0.213910	0.567762	-0.020726	69.850830	-31.207392	27.249237	4.928384	0.000000	-0.843227	0.000000	0.000000	0.000000	0.835825	0.057613	-0.513816	0.000000	0.000000	3.000000	23.000000	0.000000
2814.810488	0.213910	0.567762	-0.020726	69.850830	-31.207392	27.249237	4.928384	0.000000	-0.843227	0.000000	0.000000	0.000000	0.835825	0.057613	-0.513816	0.000000	0.000000	3.000000	23.000000	0.000000
2814.813821	0.216461	0.568141	-0.022178	69.916283	-31.970087	26.235962	4.919238	0.000000	-0.895041	0.000000	0.000000	0.000000	0.765184	0.113891	-0.435564	0.000000	0.000000	3.000000	23.000000	0.000000
2814.817155	0.216461	0.568141	-0.022178	69.916283	-31.970087	26.235962	4.919238	0.000000	-0.895041	0.000000	0.000000	0.000000	0.765184	0.113891	-0.435564	0.000000	0.000000	3.000000	23.000000	0.000000
2814.820488	0.216461	0.568141	-0.022178	69.916283	-31.970087	26.235962	4.919238	0.000000	-0.895041	0.000000	0.000000	0.000000	0.765184	0.113891	-0.435564	0.000000	0.000000	3.000000	23.000000	0.000000
2814.823821	0.218700	0.568636	-0.023474	69.992691	-32.827877	25.190514	4.911736	0.000000	-0.935336	0.000000	0.000000	0.000000	0.671826	0.148485	-0.388945	0.000000	0.000000	3.000000	23.000000	0.000000
2814.827155	0.218700	0.568636	-0.023474	69.992691	-32.827877	25.190514	4.911736	0.000000	-0.935336	0.000000	0.000000	0.000000	0.671826	0.148485	-0.388945	0.000000	0.000000	3.000000	23.000000	0.000000
2814.830488	0.218700	0.568636	-0.023474	69.992691	-32.827877	25.190514	4.911736	0.000000	-0.935336	0.000000	0.000000	0.000000	0.671826	0.148485	-0.388945	0.000000	0.000000	3.000000	23.000000	0.000000
2814.833821	0.220706	0.569229	-0.024668	70.124573	-33.552578	24.400780	4.905006	0.000000	-0.970007	0.000000	0.000000	0.000000	0.601570	0.177701	-0.358212	0.000000	0.000000	3.000000	23.000000	0.000000
2814.837155	0.220706	0.569229	-0.024668	70.124573	-33.552578	24.400780	4.905006	0.000000	-0.970007	0.000000	0.000000	0.000000	0.601570	0.177701	-0.358212	0.000000	0.000000	3.000000	23.000000	0.000000
2814.840488	0.220706	0.569229	-0.024668	70.124573	-33.552578	24.400780	4.905006	0.000000	-0.970007	0.000000	0.000000	0.000000	0.601570	0.177701	-0.358212	0.000000	0.000000	3.000000	23.000000	0.000000
2814.843821	0.222486	0.569856	-0.025793	70.387405	-34.090115	23.978962	4.898748	0.000000	-1.001134	0.000000	0.000000	0.000000	0.534041	0.188119	-0.337380	0.000000	0.000000	3.000000	23.000000	0.000000
2814.847155	0.222486	0.569856	-0.025793	70.387405	-34.090115	23.978962	4.898748	0.000000	-1.001134	0.000000	0.000000	0.000000	0.534041	0.188119	-0.337380	0.000000	0.000000	3.000000	23.000000	0.000000
2814.850488	0.222486	0.569856	-0.025793	70.387405	-34.090115	23.978962	4.898748	0.000000	-1.001134	0.000000	0.000000	0.000000	0.534041	0.188119	-0.337380	0.000000	0.000000	3.000000	23.000000	0.000000
2814.853821	0.224079	0.570463	-0.026923	70.801926	-34.471443	23.904060	4.892699	0.000000	-1.030289	0.000000	0.000000	0.000000	0.478047	0.182343	-0.339147	0.000000	0.000000	3.000000	23.000000	0.000000
2814.857155	0.224079	0.570463	-0.026923	70.801926	-34.471443	23.904060	4.892699	0.000000	-1.030289	0.000000	0.000000	0.000000	0.478047	0.182343	-0.339147	0.000000	0.000000	3.000000	23.000000	0.000000
2814.860488	0.224079	0.570463	-0.026923	70.801926	-34.471443	23.904060	4.892699	0.000000	-1.030289	0.000000	0.000000	0.000000	0.478047	0.182343	-0.339147	0.000000	0.000000	3.000000	23.000000	0.000000
2814.863821	0.225556	0.571062	-0.027975	71.286484	-34.700695	24.083460	4.886295	0.000000	-1.060245	0.000000	0.000000	0.000000	0.442906	0.179651	-0.315588	0.000000	0.000000	3.000000	23.000000	0.000000
2814.867155	0.225556	0.571062	-0.027975	71.286484	-34.700695	24.083460	4.886295	0.000000	-1.060245	0.000000	0.000000	0.000000	0.442906	0.179651	-0.315588	0.000000	0.000000	3.000000	23.000000	0.000000
2814.870488	0.225556	0.571062	-0.027975	71.286484	-34.700695	24.083460	4.886295	0.000000	-1.060245	0.000000	0.000000	0.000000	0.442906	0.179651	-0.315588	0.000000	0.000000	3.000000	23.000000	0.000000
2814.873821	0.226841	0.571687	-0.028941	71.771919	-34.790600	24.411922	4.880326	0.000000	-1.087388	0.000000	0.000000	0.000000	0.385626	0.187442	-0.289867	0.000000	0.000000	3.000000	23.000000	0.000000
2814.877155	0.226841	0.571687	-0.028941	71.771919	-34.790600	24.411922	4.880326	0.000000	-1.087388	0.000000	0.000000	0.000000	0.385626	0.187442	-0.289867	0.000000	0.000000	3.000000	23.000000	0.000000
2814.880488	0.226841	0.571687	-0.028941	71.771919	-34.790600	24.411922	4.880326	0.000000	-1.087388	0.000000	0.000000	0.000000	0.385626	0.187442	-0.289867	0.000000	0.000000	3.000000	23.000000	0.000000
2814.883821	0.227993	0.572286	-0.029763	72.203346	-34.614769	24.959320	4.874717	0.000000	-1.112264	0.000000	0.000000	0.000000	0.345621	0.179727	-0.246563	0.000000	0.000000	3.000000	23.000000	0.000000
2814.887155	0.227993	0.572286	-0.029763	72.203346	-34.614769	24.959320	4.874717	0.000000	-1.112264	0.000000	0.000000	0.000000	0.345621	0.179727	-0.246563	0.000000	0.000000	3.000000	23.000000	0.000000
2814.890488	0.227993	0.572286	-0.029763	72.203346	-34.614769	24.959320	4.874717	0.000000	-1.112264	0.000000	0.000000	0.000000	0.345621	0.179727	-0.246563	0.000000	0.000000	3.000000	23.000000	0.000000
2814.893821	0.229063	0.572868	-0.030493	72.507095	-34.042286	25.777233	4.870062	0.000000	-1.132472	0.000000	0.000000	0.000000	0.320957	0.174666	-0.218928	0.000000	0.000000	3.000000	23.000000	0.000000
2814.897155	0.229063	0.572868	-0.030493	72.507095	-34.042286	25.777233	4.870062	0.000000	-1.132472	0.000000	0.000000	0.000000	0.320957	0.174666	-0.218928	0.000000	0.000000	3.000000	23.000000	0.000000
2814.900488	0.229063	0.572868	-0.030493	72.507095	-34.042286	25.777233	4.870062	0.000000	-1.132472	0.000000	0.000000	0.000000	0.320957	0.174666	-0.218928	0.000000	0.000000	3.000000	23.000000	0.000000
2814.903821	0.229945	0.573389	-0.031085	72.650162	-33.406910	26.496090	4.866032	0.000000	-1.149669	0.000000	0.000000	0.000000	0.264669	0.156226	-0.177587	0.000000	0.000000	3.000000	23.000000	0.000000
2814.907155	0.229945	0.573389	-0.031085	72.650162	-33.406910	26.496090	4.866032	0.000000	-1.149669	0.000000	0.000000	0.000000	0.264669	0.156226	-0.177587	0.000000	0.000000	3.000000	23.000000	0.000000
2814.910488	0.229945	0.573389	-0.031085	72.650162	-33.406910	26.496090	4.866032	0.000000	-1.149669	0.000000	0.000000	0.000000	0.264669	0.156226	-0.177587	0.000000	0.000000	3.000000	23.000000	0.000000
2814.913821	0.229945	0.573389	-0.031085	72.673920	-32.895538	26.989014	4.862801	0.000000	-1.163258	0.000000	0.000000	0.000000	0.264669	0.156226	-0.177587	0.000000	0.000000	3.000000	23.000000	0.000000
2814.917155	0.230484	0.573890	-0.031587	72.673920	-32.895538	26.989014	4.862801	0.000000	-1.163258	0.000000	0.000000	0.000000	0.161593	0.150308	-0.150494	0.000000	0.000000	3.000000	23.000000	0.000000
2814.920488	0.230484	0.573890	-0.031587	72.673920	-32.895538	26.989014	4.862801	0.000000	-1.163258	0.000000	0.000000	0.000000	0.161593	0.150308	-0.150494	0.000000	0.000000	3.000000	23.000000	0.000000
2814.923821	0.230736	0.574317	-0.032086	72.642326	-32.495373	27.334026	4.859642	0.000000	-1.176386	0.000000	0.000000	0.000000	0.075594	0.127969	-0.149714	0.000000	0.000000	3.000000	23.000000	0.000000
2814.927155	0.230736	0.574317	-0.032086	72.642326	-32.495373	27.334026	4.859642	0.000000	-1.176386	0.000000	0.000000	0.000000	0.075594	0.127969	-0.149714	0.000000	0.000000	3.000000	23.000000	0.000000
2814.930488	0.230736	0.574317	-0.032086	72.642326	-32.495373	27.334026	4.859642	0.000000	-1.176386	0.000000	0.000000	0.000000	0.075594	0.127969	-0.149714	0.000000	0.000000	3.000000	23.000000	0.000000
2814.933821	0.230736	0.574317	-0.032086	72.643105	-32.034054	27.793673	4.855897	0.000000	-1.191750	0.000000	0.000000	0.000000	0.075594	0.127969	-0.149714	0.000000	0.000000	3.000000	23.000000	0.000000
2814.937155	0.230762	0.574756	-0.032663	72.643105	-32.034054	27.793673	4.855897	0.000000	-1.191750	0.000000	0.000000	0.000000	0.007796	0.131773	-0.173158	0.000000	0.000000	3.000000	23.000000	0.000000
2814.940488	0.230762	0.574756	-0.032663	72.643105	-32.034054	27.793673	4.855897	0.000000	-1.191750	0.000000	0.000000	0.000000	0.007796	0.131773	-0.173158	0.000000	0.000000	3.000000	23.000000	0.000000
2814.943821	0.230603	0.575110	-0.033338	72.738541	-31.160337	28.791430	4.850954	0.000000	-1.211713	0.000000	0.000000	0.000000	-0.047548	0.106188	-0.202584	0.000000	0.000000	3.000000	23.000000	0.000000
2814.947155	0.230603	0.575110	-0.033338	72.738541	-31.160337	28.791430	4.850954	0.000000	-1.211713	0.000000	0.000000	0.000000	-0.047548	0.106188	-0.202584	0.000000	0.000000	3.000000	23.000000	0.000000
2814.950488	0.230603	0.575110	-0.033338	72.738541	-31.160337	28.791430	4.850954	0.000000	-1.211713	0.000000	0.000000	0.000000	-0.047548	0.106188	-0.202584	0.000000	0.000000	3.000000	23.000000	0.000000
2814.953821	0.230603	0.575110	-0.033338	72.895477	-29.500608	30.685560	4.844655	0.000000	-1.236657	0.000000	0.000000	0.000000	-0.047548	0.106188	-0.202584	0.000000	0.000000	3.000000	23.000000	0.000000
2814.957155	0.230388	0.575416	-0.034069	72.895477	-29.500608	30.685560	4.844655	0.000000	-1.236657	0.000000	0.000000	0.000000	-0.064556	0.091890	-0.219150	0.000000	0.000000	3.000000	23.000000	0.000000
2814.960488	0.230388	0.575416	-0.034069	72.895477	-29.500608	30.685560	4.844655	0.000000	-1.236657	0.000000	0.000000	0.000000	-0.064556	0.091890	-0.219150	0.000000	0.000000	3.000000	23.000000	0.000000
2814.963821	0.230035	0.575695	-0.034717	73.029457	-27.209333	33.258442	4.837594	0.000000	-1.263995	0.000000	0.000000	0.000000	-0.105944	0.083586	-0.194578	0.000000	0.000000	3.000000	23.000000	0.000000
2814.967155	0.230035	0.575695	-0.034717	73.029457	-27.209333	33.258442	4.837594	0.000000	-1.263995	0.000000	0.000000	0.000000	-0.105944	0.083586	-0.194578	0.000000	0.000000	3.000000	23.000000	0.000000
2814.970488	0.230035	0.575695	-0.034717	73.029457	-27.209333	33.258442	4.837594	0.000000	-1.263995	0.000000	0.000000	0.000000	-0.105944	0.083586	-0.194578	0.000000	0.000000	3.000000	23.000000	0.000000
2814.973821	0.230035	0.575695	-0.034717	73.061104	-24.699543	36.021072	4.830793	0.000000	-1.289742	0.000000	0.000000	0.000000	-0.105944	0.083586	-0.194578	0.000000	0.000000	3.000000	23.000000	0.000000
2814.977155	0.229535	0.575948	-0.035206	73.061104	-24.699543	36.021072	4.830793	0.000000	-1.289742	0.000000	0.000000	0.000000	-0.149919	0.075942	-0.146586	0.000000	0.000000	3.000000	23.000000	0.000000
2814.980488	0.229535	0.575948	-0.035206	73.061104	-24.699543	36.021072	4.830793	0.000000	-1.289742	0.000000	0.000000	0.000000	-0.149919	0.075942	-0.146586	0.000000	0.000000	3.000000	23.000000	0.000000
2814.983821	0.228877	0.576204	-0.035462	72.943451	-22.304409	38.563797	4.824971	0.000000	-1.311357	0.000000	0.000000	0.000000	-0.197430	0.076830	-0.076946	0.000000	0.000000	3.000000	23.000000	0.000000
2814.987155	0.228877	0.576204	-0.035462	72.943451	-22.304409	38.563797	4.824971	0.000000	-1.311357	0.000000	0.000000	0.000000	-0.197430	0.076830	-0.076946	0.000000	0.000000	3.000000	23.000000	0.000000
2814.990488	0.228877	0.576204	-0.035462	72.943451	-22.304409	38.563797	4.824971	0.000000	-1.311357	0.000000	0.000000	0.000000	-0.197430	0.076830	-0.076946	0.000000	0.000000	3.000000	23.000000	0.000000
2814.993821	0.228877	0.576204	-0.035462	72.687691	-20.285065	40.591053	4.820826	0.000000	-1.326515	0.000000	0.000000	0.000000	-0.197430	0.076830	-0.076946	0.000000	0.000000	3.000000	23.000000	0.000000
2814.997155	0.228071	0.576451	-0.035612	72.687691	-20.285065	40.591053	4.820826	0.000000	-1.326515	0.000000	0.000000	0.000000	-0.241907	0.074188	-0.045050	0.000000	0.000000	3.000000	23.000000	0.000000
2815.000488	0.228071	0.576451	-0.035612	72.687691	-20.285065	40.591053	4.820826	0.000000	-1.326515	0.000000	0.000000	0.000000	-0.241907	0.074188	-0.045050	0.000000	0.000000	3.000000	23.000000	0.000000
2815.003821	0.227120	0.576654	-0.035698	72.417023	-18.529205	42.353203	4.817228	0.000000	-1.339519	0.000000	0.000000	0.000000	-0.285231	0.060680	-0.025693	0.000000	0.000000	3.000000	23.000000	0.000000
2815.007155	0.227120	0.576654	-0.035698	72.417023	-18.529205	42.353203	4.817228	0.000000	-1.339519	0.000000	0.000000	0.000000	-0.285231	0.060680	-0.025693	0.000000	0.000000	3.000000	23.000000	0.000000
2815.010488	0.227120	0.576654	-0.035698	72.417023	-18.529205	42.353203	4.817228	0.000000	-1.339519	0.000000	0.000000	0.000000	-0.285231	0.060680	-0.025693	0.000000	0.000000	3.000000	23.000000	0.000000
2815.013821	0.226100	0.576843	-0.035868	72.164093	-17.001787	43.904575	4.813791	0.000000	-1.351818	0.000000	0.000000	0.000000	-0.305929	0.056734	-0.050969	0.000000	0.000000	3.000000	23.000000	0.000000
2815.017155	0.226100	0.576843	-0.035868	72.164093	-17.001787	43.904575	4.813791	0.000000	-1.351818	0.000000	0.000000	0.000000	-0.305929	0.056734	-0.050969	0.000000	0.000000	3.000000	23.000000	0.000000
2815.020488	0.226100	0.576843	-0.035868	72.164093	-17.001787	43.904575	4.813791	0.000000	-1.351818	0.000000	0.000000	0.000000	-0.305929	0.056734	-0.050969	0.000000	0.000000	3.000000	23.000000	0.000000
2815.023821	0.224962	0.576930	-0.036120	71.962532	-15.660820	45.324318	4.809235	0.000000	-1.367940	0.000000	0.000000	0.000000	-0.341478	0.026144	-0.075596	0.000000	0.000000	3.000000	23.000000	0.000000
2815.027155	0.224962	0.576930	-0.036120	71.962532	-15.660820	45.324318	4.809235	0.000000	-1.367940	0.000000	0.000000	0.000000	-0.341478	0.026144	-0.075596	0.000000	0.000000	3.000000	23.000000	0.000000
2815.030488	0.224962	0.576930	-0.036120	71.962532	-15.660820	45.324318	4.809235	0.000000	-1.367940	0.000000	0.000000	0.000000	-0.341478	0.026144	-0.075596	0.000000	0.000000	3.000000	23.000000	0.000000
2815.033821	0.223669	0.576975	-0.036477	71.844688	-14.466061	46.693790	4.803367	0.000000	-1.388402	0.000000	0.000000	0.000000	-0.388007	0.013551	-0.107067	0.000000	0.000000	3.000000	23.000000	0.000000
2815.037155	0.223669	0.576975	-0.036477	71.844688	-14.466061	46.693790	4.803367	0.000000	-1.388402	0.000000	0.000000	0.000000	-0.388007	0.013551	-0.107067	0.000000	0.000000	3.000000	23.000000	0.000000
2815.040488	0.223669	0.576975	-0.036477	71.844688	-14.466061	46.693790	4.803367	0.000000	-1.388402	0.000000	0.000000	0.000000	-0.388007	0.013551	-0.107067	0.000000	0.000000	3.000000	23.000000	0.000000
2815.043821	0.222326	0.576936	-0.036935	71.798439	-13.434513	47.969292	4.795737	0.000000	-1.414534	0.000000	0.000000	0.000000	-0.402734	-0.011648	-0.137322	0.000000	0.000000	3.000000	23.000000	0.000000
2815.047155	0.222326	0.576936	-0.036935	71.798439	-13.434513	47.969292	4.795737	0.000000	-1.414534	0.000000	0.000000	0.000000	-0.402734	-0.011648	-0.137322	0.000000	0.000000	3.000000	23.000000	0.000000
2815.050488	0.222326	0.576936	-0.036935	71.798439	-13.434513	47.969292	4.795737	0.000000	-1.414534	0.000000	0.000000	0.000000	-0.402734	-0.011648	-0.137322	0.000000	0.000000	3.000000	23.000000	0.000000
2815.053821	0.220923	0.576832	-0.037468	71.794876	-12.595053	49.076607	4.786574	0.000000	-1.445236	0.000000	0.000000	0.000000	-0.420896	-0.031374	-0.160031	0.000000	0.000000	3.000000	23.000000	0.000000
2815.057155	0.220923	0.576832	-0.037468	71.794876	-12.595053	49.076607	4.786574	0.000000	-1.445236	0.000000	0.000000	0.000000	-0.420896	-0.031374	-0.160031	0.000000	0.000000	3.000000	23.000000	0.000000
2815.060488	0.220923	0.576832	-0.037468	71.794876	-12.595053	49.076607	4.786574	0.000000	-1.445236	0.000000	0.000000	0.000000	-0.420896	-0.031374	-0.160031	0.000000	0.000000	3.000000	23.000000	0.000000
2815.063821	0.219472	0.576643	-0.038104	71.792831	-11.974221	49.917728	4.775990	0.000000	-1.479840	0.000000	0.000000	0.000000	-0.435337	-0.056498	-0.190655	0.000000	0.000000	3.000000	23.000000	0.000000
2815.067155	0.219472	0.576643	-0.038104	71.792831	-11.974221	49.917728	4.775990	0.000000	-1.479840	0.000000	0.000000	0.000000	-0.435337	-0.056498	-0.190655	0.000000	0.000000	3.000000	23.000000	0.000000
2815.070488	0.219472	0.576643	-0.038104	71.792831	-11.974221	49.917728	4.775990	0.000000	-1.479840	0.000000	0.000000	0.000000	-0.435337	-0.056498	-0.190655	0.000000	0.000000	3.000000	23.000000	0.000000
2815.073821	0.218036	0.576436	-0.038770	71.748634	-11.645381	50.354439	4.763594	0.000000	-1.519266	0.000000	0.000000	0.000000	-0.430835	-0.062194	-0.199910	0.000000	0.000000	3.000000	23.000000	0.000000
2815.077155	0.218036	0.576436	-0.038770	71.748634	-11.645381	50.354439	4.763594	0.000000	-1.519266	0.000000	0.000000	0.000000	-0.430835	-0.062194	-0.199910	0.000000	0.000000	3.000000	23.000000	0.000000
2815.080488	0.218036	0.576436	-0.038770	71.748634	-11.645381	50.354439	4.763594	0.000000	-1.519266	0.000000	0.000000	0.000000	-0.430835	-0.062194	-0.199910	0.000000	0.000000	3.000000	23.000000	0.000000
2815.083821	0.216550	0.576256	-0.039349	71.689476	-11.555902	50.492630	4.750318	0.000000	-1.560283	0.000000	0.000000	0.000000	-0.445656	-0.053927	-0.173584	0.000000	0.000000	3.000000	23.000000	0.000000
2815.087155	0.216550	0.576256	-0.039349	71.689476	-11.555902	50.492630	4.750318	0.000000	-1.560283	0.000000	0.000000	0.000000	-0.445656	-0.053927	-0.173584	0.000000	0.000000	3.000000	23.000000	0.000000
2815.090488	0.216550	0.576256	-0.039349	71.689476	-11.555902	50.492630	4.750318	0.000000	-1.560283	0.000000	0.000000	0.000000	-0.445656	-0.053927	-0.173584	0.000000	0.000000	3.000000	23.000000	0.000000
2815.093821	0.215011	0.576060	-0.039849	71.627983	-11.823503	50.210674	4.737305	0.000000	-1.599359	0.000000	0.000000	0.000000	-0.461928	-0.058755	-0.150282	0.000000	0.000000	3.000000	23.000000	0.000000
2815.097155	0.215011	0.576060	-0.039849	71.627983	-11.823503	50.210674	4.737305	0.000000	-1.599359	0.000000	0.000000	0.000000	-0.461928	-0.058755	-0.150282	0.000000	0.000000	3.000000	23.000000	0.000000
2815.100488	0.215011	0.576060	-0.039849	71.627983	-11.823503	50.210674	4.737305	0.000000	-1.599359	0.000000	0.000000	0.000000	-0.461928	-0.058755	-0.150282	0.000000	0.000000	3.000000	23.000000	0.000000
2815.103821	0.213432	0.575799	-0.040439	71.560295	-12.462539	49.462280	4.724446	0.000000	-1.636950	0.000000	0.000000	0.000000	-0.473678	-0.078293	-0.176893	0.000000	0.000000	3.000000	23.000000	0.000000
2815.107155	0.213432	0.575799	-0.040439	71.560295	-12.462539	49.462280	4.724446	0.000000	-1.636950	0.000000	0.000000	0.000000	-0.473678	-0.078293	-0.176893	0.000000	0.000000	3.000000	23.000000	0.000000
2815.110488	0.213432	0.575799	-0.040439	71.560295	-12.462539	49.462280	4.724446	0.000000	-1.636950	0.000000	0.000000	0.000000	-0.473678	-0.078293	-0.176893	0.000000	0.000000	3.000000	23.000000	0.000000
2815.113821	0.211812	0.575489	-0.041171	71.462677	-13.248953	48.490513	4.709659	0.000000	-1.679022	0.000000	0.000000	0.000000	-0.485847	-0.093264	-0.219438	0.000000	0.000000	3.000000	23.000000	0.000000
2815.117155	0.211812	0.575489	-0.041171	71.462677	-13.248953	48.490513	4.709659	0.000000	-1.679022	0.000000	0.000000	0.000000	-0.485847	-0.093264	-0.219438	0.000000	0.000000	3.000000	23.000000	0.000000
2815.120488	0.211812	0.575489	-0.041171	71.462677	-13.248953	48.490513	4.709659	0.000000	-1.679022	0.000000	0.000000	0.000000	-0.485847	-0.093264	-0.219438	0.000000	0.000000	3.000000	23.000000	0.000000
2815.123821	0.210176	0.575182	-0.041998	71.338409	-14.026509	47.480900	4.692034	0.000000	-1.727662	0.000000	0.000000	0.000000	-0.490778	-0.092078	-0.248222	0.000000	0.000000	3.000000	23.000000	0.000000
2815.127155	0.210176	0.575182	-0.041998	71.338409	-14.026509	47.480900	4.692034	0.000000	-1.727662	0.000000	0.000000	0.000000	-0.490778	-0.092078	-0.248222	0.000000	0.000000	3.000000	23.000000	0.000000
2815.130488	0.210176	0.575182	-0.041998	71.338409	-14.026509	47.480900	4.692034	0.000000	-1.727662	0.000000	0.000000	0.000000	-0.490778	-0.092078	-0.248222	0.000000	0.000000	3.000000	23.000000	0.000000
2815.133821	0.208548	0.574932	-0.042875	71.204590	-14.738037	46.545502	4.672071	0.000000	-1.780941	0.000000	0.000000	0.000000	-0.488549	-0.074897	-0.263077	0.000000	0.000000	3.000000	23.000000	0.000000
2815.137155	0.208548	0.574932	-0.042875	71.204590	-14.738037	46.545502	4.672071	0.000000	-1.780941	0.000000	0.000000	0.000000	-0.488549	-0.074897	-0.263077	0.000000	0.000000	3.000000	23.000000	0.000000
2815.140488	0.208548	0.574932	-0.042875	71.204590	-14.738037	46.545502	4.672071	0.000000	-1.780941	0.000000	0.000000	0.000000	-0.488549	-0.074897	-0.263077	0.000000	0.000000	3.000000	23.000000	0.000000
2815.143821	0.206880	0.574721	-0.043797	71.108078	-15.368593	45.758816	4.650380	0.000000	-1.836837	0.000000	0.000000	0.000000	-0.500393	-0.063273	-0.276670	0.000000	0.000000	3.000000	23.000000	0.000000
2815.147155	0.206880	0.574721	-0.043797	71.108078	-15.368593	45.758816	4.650380	0.000000	-1.836837	0.000000	0.000000	0.000000	-0.500393	-0.063273	-0.276670	0.000000	0.000000	3.000000	23.000000	0.000000
2815.150488	0.206880	0.574721	-0.043797	71.108078	-15.368593	45.758816	4.650380	0.000000	-1.836837	0.000000	0.000000	0.000000	-0.500393	-0.063273	-0.276670	0.000000	0.000000	3.000000	23.000000	0.000000
2815.153821	0.205218	0.574498	-0.044773	71.066490	-15.879674	45.185467	4.626618	0.000000	-1.895892	0.000000	0.000000	0.000000	-0.498647	-0.066934	-0.292798	0.000000	0.000000	3.000000	23.000000	0.000000
2815.157155	0.205218	0.574498	-0.044773	71.066490	-15.879674	45.185467	4.626618	0.000000	-1.895892	0.000000	0.000000	0.000000	-0.498647	-0.066934	-0.292798	0.000000	0.000000	3.000000	23.000000	0.000000
2815.160488	0.205218	0.574498	-0.044773	71.066490	-15.879674	45.185467	4.626618	0.000000	-1.895892	0.000000	0.000000	0.000000	-0.498647	-0.066934	-0.292798	0.000000	0.000000	3.000000	23.000000	0.000000
2815.163821	0.203534	0.574245	-0.045809	71.108040	-16.273918	44.853580	4.600779	0.000000	-1.957762	0.000000	0.000000	0.000000	-0.505057	-0.075974	-0.310735	0.000000	0.000000	3.000000	23.000000	0.000000
2815.167155	0.203534	0.574245	-0.045809	71.108040	-16.273918	44.853580	4.600779	0.000000	-1.957762	0.000000	0.000000	0.000000	-0.505057	-0.075974	-0.310735	0.000000	0.000000	3.000000	23.000000	0.000000
2815.170488	0.203534	0.574245	-0.045809	71.108040	-16.273918	44.853580	4.600779	0.000000	-1.957762	0.000000	0.000000	0.000000	-0.505057	-0.075974	-0.310735	0.000000	0.000000	3.000000	23.000000	0.000000
2815.173821	0.201879	0.573958	-0.047002	71.188530	-16.613989	44.623554	4.572433	0.000000	-2.023082	0.000000	0.000000	0.000000	-0.496675	-0.086001	-0.357879	0.000000	0.000000	3.000000	23.000000	0.000000
2815.177155	0.201879	0.573958	-0.047002	71.188530	-16.613989	44.623554	4.572433	0.000000	-2.023082	0.000000	0.000000	0.000000	-0.496675	-0.086001	-0.357879	0.000000	0.000000	3.000000	23.000000	0.000000
2815.180488	0.201879	0.573958	-0.047002	71.188530	-16.613989	44.623554	4.572433	0.000000	-2.023082	0.000000	0.000000	0.000000	-0.496675	-0.086001	-0.357879	0.000000	0.000000	3.000000	23.000000	0.000000
2815.183821	0.200222	0.573634	-0.048411	71.279045	-16.975813	44.354610	4.540120	0.000000	-2.094591	0.000000	0.000000	0.000000	-0.496977	-0.097165	-0.422608	0.000000	0.000000	3.000000	23.000000	0.000000
2815.187155	0.200222	0.573634	-0.048411	71.279045	-16.975813	44.354610	4.540120	0.000000	-2.094591	0.000000	0.000000	0.000000	-0.496977	-0.097165	-0.422608	0.000000	0.000000	3.000000	23.000000	0.000000
2815.190488	0.200222	0.573634	-0.048411	71.279045	-16.975813	44.354610	4.540120	0.000000	-2.094591	0.000000	0.000000	0.000000	-0.496977	-0.097165	-0.422608	0.000000	0.000000	3.000000	23.000000	0.000000
2815.193821	0.198594	0.573265	-0.050023	71.356842	-17.380791	43.999462	4.502275	0.000000	-2.174747	0.000000	0.000000	0.000000	-0.488374	-0.110648	-0.483763	0.000000	0.000000	3.000000	23.000000	0.000000
2815.197155	0.198594	0.573265	-0.050023	71.356842	-17.380791	43.999462	4.502275	0.000000	-2.174747	0.000000	0.000000	0.000000	-0.488374	-0.110648	-0.483763	0.000000	0.000000	3.000000	23.000000	0.000000
2815.200488	0.198594	0.573265	-0.050023	71.356842	-17.380791	43.999462	4.502275	0.000000	-2.174747	0.000000	0.000000	0.000000	-0.488374	-0.110648	-0.483763	0.000000	0.000000	3.000000	23.000000	0.000000
2815.203821	0.196972	0.572876	-0.051836	71.354683	-17.946655	43.325497	4.458925	0.000000	-2.262297	0.000000	0.000000	0.000000	-0.486591	-0.116856	-0.543784	0.000000	0.000000	3.000000	23.000000	0.000000
2815.207155	0.196972	0.572876	-0.051836	71.354683	-17.946655	43.325497	4.458925	0.000000	-2.262297	0.000000	0.000000	0.000000	-0.486591	-0.116856	-0.543784	0.000000	0.000000	3.000000	23.000000	0.000000
2815.210488	0.196972	0.572876	-0.051836	71.354683	-17.946655	43.325497	4.458925	0.000000	-2.262297	0.000000	0.000000	0.000000	-0.486591	-0.116856	-0.543784	0.000000	0.000000	3.000000	23.000000	0.000000
2815.213821	0.195324	0.572493	-0.053767	71.228569	-18.711147	42.249554	4.409549	0.000000	-2.357090	0.000000	0.000000	0.000000	-0.494461	-0.114808	-0.579433	0.000000	0.000000	3.000000	23.000000	0.000000
2815.217155	0.195324	0.572493	-0.053767	71.228569	-18.711147	42.249554	4.409549	0.000000	-2.357090	0.000000	0.000000	0.000000	-0.494461	-0.114808	-0.579433	0.000000	0.000000	3.000000	23.000000	0.000000
2815.220488	0.195324	0.572493	-0.053767	71.228569	-18.711147	42.249554	4.409549	0.000000	-2.357090	0.000000	0.000000	0.000000	-0.494461	-0.114808	-0.579433	0.000000	0.000000	3.000000	23.000000	0.000000
2815.223821	0.193541	0.572148	-0.055799	71.010994	-19.600586	40.918938	4.354997	0.000000	-2.456421	0.000000	0.000000	0.000000	-0.534860	-0.103666	-0.609591	0.000000	0.000000	3.000000	23.000000	0.000000
2815.227155	0.193541	0.572148	-0.055799	71.010994	-19.600586	40.918938	4.354997	0.000000	-2.456421	0.000000	0.000000	0.000000	-0.534860	-0.103666	-0.609591	0.000000	0.000000	3.000000	23.000000	0.000000
2815.230488	0.193541	0.572148	-0.055799	71.010994	-19.600586	40.918938	4.354997	0.000000	-2.456421	0.000000	0.000000	0.000000	-0.534860	-0.103666	-0.609591	0.000000	0.000000	3.000000	23.000000	0.000000
2815.233821	0.191638	0.571806	-0.057906	70.736969	-20.541126	39.460388	4.294043	0.000000	-2.561482	0.000000	0.000000	0.000000	-0.570841	-0.102364	-0.632064	0.000000	0.000000	3.000000	23.000000	0.000000
2815.237155	0.191638	0.571806	-0.057906	70.736969	-20.541126	39.460388	4.294043	0.000000	-2.561482	0.000000	0.000000	0.000000	-0.570841	-0.102364	-0.632064	0.000000	0.000000	3.000000	23.000000	0.000000
2815.240488	0.191638	0.571806	-0.057906	70.736969	-20.541126	39.460388	4.294043	0.000000	-2.561482	0.000000	0.000000	0.000000	-0.570841	-0.102364	-0.632064	0.000000	0.000000	3.000000	23.000000	0.000000
2815.243821	0.189691	0.571490	-0.060032	70.446747	-21.426807	38.054596	4.226837	0.000000	-2.670928	0.000000	0.000000	0.000000	-0.584180	-0.094787	-0.637747	0.000000	0.000000	3.000000	23.000000	0.000000
2815.247155	0.189691	0.571490	-0.060032	70.446747	-21.426807	38.054596	4.226837	0.000000	-2.670928	0.000000	0.000000	0.000000	-0.584180	-0.094787	-0.637747	0.000000	0.000000	3.000000	23.000000	0.000000
2815.250488	0.189691	0.571490	-0.060032	70.446747	-21.426807	38.054596	4.226837	0.000000	-2.670928	0.000000	0.000000	0.000000	-0.584180	-0.094787	-0.637747	0.000000	0.000000	3.000000	23.000000	0.000000
2815.253821	0.187700	0.571199	-0.062177	70.161583	-21.961145	37.060791	4.155159	0.000000	-2.781124	0.000000	0.000000	0.000000	-0.597285	-0.087467	-0.643611	0.000000	0.000000	3.000000	23.000000	0.000000
2815.257155	0.187700	0.571199	-0.062177	70.161583	-21.961145	37.060791	4.155159	0.000000	-2.781124	0.000000	0.000000	0.000000	-0.597285	-0.087467	-0.643611	0.000000	0.000000	3.000000	23.000000	0.000000
2815.260488	0.187700	0.571199	-0.062177	70.161583	-21.961145	37.060791	4.155159	0.000000	-2.781124	0.000000	0.000000	0.000000	-0.597285	-0.087467	-0.643611	0.000000	0.000000	3.000000	23.000000	0.000000
2815.263821	0.185724	0.570929	-0.064270	69.880775	-21.853148	36.799446	4.078887	0.000000	-2.891831	0.000000	0.000000	0.000000	-0.592957	-0.080923	-0.627788	0.000000	0.000000	3.000000	23.000000	0.000000
2815.267155	0.185724	0.570929	-0.064270	69.880775	-21.853148	36.799446	4.078887	0.000000	-2.891831	0.000000	0.000000	0.000000	-0.592957	-0.080923	-0.627788	0.000000	0.000000	3.000000	23.000000	0.000000
2815.270488	0.185724	0.570929	-0.064270	69.880775	-21.853148	36.799446	4.078887	0.000000	-2.891831	0.000000	0.000000	0.000000	-0.592957	-0.080923	-0.627788	0.000000	0.000000	3.000000	23.000000	0.000000
2815.273821	0.183826	0.570688	-0.066366	69.667686	-21.172169	37.270630	4.000511	0.000000	-2.999318	0.000000	0.000000	0.000000	-0.569399	-0.072429	-0.628927	0.000000	0.000000	3.000000	23.000000	0.000000
2815.277155	0.183826	0.570688	-0.066366	69.667686	-21.172169	37.270630	4.000511	0.000000	-2.999318	0.000000	0.000000	0.000000	-0.569399	-0.072429	-0.628927	0.000000	0.000000	3.000000	23.000000	0.000000
2815.280488	0.183826	0.570688	-0.066366	69.667686	-21.172169	37.270630	4.000511	0.000000	-2.999318	0.000000	0.000000	0.000000	-0.569399	-0.072429	-0.628927	0.000000	0.000000	3.000000	23.000000	0.000000
2815.283821	0.181969	0.570452	-0.068542	69.529327	-20.074360	38.323151	3.920130	0.000000	-3.103640	0.000000	0.000000	0.000000	-0.556858	-0.070761	-0.652661	0.000000	0.000000	3.000000	23.000000	0.000000
2815.287155	0.181969	0.570452	-0.068542	69.529327	-20.074360	38.323151	3.920130	0.000000	-3.103640	0.000000	0.000000	0.000000	-0.556858	-0.070761	-0.652661	0.000000	0.000000	3.000000	23.000000	0.000000
2815.290488	0.181969	0.570452	-0.068542	69.529327	-20.074360	38.323151	3.920130	0.000000	-3.103640	0.000000	0.000000	0.000000	-0.556858	-0.070761	-0.652661	0.000000	0.000000	3.000000	23.000000	0.000000
2815.293821	0.180147	0.570204	-0.070812	69.375359	-18.759071	39.612785	3.835716	0.000000	-3.207379	0.000000	0.000000	0.000000	-0.546826	-0.074418	-0.681127	0.000000	0.000000	3.000000	23.000000	0.000000
2815.297155	0.180147	0.570204	-0.070812	69.375359	-18.759071	39.612785	3.835716	0.000000	-3.207379	0.000000	0.000000	0.000000	-0.546826	-0.074418	-0.681127	0.000000	0.000000	3.000000	23.000000	0.000000
2815.300488	0.180147	0.570204	-0.070812	69.375359	-18.759071	39.612785	3.835716	0.000000	-3.207379	0.000000	0.000000	0.000000	-0.546826	-0.074418	-0.681127	0.000000	0.000000	3.000000	23.000000	0.000000
2815.303821	0.178320	0.569954	-0.073113	69.189423	-17.333515	40.996696	3.746994	0.000000	-3.310594	0.000000	0.000000	0.000000	-0.548075	-0.074868	-0.690321	0.000000	0.000000	3.000000	23.000000	0.000000
2815.307155	0.178320	0.569954	-0.073113	69.189423	-17.333515	40.996696	3.746994	0.000000	-3.310594	0.000000	0.000000	0.000000	-0.548075	-0.074868	-0.690321	0.000000	0.000000	3.000000	23.000000	0.000000
2815.310488	0.178320	0.569954	-0.073113	69.189423	-17.333515	40.996696	3.746994	0.000000	-3.310594	0.000000	0.000000	0.000000	-0.548075	-0.074868	-0.690321	0.000000	0.000000	3.000000	23.000000	0.000000
2815.313821	0.176528	0.569680	-0.075456	68.971992	-15.823412	42.456017	3.654930	0.000000	-3.411963	0.000000	0.000000	0.000000	-0.537645	-0.082323	-0.702888	0.000000	0.000000	3.000000	23.000000	0.000000
2815.317155	0.176528	0.569680	-0.075456	68.971992	-15.823412	42.456017	3.654930	0.000000	-3.411963	0.000000	0.000000	0.000000	-0.537645	-0.082323	-0.702888	0.000000	0.000000	3.000000	23.000000	0.000000
2815.320488	0.176528	0.569680	-0.075456	68.971992	-15.823412	42.456017	3.654930	0.000000	-3.411963	0.000000	0.000000	0.000000	-0.537645	-0.082323	-0.702888	0.000000	0.000000	3.000000	23.000000	0.000000
2815.323821	0.174782	0.569449	-0.077766	68.725761	-14.319120	43.892426	3.560367	0.000000	-3.510525	0.000000	0.000000	0.000000	-0.523655	-0.069174	-0.693015	0.000000	0.000000	3.000000	23.000000	0.000000
2815.327155	0.174782	0.569449	-0.077766	68.725761	-14.319120	43.892426	3.560367	0.000000	-3.510525	0.000000	0.000000	0.000000	-0.523655	-0.069174	-0.693015	0.000000	0.000000	3.000000	23.000000	0.000000
2815.330488	0.174782	0.569449	-0.077766	68.725761	-14.319120	43.892426	3.560367	0.000000	-3.510525	0.000000	0.000000	0.000000	-0.523655	-0.069174	-0.693015	0.000000	0.000000	3.000000	23.000000	0.000000
2815.333821	0.173003	0.569256	-0.079980	68.447380	-12.894720	45.230389	3.465706	0.000000	-3.604009	0.000000	0.000000	0.000000	-0.533586	-0.057852	-0.663969	0.000000	0.000000	3.000000	23.000000	0.000000
2815.337155	0.173003	0.569256	-0.079980	68.447380	-12.894720	45.230389	3.465706	0.000000	-3.604009	0.000000	0.000000	0.000000	-0.533586	-0.057852	-0.663969	0.000000	0.000000	3.000000	23.000000	0.000000
2815.340488	0.173003	0.569256	-0.079980	68.447380	-12.894720	45.230389	3.465706	0.000000	-3.604009	0.000000	0.000000	0.000000	-0.533586	-0.057852	-0.663969	0.000000	0.000000	3.000000	23.000000	0.000000
2815.343821	0.171185	0.569096	-0.082066	68.149521	-11.638575	46.379787	3.370809	0.000000	-3.692919	0.000000	0.000000	0.000000	-0.545495	-0.048144	-0.625962	0.000000	0.000000	3.000000	23.000000	0.000000
2815.347155	0.171185	0.569096	-0.082066	68.149521	-11.638575	46.379787	3.370809	0.000000	-3.692919	0.000000	0.000000	0.000000	-0.545495	-0.048144	-0.625962	0.000000	0.000000	3.000000	23.000000	0.000000
2815.350488	0.171185	0.569096	-0.082066	68.149521	-11.638575	46.379787	3.370809	0.000000	-3.692919	0.000000	0.000000	0.000000	-0.545495	-0.048144	-0.625962	0.000000	0.000000	3.000000	23.000000	0.000000
2815.353821	0.169326	0.568967	-0.084126	67.853897	-10.545862	47.359180	3.276260	0.000000	-3.777051	0.000000	0.000000	0.000000	-0.557758	-0.038642	-0.617939	0.000000	0.000000	3.000000	23.000000	0.000000
2815.357155	0.169326	0.568967	-0.084126	67.853897	-10.545862	47.359180	3.276260	0.000000	-3.777051	0.000000	0.000000	0.000000	-0.557758	-0.038642	-0.617939	0.000000	0.000000	3.000000	23.000000	0.000000
2815.360488	0.169326	0.568967	-0.084126	67.853897	-10.545862	47.359180	3.276260	0.000000	-3.777051	0.000000	0.000000	0.000000	-0.557758	-0.038642	-0.617939	0.000000	0.000000	3.000000	23.000000	0.000000
2815.363821	0.167495	0.568820	-0.086150	67.580414	-9.598786	48.196468	3.179788	0.000000	-3.858620	0.000000	0.000000	0.000000	-0.549373	-0.044184	-0.607240	0.000000	0.000000	3.000000	23.000000	0.000000
2815.367155	0.167495	0.568820	-0.086150	67.580414	-9.598786	48.196468	3.179788	0.000000	-3.858620	0.000000	0.000000	0.000000	-0.549373	-0.044184	-0.607240	0.000000	0.000000	3.000000	23.000000	0.000000
2815.370488	0.167495	0.568820	-0.086150	67.580414	-9.598786	48.196468	3.179788	0.000000	-3.858620	0.000000	0.000000	0.000000	-0.549373	-0.044184	-0.607240	0.000000	0.000000	3.000000	23.000000	0.000000
2815.373821	0.165666	0.568626	-0.088194	67.338219	-8.789217	48.907707	3.083607	0.000000	-3.935907	0.000000	0.000000	0.000000	-0.548546	-0.058190	-0.613178	0.000000	0.000000	3.000000	23.000000	0.000000
2815.377155	0.165666	0.568626	-0.088194	67.338219	-8.789217	48.907707	3.083607	0.000000	-3.935907	0.000000	0.000000	0.000000	-0.548546	-0.058190	-0.613178	0.000000	0.000000	3.000000	23.000000	0.000000
2815.380488	0.165666	0.568626	-0.088194	67.338219	-8.789217	48.907707	3.083607	0.000000	-3.935907	0.000000	0.000000	0.000000	-0.548546	-0.058190	-0.613178	0.000000	0.000000	3.000000	23.000000	0.000000
2815.383821	0.163811	0.568342	-0.090231	67.122108	-8.128221	49.471329	2.986034	0.000000	-4.010437	0.000000	0.000000	0.000000	-0.556676	-0.085185	-0.611149	0.000000	0.000000	3.000000	23.000000	0.000000
2815.387155	0.163811	0.568342	-0.090231	67.122108	-8.128221	49.471329	2.986034	0.000000	-4.010437	0.000000	0.000000	0.000000	-0.556676	-0.085185	-0.611149	0.000000	0.000000	3.000000	23.000000	0.000000
2815.390488	0.163811	0.568342	-0.090231	67.122108	-8.128221	49.471329	2.986034	0.000000	-4.010437	0.000000	0.000000	0.000000	-0.556676	-0.085185	-0.611149	0.000000	0.000000	3.000000	23.000000	0.000000
2815.393821	0.161968	0.568020	-0.092219	66.919525	-7.627495	49.839176	2.886981	0.000000	-4.082321	0.000000	0.000000	0.000000	-0.552714	-0.096586	-0.596483	0.000000	0.000000	3.000000	23.000000	0.000000
2815.397155	0.161968	0.568020	-0.092219	66.919525	-7.627495	49.839176	2.886981	0.000000	-4.082321	0.000000	0.000000	0.000000	-0.552714	-0.096586	-0.596483	0.000000	0.000000	3.000000	23.000000	0.000000
2815.400488	0.161968	0.568020	-0.092219	66.919525	-7.627495	49.839176	2.886981	0.000000	-4.082321	0.000000	0.000000	0.000000	-0.552714	-0.096586	-0.596483	0.000000	0.000000	3.000000	23.000000	0.000000
2815.403821	0.160085	0.567683	-0.094141	66.712166	-7.300184	49.972416	2.788706	0.000000	-4.150074	0.000000	0.000000	0.000000	-0.564990	-0.101211	-0.576629	0.000000	0.000000	3.000000	23.000000	0.000000
2815.407155	0.160085	0.567683	-0.094141	66.712166	-7.300184	49.972416	2.788706	0.000000	-4.150074	0.000000	0.000000	0.000000	-0.564990	-0.101211	-0.576629	0.000000	0.000000	3.000000	23.000000	0.000000
2815.410488	0.160085	0.567683	-0.094141	66.712166	-7.300184	49.972416	2.788706	0.000000	-4.150074	0.000000	0.000000	0.000000	-0.564990	-0.101211	-0.576629	0.000000	0.000000	3.000000	23.000000	0.000000
2815.413821	0.158150	0.567381	-0.095932	66.487579	-7.100031	49.922012	2.690006	0.000000	-4.214720	0.000000	0.000000	0.000000	-0.580610	-0.090529	-0.537246	0.000000	0.000000	3.000000	23.000000	0.000000
2815.417155	0.158150	0.567381	-0.095932	66.487579	-7.100031	49.922012	2.690006	0.000000	-4.214720	0.000000	0.000000	0.000000	-0.580610	-0.090529	-0.537246	0.000000	0.000000	3.000000	23.000000	0.000000
2815.420488	0.158150	0.567381	-0.095932	66.487579	-7.100031	49.922012	2.690006	0.000000	-4.214720	0.000000	0.000000	0.000000	-0.580610	-0.090529	-0.537246	0.000000	0.000000	3.000000	23.000000	0.000000
2815.423821	0.156222	0.567144	-0.097551	66.260887	-6.983405	49.777020	2.591795	0.000000	-4.275816	0.000000	0.000000	0.000000	-0.578326	-0.071132	-0.485625	0.000000	0.000000	3.000000	23.000000	0.000000
2815.427155	0.156222	0.567144	-0.097551	66.260887	-6.983405	49.777020	2.591795	0.000000	-4.275816	0.000000	0.000000	0.000000	-0.578326	-0.071132	-0.485625	0.000000	0.000000	3.000000	23.000000	0.000000
2815.430488	0.156222	0.567144	-0.097551	66.260887	-6.983405	49.777020	2.591795	0.000000	-4.275816	0.000000	0.000000	0.000000	-0.578326	-0.071132	-0.485625	0.000000	0.000000	3.000000	23.000000	0.000000
2815.433821	0.154319	0.566959	-0.099052	66.048859	-6.864263	49.678566	2.496692	0.000000	-4.332036	0.000000	0.000000	0.000000	-0.570984	-0.055316	-0.450249	0.000000	0.000000	3.000000	23.000000	0.000000
2815.437155	0.154319	0.566959	-0.099052	66.048859	-6.864263	49.678566	2.496692	0.000000	-4.332036	0.000000	0.000000	0.000000	-0.570984	-0.055316	-0.450249	0.000000	0.000000	3.000000	23.000000	0.000000
2815.440488	0.154319	0.566959	-0.099052	66.048859	-6.864263	49.678566	2.496692	0.000000	-4.332036	0.000000	0.000000	0.000000	-0.570984	-0.055316	-0.450249	0.000000	0.000000	3.000000	23.000000	0.000000
2815.443821	0.152476	0.566795	-0.100490	65.869675	-6.698344	49.714981	2.404155	0.000000	-4.384067	0.000000	0.000000	0.000000	-0.552887	-0.049430	-0.431541	0.000000	0.000000	3.000000	23.000000	0.000000
2815.447155	0.152476	0.566795	-0.100490	65.869675	-6.698344	49.714981	2.404155	0.000000	-4.384067	0.000000	0.000000	0.000000	-0.552887	-0.049430	-0.431541	0.000000	0.000000	3.000000	23.000000	0.000000
2815.450488	0.152476	0.566795	-0.100490	65.869675	-6.698344	49.714981	2.404155	0.000000	-4.384067	0.000000	0.000000	0.000000	-0.552887	-0.049430	-0.431541	0.000000	0.000000	3.000000	23.000000	0.000000
2815.453821	0.150670	0.566636	-0.101776	65.738678	-6.487349	49.913437	2.314419	0.000000	-4.432095	0.000000	0.000000	0.000000	-0.541556	-0.047448	-0.385769	0.000000	0.000000	3.000000	23.000000	0.000000
2815.457155	0.150670	0.566636	-0.101776	65.738678	-6.487349	49.913437	2.314419	0.000000	-4.432095	0.000000	0.000000	0.000000	-0.541556	-0.047448	-0.385769	0.000000	0.000000	3.000000	23.000000	0.000000
2815.460488	0.150670	0.566636	-0.101776	65.738678	-6.487349	49.913437	2.314419	0.000000	-4.432095	0.000000	0.000000	0.000000	-0.541556	-0.047448	-0.385769	0.000000	0.000000	3.000000	23.000000	0.000000
2815.463821	0.148835	0.566449	-0.103022	65.649330	-6.206272	50.306477	2.228404	0.000000	-4.475959	0.000000	0.000000	0.000000	-0.550575	-0.056222	-0.373618	0.000000	0.000000	3.000000	23.000000	0.000000
2815.467155	0.148835	0.566449	-0.103022	65.649330	-6.206272	50.306477	2.228404	0.000000	-4.475959	0.000000	0.000000	0.000000	-0.550575	-0.056222	-0.373618	0.000000	0.000000	3.000000	23.000000	0.000000
2815.470488	0.148835	0.566449	-0.103022	65.649330	-6.206272	50.306477	2.228404	0.000000	-4.475959	0.000000	0.000000	0.000000	-0.550575	-0.056222	-0.373618	0.000000	0.000000	3.000000	23.000000	0.000000
2815.473821	0.146977	0.566262	-0.104163	65.556412	-5.918342	50.726517	2.141700	0.000000	-4.518088	0.000000	0.000000	0.000000	-0.557385	-0.056125	-0.342407	0.000000	0.000000	3.000000	23.000000	0.000000
2815.477155	0.146977	0.566262	-0.104163	65.556412	-5.918342	50.726517	2.141700	0.000000	-4.518088	0.000000	0.000000	0.000000	-0.557385	-0.056125	-0.342407	0.000000	0.000000	3.000000	23.000000	0.000000
2815.480488	0.146977	0.566262	-0.104163	65.556412	-5.918342	50.726517	2.141700	0.000000	-4.518088	0.000000	0.000000	0.000000	-0.557385	-0.056125	-0.342407	0.000000	0.000000	3.000000	23.000000	0.000000
2815.483821	0.145125	0.566038	-0.105226	65.454727	-5.611801	51.165554	2.055601	0.000000	-4.557906	0.000000	0.000000	0.000000	-0.555651	-0.067103	-0.319005	0.000000	0.000000	3.000000	23.000000	0.000000
2815.487155	0.145125	0.566038	-0.105226	65.454727	-5.611801	51.165554	2.055601	0.000000	-4.557906	0.000000	0.000000	0.000000	-0.555651	-0.067103	-0.319005	0.000000	0.000000	3.000000	23.000000	0.000000
2815.490488	0.145125	0.566038	-0.105226	65.454727	-5.611801	51.165554	2.055601	0.000000	-4.557906	0.000000	0.000000	0.000000	-0.555651	-0.067103	-0.319005	0.000000	0.000000	3.000000	23.000000	0.000000
2815.493821	0.143328	0.565767	-0.106279	65.344147	-5.270601	51.627605	1.970630	0.000000	-4.595282	0.000000	0.000000	0.000000	-0.538953	-0.081513	-0.315828	0.000000	0.000000	3.000000	23.000000	0.000000
2815.497155	0.143328	0.565767	-0.106279	65.344147	-5.270601	51.627605	1.970630	0.000000	-4.595282	0.000000	0.000000	0.000000	-0.538953	-0.081513	-0.315828	0.000000	0.000000	3.000000	23.000000	0.000000
2815.500488	0.143328	0.565767	-0.106279	65.344147	-5.270601	51.627605	1.970630	0.000000	-4.595282	0.000000	0.000000	0.000000	-0.538953	-0.081513	-0.315828	0.000000	0.000000	3.000000	23.000000	0.000000
2815.503821	0.141553	0.565460	-0.107260	65.211922	-4.890182	52.111885	1.887590	0.000000	-4.630012	0.000000	0.000000	0.000000	-0.532506	-0.092002	-0.294351	0.000000	0.000000	3.000000	23.000000	0.000000
2815.507155	0.141553	0.565460	-0.107260	65.211922	-4.890182	52.111885	1.887590	0.000000	-4.630012	0.000000	0.000000	0.000000	-0.532506	-0.092002	-0.294351	0.000000	0.000000	3.000000	23.000000	0.000000
2815.510488	0.141553	0.565460	-0.107260	65.211922	-4.890182	52.111885	1.887590	0.000000	-4.630012	0.000000	0.000000	0.000000	-0.532506	-0.092002	-0.294351	0.000000	0.000000	3.000000	23.000000	0.000000
2815.513821	0.139705	0.565156	-0.108118	65.037796	-4.468291	52.607529	1.806232	0.000000	-4.662352	0.000000	0.000000	0.000000	-0.554616	-0.091152	-0.257317	0.000000	0.000000	3.000000	23.000000	0.000000
2815.517155	0.139705	0.565156	-0.108118	65.037796	-4.468291	52.607529	1.806232	0.000000	-4.662352	0.000000	0.000000	0.000000	-0.554616	-0.091152	-0.257317	0.000000	0.000000	3.000000	23.000000	0.000000
2815.520488	0.139705	0.565156	-0.108118	65.037796	-4.468291	52.607529	1.806232	0.000000	-4.662352	0.000000	0.000000	0.000000	-0.554616	-0.091152	-0.257317	0.000000	0.000000	3.000000	23.000000	0.000000
2815.523821	0.137736	0.564810	-0.108922	64.844643	-4.044932	53.107819	1.723626	0.000000	-4.693518	0.000000	0.000000	0.000000	-0.590618	-0.103796	-0.241284	0.000000	0.000000	3.000000	23.000000	0.000000
2815.527155	0.137736	0.564810	-0.108922	64.844643	-4.044932	53.107819	1.723626	0.000000	-4.693518	0.000000	0.000000	0.000000	-0.590618	-0.103796	-0.241284	0.000000	0.000000	3.000000	23.000000	0.000000
2815.530488	0.137736	0.564810	-0.108922	64.844643	-4.044932	53.107819	1.723626	0.000000	-4.693518	0.000000	0.000000	0.000000	-0.590618	-0.103796	-0.241284	0.000000	0.000000	3.000000	23.000000	0.000000
2815.533821	0.135704	0.564439	-0.109677	64.640823	-3.597990	53.648914	1.636799	0.000000	-4.724499	0.000000	0.000000	0.000000	-0.609476	-0.111377	-0.226473	0.000000	0.000000	3.000000	23.000000	0.000000
2815.537155	0.135704	0.564439	-0.109677	64.640823	-3.597990	53.648914	1.636799	0.000000	-4.724499	0.000000	0.000000	0.000000	-0.609476	-0.111377	-0.226473	0.000000	0.000000	3.000000	23.000000	0.000000
2815.540488	0.135704	0.564439	-0.109677	64.640823	-3.597990	53.648914	1.636799	0.000000	-4.724499	0.000000	0.000000	0.000000	-0.609476	-0.111377	-0.226473	0.000000	0.000000	3.000000	23.000000	0.000000
2815.543821	0.133643	0.564043	-0.110397	64.442513	-3.131222	54.248257	1.547758	0.000000	-4.754414	0.000000	0.000000	0.000000	-0.618395	-0.118829	-0.215846	0.000000	0.000000	3.000000	23.000000	0.000000
2815.547155	0.133643	0.564043	-0.110397	64.442513	-3.131222	54.248257	1.547758	0.000000	-4.754414	0.000000	0.000000	0.000000	-0.618395	-0.118829	-0.215846	0.000000	0.000000	3.000000	23.000000	0.000000
2815.550488	0.133643	0.564043	-0.110397	64.442513	-3.131222	54.248257	1.547758	0.000000	-4.754414	0.000000	0.000000	0.000000	-0.618395	-0.118829	-0.215846	0.000000	0.000000	3.000000	23.000000	0.000000
2815.553821	0.131560	0.563631	-0.111011	64.233437	-2.619660	54.934258	1.457558	0.000000	-4.782837	0.000000	0.000000	0.000000	-0.624969	-0.123585	-0.184426	0.000000	0.000000	3.000000	23.000000	0.000000
2815.557155	0.131560	0.563631	-0.111011	64.233437	-2.619660	54.934258	1.457558	0.000000	-4.782837	0.000000	0.000000	0.000000	-0.624969	-0.123585	-0.184426	0.000000	0.000000	3.000000	23.000000	0.000000
2815.560488	0.131560	0.563631	-0.111011	64.233437	-2.619660	54.934258	1.457558	0.000000	-4.782837	0.000000	0.000000	0.000000	-0.624969	-0.123585	-0.184426	0.000000	0.000000	3.000000	23.000000	0.000000
2815.563821	0.129444	0.563220	-0.111498	63.999146	-2.080486	55.652359	1.367290	0.000000	-4.809420	0.000000	0.000000	0.000000	-0.634731	-0.123310	-0.146023	0.000000	0.000000	3.000000	23.000000	0.000000
2815.567155	0.129444	0.563220	-0.111498	63.999146	-2.080486	55.652359	1.367290	0.000000	-4.809420	0.000000	0.000000	0.000000	-0.634731	-0.123310	-0.146023	0.000000	0.000000	3.000000	23.000000	0.000000
2815.570488	0.129444	0.563220	-0.111498	63.999146	-2.080486	55.652359	1.367290	0.000000	-4.809420	0.000000	0.000000	0.000000	-0.634731	-0.123310	-0.146023	0.000000	0.000000	3.000000	23.000000	0.000000
2815.573821	0.127325	0.562753	-0.111877	63.747398	-1.523127	56.397121	1.276622	0.000000	-4.834277	0.000000	0.000000	0.000000	-0.635761	-0.139856	-0.113539	0.000000	0.000000	3.000000	23.000000	0.000000
2815.577155	0.127325	0.562753	-0.111877	63.747398	-1.523127	56.397121	1.276622	0.000000	-4.834277	0.000000	0.000000	0.000000	-0.635761	-0.139856	-0.113539	0.000000	0.000000	3.000000	23.000000	0.000000
2815.580488	0.127325	0.562753	-0.111877	63.747398	-1.523127	56.397121	1.276622	0.000000	-4.834277	0.000000	0.000000	0.000000	-0.635761	-0.139856	-0.113539	0.000000	0.000000	3.000000	23.000000	0.000000
2815.583821	0.125176	0.562236	-0.112164	63.493076	-0.980916	57.130733	1.186335	0.000000	-4.857222	0.000000	0.000000	0.000000	-0.644635	-0.155115	-0.086340	0.000000	0.000000	3.000000	23.000000	0.000000
2815.587155	0.125176	0.562236	-0.112164	63.493076	-0.980916	57.130733	1.186335	0.000000	-4.857222	0.000000	0.000000	0.000000	-0.644635	-0.155115	-0.086340	0.000000	0.000000	3.000000	23.000000	0.000000
2815.590488	0.125176	0.562236	-0.112164	63.493076	-0.980916	57.130733	1.186335	0.000000	-4.857222	0.000000	0.000000	0.000000	-0.644635	-0.155115	-0.086340	0.000000	0.000000	3.000000	23.000000	0.000000
2815.593821	0.122953	0.561624	-0.112433	63.253002	-0.492702	57.816883	1.095042	0.000000	-4.878615	0.000000	0.000000	0.000000	-0.666966	-0.183667	-0.080714	0.000000	0.000000	3.000000	23.000000	0.000000
2815.597155	0.122953	0.561624	-0.112433	63.253002	-0.492702	57.816883	1.095042	0.000000	-4.878615	0.000000	0.000000	0.000000	-0.666966	-0.183667	-0.080714	0.000000	0.000000	3.000000	23.000000	0.000000
2815.600488	0.122953	0.561624	-0.112433	63.253002	-0.492702	57.816883	1.095042	0.000000	-4.878615	0.000000	0.000000	0.000000	-0.666966	-0.183667	-0.080714	0.000000	0.000000	3.000000	23.000000	0.000000
2815.603821	0.120665	0.560901	-0.112709	63.025135	-0.042128	58.435993	1.000106	0.000000	-4.898958	0.000000	0.000000	0.000000	-0.686251	-0.216859	-0.082787	0.000000	0.000000	3.000000	23.000000	0.000000
2815.607155	0.120665	0.560901	-0.112709	63.025135	-0.042128	58.435993	1.000106	0.000000	-4.898958	0.000000	0.000000	0.000000	-0.686251	-0.216859	-0.082787	0.000000	0.000000	3.000000	23.000000	0.000000
2815.610488	0.120665	0.560901	-0.112709	63.025135	-0.042128	58.435993	1.000106	0.000000	-4.898958	0.000000	0.000000	0.000000	-0.686251	-0.216859	-0.082787	0.000000	0.000000	3.000000	23.000000	0.000000
2815.613821	0.118274	0.560141	-0.112952	62.783638	0.419812	59.119667	0.901725	0.000000	-4.918017	0.000000	0.000000	0.000000	-0.717536	-0.228142	-0.072778	0.000000	0.000000	3.000000	23.000000	0.000000
2815.617155	0.118274	0.560141	-0.112952	62.783638	0.419812	59.119667	0.901725	0.000000	-4.918017	0.000000	0.000000	0.000000	-0.717536	-0.228142	-0.072778	0.000000	0.000000	3.000000	23.000000	0.000000
2815.620488	0.118274	0.560141	-0.112952	62.783638	0.419812	59.119667	0.901725	0.000000	-4.918017	0.000000	0.000000	0.000000	-0.717536	-0.228142	-0.072778	0.000000	0.000000	3.000000	23.000000	0.000000
2815.623821	0.115773	0.559368	-0.113070	62.484615	0.963263	59.904495	0.798528	0.000000	-4.935823	0.000000	0.000000	0.000000	-0.750205	-0.231915	-0.035301	0.000000	0.000000	3.000000	23.000000	0.000000
2815.627155	0.115773	0.559368	-0.113070	62.484615	0.963263	59.904495	0.798528	0.000000	-4.935823	0.000000	0.000000	0.000000	-0.750205	-0.231915	-0.035301	0.000000	0.000000	3.000000	23.000000	0.000000
2815.630488	0.115773	0.559368	-0.113070	62.484615	0.963263	59.904495	0.798528	0.000000	-4.935823	0.000000	0.000000	0.000000	-0.750205	-0.231915	-0.035301	0.000000	0.000000	3.000000	23.000000	0.000000
2815.633821	0.113171	0.558626	-0.112982	62.116673	1.587749	60.768486	0.690799	0.000000	-4.952050	0.000000	0.000000	0.000000	-0.780519	-0.222412	0.026440	0.000000	0.000000	3.000000	23.000000	0.000000
2815.637155	0.113171	0.558626	-0.112982	62.116673	1.587749	60.768486	0.690799	0.000000	-4.952050	0.000000	0.000000	0.000000	-0.780519	-0.222412	0.026440	0.000000	0.000000	3.000000	23.000000	0.000000
2815.640488	0.113171	0.558626	-0.112982	62.116673	1.587749	60.768486	0.690799	0.000000	-4.952050	0.000000	0.000000	0.000000	-0.780519	-0.222412	0.026440	0.000000	0.000000	3.000000	23.000000	0.000000
2815.643821	0.110491	0.557852	-0.112779	61.685345	2.279251	61.610699	0.578971	0.000000	-4.966366	0.000000	0.000000	0.000000	-0.804168	-0.232254	0.060889	0.000000	0.000000	3.000000	23.000000	0.000000
2815.647155	0.110491	0.557852	-0.112779	61.685345	2.279251	61.610699	0.578971	0.000000	-4.966366	0.000000	0.000000	0.000000	-0.804168	-0.232254	0.060889	0.000000	0.000000	3.000000	23.000000	0.000000
2815.650488	0.110491	0.557852	-0.112779	61.685345	2.279251	61.610699	0.578971	0.000000	-4.966366	0.000000	0.000000	0.000000	-0.804168	-0.232254	0.060889	0.000000	0.000000	3.000000	23.000000	0.000000
2815.653821	0.107749	0.557033	-0.112515	61.248077	2.933274	62.119034	0.463101	0.000000	-4.978508	0.000000	0.000000	0.000000	-0.822582	-0.245720	0.079075	0.000000	0.000000	3.000000	23.000000	0.000000
2815.657155	0.107749	0.557033	-0.112515	61.248077	2.933274	62.119034	0.463101	0.000000	-4.978508	0.000000	0.000000	0.000000	-0.822582	-0.245720	0.079075	0.000000	0.000000	3.000000	23.000000	0.000000
2815.660488	0.107749	0.557033	-0.112515	61.248077	2.933274	62.119034	0.463101	0.000000	-4.978508	0.000000	0.000000	0.000000	-0.822582	-0.245720	0.079075	0.000000	0.000000	3.000000	23.000000	0.000000
2815.663821	0.104957	0.556181	-0.112151	60.807865	3.543450	62.039032	0.343528	0.000000	-4.988185	0.000000	0.000000	0.000000	-0.837565	-0.255554	0.109338	0.000000	0.000000	3.000000	23.000000	0.000000
2815.667155	0.104957	0.556181	-0.112151	60.807865	3.543450	62.039032	0.343528	0.000000	-4.988185	0.000000	0.000000	0.000000	-0.837565	-0.255554	0.109338	0.000000	0.000000	3.000000	23.000000	0.000000
2815.670488	0.104957	0.556181	-0.112151	60.807865	3.543450	62.039032	0.343528	0.000000	-4.988185	0.000000	0.000000	0.000000	-0.837565	-0.255554	0.109338	0.000000	0.000000	3.000000	23.000000	0.000000
2815.673821	0.102158	0.555308	-0.111654	60.365036	4.112101	61.486053	0.220775	0.000000	-4.995123	0.000000	0.000000	0.000000	-0.839679	-0.261889	0.148922	0.000000	0.000000	3.000000	23.000000	0.000000
2815.677155	0.102158	0.555308	-0.111654	60.365036	4.112101	61.486053	0.220775	0.000000	-4.995123	0.000000	0.000000	0.000000	-0.839679	-0.261889	0.148922	0.000000	0.000000	3.000000	23.000000	0.000000
2815.680488	0.102158	0.555308	-0.111654	60.365036	4.112101	61.486053	0.220775	0.000000	-4.995123	0.000000	0.000000	0.000000	-0.839679	-0.261889	0.148922	0.000000	0.000000	3.000000	23.000000	0.000000
2815.683821	0.099310	0.554398	-0.111035	59.923531	4.659327	61.038067	0.096615	0.000000	-4.999066	0.000000	0.000000	0.000000	-0.854253	-0.273118	0.185663	0.000000	0.000000	3.000000	23.000000	0.000000
2815.687155	0.099310	0.554398	-0.111035	59.923531	4.659327	61.038067	0.096615	0.000000	-4.999066	0.000000	0.000000	0.000000	-0.854253	-0.273118	0.185663	0.000000	0.000000	3.000000	23.000000	0.000000
2815.690488	0.099310	0.554398	-0.111035	59.923531	4.659327	61.038067	0.096615	0.000000	-4.999066	0.000000	0.000000	0.000000	-0.854253	-0.273118	0.185663	0.000000	0.000000	3.000000	23.000000	0.000000
2815.693821	0.096494	0.553477	-0.110252	59.496838	5.174369	61.050060	-0.031053	0.000000	-4.999904	0.000000	0.000000	0.000000	-0.844941	-0.276267	0.234836	0.000000	0.000000	3.000000	23.000000	0.000000
2815.697155	0.096494	0.553477	-0.110252	59.496838	5.174369	61.050060	-0.031053	0.000000	-4.999904	0.000000	0.000000	0.000000	-0.844941	-0.276267	0.234836	0.000000	0.000000	3.000000	23.000000	0.000000
2815.700488	0.096494	0.553477	-0.110252	59.496838	5.174369	61.050060	-0.031053	0.000000	-4.999904	0.000000	0.000000	0.000000	-0.844941	-0.276267	0.234836	0.000000	0.000000	3.000000	23.000000	0.000000
2815.703821	0.093767	0.552556	-0.109399	59.095821	5.646126	61.160820	-0.158922	0.000000	-4.997474	0.000000	0.000000	0.000000	-0.817954	-0.276196	0.256134	0.000000	0.000000	3.000000	23.000000	0.000000
2815.707155	0.093767	0.552556	-0.109399	59.095821	5.646126	61.160820	-0.158922	0.000000	-4.997474	0.000000	0.000000	0.000000	-0.817954	-0.276196	0.256134	0.000000	0.000000	3.000000	23.000000	0.000000
2815.710488	0.093767	0.552556	-0.109399	59.095821	5.646126	61.160820	-0.158922	0.000000	-4.997474	0.000000	0.000000	0.000000	-0.817954	-0.276196	0.256134	0.000000	0.000000	3.000000	23.000000	0.000000
2815.713821	0.091154	0.551686	-0.108443	58.719894	6.068892	61.036095	-0.284396	0.000000	-4.991905	0.000000	0.000000	0.000000	-0.784028	-0.261054	0.286616	0.000000	0.000000	3.000000	23.000000	0.000000
2815.717155	0.091154	0.551686	-0.108443	58.719894	6.068892	61.036095	-0.284396	0.000000	-4.991905	0.000000	0.000000	0.000000	-0.784028	-0.261054	0.286616	0.000000	0.000000	3.000000	23.000000	0.000000
2815.720488	0.091154	0.551686	-0.108443	58.719894	6.068892	61.036095	-0.284396	0.000000	-4.991905	0.000000	0.000000	0.000000	-0.784028	-0.261054	0.286616	0.000000	0.000000	3.000000	23.000000	0.000000
2815.723821	0.088663	0.550850	-0.107406	58.369678	6.445475	60.631264	-0.406513	0.000000	-4.983447	0.000000	0.000000	0.000000	-0.747286	-0.250968	0.311064	0.000000	0.000000	3.000000	23.000000	0.000000
2815.727155	0.088663	0.550850	-0.107406	58.369678	6.445475	60.631264	-0.406513	0.000000	-4.983447	0.000000	0.000000	0.000000	-0.747286	-0.250968	0.311064	0.000000	0.000000	3.000000	23.000000	0.000000
2815.730488	0.088663	0.550850	-0.107406	58.369678	6.445475	60.631264	-0.406513	0.000000	-4.983447	0.000000	0.000000	0.000000	-0.747286	-0.250968	0.311064	0.000000	0.000000	3.000000	23.000000	0.000000
2815.733821	0.086292	0.550066	-0.106290	58.048626	6.773938	60.228085	-0.524845	0.000000	-4.972377	0.000000	0.000000	0.000000	-0.711432	-0.235219	0.334922	0.000000	0.000000	3.000000	23.000000	0.000000
2815.737155	0.086292	0.550066	-0.106290	58.048626	6.773938	60.228085	-0.524845	0.000000	-4.972377	0.000000	0.000000	0.000000	-0.711432	-0.235219	0.334922	0.000000	0.000000	3.000000	23.000000	0.000000
2815.740488	0.086292	0.550066	-0.106290	58.048626	6.773938	60.228085	-0.524845	0.000000	-4.972377	0.000000	0.000000	0.000000	-0.711432	-0.235219	0.334922	0.000000	0.000000	3.000000	23.000000	0.000000
2815.743821	0.083994	0.549329	-0.105055	57.755234	7.066308	60.035580	-0.639561	0.000000	-4.958927	0.000000	0.000000	0.000000	-0.689344	-0.221016	0.370410	0.000000	0.000000	3.000000	23.000000	0.000000
2815.747155	0.083994	0.549329	-0.105055	57.755234	7.066308	60.035580	-0.639561	0.000000	-4.958927	0.000000	0.000000	0.000000	-0.689344	-0.221016	0.370410	0.000000	0.000000	3.000000	23.000000	0.000000
2815.750488	0.083994	0.549329	-0.105055	57.755234	7.066308	60.035580	-0.639561	0.000000	-4.958927	0.000000	0.000000	0.000000	-0.689344	-0.221016	0.370410	0.000000	0.000000	3.000000	23.000000	0.000000
2815.753821	0.081752	0.548632	-0.103767	57.483181	7.313076	59.825294	-0.753109	0.000000	-4.942957	0.000000	0.000000	0.000000	-0.672630	-0.209163	0.386334	0.000000	0.000000	3.000000	23.000000	0.000000
2815.757155	0.081752	0.548632	-0.103767	57.483181	7.313076	59.825294	-0.753109	0.000000	-4.942957	0.000000	0.000000	0.000000	-0.672630	-0.209163	0.386334	0.000000	0.000000	3.000000	23.000000	0.000000
2815.760488	0.081752	0.548632	-0.103767	57.483181	7.313076	59.825294	-0.753109	0.000000	-4.942957	0.000000	0.000000	0.000000	-0.672630	-0.209163	0.386334	0.000000	0.000000	3.000000	23.000000	0.000000
2815.763821	0.079491	0.547916	-0.102515	57.245880	7.507123	59.568832	-0.865999	0.000000	-4.924433	0.000000	0.000000	0.000000	-0.678118	-0.214677	0.375894	0.000000	0.000000	3.000000	23.000000	0.000000
2815.767155	0.079491	0.547916	-0.102515	57.245880	7.507123	59.568832	-0.865999	0.000000	-4.924433	0.000000	0.000000	0.000000	-0.678118	-0.214677	0.375894	0.000000	0.000000	3.000000	23.000000	0.000000
2815.770488	0.079491	0.547916	-0.102515	57.245880	7.507123	59.568832	-0.865999	0.000000	-4.924433	0.000000	0.000000	0.000000	-0.678118	-0.214677	0.375894	0.000000	0.000000	3.000000	23.000000	0.000000
2815.773821	0.077255	0.547213	-0.101266	57.029819	7.655485	59.342010	-0.980848	0.000000	-4.902850	0.000000	0.000000	0.000000	-0.670821	-0.210931	0.374687	0.000000	0.000000	3.000000	23.000000	0.000000
2815.777155	0.077255	0.547213	-0.101266	57.029819	7.655485	59.342010	-0.980848	0.000000	-4.902850	0.000000	0.000000	0.000000	-0.670821	-0.210931	0.374687	0.000000	0.000000	3.000000	23.000000	0.000000
2815.780488	0.077255	0.547213	-0.101266	57.029819	7.655485	59.342010	-0.980848	0.000000	-4.902850	0.000000	0.000000	0.000000	-0.670821	-0.210931	0.374687	0.000000	0.000000	3.000000	23.000000	0.000000
2815.783821	0.075055	0.546527	-0.100048	56.840263	7.755835	59.086964	-1.095728	0.000000	-4.878461	0.000000	0.000000	0.000000	-0.659924	-0.205831	0.365396	0.000000	0.000000	3.000000	23.000000	0.000000
2815.787155	0.075055	0.546527	-0.100048	56.840263	7.755835	59.086964	-1.095728	0.000000	-4.878461	0.000000	0.000000	0.000000	-0.659924	-0.205831	0.365396	0.000000	0.000000	3.000000	23.000000	0.000000
2815.790488	0.075055	0.546527	-0.100048	56.840263	7.755835	59.086964	-1.095728	0.000000	-4.878461	0.000000	0.000000	0.000000	-0.659924	-0.205831	0.365396	0.000000	0.000000	3.000000	23.000000	0.000000
2815.793821	0.072942	0.545939	-0.098794	56.653881	7.827324	58.588074	-1.209603	0.000000	-4.851480	0.000000	0.000000	0.000000	-0.634172	-0.176274	0.376040	0.000000	0.000000	3.000000	23.000000	0.000000
2815.797155	0.072942	0.545939	-0.098794	56.653881	7.827324	58.588074	-1.209603	0.000000	-4.851480	0.000000	0.000000	0.000000	-0.634172	-0.176274	0.376040	0.000000	0.000000	3.000000	23.000000	0.000000
2815.800488	0.072942	0.545939	-0.098794	56.653881	7.827324	58.588074	-1.209603	0.000000	-4.851480	0.000000	0.000000	0.000000	-0.634172	-0.176274	0.376040	0.000000	0.000000	3.000000	23.000000	0.000000
2815.803821	0.070981	0.545492	-0.097431	56.490448	7.852604	57.967892	-1.320792	0.000000	-4.822397	0.000000	0.000000	0.000000	-0.588260	-0.134325	0.408899	0.000000	0.000000	3.000000	23.000000	0.000000
2815.807155	0.070981	0.545492	-0.097431	56.490448	7.852604	57.967892	-1.320792	0.000000	-4.822397	0.000000	0.000000	0.000000	-0.588260	-0.134325	0.408899	0.000000	0.000000	3.000000	23.000000	0.000000
2815.810488	0.070981	0.545492	-0.097431	56.490448	7.852604	57.967892	-1.320792	0.000000	-4.822397	0.000000	0.000000	0.000000	-0.588260	-0.134325	0.408899	0.000000	0.000000	3.000000	23.000000	0.000000
2815.813821	0.069092	0.545137	-0.096001	56.372978	7.831470	57.318989	-1.427259	0.000000	-4.791965	0.000000	0.000000	0.000000	-0.566558	-0.106238	0.429168	0.000000	0.000000	3.000000	23.000000	0.000000
2815.817155	0.069092	0.545137	-0.096001	56.372978	7.831470	57.318989	-1.427259	0.000000	-4.791965	0.000000	0.000000	0.000000	-0.566558	-0.106238	0.429168	0.000000	0.000000	3.000000	23.000000	0.000000
2815.820488	0.069092	0.545137	-0.096001	56.372978	7.831470	57.318989	-1.427259	0.000000	-4.791965	0.000000	0.000000	0.000000	-0.566558	-0.106238	0.429168	0.000000	0.000000	3.000000	23.000000	0.000000
2815.823821	0.067266	0.544887	-0.094454	56.357891	7.725909	56.602848	-1.532315	0.000000	-4.759413	0.000000	0.000000	0.000000	-0.547812	-0.075005	0.463862	0.000000	0.000000	3.000000	23.000000	0.000000
2815.827155	0.067266	0.544887	-0.094454	56.357891	7.725909	56.602848	-1.532315	0.000000	-4.759413	0.000000	0.000000	0.000000	-0.547812	-0.075005	0.463862	0.000000	0.000000	3.000000	23.000000	0.000000
2815.830488	0.067266	0.544887	-0.094454	56.357891	7.725909	56.602848	-1.532315	0.000000	-4.759413	0.000000	0.000000	0.000000	-0.547812	-0.075005	0.463862	0.000000	0.000000	3.000000	23.000000	0.000000
2815.833821	0.065375	0.544690	-0.092899	56.441708	7.546539	55.992027	-1.636693	0.000000	-4.722717	0.000000	0.000000	0.000000	-0.567453	-0.059227	0.466725	0.000000	0.000000	3.000000	23.000000	0.000000
2815.837155	0.065375	0.544690	-0.092899	56.441708	7.546539	55.992027	-1.636693	0.000000	-4.722717	0.000000	0.000000	0.000000	-0.567453	-0.059227	0.466725	0.000000	0.000000	3.000000	23.000000	0.000000
2815.840488	0.065375	0.544690	-0.092899	56.441708	7.546539	55.992027	-1.636693	0.000000	-4.722717	0.000000	0.000000	0.000000	-0.567453	-0.059227	0.466725	0.000000	0.000000	3.000000	23.000000	0.000000
2815.843821	0.063463	0.544551	-0.091272	56.572014	7.349805	55.578033	-1.731269	0.000000	-4.644929	0.000000	0.000000	0.000000	-0.573383	-0.041715	0.487826	0.000000	0.000000	3.000000	23.000000	0.000000
2815.847155	0.063463	0.544551	-0.091272	56.572014	7.349805	55.578033	-1.731269	0.000000	-4.644929	0.000000	0.000000	0.000000	-0.573383	-0.041715	0.487826	0.000000	0.000000	3.000000	23.000000	0.000000
2815.850488	0.063463	0.544551	-0.091272	56.572014	7.349805	55.578033	-1.731269	0.000000	-4.644929	0.000000	0.000000	0.000000	-0.573383	-0.041715	0.487826	0.000000	0.000000	3.000000	23.000000	0.000000
2815.853821	0.061540	0.544480	-0.089628	56.741764	7.148459	55.225368	-1.826832	0.000000	-4.563625	0.000000	0.000000	0.000000	-0.576963	-0.021165	0.493496	0.000000	0.000000	3.000000	23.000000	0.000000
2815.857155	0.061540	0.544480	-0.089628	56.741764	7.148459	55.225368	-1.826832	0.000000	-4.563625	0.000000	0.000000	0.000000	-0.576963	-0.021165	0.493496	0.000000	0.000000	3.000000	23.000000	0.000000
2815.860488	0.061540	0.544480	-0.089628	56.741764	7.148459	55.225368	-1.826832	0.000000	-4.563625	0.000000	0.000000	0.000000	-0.576963	-0.021165	0.493496	0.000000	0.000000	3.000000	23.000000	0.000000
2815.863821	0.059651	0.544464	-0.087897	56.903893	6.986938	54.772858	-1.922993	0.000000	-4.481376	0.000000	0.000000	0.000000	-0.566656	-0.005010	0.519175	0.000000	0.000000	3.000000	23.000000	0.000000
2815.867155	0.059651	0.544464	-0.087897	56.903893	6.986938	54.772858	-1.922993	0.000000	-4.481376	0.000000	0.000000	0.000000	-0.566656	-0.005010	0.519175	0.000000	0.000000	3.000000	23.000000	0.000000
2815.870488	0.059651	0.544464	-0.087897	56.903893	6.986938	54.772858	-1.922993	0.000000	-4.481376	0.000000	0.000000	0.000000	-0.566656	-0.005010	0.519175	0.000000	0.000000	3.000000	23.000000	0.000000
2815.873821	0.057799	0.544516	-0.086061	57.057297	6.863972	54.281937	-2.017436	0.000000	-4.394846	0.000000	0.000000	0.000000	-0.555809	0.015744	0.550830	0.000000	0.000000	3.000000	23.000000	0.000000
2815.877155	0.057799	0.544516	-0.086061	57.057297	6.863972	54.281937	-2.017436	0.000000	-4.394846	0.000000	0.000000	0.000000	-0.555809	0.015744	0.550830	0.000000	0.000000	3.000000	23.000000	0.000000
2815.880488	0.057799	0.544516	-0.086061	57.057297	6.863972	54.281937	-2.017436	0.000000	-4.394846	0.000000	0.000000	0.000000	-0.555809	0.015744	0.550830	0.000000	0.000000	3.000000	23.000000	0.000000
2815.883821	0.056002	0.544633	-0.084097	57.216423	6.775733	53.646477	-2.110071	0.000000	-4.303041	0.000000	0.000000	0.000000	-0.539020	0.034963	0.589062	0.000000	0.000000	3.000000	23.000000	0.000000
2815.887155	0.056002	0.544633	-0.084097	57.216423	6.775733	53.646477	-2.110071	0.000000	-4.303041	0.000000	0.000000	0.000000	-0.539020	0.034963	0.589062	0.000000	0.000000	3.000000	23.000000	0.000000
2815.890488	0.056002	0.544633	-0.084097	57.216423	6.775733	53.646477	-2.110071	0.000000	-4.303041	0.000000	0.000000	0.000000	-0.539020	0.034963	0.589062	0.000000	0.000000	3.000000	23.000000	0.000000
2815.893821	0.054159	0.544772	-0.082075	57.423599	6.713782	52.841427	-2.199907	0.000000	-4.204865	0.000000	0.000000	0.000000	-0.552985	0.041881	0.606591	0.000000	0.000000	3.000000	23.000000	0.000000
2815.897155	0.054159	0.544772	-0.082075	57.423599	6.713782	52.841427	-2.199907	0.000000	-4.204865	0.000000	0.000000	0.000000	-0.552985	0.041881	0.606591	0.000000	0.000000	3.000000	23.000000	0.000000
2815.900488	0.054159	0.544772	-0.082075	57.423599	6.713782	52.841427	-2.199907	0.000000	-4.204865	0.000000	0.000000	0.000000	-0.552985	0.041881	0.606591	0.000000	0.000000	3.000000	23.000000	0.000000
2815.903821	0.052190	0.544904	-0.080025	57.712429	6.675374	52.169949	-2.292072	0.000000	-4.103766	0.000000	0.000000	0.000000	-0.590531	0.039499	0.615226	0.000000	0.000000	3.000000	23.000000	0.000000
2815.907155	0.052190	0.544904	-0.080025	57.712429	6.675374	52.169949	-2.292072	0.000000	-4.103766	0.000000	0.000000	0.000000	-0.590531	0.039499	0.615226	0.000000	0.000000	3.000000	23.000000	0.000000
2815.910488	0.052190	0.544904	-0.080025	57.712429	6.675374	52.169949	-2.292072	0.000000	-4.103766	0.000000	0.000000	0.000000	-0.590531	0.039499	0.615226	0.000000	0.000000	3.000000	23.000000	0.000000
2815.913821	0.050081	0.545079	-0.077910	58.050735	6.693430	51.771465	-2.390493	0.000000	-4.001228	0.000000	0.000000	0.000000	-0.632761	0.052605	0.634233	0.000000	0.000000	3.000000	23.000000	0.000000
2815.917155	0.050081	0.545079	-0.077910	58.050735	6.693430	51.771465	-2.390493	0.000000	-4.001228	0.000000	0.000000	0.000000	-0.632761	0.052605	0.634233	0.000000	0.000000	3.000000	23.000000	0.000000
2815.920488	0.050081	0.545079	-0.077910	58.050735	6.693430	51.771465	-2.390493	0.000000	-4.001228	0.000000	0.000000	0.000000	-0.632761	0.052605	0.634233	0.000000	0.000000	3.000000	23.000000	0.000000
2815.923821	0.047912	0.545310	-0.075795	58.398281	6.791175	51.591614	-2.495954	0.000000	-3.895523	0.000000	0.000000	0.000000	-0.650593	0.069120	0.634600	0.000000	0.000000	3.000000	23.000000	0.000000
2815.927155	0.047912	0.545310	-0.075795	58.398281	6.791175	51.591614	-2.495954	0.000000	-3.895523	0.000000	0.000000	0.000000	-0.650593	0.069120	0.634600	0.000000	0.000000	3.000000	23.000000	0.000000
2815.930488	0.047912	0.545310	-0.075795	58.398281	6.791175	51.591614	-2.495954	0.000000	-3.895523	0.000000	0.000000	0.000000	-0.650593	0.069120	0.634600	0.000000	0.000000	3.000000	23.000000	0.000000
2815.933821	0.045756	0.545641	-0.073536	58.727360	6.999250	51.410950	-2.604386	0.000000	-3.789757	0.000000	0.000000	0.000000	-0.646883	0.099526	0.677754	0.000000	0.000000	3.000000	23.000000	0.000000
2815.937155	0.045756	0.545641	-0.073536	58.727360	6.999250	51.410950	-2.604386	0.000000	-3.789757	0.000000	0.000000	0.000000	-0.646883	0.099526	0.677754	0.000000	0.000000	3.000000	23.000000	0.000000
2815.940488	0.045756	0.545641	-0.073536	58.727360	6.999250	51.410950	-2.604386	0.000000	-3.789757	0.000000	0.000000	0.000000	-0.646883	0.099526	0.677754	0.000000	0.000000	3.000000	23.000000	0.000000
2815.943821	0.043657	0.546049	-0.071202	59.043304	7.331884	51.280113	-2.712200	0.000000	-3.676797	0.000000	0.000000	0.000000	-0.629616	0.122441	0.700072	0.000000	0.000000	3.000000	23.000000	0.000000
2815.947155	0.043657	0.546049	-0.071202	59.043304	7.331884	51.280113	-2.712200	0.000000	-3.676797	0.000000	0.000000	0.000000	-0.629616	0.122441	0.700072	0.000000	0.000000	3.000000	23.000000	0.000000
2815.950488	0.043657	0.546049	-0.071202	59.043304	7.331884	51.280113	-2.712200	0.000000	-3.676797	0.000000	0.000000	0.000000	-0.629616	0.122441	0.700072	0.000000	0.000000	3.000000	23.000000	0.000000
2815.953821	0.041637	0.546529	-0.068772	59.385014	7.808734	51.057243	-2.817136	0.000000	-3.560119	0.000000	0.000000	0.000000	-0.606159	0.143873	0.729226	0.000000	0.000000	3.000000	23.000000	0.000000
2815.957155	0.041637	0.546529	-0.068772	59.385014	7.808734	51.057243	-2.817136	0.000000	-3.560119	0.000000	0.000000	0.000000	-0.606159	0.143873	0.729226	0.000000	0.000000	3.000000	23.000000	0.000000
2815.960488	0.041637	0.546529	-0.068772	59.385014	7.808734	51.057243	-2.817136	0.000000	-3.560119	0.000000	0.000000	0.000000	-0.606159	0.143873	0.729226	0.000000	0.000000	3.000000	23.000000	0.000000
2815.963821	0.039526	0.547043	-0.066240	59.779388	8.434960	50.833298	-2.918162	0.000000	-3.438581	0.000000	0.000000	0.000000	-0.633357	0.154321	0.759359	0.000000	0.000000	3.000000	23.000000	0.000000
2815.967155	0.039526	0.547043	-0.066240	59.779388	8.434960	50.833298	-2.918162	0.000000	-3.438581	0.000000	0.000000	0.000000	-0.633357	0.154321	0.759359	0.000000	0.000000	3.000000	23.000000	0.000000
2815.970488	0.039526	0.547043	-0.066240	59.779388	8.434960	50.833298	-2.918162	0.000000	-3.438581	0.000000	0.000000	0.000000	-0.633357	0.154321	0.759359	0.000000	0.000000	3.000000	23.000000	0.000000
2815.973821	0.037211	0.547587	-0.063576	60.207859	9.224068	51.069710	-3.023722	0.000000	-3.312021	0.000000	0.000000	0.000000	-0.694491	0.163041	0.799393	0.000000	0.000000	3.000000	23.000000	0.000000
2815.977155	0.037211	0.547587	-0.063576	60.207859	9.224068	51.069710	-3.023722	0.000000	-3.312021	0.000000	0.000000	0.000000	-0.694491	0.163041	0.799393	0.000000	0.000000	3.000000	23.000000	0.000000
2815.980488	0.037211	0.547587	-0.063576	60.207859	9.224068	51.069710	-3.023722	0.000000	-3.312021	0.000000	0.000000	0.000000	-0.694491	0.163041	0.799393	0.000000	0.000000	3.000000	23.000000	0.000000
2815.983821	0.034588	0.548149	-0.060817	60.635300	10.160068	51.647846	-3.139470	0.000000	-3.178789	0.000000	0.000000	0.000000	-0.786864	0.168712	0.827682	0.000000	0.000000	3.000000	23.000000	0.000000
2815.987155	0.034588	0.548149	-0.060817	60.635300	10.160068	51.647846	-3.139470	0.000000	-3.178789	0.000000	0.000000	0.000000	-0.786864	0.168712	0.827682	0.000000	0.000000	3.000000	23.000000	0.000000
2815.990488	0.034588	0.548149	-0.060817	60.635300	10.160068	51.647846	-3.139470	0.000000	-3.178789	0.000000	0.000000	0.000000	-0.786864	0.168712	0.827682	0.000000	0.000000	3.000000	23.000000	0.000000
2815.993821	0.031716	0.548782	-0.057849	61.020897	11.237376	52.426559	-3.270614	0.000000	-3.040842	0.000000	0.000000	0.000000	-0.861481	0.189900	0.890265	0.000000	0.000000	3.000000	23.000000	0.000000
2815.997155	0.031716	0.548782	-0.057849	61.020897	11.237376	52.426559	-3.270614	0.000000	-3.040842	0.000000	0.000000	0.000000	-0.861481	0.189900	0.890265	0.000000	0.000000	3.000000	23.000000	0.000000
2816.000488	0.031716	0.548782	-0.057849	61.020897	11.237376	52.426559	-3.270614	0.000000	-3.040842	0.000000	0.000000	0.000000	-0.861481	0.189900	0.890265	0.000000	0.000000	3.000000	23.000000	0.000000
2816.003821	0.028617	0.549450	-0.054788	61.387577	12.502352	53.469452	-3.414194	0.000000	-2.892464	0.000000	0.000000	0.000000	-0.929854	0.200372	0.918425	0.000000	0.000000	3.000000	23.000000	0.000000
2816.007155	0.028617	0.549450	-0.054788	61.387577	12.502352	53.469452	-3.414194	0.000000	-2.892464	0.000000	0.000000	0.000000	-0.929854	0.200372	0.918425	0.000000	0.000000	3.000000	23.000000	0.000000
2816.010488	0.028617	0.549450	-0.054788	61.387577	12.502352	53.469452	-3.414194	0.000000	-2.892464	0.000000	0.000000	0.000000	-0.929854	0.200372	0.918425	0.000000	0.000000	3.000000	23.000000	0.000000
2816.013821	0.025417	0.550153	-0.051647	61.797646	14.053758	54.608505	-3.569170	0.000000	-2.739393	0.000000	0.000000	0.000000	-0.959812	0.210876	0.942407	0.000000	0.000000	3.000000	23.000000	0.000000
2816.017155	0.025417	0.550153	-0.051647	61.797646	14.053758	54.608505	-3.569170	0.000000	-2.739393	0.000000	0.000000	0.000000	-0.959812	0.210876	0.942407	0.000000	0.000000	3.000000	23.000000	0.000000
2816.020488	0.025417	0.550153	-0.051647	61.797646	14.053758	54.608505	-3.569170	0.000000	-2.739393	0.000000	0.000000	0.000000	-0.959812	0.210876	0.942407	0.000000	0.000000	3.000000	23.000000	0.000000
2816.023821	0.022211	0.550891	-0.048433	62.259697	15.998596	55.999985	-3.729139	0.000000	-2.582326	0.000000	0.000000	0.000000	-0.961781	0.221430	0.964048	0.000000	0.000000	3.000000	23.000000	0.000000
2816.027155	0.022211	0.550891	-0.048433	62.259697	15.998596	55.999985	-3.729139	0.000000	-2.582326	0.000000	0.000000	0.000000	-0.961781	0.221430	0.964048	0.000000	0.000000	3.000000	23.000000	0.000000
2816.030488	0.022211	0.550891	-0.048433	62.259697	15.998596	55.999985	-3.729139	0.000000	-2.582326	0.000000	0.000000	0.000000	-0.961781	0.221430	0.964048	0.000000	0.000000	3.000000	23.000000	0.000000
2816.033821	0.019080	0.551662	-0.045060	62.713116	18.332352	57.802109	-3.889436	0.000000	-2.421651	0.000000	0.000000	0.000000	-0.939430	0.231175	1.011923	0.000000	0.000000	3.000000	23.000000	0.000000
2816.037155	0.019080	0.551662	-0.045060	62.713116	18.332352	57.802109	-3.889436	0.000000	-2.421651	0.000000	0.000000	0.000000	-0.939430	0.231175	1.011923	0.000000	0.000000	3.000000	23.000000	0.000000
2816.040488	0.019080	0.551662	-0.045060	62.713116	18.332352	57.802109	-3.889436	0.000000	-2.421651	0.000000	0.000000	0.000000	-0.939430	0.231175	1.011923	0.000000	0.000000	3.000000	23.000000	0.000000
2816.043821	0.016017	0.552451	-0.041636	63.093575	20.905476	59.722244	-4.046007	0.000000	-2.252997	0.000000	0.000000	0.000000	-0.918823	0.236796	1.027055	0.000000	0.000000	3.000000	23.000000	0.000000
2816.047155	0.016017	0.552451	-0.041636	63.093575	20.905476	59.722244	-4.046007	0.000000	-2.252997	0.000000	0.000000	0.000000	-0.918823	0.236796	1.027055	0.000000	0.000000	3.000000	23.000000	0.000000
2816.050488	0.016017	0.552451	-0.041636	63.093575	20.905476	59.722244	-4.046007	0.000000	-2.252997	0.000000	0.000000	0.000000	-0.918823	0.236796	1.027055	0.000000	0.000000	3.000000	23.000000	0.000000
2816.053821	0.012965	0.553236	-0.038154	63.376240	23.552034	61.682892	-4.199144	0.000000	-2.081821	0.000000	0.000000	0.000000	-0.915700	0.235467	1.044754	0.000000	0.000000	3.000000	23.000000	0.000000
2816.057155	0.012965	0.553236	-0.038154	63.376240	23.552034	61.682892	-4.199144	0.000000	-2.081821	0.000000	0.000000	0.000000	-0.915700	0.235467	1.044754	0.000000	0.000000	3.000000	23.000000	0.000000
2816.060488	0.012965	0.553236	-0.038154	63.376240	23.552034	61.682892	-4.199144	0.000000	-2.081821	0.000000	0.000000	0.000000	-0.915700	0.235467	1.044754	0.000000	0.000000	3.000000	23.000000	0.000000
2816.063821	0.009942	0.554023	-0.034637	63.610394	26.126604	63.659325	-4.351761	0.000000	-1.907696	0.000000	0.000000	0.000000	-0.906809	0.235973	1.055170	0.000000	0.000000	3.000000	23.000000	0.000000
2816.067155	0.009942	0.554023	-0.034637	63.610394	26.126604	63.659325	-4.351761	0.000000	-1.907696	0.000000	0.000000	0.000000	-0.906809	0.235973	1.055170	0.000000	0.000000	3.000000	23.000000	0.000000
2816.070488	0.009942	0.554023	-0.034637	63.610394	26.126604	63.659325	-4.351761	0.000000	-1.907696	0.000000	0.000000	0.000000	-0.906809	0.235973	1.055170	0.000000	0.000000	3.000000	23.000000	0.000000
2816.073821	0.006930	0.554827	-0.031065	63.879440	28.507677	65.563698	-4.502896	0.000000	-1.731834	0.000000	0.000000	0.000000	-0.903645	0.241270	1.071517	0.000000	0.000000	3.000000	23.000000	0.000000
2816.077155	0.006930	0.554827	-0.031065	63.879440	28.507677	65.563698	-4.502896	0.000000	-1.731834	0.000000	0.000000	0.000000	-0.903645	0.241270	1.071517	0.000000	0.000000	3.000000	23.000000	0.000000
2816.080488	0.006930	0.554827	-0.031065	63.879440	28.507677	65.563698	-4.502896	0.000000	-1.731834	0.000000	0.000000	0.000000	-0.903645	0.241270	1.071517	0.000000	0.000000	3.000000	23.000000	0.000000
2816.083821	0.004011	0.555762	-0.027376	64.254280	30.581251	67.259727	-4.653503	0.000000	-1.553248	0.000000	0.000000	0.000000	-0.875826	0.280605	1.106795	0.000000	0.000000	3.000000	23.000000	0.000000
2816.087155	0.004011	0.555762	-0.027376	64.254280	30.581251	67.259727	-4.653503	0.000000	-1.553248	0.000000	0.000000	0.000000	-0.875826	0.280605	1.106795	0.000000	0.000000	3.000000	23.000000	0.000000
2816.090488	0.004011	0.555762	-0.027376	64.254280	30.581251	67.259727	-4.653503	0.000000	-1.553248	0.000000	0.000000	0.000000	-0.875826	0.280605	1.106795	0.000000	0.000000	3.000000	23.000000	0.000000
2816.093821	0.001390	0.556797	-0.023606	64.712112	32.421085	68.871902	-4.799474	0.000000	-1.368782	0.000000	0.000000	0.000000	-0.786024	0.310540	1.130876	0.000000	0.000000	3.000000	23.000000	0.000000
2816.097155	0.001390	0.556797	-0.023606	64.712112	32.421085	68.871902	-4.799474	0.000000	-1.368782	0.000000	0.000000	0.000000	-0.786024	0.310540	1.130876	0.000000	0.000000	3.000000	23.000000	0.000000
2816.100488	0.001390	0.556797	-0.023606	64.712112	32.421085	68.871902	-4.799474	0.000000	-1.368782	0.000000	0.000000	0.000000	-0.786024	0.310540	1.130876	0.000000	0.000000	3.000000	23.000000	0.000000
2816.103821	-0.000840	0.557927	-0.019728	65.230774	34.108284	70.099159	-4.862610	0.000000	-1.164056	0.000000	0.000000	0.000000	-0.669108	0.338848	1.163474	0.000000	0.000000	3.000000	23.000000	0.000000
2816.107155	-0.000840	0.557927	-0.019728	65.230774	34.108284	70.099159	-4.862610	0.000000	-1.164056	0.000000	0.000000	0.000000	-0.669108	0.338848	1.163474	0.000000	0.000000	3.000000	23.000000	0.000000
2816.110488	-0.000840	0.557927	-0.019728	65.230774	34.108284	70.099159	-4.862610	0.000000	-1.164056	0.000000	0.000000	0.000000	-0.669108	0.338848	1.163474	0.000000	0.000000	3.000000	23.000000	0.000000
2816.113821	-0.002817	0.559160	-0.015761	65.842377	35.549454	70.758896	-4.906979	0.000000	-0.959977	0.000000	0.000000	0.000000	-0.593223	0.369796	1.189967	0.000000	0.000000	3.000000	23.000000	0.000000
2816.117155	-0.002817	0.559160	-0.015761	65.842377	35.549454	70.758896	-4.906979	0.000000	-0.959977	0.000000	0.000000	0.000000	-0.593223	0.369796	1.189967	0.000000	0.000000	3.000000	23.000000	0.000000
2816.120488	-0.002817	0.559160	-0.015761	65.842377	35.549454	70.758896	-4.906979	0.000000	-0.959977	0.000000	0.000000	0.000000	-0.593223	0.369796	1.189967	0.000000	0.000000	3.000000	23.000000	0.000000
2816.123821	-0.004513	0.560478	-0.011789	66.579788	36.671818	70.759193	-4.942268	0.000000	-0.757619	0.000000	0.000000	0.000000	-0.508740	0.395461	1.191778	0.000000	0.000000	3.000000	23.000000	0.000000
2816.127155	-0.004513	0.560478	-0.011789	66.579788	36.671818	70.759193	-4.942268	0.000000	-0.757619	0.000000	0.000000	0.000000	-0.508740	0.395461	1.191778	0.000000	0.000000	3.000000	23.000000	0.000000
2816.130488	-0.004513	0.560478	-0.011789	66.579788	36.671818	70.759193	-4.942268	0.000000	-0.757619	0.000000	0.000000	0.000000	-0.508740	0.395461	1.191778	0.000000	0.000000	3.000000	23.000000	0.000000
2816.133821	-0.005877	0.561886	-0.007741	67.431694	37.393604	70.066002	-4.968493	0.000000	-0.560426	0.000000	0.000000	0.000000	-0.409198	0.422366	1.214199	0.000000	0.000000	3.000000	23.000000	0.000000
2816.137155	-0.005877	0.561886	-0.007741	67.431694	37.393604	70.066002	-4.968493	0.000000	-0.560426	0.000000	0.000000	0.000000	-0.409198	0.422366	1.214199	0.000000	0.000000	3.000000	23.000000	0.000000
2816.140488	-0.005877	0.561886	-0.007741	67.431694	37.393604	70.066002	-4.968493	0.000000	-0.560426	0.000000	0.000000	0.000000	-0.409198	0.422366	1.214199	0.000000	0.000000	3.000000	23.000000	0.000000
2816.143821	-0.006942	0.563390	-0.003708	68.348434	37.556564	68.598755	-4.986688	0.000000	-0.364608	0.000000	0.000000	0.000000	-0.319414	0.451362	1.209998	0.000000	0.000000	3.000000	23.000000	0.000000
2816.147155	-0.006942	0.563390	-0.003708	68.348434	37.556564	68.598755	-4.986688	0.000000	-0.364608	0.000000	0.000000	0.000000	-0.319414	0.451362	1.209998	0.000000	0.000000	3.000000	23.000000	0.000000
2816.150488	-0.006942	0.563390	-0.003708	68.348434	37.556564	68.598755	-4.986688	0.000000	-0.364608	0.000000	0.000000	0.000000	-0.319414	0.451362	1.209998	0.000000	0.000000	3.000000	23.000000	0.000000
2816.153821	-0.007742	0.564969	0.000317	69.278732	36.945740	66.192589	-4.996998	0.000000	-0.173261	0.000000	0.000000	0.000000	-0.240068	0.473529	1.207645	0.000000	0.000000	3.000000	23.000000	0.000000
2816.157155	-0.007742	0.564969	0.000317	69.278732	36.945740	66.192589	-4.996998	0.000000	-0.173261	0.000000	0.000000	0.000000	-0.240068	0.473529	1.207645	0.000000	0.000000	3.000000	23.000000	0.000000
2816.160488	-0.007742	0.564969	0.000317	69.278732	36.945740	66.192589	-4.996998	0.000000	-0.173261	0.000000	0.000000	0.000000	-0.240068	0.473529	1.207645	0.000000	0.000000	3.000000	23.000000	0.000000
2816.163821	-0.008379	0.566630	0.004310	70.201447	35.543903	62.867569	-4.999978	0.000000	0.014733	0.000000	0.000000	0.000000	-0.191199	0.498499	1.197703	0.000000	0.000000	3.000000	23.000000	0.000000
2816.167155	-0.008379	0.566630	0.004310	70.201447	35.543903	62.867569	-4.999978	0.000000	0.014733	0.000000	0.000000	0.000000	-0.191199	0.498499	1.197703	0.000000	0.000000	3.000000	23.000000	0.000000
2816.170488	-0.008379	0.566630	0.004310	70.201447	35.543903	62.867569	-4.999978	0.000000	0.014733	0.000000	0.000000	0.000000	-0.191199	0.498499	1.197703	0.000000	0.000000	3.000000	23.000000	0.000000
2816.173821	-0.008693	0.568339	0.008171	71.066132	33.546421	58.948208	-4.996051	0.000000	0.198673	0.000000	0.000000	0.000000	-0.093958	0.512770	1.158427	0.000000	0.000000	3.000000	23.000000	0.000000
2816.177155	-0.008693	0.568339	0.008171	71.066132	33.546421	58.948208	-4.996051	0.000000	0.198673	0.000000	0.000000	0.000000	-0.093958	0.512770	1.158427	0.000000	0.000000	3.000000	23.000000	0.000000
2816.180488	-0.008693	0.568339	0.008171	71.066132	33.546421	58.948208	-4.996051	0.000000	0.198673	0.000000	0.000000	0.000000	-0.093958	0.512770	1.158427	0.000000	0.000000	3.000000	23.000000	0.000000
2816.183821	-0.008674	0.570108	0.011944	71.824760	31.218462	54.780170	-4.985930	0.000000	0.374830	0.000000	0.000000	0.000000	0.005592	0.530423	1.131814	0.000000	0.000000	3.000000	23.000000	0.000000
2816.187155	-0.008674	0.570108	0.011944	71.824760	31.218462	54.780170	-4.985930	0.000000	0.374830	0.000000	0.000000	0.000000	0.005592	0.530423	1.131814	0.000000	0.000000	3.000000	23.000000	0.000000
2816.190488	-0.008674	0.570108	0.011944	71.824760	31.218462	54.780170	-4.985930	0.000000	0.374830	0.000000	0.000000	0.000000	0.005592	0.530423	1.131814	0.000000	0.000000	3.000000	23.000000	0.000000
2816.193821	-0.008428	0.571910	0.015632	72.429245	28.713474	51.030785	-4.970072	0.000000	0.546242	0.000000	0.000000	0.000000	0.073844	0.540681	1.106421	0.000000	0.000000	3.000000	23.000000	0.000000
2816.197155	-0.008428	0.571910	0.015632	72.429245	28.713474	51.030785	-4.970072	0.000000	0.546242	0.000000	0.000000	0.000000	0.073844	0.540681	1.106421	0.000000	0.000000	3.000000	23.000000	0.000000
2816.200488	-0.008428	0.571910	0.015632	72.429245	28.713474	51.030785	-4.970072	0.000000	0.546242	0.000000	0.000000	0.000000	0.073844	0.540681	1.106421	0.000000	0.000000	3.000000	23.000000	0.000000
2816.203821	-0.008038	0.573683	0.019141	72.911720	25.996580	48.080204	-4.948833	0.000000	0.713473	0.000000	0.000000	0.000000	0.116948	0.531886	1.052650	0.000000	0.000000	3.000000	23.000000	0.000000
2816.207155	-0.008038	0.573683	0.019141	72.911720	25.996580	48.080204	-4.948833	0.000000	0.713473	0.000000	0.000000	0.000000	0.116948	0.531886	1.052650	0.000000	0.000000	3.000000	23.000000	0.000000
2816.210488	-0.008038	0.573683	0.019141	72.911720	25.996580	48.080204	-4.948833	0.000000	0.713473	0.000000	0.000000	0.000000	0.116948	0.531886	1.052650	0.000000	0.000000	3.000000	23.000000	0.000000
2816.213821	-0.007503	0.575472	0.022547	73.312019	22.944014	45.143040	-4.923329	0.000000	0.872256	0.000000	0.000000	0.000000	0.160436	0.536814	1.021815	0.000000	0.000000	3.000000	23.000000	0.000000
2816.217155	-0.007503	0.575472	0.022547	73.312019	22.944014	45.143040	-4.923329	0.000000	0.872256	0.000000	0.000000	0.000000	0.160436	0.536814	1.021815	0.000000	0.000000	3.000000	23.000000	0.000000
2816.220488	-0.007503	0.575472	0.022547	73.312019	22.944014	45.143040	-4.923329	0.000000	0.872256	0.000000	0.000000	0.000000	0.160436	0.536814	1.021815	0.000000	0.000000	3.000000	23.000000	0.000000
2816.223821	-0.006845	0.577227	0.025927	73.610107	19.528191	41.643475	-4.893531	0.000000	1.026332	0.000000	0.000000	0.000000	0.197471	0.526554	1.014096	0.000000	0.000000	3.000000	23.000000	0.000000
2816.227155	-0.006845	0.577227	0.025927	73.610107	19.528191	41.643475	-4.893531	0.000000	1.026332	0.000000	0.000000	0.000000	0.197471	0.526554	1.014096	0.000000	0.000000	3.000000	23.000000	0.000000
2816.230488	-0.006845	0.577227	0.025927	73.610107	19.528191	41.643475	-4.893531	0.000000	1.026332	0.000000	0.000000	0.000000	0.197471	0.526554	1.014096	0.000000	0.000000	3.000000	23.000000	0.000000
2816.233821	-0.006085	0.579002	0.029332	73.771118	15.879047	37.565216	-4.858986	0.000000	1.179092	0.000000	0.000000	0.000000	0.228072	0.532507	1.021546	0.000000	0.000000	3.000000	23.000000	0.000000
2816.237155	-0.006085	0.579002	0.029332	73.771118	15.879047	37.565216	-4.858986	0.000000	1.179092	0.000000	0.000000	0.000000	0.228072	0.532507	1.021546	0.000000	0.000000	3.000000	23.000000	0.000000
2816.240488	-0.006085	0.579002	0.029332	73.771118	15.879047	37.565216	-4.858986	0.000000	1.179092	0.000000	0.000000	0.000000	0.228072	0.532507	1.021546	0.000000	0.000000	3.000000	23.000000	0.000000
2816.243821	-0.005243	0.580750	0.032687	73.795952	12.271780	33.428356	-4.819175	0.000000	1.332500	0.000000	0.000000	0.000000	0.252553	0.524359	1.006423	0.000000	0.000000	3.000000	23.000000	0.000000
2816.247155	-0.005243	0.580750	0.032687	73.795952	12.271780	33.428356	-4.819175	0.000000	1.332500	0.000000	0.000000	0.000000	0.252553	0.524359	1.006423	0.000000	0.000000	3.000000	23.000000	0.000000
2816.250488	-0.005243	0.580750	0.032687	73.795952	12.271780	33.428356	-4.819175	0.000000	1.332500	0.000000	0.000000	0.000000	0.252553	0.524359	1.006423	0.000000	0.000000	3.000000	23.000000	0.000000
2816.253821	-0.004295	0.582398	0.035989	73.798859	9.112066	29.911018	-4.774993	0.000000	1.483053	0.000000	0.000000	0.000000	0.284411	0.494225	0.990528	0.000000	0.000000	3.000000	23.000000	0.000000
2816.257155	-0.004295	0.582398	0.035989	73.798859	9.112066	29.911018	-4.774993	0.000000	1.483053	0.000000	0.000000	0.000000	0.284411	0.494225	0.990528	0.000000	0.000000	3.000000	23.000000	0.000000
2816.260488	-0.004295	0.582398	0.035989	73.798859	9.112066	29.911018	-4.774993	0.000000	1.483053	0.000000	0.000000	0.000000	0.284411	0.494225	0.990528	0.000000	0.000000	3.000000	23.000000	0.000000
2816.263821	-0.003215	0.583920	0.039095	74.118416	6.828441	27.487635	-4.726514	0.000000	1.630972	0.000000	0.000000	0.000000	0.324085	0.456757	0.931817	0.000000	0.000000	3.000000	23.000000	0.000000
2816.267155	-0.003215	0.583920	0.039095	74.118416	6.828441	27.487635	-4.726514	0.000000	1.630972	0.000000	0.000000	0.000000	0.324085	0.456757	0.931817	0.000000	0.000000	3.000000	23.000000	0.000000
2816.270488	-0.003215	0.583920	0.039095	74.118416	6.828441	27.487635	-4.726514	0.000000	1.630972	0.000000	0.000000	0.000000	0.324085	0.456757	0.931817	0.000000	0.000000	3.000000	23.000000	0.000000
2816.273821	-0.001930	0.585299	0.042054	74.732178	5.153865	25.686907	-4.675819	0.000000	1.771077	0.000000	0.000000	0.000000	0.385299	0.413630	0.887844	0.000000	0.000000	3.000000	23.000000	0.000000
2816.277155	-0.001930	0.585299	0.042054	74.732178	5.153865	25.686907	-4.675819	0.000000	1.771077	0.000000	0.000000	0.000000	0.385299	0.413630	0.887844	0.000000	0.000000	3.000000	23.000000	0.000000
2816.280488	-0.001930	0.585299	0.042054	74.732178	5.153865	25.686907	-4.675819	0.000000	1.771077	0.000000	0.000000	0.000000	0.385299	0.413630	0.887844	0.000000	0.000000	3.000000	23.000000	0.000000
2816.283821	-0.000511	0.586598	0.044957	75.407822	3.713122	23.989273	-4.622062	0.000000	1.906973	0.000000	0.000000	0.000000	0.425704	0.389866	0.870803	0.000000	0.000000	3.000000	23.000000	0.000000
2816.287155	-0.000511	0.586598	0.044957	75.407822	3.713122	23.989273	-4.622062	0.000000	1.906973	0.000000	0.000000	0.000000	0.425704	0.389866	0.870803	0.000000	0.000000	3.000000	23.000000	0.000000
2816.290488	-0.000511	0.586598	0.044957	75.407822	3.713122	23.989273	-4.622062	0.000000	1.906973	0.000000	0.000000	0.000000	0.425704	0.389866	0.870803	0.000000	0.000000	3.000000	23.000000	0.000000
2816.293821	0.001020	0.587809	0.047826	76.035492	2.190604	22.195507	-4.564234	0.000000	2.041511	0.000000	0.000000	0.000000	0.459412	0.363133	0.860794	0.000000	0.000000	3.000000	23.000000	0.000000
2816.297155	0.001020	0.587809	0.047826	76.035492	2.190604	22.195507	-4.564234	0.000000	2.041511	0.000000	0.000000	0.000000	0.459412	0.363133	0.860794	0.000000	0.000000	3.000000	23.000000	0.000000
2816.300488	0.001020	0.587809	0.047826	76.035492	2.190604	22.195507	-4.564234	0.000000	2.041511	0.000000	0.000000	0.000000	0.459412	0.363133	0.860794	0.000000	0.000000	3.000000	23.000000	0.000000
2816.303821	0.002617	0.588918	0.050623	76.590576	0.363858	20.078129	-4.501991	0.000000	2.175333	0.000000	0.000000	0.000000	0.479002	0.332865	0.838966	0.000000	0.000000	3.000000	23.000000	0.000000
2816.307155	0.002617	0.588918	0.050623	76.590576	0.363858	20.078129	-4.501991	0.000000	2.175333	0.000000	0.000000	0.000000	0.479002	0.332865	0.838966	0.000000	0.000000	3.000000	23.000000	0.000000
2816.310488	0.002617	0.588918	0.050623	76.590576	0.363858	20.078129	-4.501991	0.000000	2.175333	0.000000	0.000000	0.000000	0.479002	0.332865	0.838966	0.000000	0.000000	3.000000	23.000000	0.000000
2816.313821	0.004352	0.589907	0.053331	77.076508	-1.846458	17.292187	-4.436387	0.000000	2.306180	0.000000	0.000000	0.000000	0.520408	0.296469	0.812319	0.000000	0.000000	3.000000	23.000000	0.000000
2816.317155	0.004352	0.589907	0.053331	77.076508	-1.846458	17.292187	-4.436387	0.000000	2.306180	0.000000	0.000000	0.000000	0.520408	0.296469	0.812319	0.000000	0.000000	3.000000	23.000000	0.000000
2816.320488	0.004352	0.589907	0.053331	77.076508	-1.846458	17.292187	-4.436387	0.000000	2.306180	0.000000	0.000000	0.000000	0.520408	0.296469	0.812319	0.000000	0.000000	3.000000	23.000000	0.000000
2816.323821	0.006200	0.590762	0.055911	77.495331	-4.295150	14.178125	-4.367047	0.000000	2.434934	0.000000	0.000000	0.000000	0.554690	0.256526	0.773959	0.000000	0.000000	3.000000	23.000000	0.000000
2816.327155	0.006200	0.590762	0.055911	77.495331	-4.295150	14.178125	-4.367047	0.000000	2.434934	0.000000	0.000000	0.000000	0.554690	0.256526	0.773959	0.000000	0.000000	3.000000	23.000000	0.000000
2816.330488	0.006200	0.590762	0.055911	77.495331	-4.295150	14.178125	-4.367047	0.000000	2.434934	0.000000	0.000000	0.000000	0.554690	0.256526	0.773959	0.000000	0.000000	3.000000	23.000000	0.000000
2816.333821	0.008237	0.591472	0.058323	77.853256	-6.817386	11.352912	-4.294903	0.000000	2.560040	0.000000	0.000000	0.000000	0.610864	0.213116	0.723593	0.000000	0.000000	3.000000	23.000000	0.000000
2816.337155	0.008237	0.591472	0.058323	77.853256	-6.817386	11.352912	-4.294903	0.000000	2.560040	0.000000	0.000000	0.000000	0.610864	0.213116	0.723593	0.000000	0.000000	3.000000	23.000000	0.000000
2816.340488	0.008237	0.591472	0.058323	77.853256	-6.817386	11.352912	-4.294903	0.000000	2.560040	0.000000	0.000000	0.000000	0.610864	0.213116	0.723593	0.000000	0.000000	3.000000	23.000000	0.000000
2816.343821	0.010510	0.592056	0.060581	78.172966	-9.184662	9.498272	-4.219812	0.000000	2.682012	0.000000	0.000000	0.000000	0.682049	0.175109	0.677575	0.000000	0.000000	3.000000	23.000000	0.000000
2816.347155	0.010510	0.592056	0.060581	78.172966	-9.184662	9.498272	-4.219812	0.000000	2.682012	0.000000	0.000000	0.000000	0.682049	0.175109	0.677575	0.000000	0.000000	3.000000	23.000000	0.000000
2816.350488	0.010510	0.592056	0.060581	78.172966	-9.184662	9.498272	-4.219812	0.000000	2.682012	0.000000	0.000000	0.000000	0.682049	0.175109	0.677575	0.000000	0.000000	3.000000	23.000000	0.000000
2816.353821	0.013072	0.592560	0.062692	78.459984	-11.259903	8.251204	-4.140474	0.000000	2.802941	0.000000	0.000000	0.000000	0.768422	0.151187	0.633225	0.000000	0.000000	3.000000	23.000000	0.000000
2816.357155	0.013072	0.592560	0.062692	78.459984	-11.259903	8.251204	-4.140474	0.000000	2.802941	0.000000	0.000000	0.000000	0.768422	0.151187	0.633225	0.000000	0.000000	3.000000	23.000000	0.000000
2816.360488	0.013072	0.592560	0.062692	78.459984	-11.259903	8.251204	-4.140474	0.000000	2.802941	0.000000	0.000000	0.000000	0.768422	0.151187	0.633225	0.000000	0.000000	3.000000	23.000000	0.000000
2816.363821	0.015948	0.593022	0.064683	78.706596	-13.207959	6.944906	-4.055382	0.000000	2.924701	0.000000	0.000000	0.000000	0.862928	0.138794	0.597188	0.000000	0.000000	3.000000	23.000000	0.000000
2816.367155	0.015948	0.593022	0.064683	78.706596	-13.207959	6.944906	-4.055382	0.000000	2.924701	0.000000	0.000000	0.000000	0.862928	0.138794	0.597188	0.000000	0.000000	3.000000	23.000000	0.000000
2816.370488	0.015948	0.593022	0.064683	78.706596	-13.207959	6.944906	-4.055382	0.000000	2.924701	0.000000	0.000000	0.000000	0.862928	0.138794	0.597188	0.000000	0.000000	3.000000	23.000000	0.000000
2816.373821	0.018968	0.593406	0.066586	78.876610	-15.505964	5.119051	-3.962501	0.000000	3.049358	0.000000	0.000000	0.000000	0.906076	0.115025	0.570908	0.000000	0.000000	3.000000	23.000000	0.000000
2816.377155	0.018968	0.593406	0.066586	78.876610	-15.505964	5.119051	-3.962501	0.000000	3.049358	0.000000	0.000000	0.000000	0.906076	0.115025	0.570908	0.000000	0.000000	3.000000	23.000000	0.000000
2816.380488	0.018968	0.593406	0.066586	78.876610	-15.505964	5.119051	-3.962501	0.000000	3.049358	0.000000	0.000000	0.000000	0.906076	0.115025	0.570908	0.000000	0.000000	3.000000	23.000000	0.000000
2816.383821	0.022082	0.593738	0.068394	78.901260	-18.595259	2.330911	-3.863075	0.000000	3.174374	0.000000	0.000000	0.000000	0.934204	0.099732	0.542505	0.000000	0.000000	3.000000	23.000000	0.000000
2816.387155	0.022082	0.593738	0.068394	78.901260	-18.595259	2.330911	-3.863075	0.000000	3.174374	0.000000	0.000000	0.000000	0.934204	0.099732	0.542505	0.000000	0.000000	3.000000	23.000000	0.000000
2816.390488	0.022082	0.593738	0.068394	78.901260	-18.595259	2.330911	-3.863075	0.000000	3.174374	0.000000	0.000000	0.000000	0.934204	0.099732	0.542505	0.000000	0.000000	3.000000	23.000000	0.000000
2816.393821	0.025239	0.594020	0.070109	78.744606	-22.431133	-1.338151	-3.757719	0.000000	3.298416	0.000000	0.000000	0.000000	0.947131	0.084437	0.514521	0.000000	0.000000	3.000000	23.000000	0.000000
2816.397155	0.025239	0.594020	0.070109	78.744606	-22.431133	-1.338151	-3.757719	0.000000	3.298416	0.000000	0.000000	0.000000	0.947131	0.084437	0.514521	0.000000	0.000000	3.000000	23.000000	0.000000
2816.400488	0.025239	0.594020	0.070109	78.744606	-22.431133	-1.338151	-3.757719	0.000000	3.298416	0.000000	0.000000	0.000000	0.947131	0.084437	0.514521	0.000000	0.000000	3.000000	23.000000	0.000000
2816.403821	0.028590	0.594241	0.071746	78.410835	-26.423508	-5.250966	-3.647177	0.000000	3.420249	0.000000	0.000000	0.000000	1.005289	0.066231	0.490990	0.000000	0.000000	3.000000	23.000000	0.000000
2816.407155	0.028590	0.594241	0.071746	78.410835	-26.423508	-5.250966	-3.647177	0.000000	3.420249	0.000000	0.000000	0.000000	1.005289	0.066231	0.490990	0.000000	0.000000	3.000000	23.000000	0.000000
2816.410488	0.028590	0.594241	0.071746	78.410835	-26.423508	-5.250966	-3.647177	0.000000	3.420249	0.000000	0.000000	0.000000	1.005289	0.066231	0.490990	0.000000	0.000000	3.000000	23.000000	0.000000
2816.413821	0.032209	0.594439	0.073266	77.943260	-30.124491	-8.988950	-3.527226	0.000000	3.543822	0.000000	0.000000	0.000000	1.085731	0.059526	0.455979	0.000000	0.000000	3.000000	23.000000	0.000000
2816.417155	0.032209	0.594439	0.073266	77.943260	-30.124491	-8.988950	-3.527226	0.000000	3.543822	0.000000	0.000000	0.000000	1.085731	0.059526	0.455979	0.000000	0.000000	3.000000	23.000000	0.000000
2816.420488	0.032209	0.594439	0.073266	77.943260	-30.124491	-8.988950	-3.527226	0.000000	3.543822	0.000000	0.000000	0.000000	1.085731	0.059526	0.455979	0.000000	0.000000	3.000000	23.000000	0.000000
2816.423821	0.036124	0.594577	0.074693	77.416130	-33.230350	-12.148336	-3.389526	0.000000	3.663276	0.000000	0.000000	0.000000	1.174496	0.041270	0.428129	0.000000	0.000000	3.000000	23.000000	0.000000
2816.427155	0.036124	0.594577	0.074693	77.416130	-33.230350	-12.148336	-3.389526	0.000000	3.663276	0.000000	0.000000	0.000000	1.174496	0.041270	0.428129	0.000000	0.000000	3.000000	23.000000	0.000000
2816.430488	0.036124	0.594577	0.074693	77.416130	-33.230350	-12.148336	-3.389526	0.000000	3.663276	0.000000	0.000000	0.000000	1.174496	0.041270	0.428129	0.000000	0.000000	3.000000	23.000000	0.000000
2816.433821	0.040285	0.594682	0.076017	76.882500	-35.754116	-14.619284	-3.193777	0.000000	3.734631	0.000000	0.000000	0.000000	1.248201	0.031696	0.397377	0.000000	0.000000	3.000000	23.000000	0.000000
2816.437155	0.040285	0.594682	0.076017	76.882500	-35.754116	-14.619284	-3.193777	0.000000	3.734631	0.000000	0.000000	0.000000	1.248201	0.031696	0.397377	0.000000	0.000000	3.000000	23.000000	0.000000
2816.440488	0.040285	0.594682	0.076017	76.882500	-35.754116	-14.619284	-3.193777	0.000000	3.734631	0.000000	0.000000	0.000000	1.248201	0.031696	0.397377	0.000000	0.000000	3.000000	23.000000	0.000000
2816.443821	0.044569	0.594737	0.077291	76.426392	-38.024307	-16.578886	-2.985743	0.000000	3.800860	0.000000	0.000000	0.000000	1.285050	0.016325	0.381989	0.000000	0.000000	3.000000	23.000000	0.000000
2816.447155	0.044569	0.594737	0.077291	76.426392	-38.024307	-16.578886	-2.985743	0.000000	3.800860	0.000000	0.000000	0.000000	1.285050	0.016325	0.381989	0.000000	0.000000	3.000000	23.000000	0.000000
2816.450488	0.044569	0.594737	0.077291	76.426392	-38.024307	-16.578886	-2.985743	0.000000	3.800860	0.000000	0.000000	0.000000	1.285050	0.016325	0.381989	0.000000	0.000000	3.000000	23.000000	0.000000
2816.453821	0.049022	0.594759	0.078459	76.084877	-40.503525	-18.813662	-2.771568	0.000000	3.864525	0.000000	0.000000	0.000000	1.335968	0.006701	0.350693	0.000000	0.000000	3.000000	23.000000	0.000000
2816.457155	0.049022	0.594759	0.078459	76.084877	-40.503525	-18.813662	-2.771568	0.000000	3.864525	0.000000	0.000000	0.000000	1.335968	0.006701	0.350693	0.000000	0.000000	3.000000	23.000000	0.000000
2816.460488	0.049022	0.594759	0.078459	76.084877	-40.503525	-18.813662	-2.771568	0.000000	3.864525	0.000000	0.000000	0.000000	1.335968	0.006701	0.350693	0.000000	0.000000	3.000000	23.000000	0.000000
2816.463821	0.053622	0.594789	0.079554	75.822708	-43.330196	-21.681370	-2.548907	0.000000	3.922974	0.000000	0.000000	0.000000	1.379971	0.008876	0.328263	0.000000	0.000000	3.000000	23.000000	0.000000
2816.467155	0.053622	0.594789	0.079554	75.822708	-43.330196	-21.681370	-2.548907	0.000000	3.922974	0.000000	0.000000	0.000000	1.379971	0.008876	0.328263	0.000000	0.000000	3.000000	23.000000	0.000000
2816.470488	0.053622	0.594789	0.079554	75.822708	-43.330196	-21.681370	-2.548907	0.000000	3.922974	0.000000	0.000000	0.000000	1.379971	0.008876	0.328263	0.000000	0.000000	3.000000	23.000000	0.000000
2816.473821	0.058325	0.594766	0.080651	75.570946	-46.273811	-25.176399	-2.318912	0.000000	3.977684	0.000000	0.000000	0.000000	1.411074	-0.006640	0.329222	0.000000	0.000000	3.000000	23.000000	0.000000
2816.477155	0.058325	0.594766	0.080651	75.570946	-46.273811	-25.176399	-2.318912	0.000000	3.977684	0.000000	0.000000	0.000000	1.411074	-0.006640	0.329222	0.000000	0.000000	3.000000	23.000000	0.000000
2816.480488	0.058325	0.594766	0.080651	75.570946	-46.273811	-25.176399	-2.318912	0.000000	3.977684	0.000000	0.000000	0.000000	1.411074	-0.006640	0.329222	0.000000	0.000000	3.000000	23.000000	0.000000
2816.483821	0.063131	0.594702	0.081726	75.322304	-49.250080	-29.059032	-2.083733	0.000000	4.032555	0.000000	0.000000	0.000000	1.441793	-0.019397	0.322571	0.000000	0.000000	3.000000	23.000000	0.000000
2816.487155	0.063131	0.594702	0.081726	75.322304	-49.250080	-29.059032	-2.083733	0.000000	4.032555	0.000000	0.000000	0.000000	1.441793	-0.019397	0.322571	0.000000	0.000000	3.000000	23.000000	0.000000
2816.490488	0.063131	0.594702	0.081726	75.322304	-49.250080	-29.059032	-2.083733	0.000000	4.032555	0.000000	0.000000	0.000000	1.441793	-0.019397	0.322571	0.000000	0.000000	3.000000	23.000000	0.000000
2816.493821	0.068012	0.594604	0.082757	75.080620	-52.128895	-32.674316	-1.843434	0.000000	4.086317	0.000000	0.000000	0.000000	1.464203	-0.029256	0.309310	0.000000	0.000000	3.000000	23.000000	0.000000
2816.497155	0.068012	0.594604	0.082757	75.080620	-52.128895	-32.674316	-1.843434	0.000000	4.086317	0.000000	0.000000	0.000000	1.464203	-0.029256	0.309310	0.000000	0.000000	3.000000	23.000000	0.000000
2816.500488	0.068012	0.594604	0.082757	75.080620	-52.128895	-32.674316	-1.843434	0.000000	4.086317	0.000000	0.000000	0.000000	1.464203	-0.029256	0.309310	0.000000	0.000000	3.000000	23.000000	0.000000
2816.503821	0.072890	0.594473	0.083753	74.865631	-54.784798	-35.541885	-1.599400	0.000000	4.137868	0.000000	0.000000	0.000000	1.463508	-0.039223	0.298643	0.000000	0.000000	3.000000	23.000000	0.000000
2816.507155	0.072890	0.594473	0.083753	74.865631	-54.784798	-35.541885	-1.599400	0.000000	4.137868	0.000000	0.000000	0.000000	1.463508	-0.039223	0.298643	0.000000	0.000000	3.000000	23.000000	0.000000
2816.510488	0.072890	0.594473	0.083753	74.865631	-54.784798	-35.541885	-1.599400	0.000000	4.137868	0.000000	0.000000	0.000000	1.463508	-0.039223	0.298643	0.000000	0.000000	3.000000	23.000000	0.000000
2816.513821	0.077757	0.594310	0.084653	74.694427	-57.180717	-36.686657	-1.355483	0.000000	4.187642	0.000000	0.000000	0.000000	1.460095	-0.049027	0.269977	0.000000	0.000000	3.000000	23.000000	0.000000
2816.517155	0.077757	0.594310	0.084653	74.694427	-57.180717	-36.686657	-1.355483	0.000000	4.187642	0.000000	0.000000	0.000000	1.460095	-0.049027	0.269977	0.000000	0.000000	3.000000	23.000000	0.000000
2816.520488	0.077757	0.594310	0.084653	74.694427	-57.180717	-36.686657	-1.355483	0.000000	4.187642	0.000000	0.000000	0.000000	1.460095	-0.049027	0.269977	0.000000	0.000000	3.000000	23.000000	0.000000
2816.523821	0.082628	0.594115	0.085394	74.556976	-59.373703	-36.021126	-1.112134	0.000000	4.232638	0.000000	0.000000	0.000000	1.461089	-0.058626	0.222326	0.000000	0.000000	3.000000	23.000000	0.000000
2816.527155	0.082628	0.594115	0.085394	74.556976	-59.373703	-36.021126	-1.112134	0.000000	4.232638	0.000000	0.000000	0.000000	1.461089	-0.058626	0.222326	0.000000	0.000000	3.000000	23.000000	0.000000
2816.530488	0.082628	0.594115	0.085394	74.556976	-59.373703	-36.021126	-1.112134	0.000000	4.232638	0.000000	0.000000	0.000000	1.461089	-0.058626	0.222326	0.000000	0.000000	3.000000	23.000000	0.000000
2816.533821	0.087580	0.593847	0.085994	74.403946	-61.358730	-34.888607	-0.868619	0.000000	4.269693	0.000000	0.000000	0.000000	1.485743	-0.080175	0.180059	0.000000	0.000000	3.000000	23.000000	0.000000
2816.537155	0.087580	0.593847	0.085994	74.403946	-61.358730	-34.888607	-0.868619	0.000000	4.269693	0.000000	0.000000	0.000000	1.485743	-0.080175	0.180059	0.000000	0.000000	3.000000	23.000000	0.000000
2816.540488	0.087580	0.593847	0.085994	74.403946	-61.358730	-34.888607	-0.868619	0.000000	4.269693	0.000000	0.000000	0.000000	1.485743	-0.080175	0.180059	0.000000	0.000000	3.000000	23.000000	0.000000
2816.543821	0.092663	0.593538	0.086435	74.207405	-63.165787	-33.994461	-0.620995	0.000000	4.299703	0.000000	0.000000	0.000000	1.524809	-0.092665	0.132419	0.000000	0.000000	3.000000	23.000000	0.000000
2816.547155	0.092663	0.593538	0.086435	74.207405	-63.165787	-33.994461	-0.620995	0.000000	4.299703	0.000000	0.000000	0.000000	1.524809	-0.092665	0.132419	0.000000	0.000000	3.000000	23.000000	0.000000
2816.550488	0.092663	0.593538	0.086435	74.207405	-63.165787	-33.994461	-0.620995	0.000000	4.299703	0.000000	0.000000	0.000000	1.524809	-0.092665	0.132419	0.000000	0.000000	3.000000	23.000000	0.000000
2816.553821	0.097745	0.593158	0.086745	73.971275	-64.773712	-33.959660	-0.366860	0.000000	4.321772	0.000000	0.000000	0.000000	1.524769	-0.114133	0.092980	0.000000	0.000000	3.000000	23.000000	0.000000
2816.557155	0.097745	0.593158	0.086745	73.971275	-64.773712	-33.959660	-0.366860	0.000000	4.321772	0.000000	0.000000	0.000000	1.524769	-0.114133	0.092980	0.000000	0.000000	3.000000	23.000000	0.000000
2816.560488	0.097745	0.593158	0.086745	73.971275	-64.773712	-33.959660	-0.366860	0.000000	4.321772	0.000000	0.000000	0.000000	1.524769	-0.114133	0.092980	0.000000	0.000000	3.000000	23.000000	0.000000
2816.563821	0.102938	0.592735	0.086957	73.702461	-66.170258	-35.209904	-0.112732	0.000000	4.337269	0.000000	0.000000	0.000000	1.557894	-0.126851	0.063461	0.000000	0.000000	3.000000	23.000000	0.000000
2816.567155	0.102938	0.592735	0.086957	73.702461	-66.170258	-35.209904	-0.112732	0.000000	4.337269	0.000000	0.000000	0.000000	1.557894	-0.126851	0.063461	0.000000	0.000000	3.000000	23.000000	0.000000
2816.570488	0.102938	0.592735	0.086957	73.702461	-66.170258	-35.209904	-0.112732	0.000000	4.337269	0.000000	0.000000	0.000000	1.557894	-0.126851	0.063461	0.000000	0.000000	3.000000	23.000000	0.000000
2816.573821	0.108318	0.592270	0.087052	73.385818	-67.259087	-37.023235	0.146917	0.000000	4.347846	0.000000	0.000000	0.000000	1.613905	-0.139546	0.028420	0.000000	0.000000	3.000000	23.000000	0.000000
2816.577155	0.108318	0.592270	0.087052	73.385818	-67.259087	-37.023235	0.146917	0.000000	4.347846	0.000000	0.000000	0.000000	1.613905	-0.139546	0.028420	0.000000	0.000000	3.000000	23.000000	0.000000
2816.580488	0.108318	0.592270	0.087052	73.385818	-67.259087	-37.023235	0.146917	0.000000	4.347846	0.000000	0.000000	0.000000	1.613905	-0.139546	0.028420	0.000000	0.000000	3.000000	23.000000	0.000000
2816.583821	0.113838	0.591802	0.087065	73.016754	-68.093620	-38.636349	0.415901	0.000000	4.352582	0.000000	0.000000	0.000000	1.655896	-0.140423	0.003966	0.000000	0.000000	3.000000	23.000000	0.000000
2816.587155	0.113838	0.591802	0.087065	73.016754	-68.093620	-38.636349	0.415901	0.000000	4.352582	0.000000	0.000000	0.000000	1.655896	-0.140423	0.003966	0.000000	0.000000	3.000000	23.000000	0.000000
2816.590488	0.113838	0.591802	0.087065	73.016754	-68.093620	-38.636349	0.415901	0.000000	4.352582	0.000000	0.000000	0.000000	1.655896	-0.140423	0.003966	0.000000	0.000000	3.000000	23.000000	0.000000
2816.593821	0.119515	0.591400	0.087074	72.605202	-68.625397	-39.791748	0.691884	0.000000	4.353243	0.000000	0.000000	0.000000	1.703088	-0.120722	0.002775	0.000000	0.000000	3.000000	23.000000	0.000000
2816.597155	0.119515	0.591400	0.087074	72.605202	-68.625397	-39.791748	0.691884	0.000000	4.353243	0.000000	0.000000	0.000000	1.703088	-0.120722	0.002775	0.000000	0.000000	3.000000	23.000000	0.000000
2816.600488	0.119515	0.591400	0.087074	72.605202	-68.625397	-39.791748	0.691884	0.000000	4.353243	0.000000	0.000000	0.000000	1.703088	-0.120722	0.002775	0.000000	0.000000	3.000000	23.000000	0.000000
2816.603821	0.125246	0.591012	0.087090	72.190300	-68.948753	-39.543880	0.975732	0.000000	4.353705	0.000000	0.000000	0.000000	1.719265	-0.116185	0.004913	0.000000	0.000000	3.000000	23.000000	0.000000
2816.607155	0.125246	0.591012	0.087090	72.190300	-68.948753	-39.543880	0.975732	0.000000	4.353705	0.000000	0.000000	0.000000	1.719265	-0.116185	0.004913	0.000000	0.000000	3.000000	23.000000	0.000000
2816.610488	0.125246	0.591012	0.087090	72.190300	-68.948753	-39.543880	0.975732	0.000000	4.353705	0.000000	0.000000	0.000000	1.719265	-0.116185	0.004913	0.000000	0.000000	3.000000	23.000000	0.000000
2816.613821	0.130920	0.590631	0.087100	71.845200	-69.133896	-38.360947	1.262276	0.000000	4.354524	0.000000	0.000000	0.000000	1.702241	-0.114432	0.002959	0.000000	0.000000	3.000000	23.000000	0.000000
2816.617155	0.130920	0.590631	0.087100	71.845200	-69.133896	-38.360947	1.262276	0.000000	4.354524	0.000000	0.000000	0.000000	1.702241	-0.114432	0.002959	0.000000	0.000000	3.000000	23.000000	0.000000
2816.620488	0.130920	0.590631	0.087100	71.845200	-69.133896	-38.360947	1.262276	0.000000	4.354524	0.000000	0.000000	0.000000	1.702241	-0.114432	0.002959	0.000000	0.000000	3.000000	23.000000	0.000000
2816.623821	0.136602	0.590250	0.086926	71.629776	-69.232101	-37.139565	1.545983	0.000000	4.355018	0.000000	0.000000	0.000000	1.704780	-0.114249	-0.052251	0.000000	0.000000	3.000000	23.000000	0.000000
2816.627155	0.136602	0.590250	0.086926	71.629776	-69.232101	-37.139565	1.545983	0.000000	4.355018	0.000000	0.000000	0.000000	1.704780	-0.114249	-0.052251	0.000000	0.000000	3.000000	23.000000	0.000000
2816.630488	0.136602	0.590250	0.086926	71.629776	-69.232101	-37.139565	1.545983	0.000000	4.355018	0.000000	0.000000	0.000000	1.704780	-0.114249	-0.052251	0.000000	0.000000	3.000000	23.000000	0.000000
2816.633821	0.142228	0.589861	0.086545	71.606239	-69.353294	-36.001415	1.830113	0.000000	4.346309	0.000000	0.000000	0.000000	1.687755	-0.116552	-0.114290	0.000000	0.000000	3.000000	23.000000	0.000000
2816.637155	0.142228	0.589861	0.086545	71.606239	-69.353294	-36.001415	1.830113	0.000000	4.346309	0.000000	0.000000	0.000000	1.687755	-0.116552	-0.114290	0.000000	0.000000	3.000000	23.000000	0.000000
2816.640488	0.142228	0.589861	0.086545	71.606239	-69.353294	-36.001415	1.830113	0.000000	4.346309	0.000000	0.000000	0.000000	1.687755	-0.116552	-0.114290	0.000000	0.000000	3.000000	23.000000	0.000000
2816.643821	0.147880	0.589461	0.085772	71.684021	-69.484528	-34.884514	2.111406	0.000000	4.327260	0.000000	0.000000	0.000000	1.695444	-0.120026	-0.231901	0.000000	0.000000	3.000000	23.000000	0.000000
2816.647155	0.147880	0.589461	0.085772	71.684021	-69.484528	-34.884514	2.111406	0.000000	4.327260	0.000000	0.000000	0.000000	1.695444	-0.120026	-0.231901	0.000000	0.000000	3.000000	23.000000	0.000000
2816.650488	0.147880	0.589461	0.085772	71.684021	-69.484528	-34.884514	2.111406	0.000000	4.327260	0.000000	0.000000	0.000000	1.695444	-0.120026	-0.231901	0.000000	0.000000	3.000000	23.000000	0.000000
2816.653821	0.153626	0.589020	0.084592	71.786713	-69.668739	-33.802528	2.393979	0.000000	4.288610	0.000000	0.000000	0.000000	1.723835	-0.132355	-0.354082	0.000000	0.000000	3.000000	23.000000	0.000000
2816.657155	0.153626	0.589020	0.084592	71.786713	-69.668739	-33.802528	2.393979	0.000000	4.288610	0.000000	0.000000	0.000000	1.723835	-0.132355	-0.354082	0.000000	0.000000	3.000000	23.000000	0.000000
2816.660488	0.153626	0.589020	0.084592	71.786713	-69.668739	-33.802528	2.393979	0.000000	4.288610	0.000000	0.000000	0.000000	1.723835	-0.132355	-0.354082	0.000000	0.000000	3.000000	23.000000	0.000000
2816.663821	0.159475	0.588587	0.083067	71.841492	-69.798828	-32.827812	2.677071	0.000000	4.222949	0.000000	0.000000	0.000000	1.754687	-0.129892	-0.457521	0.000000	0.000000	3.000000	23.000000	0.000000
2816.667155	0.159475	0.588587	0.083067	71.841492	-69.798828	-32.827812	2.677071	0.000000	4.222949	0.000000	0.000000	0.000000	1.754687	-0.129892	-0.457521	0.000000	0.000000	3.000000	23.000000	0.000000
2816.670488	0.159475	0.588587	0.083067	71.841492	-69.798828	-32.827812	2.677071	0.000000	4.222949	0.000000	0.000000	0.000000	1.754687	-0.129892	-0.457521	0.000000	0.000000	3.000000	23.000000	0.000000
2816.673821	0.165302	0.588141	0.081276	71.785492	-69.801735	-32.086567	2.910764	0.000000	4.065396	0.000000	0.000000	0.000000	1.748268	-0.133852	-0.537367	0.000000	0.000000	3.000000	23.000000	0.000000
2816.677155	0.165302	0.588141	0.081276	71.785492	-69.801735	-32.086567	2.910764	0.000000	4.065396	0.000000	0.000000	0.000000	1.748268	-0.133852	-0.537367	0.000000	0.000000	3.000000	23.000000	0.000000
2816.680488	0.165302	0.588141	0.081276	71.785492	-69.801735	-32.086567	2.910764	0.000000	4.065396	0.000000	0.000000	0.000000	1.748268	-0.133852	-0.537367	0.000000	0.000000	3.000000	23.000000	0.000000
2816.683821	0.171059	0.587722	0.079264	71.607841	-69.704895	-31.395744	3.131706	0.000000	3.897745	0.000000	0.000000	0.000000	1.727160	-0.125822	-0.603513	0.000000	0.000000	3.000000	23.000000	0.000000
2816.687155	0.171059	0.587722	0.079264	71.607841	-69.704895	-31.395744	3.131706	0.000000	3.897745	0.000000	0.000000	0.000000	1.727160	-0.125822	-0.603513	0.000000	0.000000	3.000000	23.000000	0.000000
2816.690488	0.171059	0.587722	0.079264	71.607841	-69.704895	-31.395744	3.131706	0.000000	3.897745	0.000000	0.000000	0.000000	1.727160	-0.125822	-0.603513	0.000000	0.000000	3.000000	23.000000	0.000000
2816.693821	0.176570	0.587399	0.077115	71.288826	-69.435753	-30.611412	3.337600	0.000000	3.722960	0.000000	0.000000	0.000000	1.653265	-0.096724	-0.644811	0.000000	0.000000	3.000000	23.000000	0.000000
2816.697155	0.176570	0.587399	0.077115	71.288826	-69.435753	-30.611412	3.337600	0.000000	3.722960	0.000000	0.000000	0.000000	1.653265	-0.096724	-0.644811	0.000000	0.000000	3.000000	23.000000	0.000000
2816.700488	0.176570	0.587399	0.077115	71.288826	-69.435753	-30.611412	3.337600	0.000000	3.722960	0.000000	0.000000	0.000000	1.653265	-0.096724	-0.644811	0.000000	0.000000	3.000000	23.000000	0.000000
2816.703821	0.181727	0.587137	0.074775	70.901649	-69.061394	-29.441107	3.522991	0.000000	3.548032	0.000000	0.000000	0.000000	1.547022	-0.078776	-0.701970	0.000000	0.000000	3.000000	23.000000	0.000000
2816.707155	0.181727	0.587137	0.074775	70.901649	-69.061394	-29.441107	3.522991	0.000000	3.548032	0.000000	0.000000	0.000000	1.547022	-0.078776	-0.701970	0.000000	0.000000	3.000000	23.000000	0.000000
2816.710488	0.181727	0.587137	0.074775	70.901649	-69.061394	-29.441107	3.522991	0.000000	3.548032	0.000000	0.000000	0.000000	1.547022	-0.078776	-0.701970	0.000000	0.000000	3.000000	23.000000	0.000000
2816.713821	0.186571	0.586931	0.072302	70.576904	-68.634697	-27.886625	3.688957	0.000000	3.375144	0.000000	0.000000	0.000000	1.453157	-0.061605	-0.741862	0.000000	0.000000	3.000000	23.000000	0.000000
2816.717155	0.186571	0.586931	0.072302	70.576904	-68.634697	-27.886625	3.688957	0.000000	3.375144	0.000000	0.000000	0.000000	1.453157	-0.061605	-0.741862	0.000000	0.000000	3.000000	23.000000	0.000000
2816.720488	0.186571	0.586931	0.072302	70.576904	-68.634697	-27.886625	3.688957	0.000000	3.375144	0.000000	0.000000	0.000000	1.453157	-0.061605	-0.741862	0.000000	0.000000	3.000000	23.000000	0.000000
2816.723821	0.191164	0.586726	0.069568	70.480988	-68.299660	-26.204933	3.837630	0.000000	3.205090	0.000000	0.000000	0.000000	1.377803	-0.061600	-0.820283	0.000000	0.000000	3.000000	23.000000	0.000000
2816.727155	0.191164	0.586726	0.069568	70.480988	-68.299660	-26.204933	3.837630	0.000000	3.205090	0.000000	0.000000	0.000000	1.377803	-0.061600	-0.820283	0.000000	0.000000	3.000000	23.000000	0.000000
2816.730488	0.191164	0.586726	0.069568	70.480988	-68.299660	-26.204933	3.837630	0.000000	3.205090	0.000000	0.000000	0.000000	1.377803	-0.061600	-0.820283	0.000000	0.000000	3.000000	23.000000	0.000000
2816.733821	0.195670	0.586470	0.066505	70.595055	-68.122650	-24.700972	3.974855	0.000000	3.033237	0.000000	0.000000	0.000000	1.351961	-0.076830	-0.918893	0.000000	0.000000	3.000000	23.000000	0.000000
2816.737155	0.195670	0.586470	0.066505	70.595055	-68.122650	-24.700972	3.974855	0.000000	3.033237	0.000000	0.000000	0.000000	1.351961	-0.076830	-0.918893	0.000000	0.000000	3.000000	23.000000	0.000000
2816.740488	0.195670	0.586470	0.066505	70.595055	-68.122650	-24.700972	3.974855	0.000000	3.033237	0.000000	0.000000	0.000000	1.351961	-0.076830	-0.918893	0.000000	0.000000	3.000000	23.000000	0.000000
2816.743821	0.200235	0.586182	0.063071	70.770607	-68.036102	-23.216019	4.105503	0.000000	2.853918	0.000000	0.000000	0.000000	1.369434	-0.086346	-1.030022	0.000000	0.000000	3.000000	23.000000	0.000000
2816.747155	0.200235	0.586182	0.063071	70.770607	-68.036102	-23.216019	4.105503	0.000000	2.853918	0.000000	0.000000	0.000000	1.369434	-0.086346	-1.030022	0.000000	0.000000	3.000000	23.000000	0.000000
2816.750488	0.200235	0.586182	0.063071	70.770607	-68.036102	-23.216019	4.105503	0.000000	2.853918	0.000000	0.000000	0.000000	1.369434	-0.086346	-1.030022	0.000000	0.000000	3.000000	23.000000	0.000000
2816.753821	0.204740	0.585840	0.059355	70.946838	-68.002365	-21.684464	4.231920	0.000000	2.662866	0.000000	0.000000	0.000000	1.351425	-0.102518	-1.114891	0.000000	0.000000	3.000000	23.000000	0.000000
2816.757155	0.204740	0.585840	0.059355	70.946838	-68.002365	-21.684464	4.231920	0.000000	2.662866	0.000000	0.000000	0.000000	1.351425	-0.102518	-1.114891	0.000000	0.000000	3.000000	23.000000	0.000000
2816.760488	0.204740	0.585840	0.059355	70.946838	-68.002365	-21.684464	4.231920	0.000000	2.662866	0.000000	0.000000	0.000000	1.351425	-0.102518	-1.114891	0.000000	0.000000	3.000000	23.000000	0.000000
2816.763821	0.209133	0.585544	0.055391	71.045273	-67.923393	-20.290758	4.350069	0.000000	2.465137	0.000000	0.000000	0.000000	1.318083	-0.088975	-1.189050	0.000000	0.000000	3.000000	23.000000	0.000000
2816.767155	0.209133	0.585544	0.055391	71.045273	-67.923393	-20.290758	4.350069	0.000000	2.465137	0.000000	0.000000	0.000000	1.318083	-0.088975	-1.189050	0.000000	0.000000	3.000000	23.000000	0.000000
2816.770488	0.209133	0.585544	0.055391	71.045273	-67.923393	-20.290758	4.350069	0.000000	2.465137	0.000000	0.000000	0.000000	1.318083	-0.088975	-1.189050	0.000000	0.000000	3.000000	23.000000	0.000000
2816.773821	0.213295	0.585355	0.051454	71.019928	-67.717026	-19.252085	4.458578	0.000000	2.262982	0.000000	0.000000	0.000000	1.248629	-0.056668	-1.181268	0.000000	0.000000	3.000000	23.000000	0.000000
2816.777155	0.213295	0.585355	0.051454	71.019928	-67.717026	-19.252085	4.458578	0.000000	2.262982	0.000000	0.000000	0.000000	1.248629	-0.056668	-1.181268	0.000000	0.000000	3.000000	23.000000	0.000000
2816.780488	0.213295	0.585355	0.051454	71.019928	-67.717026	-19.252085	4.458578	0.000000	2.262982	0.000000	0.000000	0.000000	1.248629	-0.056668	-1.181268	0.000000	0.000000	3.000000	23.000000	0.000000
2816.783821	0.217217	0.585232	0.047585	70.922455	-67.320198	-18.322863	4.552501	0.000000	2.067545	0.000000	0.000000	0.000000	1.176538	-0.036879	-1.160661	0.000000	0.000000	3.000000	23.000000	0.000000
2816.787155	0.217217	0.585232	0.047585	70.922455	-67.320198	-18.322863	4.552501	0.000000	2.067545	0.000000	0.000000	0.000000	1.176538	-0.036879	-1.160661	0.000000	0.000000	3.000000	23.000000	0.000000
2816.790488	0.217217	0.585232	0.047585	70.922455	-67.320198	-18.322863	4.552501	0.000000	2.067545	0.000000	0.000000	0.000000	1.176538	-0.036879	-1.160661	0.000000	0.000000	3.000000	23.000000	0.000000
2816.793821	0.220818	0.585164	0.043853	70.802177	-66.551682	-17.332935	4.632809	0.000000	1.880712	0.000000	0.000000	0.000000	1.080121	-0.020424	-1.119696	0.000000	0.000000	3.000000	23.000000	0.000000
2816.797155	0.220818	0.585164	0.043853	70.802177	-66.551682	-17.332935	4.632809	0.000000	1.880712	0.000000	0.000000	0.000000	1.080121	-0.020424	-1.119696	0.000000	0.000000	3.000000	23.000000	0.000000
2816.800488	0.220818	0.585164	0.043853	70.802177	-66.551682	-17.332935	4.632809	0.000000	1.880712	0.000000	0.000000	0.000000	1.080121	-0.020424	-1.119696	0.000000	0.000000	3.000000	23.000000	0.000000
2816.803821	0.224176	0.585122	0.040171	70.721748	-65.471535	-16.179333	4.699979	0.000000	1.705929	0.000000	0.000000	0.000000	1.007574	-0.012546	-1.104329	0.000000	0.000000	3.000000	23.000000	0.000000
2816.807155	0.224176	0.585122	0.040171	70.721748	-65.471535	-16.179333	4.699979	0.000000	1.705929	0.000000	0.000000	0.000000	1.007574	-0.012546	-1.104329	0.000000	0.000000	3.000000	23.000000	0.000000
2816.810488	0.224176	0.585122	0.040171	70.721748	-65.471535	-16.179333	4.699979	0.000000	1.705929	0.000000	0.000000	0.000000	1.007574	-0.012546	-1.104329	0.000000	0.000000	3.000000	23.000000	0.000000
2816.813821	0.227302	0.585098	0.036434	70.729164	-64.263954	-14.959713	4.757258	0.000000	1.538992	0.000000	0.000000	0.000000	0.937727	-0.007116	-1.121282	0.000000	0.000000	3.000000	23.000000	0.000000
2816.817155	0.227302	0.585098	0.036434	70.729164	-64.263954	-14.959713	4.757258	0.000000	1.538992	0.000000	0.000000	0.000000	0.937727	-0.007116	-1.121282	0.000000	0.000000	3.000000	23.000000	0.000000
2816.820488	0.227302	0.585098	0.036434	70.729164	-64.263954	-14.959713	4.757258	0.000000	1.538992	0.000000	0.000000	0.000000	0.937727	-0.007116	-1.121282	0.000000	0.000000	3.000000	23.000000	0.000000
2816.823821	0.230222	0.585034	0.032579	70.832085	-63.050407	-13.891413	4.807002	0.000000	1.375766	0.000000	0.000000	0.000000	0.875917	-0.019390	-1.156532	0.000000	0.000000	3.000000	23.000000	0.000000
2816.827155	0.230222	0.585034	0.032579	70.832085	-63.050407	-13.891413	4.807002	0.000000	1.375766	0.000000	0.000000	0.000000	0.875917	-0.019390	-1.156532	0.000000	0.000000	3.000000	23.000000	0.000000
2816.830488	0.230222	0.585034	0.032579	70.832085	-63.050407	-13.891413	4.807002	0.000000	1.375766	0.000000	0.000000	0.000000	0.875917	-0.019390	-1.156532	0.000000	0.000000	3.000000	23.000000	0.000000
2816.833821	0.232792	0.584957	0.028669	70.941292	-61.754097	-11.815235	4.850508	0.000000	1.213497	0.000000	0.000000	0.000000	0.771182	-0.023005	-1.172914	0.000000	0.000000	3.000000	23.000000	0.000000
2816.837155	0.232792	0.584957	0.028669	70.941292	-61.754097	-11.815235	4.850508	0.000000	1.213497	0.000000	0.000000	0.000000	0.771182	-0.023005	-1.172914	0.000000	0.000000	3.000000	23.000000	0.000000
2816.840488	0.232792	0.584957	0.028669	70.941292	-61.754097	-11.815235	4.850508	0.000000	1.213497	0.000000	0.000000	0.000000	0.771182	-0.023005	-1.172914	0.000000	0.000000	3.000000	23.000000	0.000000
2816.843821	0.234925	0.584781	0.024640	71.044571	-60.474693	-8.824887	4.887396	0.000000	1.055160	0.000000	0.000000	0.000000	0.639782	-0.052836	-1.208779	0.000000	0.000000	3.000000	23.000000	0.000000
2816.847155	0.234925	0.584781	0.024640	71.044571	-60.474693	-8.824887	4.887396	0.000000	1.055160	0.000000	0.000000	0.000000	0.639782	-0.052836	-1.208779	0.000000	0.000000	3.000000	23.000000	0.000000
2816.850488	0.234925	0.584781	0.024640	71.044571	-60.474693	-8.824887	4.887396	0.000000	1.055160	0.000000	0.000000	0.000000	0.639782	-0.052836	-1.208779	0.000000	0.000000	3.000000	23.000000	0.000000
2816.853821	0.236613	0.584620	0.020537	71.155396	-59.116512	-5.569385	4.918655	0.000000	0.898238	0.000000	0.000000	0.000000	0.506405	-0.048117	-1.230759	0.000000	0.000000	3.000000	23.000000	0.000000
2816.857155	0.236613	0.584620	0.020537	71.155396	-59.116512	-5.569385	4.918655	0.000000	0.898238	0.000000	0.000000	0.000000	0.506405	-0.048117	-1.230759	0.000000	0.000000	3.000000	23.000000	0.000000
2816.860488	0.236613	0.584620	0.020537	71.155396	-59.116512	-5.569385	4.918655	0.000000	0.898238	0.000000	0.000000	0.000000	0.506405	-0.048117	-1.230759	0.000000	0.000000	3.000000	23.000000	0.000000
2816.863821	0.237946	0.584511	0.016427	71.280846	-57.423054	-2.378292	4.944441	0.000000	0.743307	0.000000	0.000000	0.000000	0.400052	-0.032737	-1.233114	0.000000	0.000000	3.000000	23.000000	0.000000
2816.867155	0.237946	0.584511	0.016427	71.280846	-57.423054	-2.378292	4.944441	0.000000	0.743307	0.000000	0.000000	0.000000	0.400052	-0.032737	-1.233114	0.000000	0.000000	3.000000	23.000000	0.000000
2816.870488	0.237946	0.584511	0.016427	71.280846	-57.423054	-2.378292	4.944441	0.000000	0.743307	0.000000	0.000000	0.000000	0.400052	-0.032737	-1.233114	0.000000	0.000000	3.000000	23.000000	0.000000
2816.873821	0.238913	0.584394	0.012335	71.422501	-55.296436	0.834843	4.964922	0.000000	0.591231	0.000000	0.000000	0.000000	0.290063	-0.035281	-1.227528	0.000000	0.000000	3.000000	23.000000	0.000000
2816.877155	0.238913	0.584394	0.012335	71.422501	-55.296436	0.834843	4.964922	0.000000	0.591231	0.000000	0.000000	0.000000	0.290063	-0.035281	-1.227528	0.000000	0.000000	3.000000	23.000000	0.000000
2816.880488	0.238913	0.584394	0.012335	71.422501	-55.296436	0.834843	4.964922	0.000000	0.591231	0.000000	0.000000	0.000000	0.290063	-0.035281	-1.227528	0.000000	0.000000	3.000000	23.000000	0.000000
2816.883821	0.239624	0.584257	0.008306	71.565186	-52.806099	3.783706	4.980403	0.000000	0.442246	0.000000	0.000000	0.000000	0.213126	-0.041071	-1.208794	0.000000	0.000000	3.000000	23.000000	0.000000
2816.887155	0.239624	0.584257	0.008306	71.565186	-52.806099	3.783706	4.980403	0.000000	0.442246	0.000000	0.000000	0.000000	0.213126	-0.041071	-1.208794	0.000000	0.000000	3.000000	23.000000	0.000000
2816.890488	0.239624	0.584257	0.008306	71.565186	-52.806099	3.783706	4.980403	0.000000	0.442246	0.000000	0.000000	0.000000	0.213126	-0.041071	-1.208794	0.000000	0.000000	3.000000	23.000000	0.000000
2816.893821	0.240078	0.584053	0.004332	71.692657	-50.134811	6.151251	4.991177	0.000000	0.296910	0.000000	0.000000	0.000000	0.136255	-0.061118	-1.192165	0.000000	0.000000	3.000000	23.000000	0.000000
2816.897155	0.240078	0.584053	0.004332	71.692657	-50.134811	6.151251	4.991177	0.000000	0.296910	0.000000	0.000000	0.000000	0.136255	-0.061118	-1.192165	0.000000	0.000000	3.000000	23.000000	0.000000
2816.900488	0.240078	0.584053	0.004332	71.692657	-50.134811	6.151251	4.991177	0.000000	0.296910	0.000000	0.000000	0.000000	0.136255	-0.061118	-1.192165	0.000000	0.000000	3.000000	23.000000	0.000000
2816.903821	0.240280	0.583783	0.000414	71.796730	-47.460522	8.430688	4.997611	0.000000	0.154551	0.000000	0.000000	0.000000	0.060653	-0.081079	-1.175337	0.000000	0.000000	3.000000	23.000000	0.000000
2816.907155	0.240280	0.583783	0.000414	71.796730	-47.460522	8.430688	4.997611	0.000000	0.154551	0.000000	0.000000	0.000000	0.060653	-0.081079	-1.175337	0.000000	0.000000	3.000000	23.000000	0.000000
2816.910488	0.240280	0.583783	0.000414	71.796730	-47.460522	8.430688	4.997611	0.000000	0.154551	0.000000	0.000000	0.000000	0.060653	-0.081079	-1.175337	0.000000	0.000000	3.000000	23.000000	0.000000
2816.913821	0.240170	0.583465	-0.003466	71.876488	-44.930477	10.605191	4.999978	0.000000	0.014760	0.000000	0.000000	0.000000	-0.033116	-0.095366	-1.163911	0.000000	0.000000	3.000000	23.000000	0.000000
2816.917155	0.240170	0.583465	-0.003466	71.876488	-44.930477	10.605191	4.999978	0.000000	0.014760	0.000000	0.000000	0.000000	-0.033116	-0.095366	-1.163911	0.000000	0.000000	3.000000	23.000000	0.000000
2816.920488	0.240170	0.583465	-0.003466	71.876488	-44.930477	10.605191	4.999978	0.000000	0.014760	0.000000	0.000000	0.000000	-0.033116	-0.095366	-1.163911	0.000000	0.000000	3.000000	23.000000	0.000000
2816.923821	0.239681	0.583137	-0.007233	71.967728	-42.564358	12.800764	4.998472	0.000000	-0.123583	0.000000	0.000000	0.000000	-0.146447	-0.098442	-1.130235	0.000000	0.000000	3.000000	23.000000	0.000000
2816.927155	0.239681	0.583137	-0.007233	71.967728	-42.564358	12.800764	4.998472	0.000000	-0.123583	0.000000	0.000000	0.000000	-0.146447	-0.098442	-1.130235	0.000000	0.000000	3.000000	23.000000	0.000000
2816.930488	0.239681	0.583137	-0.007233	71.967728	-42.564358	12.800764	4.998472	0.000000	-0.123583	0.000000	0.000000	0.000000	-0.146447	-0.098442	-1.130235	0.000000	0.000000	3.000000	23.000000	0.000000
2816.933821	0.238732	0.582787	-0.010957	72.107124	-40.366917	15.240259	4.993309	0.000000	-0.258565	0.000000	0.000000	0.000000	-0.284860	-0.104961	-1.117328	0.000000	0.000000	3.000000	23.000000	0.000000
2816.937155	0.238732	0.582787	-0.010957	72.107124	-40.366917	15.240259	4.993309	0.000000	-0.258565	0.000000	0.000000	0.000000	-0.284860	-0.104961	-1.117328	0.000000	0.000000	3.000000	23.000000	0.000000
2816.940488	0.238732	0.582787	-0.010957	72.107124	-40.366917	15.240259	4.993309	0.000000	-0.258565	0.000000	0.000000	0.000000	-0.284860	-0.104961	-1.117328	0.000000	0.000000	3.000000	23.000000	0.000000
2816.943821	0.237497	0.582414	-0.014732	72.298851	-38.317867	17.750677	4.984477	0.000000	-0.393689	0.000000	0.000000	0.000000	-0.370593	-0.111948	-1.132369	0.000000	0.000000	3.000000	23.000000	0.000000
2816.947155	0.237497	0.582414	-0.014732	72.298851	-38.317867	17.750677	4.984477	0.000000	-0.393689	0.000000	0.000000	0.000000	-0.370593	-0.111948	-1.132369	0.000000	0.000000	3.000000	23.000000	0.000000
2816.950488	0.237497	0.582414	-0.014732	72.298851	-38.317867	17.750677	4.984477	0.000000	-0.393689	0.000000	0.000000	0.000000	-0.370593	-0.111948	-1.132369	0.000000	0.000000	3.000000	23.000000	0.000000
2816.953821	0.235982	0.581988	-0.018553	72.532127	-36.358154	19.871922	4.971544	0.000000	-0.532674	0.000000	0.000000	0.000000	-0.454295	-0.127598	-1.146339	0.000000	0.000000	3.000000	23.000000	0.000000
2816.957155	0.235982	0.581988	-0.018553	72.532127	-36.358154	19.871922	4.971544	0.000000	-0.532674	0.000000	0.000000	0.000000	-0.454295	-0.127598	-1.146339	0.000000	0.000000	3.000000	23.000000	0.000000
2816.960488	0.235982	0.581988	-0.018553	72.532127	-36.358154	19.871922	4.971544	0.000000	-0.532674	0.000000	0.000000	0.000000	-0.454295	-0.127598	-1.146339	0.000000	0.000000	3.000000	23.000000	0.000000
2816.963821	0.234171	0.581520	-0.022366	72.759018	-34.413868	21.903168	4.954101	0.000000	-0.675928	0.000000	0.000000	0.000000	-0.543521	-0.140475	-1.143916	0.000000	0.000000	3.000000	23.000000	0.000000
2816.967155	0.234171	0.581520	-0.022366	72.759018	-34.413868	21.903168	4.954101	0.000000	-0.675928	0.000000	0.000000	0.000000	-0.543521	-0.140475	-1.143916	0.000000	0.000000	3.000000	23.000000	0.000000
2816.970488	0.234171	0.581520	-0.022366	72.759018	-34.413868	21.903168	4.954101	0.000000	-0.675928	0.000000	0.000000	0.000000	-0.543521	-0.140475	-1.143916	0.000000	0.000000	3.000000	23.000000	0.000000
2816.973821	0.232166	0.581032	-0.025991	72.916237	-32.169750	24.227442	4.931943	0.000000	-0.822154	0.000000	0.000000	0.000000	-0.601490	-0.146337	-1.087498	0.000000	0.000000	3.000000	23.000000	0.000000
2816.977155	0.232166	0.581032	-0.025991	72.916237	-32.169750	24.227442	4.931943	0.000000	-0.822154	0.000000	0.000000	0.000000	-0.601490	-0.146337	-1.087498	0.000000	0.000000	3.000000	23.000000	0.000000
2816.980488	0.232166	0.581032	-0.025991	72.916237	-32.169750	24.227442	4.931943	0.000000	-0.822154	0.000000	0.000000	0.000000	-0.601490	-0.146337	-1.087498	0.000000	0.000000	3.000000	23.000000	0.000000
2816.983821	0.230094	0.580537	-0.029449	72.943352	-29.545042	26.869085	4.906033	0.000000	-0.964803	0.000000	0.000000	0.000000	-0.621424	-0.148732	-1.037466	0.000000	0.000000	3.000000	23.000000	0.000000
2816.987155	0.230094	0.580537	-0.029449	72.943352	-29.545042	26.869085	4.906033	0.000000	-0.964803	0.000000	0.000000	0.000000	-0.621424	-0.148732	-1.037466	0.000000	0.000000	3.000000	23.000000	0.000000
2816.990488	0.230094	0.580537	-0.029449	72.943352	-29.545042	26.869085	4.906033	0.000000	-0.964803	0.000000	0.000000	0.000000	-0.621424	-0.148732	-1.037466	0.000000	0.000000	3.000000	23.000000	0.000000
2816.993821	0.227800	0.580013	-0.032748	72.842941	-26.751659	29.621851	4.876614	0.000000	-1.103920	0.000000	0.000000	0.000000	-0.688129	-0.156953	-0.989629	0.000000	0.000000	3.000000	23.000000	0.000000
2816.997155	0.227800	0.580013	-0.032748	72.842941	-26.751659	29.621851	4.876614	0.000000	-1.103920	0.000000	0.000000	0.000000	-0.688129	-0.156953	-0.989629	0.000000	0.000000	3.000000	23.000000	0.000000
2817.000488	0.227800	0.580013	-0.032748	72.842941	-26.751659	29.621851	4.876614	0.000000	-1.103920	0.000000	0.000000	0.000000	-0.688129	-0.156953	-0.989629	0.000000	0.000000	3.000000	23.000000	0.000000
2817.003821	0.225274	0.579427	-0.035921	72.649521	-24.031679	32.274521	4.843512	0.000000	-1.241125	0.000000	0.000000	0.000000	-0.757933	-0.175899	-0.951853	0.000000	0.000000	3.000000	23.000000	0.000000
2817.007155	0.225274	0.579427	-0.035921	72.649521	-24.031679	32.274521	4.843512	0.000000	-1.241125	0.000000	0.000000	0.000000	-0.757933	-0.175899	-0.951853	0.000000	0.000000	3.000000	23.000000	0.000000
2817.010488	0.225274	0.579427	-0.035921	72.649521	-24.031679	32.274521	4.843512	0.000000	-1.241125	0.000000	0.000000	0.000000	-0.757933	-0.175899	-0.951853	0.000000	0.000000	3.000000	23.000000	0.000000
2817.013821	0.222498	0.578794	-0.039014	72.407822	-21.527899	34.717205	4.806315	0.000000	-1.378162	0.000000	0.000000	0.000000	-0.832804	-0.189789	-0.927969	0.000000	0.000000	3.000000	23.000000	0.000000
2817.017155	0.222498	0.578794	-0.039014	72.407822	-21.527899	34.717205	4.806315	0.000000	-1.378162	0.000000	0.000000	0.000000	-0.832804	-0.189789	-0.927969	0.000000	0.000000	3.000000	23.000000	0.000000
2817.020488	0.222498	0.578794	-0.039014	72.407822	-21.527899	34.717205	4.806315	0.000000	-1.378162	0.000000	0.000000	0.000000	-0.832804	-0.189789	-0.927969	0.000000	0.000000	3.000000	23.000000	0.000000
2817.023821	0.219478	0.578105	-0.042080	72.160858	-19.234032	36.991051	4.764206	0.000000	-1.517348	0.000000	0.000000	0.000000	-0.905901	-0.206740	-0.919634	0.000000	0.000000	3.000000	23.000000	0.000000
2817.027155	0.219478	0.578105	-0.042080	72.160858	-19.234032	36.991051	4.764206	0.000000	-1.517348	0.000000	0.000000	0.000000	-0.905901	-0.206740	-0.919634	0.000000	0.000000	3.000000	23.000000	0.000000
2817.030488	0.219478	0.578105	-0.042080	72.160858	-19.234032	36.991051	4.764206	0.000000	-1.517348	0.000000	0.000000	0.000000	-0.905901	-0.206740	-0.919634	0.000000	0.000000	3.000000	23.000000	0.000000
2817.033821	0.216329	0.577353	-0.045153	71.916977	-17.140907	39.097050	4.716054	0.000000	-1.660973	0.000000	0.000000	0.000000	-0.944804	-0.225819	-0.922060	0.000000	0.000000	3.000000	23.000000	0.000000
2817.037155	0.216329	0.577353	-0.045153	71.916977	-17.140907	39.097050	4.716054	0.000000	-1.660973	0.000000	0.000000	0.000000	-0.944804	-0.225819	-0.922060	0.000000	0.000000	3.000000	23.000000	0.000000
2817.040488	0.216329	0.577353	-0.045153	71.916977	-17.140907	39.097050	4.716054	0.000000	-1.660973	0.000000	0.000000	0.000000	-0.944804	-0.225819	-0.922060	0.000000	0.000000	3.000000	23.000000	0.000000
2817.043821	0.213005	0.576551	-0.048093	71.652313	-15.219094	41.052147	4.661183	0.000000	-1.809245	0.000000	0.000000	0.000000	-0.997206	-0.240449	-0.882022	0.000000	0.000000	3.000000	23.000000	0.000000
2817.047155	0.213005	0.576551	-0.048093	71.652313	-15.219094	41.052147	4.661183	0.000000	-1.809245	0.000000	0.000000	0.000000	-0.997206	-0.240449	-0.882022	0.000000	0.000000	3.000000	23.000000	0.000000
2817.050488	0.213005	0.576551	-0.048093	71.652313	-15.219094	41.052147	4.661183	0.000000	-1.809245	0.000000	0.000000	0.000000	-0.997206	-0.240449	-0.882022	0.000000	0.000000	3.000000	23.000000	0.000000
2817.053821	0.209531	0.575802	-0.050770	71.359642	-13.394812	42.940186	4.600683	0.000000	-1.957987	0.000000	0.000000	0.000000	-1.042169	-0.224595	-0.803088	0.000000	0.000000	3.000000	23.000000	0.000000
2817.057155	0.209531	0.575802	-0.050770	71.359642	-13.394812	42.940186	4.600683	0.000000	-1.957987	0.000000	0.000000	0.000000	-1.042169	-0.224595	-0.803088	0.000000	0.000000	3.000000	23.000000	0.000000
2817.060488	0.209531	0.575802	-0.050770	71.359642	-13.394812	42.940186	4.600683	0.000000	-1.957987	0.000000	0.000000	0.000000	-1.042169	-0.224595	-0.803088	0.000000	0.000000	3.000000	23.000000	0.000000
2817.063821	0.205981	0.575200	-0.053051	71.036674	-11.681087	44.761967	4.536364	0.000000	-2.102715	0.000000	0.000000	0.000000	-1.065029	-0.180803	-0.684319	0.000000	0.000000	3.000000	23.000000	0.000000
2817.067155	0.205981	0.575200	-0.053051	71.036674	-11.681087	44.761967	4.536364	0.000000	-2.102715	0.000000	0.000000	0.000000	-1.065029	-0.180803	-0.684319	0.000000	0.000000	3.000000	23.000000	0.000000
2817.070488	0.205981	0.575200	-0.053051	71.036674	-11.681087	44.761967	4.536364	0.000000	-2.102715	0.000000	0.000000	0.000000	-1.065029	-0.180803	-0.684319	0.000000	0.000000	3.000000	23.000000	0.000000
2817.073821	0.202253	0.574725	-0.054906	70.682999	-10.083306	46.524162	4.471108	0.000000	-2.238123	0.000000	0.000000	0.000000	-1.118395	-0.142296	-0.556315	0.000000	0.000000	3.000000	23.000000	0.000000
2817.077155	0.202253	0.574725	-0.054906	70.682999	-10.083306	46.524162	4.471108	0.000000	-2.238123	0.000000	0.000000	0.000000	-1.118395	-0.142296	-0.556315	0.000000	0.000000	3.000000	23.000000	0.000000
2817.080488	0.202253	0.574725	-0.054906	70.682999	-10.083306	46.524162	4.471108	0.000000	-2.238123	0.000000	0.000000	0.000000	-1.118395	-0.142296	-0.556315	0.000000	0.000000	3.000000	23.000000	0.000000
2817.083821	0.198368	0.574380	-0.056348	70.321465	-8.635792	48.216442	4.405114	0.000000	-2.365370	0.000000	0.000000	0.000000	-1.165593	-0.103688	-0.432555	0.000000	0.000000	3.000000	23.000000	0.000000
2817.087155	0.198368	0.574380	-0.056348	70.321465	-8.635792	48.216442	4.405114	0.000000	-2.365370	0.000000	0.000000	0.000000	-1.165593	-0.103688	-0.432555	0.000000	0.000000	3.000000	23.000000	0.000000
2817.090488	0.198368	0.574380	-0.056348	70.321465	-8.635792	48.216442	4.405114	0.000000	-2.365370	0.000000	0.000000	0.000000	-1.165593	-0.103688	-0.432555	0.000000	0.000000	3.000000	23.000000	0.000000
2817.093821	0.194272	0.574106	-0.057488	69.997543	-7.286934	49.938778	4.338601	0.000000	-2.485265	0.000000	0.000000	0.000000	-1.228577	-0.082098	-0.342234	0.000000	0.000000	3.000000	23.000000	0.000000
2817.097155	0.194272	0.574106	-0.057488	69.997543	-7.286934	49.938778	4.338601	0.000000	-2.485265	0.000000	0.000000	0.000000	-1.228577	-0.082098	-0.342234	0.000000	0.000000	3.000000	23.000000	0.000000
2817.100488	0.194272	0.574106	-0.057488	69.997543	-7.286934	49.938778	4.338601	0.000000	-2.485265	0.000000	0.000000	0.000000	-1.228577	-0.082098	-0.342234	0.000000	0.000000	3.000000	23.000000	0.000000
2817.103821	0.190015	0.573889	-0.058477	69.744133	-5.917886	51.886967	4.268876	0.000000	-2.603209	0.000000	0.000000	0.000000	-1.277110	-0.065044	-0.296623	0.000000	0.000000	3.000000	23.000000	0.000000
2817.107155	0.190015	0.573889	-0.058477	69.744133	-5.917886	51.886967	4.268876	0.000000	-2.603209	0.000000	0.000000	0.000000	-1.277110	-0.065044	-0.296623	0.000000	0.000000	3.000000	23.000000	0.000000
2817.110488	0.190015	0.573889	-0.058477	69.744133	-5.917886	51.886967	4.268876	0.000000	-2.603209	0.000000	0.000000	0.000000	-1.277110	-0.065044	-0.296623	0.000000	0.000000	3.000000	23.000000	0.000000
2817.113821	0.185859	0.573750	-0.059250	69.547470	-4.533342	53.701099	4.192917	0.000000	-2.723866	0.000000	0.000000	0.000000	-1.246764	-0.041849	-0.231804	0.000000	0.000000	3.000000	23.000000	0.000000
2817.117155	0.185859	0.573750	-0.059250	69.547470	-4.533342	53.701099	4.192917	0.000000	-2.723866	0.000000	0.000000	0.000000	-1.246764	-0.041849	-0.231804	0.000000	0.000000	3.000000	23.000000	0.000000
2817.120488	0.185859	0.573750	-0.059250	69.547470	-4.533342	53.701099	4.192917	0.000000	-2.723866	0.000000	0.000000	0.000000	-1.246764	-0.041849	-0.231804	0.000000	0.000000	3.000000	23.000000	0.000000
2817.123821	0.181759	0.573800	-0.059694	69.365974	-3.148902	54.524845	4.115249	0.000000	-2.839846	0.000000	0.000000	0.000000	-1.230100	0.015063	-0.133226	0.000000	0.000000	3.000000	23.000000	0.000000
2817.127155	0.181759	0.573800	-0.059694	69.365974	-3.148902	54.524845	4.115249	0.000000	-2.839846	0.000000	0.000000	0.000000	-1.230100	0.015063	-0.133226	0.000000	0.000000	3.000000	23.000000	0.000000
2817.130488	0.181759	0.573800	-0.059694	69.365974	-3.148902	54.524845	4.115249	0.000000	-2.839846	0.000000	0.000000	0.000000	-1.230100	0.015063	-0.133226	0.000000	0.000000	3.000000	23.000000	0.000000
2817.133821	0.177796	0.574073	-0.059610	69.163521	-1.799460	54.490192	4.038206	0.000000	-2.948370	0.000000	0.000000	0.000000	-1.188861	0.081946	0.025020	0.000000	0.000000	3.000000	23.000000	0.000000
2817.137155	0.177796	0.574073	-0.059610	69.163521	-1.799460	54.490192	4.038206	0.000000	-2.948370	0.000000	0.000000	0.000000	-1.188861	0.081946	0.025020	0.000000	0.000000	3.000000	23.000000	0.000000
2817.140488	0.177796	0.574073	-0.059610	69.163521	-1.799460	54.490192	4.038206	0.000000	-2.948370	0.000000	0.000000	0.000000	-1.188861	0.081946	0.025020	0.000000	0.000000	3.000000	23.000000	0.000000
2817.143821	0.174056	0.574548	-0.059031	68.950455	-0.470526	54.571980	3.889812	0.000000	-2.980523	0.000000	0.000000	0.000000	-1.122179	0.142360	0.173707	0.000000	0.000000	3.000000	23.000000	0.000000
2817.147155	0.174056	0.574548	-0.059031	68.950455	-0.470526	54.571980	3.889812	0.000000	-2.980523	0.000000	0.000000	0.000000	-1.122179	0.142360	0.173707	0.000000	0.000000	3.000000	23.000000	0.000000
2817.150488	0.174056	0.574548	-0.059031	68.950455	-0.470526	54.571980	3.889812	0.000000	-2.980523	0.000000	0.000000	0.000000	-1.122179	0.142360	0.173707	0.000000	0.000000	3.000000	23.000000	0.000000
2817.153821	0.170558	0.575185	-0.057978	68.816017	0.683892	55.290527	3.702782	0.000000	-2.951572	0.000000	0.000000	0.000000	-1.049337	0.191242	0.316072	0.000000	0.000000	3.000000	23.000000	0.000000
2817.157155	0.170558	0.575185	-0.057978	68.816017	0.683892	55.290527	3.702782	0.000000	-2.951572	0.000000	0.000000	0.000000	-1.049337	0.191242	0.316072	0.000000	0.000000	3.000000	23.000000	0.000000
2817.160488	0.170558	0.575185	-0.057978	68.816017	0.683892	55.290527	3.702782	0.000000	-2.951572	0.000000	0.000000	0.000000	-1.049337	0.191242	0.316072	0.000000	0.000000	3.000000	23.000000	0.000000
2817.163821	0.167163	0.575861	-0.056695	69.113419	0.891850	55.666203	3.527892	0.000000	-2.898893	0.000000	0.000000	0.000000	-1.018440	0.202625	0.384806	0.000000	0.000000	3.000000	23.000000	0.000000
2817.167155	0.167163	0.575861	-0.056695	69.113419	0.891850	55.666203	3.527892	0.000000	-2.898893	0.000000	0.000000	0.000000	-1.018440	0.202625	0.384806	0.000000	0.000000	3.000000	23.000000	0.000000
2817.170488	0.167163	0.575861	-0.056695	69.113419	0.891850	55.666203	3.527892	0.000000	-2.898893	0.000000	0.000000	0.000000	-1.018440	0.202625	0.384806	0.000000	0.000000	3.000000	23.000000	0.000000
2817.173821	0.163690	0.576546	-0.055174	69.804436	0.150992	54.891865	3.358152	0.000000	-2.834759	0.000000	0.000000	0.000000	-1.042009	0.205639	0.456379	0.000000	0.000000	3.000000	23.000000	0.000000
2817.177155	0.163690	0.576546	-0.055174	69.804436	0.150992	54.891865	3.358152	0.000000	-2.834759	0.000000	0.000000	0.000000	-1.042009	0.205639	0.456379	0.000000	0.000000	3.000000	23.000000	0.000000
2817.180488	0.163690	0.576546	-0.055174	69.804436	0.150992	54.891865	3.358152	0.000000	-2.834759	0.000000	0.000000	0.000000	-1.042009	0.205639	0.456379	0.000000	0.000000	3.000000	23.000000	0.000000
2817.183821	0.160191	0.577272	-0.053376	70.545326	-1.020816	53.286072	3.184484	0.000000	-2.758696	0.000000	0.000000	0.000000	-1.049544	0.217697	0.539400	0.000000	0.000000	3.000000	23.000000	0.000000
2817.187155	0.160191	0.577272	-0.053376	70.545326	-1.020816	53.286072	3.184484	0.000000	-2.758696	0.000000	0.000000	0.000000	-1.049544	0.217697	0.539400	0.000000	0.000000	3.000000	23.000000	0.000000
2817.190488	0.160191	0.577272	-0.053376	70.545326	-1.020816	53.286072	3.184484	0.000000	-2.758696	0.000000	0.000000	0.000000	-1.049544	0.217697	0.539400	0.000000	0.000000	3.000000	23.000000	0.000000
2817.193821	0.156698	0.578003	-0.051258	71.212318	-2.399380	51.151543	3.009560	0.000000	-2.668796	0.000000	0.000000	0.000000	-1.047894	0.219241	0.635369	0.000000	0.000000	3.000000	23.000000	0.000000
2817.197155	0.156698	0.578003	-0.051258	71.212318	-2.399380	51.151543	3.009560	0.000000	-2.668796	0.000000	0.000000	0.000000	-1.047894	0.219241	0.635369	0.000000	0.000000	3.000000	23.000000	0.000000
2817.200488	0.156698	0.578003	-0.051258	71.212318	-2.399380	51.151543	3.009560	0.000000	-2.668796	0.000000	0.000000	0.000000	-1.047894	0.219241	0.635369	0.000000	0.000000	3.000000	23.000000	0.000000
2817.203821	0.153253	0.578704	-0.048974	71.807724	-3.898187	48.650810	2.834911	0.000000	-2.562901	0.000000	0.000000	0.000000	-1.033434	0.210458	0.685250	0.000000	0.000000	3.000000	23.000000	0.000000
2817.207155	0.153253	0.578704	-0.048974	71.807724	-3.898187	48.650810	2.834911	0.000000	-2.562901	0.000000	0.000000	0.000000	-1.033434	0.210458	0.685250	0.000000	0.000000	3.000000	23.000000	0.000000
2817.210488	0.153253	0.578704	-0.048974	71.807724	-3.898187	48.650810	2.834911	0.000000	-2.562901	0.000000	0.000000	0.000000	-1.033434	0.210458	0.685250	0.000000	0.000000	3.000000	23.000000	0.000000
2817.213821	0.149879	0.579370	-0.046506	72.339653	-5.371384	46.190605	2.662673	0.000000	-2.448693	0.000000	0.000000	0.000000	-1.012203	0.199799	0.740289	0.000000	0.000000	3.000000	23.000000	0.000000
2817.217155	0.149879	0.579370	-0.046506	72.339653	-5.371384	46.190605	2.662673	0.000000	-2.448693	0.000000	0.000000	0.000000	-1.012203	0.199799	0.740289	0.000000	0.000000	3.000000	23.000000	0.000000
2817.220488	0.149879	0.579370	-0.046506	72.339653	-5.371384	46.190605	2.662673	0.000000	-2.448693	0.000000	0.000000	0.000000	-1.012203	0.199799	0.740289	0.000000	0.000000	3.000000	23.000000	0.000000
2817.223821	0.146622	0.580036	-0.043834	72.846581	-6.676998	44.142616	2.493972	0.000000	-2.325311	0.000000	0.000000	0.000000	-0.977371	0.199706	0.801674	0.000000	0.000000	3.000000	23.000000	0.000000
2817.227155	0.146622	0.580036	-0.043834	72.846581	-6.676998	44.142616	2.493972	0.000000	-2.325311	0.000000	0.000000	0.000000	-0.977371	0.199706	0.801674	0.000000	0.000000	3.000000	23.000000	0.000000
2817.230488	0.146622	0.580036	-0.043834	72.846581	-6.676998	44.142616	2.493972	0.000000	-2.325311	0.000000	0.000000	0.000000	-0.977371	0.199706	0.801674	0.000000	0.000000	3.000000	23.000000	0.000000
2817.233821	0.143565	0.580677	-0.041074	73.328644	-7.754209	42.498894	2.331077	0.000000	-2.191699	0.000000	0.000000	0.000000	-0.916842	0.192468	0.828016	0.000000	0.000000	3.000000	23.000000	0.000000
2817.237155	0.143565	0.580677	-0.041074	73.328644	-7.754209	42.498894	2.331077	0.000000	-2.191699	0.000000	0.000000	0.000000	-0.916842	0.192468	0.828016	0.000000	0.000000	3.000000	23.000000	0.000000
2817.240488	0.143565	0.580677	-0.041074	73.328644	-7.754209	42.498894	2.331077	0.000000	-2.191699	0.000000	0.000000	0.000000	-0.916842	0.192468	0.828016	0.000000	0.000000	3.000000	23.000000	0.000000
2817.243821	0.140714	0.581341	-0.038142	73.764198	-8.615537	41.107624	2.178270	0.000000	-2.053696	0.000000	0.000000	0.000000	-0.855277	0.199212	0.879506	0.000000	0.000000	3.000000	23.000000	0.000000
2817.247155	0.140714	0.581341	-0.038142	73.764198	-8.615537	41.107624	2.178270	0.000000	-2.053696	0.000000	0.000000	0.000000	-0.855277	0.199212	0.879506	0.000000	0.000000	3.000000	23.000000	0.000000
2817.250488	0.140714	0.581341	-0.038142	73.764198	-8.615537	41.107624	2.178270	0.000000	-2.053696	0.000000	0.000000	0.000000	-0.855277	0.199212	0.879506	0.000000	0.000000	3.000000	23.000000	0.000000
2817.253821	0.137905	0.582022	-0.035052	74.168816	-9.316164	39.879391	2.035724	0.000000	-1.907112	0.000000	0.000000	0.000000	-0.842794	0.204176	0.927218	0.000000	0.000000	3.000000	23.000000	0.000000
2817.257155	0.137905	0.582022	-0.035052	74.168816	-9.316164	39.879391	2.035724	0.000000	-1.907112	0.000000	0.000000	0.000000	-0.842794	0.204176	0.927218	0.000000	0.000000	3.000000	23.000000	0.000000
2817.260488	0.137905	0.582022	-0.035052	74.168816	-9.316164	39.879391	2.035724	0.000000	-1.907112	0.000000	0.000000	0.000000	-0.842794	0.204176	0.927218	0.000000	0.000000	3.000000	23.000000	0.000000
2817.263821	0.135143	0.582682	-0.031840	74.550812	-9.831201	38.882191	1.895258	0.000000	-1.752576	0.000000	0.000000	0.000000	-0.828666	0.198126	0.963325	0.000000	0.000000	3.000000	23.000000	0.000000
2817.267155	0.135143	0.582682	-0.031840	74.550812	-9.831201	38.882191	1.895258	0.000000	-1.752576	0.000000	0.000000	0.000000	-0.828666	0.198126	0.963325	0.000000	0.000000	3.000000	23.000000	0.000000
2817.270488	0.135143	0.582682	-0.031840	74.550812	-9.831201	38.882191	1.895258	0.000000	-1.752576	0.000000	0.000000	0.000000	-0.828666	0.198126	0.963325	0.000000	0.000000	3.000000	23.000000	0.000000
2817.273821	0.132415	0.583285	-0.028541	74.945770	-10.015145	38.359886	1.757147	0.000000	-1.592021	0.000000	0.000000	0.000000	-0.818443	0.180909	0.989845	0.000000	0.000000	3.000000	23.000000	0.000000
2817.277155	0.132415	0.583285	-0.028541	74.945770	-10.015145	38.359886	1.757147	0.000000	-1.592021	0.000000	0.000000	0.000000	-0.818443	0.180909	0.989845	0.000000	0.000000	3.000000	23.000000	0.000000
2817.280488	0.132415	0.583285	-0.028541	74.945770	-10.015145	38.359886	1.757147	0.000000	-1.592021	0.000000	0.000000	0.000000	-0.818443	0.180909	0.989845	0.000000	0.000000	3.000000	23.000000	0.000000
2817.283821	0.129803	0.583824	-0.025246	75.384308	-9.723232	38.336849	1.620739	0.000000	-1.427047	0.000000	0.000000	0.000000	-0.783657	0.161721	0.988616	0.000000	0.000000	3.000000	23.000000	0.000000
2817.287155	0.129803	0.583824	-0.025246	75.384308	-9.723232	38.336849	1.620739	0.000000	-1.427047	0.000000	0.000000	0.000000	-0.783657	0.161721	0.988616	0.000000	0.000000	3.000000	23.000000	0.000000
2817.290488	0.129803	0.583824	-0.025246	75.384308	-9.723232	38.336849	1.620739	0.000000	-1.427047	0.000000	0.000000	0.000000	-0.783657	0.161721	0.988616	0.000000	0.000000	3.000000	23.000000	0.000000
2817.293821	0.127377	0.584292	-0.021947	75.860123	-8.904573	38.783329	1.490130	0.000000	-1.262278	0.000000	0.000000	0.000000	-0.727639	0.140133	0.989646	0.000000	0.000000	3.000000	23.000000	0.000000
2817.297155	0.127377	0.584292	-0.021947	75.860123	-8.904573	38.783329	1.490130	0.000000	-1.262278	0.000000	0.000000	0.000000	-0.727639	0.140133	0.989646	0.000000	0.000000	3.000000	23.000000	0.000000
2817.300488	0.127377	0.584292	-0.021947	75.860123	-8.904573	38.783329	1.490130	0.000000	-1.262278	0.000000	0.000000	0.000000	-0.727639	0.140133	0.989646	0.000000	0.000000	3.000000	23.000000	0.000000
2817.303821	0.125093	0.584692	-0.018652	76.346657	-7.635822	39.612431	1.368857	0.000000	-1.097337	0.000000	0.000000	0.000000	-0.685172	0.120095	0.988335	0.000000	0.000000	3.000000	23.000000	0.000000
2817.307155	0.125093	0.584692	-0.018652	76.346657	-7.635822	39.612431	1.368857	0.000000	-1.097337	0.000000	0.000000	0.000000	-0.685172	0.120095	0.988335	0.000000	0.000000	3.000000	23.000000	0.000000
2817.310488	0.125093	0.584692	-0.018652	76.346657	-7.635822	39.612431	1.368857	0.000000	-1.097337	0.000000	0.000000	0.000000	-0.685172	0.120095	0.988335	0.000000	0.000000	3.000000	23.000000	0.000000
2817.313821	0.122852	0.585019	-0.015399	76.783463	-6.150835	40.855713	1.254662	0.000000	-0.932614	0.000000	0.000000	0.000000	-0.672321	0.098258	0.975953	0.000000	0.000000	3.000000	23.000000	0.000000
2817.317155	0.122852	0.585019	-0.015399	76.783463	-6.150835	40.855713	1.254662	0.000000	-0.932614	0.000000	0.000000	0.000000	-0.672321	0.098258	0.975953	0.000000	0.000000	3.000000	23.000000	0.000000
2817.320488	0.122852	0.585019	-0.015399	76.783463	-6.150835	40.855713	1.254662	0.000000	-0.932614	0.000000	0.000000	0.000000	-0.672321	0.098258	0.975953	0.000000	0.000000	3.000000	23.000000	0.000000
2817.323821	0.120682	0.585291	-0.012175	77.141258	-4.726353	42.148617	1.142608	0.000000	-0.769956	0.000000	0.000000	0.000000	-0.651170	0.081592	0.967101	0.000000	0.000000	3.000000	23.000000	0.000000
2817.327155	0.120682	0.585291	-0.012175	77.141258	-4.726353	42.148617	1.142608	0.000000	-0.769956	0.000000	0.000000	0.000000	-0.651170	0.081592	0.967101	0.000000	0.000000	3.000000	23.000000	0.000000
2817.330488	0.120682	0.585291	-0.012175	77.141258	-4.726353	42.148617	1.142608	0.000000	-0.769956	0.000000	0.000000	0.000000	-0.651170	0.081592	0.967101	0.000000	0.000000	3.000000	23.000000	0.000000
2817.333821	0.118614	0.585521	-0.009038	77.397301	-3.654884	42.773220	1.034080	0.000000	-0.608772	0.000000	0.000000	0.000000	-0.620287	0.068901	0.941359	0.000000	0.000000	3.000000	23.000000	0.000000
2817.337155	0.118614	0.585521	-0.009038	77.397301	-3.654884	42.773220	1.034080	0.000000	-0.608772	0.000000	0.000000	0.000000	-0.620287	0.068901	0.941359	0.000000	0.000000	3.000000	23.000000	0.000000
2817.340488	0.118614	0.585521	-0.009038	77.397301	-3.654884	42.773220	1.034080	0.000000	-0.608772	0.000000	0.000000	0.000000	-0.620287	0.068901	0.941359	0.000000	0.000000	3.000000	23.000000	0.000000
2817.343821	0.116688	0.585671	-0.006028	77.573517	-2.908644	42.680969	0.930698	0.000000	-0.451879	0.000000	0.000000	0.000000	-0.577935	0.045140	0.902998	0.000000	0.000000	3.000000	23.000000	0.000000
2817.347155	0.116688	0.585671	-0.006028	77.573517	-2.908644	42.680969	0.930698	0.000000	-0.451879	0.000000	0.000000	0.000000	-0.577935	0.045140	0.902998	0.000000	0.000000	3.000000	23.000000	0.000000
2817.350488	0.116688	0.585671	-0.006028	77.573517	-2.908644	42.680969	0.930698	0.000000	-0.451879	0.000000	0.000000	0.000000	-0.577935	0.045140	0.902998	0.000000	0.000000	3.000000	23.000000	0.000000
2817.353821	0.114990	0.585793	-0.003179	77.686241	-2.385882	42.386330	0.834376	0.000000	-0.301379	0.000000	0.000000	0.000000	-0.509207	0.036573	0.854698	0.000000	0.000000	3.000000	23.000000	0.000000
2817.357155	0.114990	0.585793	-0.003179	77.686241	-2.385882	42.386330	0.834376	0.000000	-0.301379	0.000000	0.000000	0.000000	-0.509207	0.036573	0.854698	0.000000	0.000000	3.000000	23.000000	0.000000
2817.360488	0.114990	0.585793	-0.003179	77.686241	-2.385882	42.386330	0.834376	0.000000	-0.301379	0.000000	0.000000	0.000000	-0.509207	0.036573	0.854698	0.000000	0.000000	3.000000	23.000000	0.000000
2817.363821	0.113565	0.585825	-0.000524	77.738731	-1.996370	42.324520	0.749508	0.000000	-0.158929	0.000000	0.000000	0.000000	-0.427417	0.009381	0.796284	0.000000	0.000000	3.000000	23.000000	0.000000
2817.367155	0.113565	0.585825	-0.000524	77.738731	-1.996370	42.324520	0.749508	0.000000	-0.158929	0.000000	0.000000	0.000000	-0.427417	0.009381	0.796284	0.000000	0.000000	3.000000	23.000000	0.000000
2817.370488	0.113565	0.585825	-0.000524	77.738731	-1.996370	42.324520	0.749508	0.000000	-0.158929	0.000000	0.000000	0.000000	-0.427417	0.009381	0.796284	0.000000	0.000000	3.000000	23.000000	0.000000
2817.373821	0.112421	0.585835	0.001941	77.738525	-1.678638	42.476589	0.678272	0.000000	-0.026215	0.000000	0.000000	0.000000	-0.343268	0.003143	0.739598	0.000000	0.000000	3.000000	23.000000	0.000000
2817.377155	0.112421	0.585835	0.001941	77.738525	-1.678638	42.476589	0.678272	0.000000	-0.026215	0.000000	0.000000	0.000000	-0.343268	0.003143	0.739598	0.000000	0.000000	3.000000	23.000000	0.000000
2817.380488	0.112421	0.585835	0.001941	77.738525	-1.678638	42.476589	0.678272	0.000000	-0.026215	0.000000	0.000000	0.000000	-0.343268	0.003143	0.739598	0.000000	0.000000	3.000000	23.000000	0.000000
2817.383821	0.111541	0.585755	0.004222	77.692520	-1.468539	42.727390	0.621061	0.000000	0.097051	0.000000	0.000000	0.000000	-0.263936	-0.023973	0.684433	0.000000	0.000000	3.000000	23.000000	0.000000
2817.387155	0.111541	0.585755	0.004222	77.692520	-1.468539	42.727390	0.621061	0.000000	0.097051	0.000000	0.000000	0.000000	-0.263936	-0.023973	0.684433	0.000000	0.000000	3.000000	23.000000	0.000000
2817.390488	0.111541	0.585755	0.004222	77.692520	-1.468539	42.727390	0.621061	0.000000	0.097051	0.000000	0.000000	0.000000	-0.263936	-0.023973	0.684433	0.000000	0.000000	3.000000	23.000000	0.000000
2817.393821	0.110958	0.585674	0.006336	77.624664	-1.538137	42.731930	0.577071	0.000000	0.211123	0.000000	0.000000	0.000000	-0.174960	-0.024365	0.633952	0.000000	0.000000	3.000000	23.000000	0.000000
2817.397155	0.110958	0.585674	0.006336	77.624664	-1.538137	42.731930	0.577071	0.000000	0.211123	0.000000	0.000000	0.000000	-0.174960	-0.024365	0.633952	0.000000	0.000000	3.000000	23.000000	0.000000
2817.400488	0.110958	0.585674	0.006336	77.624664	-1.538137	42.731930	0.577071	0.000000	0.211123	0.000000	0.000000	0.000000	-0.174960	-0.024365	0.633952	0.000000	0.000000	3.000000	23.000000	0.000000
2817.403821	0.110601	0.585581	0.008258	77.534142	-1.961054	42.228531	0.547911	0.000000	0.316782	0.000000	0.000000	0.000000	-0.107130	-0.027843	0.576766	0.000000	0.000000	3.000000	23.000000	0.000000
2817.407155	0.110601	0.585581	0.008258	77.534142	-1.961054	42.228531	0.547911	0.000000	0.316782	0.000000	0.000000	0.000000	-0.107130	-0.027843	0.576766	0.000000	0.000000	3.000000	23.000000	0.000000
2817.410488	0.110601	0.585581	0.008258	77.534142	-1.961054	42.228531	0.547911	0.000000	0.316782	0.000000	0.000000	0.000000	-0.107130	-0.027843	0.576766	0.000000	0.000000	3.000000	23.000000	0.000000
2817.413821	0.110389	0.585496	0.010028	77.398399	-2.949177	40.864414	0.530056	0.000000	0.412909	0.000000	0.000000	0.000000	-0.063558	-0.025490	0.531014	0.000000	0.000000	3.000000	23.000000	0.000000
2817.417155	0.110389	0.585496	0.010028	77.398399	-2.949177	40.864414	0.530056	0.000000	0.412909	0.000000	0.000000	0.000000	-0.063558	-0.025490	0.531014	0.000000	0.000000	3.000000	23.000000	0.000000
2817.420488	0.110389	0.585496	0.010028	77.398399	-2.949177	40.864414	0.530056	0.000000	0.412909	0.000000	0.000000	0.000000	-0.063558	-0.025490	0.531014	0.000000	0.000000	3.000000	23.000000	0.000000
2817.423821	0.110351	0.585438	0.011657	77.214294	-4.383646	38.851250	0.519463	0.000000	0.501412	0.000000	0.000000	0.000000	-0.011404	-0.017332	0.488712	0.000000	0.000000	3.000000	23.000000	0.000000
2817.427155	0.110351	0.585438	0.011657	77.214294	-4.383646	38.851250	0.519463	0.000000	0.501412	0.000000	0.000000	0.000000	-0.011404	-0.017332	0.488712	0.000000	0.000000	3.000000	23.000000	0.000000
2817.430488	0.110351	0.585438	0.011657	77.214294	-4.383646	38.851250	0.519463	0.000000	0.501412	0.000000	0.000000	0.000000	-0.011404	-0.017332	0.488712	0.000000	0.000000	3.000000	23.000000	0.000000
2817.433821	0.110555	0.585395	0.013023	76.988075	-6.123555	36.541550	0.517563	0.000000	0.582864	0.000000	0.000000	0.000000	0.061079	-0.013023	0.409645	0.000000	0.000000	3.000000	23.000000	0.000000
2817.437155	0.110555	0.585395	0.013023	76.988075	-6.123555	36.541550	0.517563	0.000000	0.582864	0.000000	0.000000	0.000000	0.061079	-0.013023	0.409645	0.000000	0.000000	3.000000	23.000000	0.000000
2817.440488	0.110555	0.585395	0.013023	76.988075	-6.123555	36.541550	0.517563	0.000000	0.582864	0.000000	0.000000	0.000000	0.061079	-0.013023	0.409645	0.000000	0.000000	3.000000	23.000000	0.000000
2817.443821	0.111103	0.585351	0.014150	76.733452	-7.922176	34.104977	0.527743	0.000000	0.651138	0.000000	0.000000	0.000000	0.164508	-0.013079	0.338118	0.000000	0.000000	3.000000	23.000000	0.000000
2817.447155	0.111103	0.585351	0.014150	76.733452	-7.922176	34.104977	0.527743	0.000000	0.651138	0.000000	0.000000	0.000000	0.164508	-0.013079	0.338118	0.000000	0.000000	3.000000	23.000000	0.000000
2817.450488	0.111103	0.585351	0.014150	76.733452	-7.922176	34.104977	0.527743	0.000000	0.651138	0.000000	0.000000	0.000000	0.164508	-0.013079	0.338118	0.000000	0.000000	3.000000	23.000000	0.000000
2817.453821	0.111844	0.585282	0.015082	76.457199	-9.693451	31.636900	0.555161	0.000000	0.707491	0.000000	0.000000	0.000000	0.222108	-0.020882	0.279512	0.000000	0.000000	3.000000	23.000000	0.000000
2817.457155	0.111844	0.585282	0.015082	76.457199	-9.693451	31.636900	0.555161	0.000000	0.707491	0.000000	0.000000	0.000000	0.222108	-0.020882	0.279512	0.000000	0.000000	3.000000	23.000000	0.000000
2817.460488	0.111844	0.585282	0.015082	76.457199	-9.693451	31.636900	0.555161	0.000000	0.707491	0.000000	0.000000	0.000000	0.222108	-0.020882	0.279512	0.000000	0.000000	3.000000	23.000000	0.000000
2817.463821	0.112734	0.585232	0.015837	76.162964	-11.411036	29.191999	0.592179	0.000000	0.754076	0.000000	0.000000	0.000000	0.267198	-0.014993	0.226745	0.000000	0.000000	3.000000	23.000000	0.000000
2817.467155	0.112734	0.585232	0.015837	76.162964	-11.411036	29.191999	0.592179	0.000000	0.754076	0.000000	0.000000	0.000000	0.267198	-0.014993	0.226745	0.000000	0.000000	3.000000	23.000000	0.000000
2817.470488	0.112734	0.585232	0.015837	76.162964	-11.411036	29.191999	0.592179	0.000000	0.754076	0.000000	0.000000	0.000000	0.267198	-0.014993	0.226745	0.000000	0.000000	3.000000	23.000000	0.000000
2817.473821	0.113786	0.585146	0.016363	75.859848	-13.043655	26.800987	0.636712	0.000000	0.791867	0.000000	0.000000	0.000000	0.315629	-0.025661	0.157575	0.000000	0.000000	3.000000	23.000000	0.000000
2817.477155	0.113786	0.585146	0.016363	75.859848	-13.043655	26.800987	0.636712	0.000000	0.791867	0.000000	0.000000	0.000000	0.315629	-0.025661	0.157575	0.000000	0.000000	3.000000	23.000000	0.000000
2817.480488	0.113786	0.585146	0.016363	75.859848	-13.043655	26.800987	0.636712	0.000000	0.791867	0.000000	0.000000	0.000000	0.315629	-0.025661	0.157575	0.000000	0.000000	3.000000	23.000000	0.000000
2817.483821	0.114933	0.585098	0.016675	75.564903	-14.539908	24.548714	0.689317	0.000000	0.818129	0.000000	0.000000	0.000000	0.343922	-0.014632	0.093844	0.000000	0.000000	3.000000	23.000000	0.000000
2817.487155	0.114933	0.585098	0.016675	75.564903	-14.539908	24.548714	0.689317	0.000000	0.818129	0.000000	0.000000	0.000000	0.343922	-0.014632	0.093844	0.000000	0.000000	3.000000	23.000000	0.000000
2817.490488	0.114933	0.585098	0.016675	75.564903	-14.539908	24.548714	0.689317	0.000000	0.818129	0.000000	0.000000	0.000000	0.343922	-0.014632	0.093844	0.000000	0.000000	3.000000	23.000000	0.000000
2817.493821	0.116058	0.585041	0.016793	75.302582	-15.876487	22.519262	0.746637	0.000000	0.833770	0.000000	0.000000	0.000000	0.337530	-0.017034	0.035407	0.000000	0.000000	3.000000	23.000000	0.000000
2817.497155	0.116058	0.585041	0.016793	75.302582	-15.876487	22.519262	0.746637	0.000000	0.833770	0.000000	0.000000	0.000000	0.337530	-0.017034	0.035407	0.000000	0.000000	3.000000	23.000000	0.000000
2817.500488	0.116058	0.585041	0.016793	75.302582	-15.876487	22.519262	0.746637	0.000000	0.833770	0.000000	0.000000	0.000000	0.337530	-0.017034	0.035407	0.000000	0.000000	3.000000	23.000000	0.000000
2817.503821	0.117074	0.584995	0.016755	75.092972	-16.968065	20.852806	0.802892	0.000000	0.839671	0.000000	0.000000	0.000000	0.304988	-0.013744	-0.011426	0.000000	0.000000	3.000000	23.000000	0.000000
2817.507155	0.117074	0.584995	0.016755	75.092972	-16.968065	20.852806	0.802892	0.000000	0.839671	0.000000	0.000000	0.000000	0.304988	-0.013744	-0.011426	0.000000	0.000000	3.000000	23.000000	0.000000
2817.510488	0.117074	0.584995	0.016755	75.092972	-16.968065	20.852806	0.802892	0.000000	0.839671	0.000000	0.000000	0.000000	0.304988	-0.013744	-0.011426	0.000000	0.000000	3.000000	23.000000	0.000000
2817.513821	0.117074	0.584995	0.016755	74.952560	-17.697216	19.720358	0.853723	0.000000	0.837767	0.000000	0.000000	0.000000	0.304988	-0.013744	-0.011426	0.000000	0.000000	3.000000	23.000000	0.000000
2817.517155	0.118020	0.584963	0.016618	74.952560	-17.697216	19.720358	0.853723	0.000000	0.837767	0.000000	0.000000	0.000000	0.283521	-0.009661	-0.041099	0.000000	0.000000	3.000000	23.000000	0.000000
2817.520488	0.118020	0.584963	0.016618	74.952560	-17.697216	19.720358	0.853723	0.000000	0.837767	0.000000	0.000000	0.000000	0.283521	-0.009661	-0.041099	0.000000	0.000000	3.000000	23.000000	0.000000
2817.523821	0.118918	0.584891	0.016391	74.872459	-18.048868	19.203581	0.900976	0.000000	0.830917	0.000000	0.000000	0.000000	0.269642	-0.021593	-0.068271	0.000000	0.000000	3.000000	23.000000	0.000000
2817.527155	0.118918	0.584891	0.016391	74.872459	-18.048868	19.203581	0.900976	0.000000	0.830917	0.000000	0.000000	0.000000	0.269642	-0.021593	-0.068271	0.000000	0.000000	3.000000	23.000000	0.000000
2817.530488	0.118918	0.584891	0.016391	74.872459	-18.048868	19.203581	0.900976	0.000000	0.830917	0.000000	0.000000	0.000000	0.269642	-0.021593	-0.068271	0.000000	0.000000	3.000000	23.000000	0.000000
2817.533821	0.118918	0.584891	0.016391	74.820374	-18.227394	19.004152	0.945917	0.000000	0.819539	0.000000	0.000000	0.000000	0.269642	-0.021593	-0.068271	0.000000	0.000000	3.000000	23.000000	0.000000
2817.537155	0.119756	0.584816	0.016111	74.820374	-18.227394	19.004152	0.945917	0.000000	0.819539	0.000000	0.000000	0.000000	0.251321	-0.022313	-0.083971	0.000000	0.000000	3.000000	23.000000	0.000000
2817.540488	0.119756	0.584816	0.016111	74.820374	-18.227394	19.004152	0.945917	0.000000	0.819539	0.000000	0.000000	0.000000	0.251321	-0.022313	-0.083971	0.000000	0.000000	3.000000	23.000000	0.000000
2817.543821	0.120473	0.584777	0.015828	74.779129	-18.355335	18.834461	0.987804	0.000000	0.805544	0.000000	0.000000	0.000000	0.215183	-0.011899	-0.084735	0.000000	0.000000	3.000000	23.000000	0.000000
2817.547155	0.120473	0.584777	0.015828	74.779129	-18.355335	18.834461	0.987804	0.000000	0.805544	0.000000	0.000000	0.000000	0.215183	-0.011899	-0.084735	0.000000	0.000000	3.000000	23.000000	0.000000
2817.550488	0.120473	0.584777	0.015828	74.779129	-18.355335	18.834461	0.987804	0.000000	0.805544	0.000000	0.000000	0.000000	0.215183	-0.011899	-0.084735	0.000000	0.000000	3.000000	23.000000	0.000000
2817.553821	0.120473	0.584777	0.015828	74.741844	-18.435905	18.757196	1.023667	0.000000	0.791421	0.000000	0.000000	0.000000	0.215183	-0.011899	-0.084735	0.000000	0.000000	3.000000	23.000000	0.000000
2817.557155	0.120987	0.584836	0.015592	74.741844	-18.435905	18.757196	1.023667	0.000000	0.791421	0.000000	0.000000	0.000000	0.154098	0.017662	-0.070776	0.000000	0.000000	3.000000	23.000000	0.000000
2817.560488	0.120987	0.584836	0.015592	74.741844	-18.435905	18.757196	1.023667	0.000000	0.791421	0.000000	0.000000	0.000000	0.154098	0.017662	-0.070776	0.000000	0.000000	3.000000	23.000000	0.000000
2817.563821	0.120987	0.584836	0.015592	74.719345	-18.415319	18.917805	1.049350	0.000000	0.779625	0.000000	0.000000	0.000000	0.154098	0.017662	-0.070776	0.000000	0.000000	3.000000	23.000000	0.000000
2817.567155	0.120987	0.584836	0.015592	74.719345	-18.415319	18.917805	1.049350	0.000000	0.779625	0.000000	0.000000	0.000000	0.154098	0.017662	-0.070776	0.000000	0.000000	3.000000	23.000000	0.000000
2817.570488	0.121191	0.584985	0.015455	74.719345	-18.415319	18.917805	1.049350	0.000000	0.779625	0.000000	0.000000	0.000000	0.061203	0.044819	-0.041124	0.000000	0.000000	3.000000	23.000000	0.000000
2817.573821	0.121191	0.584985	0.015455	74.710266	-18.337013	19.105579	1.049350	0.000000	0.779625	0.000000	0.000000	0.000000	0.061203	0.044819	-0.041124	0.000000	0.000000	3.000000	23.000000	0.000000
2817.577155	0.121191	0.584985	0.015455	74.710266	-18.337013	19.105579	1.049350	0.000000	0.779625	0.000000	0.000000	0.000000	0.061203	0.044819	-0.041124	0.000000	0.000000	3.000000	23.000000	0.000000
2817.580488	0.121191	0.584985	0.015455	74.710266	-18.337013	19.105579	1.049350	0.000000	0.779625	0.000000	0.000000	0.000000	0.061203	0.044819	-0.041124	0.000000	0.000000	3.000000	23.000000	0.000000
2817.583821	0.120891	0.585470	0.015312	74.746918	-18.057215	19.522226	1.059551	0.000000	0.772771	0.000000	0.000000	0.000000	-0.089923	0.145577	-0.043087	0.000000	0.000000	3.000000	23.000000	0.000000
2817.587155	0.120891	0.585470	0.015312	74.746918	-18.057215	19.522226	1.059551	0.000000	0.772771	0.000000	0.000000	0.000000	-0.089923	0.145577	-0.043087	0.000000	0.000000	3.000000	23.000000	0.000000
2817.590488	0.120891	0.585470	0.015312	74.746918	-18.057215	19.522226	1.059551	0.000000	0.772771	0.000000	0.000000	0.000000	-0.089923	0.145577	-0.043087	0.000000	0.000000	3.000000	23.000000	0.000000
2817.593821	0.120579	0.585723	0.015212	74.879707	-17.394251	20.511658	1.044564	0.000000	0.765590	0.000000	0.000000	0.000000	-0.093693	0.075957	-0.030059	0.000000	0.000000	3.000000	23.000000	0.000000
2817.597155	0.120579	0.585723	0.015212	74.879707	-17.394251	20.511658	1.044564	0.000000	0.765590	0.000000	0.000000	0.000000	-0.093693	0.075957	-0.030059	0.000000	0.000000	3.000000	23.000000	0.000000
2817.600488	0.120579	0.585723	0.015212	74.879707	-17.394251	20.511658	1.044564	0.000000	0.765590	0.000000	0.000000	0.000000	-0.093693	0.075957	-0.030059	0.000000	0.000000	3.000000	23.000000	0.000000
2817.603821	0.120579	0.585723	0.015212	75.077682	-16.422571	21.935211	1.028948	0.000000	0.760580	0.000000	0.000000	0.000000	-0.093693	0.075957	-0.030059	0.000000	0.000000	3.000000	23.000000	0.000000
2817.607155	0.120275	0.585947	0.015050	75.077682	-16.422571	21.935211	1.028948	0.000000	0.760580	0.000000	0.000000	0.000000	-0.091146	0.067123	-0.048422	0.000000	0.000000	3.000000	23.000000	0.000000
2817.610488	0.120275	0.585947	0.015050	75.077682	-16.422571	21.935211	1.028948	0.000000	0.760580	0.000000	0.000000	0.000000	-0.091146	0.067123	-0.048422	0.000000	0.000000	3.000000	23.000000	0.000000
2817.613821	0.119949	0.586171	0.014894	75.306030	-15.256898	23.621698	1.013757	0.000000	0.752510	0.000000	0.000000	0.000000	-0.097817	0.067068	-0.046806	0.000000	0.000000	3.000000	23.000000	0.000000
2817.617155	0.119949	0.586171	0.014894	75.306030	-15.256898	23.621698	1.013757	0.000000	0.752510	0.000000	0.000000	0.000000	-0.097817	0.067068	-0.046806	0.000000	0.000000	3.000000	23.000000	0.000000
2817.620488	0.119949	0.586171	0.014894	75.306030	-15.256898	23.621698	1.013757	0.000000	0.752510	0.000000	0.000000	0.000000	-0.097817	0.067068	-0.046806	0.000000	0.000000	3.000000	23.000000	0.000000
2817.623821	0.119491	0.586367	0.014779	75.529602	-14.062181	25.359104	0.997454	0.000000	0.744709	0.000000	0.000000	0.000000	-0.137567	0.059010	-0.034639	0.000000	0.000000	3.000000	23.000000	0.000000
2817.627155	0.119491	0.586367	0.014779	75.529602	-14.062181	25.359104	0.997454	0.000000	0.744709	0.000000	0.000000	0.000000	-0.137567	0.059010	-0.034639	0.000000	0.000000	3.000000	23.000000	0.000000
2817.630488	0.119491	0.586367	0.014779	75.529602	-14.062181	25.359104	0.997454	0.000000	0.744709	0.000000	0.000000	0.000000	-0.137567	0.059010	-0.034639	0.000000	0.000000	3.000000	23.000000	0.000000
2817.633821	0.118925	0.586516	0.014614	75.715630	-13.056557	26.837688	0.974527	0.000000	0.738935	0.000000	0.000000	0.000000	-0.169762	0.044551	-0.049413	0.000000	0.000000	3.000000	23.000000	0.000000
2817.637155	0.118925	0.586516	0.014614	75.715630	-13.056557	26.837688	0.974527	0.000000	0.738935	0.000000	0.000000	0.000000	-0.169762	0.044551	-0.049413	0.000000	0.000000	3.000000	23.000000	0.000000
2817.640488	0.118925	0.586516	0.014614	75.715630	-13.056557	26.837688	0.974527	0.000000	0.738935	0.000000	0.000000	0.000000	-0.169762	0.044551	-0.049413	0.000000	0.000000	3.000000	23.000000	0.000000
2817.643821	0.118403	0.586624	0.014337	75.841843	-12.395522	27.824123	0.946233	0.000000	0.730700	0.000000	0.000000	0.000000	-0.156581	0.032455	-0.082989	0.000000	0.000000	3.000000	23.000000	0.000000
2817.647155	0.118403	0.586624	0.014337	75.841843	-12.395522	27.824123	0.946233	0.000000	0.730700	0.000000	0.000000	0.000000	-0.156581	0.032455	-0.082989	0.000000	0.000000	3.000000	23.000000	0.000000
2817.650488	0.118403	0.586624	0.014337	75.841843	-12.395522	27.824123	0.946233	0.000000	0.730700	0.000000	0.000000	0.000000	-0.156581	0.032455	-0.082989	0.000000	0.000000	3.000000	23.000000	0.000000
2817.653821	0.118403	0.586624	0.014337	75.913376	-12.123102	28.271923	0.920136	0.000000	0.716868	0.000000	0.000000	0.000000	-0.156581	0.032455	-0.082989	0.000000	0.000000	3.000000	23.000000	0.000000
2817.657155	0.117900	0.586647	0.013945	75.913376	-12.123102	28.271923	0.920136	0.000000	0.716868	0.000000	0.000000	0.000000	-0.150767	0.006757	-0.117633	0.000000	0.000000	3.000000	23.000000	0.000000
2817.660488	0.117900	0.586647	0.013945	75.913376	-12.123102	28.271923	0.920136	0.000000	0.716868	0.000000	0.000000	0.000000	-0.150767	0.006757	-0.117633	0.000000	0.000000	3.000000	23.000000	0.000000
2817.663821	0.117505	0.586610	0.013408	75.943764	-12.199653	28.234226	0.895009	0.000000	0.697263	0.000000	0.000000	0.000000	-0.118625	-0.010989	-0.161034	0.000000	0.000000	3.000000	23.000000	0.000000
2817.667155	0.117505	0.586610	0.013408	75.943764	-12.199653	28.234226	0.895009	0.000000	0.697263	0.000000	0.000000	0.000000	-0.118625	-0.010989	-0.161034	0.000000	0.000000	3.000000	23.000000	0.000000
2817.670488	0.117505	0.586610	0.013408	75.943764	-12.199653	28.234226	0.895009	0.000000	0.697263	0.000000	0.000000	0.000000	-0.118625	-0.010989	-0.161034	0.000000	0.000000	3.000000	23.000000	0.000000
2817.673821	0.117505	0.586610	0.013408	75.962570	-12.446341	27.925829	0.875238	0.000000	0.670424	0.000000	0.000000	0.000000	-0.118625	-0.010989	-0.161034	0.000000	0.000000	3.000000	23.000000	0.000000
2817.677155	0.117321	0.586451	0.012674	75.962570	-12.446341	27.925829	0.875238	0.000000	0.670424	0.000000	0.000000	0.000000	-0.055025	-0.047856	-0.220383	0.000000	0.000000	3.000000	23.000000	0.000000
2817.680488	0.117321	0.586451	0.012674	75.962570	-12.446341	27.925829	0.875238	0.000000	0.670424	0.000000	0.000000	0.000000	-0.055025	-0.047856	-0.220383	0.000000	0.000000	3.000000	23.000000	0.000000
2817.683821	0.117263	0.586254	0.011873	75.964615	-12.841932	27.396141	0.866067	0.000000	0.633693	0.000000	0.000000	0.000000	-0.017402	-0.059075	-0.240238	0.000000	0.000000	3.000000	23.000000	0.000000
2817.687155	0.117263	0.586254	0.011873	75.964615	-12.841932	27.396141	0.866067	0.000000	0.633693	0.000000	0.000000	0.000000	-0.017402	-0.059075	-0.240238	0.000000	0.000000	3.000000	23.000000	0.000000
2817.690488	0.117263	0.586254	0.011873	75.964615	-12.841932	27.396141	0.866067	0.000000	0.633693	0.000000	0.000000	0.000000	-0.017402	-0.059075	-0.240238	0.000000	0.000000	3.000000	23.000000	0.000000
2817.693821	0.117263	0.586254	0.011873	75.942398	-13.437110	26.596773	0.863167	0.000000	0.593654	0.000000	0.000000	0.000000	-0.017402	-0.059075	-0.240238	0.000000	0.000000	3.000000	23.000000	0.000000
2817.697155	0.117210	0.585977	0.011092	75.942398	-13.437110	26.596773	0.863167	0.000000	0.593654	0.000000	0.000000	0.000000	-0.016039	-0.082887	-0.234229	0.000000	0.000000	3.000000	23.000000	0.000000
2817.700488	0.117210	0.585977	0.011092	75.942398	-13.437110	26.596773	0.863167	0.000000	0.593654	0.000000	0.000000	0.000000	-0.016039	-0.082887	-0.234229	0.000000	0.000000	3.000000	23.000000	0.000000
2817.703821	0.117107	0.585683	0.010306	75.885155	-14.240624	25.520365	0.860493	0.000000	0.554616	0.000000	0.000000	0.000000	-0.030747	-0.088428	-0.235916	0.000000	0.000000	3.000000	23.000000	0.000000
2817.707155	0.117107	0.585683	0.010306	75.885155	-14.240624	25.520365	0.860493	0.000000	0.554616	0.000000	0.000000	0.000000	-0.030747	-0.088428	-0.235916	0.000000	0.000000	3.000000	23.000000	0.000000
2817.710488	0.117107	0.585683	0.010306	75.885155	-14.240624	25.520365	0.860493	0.000000	0.554616	0.000000	0.000000	0.000000	-0.030747	-0.088428	-0.235916	0.000000	0.000000	3.000000	23.000000	0.000000
2817.713821	0.117107	0.585683	0.010306	75.814178	-15.157786	24.299316	0.855369	0.000000	0.515296	0.000000	0.000000	0.000000	-0.030747	-0.088428	-0.235916	0.000000	0.000000	3.000000	23.000000	0.000000
2817.717155	0.116887	0.585325	0.009521	75.814178	-15.157786	24.299316	0.855369	0.000000	0.515296	0.000000	0.000000	0.000000	-0.066049	-0.107396	-0.235471	0.000000	0.000000	3.000000	23.000000	0.000000
2817.720488	0.116887	0.585325	0.009521	75.814178	-15.157786	24.299316	0.855369	0.000000	0.515296	0.000000	0.000000	0.000000	-0.066049	-0.107396	-0.235471	0.000000	0.000000	3.000000	23.000000	0.000000
2817.723821	0.116623	0.584967	0.008746	75.727295	-16.107071	23.036652	0.844361	0.000000	0.476051	0.000000	0.000000	0.000000	-0.079352	-0.107318	-0.232385	0.000000	0.000000	3.000000	23.000000	0.000000
2817.727155	0.116623	0.584967	0.008746	75.727295	-16.107071	23.036652	0.844361	0.000000	0.476051	0.000000	0.000000	0.000000	-0.079352	-0.107318	-0.232385	0.000000	0.000000	3.000000	23.000000	0.000000
2817.730488	0.116623	0.584967	0.008746	75.727295	-16.107071	23.036652	0.844361	0.000000	0.476051	0.000000	0.000000	0.000000	-0.079352	-0.107318	-0.232385	0.000000	0.000000	3.000000	23.000000	0.000000
2817.733821	0.116286	0.584617	0.007964	75.655930	-16.969055	21.900948	0.831135	0.000000	0.437320	0.000000	0.000000	0.000000	-0.100945	-0.104895	-0.234581	0.000000	0.000000	3.000000	23.000000	0.000000
2817.737155	0.116286	0.584617	0.007964	75.655930	-16.969055	21.900948	0.831135	0.000000	0.437320	0.000000	0.000000	0.000000	-0.100945	-0.104895	-0.234581	0.000000	0.000000	3.000000	23.000000	0.000000
2817.740488	0.116286	0.584617	0.007964	75.655930	-16.969055	21.900948	0.831135	0.000000	0.437320	0.000000	0.000000	0.000000	-0.100945	-0.104895	-0.234581	0.000000	0.000000	3.000000	23.000000	0.000000
2817.743821	0.115958	0.584305	0.007214	75.599632	-17.719900	20.923464	0.814311	0.000000	0.398223	0.000000	0.000000	0.000000	-0.098424	-0.093771	-0.225068	0.000000	0.000000	3.000000	23.000000	0.000000
2817.747155	0.115958	0.584305	0.007214	75.599632	-17.719900	20.923464	0.814311	0.000000	0.398223	0.000000	0.000000	0.000000	-0.098424	-0.093771	-0.225068	0.000000	0.000000	3.000000	23.000000	0.000000
2817.750488	0.115958	0.584305	0.007214	75.599632	-17.719900	20.923464	0.814311	0.000000	0.398223	0.000000	0.000000	0.000000	-0.098424	-0.093771	-0.225068	0.000000	0.000000	3.000000	23.000000	0.000000
2817.753821	0.115958	0.584305	0.007214	75.551567	-18.392853	20.047241	0.797907	0.000000	0.360712	0.000000	0.000000	0.000000	-0.098424	-0.093771	-0.225068	0.000000	0.000000	3.000000	23.000000	0.000000
2817.757155	0.115630	0.583992	0.006463	75.551567	-18.392853	20.047241	0.797907	0.000000	0.360712	0.000000	0.000000	0.000000	-0.098344	-0.093715	-0.225317	0.000000	0.000000	3.000000	23.000000	0.000000
2817.760488	0.115630	0.583992	0.006463	75.551567	-18.392853	20.047241	0.797907	0.000000	0.360712	0.000000	0.000000	0.000000	-0.098344	-0.093715	-0.225317	0.000000	0.000000	3.000000	23.000000	0.000000
2817.763821	0.115293	0.583735	0.005766	75.496017	-19.030491	19.214640	0.781516	0.000000	0.323159	0.000000	0.000000	0.000000	-0.101187	-0.077086	-0.209193	0.000000	0.000000	3.000000	23.000000	0.000000
2817.767155	0.115293	0.583735	0.005766	75.496017	-19.030491	19.214640	0.781516	0.000000	0.323159	0.000000	0.000000	0.000000	-0.101187	-0.077086	-0.209193	0.000000	0.000000	3.000000	23.000000	0.000000
2817.770488	0.115293	0.583735	0.005766	75.496017	-19.030491	19.214640	0.781516	0.000000	0.323159	0.000000	0.000000	0.000000	-0.101187	-0.077086	-0.209193	0.000000	0.000000	3.000000	23.000000	0.000000
2817.773821	0.114918	0.583537	0.005196	75.412834	-19.706932	18.319218	0.764652	0.000000	0.288294	0.000000	0.000000	0.000000	-0.112506	-0.059563	-0.170984	0.000000	0.000000	3.000000	23.000000	0.000000
2817.777155	0.114918	0.583537	0.005196	75.412834	-19.706932	18.319218	0.764652	0.000000	0.288294	0.000000	0.000000	0.000000	-0.112506	-0.059563	-0.170984	0.000000	0.000000	3.000000	23.000000	0.000000
2817.780488	0.114918	0.583537	0.005196	75.412834	-19.706932	18.319218	0.764652	0.000000	0.288294	0.000000	0.000000	0.000000	-0.112506	-0.059563	-0.170984	0.000000	0.000000	3.000000	23.000000	0.000000
2817.783821	0.114492	0.583433	0.004792	75.274185	-20.488161	17.264973	0.745901	0.000000	0.259797	0.000000	0.000000	0.000000	-0.127920	-0.031037	-0.121269	0.000000	0.000000	3.000000	23.000000	0.000000
2817.787155	0.114492	0.583433	0.004792	75.274185	-20.488161	17.264973	0.745901	0.000000	0.259797	0.000000	0.000000	0.000000	-0.127920	-0.031037	-0.121269	0.000000	0.000000	3.000000	23.000000	0.000000
2817.790488	0.114492	0.583433	0.004792	75.274185	-20.488161	17.264973	0.745901	0.000000	0.259797	0.000000	0.000000	0.000000	-0.127920	-0.031037	-0.121269	0.000000	0.000000	3.000000	23.000000	0.000000
2817.793821	0.114492	0.583433	0.004792	75.098778	-21.311398	16.149191	0.724581	0.000000	0.239585	0.000000	0.000000	0.000000	-0.127920	-0.031037	-0.121269	0.000000	0.000000	3.000000	23.000000	0.000000
2817.797155	0.113976	0.583417	0.004587	75.098778	-21.311398	16.149191	0.724581	0.000000	0.239585	0.000000	0.000000	0.000000	-0.154778	-0.004792	-0.061362	0.000000	0.000000	3.000000	23.000000	0.000000
2817.800488	0.113976	0.583417	0.004587	75.098778	-21.311398	16.149191	0.724581	0.000000	0.239585	0.000000	0.000000	0.000000	-0.154778	-0.004792	-0.061362	0.000000	0.000000	3.000000	23.000000	0.000000
2817.803821	0.113411	0.583475	0.004464	74.916016	-22.059624	15.154734	0.698785	0.000000	0.229358	0.000000	0.000000	0.000000	-0.169515	0.017249	-0.037006	0.000000	0.000000	3.000000	23.000000	0.000000
2817.807155	0.113411	0.583475	0.004464	74.916016	-22.059624	15.154734	0.698785	0.000000	0.229358	0.000000	0.000000	0.000000	-0.169515	0.017249	-0.037006	0.000000	0.000000	3.000000	23.000000	0.000000
2817.810488	0.113411	0.583475	0.004464	74.916016	-22.059624	15.154734	0.698785	0.000000	0.229358	0.000000	0.000000	0.000000	-0.169515	0.017249	-0.037006	0.000000	0.000000	3.000000	23.000000	0.000000
2817.813821	0.113411	0.583475	0.004464	74.782852	-22.578766	14.476262	0.670533	0.000000	0.223190	0.000000	0.000000	0.000000	-0.169515	0.017249	-0.037006	0.000000	0.000000	3.000000	23.000000	0.000000
2817.817155	0.112820	0.583580	0.004423	74.782852	-22.578766	14.476262	0.670533	0.000000	0.223190	0.000000	0.000000	0.000000	-0.177237	0.031487	-0.012298	0.000000	0.000000	3.000000	23.000000	0.000000
2817.820488	0.112820	0.583580	0.004423	74.782852	-22.578766	14.476262	0.670533	0.000000	0.223190	0.000000	0.000000	0.000000	-0.177237	0.031487	-0.012298	0.000000	0.000000	3.000000	23.000000	0.000000
2817.823821	0.112311	0.583692	0.004337	74.760139	-22.667654	14.418983	0.640993	0.000000	0.221141	0.000000	0.000000	0.000000	-0.152558	0.033708	-0.025869	0.000000	0.000000	3.000000	23.000000	0.000000
2817.827155	0.112311	0.583692	0.004337	74.760139	-22.667654	14.418983	0.640993	0.000000	0.221141	0.000000	0.000000	0.000000	-0.152558	0.033708	-0.025869	0.000000	0.000000	3.000000	23.000000	0.000000
2817.830488	0.112311	0.583692	0.004337	74.760139	-22.667654	14.418983	0.640993	0.000000	0.221141	0.000000	0.000000	0.000000	-0.152558	0.033708	-0.025869	0.000000	0.000000	3.000000	23.000000	0.000000
2817.833821	0.112311	0.583692	0.004337	74.787399	-22.580589	14.600636	0.615567	0.000000	0.216829	0.000000	0.000000	0.000000	-0.152558	0.033708	-0.025869	0.000000	0.000000	3.000000	23.000000	0.000000
2817.837155	0.111960	0.583823	0.004229	74.787399	-22.580589	14.600636	0.615567	0.000000	0.216829	0.000000	0.000000	0.000000	-0.105281	0.039204	-0.032276	0.000000	0.000000	3.000000	23.000000	0.000000
2817.840488	0.111960	0.583823	0.004229	74.787399	-22.580589	14.600636	0.615567	0.000000	0.216829	0.000000	0.000000	0.000000	-0.105281	0.039204	-0.032276	0.000000	0.000000	3.000000	23.000000	0.000000
2817.843821	0.111960	0.583823	0.004229	74.807487	-22.478231	14.786398	0.598020	0.000000	0.211450	0.000000	0.000000	0.000000	-0.105281	0.039204	-0.032276	0.000000	0.000000	3.000000	23.000000	0.000000
2817.847155	0.111960	0.583823	0.004229	74.807487	-22.478231	14.786398	0.598020	0.000000	0.211450	0.000000	0.000000	0.000000	-0.105281	0.039204	-0.032276	0.000000	0.000000	3.000000	23.000000	0.000000
2817.850488	0.111708	0.583938	0.004146	74.807487	-22.478231	14.786398	0.598020	0.000000	0.211450	0.000000	0.000000	0.000000	-0.075588	0.034670	-0.024842	0.000000	0.000000	3.000000	23.000000	0.000000
2817.853821	0.111708	0.583938	0.004146	74.801926	-22.480768	14.818027	0.598020	0.000000	0.211450	0.000000	0.000000	0.000000	-0.075588	0.034670	-0.024842	0.000000	0.000000	3.000000	23.000000	0.000000
2817.857155	0.111708	0.583938	0.004146	74.801926	-22.480768	14.818027	0.598020	0.000000	0.211450	0.000000	0.000000	0.000000	-0.075588	0.034670	-0.024842	0.000000	0.000000	3.000000	23.000000	0.000000
2817.860488	0.111708	0.583938	0.004146	74.801926	-22.480768	14.818027	0.598020	0.000000	0.211450	0.000000	0.000000	0.000000	-0.075588	0.034670	-0.024842	0.000000	0.000000	3.000000	23.000000	0.000000
2817.863821	0.111249	0.584109	0.004165	74.793320	-22.491146	14.833839	0.585422	0.000000	0.207310	0.000000	0.000000	0.000000	-0.137685	0.051176	0.005738	0.000000	0.000000	3.000000	23.000000	0.000000
2817.867155	0.111249	0.584109	0.004165	74.793320	-22.491146	14.833839	0.585422	0.000000	0.207310	0.000000	0.000000	0.000000	-0.137685	0.051176	0.005738	0.000000	0.000000	3.000000	23.000000	0.000000
2817.870488	0.111249	0.584109	0.004165	74.793320	-22.491146	14.833839	0.585422	0.000000	0.207310	0.000000	0.000000	0.000000	-0.137685	0.051176	0.005738	0.000000	0.000000	3.000000	23.000000	0.000000
2817.873821	0.111249	0.584109	0.004165	74.781212	-22.515749	14.811062	0.562475	0.000000	0.208266	0.000000	0.000000	0.000000	-0.137685	0.051176	0.005738	0.000000	0.000000	3.000000	23.000000	0.000000
2817.877155	0.111142	0.584153	0.004201	74.781212	-22.515749	14.811062	0.562475	0.000000	0.208266	0.000000	0.000000	0.000000	-0.032154	0.013311	0.010819	0.000000	0.000000	3.000000	23.000000	0.000000
2817.880488	0.111142	0.584153	0.004201	74.781212	-22.515749	14.811062	0.562475	0.000000	0.208266	0.000000	0.000000	0.000000	-0.032154	0.013311	0.010819	0.000000	0.000000	3.000000	23.000000	0.000000
2817.883821	0.111142	0.584153	0.004201	74.768135	-22.574888	14.742772	0.557115	0.000000	0.210069	0.000000	0.000000	0.000000	-0.032154	0.013311	0.010819	0.000000	0.000000	3.000000	23.000000	0.000000
2817.887155	0.111142	0.584153	0.004201	74.768135	-22.574888	14.742772	0.557115	0.000000	0.210069	0.000000	0.000000	0.000000	-0.032154	0.013311	0.010819	0.000000	0.000000	3.000000	23.000000	0.000000
2817.890488	0.111033	0.584153	0.004228	74.768135	-22.574888	14.742772	0.557115	0.000000	0.210069	0.000000	0.000000	0.000000	-0.032855	0.000008	0.007910	0.000000	0.000000	3.000000	23.000000	0.000000
2817.893821	0.111033	0.584153	0.004228	74.731377	-22.736746	14.531462	0.557115	0.000000	0.210069	0.000000	0.000000	0.000000	-0.032855	0.000008	0.007910	0.000000	0.000000	3.000000	23.000000	0.000000
2817.897155	0.111033	0.584153	0.004228	74.731377	-22.736746	14.531462	0.557115	0.000000	0.210069	0.000000	0.000000	0.000000	-0.032855	0.000008	0.007910	0.000000	0.000000	3.000000	23.000000	0.000000
2817.900488	0.111033	0.584153	0.004228	74.731377	-22.736746	14.531462	0.557115	0.000000	0.210069	0.000000	0.000000	0.000000	-0.032855	0.000008	0.007910	0.000000	0.000000	3.000000	23.000000	0.000000
2817.903821	0.110690	0.584024	0.004346	74.682770	-22.986389	14.201056	0.551640	0.000000	0.211388	0.000000	0.000000	0.000000	-0.102722	-0.038902	0.035371	0.000000	0.000000	3.000000	23.000000	0.000000
2817.907155	0.110690	0.584024	0.004346	74.682770	-22.986389	14.201056	0.551640	0.000000	0.211388	0.000000	0.000000	0.000000	-0.102722	-0.038902	0.035371	0.000000	0.000000	3.000000	23.000000	0.000000
2817.910488	0.110690	0.584024	0.004346	74.682770	-22.986389	14.201056	0.551640	0.000000	0.211388	0.000000	0.000000	0.000000	-0.102722	-0.038902	0.035371	0.000000	0.000000	3.000000	23.000000	0.000000
2817.913821	0.110690	0.584024	0.004346	74.640892	-23.243670	13.868689	0.534519	0.000000	0.217283	0.000000	0.000000	0.000000	-0.102722	-0.038902	0.035371	0.000000	0.000000	3.000000	23.000000	0.000000
2817.917155	0.110499	0.583850	0.004417	74.640892	-23.243670	13.868689	0.534519	0.000000	0.217283	0.000000	0.000000	0.000000	-0.057436	-0.052177	0.021367	0.000000	0.000000	3.000000	23.000000	0.000000
2817.920488	0.110499	0.583850	0.004417	74.640892	-23.243670	13.868689	0.534519	0.000000	0.217283	0.000000	0.000000	0.000000	-0.057436	-0.052177	0.021367	0.000000	0.000000	3.000000	23.000000	0.000000
2817.923821	0.110333	0.583624	0.004496	74.617439	-23.479864	13.573171	0.524947	0.000000	0.220844	0.000000	0.000000	0.000000	-0.049915	-0.067748	0.023784	0.000000	0.000000	3.000000	23.000000	0.000000
2817.927155	0.110333	0.583624	0.004496	74.617439	-23.479864	13.573171	0.524947	0.000000	0.220844	0.000000	0.000000	0.000000	-0.049915	-0.067748	0.023784	0.000000	0.000000	3.000000	23.000000	0.000000
2817.930488	0.110333	0.583624	0.004496	74.617439	-23.479864	13.573171	0.524947	0.000000	0.220844	0.000000	0.000000	0.000000	-0.049915	-0.067748	0.023784	0.000000	0.000000	3.000000	23.000000	0.000000
2817.933821	0.110333	0.583624	0.004496	74.599754	-23.722769	13.269421	0.516627	0.000000	0.224808	0.000000	0.000000	0.000000	-0.049915	-0.067748	0.023784	0.000000	0.000000	3.000000	23.000000	0.000000
2817.937155	0.110219	0.583338	0.004601	74.599754	-23.722769	13.269421	0.516627	0.000000	0.224808	0.000000	0.000000	0.000000	-0.034167	-0.085598	0.031566	0.000000	0.000000	3.000000	23.000000	0.000000
2817.940488	0.110219	0.583338	0.004601	74.599754	-23.722769	13.269421	0.516627	0.000000	0.224808	0.000000	0.000000	0.000000	-0.034167	-0.085598	0.031566	0.000000	0.000000	3.000000	23.000000	0.000000
2817.943821	0.110219	0.583338	0.004601	74.571861	-24.006376	12.898194	0.510933	0.000000	0.230069	0.000000	0.000000	0.000000	-0.034167	-0.085598	0.031566	0.000000	0.000000	3.000000	23.000000	0.000000
2817.947155	0.110219	0.583338	0.004601	74.571861	-24.006376	12.898194	0.510933	0.000000	0.230069	0.000000	0.000000	0.000000	-0.034167	-0.085598	0.031566	0.000000	0.000000	3.000000	23.000000	0.000000
2817.950488	0.110134	0.583020	0.004731	74.571861	-24.006376	12.898194	0.510933	0.000000	0.230069	0.000000	0.000000	0.000000	-0.025479	-0.095654	0.038892	0.000000	0.000000	3.000000	23.000000	0.000000
2817.953821	0.110122	0.582667	0.004875	74.509125	-24.389091	12.361770	0.510933	0.000000	0.230069	0.000000	0.000000	0.000000	-0.003642	-0.105750	0.043067	0.000000	0.000000	3.000000	23.000000	0.000000
2817.957155	0.110122	0.582667	0.004875	74.509125	-24.389091	12.361770	0.510933	0.000000	0.230069	0.000000	0.000000	0.000000	-0.003642	-0.105750	0.043067	0.000000	0.000000	3.000000	23.000000	0.000000
2817.960488	0.110122	0.582667	0.004875	74.509125	-24.389091	12.361770	0.510933	0.000000	0.230069	0.000000	0.000000	0.000000	-0.003642	-0.105750	0.043067	0.000000	0.000000	3.000000	23.000000	0.000000
2817.963821	0.110156	0.582328	0.005115	74.388641	-24.938807	11.560743	0.506080	0.000000	0.243729	0.000000	0.000000	0.000000	0.010235	-0.101641	0.072143	0.000000	0.000000	3.000000	23.000000	0.000000
2817.967155	0.110156	0.582328	0.005115	74.388641	-24.938807	11.560743	0.506080	0.000000	0.243729	0.000000	0.000000	0.000000	0.010235	-0.101641	0.072143	0.000000	0.000000	3.000000	23.000000	0.000000
2817.970488	0.110156	0.582328	0.005115	74.388641	-24.938807	11.560743	0.506080	0.000000	0.243729	0.000000	0.000000	0.000000	0.010235	-0.101641	0.072143	0.000000	0.000000	3.000000	23.000000	0.000000
2817.973821	0.110156	0.582328	0.005115	74.202271	-25.618856	10.606011	0.507785	0.000000	0.255752	0.000000	0.000000	0.000000	0.010235	-0.101641	0.072143	0.000000	0.000000	3.000000	23.000000	0.000000
2817.977155	0.110229	0.582037	0.005423	74.202271	-25.618856	10.606011	0.507785	0.000000	0.255752	0.000000	0.000000	0.000000	0.021988	-0.087509	0.092288	0.000000	0.000000	3.000000	23.000000	0.000000
2817.980488	0.110229	0.582037	0.005423	74.202271	-25.618856	10.606011	0.507785	0.000000	0.255752	0.000000	0.000000	0.000000	0.021988	-0.087509	0.092288	0.000000	0.000000	3.000000	23.000000	0.000000
2817.983821	0.110299	0.581766	0.005815	73.967285	-26.351608	9.735602	0.511450	0.000000	0.271134	0.000000	0.000000	0.000000	0.021047	-0.081241	0.117573	0.000000	0.000000	3.000000	23.000000	0.000000
2817.987155	0.110299	0.581766	0.005815	73.967285	-26.351608	9.735602	0.511450	0.000000	0.271134	0.000000	0.000000	0.000000	0.021047	-0.081241	0.117573	0.000000	0.000000	3.000000	23.000000	0.000000
2817.990488	0.110299	0.581766	0.005815	73.967285	-26.351608	9.735602	0.511450	0.000000	0.271134	0.000000	0.000000	0.000000	0.021047	-0.081241	0.117573	0.000000	0.000000	3.000000	23.000000	0.000000
2817.993821	0.110299	0.581766	0.005815	73.717300	-27.078249	9.054097	0.514958	0.000000	0.290729	0.000000	0.000000	0.000000	0.021047	-0.081241	0.117573	0.000000	0.000000	3.000000	23.000000	0.000000
2817.997155	0.110343	0.581542	0.006289	73.717300	-27.078249	9.054097	0.514958	0.000000	0.290729	0.000000	0.000000	0.000000	0.013010	-0.067224	0.142446	0.000000	0.000000	3.000000	23.000000	0.000000
2818.000488	0.110343	0.581542	0.006289	73.717300	-27.078249	9.054097	0.514958	0.000000	0.290729	0.000000	0.000000	0.000000	0.013010	-0.067224	0.142446	0.000000	0.000000	3.000000	23.000000	0.000000
2818.003821	0.110419	0.581302	0.006805	73.495773	-27.681696	8.723084	0.517126	0.000000	0.314470	0.000000	0.000000	0.000000	0.022860	-0.072060	0.154682	0.000000	0.000000	3.000000	23.000000	0.000000
2818.007155	0.110419	0.581302	0.006805	73.495773	-27.681696	8.723084	0.517126	0.000000	0.314470	0.000000	0.000000	0.000000	0.022860	-0.072060	0.154682	0.000000	0.000000	3.000000	23.000000	0.000000
2818.010488	0.110419	0.581302	0.006805	73.495773	-27.681696	8.723084	0.517126	0.000000	0.314470	0.000000	0.000000	0.000000	0.022860	-0.072060	0.154682	0.000000	0.000000	3.000000	23.000000	0.000000
2818.013821	0.110419	0.581302	0.006805	73.333618	-28.127272	8.600089	0.520936	0.000000	0.340251	0.000000	0.000000	0.000000	0.022860	-0.072060	0.154682	0.000000	0.000000	3.000000	23.000000	0.000000
2818.017155	0.110524	0.581027	0.007345	73.333618	-28.127272	8.600089	0.520936	0.000000	0.340251	0.000000	0.000000	0.000000	0.031547	-0.082414	0.161944	0.000000	0.000000	3.000000	23.000000	0.000000
2818.020488	0.110524	0.581027	0.007345	73.333618	-28.127272	8.600089	0.520936	0.000000	0.340251	0.000000	0.000000	0.000000	0.031547	-0.082414	0.161944	0.000000	0.000000	3.000000	23.000000	0.000000
2818.023821	0.110665	0.580715	0.007841	73.269798	-28.349604	8.706439	0.526194	0.000000	0.367241	0.000000	0.000000	0.000000	0.042401	-0.093675	0.148796	0.000000	0.000000	3.000000	23.000000	0.000000
2818.027155	0.110665	0.580715	0.007841	73.269798	-28.349604	8.706439	0.526194	0.000000	0.367241	0.000000	0.000000	0.000000	0.042401	-0.093675	0.148796	0.000000	0.000000	3.000000	23.000000	0.000000
2818.030488	0.110665	0.580715	0.007841	73.269798	-28.349604	8.706439	0.526194	0.000000	0.367241	0.000000	0.000000	0.000000	0.042401	-0.093675	0.148796	0.000000	0.000000	3.000000	23.000000	0.000000
2818.033821	0.110665	0.580715	0.007841	73.285080	-28.402161	8.858647	0.533261	0.000000	0.392040	0.000000	0.000000	0.000000	0.042401	-0.093675	0.148796	0.000000	0.000000	3.000000	23.000000	0.000000
2818.037155	0.110861	0.580347	0.008271	73.285080	-28.402161	8.858647	0.533261	0.000000	0.392040	0.000000	0.000000	0.000000	0.058735	-0.110389	0.129088	0.000000	0.000000	3.000000	23.000000	0.000000
2818.040488	0.110861	0.580347	0.008271	73.285080	-28.402161	8.858647	0.533261	0.000000	0.392040	0.000000	0.000000	0.000000	0.058735	-0.110389	0.129088	0.000000	0.000000	3.000000	23.000000	0.000000
2818.043821	0.111114	0.579967	0.008646	73.308418	-28.455427	8.801957	0.543050	0.000000	0.413555	0.000000	0.000000	0.000000	0.075832	-0.113789	0.112338	0.000000	0.000000	3.000000	23.000000	0.000000
2818.047155	0.111114	0.579967	0.008646	73.308418	-28.455427	8.801957	0.543050	0.000000	0.413555	0.000000	0.000000	0.000000	0.075832	-0.113789	0.112338	0.000000	0.000000	3.000000	23.000000	0.000000
2818.050488	0.111114	0.579967	0.008646	73.308418	-28.455427	8.801957	0.543050	0.000000	0.413555	0.000000	0.000000	0.000000	0.075832	-0.113789	0.112338	0.000000	0.000000	3.000000	23.000000	0.000000
2818.053821	0.111114	0.579967	0.008646	73.335213	-28.525486	8.710136	0.555689	0.000000	0.432278	0.000000	0.000000	0.000000	0.075832	-0.113789	0.112338	0.000000	0.000000	3.000000	23.000000	0.000000
2818.057155	0.111315	0.579551	0.008997	73.335213	-28.525486	8.710136	0.555689	0.000000	0.432278	0.000000	0.000000	0.000000	0.060234	-0.124961	0.105439	0.000000	0.000000	3.000000	23.000000	0.000000
2818.060488	0.111315	0.579551	0.008997	73.335213	-28.525486	8.710136	0.555689	0.000000	0.432278	0.000000	0.000000	0.000000	0.060234	-0.124961	0.105439	0.000000	0.000000	3.000000	23.000000	0.000000
2818.063821	0.111477	0.579157	0.009284	73.363152	-28.598646	8.622430	0.565728	0.000000	0.449851	0.000000	0.000000	0.000000	0.048659	-0.118036	0.086152	0.000000	0.000000	3.000000	23.000000	0.000000
2818.067155	0.111477	0.579157	0.009284	73.363152	-28.598646	8.622430	0.565728	0.000000	0.449851	0.000000	0.000000	0.000000	0.048659	-0.118036	0.086152	0.000000	0.000000	3.000000	23.000000	0.000000
2818.070488	0.111477	0.579157	0.009284	73.363152	-28.598646	8.622430	0.565728	0.000000	0.449851	0.000000	0.000000	0.000000	0.048659	-0.118036	0.086152	0.000000	0.000000	3.000000	23.000000	0.000000
2818.073821	0.111477	0.579157	0.009284	73.393333	-28.679117	8.527087	0.573838	0.000000	0.464210	0.000000	0.000000	0.000000	0.048659	-0.118036	0.086152	0.000000	0.000000	3.000000	23.000000	0.000000
2818.077155	0.111630	0.578753	0.009531	73.393333	-28.679117	8.527087	0.573838	0.000000	0.464210	0.000000	0.000000	0.000000	0.045828	-0.121271	0.074156	0.000000	0.000000	3.000000	23.000000	0.000000
2818.080488	0.111630	0.578753	0.009531	73.393333	-28.679117	8.527087	0.573838	0.000000	0.464210	0.000000	0.000000	0.000000	0.045828	-0.121271	0.074156	0.000000	0.000000	3.000000	23.000000	0.000000
2818.083821	0.111630	0.578753	0.009531	73.425804	-28.775164	8.424036	0.581476	0.000000	0.476569	0.000000	0.000000	0.000000	0.045828	-0.121271	0.074156	0.000000	0.000000	3.000000	23.000000	0.000000
2818.087155	0.111630	0.578753	0.009531	73.425804	-28.775164	8.424036	0.581476	0.000000	0.476569	0.000000	0.000000	0.000000	0.045828	-0.121271	0.074156	0.000000	0.000000	3.000000	23.000000	0.000000
2818.090488	0.111702	0.578320	0.009738	73.425804	-28.775164	8.424036	0.581476	0.000000	0.476569	0.000000	0.000000	0.000000	0.021847	-0.129950	0.061957	0.000000	0.000000	3.000000	23.000000	0.000000
2818.093821	0.111736	0.577911	0.009880	73.462868	-28.888512	8.305778	0.581476	0.000000	0.476569	0.000000	0.000000	0.000000	0.010220	-0.122851	0.042720	0.000000	0.000000	3.000000	23.000000	0.000000
2818.097155	0.111736	0.577911	0.009880	73.462868	-28.888512	8.305778	0.581476	0.000000	0.476569	0.000000	0.000000	0.000000	0.010220	-0.122851	0.042720	0.000000	0.000000	3.000000	23.000000	0.000000
2818.100488	0.111736	0.577911	0.009880	73.462868	-28.888512	8.305778	0.581476	0.000000	0.476569	0.000000	0.000000	0.000000	0.010220	-0.122851	0.042720	0.000000	0.000000	3.000000	23.000000	0.000000
2818.103821	0.111736	0.577911	0.009880	73.503288	-29.004169	8.183948	0.586820	0.000000	0.494016	0.000000	0.000000	0.000000	0.010220	-0.122851	0.042720	0.000000	0.000000	3.000000	23.000000	0.000000
2818.107155	0.111775	0.577454	0.009944	73.503288	-29.004169	8.183948	0.586820	0.000000	0.494016	0.000000	0.000000	0.000000	0.011621	-0.136896	0.019171	0.000000	0.000000	3.000000	23.000000	0.000000
2818.110488	0.111775	0.577454	0.009944	73.503288	-29.004169	8.183948	0.586820	0.000000	0.494016	0.000000	0.000000	0.000000	0.011621	-0.136896	0.019171	0.000000	0.000000	3.000000	23.000000	0.000000
2818.113821	0.111775	0.577454	0.009944	73.547119	-29.131952	8.042196	0.588757	0.000000	0.497211	0.000000	0.000000	0.000000	0.011621	-0.136896	0.019171	0.000000	0.000000	3.000000	23.000000	0.000000
2818.117155	0.111775	0.577454	0.009944	73.547119	-29.131952	8.042196	0.588757	0.000000	0.497211	0.000000	0.000000	0.000000	0.011621	-0.136896	0.019171	0.000000	0.000000	3.000000	23.000000	0.000000
2818.120488	0.111871	0.576988	0.009952	73.547119	-29.131952	8.042196	0.588757	0.000000	0.497211	0.000000	0.000000	0.000000	0.028704	-0.139925	0.002376	0.000000	0.000000	3.000000	23.000000	0.000000
2818.123821	0.111970	0.576501	0.009875	73.595451	-29.266735	7.884659	0.588757	0.000000	0.497211	0.000000	0.000000	0.000000	0.029625	-0.146011	-0.023144	0.000000	0.000000	3.000000	23.000000	0.000000
2818.127155	0.111970	0.576501	0.009875	73.595451	-29.266735	7.884659	0.588757	0.000000	0.497211	0.000000	0.000000	0.000000	0.029625	-0.146011	-0.023144	0.000000	0.000000	3.000000	23.000000	0.000000
2818.130488	0.111970	0.576501	0.009875	73.595451	-29.266735	7.884659	0.588757	0.000000	0.497211	0.000000	0.000000	0.000000	0.029625	-0.146011	-0.023144	0.000000	0.000000	3.000000	23.000000	0.000000
2818.133821	0.111970	0.576501	0.009875	73.643669	-29.399702	7.726224	0.598478	0.000000	0.493749	0.000000	0.000000	0.000000	0.029625	-0.146011	-0.023144	0.000000	0.000000	3.000000	23.000000	0.000000
2818.137155	0.112129	0.576023	0.009758	73.643669	-29.399702	7.726224	0.598478	0.000000	0.493749	0.000000	0.000000	0.000000	0.047875	-0.143510	-0.034983	0.000000	0.000000	3.000000	23.000000	0.000000
2818.140488	0.112129	0.576023	0.009758	73.643669	-29.399702	7.726224	0.598478	0.000000	0.493749	0.000000	0.000000	0.000000	0.047875	-0.143510	-0.034983	0.000000	0.000000	3.000000	23.000000	0.000000
2818.143821	0.112300	0.575561	0.009590	73.690628	-29.530756	7.562495	0.606458	0.000000	0.487919	0.000000	0.000000	0.000000	0.051150	-0.138605	-0.050531	0.000000	0.000000	3.000000	23.000000	0.000000
2818.147155	0.112300	0.575561	0.009590	73.690628	-29.530756	7.562495	0.606458	0.000000	0.487919	0.000000	0.000000	0.000000	0.051150	-0.138605	-0.050531	0.000000	0.000000	3.000000	23.000000	0.000000
2818.150488	0.112300	0.575561	0.009590	73.690628	-29.530756	7.562495	0.606458	0.000000	0.487919	0.000000	0.000000	0.000000	0.051150	-0.138605	-0.050531	0.000000	0.000000	3.000000	23.000000	0.000000
2818.153821	0.112300	0.575561	0.009590	73.731720	-29.632629	7.425187	0.614983	0.000000	0.479497	0.000000	0.000000	0.000000	0.051150	-0.138605	-0.050531	0.000000	0.000000	3.000000	23.000000	0.000000
2818.157155	0.112519	0.575188	0.009431	73.731720	-29.632629	7.425187	0.614983	0.000000	0.479497	0.000000	0.000000	0.000000	0.065879	-0.111920	-0.047628	0.000000	0.000000	3.000000	23.000000	0.000000
2818.160488	0.112519	0.575188	0.009431	73.731720	-29.632629	7.425187	0.614983	0.000000	0.479497	0.000000	0.000000	0.000000	0.065879	-0.111920	-0.047628	0.000000	0.000000	3.000000	23.000000	0.000000
2818.163821	0.112519	0.575188	0.009431	73.763664	-29.708420	7.317921	0.625962	0.000000	0.471559	0.000000	0.000000	0.000000	0.065879	-0.111920	-0.047628	0.000000	0.000000	3.000000	23.000000	0.000000
2818.167155	0.112519	0.575188	0.009431	73.763664	-29.708420	7.317921	0.625962	0.000000	0.471559	0.000000	0.000000	0.000000	0.065879	-0.111920	-0.047628	0.000000	0.000000	3.000000	23.000000	0.000000
2818.170488	0.112718	0.574885	0.009282	73.763664	-29.708420	7.317921	0.625962	0.000000	0.471559	0.000000	0.000000	0.000000	0.059479	-0.090693	-0.044878	0.000000	0.000000	3.000000	23.000000	0.000000
2818.173821	0.112838	0.574664	0.009197	73.785202	-29.756180	7.263740	0.625962	0.000000	0.471559	0.000000	0.000000	0.000000	0.036055	-0.066484	-0.025352	0.000000	0.000000	3.000000	23.000000	0.000000
2818.177155	0.112838	0.574664	0.009197	73.785202	-29.756180	7.263740	0.625962	0.000000	0.471559	0.000000	0.000000	0.000000	0.036055	-0.066484	-0.025352	0.000000	0.000000	3.000000	23.000000	0.000000
2818.180488	0.112838	0.574664	0.009197	73.785202	-29.756180	7.263740	0.625962	0.000000	0.471559	0.000000	0.000000	0.000000	0.036055	-0.066484	-0.025352	0.000000	0.000000	3.000000	23.000000	0.000000
2818.183821	0.112838	0.574664	0.009197	73.796173	-29.771681	7.276701	0.641885	0.000000	0.459854	0.000000	0.000000	0.000000	0.036055	-0.066484	-0.025352	0.000000	0.000000	3.000000	23.000000	0.000000
2818.187155	0.112896	0.574531	0.009150	73.796173	-29.771681	7.276701	0.641885	0.000000	0.459854	0.000000	0.000000	0.000000	0.017637	-0.039881	-0.014266	0.000000	0.000000	3.000000	23.000000	0.000000
2818.190488	0.112896	0.574531	0.009150	73.796173	-29.771681	7.276701	0.641885	0.000000	0.459854	0.000000	0.000000	0.000000	0.017637	-0.039881	-0.014266	0.000000	0.000000	3.000000	23.000000	0.000000
2818.193821	0.112896	0.574531	0.009150	73.796646	-29.749397	7.317027	0.644825	0.000000	0.457476	0.000000	0.000000	0.000000	0.017637	-0.039881	-0.014266	0.000000	0.000000	3.000000	23.000000	0.000000
2818.197155	0.112896	0.574531	0.009150	73.796646	-29.749397	7.317027	0.644825	0.000000	0.457476	0.000000	0.000000	0.000000	0.017637	-0.039881	-0.014266	0.000000	0.000000	3.000000	23.000000	0.000000
2818.200488	0.112908	0.574450	0.009100	73.796646	-29.749397	7.317027	0.644825	0.000000	0.457476	0.000000	0.000000	0.000000	0.003448	-0.024157	-0.014798	0.000000	0.000000	3.000000	23.000000	0.000000
2818.203821	0.112908	0.574450	0.009100	73.786476	-29.676977	7.387838	0.644825	0.000000	0.457476	0.000000	0.000000	0.000000	0.003448	-0.024157	-0.014798	0.000000	0.000000	3.000000	23.000000	0.000000
2818.207155	0.112908	0.574450	0.009100	73.786476	-29.676977	7.387838	0.644825	0.000000	0.457476	0.000000	0.000000	0.000000	0.003448	-0.024157	-0.014798	0.000000	0.000000	3.000000	23.000000	0.000000
2818.210488	0.112908	0.574450	0.009100	73.786476	-29.676977	7.387838	0.644825	0.000000	0.457476	0.000000	0.000000	0.000000	0.003448	-0.024157	-0.014798	0.000000	0.000000	3.000000	23.000000	0.000000
2818.213821	0.112898	0.574440	0.009061	73.771599	-29.592909	7.468569	0.645400	0.000000	0.455010	0.000000	0.000000	0.000000	-0.002884	-0.003002	-0.011908	0.000000	0.000000	3.000000	23.000000	0.000000
2818.217155	0.112898	0.574440	0.009061	73.771599	-29.592909	7.468569	0.645400	0.000000	0.455010	0.000000	0.000000	0.000000	-0.002884	-0.003002	-0.011908	0.000000	0.000000	3.000000	23.000000	0.000000
2818.220488	0.112898	0.574440	0.009061	73.771599	-29.592909	7.468569	0.645400	0.000000	0.455010	0.000000	0.000000	0.000000	-0.002884	-0.003002	-0.011908	0.000000	0.000000	3.000000	23.000000	0.000000
2818.223821	0.112898	0.574440	0.009061	73.751953	-29.487665	7.570212	0.644919	0.000000	0.453025	0.000000	0.000000	0.000000	-0.002884	-0.003002	-0.011908	0.000000	0.000000	3.000000	23.000000	0.000000
2818.227155	0.112891	0.574475	0.009031	73.751953	-29.487665	7.570212	0.644919	0.000000	0.453025	0.000000	0.000000	0.000000	-0.002120	0.010311	-0.008756	0.000000	0.000000	3.000000	23.000000	0.000000
2818.230488	0.112891	0.574475	0.009031	73.751953	-29.487665	7.570212	0.644919	0.000000	0.453025	0.000000	0.000000	0.000000	-0.002120	0.010311	-0.008756	0.000000	0.000000	3.000000	23.000000	0.000000
2818.233821	0.112891	0.574475	0.009031	73.735130	-29.407137	7.646701	0.644565	0.000000	0.451566	0.000000	0.000000	0.000000	-0.002120	0.010311	-0.008756	0.000000	0.000000	3.000000	23.000000	0.000000
2818.237155	0.112891	0.574475	0.009031	73.735130	-29.407137	7.646701	0.644565	0.000000	0.451566	0.000000	0.000000	0.000000	-0.002120	0.010311	-0.008756	0.000000	0.000000	3.000000	23.000000	0.000000
2818.240488	0.112914	0.574545	0.009030	73.735130	-29.407137	7.646701	0.644565	0.000000	0.451566	0.000000	0.000000	0.000000	0.006950	0.021142	-0.000325	0.000000	0.000000	3.000000	23.000000	0.000000
2818.243821	0.112914	0.574545	0.009030	73.723457	-29.363943	7.690551	0.644565	0.000000	0.451566	0.000000	0.000000	0.000000	0.006950	0.021142	-0.000325	0.000000	0.000000	3.000000	23.000000	0.000000
2818.247155	0.112914	0.574545	0.009030	73.723457	-29.363943	7.690551	0.644565	0.000000	0.451566	0.000000	0.000000	0.000000	0.006950	0.021142	-0.000325	0.000000	0.000000	3.000000	23.000000	0.000000
2818.250488	0.112914	0.574545	0.009030	73.723457	-29.363943	7.690551	0.644565	0.000000	0.451566	0.000000	0.000000	0.000000	0.006950	0.021142	-0.000325	0.000000	0.000000	3.000000	23.000000	0.000000
2818.253821	0.112904	0.574793	0.009082	73.709702	-29.322840	7.760132	0.645724	0.000000	0.451512	0.000000	0.000000	0.000000	-0.003282	0.074328	0.015469	0.000000	0.000000	3.000000	23.000000	0.000000
2818.257155	0.112904	0.574793	0.009082	73.709702	-29.322840	7.760132	0.645724	0.000000	0.451512	0.000000	0.000000	0.000000	-0.003282	0.074328	0.015469	0.000000	0.000000	3.000000	23.000000	0.000000
2818.260488	0.112904	0.574793	0.009082	73.709702	-29.322840	7.760132	0.645724	0.000000	0.451512	0.000000	0.000000	0.000000	-0.003282	0.074328	0.015469	0.000000	0.000000	3.000000	23.000000	0.000000
2818.263821	0.112904	0.574793	0.009082	73.691383	-29.269991	7.884695	0.645177	0.000000	0.454090	0.000000	0.000000	0.000000	-0.003282	0.074328	0.015469	0.000000	0.000000	3.000000	23.000000	0.000000
2818.267155	0.112871	0.574944	0.009141	73.691383	-29.269991	7.884695	0.645177	0.000000	0.454090	0.000000	0.000000	0.000000	-0.009787	0.045332	0.017652	0.000000	0.000000	3.000000	23.000000	0.000000
2818.270488	0.112871	0.574944	0.009141	73.691383	-29.269991	7.884695	0.645177	0.000000	0.454090	0.000000	0.000000	0.000000	-0.009787	0.045332	0.017652	0.000000	0.000000	3.000000	23.000000	0.000000
2818.273821	0.112871	0.574944	0.009141	73.675323	-29.229965	8.041448	0.643545	0.000000	0.457032	0.000000	0.000000	0.000000	-0.009787	0.045332	0.017652	0.000000	0.000000	3.000000	23.000000	0.000000
2818.277155	0.112871	0.574944	0.009141	73.675323	-29.229965	8.041448	0.643545	0.000000	0.457032	0.000000	0.000000	0.000000	-0.009787	0.045332	0.017652	0.000000	0.000000	3.000000	23.000000	0.000000
2818.280488	0.112776	0.575113	0.009232	73.675323	-29.229965	8.041448	0.643545	0.000000	0.457032	0.000000	0.000000	0.000000	-0.028507	0.050778	0.027468	0.000000	0.000000	3.000000	23.000000	0.000000
2818.283821	0.112776	0.575113	0.009232	73.654640	-29.175533	8.205237	0.643545	0.000000	0.457032	0.000000	0.000000	0.000000	-0.028507	0.050778	0.027468	0.000000	0.000000	3.000000	23.000000	0.000000
2818.287155	0.112776	0.575113	0.009232	73.654640	-29.175533	8.205237	0.643545	0.000000	0.457032	0.000000	0.000000	0.000000	-0.028507	0.050778	0.027468	0.000000	0.000000	3.000000	23.000000	0.000000
2818.290488	0.112776	0.575113	0.009232	73.654640	-29.175533	8.205237	0.643545	0.000000	0.457032	0.000000	0.000000	0.000000	-0.028507	0.050778	0.027468	0.000000	0.000000	3.000000	23.000000	0.000000
2818.293821	0.112670	0.575498	0.009472	73.631668	-29.114071	8.320523	0.638794	0.000000	0.461610	0.000000	0.000000	0.000000	-0.031837	0.115480	0.071962	0.000000	0.000000	3.000000	23.000000	0.000000
2818.297155	0.112670	0.575498	0.009472	73.631668	-29.114071	8.320523	0.638794	0.000000	0.461610	0.000000	0.000000	0.000000	-0.031837	0.115480	0.071962	0.000000	0.000000	3.000000	23.000000	0.000000
2818.300488	0.112670	0.575498	0.009472	73.631668	-29.114071	8.320523	0.638794	0.000000	0.461610	0.000000	0.000000	0.000000	-0.031837	0.115480	0.071962	0.000000	0.000000	3.000000	23.000000	0.000000
2818.303821	0.112566	0.575696	0.009625	73.608643	-29.055515	8.435625	0.633488	0.000000	0.473604	0.000000	0.000000	0.000000	-0.031127	0.059291	0.045896	0.000000	0.000000	3.000000	23.000000	0.000000
2818.307155	0.112566	0.575696	0.009625	73.608643	-29.055515	8.435625	0.633488	0.000000	0.473604	0.000000	0.000000	0.000000	-0.031127	0.059291	0.045896	0.000000	0.000000	3.000000	23.000000	0.000000
2818.310488	0.112566	0.575696	0.009625	73.608643	-29.055515	8.435625	0.633488	0.000000	0.473604	0.000000	0.000000	0.000000	-0.031127	0.059291	0.045896	0.000000	0.000000	3.000000	23.000000	0.000000
2818.313821	0.112468	0.575885	0.009801	73.585571	-28.999880	8.558490	0.628300	0.000000	0.481253	0.000000	0.000000	0.000000	-0.029501	0.056887	0.052753	0.000000	0.000000	3.000000	23.000000	0.000000
2818.317155	0.112468	0.575885	0.009801	73.585571	-28.999880	8.558490	0.628300	0.000000	0.481253	0.000000	0.000000	0.000000	-0.029501	0.056887	0.052753	0.000000	0.000000	3.000000	23.000000	0.000000
2818.320488	0.112468	0.575885	0.009801	73.585571	-28.999880	8.558490	0.628300	0.000000	0.481253	0.000000	0.000000	0.000000	-0.029501	0.056887	0.052753	0.000000	0.000000	3.000000	23.000000	0.000000
2818.323821	0.112468	0.575885	0.009801	73.569427	-28.965961	8.634797	0.623383	0.000000	0.490045	0.000000	0.000000	0.000000	-0.029501	0.056887	0.052753	0.000000	0.000000	3.000000	23.000000	0.000000
2818.327155	0.112368	0.576004	0.009973	73.569427	-28.965961	8.634797	0.623383	0.000000	0.490045	0.000000	0.000000	0.000000	-0.029826	0.035712	0.051506	0.000000	0.000000	3.000000	23.000000	0.000000
2818.330488	0.112368	0.576004	0.009973	73.569427	-28.965961	8.634797	0.623383	0.000000	0.490045	0.000000	0.000000	0.000000	-0.029826	0.035712	0.051506	0.000000	0.000000	3.000000	23.000000	0.000000
2818.333821	0.112368	0.576004	0.009973	73.560196	-28.953617	8.664692	0.618412	0.000000	0.498629	0.000000	0.000000	0.000000	-0.029826	0.035712	0.051506	0.000000	0.000000	3.000000	23.000000	0.000000
2818.337155	0.112368	0.576004	0.009973	73.560196	-28.953617	8.664692	0.618412	0.000000	0.498629	0.000000	0.000000	0.000000	-0.029826	0.035712	0.051506	0.000000	0.000000	3.000000	23.000000	0.000000
2818.340488	0.112253	0.576051	0.010078	73.560196	-28.953617	8.664692	0.618412	0.000000	0.498629	0.000000	0.000000	0.000000	-0.034660	0.013937	0.031490	0.000000	0.000000	3.000000	23.000000	0.000000
2818.343821	0.112253	0.576051	0.010078	73.560211	-28.969944	8.664681	0.618412	0.000000	0.498629	0.000000	0.000000	0.000000	-0.034660	0.013937	0.031490	0.000000	0.000000	3.000000	23.000000	0.000000
2818.347155	0.112253	0.576051	0.010078	73.560211	-28.969944	8.664681	0.618412	0.000000	0.498629	0.000000	0.000000	0.000000	-0.034660	0.013937	0.031490	0.000000	0.000000	3.000000	23.000000	0.000000
2818.350488	0.112253	0.576051	0.010078	73.560211	-28.969944	8.664681	0.618412	0.000000	0.498629	0.000000	0.000000	0.000000	-0.034660	0.013937	0.031490	0.000000	0.000000	3.000000	23.000000	0.000000
2818.353821	0.112032	0.576025	0.010137	73.562508	-28.990704	8.657218	0.612636	0.000000	0.503878	0.000000	0.000000	0.000000	-0.066095	-0.007866	0.017864	0.000000	0.000000	3.000000	23.000000	0.000000
2818.357155	0.112032	0.576025	0.010137	73.562508	-28.990704	8.657218	0.612636	0.000000	0.503878	0.000000	0.000000	0.000000	-0.066095	-0.007866	0.017864	0.000000	0.000000	3.000000	23.000000	0.000000
2818.360488	0.112032	0.576025	0.010137	73.562508	-28.990704	8.657218	0.612636	0.000000	0.503878	0.000000	0.000000	0.000000	-0.066095	-0.007866	0.017864	0.000000	0.000000	3.000000	23.000000	0.000000
2818.363821	0.112032	0.576025	0.010137	73.571739	-29.027529	8.627326	0.601620	0.000000	0.506855	0.000000	0.000000	0.000000	-0.066095	-0.007866	0.017864	0.000000	0.000000	3.000000	23.000000	0.000000
2818.367155	0.111940	0.575942	0.010047	73.571739	-29.027529	8.627326	0.601620	0.000000	0.506855	0.000000	0.000000	0.000000	-0.027609	-0.024827	-0.027117	0.000000	0.000000	3.000000	23.000000	0.000000
2818.370488	0.111940	0.575942	0.010047	73.571739	-29.027529	8.627326	0.601620	0.000000	0.506855	0.000000	0.000000	0.000000	-0.027609	-0.024827	-0.027117	0.000000	0.000000	3.000000	23.000000	0.000000
2818.373821	0.111940	0.575942	0.010047	73.583260	-29.066139	8.597884	0.597018	0.000000	0.502335	0.000000	0.000000	0.000000	-0.027609	-0.024827	-0.027117	0.000000	0.000000	3.000000	23.000000	0.000000
2818.377155	0.111940	0.575942	0.010047	73.583260	-29.066139	8.597884	0.597018	0.000000	0.502335	0.000000	0.000000	0.000000	-0.027609	-0.024827	-0.027117	0.000000	0.000000	3.000000	23.000000	0.000000
2818.380488	0.111886	0.575894	0.009916	73.583260	-29.066139	8.597884	0.597018	0.000000	0.502335	0.000000	0.000000	0.000000	-0.016402	-0.014528	-0.039102	0.000000	0.000000	3.000000	23.000000	0.000000
2818.383821	0.111886	0.575894	0.009916	73.592499	-29.094889	8.599827	0.597018	0.000000	0.502335	0.000000	0.000000	0.000000	-0.016402	-0.014528	-0.039102	0.000000	0.000000	3.000000	23.000000	0.000000
2818.387155	0.111886	0.575894	0.009916	73.592499	-29.094889	8.599827	0.597018	0.000000	0.502335	0.000000	0.000000	0.000000	-0.016402	-0.014528	-0.039102	0.000000	0.000000	3.000000	23.000000	0.000000
2818.390488	0.111886	0.575894	0.009916	73.592499	-29.094889	8.599827	0.597018	0.000000	0.502335	0.000000	0.000000	0.000000	-0.016402	-0.014528	-0.039102	0.000000	0.000000	3.000000	23.000000	0.000000
2818.393821	0.111801	0.575841	0.009661	73.597099	-29.111980	8.696527	0.594285	0.000000	0.495818	0.000000	0.000000	0.000000	-0.025401	-0.015737	-0.076702	0.000000	0.000000	3.000000	23.000000	0.000000
2818.397155	0.111801	0.575841	0.009661	73.597099	-29.111980	8.696527	0.594285	0.000000	0.495818	0.000000	0.000000	0.000000	-0.025401	-0.015737	-0.076702	0.000000	0.000000	3.000000	23.000000	0.000000
2818.400488	0.111801	0.575841	0.009661	73.597099	-29.111980	8.696527	0.594285	0.000000	0.495818	0.000000	0.000000	0.000000	-0.025401	-0.015737	-0.076702	0.000000	0.000000	3.000000	23.000000	0.000000
2818.403821	0.111801	0.575841	0.009661	73.599419	-29.119190	8.888474	0.590051	0.000000	0.483035	0.000000	0.000000	0.000000	-0.025401	-0.015737	-0.076702	0.000000	0.000000	3.000000	23.000000	0.000000
2818.407155	0.111764	0.575839	0.009603	73.599419	-29.119190	8.888474	0.590051	0.000000	0.483035	0.000000	0.000000	0.000000	-0.011150	-0.000606	-0.017206	0.000000	0.000000	3.000000	23.000000	0.000000
2818.410488	0.111764	0.575839	0.009603	73.599419	-29.119190	8.888474	0.590051	0.000000	0.483035	0.000000	0.000000	0.000000	-0.011150	-0.000606	-0.017206	0.000000	0.000000	3.000000	23.000000	0.000000
2818.413821	0.111764	0.575839	0.009603	73.599411	-29.121904	9.063980	0.588193	0.000000	0.480167	0.000000	0.000000	0.000000	-0.011150	-0.000606	-0.017206	0.000000	0.000000	3.000000	23.000000	0.000000
2818.417155	0.111764	0.575839	0.009603	73.599411	-29.121904	9.063980	0.588193	0.000000	0.480167	0.000000	0.000000	0.000000	-0.011150	-0.000606	-0.017206	0.000000	0.000000	3.000000	23.000000	0.000000
2818.420488	0.111786	0.575839	0.009598	73.599411	-29.121904	9.063980	0.588193	0.000000	0.480167	0.000000	0.000000	0.000000	0.006646	0.000002	-0.001592	0.000000	0.000000	3.000000	23.000000	0.000000
2818.423821	0.111786	0.575839	0.009598	73.599403	-29.119183	9.159713	0.588193	0.000000	0.480167	0.000000	0.000000	0.000000	0.006646	0.000002	-0.001592	0.000000	0.000000	3.000000	23.000000	0.000000
2818.427155	0.111786	0.575839	0.009598	73.599403	-29.119183	9.159713	0.588193	0.000000	0.480167	0.000000	0.000000	0.000000	0.006646	0.000002	-0.001592	0.000000	0.000000	3.000000	23.000000	0.000000
2818.430488	0.111786	0.575839	0.009598	73.599403	-29.119183	9.159713	0.588193	0.000000	0.480167	0.000000	0.000000	0.000000	0.006646	0.000002	-0.001592	0.000000	0.000000	3.000000	23.000000	0.000000
2818.433821	0.111858	0.575799	0.009702	73.599411	-29.113750	9.167691	0.589301	0.000000	0.479902	0.000000	0.000000	0.000000	0.021557	-0.012101	0.031295	0.000000	0.000000	3.000000	23.000000	0.000000
2818.437155	0.111858	0.575799	0.009702	73.599411	-29.113750	9.167691	0.589301	0.000000	0.479902	0.000000	0.000000	0.000000	0.021557	-0.012101	0.031295	0.000000	0.000000	3.000000	23.000000	0.000000
2818.440488	0.111858	0.575799	0.009702	73.599411	-29.113750	9.167691	0.589301	0.000000	0.479902	0.000000	0.000000	0.000000	0.021557	-0.012101	0.031295	0.000000	0.000000	3.000000	23.000000	0.000000
2818.443821	0.111858	0.575799	0.009702	73.600563	-29.105686	9.180059	0.592893	0.000000	0.485118	0.000000	0.000000	0.000000	0.021557	-0.012101	0.031295	0.000000	0.000000	3.000000	23.000000	0.000000
2818.447155	0.111919	0.575774	0.009761	73.600563	-29.105686	9.180059	0.592893	0.000000	0.485118	0.000000	0.000000	0.000000	0.018257	-0.007265	0.017499	0.000000	0.000000	3.000000	23.000000	0.000000
2818.450488	0.111919	0.575774	0.009761	73.600563	-29.105686	9.180059	0.592893	0.000000	0.485118	0.000000	0.000000	0.000000	0.018257	-0.007265	0.017499	0.000000	0.000000	3.000000	23.000000	0.000000
2818.453821	0.111919	0.575774	0.009761	73.599388	-29.093143	9.191952	0.595936	0.000000	0.488034	0.000000	0.000000	0.000000	0.018257	-0.007265	0.017499	0.000000	0.000000	3.000000	23.000000	0.000000
2818.457155	0.111919	0.575774	0.009761	73.599388	-29.093143	9.191952	0.595936	0.000000	0.488034	0.000000	0.000000	0.000000	0.018257	-0.007265	0.017499	0.000000	0.000000	3.000000	23.000000	0.000000
2818.460488	0.111984	0.575768	0.009836	73.599388	-29.093143	9.191952	0.595936	0.000000	0.488034	0.000000	0.000000	0.000000	0.019459	-0.001836	0.022501	0.000000	0.000000	3.000000	23.000000	0.000000
2818.463821	0.111984	0.575768	0.009836	73.601616	-29.057585	9.233303	0.595936	0.000000	0.488034	0.000000	0.000000	0.000000	0.019459	-0.001836	0.022501	0.000000	0.000000	3.000000	23.000000	0.000000
2818.467155	0.111984	0.575768	0.009836	73.601616	-29.057585	9.233303	0.595936	0.000000	0.488034	0.000000	0.000000	0.000000	0.019459	-0.001836	0.022501	0.000000	0.000000	3.000000	23.000000	0.000000
2818.470488	0.111984	0.575768	0.009836	73.601616	-29.057585	9.233303	0.595936	0.000000	0.488034	0.000000	0.000000	0.000000	0.019459	-0.001836	0.022501	0.000000	0.000000	3.000000	23.000000	0.000000
2818.473821	0.112027	0.575833	0.009920	73.604958	-29.024820	9.279066	0.599180	0.000000	0.491784	0.000000	0.000000	0.000000	0.013106	0.019379	0.025316	0.000000	0.000000	3.000000	23.000000	0.000000
2818.477155	0.112027	0.575833	0.009920	73.604958	-29.024820	9.279066	0.599180	0.000000	0.491784	0.000000	0.000000	0.000000	0.013106	0.019379	0.025316	0.000000	0.000000	3.000000	23.000000	0.000000
2818.480488	0.112027	0.575833	0.009920	73.604958	-29.024820	9.279066	0.599180	0.000000	0.491784	0.000000	0.000000	0.000000	0.013106	0.019379	0.025316	0.000000	0.000000	3.000000	23.000000	0.000000
2818.483821	0.112027	0.575833	0.009920	73.612846	-28.978775	9.350433	0.601364	0.000000	0.496004	0.000000	0.000000	0.000000	0.013106	0.019379	0.025316	0.000000	0.000000	3.000000	23.000000	0.000000
2818.487155	0.112052	0.575877	0.009925	73.612846	-28.978775	9.350433	0.601364	0.000000	0.496004	0.000000	0.000000	0.000000	0.007398	0.013307	0.001517	0.000000	0.000000	3.000000	23.000000	0.000000
2818.490488	0.112052	0.575877	0.009925	73.612846	-28.978775	9.350433	0.601364	0.000000	0.496004	0.000000	0.000000	0.000000	0.007398	0.013307	0.001517	0.000000	0.000000	3.000000	23.000000	0.000000
2818.493821	0.112052	0.575877	0.009925	73.629868	-28.926743	9.432844	0.602597	0.000000	0.496256	0.000000	0.000000	0.000000	0.007398	0.013307	0.001517	0.000000	0.000000	3.000000	23.000000	0.000000
2818.497155	0.112052	0.575877	0.009925	73.629868	-28.926743	9.432844	0.602597	0.000000	0.496256	0.000000	0.000000	0.000000	0.007398	0.013307	0.001517	0.000000	0.000000	3.000000	23.000000	0.000000
2818.500488	0.112054	0.575922	0.009935	73.629868	-28.926743	9.432844	0.602597	0.000000	0.496256	0.000000	0.000000	0.000000	0.000746	0.013333	0.003111	0.000000	0.000000	3.000000	23.000000	0.000000
2818.503821	0.112054	0.575922	0.009935	73.641136	-28.869888	9.509633	0.602597	0.000000	0.496256	0.000000	0.000000	0.000000	0.000746	0.013333	0.003111	0.000000	0.000000	3.000000	23.000000	0.000000
2818.507155	0.112054	0.575922	0.009935	73.641136	-28.869888	9.509633	0.602597	0.000000	0.496256	0.000000	0.000000	0.000000	0.000746	0.013333	0.003111	0.000000	0.000000	3.000000	23.000000	0.000000
2818.510488	0.112054	0.575922	0.009935	73.641136	-28.869888	9.509633	0.602597	0.000000	0.496256	0.000000	0.000000	0.000000	0.000746	0.013333	0.003111	0.000000	0.000000	3.000000	23.000000	0.000000
2818.513821	0.112140	0.575974	0.009902	73.645630	-28.841358	9.543642	0.602721	0.000000	0.496775	0.000000	0.000000	0.000000	0.025701	0.015741	-0.010171	0.000000	0.000000	3.000000	23.000000	0.000000
2818.517155	0.112140	0.575974	0.009902	73.645630	-28.841358	9.543642	0.602721	0.000000	0.496775	0.000000	0.000000	0.000000	0.025701	0.015741	-0.010171	0.000000	0.000000	3.000000	23.000000	0.000000
2818.520488	0.112140	0.575974	0.009902	73.645630	-28.841358	9.543642	0.602721	0.000000	0.496775	0.000000	0.000000	0.000000	0.025701	0.015741	-0.010171	0.000000	0.000000	3.000000	23.000000	0.000000
2818.523821	0.112140	0.575974	0.009902	73.642151	-28.818909	9.563032	0.607004	0.000000	0.495080	0.000000	0.000000	0.000000	0.025701	0.015741	-0.010171	0.000000	0.000000	3.000000	23.000000	0.000000
2818.527155	0.112191	0.576037	0.009918	73.642151	-28.818909	9.563032	0.607004	0.000000	0.495080	0.000000	0.000000	0.000000	0.015251	0.018773	0.004914	0.000000	0.000000	3.000000	23.000000	0.000000
2818.530488	0.112191	0.576037	0.009918	73.642151	-28.818909	9.563032	0.607004	0.000000	0.495080	0.000000	0.000000	0.000000	0.015251	0.018773	0.004914	0.000000	0.000000	3.000000	23.000000	0.000000
2818.533821	0.112191	0.576037	0.009918	73.641998	-28.778723	9.612020	0.609546	0.000000	0.495899	0.000000	0.000000	0.000000	0.015251	0.018773	0.004914	0.000000	0.000000	3.000000	23.000000	0.000000
2818.537155	0.112191	0.576037	0.009918	73.641998	-28.778723	9.612020	0.609546	0.000000	0.495899	0.000000	0.000000	0.000000	0.015251	0.018773	0.004914	0.000000	0.000000	3.000000	23.000000	0.000000
2818.540488	0.112225	0.576091	0.009963	73.641998	-28.778723	9.612020	0.609546	0.000000	0.495899	0.000000	0.000000	0.000000	0.010256	0.016349	0.013402	0.000000	0.000000	3.000000	23.000000	0.000000
2818.543821	0.112225	0.576091	0.009963	73.652100	-28.724354	9.684549	0.609546	0.000000	0.495899	0.000000	0.000000	0.000000	0.010256	0.016349	0.013402	0.000000	0.000000	3.000000	23.000000	0.000000
2818.547155	0.112225	0.576091	0.009963	73.652100	-28.724354	9.684549	0.609546	0.000000	0.495899	0.000000	0.000000	0.000000	0.010256	0.016349	0.013402	0.000000	0.000000	3.000000	23.000000	0.000000
2818.550488	0.112225	0.576091	0.009963	73.652100	-28.724354	9.684549	0.609546	0.000000	0.495899	0.000000	0.000000	0.000000	0.010256	0.016349	0.013402	0.000000	0.000000	3.000000	23.000000	0.000000
2818.553821	0.112322	0.576128	0.009975	73.688255	-28.623613	9.842995	0.611256	0.000000	0.498133	0.000000	0.000000	0.000000	0.029015	0.010900	0.003603	0.000000	0.000000	3.000000	23.000000	0.000000
2818.557155	0.112322	0.576128	0.009975	73.688255	-28.623613	9.842995	0.611256	0.000000	0.498133	0.000000	0.000000	0.000000	0.029015	0.010900	0.003603	0.000000	0.000000	3.000000	23.000000	0.000000
2818.560488	0.112322	0.576128	0.009975	73.688255	-28.623613	9.842995	0.611256	0.000000	0.498133	0.000000	0.000000	0.000000	0.029015	0.010900	0.003603	0.000000	0.000000	3.000000	23.000000	0.000000
2818.563821	0.112322	0.576128	0.009975	73.751465	-28.464567	10.092893	0.616092	0.000000	0.498733	0.000000	0.000000	0.000000	0.029015	0.010900	0.003603	0.000000	0.000000	3.000000	23.000000	0.000000
2818.567155	0.112372	0.576120	0.009987	73.751465	-28.464567	10.092893	0.616092	0.000000	0.498733	0.000000	0.000000	0.000000	0.014962	-0.002424	0.003694	0.000000	0.000000	3.000000	23.000000	0.000000
2818.570488	0.112372	0.576120	0.009987	73.751465	-28.464567	10.092893	0.616092	0.000000	0.498733	0.000000	0.000000	0.000000	0.014962	-0.002424	0.003694	0.000000	0.000000	3.000000	23.000000	0.000000
2818.573821	0.112414	0.576075	0.009966	73.824791	-28.307390	10.351879	0.618585	0.000000	0.499349	0.000000	0.000000	0.000000	0.012561	-0.013322	-0.006305	0.000000	0.000000	3.000000	23.000000	0.000000
2818.577155	0.112414	0.576075	0.009966	73.824791	-28.307390	10.351879	0.618585	0.000000	0.499349	0.000000	0.000000	0.000000	0.012561	-0.013322	-0.006305	0.000000	0.000000	3.000000	23.000000	0.000000
2818.580488	0.112414	0.576075	0.009966	73.824791	-28.307390	10.351879	0.618585	0.000000	0.499349	0.000000	0.000000	0.000000	0.012561	-0.013322	-0.006305	0.000000	0.000000	3.000000	23.000000	0.000000
2818.583821	0.112414	0.576075	0.009966	73.900246	-28.155615	10.605164	0.620679	0.000000	0.498298	0.000000	0.000000	0.000000	0.012561	-0.013322	-0.006305	0.000000	0.000000	3.000000	23.000000	0.000000
2818.587155	0.112451	0.576013	0.009928	73.900246	-28.155615	10.605164	0.620679	0.000000	0.498298	0.000000	0.000000	0.000000	0.011351	-0.018769	-0.011308	0.000000	0.000000	3.000000	23.000000	0.000000
2818.590488	0.112451	0.576013	0.009928	73.900246	-28.155615	10.605164	0.620679	0.000000	0.498298	0.000000	0.000000	0.000000	0.011351	-0.018769	-0.011308	0.000000	0.000000	3.000000	23.000000	0.000000
2818.593821	0.112451	0.576013	0.009928	73.966484	-28.022055	10.818307	0.622571	0.000000	0.496413	0.000000	0.000000	0.000000	0.011351	-0.018769	-0.011308	0.000000	0.000000	3.000000	23.000000	0.000000
2818.597155	0.112451	0.576013	0.009928	73.966484	-28.022055	10.818307	0.622571	0.000000	0.496413	0.000000	0.000000	0.000000	0.011351	-0.018769	-0.011308	0.000000	0.000000	3.000000	23.000000	0.000000
2818.600488	0.112526	0.575914	0.009847	73.966484	-28.022055	10.818307	0.622571	0.000000	0.496413	0.000000	0.000000	0.000000	0.022246	-0.029675	-0.024518	0.000000	0.000000	3.000000	23.000000	0.000000
2818.603821	0.112526	0.575914	0.009847	74.016533	-27.904476	10.991021	0.622571	0.000000	0.496413	0.000000	0.000000	0.000000	0.022246	-0.029675	-0.024518	0.000000	0.000000	3.000000	23.000000	0.000000
2818.607155	0.112526	0.575914	0.009847	74.016533	-27.904476	10.991021	0.622571	0.000000	0.496413	0.000000	0.000000	0.000000	0.022246	-0.029675	-0.024518	0.000000	0.000000	3.000000	23.000000	0.000000
2818.610488	0.112526	0.575914	0.009847	74.016533	-27.904476	10.991021	0.622571	0.000000	0.496413	0.000000	0.000000	0.000000	0.022246	-0.029675	-0.024518	0.000000	0.000000	3.000000	23.000000	0.000000
2818.613821	0.112684	0.575797	0.009727	74.034248	-27.806042	11.114206	0.626279	0.000000	0.492327	0.000000	0.000000	0.000000	0.047625	-0.035093	-0.035947	0.000000	0.000000	3.000000	23.000000	0.000000
2818.617155	0.112684	0.575797	0.009727	74.034248	-27.806042	11.114206	0.626279	0.000000	0.492327	0.000000	0.000000	0.000000	0.047625	-0.035093	-0.035947	0.000000	0.000000	3.000000	23.000000	0.000000
2818.620488	0.112684	0.575797	0.009727	74.034248	-27.806042	11.114206	0.626279	0.000000	0.492327	0.000000	0.000000	0.000000	0.047625	-0.035093	-0.035947	0.000000	0.000000	3.000000	23.000000	0.000000
2818.623821	0.112684	0.575797	0.009727	74.022903	-27.719400	11.195457	0.634216	0.000000	0.486336	0.000000	0.000000	0.000000	0.047625	-0.035093	-0.035947	0.000000	0.000000	3.000000	23.000000	0.000000
2818.627155	0.112729	0.575797	0.009716	74.022903	-27.719400	11.195457	0.634216	0.000000	0.486336	0.000000	0.000000	0.000000	0.013301	0.000008	-0.003210	0.000000	0.000000	3.000000	23.000000	0.000000
2818.630488	0.112729	0.575797	0.009716	74.022903	-27.719400	11.195457	0.634216	0.000000	0.486336	0.000000	0.000000	0.000000	0.013301	0.000008	-0.003210	0.000000	0.000000	3.000000	23.000000	0.000000
2818.633821	0.112729	0.575797	0.009716	74.007896	-27.612932	11.296163	0.636433	0.000000	0.485801	0.000000	0.000000	0.000000	0.013301	0.000008	-0.003210	0.000000	0.000000	3.000000	23.000000	0.000000
2818.637155	0.112729	0.575797	0.009716	74.007896	-27.612932	11.296163	0.636433	0.000000	0.485801	0.000000	0.000000	0.000000	0.013301	0.000008	-0.003210	0.000000	0.000000	3.000000	23.000000	0.000000
2818.640488	0.112799	0.575815	0.009717	74.007896	-27.612932	11.296163	0.636433	0.000000	0.485801	0.000000	0.000000	0.000000	0.021155	0.005446	0.000184	0.000000	0.000000	3.000000	23.000000	0.000000
2818.643821	0.112799	0.575815	0.009717	74.003830	-27.514082	11.398779	0.636433	0.000000	0.485801	0.000000	0.000000	0.000000	0.021155	0.005446	0.000184	0.000000	0.000000	3.000000	23.000000	0.000000
2818.647155	0.112799	0.575815	0.009717	74.003830	-27.514082	11.398779	0.636433	0.000000	0.485801	0.000000	0.000000	0.000000	0.021155	0.005446	0.000184	0.000000	0.000000	3.000000	23.000000	0.000000
2818.650488	0.112799	0.575815	0.009717	74.003830	-27.514082	11.398779	0.636433	0.000000	0.485801	0.000000	0.000000	0.000000	0.021155	0.005446	0.000184	0.000000	0.000000	3.000000	23.000000	0.000000
2818.653821	0.113015	0.575887	0.009735	74.014496	-27.452248	11.472745	0.639959	0.000000	0.485832	0.000000	0.000000	0.000000	0.064681	0.021782	0.005533	0.000000	0.000000	3.000000	23.000000	0.000000
2818.657155	0.113015	0.575887	0.009735	74.014496	-27.452248	11.472745	0.639959	0.000000	0.485832	0.000000	0.000000	0.000000	0.064681	0.021782	0.005533	0.000000	0.000000	3.000000	23.000000	0.000000
2818.660488	0.113015	0.575887	0.009735	74.014496	-27.452248	11.472745	0.639959	0.000000	0.485832	0.000000	0.000000	0.000000	0.064681	0.021782	0.005533	0.000000	0.000000	3.000000	23.000000	0.000000
2818.663821	0.113015	0.575887	0.009735	74.025269	-27.384455	11.552272	0.650739	0.000000	0.486754	0.000000	0.000000	0.000000	0.064681	0.021782	0.005533	0.000000	0.000000	3.000000	23.000000	0.000000
2818.667155	0.113130	0.575906	0.009725	74.025269	-27.384455	11.552272	0.650739	0.000000	0.486754	0.000000	0.000000	0.000000	0.034458	0.005459	-0.003051	0.000000	0.000000	3.000000	23.000000	0.000000
2818.670488	0.113130	0.575906	0.009725	74.025269	-27.384455	11.552272	0.650739	0.000000	0.486754	0.000000	0.000000	0.000000	0.034458	0.005459	-0.003051	0.000000	0.000000	3.000000	23.000000	0.000000
2818.673821	0.113130	0.575906	0.009725	74.035049	-27.329578	11.610569	0.656482	0.000000	0.486245	0.000000	0.000000	0.000000	0.034458	0.005459	-0.003051	0.000000	0.000000	3.000000	23.000000	0.000000
2818.677155	0.113130	0.575906	0.009725	74.035049	-27.329578	11.610569	0.656482	0.000000	0.486245	0.000000	0.000000	0.000000	0.034458	0.005459	-0.003051	0.000000	0.000000	3.000000	23.000000	0.000000
2818.680488	0.113267	0.575924	0.009709	74.035049	-27.329578	11.610569	0.656482	0.000000	0.486245	0.000000	0.000000	0.000000	0.041107	0.005443	-0.004673	0.000000	0.000000	3.000000	23.000000	0.000000
2818.683821	0.113267	0.575924	0.009709	74.037117	-27.294664	11.636529	0.656482	0.000000	0.486245	0.000000	0.000000	0.000000	0.041107	0.005443	-0.004673	0.000000	0.000000	3.000000	23.000000	0.000000
2818.687155	0.113267	0.575924	0.009709	74.037117	-27.294664	11.636529	0.656482	0.000000	0.486245	0.000000	0.000000	0.000000	0.041107	0.005443	-0.004673	0.000000	0.000000	3.000000	23.000000	0.000000
2818.690488	0.113267	0.575924	0.009709	74.037117	-27.294664	11.636529	0.656482	0.000000	0.486245	0.000000	0.000000	0.000000	0.041107	0.005443	-0.004673	0.000000	0.000000	3.000000	23.000000	0.000000
2818.693821	0.113533	0.575924	0.009645	74.039482	-27.282803	11.629073	0.663333	0.000000	0.485466	0.000000	0.000000	0.000000	0.079786	0.000007	-0.019379	0.000000	0.000000	3.000000	23.000000	0.000000
2818.697155	0.113533	0.575924	0.009645	74.039482	-27.282803	11.629073	0.663333	0.000000	0.485466	0.000000	0.000000	0.000000	0.079786	0.000007	-0.019379	0.000000	0.000000	3.000000	23.000000	0.000000
2818.700488	0.113533	0.575924	0.009645	74.039482	-27.282803	11.629073	0.663333	0.000000	0.485466	0.000000	0.000000	0.000000	0.079786	0.000007	-0.019379	0.000000	0.000000	3.000000	23.000000	0.000000
2818.703821	0.113673	0.575922	0.009544	74.041847	-27.273659	11.621608	0.676631	0.000000	0.482237	0.000000	0.000000	0.000000	0.041963	-0.000578	-0.030101	0.000000	0.000000	3.000000	23.000000	0.000000
2818.707155	0.113673	0.575922	0.009544	74.041847	-27.273659	11.621608	0.676631	0.000000	0.482237	0.000000	0.000000	0.000000	0.041963	-0.000578	-0.030101	0.000000	0.000000	3.000000	23.000000	0.000000
2818.710488	0.113673	0.575922	0.009544	74.041847	-27.273659	11.621608	0.676631	0.000000	0.482237	0.000000	0.000000	0.000000	0.041963	-0.000578	-0.030101	0.000000	0.000000	3.000000	23.000000	0.000000
2818.713821	0.113673	0.575922	0.009544	74.044205	-27.264515	11.614148	0.683625	0.000000	0.477220	0.000000	0.000000	0.000000	0.041963	-0.000578	-0.030101	0.000000	0.000000	3.000000	23.000000	0.000000
2818.717155	0.113785	0.575928	0.009426	74.044205	-27.264515	11.614148	0.683625	0.000000	0.477220	0.000000	0.000000	0.000000	0.033620	0.001806	-0.035382	0.000000	0.000000	3.000000	23.000000	0.000000
2818.720488	0.113785	0.575928	0.009426	74.044205	-27.264515	11.614148	0.683625	0.000000	0.477220	0.000000	0.000000	0.000000	0.033620	0.001806	-0.035382	0.000000	0.000000	3.000000	23.000000	0.000000
2818.723821	0.113785	0.575928	0.009426	74.044189	-27.253633	11.614141	0.689228	0.000000	0.471323	0.000000	0.000000	0.000000	0.033620	0.001806	-0.035382	0.000000	0.000000	3.000000	23.000000	0.000000
2818.727155	0.113785	0.575928	0.009426	74.044189	-27.253633	11.614141	0.689228	0.000000	0.471323	0.000000	0.000000	0.000000	0.033620	0.001806	-0.035382	0.000000	0.000000	3.000000	23.000000	0.000000
2818.730488	0.113829	0.575960	0.009318	74.044189	-27.253633	11.614141	0.689228	0.000000	0.471323	0.000000	0.000000	0.000000	0.013214	0.009705	-0.032417	0.000000	0.000000	3.000000	23.000000	0.000000
2818.733821	0.113829	0.575960	0.009318	74.041847	-27.243738	11.621606	0.689228	0.000000	0.471323	0.000000	0.000000	0.000000	0.013214	0.009705	-0.032417	0.000000	0.000000	3.000000	23.000000	0.000000
2818.737155	0.113829	0.575960	0.009318	74.041847	-27.243738	11.621606	0.689228	0.000000	0.471323	0.000000	0.000000	0.000000	0.013214	0.009705	-0.032417	0.000000	0.000000	3.000000	23.000000	0.000000
2818.740488	0.113829	0.575960	0.009318	74.041847	-27.243738	11.621606	0.689228	0.000000	0.471323	0.000000	0.000000	0.000000	0.013214	0.009705	-0.032417	0.000000	0.000000	3.000000	23.000000	0.000000
2818.743821	0.113808	0.576069	0.009140	74.043869	-27.225128	11.647579	0.691431	0.000000	0.465920	0.000000	0.000000	0.000000	-0.006050	0.032661	-0.053631	0.000000	0.000000	3.000000	23.000000	0.000000
2818.747155	0.113808	0.576069	0.009140	74.043869	-27.225128	11.647579	0.691431	0.000000	0.465920	0.000000	0.000000	0.000000	-0.006050	0.032661	-0.053631	0.000000	0.000000	3.000000	23.000000	0.000000
2818.750488	0.113808	0.576069	0.009140	74.043869	-27.225128	11.647579	0.691431	0.000000	0.465920	0.000000	0.000000	0.000000	-0.006050	0.032661	-0.053631	0.000000	0.000000	3.000000	23.000000	0.000000
2818.753821	0.113808	0.576069	0.009140	74.064682	-27.157780	11.752345	0.690422	0.000000	0.456982	0.000000	0.000000	0.000000	-0.006050	0.032661	-0.053631	0.000000	0.000000	3.000000	23.000000	0.000000
2818.757155	0.113790	0.576119	0.009064	74.064682	-27.157780	11.752345	0.690422	0.000000	0.456982	0.000000	0.000000	0.000000	-0.005506	0.015117	-0.022564	0.000000	0.000000	3.000000	23.000000	0.000000
2818.760488	0.113790	0.576119	0.009064	74.064682	-27.157780	11.752345	0.690422	0.000000	0.456982	0.000000	0.000000	0.000000	-0.005506	0.015117	-0.022564	0.000000	0.000000	3.000000	23.000000	0.000000
2818.763821	0.113790	0.576119	0.009064	74.117325	-27.006407	11.992406	0.689505	0.000000	0.453221	0.000000	0.000000	0.000000	-0.005506	0.015117	-0.022564	0.000000	0.000000	3.000000	23.000000	0.000000
2818.767155	0.113790	0.576119	0.009064	74.117325	-27.006407	11.992406	0.689505	0.000000	0.453221	0.000000	0.000000	0.000000	-0.005506	0.015117	-0.022564	0.000000	0.000000	3.000000	23.000000	0.000000
2818.770488	0.113766	0.576178	0.008966	74.117325	-27.006407	11.992406	0.689505	0.000000	0.453221	0.000000	0.000000	0.000000	-0.007190	0.017530	-0.029457	0.000000	0.000000	3.000000	23.000000	0.000000
2818.773821	0.113766	0.576178	0.008966	74.202866	-26.778858	12.357849	0.689505	0.000000	0.453221	0.000000	0.000000	0.000000	-0.007190	0.017530	-0.029457	0.000000	0.000000	3.000000	23.000000	0.000000
2818.777155	0.113766	0.576178	0.008966	74.202866	-26.778858	12.357849	0.689505	0.000000	0.453221	0.000000	0.000000	0.000000	-0.007190	0.017530	-0.029457	0.000000	0.000000	3.000000	23.000000	0.000000
2818.780488	0.113766	0.576178	0.008966	74.202866	-26.778858	12.357849	0.689505	0.000000	0.453221	0.000000	0.000000	0.000000	-0.007190	0.017530	-0.029457	0.000000	0.000000	3.000000	23.000000	0.000000
2818.783821	0.113719	0.576198	0.008772	74.305817	-26.526697	12.768523	0.688306	0.000000	0.448311	0.000000	0.000000	0.000000	-0.014211	0.006012	-0.058235	0.000000	0.000000	3.000000	23.000000	0.000000
2818.787155	0.113719	0.576198	0.008772	74.305817	-26.526697	12.768523	0.688306	0.000000	0.448311	0.000000	0.000000	0.000000	-0.014211	0.006012	-0.058235	0.000000	0.000000	3.000000	23.000000	0.000000
2818.790488	0.113719	0.576198	0.008772	74.305817	-26.526697	12.768523	0.688306	0.000000	0.448311	0.000000	0.000000	0.000000	-0.014211	0.006012	-0.058235	0.000000	0.000000	3.000000	23.000000	0.000000
2818.793821	0.113712	0.576168	0.008648	74.419312	-26.250423	13.214422	0.685938	0.000000	0.438605	0.000000	0.000000	0.000000	-0.002071	-0.009096	-0.037289	0.000000	0.000000	3.000000	23.000000	0.000000
2818.797155	0.113712	0.576168	0.008648	74.419312	-26.250423	13.214422	0.685938	0.000000	0.438605	0.000000	0.000000	0.000000	-0.002071	-0.009096	-0.037289	0.000000	0.000000	3.000000	23.000000	0.000000
2818.800488	0.113712	0.576168	0.008648	74.419312	-26.250423	13.214422	0.685938	0.000000	0.438605	0.000000	0.000000	0.000000	-0.002071	-0.009096	-0.037289	0.000000	0.000000	3.000000	23.000000	0.000000
2818.803821	0.113719	0.576101	0.008485	74.529251	-25.988970	13.633651	0.685593	0.000000	0.432391	0.000000	0.000000	0.000000	0.002114	-0.020008	-0.048910	0.000000	0.000000	3.000000	23.000000	0.000000
2818.807155	0.113719	0.576101	0.008485	74.529251	-25.988970	13.633651	0.685593	0.000000	0.432391	0.000000	0.000000	0.000000	0.002114	-0.020008	-0.048910	0.000000	0.000000	3.000000	23.000000	0.000000
2818.810488	0.113719	0.576101	0.008485	74.529251	-25.988970	13.633651	0.685593	0.000000	0.432391	0.000000	0.000000	0.000000	0.002114	-0.020008	-0.048910	0.000000	0.000000	3.000000	23.000000	0.000000
2818.813821	0.113719	0.576101	0.008485	74.635735	-25.743015	14.025541	0.685945	0.000000	0.424239	0.000000	0.000000	0.000000	0.002114	-0.020008	-0.048910	0.000000	0.000000	3.000000	23.000000	0.000000
2818.817155	0.113748	0.576034	0.008316	74.635735	-25.743015	14.025541	0.685945	0.000000	0.424239	0.000000	0.000000	0.000000	0.008734	-0.019994	-0.050537	0.000000	0.000000	3.000000	23.000000	0.000000
2818.820488	0.113748	0.576034	0.008316	74.635735	-25.743015	14.025541	0.685945	0.000000	0.424239	0.000000	0.000000	0.000000	0.008734	-0.019994	-0.050537	0.000000	0.000000	3.000000	23.000000	0.000000
2818.823821	0.113748	0.576034	0.008316	74.735657	-25.525581	14.374533	0.687401	0.000000	0.415816	0.000000	0.000000	0.000000	0.008734	-0.019994	-0.050537	0.000000	0.000000	3.000000	23.000000	0.000000
2818.827155	0.113748	0.576034	0.008316	74.735657	-25.525581	14.374533	0.687401	0.000000	0.415816	0.000000	0.000000	0.000000	0.008734	-0.019994	-0.050537	0.000000	0.000000	3.000000	23.000000	0.000000
2818.830488	0.113799	0.575968	0.008142	74.735657	-25.525581	14.374533	0.687401	0.000000	0.415816	0.000000	0.000000	0.000000	0.015345	-0.019998	-0.052166	0.000000	0.000000	3.000000	23.000000	0.000000
2818.833821	0.113799	0.575968	0.008142	74.815048	-25.360426	14.632239	0.687401	0.000000	0.415816	0.000000	0.000000	0.000000	0.015345	-0.019998	-0.052166	0.000000	0.000000	3.000000	23.000000	0.000000
2818.837155	0.113799	0.575968	0.008142	74.815048	-25.360426	14.632239	0.687401	0.000000	0.415816	0.000000	0.000000	0.000000	0.015345	-0.019998	-0.052166	0.000000	0.000000	3.000000	23.000000	0.000000
2818.840488	0.113799	0.575968	0.008142	74.815048	-25.360426	14.632239	0.687401	0.000000	0.415816	0.000000	0.000000	0.000000	0.015345	-0.019998	-0.052166	0.000000	0.000000	3.000000	23.000000	0.000000
2818.843821	0.113943	0.575758	0.007871	74.875221	-25.254406	14.801756	0.689958	0.000000	0.407122	0.000000	0.000000	0.000000	0.043241	-0.062903	-0.081528	0.000000	0.000000	3.000000	23.000000	0.000000
2818.847155	0.113943	0.575758	0.007871	74.875221	-25.254406	14.801756	0.689958	0.000000	0.407122	0.000000	0.000000	0.000000	0.043241	-0.062903	-0.081528	0.000000	0.000000	3.000000	23.000000	0.000000
2818.850488	0.113943	0.575758	0.007871	74.875221	-25.254406	14.801756	0.689958	0.000000	0.407122	0.000000	0.000000	0.000000	0.043241	-0.062903	-0.081528	0.000000	0.000000	3.000000	23.000000	0.000000
2818.853821	0.113943	0.575758	0.007871	74.923676	-25.180592	14.916947	0.697165	0.000000	0.393534	0.000000	0.000000	0.000000	0.043241	-0.062903	-0.081528	0.000000	0.000000	3.000000	23.000000	0.000000
2818.857155	0.114014	0.575615	0.007778	74.923676	-25.180592	14.916947	0.697165	0.000000	0.393534	0.000000	0.000000	0.000000	0.021278	-0.042898	-0.027749	0.000000	0.000000	3.000000	23.000000	0.000000
2818.860488	0.114014	0.575615	0.007778	74.923676	-25.180592	14.916947	0.697165	0.000000	0.393534	0.000000	0.000000	0.000000	0.021278	-0.042898	-0.027749	0.000000	0.000000	3.000000	23.000000	0.000000
2818.863821	0.114131	0.575446	0.007681	74.965340	-25.156942	14.962001	0.700712	0.000000	0.388909	0.000000	0.000000	0.000000	0.034968	-0.050721	-0.029135	0.000000	0.000000	3.000000	23.000000	0.000000
2818.867155	0.114131	0.575446	0.007681	74.965340	-25.156942	14.962001	0.700712	0.000000	0.388909	0.000000	0.000000	0.000000	0.034968	-0.050721	-0.029135	0.000000	0.000000	3.000000	23.000000	0.000000
2818.870488	0.114131	0.575446	0.007681	74.965340	-25.156942	14.962001	0.700712	0.000000	0.388909	0.000000	0.000000	0.000000	0.034968	-0.050721	-0.029135	0.000000	0.000000	3.000000	23.000000	0.000000
2818.873821	0.114131	0.575446	0.007681	75.011864	-25.145170	14.991961	0.706539	0.000000	0.384053	0.000000	0.000000	0.000000	0.034968	-0.050721	-0.029135	0.000000	0.000000	3.000000	23.000000	0.000000
2818.877155	0.114250	0.575224	0.007596	75.011864	-25.145170	14.991961	0.706539	0.000000	0.384053	0.000000	0.000000	0.000000	0.035876	-0.066385	-0.025405	0.000000	0.000000	3.000000	23.000000	0.000000
2818.880488	0.114250	0.575224	0.007596	75.011864	-25.145170	14.991961	0.706539	0.000000	0.384053	0.000000	0.000000	0.000000	0.035876	-0.066385	-0.025405	0.000000	0.000000	3.000000	23.000000	0.000000
2818.883821	0.114250	0.575224	0.007596	75.069893	-25.139626	15.019280	0.712519	0.000000	0.379819	0.000000	0.000000	0.000000	0.035876	-0.066385	-0.025405	0.000000	0.000000	3.000000	23.000000	0.000000
2818.887155	0.114250	0.575224	0.007596	75.069893	-25.139626	15.019280	0.712519	0.000000	0.379819	0.000000	0.000000	0.000000	0.035876	-0.066385	-0.025405	0.000000	0.000000	3.000000	23.000000	0.000000
2818.890488	0.114387	0.574915	0.007485	75.069893	-25.139626	15.019280	0.712519	0.000000	0.379819	0.000000	0.000000	0.000000	0.040925	-0.092918	-0.033356	0.000000	0.000000	3.000000	23.000000	0.000000
2818.893821	0.114547	0.574579	0.007375	75.134155	-25.154261	15.018473	0.712519	0.000000	0.379819	0.000000	0.000000	0.000000	0.047968	-0.100732	-0.033193	0.000000	0.000000	3.000000	23.000000	0.000000
2818.897155	0.114547	0.574579	0.007375	75.134155	-25.154261	15.018473	0.712519	0.000000	0.379819	0.000000	0.000000	0.000000	0.047968	-0.100732	-0.033193	0.000000	0.000000	3.000000	23.000000	0.000000
2818.900488	0.114547	0.574579	0.007375	75.134155	-25.154261	15.018473	0.712519	0.000000	0.379819	0.000000	0.000000	0.000000	0.047968	-0.100732	-0.033193	0.000000	0.000000	3.000000	23.000000	0.000000
2818.903821	0.114547	0.574579	0.007375	75.187744	-25.206148	14.960486	0.727335	0.000000	0.368727	0.000000	0.000000	0.000000	0.047968	-0.100732	-0.033193	0.000000	0.000000	3.000000	23.000000	0.000000
2818.907155	0.114742	0.574207	0.007219	75.187744	-25.206148	14.960486	0.727335	0.000000	0.368727	0.000000	0.000000	0.000000	0.058676	-0.111554	-0.046595	0.000000	0.000000	3.000000	23.000000	0.000000
2818.910488	0.114742	0.574207	0.007219	75.187744	-25.206148	14.960486	0.727335	0.000000	0.368727	0.000000	0.000000	0.000000	0.058676	-0.111554	-0.046595	0.000000	0.000000	3.000000	23.000000	0.000000
2818.913821	0.114742	0.574207	0.007219	75.228653	-25.295753	14.840862	0.737114	0.000000	0.360962	0.000000	0.000000	0.000000	0.058676	-0.111554	-0.046595	0.000000	0.000000	3.000000	23.000000	0.000000
2818.917155	0.114742	0.574207	0.007219	75.228653	-25.295753	14.840862	0.737114	0.000000	0.360962	0.000000	0.000000	0.000000	0.058676	-0.111554	-0.046595	0.000000	0.000000	3.000000	23.000000	0.000000
2818.920488	0.114939	0.573809	0.007070	75.228653	-25.295753	14.840862	0.737114	0.000000	0.360962	0.000000	0.000000	0.000000	0.059079	-0.119304	-0.044856	0.000000	0.000000	3.000000	23.000000	0.000000
2818.923821	0.115166	0.573448	0.006948	75.264542	-25.371960	14.730179	0.737114	0.000000	0.360962	0.000000	0.000000	0.000000	0.068125	-0.108434	-0.036560	0.000000	0.000000	3.000000	23.000000	0.000000
2818.927155	0.115166	0.573448	0.006948	75.264542	-25.371960	14.730179	0.737114	0.000000	0.360962	0.000000	0.000000	0.000000	0.068125	-0.108434	-0.036560	0.000000	0.000000	3.000000	23.000000	0.000000
2818.930488	0.115166	0.573448	0.006948	75.264542	-25.371960	14.730179	0.737114	0.000000	0.360962	0.000000	0.000000	0.000000	0.068125	-0.108434	-0.036560	0.000000	0.000000	3.000000	23.000000	0.000000
2818.933821	0.115166	0.573448	0.006948	75.299004	-25.440496	14.631881	0.758315	0.000000	0.347392	0.000000	0.000000	0.000000	0.068125	-0.108434	-0.036560	0.000000	0.000000	3.000000	23.000000	0.000000
2818.937155	0.115374	0.573131	0.006842	75.299004	-25.440496	14.631881	0.758315	0.000000	0.347392	0.000000	0.000000	0.000000	0.062258	-0.095143	-0.031842	0.000000	0.000000	3.000000	23.000000	0.000000
2818.940488	0.115374	0.573131	0.006842	75.299004	-25.440496	14.631881	0.758315	0.000000	0.347392	0.000000	0.000000	0.000000	0.062258	-0.095143	-0.031842	0.000000	0.000000	3.000000	23.000000	0.000000
2818.943821	0.115374	0.573131	0.006842	75.334320	-25.488190	14.562291	0.768691	0.000000	0.342085	0.000000	0.000000	0.000000	0.062258	-0.095143	-0.031842	0.000000	0.000000	3.000000	23.000000	0.000000
2818.947155	0.115374	0.573131	0.006842	75.334320	-25.488190	14.562291	0.768691	0.000000	0.342085	0.000000	0.000000	0.000000	0.062258	-0.095143	-0.031842	0.000000	0.000000	3.000000	23.000000	0.000000
2818.950488	0.115591	0.572824	0.006775	75.334320	-25.488190	14.562291	0.768691	0.000000	0.342085	0.000000	0.000000	0.000000	0.065189	-0.092153	-0.020019	0.000000	0.000000	3.000000	23.000000	0.000000
2818.953821	0.115795	0.572553	0.006747	75.385300	-25.470959	14.592960	0.768691	0.000000	0.342085	0.000000	0.000000	0.000000	0.061073	-0.081328	-0.008378	0.000000	0.000000	3.000000	23.000000	0.000000
2818.957155	0.115795	0.572553	0.006747	75.385300	-25.470959	14.592960	0.768691	0.000000	0.342085	0.000000	0.000000	0.000000	0.061073	-0.081328	-0.008378	0.000000	0.000000	3.000000	23.000000	0.000000
2818.960488	0.115795	0.572553	0.006747	75.385300	-25.470959	14.592960	0.768691	0.000000	0.342085	0.000000	0.000000	0.000000	0.061073	-0.081328	-0.008378	0.000000	0.000000	3.000000	23.000000	0.000000
2818.963821	0.115795	0.572553	0.006747	75.462769	-25.372543	14.751829	0.789735	0.000000	0.337352	0.000000	0.000000	0.000000	0.061073	-0.081328	-0.008378	0.000000	0.000000	3.000000	23.000000	0.000000
2818.967155	0.115982	0.572273	0.006747	75.462769	-25.372543	14.751829	0.789735	0.000000	0.337352	0.000000	0.000000	0.000000	0.056171	-0.083774	0.000075	0.000000	0.000000	3.000000	23.000000	0.000000
2818.970488	0.115982	0.572273	0.006747	75.462769	-25.372543	14.751829	0.789735	0.000000	0.337352	0.000000	0.000000	0.000000	0.056171	-0.083774	0.000075	0.000000	0.000000	3.000000	23.000000	0.000000
2818.973821	0.115982	0.572273	0.006747	75.548622	-25.243176	14.953145	0.799097	0.000000	0.337365	0.000000	0.000000	0.000000	0.056171	-0.083774	0.000075	0.000000	0.000000	3.000000	23.000000	0.000000
2818.977155	0.115982	0.572273	0.006747	75.548622	-25.243176	14.953145	0.799097	0.000000	0.337365	0.000000	0.000000	0.000000	0.056171	-0.083774	0.000075	0.000000	0.000000	3.000000	23.000000	0.000000
2818.980488	0.116175	0.571986	0.006770	75.548622	-25.243176	14.953145	0.799097	0.000000	0.337365	0.000000	0.000000	0.000000	0.057886	-0.086224	0.006876	0.000000	0.000000	3.000000	23.000000	0.000000
2818.983821	0.116396	0.571690	0.006810	75.613274	-25.183443	15.052134	0.799097	0.000000	0.337365	0.000000	0.000000	0.000000	0.066215	-0.088678	0.012013	0.000000	0.000000	3.000000	23.000000	0.000000
2818.987155	0.116396	0.571690	0.006810	75.613274	-25.183443	15.052134	0.799097	0.000000	0.337365	0.000000	0.000000	0.000000	0.066215	-0.088678	0.012013	0.000000	0.000000	3.000000	23.000000	0.000000
2818.990488	0.116396	0.571690	0.006810	75.613274	-25.183443	15.052134	0.799097	0.000000	0.337365	0.000000	0.000000	0.000000	0.066215	-0.088678	0.012013	0.000000	0.000000	3.000000	23.000000	0.000000
2818.993821	0.116396	0.571690	0.006810	75.640953	-25.240654	14.969456	0.819780	0.000000	0.340513	0.000000	0.000000	0.000000	0.066215	-0.088678	0.012013	0.000000	0.000000	3.000000	23.000000	0.000000
2818.997155	0.116612	0.571377	0.006833	75.640953	-25.240654	14.969456	0.819780	0.000000	0.340513	0.000000	0.000000	0.000000	0.064947	-0.094102	0.006877	0.000000	0.000000	3.000000	23.000000	0.000000
2819.000488	0.116612	0.571377	0.006833	75.640953	-25.240654	14.969456	0.819780	0.000000	0.340513	0.000000	0.000000	0.000000	0.064947	-0.094102	0.006877	0.000000	0.000000	3.000000	23.000000	0.000000
2819.003821	0.116612	0.571377	0.006833	75.667580	-25.298891	14.881280	0.830605	0.000000	0.341659	0.000000	0.000000	0.000000	0.064947	-0.094102	0.006877	0.000000	0.000000	3.000000	23.000000	0.000000
2819.007155	0.116612	0.571377	0.006833	75.667580	-25.298891	14.881280	0.830605	0.000000	0.341659	0.000000	0.000000	0.000000	0.064947	-0.094102	0.006877	0.000000	0.000000	3.000000	23.000000	0.000000
2819.010488	0.116859	0.571099	0.006884	75.667580	-25.298891	14.881280	0.830605	0.000000	0.341659	0.000000	0.000000	0.000000	0.074098	-0.083342	0.015232	0.000000	0.000000	3.000000	23.000000	0.000000
2819.013821	0.117110	0.570839	0.006951	75.689331	-25.339113	14.808897	0.830605	0.000000	0.341659	0.000000	0.000000	0.000000	0.075387	-0.077981	0.020201	0.000000	0.000000	3.000000	23.000000	0.000000
2819.017155	0.117110	0.570839	0.006951	75.689331	-25.339113	14.808897	0.830605	0.000000	0.341659	0.000000	0.000000	0.000000	0.075387	-0.077981	0.020201	0.000000	0.000000	3.000000	23.000000	0.000000
2819.020488	0.117110	0.570839	0.006951	75.689331	-25.339113	14.808897	0.830605	0.000000	0.341659	0.000000	0.000000	0.000000	0.075387	-0.077981	0.020201	0.000000	0.000000	3.000000	23.000000	0.000000
2819.023821	0.117110	0.570839	0.006951	75.705170	-25.375475	14.747248	0.855519	0.000000	0.347565	0.000000	0.000000	0.000000	0.075387	-0.077981	0.020201	0.000000	0.000000	3.000000	23.000000	0.000000
2819.027155	0.117342	0.570623	0.007035	75.705170	-25.375475	14.747248	0.855519	0.000000	0.347565	0.000000	0.000000	0.000000	0.069615	-0.064783	0.025046	0.000000	0.000000	3.000000	23.000000	0.000000
2819.030488	0.117342	0.570623	0.007035	75.705170	-25.375475	14.747248	0.855519	0.000000	0.347565	0.000000	0.000000	0.000000	0.069615	-0.064783	0.025046	0.000000	0.000000	3.000000	23.000000	0.000000
2819.033821	0.117342	0.570623	0.007035	75.717209	-25.401018	14.706845	0.867121	0.000000	0.351739	0.000000	0.000000	0.000000	0.069615	-0.064783	0.025046	0.000000	0.000000	3.000000	23.000000	0.000000
2819.037155	0.117342	0.570623	0.007035	75.717209	-25.401018	14.706845	0.867121	0.000000	0.351739	0.000000	0.000000	0.000000	0.069615	-0.064783	0.025046	0.000000	0.000000	3.000000	23.000000	0.000000
2819.040488	0.117495	0.570443	0.007174	75.717209	-25.401018	14.706845	0.867121	0.000000	0.351739	0.000000	0.000000	0.000000	0.045743	-0.054070	0.041794	0.000000	0.000000	3.000000	23.000000	0.000000
2819.043821	0.117495	0.570443	0.007174	75.726875	-25.424246	14.674465	0.867121	0.000000	0.351739	0.000000	0.000000	0.000000	0.045743	-0.054070	0.041794	0.000000	0.000000	3.000000	23.000000	0.000000
2819.047155	0.117495	0.570443	0.007174	75.726875	-25.424246	14.674465	0.867121	0.000000	0.351739	0.000000	0.000000	0.000000	0.045743	-0.054070	0.041794	0.000000	0.000000	3.000000	23.000000	0.000000
2819.050488	0.117495	0.570443	0.007174	75.726875	-25.424246	14.674465	0.867121	0.000000	0.351739	0.000000	0.000000	0.000000	0.045743	-0.054070	0.041794	0.000000	0.000000	3.000000	23.000000	0.000000
2819.053821	0.117670	0.570119	0.007588	75.734108	-25.445072	14.650179	0.874745	0.000000	0.358705	0.000000	0.000000	0.000000	0.052531	-0.097097	0.124103	0.000000	0.000000	3.000000	23.000000	0.000000
2819.057155	0.117670	0.570119	0.007588	75.734108	-25.445072	14.650179	0.874745	0.000000	0.358705	0.000000	0.000000	0.000000	0.052531	-0.097097	0.124103	0.000000	0.000000	3.000000	23.000000	0.000000
2819.060488	0.117670	0.570119	0.007588	75.734108	-25.445072	14.650179	0.874745	0.000000	0.358705	0.000000	0.000000	0.000000	0.052531	-0.097097	0.124103	0.000000	0.000000	3.000000	23.000000	0.000000
2819.063821	0.117670	0.570119	0.007588	75.740372	-25.465429	14.626823	0.883500	0.000000	0.379389	0.000000	0.000000	0.000000	0.052531	-0.097097	0.124103	0.000000	0.000000	3.000000	23.000000	0.000000
2819.067155	0.117757	0.570002	0.007839	75.740372	-25.465429	14.626823	0.883500	0.000000	0.379389	0.000000	0.000000	0.000000	0.026161	-0.035176	0.075503	0.000000	0.000000	3.000000	23.000000	0.000000
2819.070488	0.117757	0.570002	0.007839	75.740372	-25.465429	14.626823	0.883500	0.000000	0.379389	0.000000	0.000000	0.000000	0.026161	-0.035176	0.075503	0.000000	0.000000	3.000000	23.000000	0.000000
2819.073821	0.117757	0.570002	0.007839	75.737961	-25.454861	14.642898	0.887860	0.000000	0.391972	0.000000	0.000000	0.000000	0.026161	-0.035176	0.075503	0.000000	0.000000	3.000000	23.000000	0.000000
2819.077155	0.117757	0.570002	0.007839	75.737961	-25.454861	14.642898	0.887860	0.000000	0.391972	0.000000	0.000000	0.000000	0.026161	-0.035176	0.075503	0.000000	0.000000	3.000000	23.000000	0.000000
2819.080488	0.117869	0.569928	0.008096	75.737961	-25.454861	14.642898	0.887860	0.000000	0.391972	0.000000	0.000000	0.000000	0.033621	-0.022013	0.077073	0.000000	0.000000	3.000000	23.000000	0.000000
2819.083821	0.117869	0.569928	0.008096	75.735535	-25.438826	14.651013	0.887860	0.000000	0.391972	0.000000	0.000000	0.000000	0.033621	-0.022013	0.077073	0.000000	0.000000	3.000000	23.000000	0.000000
2819.087155	0.117869	0.569928	0.008096	75.735535	-25.438826	14.651013	0.887860	0.000000	0.391972	0.000000	0.000000	0.000000	0.033621	-0.022013	0.077073	0.000000	0.000000	3.000000	23.000000	0.000000
2819.090488	0.117869	0.569928	0.008096	75.735535	-25.438826	14.651013	0.887860	0.000000	0.391972	0.000000	0.000000	0.000000	0.033621	-0.022013	0.077073	0.000000	0.000000	3.000000	23.000000	0.000000
2819.093821	0.118176	0.569783	0.008656	75.731804	-25.408829	14.688376	0.893464	0.000000	0.404818	0.000000	0.000000	0.000000	0.091925	-0.043744	0.167788	0.000000	0.000000	3.000000	23.000000	0.000000
2819.097155	0.118176	0.569783	0.008656	75.731804	-25.408829	14.688376	0.893464	0.000000	0.404818	0.000000	0.000000	0.000000	0.091925	-0.043744	0.167788	0.000000	0.000000	3.000000	23.000000	0.000000
2819.100488	0.118176	0.569783	0.008656	75.731804	-25.408829	14.688376	0.893464	0.000000	0.404818	0.000000	0.000000	0.000000	0.091925	-0.043744	0.167788	0.000000	0.000000	3.000000	23.000000	0.000000
2819.103821	0.118176	0.569783	0.008656	75.729385	-25.379213	14.728379	0.908785	0.000000	0.432783	0.000000	0.000000	0.000000	0.091925	-0.043744	0.167788	0.000000	0.000000	3.000000	23.000000	0.000000
2819.107155	0.118431	0.569718	0.008918	75.729385	-25.379213	14.728379	0.908785	0.000000	0.432783	0.000000	0.000000	0.000000	0.076512	-0.019288	0.078790	0.000000	0.000000	3.000000	23.000000	0.000000
2819.110488	0.118431	0.569718	0.008918	75.729385	-25.379213	14.728379	0.908785	0.000000	0.432783	0.000000	0.000000	0.000000	0.076512	-0.019288	0.078790	0.000000	0.000000	3.000000	23.000000	0.000000
2819.113821	0.118431	0.569718	0.008918	75.724556	-25.336311	14.792446	0.921537	0.000000	0.445914	0.000000	0.000000	0.000000	0.076512	-0.019288	0.078790	0.000000	0.000000	3.000000	23.000000	0.000000
2819.117155	0.118431	0.569718	0.008918	75.724556	-25.336311	14.792446	0.921537	0.000000	0.445914	0.000000	0.000000	0.000000	0.076512	-0.019288	0.078790	0.000000	0.000000	3.000000	23.000000	0.000000
2819.120488	0.118742	0.569644	0.009124	75.724556	-25.336311	14.792446	0.921537	0.000000	0.445914	0.000000	0.000000	0.000000	0.093468	-0.022186	0.061761	0.000000	0.000000	3.000000	23.000000	0.000000
2819.123821	0.119058	0.569588	0.009347	75.719742	-25.288000	14.880433	0.921537	0.000000	0.445914	0.000000	0.000000	0.000000	0.094828	-0.016859	0.066740	0.000000	0.000000	3.000000	23.000000	0.000000
2819.127155	0.119058	0.569588	0.009347	75.719742	-25.288000	14.880433	0.921537	0.000000	0.445914	0.000000	0.000000	0.000000	0.094828	-0.016859	0.066740	0.000000	0.000000	3.000000	23.000000	0.000000
2819.130488	0.119058	0.569588	0.009347	75.719742	-25.288000	14.880433	0.921537	0.000000	0.445914	0.000000	0.000000	0.000000	0.094828	-0.016859	0.066740	0.000000	0.000000	3.000000	23.000000	0.000000
2819.133821	0.119058	0.569588	0.009347	75.714897	-25.239693	14.984353	0.952920	0.000000	0.467331	0.000000	0.000000	0.000000	0.094828	-0.016859	0.066740	0.000000	0.000000	3.000000	23.000000	0.000000
2819.137155	0.119390	0.569567	0.009534	75.714897	-25.239693	14.984353	0.952920	0.000000	0.467331	0.000000	0.000000	0.000000	0.099345	-0.006479	0.056341	0.000000	0.000000	3.000000	23.000000	0.000000
2819.140488	0.119390	0.569567	0.009534	75.714897	-25.239693	14.984353	0.952920	0.000000	0.467331	0.000000	0.000000	0.000000	0.099345	-0.006479	0.056341	0.000000	0.000000	3.000000	23.000000	0.000000
2819.143821	0.119390	0.569567	0.009534	75.709030	-25.197531	15.107021	0.969477	0.000000	0.476721	0.000000	0.000000	0.000000	0.099345	-0.006479	0.056341	0.000000	0.000000	3.000000	23.000000	0.000000
2819.147155	0.119390	0.569567	0.009534	75.709030	-25.197531	15.107021	0.969477	0.000000	0.476721	0.000000	0.000000	0.000000	0.099345	-0.006479	0.056341	0.000000	0.000000	3.000000	23.000000	0.000000
2819.150488	0.119690	0.569509	0.009694	75.709030	-25.197531	15.107021	0.969477	0.000000	0.476721	0.000000	0.000000	0.000000	0.090177	-0.017291	0.047859	0.000000	0.000000	3.000000	23.000000	0.000000
2819.153821	0.119963	0.569460	0.009836	75.708069	-25.169847	15.179789	0.969477	0.000000	0.476721	0.000000	0.000000	0.000000	0.081827	-0.014795	0.042667	0.000000	0.000000	3.000000	23.000000	0.000000
2819.157155	0.119963	0.569460	0.009836	75.708069	-25.169847	15.179789	0.969477	0.000000	0.476721	0.000000	0.000000	0.000000	0.081827	-0.014795	0.042667	0.000000	0.000000	3.000000	23.000000	0.000000
2819.160488	0.119963	0.569460	0.009836	75.708069	-25.169847	15.179789	0.969477	0.000000	0.476721	0.000000	0.000000	0.000000	0.081827	-0.014795	0.042667	0.000000	0.000000	3.000000	23.000000	0.000000
2819.163821	0.119963	0.569460	0.009836	75.709419	-25.159340	15.174500	0.998145	0.000000	0.491809	0.000000	0.000000	0.000000	0.081827	-0.014795	0.042667	0.000000	0.000000	3.000000	23.000000	0.000000
2819.167155	0.120177	0.569383	0.009933	75.709419	-25.159340	15.174500	0.998145	0.000000	0.491809	0.000000	0.000000	0.000000	0.064210	-0.023060	0.029101	0.000000	0.000000	3.000000	23.000000	0.000000
2819.170488	0.120177	0.569383	0.009933	75.709419	-25.159340	15.174500	0.998145	0.000000	0.491809	0.000000	0.000000	0.000000	0.064210	-0.023060	0.029101	0.000000	0.000000	3.000000	23.000000	0.000000
2819.173821	0.120177	0.569383	0.009933	75.711823	-25.187731	15.118140	1.008846	0.000000	0.496659	0.000000	0.000000	0.000000	0.064210	-0.023060	0.029101	0.000000	0.000000	3.000000	23.000000	0.000000
2819.177155	0.120177	0.569383	0.009933	75.711823	-25.187731	15.118140	1.008846	0.000000	0.496659	0.000000	0.000000	0.000000	0.064210	-0.023060	0.029101	0.000000	0.000000	3.000000	23.000000	0.000000
2819.180488	0.120365	0.569288	0.010019	75.711823	-25.187731	15.118140	1.008846	0.000000	0.496659	0.000000	0.000000	0.000000	0.056280	-0.028447	0.025728	0.000000	0.000000	3.000000	23.000000	0.000000
2819.183821	0.120365	0.569288	0.010019	75.716293	-25.251678	15.023849	1.008846	0.000000	0.496659	0.000000	0.000000	0.000000	0.056280	-0.028447	0.025728	0.000000	0.000000	3.000000	23.000000	0.000000
2819.187155	0.120365	0.569288	0.010019	75.716293	-25.251678	15.023849	1.008846	0.000000	0.496659	0.000000	0.000000	0.000000	0.056280	-0.028447	0.025728	0.000000	0.000000	3.000000	23.000000	0.000000
2819.190488	0.120365	0.569288	0.010019	75.716293	-25.251678	15.023849	1.008846	0.000000	0.496659	0.000000	0.000000	0.000000	0.056280	-0.028447	0.025728	0.000000	0.000000	3.000000	23.000000	0.000000
2819.193821	0.120653	0.569079	0.010128	75.726593	-25.341255	14.907089	1.018226	0.000000	0.500947	0.000000	0.000000	0.000000	0.086517	-0.062638	0.032763	0.000000	0.000000	3.000000	23.000000	0.000000
2819.197155	0.120653	0.569079	0.010128	75.726593	-25.341255	14.907089	1.018226	0.000000	0.500947	0.000000	0.000000	0.000000	0.086517	-0.062638	0.032763	0.000000	0.000000	3.000000	23.000000	0.000000
2819.200488	0.120653	0.569079	0.010128	75.726593	-25.341255	14.907089	1.018226	0.000000	0.500947	0.000000	0.000000	0.000000	0.086517	-0.062638	0.032763	0.000000	0.000000	3.000000	23.000000	0.000000
2819.203821	0.120805	0.569027	0.010168	75.756508	-25.526548	14.702073	1.032646	0.000000	0.506408	0.000000	0.000000	0.000000	0.045683	-0.015509	0.011943	0.000000	0.000000	3.000000	23.000000	0.000000
2819.207155	0.120805	0.569027	0.010168	75.756508	-25.526548	14.702073	1.032646	0.000000	0.506408	0.000000	0.000000	0.000000	0.045683	-0.015509	0.011943	0.000000	0.000000	3.000000	23.000000	0.000000
2819.210488	0.120805	0.569027	0.010168	75.756508	-25.526548	14.702073	1.032646	0.000000	0.506408	0.000000	0.000000	0.000000	0.045683	-0.015509	0.011943	0.000000	0.000000	3.000000	23.000000	0.000000
2819.213821	0.120805	0.569027	0.010168	75.798805	-25.802494	14.421528	1.040259	0.000000	0.508398	0.000000	0.000000	0.000000	0.045683	-0.015509	0.011943	0.000000	0.000000	3.000000	23.000000	0.000000
2819.217155	0.120895	0.568994	0.010242	75.798805	-25.802494	14.421528	1.040259	0.000000	0.508398	0.000000	0.000000	0.000000	0.027029	-0.010150	0.022144	0.000000	0.000000	3.000000	23.000000	0.000000
2819.220488	0.120895	0.568994	0.010242	75.798805	-25.802494	14.421528	1.040259	0.000000	0.508398	0.000000	0.000000	0.000000	0.027029	-0.010150	0.022144	0.000000	0.000000	3.000000	23.000000	0.000000
2819.223821	0.120895	0.568994	0.010242	75.856239	-26.165638	14.051036	1.044764	0.000000	0.512089	0.000000	0.000000	0.000000	0.027029	-0.010150	0.022144	0.000000	0.000000	3.000000	23.000000	0.000000
2819.227155	0.120895	0.568994	0.010242	75.856239	-26.165638	14.051036	1.044764	0.000000	0.512089	0.000000	0.000000	0.000000	0.027029	-0.010150	0.022144	0.000000	0.000000	3.000000	23.000000	0.000000
2819.230488	0.120935	0.568968	0.010304	75.856239	-26.165638	14.051036	1.044764	0.000000	0.512089	0.000000	0.000000	0.000000	0.011954	-0.007592	0.018757	0.000000	0.000000	3.000000	23.000000	0.000000
2819.233821	0.120935	0.568968	0.010304	75.916183	-26.566175	13.650274	1.044764	0.000000	0.512089	0.000000	0.000000	0.000000	0.011954	-0.007592	0.018757	0.000000	0.000000	3.000000	23.000000	0.000000
2819.237155	0.120935	0.568968	0.010304	75.916183	-26.566175	13.650274	1.044764	0.000000	0.512089	0.000000	0.000000	0.000000	0.011954	-0.007592	0.018757	0.000000	0.000000	3.000000	23.000000	0.000000
2819.240488	0.120935	0.568968	0.010304	75.916183	-26.566175	13.650274	1.044764	0.000000	0.512089	0.000000	0.000000	0.000000	0.011954	-0.007592	0.018757	0.000000	0.000000	3.000000	23.000000	0.000000
2819.243821	0.120966	0.568892	0.010515	75.960472	-26.894144	13.315319	1.046757	0.000000	0.515215	0.000000	0.000000	0.000000	0.009229	-0.022844	0.063151	0.000000	0.000000	3.000000	23.000000	0.000000
2819.247155	0.120966	0.568892	0.010515	75.960472	-26.894144	13.315319	1.046757	0.000000	0.515215	0.000000	0.000000	0.000000	0.009229	-0.022844	0.063151	0.000000	0.000000	3.000000	23.000000	0.000000
2819.250488	0.120966	0.568892	0.010515	75.960472	-26.894144	13.315319	1.046757	0.000000	0.515215	0.000000	0.000000	0.000000	0.009229	-0.022844	0.063151	0.000000	0.000000	3.000000	23.000000	0.000000
2819.253821	0.120966	0.568892	0.010515	75.999367	-27.186970	13.013402	1.048295	0.000000	0.525740	0.000000	0.000000	0.000000	0.009229	-0.022844	0.063151	0.000000	0.000000	3.000000	23.000000	0.000000
2819.257155	0.120987	0.568814	0.010595	75.999367	-27.186970	13.013402	1.048295	0.000000	0.525740	0.000000	0.000000	0.000000	0.006211	-0.023466	0.024017	0.000000	0.000000	3.000000	23.000000	0.000000
2819.260488	0.120987	0.568814	0.010595	75.999367	-27.186970	13.013402	1.048295	0.000000	0.525740	0.000000	0.000000	0.000000	0.006211	-0.023466	0.024017	0.000000	0.000000	3.000000	23.000000	0.000000
2819.263821	0.120987	0.568814	0.010595	76.029839	-27.399569	12.791763	1.049330	0.000000	0.529743	0.000000	0.000000	0.000000	0.006211	-0.023466	0.024017	0.000000	0.000000	3.000000	23.000000	0.000000
2819.267155	0.120987	0.568814	0.010595	76.029839	-27.399569	12.791763	1.049330	0.000000	0.529743	0.000000	0.000000	0.000000	0.006211	-0.023466	0.024017	0.000000	0.000000	3.000000	23.000000	0.000000
2819.270488	0.121025	0.568718	0.010652	76.029839	-27.399569	12.791763	1.049330	0.000000	0.529743	0.000000	0.000000	0.000000	0.011565	-0.028844	0.017235	0.000000	0.000000	3.000000	23.000000	0.000000
2819.273821	0.121025	0.568718	0.010652	76.051338	-27.548214	12.633520	1.049330	0.000000	0.529743	0.000000	0.000000	0.000000	0.011565	-0.028844	0.017235	0.000000	0.000000	3.000000	23.000000	0.000000
2819.277155	0.121025	0.568718	0.010652	76.051338	-27.548214	12.633520	1.049330	0.000000	0.529743	0.000000	0.000000	0.000000	0.011565	-0.028844	0.017235	0.000000	0.000000	3.000000	23.000000	0.000000
2819.280488	0.121025	0.568718	0.010652	76.051338	-27.548214	12.633520	1.049330	0.000000	0.529743	0.000000	0.000000	0.000000	0.011565	-0.028844	0.017235	0.000000	0.000000	3.000000	23.000000	0.000000
2819.283821	0.121126	0.568506	0.010676	76.066284	-27.616140	12.555799	1.051258	0.000000	0.532615	0.000000	0.000000	0.000000	0.030311	-0.063375	0.007245	0.000000	0.000000	3.000000	23.000000	0.000000
2819.287155	0.121126	0.568506	0.010676	76.066284	-27.616140	12.555799	1.051258	0.000000	0.532615	0.000000	0.000000	0.000000	0.030311	-0.063375	0.007245	0.000000	0.000000	3.000000	23.000000	0.000000
2819.290488	0.121126	0.568506	0.010676	76.066284	-27.616140	12.555799	1.051258	0.000000	0.532615	0.000000	0.000000	0.000000	0.030311	-0.063375	0.007245	0.000000	0.000000	3.000000	23.000000	0.000000
2819.293821	0.121126	0.568506	0.010676	76.075569	-27.641848	12.520906	1.056309	0.000000	0.533823	0.000000	0.000000	0.000000	0.030311	-0.063375	0.007245	0.000000	0.000000	3.000000	23.000000	0.000000
2819.297155	0.121189	0.568392	0.010643	76.075569	-27.641848	12.520906	1.056309	0.000000	0.533823	0.000000	0.000000	0.000000	0.018741	-0.034500	-0.009994	0.000000	0.000000	3.000000	23.000000	0.000000
2819.300488	0.121189	0.568392	0.010643	76.075569	-27.641848	12.520906	1.056309	0.000000	0.533823	0.000000	0.000000	0.000000	0.018741	-0.034500	-0.009994	0.000000	0.000000	3.000000	23.000000	0.000000
2819.303821	0.121189	0.568392	0.010643	76.089500	-27.684595	12.468459	1.059433	0.000000	0.532157	0.000000	0.000000	0.000000	0.018741	-0.034500	-0.009994	0.000000	0.000000	3.000000	23.000000	0.000000
2819.307155	0.121189	0.568392	0.010643	76.089500	-27.684595	12.468459	1.059433	0.000000	0.532157	0.000000	0.000000	0.000000	0.018741	-0.034500	-0.009994	0.000000	0.000000	3.000000	23.000000	0.000000
2819.310488	0.121262	0.568293	0.010559	76.089500	-27.684595	12.468459	1.059433	0.000000	0.532157	0.000000	0.000000	0.000000	0.021862	-0.029413	-0.025373	0.000000	0.000000	3.000000	23.000000	0.000000
2819.313821	0.121357	0.568195	0.010468	76.101082	-27.713488	12.424677	1.059433	0.000000	0.532157	0.000000	0.000000	0.000000	0.028511	-0.029405	-0.027112	0.000000	0.000000	3.000000	23.000000	0.000000
2819.317155	0.121357	0.568195	0.010468	76.101082	-27.713488	12.424677	1.059433	0.000000	0.532157	0.000000	0.000000	0.000000	0.028511	-0.029405	-0.027112	0.000000	0.000000	3.000000	23.000000	0.000000
2819.320488	0.121357	0.568195	0.010468	76.101082	-27.713488	12.424677	1.059433	0.000000	0.532157	0.000000	0.000000	0.000000	0.028511	-0.029405	-0.027112	0.000000	0.000000	3.000000	23.000000	0.000000
2819.323821	0.121357	0.568195	0.010468	76.110336	-27.733925	12.389602	1.067829	0.000000	0.523410	0.000000	0.000000	0.000000	0.028511	-0.029405	-0.027112	0.000000	0.000000	3.000000	23.000000	0.000000
2819.327155	0.121422	0.568132	0.010355	76.110336	-27.733925	12.389602	1.067829	0.000000	0.523410	0.000000	0.000000	0.000000	0.019610	-0.018923	-0.033975	0.000000	0.000000	3.000000	23.000000	0.000000
2819.330488	0.121422	0.568132	0.010355	76.110336	-27.733925	12.389602	1.067829	0.000000	0.523410	0.000000	0.000000	0.000000	0.019610	-0.018923	-0.033975	0.000000	0.000000	3.000000	23.000000	0.000000
2819.333821	0.121422	0.568132	0.010355	76.117294	-27.748621	12.363272	1.071097	0.000000	0.517747	0.000000	0.000000	0.000000	0.019610	-0.018923	-0.033975	0.000000	0.000000	3.000000	23.000000	0.000000
2819.337155	0.121422	0.568132	0.010355	76.117294	-27.748621	12.363272	1.071097	0.000000	0.517747	0.000000	0.000000	0.000000	0.019610	-0.018923	-0.033975	0.000000	0.000000	3.000000	23.000000	0.000000
2819.340488	0.121486	0.568096	0.010236	76.117294	-27.748621	12.363272	1.071097	0.000000	0.517747	0.000000	0.000000	0.000000	0.019145	-0.011009	-0.035741	0.000000	0.000000	3.000000	23.000000	0.000000
2819.343821	0.121486	0.568096	0.010236	76.118507	-27.755058	12.357347	1.071097	0.000000	0.517747	0.000000	0.000000	0.000000	0.019145	-0.011009	-0.035741	0.000000	0.000000	3.000000	23.000000	0.000000
2819.347155	0.121486	0.568096	0.010236	76.118507	-27.755058	12.357347	1.071097	0.000000	0.517747	0.000000	0.000000	0.000000	0.019145	-0.011009	-0.035741	0.000000	0.000000	3.000000	23.000000	0.000000
2819.350488	0.121486	0.568096	0.010236	76.118507	-27.755058	12.357347	1.071097	0.000000	0.517747	0.000000	0.000000	0.000000	0.019145	-0.011009	-0.035741	0.000000	0.000000	3.000000	23.000000	0.000000
2819.353821	0.121523	0.568138	0.010105	76.115364	-27.773554	12.329290	1.074288	0.000000	0.511791	0.000000	0.000000	0.000000	0.011101	0.012732	-0.039292	0.000000	0.000000	3.000000	23.000000	0.000000
2819.357155	0.121523	0.568138	0.010105	76.115364	-27.773554	12.329290	1.074288	0.000000	0.511791	0.000000	0.000000	0.000000	0.011101	0.012732	-0.039292	0.000000	0.000000	3.000000	23.000000	0.000000
2819.360488	0.121523	0.568138	0.010105	76.115364	-27.773554	12.329290	1.074288	0.000000	0.511791	0.000000	0.000000	0.000000	0.011101	0.012732	-0.039292	0.000000	0.000000	3.000000	23.000000	0.000000
2819.363821	0.121523	0.568138	0.010105	76.100700	-27.786566	12.300908	1.076138	0.000000	0.505242	0.000000	0.000000	0.000000	0.011101	0.012732	-0.039292	0.000000	0.000000	3.000000	23.000000	0.000000
2819.367155	0.121520	0.568191	0.010093	76.100700	-27.786566	12.300908	1.076138	0.000000	0.505242	0.000000	0.000000	0.000000	-0.000917	0.015839	-0.003520	0.000000	0.000000	3.000000	23.000000	0.000000
2819.370488	0.121520	0.568191	0.010093	76.100700	-27.786566	12.300908	1.076138	0.000000	0.505242	0.000000	0.000000	0.000000	-0.000917	0.015839	-0.003520	0.000000	0.000000	3.000000	23.000000	0.000000
2819.373821	0.121520	0.568191	0.010093	76.089287	-27.774351	12.306828	1.075985	0.000000	0.504655	0.000000	0.000000	0.000000	-0.000917	0.015839	-0.003520	0.000000	0.000000	3.000000	23.000000	0.000000
2819.377155	0.121520	0.568191	0.010093	76.089287	-27.774351	12.306828	1.075985	0.000000	0.504655	0.000000	0.000000	0.000000	-0.000917	0.015839	-0.003520	0.000000	0.000000	3.000000	23.000000	0.000000
2819.380488	0.121527	0.568253	0.010121	76.089287	-27.774351	12.306828	1.075985	0.000000	0.504655	0.000000	0.000000	0.000000	0.002174	0.018636	0.008359	0.000000	0.000000	3.000000	23.000000	0.000000
2819.383821	0.121527	0.568253	0.010121	76.080025	-27.740328	12.341887	1.075985	0.000000	0.504655	0.000000	0.000000	0.000000	0.002174	0.018636	0.008359	0.000000	0.000000	3.000000	23.000000	0.000000
2819.387155	0.121527	0.568253	0.010121	76.080025	-27.740328	12.341887	1.075985	0.000000	0.504655	0.000000	0.000000	0.000000	0.002174	0.018636	0.008359	0.000000	0.000000	3.000000	23.000000	0.000000
2819.390488	0.121527	0.568253	0.010121	76.080025	-27.740328	12.341887	1.075985	0.000000	0.504655	0.000000	0.000000	0.000000	0.002174	0.018636	0.008359	0.000000	0.000000	3.000000	23.000000	0.000000
2819.393821	0.121581	0.568352	0.010239	76.075798	-27.727743	12.352989	1.076348	0.000000	0.506048	0.000000	0.000000	0.000000	0.016323	0.029685	0.035441	0.000000	0.000000	3.000000	23.000000	0.000000
2819.397155	0.121581	0.568352	0.010239	76.075798	-27.727743	12.352989	1.076348	0.000000	0.506048	0.000000	0.000000	0.000000	0.016323	0.029685	0.035441	0.000000	0.000000	3.000000	23.000000	0.000000
2819.400488	0.121581	0.568352	0.010239	76.075798	-27.727743	12.352989	1.076348	0.000000	0.506048	0.000000	0.000000	0.000000	0.016323	0.029685	0.035441	0.000000	0.000000	3.000000	23.000000	0.000000
2819.403821	0.121581	0.568352	0.010239	76.072533	-27.713129	12.362907	1.079068	0.000000	0.511955	0.000000	0.000000	0.000000	0.016323	0.029685	0.035441	0.000000	0.000000	3.000000	23.000000	0.000000
2819.407155	0.121640	0.568379	0.010284	76.072533	-27.713129	12.362907	1.079068	0.000000	0.511955	0.000000	0.000000	0.000000	0.017720	0.008187	0.013471	0.000000	0.000000	3.000000	23.000000	0.000000
2819.410488	0.121640	0.568379	0.010284	76.072533	-27.713129	12.362907	1.079068	0.000000	0.511955	0.000000	0.000000	0.000000	0.017720	0.008187	0.013471	0.000000	0.000000	3.000000	23.000000	0.000000
2819.413821	0.121640	0.568379	0.010284	76.070580	-27.706320	12.365240	1.082022	0.000000	0.514200	0.000000	0.000000	0.000000	0.017720	0.008187	0.013471	0.000000	0.000000	3.000000	23.000000	0.000000
2819.417155	0.121640	0.568379	0.010284	76.070580	-27.706320	12.365240	1.082022	0.000000	0.514200	0.000000	0.000000	0.000000	0.017720	0.008187	0.013471	0.000000	0.000000	3.000000	23.000000	0.000000
2819.420488	0.121728	0.568398	0.010346	76.070580	-27.706320	12.365240	1.082022	0.000000	0.514200	0.000000	0.000000	0.000000	0.026154	0.005655	0.018555	0.000000	0.000000	3.000000	23.000000	0.000000
2819.423821	0.121728	0.568398	0.010346	76.074631	-27.721619	12.342484	1.082022	0.000000	0.514200	0.000000	0.000000	0.000000	0.026154	0.005655	0.018555	0.000000	0.000000	3.000000	23.000000	0.000000
2819.427155	0.121728	0.568398	0.010346	76.074631	-27.721619	12.342484	1.082022	0.000000	0.514200	0.000000	0.000000	0.000000	0.026154	0.005655	0.018555	0.000000	0.000000	3.000000	23.000000	0.000000
2819.430488	0.121728	0.568398	0.010346	76.074631	-27.721619	12.342484	1.082022	0.000000	0.514200	0.000000	0.000000	0.000000	0.026154	0.005655	0.018555	0.000000	0.000000	3.000000	23.000000	0.000000
2819.433821	0.121821	0.568416	0.010340	76.077728	-27.738945	12.328864	1.086381	0.000000	0.517293	0.000000	0.000000	0.000000	0.027951	0.005369	-0.001881	0.000000	0.000000	3.000000	23.000000	0.000000
2819.437155	0.121821	0.568416	0.010340	76.077728	-27.738945	12.328864	1.086381	0.000000	0.517293	0.000000	0.000000	0.000000	0.027951	0.005369	-0.001881	0.000000	0.000000	3.000000	23.000000	0.000000
2819.440488	0.121821	0.568416	0.010340	76.077728	-27.738945	12.328864	1.086381	0.000000	0.517293	0.000000	0.000000	0.000000	0.027951	0.005369	-0.001881	0.000000	0.000000	3.000000	23.000000	0.000000
2819.443821	0.121821	0.568416	0.010340	76.084480	-27.778084	12.330776	1.091039	0.000000	0.516979	0.000000	0.000000	0.000000	0.027951	0.005369	-0.001881	0.000000	0.000000	3.000000	23.000000	0.000000
2819.447155	0.121810	0.568407	0.010300	76.084480	-27.778084	12.330776	1.091039	0.000000	0.516979	0.000000	0.000000	0.000000	-0.003094	-0.002815	-0.011875	0.000000	0.000000	3.000000	23.000000	0.000000
2819.450488	0.121810	0.568407	0.010300	76.084480	-27.778084	12.330776	1.091039	0.000000	0.516979	0.000000	0.000000	0.000000	-0.003094	-0.002815	-0.011875	0.000000	0.000000	3.000000	23.000000	0.000000
2819.453821	0.121810	0.568407	0.010300	76.094864	-27.833601	12.364125	1.090524	0.000000	0.515000	0.000000	0.000000	0.000000	-0.003094	-0.002815	-0.011875	0.000000	0.000000	3.000000	23.000000	0.000000
2819.457155	0.121810	0.568407	0.010300	76.094864	-27.833601	12.364125	1.090524	0.000000	0.515000	0.000000	0.000000	0.000000	-0.003094	-0.002815	-0.011875	0.000000	0.000000	3.000000	23.000000	0.000000
2819.460488	0.121805	0.568415	0.010277	76.094864	-27.833601	12.364125	1.090524	0.000000	0.515000	0.000000	0.000000	0.000000	-0.001779	0.002538	-0.006820	0.000000	0.000000	3.000000	23.000000	0.000000
2819.463821	0.121805	0.568415	0.010277	76.105247	-27.889204	12.413352	1.090524	0.000000	0.515000	0.000000	0.000000	0.000000	-0.001779	0.002538	-0.006820	0.000000	0.000000	3.000000	23.000000	0.000000
2819.467155	0.121805	0.568415	0.010277	76.105247	-27.889204	12.413352	1.090524	0.000000	0.515000	0.000000	0.000000	0.000000	-0.001779	0.002538	-0.006820	0.000000	0.000000	3.000000	23.000000	0.000000
2819.470488	0.121805	0.568415	0.010277	76.105247	-27.889204	12.413352	1.090524	0.000000	0.515000	0.000000	0.000000	0.000000	-0.001779	0.002538	-0.006820	0.000000	0.000000	3.000000	23.000000	0.000000
2819.473821	0.121774	0.568387	0.010159	76.116600	-27.945606	12.413444	1.090227	0.000000	0.513863	0.000000	0.000000	0.000000	-0.009281	-0.008479	-0.035629	0.000000	0.000000	3.000000	23.000000	0.000000
2819.477155	0.121774	0.568387	0.010159	76.116600	-27.945606	12.413444	1.090227	0.000000	0.513863	0.000000	0.000000	0.000000	-0.009281	-0.008479	-0.035629	0.000000	0.000000	3.000000	23.000000	0.000000
2819.480488	0.121774	0.568387	0.010159	76.116600	-27.945606	12.413444	1.090227	0.000000	0.513863	0.000000	0.000000	0.000000	-0.009281	-0.008479	-0.035629	0.000000	0.000000	3.000000	23.000000	0.000000
2819.483821	0.121774	0.568387	0.010159	76.128876	-28.002794	12.356388	1.088680	0.000000	0.507925	0.000000	0.000000	0.000000	-0.009281	-0.008479	-0.035629	0.000000	0.000000	3.000000	23.000000	0.000000
2819.487155	0.121755	0.568342	0.010085	76.128876	-28.002794	12.356388	1.088680	0.000000	0.507925	0.000000	0.000000	0.000000	-0.005732	-0.013572	-0.021992	0.000000	0.000000	3.000000	23.000000	0.000000
2819.490488	0.121755	0.568342	0.010085	76.128876	-28.002794	12.356388	1.088680	0.000000	0.507925	0.000000	0.000000	0.000000	-0.005732	-0.013572	-0.021992	0.000000	0.000000	3.000000	23.000000	0.000000
2819.493821	0.121755	0.568342	0.010085	76.145988	-28.088516	12.276745	1.087725	0.000000	0.504260	0.000000	0.000000	0.000000	-0.005732	-0.013572	-0.021992	0.000000	0.000000	3.000000	23.000000	0.000000
2819.497155	0.121755	0.568342	0.010085	76.145988	-28.088516	12.276745	1.087725	0.000000	0.504260	0.000000	0.000000	0.000000	-0.005732	-0.013572	-0.021992	0.000000	0.000000	3.000000	23.000000	0.000000
2819.500488	0.121733	0.568252	0.010001	76.145988	-28.088516	12.276745	1.087725	0.000000	0.504260	0.000000	0.000000	0.000000	-0.006591	-0.026843	-0.025291	0.000000	0.000000	3.000000	23.000000	0.000000
2819.503821	0.121733	0.568252	0.010001	76.156380	-28.134914	12.227303	1.087725	0.000000	0.504260	0.000000	0.000000	0.000000	-0.006591	-0.026843	-0.025291	0.000000	0.000000	3.000000	23.000000	0.000000
2819.507155	0.121733	0.568252	0.010001	76.156380	-28.134914	12.227303	1.087725	0.000000	0.504260	0.000000	0.000000	0.000000	-0.006591	-0.026843	-0.025291	0.000000	0.000000	3.000000	23.000000	0.000000
2819.510488	0.121733	0.568252	0.010001	76.156380	-28.134914	12.227303	1.087725	0.000000	0.504260	0.000000	0.000000	0.000000	-0.006591	-0.026843	-0.025291	0.000000	0.000000	3.000000	23.000000	0.000000
2819.513821	0.121720	0.568012	0.009861	76.164520	-28.203316	12.148528	1.086627	0.000000	0.500045	0.000000	0.000000	0.000000	-0.003840	-0.072037	-0.042002	0.000000	0.000000	3.000000	23.000000	0.000000
2819.517155	0.121720	0.568012	0.009861	76.164520	-28.203316	12.148528	1.086627	0.000000	0.500045	0.000000	0.000000	0.000000	-0.003840	-0.072037	-0.042002	0.000000	0.000000	3.000000	23.000000	0.000000
2819.520488	0.121720	0.568012	0.009861	76.164520	-28.203316	12.148528	1.086627	0.000000	0.500045	0.000000	0.000000	0.000000	-0.003840	-0.072037	-0.042002	0.000000	0.000000	3.000000	23.000000	0.000000
2819.523821	0.121720	0.568012	0.009861	76.168083	-28.264328	12.068422	1.085987	0.000000	0.493044	0.000000	0.000000	0.000000	-0.003840	-0.072037	-0.042002	0.000000	0.000000	3.000000	23.000000	0.000000
2819.527155	0.121736	0.567924	0.009833	76.168083	-28.264328	12.068422	1.085987	0.000000	0.493044	0.000000	0.000000	0.000000	0.004928	-0.026543	-0.008345	0.000000	0.000000	3.000000	23.000000	0.000000
2819.530488	0.121736	0.567924	0.009833	76.168083	-28.264328	12.068422	1.085987	0.000000	0.493044	0.000000	0.000000	0.000000	0.004928	-0.026543	-0.008345	0.000000	0.000000	3.000000	23.000000	0.000000
2819.533821	0.121736	0.567924	0.009833	76.169289	-28.288857	12.035360	1.086808	0.000000	0.491653	0.000000	0.000000	0.000000	0.004928	-0.026543	-0.008345	0.000000	0.000000	3.000000	23.000000	0.000000
2819.537155	0.121736	0.567924	0.009833	76.169289	-28.288857	12.035360	1.086808	0.000000	0.491653	0.000000	0.000000	0.000000	0.004928	-0.026543	-0.008345	0.000000	0.000000	3.000000	23.000000	0.000000
2819.540488	0.121767	0.567862	0.009862	76.169289	-28.288857	12.035360	1.086808	0.000000	0.491653	0.000000	0.000000	0.000000	0.009343	-0.018372	0.008596	0.000000	0.000000	3.000000	23.000000	0.000000
2819.543821	0.121767	0.567862	0.009862	76.171585	-28.292084	12.050367	1.086808	0.000000	0.491653	0.000000	0.000000	0.000000	0.009343	-0.018372	0.008596	0.000000	0.000000	3.000000	23.000000	0.000000
2819.547155	0.121767	0.567862	0.009862	76.171585	-28.292084	12.050367	1.086808	0.000000	0.491653	0.000000	0.000000	0.000000	0.009343	-0.018372	0.008596	0.000000	0.000000	3.000000	23.000000	0.000000
2819.550488	0.121767	0.567862	0.009862	76.171585	-28.292084	12.050367	1.086808	0.000000	0.491653	0.000000	0.000000	0.000000	0.009343	-0.018372	0.008596	0.000000	0.000000	3.000000	23.000000	0.000000
2819.553821	0.121881	0.567802	0.009935	76.170479	-28.289963	12.069228	1.088365	0.000000	0.493086	0.000000	0.000000	0.000000	0.034179	-0.018117	0.022089	0.000000	0.000000	3.000000	23.000000	0.000000
2819.557155	0.121881	0.567802	0.009935	76.170479	-28.289963	12.069228	1.088365	0.000000	0.493086	0.000000	0.000000	0.000000	0.034179	-0.018117	0.022089	0.000000	0.000000	3.000000	23.000000	0.000000
2819.560488	0.121881	0.567802	0.009935	76.170479	-28.289963	12.069228	1.088365	0.000000	0.493086	0.000000	0.000000	0.000000	0.034179	-0.018117	0.022089	0.000000	0.000000	3.000000	23.000000	0.000000
2819.563821	0.121881	0.567802	0.009935	76.168198	-28.293854	12.090996	1.094062	0.000000	0.496768	0.000000	0.000000	0.000000	0.034179	-0.018117	0.022089	0.000000	0.000000	3.000000	23.000000	0.000000
2819.567155	0.121948	0.567794	0.010009	76.168198	-28.293854	12.090996	1.094062	0.000000	0.496768	0.000000	0.000000	0.000000	0.019966	-0.002292	0.022045	0.000000	0.000000	3.000000	23.000000	0.000000
2819.570488	0.121948	0.567794	0.010009	76.168198	-28.293854	12.090996	1.094062	0.000000	0.496768	0.000000	0.000000	0.000000	0.019966	-0.002292	0.022045	0.000000	0.000000	3.000000	23.000000	0.000000
2819.573821	0.121948	0.567794	0.010009	76.156837	-28.293694	12.094304	1.097389	0.000000	0.500442	0.000000	0.000000	0.000000	0.019966	-0.002292	0.022045	0.000000	0.000000	3.000000	23.000000	0.000000
2819.577155	0.121948	0.567794	0.010009	76.156837	-28.293694	12.094304	1.097389	0.000000	0.500442	0.000000	0.000000	0.000000	0.019966	-0.002292	0.022045	0.000000	0.000000	3.000000	23.000000	0.000000
2819.580488	0.121976	0.567778	0.010117	76.156837	-28.293694	12.094304	1.097389	0.000000	0.500442	0.000000	0.000000	0.000000	0.008438	-0.004837	0.032332	0.000000	0.000000	3.000000	23.000000	0.000000
2819.583821	0.121976	0.567778	0.010117	76.137764	-28.330585	12.041439	1.097389	0.000000	0.500442	0.000000	0.000000	0.000000	0.008438	-0.004837	0.032332	0.000000	0.000000	3.000000	23.000000	0.000000
2819.587155	0.121976	0.567778	0.010117	76.137764	-28.330585	12.041439	1.097389	0.000000	0.500442	0.000000	0.000000	0.000000	0.008438	-0.004837	0.032332	0.000000	0.000000	3.000000	23.000000	0.000000
2819.590488	0.121976	0.567778	0.010117	76.137764	-28.330585	12.041439	1.097389	0.000000	0.500442	0.000000	0.000000	0.000000	0.008438	-0.004837	0.032332	0.000000	0.000000	3.000000	23.000000	0.000000
2819.593821	0.122028	0.567817	0.010405	76.099213	-28.384342	11.953531	1.098796	0.000000	0.505830	0.000000	0.000000	0.000000	0.015502	0.011764	0.086643	0.000000	0.000000	3.000000	23.000000	0.000000
2819.597155	0.122028	0.567817	0.010405	76.099213	-28.384342	11.953531	1.098796	0.000000	0.505830	0.000000	0.000000	0.000000	0.015502	0.011764	0.086643	0.000000	0.000000	3.000000	23.000000	0.000000
2819.600488	0.122028	0.567817	0.010405	76.099213	-28.384342	11.953531	1.098796	0.000000	0.505830	0.000000	0.000000	0.000000	0.015502	0.011764	0.086643	0.000000	0.000000	3.000000	23.000000	0.000000
2819.603821	0.122028	0.567817	0.010405	76.052727	-28.475718	11.803898	1.101380	0.000000	0.520271	0.000000	0.000000	0.000000	0.015502	0.011764	0.086643	0.000000	0.000000	3.000000	23.000000	0.000000
2819.607155	0.122047	0.567855	0.010570	76.052727	-28.475718	11.803898	1.101380	0.000000	0.520271	0.000000	0.000000	0.000000	0.005735	0.011222	0.049245	0.000000	0.000000	3.000000	23.000000	0.000000
2819.610488	0.122047	0.567855	0.010570	76.052727	-28.475718	11.803898	1.101380	0.000000	0.520271	0.000000	0.000000	0.000000	0.005735	0.011222	0.049245	0.000000	0.000000	3.000000	23.000000	0.000000
2819.613821	0.122047	0.567855	0.010570	76.001625	-28.566914	11.653882	1.102335	0.000000	0.528478	0.000000	0.000000	0.000000	0.005735	0.011222	0.049245	0.000000	0.000000	3.000000	23.000000	0.000000
2819.617155	0.122047	0.567855	0.010570	76.001625	-28.566914	11.653882	1.102335	0.000000	0.528478	0.000000	0.000000	0.000000	0.005735	0.011222	0.049245	0.000000	0.000000	3.000000	23.000000	0.000000
2819.620488	0.122039	0.567874	0.010723	76.001625	-28.566914	11.653882	1.102335	0.000000	0.528478	0.000000	0.000000	0.000000	-0.002255	0.005870	0.045917	0.000000	0.000000	3.000000	23.000000	0.000000
2819.623821	0.122039	0.567874	0.010723	75.951591	-28.666376	11.490868	1.102335	0.000000	0.528478	0.000000	0.000000	0.000000	-0.002255	0.005870	0.045917	0.000000	0.000000	3.000000	23.000000	0.000000
2819.627155	0.122039	0.567874	0.010723	75.951591	-28.666376	11.490868	1.102335	0.000000	0.528478	0.000000	0.000000	0.000000	-0.002255	0.005870	0.045917	0.000000	0.000000	3.000000	23.000000	0.000000
2819.630488	0.122039	0.567874	0.010723	75.951591	-28.666376	11.490868	1.102335	0.000000	0.528478	0.000000	0.000000	0.000000	-0.002255	0.005870	0.045917	0.000000	0.000000	3.000000	23.000000	0.000000
2819.633821	0.122069	0.567913	0.011017	75.902626	-28.761776	11.333673	1.101960	0.000000	0.536131	0.000000	0.000000	0.000000	0.008801	0.011724	0.088347	0.000000	0.000000	3.000000	23.000000	0.000000
2819.637155	0.122069	0.567913	0.011017	75.902626	-28.761776	11.333673	1.101960	0.000000	0.536131	0.000000	0.000000	0.000000	0.008801	0.011724	0.088347	0.000000	0.000000	3.000000	23.000000	0.000000
2819.640488	0.122069	0.567913	0.011017	75.902626	-28.761776	11.333673	1.101960	0.000000	0.536131	0.000000	0.000000	0.000000	0.008801	0.011724	0.088347	0.000000	0.000000	3.000000	23.000000	0.000000
2819.643821	0.122077	0.567942	0.011142	75.861580	-28.849081	11.193151	1.103426	0.000000	0.550856	0.000000	0.000000	0.000000	0.002617	0.008417	0.037354	0.000000	0.000000	3.000000	23.000000	0.000000
2819.647155	0.122077	0.567942	0.011142	75.861580	-28.849081	11.193151	1.103426	0.000000	0.550856	0.000000	0.000000	0.000000	0.002617	0.008417	0.037354	0.000000	0.000000	3.000000	23.000000	0.000000
2819.650488	0.122077	0.567942	0.011142	75.861580	-28.849081	11.193151	1.103426	0.000000	0.550856	0.000000	0.000000	0.000000	0.002617	0.008417	0.037354	0.000000	0.000000	3.000000	23.000000	0.000000
2819.653821	0.122077	0.567942	0.011142	75.834190	-28.895197	11.112253	1.103862	0.000000	0.557081	0.000000	0.000000	0.000000	0.002617	0.008417	0.037354	0.000000	0.000000	3.000000	23.000000	0.000000
2819.657155	0.122104	0.567952	0.011243	75.834190	-28.895197	11.112253	1.103862	0.000000	0.557081	0.000000	0.000000	0.000000	0.007962	0.003052	0.030555	0.000000	0.000000	3.000000	23.000000	0.000000
2819.660488	0.122104	0.567952	0.011243	75.834190	-28.895197	11.112253	1.103862	0.000000	0.557081	0.000000	0.000000	0.000000	0.007962	0.003052	0.030555	0.000000	0.000000	3.000000	23.000000	0.000000
2819.663821	0.122104	0.567952	0.011243	75.826210	-28.902433	11.096473	1.105189	0.000000	0.562174	0.000000	0.000000	0.000000	0.007962	0.003052	0.030555	0.000000	0.000000	3.000000	23.000000	0.000000
2819.667155	0.122104	0.567952	0.011243	75.826210	-28.902433	11.096473	1.105189	0.000000	0.562174	0.000000	0.000000	0.000000	0.007962	0.003052	0.030555	0.000000	0.000000	3.000000	23.000000	0.000000
2819.670488	0.122120	0.567953	0.011306	75.826210	-28.902433	11.096473	1.105189	0.000000	0.562174	0.000000	0.000000	0.000000	0.004871	0.000233	0.018683	0.000000	0.000000	3.000000	23.000000	0.000000
2819.673821	0.122120	0.567953	0.011306	75.821648	-28.885366	11.114063	1.105189	0.000000	0.562174	0.000000	0.000000	0.000000	0.004871	0.000233	0.018683	0.000000	0.000000	3.000000	23.000000	0.000000
2819.677155	0.122120	0.567953	0.011306	75.821648	-28.885366	11.114063	1.105189	0.000000	0.562174	0.000000	0.000000	0.000000	0.004871	0.000233	0.018683	0.000000	0.000000	3.000000	23.000000	0.000000
2819.680488	0.122120	0.567953	0.011306	75.821648	-28.885366	11.114063	1.105189	0.000000	0.562174	0.000000	0.000000	0.000000	0.004871	0.000233	0.018683	0.000000	0.000000	3.000000	23.000000	0.000000
2819.683821	0.122157	0.567972	0.011447	75.817139	-28.868317	11.131654	1.106001	0.000000	0.565288	0.000000	0.000000	0.000000	0.011058	0.005860	0.042420	0.000000	0.000000	3.000000	23.000000	0.000000
2819.687155	0.122157	0.567972	0.011447	75.817139	-28.868317	11.131654	1.106001	0.000000	0.565288	0.000000	0.000000	0.000000	0.011058	0.005860	0.042420	0.000000	0.000000	3.000000	23.000000	0.000000
2819.690488	0.122157	0.567972	0.011447	75.817139	-28.868317	11.131654	1.106001	0.000000	0.565288	0.000000	0.000000	0.000000	0.011058	0.005860	0.042420	0.000000	0.000000	3.000000	23.000000	0.000000
2819.693821	0.122157	0.567972	0.011447	75.812584	-28.848558	11.149219	1.107844	0.000000	0.572358	0.000000	0.000000	0.000000	0.011058	0.005860	0.042420	0.000000	0.000000	3.000000	23.000000	0.000000
2819.697155	0.122204	0.568009	0.011537	75.812584	-28.848558	11.149219	1.107844	0.000000	0.572358	0.000000	0.000000	0.000000	0.014180	0.010981	0.027051	0.000000	0.000000	3.000000	23.000000	0.000000
2819.700488	0.122204	0.568009	0.011537	75.812584	-28.848558	11.149219	1.107844	0.000000	0.572358	0.000000	0.000000	0.000000	0.014180	0.010981	0.027051	0.000000	0.000000	3.000000	23.000000	0.000000
2819.703821	0.122204	0.568009	0.011537	75.808037	-28.826090	11.166791	1.110207	0.000000	0.576866	0.000000	0.000000	0.000000	0.014180	0.010981	0.027051	0.000000	0.000000	3.000000	23.000000	0.000000
2819.707155	0.122204	0.568009	0.011537	75.808037	-28.826090	11.166791	1.110207	0.000000	0.576866	0.000000	0.000000	0.000000	0.014180	0.010981	0.027051	0.000000	0.000000	3.000000	23.000000	0.000000
2819.710488	0.122271	0.568001	0.011611	75.808037	-28.826090	11.166791	1.110207	0.000000	0.576866	0.000000	0.000000	0.000000	0.020000	-0.002342	0.022009	0.000000	0.000000	3.000000	23.000000	0.000000
2819.713821	0.122271	0.568001	0.011611	75.805763	-28.814861	11.175565	1.110207	0.000000	0.576866	0.000000	0.000000	0.000000	0.020000	-0.002342	0.022009	0.000000	0.000000	3.000000	23.000000	0.000000
2819.717155	0.122271	0.568001	0.011611	75.805763	-28.814861	11.175565	1.110207	0.000000	0.576866	0.000000	0.000000	0.000000	0.020000	-0.002342	0.022009	0.000000	0.000000	3.000000	23.000000	0.000000
2819.720488	0.122271	0.568001	0.011611	75.805763	-28.814861	11.175565	1.110207	0.000000	0.576866	0.000000	0.000000	0.000000	0.020000	-0.002342	0.022009	0.000000	0.000000	3.000000	23.000000	0.000000
2819.723821	0.122373	0.567942	0.011820	75.805763	-28.812132	11.175577	1.113541	0.000000	0.580534	0.000000	0.000000	0.000000	0.030663	-0.017742	0.062869	0.000000	0.000000	3.000000	23.000000	0.000000
2819.727155	0.122373	0.567942	0.011820	75.805763	-28.812132	11.175577	1.113541	0.000000	0.580534	0.000000	0.000000	0.000000	0.030663	-0.017742	0.062869	0.000000	0.000000	3.000000	23.000000	0.000000
2819.730488	0.122373	0.567942	0.011820	75.805763	-28.812132	11.175577	1.113541	0.000000	0.580534	0.000000	0.000000	0.000000	0.030663	-0.017742	0.062869	0.000000	0.000000	3.000000	23.000000	0.000000
2819.733821	0.122373	0.567942	0.011820	75.805763	-28.809431	11.175563	1.118651	0.000000	0.591012	0.000000	0.000000	0.000000	0.030663	-0.017742	0.062869	0.000000	0.000000	3.000000	23.000000	0.000000
2819.737155	0.122441	0.567907	0.011899	75.805763	-28.809431	11.175563	1.118651	0.000000	0.591012	0.000000	0.000000	0.000000	0.020469	-0.010295	0.023753	0.000000	0.000000	3.000000	23.000000	0.000000
2819.740488	0.122441	0.567907	0.011899	75.805763	-28.809431	11.175563	1.118651	0.000000	0.591012	0.000000	0.000000	0.000000	0.020469	-0.010295	0.023753	0.000000	0.000000	3.000000	23.000000	0.000000
2819.743821	0.122441	0.567907	0.011899	75.808052	-28.812504	11.166792	1.122063	0.000000	0.594971	0.000000	0.000000	0.000000	0.020469	-0.010295	0.023753	0.000000	0.000000	3.000000	23.000000	0.000000
2819.747155	0.122441	0.567907	0.011899	75.808052	-28.812504	11.166792	1.122063	0.000000	0.594971	0.000000	0.000000	0.000000	0.020469	-0.010295	0.023753	0.000000	0.000000	3.000000	23.000000	0.000000
2819.750488	0.122478	0.567837	0.011951	75.808052	-28.812504	11.166792	1.122063	0.000000	0.594971	0.000000	0.000000	0.000000	0.011151	-0.021034	0.015385	0.000000	0.000000	3.000000	23.000000	0.000000
2819.753821	0.122478	0.567837	0.011951	75.812584	-28.824085	11.149221	1.122063	0.000000	0.594971	0.000000	0.000000	0.000000	0.011151	-0.021034	0.015385	0.000000	0.000000	3.000000	23.000000	0.000000
2819.757155	0.122478	0.567837	0.011951	75.812584	-28.824085	11.149221	1.122063	0.000000	0.594971	0.000000	0.000000	0.000000	0.011151	-0.021034	0.015385	0.000000	0.000000	3.000000	23.000000	0.000000
2819.760488	0.122478	0.567837	0.011951	75.812584	-28.824085	11.149221	1.122063	0.000000	0.594971	0.000000	0.000000	0.000000	0.011151	-0.021034	0.015385	0.000000	0.000000	3.000000	23.000000	0.000000
2819.763821	0.122572	0.567758	0.011945	75.817123	-28.835682	11.131655	1.123921	0.000000	0.597535	0.000000	0.000000	0.000000	0.028097	-0.023846	-0.001718	0.000000	0.000000	3.000000	23.000000	0.000000
2819.767155	0.122572	0.567758	0.011945	75.817123	-28.835682	11.131655	1.123921	0.000000	0.597535	0.000000	0.000000	0.000000	0.028097	-0.023846	-0.001718	0.000000	0.000000	3.000000	23.000000	0.000000
2819.770488	0.122572	0.567758	0.011945	75.817123	-28.835682	11.131655	1.123921	0.000000	0.597535	0.000000	0.000000	0.000000	0.028097	-0.023846	-0.001718	0.000000	0.000000	3.000000	23.000000	0.000000
2819.773821	0.122572	0.567758	0.011945	75.819389	-28.844196	11.122858	1.128604	0.000000	0.597249	0.000000	0.000000	0.000000	0.028097	-0.023846	-0.001718	0.000000	0.000000	3.000000	23.000000	0.000000
2819.777155	0.122563	0.567722	0.011911	75.819389	-28.844196	11.122858	1.128604	0.000000	0.597249	0.000000	0.000000	0.000000	-0.002640	-0.010740	-0.010110	0.000000	0.000000	3.000000	23.000000	0.000000
2819.780488	0.122563	0.567722	0.011911	75.819389	-28.844196	11.122858	1.128604	0.000000	0.597249	0.000000	0.000000	0.000000	-0.002640	-0.010740	-0.010110	0.000000	0.000000	3.000000	23.000000	0.000000
2819.783821	0.122563	0.567722	0.011911	75.823936	-28.861258	11.105277	1.128164	0.000000	0.595564	0.000000	0.000000	0.000000	-0.002640	-0.010740	-0.010110	0.000000	0.000000	3.000000	23.000000	0.000000
2819.787155	0.122563	0.567722	0.011911	75.823936	-28.861258	11.105277	1.128164	0.000000	0.595564	0.000000	0.000000	0.000000	-0.002640	-0.010740	-0.010110	0.000000	0.000000	3.000000	23.000000	0.000000
2819.790488	0.122553	0.567713	0.011872	75.823936	-28.861258	11.105277	1.128164	0.000000	0.595564	0.000000	0.000000	0.000000	-0.003100	-0.002795	-0.011864	0.000000	0.000000	3.000000	23.000000	0.000000
2819.793821	0.122553	0.567713	0.011872	75.826225	-28.872505	11.096473	1.128164	0.000000	0.595564	0.000000	0.000000	0.000000	-0.003100	-0.002795	-0.011864	0.000000	0.000000	3.000000	23.000000	0.000000
2819.797155	0.122553	0.567713	0.011872	75.826225	-28.872505	11.096473	1.128164	0.000000	0.595564	0.000000	0.000000	0.000000	-0.003100	-0.002795	-0.011864	0.000000	0.000000	3.000000	23.000000	0.000000
2819.800488	0.122553	0.567713	0.011872	75.826225	-28.872505	11.096473	1.128164	0.000000	0.595564	0.000000	0.000000	0.000000	-0.003100	-0.002795	-0.011864	0.000000	0.000000	3.000000	23.000000	0.000000
2819.803821	0.122436	0.567737	0.011697	75.828484	-28.886490	11.087668	1.127647	0.000000	0.593587	0.000000	0.000000	0.000000	-0.035126	0.007282	-0.052541	0.000000	0.000000	3.000000	23.000000	0.000000
2819.807155	0.122436	0.567737	0.011697	75.828484	-28.886490	11.087668	1.127647	0.000000	0.593587	0.000000	0.000000	0.000000	-0.035126	0.007282	-0.052541	0.000000	0.000000	3.000000	23.000000	0.000000
2819.810488	0.122436	0.567737	0.011697	75.828484	-28.886490	11.087668	1.127647	0.000000	0.593587	0.000000	0.000000	0.000000	-0.035126	0.007282	-0.052541	0.000000	0.000000	3.000000	23.000000	0.000000
2819.813821	0.122436	0.567737	0.011697	75.830757	-28.903185	11.078860	1.121793	0.000000	0.584830	0.000000	0.000000	0.000000	-0.035126	0.007282	-0.052541	0.000000	0.000000	3.000000	23.000000	0.000000
2819.817155	0.122341	0.567753	0.011606	75.830757	-28.903185	11.078860	1.121793	0.000000	0.584830	0.000000	0.000000	0.000000	-0.028462	0.004912	-0.027068	0.000000	0.000000	3.000000	23.000000	0.000000
2819.820488	0.122341	0.567753	0.011606	75.830757	-28.903185	11.078860	1.121793	0.000000	0.584830	0.000000	0.000000	0.000000	-0.028462	0.004912	-0.027068	0.000000	0.000000	3.000000	23.000000	0.000000
2819.823821	0.122341	0.567753	0.011606	75.830757	-28.905907	11.078855	1.117049	0.000000	0.580318	0.000000	0.000000	0.000000	-0.028462	0.004912	-0.027068	0.000000	0.000000	3.000000	23.000000	0.000000
2819.827155	0.122341	0.567753	0.011606	75.830757	-28.905907	11.078855	1.117049	0.000000	0.580318	0.000000	0.000000	0.000000	-0.028462	0.004912	-0.027068	0.000000	0.000000	3.000000	23.000000	0.000000
2819.830488	0.122285	0.567778	0.011482	75.830757	-28.905907	11.078855	1.117049	0.000000	0.580318	0.000000	0.000000	0.000000	-0.016879	0.007483	-0.037369	0.000000	0.000000	3.000000	23.000000	0.000000
2819.833821	0.122285	0.567778	0.011482	75.833015	-28.919886	11.070049	1.117049	0.000000	0.580318	0.000000	0.000000	0.000000	-0.016879	0.007483	-0.037369	0.000000	0.000000	3.000000	23.000000	0.000000
2819.837155	0.122285	0.567778	0.011482	75.833015	-28.919886	11.070049	1.117049	0.000000	0.580318	0.000000	0.000000	0.000000	-0.016879	0.007483	-0.037369	0.000000	0.000000	3.000000	23.000000	0.000000
2819.840488	0.122285	0.567778	0.011482	75.833015	-28.919886	11.070049	1.117049	0.000000	0.580318	0.000000	0.000000	0.000000	-0.016879	0.007483	-0.037369	0.000000	0.000000	3.000000	23.000000	0.000000
2819.843821	0.122135	0.567898	0.011181	75.833015	-28.922600	11.070060	1.114236	0.000000	0.574090	0.000000	0.000000	0.000000	-0.044892	0.035934	-0.090149	0.000000	0.000000	3.000000	23.000000	0.000000
2819.847155	0.122135	0.567898	0.011181	75.833015	-28.922600	11.070060	1.114236	0.000000	0.574090	0.000000	0.000000	0.000000	-0.044892	0.035934	-0.090149	0.000000	0.000000	3.000000	23.000000	0.000000
2819.850488	0.122135	0.567898	0.011181	75.833015	-28.922600	11.070060	1.114236	0.000000	0.574090	0.000000	0.000000	0.000000	-0.044892	0.035934	-0.090149	0.000000	0.000000	3.000000	23.000000	0.000000
2819.853821	0.122135	0.567898	0.011181	75.832993	-28.925308	11.070046	1.106754	0.000000	0.559065	0.000000	0.000000	0.000000	-0.044892	0.035934	-0.090149	0.000000	0.000000	3.000000	23.000000	0.000000
2819.857155	0.122065	0.567966	0.011005	75.832993	-28.925308	11.070046	1.106754	0.000000	0.559065	0.000000	0.000000	0.000000	-0.020881	0.020500	-0.052771	0.000000	0.000000	3.000000	23.000000	0.000000
2819.860488	0.122065	0.567966	0.011005	75.832993	-28.925308	11.070046	1.106754	0.000000	0.559065	0.000000	0.000000	0.000000	-0.020881	0.020500	-0.052771	0.000000	0.000000	3.000000	23.000000	0.000000
2819.863821	0.122065	0.567966	0.011005	75.830757	-28.919498	11.078868	1.103274	0.000000	0.550270	0.000000	0.000000	0.000000	-0.020881	0.020500	-0.052771	0.000000	0.000000	3.000000	23.000000	0.000000
2819.867155	0.122065	0.567966	0.011005	75.830757	-28.919498	11.078868	1.103274	0.000000	0.550270	0.000000	0.000000	0.000000	-0.020881	0.020500	-0.052771	0.000000	0.000000	3.000000	23.000000	0.000000
2819.870488	0.122000	0.568052	0.010846	75.830757	-28.919498	11.078868	1.103274	0.000000	0.550270	0.000000	0.000000	0.000000	-0.019561	0.025844	-0.047724	0.000000	0.000000	3.000000	23.000000	0.000000
2819.873821	0.122000	0.568052	0.010846	75.829597	-28.925369	11.073942	1.103274	0.000000	0.550270	0.000000	0.000000	0.000000	-0.019561	0.025844	-0.047724	0.000000	0.000000	3.000000	23.000000	0.000000
2819.877155	0.122000	0.568052	0.010846	75.829597	-28.925369	11.073942	1.103274	0.000000	0.550270	0.000000	0.000000	0.000000	-0.019561	0.025844	-0.047724	0.000000	0.000000	3.000000	23.000000	0.000000
2819.880488	0.122000	0.568052	0.010846	75.829597	-28.925369	11.073942	1.103274	0.000000	0.550270	0.000000	0.000000	0.000000	-0.019561	0.025844	-0.047724	0.000000	0.000000	3.000000	23.000000	0.000000
2819.883821	0.121831	0.568224	0.010472	75.827339	-28.919550	11.082747	1.100014	0.000000	0.542316	0.000000	0.000000	0.000000	-0.050645	0.051349	-0.112438	0.000000	0.000000	3.000000	23.000000	0.000000
2819.887155	0.121831	0.568224	0.010472	75.827339	-28.919550	11.082747	1.100014	0.000000	0.542316	0.000000	0.000000	0.000000	-0.050645	0.051349	-0.112438	0.000000	0.000000	3.000000	23.000000	0.000000
2819.890488	0.121831	0.568224	0.010472	75.827339	-28.919550	11.082747	1.100014	0.000000	0.542316	0.000000	0.000000	0.000000	-0.050645	0.051349	-0.112438	0.000000	0.000000	3.000000	23.000000	0.000000
2819.893821	0.121831	0.568224	0.010472	75.829597	-28.936237	11.073948	1.091573	0.000000	0.523577	0.000000	0.000000	0.000000	-0.050645	0.051349	-0.112438	0.000000	0.000000	3.000000	23.000000	0.000000
2819.897155	0.121723	0.568291	0.010239	75.829597	-28.936237	11.073948	1.091573	0.000000	0.523577	0.000000	0.000000	0.000000	-0.032397	0.020117	-0.069779	0.000000	0.000000	3.000000	23.000000	0.000000
2819.900488	0.121723	0.568291	0.010239	75.829597	-28.936237	11.073948	1.091573	0.000000	0.523577	0.000000	0.000000	0.000000	-0.032397	0.020117	-0.069779	0.000000	0.000000	3.000000	23.000000	0.000000
2819.903821	0.121723	0.568291	0.010239	75.831879	-28.955675	11.065126	1.086174	0.000000	0.511947	0.000000	0.000000	0.000000	-0.032397	0.020117	-0.069779	0.000000	0.000000	3.000000	23.000000	0.000000
2819.907155	0.121723	0.568291	0.010239	75.831879	-28.955675	11.065126	1.086174	0.000000	0.511947	0.000000	0.000000	0.000000	-0.032397	0.020117	-0.069779	0.000000	0.000000	3.000000	23.000000	0.000000
2819.910488	0.121571	0.568358	0.010018	75.831879	-28.955675	11.065126	1.086174	0.000000	0.511947	0.000000	0.000000	0.000000	-0.045692	0.020087	-0.066334	0.000000	0.000000	3.000000	23.000000	0.000000
2819.913821	0.121571	0.568358	0.010018	75.834137	-28.975090	11.056324	1.086174	0.000000	0.511947	0.000000	0.000000	0.000000	-0.045692	0.020087	-0.066334	0.000000	0.000000	3.000000	23.000000	0.000000
2819.917155	0.121571	0.568358	0.010018	75.834137	-28.975090	11.056324	1.086174	0.000000	0.511947	0.000000	0.000000	0.000000	-0.045692	0.020087	-0.066334	0.000000	0.000000	3.000000	23.000000	0.000000
2819.920488	0.121571	0.568358	0.010018	75.834137	-28.975090	11.056324	1.086174	0.000000	0.511947	0.000000	0.000000	0.000000	-0.045692	0.020087	-0.066334	0.000000	0.000000	3.000000	23.000000	0.000000
2819.923821	0.121234	0.568482	0.009541	75.836395	-28.997227	11.047505	1.078558	0.000000	0.500891	0.000000	0.000000	0.000000	-0.101047	0.037213	-0.142905	0.000000	0.000000	3.000000	23.000000	0.000000
2819.927155	0.121234	0.568482	0.009541	75.836395	-28.997227	11.047505	1.078558	0.000000	0.500891	0.000000	0.000000	0.000000	-0.101047	0.037213	-0.142905	0.000000	0.000000	3.000000	23.000000	0.000000
2819.930488	0.121234	0.568482	0.009541	75.836395	-28.997227	11.047505	1.078558	0.000000	0.500891	0.000000	0.000000	0.000000	-0.101047	0.037213	-0.142905	0.000000	0.000000	3.000000	23.000000	0.000000
2819.933821	0.121234	0.568482	0.009541	75.845482	-29.045059	11.012218	1.061717	0.000000	0.477074	0.000000	0.000000	0.000000	-0.101047	0.037213	-0.142905	0.000000	0.000000	3.000000	23.000000	0.000000
2819.937155	0.121045	0.568521	0.009269	75.845482	-29.045059	11.012218	1.061717	0.000000	0.477074	0.000000	0.000000	0.000000	-0.056659	0.011757	-0.081640	0.000000	0.000000	3.000000	23.000000	0.000000
2819.940488	0.121045	0.568521	0.009269	75.845482	-29.045059	11.012218	1.061717	0.000000	0.477074	0.000000	0.000000	0.000000	-0.056659	0.011757	-0.081640	0.000000	0.000000	3.000000	23.000000	0.000000
2819.943821	0.121045	0.568521	0.009269	75.852287	-29.081621	10.985741	1.052274	0.000000	0.463467	0.000000	0.000000	0.000000	-0.056659	0.011757	-0.081640	0.000000	0.000000	3.000000	23.000000	0.000000
2819.947155	0.121045	0.568521	0.009269	75.852287	-29.081621	10.985741	1.052274	0.000000	0.463467	0.000000	0.000000	0.000000	-0.056659	0.011757	-0.081640	0.000000	0.000000	3.000000	23.000000	0.000000
2819.950488	0.120863	0.568559	0.008929	75.852287	-29.081621	10.985741	1.052274	0.000000	0.463467	0.000000	0.000000	0.000000	-0.054837	0.011380	-0.102119	0.000000	0.000000	3.000000	23.000000	0.000000
2819.953821	0.120863	0.568559	0.008929	75.860054	-29.118906	10.958022	1.052274	0.000000	0.463467	0.000000	0.000000	0.000000	-0.054837	0.011380	-0.102119	0.000000	0.000000	3.000000	23.000000	0.000000
2819.957155	0.120863	0.568559	0.008929	75.860054	-29.118906	10.958022	1.052274	0.000000	0.463467	0.000000	0.000000	0.000000	-0.054837	0.011380	-0.102119	0.000000	0.000000	3.000000	23.000000	0.000000
2819.960488	0.120863	0.568559	0.008929	75.860054	-29.118906	10.958022	1.052274	0.000000	0.463467	0.000000	0.000000	0.000000	-0.054837	0.011380	-0.102119	0.000000	0.000000	3.000000	23.000000	0.000000
2819.963821	0.120462	0.568677	0.008202	75.869110	-29.166830	10.922623	1.043134	0.000000	0.446447	0.000000	0.000000	0.000000	-0.120202	0.035548	-0.218087	0.000000	0.000000	3.000000	23.000000	0.000000
2819.967155	0.120462	0.568677	0.008202	75.869110	-29.166830	10.922623	1.043134	0.000000	0.446447	0.000000	0.000000	0.000000	-0.000001	0.000000	-0.000000	0.000000	0.000000	3.000000	23.000000	0.000000
2819.970488	0.120462	0.568677	0.008202	75.869110	-29.166830	10.922623	1.043134	0.000000	0.446447	0.000000	0.000000	0.000000	-0.000001	0.000000	-0.000000	0.000000	0.000000	3.000000	23.000000	0.000000
2819.973821	0.120462	0.568677	0.008202	75.874756	-29.212063	10.891122	1.023101	0.000000	0.410099	0.000000	0.000000	0.000000	-0.000001	0.000000	-0.000000	0.000000	0.000000	3.000000	23.000000	0.000000
2819.977155	0.120462	0.568677	0.008202	75.874756	-29.212063	10.891122	1.023101	0.000000	0.410099	0.000000	0.000000	0.000000	-0.000001	0.000000	-0.000000	0.000000	0.000000	3.000000	23.000000	0.000000
2819.980488	0.120224	0.568731	0.007827	75.874756	-29.212063	10.891122	1.023101	0.000000	0.410099	0.000000	0.000000	0.000000	-0.071512	0.016205	-0.112502	0.000000	0.000000	3.000000	23.000000	0.000000
2819.983821	0.120224	0.568731	0.007827	75.883781	-29.265503	10.855657	1.023101	0.000000	0.410099	0.000000	0.000000	0.000000	-0.071512	0.016205	-0.112502	0.000000	0.000000	3.000000	23.000000	0.000000
2819.987155	0.120224	0.568731	0.007827	75.883781	-29.265503	10.855657	1.023101	0.000000	0.410099	0.000000	0.000000	0.000000	-0.071512	0.016205	-0.112502	0.000000	0.000000	3.000000	23.000000	0.000000
2819.990488	0.120224	0.568731	0.007827	75.883781	-29.265503	10.855657	1.023101	0.000000	0.410099	0.000000	0.000000	0.000000	-0.071512	0.016205	-0.112502	0.000000	0.000000	3.000000	23.000000	0.000000
2819.993821	0.119670	0.568855	0.007048	75.895119	-29.330341	10.811247	1.011182	0.000000	0.391349	0.000000	0.000000	0.000000	-0.166212	0.037193	-0.233764	0.000000	0.000000	3.000000	23.000000	0.000000
2819.997155	0.119670	0.568855	0.007048	75.895119	-29.330341	10.811247	1.011182	0.000000	0.391349	0.000000	0.000000	0.000000	0.000000	0.000000	-0.000000	0.000000	0.000000	3.000000	23.000000	0.000000
2820.000488	0.119670	0.568855	0.007048	75.895119	-29.330341	10.811247	1.011182	0.000000	0.391349	0.000000	0.000000	0.000000	0.000000	0.000000	-0.000000	0.000000	0.000000	3.000000	23.000000	0.000000
2820.003821	0.119670	0.568855	0.007048	75.908661	-29.403856	10.757882	0.983480	0.000000	0.352388	0.000000	0.000000	0.000000	0.000000	0.000000	-0.000000	0.000000	0.000000	3.000000	23.000000	0.000000
2820.007155	0.119670	0.568855	0.007048	75.908661	-29.403856	10.757882	0.983480	0.000000	0.352388	0.000000	0.000000	0.000000	0.000000	0.000000	-0.000000	0.000000	0.000000	3.000000	23.000000	0.000000
2820.010488	0.119347	0.568863	0.006616	75.908661	-29.403856	10.757882	0.983480	0.000000	0.352388	0.000000	0.000000	0.000000	-0.096815	0.002380	-0.129667	0.000000	0.000000	3.000000	23.000000	0.000000
2820.013821	0.119347	0.568863	0.006616	75.922203	-29.477478	10.704402	0.983480	0.000000	0.352388	0.000000	0.000000	0.000000	-0.096815	0.002380	-0.129667	0.000000	0.000000	3.000000	23.000000	0.000000
2820.017155	0.119043	0.568923	0.006166	75.922203	-29.477478	10.704402	0.983480	0.000000	0.352388	0.000000	0.000000	0.000000	-0.091020	0.017965	-0.135013	0.000000	0.000000	3.000000	23.000000	0.000000
2820.020488	0.119043	0.568923	0.006166	75.922203	-29.477478	10.704402	0.983480	0.000000	0.352388	0.000000	0.000000	0.000000	-0.091020	0.017965	-0.135013	0.000000	0.000000	3.000000	23.000000	0.000000
2820.023821	0.119043	0.568923	0.006166	75.934570	-29.551630	10.645915	0.952174	0.000000	0.308275	0.000000	0.000000	0.000000	-0.091020	0.017965	-0.135013	0.000000	0.000000	3.000000	23.000000	0.000000
2820.027155	0.118758	0.568965	0.005693	75.934570	-29.551630	10.645915	0.952174	0.000000	0.308275	0.000000	0.000000	0.000000	-0.085635	0.012482	-0.141879	0.000000	0.000000	3.000000	23.000000	0.000000
2820.030488	0.118758	0.568965	0.005693	75.934570	-29.551630	10.645915	0.952174	0.000000	0.308275	0.000000	0.000000	0.000000	-0.085635	0.012482	-0.141879	0.000000	0.000000	3.000000	23.000000	0.000000
2820.033821	0.118758	0.568965	0.005693	75.942337	-29.638418	10.567718	0.937901	0.000000	0.284629	0.000000	0.000000	0.000000	-0.085635	0.012482	-0.141879	0.000000	0.000000	3.000000	23.000000	0.000000
2820.037155	0.118473	0.569006	0.005219	75.942337	-29.638418	10.567718	0.937901	0.000000	0.284629	0.000000	0.000000	0.000000	-0.085550	0.012397	-0.141973	0.000000	0.000000	3.000000	23.000000	0.000000
2820.040488	0.118473	0.569006	0.005219	75.942337	-29.638418	10.567718	0.937901	0.000000	0.284629	0.000000	0.000000	0.000000	-0.085550	0.012397	-0.141973	0.000000	0.000000	3.000000	23.000000	0.000000
2820.043821	0.118473	0.569006	0.005219	75.936340	-29.742384	10.449509	0.923643	0.000000	0.260966	0.000000	0.000000	0.000000	-0.085550	0.012397	-0.141973	0.000000	0.000000	3.000000	23.000000	0.000000
2820.047155	0.118473	0.569006	0.005219	75.936340	-29.742384	10.449509	0.923643	0.000000	0.260966	0.000000	0.000000	0.000000	-0.085550	0.012397	-0.141973	0.000000	0.000000	3.000000	23.000000	0.000000
2820.050488	0.118226	0.569055	0.004712	75.936340	-29.742384	10.449509	0.923643	0.000000	0.260966	0.000000	0.000000	0.000000	-0.074063	0.014727	-0.152290	0.000000	0.000000	3.000000	23.000000	0.000000
2820.053821	0.118226	0.569055	0.004712	75.929146	-29.852074	10.326508	0.923643	0.000000	0.260966	0.000000	0.000000	0.000000	-0.074063	0.014727	-0.152290	0.000000	0.000000	3.000000	23.000000	0.000000
2820.057155	0.117978	0.569130	0.004198	75.929146	-29.852074	10.326508	0.923643	0.000000	0.260966	0.000000	0.000000	0.000000	-0.074458	0.022386	-0.154151	0.000000	0.000000	3.000000	23.000000	0.000000
2820.060488	0.117978	0.569130	0.004198	75.929146	-29.852074	10.326508	0.923643	0.000000	0.260966	0.000000	0.000000	0.000000	-0.074458	0.022386	-0.154151	0.000000	0.000000	3.000000	23.000000	0.000000
2820.063821	0.117978	0.569130	0.004198	75.930023	-29.924988	10.256457	0.898890	0.000000	0.209893	0.000000	0.000000	0.000000	-0.074458	0.022386	-0.154151	0.000000	0.000000	3.000000	23.000000	0.000000
2820.067155	0.117978	0.569130	0.004198	75.930023	-29.924988	10.256457	0.898890	0.000000	0.209893	0.000000	0.000000	0.000000	-0.074458	0.022386	-0.154151	0.000000	0.000000	3.000000	23.000000	0.000000
2820.070488	0.117685	0.569230	0.003689	75.930023	-29.924988	10.256457	0.898890	0.000000	0.209893	0.000000	0.000000	0.000000	-0.087980	0.030065	-0.152664	0.000000	0.000000	3.000000	23.000000	0.000000
2820.073821	0.117685	0.569230	0.003689	75.938995	-29.981615	10.220510	0.898890	0.000000	0.209893	0.000000	0.000000	0.000000	-0.087980	0.030065	-0.152664	0.000000	0.000000	3.000000	23.000000	0.000000
2820.077155	0.117368	0.569356	0.003179	75.938995	-29.981615	10.220510	0.898890	0.000000	0.209893	0.000000	0.000000	0.000000	-0.094900	0.037671	-0.152879	0.000000	0.000000	3.000000	23.000000	0.000000
[truncated: 16,317 more rows]
