# Supplementary material for: Haptic Guidance Needs to Be Intuitive Not Just Informative to Improve Human Motor Accuracy
Source: PLoS One. 2016 Mar 16;11(3):e0150912. doi: 10.1371/journal.pone.0150912 (PMC4794196; doi:10.1371/journal.pone.0150912)
Supplement: S2 Data — (ZIP) [file pone.0150912.s002.zip › Subject1/exp2_0024.txt]

Time	PosX	PosY	PosZ	RotX	RotY	RotZ	ForceX	ForceY	ForceZ	MomentX	MomentY	MomentZ	VelocityX	VelocityY	VelocityZ	CalibratedWeight	ButtonDown	Condition	Trial	Visual
2879.330488	0.001694	0.518367	0.248608	80.600037	31.924097	69.370766	1.891722	0.000000	4.628325	0.000000	0.000000	0.000000	0.030187	-0.004557	0.014592	0.000000	1.000000	3.000000	24.000000	0.000000
2879.333821	0.001694	0.518367	0.248608	80.600037	31.924097	69.370766	1.891722	0.000000	4.628325	0.000000	0.000000	0.000000	0.030187	-0.004557	0.014592	0.000000	1.000000	3.000000	24.000000	0.000000
2879.337155	0.001694	0.518367	0.248608	80.600037	31.924097	69.370766	1.891722	0.000000	4.628325	0.000000	0.000000	0.000000	0.030187	-0.004557	0.014592	0.000000	1.000000	3.000000	24.000000	0.000000
2879.340488	0.001694	0.518367	0.248608	80.499969	31.596769	68.990433	1.893010	0.000000	4.627798	0.000000	0.000000	0.000000	0.030187	-0.004557	0.014592	0.000000	1.000000	3.000000	24.000000	0.000000
2879.343821	0.002333	0.518736	0.249272	80.499969	31.596769	68.990433	1.893010	0.000000	4.627798	0.000000	0.000000	0.000000	0.191633	0.110617	0.198927	0.000000	1.000000	3.000000	24.000000	0.000000
2879.347155	0.002333	0.518736	0.249272	80.499969	31.596769	68.990433	1.893010	0.000000	4.627798	0.000000	0.000000	0.000000	0.191633	0.110617	0.198927	0.000000	1.000000	3.000000	24.000000	0.000000
2879.350488	0.002333	0.518736	0.249272	80.467232	31.502523	68.842590	1.898851	0.000000	4.625404	0.000000	0.000000	0.000000	0.191633	0.110617	0.198927	0.000000	1.000000	3.000000	24.000000	0.000000
2879.353821	0.002333	0.518736	0.249272	80.467232	31.502523	68.842590	1.898851	0.000000	4.625404	0.000000	0.000000	0.000000	0.191633	0.110617	0.198927	0.000000	1.000000	3.000000	24.000000	0.000000
2879.357155	0.002906	0.518719	0.249967	80.467232	31.502523	68.842590	1.898851	0.000000	4.625404	0.000000	0.000000	0.000000	0.171892	-0.005124	0.208586	0.000000	1.000000	3.000000	24.000000	0.000000
2879.360488	0.002906	0.518719	0.249967	80.382088	30.911070	68.159042	1.898851	0.000000	4.625404	0.000000	0.000000	0.000000	0.171892	-0.005124	0.208586	0.000000	1.000000	3.000000	24.000000	0.000000
2879.363821	0.003414	0.519064	0.251024	80.382088	30.911070	68.159042	1.898851	0.000000	4.625404	0.000000	0.000000	0.000000	0.152591	0.103664	0.317065	0.000000	1.000000	3.000000	24.000000	0.000000
2879.367155	0.003414	0.519064	0.251024	80.382088	30.911070	68.159042	1.898851	0.000000	4.625404	0.000000	0.000000	0.000000	0.152591	0.103664	0.317065	0.000000	1.000000	3.000000	24.000000	0.000000
2879.370488	0.003414	0.519064	0.251024	80.336082	29.925980	67.031036	1.904559	0.000000	4.623056	0.000000	0.000000	0.000000	0.152591	0.103664	0.317065	0.000000	1.000000	3.000000	24.000000	0.000000
2879.373821	0.003891	0.519439	0.252185	80.336082	29.925980	67.031036	1.904559	0.000000	4.623056	0.000000	0.000000	0.000000	0.143115	0.112524	0.348478	0.000000	1.000000	3.000000	24.000000	0.000000
2879.377155	0.003891	0.519439	0.252185	80.336082	29.925980	67.031036	1.904559	0.000000	4.623056	0.000000	0.000000	0.000000	0.143115	0.112524	0.348478	0.000000	1.000000	3.000000	24.000000	0.000000
2879.380488	0.003891	0.519439	0.252185	80.323280	28.560442	65.461555	1.904536	0.000000	4.623066	0.000000	0.000000	0.000000	0.143115	0.112524	0.348478	0.000000	1.000000	3.000000	24.000000	0.000000
2879.383821	0.004235	0.519763	0.253427	80.323280	28.560442	65.461555	1.904536	0.000000	4.623066	0.000000	0.000000	0.000000	0.103246	0.097280	0.372543	0.000000	1.000000	3.000000	24.000000	0.000000
2879.387155	0.004235	0.519763	0.253427	80.323280	28.560442	65.461555	1.904536	0.000000	4.623066	0.000000	0.000000	0.000000	0.103246	0.097280	0.372543	0.000000	1.000000	3.000000	24.000000	0.000000
2879.390488	0.004235	0.519763	0.253427	80.486015	27.409145	64.058197	1.901924	0.000000	4.624142	0.000000	0.000000	0.000000	0.103246	0.097280	0.372543	0.000000	1.000000	3.000000	24.000000	0.000000
2879.393821	0.004513	0.520127	0.254662	80.486015	27.409145	64.058197	1.901924	0.000000	4.624142	0.000000	0.000000	0.000000	0.083312	0.109100	0.370511	0.000000	1.000000	3.000000	24.000000	0.000000
2879.397155	0.004513	0.520127	0.254662	80.486015	27.409145	64.058197	1.901924	0.000000	4.624142	0.000000	0.000000	0.000000	0.083312	0.109100	0.370511	0.000000	1.000000	3.000000	24.000000	0.000000
2879.400488	0.004513	0.520127	0.254662	81.016853	27.678715	64.074516	1.898346	0.000000	4.625612	0.000000	0.000000	0.000000	0.083312	0.109100	0.370511	0.000000	1.000000	3.000000	24.000000	0.000000
2879.403821	0.004790	0.520407	0.255604	81.016853	27.678715	64.074516	1.898346	0.000000	4.625612	0.000000	0.000000	0.000000	0.083003	0.083922	0.282687	0.000000	1.000000	3.000000	24.000000	0.000000
2879.407155	0.004790	0.520407	0.255604	81.016853	27.678715	64.074516	1.898346	0.000000	4.625612	0.000000	0.000000	0.000000	0.083003	0.083922	0.282687	0.000000	1.000000	3.000000	24.000000	0.000000
2879.410488	0.004790	0.520407	0.255604	81.724831	29.370855	65.579018	1.896641	0.000000	4.626310	0.000000	0.000000	0.000000	0.083003	0.083922	0.282687	0.000000	1.000000	3.000000	24.000000	0.000000
2879.413821	0.004790	0.520407	0.255604	81.724831	29.370855	65.579018	1.896641	0.000000	4.626310	0.000000	0.000000	0.000000	0.083003	0.083922	0.282687	0.000000	1.000000	3.000000	24.000000	0.000000
2879.417155	0.005100	0.520736	0.256431	81.724831	29.370855	65.579018	1.896641	0.000000	4.626310	0.000000	0.000000	0.000000	0.093135	0.098662	0.247920	0.000000	1.000000	3.000000	24.000000	0.000000
2879.420488	0.005100	0.520736	0.256431	82.391846	31.816442	67.892494	1.896641	0.000000	4.626310	0.000000	0.000000	0.000000	0.093135	0.098662	0.247920	0.000000	1.000000	3.000000	24.000000	0.000000
2879.423821	0.005411	0.521023	0.257228	82.391846	31.816442	67.892494	1.896641	0.000000	4.626310	0.000000	0.000000	0.000000	0.093281	0.086272	0.239140	0.000000	1.000000	3.000000	24.000000	0.000000
2879.427155	0.005411	0.521023	0.257228	82.391846	31.816442	67.892494	1.896641	0.000000	4.626310	0.000000	0.000000	0.000000	0.093281	0.086272	0.239140	0.000000	1.000000	3.000000	24.000000	0.000000
2879.430488	0.005411	0.521023	0.257228	83.015625	34.622673	70.581299	1.895961	0.000000	4.626590	0.000000	0.000000	0.000000	0.093281	0.086272	0.239140	0.000000	1.000000	3.000000	24.000000	0.000000
2879.433821	0.005411	0.521023	0.257228	83.015625	34.622673	70.581299	1.895961	0.000000	4.626590	0.000000	0.000000	0.000000	0.093281	0.086272	0.239140	0.000000	1.000000	3.000000	24.000000	0.000000
2879.437155	0.005688	0.521243	0.257921	83.015625	34.622673	70.581299	1.895961	0.000000	4.626590	0.000000	0.000000	0.000000	0.083051	0.065876	0.207928	0.000000	1.000000	3.000000	24.000000	0.000000
2879.440488	0.005688	0.521243	0.257921	83.596878	37.516663	73.349884	1.895961	0.000000	4.626590	0.000000	0.000000	0.000000	0.083051	0.065876	0.207928	0.000000	1.000000	3.000000	24.000000	0.000000
2879.443821	0.005931	0.521355	0.258514	83.596878	37.516663	73.349884	1.895961	0.000000	4.626590	0.000000	0.000000	0.000000	0.072767	0.033729	0.177963	0.000000	1.000000	3.000000	24.000000	0.000000
2879.447155	0.005931	0.521355	0.258514	83.596878	37.516663	73.349884	1.895961	0.000000	4.626590	0.000000	0.000000	0.000000	0.072767	0.033729	0.177963	0.000000	1.000000	3.000000	24.000000	0.000000
2879.450488	0.005931	0.521355	0.258514	84.176979	40.275681	75.946053	1.895842	0.000000	4.626638	0.000000	0.000000	0.000000	0.072767	0.033729	0.177963	0.000000	1.000000	3.000000	24.000000	0.000000
2879.453821	0.005931	0.521355	0.258514	84.176979	40.275681	75.946053	1.895842	0.000000	4.626638	0.000000	0.000000	0.000000	0.072767	0.033729	0.177963	0.000000	1.000000	3.000000	24.000000	0.000000
2879.457155	0.006104	0.521418	0.258988	84.176979	40.275681	75.946053	1.895842	0.000000	4.626638	0.000000	0.000000	0.000000	0.052176	0.018681	0.142034	0.000000	1.000000	3.000000	24.000000	0.000000
2879.460488	0.006104	0.521418	0.258988	84.780228	42.537846	77.984444	1.895842	0.000000	4.626638	0.000000	0.000000	0.000000	0.052176	0.018681	0.142034	0.000000	1.000000	3.000000	24.000000	0.000000
2879.463821	0.006278	0.521451	0.259355	84.780228	42.537846	77.984444	1.895842	0.000000	4.626638	0.000000	0.000000	0.000000	0.051965	0.009919	0.110149	0.000000	0.000000	3.000000	24.000000	0.000000
2879.467155	0.006278	0.521451	0.259355	84.780228	42.537846	77.984444	1.895842	0.000000	4.626638	0.000000	0.000000	0.000000	0.051965	0.009919	0.110149	0.000000	0.000000	3.000000	24.000000	0.000000
2879.470488	0.006278	0.521451	0.259355	85.407394	44.442131	79.620522	1.895883	0.000000	4.626621	0.000000	0.000000	0.000000	0.051965	0.009919	0.110149	0.000000	0.000000	3.000000	24.000000	0.000000
2879.473821	0.006484	0.521413	0.259589	85.407394	44.442131	79.620522	1.895883	0.000000	4.626621	0.000000	0.000000	0.000000	0.061865	-0.011431	0.070111	0.000000	0.000000	3.000000	24.000000	0.000000
2879.477155	0.006484	0.521413	0.259589	85.407394	44.442131	79.620522	1.895883	0.000000	4.626621	0.000000	0.000000	0.000000	0.061865	-0.011431	0.070111	0.000000	0.000000	3.000000	24.000000	0.000000
2879.480488	0.006484	0.521413	0.259589	86.007179	46.341366	81.240639	1.897569	0.000000	4.625931	0.000000	0.000000	0.000000	0.061865	-0.011431	0.070111	0.000000	0.000000	3.000000	24.000000	0.000000
2879.483821	0.006791	0.521384	0.259712	86.007179	46.341366	81.240639	1.897569	0.000000	4.625931	0.000000	0.000000	0.000000	0.092228	-0.008464	0.037022	0.000000	0.000000	3.000000	24.000000	0.000000
2879.487155	0.006791	0.521384	0.259712	86.007179	46.341366	81.240639	1.897569	0.000000	4.625931	0.000000	0.000000	0.000000	0.092228	-0.008464	0.037022	0.000000	0.000000	3.000000	24.000000	0.000000
2879.490488	0.006791	0.521384	0.259712	86.490334	49.074730	83.760643	1.901482	0.000000	4.624323	0.000000	0.000000	0.000000	0.092228	-0.008464	0.037022	0.000000	0.000000	3.000000	24.000000	0.000000
2879.493821	0.006791	0.521384	0.259712	86.490334	49.074730	83.760643	1.901482	0.000000	4.624323	0.000000	0.000000	0.000000	0.092228	-0.008464	0.037022	0.000000	0.000000	3.000000	24.000000	0.000000
2879.497155	0.007166	0.521390	0.259770	86.490334	49.074730	83.760643	1.901482	0.000000	4.624323	0.000000	0.000000	0.000000	0.112488	0.001642	0.017320	0.000000	0.000000	3.000000	24.000000	0.000000
2879.500488	0.007166	0.521390	0.259770	86.783867	52.695404	87.272804	1.901482	0.000000	4.624323	0.000000	0.000000	0.000000	0.112488	0.001642	0.017320	0.000000	0.000000	3.000000	24.000000	0.000000
2879.503821	0.007576	0.521437	0.259854	86.783867	52.695404	87.272804	1.901482	0.000000	4.624323	0.000000	0.000000	0.000000	0.122803	0.014224	0.025298	0.000000	0.000000	3.000000	24.000000	0.000000
2879.507155	0.007576	0.521437	0.259854	86.783867	52.695404	87.272804	1.901482	0.000000	4.624323	0.000000	0.000000	0.000000	0.122803	0.014224	0.025298	0.000000	0.000000	3.000000	24.000000	0.000000
2879.510488	0.007576	0.521437	0.259854	86.897705	55.215942	89.743103	1.912515	0.000000	4.619771	0.000000	0.000000	0.000000	0.122803	0.014224	0.025298	0.000000	0.000000	3.000000	24.000000	0.000000
2879.513821	0.007576	0.521437	0.259854	86.897705	55.215942	89.743103	1.912515	0.000000	4.619771	0.000000	0.000000	0.000000	0.122803	0.014224	0.025298	0.000000	0.000000	3.000000	24.000000	0.000000
2879.517155	0.007985	0.521448	0.259972	86.897705	55.215942	89.743103	1.912515	0.000000	4.619771	0.000000	0.000000	0.000000	0.122947	0.003304	0.035463	0.000000	0.000000	3.000000	24.000000	0.000000
2879.520488	0.007985	0.521448	0.259972	86.885544	54.864258	89.357468	1.912515	0.000000	4.619771	0.000000	0.000000	0.000000	0.122947	0.003304	0.035463	0.000000	0.000000	3.000000	24.000000	0.000000
2879.523821	0.007985	0.521448	0.259972	86.885544	54.864258	89.357468	1.912515	0.000000	4.619771	0.000000	0.000000	0.000000	0.122947	0.003304	0.035463	0.000000	0.000000	3.000000	24.000000	0.000000
2879.527155	0.007985	0.521448	0.259972	86.885544	54.864258	89.357468	1.912515	0.000000	4.619771	0.000000	0.000000	0.000000	0.122947	0.003304	0.035463	0.000000	0.000000	3.000000	24.000000	0.000000
2879.530488	0.008637	0.521366	0.260374	86.842163	53.696274	88.167496	1.917986	0.000000	4.617503	0.000000	0.000000	0.000000	0.195525	-0.024576	0.120442	0.000000	0.000000	3.000000	24.000000	0.000000
2879.533821	0.008637	0.521366	0.260374	86.842163	53.696274	88.167496	1.917986	0.000000	4.617503	0.000000	0.000000	0.000000	0.000000	-0.000007	0.000002	0.000000	0.000000	3.000000	24.000000	0.000000
2879.537155	0.008637	0.521366	0.260374	86.842163	53.696274	88.167496	1.917986	0.000000	4.617503	0.000000	0.000000	0.000000	0.000000	-0.000007	0.000002	0.000000	0.000000	3.000000	24.000000	0.000000
2879.540488	0.008637	0.521366	0.260374	86.795822	52.626644	87.086555	1.925313	0.000000	4.614452	0.000000	0.000000	0.000000	0.000000	-0.000007	0.000002	0.000000	0.000000	3.000000	24.000000	0.000000
2879.543821	0.008637	0.521366	0.260374	86.795822	52.626644	87.086555	1.925313	0.000000	4.614452	0.000000	0.000000	0.000000	0.000000	-0.000007	0.000002	0.000000	0.000000	3.000000	24.000000	0.000000
2879.547155	0.008845	0.521289	0.260610	86.795822	52.626644	87.086555	1.925313	0.000000	4.614452	0.000000	0.000000	0.000000	0.062194	-0.023262	0.070791	0.000000	0.000000	3.000000	24.000000	0.000000
2879.550488	0.008845	0.521289	0.260610	86.765297	51.973991	86.379570	1.925313	0.000000	4.614452	0.000000	0.000000	0.000000	0.062194	-0.023262	0.070791	0.000000	0.000000	3.000000	24.000000	0.000000
2879.553821	0.008845	0.521289	0.260610	86.765297	51.973991	86.379570	1.925313	0.000000	4.614452	0.000000	0.000000	0.000000	0.062194	-0.023262	0.070791	0.000000	0.000000	3.000000	24.000000	0.000000
2879.557155	0.008845	0.521289	0.260610	86.765297	51.973991	86.379570	1.925313	0.000000	4.614452	0.000000	0.000000	0.000000	0.062194	-0.023262	0.070791	0.000000	0.000000	3.000000	24.000000	0.000000
2879.560488	0.008916	0.521256	0.260905	86.742378	51.951107	86.088867	1.926955	0.000000	4.613767	0.000000	0.000000	0.000000	0.021547	-0.009868	0.088557	0.000000	0.000000	3.000000	24.000000	0.000000
2879.563821	0.008916	0.521256	0.260905	86.742378	51.951107	86.088867	1.926955	0.000000	4.613767	0.000000	0.000000	0.000000	0.021547	-0.009868	0.088557	0.000000	0.000000	3.000000	24.000000	0.000000
2879.567155	0.008916	0.521256	0.260905	86.742378	51.951107	86.088867	1.926955	0.000000	4.613767	0.000000	0.000000	0.000000	0.021547	-0.009868	0.088557	0.000000	0.000000	3.000000	24.000000	0.000000
2879.570488	0.008916	0.521256	0.260905	86.661407	52.994900	86.943085	1.926180	0.000000	4.614090	0.000000	0.000000	0.000000	0.021547	-0.009868	0.088557	0.000000	0.000000	3.000000	24.000000	0.000000
2879.573821	0.008950	0.521256	0.260904	86.661407	52.994900	86.943085	1.926180	0.000000	4.614090	0.000000	0.000000	0.000000	0.010226	0.000003	-0.000128	0.000000	0.000000	3.000000	24.000000	0.000000
2879.577155	0.008950	0.521256	0.260904	86.661407	52.994900	86.943085	1.926180	0.000000	4.614090	0.000000	0.000000	0.000000	0.010226	0.000003	-0.000128	0.000000	0.000000	3.000000	24.000000	0.000000
2879.580488	0.008950	0.521256	0.260904	86.441246	55.699112	89.830757	1.926696	0.000000	4.613875	0.000000	0.000000	0.000000	0.010226	0.000003	-0.000128	0.000000	0.000000	3.000000	24.000000	0.000000
2879.583821	0.008950	0.521256	0.260904	86.441246	55.699112	89.830757	1.926696	0.000000	4.613875	0.000000	0.000000	0.000000	0.010226	0.000003	-0.000128	0.000000	0.000000	3.000000	24.000000	0.000000
2879.587155	0.009017	0.521263	0.260764	86.441246	55.699112	89.830757	1.926696	0.000000	4.613875	0.000000	0.000000	0.000000	0.019927	0.002200	-0.042099	0.000000	0.000000	3.000000	24.000000	0.000000
2879.590488	0.009017	0.521263	0.260764	86.031677	59.921310	94.378799	1.926696	0.000000	4.613875	0.000000	0.000000	0.000000	0.019927	0.002200	-0.042099	0.000000	0.000000	3.000000	24.000000	0.000000
2879.593821	0.009017	0.521263	0.260764	86.031677	59.921310	94.378799	1.926696	0.000000	4.613875	0.000000	0.000000	0.000000	0.019927	0.002200	-0.042099	0.000000	0.000000	3.000000	24.000000	0.000000
2879.597155	0.009017	0.521263	0.260764	86.031677	59.921310	94.378799	1.926696	0.000000	4.613875	0.000000	0.000000	0.000000	0.019927	0.002200	-0.042099	0.000000	0.000000	3.000000	24.000000	0.000000
2879.600488	0.009281	0.521164	0.260090	85.493721	64.028091	98.893791	1.928579	0.000000	4.613089	0.000000	0.000000	0.000000	0.079193	-0.029790	-0.202164	0.000000	0.000000	3.000000	24.000000	0.000000
2879.603821	0.009281	0.521164	0.260090	85.493721	64.028091	98.893791	1.928579	0.000000	4.613089	0.000000	0.000000	0.000000	0.000000	0.000000	0.000003	0.000000	0.000000	3.000000	24.000000	0.000000
2879.607155	0.009281	0.521164	0.260090	85.493721	64.028091	98.893791	1.928579	0.000000	4.613089	0.000000	0.000000	0.000000	0.000000	0.000000	0.000003	0.000000	0.000000	3.000000	24.000000	0.000000
2879.610488	0.009281	0.521164	0.260090	84.956551	66.688004	101.946899	1.936809	0.000000	4.609639	0.000000	0.000000	0.000000	0.000000	0.000000	0.000003	0.000000	0.000000	3.000000	24.000000	0.000000
2879.613821	0.009411	0.521123	0.259628	84.956551	66.688004	101.946899	1.936809	0.000000	4.609639	0.000000	0.000000	0.000000	0.039047	-0.012305	-0.138553	0.000000	0.000000	3.000000	24.000000	0.000000
2879.617155	0.009411	0.521123	0.259628	84.956551	66.688004	101.946899	1.936809	0.000000	4.609639	0.000000	0.000000	0.000000	0.039047	-0.012305	-0.138553	0.000000	0.000000	3.000000	24.000000	0.000000
2879.620488	0.009411	0.521123	0.259628	84.515343	66.987892	102.541405	1.941698	0.000000	4.607582	0.000000	0.000000	0.000000	0.039047	-0.012305	-0.138553	0.000000	0.000000	3.000000	24.000000	0.000000
2879.623821	0.009439	0.521103	0.259181	84.515343	66.987892	102.541405	1.941698	0.000000	4.607582	0.000000	0.000000	0.000000	0.008441	-0.006045	-0.134225	0.000000	0.000000	3.000000	24.000000	0.000000
2879.627155	0.009439	0.521103	0.259181	84.515343	66.987892	102.541405	1.941698	0.000000	4.607582	0.000000	0.000000	0.000000	0.008441	-0.006045	-0.134225	0.000000	0.000000	3.000000	24.000000	0.000000
2879.630488	0.009439	0.521103	0.259181	84.310974	64.870148	100.514206	1.944968	0.000000	4.606202	0.000000	0.000000	0.000000	0.008441	-0.006045	-0.134225	0.000000	0.000000	3.000000	24.000000	0.000000
2879.633821	0.009439	0.521103	0.259181	84.310974	64.870148	100.514206	1.944968	0.000000	4.606202	0.000000	0.000000	0.000000	0.008441	-0.006045	-0.134225	0.000000	0.000000	3.000000	24.000000	0.000000
2879.637155	0.009502	0.521124	0.258760	84.310974	64.870148	100.514206	1.944968	0.000000	4.606202	0.000000	0.000000	0.000000	0.018731	0.006499	-0.126304	0.000000	0.000000	3.000000	24.000000	0.000000
2879.640488	0.009502	0.521124	0.258760	84.241798	61.590721	97.202950	1.944968	0.000000	4.606202	0.000000	0.000000	0.000000	0.018731	0.006499	-0.126304	0.000000	0.000000	3.000000	24.000000	0.000000
2879.643821	0.009531	0.521133	0.258418	84.241798	61.590721	97.202950	1.944968	0.000000	4.606202	0.000000	0.000000	0.000000	0.008830	0.002682	-0.102694	0.000000	0.000000	3.000000	24.000000	0.000000
2879.647155	0.009531	0.521133	0.258418	84.241798	61.590721	97.202950	1.944968	0.000000	4.606202	0.000000	0.000000	0.000000	0.008830	0.002682	-0.102694	0.000000	0.000000	3.000000	24.000000	0.000000
2879.650488	0.009531	0.521133	0.258418	84.183746	58.217194	93.766708	1.951228	0.000000	4.603554	0.000000	0.000000	0.000000	0.008830	0.002682	-0.102694	0.000000	0.000000	3.000000	24.000000	0.000000
2879.653821	0.009531	0.521133	0.258418	84.183746	58.217194	93.766708	1.951228	0.000000	4.603554	0.000000	0.000000	0.000000	0.008830	0.002682	-0.102694	0.000000	0.000000	3.000000	24.000000	0.000000
2879.657155	0.009662	0.521103	0.258077	84.183746	58.217194	93.766708	1.951228	0.000000	4.603554	0.000000	0.000000	0.000000	0.039392	-0.009082	-0.102128	0.000000	0.000000	3.000000	24.000000	0.000000
2879.660488	0.009662	0.521103	0.258077	84.122002	55.052429	90.524445	1.951228	0.000000	4.603554	0.000000	0.000000	0.000000	0.039392	-0.009082	-0.102128	0.000000	0.000000	3.000000	24.000000	0.000000
2879.663821	0.009861	0.521013	0.257725	84.122002	55.052429	90.524445	1.951228	0.000000	4.603554	0.000000	0.000000	0.000000	0.059673	-0.027080	-0.105549	0.000000	0.000000	3.000000	24.000000	0.000000
2879.667155	0.009861	0.521013	0.257725	84.122002	55.052429	90.524445	1.951228	0.000000	4.603554	0.000000	0.000000	0.000000	0.059673	-0.027080	-0.105549	0.000000	0.000000	3.000000	24.000000	0.000000
2879.670488	0.009861	0.521013	0.257725	84.062538	52.334106	87.733238	1.960659	0.000000	4.599545	0.000000	0.000000	0.000000	0.059673	-0.027080	-0.105549	0.000000	0.000000	3.000000	24.000000	0.000000
2879.673821	0.009992	0.520920	0.257343	84.062538	52.334106	87.733238	1.960659	0.000000	4.599545	0.000000	0.000000	0.000000	0.039130	-0.027895	-0.114628	0.000000	0.000000	3.000000	24.000000	0.000000
2879.677155	0.009992	0.520920	0.257343	84.062538	52.334106	87.733238	1.960659	0.000000	4.599545	0.000000	0.000000	0.000000	0.039130	-0.027895	-0.114628	0.000000	0.000000	3.000000	24.000000	0.000000
2879.680488	0.009992	0.520920	0.257343	83.992928	50.055782	85.404686	1.965092	0.000000	4.597653	0.000000	0.000000	0.000000	0.039130	-0.027895	-0.114628	0.000000	0.000000	3.000000	24.000000	0.000000
2879.683821	0.009992	0.520920	0.257343	83.992928	50.055782	85.404686	1.965092	0.000000	4.597653	0.000000	0.000000	0.000000	0.039130	-0.027895	-0.114628	0.000000	0.000000	3.000000	24.000000	0.000000
2879.687155	0.010054	0.520806	0.256948	83.992928	50.055782	85.404686	1.965092	0.000000	4.597653	0.000000	0.000000	0.000000	0.018686	-0.034130	-0.118551	0.000000	0.000000	3.000000	24.000000	0.000000
2879.690488	0.010054	0.520806	0.256948	83.890030	48.491001	83.838585	1.965092	0.000000	4.597653	0.000000	0.000000	0.000000	0.018686	-0.034130	-0.118551	0.000000	0.000000	3.000000	24.000000	0.000000
2879.693821	0.010054	0.520806	0.256948	83.890030	48.491001	83.838585	1.965092	0.000000	4.597653	0.000000	0.000000	0.000000	0.018686	-0.034130	-0.118551	0.000000	0.000000	3.000000	24.000000	0.000000
2879.697155	0.010054	0.520806	0.256948	83.890030	48.491001	83.838585	1.965092	0.000000	4.597653	0.000000	0.000000	0.000000	0.018686	-0.034130	-0.118551	0.000000	0.000000	3.000000	24.000000	0.000000
2879.700488	0.009974	0.520513	0.256087	83.786659	47.299438	82.665161	1.968588	0.000000	4.596158	0.000000	0.000000	0.000000	-0.023955	-0.087831	-0.258231	0.000000	0.000000	3.000000	24.000000	0.000000
2879.703821	0.009974	0.520513	0.256087	83.786659	47.299438	82.665161	1.968588	0.000000	4.596158	0.000000	0.000000	0.000000	-0.000000	0.000003	0.000003	0.000000	0.000000	3.000000	24.000000	0.000000
2879.707155	0.009974	0.520513	0.256087	83.786659	47.299438	82.665161	1.968588	0.000000	4.596158	0.000000	0.000000	0.000000	-0.000000	0.000003	0.000003	0.000000	0.000000	3.000000	24.000000	0.000000
2879.710488	0.009974	0.520513	0.256087	83.697678	46.345219	81.731972	1.972966	0.000000	4.594279	0.000000	0.000000	0.000000	-0.000000	0.000003	0.000003	0.000000	0.000000	3.000000	24.000000	0.000000
2879.713821	0.009974	0.520513	0.256087	83.697678	46.345219	81.731972	1.972966	0.000000	4.594279	0.000000	0.000000	0.000000	-0.000000	0.000003	0.000003	0.000000	0.000000	3.000000	24.000000	0.000000
2879.717155	0.009867	0.520280	0.255673	83.697678	46.345219	81.731972	1.972966	0.000000	4.594279	0.000000	0.000000	0.000000	-0.032201	-0.069962	-0.124390	0.000000	0.000000	3.000000	24.000000	0.000000
2879.720488	0.009867	0.520280	0.255673	83.611069	45.459450	80.866760	1.972966	0.000000	4.594279	0.000000	0.000000	0.000000	-0.032201	-0.069962	-0.124390	0.000000	0.000000	3.000000	24.000000	0.000000
2879.723821	0.009761	0.520073	0.255333	83.611069	45.459450	80.866760	1.972966	0.000000	4.594279	0.000000	0.000000	0.000000	-0.031856	-0.062010	-0.101809	0.000000	0.000000	3.000000	24.000000	0.000000
2879.727155	0.009761	0.520073	0.255333	83.611069	45.459450	80.866760	1.972966	0.000000	4.594279	0.000000	0.000000	0.000000	-0.031856	-0.062010	-0.101809	0.000000	0.000000	3.000000	24.000000	0.000000
2879.730488	0.009761	0.520073	0.255333	83.516685	44.504169	79.915398	1.974641	0.000000	4.593560	0.000000	0.000000	0.000000	-0.031856	-0.062010	-0.101809	0.000000	0.000000	3.000000	24.000000	0.000000
2879.733821	0.009723	0.519875	0.255086	83.516685	44.504169	79.915398	1.974641	0.000000	4.593560	0.000000	0.000000	0.000000	-0.011163	-0.059506	-0.074287	0.000000	0.000000	3.000000	24.000000	0.000000
2879.737155	0.009723	0.519875	0.255086	83.516685	44.504169	79.915398	1.974641	0.000000	4.593560	0.000000	0.000000	0.000000	-0.011163	-0.059506	-0.074287	0.000000	0.000000	3.000000	24.000000	0.000000
2879.740488	0.009723	0.519875	0.255086	83.413132	43.475315	78.874153	1.975693	0.000000	4.593108	0.000000	0.000000	0.000000	-0.011163	-0.059506	-0.074287	0.000000	0.000000	3.000000	24.000000	0.000000
2879.743821	0.009723	0.519875	0.255086	83.413132	43.475315	78.874153	1.975693	0.000000	4.593108	0.000000	0.000000	0.000000	-0.011163	-0.059506	-0.074287	0.000000	0.000000	3.000000	24.000000	0.000000
2879.747155	0.009755	0.519703	0.254913	83.413132	43.475315	78.874153	1.975693	0.000000	4.593108	0.000000	0.000000	0.000000	0.009435	-0.051596	-0.051864	0.000000	0.000000	3.000000	24.000000	0.000000
2879.750488	0.009755	0.519703	0.254913	83.303146	42.273605	77.606812	1.975693	0.000000	4.593108	0.000000	0.000000	0.000000	0.009435	-0.051596	-0.051864	0.000000	0.000000	3.000000	24.000000	0.000000
2879.753821	0.009755	0.519703	0.254913	83.303146	42.273605	77.606812	1.975693	0.000000	4.593108	0.000000	0.000000	0.000000	0.009435	-0.051596	-0.051864	0.000000	0.000000	3.000000	24.000000	0.000000
2879.757155	0.009755	0.519703	0.254913	83.303146	42.273605	77.606812	1.975693	0.000000	4.593108	0.000000	0.000000	0.000000	0.009435	-0.051596	-0.051864	0.000000	0.000000	3.000000	24.000000	0.000000
2879.760488	0.009887	0.519391	0.254704	83.225174	40.676762	75.881927	1.977301	0.000000	4.592415	0.000000	0.000000	0.000000	0.039701	-0.093648	-0.062722	0.000000	0.000000	3.000000	24.000000	0.000000
2879.763821	0.009887	0.519391	0.254704	83.225174	40.676762	75.881927	1.977301	0.000000	4.592415	0.000000	0.000000	0.000000	0.039701	-0.093648	-0.062722	0.000000	0.000000	3.000000	24.000000	0.000000
2879.767155	0.009887	0.519391	0.254704	83.225174	40.676762	75.881927	1.977301	0.000000	4.592415	0.000000	0.000000	0.000000	0.039701	-0.093648	-0.062722	0.000000	0.000000	3.000000	24.000000	0.000000
2879.770488	0.009887	0.519391	0.254704	83.180107	38.807533	73.914276	1.980682	0.000000	4.590959	0.000000	0.000000	0.000000	0.039701	-0.093648	-0.062722	0.000000	0.000000	3.000000	24.000000	0.000000
2879.773821	0.009851	0.519183	0.254566	83.180107	38.807533	73.914276	1.980682	0.000000	4.590959	0.000000	0.000000	0.000000	-0.010712	-0.062406	-0.041343	0.000000	0.000000	3.000000	24.000000	0.000000
2879.777155	0.009851	0.519183	0.254566	83.180107	38.807533	73.914276	1.980682	0.000000	4.590959	0.000000	0.000000	0.000000	-0.010712	-0.062406	-0.041343	0.000000	0.000000	3.000000	24.000000	0.000000
2879.780488	0.009851	0.519183	0.254566	83.156929	36.981590	71.995300	1.981043	0.000000	4.590803	0.000000	0.000000	0.000000	-0.010712	-0.062406	-0.041343	0.000000	0.000000	3.000000	24.000000	0.000000
2879.783821	0.009714	0.518970	0.254367	83.156929	36.981590	71.995300	1.981043	0.000000	4.590803	0.000000	0.000000	0.000000	-0.041366	-0.063995	-0.059598	0.000000	0.000000	3.000000	24.000000	0.000000
2879.787155	0.009714	0.518970	0.254367	83.156929	36.981590	71.995300	1.981043	0.000000	4.590803	0.000000	0.000000	0.000000	-0.041366	-0.063995	-0.059598	0.000000	0.000000	3.000000	24.000000	0.000000
2879.790488	0.009714	0.518970	0.254367	83.120262	35.594379	70.554314	1.980249	0.000000	4.591145	0.000000	0.000000	0.000000	-0.041366	-0.063995	-0.059598	0.000000	0.000000	3.000000	24.000000	0.000000
2879.793821	0.009714	0.518970	0.254367	83.120262	35.594379	70.554314	1.980249	0.000000	4.591145	0.000000	0.000000	0.000000	-0.041366	-0.063995	-0.059598	0.000000	0.000000	3.000000	24.000000	0.000000
2879.797155	0.009507	0.518707	0.254048	83.120262	35.594379	70.554314	1.980249	0.000000	4.591145	0.000000	0.000000	0.000000	-0.062090	-0.078861	-0.095681	0.000000	0.000000	3.000000	24.000000	0.000000
2879.800488	0.009507	0.518707	0.254048	83.061607	35.046204	70.027382	1.980249	0.000000	4.591145	0.000000	0.000000	0.000000	-0.062090	-0.078861	-0.095681	0.000000	0.000000	3.000000	24.000000	0.000000
2879.803821	0.009231	0.518415	0.253623	83.061607	35.046204	70.027382	1.980249	0.000000	4.591145	0.000000	0.000000	0.000000	-0.082703	-0.087437	-0.127714	0.000000	0.000000	3.000000	24.000000	0.000000
2879.807155	0.009231	0.518415	0.253623	83.061607	35.046204	70.027382	1.980249	0.000000	4.591145	0.000000	0.000000	0.000000	-0.082703	-0.087437	-0.127714	0.000000	0.000000	3.000000	24.000000	0.000000
2879.810488	0.009231	0.518415	0.253623	83.011353	34.750587	69.776131	1.977784	0.000000	4.592207	0.000000	0.000000	0.000000	-0.082703	-0.087437	-0.127714	0.000000	0.000000	3.000000	24.000000	0.000000
2879.813821	0.009231	0.518415	0.253623	83.011353	34.750587	69.776131	1.977784	0.000000	4.592207	0.000000	0.000000	0.000000	-0.082703	-0.087437	-0.127714	0.000000	0.000000	3.000000	24.000000	0.000000
2879.817155	0.008853	0.518113	0.253073	83.011353	34.750587	69.776131	1.977784	0.000000	4.592207	0.000000	0.000000	0.000000	-0.113424	-0.090543	-0.164928	0.000000	0.000000	3.000000	24.000000	0.000000
2879.820488	0.008853	0.518113	0.253073	82.953377	34.335186	69.398262	1.977784	0.000000	4.592207	0.000000	0.000000	0.000000	-0.113424	-0.090543	-0.164928	0.000000	0.000000	3.000000	24.000000	0.000000
2879.823821	0.008508	0.517825	0.252442	82.953377	34.335186	69.398262	1.977784	0.000000	4.592207	0.000000	0.000000	0.000000	-0.103433	-0.086637	-0.189266	0.000000	0.000000	3.000000	24.000000	0.000000
2879.827155	0.008508	0.517825	0.252442	82.953377	34.335186	69.398262	1.977784	0.000000	4.592207	0.000000	0.000000	0.000000	-0.103433	-0.086637	-0.189266	0.000000	0.000000	3.000000	24.000000	0.000000
2879.830488	0.008508	0.517825	0.252442	82.837791	33.570282	68.669899	1.974493	0.000000	4.593623	0.000000	0.000000	0.000000	-0.103433	-0.086637	-0.189266	0.000000	0.000000	3.000000	24.000000	0.000000
2879.833821	0.008508	0.517825	0.252442	82.837791	33.570282	68.669899	1.974493	0.000000	4.593623	0.000000	0.000000	0.000000	-0.103433	-0.086637	-0.189266	0.000000	0.000000	3.000000	24.000000	0.000000
2879.837155	0.008197	0.517471	0.251736	82.837791	33.570282	68.669899	1.974493	0.000000	4.593623	0.000000	0.000000	0.000000	-0.093414	-0.105965	-0.211707	0.000000	0.000000	3.000000	24.000000	0.000000
2879.840488	0.008197	0.517471	0.251736	82.629669	32.320206	67.463593	1.974493	0.000000	4.593623	0.000000	0.000000	0.000000	-0.093414	-0.105965	-0.211707	0.000000	0.000000	3.000000	24.000000	0.000000
2879.843821	0.007886	0.517077	0.251001	82.629669	32.320206	67.463593	1.974493	0.000000	4.593623	0.000000	0.000000	0.000000	-0.093330	-0.118212	-0.220564	0.000000	0.000000	3.000000	24.000000	0.000000
2879.847155	0.007886	0.517077	0.251001	82.629669	32.320206	67.463593	1.974493	0.000000	4.593623	0.000000	0.000000	0.000000	-0.093330	-0.118212	-0.220564	0.000000	0.000000	3.000000	24.000000	0.000000
2879.850488	0.007886	0.517077	0.251001	82.338379	30.732153	65.923714	1.974445	0.000000	4.593644	0.000000	0.000000	0.000000	-0.093330	-0.118212	-0.220564	0.000000	0.000000	3.000000	24.000000	0.000000
2879.853821	0.007886	0.517077	0.251001	82.338379	30.732153	65.923714	1.974445	0.000000	4.593644	0.000000	0.000000	0.000000	-0.093330	-0.118212	-0.220564	0.000000	0.000000	3.000000	24.000000	0.000000
2879.857155	0.007540	0.516676	0.250171	82.338379	30.732153	65.923714	1.974445	0.000000	4.593644	0.000000	0.000000	0.000000	-0.103522	-0.120409	-0.249172	0.000000	0.000000	3.000000	24.000000	0.000000
2879.860488	0.007540	0.516676	0.250171	81.989426	29.018343	64.258904	1.974445	0.000000	4.593644	0.000000	0.000000	0.000000	-0.103522	-0.120409	-0.249172	0.000000	0.000000	3.000000	24.000000	0.000000
2879.863821	0.007195	0.516170	0.249236	81.989426	29.018343	64.258904	1.974445	0.000000	4.593644	0.000000	0.000000	0.000000	-0.103602	-0.151918	-0.280366	0.000000	0.000000	3.000000	24.000000	0.000000
2879.867155	0.007195	0.516170	0.249236	81.989426	29.018343	64.258904	1.974445	0.000000	4.593644	0.000000	0.000000	0.000000	-0.103602	-0.151918	-0.280366	0.000000	0.000000	3.000000	24.000000	0.000000
2879.870488	0.007195	0.516170	0.249236	81.619324	27.374685	62.671139	1.975507	0.000000	4.593188	0.000000	0.000000	0.000000	-0.103602	-0.151918	-0.280366	0.000000	0.000000	3.000000	24.000000	0.000000
2879.873821	0.006816	0.515615	0.248176	81.619324	27.374685	62.671139	1.975507	0.000000	4.593188	0.000000	0.000000	0.000000	-0.113745	-0.166312	-0.317883	0.000000	0.000000	3.000000	24.000000	0.000000
2879.877155	0.006816	0.515615	0.248176	81.619324	27.374685	62.671139	1.975507	0.000000	4.593188	0.000000	0.000000	0.000000	-0.113745	-0.166312	-0.317883	0.000000	0.000000	3.000000	24.000000	0.000000
2879.880488	0.006816	0.515615	0.248176	81.254974	25.884453	61.238884	1.976703	0.000000	4.592673	0.000000	0.000000	0.000000	-0.113745	-0.166312	-0.317883	0.000000	0.000000	3.000000	24.000000	0.000000
2879.883821	0.006370	0.514993	0.246977	81.254974	25.884453	61.238884	1.976703	0.000000	4.592673	0.000000	0.000000	0.000000	-0.133854	-0.186765	-0.359900	0.000000	0.000000	3.000000	24.000000	0.000000
2879.887155	0.006370	0.514993	0.246977	81.254974	25.884453	61.238884	1.976703	0.000000	4.592673	0.000000	0.000000	0.000000	-0.133854	-0.186765	-0.359900	0.000000	0.000000	3.000000	24.000000	0.000000
2879.890488	0.006370	0.514993	0.246977	80.917168	24.610029	60.029427	1.977803	0.000000	4.592199	0.000000	0.000000	0.000000	-0.133854	-0.186765	-0.359900	0.000000	0.000000	3.000000	24.000000	0.000000
2879.893821	0.005890	0.514336	0.245569	80.917168	24.610029	60.029427	1.977803	0.000000	4.592199	0.000000	0.000000	0.000000	-0.143944	-0.197107	-0.422375	0.000000	0.000000	3.000000	24.000000	0.000000
2879.897155	0.005890	0.514336	0.245569	80.917168	24.610029	60.029427	1.977803	0.000000	4.592199	0.000000	0.000000	0.000000	-0.143944	-0.197107	-0.422375	0.000000	0.000000	3.000000	24.000000	0.000000
2879.900488	0.005890	0.514336	0.245569	80.619110	23.539589	59.031353	1.979799	0.000000	4.591339	0.000000	0.000000	0.000000	-0.143944	-0.197107	-0.422375	0.000000	0.000000	3.000000	24.000000	0.000000
2879.903821	0.005311	0.513708	0.244026	80.619110	23.539589	59.031353	1.979799	0.000000	4.591339	0.000000	0.000000	0.000000	-0.173653	-0.188123	-0.462843	0.000000	0.000000	3.000000	24.000000	0.000000
2879.907155	0.005311	0.513708	0.244026	80.619110	23.539589	59.031353	1.979799	0.000000	4.591339	0.000000	0.000000	0.000000	-0.173653	-0.188123	-0.462843	0.000000	0.000000	3.000000	24.000000	0.000000
2879.910488	0.005311	0.513708	0.244026	80.350540	22.609934	58.175804	1.981170	0.000000	4.590748	0.000000	0.000000	0.000000	-0.173653	-0.188123	-0.462843	0.000000	0.000000	3.000000	24.000000	0.000000
2879.913821	0.004601	0.513132	0.242362	80.350540	22.609934	58.175804	1.981170	0.000000	4.590748	0.000000	0.000000	0.000000	-0.213002	-0.173064	-0.499339	0.000000	0.000000	3.000000	24.000000	0.000000
2879.917155	0.004601	0.513132	0.242362	80.350540	22.609934	58.175804	1.981170	0.000000	4.590748	0.000000	0.000000	0.000000	-0.213002	-0.173064	-0.499339	0.000000	0.000000	3.000000	24.000000	0.000000
2879.920488	0.004601	0.513132	0.242362	80.120743	21.831583	57.416920	1.981303	0.000000	4.590691	0.000000	0.000000	0.000000	-0.213002	-0.173064	-0.499339	0.000000	0.000000	3.000000	24.000000	0.000000
2879.923821	0.003828	0.512569	0.240609	80.120743	21.831583	57.416920	1.981303	0.000000	4.590691	0.000000	0.000000	0.000000	-0.232027	-0.168758	-0.525853	0.000000	0.000000	3.000000	24.000000	0.000000
2879.927155	0.003828	0.512569	0.240609	80.120743	21.831583	57.416920	1.981303	0.000000	4.590691	0.000000	0.000000	0.000000	-0.232027	-0.168758	-0.525853	0.000000	0.000000	3.000000	24.000000	0.000000
2879.930488	0.003828	0.512569	0.240609	79.922859	21.183855	56.620361	1.981031	0.000000	4.590808	0.000000	0.000000	0.000000	-0.232027	-0.168758	-0.525853	0.000000	0.000000	3.000000	24.000000	0.000000
2879.933821	0.003025	0.512097	0.238760	79.922859	21.183855	56.620361	1.981031	0.000000	4.590808	0.000000	0.000000	0.000000	-0.240913	-0.141644	-0.554518	0.000000	0.000000	3.000000	24.000000	0.000000
2879.937155	0.003025	0.512097	0.238760	79.922859	21.183855	56.620361	1.981031	0.000000	4.590808	0.000000	0.000000	0.000000	-0.240913	-0.141644	-0.554518	0.000000	0.000000	3.000000	24.000000	0.000000
2879.940488	0.003025	0.512097	0.238760	79.752296	20.635464	55.806309	1.980943	0.000000	4.590846	0.000000	0.000000	0.000000	-0.240913	-0.141644	-0.554518	0.000000	0.000000	3.000000	24.000000	0.000000
2879.943821	0.002193	0.511717	0.236848	79.752296	20.635464	55.806309	1.980943	0.000000	4.590846	0.000000	0.000000	0.000000	-0.249593	-0.114016	-0.573741	0.000000	0.000000	3.000000	24.000000	0.000000
2879.947155	0.002193	0.511717	0.236848	79.752296	20.635464	55.806309	1.980943	0.000000	4.590846	0.000000	0.000000	0.000000	-0.249593	-0.114016	-0.573741	0.000000	0.000000	3.000000	24.000000	0.000000
2879.950488	0.002193	0.511717	0.236848	79.615974	20.225401	55.126984	1.980833	0.000000	4.590893	0.000000	0.000000	0.000000	-0.249593	-0.114016	-0.573741	0.000000	0.000000	3.000000	24.000000	0.000000
2879.953821	0.001365	0.511448	0.234885	79.615974	20.225401	55.126984	1.980833	0.000000	4.590893	0.000000	0.000000	0.000000	-0.248259	-0.080534	-0.588714	0.000000	0.000000	3.000000	24.000000	0.000000
2879.957155	0.001365	0.511448	0.234885	79.615974	20.225401	55.126984	1.980833	0.000000	4.590893	0.000000	0.000000	0.000000	-0.248259	-0.080534	-0.588714	0.000000	0.000000	3.000000	24.000000	0.000000
2879.960488	0.001365	0.511448	0.234885	79.497635	19.876060	54.607044	1.981148	0.000000	4.590757	0.000000	0.000000	0.000000	-0.248259	-0.080534	-0.588714	0.000000	0.000000	3.000000	24.000000	0.000000
2879.963821	0.000542	0.511291	0.232873	79.497635	19.876060	54.607044	1.981148	0.000000	4.590757	0.000000	0.000000	0.000000	-0.246872	-0.047347	-0.603759	0.000000	0.000000	3.000000	24.000000	0.000000
2879.967155	0.000542	0.511291	0.232873	79.497635	19.876060	54.607044	1.981148	0.000000	4.590757	0.000000	0.000000	0.000000	-0.246872	-0.047347	-0.603759	0.000000	0.000000	3.000000	24.000000	0.000000
2879.970488	0.000542	0.511291	0.232873	79.416916	19.628218	54.340282	1.981906	0.000000	4.590430	0.000000	0.000000	0.000000	-0.246872	-0.047347	-0.603759	0.000000	0.000000	3.000000	24.000000	0.000000
2879.973821	-0.000308	0.511237	0.230745	79.416916	19.628218	54.340282	1.981906	0.000000	4.590430	0.000000	0.000000	0.000000	-0.255221	-0.016010	-0.638492	0.000000	0.000000	3.000000	24.000000	0.000000
2879.977155	-0.000308	0.511237	0.230745	79.416916	19.628218	54.340282	1.981906	0.000000	4.590430	0.000000	0.000000	0.000000	-0.255221	-0.016010	-0.638492	0.000000	0.000000	3.000000	24.000000	0.000000
2879.980488	-0.000308	0.511237	0.230745	79.375183	19.459248	54.184040	1.983049	0.000000	4.589936	0.000000	0.000000	0.000000	-0.255221	-0.016010	-0.638492	0.000000	0.000000	3.000000	24.000000	0.000000
2879.983821	-0.001219	0.511305	0.228481	79.375183	19.459248	54.184040	1.983049	0.000000	4.589936	0.000000	0.000000	0.000000	-0.273107	0.020181	-0.678983	0.000000	0.000000	3.000000	24.000000	0.000000
2879.987155	-0.001219	0.511305	0.228481	79.375183	19.459248	54.184040	1.983049	0.000000	4.589936	0.000000	0.000000	0.000000	-0.273107	0.020181	-0.678983	0.000000	0.000000	3.000000	24.000000	0.000000
2879.990488	-0.001219	0.511305	0.228481	79.383606	19.338575	54.057648	1.984191	0.000000	4.589443	0.000000	0.000000	0.000000	-0.273107	0.020181	-0.678983	0.000000	0.000000	3.000000	24.000000	0.000000
2879.993821	-0.002187	0.511431	0.226036	79.383606	19.338575	54.057648	1.984191	0.000000	4.589443	0.000000	0.000000	0.000000	-0.290594	0.037951	-0.733488	0.000000	0.000000	3.000000	24.000000	0.000000
2879.997155	-0.002187	0.511431	0.226036	79.383606	19.338575	54.057648	1.984191	0.000000	4.589443	0.000000	0.000000	0.000000	-0.290594	0.037951	-0.733488	0.000000	0.000000	3.000000	24.000000	0.000000
2880.000488	-0.002187	0.511431	0.226036	79.432823	19.279894	53.917767	1.985703	0.000000	4.588789	0.000000	0.000000	0.000000	-0.290594	0.037951	-0.733488	0.000000	0.000000	3.000000	24.000000	0.000000
2880.003821	-0.003277	0.511650	0.223371	79.432823	19.279894	53.917767	1.985703	0.000000	4.588789	0.000000	0.000000	0.000000	-0.326970	0.065732	-0.799656	0.000000	0.000000	3.000000	24.000000	0.000000
2880.007155	-0.003277	0.511650	0.223371	79.432823	19.279894	53.917767	1.985703	0.000000	4.588789	0.000000	0.000000	0.000000	-0.326970	0.065732	-0.799656	0.000000	0.000000	3.000000	24.000000	0.000000
2880.010488	-0.003277	0.511650	0.223371	79.513542	19.281645	53.816463	1.986803	0.000000	4.588313	0.000000	0.000000	0.000000	-0.326970	0.065732	-0.799656	0.000000	0.000000	3.000000	24.000000	0.000000
2880.013821	-0.004422	0.511945	0.220533	79.513542	19.281645	53.816463	1.986803	0.000000	4.588313	0.000000	0.000000	0.000000	-0.343365	0.088559	-0.851340	0.000000	0.000000	3.000000	24.000000	0.000000
2880.017155	-0.004422	0.511945	0.220533	79.513542	19.281645	53.816463	1.986803	0.000000	4.588313	0.000000	0.000000	0.000000	-0.343365	0.088559	-0.851340	0.000000	0.000000	3.000000	24.000000	0.000000
2880.020488	-0.004422	0.511945	0.220533	79.568680	19.189648	53.573215	1.988279	0.000000	4.587674	0.000000	0.000000	0.000000	-0.343365	0.088559	-0.851340	0.000000	0.000000	3.000000	24.000000	0.000000
2880.023821	-0.005651	0.512278	0.217523	79.568680	19.189648	53.573215	1.988279	0.000000	4.587674	0.000000	0.000000	0.000000	-0.368866	0.099813	-0.902978	0.000000	0.000000	3.000000	24.000000	0.000000
2880.027155	-0.005651	0.512278	0.217523	79.568680	19.189648	53.573215	1.988279	0.000000	4.587674	0.000000	0.000000	0.000000	-0.368866	0.099813	-0.902978	0.000000	0.000000	3.000000	24.000000	0.000000
2880.030488	-0.005651	0.512278	0.217523	79.505417	18.660160	52.697563	1.989609	0.000000	4.587097	0.000000	0.000000	0.000000	-0.368866	0.099813	-0.902978	0.000000	0.000000	3.000000	24.000000	0.000000
2880.033821	-0.006869	0.512672	0.214422	79.505417	18.660160	52.697563	1.989609	0.000000	4.587097	0.000000	0.000000	0.000000	-0.365253	0.118285	-0.930399	0.000000	0.000000	3.000000	24.000000	0.000000
2880.037155	-0.006869	0.512672	0.214422	79.505417	18.660160	52.697563	1.989609	0.000000	4.587097	0.000000	0.000000	0.000000	-0.365253	0.118285	-0.930399	0.000000	0.000000	3.000000	24.000000	0.000000
2880.040488	-0.006869	0.512672	0.214422	79.287979	17.553850	51.101551	1.991907	0.000000	4.586100	0.000000	0.000000	0.000000	-0.365253	0.118285	-0.930399	0.000000	0.000000	3.000000	24.000000	0.000000
2880.043821	-0.008170	0.513205	0.211288	79.287979	17.553850	51.101551	1.991907	0.000000	4.586100	0.000000	0.000000	0.000000	-0.390269	0.159924	-0.940039	0.000000	0.000000	3.000000	24.000000	0.000000
2880.047155	-0.008170	0.513205	0.211288	79.287979	17.553850	51.101551	1.991907	0.000000	4.586100	0.000000	0.000000	0.000000	-0.390269	0.159924	-0.940039	0.000000	0.000000	3.000000	24.000000	0.000000
2880.050488	-0.008170	0.513205	0.211288	78.961029	16.107779	49.419949	1.993004	0.000000	4.585623	0.000000	0.000000	0.000000	-0.390269	0.159924	-0.940039	0.000000	0.000000	3.000000	24.000000	0.000000
2880.053821	-0.009647	0.513875	0.208121	78.961029	16.107779	49.419949	1.993004	0.000000	4.585623	0.000000	0.000000	0.000000	-0.443254	0.200969	-0.950314	0.000000	0.000000	3.000000	24.000000	0.000000
2880.057155	-0.009647	0.513875	0.208121	78.961029	16.107779	49.419949	1.993004	0.000000	4.585623	0.000000	0.000000	0.000000	-0.443254	0.200969	-0.950314	0.000000	0.000000	3.000000	24.000000	0.000000
2880.060488	-0.009647	0.513875	0.208121	78.598183	14.711615	48.028343	1.991136	0.000000	4.586434	0.000000	0.000000	0.000000	-0.443254	0.200969	-0.950314	0.000000	0.000000	3.000000	24.000000	0.000000
2880.063821	-0.011299	0.514663	0.204936	78.598183	14.711615	48.028343	1.991136	0.000000	4.586434	0.000000	0.000000	0.000000	-0.495458	0.236371	-0.955452	0.000000	0.000000	3.000000	24.000000	0.000000
2880.067155	-0.011299	0.514663	0.204936	78.598183	14.711615	48.028343	1.991136	0.000000	4.586434	0.000000	0.000000	0.000000	-0.495458	0.236371	-0.955452	0.000000	0.000000	3.000000	24.000000	0.000000
2880.070488	-0.011299	0.514663	0.204936	78.236099	13.688689	47.079815	1.986069	0.000000	4.588631	0.000000	0.000000	0.000000	-0.495458	0.236371	-0.955452	0.000000	0.000000	3.000000	24.000000	0.000000
2880.073821	-0.013152	0.515564	0.201697	78.236099	13.688689	47.079815	1.986069	0.000000	4.588631	0.000000	0.000000	0.000000	-0.555996	0.270334	-0.971525	0.000000	0.000000	3.000000	24.000000	0.000000
2880.077155	-0.013152	0.515564	0.201697	78.236099	13.688689	47.079815	1.986069	0.000000	4.588631	0.000000	0.000000	0.000000	-0.555996	0.270334	-0.971525	0.000000	0.000000	3.000000	24.000000	0.000000
2880.080488	-0.013152	0.515564	0.201697	77.894096	12.957681	46.321548	1.977404	0.000000	4.592371	0.000000	0.000000	0.000000	-0.555996	0.270334	-0.971525	0.000000	0.000000	3.000000	24.000000	0.000000
2880.083821	-0.015174	0.516511	0.198479	77.894096	12.957681	46.321548	1.977404	0.000000	4.592371	0.000000	0.000000	0.000000	-0.606627	0.284073	-0.965445	0.000000	0.000000	3.000000	24.000000	0.000000
2880.087155	-0.015174	0.516511	0.198479	77.894096	12.957681	46.321548	1.977404	0.000000	4.592371	0.000000	0.000000	0.000000	-0.606627	0.284073	-0.965445	0.000000	0.000000	3.000000	24.000000	0.000000
2880.090488	-0.015174	0.516511	0.198479	77.591515	12.365916	45.503380	1.964961	0.000000	4.597709	0.000000	0.000000	0.000000	-0.606627	0.284073	-0.965445	0.000000	0.000000	3.000000	24.000000	0.000000
2880.093821	-0.017297	0.517455	0.195147	77.591515	12.365916	45.503380	1.964961	0.000000	4.597709	0.000000	0.000000	0.000000	-0.636856	0.283109	-0.999798	0.000000	0.000000	3.000000	24.000000	0.000000
2880.097155	-0.017297	0.517455	0.195147	77.591515	12.365916	45.503380	1.964961	0.000000	4.597709	0.000000	0.000000	0.000000	-0.636856	0.283109	-0.999798	0.000000	0.000000	3.000000	24.000000	0.000000
2880.100488	-0.017297	0.517455	0.195147	77.333458	11.947680	44.672626	1.951017	0.000000	4.603643	0.000000	0.000000	0.000000	-0.636856	0.283109	-0.999798	0.000000	0.000000	3.000000	24.000000	0.000000
2880.103821	-0.019457	0.518378	0.191718	77.333458	11.947680	44.672626	1.951017	0.000000	4.603643	0.000000	0.000000	0.000000	-0.647869	0.277031	-1.028559	0.000000	0.000000	3.000000	24.000000	0.000000
2880.107155	-0.019457	0.518378	0.191718	77.333458	11.947680	44.672626	1.951017	0.000000	4.603643	0.000000	0.000000	0.000000	-0.647869	0.277031	-1.028559	0.000000	0.000000	3.000000	24.000000	0.000000
2880.110488	-0.019457	0.518378	0.191718	77.130272	11.606818	43.934166	1.936606	0.000000	4.609724	0.000000	0.000000	0.000000	-0.647869	0.277031	-1.028559	0.000000	0.000000	3.000000	24.000000	0.000000
2880.113821	-0.021620	0.519297	0.188174	77.130272	11.606818	43.934166	1.936606	0.000000	4.609724	0.000000	0.000000	0.000000	-0.648917	0.275569	-1.063191	0.000000	0.000000	3.000000	24.000000	0.000000
2880.117155	-0.021620	0.519297	0.188174	77.130272	11.606818	43.934166	1.936606	0.000000	4.609724	0.000000	0.000000	0.000000	-0.648917	0.275569	-1.063191	0.000000	0.000000	3.000000	24.000000	0.000000
2880.120488	-0.021620	0.519297	0.188174	77.030899	11.235468	43.139854	1.922541	0.000000	4.615608	0.000000	0.000000	0.000000	-0.648917	0.275569	-1.063191	0.000000	0.000000	3.000000	24.000000	0.000000
2880.123821	-0.023752	0.520187	0.184463	77.030899	11.235468	43.139854	1.922541	0.000000	4.615608	0.000000	0.000000	0.000000	-0.639747	0.266985	-1.113244	0.000000	0.000000	3.000000	24.000000	0.000000
2880.127155	-0.023752	0.520187	0.184463	77.030899	11.235468	43.139854	1.922541	0.000000	4.615608	0.000000	0.000000	0.000000	-0.639747	0.266985	-1.113244	0.000000	0.000000	3.000000	24.000000	0.000000
2880.130488	-0.023752	0.520187	0.184463	77.038574	10.935951	42.502792	1.910007	0.000000	4.620809	0.000000	0.000000	0.000000	-0.639747	0.266985	-1.113244	0.000000	0.000000	3.000000	24.000000	0.000000
2880.133821	-0.025761	0.521028	0.180571	77.038574	10.935951	42.502792	1.910007	0.000000	4.620809	0.000000	0.000000	0.000000	-0.602599	0.252298	-1.167538	0.000000	0.000000	3.000000	24.000000	0.000000
2880.137155	-0.025761	0.521028	0.180571	77.038574	10.935951	42.502792	1.910007	0.000000	4.620809	0.000000	0.000000	0.000000	-0.602599	0.252298	-1.167538	0.000000	0.000000	3.000000	24.000000	0.000000
2880.140488	-0.025761	0.521028	0.180571	77.145279	10.493178	41.849941	1.901255	0.000000	4.624416	0.000000	0.000000	0.000000	-0.602599	0.252298	-1.167538	0.000000	0.000000	3.000000	24.000000	0.000000
2880.143821	-0.027585	0.521800	0.176484	77.145279	10.493178	41.849941	1.901255	0.000000	4.624416	0.000000	0.000000	0.000000	-0.547114	0.231565	-1.226247	0.000000	0.000000	3.000000	24.000000	0.000000
2880.147155	-0.027585	0.521800	0.176484	77.145279	10.493178	41.849941	1.901255	0.000000	4.624416	0.000000	0.000000	0.000000	-0.547114	0.231565	-1.226247	0.000000	0.000000	3.000000	24.000000	0.000000
2880.150488	-0.027585	0.521800	0.176484	77.324806	9.738188	41.040543	1.898044	0.000000	4.625735	0.000000	0.000000	0.000000	-0.547114	0.231565	-1.226247	0.000000	0.000000	3.000000	24.000000	0.000000
2880.153821	-0.029408	0.522616	0.172288	77.324806	9.738188	41.040543	1.898044	0.000000	4.625735	0.000000	0.000000	0.000000	-0.547043	0.244960	-1.258822	0.000000	0.000000	3.000000	24.000000	0.000000
2880.157155	-0.029408	0.522616	0.172288	77.324806	9.738188	41.040543	1.898044	0.000000	4.625735	0.000000	0.000000	0.000000	-0.547043	0.244960	-1.258822	0.000000	0.000000	3.000000	24.000000	0.000000
2880.160488	-0.029408	0.522616	0.172288	77.545731	8.799184	40.074165	1.895705	0.000000	4.626695	0.000000	0.000000	0.000000	-0.547043	0.244960	-1.258822	0.000000	0.000000	3.000000	24.000000	0.000000
2880.163821	-0.031473	0.523540	0.168090	77.545731	8.799184	40.074165	1.895705	0.000000	4.626695	0.000000	0.000000	0.000000	-0.619520	0.277151	-1.259220	0.000000	0.000000	3.000000	24.000000	0.000000
2880.167155	-0.031473	0.523540	0.168090	77.545731	8.799184	40.074165	1.895705	0.000000	4.626695	0.000000	0.000000	0.000000	-0.619520	0.277151	-1.259220	0.000000	0.000000	3.000000	24.000000	0.000000
2880.170488	-0.031473	0.523540	0.168090	77.792755	7.951415	39.246258	1.887559	0.000000	4.630024	0.000000	0.000000	0.000000	-0.619520	0.277151	-1.259220	0.000000	0.000000	3.000000	24.000000	0.000000
2880.173821	-0.033748	0.524505	0.163935	77.792755	7.951415	39.246258	1.887559	0.000000	4.630024	0.000000	0.000000	0.000000	-0.682307	0.289515	-1.246663	0.000000	0.000000	3.000000	24.000000	0.000000
2880.177155	-0.033748	0.524505	0.163935	77.792755	7.951415	39.246258	1.887559	0.000000	4.630024	0.000000	0.000000	0.000000	-0.682307	0.289515	-1.246663	0.000000	0.000000	3.000000	24.000000	0.000000
2880.180488	-0.033748	0.524505	0.163935	78.010101	7.492558	38.893654	1.873481	0.000000	4.635738	0.000000	0.000000	0.000000	-0.682307	0.289515	-1.246663	0.000000	0.000000	3.000000	24.000000	0.000000
2880.183821	-0.036052	0.525477	0.159834	78.010101	7.492558	38.893654	1.873481	0.000000	4.635738	0.000000	0.000000	0.000000	-0.691252	0.291593	-1.230211	0.000000	0.000000	3.000000	24.000000	0.000000
2880.187155	-0.036052	0.525477	0.159834	78.010101	7.492558	38.893654	1.873481	0.000000	4.635738	0.000000	0.000000	0.000000	-0.691252	0.291593	-1.230211	0.000000	0.000000	3.000000	24.000000	0.000000
2880.190488	-0.036052	0.525477	0.159834	78.199104	7.589731	39.086945	1.857319	0.000000	4.642238	0.000000	0.000000	0.000000	-0.691252	0.291593	-1.230211	0.000000	0.000000	3.000000	24.000000	0.000000
2880.193821	-0.038352	0.526448	0.155718	78.199104	7.589731	39.086945	1.857319	0.000000	4.642238	0.000000	0.000000	0.000000	-0.690010	0.291359	-1.234811	0.000000	0.000000	3.000000	24.000000	0.000000
2880.197155	-0.038352	0.526448	0.155718	78.199104	7.589731	39.086945	1.857319	0.000000	4.642238	0.000000	0.000000	0.000000	-0.690010	0.291359	-1.234811	0.000000	0.000000	3.000000	24.000000	0.000000
2880.200488	-0.038352	0.526448	0.155718	78.385406	7.866472	39.014214	1.840495	0.000000	4.648933	0.000000	0.000000	0.000000	-0.690010	0.291359	-1.234811	0.000000	0.000000	3.000000	24.000000	0.000000
2880.203821	-0.040612	0.527358	0.151503	78.385406	7.866472	39.014214	1.840495	0.000000	4.648933	0.000000	0.000000	0.000000	-0.678181	0.272827	-1.264552	0.000000	0.000000	3.000000	24.000000	0.000000
2880.207155	-0.040612	0.527358	0.151503	78.385406	7.866472	39.014214	1.840495	0.000000	4.648933	0.000000	0.000000	0.000000	-0.678181	0.272827	-1.264552	0.000000	0.000000	3.000000	24.000000	0.000000
2880.210488	-0.040612	0.527358	0.151503	78.589859	8.086452	38.448162	1.824764	0.000000	4.655130	0.000000	0.000000	0.000000	-0.678181	0.272827	-1.264552	0.000000	0.000000	3.000000	24.000000	0.000000
2880.213821	-0.042798	0.528197	0.147116	78.589859	8.086452	38.448162	1.824764	0.000000	4.655130	0.000000	0.000000	0.000000	-0.655816	0.251689	-1.315945	0.000000	0.000000	3.000000	24.000000	0.000000
2880.217155	-0.042798	0.528197	0.147116	78.589859	8.086452	38.448162	1.824764	0.000000	4.655130	0.000000	0.000000	0.000000	-0.655816	0.251689	-1.315945	0.000000	0.000000	3.000000	24.000000	0.000000
2880.220488	-0.042798	0.528197	0.147116	78.819664	8.091999	37.624531	1.811945	0.000000	4.660135	0.000000	0.000000	0.000000	-0.655816	0.251689	-1.315945	0.000000	0.000000	3.000000	24.000000	0.000000
2880.223821	-0.044997	0.528936	0.142592	78.819664	8.091999	37.624531	1.811945	0.000000	4.660135	0.000000	0.000000	0.000000	-0.659524	0.221822	-1.357346	0.000000	0.000000	3.000000	24.000000	0.000000
2880.227155	-0.044997	0.528936	0.142592	78.819664	8.091999	37.624531	1.811945	0.000000	4.660135	0.000000	0.000000	0.000000	-0.659524	0.221822	-1.357346	0.000000	0.000000	3.000000	24.000000	0.000000
2880.230488	-0.044997	0.528936	0.142592	79.070992	7.799220	36.703892	1.799456	0.000000	4.664971	0.000000	0.000000	0.000000	-0.659524	0.221822	-1.357346	0.000000	0.000000	3.000000	24.000000	0.000000
2880.233821	-0.047146	0.529539	0.137899	79.070992	7.799220	36.703892	1.799456	0.000000	4.664971	0.000000	0.000000	0.000000	-0.644592	0.180912	-1.407867	0.000000	0.000000	3.000000	24.000000	0.000000
2880.237155	-0.047146	0.529539	0.137899	79.070992	7.799220	36.703892	1.799456	0.000000	4.664971	0.000000	0.000000	0.000000	-0.644592	0.180912	-1.407867	0.000000	0.000000	3.000000	24.000000	0.000000
2880.240488	-0.047146	0.529539	0.137899	79.192757	6.516922	35.143398	1.789479	0.000000	4.668808	0.000000	0.000000	0.000000	-0.644592	0.180912	-1.407867	0.000000	0.000000	3.000000	24.000000	0.000000
2880.243821	-0.049226	0.530090	0.133180	79.192757	6.516922	35.143398	1.789479	0.000000	4.668808	0.000000	0.000000	0.000000	-0.624143	0.165295	-1.415582	0.000000	0.000000	3.000000	24.000000	0.000000
2880.247155	-0.049226	0.530090	0.133180	79.192757	6.516922	35.143398	1.789479	0.000000	4.668808	0.000000	0.000000	0.000000	-0.624143	0.165295	-1.415582	0.000000	0.000000	3.000000	24.000000	0.000000
2880.250488	-0.049226	0.530090	0.133180	78.941055	4.266063	32.788818	1.781159	0.000000	4.671988	0.000000	0.000000	0.000000	-0.624143	0.165295	-1.415582	0.000000	0.000000	3.000000	24.000000	0.000000
2880.253821	-0.051510	0.530783	0.128658	78.941055	4.266063	32.788818	1.781159	0.000000	4.671988	0.000000	0.000000	0.000000	-0.685294	0.207916	-1.356643	0.000000	0.000000	3.000000	24.000000	0.000000
2880.257155	-0.051510	0.530783	0.128658	78.941055	4.266063	32.788818	1.781159	0.000000	4.671988	0.000000	0.000000	0.000000	-0.685294	0.207916	-1.356643	0.000000	0.000000	3.000000	24.000000	0.000000
2880.260488	-0.051510	0.530783	0.128658	78.434792	1.916578	30.339153	1.763357	0.000000	4.678736	0.000000	0.000000	0.000000	-0.685294	0.207916	-1.356643	0.000000	0.000000	3.000000	24.000000	0.000000
2880.263821	-0.053939	0.531631	0.124318	78.434792	1.916578	30.339153	1.763357	0.000000	4.678736	0.000000	0.000000	0.000000	-0.728753	0.254379	-1.302122	0.000000	0.000000	3.000000	24.000000	0.000000
2880.267155	-0.053939	0.531631	0.124318	78.434792	1.916578	30.339153	1.763357	0.000000	4.678736	0.000000	0.000000	0.000000	-0.728753	0.254379	-1.302122	0.000000	0.000000	3.000000	24.000000	0.000000
2880.270488	-0.053939	0.531631	0.124318	77.864639	0.323301	28.744278	1.737131	0.000000	4.688537	0.000000	0.000000	0.000000	-0.728753	0.254379	-1.302122	0.000000	0.000000	3.000000	24.000000	0.000000
2880.273821	-0.056346	0.532533	0.120151	77.864639	0.323301	28.744278	1.737131	0.000000	4.688537	0.000000	0.000000	0.000000	-0.721977	0.270500	-1.250207	0.000000	0.000000	3.000000	24.000000	0.000000
2880.277155	-0.056346	0.532533	0.120151	77.864639	0.323301	28.744278	1.737131	0.000000	4.688537	0.000000	0.000000	0.000000	-0.721977	0.270500	-1.250207	0.000000	0.000000	3.000000	24.000000	0.000000
2880.280488	-0.056346	0.532533	0.120151	77.286667	-0.169876	28.391237	1.707431	0.000000	4.699434	0.000000	0.000000	0.000000	-0.721977	0.270500	-1.250207	0.000000	0.000000	3.000000	24.000000	0.000000
2880.283821	-0.058671	0.533448	0.116093	77.286667	-0.169876	28.391237	1.707431	0.000000	4.699434	0.000000	0.000000	0.000000	-0.697519	0.274428	-1.217409	0.000000	0.000000	3.000000	24.000000	0.000000
2880.287155	-0.058671	0.533448	0.116093	77.286667	-0.169876	28.391237	1.707431	0.000000	4.699434	0.000000	0.000000	0.000000	-0.697519	0.274428	-1.217409	0.000000	0.000000	3.000000	24.000000	0.000000
2880.290488	-0.058671	0.533448	0.116093	76.734032	-0.222489	28.322016	1.676904	0.000000	4.710413	0.000000	0.000000	0.000000	-0.697519	0.274428	-1.217409	0.000000	0.000000	3.000000	24.000000	0.000000
2880.293821	-0.060912	0.534353	0.112091	76.734032	-0.222489	28.322016	1.676904	0.000000	4.710413	0.000000	0.000000	0.000000	-0.672162	0.271548	-1.200420	0.000000	0.000000	3.000000	24.000000	0.000000
2880.297155	-0.060912	0.534353	0.112091	76.734032	-0.222489	28.322016	1.676904	0.000000	4.710413	0.000000	0.000000	0.000000	-0.672162	0.271548	-1.200420	0.000000	0.000000	3.000000	24.000000	0.000000
2880.300488	-0.060912	0.534353	0.112091	76.227440	-0.245555	28.048218	1.646364	0.000000	4.721174	0.000000	0.000000	0.000000	-0.672162	0.271548	-1.200420	0.000000	0.000000	3.000000	24.000000	0.000000
2880.303821	-0.063182	0.535192	0.108183	76.227440	-0.245555	28.048218	1.646364	0.000000	4.721174	0.000000	0.000000	0.000000	-0.681191	0.251771	-1.172447	0.000000	0.000000	3.000000	24.000000	0.000000
2880.307155	-0.063182	0.535192	0.108183	76.227440	-0.245555	28.048218	1.646364	0.000000	4.721174	0.000000	0.000000	0.000000	-0.681191	0.251771	-1.172447	0.000000	0.000000	3.000000	24.000000	0.000000
2880.310488	-0.063182	0.535192	0.108183	75.816238	-0.399973	27.625751	1.610905	0.000000	4.733390	0.000000	0.000000	0.000000	-0.681191	0.251771	-1.172447	0.000000	0.000000	3.000000	24.000000	0.000000
2880.313821	-0.065493	0.535915	0.104217	75.816238	-0.399973	27.625751	1.610905	0.000000	4.733390	0.000000	0.000000	0.000000	-0.693163	0.216890	-1.189862	0.000000	0.000000	3.000000	24.000000	0.000000
2880.317155	-0.065493	0.535915	0.104217	75.816238	-0.399973	27.625751	1.610905	0.000000	4.733390	0.000000	0.000000	0.000000	-0.693163	0.216890	-1.189862	0.000000	0.000000	3.000000	24.000000	0.000000
2880.320488	-0.065493	0.535915	0.104217	75.543434	-0.791256	26.574272	1.571635	0.000000	4.746573	0.000000	0.000000	0.000000	-0.693163	0.216890	-1.189862	0.000000	0.000000	3.000000	24.000000	0.000000
2880.323821	-0.067678	0.536518	0.100173	75.543434	-0.791256	26.574272	1.571635	0.000000	4.746573	0.000000	0.000000	0.000000	-0.655414	0.180823	-1.213221	0.000000	0.000000	3.000000	24.000000	0.000000
2880.327155	-0.067678	0.536518	0.100173	75.543434	-0.791256	26.574272	1.571635	0.000000	4.746573	0.000000	0.000000	0.000000	-0.655414	0.180823	-1.213221	0.000000	0.000000	3.000000	24.000000	0.000000
2880.330488	-0.067678	0.536518	0.100173	75.398102	-1.304913	25.095778	1.535387	0.000000	4.758423	0.000000	0.000000	0.000000	-0.655414	0.180823	-1.213221	0.000000	0.000000	3.000000	24.000000	0.000000
2880.333821	-0.069762	0.536953	0.096036	75.398102	-1.304913	25.095778	1.535387	0.000000	4.758423	0.000000	0.000000	0.000000	-0.625223	0.130542	-1.241155	0.000000	0.000000	3.000000	24.000000	0.000000
2880.337155	-0.069762	0.536953	0.096036	75.398102	-1.304913	25.095778	1.535387	0.000000	4.758423	0.000000	0.000000	0.000000	-0.625223	0.130542	-1.241155	0.000000	0.000000	3.000000	24.000000	0.000000
2880.340488	-0.069762	0.536953	0.096036	75.333725	-1.991832	23.458580	1.501653	0.000000	4.769176	0.000000	0.000000	0.000000	-0.625223	0.130542	-1.241155	0.000000	0.000000	3.000000	24.000000	0.000000
2880.343821	-0.071701	0.537325	0.091877	75.333725	-1.991832	23.458580	1.501653	0.000000	4.769176	0.000000	0.000000	0.000000	-0.581859	0.111519	-1.247579	0.000000	0.000000	3.000000	24.000000	0.000000
2880.347155	-0.071701	0.537325	0.091877	75.333725	-1.991832	23.458580	1.501653	0.000000	4.769176	0.000000	0.000000	0.000000	-0.581859	0.111519	-1.247579	0.000000	0.000000	3.000000	24.000000	0.000000
2880.350488	-0.071701	0.537325	0.091877	75.307297	-2.791954	22.304840	1.414942	0.000000	4.593846	0.000000	0.000000	0.000000	-0.581859	0.111519	-1.247579	0.000000	0.000000	3.000000	24.000000	0.000000
2880.353821	-0.073729	0.537782	0.087847	75.307297	-2.791954	22.304840	1.414942	0.000000	4.593846	0.000000	0.000000	0.000000	-0.608353	0.137377	-1.208860	0.000000	0.000000	3.000000	24.000000	0.000000
2880.357155	-0.073729	0.537782	0.087847	75.307297	-2.791954	22.304840	1.414942	0.000000	4.593846	0.000000	0.000000	0.000000	-0.608353	0.137377	-1.208860	0.000000	0.000000	3.000000	24.000000	0.000000
2880.360488	-0.073729	0.537782	0.087847	75.285431	-3.529511	21.701324	1.313550	0.000000	4.392369	0.000000	0.000000	0.000000	-0.608353	0.137377	-1.208860	0.000000	0.000000	3.000000	24.000000	0.000000
2880.363821	-0.076074	0.538427	0.084083	75.285431	-3.529511	21.701324	1.313550	0.000000	4.392369	0.000000	0.000000	0.000000	-0.703435	0.193445	-1.129255	0.000000	0.000000	3.000000	24.000000	0.000000
2880.367155	-0.076074	0.538427	0.084083	75.285431	-3.529511	21.701324	1.313550	0.000000	4.392369	0.000000	0.000000	0.000000	-0.703435	0.193445	-1.129255	0.000000	0.000000	3.000000	24.000000	0.000000
2880.370488	-0.076074	0.538427	0.084083	75.258797	-3.988272	21.478445	1.196311	0.000000	4.204160	0.000000	0.000000	0.000000	-0.703435	0.193445	-1.129255	0.000000	0.000000	3.000000	24.000000	0.000000
2880.373821	-0.078571	0.539229	0.080713	75.258797	-3.988272	21.478445	1.196311	0.000000	4.204160	0.000000	0.000000	0.000000	-0.749129	0.240568	-1.010978	0.000000	0.000000	3.000000	24.000000	0.000000
2880.377155	-0.078571	0.539229	0.080713	75.258797	-3.988272	21.478445	1.196311	0.000000	4.204160	0.000000	0.000000	0.000000	-0.749129	0.240568	-1.010978	0.000000	0.000000	3.000000	24.000000	0.000000
2880.380488	-0.078571	0.539229	0.080713	75.224007	-4.030635	21.717405	1.071456	0.000000	4.035664	0.000000	0.000000	0.000000	-0.749129	0.240568	-1.010978	0.000000	0.000000	3.000000	24.000000	0.000000
2880.383821	-0.081185	0.540190	0.077642	75.224007	-4.030635	21.717405	1.071456	0.000000	4.035664	0.000000	0.000000	0.000000	-0.784116	0.288127	-0.921357	0.000000	0.000000	3.000000	24.000000	0.000000
2880.387155	-0.081185	0.540190	0.077642	75.224007	-4.030635	21.717405	1.071456	0.000000	4.035664	0.000000	0.000000	0.000000	-0.784116	0.288127	-0.921357	0.000000	0.000000	3.000000	24.000000	0.000000
2880.390488	-0.081185	0.540190	0.077642	75.209534	-3.597561	22.464891	0.940770	0.000000	3.882105	0.000000	0.000000	0.000000	-0.784116	0.288127	-0.921357	0.000000	0.000000	3.000000	24.000000	0.000000
2880.393821	-0.083823	0.541239	0.074916	75.209534	-3.597561	22.464891	0.940770	0.000000	3.882105	0.000000	0.000000	0.000000	-0.791436	0.314927	-0.817774	0.000000	0.000000	3.000000	24.000000	0.000000
2880.397155	-0.083823	0.541239	0.074916	75.209534	-3.597561	22.464891	0.940770	0.000000	3.882105	0.000000	0.000000	0.000000	-0.791436	0.314927	-0.817774	0.000000	0.000000	3.000000	24.000000	0.000000
2880.400488	-0.083823	0.541239	0.074916	75.241051	-2.646573	23.587912	0.808864	0.000000	3.745809	0.000000	0.000000	0.000000	-0.791436	0.314927	-0.817774	0.000000	0.000000	3.000000	24.000000	0.000000
2880.403821	-0.086483	0.542303	0.072324	75.241051	-2.646573	23.587912	0.808864	0.000000	3.745809	0.000000	0.000000	0.000000	-0.797959	0.318951	-0.777663	0.000000	0.000000	3.000000	24.000000	0.000000
2880.407155	-0.086483	0.542303	0.072324	75.241051	-2.646573	23.587912	0.808864	0.000000	3.745809	0.000000	0.000000	0.000000	-0.797959	0.318951	-0.777663	0.000000	0.000000	3.000000	24.000000	0.000000
2880.410488	-0.086483	0.542303	0.072324	75.482086	-1.150361	25.036860	0.675871	0.000000	3.616199	0.000000	0.000000	0.000000	-0.797959	0.318951	-0.777663	0.000000	0.000000	3.000000	24.000000	0.000000
2880.413821	-0.089171	0.543256	0.069741	75.482086	-1.150361	25.036860	0.675871	0.000000	3.616199	0.000000	0.000000	0.000000	-0.806517	0.285975	-0.775036	0.000000	0.000000	3.000000	24.000000	0.000000
2880.417155	-0.089171	0.543256	0.069741	75.482086	-1.150361	25.036860	0.675871	0.000000	3.616199	0.000000	0.000000	0.000000	-0.806517	0.285975	-0.775036	0.000000	0.000000	3.000000	24.000000	0.000000
2880.420488	-0.089171	0.543256	0.069741	75.918159	0.900394	26.755135	0.541451	0.000000	3.487026	0.000000	0.000000	0.000000	-0.806517	0.285975	-0.775036	0.000000	0.000000	3.000000	24.000000	0.000000
2880.423821	-0.091933	0.544141	0.067131	75.918159	0.900394	26.755135	0.541451	0.000000	3.487026	0.000000	0.000000	0.000000	-0.828567	0.265519	-0.782994	0.000000	0.000000	3.000000	24.000000	0.000000
2880.427155	-0.091933	0.544141	0.067131	75.918159	0.900394	26.755135	0.541451	0.000000	3.487026	0.000000	0.000000	0.000000	-0.828567	0.265519	-0.782994	0.000000	0.000000	3.000000	24.000000	0.000000
2880.430488	-0.091933	0.544141	0.067131	76.374687	3.276037	28.674908	0.403356	0.000000	3.356527	0.000000	0.000000	0.000000	-0.828567	0.265519	-0.782994	0.000000	0.000000	3.000000	24.000000	0.000000
2880.433821	-0.094786	0.544931	0.064598	76.374687	3.276037	28.674908	0.403356	0.000000	3.356527	0.000000	0.000000	0.000000	-0.855917	0.237175	-0.759713	0.000000	0.000000	3.000000	24.000000	0.000000
2880.437155	-0.094786	0.544931	0.064598	76.374687	3.276037	28.674908	0.403356	0.000000	3.356527	0.000000	0.000000	0.000000	-0.855917	0.237175	-0.759713	0.000000	0.000000	3.000000	24.000000	0.000000
2880.440488	-0.094786	0.544931	0.064598	76.777237	5.848492	30.890955	0.260704	0.000000	3.229908	0.000000	0.000000	0.000000	-0.855917	0.237175	-0.759713	0.000000	0.000000	3.000000	24.000000	0.000000
2880.443821	-0.097720	0.545605	0.062086	76.777237	5.848492	30.890955	0.260704	0.000000	3.229908	0.000000	0.000000	0.000000	-0.880279	0.202034	-0.753630	0.000000	0.000000	3.000000	24.000000	0.000000
2880.447155	-0.097720	0.545605	0.062086	76.777237	5.848492	30.890955	0.260704	0.000000	3.229908	0.000000	0.000000	0.000000	-0.880279	0.202034	-0.753630	0.000000	0.000000	3.000000	24.000000	0.000000
2880.450488	-0.097720	0.545605	0.062086	77.132744	8.412565	33.210228	0.113990	0.000000	3.104303	0.000000	0.000000	0.000000	-0.880279	0.202034	-0.753630	0.000000	0.000000	3.000000	24.000000	0.000000
2880.453821	-0.100587	0.546096	0.059487	77.132744	8.412565	33.210228	0.113990	0.000000	3.104303	0.000000	0.000000	0.000000	-0.860127	0.147301	-0.779734	0.000000	0.000000	3.000000	24.000000	0.000000
2880.457155	-0.100587	0.546096	0.059487	77.132744	8.412565	33.210228	0.113990	0.000000	3.104303	0.000000	0.000000	0.000000	-0.860127	0.147301	-0.779734	0.000000	0.000000	3.000000	24.000000	0.000000
2880.460488	-0.100587	0.546096	0.059487	77.488396	10.758743	35.351185	-0.029364	0.000000	2.974347	0.000000	0.000000	0.000000	-0.860127	0.147301	-0.779734	0.000000	0.000000	3.000000	24.000000	0.000000
2880.463821	-0.103386	0.546406	0.056802	77.488396	10.758743	35.351185	-0.029364	0.000000	2.974347	0.000000	0.000000	0.000000	-0.839633	0.092957	-0.805562	0.000000	0.000000	3.000000	24.000000	0.000000
2880.467155	-0.103386	0.546406	0.056802	77.488396	10.758743	35.351185	-0.029364	0.000000	2.974347	0.000000	0.000000	0.000000	-0.839633	0.092957	-0.805562	0.000000	0.000000	3.000000	24.000000	0.000000
2880.470488	-0.103386	0.546406	0.056802	77.844467	12.619791	36.881100	-0.169303	0.000000	2.840087	0.000000	0.000000	0.000000	-0.839633	0.092957	-0.805562	0.000000	0.000000	3.000000	24.000000	0.000000
2880.473821	-0.106068	0.546611	0.054049	77.844467	12.619791	36.881100	-0.169303	0.000000	2.840087	0.000000	0.000000	0.000000	-0.804713	0.061478	-0.825838	0.000000	0.000000	3.000000	24.000000	0.000000
2880.477155	-0.106068	0.546611	0.054049	77.844467	12.619791	36.881100	-0.169303	0.000000	2.840087	0.000000	0.000000	0.000000	-0.804713	0.061478	-0.825838	0.000000	0.000000	3.000000	24.000000	0.000000
2880.480488	-0.106068	0.546611	0.054049	78.158974	14.153242	38.329330	-0.303421	0.000000	2.702448	0.000000	0.000000	0.000000	-0.804713	0.061478	-0.825838	0.000000	0.000000	3.000000	24.000000	0.000000
2880.483821	-0.108715	0.546767	0.051372	78.158974	14.153242	38.329330	-0.303421	0.000000	2.702448	0.000000	0.000000	0.000000	-0.793992	0.047005	-0.803055	0.000000	0.000000	3.000000	24.000000	0.000000
2880.487155	-0.108715	0.546767	0.051372	78.158974	14.153242	38.329330	-0.303421	0.000000	2.702448	0.000000	0.000000	0.000000	-0.793992	0.047005	-0.803055	0.000000	0.000000	3.000000	24.000000	0.000000
2880.490488	-0.108715	0.546767	0.051372	78.346260	15.324283	39.790195	-0.435753	0.000000	2.568605	0.000000	0.000000	0.000000	-0.793992	0.047005	-0.803055	0.000000	0.000000	3.000000	24.000000	0.000000
2880.493821	-0.111375	0.546983	0.048870	78.346260	15.324283	39.790195	-0.435753	0.000000	2.568605	0.000000	0.000000	0.000000	-0.797905	0.064613	-0.750536	0.000000	0.000000	3.000000	24.000000	0.000000
2880.497155	-0.111375	0.546983	0.048870	78.346260	15.324283	39.790195	-0.435753	0.000000	2.568605	0.000000	0.000000	0.000000	-0.797905	0.064613	-0.750536	0.000000	0.000000	3.000000	24.000000	0.000000
2880.500488	-0.111375	0.546983	0.048870	78.337013	16.058743	40.847794	-0.568738	0.000000	2.443516	0.000000	0.000000	0.000000	-0.797905	0.064613	-0.750536	0.000000	0.000000	3.000000	24.000000	0.000000
2880.503821	-0.114065	0.547254	0.046605	78.337013	16.058743	40.847794	-0.568738	0.000000	2.443516	0.000000	0.000000	0.000000	-0.807046	0.081288	-0.679489	0.000000	0.000000	3.000000	24.000000	0.000000
2880.507155	-0.114065	0.547254	0.046605	78.337013	16.058743	40.847794	-0.568738	0.000000	2.443516	0.000000	0.000000	0.000000	-0.807046	0.081288	-0.679489	0.000000	0.000000	3.000000	24.000000	0.000000
2880.510488	-0.114065	0.547254	0.046605	78.226288	16.777418	41.638992	-0.703245	0.000000	2.330267	0.000000	0.000000	0.000000	-0.807046	0.081288	-0.679489	0.000000	0.000000	3.000000	24.000000	0.000000
2880.513821	-0.116777	0.547556	0.044521	78.226288	16.777418	41.638992	-0.703245	0.000000	2.330267	0.000000	0.000000	0.000000	-0.813648	0.090801	-0.625365	0.000000	0.000000	3.000000	24.000000	0.000000
2880.517155	-0.116777	0.547556	0.044521	78.226288	16.777418	41.638992	-0.703245	0.000000	2.330267	0.000000	0.000000	0.000000	-0.813648	0.090801	-0.625365	0.000000	0.000000	3.000000	24.000000	0.000000
2880.520488	-0.116777	0.547556	0.044521	78.058754	17.716408	42.500095	-0.838853	0.000000	2.226040	0.000000	0.000000	0.000000	-0.813648	0.090801	-0.625365	0.000000	0.000000	3.000000	24.000000	0.000000
2880.523821	-0.119520	0.547877	0.042532	78.058754	17.716408	42.500095	-0.838853	0.000000	2.226040	0.000000	0.000000	0.000000	-0.822807	0.096258	-0.596512	0.000000	0.000000	3.000000	24.000000	0.000000
2880.527155	-0.119520	0.547877	0.042532	78.058754	17.716408	42.500095	-0.838853	0.000000	2.226040	0.000000	0.000000	0.000000	-0.822807	0.096258	-0.596512	0.000000	0.000000	3.000000	24.000000	0.000000
2880.530488	-0.119520	0.547877	0.042532	77.841591	18.812586	43.564678	-0.975988	0.000000	2.126621	0.000000	0.000000	0.000000	-0.822807	0.096258	-0.596512	0.000000	0.000000	3.000000	24.000000	0.000000
2880.533821	-0.122305	0.548192	0.040578	77.841591	18.812586	43.564678	-0.975988	0.000000	2.126621	0.000000	0.000000	0.000000	-0.835443	0.094448	-0.586463	0.000000	0.000000	3.000000	24.000000	0.000000
2880.537155	-0.122305	0.548192	0.040578	77.841591	18.812586	43.564678	-0.975988	0.000000	2.126621	0.000000	0.000000	0.000000	-0.835443	0.094448	-0.586463	0.000000	0.000000	3.000000	24.000000	0.000000
2880.540488	-0.122305	0.548192	0.040578	77.589088	19.953817	44.828339	-1.115228	0.000000	2.028877	0.000000	0.000000	0.000000	-0.835443	0.094448	-0.586463	0.000000	0.000000	3.000000	24.000000	0.000000
2880.543821	-0.125071	0.548508	0.038713	77.589088	19.953817	44.828339	-1.115228	0.000000	2.028877	0.000000	0.000000	0.000000	-0.830019	0.094866	-0.559505	0.000000	0.000000	3.000000	24.000000	0.000000
2880.547155	-0.125071	0.548508	0.038713	77.589088	19.953817	44.828339	-1.115228	0.000000	2.028877	0.000000	0.000000	0.000000	-0.830019	0.094866	-0.559505	0.000000	0.000000	3.000000	24.000000	0.000000
2880.550488	-0.125071	0.548508	0.038713	77.325790	21.032913	46.115223	-1.253565	0.000000	1.935626	0.000000	0.000000	0.000000	-0.830019	0.094866	-0.559505	0.000000	0.000000	3.000000	24.000000	0.000000
2880.553821	-0.127717	0.548787	0.036821	77.325790	21.032913	46.115223	-1.253565	0.000000	1.935626	0.000000	0.000000	0.000000	-0.793648	0.083647	-0.567427	0.000000	0.000000	3.000000	24.000000	0.000000
2880.557155	-0.127717	0.548787	0.036821	77.325790	21.032913	46.115223	-1.253565	0.000000	1.935626	0.000000	0.000000	0.000000	-0.793648	0.083647	-0.567427	0.000000	0.000000	3.000000	24.000000	0.000000
2880.560488	-0.127717	0.548787	0.036821	77.098450	21.934822	46.933586	-1.385840	0.000000	1.841055	0.000000	0.000000	0.000000	-0.793648	0.083647	-0.567427	0.000000	0.000000	3.000000	24.000000	0.000000
2880.563821	-0.130191	0.548983	0.034905	77.098450	21.934822	46.933586	-1.385840	0.000000	1.841055	0.000000	0.000000	0.000000	-0.742397	0.058775	-0.574805	0.000000	0.000000	3.000000	24.000000	0.000000
2880.567155	-0.130191	0.548983	0.034905	77.098450	21.934822	46.933586	-1.385840	0.000000	1.841055	0.000000	0.000000	0.000000	-0.742397	0.058775	-0.574805	0.000000	0.000000	3.000000	24.000000	0.000000
2880.570488	-0.130191	0.548983	0.034905	76.982262	22.432646	46.989223	-1.509572	0.000000	1.745254	0.000000	0.000000	0.000000	-0.742397	0.058775	-0.574805	0.000000	0.000000	3.000000	24.000000	0.000000
2880.573821	-0.132456	0.549099	0.032912	76.982262	22.432646	46.989223	-1.509572	0.000000	1.745254	0.000000	0.000000	0.000000	-0.679429	0.034899	-0.597941	0.000000	0.000000	3.000000	24.000000	0.000000
2880.577155	-0.132456	0.549099	0.032912	76.982262	22.432646	46.989223	-1.509572	0.000000	1.745254	0.000000	0.000000	0.000000	-0.679429	0.034899	-0.597941	0.000000	0.000000	3.000000	24.000000	0.000000
2880.580488	-0.132456	0.549099	0.032912	77.013878	22.455790	46.499847	-1.622811	0.000000	1.645597	0.000000	0.000000	0.000000	-0.679429	0.034899	-0.597941	0.000000	0.000000	3.000000	24.000000	0.000000
2880.583821	-0.134505	0.549146	0.030822	77.013878	22.455790	46.499847	-1.622811	0.000000	1.645597	0.000000	0.000000	0.000000	-0.614660	0.014075	-0.626921	0.000000	0.000000	3.000000	24.000000	0.000000
2880.587155	-0.134505	0.549146	0.030822	77.013878	22.455790	46.499847	-1.622811	0.000000	1.645597	0.000000	0.000000	0.000000	-0.614660	0.014075	-0.626921	0.000000	0.000000	3.000000	24.000000	0.000000
2880.590488	-0.134505	0.549146	0.030822	77.074127	22.380621	46.349075	-1.725254	0.000000	1.541111	0.000000	0.000000	0.000000	-0.614660	0.014075	-0.626921	0.000000	0.000000	3.000000	24.000000	0.000000
2880.593821	-0.136368	0.549201	0.028746	77.074127	22.380621	46.349075	-1.725254	0.000000	1.541111	0.000000	0.000000	0.000000	-0.558976	0.016500	-0.622881	0.000000	0.000000	3.000000	24.000000	0.000000
2880.597155	-0.136368	0.549201	0.028746	77.074127	22.380621	46.349075	-1.725254	0.000000	1.541111	0.000000	0.000000	0.000000	-0.558976	0.016500	-0.622881	0.000000	0.000000	3.000000	24.000000	0.000000
2880.600488	-0.136368	0.549201	0.028746	77.123398	22.296387	46.514183	-1.818417	0.000000	1.437297	0.000000	0.000000	0.000000	-0.558976	0.016500	-0.622881	0.000000	0.000000	3.000000	24.000000	0.000000
2880.603821	-0.138131	0.549331	0.026802	77.123398	22.296387	46.514183	-1.818417	0.000000	1.437297	0.000000	0.000000	0.000000	-0.528684	0.039015	-0.583232	0.000000	0.000000	3.000000	24.000000	0.000000
2880.607155	-0.138131	0.549331	0.026802	77.123398	22.296387	46.514183	-1.818417	0.000000	1.437297	0.000000	0.000000	0.000000	-0.528684	0.039015	-0.583232	0.000000	0.000000	3.000000	24.000000	0.000000
2880.610488	-0.138131	0.549331	0.026802	77.160240	22.176252	46.612915	-1.906531	0.000000	1.340092	0.000000	0.000000	0.000000	-0.528684	0.039015	-0.583232	0.000000	0.000000	3.000000	24.000000	0.000000
2880.613821	-0.139852	0.549529	0.024932	77.160240	22.176252	46.612915	-1.906531	0.000000	1.340092	0.000000	0.000000	0.000000	-0.516447	0.059288	-0.560914	0.000000	0.000000	3.000000	24.000000	0.000000
2880.617155	-0.139852	0.549529	0.024932	77.160240	22.176252	46.612915	-1.906531	0.000000	1.340092	0.000000	0.000000	0.000000	-0.516447	0.059288	-0.560914	0.000000	0.000000	3.000000	24.000000	0.000000
2880.620488	-0.139852	0.549529	0.024932	77.187248	22.022657	46.573597	-1.992605	0.000000	1.246606	0.000000	0.000000	0.000000	-0.516447	0.059288	-0.560914	0.000000	0.000000	3.000000	24.000000	0.000000
2880.623821	-0.141621	0.549792	0.023178	77.187248	22.022657	46.573597	-1.992605	0.000000	1.246606	0.000000	0.000000	0.000000	-0.530573	0.078783	-0.526160	0.000000	0.000000	3.000000	24.000000	0.000000
2880.627155	-0.141621	0.549792	0.023178	77.187248	22.022657	46.573597	-1.992605	0.000000	1.246606	0.000000	0.000000	0.000000	-0.530573	0.078783	-0.526160	0.000000	0.000000	3.000000	24.000000	0.000000
2880.630488	-0.141621	0.549792	0.023178	77.203369	21.836287	46.337612	-2.081034	0.000000	1.158913	0.000000	0.000000	0.000000	-0.530573	0.078783	-0.526160	0.000000	0.000000	3.000000	24.000000	0.000000
2880.633821	-0.143381	0.550112	0.021514	77.203369	21.836287	46.337612	-2.081034	0.000000	1.158913	0.000000	0.000000	0.000000	-0.527999	0.096073	-0.499170	0.000000	0.000000	3.000000	24.000000	0.000000
2880.637155	-0.143381	0.550112	0.021514	77.203369	21.836287	46.337612	-2.081034	0.000000	1.158913	0.000000	0.000000	0.000000	-0.527999	0.096073	-0.499170	0.000000	0.000000	3.000000	24.000000	0.000000
2880.640488	-0.143381	0.550112	0.021514	77.212021	21.663801	46.065735	-2.169034	0.000000	1.075718	0.000000	0.000000	0.000000	-0.527999	0.096073	-0.499170	0.000000	0.000000	3.000000	24.000000	0.000000
2880.643821	-0.145129	0.550430	0.019843	77.212021	21.663801	46.065735	-2.169034	0.000000	1.075718	0.000000	0.000000	0.000000	-0.524388	0.095376	-0.501331	0.000000	0.000000	3.000000	24.000000	0.000000
2880.647155	-0.145129	0.550430	0.019843	77.212021	21.663801	46.065735	-2.169034	0.000000	1.075718	0.000000	0.000000	0.000000	-0.524388	0.095376	-0.501331	0.000000	0.000000	3.000000	24.000000	0.000000
2880.650488	-0.145129	0.550430	0.019843	77.206116	21.529652	45.877518	-2.256432	0.000000	0.992163	0.000000	0.000000	0.000000	-0.524388	0.095376	-0.501331	0.000000	0.000000	3.000000	24.000000	0.000000
2880.653821	-0.146865	0.550746	0.018165	77.206116	21.529652	45.877518	-2.256432	0.000000	0.992163	0.000000	0.000000	0.000000	-0.520768	0.094699	-0.503470	0.000000	0.000000	3.000000	24.000000	0.000000
2880.657155	-0.146865	0.550746	0.018165	77.206116	21.529652	45.877518	-2.256432	0.000000	0.992163	0.000000	0.000000	0.000000	-0.520768	0.094699	-0.503470	0.000000	0.000000	3.000000	24.000000	0.000000
2880.660488	-0.146865	0.550746	0.018165	77.200333	21.453878	45.643818	-2.343227	0.000000	0.908251	0.000000	0.000000	0.000000	-0.520768	0.094699	-0.503470	0.000000	0.000000	3.000000	24.000000	0.000000
2880.663821	-0.148526	0.551034	0.016438	77.200333	21.453878	45.643818	-2.343227	0.000000	0.908251	0.000000	0.000000	0.000000	-0.498376	0.086462	-0.518187	0.000000	0.000000	3.000000	24.000000	0.000000
2880.667155	-0.148526	0.551034	0.016438	77.200333	21.453878	45.643818	-2.343227	0.000000	0.908251	0.000000	0.000000	0.000000	-0.498376	0.086462	-0.518187	0.000000	0.000000	3.000000	24.000000	0.000000
2880.670488	-0.148526	0.551034	0.016438	77.205589	21.435970	45.324402	-2.426290	0.000000	0.821887	0.000000	0.000000	0.000000	-0.498376	0.086462	-0.518187	0.000000	0.000000	3.000000	24.000000	0.000000
2880.673821	-0.150046	0.551225	0.014608	77.205589	21.435970	45.324402	-2.426290	0.000000	0.821887	0.000000	0.000000	0.000000	-0.455937	0.057299	-0.548906	0.000000	0.000000	3.000000	24.000000	0.000000
2880.677155	-0.150046	0.551225	0.014608	77.205589	21.435970	45.324402	-2.426290	0.000000	0.821887	0.000000	0.000000	0.000000	-0.455937	0.057299	-0.548906	0.000000	0.000000	3.000000	24.000000	0.000000
2880.680488	-0.150046	0.551225	0.014608	77.245033	21.388910	44.939045	-2.502279	0.000000	0.730402	0.000000	0.000000	0.000000	-0.455937	0.057299	-0.548906	0.000000	0.000000	3.000000	24.000000	0.000000
2880.683821	-0.151455	0.551311	0.012624	77.245033	21.388910	44.939045	-2.502279	0.000000	0.730402	0.000000	0.000000	0.000000	-0.422943	0.025825	-0.595307	0.000000	0.000000	3.000000	24.000000	0.000000
2880.687155	-0.151455	0.551311	0.012624	77.245033	21.388910	44.939045	-2.502279	0.000000	0.730402	0.000000	0.000000	0.000000	-0.422943	0.025825	-0.595307	0.000000	0.000000	3.000000	24.000000	0.000000
2880.690488	-0.151455	0.551311	0.012624	77.240646	21.002213	44.306187	-2.572769	0.000000	0.631184	0.000000	0.000000	0.000000	-0.422943	0.025825	-0.595307	0.000000	0.000000	3.000000	24.000000	0.000000
2880.693821	-0.152785	0.551284	0.010432	77.240646	21.002213	44.306187	-2.572769	0.000000	0.631184	0.000000	0.000000	0.000000	-0.398967	-0.008016	-0.657595	0.000000	0.000000	3.000000	24.000000	0.000000
2880.697155	-0.152785	0.551284	0.010432	77.240646	21.002213	44.306187	-2.572769	0.000000	0.631184	0.000000	0.000000	0.000000	-0.398967	-0.008016	-0.657595	0.000000	0.000000	3.000000	24.000000	0.000000
2880.700488	-0.152785	0.551284	0.010432	76.985916	19.317986	42.512264	-2.639264	0.000000	0.521585	0.000000	0.000000	0.000000	-0.398967	-0.008016	-0.657595	0.000000	0.000000	3.000000	24.000000	0.000000
2880.703821	-0.154096	0.551211	0.008222	76.985916	19.317986	42.512264	-2.639264	0.000000	0.521585	0.000000	0.000000	0.000000	-0.393088	-0.021959	-0.662799	0.000000	0.000000	3.000000	24.000000	0.000000
2880.707155	-0.154096	0.551211	0.008222	76.985916	19.317986	42.512264	-2.639264	0.000000	0.521585	0.000000	0.000000	0.000000	-0.393088	-0.021959	-0.662799	0.000000	0.000000	3.000000	24.000000	0.000000
2880.710488	-0.154096	0.551211	0.008222	76.439438	16.416132	39.728577	-2.704778	0.000000	0.411119	0.000000	0.000000	0.000000	-0.393088	-0.021959	-0.662799	0.000000	0.000000	3.000000	24.000000	0.000000
2880.713821	-0.155508	0.551195	0.006069	76.439438	16.416132	39.728577	-2.704778	0.000000	0.411119	0.000000	0.000000	0.000000	-0.423845	-0.004634	-0.646104	0.000000	0.000000	3.000000	24.000000	0.000000
2880.717155	-0.155508	0.551195	0.006069	76.439438	16.416132	39.728577	-2.704778	0.000000	0.411119	0.000000	0.000000	0.000000	-0.423845	-0.004634	-0.646104	0.000000	0.000000	3.000000	24.000000	0.000000
2880.720488	-0.155508	0.551195	0.006069	75.751526	13.364557	36.958408	-2.775419	0.000000	0.303435	0.000000	0.000000	0.000000	-0.423845	-0.004634	-0.646104	0.000000	0.000000	3.000000	24.000000	0.000000
2880.723821	-0.156939	0.551212	0.003936	75.751526	13.364557	36.958408	-2.775419	0.000000	0.303435	0.000000	0.000000	0.000000	-0.429170	0.005070	-0.639737	0.000000	0.000000	3.000000	24.000000	0.000000
2880.727155	-0.156939	0.551212	0.003936	75.751526	13.364557	36.958408	-2.775419	0.000000	0.303435	0.000000	0.000000	0.000000	-0.429170	0.005070	-0.639737	0.000000	0.000000	3.000000	24.000000	0.000000
2880.730488	-0.156939	0.551212	0.003936	75.009529	10.636827	34.543228	-2.846948	0.000000	0.196812	0.000000	0.000000	0.000000	-0.429170	0.005070	-0.639737	0.000000	0.000000	3.000000	24.000000	0.000000
2880.733821	-0.158201	0.551323	0.001922	75.009529	10.636827	34.543228	-2.846948	0.000000	0.196812	0.000000	0.000000	0.000000	-0.378729	0.033060	-0.604333	0.000000	0.000000	3.000000	24.000000	0.000000
2880.737155	-0.158201	0.551323	0.001922	75.009529	10.636827	34.543228	-2.846948	0.000000	0.196812	0.000000	0.000000	0.000000	-0.378729	0.033060	-0.604333	0.000000	0.000000	3.000000	24.000000	0.000000
2880.740488	-0.158201	0.551323	0.001922	74.260780	8.275021	32.479935	-2.910069	0.000000	0.096090	0.000000	0.000000	0.000000	-0.378729	0.033060	-0.604333	0.000000	0.000000	3.000000	24.000000	0.000000
2880.743821	-0.159249	0.551507	0.000093	74.260780	8.275021	32.479935	-2.910069	0.000000	0.096090	0.000000	0.000000	0.000000	-0.314261	0.055350	-0.548527	0.000000	0.000000	3.000000	24.000000	0.000000
2880.747155	-0.159249	0.551507	0.000093	74.260780	8.275021	32.479935	-2.910069	0.000000	0.096090	0.000000	0.000000	0.000000	-0.314261	0.055350	-0.548527	0.000000	0.000000	3.000000	24.000000	0.000000
2880.750488	-0.159249	0.551507	0.000093	73.534103	6.180107	30.613298	-2.962446	0.000000	0.004669	0.000000	0.000000	0.000000	-0.314261	0.055350	-0.548527	0.000000	0.000000	3.000000	24.000000	0.000000
2880.753821	-0.160191	0.551696	-0.001593	73.534103	6.180107	30.613298	-2.962446	0.000000	0.004669	0.000000	0.000000	0.000000	-0.282655	0.056678	-0.505834	0.000000	0.000000	3.000000	24.000000	0.000000
2880.757155	-0.160191	0.551696	-0.001593	73.534103	6.180107	30.613298	-2.962446	0.000000	0.004669	0.000000	0.000000	0.000000	-0.282655	0.056678	-0.505834	0.000000	0.000000	3.000000	24.000000	0.000000
2880.760488	-0.160191	0.551696	-0.001593	72.847046	4.247810	28.808441	-3.009555	0.000000	-0.079637	0.000000	0.000000	0.000000	-0.282655	0.056678	-0.505834	0.000000	0.000000	3.000000	24.000000	0.000000
2880.763821	-0.161032	0.551865	-0.003268	72.847046	4.247810	28.808441	-3.009555	0.000000	-0.079637	0.000000	0.000000	0.000000	-0.252268	0.050770	-0.502565	0.000000	0.000000	3.000000	24.000000	0.000000
2880.767155	-0.161032	0.551865	-0.003268	72.847046	4.247810	28.808441	-3.009555	0.000000	-0.079637	0.000000	0.000000	0.000000	-0.252268	0.050770	-0.502565	0.000000	0.000000	3.000000	24.000000	0.000000
2880.770488	-0.161032	0.551865	-0.003268	72.198341	2.549663	27.133497	-3.051600	0.000000	-0.163398	0.000000	0.000000	0.000000	-0.252268	0.050770	-0.502565	0.000000	0.000000	3.000000	24.000000	0.000000
2880.773821	-0.161739	0.551981	-0.004958	72.198341	2.549663	27.133497	-3.051600	0.000000	-0.163398	0.000000	0.000000	0.000000	-0.212024	0.034593	-0.507062	0.000000	0.000000	3.000000	24.000000	0.000000
2880.777155	-0.161739	0.551981	-0.004958	72.198341	2.549663	27.133497	-3.051600	0.000000	-0.163398	0.000000	0.000000	0.000000	-0.212024	0.034593	-0.507062	0.000000	0.000000	3.000000	24.000000	0.000000
2880.780488	-0.161739	0.551981	-0.004958	71.587997	1.059288	25.482384	-3.086937	0.000000	-0.247908	0.000000	0.000000	0.000000	-0.212024	0.034593	-0.507062	0.000000	0.000000	3.000000	24.000000	0.000000
2880.783821	-0.162270	0.552017	-0.006711	71.587997	1.059288	25.482384	-3.086937	0.000000	-0.247908	0.000000	0.000000	0.000000	-0.159526	0.010796	-0.525895	0.000000	0.000000	3.000000	24.000000	0.000000
2880.787155	-0.162270	0.552017	-0.006711	71.587997	1.059288	25.482384	-3.086937	0.000000	-0.247908	0.000000	0.000000	0.000000	-0.159526	0.010796	-0.525895	0.000000	0.000000	3.000000	24.000000	0.000000
2880.790488	-0.162270	0.552017	-0.006711	71.024200	-0.249869	23.839479	-3.113524	0.000000	-0.335557	0.000000	0.000000	0.000000	-0.159526	0.010796	-0.525895	0.000000	0.000000	3.000000	24.000000	0.000000
2880.793821	-0.162584	0.552000	-0.008516	71.024200	-0.249869	23.839479	-3.113524	0.000000	-0.335557	0.000000	0.000000	0.000000	-0.093917	-0.005095	-0.541440	0.000000	0.000000	3.000000	24.000000	0.000000
2880.797155	-0.162584	0.552000	-0.008516	71.024200	-0.249869	23.839479	-3.113524	0.000000	-0.335557	0.000000	0.000000	0.000000	-0.093917	-0.005095	-0.541440	0.000000	0.000000	3.000000	24.000000	0.000000
2880.800488	-0.162584	0.552000	-0.008516	70.493477	-1.425502	22.399393	-3.129177	0.000000	-0.425797	0.000000	0.000000	0.000000	-0.093917	-0.005095	-0.541440	0.000000	0.000000	3.000000	24.000000	0.000000
2880.803821	-0.162775	0.552015	-0.010241	70.493477	-1.425502	22.399393	-3.129177	0.000000	-0.425797	0.000000	0.000000	0.000000	-0.057398	0.004506	-0.517643	0.000000	0.000000	3.000000	24.000000	0.000000
2880.807155	-0.162775	0.552015	-0.010241	70.493477	-1.425502	22.399393	-3.129177	0.000000	-0.425797	0.000000	0.000000	0.000000	-0.057398	0.004506	-0.517643	0.000000	0.000000	3.000000	24.000000	0.000000
2880.810488	-0.162775	0.552015	-0.010241	69.980698	-2.500506	21.338404	-3.138744	0.000000	-0.512071	0.000000	0.000000	0.000000	-0.057398	0.004506	-0.517643	0.000000	0.000000	3.000000	24.000000	0.000000
2880.813821	-0.162992	0.552163	-0.011686	69.980698	-2.500506	21.338404	-3.138744	0.000000	-0.512071	0.000000	0.000000	0.000000	-0.065052	0.044567	-0.433378	0.000000	0.000000	3.000000	24.000000	0.000000
2880.817155	-0.162992	0.552163	-0.011686	69.980698	-2.500506	21.338404	-3.138744	0.000000	-0.512071	0.000000	0.000000	0.000000	-0.065052	0.044567	-0.433378	0.000000	0.000000	3.000000	24.000000	0.000000
2880.820488	-0.162992	0.552163	-0.011686	69.486382	-3.497603	20.400179	-3.149586	0.000000	-0.584301	0.000000	0.000000	0.000000	-0.065052	0.044567	-0.433378	0.000000	0.000000	3.000000	24.000000	0.000000
2880.823821	-0.163244	0.552437	-0.012827	69.486382	-3.497603	20.400179	-3.149586	0.000000	-0.584301	0.000000	0.000000	0.000000	-0.075727	0.082111	-0.342435	0.000000	0.000000	3.000000	24.000000	0.000000
2880.827155	-0.163244	0.552437	-0.012827	69.486382	-3.497603	20.400179	-3.149586	0.000000	-0.584301	0.000000	0.000000	0.000000	-0.075727	0.082111	-0.342435	0.000000	0.000000	3.000000	24.000000	0.000000
2880.830488	-0.163244	0.552437	-0.012827	69.009209	-4.433022	19.484253	-3.162207	0.000000	-0.641373	0.000000	0.000000	0.000000	-0.075727	0.082111	-0.342435	0.000000	0.000000	3.000000	24.000000	0.000000
2880.833821	-0.163582	0.552853	-0.013664	69.009209	-4.433022	19.484253	-3.162207	0.000000	-0.641373	0.000000	0.000000	0.000000	-0.101435	0.124969	-0.251009	0.000000	0.000000	3.000000	24.000000	0.000000
2880.837155	-0.163582	0.552853	-0.013664	69.009209	-4.433022	19.484253	-3.162207	0.000000	-0.641373	0.000000	0.000000	0.000000	-0.101435	0.124969	-0.251009	0.000000	0.000000	3.000000	24.000000	0.000000
2880.840488	-0.163582	0.552853	-0.013664	68.583633	-5.274817	18.616131	-3.179113	0.000000	-0.683208	0.000000	0.000000	0.000000	-0.101435	0.124969	-0.251009	0.000000	0.000000	3.000000	24.000000	0.000000
2880.843821	-0.164007	0.553414	-0.014196	68.583633	-5.274817	18.616131	-3.179113	0.000000	-0.683208	0.000000	0.000000	0.000000	-0.127527	0.168069	-0.159684	0.000000	0.000000	3.000000	24.000000	0.000000
2880.847155	-0.164007	0.553414	-0.014196	68.583633	-5.274817	18.616131	-3.179113	0.000000	-0.683208	0.000000	0.000000	0.000000	-0.127527	0.168069	-0.159684	0.000000	0.000000	3.000000	24.000000	0.000000
2880.850488	-0.164007	0.553414	-0.014196	68.456879	-5.703656	18.085648	-3.200367	0.000000	-0.709822	0.000000	0.000000	0.000000	-0.127527	0.168069	-0.159684	0.000000	0.000000	3.000000	24.000000	0.000000
2880.853821	-0.164007	0.553414	-0.014196	68.456879	-5.703656	18.085648	-3.200367	0.000000	-0.709822	0.000000	0.000000	0.000000	-0.127527	0.168069	-0.159684	0.000000	0.000000	3.000000	24.000000	0.000000
2880.857155	-0.164426	0.554007	-0.014550	68.456879	-5.703656	18.085648	-3.200367	0.000000	-0.709822	0.000000	0.000000	0.000000	-0.125612	0.178090	-0.106188	0.000000	0.000000	3.000000	24.000000	0.000000
2880.860488	-0.164426	0.554007	-0.014550	68.774628	-5.545341	18.063780	-3.200367	0.000000	-0.709822	0.000000	0.000000	0.000000	-0.125612	0.178090	-0.106188	0.000000	0.000000	3.000000	24.000000	0.000000
2880.863821	-0.164665	0.554540	-0.014872	68.774628	-5.545341	18.063780	-3.200367	0.000000	-0.709822	0.000000	0.000000	0.000000	-0.071731	0.159934	-0.096441	0.000000	0.000000	3.000000	24.000000	0.000000
2880.867155	-0.164665	0.554540	-0.014872	68.774628	-5.545341	18.063780	-3.200367	0.000000	-0.709822	0.000000	0.000000	0.000000	-0.071731	0.159934	-0.096441	0.000000	0.000000	3.000000	24.000000	0.000000
2880.870488	-0.164665	0.554540	-0.014872	69.225281	-5.211320	18.153591	-3.233258	0.000000	-0.743594	0.000000	0.000000	0.000000	-0.071731	0.159934	-0.096441	0.000000	0.000000	3.000000	24.000000	0.000000
2880.873821	-0.164665	0.554540	-0.014872	69.225281	-5.211320	18.153591	-3.233258	0.000000	-0.743594	0.000000	0.000000	0.000000	-0.071731	0.159934	-0.096441	0.000000	0.000000	3.000000	24.000000	0.000000
2880.877155	-0.164685	0.555108	-0.015074	69.225281	-5.211320	18.153591	-3.233258	0.000000	-0.743594	0.000000	0.000000	0.000000	-0.006097	0.170144	-0.060650	0.000000	0.000000	3.000000	24.000000	0.000000
2880.880488	-0.164685	0.555108	-0.015074	69.703949	-4.920267	18.106314	-3.233258	0.000000	-0.743594	0.000000	0.000000	0.000000	-0.006097	0.170144	-0.060650	0.000000	0.000000	3.000000	24.000000	0.000000
2880.883821	-0.164551	0.555589	-0.015177	69.703949	-4.920267	18.106314	-3.233258	0.000000	-0.743594	0.000000	0.000000	0.000000	0.040201	0.144308	-0.030951	0.000000	0.000000	3.000000	24.000000	0.000000
2880.887155	-0.164551	0.555589	-0.015177	69.703949	-4.920267	18.106314	-3.233258	0.000000	-0.743594	0.000000	0.000000	0.000000	0.040201	0.144308	-0.030951	0.000000	0.000000	3.000000	24.000000	0.000000
2880.890488	-0.164551	0.555589	-0.015177	70.169357	-4.788779	17.797451	-3.227574	0.000000	-0.758861	0.000000	0.000000	0.000000	0.040201	0.144308	-0.030951	0.000000	0.000000	3.000000	24.000000	0.000000
2880.893821	-0.164551	0.555589	-0.015177	70.169357	-4.788779	17.797451	-3.227574	0.000000	-0.758861	0.000000	0.000000	0.000000	0.040201	0.144308	-0.030951	0.000000	0.000000	3.000000	24.000000	0.000000
2880.897155	-0.164260	0.556035	-0.015191	70.169357	-4.788779	17.797451	-3.227574	0.000000	-0.758861	0.000000	0.000000	0.000000	0.087565	0.133966	-0.004257	0.000000	0.000000	3.000000	24.000000	0.000000
2880.900488	-0.164260	0.556035	-0.015191	70.604576	-4.849352	17.204571	-3.227574	0.000000	-0.758861	0.000000	0.000000	0.000000	0.087565	0.133966	-0.004257	0.000000	0.000000	3.000000	24.000000	0.000000
2880.903821	-0.163862	0.556387	-0.015169	70.604576	-4.849352	17.204571	-3.227574	0.000000	-0.758861	0.000000	0.000000	0.000000	0.119257	0.105558	0.006733	0.000000	0.000000	3.000000	24.000000	0.000000
2880.907155	-0.163862	0.556387	-0.015169	70.604576	-4.849352	17.204571	-3.227574	0.000000	-0.758861	0.000000	0.000000	0.000000	0.119257	0.105558	0.006733	0.000000	0.000000	3.000000	24.000000	0.000000
2880.910488	-0.163862	0.556387	-0.015169	71.005379	-5.066231	16.389332	-3.193104	0.000000	-0.758448	0.000000	0.000000	0.000000	0.119257	0.105558	0.006733	0.000000	0.000000	3.000000	24.000000	0.000000
2880.913821	-0.163862	0.556387	-0.015169	71.005379	-5.066231	16.389332	-3.193104	0.000000	-0.758448	0.000000	0.000000	0.000000	0.119257	0.105558	0.006733	0.000000	0.000000	3.000000	24.000000	0.000000
2880.917155	-0.163313	0.556722	-0.015041	71.005379	-5.066231	16.389332	-3.193104	0.000000	-0.758448	0.000000	0.000000	0.000000	0.164741	0.100438	0.038387	0.000000	0.000000	3.000000	24.000000	0.000000
2880.920488	-0.163313	0.556722	-0.015041	71.367027	-5.422546	15.376530	-3.193104	0.000000	-0.758448	0.000000	0.000000	0.000000	0.164741	0.100438	0.038387	0.000000	0.000000	3.000000	24.000000	0.000000
2880.923821	-0.162577	0.557031	-0.014839	71.367027	-5.422546	15.376530	-3.193104	0.000000	-0.758448	0.000000	0.000000	0.000000	0.220912	0.092704	0.060501	0.000000	0.000000	3.000000	24.000000	0.000000
2880.927155	-0.162577	0.557031	-0.014839	71.367027	-5.422546	15.376530	-3.193104	0.000000	-0.758448	0.000000	0.000000	0.000000	0.220912	0.092704	0.060501	0.000000	0.000000	3.000000	24.000000	0.000000
2880.930488	-0.162577	0.557031	-0.014839	71.686745	-5.880929	14.216410	-3.128829	0.000000	-0.741966	0.000000	0.000000	0.000000	0.220912	0.092704	0.060501	0.000000	0.000000	3.000000	24.000000	0.000000
2880.933821	-0.161646	0.557323	-0.014518	71.686745	-5.880929	14.216410	-3.128829	0.000000	-0.741966	0.000000	0.000000	0.000000	0.279200	0.087605	0.096354	0.000000	0.000000	3.000000	24.000000	0.000000
2880.937155	-0.161646	0.557323	-0.014518	71.686745	-5.880929	14.216410	-3.128829	0.000000	-0.741966	0.000000	0.000000	0.000000	0.279200	0.087605	0.096354	0.000000	0.000000	3.000000	24.000000	0.000000
2880.940488	-0.161646	0.557323	-0.014518	71.956535	-6.454554	12.906070	-3.082295	0.000000	-0.725907	0.000000	0.000000	0.000000	0.279200	0.087605	0.096354	0.000000	0.000000	3.000000	24.000000	0.000000
2880.943821	-0.160514	0.557581	-0.014096	71.956535	-6.454554	12.906070	-3.082295	0.000000	-0.725907	0.000000	0.000000	0.000000	0.339532	0.077366	0.126765	0.000000	0.000000	3.000000	24.000000	0.000000
2880.947155	-0.160514	0.557581	-0.014096	71.956535	-6.454554	12.906070	-3.082295	0.000000	-0.725907	0.000000	0.000000	0.000000	0.339532	0.077366	0.126765	0.000000	0.000000	3.000000	24.000000	0.000000
2880.950488	-0.160514	0.557581	-0.014096	72.187569	-7.130043	11.492936	-3.025707	0.000000	-0.704780	0.000000	0.000000	0.000000	0.339532	0.077366	0.126765	0.000000	0.000000	3.000000	24.000000	0.000000
2880.953821	-0.159224	0.557752	-0.013715	72.187569	-7.130043	11.492936	-3.025707	0.000000	-0.704780	0.000000	0.000000	0.000000	0.386911	0.051391	0.114039	0.000000	0.000000	3.000000	24.000000	0.000000
2880.957155	-0.159224	0.557752	-0.013715	72.187569	-7.130043	11.492936	-3.025707	0.000000	-0.704780	0.000000	0.000000	0.000000	0.386911	0.051391	0.114039	0.000000	0.000000	3.000000	24.000000	0.000000
2880.960488	-0.159224	0.557752	-0.013715	72.370514	-7.875685	10.036415	-2.961221	0.000000	-0.685773	0.000000	0.000000	0.000000	0.386911	0.051391	0.114039	0.000000	0.000000	3.000000	24.000000	0.000000
2880.963821	-0.157883	0.557837	-0.013416	72.370514	-7.875685	10.036415	-2.961221	0.000000	-0.685773	0.000000	0.000000	0.000000	0.402551	0.025452	0.089691	0.000000	0.000000	3.000000	24.000000	0.000000
2880.967155	-0.157883	0.557837	-0.013416	72.370514	-7.875685	10.036415	-2.961221	0.000000	-0.685773	0.000000	0.000000	0.000000	0.402551	0.025452	0.089691	0.000000	0.000000	3.000000	24.000000	0.000000
2880.970488	-0.157883	0.557837	-0.013416	72.499367	-8.675834	8.627326	-2.894129	0.000000	-0.670825	0.000000	0.000000	0.000000	0.402551	0.025452	0.089691	0.000000	0.000000	3.000000	24.000000	0.000000
2880.973821	-0.156520	0.557801	-0.013179	72.499367	-8.675834	8.627326	-2.894129	0.000000	-0.670825	0.000000	0.000000	0.000000	0.408765	-0.010779	0.071189	0.000000	0.000000	3.000000	24.000000	0.000000
2880.977155	-0.156520	0.557801	-0.013179	72.499367	-8.675834	8.627326	-2.894129	0.000000	-0.670825	0.000000	0.000000	0.000000	0.408765	-0.010779	0.071189	0.000000	0.000000	3.000000	24.000000	0.000000
2880.980488	-0.156520	0.557801	-0.013179	72.610954	-9.468603	7.747701	-2.826002	0.000000	-0.658960	0.000000	0.000000	0.000000	0.408765	-0.010779	0.071189	0.000000	0.000000	3.000000	24.000000	0.000000
2880.983821	-0.155151	0.557653	-0.013033	72.610954	-9.468603	7.747701	-2.826002	0.000000	-0.658960	0.000000	0.000000	0.000000	0.410830	-0.044436	0.043746	0.000000	0.000000	3.000000	24.000000	0.000000
2880.987155	-0.155151	0.557653	-0.013033	72.610954	-9.468603	7.747701	-2.826002	0.000000	-0.658960	0.000000	0.000000	0.000000	0.410830	-0.044436	0.043746	0.000000	0.000000	3.000000	24.000000	0.000000
2880.990488	-0.155151	0.557653	-0.013033	72.724121	-10.297338	6.979671	-2.757530	0.000000	-0.651669	0.000000	0.000000	0.000000	0.410830	-0.044436	0.043746	0.000000	0.000000	3.000000	24.000000	0.000000
2880.993821	-0.153710	0.557418	-0.012963	72.724121	-10.297338	6.979671	-2.757530	0.000000	-0.651669	0.000000	0.000000	0.000000	0.432217	-0.070313	0.021256	0.000000	0.000000	3.000000	24.000000	0.000000
2880.997155	-0.153710	0.557418	-0.012963	72.724121	-10.297338	6.979671	-2.757530	0.000000	-0.651669	0.000000	0.000000	0.000000	0.432217	-0.070313	0.021256	0.000000	0.000000	3.000000	24.000000	0.000000
2881.000488	-0.153710	0.557418	-0.012963	72.764084	-11.224958	6.015539	-2.685494	0.000000	-0.648126	0.000000	0.000000	0.000000	0.432217	-0.070313	0.021256	0.000000	0.000000	3.000000	24.000000	0.000000
2881.003821	-0.152162	0.557116	-0.012867	72.764084	-11.224958	6.015539	-2.685494	0.000000	-0.648126	0.000000	0.000000	0.000000	0.464293	-0.090842	0.028607	0.000000	0.000000	3.000000	24.000000	0.000000
2881.007155	-0.152162	0.557116	-0.012867	72.764084	-11.224958	6.015539	-2.685494	0.000000	-0.648126	0.000000	0.000000	0.000000	0.464293	-0.090842	0.028607	0.000000	0.000000	3.000000	24.000000	0.000000
2881.010488	-0.152162	0.557116	-0.012867	72.661537	-12.277141	4.823923	-2.608113	0.000000	-0.643358	0.000000	0.000000	0.000000	0.464293	-0.090842	0.028607	0.000000	0.000000	3.000000	24.000000	0.000000
2881.013821	-0.150552	0.556814	-0.012687	72.661537	-12.277141	4.823923	-2.608113	0.000000	-0.643358	0.000000	0.000000	0.000000	0.483089	-0.090587	0.053987	0.000000	0.000000	3.000000	24.000000	0.000000
2881.017155	-0.150552	0.556814	-0.012687	72.661537	-12.277141	4.823923	-2.608113	0.000000	-0.643358	0.000000	0.000000	0.000000	0.483089	-0.090587	0.053987	0.000000	0.000000	3.000000	24.000000	0.000000
2881.020488	-0.150552	0.556814	-0.012687	72.428734	-13.339326	3.050047	-2.527598	0.000000	-0.634361	0.000000	0.000000	0.000000	0.483089	-0.090587	0.053987	0.000000	0.000000	3.000000	24.000000	0.000000
2881.023821	-0.148894	0.556590	-0.012377	72.428734	-13.339326	3.050047	-2.527598	0.000000	-0.634361	0.000000	0.000000	0.000000	0.497444	-0.067199	0.093069	0.000000	0.000000	3.000000	24.000000	0.000000
2881.027155	-0.148894	0.556590	-0.012377	72.428734	-13.339326	3.050047	-2.527598	0.000000	-0.634361	0.000000	0.000000	0.000000	0.497444	-0.067199	0.093069	0.000000	0.000000	3.000000	24.000000	0.000000
2881.030488	-0.148894	0.556590	-0.012377	72.119347	-14.242658	1.378575	-2.444691	0.000000	-0.618849	0.000000	0.000000	0.000000	0.497444	-0.067199	0.093069	0.000000	0.000000	3.000000	24.000000	0.000000
2881.033821	-0.147165	0.556443	-0.011930	72.119347	-14.242658	1.378575	-2.444691	0.000000	-0.618849	0.000000	0.000000	0.000000	0.518506	-0.043837	0.134133	0.000000	0.000000	3.000000	24.000000	0.000000
2881.037155	-0.147165	0.556443	-0.011930	72.119347	-14.242658	1.378575	-2.444691	0.000000	-0.618849	0.000000	0.000000	0.000000	0.518506	-0.043837	0.134133	0.000000	0.000000	3.000000	24.000000	0.000000
2881.040488	-0.147165	0.556443	-0.011930	71.803169	-14.839644	0.155383	-2.358273	0.000000	-0.596494	0.000000	0.000000	0.000000	0.518506	-0.043837	0.134133	0.000000	0.000000	3.000000	24.000000	0.000000
2881.043821	-0.145421	0.556384	-0.011321	71.803169	-14.839644	0.155383	-2.358273	0.000000	-0.596494	0.000000	0.000000	0.000000	0.523452	-0.017899	0.182711	0.000000	0.000000	3.000000	24.000000	0.000000
2881.047155	-0.145421	0.556384	-0.011321	71.803169	-14.839644	0.155383	-2.358273	0.000000	-0.596494	0.000000	0.000000	0.000000	0.523452	-0.017899	0.182711	0.000000	0.000000	3.000000	24.000000	0.000000
2881.050488	-0.145421	0.556384	-0.011321	71.517067	-15.036010	-0.430429	-2.271031	0.000000	-0.566042	0.000000	0.000000	0.000000	0.523452	-0.017899	0.182711	0.000000	0.000000	3.000000	24.000000	0.000000
2881.053821	-0.143670	0.556350	-0.010655	71.517067	-15.036010	-0.430429	-2.271031	0.000000	-0.566042	0.000000	0.000000	0.000000	0.525074	-0.010089	0.199758	0.000000	0.000000	3.000000	24.000000	0.000000
2881.057155	-0.143670	0.556350	-0.010655	71.517067	-15.036010	-0.430429	-2.271031	0.000000	-0.566042	0.000000	0.000000	0.000000	0.525074	-0.010089	0.199758	0.000000	0.000000	3.000000	24.000000	0.000000
2881.060488	-0.143670	0.556350	-0.010655	71.269875	-14.865617	-0.280764	-2.183519	0.000000	-0.532749	0.000000	0.000000	0.000000	0.525074	-0.010089	0.199758	0.000000	0.000000	3.000000	24.000000	0.000000
2881.063821	-0.141939	0.556360	-0.009853	71.269875	-14.865617	-0.280764	-2.183519	0.000000	-0.532749	0.000000	0.000000	0.000000	0.519379	0.002981	0.240590	0.000000	0.000000	3.000000	24.000000	0.000000
2881.067155	-0.141939	0.556360	-0.009853	71.269875	-14.865617	-0.280764	-2.183519	0.000000	-0.532749	0.000000	0.000000	0.000000	0.519379	0.002981	0.240590	0.000000	0.000000	3.000000	24.000000	0.000000
2881.070488	-0.141939	0.556360	-0.009853	71.094269	-14.559088	0.553730	-2.096956	0.000000	-0.492650	0.000000	0.000000	0.000000	0.519379	0.002981	0.240590	0.000000	0.000000	3.000000	24.000000	0.000000
2881.073821	-0.140196	0.556353	-0.009006	71.094269	-14.559088	0.553730	-2.096956	0.000000	-0.492650	0.000000	0.000000	0.000000	0.522789	-0.002111	0.254027	0.000000	0.000000	3.000000	24.000000	0.000000
2881.077155	-0.140196	0.556353	-0.009006	71.094269	-14.559088	0.553730	-2.096956	0.000000	-0.492650	0.000000	0.000000	0.000000	0.522789	-0.002111	0.254027	0.000000	0.000000	3.000000	24.000000	0.000000
2881.080488	-0.140196	0.556353	-0.009006	71.118340	-14.262115	1.942883	-2.009824	0.000000	-0.450313	0.000000	0.000000	0.000000	0.522789	-0.002111	0.254027	0.000000	0.000000	3.000000	24.000000	0.000000
2881.083821	-0.138352	0.556337	-0.008180	71.118340	-14.262115	1.942883	-2.009824	0.000000	-0.450313	0.000000	0.000000	0.000000	0.553413	-0.004762	0.247938	0.000000	0.000000	3.000000	24.000000	0.000000
2881.087155	-0.138352	0.556337	-0.008180	71.118340	-14.262115	1.942883	-2.009824	0.000000	-0.450313	0.000000	0.000000	0.000000	0.553413	-0.004762	0.247938	0.000000	0.000000	3.000000	24.000000	0.000000
2881.090488	-0.138352	0.556337	-0.008180	71.376526	-14.055452	3.186846	-1.917589	0.000000	-0.408990	0.000000	0.000000	0.000000	0.553413	-0.004762	0.247938	0.000000	0.000000	3.000000	24.000000	0.000000
2881.093821	-0.136219	0.556261	-0.007375	71.376526	-14.055452	3.186846	-1.917589	0.000000	-0.408990	0.000000	0.000000	0.000000	0.639983	-0.022912	0.241432	0.000000	0.000000	3.000000	24.000000	0.000000
2881.097155	-0.136219	0.556261	-0.007375	71.376526	-14.055452	3.186846	-1.917589	0.000000	-0.408990	0.000000	0.000000	0.000000	0.639983	-0.022912	0.241432	0.000000	0.000000	3.000000	24.000000	0.000000
2881.100488	-0.136219	0.556261	-0.007375	71.783524	-14.095917	3.674432	-1.810925	0.000000	-0.368751	0.000000	0.000000	0.000000	0.639983	-0.022912	0.241432	0.000000	0.000000	3.000000	24.000000	0.000000
2881.103821	-0.133841	0.556149	-0.006683	71.783524	-14.095917	3.674432	-1.810925	0.000000	-0.368751	0.000000	0.000000	0.000000	0.713323	-0.033459	0.207711	0.000000	0.000000	3.000000	24.000000	0.000000
2881.107155	-0.133841	0.556149	-0.006683	71.783524	-14.095917	3.674432	-1.810925	0.000000	-0.368751	0.000000	0.000000	0.000000	0.713323	-0.033459	0.207711	0.000000	0.000000	3.000000	24.000000	0.000000
2881.110488	-0.133841	0.556149	-0.006683	72.215820	-14.598708	2.949975	-1.692038	0.000000	-0.334133	0.000000	0.000000	0.000000	0.713323	-0.033459	0.207711	0.000000	0.000000	3.000000	24.000000	0.000000
2881.113821	-0.131512	0.556029	-0.006062	72.215820	-14.598708	2.949975	-1.692038	0.000000	-0.334133	0.000000	0.000000	0.000000	0.698596	-0.036057	0.186333	0.000000	0.000000	3.000000	24.000000	0.000000
2881.117155	-0.131512	0.556029	-0.006062	72.215820	-14.598708	2.949975	-1.692038	0.000000	-0.334133	0.000000	0.000000	0.000000	0.698596	-0.036057	0.186333	0.000000	0.000000	3.000000	24.000000	0.000000
2881.120488	-0.131512	0.556029	-0.006062	72.609688	-15.647251	0.964268	-1.575605	0.000000	-0.303077	0.000000	0.000000	0.000000	0.698596	-0.036057	0.186333	0.000000	0.000000	3.000000	24.000000	0.000000
2881.123821	-0.129221	0.555917	-0.005556	72.609688	-15.647251	0.964268	-1.575605	0.000000	-0.303077	0.000000	0.000000	0.000000	0.687467	-0.033608	0.151635	0.000000	0.000000	3.000000	24.000000	0.000000
2881.127155	-0.129221	0.555917	-0.005556	72.609688	-15.647251	0.964268	-1.575605	0.000000	-0.303077	0.000000	0.000000	0.000000	0.687467	-0.033608	0.151635	0.000000	0.000000	3.000000	24.000000	0.000000
2881.130488	-0.129221	0.555917	-0.005556	72.934578	-17.185850	-1.366035	-1.461027	0.000000	-0.277805	0.000000	0.000000	0.000000	0.687467	-0.033608	0.151635	0.000000	0.000000	3.000000	24.000000	0.000000
2881.133821	-0.126972	0.555874	-0.005067	72.934578	-17.185850	-1.366035	-1.461027	0.000000	-0.277805	0.000000	0.000000	0.000000	0.674529	-0.013027	0.146635	0.000000	0.000000	3.000000	24.000000	0.000000
2881.137155	-0.126972	0.555874	-0.005067	72.934578	-17.185850	-1.366035	-1.461027	0.000000	-0.277805	0.000000	0.000000	0.000000	0.674529	-0.013027	0.146635	0.000000	0.000000	3.000000	24.000000	0.000000
2881.140488	-0.126972	0.555874	-0.005067	73.153130	-18.961931	-3.453298	-1.348605	0.000000	-0.253366	0.000000	0.000000	0.000000	0.674529	-0.013027	0.146635	0.000000	0.000000	3.000000	24.000000	0.000000
2881.143821	-0.124816	0.555890	-0.004584	73.153130	-18.961931	-3.453298	-1.348605	0.000000	-0.253366	0.000000	0.000000	0.000000	0.646793	0.004989	0.145085	0.000000	0.000000	3.000000	24.000000	0.000000
2881.147155	-0.124816	0.555890	-0.004584	73.153130	-18.961931	-3.453298	-1.348605	0.000000	-0.253366	0.000000	0.000000	0.000000	0.646793	0.004989	0.145085	0.000000	0.000000	3.000000	24.000000	0.000000
2881.150488	-0.124816	0.555890	-0.004584	73.255432	-20.783463	-5.219607	-1.240807	0.000000	-0.229185	0.000000	0.000000	0.000000	0.646793	0.004989	0.145085	0.000000	0.000000	3.000000	24.000000	0.000000
2881.153821	-0.122631	0.556027	-0.004039	73.255432	-20.783463	-5.219607	-1.240807	0.000000	-0.229185	0.000000	0.000000	0.000000	0.655395	0.040997	0.163346	0.000000	0.000000	3.000000	24.000000	0.000000
2881.157155	-0.122631	0.556027	-0.004039	73.255432	-20.783463	-5.219607	-1.240807	0.000000	-0.229185	0.000000	0.000000	0.000000	0.655395	0.040997	0.163346	0.000000	0.000000	3.000000	24.000000	0.000000
2881.160488	-0.122631	0.556027	-0.004039	73.257118	-22.472227	-6.945662	-1.131574	0.000000	-0.201960	0.000000	0.000000	0.000000	0.655395	0.040997	0.163346	0.000000	0.000000	3.000000	24.000000	0.000000
2881.163821	-0.120242	0.556241	-0.003401	73.257118	-22.472227	-6.945662	-1.131574	0.000000	-0.201960	0.000000	0.000000	0.000000	0.716958	0.064192	0.191488	0.000000	0.000000	3.000000	24.000000	0.000000
2881.167155	-0.120242	0.556241	-0.003401	73.257118	-22.472227	-6.945662	-1.131574	0.000000	-0.201960	0.000000	0.000000	0.000000	0.716958	0.064192	0.191488	0.000000	0.000000	3.000000	24.000000	0.000000
2881.170488	-0.120242	0.556241	-0.003401	73.187210	-23.814610	-8.611453	-1.012081	0.000000	-0.170046	0.000000	0.000000	0.000000	0.716958	0.064192	0.191488	0.000000	0.000000	3.000000	24.000000	0.000000
2881.173821	-0.117634	0.556524	-0.002712	73.187210	-23.814610	-8.611453	-1.012081	0.000000	-0.170046	0.000000	0.000000	0.000000	0.782136	0.084739	0.206548	0.000000	0.000000	3.000000	24.000000	0.000000
2881.177155	-0.117634	0.556524	-0.002712	73.187210	-23.814610	-8.611453	-1.012081	0.000000	-0.170046	0.000000	0.000000	0.000000	0.782136	0.084739	0.206548	0.000000	0.000000	3.000000	24.000000	0.000000
2881.180488	-0.117634	0.556524	-0.002712	73.063774	-24.749762	-9.800933	-0.881725	0.000000	-0.135621	0.000000	0.000000	0.000000	0.782136	0.084739	0.206548	0.000000	0.000000	3.000000	24.000000	0.000000
2881.183821	-0.114832	0.556849	-0.001978	73.063774	-24.749762	-9.800933	-0.881725	0.000000	-0.135621	0.000000	0.000000	0.000000	0.840744	0.097613	0.220409	0.000000	0.000000	3.000000	24.000000	0.000000
2881.187155	-0.114832	0.556849	-0.001978	73.063774	-24.749762	-9.800933	-0.881725	0.000000	-0.135621	0.000000	0.000000	0.000000	0.840744	0.097613	0.220409	0.000000	0.000000	3.000000	24.000000	0.000000
2881.190488	-0.114832	0.556849	-0.001978	72.929993	-25.380999	-10.164147	-0.741601	0.000000	-0.098886	0.000000	0.000000	0.000000	0.840744	0.097613	0.220409	0.000000	0.000000	3.000000	24.000000	0.000000
2881.193821	-0.111917	0.557182	-0.001325	72.929993	-25.380999	-10.164147	-0.741601	0.000000	-0.098886	0.000000	0.000000	0.000000	0.874447	0.100029	0.195713	0.000000	0.000000	3.000000	24.000000	0.000000
2881.197155	-0.111917	0.557182	-0.001325	72.929993	-25.380999	-10.164147	-0.741601	0.000000	-0.098886	0.000000	0.000000	0.000000	0.874447	0.100029	0.195713	0.000000	0.000000	3.000000	24.000000	0.000000
2881.200488	-0.111917	0.557182	-0.001325	72.809990	-25.815969	-10.241164	-0.595860	0.000000	-0.066267	0.000000	0.000000	0.000000	0.874447	0.100029	0.195713	0.000000	0.000000	3.000000	24.000000	0.000000
2881.203821	-0.108993	0.557524	-0.000715	72.809990	-25.815969	-10.241164	-0.595860	0.000000	-0.066267	0.000000	0.000000	0.000000	0.877203	0.102521	0.183179	0.000000	0.000000	3.000000	24.000000	0.000000
2881.207155	-0.108993	0.557524	-0.000715	72.809990	-25.815969	-10.241164	-0.595860	0.000000	-0.066267	0.000000	0.000000	0.000000	0.877203	0.102521	0.183179	0.000000	0.000000	3.000000	24.000000	0.000000
2881.210488	-0.108993	0.557524	-0.000715	72.692993	-26.137405	-10.068005	-0.449659	0.000000	-0.035737	0.000000	0.000000	0.000000	0.877203	0.102521	0.183179	0.000000	0.000000	3.000000	24.000000	0.000000
2881.213821	-0.106146	0.557900	-0.000172	72.692993	-26.137405	-10.068005	-0.449659	0.000000	-0.035737	0.000000	0.000000	0.000000	0.854123	0.112690	0.162951	0.000000	0.000000	3.000000	24.000000	0.000000
2881.217155	-0.106146	0.557900	-0.000172	72.692993	-26.137405	-10.068005	-0.449659	0.000000	-0.035737	0.000000	0.000000	0.000000	0.854123	0.112690	0.162951	0.000000	0.000000	3.000000	24.000000	0.000000
2881.220488	-0.106146	0.557900	-0.000172	72.580170	-26.392439	-9.662937	-0.307305	0.000000	-0.008579	0.000000	0.000000	0.000000	0.854123	0.112690	0.162951	0.000000	0.000000	3.000000	24.000000	0.000000
2881.223821	-0.103378	0.558284	0.000311	72.580170	-26.392439	-9.662937	-0.307305	0.000000	-0.008579	0.000000	0.000000	0.000000	0.830404	0.115156	0.144761	0.000000	0.000000	3.000000	24.000000	0.000000
2881.227155	-0.103378	0.558284	0.000311	72.580170	-26.392439	-9.662937	-0.307305	0.000000	-0.008579	0.000000	0.000000	0.000000	0.830404	0.115156	0.144761	0.000000	0.000000	3.000000	24.000000	0.000000
2881.230488	-0.103378	0.558284	0.000311	72.473244	-26.600094	-9.109889	-0.168904	0.000000	0.015548	0.000000	0.000000	0.000000	0.830404	0.115156	0.144761	0.000000	0.000000	3.000000	24.000000	0.000000
2881.233821	-0.100681	0.558667	0.000694	72.473244	-26.600094	-9.109889	-0.168904	0.000000	0.015548	0.000000	0.000000	0.000000	0.809124	0.114899	0.114827	0.000000	0.000000	3.000000	24.000000	0.000000
2881.237155	-0.100681	0.558667	0.000694	72.473244	-26.600094	-9.109889	-0.168904	0.000000	0.015548	0.000000	0.000000	0.000000	0.809124	0.114899	0.114827	0.000000	0.000000	3.000000	24.000000	0.000000
2881.240488	-0.100681	0.558667	0.000694	72.390366	-26.752668	-8.623006	-0.034050	0.000000	0.034686	0.000000	0.000000	0.000000	0.809124	0.114899	0.114827	0.000000	0.000000	3.000000	24.000000	0.000000
2881.243821	-0.097904	0.559048	0.001011	72.390366	-26.752668	-8.623006	-0.034050	0.000000	0.034686	0.000000	0.000000	0.000000	0.833095	0.114562	0.095043	0.000000	0.000000	3.000000	24.000000	0.000000
2881.247155	-0.097904	0.559048	0.001011	72.390366	-26.752668	-8.623006	-0.034050	0.000000	0.034686	0.000000	0.000000	0.000000	0.833095	0.114562	0.095043	0.000000	0.000000	3.000000	24.000000	0.000000
2881.250488	-0.097904	0.559048	0.001011	72.403725	-26.921860	-8.277167	0.104799	0.000000	0.050526	0.000000	0.000000	0.000000	0.833095	0.114562	0.095043	0.000000	0.000000	3.000000	24.000000	0.000000
2881.253821	-0.095019	0.559385	0.001120	72.403725	-26.921860	-8.277167	0.104799	0.000000	0.050526	0.000000	0.000000	0.000000	0.865424	0.100832	0.032908	0.000000	0.000000	3.000000	24.000000	0.000000
2881.257155	-0.095019	0.559385	0.001120	72.403725	-26.921860	-8.277167	0.104799	0.000000	0.050526	0.000000	0.000000	0.000000	0.865424	0.100832	0.032908	0.000000	0.000000	3.000000	24.000000	0.000000
2881.260488	-0.095019	0.559385	0.001120	72.570061	-27.229742	-8.044178	0.249036	0.000000	0.056011	0.000000	0.000000	0.000000	0.865424	0.100832	0.032908	0.000000	0.000000	3.000000	24.000000	0.000000
2881.263821	-0.091989	0.559623	0.001040	72.570061	-27.229742	-8.044178	0.249036	0.000000	0.056011	0.000000	0.000000	0.000000	0.909018	0.071593	-0.023931	0.000000	0.000000	3.000000	24.000000	0.000000
2881.267155	-0.091989	0.559623	0.001040	72.570061	-27.229742	-8.044178	0.249036	0.000000	0.056011	0.000000	0.000000	0.000000	0.909018	0.071593	-0.023931	0.000000	0.000000	3.000000	24.000000	0.000000
2881.270488	-0.091989	0.559623	0.001040	72.828598	-27.708670	-8.012284	0.400539	0.000000	0.052023	0.000000	0.000000	0.000000	0.909018	0.071593	-0.023931	0.000000	0.000000	3.000000	24.000000	0.000000
2881.273821	-0.088876	0.559808	0.000836	72.828598	-27.708670	-8.012284	0.400539	0.000000	0.052023	0.000000	0.000000	0.000000	0.933982	0.055386	-0.061335	0.000000	0.000000	3.000000	24.000000	0.000000
2881.277155	-0.088876	0.559808	0.000836	72.828598	-27.708670	-8.012284	0.400539	0.000000	0.052023	0.000000	0.000000	0.000000	0.933982	0.055386	-0.061335	0.000000	0.000000	3.000000	24.000000	0.000000
2881.280488	-0.088876	0.559808	0.000836	73.094124	-28.361309	-8.323382	0.556203	0.000000	0.041800	0.000000	0.000000	0.000000	0.933982	0.055386	-0.061335	0.000000	0.000000	3.000000	24.000000	0.000000
2881.283821	-0.085735	0.559937	0.000429	73.094124	-28.361309	-8.323382	0.556203	0.000000	0.041800	0.000000	0.000000	0.000000	0.942257	0.038807	-0.122186	0.000000	0.000000	3.000000	24.000000	0.000000
2881.287155	-0.085735	0.559937	0.000429	73.094124	-28.361309	-8.323382	0.556203	0.000000	0.041800	0.000000	0.000000	0.000000	0.942257	0.038807	-0.122186	0.000000	0.000000	3.000000	24.000000	0.000000
2881.290488	-0.085735	0.559937	0.000429	73.327538	-29.200518	-9.050076	0.713246	0.000000	0.021436	0.000000	0.000000	0.000000	0.942257	0.038807	-0.122186	0.000000	0.000000	3.000000	24.000000	0.000000
2881.293821	-0.082618	0.560003	-0.000167	73.327538	-29.200518	-9.050076	0.713246	0.000000	0.021436	0.000000	0.000000	0.000000	0.935167	0.019688	-0.178677	0.000000	0.000000	3.000000	24.000000	0.000000
2881.297155	-0.082618	0.560003	-0.000167	73.327538	-29.200518	-9.050076	0.713246	0.000000	0.021436	0.000000	0.000000	0.000000	0.935167	0.019688	-0.178677	0.000000	0.000000	3.000000	24.000000	0.000000
2881.300488	-0.082618	0.560003	-0.000167	73.490875	-30.180717	-10.022186	0.869107	0.000000	-0.008344	0.000000	0.000000	0.000000	0.935167	0.019688	-0.178677	0.000000	0.000000	3.000000	24.000000	0.000000
2881.303821	-0.079555	0.560039	-0.000919	73.490875	-30.180717	-10.022186	0.869107	0.000000	-0.008344	0.000000	0.000000	0.000000	0.918836	0.010841	-0.225608	0.000000	0.000000	3.000000	24.000000	0.000000
2881.307155	-0.079555	0.560039	-0.000919	73.490875	-30.180717	-10.022186	0.869107	0.000000	-0.008344	0.000000	0.000000	0.000000	0.918836	0.010841	-0.225608	0.000000	0.000000	3.000000	24.000000	0.000000
2881.310488	-0.079555	0.560039	-0.000919	73.602791	-31.200317	-11.096732	1.022246	0.000000	-0.045945	0.000000	0.000000	0.000000	0.918836	0.010841	-0.225608	0.000000	0.000000	3.000000	24.000000	0.000000
2881.313821	-0.076607	0.560036	-0.001879	73.602791	-31.200317	-11.096732	1.022246	0.000000	-0.045945	0.000000	0.000000	0.000000	0.884510	-0.000874	-0.287937	0.000000	0.000000	3.000000	24.000000	0.000000
2881.317155	-0.076607	0.560036	-0.001879	73.602791	-31.200317	-11.096732	1.022246	0.000000	-0.045945	0.000000	0.000000	0.000000	0.884510	-0.000874	-0.287937	0.000000	0.000000	3.000000	24.000000	0.000000
2881.320488	-0.076607	0.560036	-0.001879	73.668808	-32.115135	-11.783298	1.169665	0.000000	-0.093935	0.000000	0.000000	0.000000	0.884510	-0.000874	-0.287937	0.000000	0.000000	3.000000	24.000000	0.000000
2881.323821	-0.073643	0.559976	-0.003041	73.668808	-32.115135	-11.783298	1.169665	0.000000	-0.093935	0.000000	0.000000	0.000000	0.889204	-0.017888	-0.348816	0.000000	0.000000	3.000000	24.000000	0.000000
2881.327155	-0.073643	0.559976	-0.003041	73.668808	-32.115135	-11.783298	1.169665	0.000000	-0.093935	0.000000	0.000000	0.000000	0.889204	-0.017888	-0.348816	0.000000	0.000000	3.000000	24.000000	0.000000
2881.330488	-0.073643	0.559976	-0.003041	73.708206	-32.799412	-11.747368	1.317865	0.000000	-0.152071	0.000000	0.000000	0.000000	0.889204	-0.017888	-0.348816	0.000000	0.000000	3.000000	24.000000	0.000000
2881.333821	-0.070617	0.559850	-0.004443	73.708206	-32.799412	-11.747368	1.317865	0.000000	-0.152071	0.000000	0.000000	0.000000	0.907736	-0.037854	-0.420379	0.000000	0.000000	3.000000	24.000000	0.000000
2881.337155	-0.070617	0.559850	-0.004443	73.708206	-32.799412	-11.747368	1.317865	0.000000	-0.152071	0.000000	0.000000	0.000000	0.907736	-0.037854	-0.420379	0.000000	0.000000	3.000000	24.000000	0.000000
2881.340488	-0.070617	0.559850	-0.004443	73.709167	-33.175587	-11.251459	1.469155	0.000000	-0.222134	0.000000	0.000000	0.000000	0.907736	-0.037854	-0.420379	0.000000	0.000000	3.000000	24.000000	0.000000
2881.343821	-0.067581	0.559624	-0.006062	73.709167	-33.175587	-11.251459	1.469155	0.000000	-0.222134	0.000000	0.000000	0.000000	0.910770	-0.067748	-0.485820	0.000000	0.000000	3.000000	24.000000	0.000000
2881.347155	-0.067581	0.559624	-0.006062	73.709167	-33.175587	-11.251459	1.469155	0.000000	-0.222134	0.000000	0.000000	0.000000	0.910770	-0.067748	-0.485820	0.000000	0.000000	3.000000	24.000000	0.000000
2881.350488	-0.067581	0.559624	-0.006062	73.679054	-33.312557	-10.446770	1.620950	0.000000	-0.303104	0.000000	0.000000	0.000000	0.910770	-0.067748	-0.485820	0.000000	0.000000	3.000000	24.000000	0.000000
2881.353821	-0.064605	0.559316	-0.007892	73.679054	-33.312557	-10.446770	1.620950	0.000000	-0.303104	0.000000	0.000000	0.000000	0.892757	-0.092464	-0.549009	0.000000	0.000000	3.000000	24.000000	0.000000
2881.357155	-0.064605	0.559316	-0.007892	73.679054	-33.312557	-10.446770	1.620950	0.000000	-0.303104	0.000000	0.000000	0.000000	0.892757	-0.092464	-0.549009	0.000000	0.000000	3.000000	24.000000	0.000000
2881.360488	-0.064605	0.559316	-0.007892	73.508659	-32.991634	-9.267164	1.769743	0.000000	-0.394605	0.000000	0.000000	0.000000	0.892757	-0.092464	-0.549009	0.000000	0.000000	3.000000	24.000000	0.000000
2881.363821	-0.061787	0.558994	-0.009872	73.508659	-32.991634	-9.267164	1.769743	0.000000	-0.394605	0.000000	0.000000	0.000000	0.845551	-0.096661	-0.594020	0.000000	0.000000	3.000000	24.000000	0.000000
2881.367155	-0.061787	0.558994	-0.009872	73.508659	-32.991634	-9.267164	1.769743	0.000000	-0.394605	0.000000	0.000000	0.000000	0.845551	-0.096661	-0.594020	0.000000	0.000000	3.000000	24.000000	0.000000
2881.370488	-0.061787	0.558994	-0.009872	73.095512	-32.110111	-7.786046	1.910668	0.000000	-0.493608	0.000000	0.000000	0.000000	0.845551	-0.096661	-0.594020	0.000000	0.000000	3.000000	24.000000	0.000000
2881.373821	-0.059171	0.558740	-0.011980	73.095512	-32.110111	-7.786046	1.910668	0.000000	-0.493608	0.000000	0.000000	0.000000	0.784687	-0.076056	-0.632459	0.000000	0.000000	3.000000	24.000000	0.000000
2881.377155	-0.059171	0.558740	-0.011980	73.095512	-32.110111	-7.786046	1.910668	0.000000	-0.493608	0.000000	0.000000	0.000000	0.784687	-0.076056	-0.632459	0.000000	0.000000	3.000000	24.000000	0.000000
2881.380488	-0.059171	0.558740	-0.011980	72.439850	-30.861326	-6.250683	2.041449	0.000000	-0.599018	0.000000	0.000000	0.000000	0.784687	-0.076056	-0.632459	0.000000	0.000000	3.000000	24.000000	0.000000
2881.383821	-0.056721	0.558539	-0.014161	72.439850	-30.861326	-6.250683	2.041449	0.000000	-0.599018	0.000000	0.000000	0.000000	0.735016	-0.060394	-0.654122	0.000000	0.000000	3.000000	24.000000	0.000000
2881.387155	-0.056721	0.558539	-0.014161	72.439850	-30.861326	-6.250683	2.041449	0.000000	-0.599018	0.000000	0.000000	0.000000	0.735016	-0.060394	-0.654122	0.000000	0.000000	3.000000	24.000000	0.000000
2881.390488	-0.056721	0.558539	-0.014161	71.613930	-29.500820	-4.789368	2.163952	0.000000	-0.708039	0.000000	0.000000	0.000000	0.735016	-0.060394	-0.654122	0.000000	0.000000	3.000000	24.000000	0.000000
2881.393821	-0.054471	0.558403	-0.016463	71.613930	-29.500820	-4.789368	2.163952	0.000000	-0.708039	0.000000	0.000000	0.000000	0.675014	-0.040659	-0.690794	0.000000	0.000000	3.000000	24.000000	0.000000
2881.397155	-0.054471	0.558403	-0.016463	71.613930	-29.500820	-4.789368	2.163952	0.000000	-0.708039	0.000000	0.000000	0.000000	0.675014	-0.040659	-0.690794	0.000000	0.000000	3.000000	24.000000	0.000000
2881.400488	-0.054471	0.558403	-0.016463	70.713356	-28.254631	-3.382587	2.276454	0.000000	-0.823171	0.000000	0.000000	0.000000	0.675014	-0.040659	-0.690794	0.000000	0.000000	3.000000	24.000000	0.000000
2881.403821	-0.052428	0.558310	-0.018814	70.713356	-28.254631	-3.382587	2.276454	0.000000	-0.823171	0.000000	0.000000	0.000000	0.612996	-0.027938	-0.705289	0.000000	0.000000	3.000000	24.000000	0.000000
2881.407155	-0.052428	0.558310	-0.018814	70.713356	-28.254631	-3.382587	2.276454	0.000000	-0.823171	0.000000	0.000000	0.000000	0.612996	-0.027938	-0.705289	0.000000	0.000000	3.000000	24.000000	0.000000
2881.410488	-0.052428	0.558310	-0.018814	69.793190	-27.169563	-2.147589	2.378620	0.000000	-0.940719	0.000000	0.000000	0.000000	0.612996	-0.027938	-0.705289	0.000000	0.000000	3.000000	24.000000	0.000000
2881.413821	-0.050452	0.558302	-0.021115	69.793190	-27.169563	-2.147589	2.378620	0.000000	-0.940719	0.000000	0.000000	0.000000	0.592545	-0.002443	-0.690309	0.000000	0.000000	3.000000	24.000000	0.000000
2881.417155	-0.050452	0.558302	-0.021115	69.793190	-27.169563	-2.147589	2.378620	0.000000	-0.940719	0.000000	0.000000	0.000000	0.592545	-0.002443	-0.690309	0.000000	0.000000	3.000000	24.000000	0.000000
2881.420488	-0.050452	0.558302	-0.021115	68.903481	-26.211245	-1.080345	2.477378	0.000000	-1.055771	0.000000	0.000000	0.000000	0.592545	-0.002443	-0.690309	0.000000	0.000000	3.000000	24.000000	0.000000
2881.423821	-0.048607	0.558354	-0.023367	68.903481	-26.211245	-1.080345	2.477378	0.000000	-1.055771	0.000000	0.000000	0.000000	0.553768	0.015662	-0.675406	0.000000	0.000000	3.000000	24.000000	0.000000
2881.427155	-0.048607	0.558354	-0.023367	68.903481	-26.211245	-1.080345	2.477378	0.000000	-1.055771	0.000000	0.000000	0.000000	0.553768	0.015662	-0.675406	0.000000	0.000000	3.000000	24.000000	0.000000
2881.430488	-0.048607	0.558354	-0.023367	68.069672	-25.331587	-0.063192	2.569672	0.000000	-1.168338	0.000000	0.000000	0.000000	0.553768	0.015662	-0.675406	0.000000	0.000000	3.000000	24.000000	0.000000
2881.433821	-0.046997	0.558493	-0.025517	68.069672	-25.331587	-0.063192	2.569672	0.000000	-1.168338	0.000000	0.000000	0.000000	0.482965	0.041691	-0.645112	0.000000	0.000000	3.000000	24.000000	0.000000
2881.437155	-0.046997	0.558493	-0.025517	68.069672	-25.331587	-0.063192	2.569672	0.000000	-1.168338	0.000000	0.000000	0.000000	0.482965	0.041691	-0.645112	0.000000	0.000000	3.000000	24.000000	0.000000
2881.440488	-0.046997	0.558493	-0.025517	67.391258	-24.631090	0.554969	2.650167	0.000000	-1.275857	0.000000	0.000000	0.000000	0.482965	0.041691	-0.645112	0.000000	0.000000	3.000000	24.000000	0.000000
2881.443821	-0.045571	0.558692	-0.027620	67.391258	-24.631090	0.554969	2.650167	0.000000	-1.275857	0.000000	0.000000	0.000000	0.427594	0.059593	-0.630815	0.000000	0.000000	3.000000	24.000000	0.000000
2881.447155	-0.045571	0.558692	-0.027620	67.391258	-24.631090	0.554969	2.650167	0.000000	-1.275857	0.000000	0.000000	0.000000	0.427594	0.059593	-0.630815	0.000000	0.000000	3.000000	24.000000	0.000000
2881.450488	-0.045571	0.558692	-0.027620	67.055542	-24.297108	0.719807	2.721432	0.000000	-1.380993	0.000000	0.000000	0.000000	0.427594	0.059593	-0.630815	0.000000	0.000000	3.000000	24.000000	0.000000
2881.453821	-0.044446	0.558893	-0.029717	67.055542	-24.297108	0.719807	2.721432	0.000000	-1.380993	0.000000	0.000000	0.000000	0.337551	0.060346	-0.629097	0.000000	0.000000	3.000000	24.000000	0.000000
2881.457155	-0.044446	0.558893	-0.029717	67.055542	-24.297108	0.719807	2.721432	0.000000	-1.380993	0.000000	0.000000	0.000000	0.337551	0.060346	-0.629097	0.000000	0.000000	3.000000	24.000000	0.000000
2881.460488	-0.044446	0.558893	-0.029717	67.049385	-24.226484	0.894763	2.777691	0.000000	-1.485842	0.000000	0.000000	0.000000	0.337551	0.060346	-0.629097	0.000000	0.000000	3.000000	24.000000	0.000000
2881.463821	-0.043661	0.559107	-0.031767	67.049385	-24.226484	0.894763	2.777691	0.000000	-1.485842	0.000000	0.000000	0.000000	0.235408	0.064229	-0.615166	0.000000	0.000000	3.000000	24.000000	0.000000
2881.467155	-0.043661	0.559107	-0.031767	67.049385	-24.226484	0.894763	2.777691	0.000000	-1.485842	0.000000	0.000000	0.000000	0.235408	0.064229	-0.615166	0.000000	0.000000	3.000000	24.000000	0.000000
2881.470488	-0.043661	0.559107	-0.031767	67.138924	-24.167456	1.038791	2.816926	0.000000	-1.588370	0.000000	0.000000	0.000000	0.235408	0.064229	-0.615166	0.000000	0.000000	3.000000	24.000000	0.000000
2881.473821	-0.043138	0.559385	-0.033706	67.138924	-24.167456	1.038791	2.816926	0.000000	-1.588370	0.000000	0.000000	0.000000	0.157187	0.083294	-0.581544	0.000000	0.000000	3.000000	24.000000	0.000000
2881.477155	-0.043138	0.559385	-0.033706	67.138924	-24.167456	1.038791	2.816926	0.000000	-1.588370	0.000000	0.000000	0.000000	0.157187	0.083294	-0.581544	0.000000	0.000000	3.000000	24.000000	0.000000
2881.480488	-0.043138	0.559385	-0.033706	67.209953	-24.070404	1.255965	2.843123	0.000000	-1.685294	0.000000	0.000000	0.000000	0.157187	0.083294	-0.581544	0.000000	0.000000	3.000000	24.000000	0.000000
2881.483821	-0.042863	0.559660	-0.035605	67.209953	-24.070404	1.255965	2.843123	0.000000	-1.685294	0.000000	0.000000	0.000000	0.082291	0.082400	-0.569674	0.000000	0.000000	3.000000	24.000000	0.000000
2881.487155	-0.042863	0.559660	-0.035605	67.209953	-24.070404	1.255965	2.843123	0.000000	-1.685294	0.000000	0.000000	0.000000	0.082291	0.082400	-0.569674	0.000000	0.000000	3.000000	24.000000	0.000000
2881.490488	-0.042863	0.559660	-0.035605	67.276535	-23.968267	1.520262	2.856839	0.000000	-1.780240	0.000000	0.000000	0.000000	0.082291	0.082400	-0.569674	0.000000	0.000000	3.000000	24.000000	0.000000
2881.493821	-0.042778	0.559926	-0.037433	67.276535	-23.968267	1.520262	2.856839	0.000000	-1.780240	0.000000	0.000000	0.000000	0.025573	0.079781	-0.548559	0.000000	0.000000	3.000000	24.000000	0.000000
2881.497155	-0.042778	0.559926	-0.037433	67.276535	-23.968267	1.520262	2.856839	0.000000	-1.780240	0.000000	0.000000	0.000000	0.025573	0.079781	-0.548559	0.000000	0.000000	3.000000	24.000000	0.000000
2881.500488	-0.042778	0.559926	-0.037433	67.352570	-23.853098	1.836519	2.861101	0.000000	-1.871666	0.000000	0.000000	0.000000	0.025573	0.079781	-0.548559	0.000000	0.000000	3.000000	24.000000	0.000000
2881.503821	-0.042755	0.560133	-0.039234	67.352570	-23.853098	1.836519	2.861101	0.000000	-1.871666	0.000000	0.000000	0.000000	0.006947	0.062324	-0.540294	0.000000	0.000000	3.000000	24.000000	0.000000
2881.507155	-0.042755	0.560133	-0.039234	67.352570	-23.853098	1.836519	2.861101	0.000000	-1.871666	0.000000	0.000000	0.000000	0.006947	0.062324	-0.540294	0.000000	0.000000	3.000000	24.000000	0.000000
2881.510488	-0.042755	0.560133	-0.039234	67.442734	-23.755535	2.137655	2.862258	0.000000	-1.961715	0.000000	0.000000	0.000000	0.006947	0.062324	-0.540294	0.000000	0.000000	3.000000	24.000000	0.000000
2881.513821	-0.042774	0.560261	-0.041000	67.442734	-23.755535	2.137655	2.862258	0.000000	-1.961715	0.000000	0.000000	0.000000	-0.005710	0.038295	-0.529690	0.000000	0.000000	3.000000	24.000000	0.000000
2881.517155	-0.042774	0.560261	-0.041000	67.442734	-23.755535	2.137655	2.862258	0.000000	-1.961715	0.000000	0.000000	0.000000	-0.005710	0.038295	-0.529690	0.000000	0.000000	3.000000	24.000000	0.000000
2881.520488	-0.042774	0.560261	-0.041000	67.528610	-23.710775	2.354179	2.861307	0.000000	-2.049997	0.000000	0.000000	0.000000	-0.005710	0.038295	-0.529690	0.000000	0.000000	3.000000	24.000000	0.000000
2881.523821	-0.042868	0.560282	-0.042795	67.528610	-23.710775	2.354179	2.861307	0.000000	-2.049997	0.000000	0.000000	0.000000	-0.028147	0.006383	-0.538595	0.000000	0.000000	3.000000	24.000000	0.000000
2881.527155	-0.042868	0.560282	-0.042795	67.528610	-23.710775	2.354179	2.861307	0.000000	-2.049997	0.000000	0.000000	0.000000	-0.028147	0.006383	-0.538595	0.000000	0.000000	3.000000	24.000000	0.000000
2881.530488	-0.042868	0.560282	-0.042795	67.604759	-23.744390	2.439032	2.856616	0.000000	-2.139762	0.000000	0.000000	0.000000	-0.028147	0.006383	-0.538595	0.000000	0.000000	3.000000	24.000000	0.000000
2881.533821	-0.043083	0.560304	-0.044537	67.604759	-23.744390	2.439032	2.856616	0.000000	-2.139762	0.000000	0.000000	0.000000	-0.064735	0.006554	-0.522673	0.000000	0.000000	3.000000	24.000000	0.000000
2881.537155	-0.043083	0.560304	-0.044537	67.604759	-23.744390	2.439032	2.856616	0.000000	-2.139762	0.000000	0.000000	0.000000	-0.064735	0.006554	-0.522673	0.000000	0.000000	3.000000	24.000000	0.000000
2881.540488	-0.043083	0.560304	-0.044537	67.661247	-23.840462	2.416939	2.845827	0.000000	-2.226875	0.000000	0.000000	0.000000	-0.064735	0.006554	-0.522673	0.000000	0.000000	3.000000	24.000000	0.000000
2881.543821	-0.043378	0.560333	-0.046247	67.661247	-23.840462	2.416939	2.845827	0.000000	-2.226875	0.000000	0.000000	0.000000	-0.088469	0.008635	-0.512759	0.000000	0.000000	3.000000	24.000000	0.000000
2881.547155	-0.043378	0.560333	-0.046247	67.661247	-23.840462	2.416939	2.845827	0.000000	-2.226875	0.000000	0.000000	0.000000	-0.088469	0.008635	-0.512759	0.000000	0.000000	3.000000	24.000000	0.000000
2881.550488	-0.043378	0.560333	-0.046247	67.704376	-23.941032	2.401174	2.831082	0.000000	-2.312335	0.000000	0.000000	0.000000	-0.088469	0.008635	-0.512759	0.000000	0.000000	3.000000	24.000000	0.000000
2881.553821	-0.043763	0.560407	-0.047819	67.704376	-23.941032	2.401174	2.831082	0.000000	-2.312335	0.000000	0.000000	0.000000	-0.115290	0.022190	-0.471700	0.000000	0.000000	3.000000	24.000000	0.000000
2881.557155	-0.043763	0.560407	-0.047819	67.704376	-23.941032	2.401174	2.831082	0.000000	-2.312335	0.000000	0.000000	0.000000	-0.115290	0.022190	-0.471700	0.000000	0.000000	3.000000	24.000000	0.000000
2881.560488	-0.043763	0.560407	-0.047819	67.741554	-24.037027	2.382400	2.811867	0.000000	-2.390951	0.000000	0.000000	0.000000	-0.115290	0.022190	-0.471700	0.000000	0.000000	3.000000	24.000000	0.000000
2881.563821	-0.044135	0.560516	-0.049287	67.741554	-24.037027	2.382400	2.811867	0.000000	-2.390951	0.000000	0.000000	0.000000	-0.111591	0.032665	-0.440289	0.000000	0.000000	3.000000	24.000000	0.000000
2881.567155	-0.044135	0.560516	-0.049287	67.741554	-24.037027	2.382400	2.811867	0.000000	-2.390951	0.000000	0.000000	0.000000	-0.111591	0.032665	-0.440289	0.000000	0.000000	3.000000	24.000000	0.000000
2881.570488	-0.044135	0.560516	-0.049287	67.771294	-24.128565	2.375669	2.793268	0.000000	-2.464333	0.000000	0.000000	0.000000	-0.111591	0.032665	-0.440289	0.000000	0.000000	3.000000	24.000000	0.000000
2881.573821	-0.044554	0.560615	-0.050644	67.771294	-24.128565	2.375669	2.793268	0.000000	-2.464333	0.000000	0.000000	0.000000	-0.125819	0.029787	-0.407345	0.000000	0.000000	3.000000	24.000000	0.000000
2881.577155	-0.044554	0.560615	-0.050644	67.771294	-24.128565	2.375669	2.793268	0.000000	-2.464333	0.000000	0.000000	0.000000	-0.125819	0.029787	-0.407345	0.000000	0.000000	3.000000	24.000000	0.000000
2881.580488	-0.044554	0.560615	-0.050644	67.802574	-24.217230	2.400065	2.772298	0.000000	-2.532223	0.000000	0.000000	0.000000	-0.125819	0.029787	-0.407345	0.000000	0.000000	3.000000	24.000000	0.000000
2881.583821	-0.045072	0.560678	-0.051960	67.802574	-24.217230	2.400065	2.772298	0.000000	-2.532223	0.000000	0.000000	0.000000	-0.155349	0.018893	-0.394702	0.000000	0.000000	3.000000	24.000000	0.000000
2881.587155	-0.045072	0.560678	-0.051960	67.802574	-24.217230	2.400065	2.772298	0.000000	-2.532223	0.000000	0.000000	0.000000	-0.155349	0.018893	-0.394702	0.000000	0.000000	3.000000	24.000000	0.000000
2881.590488	-0.045072	0.560678	-0.051960	67.826637	-24.287590	2.463284	2.746407	0.000000	-2.598007	0.000000	0.000000	0.000000	-0.155349	0.018893	-0.394702	0.000000	0.000000	3.000000	24.000000	0.000000
2881.593821	-0.045687	0.560705	-0.053234	67.826637	-24.287590	2.463284	2.746407	0.000000	-2.598007	0.000000	0.000000	0.000000	-0.184680	0.008159	-0.382141	0.000000	0.000000	3.000000	24.000000	0.000000
2881.597155	-0.045687	0.560705	-0.053234	67.826637	-24.287590	2.463284	2.746407	0.000000	-2.598007	0.000000	0.000000	0.000000	-0.184680	0.008159	-0.382141	0.000000	0.000000	3.000000	24.000000	0.000000
2881.600488	-0.045687	0.560705	-0.053234	67.812721	-24.298656	2.605179	2.715627	0.000000	-2.661697	0.000000	0.000000	0.000000	-0.184680	0.008159	-0.382141	0.000000	0.000000	3.000000	24.000000	0.000000
2881.603821	-0.046460	0.560692	-0.054449	67.812721	-24.298656	2.605179	2.715627	0.000000	-2.661697	0.000000	0.000000	0.000000	-0.231871	-0.004114	-0.364423	0.000000	0.000000	3.000000	24.000000	0.000000
2881.607155	-0.046460	0.560692	-0.054449	67.812721	-24.298656	2.605179	2.715627	0.000000	-2.661697	0.000000	0.000000	0.000000	-0.231871	-0.004114	-0.364423	0.000000	0.000000	3.000000	24.000000	0.000000
2881.610488	-0.046460	0.560692	-0.054449	67.741470	-24.207808	2.874185	2.676982	0.000000	-2.722435	0.000000	0.000000	0.000000	-0.231871	-0.004114	-0.364423	0.000000	0.000000	3.000000	24.000000	0.000000
2881.613821	-0.047335	0.560654	-0.055580	67.741470	-24.207808	2.874185	2.676982	0.000000	-2.722435	0.000000	0.000000	0.000000	-0.262307	-0.011208	-0.339355	0.000000	0.000000	3.000000	24.000000	0.000000
2881.617155	-0.047335	0.560654	-0.055580	67.741470	-24.207808	2.874185	2.676982	0.000000	-2.722435	0.000000	0.000000	0.000000	-0.262307	-0.011208	-0.339355	0.000000	0.000000	3.000000	24.000000	0.000000
2881.620488	-0.047335	0.560654	-0.055580	67.612709	-23.969568	3.341458	2.633264	0.000000	-2.778994	0.000000	0.000000	0.000000	-0.262307	-0.011208	-0.339355	0.000000	0.000000	3.000000	24.000000	0.000000
2881.623821	-0.048312	0.560632	-0.056615	67.612709	-23.969568	3.341458	2.633264	0.000000	-2.778994	0.000000	0.000000	0.000000	-0.293185	-0.006588	-0.310568	0.000000	0.000000	3.000000	24.000000	0.000000
2881.627155	-0.048312	0.560632	-0.056615	67.612709	-23.969568	3.341458	2.633264	0.000000	-2.778994	0.000000	0.000000	0.000000	-0.293185	-0.006588	-0.310568	0.000000	0.000000	3.000000	24.000000	0.000000
2881.630488	-0.048312	0.560632	-0.056615	67.446281	-23.580292	4.065716	2.584400	0.000000	-2.830755	0.000000	0.000000	0.000000	-0.293185	-0.006588	-0.310568	0.000000	0.000000	3.000000	24.000000	0.000000
2881.633821	-0.049391	0.560587	-0.057568	67.446281	-23.580292	4.065716	2.584400	0.000000	-2.830755	0.000000	0.000000	0.000000	-0.323632	-0.013448	-0.285865	0.000000	0.000000	3.000000	24.000000	0.000000
2881.637155	-0.049391	0.560587	-0.057568	67.446281	-23.580292	4.065716	2.584400	0.000000	-2.830755	0.000000	0.000000	0.000000	-0.323632	-0.013448	-0.285865	0.000000	0.000000	3.000000	24.000000	0.000000
2881.640488	-0.049391	0.560587	-0.057568	67.295067	-23.133118	4.957823	2.530461	0.000000	-2.878399	0.000000	0.000000	0.000000	-0.323632	-0.013448	-0.285865	0.000000	0.000000	3.000000	24.000000	0.000000
2881.643821	-0.050625	0.560526	-0.058471	67.295067	-23.133118	4.957823	2.530461	0.000000	-2.878399	0.000000	0.000000	0.000000	-0.370246	-0.018549	-0.270807	0.000000	0.000000	3.000000	24.000000	0.000000
2881.647155	-0.050625	0.560526	-0.058471	67.295067	-23.133118	4.957823	2.530461	0.000000	-2.878399	0.000000	0.000000	0.000000	-0.370246	-0.018549	-0.270807	0.000000	0.000000	3.000000	24.000000	0.000000
2881.650488	-0.050625	0.560526	-0.058471	67.173218	-22.646900	6.018804	2.468753	0.000000	-2.923533	0.000000	0.000000	0.000000	-0.370246	-0.018549	-0.270807	0.000000	0.000000	3.000000	24.000000	0.000000
2881.653821	-0.051976	0.560447	-0.059320	67.173218	-22.646900	6.018804	2.468753	0.000000	-2.923533	0.000000	0.000000	0.000000	-0.405435	-0.023590	-0.254689	0.000000	0.000000	3.000000	24.000000	0.000000
2881.657155	-0.051976	0.560447	-0.059320	67.173218	-22.646900	6.018804	2.468753	0.000000	-2.923533	0.000000	0.000000	0.000000	-0.405435	-0.023590	-0.254689	0.000000	0.000000	3.000000	24.000000	0.000000
2881.660488	-0.051976	0.560447	-0.059320	67.072762	-22.127022	7.224174	2.401181	0.000000	-2.965981	0.000000	0.000000	0.000000	-0.405435	-0.023590	-0.254689	0.000000	0.000000	3.000000	24.000000	0.000000
2881.663821	-0.053436	0.560346	-0.060183	67.072762	-22.127022	7.224174	2.401181	0.000000	-2.965981	0.000000	0.000000	0.000000	-0.437936	-0.030254	-0.259005	0.000000	0.000000	3.000000	24.000000	0.000000
2881.667155	-0.053436	0.560346	-0.060183	67.072762	-22.127022	7.224174	2.401181	0.000000	-2.965981	0.000000	0.000000	0.000000	-0.437936	-0.030254	-0.259005	0.000000	0.000000	3.000000	24.000000	0.000000
2881.670488	-0.053436	0.560346	-0.060183	66.999329	-21.591339	8.535038	2.328192	0.000000	-3.009149	0.000000	0.000000	0.000000	-0.437936	-0.030254	-0.259005	0.000000	0.000000	3.000000	24.000000	0.000000
2881.673821	-0.054979	0.560224	-0.060966	66.999329	-21.591339	8.535038	2.328192	0.000000	-3.009149	0.000000	0.000000	0.000000	-0.462735	-0.036784	-0.234803	0.000000	0.000000	3.000000	24.000000	0.000000
2881.677155	-0.054979	0.560224	-0.060966	66.999329	-21.591339	8.535038	2.328192	0.000000	-3.009149	0.000000	0.000000	0.000000	-0.462735	-0.036784	-0.234803	0.000000	0.000000	3.000000	24.000000	0.000000
2881.680488	-0.054979	0.560224	-0.060966	66.930969	-21.018244	9.974603	2.251069	0.000000	-3.048283	0.000000	0.000000	0.000000	-0.462735	-0.036784	-0.234803	0.000000	0.000000	3.000000	24.000000	0.000000
2881.683821	-0.056585	0.560101	-0.061671	66.930969	-21.018244	9.974603	2.251069	0.000000	-3.048283	0.000000	0.000000	0.000000	-0.481878	-0.036678	-0.211752	0.000000	0.000000	3.000000	24.000000	0.000000
2881.687155	-0.056585	0.560101	-0.061671	66.930969	-21.018244	9.974603	2.251069	0.000000	-3.048283	0.000000	0.000000	0.000000	-0.481878	-0.036678	-0.211752	0.000000	0.000000	3.000000	24.000000	0.000000
2881.690488	-0.056585	0.560101	-0.061671	66.882828	-20.435049	11.506438	2.170756	0.000000	-3.083575	0.000000	0.000000	0.000000	-0.481878	-0.036678	-0.211752	0.000000	0.000000	3.000000	24.000000	0.000000
2881.693821	-0.058284	0.559985	-0.062237	66.882828	-20.435049	11.506438	2.170756	0.000000	-3.083575	0.000000	0.000000	0.000000	-0.509857	-0.034830	-0.169703	0.000000	0.000000	3.000000	24.000000	0.000000
2881.697155	-0.058284	0.559985	-0.062237	66.882828	-20.435049	11.506438	2.170756	0.000000	-3.083575	0.000000	0.000000	0.000000	-0.509857	-0.034830	-0.169703	0.000000	0.000000	3.000000	24.000000	0.000000
2881.700488	-0.058284	0.559985	-0.062237	66.856552	-19.868551	13.046552	2.085780	0.000000	-3.111859	0.000000	0.000000	0.000000	-0.509857	-0.034830	-0.169703	0.000000	0.000000	3.000000	24.000000	0.000000
2881.703821	-0.060045	0.559815	-0.062759	66.856552	-19.868551	13.046552	2.085780	0.000000	-3.111859	0.000000	0.000000	0.000000	-0.528244	-0.051102	-0.156679	0.000000	0.000000	3.000000	24.000000	0.000000
2881.707155	-0.060045	0.559815	-0.062759	66.856552	-19.868551	13.046552	2.085780	0.000000	-3.111859	0.000000	0.000000	0.000000	-0.528244	-0.051102	-0.156679	0.000000	0.000000	3.000000	24.000000	0.000000
2881.710488	-0.060045	0.559815	-0.062759	66.855446	-19.371954	13.988471	1.997739	0.000000	-3.137972	0.000000	0.000000	0.000000	-0.528244	-0.051102	-0.156679	0.000000	0.000000	3.000000	24.000000	0.000000
2881.713821	-0.061819	0.559606	-0.063306	66.855446	-19.371954	13.988471	1.997739	0.000000	-3.137972	0.000000	0.000000	0.000000	-0.532170	-0.062546	-0.163859	0.000000	0.000000	3.000000	24.000000	0.000000
2881.717155	-0.061819	0.559606	-0.063306	66.855446	-19.371954	13.988471	1.997739	0.000000	-3.137972	0.000000	0.000000	0.000000	-0.532170	-0.062546	-0.163859	0.000000	0.000000	3.000000	24.000000	0.000000
2881.720488	-0.061819	0.559606	-0.063306	66.889633	-18.953947	14.082973	1.909044	0.000000	-3.165282	0.000000	0.000000	0.000000	-0.532170	-0.062546	-0.163859	0.000000	0.000000	3.000000	24.000000	0.000000
2881.723821	-0.063647	0.559355	-0.063858	66.889633	-18.953947	14.082973	1.909044	0.000000	-3.165282	0.000000	0.000000	0.000000	-0.548376	-0.075546	-0.165707	0.000000	0.000000	3.000000	24.000000	0.000000
2881.727155	-0.063647	0.559355	-0.063858	66.889633	-18.953947	14.082973	1.909044	0.000000	-3.165282	0.000000	0.000000	0.000000	-0.548376	-0.075546	-0.165707	0.000000	0.000000	3.000000	24.000000	0.000000
2881.730488	-0.063647	0.559355	-0.063858	66.950737	-18.562963	13.831251	1.817648	0.000000	-3.192899	0.000000	0.000000	0.000000	-0.548376	-0.075546	-0.165707	0.000000	0.000000	3.000000	24.000000	0.000000
2881.733821	-0.065584	0.559081	-0.064432	66.950737	-18.562963	13.831251	1.817648	0.000000	-3.192899	0.000000	0.000000	0.000000	-0.581045	-0.081992	-0.172258	0.000000	0.000000	3.000000	24.000000	0.000000
2881.737155	-0.065584	0.559081	-0.064432	66.950737	-18.562963	13.831251	1.817648	0.000000	-3.192899	0.000000	0.000000	0.000000	-0.581045	-0.081992	-0.172258	0.000000	0.000000	3.000000	24.000000	0.000000
2881.740488	-0.065584	0.559081	-0.064432	67.023552	-18.123358	13.982067	1.720807	0.000000	-3.221609	0.000000	0.000000	0.000000	-0.581045	-0.081992	-0.172258	0.000000	0.000000	3.000000	24.000000	0.000000
2881.743821	-0.067595	0.558803	-0.065005	67.023552	-18.123358	13.982067	1.720807	0.000000	-3.221609	0.000000	0.000000	0.000000	-0.603367	-0.083538	-0.171822	0.000000	0.000000	3.000000	24.000000	0.000000
2881.747155	-0.067595	0.558803	-0.065005	67.023552	-18.123358	13.982067	1.720807	0.000000	-3.221609	0.000000	0.000000	0.000000	-0.603367	-0.083538	-0.171822	0.000000	0.000000	3.000000	24.000000	0.000000
2881.750488	-0.067595	0.558803	-0.065005	67.098068	-17.576172	14.920194	1.620246	0.000000	-3.250246	0.000000	0.000000	0.000000	-0.603367	-0.083538	-0.171822	0.000000	0.000000	3.000000	24.000000	0.000000
2881.753821	-0.069618	0.558525	-0.065498	67.098068	-17.576172	14.920194	1.620246	0.000000	-3.250246	0.000000	0.000000	0.000000	-0.606928	-0.083364	-0.147786	0.000000	0.000000	3.000000	24.000000	0.000000
2881.757155	-0.069618	0.558525	-0.065498	67.098068	-17.576172	14.920194	1.620246	0.000000	-3.250246	0.000000	0.000000	0.000000	-0.606928	-0.083364	-0.147786	0.000000	0.000000	3.000000	24.000000	0.000000
2881.760488	-0.069618	0.558525	-0.065498	67.177467	-16.936161	15.988510	1.519091	0.000000	-3.274877	0.000000	0.000000	0.000000	-0.606928	-0.083364	-0.147786	0.000000	0.000000	3.000000	24.000000	0.000000
2881.763821	-0.071646	0.558258	-0.065958	67.177467	-16.936161	15.988510	1.519091	0.000000	-3.274877	0.000000	0.000000	0.000000	-0.608267	-0.080018	-0.138211	0.000000	0.000000	3.000000	24.000000	0.000000
2881.767155	-0.071646	0.558258	-0.065958	67.177467	-16.936161	15.988510	1.519091	0.000000	-3.274877	0.000000	0.000000	0.000000	-0.608267	-0.080018	-0.138211	0.000000	0.000000	3.000000	24.000000	0.000000
2881.770488	-0.071646	0.558258	-0.065958	67.236221	-16.265232	16.383263	1.417714	0.000000	-3.297912	0.000000	0.000000	0.000000	-0.608267	-0.080018	-0.138211	0.000000	0.000000	3.000000	24.000000	0.000000
2881.773821	-0.073635	0.557948	-0.066412	67.236221	-16.265232	16.383263	1.417714	0.000000	-3.297912	0.000000	0.000000	0.000000	-0.596862	-0.092998	-0.136070	0.000000	0.000000	3.000000	24.000000	0.000000
2881.777155	-0.073635	0.557948	-0.066412	67.236221	-16.265232	16.383263	1.417714	0.000000	-3.297912	0.000000	0.000000	0.000000	-0.596862	-0.092998	-0.136070	0.000000	0.000000	3.000000	24.000000	0.000000
2881.780488	-0.073635	0.557948	-0.066412	67.260124	-15.547669	16.436516	1.318236	0.000000	-3.320590	0.000000	0.000000	0.000000	-0.596862	-0.092998	-0.136070	0.000000	0.000000	3.000000	24.000000	0.000000
2881.783821	-0.075642	0.557676	-0.066772	67.260124	-15.547669	16.436516	1.318236	0.000000	-3.320590	0.000000	0.000000	0.000000	-0.602038	-0.081498	-0.108113	0.000000	0.000000	3.000000	24.000000	0.000000
2881.787155	-0.075642	0.557676	-0.066772	67.260124	-15.547669	16.436516	1.318236	0.000000	-3.320590	0.000000	0.000000	0.000000	-0.602038	-0.081498	-0.108113	0.000000	0.000000	3.000000	24.000000	0.000000
2881.790488	-0.075642	0.557676	-0.066772	67.242073	-14.771939	16.965803	1.217897	0.000000	-3.338609	0.000000	0.000000	0.000000	-0.602038	-0.081498	-0.108113	0.000000	0.000000	3.000000	24.000000	0.000000
2881.793821	-0.077727	0.557459	-0.067032	67.242073	-14.771939	16.965803	1.217897	0.000000	-3.338609	0.000000	0.000000	0.000000	-0.625455	-0.065143	-0.077976	0.000000	0.000000	3.000000	24.000000	0.000000
2881.797155	-0.077727	0.557459	-0.067032	67.242073	-14.771939	16.965803	1.217897	0.000000	-3.338609	0.000000	0.000000	0.000000	-0.625455	-0.065143	-0.077976	0.000000	0.000000	3.000000	24.000000	0.000000
2881.800488	-0.077727	0.557459	-0.067032	67.199135	-13.951297	18.012825	1.113654	0.000000	-3.351605	0.000000	0.000000	0.000000	-0.625455	-0.065143	-0.077976	0.000000	0.000000	3.000000	24.000000	0.000000
2881.803821	-0.079867	0.557324	-0.067124	67.199135	-13.951297	18.012825	1.113654	0.000000	-3.351605	0.000000	0.000000	0.000000	-0.642036	-0.040724	-0.027644	0.000000	0.000000	3.000000	24.000000	0.000000
2881.807155	-0.079867	0.557324	-0.067124	67.199135	-13.951297	18.012825	1.113654	0.000000	-3.351605	0.000000	0.000000	0.000000	-0.642036	-0.040724	-0.027644	0.000000	0.000000	3.000000	24.000000	0.000000
2881.810488	-0.079867	0.557324	-0.067124	67.163986	-13.116348	18.934120	1.006648	0.000000	-3.356213	0.000000	0.000000	0.000000	-0.642036	-0.040724	-0.027644	0.000000	0.000000	3.000000	24.000000	0.000000
2881.813821	-0.082005	0.557275	-0.067062	67.163986	-13.116348	18.934120	1.006648	0.000000	-3.356213	0.000000	0.000000	0.000000	-0.641299	-0.014730	0.018767	0.000000	0.000000	3.000000	24.000000	0.000000
2881.817155	-0.082005	0.557275	-0.067062	67.163986	-13.116348	18.934120	1.006648	0.000000	-3.356213	0.000000	0.000000	0.000000	-0.641299	-0.014730	0.018767	0.000000	0.000000	3.000000	24.000000	0.000000
2881.820488	-0.082005	0.557275	-0.067062	67.150490	-12.275147	19.569897	0.899765	0.000000	-3.353085	0.000000	0.000000	0.000000	-0.641299	-0.014730	0.018767	0.000000	0.000000	3.000000	24.000000	0.000000
2881.823821	-0.084203	0.557307	-0.066833	67.150490	-12.275147	19.569897	0.899765	0.000000	-3.353085	0.000000	0.000000	0.000000	-0.659494	0.009618	0.068724	0.000000	0.000000	3.000000	24.000000	0.000000
2881.827155	-0.084203	0.557307	-0.066833	67.150490	-12.275147	19.569897	0.899765	0.000000	-3.353085	0.000000	0.000000	0.000000	-0.659494	0.009618	0.068724	0.000000	0.000000	3.000000	24.000000	0.000000
2881.830488	-0.084203	0.557307	-0.066833	67.108307	-11.399547	20.300585	0.789849	0.000000	-3.341631	0.000000	0.000000	0.000000	-0.659494	0.009618	0.068724	0.000000	0.000000	3.000000	24.000000	0.000000
2881.833821	-0.086430	0.557354	-0.066508	67.108307	-11.399547	20.300585	0.789849	0.000000	-3.341631	0.000000	0.000000	0.000000	-0.668074	0.014298	0.097432	0.000000	0.000000	3.000000	24.000000	0.000000
2881.837155	-0.086430	0.557354	-0.066508	67.108307	-11.399547	20.300585	0.789849	0.000000	-3.341631	0.000000	0.000000	0.000000	-0.668074	0.014298	0.097432	0.000000	0.000000	3.000000	24.000000	0.000000
2881.840488	-0.086430	0.557354	-0.066508	67.048523	-10.506104	20.900188	0.678504	0.000000	-3.325392	0.000000	0.000000	0.000000	-0.668074	0.014298	0.097432	0.000000	0.000000	3.000000	24.000000	0.000000
2881.843821	-0.088712	0.557368	-0.066152	67.048523	-10.506104	20.900188	0.678504	0.000000	-3.325392	0.000000	0.000000	0.000000	-0.684512	0.004204	0.106880	0.000000	0.000000	3.000000	24.000000	0.000000
2881.847155	-0.088712	0.557368	-0.066152	67.048523	-10.506104	20.900188	0.678504	0.000000	-3.325392	0.000000	0.000000	0.000000	-0.684512	0.004204	0.106880	0.000000	0.000000	3.000000	24.000000	0.000000
2881.850488	-0.088712	0.557368	-0.066152	66.975815	-9.593545	21.330076	0.564418	0.000000	-3.307579	0.000000	0.000000	0.000000	-0.684512	0.004204	0.106880	0.000000	0.000000	3.000000	24.000000	0.000000
2881.853821	-0.091012	0.557305	-0.065839	66.975815	-9.593545	21.330076	0.564418	0.000000	-3.307579	0.000000	0.000000	0.000000	-0.690133	-0.019041	0.093682	0.000000	0.000000	3.000000	24.000000	0.000000
2881.857155	-0.091012	0.557305	-0.065839	66.975815	-9.593545	21.330076	0.564418	0.000000	-3.307579	0.000000	0.000000	0.000000	-0.690133	-0.019041	0.093682	0.000000	0.000000	3.000000	24.000000	0.000000
2881.860488	-0.091012	0.557305	-0.065839	66.890572	-8.645295	21.950045	0.449396	0.000000	-3.291966	0.000000	0.000000	0.000000	-0.690133	-0.019041	0.093682	0.000000	0.000000	3.000000	24.000000	0.000000
2881.863821	-0.093330	0.557186	-0.065577	66.890572	-8.645295	21.950045	0.449396	0.000000	-3.291966	0.000000	0.000000	0.000000	-0.695238	-0.035776	0.078810	0.000000	0.000000	3.000000	24.000000	0.000000
2881.867155	-0.093330	0.557186	-0.065577	66.890572	-8.645295	21.950045	0.449396	0.000000	-3.291966	0.000000	0.000000	0.000000	-0.695238	-0.035776	0.078810	0.000000	0.000000	3.000000	24.000000	0.000000
2881.870488	-0.093330	0.557186	-0.065577	66.794449	-7.705441	22.753044	0.333523	0.000000	-3.278831	0.000000	0.000000	0.000000	-0.695238	-0.035776	0.078810	0.000000	0.000000	3.000000	24.000000	0.000000
2881.873821	-0.095628	0.556988	-0.065349	66.794449	-7.705441	22.753044	0.333523	0.000000	-3.278831	0.000000	0.000000	0.000000	-0.689402	-0.059175	0.068167	0.000000	0.000000	3.000000	24.000000	0.000000
2881.877155	-0.095628	0.556988	-0.065349	66.794449	-7.705441	22.753044	0.333523	0.000000	-3.278831	0.000000	0.000000	0.000000	-0.689402	-0.059175	0.068167	0.000000	0.000000	3.000000	24.000000	0.000000
2881.880488	-0.095628	0.556988	-0.065349	66.690727	-6.803784	23.692570	0.218623	0.000000	-3.267469	0.000000	0.000000	0.000000	-0.689402	-0.059175	0.068167	0.000000	0.000000	3.000000	24.000000	0.000000
2881.883821	-0.097888	0.556691	-0.065147	66.690727	-6.803784	23.692570	0.218623	0.000000	-3.267469	0.000000	0.000000	0.000000	-0.678212	-0.089269	0.060596	0.000000	0.000000	3.000000	24.000000	0.000000
2881.887155	-0.097888	0.556691	-0.065147	66.690727	-6.803784	23.692570	0.218623	0.000000	-3.267469	0.000000	0.000000	0.000000	-0.678212	-0.089269	0.060596	0.000000	0.000000	3.000000	24.000000	0.000000
2881.890488	-0.097888	0.556691	-0.065147	66.581902	-5.986796	24.716738	0.105588	0.000000	-3.257370	0.000000	0.000000	0.000000	-0.678212	-0.089269	0.060596	0.000000	0.000000	3.000000	24.000000	0.000000
2881.893821	-0.100217	0.556364	-0.064944	66.581902	-5.986796	24.716738	0.105588	0.000000	-3.257370	0.000000	0.000000	0.000000	-0.698597	-0.098132	0.060940	0.000000	0.000000	3.000000	24.000000	0.000000
2881.897155	-0.100217	0.556364	-0.064944	66.581902	-5.986796	24.716738	0.105588	0.000000	-3.257370	0.000000	0.000000	0.000000	-0.698597	-0.098132	0.060940	0.000000	0.000000	3.000000	24.000000	0.000000
2881.900488	-0.100217	0.556364	-0.064944	66.473526	-5.341826	25.335192	-0.010845	0.000000	-3.247213	0.000000	0.000000	0.000000	-0.698597	-0.098132	0.060940	0.000000	0.000000	3.000000	24.000000	0.000000
2881.903821	-0.102592	0.556034	-0.064671	66.473526	-5.341826	25.335192	-0.010845	0.000000	-3.247213	0.000000	0.000000	0.000000	-0.712649	-0.098967	0.081846	0.000000	0.000000	3.000000	24.000000	0.000000
2881.907155	-0.102592	0.556034	-0.064671	66.473526	-5.341826	25.335192	-0.010845	0.000000	-3.247213	0.000000	0.000000	0.000000	-0.712649	-0.098967	0.081846	0.000000	0.000000	3.000000	24.000000	0.000000
2881.910488	-0.102592	0.556034	-0.064671	66.378899	-4.879773	25.415720	-0.129620	0.000000	-3.233572	0.000000	0.000000	0.000000	-0.712649	-0.098967	0.081846	0.000000	0.000000	3.000000	24.000000	0.000000
2881.913821	-0.104944	0.555674	-0.064375	66.378899	-4.879773	25.415720	-0.129620	0.000000	-3.233572	0.000000	0.000000	0.000000	-0.705528	-0.108026	0.088985	0.000000	0.000000	3.000000	24.000000	0.000000
2881.917155	-0.104944	0.555674	-0.064375	66.378899	-4.879773	25.415720	-0.129620	0.000000	-3.233572	0.000000	0.000000	0.000000	-0.705528	-0.108026	0.088985	0.000000	0.000000	3.000000	24.000000	0.000000
2881.920488	-0.104944	0.555674	-0.064375	66.303093	-4.547876	25.345423	-0.247208	0.000000	-3.218742	0.000000	0.000000	0.000000	-0.705528	-0.108026	0.088985	0.000000	0.000000	3.000000	24.000000	0.000000
2881.923821	-0.107257	0.555322	-0.064036	66.303093	-4.547876	25.345423	-0.247208	0.000000	-3.218742	0.000000	0.000000	0.000000	-0.693953	-0.105601	0.101691	0.000000	0.000000	3.000000	24.000000	0.000000
2881.927155	-0.107257	0.555322	-0.064036	66.303093	-4.547876	25.345423	-0.247208	0.000000	-3.218742	0.000000	0.000000	0.000000	-0.693953	-0.105601	0.101691	0.000000	0.000000	3.000000	24.000000	0.000000
2881.930488	-0.107257	0.555322	-0.064036	66.266968	-4.273852	25.400145	-0.362867	0.000000	-3.201793	0.000000	0.000000	0.000000	-0.693953	-0.105601	0.101691	0.000000	0.000000	3.000000	24.000000	0.000000
2881.933821	-0.109485	0.554945	-0.063680	66.266968	-4.273852	25.400145	-0.362867	0.000000	-3.201793	0.000000	0.000000	0.000000	-0.668260	-0.113025	0.106801	0.000000	0.000000	3.000000	24.000000	0.000000
2881.937155	-0.109485	0.554945	-0.063680	66.266968	-4.273852	25.400145	-0.362867	0.000000	-3.201793	0.000000	0.000000	0.000000	-0.668260	-0.113025	0.106801	0.000000	0.000000	3.000000	24.000000	0.000000
2881.940488	-0.109485	0.554945	-0.063680	66.283157	-4.019926	25.537086	-0.474244	0.000000	-3.183993	0.000000	0.000000	0.000000	-0.668260	-0.113025	0.106801	0.000000	0.000000	3.000000	24.000000	0.000000
2881.943821	-0.111637	0.554572	-0.063339	66.283157	-4.019926	25.537086	-0.474244	0.000000	-3.183993	0.000000	0.000000	0.000000	-0.645670	-0.111947	0.102228	0.000000	0.000000	3.000000	24.000000	0.000000
2881.947155	-0.111637	0.554572	-0.063339	66.283157	-4.019926	25.537086	-0.474244	0.000000	-3.183993	0.000000	0.000000	0.000000	-0.645670	-0.111947	0.102228	0.000000	0.000000	3.000000	24.000000	0.000000
2881.950488	-0.111637	0.554572	-0.063339	66.341499	-3.810645	25.512691	-0.581855	0.000000	-3.166955	0.000000	0.000000	0.000000	-0.645670	-0.111947	0.102228	0.000000	0.000000	3.000000	24.000000	0.000000
2881.953821	-0.113628	0.554170	-0.063027	66.341499	-3.810645	25.512691	-0.581855	0.000000	-3.166955	0.000000	0.000000	0.000000	-0.597306	-0.120621	0.093614	0.000000	0.000000	3.000000	24.000000	0.000000
2881.957155	-0.113628	0.554170	-0.063027	66.341499	-3.810645	25.512691	-0.581855	0.000000	-3.166955	0.000000	0.000000	0.000000	-0.597306	-0.120621	0.093614	0.000000	0.000000	3.000000	24.000000	0.000000
2881.960488	-0.113628	0.554170	-0.063027	66.397682	-3.685335	25.281801	-0.681406	0.000000	-3.151353	0.000000	0.000000	0.000000	-0.597306	-0.120621	0.093614	0.000000	0.000000	3.000000	24.000000	0.000000
2881.963821	-0.115517	0.553778	-0.062745	66.397682	-3.685335	25.281801	-0.681406	0.000000	-3.151353	0.000000	0.000000	0.000000	-0.566581	-0.117602	0.084732	0.000000	0.000000	3.000000	24.000000	0.000000
2881.967155	-0.115517	0.553778	-0.062745	66.397682	-3.685335	25.281801	-0.681406	0.000000	-3.151353	0.000000	0.000000	0.000000	-0.566581	-0.117602	0.084732	0.000000	0.000000	3.000000	24.000000	0.000000
2881.970488	-0.115517	0.553778	-0.062745	66.437645	-3.664850	25.055264	-0.775836	0.000000	-3.137230	0.000000	0.000000	0.000000	-0.566581	-0.117602	0.084732	0.000000	0.000000	3.000000	24.000000	0.000000
2881.973821	-0.117305	0.553461	-0.062412	66.437645	-3.664850	25.055264	-0.775836	0.000000	-3.137230	0.000000	0.000000	0.000000	-0.536461	-0.094936	0.099770	0.000000	0.000000	3.000000	24.000000	0.000000
2881.977155	-0.117305	0.553461	-0.062412	66.437645	-3.664850	25.055264	-0.775836	0.000000	-3.137230	0.000000	0.000000	0.000000	-0.536461	-0.094936	0.099770	0.000000	0.000000	3.000000	24.000000	0.000000
2881.980488	-0.117305	0.553461	-0.062412	66.459976	-3.768699	24.739586	-0.865246	0.000000	-3.120602	0.000000	0.000000	0.000000	-0.536461	-0.094936	0.099770	0.000000	0.000000	3.000000	24.000000	0.000000
2881.983821	-0.118990	0.553159	-0.062036	66.459976	-3.768699	24.739586	-0.865246	0.000000	-3.120602	0.000000	0.000000	0.000000	-0.505617	-0.090641	0.112841	0.000000	0.000000	3.000000	24.000000	0.000000
2881.987155	-0.118990	0.553159	-0.062036	66.459976	-3.768699	24.739586	-0.865246	0.000000	-3.120602	0.000000	0.000000	0.000000	-0.505617	-0.090641	0.112841	0.000000	0.000000	3.000000	24.000000	0.000000
2881.990488	-0.118990	0.553159	-0.062036	66.466446	-3.963990	24.314226	-0.949516	0.000000	-3.101795	0.000000	0.000000	0.000000	-0.505617	-0.090641	0.112841	0.000000	0.000000	3.000000	24.000000	0.000000
2881.993821	-0.120570	0.552917	-0.061625	66.466446	-3.963990	24.314226	-0.949516	0.000000	-3.101795	0.000000	0.000000	0.000000	-0.473811	-0.072748	0.123320	0.000000	0.000000	3.000000	24.000000	0.000000
2881.997155	-0.120570	0.552917	-0.061625	66.466446	-3.963990	24.314226	-0.949516	0.000000	-3.101795	0.000000	0.000000	0.000000	-0.473811	-0.072748	0.123320	0.000000	0.000000	3.000000	24.000000	0.000000
2882.000488	-0.120570	0.552917	-0.061625	66.466782	-4.147845	23.959511	-1.028484	0.000000	-3.081242	0.000000	0.000000	0.000000	-0.473811	-0.072748	0.123320	0.000000	0.000000	3.000000	24.000000	0.000000
2882.003821	-0.122058	0.552695	-0.061196	66.466782	-4.147845	23.959511	-1.028484	0.000000	-3.081242	0.000000	0.000000	0.000000	-0.446348	-0.066474	0.128541	0.000000	0.000000	3.000000	24.000000	0.000000
2882.007155	-0.122058	0.552695	-0.061196	66.466782	-4.147845	23.959511	-1.028484	0.000000	-3.081242	0.000000	0.000000	0.000000	-0.446348	-0.066474	0.128541	0.000000	0.000000	3.000000	24.000000	0.000000
2882.010488	-0.122058	0.552695	-0.061196	66.465080	-4.330014	23.520187	-1.102876	0.000000	-3.059819	0.000000	0.000000	0.000000	-0.446348	-0.066474	0.128541	0.000000	0.000000	3.000000	24.000000	0.000000
2882.013821	-0.123529	0.552494	-0.060773	66.465080	-4.330014	23.520187	-1.102876	0.000000	-3.059819	0.000000	0.000000	0.000000	-0.441361	-0.060141	0.127052	0.000000	0.000000	3.000000	24.000000	0.000000
2882.017155	-0.123529	0.552494	-0.060773	66.465080	-4.330014	23.520187	-1.102876	0.000000	-3.059819	0.000000	0.000000	0.000000	-0.441361	-0.060141	0.127052	0.000000	0.000000	3.000000	24.000000	0.000000
2882.020488	-0.123529	0.552494	-0.060773	66.468140	-4.526851	22.968454	-1.176436	0.000000	-3.038643	0.000000	0.000000	0.000000	-0.441361	-0.060141	0.127052	0.000000	0.000000	3.000000	24.000000	0.000000
2882.023821	-0.125036	0.552276	-0.060385	66.468140	-4.526851	22.968454	-1.176436	0.000000	-3.038643	0.000000	0.000000	0.000000	-0.452050	-0.065503	0.116364	0.000000	0.000000	3.000000	24.000000	0.000000
2882.027155	-0.125036	0.552276	-0.060385	66.468140	-4.526851	22.968454	-1.176436	0.000000	-3.038643	0.000000	0.000000	0.000000	-0.452050	-0.065503	0.116364	0.000000	0.000000	3.000000	24.000000	0.000000
2882.030488	-0.125036	0.552276	-0.060385	66.469475	-4.729174	22.451097	-1.251778	0.000000	-3.019249	0.000000	0.000000	0.000000	-0.452050	-0.065503	0.116364	0.000000	0.000000	3.000000	24.000000	0.000000
2882.033821	-0.126659	0.552056	-0.060039	66.469475	-4.729174	22.451097	-1.251778	0.000000	-3.019249	0.000000	0.000000	0.000000	-0.487065	-0.065958	0.103754	0.000000	0.000000	3.000000	24.000000	0.000000
2882.037155	-0.126659	0.552056	-0.060039	66.469475	-4.729174	22.451097	-1.251778	0.000000	-3.019249	0.000000	0.000000	0.000000	-0.487065	-0.065958	0.103754	0.000000	0.000000	3.000000	24.000000	0.000000
2882.040488	-0.126659	0.552056	-0.060039	66.469475	-4.941319	21.964458	-1.332955	0.000000	-3.001957	0.000000	0.000000	0.000000	-0.487065	-0.065958	0.103754	0.000000	0.000000	3.000000	24.000000	0.000000
2882.043821	-0.128381	0.551835	-0.059731	66.469475	-4.941319	21.964458	-1.332955	0.000000	-3.001957	0.000000	0.000000	0.000000	-0.516497	-0.066406	0.092550	0.000000	0.000000	3.000000	24.000000	0.000000
2882.047155	-0.128381	0.551835	-0.059731	66.469475	-4.941319	21.964458	-1.332955	0.000000	-3.001957	0.000000	0.000000	0.000000	-0.516497	-0.066406	0.092550	0.000000	0.000000	3.000000	24.000000	0.000000
2882.050488	-0.128381	0.551835	-0.059731	66.471863	-5.151328	21.375246	-1.419038	0.000000	-2.986532	0.000000	0.000000	0.000000	-0.516497	-0.066406	0.092550	0.000000	0.000000	3.000000	24.000000	0.000000
2882.053821	-0.130119	0.551596	-0.059454	66.471863	-5.151328	21.375246	-1.419038	0.000000	-2.986532	0.000000	0.000000	0.000000	-0.521564	-0.071735	0.082986	0.000000	0.000000	3.000000	24.000000	0.000000
2882.057155	-0.130119	0.551596	-0.059454	66.471863	-5.151328	21.375246	-1.419038	0.000000	-2.986532	0.000000	0.000000	0.000000	-0.521564	-0.071735	0.082986	0.000000	0.000000	3.000000	24.000000	0.000000
2882.060488	-0.130119	0.551596	-0.059454	66.472878	-5.352113	20.776854	-1.505965	0.000000	-2.972701	0.000000	0.000000	0.000000	-0.521564	-0.071735	0.082986	0.000000	0.000000	3.000000	24.000000	0.000000
2882.063821	-0.131835	0.551362	-0.059202	66.472878	-5.352113	20.776854	-1.505965	0.000000	-2.972701	0.000000	0.000000	0.000000	-0.514746	-0.070216	0.075647	0.000000	0.000000	3.000000	24.000000	0.000000
2882.067155	-0.131835	0.551362	-0.059202	66.472878	-5.352113	20.776854	-1.505965	0.000000	-2.972701	0.000000	0.000000	0.000000	-0.514746	-0.070216	0.075647	0.000000	0.000000	3.000000	24.000000	0.000000
2882.070488	-0.131835	0.551362	-0.059202	66.461693	-5.516042	20.472637	-1.591757	0.000000	-2.960093	0.000000	0.000000	0.000000	-0.514746	-0.070216	0.075647	0.000000	0.000000	3.000000	24.000000	0.000000
2882.073821	-0.133478	0.551175	-0.058872	66.461693	-5.516042	20.472637	-1.591757	0.000000	-2.960093	0.000000	0.000000	0.000000	-0.492864	-0.055989	0.099025	0.000000	0.000000	3.000000	24.000000	0.000000
2882.077155	-0.133478	0.551175	-0.058872	66.461693	-5.516042	20.472637	-1.591757	0.000000	-2.960093	0.000000	0.000000	0.000000	-0.492864	-0.055989	0.099025	0.000000	0.000000	3.000000	24.000000	0.000000
2882.080488	-0.133478	0.551175	-0.058872	66.436562	-5.643187	20.398098	-1.673901	0.000000	-2.943589	0.000000	0.000000	0.000000	-0.492864	-0.055989	0.099025	0.000000	0.000000	3.000000	24.000000	0.000000
2882.083821	-0.134997	0.551026	-0.058491	66.436562	-5.643187	20.398098	-1.673901	0.000000	-2.943589	0.000000	0.000000	0.000000	-0.455565	-0.044644	0.114314	0.000000	0.000000	3.000000	24.000000	0.000000
2882.087155	-0.134997	0.551026	-0.058491	66.436562	-5.643187	20.398098	-1.673901	0.000000	-2.943589	0.000000	0.000000	0.000000	-0.455565	-0.044644	0.114314	0.000000	0.000000	3.000000	24.000000	0.000000
2882.090488	-0.134997	0.551026	-0.058491	66.401215	-5.746031	20.281254	-1.749828	0.000000	-2.924536	0.000000	0.000000	0.000000	-0.455565	-0.044644	0.114314	0.000000	0.000000	3.000000	24.000000	0.000000
2882.093821	-0.136359	0.550932	-0.058026	66.401215	-5.746031	20.281254	-1.749828	0.000000	-2.924536	0.000000	0.000000	0.000000	-0.408665	-0.028339	0.139301	0.000000	0.000000	3.000000	24.000000	0.000000
2882.097155	-0.136359	0.550932	-0.058026	66.401215	-5.746031	20.281254	-1.749828	0.000000	-2.924536	0.000000	0.000000	0.000000	-0.408665	-0.028339	0.139301	0.000000	0.000000	3.000000	24.000000	0.000000
2882.100488	-0.136359	0.550932	-0.058026	66.359398	-5.845079	19.977911	-1.817939	0.000000	-2.901320	0.000000	0.000000	0.000000	-0.408665	-0.028339	0.139301	0.000000	0.000000	3.000000	24.000000	0.000000
2882.103821	-0.137610	0.550885	-0.057467	66.359398	-5.845079	19.977911	-1.817939	0.000000	-2.901320	0.000000	0.000000	0.000000	-0.375375	-0.014023	0.167674	0.000000	0.000000	3.000000	24.000000	0.000000
2882.107155	-0.137610	0.550885	-0.057467	66.359398	-5.845079	19.977911	-1.817939	0.000000	-2.901320	0.000000	0.000000	0.000000	-0.375375	-0.014023	0.167674	0.000000	0.000000	3.000000	24.000000	0.000000
2882.110488	-0.137610	0.550885	-0.057467	66.313179	-5.944677	19.628580	-1.880502	0.000000	-2.873374	0.000000	0.000000	0.000000	-0.375375	-0.014023	0.167674	0.000000	0.000000	3.000000	24.000000	0.000000
2882.113821	-0.138804	0.550872	-0.056781	66.313179	-5.944677	19.628580	-1.880502	0.000000	-2.873374	0.000000	0.000000	0.000000	-0.358154	-0.003794	0.206022	0.000000	0.000000	3.000000	24.000000	0.000000
2882.117155	-0.138804	0.550872	-0.056781	66.313179	-5.944677	19.628580	-1.880502	0.000000	-2.873374	0.000000	0.000000	0.000000	-0.358154	-0.003794	0.206022	0.000000	0.000000	3.000000	24.000000	0.000000
2882.120488	-0.138804	0.550872	-0.056781	66.264252	-6.036736	19.409315	-1.940194	0.000000	-2.839037	0.000000	0.000000	0.000000	-0.358154	-0.003794	0.206022	0.000000	0.000000	3.000000	24.000000	0.000000
2882.123821	-0.139938	0.550842	-0.056096	66.264252	-6.036736	19.409315	-1.940194	0.000000	-2.839037	0.000000	0.000000	0.000000	-0.340158	-0.009085	0.205509	0.000000	0.000000	3.000000	24.000000	0.000000
2882.127155	-0.139938	0.550842	-0.056096	66.264252	-6.036736	19.409315	-1.940194	0.000000	-2.839037	0.000000	0.000000	0.000000	-0.340158	-0.009085	0.205509	0.000000	0.000000	3.000000	24.000000	0.000000
2882.130488	-0.139938	0.550842	-0.056096	66.219101	-6.135594	19.325193	-1.996887	0.000000	-2.804786	0.000000	0.000000	0.000000	-0.340158	-0.009085	0.205509	0.000000	0.000000	3.000000	24.000000	0.000000
2882.133821	-0.141021	0.550813	-0.055324	66.219101	-6.135594	19.325193	-1.996887	0.000000	-2.804786	0.000000	0.000000	0.000000	-0.324843	-0.008699	0.231444	0.000000	0.000000	3.000000	24.000000	0.000000
2882.137155	-0.141021	0.550813	-0.055324	66.219101	-6.135594	19.325193	-1.996887	0.000000	-2.804786	0.000000	0.000000	0.000000	-0.324843	-0.008699	0.231444	0.000000	0.000000	3.000000	24.000000	0.000000
2882.140488	-0.141021	0.550813	-0.055324	66.182190	-6.248610	19.243803	-2.051028	0.000000	-2.766212	0.000000	0.000000	0.000000	-0.324843	-0.008699	0.231444	0.000000	0.000000	3.000000	24.000000	0.000000
2882.143821	-0.142043	0.550766	-0.054554	66.182190	-6.248610	19.243803	-2.051028	0.000000	-2.766212	0.000000	0.000000	0.000000	-0.306675	-0.014034	0.231219	0.000000	0.000000	3.000000	24.000000	0.000000
2882.147155	-0.142043	0.550766	-0.054554	66.182190	-6.248610	19.243803	-2.051028	0.000000	-2.766212	0.000000	0.000000	0.000000	-0.306675	-0.014034	0.231219	0.000000	0.000000	3.000000	24.000000	0.000000
2882.150488	-0.142043	0.550766	-0.054554	66.148666	-6.347953	19.024954	-2.102140	0.000000	-2.727675	0.000000	0.000000	0.000000	-0.306675	-0.014034	0.231219	0.000000	0.000000	3.000000	24.000000	0.000000
2882.153821	-0.142961	0.550711	-0.053722	66.148666	-6.347953	19.024954	-2.102140	0.000000	-2.727675	0.000000	0.000000	0.000000	-0.275423	-0.016587	0.249361	0.000000	0.000000	3.000000	24.000000	0.000000
2882.157155	-0.142961	0.550711	-0.053722	66.148666	-6.347953	19.024954	-2.102140	0.000000	-2.727675	0.000000	0.000000	0.000000	-0.275423	-0.016587	0.249361	0.000000	0.000000	3.000000	24.000000	0.000000
2882.160488	-0.142961	0.550711	-0.053722	66.118179	-6.432039	18.600489	-2.148044	0.000000	-2.686115	0.000000	0.000000	0.000000	-0.275423	-0.016587	0.249361	0.000000	0.000000	3.000000	24.000000	0.000000
2882.163821	-0.143774	0.550598	-0.052890	66.118179	-6.432039	18.600489	-2.148044	0.000000	-2.686115	0.000000	0.000000	0.000000	-0.244066	-0.033904	0.249681	0.000000	0.000000	3.000000	24.000000	0.000000
2882.167155	-0.143774	0.550598	-0.052890	66.118179	-6.432039	18.600489	-2.148044	0.000000	-2.686115	0.000000	0.000000	0.000000	-0.244066	-0.033904	0.249681	0.000000	0.000000	3.000000	24.000000	0.000000
2882.170488	-0.143774	0.550598	-0.052890	66.096840	-6.500392	18.197287	-2.188722	0.000000	-2.644501	0.000000	0.000000	0.000000	-0.244066	-0.033904	0.249681	0.000000	0.000000	3.000000	24.000000	0.000000
2882.173821	-0.144528	0.550443	-0.052052	66.096840	-6.500392	18.197287	-2.188722	0.000000	-2.644501	0.000000	0.000000	0.000000	-0.225928	-0.046381	0.251400	0.000000	0.000000	3.000000	24.000000	0.000000
2882.177155	-0.144528	0.550443	-0.052052	66.096840	-6.500392	18.197287	-2.188722	0.000000	-2.644501	0.000000	0.000000	0.000000	-0.225928	-0.046381	0.251400	0.000000	0.000000	3.000000	24.000000	0.000000
2882.180488	-0.144528	0.550443	-0.052052	66.072441	-6.567605	17.999771	-2.226376	0.000000	-2.602602	0.000000	0.000000	0.000000	-0.225928	-0.046381	0.251400	0.000000	0.000000	3.000000	24.000000	0.000000
2882.183821	-0.145269	0.550303	-0.051191	66.072441	-6.567605	17.999771	-2.226376	0.000000	-2.602602	0.000000	0.000000	0.000000	-0.222542	-0.042020	0.258292	0.000000	0.000000	3.000000	24.000000	0.000000
2882.187155	-0.145269	0.550303	-0.051191	66.072441	-6.567605	17.999771	-2.226376	0.000000	-2.602602	0.000000	0.000000	0.000000	-0.222542	-0.042020	0.258292	0.000000	0.000000	3.000000	24.000000	0.000000
2882.190488	-0.145269	0.550303	-0.051191	66.041962	-6.629825	17.966322	-2.263467	0.000000	-2.559553	0.000000	0.000000	0.000000	-0.222542	-0.042020	0.258292	0.000000	0.000000	3.000000	24.000000	0.000000
2882.193821	-0.145954	0.550211	-0.050251	66.041962	-6.629825	17.966322	-2.263467	0.000000	-2.559553	0.000000	0.000000	0.000000	-0.205545	-0.027794	0.282073	0.000000	0.000000	3.000000	24.000000	0.000000
2882.197155	-0.145954	0.550211	-0.050251	66.041962	-6.629825	17.966322	-2.263467	0.000000	-2.559553	0.000000	0.000000	0.000000	-0.205545	-0.027794	0.282073	0.000000	0.000000	3.000000	24.000000	0.000000
2882.200488	-0.145954	0.550211	-0.050251	65.999626	-6.675478	17.914335	-2.297724	0.000000	-2.512541	0.000000	0.000000	0.000000	-0.205545	-0.027794	0.282073	0.000000	0.000000	3.000000	24.000000	0.000000
2882.203821	-0.146497	0.550173	-0.049226	65.999626	-6.675478	17.914335	-2.297724	0.000000	-2.512541	0.000000	0.000000	0.000000	-0.162765	-0.011377	0.307532	0.000000	0.000000	3.000000	24.000000	0.000000
2882.207155	-0.146497	0.550173	-0.049226	65.999626	-6.675478	17.914335	-2.297724	0.000000	-2.512541	0.000000	0.000000	0.000000	-0.162765	-0.011377	0.307532	0.000000	0.000000	3.000000	24.000000	0.000000
2882.210488	-0.146497	0.550173	-0.049226	65.951866	-6.700180	17.843685	-2.324852	0.000000	-2.461285	0.000000	0.000000	0.000000	-0.162765	-0.011377	0.307532	0.000000	0.000000	3.000000	24.000000	0.000000
2882.213821	-0.146815	0.550188	-0.048157	65.951866	-6.700180	17.843685	-2.324852	0.000000	-2.461285	0.000000	0.000000	0.000000	-0.095402	0.004591	0.320628	0.000000	0.000000	3.000000	24.000000	0.000000
2882.217155	-0.146815	0.550188	-0.048157	65.951866	-6.700180	17.843685	-2.324852	0.000000	-2.461285	0.000000	0.000000	0.000000	-0.095402	0.004591	0.320628	0.000000	0.000000	3.000000	24.000000	0.000000
2882.220488	-0.146815	0.550188	-0.048157	65.902809	-6.731014	17.710756	-2.340752	0.000000	-2.407847	0.000000	0.000000	0.000000	-0.095402	0.004591	0.320628	0.000000	0.000000	3.000000	24.000000	0.000000
2882.223821	-0.147009	0.550235	-0.047004	65.902809	-6.731014	17.710756	-2.340752	0.000000	-2.407847	0.000000	0.000000	0.000000	-0.058164	0.014077	0.345735	0.000000	0.000000	3.000000	24.000000	0.000000
2882.227155	-0.147009	0.550235	-0.047004	65.902809	-6.731014	17.710756	-2.340752	0.000000	-2.407847	0.000000	0.000000	0.000000	-0.058164	0.014077	0.345735	0.000000	0.000000	3.000000	24.000000	0.000000
2882.230488	-0.147009	0.550235	-0.047004	65.860901	-6.786676	17.533514	-2.350446	0.000000	-2.350225	0.000000	0.000000	0.000000	-0.058164	0.014077	0.345735	0.000000	0.000000	3.000000	24.000000	0.000000
2882.233821	-0.147146	0.550296	-0.045883	65.860901	-6.786676	17.533514	-2.350446	0.000000	-2.350225	0.000000	0.000000	0.000000	-0.041231	0.018186	0.336318	0.000000	0.000000	3.000000	24.000000	0.000000
2882.237155	-0.147146	0.550296	-0.045883	65.860901	-6.786676	17.533514	-2.350446	0.000000	-2.350225	0.000000	0.000000	0.000000	-0.041231	0.018186	0.336318	0.000000	0.000000	3.000000	24.000000	0.000000
2882.240488	-0.147146	0.550296	-0.045883	65.822273	-6.868253	17.293655	-2.357318	0.000000	-2.294172	0.000000	0.000000	0.000000	-0.041231	0.018186	0.336318	0.000000	0.000000	3.000000	24.000000	0.000000
2882.243821	-0.147238	0.550364	-0.044702	65.822273	-6.868253	17.293655	-2.357318	0.000000	-2.294172	0.000000	0.000000	0.000000	-0.027467	0.020600	0.354535	0.000000	0.000000	3.000000	24.000000	0.000000
2882.247155	-0.147238	0.550364	-0.044702	65.822273	-6.868253	17.293655	-2.357318	0.000000	-2.294172	0.000000	0.000000	0.000000	-0.027467	0.020600	0.354535	0.000000	0.000000	3.000000	24.000000	0.000000
2882.250488	-0.147296	0.550462	-0.043610	65.782120	-6.940514	17.068678	-2.361896	0.000000	-2.235083	0.000000	0.000000	0.000000	-0.017309	0.029243	0.327477	0.000000	0.000000	3.000000	24.000000	0.000000
2882.253821	-0.147296	0.550462	-0.043610	65.782120	-6.940514	17.068678	-2.361896	0.000000	-2.235083	0.000000	0.000000	0.000000	-0.017309	0.029243	0.327477	0.000000	0.000000	3.000000	24.000000	0.000000
2882.257155	-0.147296	0.550462	-0.043610	65.782120	-6.940514	17.068678	-2.361896	0.000000	-2.235083	0.000000	0.000000	0.000000	-0.017309	0.029243	0.327477	0.000000	0.000000	3.000000	24.000000	0.000000
2882.260488	-0.147392	0.550622	-0.042217	65.729149	-7.040331	16.772175	-2.364780	0.000000	-2.180504	0.000000	0.000000	0.000000	-0.028985	0.047980	0.417849	0.000000	0.000000	3.000000	24.000000	0.000000
2882.263821	-0.147392	0.550622	-0.042217	65.729149	-7.040331	16.772175	-2.364780	0.000000	-2.180504	0.000000	0.000000	0.000000	-0.028985	0.047980	0.417849	0.000000	0.000000	3.000000	24.000000	0.000000
2882.267155	-0.147392	0.550622	-0.042217	65.729149	-7.040331	16.772175	-2.364780	0.000000	-2.180504	0.000000	0.000000	0.000000	-0.028985	0.047980	0.417849	0.000000	0.000000	3.000000	24.000000	0.000000
2882.270488	-0.147501	0.550815	-0.040720	65.670319	-7.158846	16.431273	-2.369612	0.000000	-2.110862	0.000000	0.000000	0.000000	-0.032638	0.058049	0.449086	0.000000	0.000000	3.000000	24.000000	0.000000
2882.273821	-0.147501	0.550815	-0.040720	65.670319	-7.158846	16.431273	-2.369612	0.000000	-2.110862	0.000000	0.000000	0.000000	-0.032638	0.058049	0.449086	0.000000	0.000000	3.000000	24.000000	0.000000
2882.277155	-0.147501	0.550815	-0.040720	65.670319	-7.158846	16.431273	-2.369612	0.000000	-2.110862	0.000000	0.000000	0.000000	-0.032638	0.058049	0.449086	0.000000	0.000000	3.000000	24.000000	0.000000
2882.280488	-0.147602	0.551042	-0.039112	65.602585	-7.286327	16.058464	-2.375051	0.000000	-2.036014	0.000000	0.000000	0.000000	-0.030167	0.068121	0.482361	0.000000	0.000000	3.000000	24.000000	0.000000
2882.283821	-0.147602	0.551042	-0.039112	65.602585	-7.286327	16.058464	-2.375051	0.000000	-2.036014	0.000000	0.000000	0.000000	-0.030167	0.068121	0.482361	0.000000	0.000000	3.000000	24.000000	0.000000
2882.287155	-0.147602	0.551042	-0.039112	65.602585	-7.286327	16.058464	-2.375051	0.000000	-2.036014	0.000000	0.000000	0.000000	-0.030167	0.068121	0.482361	0.000000	0.000000	3.000000	24.000000	0.000000
2882.290488	-0.147741	0.551295	-0.037385	65.566757	-7.398529	15.670942	-2.380079	0.000000	-1.955621	0.000000	0.000000	0.000000	-0.041763	0.075872	0.518090	0.000000	0.000000	3.000000	24.000000	0.000000
2882.293821	-0.147741	0.551295	-0.037385	65.566757	-7.398529	15.670942	-2.380079	0.000000	-1.955621	0.000000	0.000000	0.000000	-0.041763	0.075872	0.518090	0.000000	0.000000	3.000000	24.000000	0.000000
2882.297155	-0.147741	0.551295	-0.037385	65.566757	-7.398529	15.670942	-2.380079	0.000000	-1.955621	0.000000	0.000000	0.000000	-0.041763	0.075872	0.518090	0.000000	0.000000	3.000000	24.000000	0.000000
2882.300488	-0.147844	0.551539	-0.035623	65.622948	-7.422320	15.327892	-2.387039	0.000000	-1.869273	0.000000	0.000000	0.000000	-0.030932	0.073207	0.528697	0.000000	0.000000	3.000000	24.000000	0.000000
2882.303821	-0.147844	0.551539	-0.035623	65.622948	-7.422320	15.327892	-2.387039	0.000000	-1.869273	0.000000	0.000000	0.000000	-0.030932	0.073207	0.528697	0.000000	0.000000	3.000000	24.000000	0.000000
2882.307155	-0.147844	0.551539	-0.035623	65.622948	-7.422320	15.327892	-2.387039	0.000000	-1.869273	0.000000	0.000000	0.000000	-0.030932	0.073207	0.528697	0.000000	0.000000	3.000000	24.000000	0.000000
2882.310488	-0.147854	0.551815	-0.033792	65.783958	-7.344723	15.039121	-2.392194	0.000000	-1.781156	0.000000	0.000000	0.000000	-0.003174	0.082856	0.549413	0.000000	0.000000	3.000000	24.000000	0.000000
2882.313821	-0.147854	0.551815	-0.033792	65.783958	-7.344723	15.039121	-2.392194	0.000000	-1.781156	0.000000	0.000000	0.000000	-0.003174	0.082856	0.549413	0.000000	0.000000	3.000000	24.000000	0.000000
2882.317155	-0.147854	0.551815	-0.033792	65.783958	-7.344723	15.039121	-2.392194	0.000000	-1.781156	0.000000	0.000000	0.000000	-0.003174	0.082856	0.549413	0.000000	0.000000	3.000000	24.000000	0.000000
2882.320488	-0.147710	0.552124	-0.031870	66.016655	-7.180359	14.791931	-2.392723	0.000000	-1.689588	0.000000	0.000000	0.000000	0.043222	0.092572	0.576393	0.000000	0.000000	3.000000	24.000000	0.000000
2882.323821	-0.147710	0.552124	-0.031870	66.016655	-7.180359	14.791931	-2.392723	0.000000	-1.689588	0.000000	0.000000	0.000000	0.043222	0.092572	0.576393	0.000000	0.000000	3.000000	24.000000	0.000000
2882.327155	-0.147710	0.552124	-0.031870	66.016655	-7.180359	14.791931	-2.392723	0.000000	-1.689588	0.000000	0.000000	0.000000	0.043222	0.092572	0.576393	0.000000	0.000000	3.000000	24.000000	0.000000
2882.330488	-0.147445	0.552449	-0.029822	66.281914	-6.974208	14.550231	-2.385519	0.000000	-1.593522	0.000000	0.000000	0.000000	0.079617	0.097613	0.614615	0.000000	0.000000	3.000000	24.000000	0.000000
2882.333821	-0.147445	0.552449	-0.029822	66.281914	-6.974208	14.550231	-2.385519	0.000000	-1.593522	0.000000	0.000000	0.000000	0.079617	0.097613	0.614615	0.000000	0.000000	3.000000	24.000000	0.000000
2882.337155	-0.147445	0.552449	-0.029822	66.281914	-6.974208	14.550231	-2.385519	0.000000	-1.593522	0.000000	0.000000	0.000000	0.079617	0.097613	0.614615	0.000000	0.000000	3.000000	24.000000	0.000000
2882.340488	-0.147034	0.552816	-0.027644	66.540649	-6.784334	14.252349	-2.372250	0.000000	-1.491086	0.000000	0.000000	0.000000	0.123432	0.110063	0.653309	0.000000	0.000000	3.000000	24.000000	0.000000
2882.343821	-0.147034	0.552816	-0.027644	66.540649	-6.784334	14.252349	-2.372250	0.000000	-1.491086	0.000000	0.000000	0.000000	0.123432	0.110063	0.653309	0.000000	0.000000	3.000000	24.000000	0.000000
2882.347155	-0.147034	0.552816	-0.027644	66.540649	-6.784334	14.252349	-2.372250	0.000000	-1.491086	0.000000	0.000000	0.000000	0.123432	0.110063	0.653309	0.000000	0.000000	3.000000	24.000000	0.000000
2882.350488	-0.146515	0.553199	-0.025416	66.788147	-6.625619	13.892328	-2.351678	0.000000	-1.382201	0.000000	0.000000	0.000000	0.155567	0.114847	0.668347	0.000000	0.000000	3.000000	24.000000	0.000000
2882.353821	-0.146515	0.553199	-0.025416	66.788147	-6.625619	13.892328	-2.351678	0.000000	-1.382201	0.000000	0.000000	0.000000	0.155567	0.114847	0.668347	0.000000	0.000000	3.000000	24.000000	0.000000
2882.357155	-0.146515	0.553199	-0.025416	66.788147	-6.625619	13.892328	-2.351678	0.000000	-1.382201	0.000000	0.000000	0.000000	0.155567	0.114847	0.668347	0.000000	0.000000	3.000000	24.000000	0.000000
2882.360488	-0.145936	0.553589	-0.023199	67.034691	-6.532137	13.409360	-2.325750	0.000000	-1.270810	0.000000	0.000000	0.000000	0.173702	0.117036	0.665057	0.000000	0.000000	3.000000	24.000000	0.000000
2882.363821	-0.145936	0.553589	-0.023199	67.034691	-6.532137	13.409360	-2.325750	0.000000	-1.270810	0.000000	0.000000	0.000000	0.173702	0.117036	0.665057	0.000000	0.000000	3.000000	24.000000	0.000000
2882.367155	-0.145936	0.553589	-0.023199	67.034691	-6.532137	13.409360	-2.325750	0.000000	-1.270810	0.000000	0.000000	0.000000	0.173702	0.117036	0.665057	0.000000	0.000000	3.000000	24.000000	0.000000
2882.370488	-0.145367	0.553953	-0.020987	67.293549	-6.550721	12.729516	-2.296799	0.000000	-1.159967	0.000000	0.000000	0.000000	0.170584	0.109298	0.663714	0.000000	0.000000	3.000000	24.000000	0.000000
2882.373821	-0.145367	0.553953	-0.020987	67.293549	-6.550721	12.729516	-2.296799	0.000000	-1.159967	0.000000	0.000000	0.000000	0.170584	0.109298	0.663714	0.000000	0.000000	3.000000	24.000000	0.000000
2882.377155	-0.145367	0.553953	-0.020987	67.293549	-6.550721	12.729516	-2.296799	0.000000	-1.159967	0.000000	0.000000	0.000000	0.170584	0.109298	0.663714	0.000000	0.000000	3.000000	24.000000	0.000000
2882.380488	-0.144823	0.554299	-0.018877	67.557198	-6.708794	11.823874	-2.268368	0.000000	-1.049348	0.000000	0.000000	0.000000	0.163275	0.103736	0.632904	0.000000	0.000000	3.000000	24.000000	0.000000
2882.383821	-0.144823	0.554299	-0.018877	67.557198	-6.708794	11.823874	-2.268368	0.000000	-1.049348	0.000000	0.000000	0.000000	0.163275	0.103736	0.632904	0.000000	0.000000	3.000000	24.000000	0.000000
2882.387155	-0.144823	0.554299	-0.018877	67.557198	-6.708794	11.823874	-2.268368	0.000000	-1.049348	0.000000	0.000000	0.000000	0.163275	0.103736	0.632904	0.000000	0.000000	3.000000	24.000000	0.000000
2882.390488	-0.144325	0.554627	-0.016808	67.812325	-7.008306	10.717211	-2.241156	0.000000	-0.943864	0.000000	0.000000	0.000000	0.149359	0.098370	0.620830	0.000000	0.000000	3.000000	24.000000	0.000000
2882.393821	-0.144325	0.554627	-0.016808	67.812325	-7.008306	10.717211	-2.241156	0.000000	-0.943864	0.000000	0.000000	0.000000	0.149359	0.098370	0.620830	0.000000	0.000000	3.000000	24.000000	0.000000
2882.397155	-0.144325	0.554627	-0.016808	67.812325	-7.008306	10.717211	-2.241156	0.000000	-0.943864	0.000000	0.000000	0.000000	0.149359	0.098370	0.620830	0.000000	0.000000	3.000000	24.000000	0.000000
2882.400488	-0.143826	0.554945	-0.014787	68.033852	-7.422335	9.462702	-2.216263	0.000000	-0.840393	0.000000	0.000000	0.000000	0.149913	0.095439	0.606205	0.000000	0.000000	3.000000	24.000000	0.000000
2882.403821	-0.143826	0.554945	-0.014787	68.033852	-7.422335	9.462702	-2.216263	0.000000	-0.840393	0.000000	0.000000	0.000000	0.149913	0.095439	0.606205	0.000000	0.000000	3.000000	24.000000	0.000000
2882.407155	-0.143826	0.554945	-0.014787	68.033852	-7.422335	9.462702	-2.216263	0.000000	-0.840393	0.000000	0.000000	0.000000	0.149913	0.095439	0.606205	0.000000	0.000000	3.000000	24.000000	0.000000
2882.410488	-0.143251	0.555288	-0.012753	68.210609	-7.921776	8.105632	-2.191277	0.000000	-0.739358	0.000000	0.000000	0.000000	0.172247	0.102838	0.610148	0.000000	0.000000	3.000000	24.000000	0.000000
2882.413821	-0.143251	0.555288	-0.012753	68.210609	-7.921776	8.105632	-2.191277	0.000000	-0.739358	0.000000	0.000000	0.000000	0.172247	0.102838	0.610148	0.000000	0.000000	3.000000	24.000000	0.000000
2882.417155	-0.143251	0.555288	-0.012753	68.210609	-7.921776	8.105632	-2.191277	0.000000	-0.739358	0.000000	0.000000	0.000000	0.172247	0.102838	0.610148	0.000000	0.000000	3.000000	24.000000	0.000000
2882.420488	-0.142616	0.555664	-0.010736	68.342270	-8.469573	6.701349	-2.162570	0.000000	-0.637667	0.000000	0.000000	0.000000	0.190622	0.112832	0.605233	0.000000	0.000000	3.000000	24.000000	0.000000
2882.423821	-0.142616	0.555664	-0.010736	68.342270	-8.469573	6.701349	-2.162570	0.000000	-0.637667	0.000000	0.000000	0.000000	0.190622	0.112832	0.605233	0.000000	0.000000	3.000000	24.000000	0.000000
2882.427155	-0.142616	0.555664	-0.010736	68.342270	-8.469573	6.701349	-2.162570	0.000000	-0.637667	0.000000	0.000000	0.000000	0.190622	0.112832	0.605233	0.000000	0.000000	3.000000	24.000000	0.000000
2882.430488	-0.141936	0.556031	-0.008754	68.432953	-9.028448	5.338950	-2.130800	0.000000	-0.536795	0.000000	0.000000	0.000000	0.203863	0.110083	0.594575	0.000000	0.000000	3.000000	24.000000	0.000000
2882.433821	-0.141936	0.556031	-0.008754	68.432953	-9.028448	5.338950	-2.130800	0.000000	-0.536795	0.000000	0.000000	0.000000	0.203863	0.110083	0.594575	0.000000	0.000000	3.000000	24.000000	0.000000
2882.437155	-0.141936	0.556031	-0.008754	68.432953	-9.028448	5.338950	-2.130800	0.000000	-0.536795	0.000000	0.000000	0.000000	0.203863	0.110083	0.594575	0.000000	0.000000	3.000000	24.000000	0.000000
2882.440488	-0.141274	0.556440	-0.006838	68.497322	-9.558083	4.071012	-2.096823	0.000000	-0.437699	0.000000	0.000000	0.000000	0.198803	0.122833	0.574754	0.000000	0.000000	3.000000	24.000000	0.000000
2882.443821	-0.141274	0.556440	-0.006838	68.497322	-9.558083	4.071012	-2.096823	0.000000	-0.437699	0.000000	0.000000	0.000000	0.198803	0.122833	0.574754	0.000000	0.000000	3.000000	24.000000	0.000000
2882.447155	-0.141274	0.556440	-0.006838	68.497322	-9.558083	4.071012	-2.096823	0.000000	-0.437699	0.000000	0.000000	0.000000	0.198803	0.122833	0.574754	0.000000	0.000000	3.000000	24.000000	0.000000
2882.450488	-0.140606	0.556850	-0.005062	68.591667	-9.991672	3.006127	-2.063688	0.000000	-0.341907	0.000000	0.000000	0.000000	0.200361	0.122723	0.532746	0.000000	0.000000	3.000000	24.000000	0.000000
2882.453821	-0.140606	0.556850	-0.005062	68.591667	-9.991672	3.006127	-2.063688	0.000000	-0.341907	0.000000	0.000000	0.000000	0.200361	0.122723	0.532746	0.000000	0.000000	3.000000	24.000000	0.000000
2882.457155	-0.140606	0.556850	-0.005062	68.591667	-9.991672	3.006127	-2.063688	0.000000	-0.341907	0.000000	0.000000	0.000000	0.200361	0.122723	0.532746	0.000000	0.000000	3.000000	24.000000	0.000000
2882.460488	-0.139868	0.557285	-0.003412	68.768295	-10.246419	2.342324	-2.030295	0.000000	-0.253116	0.000000	0.000000	0.000000	0.221329	0.130502	0.495225	0.000000	0.000000	3.000000	24.000000	0.000000
2882.463821	-0.139868	0.557285	-0.003412	68.768295	-10.246419	2.342324	-2.030295	0.000000	-0.253116	0.000000	0.000000	0.000000	0.221329	0.130502	0.495225	0.000000	0.000000	3.000000	24.000000	0.000000
2882.467155	-0.139868	0.557285	-0.003412	68.768295	-10.246419	2.342324	-2.030295	0.000000	-0.253116	0.000000	0.000000	0.000000	0.221329	0.130502	0.495225	0.000000	0.000000	3.000000	24.000000	0.000000
2882.470488	-0.139022	0.557789	-0.001861	68.986778	-10.340057	2.088033	-1.993407	0.000000	-0.170578	0.000000	0.000000	0.000000	0.253919	0.151395	0.465192	0.000000	0.000000	3.000000	24.000000	0.000000
2882.473821	-0.139022	0.557789	-0.001861	68.986778	-10.340057	2.088033	-1.993407	0.000000	-0.170578	0.000000	0.000000	0.000000	0.253919	0.151395	0.465192	0.000000	0.000000	3.000000	24.000000	0.000000
2882.477155	-0.139022	0.557789	-0.001861	68.986778	-10.340057	2.088033	-1.993407	0.000000	-0.170578	0.000000	0.000000	0.000000	0.253919	0.151395	0.465192	0.000000	0.000000	3.000000	24.000000	0.000000
2882.480488	-0.137983	0.558312	-0.000374	69.220810	-10.345117	2.128689	-1.951087	0.000000	-0.093046	0.000000	0.000000	0.000000	0.311475	0.156842	0.446010	0.000000	0.000000	3.000000	24.000000	0.000000
2882.483821	-0.137983	0.558312	-0.000374	69.220810	-10.345117	2.128689	-1.951087	0.000000	-0.093046	0.000000	0.000000	0.000000	0.311475	0.156842	0.446010	0.000000	0.000000	3.000000	24.000000	0.000000
2882.487155	-0.137983	0.558312	-0.000374	69.220810	-10.345117	2.128689	-1.951087	0.000000	-0.093046	0.000000	0.000000	0.000000	0.311475	0.156842	0.446010	0.000000	0.000000	3.000000	24.000000	0.000000
2882.490488	-0.136753	0.558853	0.001047	69.466812	-10.354313	1.857726	-1.899174	0.000000	-0.018711	0.000000	0.000000	0.000000	0.369167	0.162345	0.426479	0.000000	0.000000	3.000000	24.000000	0.000000
2882.493821	-0.136753	0.558853	0.001047	69.466812	-10.354313	1.857726	-1.899174	0.000000	-0.018711	0.000000	0.000000	0.000000	0.369167	0.162345	0.426479	0.000000	0.000000	3.000000	24.000000	0.000000
2882.497155	-0.136753	0.558853	0.001047	69.466812	-10.354313	1.857726	-1.899174	0.000000	-0.018711	0.000000	0.000000	0.000000	0.369167	0.162345	0.426479	0.000000	0.000000	3.000000	24.000000	0.000000
2882.500488	-0.135472	0.559421	0.002403	69.754250	-10.442360	1.240298	-1.837647	0.000000	0.052369	0.000000	0.000000	0.000000	0.384179	0.170508	0.406827	0.000000	0.000000	3.000000	24.000000	0.000000
2882.503821	-0.135472	0.559421	0.002403	69.754250	-10.442360	1.240298	-1.837647	0.000000	0.052369	0.000000	0.000000	0.000000	0.384179	0.170508	0.406827	0.000000	0.000000	3.000000	24.000000	0.000000
2882.507155	-0.135472	0.559421	0.002403	69.754250	-10.442360	1.240298	-1.837647	0.000000	0.052369	0.000000	0.000000	0.000000	0.384179	0.170508	0.406827	0.000000	0.000000	3.000000	24.000000	0.000000
2882.510488	-0.134193	0.559965	0.003623	70.082848	-10.661962	0.411516	-1.773617	0.000000	0.120173	0.000000	0.000000	0.000000	0.383819	0.162954	0.365948	0.000000	0.000000	3.000000	24.000000	0.000000
2882.513821	-0.134193	0.559965	0.003623	70.082848	-10.661962	0.411516	-1.773617	0.000000	0.120173	0.000000	0.000000	0.000000	0.383819	0.162954	0.365948	0.000000	0.000000	3.000000	24.000000	0.000000
2882.517155	-0.134193	0.559965	0.003623	70.082848	-10.661962	0.411516	-1.773617	0.000000	0.120173	0.000000	0.000000	0.000000	0.383819	0.162954	0.365948	0.000000	0.000000	3.000000	24.000000	0.000000
2882.520488	-0.132931	0.560535	0.004758	70.463036	-11.061257	-0.687508	-1.709647	0.000000	0.181164	0.000000	0.000000	0.000000	0.378542	0.171113	0.340529	0.000000	0.000000	3.000000	24.000000	0.000000
2882.523821	-0.132931	0.560535	0.004758	70.463036	-11.061257	-0.687508	-1.709647	0.000000	0.181164	0.000000	0.000000	0.000000	0.378542	0.171113	0.340529	0.000000	0.000000	3.000000	24.000000	0.000000
2882.527155	-0.132931	0.560535	0.004758	70.463036	-11.061257	-0.687508	-1.709647	0.000000	0.181164	0.000000	0.000000	0.000000	0.378542	0.171113	0.340529	0.000000	0.000000	3.000000	24.000000	0.000000
2882.530488	-0.131680	0.561071	0.005780	70.851364	-11.660262	-2.073550	-1.646557	0.000000	0.237919	0.000000	0.000000	0.000000	0.375423	0.160864	0.306563	0.000000	0.000000	3.000000	24.000000	0.000000
2882.533821	-0.131680	0.561071	0.005780	70.851364	-11.660262	-2.073550	-1.646557	0.000000	0.237919	0.000000	0.000000	0.000000	0.375423	0.160864	0.306563	0.000000	0.000000	3.000000	24.000000	0.000000
2882.537155	-0.131680	0.561071	0.005780	70.851364	-11.660262	-2.073550	-1.646557	0.000000	0.237919	0.000000	0.000000	0.000000	0.375423	0.160864	0.306563	0.000000	0.000000	3.000000	24.000000	0.000000
2882.540488	-0.130445	0.561608	0.006792	71.221725	-12.446976	-3.684993	-1.583986	0.000000	0.289013	0.000000	0.000000	0.000000	0.370403	0.161154	0.303421	0.000000	0.000000	3.000000	24.000000	0.000000
2882.543821	-0.130445	0.561608	0.006792	71.221725	-12.446976	-3.684993	-1.583986	0.000000	0.289013	0.000000	0.000000	0.000000	0.370403	0.161154	0.303421	0.000000	0.000000	3.000000	24.000000	0.000000
2882.547155	-0.130445	0.561608	0.006792	71.221725	-12.446976	-3.684993	-1.583986	0.000000	0.289013	0.000000	0.000000	0.000000	0.370403	0.161154	0.303421	0.000000	0.000000	3.000000	24.000000	0.000000
2882.550488	-0.129177	0.562155	0.007782	71.553665	-13.323326	-5.251993	-1.522252	0.000000	0.339583	0.000000	0.000000	0.000000	0.380464	0.164070	0.297238	0.000000	0.000000	3.000000	24.000000	0.000000
2882.553821	-0.129177	0.562155	0.007782	71.553665	-13.323326	-5.251993	-1.522252	0.000000	0.339583	0.000000	0.000000	0.000000	0.380464	0.164070	0.297238	0.000000	0.000000	3.000000	24.000000	0.000000
2882.557155	-0.129177	0.562155	0.007782	71.553665	-13.323326	-5.251993	-1.522252	0.000000	0.339583	0.000000	0.000000	0.000000	0.380464	0.164070	0.297238	0.000000	0.000000	3.000000	24.000000	0.000000
2882.560488	-0.127784	0.562668	0.008765	71.846443	-14.219612	-5.476423	-1.458842	0.000000	0.389123	0.000000	0.000000	0.000000	0.417990	0.153762	0.294821	0.000000	0.000000	3.000000	24.000000	0.000000
2882.563821	-0.127784	0.562668	0.008765	71.846443	-14.219612	-5.476423	-1.458842	0.000000	0.389123	0.000000	0.000000	0.000000	0.417990	0.153762	0.294821	0.000000	0.000000	3.000000	24.000000	0.000000
2882.567155	-0.127784	0.562668	0.008765	71.846443	-14.219612	-5.476423	-1.458842	0.000000	0.389123	0.000000	0.000000	0.000000	0.417990	0.153762	0.294821	0.000000	0.000000	3.000000	24.000000	0.000000
2882.570488	-0.126205	0.563119	0.009694	72.105553	-15.239453	-3.923462	-1.389177	0.000000	0.438260	0.000000	0.000000	0.000000	0.473485	0.135369	0.278733	0.000000	0.000000	3.000000	24.000000	0.000000
2882.573821	-0.126205	0.563119	0.009694	72.105553	-15.239453	-3.923462	-1.389177	0.000000	0.438260	0.000000	0.000000	0.000000	0.473485	0.135369	0.278733	0.000000	0.000000	3.000000	24.000000	0.000000
2882.577155	-0.126205	0.563119	0.009694	72.105553	-15.239453	-3.923462	-1.389177	0.000000	0.438260	0.000000	0.000000	0.000000	0.473485	0.135369	0.278733	0.000000	0.000000	3.000000	24.000000	0.000000
2882.580488	-0.124427	0.563571	0.010603	72.314201	-16.628181	-2.277065	-1.310263	0.000000	0.484715	0.000000	0.000000	0.000000	0.533328	0.135487	0.272462	0.000000	0.000000	3.000000	24.000000	0.000000
2882.583821	-0.124427	0.563571	0.010603	72.314201	-16.628181	-2.277065	-1.310263	0.000000	0.484715	0.000000	0.000000	0.000000	0.533328	0.135487	0.272462	0.000000	0.000000	3.000000	24.000000	0.000000
2882.587155	-0.124427	0.563571	0.010603	72.314201	-16.628181	-2.277065	-1.310263	0.000000	0.484715	0.000000	0.000000	0.000000	0.533328	0.135487	0.272462	0.000000	0.000000	3.000000	24.000000	0.000000
2882.590488	-0.122466	0.564031	0.011459	72.462608	-18.469398	-1.678855	-1.221375	0.000000	0.530126	0.000000	0.000000	0.000000	0.588341	0.138189	0.256996	0.000000	0.000000	3.000000	24.000000	0.000000
2882.593821	-0.122466	0.564031	0.011459	72.462608	-18.469398	-1.678855	-1.221375	0.000000	0.530126	0.000000	0.000000	0.000000	0.588341	0.138189	0.256996	0.000000	0.000000	3.000000	24.000000	0.000000
2882.597155	-0.122466	0.564031	0.011459	72.462608	-18.469398	-1.678855	-1.221375	0.000000	0.530126	0.000000	0.000000	0.000000	0.588341	0.138189	0.256996	0.000000	0.000000	3.000000	24.000000	0.000000
2882.600488	-0.120512	0.564483	0.012262	72.541634	-20.650181	-2.570981	-1.123318	0.000000	0.572958	0.000000	0.000000	0.000000	0.586288	0.135610	0.240749	0.000000	0.000000	3.000000	24.000000	0.000000
2882.603821	-0.120512	0.564483	0.012262	72.541634	-20.650181	-2.570981	-1.123318	0.000000	0.572958	0.000000	0.000000	0.000000	0.586288	0.135610	0.240749	0.000000	0.000000	3.000000	24.000000	0.000000
2882.607155	-0.120512	0.564483	0.012262	72.541634	-20.650181	-2.570981	-1.123318	0.000000	0.572958	0.000000	0.000000	0.000000	0.586288	0.135610	0.240749	0.000000	0.000000	3.000000	24.000000	0.000000
2882.610488	-0.118472	0.564909	0.013016	72.554779	-23.018753	-4.938910	-1.025603	0.000000	0.613083	0.000000	0.000000	0.000000	0.612096	0.127695	0.226207	0.000000	0.000000	3.000000	24.000000	0.000000
2882.613821	-0.118472	0.564909	0.013016	72.554779	-23.018753	-4.938910	-1.025603	0.000000	0.613083	0.000000	0.000000	0.000000	0.612096	0.127695	0.226207	0.000000	0.000000	3.000000	24.000000	0.000000
2882.617155	-0.118472	0.564909	0.013016	72.554779	-23.018753	-4.938910	-1.025603	0.000000	0.613083	0.000000	0.000000	0.000000	0.612096	0.127695	0.226207	0.000000	0.000000	3.000000	24.000000	0.000000
2882.620488	-0.116314	0.565299	0.013686	72.501442	-25.404625	-8.503677	-0.923587	0.000000	0.650784	0.000000	0.000000	0.000000	0.647404	0.117009	0.201107	0.000000	0.000000	3.000000	24.000000	0.000000
2882.623821	-0.116314	0.565299	0.013686	72.501442	-25.404625	-8.503677	-0.923587	0.000000	0.650784	0.000000	0.000000	0.000000	0.647404	0.117009	0.201107	0.000000	0.000000	3.000000	24.000000	0.000000
2882.627155	-0.116314	0.565299	0.013686	72.501442	-25.404625	-8.503677	-0.923587	0.000000	0.650784	0.000000	0.000000	0.000000	0.647404	0.117009	0.201107	0.000000	0.000000	3.000000	24.000000	0.000000
2882.630488	-0.114189	0.565591	0.014205	72.398125	-27.614799	-12.201593	-0.815686	0.000000	0.684302	0.000000	0.000000	0.000000	0.637453	0.087572	0.155716	0.000000	0.000000	3.000000	24.000000	0.000000
2882.633821	-0.114189	0.565591	0.014205	72.398125	-27.614799	-12.201593	-0.815686	0.000000	0.684302	0.000000	0.000000	0.000000	0.637453	0.087572	0.155716	0.000000	0.000000	3.000000	24.000000	0.000000
2882.637155	-0.114189	0.565591	0.014205	72.398125	-27.614799	-12.201593	-0.815686	0.000000	0.684302	0.000000	0.000000	0.000000	0.637453	0.087572	0.155716	0.000000	0.000000	3.000000	24.000000	0.000000
2882.640488	-0.112109	0.565828	0.014517	72.282112	-29.445807	-15.307231	-0.709444	0.000000	0.710255	0.000000	0.000000	0.000000	0.623847	0.071235	0.093525	0.000000	0.000000	3.000000	24.000000	0.000000
2882.643821	-0.112109	0.565828	0.014517	72.282112	-29.445807	-15.307231	-0.709444	0.000000	0.710255	0.000000	0.000000	0.000000	0.623847	0.071235	0.093525	0.000000	0.000000	3.000000	24.000000	0.000000
2882.647155	-0.112109	0.565828	0.014517	72.282112	-29.445807	-15.307231	-0.709444	0.000000	0.710255	0.000000	0.000000	0.000000	0.623847	0.071235	0.093525	0.000000	0.000000	3.000000	24.000000	0.000000
2882.650488	-0.110096	0.565993	0.014600	72.224358	-30.643377	-17.245119	-0.605470	0.000000	0.725842	0.000000	0.000000	0.000000	0.603963	0.049471	0.024855	0.000000	0.000000	3.000000	24.000000	0.000000
2882.653821	-0.110096	0.565993	0.014600	72.224358	-30.643377	-17.245119	-0.605470	0.000000	0.725842	0.000000	0.000000	0.000000	0.603963	0.049471	0.024855	0.000000	0.000000	3.000000	24.000000	0.000000
2882.657155	-0.110096	0.565993	0.014600	72.224358	-30.643377	-17.245119	-0.605470	0.000000	0.725842	0.000000	0.000000	0.000000	0.603963	0.049471	0.024855	0.000000	0.000000	3.000000	24.000000	0.000000
2882.660488	-0.108172	0.566041	0.014438	72.236786	-31.147217	-17.924479	-0.504809	0.000000	0.729985	0.000000	0.000000	0.000000	0.577399	0.014312	-0.048491	0.000000	0.000000	3.000000	24.000000	0.000000
2882.663821	-0.108172	0.566041	0.014438	72.236786	-31.147217	-17.924479	-0.504809	0.000000	0.729985	0.000000	0.000000	0.000000	0.577399	0.014312	-0.048491	0.000000	0.000000	3.000000	24.000000	0.000000
2882.667155	-0.108172	0.566041	0.014438	72.236786	-31.147217	-17.924479	-0.504809	0.000000	0.729985	0.000000	0.000000	0.000000	0.577399	0.014312	-0.048491	0.000000	0.000000	3.000000	24.000000	0.000000
2882.670488	-0.106398	0.566043	0.014091	72.309021	-31.098330	-17.699072	-0.408576	0.000000	0.721903	0.000000	0.000000	0.000000	0.532132	0.000519	-0.104102	0.000000	0.000000	3.000000	24.000000	0.000000
2882.673821	-0.106398	0.566043	0.014091	72.309021	-31.098330	-17.699072	-0.408576	0.000000	0.721903	0.000000	0.000000	0.000000	0.532132	0.000519	-0.104102	0.000000	0.000000	3.000000	24.000000	0.000000
2882.677155	-0.106398	0.566043	0.014091	72.309021	-31.098330	-17.699072	-0.408576	0.000000	0.721903	0.000000	0.000000	0.000000	0.532132	0.000519	-0.104102	0.000000	0.000000	3.000000	24.000000	0.000000
2882.680488	-0.104870	0.565990	0.013563	72.380516	-30.854597	-16.872932	-0.319887	0.000000	0.704553	0.000000	0.000000	0.000000	0.458225	-0.015856	-0.158363	0.000000	0.000000	3.000000	24.000000	0.000000
2882.683821	-0.104870	0.565990	0.013563	72.380516	-30.854597	-16.872932	-0.319887	0.000000	0.704553	0.000000	0.000000	0.000000	0.458225	-0.015856	-0.158363	0.000000	0.000000	3.000000	24.000000	0.000000
2882.687155	-0.104870	0.565990	0.013563	72.380516	-30.854597	-16.872932	-0.319887	0.000000	0.704553	0.000000	0.000000	0.000000	0.458225	-0.015856	-0.158363	0.000000	0.000000	3.000000	24.000000	0.000000
2882.690488	-0.103468	0.565909	0.012943	72.456474	-30.574539	-15.713993	-0.243517	0.000000	0.678159	0.000000	0.000000	0.000000	0.420697	-0.024165	-0.185967	0.000000	0.000000	3.000000	24.000000	0.000000
2882.693821	-0.103468	0.565909	0.012943	72.456474	-30.574539	-15.713993	-0.243517	0.000000	0.678159	0.000000	0.000000	0.000000	0.420697	-0.024165	-0.185967	0.000000	0.000000	3.000000	24.000000	0.000000
2882.697155	-0.103468	0.565909	0.012943	72.456474	-30.574539	-15.713993	-0.243517	0.000000	0.678159	0.000000	0.000000	0.000000	0.420697	-0.024165	-0.185967	0.000000	0.000000	3.000000	24.000000	0.000000
2882.700488	-0.102079	0.565801	0.012257	72.553352	-30.224615	-14.390146	-0.173400	0.000000	0.647164	0.000000	0.000000	0.000000	0.416622	-0.032454	-0.206004	0.000000	0.000000	3.000000	24.000000	0.000000
2882.703821	-0.102079	0.565801	0.012257	72.553352	-30.224615	-14.390146	-0.173400	0.000000	0.647164	0.000000	0.000000	0.000000	0.416622	-0.032454	-0.206004	0.000000	0.000000	3.000000	24.000000	0.000000
2882.707155	-0.102079	0.565801	0.012257	72.553352	-30.224615	-14.390146	-0.173400	0.000000	0.647164	0.000000	0.000000	0.000000	0.416622	-0.032454	-0.206004	0.000000	0.000000	3.000000	24.000000	0.000000
2882.710488	-0.100772	0.565639	0.011495	72.674843	-29.800634	-12.993051	-0.103964	0.000000	0.612830	0.000000	0.000000	0.000000	0.392057	-0.048577	-0.228614	0.000000	0.000000	3.000000	24.000000	0.000000
2882.713821	-0.100772	0.565639	0.011495	72.674843	-29.800634	-12.993051	-0.103964	0.000000	0.612830	0.000000	0.000000	0.000000	0.392057	-0.048577	-0.228614	0.000000	0.000000	3.000000	24.000000	0.000000
2882.717155	-0.100772	0.565639	0.011495	72.674843	-29.800634	-12.993051	-0.103964	0.000000	0.612830	0.000000	0.000000	0.000000	0.392057	-0.048577	-0.228614	0.000000	0.000000	3.000000	24.000000	0.000000
2882.720488	-0.099644	0.565449	0.010565	72.830650	-29.300491	-11.651857	-0.038621	0.000000	0.574728	0.000000	0.000000	0.000000	0.338620	-0.057122	-0.278871	0.000000	0.000000	3.000000	24.000000	0.000000
2882.723821	-0.099644	0.565449	0.010565	72.830650	-29.300491	-11.651857	-0.038621	0.000000	0.574728	0.000000	0.000000	0.000000	0.338620	-0.057122	-0.278871	0.000000	0.000000	3.000000	24.000000	0.000000
2882.727155	-0.099644	0.565449	0.010565	72.830650	-29.300491	-11.651857	-0.038621	0.000000	0.574728	0.000000	0.000000	0.000000	0.338620	-0.057122	-0.278871	0.000000	0.000000	3.000000	24.000000	0.000000
2882.730488	-0.098757	0.565186	0.009443	73.049622	-28.765589	-10.411271	0.017816	0.000000	0.528249	0.000000	0.000000	0.000000	0.266139	-0.078782	-0.336495	0.000000	0.000000	3.000000	24.000000	0.000000
2882.733821	-0.098757	0.565186	0.009443	73.049622	-28.765589	-10.411271	0.017816	0.000000	0.528249	0.000000	0.000000	0.000000	0.266139	-0.078782	-0.336495	0.000000	0.000000	3.000000	24.000000	0.000000
2882.737155	-0.098757	0.565186	0.009443	73.049622	-28.765589	-10.411271	0.017816	0.000000	0.528249	0.000000	0.000000	0.000000	0.266139	-0.078782	-0.336495	0.000000	0.000000	3.000000	24.000000	0.000000
2882.740488	-0.098151	0.564903	0.008110	73.282967	-28.159187	-9.298253	0.062172	0.000000	0.472167	0.000000	0.000000	0.000000	0.181583	-0.084829	-0.400097	0.000000	0.000000	3.000000	24.000000	0.000000
2882.743821	-0.098151	0.564903	0.008110	73.282967	-28.159187	-9.298253	0.062172	0.000000	0.472167	0.000000	0.000000	0.000000	0.181583	-0.084829	-0.400097	0.000000	0.000000	3.000000	24.000000	0.000000
2882.747155	-0.098151	0.564903	0.008110	73.282967	-28.159187	-9.298253	0.062172	0.000000	0.472167	0.000000	0.000000	0.000000	0.181583	-0.084829	-0.400097	0.000000	0.000000	3.000000	24.000000	0.000000
2882.750488	-0.097654	0.564602	0.006733	73.506226	-27.435560	-8.161921	0.092436	0.000000	0.405484	0.000000	0.000000	0.000000	0.149198	-0.090307	-0.412903	0.000000	0.000000	3.000000	24.000000	0.000000
2882.753821	-0.097654	0.564602	0.006733	73.506226	-27.435560	-8.161921	0.092436	0.000000	0.405484	0.000000	0.000000	0.000000	0.149198	-0.090307	-0.412903	0.000000	0.000000	3.000000	24.000000	0.000000
2882.757155	-0.097654	0.564602	0.006733	73.506226	-27.435560	-8.161921	0.092436	0.000000	0.405484	0.000000	0.000000	0.000000	0.149198	-0.090307	-0.412903	0.000000	0.000000	3.000000	24.000000	0.000000
2882.760488	-0.097188	0.564300	0.005282	73.722275	-26.550264	-6.799615	0.117303	0.000000	0.336667	0.000000	0.000000	0.000000	0.139774	-0.090808	-0.435325	0.000000	0.000000	3.000000	24.000000	0.000000
2882.763821	-0.097188	0.564300	0.005282	73.722275	-26.550264	-6.799615	0.117303	0.000000	0.336667	0.000000	0.000000	0.000000	0.139774	-0.090808	-0.435325	0.000000	0.000000	3.000000	24.000000	0.000000
2882.767155	-0.097188	0.564300	0.005282	73.722275	-26.550264	-6.799615	0.117303	0.000000	0.336667	0.000000	0.000000	0.000000	0.139774	-0.090808	-0.435325	0.000000	0.000000	3.000000	24.000000	0.000000
2882.770488	-0.096763	0.563979	0.003803	73.944992	-25.551086	-5.270904	0.140598	0.000000	0.264113	0.000000	0.000000	0.000000	0.127560	-0.096283	-0.443911	0.000000	0.000000	3.000000	24.000000	0.000000
2882.773821	-0.096763	0.563979	0.003803	73.944992	-25.551086	-5.270904	0.140598	0.000000	0.264113	0.000000	0.000000	0.000000	0.127560	-0.096283	-0.443911	0.000000	0.000000	3.000000	24.000000	0.000000
2882.777155	-0.096763	0.563979	0.003803	73.944992	-25.551086	-5.270904	0.140598	0.000000	0.264113	0.000000	0.000000	0.000000	0.127560	-0.096283	-0.443911	0.000000	0.000000	3.000000	24.000000	0.000000
2882.780488	-0.096360	0.563657	0.002316	74.162102	-24.538492	-3.739239	0.161858	0.000000	0.190127	0.000000	0.000000	0.000000	0.120919	-0.096452	-0.445890	0.000000	0.000000	3.000000	24.000000	0.000000
2882.783821	-0.096360	0.563657	0.002316	74.162102	-24.538492	-3.739239	0.161858	0.000000	0.190127	0.000000	0.000000	0.000000	0.120919	-0.096452	-0.445890	0.000000	0.000000	3.000000	24.000000	0.000000
2882.787155	-0.096360	0.563657	0.002316	74.162102	-24.538492	-3.739239	0.161858	0.000000	0.190127	0.000000	0.000000	0.000000	0.120919	-0.096452	-0.445890	0.000000	0.000000	3.000000	24.000000	0.000000
2882.790488	-0.095948	0.563326	0.000787	74.364197	-23.545727	-2.235169	0.182011	0.000000	0.115812	0.000000	0.000000	0.000000	0.123416	-0.099463	-0.458661	0.000000	0.000000	3.000000	24.000000	0.000000
2882.793821	-0.095948	0.563326	0.000787	74.364197	-23.545727	-2.235169	0.182011	0.000000	0.115812	0.000000	0.000000	0.000000	0.123416	-0.099463	-0.458661	0.000000	0.000000	3.000000	24.000000	0.000000
2882.797155	-0.095948	0.563326	0.000787	74.364197	-23.545727	-2.235169	0.182011	0.000000	0.115812	0.000000	0.000000	0.000000	0.123416	-0.099463	-0.458661	0.000000	0.000000	3.000000	24.000000	0.000000
2882.800488	-0.095537	0.562993	-0.000744	74.554977	-22.623106	-0.768707	0.202580	0.000000	0.039369	0.000000	0.000000	0.000000	0.123361	-0.099652	-0.459284	0.000000	0.000000	3.000000	24.000000	0.000000
2882.803821	-0.095537	0.562993	-0.000744	74.554977	-22.623106	-0.768707	0.202580	0.000000	0.039369	0.000000	0.000000	0.000000	0.123361	-0.099652	-0.459284	0.000000	0.000000	3.000000	24.000000	0.000000
2882.807155	-0.095537	0.562993	-0.000744	74.554977	-22.623106	-0.768707	0.202580	0.000000	0.039369	0.000000	0.000000	0.000000	0.123361	-0.099652	-0.459284	0.000000	0.000000	3.000000	24.000000	0.000000
2882.810488	-0.095112	0.562696	-0.002237	74.729668	-21.781326	0.701008	0.223141	0.000000	-0.037178	0.000000	0.000000	0.000000	0.127588	-0.089391	-0.448033	0.000000	0.000000	3.000000	24.000000	0.000000
2882.813821	-0.095112	0.562696	-0.002237	74.729668	-21.781326	0.701008	0.223141	0.000000	-0.037178	0.000000	0.000000	0.000000	0.127588	-0.089391	-0.448033	0.000000	0.000000	3.000000	24.000000	0.000000
2882.817155	-0.095112	0.562696	-0.002237	74.729668	-21.781326	0.701008	0.223141	0.000000	-0.037178	0.000000	0.000000	0.000000	0.127588	-0.089391	-0.448033	0.000000	0.000000	3.000000	24.000000	0.000000
2882.820488	-0.094725	0.562416	-0.003655	74.881874	-21.046421	2.105490	0.244405	0.000000	-0.111851	0.000000	0.000000	0.000000	0.115919	-0.083956	-0.425525	0.000000	0.000000	3.000000	24.000000	0.000000
2882.823821	-0.094725	0.562416	-0.003655	74.881874	-21.046421	2.105490	0.244405	0.000000	-0.111851	0.000000	0.000000	0.000000	0.115919	-0.083956	-0.425525	0.000000	0.000000	3.000000	24.000000	0.000000
2882.827155	-0.094725	0.562416	-0.003655	74.881874	-21.046421	2.105490	0.244405	0.000000	-0.111851	0.000000	0.000000	0.000000	0.115919	-0.083956	-0.425525	0.000000	0.000000	3.000000	24.000000	0.000000
2882.830488	-0.094374	0.562137	-0.005016	75.012939	-20.499352	3.056436	0.263725	0.000000	-0.182771	0.000000	0.000000	0.000000	0.105415	-0.083701	-0.408188	0.000000	0.000000	3.000000	24.000000	0.000000
2882.833821	-0.094374	0.562137	-0.005016	75.012939	-20.499352	3.056436	0.263725	0.000000	-0.182771	0.000000	0.000000	0.000000	0.105415	-0.083701	-0.408188	0.000000	0.000000	3.000000	24.000000	0.000000
2882.837155	-0.094374	0.562137	-0.005016	75.012939	-20.499352	3.056436	0.263725	0.000000	-0.182771	0.000000	0.000000	0.000000	0.105415	-0.083701	-0.408188	0.000000	0.000000	3.000000	24.000000	0.000000
2882.840488	-0.094122	0.561859	-0.006332	75.127808	-20.216894	3.487882	0.281294	0.000000	-0.250803	0.000000	0.000000	0.000000	0.075697	-0.083366	-0.394800	0.000000	0.000000	3.000000	24.000000	0.000000
2882.843821	-0.094122	0.561859	-0.006332	75.127808	-20.216894	3.487882	0.281294	0.000000	-0.250803	0.000000	0.000000	0.000000	0.075697	-0.083366	-0.394800	0.000000	0.000000	3.000000	24.000000	0.000000
2882.847155	-0.094122	0.561859	-0.006332	75.127808	-20.216894	3.487882	0.281294	0.000000	-0.250803	0.000000	0.000000	0.000000	0.075697	-0.083366	-0.394800	0.000000	0.000000	3.000000	24.000000	0.000000
2882.850488	-0.094029	0.561540	-0.007629	75.234695	-20.203691	3.552973	0.293910	0.000000	-0.316603	0.000000	0.000000	0.000000	0.027741	-0.095712	-0.388952	0.000000	0.000000	3.000000	24.000000	0.000000
2882.853821	-0.094029	0.561540	-0.007629	75.234695	-20.203691	3.552973	0.293910	0.000000	-0.316603	0.000000	0.000000	0.000000	0.027741	-0.095712	-0.388952	0.000000	0.000000	3.000000	24.000000	0.000000
2882.857155	-0.094029	0.561540	-0.007629	75.234695	-20.203691	3.552973	0.293910	0.000000	-0.316603	0.000000	0.000000	0.000000	0.027741	-0.095712	-0.388952	0.000000	0.000000	3.000000	24.000000	0.000000
2882.860488	-0.094052	0.561169	-0.009006	75.339729	-20.305536	3.485319	0.298534	0.000000	-0.381428	0.000000	0.000000	0.000000	-0.006845	-0.111284	-0.413246	0.000000	0.000000	3.000000	24.000000	0.000000
2882.863821	-0.094052	0.561169	-0.009006	75.339729	-20.305536	3.485319	0.298534	0.000000	-0.381428	0.000000	0.000000	0.000000	-0.006845	-0.111284	-0.413246	0.000000	0.000000	3.000000	24.000000	0.000000
2882.867155	-0.094052	0.561169	-0.009006	75.339729	-20.305536	3.485319	0.298534	0.000000	-0.381428	0.000000	0.000000	0.000000	-0.006845	-0.111284	-0.413246	0.000000	0.000000	3.000000	24.000000	0.000000
2882.870488	-0.094178	0.560731	-0.010414	75.455109	-20.422714	3.417494	0.297393	0.000000	-0.450302	0.000000	0.000000	0.000000	-0.037613	-0.131423	-0.422339	0.000000	0.000000	3.000000	24.000000	0.000000
2882.873821	-0.094178	0.560731	-0.010414	75.455109	-20.422714	3.417494	0.297393	0.000000	-0.450302	0.000000	0.000000	0.000000	-0.037613	-0.131423	-0.422339	0.000000	0.000000	3.000000	24.000000	0.000000
2882.877155	-0.094178	0.560731	-0.010414	75.455109	-20.422714	3.417494	0.297393	0.000000	-0.450302	0.000000	0.000000	0.000000	-0.037613	-0.131423	-0.422339	0.000000	0.000000	3.000000	24.000000	0.000000
2882.880488	-0.094398	0.560259	-0.011881	75.569862	-20.549612	3.350543	0.291124	0.000000	-0.520692	0.000000	0.000000	0.000000	-0.066222	-0.141609	-0.440154	0.000000	0.000000	3.000000	24.000000	0.000000
2882.883821	-0.094398	0.560259	-0.011881	75.569862	-20.549612	3.350543	0.291124	0.000000	-0.520692	0.000000	0.000000	0.000000	-0.066222	-0.141609	-0.440154	0.000000	0.000000	3.000000	24.000000	0.000000
2882.887155	-0.094398	0.560259	-0.011881	75.569862	-20.549612	3.350543	0.291124	0.000000	-0.520692	0.000000	0.000000	0.000000	-0.066222	-0.141609	-0.440154	0.000000	0.000000	3.000000	24.000000	0.000000
2882.890488	-0.094655	0.559745	-0.013371	75.611542	-20.620432	3.345556	0.280087	0.000000	-0.594051	0.000000	0.000000	0.000000	-0.076996	-0.154016	-0.447051	0.000000	0.000000	3.000000	24.000000	0.000000
2882.893821	-0.094655	0.559745	-0.013371	75.611542	-20.620432	3.345556	0.280087	0.000000	-0.594051	0.000000	0.000000	0.000000	-0.076996	-0.154016	-0.447051	0.000000	0.000000	3.000000	24.000000	0.000000
2882.897155	-0.094655	0.559745	-0.013371	75.611542	-20.620432	3.345556	0.280087	0.000000	-0.594051	0.000000	0.000000	0.000000	-0.076996	-0.154016	-0.447051	0.000000	0.000000	3.000000	24.000000	0.000000
2882.900488	-0.094942	0.559295	-0.014704	75.432434	-20.505789	3.520630	0.267254	0.000000	-0.668560	0.000000	0.000000	0.000000	-0.086033	-0.134989	-0.399973	0.000000	0.000000	3.000000	24.000000	0.000000
2882.903821	-0.094942	0.559295	-0.014704	75.432434	-20.505789	3.520630	0.267254	0.000000	-0.668560	0.000000	0.000000	0.000000	-0.086033	-0.134989	-0.399973	0.000000	0.000000	3.000000	24.000000	0.000000
2882.907155	-0.094942	0.559295	-0.014704	75.432434	-20.505789	3.520630	0.267254	0.000000	-0.668560	0.000000	0.000000	0.000000	-0.086033	-0.134989	-0.399973	0.000000	0.000000	3.000000	24.000000	0.000000
2882.910488	-0.095274	0.558941	-0.015913	75.031921	-20.225121	3.859500	0.252915	0.000000	-0.735222	0.000000	0.000000	0.000000	-0.099712	-0.106350	-0.362715	0.000000	0.000000	3.000000	24.000000	0.000000
2882.913821	-0.095274	0.558941	-0.015913	75.031921	-20.225121	3.859500	0.252915	0.000000	-0.735222	0.000000	0.000000	0.000000	-0.099712	-0.106350	-0.362715	0.000000	0.000000	3.000000	24.000000	0.000000
2882.917155	-0.095274	0.558941	-0.015913	75.031921	-20.225121	3.859500	0.252915	0.000000	-0.735222	0.000000	0.000000	0.000000	-0.099712	-0.106350	-0.362715	0.000000	0.000000	3.000000	24.000000	0.000000
2882.920488	-0.095708	0.558683	-0.016943	74.539581	-19.906843	4.242560	0.236297	0.000000	-0.795674	0.000000	0.000000	0.000000	-0.130257	-0.077298	-0.308755	0.000000	0.000000	3.000000	24.000000	0.000000
2882.923821	-0.095708	0.558683	-0.016943	74.539581	-19.906843	4.242560	0.236297	0.000000	-0.795674	0.000000	0.000000	0.000000	-0.130257	-0.077298	-0.308755	0.000000	0.000000	3.000000	24.000000	0.000000
2882.927155	-0.095708	0.558683	-0.016943	74.539581	-19.906843	4.242560	0.236297	0.000000	-0.795674	0.000000	0.000000	0.000000	-0.130257	-0.077298	-0.308755	0.000000	0.000000	3.000000	24.000000	0.000000
2882.930488	-0.096265	0.558486	-0.017901	74.044914	-19.622192	4.605451	0.214587	0.000000	-0.847133	0.000000	0.000000	0.000000	-0.166889	-0.059122	-0.287508	0.000000	0.000000	3.000000	24.000000	0.000000
2882.933821	-0.096265	0.558486	-0.017901	74.044914	-19.622192	4.605451	0.214587	0.000000	-0.847133	0.000000	0.000000	0.000000	-0.166889	-0.059122	-0.287508	0.000000	0.000000	3.000000	24.000000	0.000000
2882.937155	-0.096265	0.558486	-0.017901	74.044914	-19.622192	4.605451	0.214587	0.000000	-0.847133	0.000000	0.000000	0.000000	-0.166889	-0.059122	-0.287508	0.000000	0.000000	3.000000	24.000000	0.000000
2882.940488	-0.096966	0.558361	-0.018683	73.588951	-19.401972	4.923952	0.186773	0.000000	-0.895051	0.000000	0.000000	0.000000	-0.210471	-0.037579	-0.234689	0.000000	0.000000	3.000000	24.000000	0.000000
2882.943821	-0.096966	0.558361	-0.018683	73.588951	-19.401972	4.923952	0.186773	0.000000	-0.895051	0.000000	0.000000	0.000000	-0.210471	-0.037579	-0.234689	0.000000	0.000000	3.000000	24.000000	0.000000
2882.947155	-0.096966	0.558361	-0.018683	73.588951	-19.401972	4.923952	0.186773	0.000000	-0.895051	0.000000	0.000000	0.000000	-0.210471	-0.037579	-0.234689	0.000000	0.000000	3.000000	24.000000	0.000000
2882.950488	-0.097728	0.558296	-0.019382	73.176018	-19.206991	5.235148	0.151694	0.000000	-0.934166	0.000000	0.000000	0.000000	-0.228472	-0.019438	-0.209466	0.000000	0.000000	3.000000	24.000000	0.000000
2882.953821	-0.097728	0.558296	-0.019382	73.176018	-19.206991	5.235148	0.151694	0.000000	-0.934166	0.000000	0.000000	0.000000	-0.228472	-0.019438	-0.209466	0.000000	0.000000	3.000000	24.000000	0.000000
2882.957155	-0.097728	0.558296	-0.019382	73.176018	-19.206991	5.235148	0.151694	0.000000	-0.934166	0.000000	0.000000	0.000000	-0.228472	-0.019438	-0.209466	0.000000	0.000000	3.000000	24.000000	0.000000
2882.960488	-0.098499	0.558252	-0.019930	72.802254	-19.018267	5.565745	0.113615	0.000000	-0.969077	0.000000	0.000000	0.000000	-0.231422	-0.013185	-0.164533	0.000000	0.000000	3.000000	24.000000	0.000000
2882.963821	-0.098499	0.558252	-0.019930	72.802254	-19.018267	5.565745	0.113615	0.000000	-0.969077	0.000000	0.000000	0.000000	-0.231422	-0.013185	-0.164533	0.000000	0.000000	3.000000	24.000000	0.000000
2882.967155	-0.098499	0.558252	-0.019930	72.802254	-19.018267	5.565745	0.113615	0.000000	-0.969077	0.000000	0.000000	0.000000	-0.231422	-0.013185	-0.164533	0.000000	0.000000	3.000000	24.000000	0.000000
2882.970488	-0.099261	0.558235	-0.020416	72.478363	-18.815231	5.938132	0.075045	0.000000	-0.996499	0.000000	0.000000	0.000000	-0.228688	-0.005280	-0.145863	0.000000	0.000000	3.000000	24.000000	0.000000
2882.973821	-0.099261	0.558235	-0.020416	72.478363	-18.815231	5.938132	0.075045	0.000000	-0.996499	0.000000	0.000000	0.000000	-0.228688	-0.005280	-0.145863	0.000000	0.000000	3.000000	24.000000	0.000000
2882.977155	-0.099261	0.558235	-0.020416	72.478363	-18.815231	5.938132	0.075045	0.000000	-0.996499	0.000000	0.000000	0.000000	-0.228688	-0.005280	-0.145863	0.000000	0.000000	3.000000	24.000000	0.000000
2882.980488	-0.099261	0.558235	-0.020416	72.225159	-18.654045	6.276639	0.036931	0.000000	-1.020810	0.000000	0.000000	0.000000	-0.228688	-0.005280	-0.145863	0.000000	0.000000	3.000000	24.000000	0.000000
2882.983821	-0.100036	0.558243	-0.020845	72.225159	-18.654045	6.276639	0.036931	0.000000	-1.020810	0.000000	0.000000	0.000000	-0.232291	0.002650	-0.128594	0.000000	0.000000	3.000000	24.000000	0.000000
2882.987155	-0.100036	0.558243	-0.020845	72.225159	-18.654045	6.276639	0.036931	0.000000	-1.020810	0.000000	0.000000	0.000000	-0.232291	0.002650	-0.128594	0.000000	0.000000	3.000000	24.000000	0.000000
2882.990488	-0.100844	0.558254	-0.021215	72.081291	-18.623840	6.453298	-0.001784	0.000000	-1.042242	0.000000	0.000000	0.000000	-0.242576	0.003263	-0.111161	0.000000	0.000000	3.000000	24.000000	0.000000
2882.993821	-0.100844	0.558254	-0.021215	72.081291	-18.623840	6.453298	-0.001784	0.000000	-1.042242	0.000000	0.000000	0.000000	-0.242576	0.003263	-0.111161	0.000000	0.000000	3.000000	24.000000	0.000000
2882.997155	-0.100844	0.558254	-0.021215	72.081291	-18.623840	6.453298	-0.001784	0.000000	-1.042242	0.000000	0.000000	0.000000	-0.242576	0.003263	-0.111161	0.000000	0.000000	3.000000	24.000000	0.000000
2883.000488	-0.100844	0.558254	-0.021215	72.095978	-18.741776	6.451770	-0.042214	0.000000	-1.060769	0.000000	0.000000	0.000000	-0.242576	0.003263	-0.111161	0.000000	0.000000	3.000000	24.000000	0.000000
2883.003821	-0.101682	0.558275	-0.021551	72.095978	-18.741776	6.451770	-0.042214	0.000000	-1.060769	0.000000	0.000000	0.000000	-0.251330	0.006106	-0.100748	0.000000	0.000000	3.000000	24.000000	0.000000
2883.007155	-0.101682	0.558275	-0.021551	72.095978	-18.741776	6.451770	-0.042214	0.000000	-1.060769	0.000000	0.000000	0.000000	-0.251330	0.006106	-0.100748	0.000000	0.000000	3.000000	24.000000	0.000000
2883.010488	-0.102599	0.558338	-0.021827	72.167542	-18.899923	6.415342	-0.084102	0.000000	-1.077560	0.000000	0.000000	0.000000	-0.275070	0.019143	-0.082607	0.000000	0.000000	3.000000	24.000000	0.000000
2883.013821	-0.102599	0.558338	-0.021827	72.167542	-18.899923	6.415342	-0.084102	0.000000	-1.077560	0.000000	0.000000	0.000000	-0.275070	0.019143	-0.082607	0.000000	0.000000	3.000000	24.000000	0.000000
2883.017155	-0.102599	0.558338	-0.021827	72.167542	-18.899923	6.415342	-0.084102	0.000000	-1.077560	0.000000	0.000000	0.000000	-0.275070	0.019143	-0.082607	0.000000	0.000000	3.000000	24.000000	0.000000
2883.020488	-0.103600	0.558457	-0.021932	72.249481	-19.074667	6.371238	-0.129947	0.000000	-1.091328	0.000000	0.000000	0.000000	-0.300232	0.035661	-0.031588	0.000000	0.000000	3.000000	24.000000	0.000000
2883.023821	-0.103600	0.558457	-0.021932	72.249481	-19.074667	6.371238	-0.129947	0.000000	-1.091328	0.000000	0.000000	0.000000	-0.300232	0.035661	-0.031588	0.000000	0.000000	3.000000	24.000000	0.000000
2883.027155	-0.103600	0.558457	-0.021932	72.249481	-19.074667	6.371238	-0.129947	0.000000	-1.091328	0.000000	0.000000	0.000000	-0.300232	0.035661	-0.031588	0.000000	0.000000	3.000000	24.000000	0.000000
2883.030488	-0.104768	0.558631	-0.021888	72.317299	-19.259953	6.330601	-0.179986	0.000000	-1.096593	0.000000	0.000000	0.000000	-0.350536	0.052246	0.013266	0.000000	0.000000	3.000000	24.000000	0.000000
2883.033821	-0.104768	0.558631	-0.021888	72.317299	-19.259953	6.330601	-0.179986	0.000000	-1.096593	0.000000	0.000000	0.000000	-0.350536	0.052246	0.013266	0.000000	0.000000	3.000000	24.000000	0.000000
2883.037155	-0.104768	0.558631	-0.021888	72.317299	-19.259953	6.330601	-0.179986	0.000000	-1.096593	0.000000	0.000000	0.000000	-0.350536	0.052246	0.013266	0.000000	0.000000	3.000000	24.000000	0.000000
2883.040488	-0.106069	0.558859	-0.021754	72.396294	-19.423145	6.356127	-0.238409	0.000000	-1.094382	0.000000	0.000000	0.000000	-0.390368	0.068221	0.039952	0.000000	0.000000	3.000000	24.000000	0.000000
2883.043821	-0.106069	0.558859	-0.021754	72.396294	-19.423145	6.356127	-0.238409	0.000000	-1.094382	0.000000	0.000000	0.000000	-0.390368	0.068221	0.039952	0.000000	0.000000	3.000000	24.000000	0.000000
2883.047155	-0.106069	0.558859	-0.021754	72.396294	-19.423145	6.356127	-0.238409	0.000000	-1.094382	0.000000	0.000000	0.000000	-0.390368	0.068221	0.039952	0.000000	0.000000	3.000000	24.000000	0.000000
2883.050488	-0.107454	0.559125	-0.021472	72.545174	-19.465988	6.572461	-0.303470	0.000000	-1.087723	0.000000	0.000000	0.000000	-0.415307	0.079764	0.084708	0.000000	0.000000	3.000000	24.000000	0.000000
2883.053821	-0.107454	0.559125	-0.021472	72.545174	-19.465988	6.572461	-0.303470	0.000000	-1.087723	0.000000	0.000000	0.000000	-0.415307	0.079764	0.084708	0.000000	0.000000	3.000000	24.000000	0.000000
2883.057155	-0.107454	0.559125	-0.021472	72.545174	-19.465988	6.572461	-0.303470	0.000000	-1.087723	0.000000	0.000000	0.000000	-0.415307	0.079764	0.084708	0.000000	0.000000	3.000000	24.000000	0.000000
2883.060488	-0.108831	0.559376	-0.021143	72.813660	-19.339184	6.942410	-0.372687	0.000000	-1.073605	0.000000	0.000000	0.000000	-0.413272	0.075343	0.098701	0.000000	0.000000	3.000000	24.000000	0.000000
2883.063821	-0.108831	0.559376	-0.021143	72.813660	-19.339184	6.942410	-0.372687	0.000000	-1.073605	0.000000	0.000000	0.000000	-0.413272	0.075343	0.098701	0.000000	0.000000	3.000000	24.000000	0.000000
2883.067155	-0.108831	0.559376	-0.021143	72.813660	-19.339184	6.942410	-0.372687	0.000000	-1.073605	0.000000	0.000000	0.000000	-0.413272	0.075343	0.098701	0.000000	0.000000	3.000000	24.000000	0.000000
2883.070488	-0.110177	0.559595	-0.020780	73.187378	-19.005209	7.319300	-0.441566	0.000000	-1.057155	0.000000	0.000000	0.000000	-0.403774	0.065763	0.108979	0.000000	0.000000	3.000000	24.000000	0.000000
2883.073821	-0.110177	0.559595	-0.020780	73.187378	-19.005209	7.319300	-0.441566	0.000000	-1.057155	0.000000	0.000000	0.000000	-0.403774	0.065763	0.108979	0.000000	0.000000	3.000000	24.000000	0.000000
2883.077155	-0.110177	0.559595	-0.020780	73.187378	-19.005209	7.319300	-0.441566	0.000000	-1.057155	0.000000	0.000000	0.000000	-0.403774	0.065763	0.108979	0.000000	0.000000	3.000000	24.000000	0.000000
2883.080488	-0.111539	0.559775	-0.020369	73.609520	-18.469139	7.809649	-0.508862	0.000000	-1.038992	0.000000	0.000000	0.000000	-0.408523	0.053901	0.123103	0.000000	0.000000	3.000000	24.000000	0.000000
2883.083821	-0.111539	0.559775	-0.020369	73.609520	-18.469139	7.809649	-0.508862	0.000000	-1.038992	0.000000	0.000000	0.000000	-0.408523	0.053901	0.123103	0.000000	0.000000	3.000000	24.000000	0.000000
2883.087155	-0.111539	0.559775	-0.020369	73.609520	-18.469139	7.809649	-0.508862	0.000000	-1.038992	0.000000	0.000000	0.000000	-0.408523	0.053901	0.123103	0.000000	0.000000	3.000000	24.000000	0.000000
2883.090488	-0.112952	0.559903	-0.020033	74.023170	-17.751625	8.582406	-0.576949	0.000000	-1.018474	0.000000	0.000000	0.000000	-0.423984	0.038477	0.101047	0.000000	0.000000	3.000000	24.000000	0.000000
2883.093821	-0.112952	0.559903	-0.020033	74.023170	-17.751625	8.582406	-0.576949	0.000000	-1.018474	0.000000	0.000000	0.000000	-0.423984	0.038477	0.101047	0.000000	0.000000	3.000000	24.000000	0.000000
2883.097155	-0.112952	0.559903	-0.020033	74.023170	-17.751625	8.582406	-0.576949	0.000000	-1.018474	0.000000	0.000000	0.000000	-0.423984	0.038477	0.101047	0.000000	0.000000	3.000000	24.000000	0.000000
2883.100488	-0.114325	0.559965	-0.019697	74.408752	-16.949257	9.480546	-0.647613	0.000000	-1.001633	0.000000	0.000000	0.000000	-0.411816	0.018472	0.100837	0.000000	0.000000	3.000000	24.000000	0.000000
2883.103821	-0.114325	0.559965	-0.019697	74.408752	-16.949257	9.480546	-0.647613	0.000000	-1.001633	0.000000	0.000000	0.000000	-0.411816	0.018472	0.100837	0.000000	0.000000	3.000000	24.000000	0.000000
2883.107155	-0.114325	0.559965	-0.019697	74.408752	-16.949257	9.480546	-0.647613	0.000000	-1.001633	0.000000	0.000000	0.000000	-0.411816	0.018472	0.100837	0.000000	0.000000	3.000000	24.000000	0.000000
2883.110488	-0.115615	0.559940	-0.019436	74.759949	-16.119373	10.378042	-0.716249	0.000000	-0.984827	0.000000	0.000000	0.000000	-0.386941	-0.007324	0.078061	0.000000	0.000000	3.000000	24.000000	0.000000
2883.113821	-0.115615	0.559940	-0.019436	74.759949	-16.119373	10.378042	-0.716249	0.000000	-0.984827	0.000000	0.000000	0.000000	-0.386941	-0.007324	0.078061	0.000000	0.000000	3.000000	24.000000	0.000000
2883.117155	-0.115615	0.559940	-0.019436	74.759949	-16.119373	10.378042	-0.716249	0.000000	-0.984827	0.000000	0.000000	0.000000	-0.386941	-0.007324	0.078061	0.000000	0.000000	3.000000	24.000000	0.000000
2883.120488	-0.116751	0.559862	-0.019263	75.078049	-15.292661	11.188891	-0.780739	0.000000	-0.971817	0.000000	0.000000	0.000000	-0.340841	-0.023412	0.052000	0.000000	0.000000	3.000000	24.000000	0.000000
2883.123821	-0.116751	0.559862	-0.019263	75.078049	-15.292661	11.188891	-0.780739	0.000000	-0.971817	0.000000	0.000000	0.000000	-0.340841	-0.023412	0.052000	0.000000	0.000000	3.000000	24.000000	0.000000
2883.127155	-0.116751	0.559862	-0.019263	75.078049	-15.292661	11.188891	-0.780739	0.000000	-0.971817	0.000000	0.000000	0.000000	-0.340841	-0.023412	0.052000	0.000000	0.000000	3.000000	24.000000	0.000000
2883.130488	-0.117766	0.559715	-0.019135	75.356438	-14.520214	11.994671	-0.837546	0.000000	-0.963150	0.000000	0.000000	0.000000	-0.304403	-0.044115	0.038415	0.000000	0.000000	3.000000	24.000000	0.000000
2883.133821	-0.117766	0.559715	-0.019135	75.356438	-14.520214	11.994671	-0.837546	0.000000	-0.963150	0.000000	0.000000	0.000000	-0.304403	-0.044115	0.038415	0.000000	0.000000	3.000000	24.000000	0.000000
2883.137155	-0.117766	0.559715	-0.019135	75.356438	-14.520214	11.994671	-0.837546	0.000000	-0.963150	0.000000	0.000000	0.000000	-0.304403	-0.044115	0.038415	0.000000	0.000000	3.000000	24.000000	0.000000
2883.140488	-0.117766	0.559715	-0.019135	75.607285	-13.864149	12.930627	-0.888280	0.000000	-0.956748	0.000000	0.000000	0.000000	-0.304403	-0.044115	0.038415	0.000000	0.000000	3.000000	24.000000	0.000000
2883.143821	-0.118636	0.559480	-0.019132	75.607285	-13.864149	12.930627	-0.888280	0.000000	-0.956748	0.000000	0.000000	0.000000	-0.261222	-0.070424	0.000781	0.000000	0.000000	3.000000	24.000000	0.000000
2883.147155	-0.118636	0.559480	-0.019132	75.607285	-13.864149	12.930627	-0.888280	0.000000	-0.956748	0.000000	0.000000	0.000000	-0.261222	-0.070424	0.000781	0.000000	0.000000	3.000000	24.000000	0.000000
2883.150488	-0.119335	0.559209	-0.019190	75.828224	-13.412876	13.677382	-0.931817	0.000000	-0.956618	0.000000	0.000000	0.000000	-0.209614	-0.081324	-0.017423	0.000000	0.000000	3.000000	24.000000	0.000000
2883.153821	-0.119335	0.559209	-0.019190	75.828224	-13.412876	13.677382	-0.931817	0.000000	-0.956618	0.000000	0.000000	0.000000	-0.209614	-0.081324	-0.017423	0.000000	0.000000	3.000000	24.000000	0.000000
2883.157155	-0.119335	0.559209	-0.019190	75.828224	-13.412876	13.677382	-0.931817	0.000000	-0.956618	0.000000	0.000000	0.000000	-0.209614	-0.081324	-0.017423	0.000000	0.000000	3.000000	24.000000	0.000000
2883.160488	-0.119335	0.559209	-0.019190	76.006088	-13.375180	13.812562	-0.966753	0.000000	-0.959522	0.000000	0.000000	0.000000	-0.209614	-0.081324	-0.017423	0.000000	0.000000	3.000000	24.000000	0.000000
2883.163821	-0.119858	0.558904	-0.019239	76.006088	-13.375180	13.812562	-0.966753	0.000000	-0.959522	0.000000	0.000000	0.000000	-0.156847	-0.091589	-0.014673	0.000000	0.000000	3.000000	24.000000	0.000000
2883.167155	-0.119858	0.558904	-0.019239	76.006088	-13.375180	13.812562	-0.966753	0.000000	-0.959522	0.000000	0.000000	0.000000	-0.156847	-0.091589	-0.014673	0.000000	0.000000	3.000000	24.000000	0.000000
2883.170488	-0.120283	0.558547	-0.019319	76.149277	-13.532320	13.658651	-0.992894	0.000000	-0.961967	0.000000	0.000000	0.000000	-0.127559	-0.107007	-0.023874	0.000000	0.000000	3.000000	24.000000	0.000000
2883.173821	-0.120283	0.558547	-0.019319	76.149277	-13.532320	13.658651	-0.992894	0.000000	-0.961967	0.000000	0.000000	0.000000	-0.127559	-0.107007	-0.023874	0.000000	0.000000	3.000000	24.000000	0.000000
2883.177155	-0.120283	0.558547	-0.019319	76.149277	-13.532320	13.658651	-0.992894	0.000000	-0.961967	0.000000	0.000000	0.000000	-0.127559	-0.107007	-0.023874	0.000000	0.000000	3.000000	24.000000	0.000000
2883.180488	-0.120283	0.558547	-0.019319	76.257607	-13.752849	13.409012	-1.014154	0.000000	-0.965946	0.000000	0.000000	0.000000	-0.127559	-0.107007	-0.023874	0.000000	0.000000	3.000000	24.000000	0.000000
2883.183821	-0.120604	0.558147	-0.019452	76.257607	-13.752849	13.409012	-1.014154	0.000000	-0.965946	0.000000	0.000000	0.000000	-0.096331	-0.120067	-0.039895	0.000000	0.000000	3.000000	24.000000	0.000000
2883.187155	-0.120604	0.558147	-0.019452	76.257607	-13.752849	13.409012	-1.014154	0.000000	-0.965946	0.000000	0.000000	0.000000	-0.096331	-0.120067	-0.039895	0.000000	0.000000	3.000000	24.000000	0.000000
2883.190488	-0.120836	0.557755	-0.019585	76.323029	-14.022635	13.076044	-1.030209	0.000000	-0.972595	0.000000	0.000000	0.000000	-0.069440	-0.117676	-0.040051	0.000000	0.000000	3.000000	24.000000	0.000000
2883.193821	-0.120836	0.557755	-0.019585	76.323029	-14.022635	13.076044	-1.030209	0.000000	-0.972595	0.000000	0.000000	0.000000	-0.069440	-0.117676	-0.040051	0.000000	0.000000	3.000000	24.000000	0.000000
2883.197155	-0.120836	0.557755	-0.019585	76.323029	-14.022635	13.076044	-1.030209	0.000000	-0.972595	0.000000	0.000000	0.000000	-0.069440	-0.117676	-0.040051	0.000000	0.000000	3.000000	24.000000	0.000000
2883.200488	-0.120836	0.557755	-0.019585	76.387634	-14.310455	12.700145	-1.041783	0.000000	-0.979271	0.000000	0.000000	0.000000	-0.069440	-0.117676	-0.040051	0.000000	0.000000	3.000000	24.000000	0.000000
2883.203821	-0.120926	0.557336	-0.019743	76.387634	-14.310455	12.700145	-1.041783	0.000000	-0.979271	0.000000	0.000000	0.000000	-0.027175	-0.125517	-0.047280	0.000000	0.000000	3.000000	24.000000	0.000000
2883.207155	-0.120926	0.557336	-0.019743	76.387634	-14.310455	12.700145	-1.041783	0.000000	-0.979271	0.000000	0.000000	0.000000	-0.027175	-0.125517	-0.047280	0.000000	0.000000	3.000000	24.000000	0.000000
2883.210488	-0.120926	0.557336	-0.019743	76.434105	-14.614971	12.279874	-1.046312	0.000000	-0.987151	0.000000	0.000000	0.000000	-0.027175	-0.125517	-0.047280	0.000000	0.000000	3.000000	24.000000	0.000000
2883.213821	-0.120926	0.557336	-0.019743	76.434105	-14.614971	12.279874	-1.046312	0.000000	-0.987151	0.000000	0.000000	0.000000	-0.027175	-0.125517	-0.047280	0.000000	0.000000	3.000000	24.000000	0.000000
2883.217155	-0.120910	0.556968	-0.019883	76.434105	-14.614971	12.279874	-1.046312	0.000000	-0.987151	0.000000	0.000000	0.000000	0.004889	-0.110567	-0.041942	0.000000	0.000000	3.000000	24.000000	0.000000
2883.220488	-0.120790	0.556599	-0.019994	76.415352	-14.959556	11.787098	-1.046312	0.000000	-0.987151	0.000000	0.000000	0.000000	0.036052	-0.110510	-0.033433	0.000000	0.000000	3.000000	24.000000	0.000000
2883.223821	-0.120790	0.556599	-0.019994	76.415352	-14.959556	11.787098	-1.046312	0.000000	-0.987151	0.000000	0.000000	0.000000	0.036052	-0.110510	-0.033433	0.000000	0.000000	3.000000	24.000000	0.000000
2883.227155	-0.120790	0.556599	-0.019994	76.415352	-14.959556	11.787098	-1.046312	0.000000	-0.987151	0.000000	0.000000	0.000000	0.036052	-0.110510	-0.033433	0.000000	0.000000	3.000000	24.000000	0.000000
2883.230488	-0.120790	0.556599	-0.019994	76.264557	-15.342519	11.228703	-1.039489	0.000000	-0.999713	0.000000	0.000000	0.000000	0.036052	-0.110510	-0.033433	0.000000	0.000000	3.000000	24.000000	0.000000
2883.233821	-0.120622	0.556282	-0.020036	76.264557	-15.342519	11.228703	-1.039489	0.000000	-0.999713	0.000000	0.000000	0.000000	0.050352	-0.095145	-0.012489	0.000000	0.000000	3.000000	24.000000	0.000000
2883.237155	-0.120622	0.556282	-0.020036	76.264557	-15.342519	11.228703	-1.039489	0.000000	-0.999713	0.000000	0.000000	0.000000	0.050352	-0.095145	-0.012489	0.000000	0.000000	3.000000	24.000000	0.000000
2883.240488	-0.120622	0.556282	-0.020036	76.006104	-15.756803	10.614822	-1.031097	0.000000	-1.001795	0.000000	0.000000	0.000000	0.050352	-0.095145	-0.012489	0.000000	0.000000	3.000000	24.000000	0.000000
2883.243821	-0.120622	0.556282	-0.020036	76.006104	-15.756803	10.614822	-1.031097	0.000000	-1.001795	0.000000	0.000000	0.000000	0.050352	-0.095145	-0.012489	0.000000	0.000000	3.000000	24.000000	0.000000
2883.247155	-0.120417	0.555982	-0.020049	76.006104	-15.756803	10.614822	-1.031097	0.000000	-1.001795	0.000000	0.000000	0.000000	0.061348	-0.090013	-0.003845	0.000000	0.000000	3.000000	24.000000	0.000000
2883.250488	-0.120149	0.555707	-0.020050	75.727806	-16.188910	9.948565	-1.031097	0.000000	-1.001795	0.000000	0.000000	0.000000	0.080460	-0.082542	-0.000356	0.000000	0.000000	3.000000	24.000000	0.000000
2883.253821	-0.120149	0.555707	-0.020050	75.727806	-16.188910	9.948565	-1.031097	0.000000	-1.001795	0.000000	0.000000	0.000000	0.080460	-0.082542	-0.000356	0.000000	0.000000	3.000000	24.000000	0.000000
2883.257155	-0.120149	0.555707	-0.020050	75.727806	-16.188910	9.948565	-1.031097	0.000000	-1.001795	0.000000	0.000000	0.000000	0.080460	-0.082542	-0.000356	0.000000	0.000000	3.000000	24.000000	0.000000
2883.260488	-0.120149	0.555707	-0.020050	75.459602	-16.618847	9.269351	-1.007462	0.000000	-1.002495	0.000000	0.000000	0.000000	0.080460	-0.082542	-0.000356	0.000000	0.000000	3.000000	24.000000	0.000000
2883.263821	-0.119838	0.555457	-0.020045	75.459602	-16.618847	9.269351	-1.007462	0.000000	-1.002495	0.000000	0.000000	0.000000	0.093338	-0.075074	0.001405	0.000000	0.000000	3.000000	24.000000	0.000000
2883.267155	-0.119838	0.555457	-0.020045	75.459602	-16.618847	9.269351	-1.007462	0.000000	-1.002495	0.000000	0.000000	0.000000	0.093338	-0.075074	0.001405	0.000000	0.000000	3.000000	24.000000	0.000000
2883.270488	-0.119838	0.555457	-0.020045	75.221291	-17.058279	8.554503	-0.991906	0.000000	-1.002261	0.000000	0.000000	0.000000	0.093338	-0.075074	0.001405	0.000000	0.000000	3.000000	24.000000	0.000000
2883.273821	-0.119838	0.555457	-0.020045	75.221291	-17.058279	8.554503	-0.991906	0.000000	-1.002261	0.000000	0.000000	0.000000	0.093338	-0.075074	0.001405	0.000000	0.000000	3.000000	24.000000	0.000000
2883.277155	-0.119494	0.555222	-0.020081	75.221291	-17.058279	8.554503	-0.991906	0.000000	-1.002261	0.000000	0.000000	0.000000	0.103312	-0.070376	-0.010730	0.000000	0.000000	3.000000	24.000000	0.000000
2883.280488	-0.119055	0.554979	-0.020135	75.024742	-17.527641	7.780701	-0.991906	0.000000	-1.002261	0.000000	0.000000	0.000000	0.131509	-0.073035	-0.016251	0.000000	0.000000	3.000000	24.000000	0.000000
2883.283821	-0.119055	0.554979	-0.020135	75.024742	-17.527641	7.780701	-0.991906	0.000000	-1.002261	0.000000	0.000000	0.000000	0.131509	-0.073035	-0.016251	0.000000	0.000000	3.000000	24.000000	0.000000
2883.287155	-0.119055	0.554979	-0.020135	75.024742	-17.527641	7.780701	-0.991906	0.000000	-1.002261	0.000000	0.000000	0.000000	0.131509	-0.073035	-0.016251	0.000000	0.000000	3.000000	24.000000	0.000000
2883.290488	-0.119055	0.554979	-0.020135	74.861969	-18.021500	6.952487	-0.952769	0.000000	-1.006758	0.000000	0.000000	0.000000	0.131509	-0.073035	-0.016251	0.000000	0.000000	3.000000	24.000000	0.000000
2883.293821	-0.118569	0.554743	-0.020202	74.861969	-18.021500	6.952487	-0.952769	0.000000	-1.006758	0.000000	0.000000	0.000000	0.145771	-0.070668	-0.019917	0.000000	0.000000	3.000000	24.000000	0.000000
2883.297155	-0.118569	0.554743	-0.020202	74.861969	-18.021500	6.952487	-0.952769	0.000000	-1.006758	0.000000	0.000000	0.000000	0.145771	-0.070668	-0.019917	0.000000	0.000000	3.000000	24.000000	0.000000
2883.300488	-0.118001	0.554508	-0.020246	74.717918	-18.563761	6.042537	-0.928474	0.000000	-1.010077	0.000000	0.000000	0.000000	0.170599	-0.070588	-0.013399	0.000000	0.000000	3.000000	24.000000	0.000000
2883.303821	-0.118001	0.554508	-0.020246	74.717918	-18.563761	6.042537	-0.928474	0.000000	-1.010077	0.000000	0.000000	0.000000	0.170599	-0.070588	-0.013399	0.000000	0.000000	3.000000	24.000000	0.000000
2883.307155	-0.118001	0.554508	-0.020246	74.717918	-18.563761	6.042537	-0.928474	0.000000	-1.010077	0.000000	0.000000	0.000000	0.170599	-0.070588	-0.013399	0.000000	0.000000	3.000000	24.000000	0.000000
2883.310488	-0.117390	0.554298	-0.020286	74.573288	-19.151974	5.043166	-0.900041	0.000000	-1.012310	0.000000	0.000000	0.000000	0.183386	-0.063145	-0.011857	0.000000	0.000000	3.000000	24.000000	0.000000
2883.313821	-0.117390	0.554298	-0.020286	74.573288	-19.151974	5.043166	-0.900041	0.000000	-1.012310	0.000000	0.000000	0.000000	0.183386	-0.063145	-0.011857	0.000000	0.000000	3.000000	24.000000	0.000000
2883.317155	-0.117390	0.554298	-0.020286	74.573288	-19.151974	5.043166	-0.900041	0.000000	-1.012310	0.000000	0.000000	0.000000	0.183386	-0.063145	-0.011857	0.000000	0.000000	3.000000	24.000000	0.000000
2883.320488	-0.116747	0.554121	-0.020280	74.413864	-19.741352	4.020841	-0.869476	0.000000	-1.014286	0.000000	0.000000	0.000000	0.192898	-0.052978	0.001854	0.000000	0.000000	3.000000	24.000000	0.000000
2883.323821	-0.116747	0.554121	-0.020280	74.413864	-19.741352	4.020841	-0.869476	0.000000	-1.014286	0.000000	0.000000	0.000000	0.192898	-0.052978	0.001854	0.000000	0.000000	3.000000	24.000000	0.000000
2883.327155	-0.116747	0.554121	-0.020280	74.413864	-19.741352	4.020841	-0.869476	0.000000	-1.014286	0.000000	0.000000	0.000000	0.192898	-0.052978	0.001854	0.000000	0.000000	3.000000	24.000000	0.000000
2883.330488	-0.116747	0.554121	-0.020280	74.249237	-20.324024	3.012666	-0.837327	0.000000	-1.013977	0.000000	0.000000	0.000000	0.192898	-0.052978	0.001854	0.000000	0.000000	3.000000	24.000000	0.000000
2883.333821	-0.116113	0.553978	-0.020239	74.249237	-20.324024	3.012666	-0.837327	0.000000	-1.013977	0.000000	0.000000	0.000000	0.190004	-0.042806	0.012230	0.000000	0.000000	3.000000	24.000000	0.000000
2883.337155	-0.116113	0.553978	-0.020239	74.249237	-20.324024	3.012666	-0.837327	0.000000	-1.013977	0.000000	0.000000	0.000000	0.190004	-0.042806	0.012230	0.000000	0.000000	3.000000	24.000000	0.000000
2883.340488	-0.115499	0.553860	-0.020210	74.086510	-20.882248	2.042592	-0.805660	0.000000	-1.011939	0.000000	0.000000	0.000000	0.184157	-0.035410	0.008763	0.000000	0.000000	3.000000	24.000000	0.000000
2883.343821	-0.115499	0.553860	-0.020210	74.086510	-20.882248	2.042592	-0.805660	0.000000	-1.011939	0.000000	0.000000	0.000000	0.184157	-0.035410	0.008763	0.000000	0.000000	3.000000	24.000000	0.000000
2883.347155	-0.115499	0.553860	-0.020210	74.086510	-20.882248	2.042592	-0.805660	0.000000	-1.011939	0.000000	0.000000	0.000000	0.184157	-0.035410	0.008763	0.000000	0.000000	3.000000	24.000000	0.000000
2883.350488	-0.115499	0.553860	-0.020210	73.918243	-21.349699	1.209797	-0.774967	0.000000	-1.010479	0.000000	0.000000	0.000000	0.184157	-0.035410	0.008763	0.000000	0.000000	3.000000	24.000000	0.000000
2883.353821	-0.114906	0.553742	-0.020187	73.918243	-21.349699	1.209797	-0.774967	0.000000	-1.010479	0.000000	0.000000	0.000000	0.177897	-0.035381	0.006855	0.000000	0.000000	3.000000	24.000000	0.000000
2883.357155	-0.114906	0.553742	-0.020187	73.918243	-21.349699	1.209797	-0.774967	0.000000	-1.010479	0.000000	0.000000	0.000000	0.177897	-0.035381	0.006855	0.000000	0.000000	3.000000	24.000000	0.000000
2883.360488	-0.114285	0.553657	-0.020187	73.764717	-21.702574	0.510514	-0.745317	0.000000	-1.009336	0.000000	0.000000	0.000000	0.186287	-0.025610	-0.000183	0.000000	0.000000	3.000000	24.000000	0.000000
2883.363821	-0.114285	0.553657	-0.020187	73.764717	-21.702574	0.510514	-0.745317	0.000000	-1.009336	0.000000	0.000000	0.000000	0.186287	-0.025610	-0.000183	0.000000	0.000000	3.000000	24.000000	0.000000
2883.367155	-0.114285	0.553657	-0.020187	73.764717	-21.702574	0.510514	-0.745317	0.000000	-1.009336	0.000000	0.000000	0.000000	0.186287	-0.025610	-0.000183	0.000000	0.000000	3.000000	24.000000	0.000000
2883.370488	-0.113649	0.553588	-0.020166	73.622086	-21.907200	0.029737	-0.714269	0.000000	-1.009367	0.000000	0.000000	0.000000	0.191057	-0.020567	0.006519	0.000000	0.000000	3.000000	24.000000	0.000000
2883.373821	-0.113649	0.553588	-0.020166	73.622086	-21.907200	0.029737	-0.714269	0.000000	-1.009367	0.000000	0.000000	0.000000	0.191057	-0.020567	0.006519	0.000000	0.000000	3.000000	24.000000	0.000000
2883.377155	-0.113649	0.553588	-0.020166	73.622086	-21.907200	0.029737	-0.714269	0.000000	-1.009367	0.000000	0.000000	0.000000	0.191057	-0.020567	0.006519	0.000000	0.000000	3.000000	24.000000	0.000000
2883.380488	-0.113006	0.553528	-0.020168	73.476509	-21.953285	-0.213606	-0.682426	0.000000	-1.008280	0.000000	0.000000	0.000000	0.192793	-0.018204	-0.000655	0.000000	0.000000	3.000000	24.000000	0.000000
2883.383821	-0.113006	0.553528	-0.020168	73.476509	-21.953285	-0.213606	-0.682426	0.000000	-1.008280	0.000000	0.000000	0.000000	0.192793	-0.018204	-0.000655	0.000000	0.000000	3.000000	24.000000	0.000000
2883.387155	-0.113006	0.553528	-0.020168	73.476509	-21.953285	-0.213606	-0.682426	0.000000	-1.008280	0.000000	0.000000	0.000000	0.192793	-0.018204	-0.000655	0.000000	0.000000	3.000000	24.000000	0.000000
2883.390488	-0.113006	0.553528	-0.020168	73.339043	-21.888090	-0.284311	-0.650294	0.000000	-1.008389	0.000000	0.000000	0.000000	0.192793	-0.018204	-0.000655	0.000000	0.000000	3.000000	24.000000	0.000000
2883.393821	-0.112414	0.553501	-0.020146	73.339043	-21.888090	-0.284311	-0.650294	0.000000	-1.008389	0.000000	0.000000	0.000000	0.177526	-0.008094	0.006581	0.000000	0.000000	3.000000	24.000000	0.000000
2883.397155	-0.112414	0.553501	-0.020146	73.339043	-21.888090	-0.284311	-0.650294	0.000000	-1.008389	0.000000	0.000000	0.000000	0.177526	-0.008094	0.006581	0.000000	0.000000	3.000000	24.000000	0.000000
2883.400488	-0.111904	0.553516	-0.020064	73.201874	-21.757082	-0.240236	-0.620706	0.000000	-1.007292	0.000000	0.000000	0.000000	0.152927	0.004694	0.024548	0.000000	0.000000	3.000000	24.000000	0.000000
2883.403821	-0.111904	0.553516	-0.020064	73.201874	-21.757082	-0.240236	-0.620706	0.000000	-1.007292	0.000000	0.000000	0.000000	0.152927	0.004694	0.024548	0.000000	0.000000	3.000000	24.000000	0.000000
2883.407155	-0.111904	0.553516	-0.020064	73.201874	-21.757082	-0.240236	-0.620706	0.000000	-1.007292	0.000000	0.000000	0.000000	0.152927	0.004694	0.024548	0.000000	0.000000	3.000000	24.000000	0.000000
2883.410488	-0.111904	0.553516	-0.020064	73.062538	-21.606268	-0.147853	-0.595219	0.000000	-1.003201	0.000000	0.000000	0.000000	0.152927	0.004694	0.024548	0.000000	0.000000	3.000000	24.000000	0.000000
2883.413821	-0.111524	0.553549	-0.019997	73.062538	-21.606268	-0.147853	-0.595219	0.000000	-1.003201	0.000000	0.000000	0.000000	0.114215	0.009750	0.020212	0.000000	0.000000	3.000000	24.000000	0.000000
2883.417155	-0.111524	0.553549	-0.019997	73.062538	-21.606268	-0.147853	-0.595219	0.000000	-1.003201	0.000000	0.000000	0.000000	0.114215	0.009750	0.020212	0.000000	0.000000	3.000000	24.000000	0.000000
2883.420488	-0.111524	0.553549	-0.019997	72.933716	-21.481340	-0.064563	-0.576183	0.000000	-0.999832	0.000000	0.000000	0.000000	0.114215	0.009750	0.020212	0.000000	0.000000	3.000000	24.000000	0.000000
2883.423821	-0.111524	0.553549	-0.019997	72.933716	-21.481340	-0.064563	-0.576183	0.000000	-0.999832	0.000000	0.000000	0.000000	0.114215	0.009750	0.020212	0.000000	0.000000	3.000000	24.000000	0.000000
2883.427155	-0.111221	0.553583	-0.019882	72.933716	-21.481340	-0.064563	-0.576183	0.000000	-0.999832	0.000000	0.000000	0.000000	0.090671	0.010112	0.034522	0.000000	0.000000	3.000000	24.000000	0.000000
2883.430488	-0.110946	0.553608	-0.019749	72.837486	-21.378811	-0.002847	-0.576183	0.000000	-0.999832	0.000000	0.000000	0.000000	0.082724	0.007736	0.039776	0.000000	0.000000	3.000000	24.000000	0.000000
2883.433821	-0.110946	0.553608	-0.019749	72.837486	-21.378811	-0.002847	-0.576183	0.000000	-0.999832	0.000000	0.000000	0.000000	0.082724	0.007736	0.039776	0.000000	0.000000	3.000000	24.000000	0.000000
2883.437155	-0.110946	0.553608	-0.019749	72.837486	-21.378811	-0.002847	-0.576183	0.000000	-0.999832	0.000000	0.000000	0.000000	0.082724	0.007736	0.039776	0.000000	0.000000	3.000000	24.000000	0.000000
2883.440488	-0.110946	0.553608	-0.019749	72.775909	-21.301832	0.042630	-0.547284	0.000000	-0.987449	0.000000	0.000000	0.000000	0.082724	0.007736	0.039776	0.000000	0.000000	3.000000	24.000000	0.000000
2883.443821	-0.110680	0.553643	-0.019576	72.775909	-21.301832	0.042630	-0.547284	0.000000	-0.987449	0.000000	0.000000	0.000000	0.079660	0.010449	0.051989	0.000000	0.000000	3.000000	24.000000	0.000000
2883.447155	-0.110680	0.553643	-0.019576	72.775909	-21.301832	0.042630	-0.547284	0.000000	-0.987449	0.000000	0.000000	0.000000	0.079660	0.010449	0.051989	0.000000	0.000000	3.000000	24.000000	0.000000
2883.450488	-0.110680	0.553643	-0.019576	72.752129	-21.256607	0.055113	-0.534007	0.000000	-0.978784	0.000000	0.000000	0.000000	0.079660	0.010449	0.051989	0.000000	0.000000	3.000000	24.000000	0.000000
2883.453821	-0.110680	0.553643	-0.019576	72.752129	-21.256607	0.055113	-0.534007	0.000000	-0.978784	0.000000	0.000000	0.000000	0.079660	0.010449	0.051989	0.000000	0.000000	3.000000	24.000000	0.000000
2883.457155	-0.110487	0.553687	-0.019377	72.752129	-21.256607	0.055113	-0.534007	0.000000	-0.978784	0.000000	0.000000	0.000000	0.057919	0.013172	0.059485	0.000000	0.000000	3.000000	24.000000	0.000000
2883.460488	-0.110487	0.553687	-0.019377	72.742805	-21.214798	0.059018	-0.534007	0.000000	-0.978784	0.000000	0.000000	0.000000	0.057919	0.013172	0.059485	0.000000	0.000000	3.000000	24.000000	0.000000
2883.463821	-0.110487	0.553687	-0.019377	72.742805	-21.214798	0.059018	-0.534007	0.000000	-0.978784	0.000000	0.000000	0.000000	0.057919	0.013172	0.059485	0.000000	0.000000	3.000000	24.000000	0.000000
2883.467155	-0.110487	0.553687	-0.019377	72.742805	-21.214798	0.059018	-0.534007	0.000000	-0.978784	0.000000	0.000000	0.000000	0.057919	0.013172	0.059485	0.000000	0.000000	3.000000	24.000000	0.000000
2883.470488	-0.109817	0.553724	-0.018967	72.736588	-21.157917	0.061621	-0.524354	0.000000	-0.968870	0.000000	0.000000	0.000000	0.201166	0.011163	0.123138	0.000000	0.000000	3.000000	24.000000	0.000000
2883.473821	-0.109817	0.553724	-0.018967	72.736588	-21.157917	0.061621	-0.524354	0.000000	-0.968870	0.000000	0.000000	0.000000	0.201166	0.011163	0.123138	0.000000	0.000000	3.000000	24.000000	0.000000
2883.477155	-0.109817	0.553724	-0.018967	72.736588	-21.157917	0.061621	-0.524354	0.000000	-0.968870	0.000000	0.000000	0.000000	0.201166	0.011163	0.123138	0.000000	0.000000	3.000000	24.000000	0.000000
2883.480488	-0.109375	0.553725	-0.018789	72.730400	-21.095602	0.064222	-0.490826	0.000000	-0.948347	0.000000	0.000000	0.000000	0.132532	0.000352	0.053508	0.000000	0.000000	3.000000	24.000000	0.000000
2883.483821	-0.109375	0.553725	-0.018789	72.730400	-21.095602	0.064222	-0.490826	0.000000	-0.948347	0.000000	0.000000	0.000000	0.132532	0.000352	0.053508	0.000000	0.000000	3.000000	24.000000	0.000000
2883.487155	-0.109375	0.553725	-0.018789	72.730400	-21.095602	0.064222	-0.490826	0.000000	-0.948347	0.000000	0.000000	0.000000	0.132532	0.000352	0.053508	0.000000	0.000000	3.000000	24.000000	0.000000
2883.490488	-0.108844	0.553734	-0.018613	72.727264	-21.026360	0.065525	-0.468737	0.000000	-0.939429	0.000000	0.000000	0.000000	0.159306	0.002687	0.052672	0.000000	0.000000	3.000000	24.000000	0.000000
2883.493821	-0.108844	0.553734	-0.018613	72.727264	-21.026360	0.065525	-0.468737	0.000000	-0.939429	0.000000	0.000000	0.000000	0.159306	0.002687	0.052672	0.000000	0.000000	3.000000	24.000000	0.000000
2883.497155	-0.108844	0.553734	-0.018613	72.727264	-21.026360	0.065525	-0.468737	0.000000	-0.939429	0.000000	0.000000	0.000000	0.159306	0.002687	0.052672	0.000000	0.000000	3.000000	24.000000	0.000000
2883.500488	-0.108844	0.553734	-0.018613	72.729973	-20.960716	0.053782	-0.442186	0.000000	-0.930650	0.000000	0.000000	0.000000	0.159306	0.002687	0.052672	0.000000	0.000000	3.000000	24.000000	0.000000
2883.503821	-0.108277	0.553718	-0.018492	72.729973	-20.960716	0.053782	-0.442186	0.000000	-0.930650	0.000000	0.000000	0.000000	0.169991	-0.005049	0.036371	0.000000	0.000000	3.000000	24.000000	0.000000
2883.507155	-0.108277	0.553718	-0.018492	72.729973	-20.960716	0.053782	-0.442186	0.000000	-0.930650	0.000000	0.000000	0.000000	0.169991	-0.005049	0.036371	0.000000	0.000000	3.000000	24.000000	0.000000
2883.510488	-0.107727	0.553684	-0.018394	72.734680	-20.918713	0.009392	-0.413854	0.000000	-0.924589	0.000000	0.000000	0.000000	0.165099	-0.010114	0.029244	0.000000	0.000000	3.000000	24.000000	0.000000
2883.513821	-0.107727	0.553684	-0.018394	72.734680	-20.918713	0.009392	-0.413854	0.000000	-0.924589	0.000000	0.000000	0.000000	0.165099	-0.010114	0.029244	0.000000	0.000000	3.000000	24.000000	0.000000
2883.517155	-0.107727	0.553684	-0.018394	72.734680	-20.918713	0.009392	-0.413854	0.000000	-0.924589	0.000000	0.000000	0.000000	0.165099	-0.010114	0.029244	0.000000	0.000000	3.000000	24.000000	0.000000
2883.520488	-0.107727	0.553684	-0.018394	72.737579	-20.911642	-0.082006	-0.386338	0.000000	-0.919715	0.000000	0.000000	0.000000	0.165099	-0.010114	0.029244	0.000000	0.000000	3.000000	24.000000	0.000000
2883.523821	-0.107229	0.553641	-0.018354	72.737579	-20.911642	-0.082006	-0.386338	0.000000	-0.919715	0.000000	0.000000	0.000000	0.149373	-0.012792	0.012169	0.000000	0.000000	3.000000	24.000000	0.000000
2883.527155	-0.107229	0.553641	-0.018354	72.737579	-20.911642	-0.082006	-0.386338	0.000000	-0.919715	0.000000	0.000000	0.000000	0.149373	-0.012792	0.012169	0.000000	0.000000	3.000000	24.000000	0.000000
2883.530488	-0.107229	0.553641	-0.018354	72.742371	-20.939098	-0.206073	-0.361443	0.000000	-0.917686	0.000000	0.000000	0.000000	0.149373	-0.012792	0.012169	0.000000	0.000000	3.000000	24.000000	0.000000
2883.533821	-0.107229	0.553641	-0.018354	72.742371	-20.939098	-0.206073	-0.361443	0.000000	-0.917686	0.000000	0.000000	0.000000	0.149373	-0.012792	0.012169	0.000000	0.000000	3.000000	24.000000	0.000000
2883.537155	-0.106835	0.553599	-0.018339	72.742371	-20.939098	-0.206073	-0.361443	0.000000	-0.917686	0.000000	0.000000	0.000000	0.118115	-0.012806	0.004393	0.000000	0.000000	3.000000	24.000000	0.000000
2883.540488	-0.106510	0.553548	-0.018317	72.750046	-20.982027	-0.336743	-0.361443	0.000000	-0.917686	0.000000	0.000000	0.000000	0.097670	-0.015164	0.006651	0.000000	0.000000	3.000000	24.000000	0.000000
2883.543821	-0.106510	0.553548	-0.018317	72.750046	-20.982027	-0.336743	-0.361443	0.000000	-0.917686	0.000000	0.000000	0.000000	0.097670	-0.015164	0.006651	0.000000	0.000000	3.000000	24.000000	0.000000
2883.547155	-0.106510	0.553548	-0.018317	72.750046	-20.982027	-0.336743	-0.361443	0.000000	-0.917686	0.000000	0.000000	0.000000	0.097670	-0.015164	0.006651	0.000000	0.000000	3.000000	24.000000	0.000000
2883.550488	-0.106510	0.553548	-0.018317	72.758446	-21.022793	-0.446593	-0.325478	0.000000	-0.915846	0.000000	0.000000	0.000000	0.097670	-0.015164	0.006651	0.000000	0.000000	3.000000	24.000000	0.000000
2883.553821	-0.106253	0.553472	-0.018374	72.758446	-21.022793	-0.446593	-0.325478	0.000000	-0.915846	0.000000	0.000000	0.000000	0.076943	-0.022889	-0.017152	0.000000	0.000000	3.000000	24.000000	0.000000
2883.557155	-0.106253	0.553472	-0.018374	72.758446	-21.022793	-0.446593	-0.325478	0.000000	-0.915846	0.000000	0.000000	0.000000	0.076943	-0.022889	-0.017152	0.000000	0.000000	3.000000	24.000000	0.000000
2883.560488	-0.106253	0.553472	-0.018374	72.768631	-21.039572	-0.509506	-0.312654	0.000000	-0.918705	0.000000	0.000000	0.000000	0.076943	-0.022889	-0.017152	0.000000	0.000000	3.000000	24.000000	0.000000
2883.563821	-0.106253	0.553472	-0.018374	72.768631	-21.039572	-0.509506	-0.312654	0.000000	-0.918705	0.000000	0.000000	0.000000	0.076943	-0.022889	-0.017152	0.000000	0.000000	3.000000	24.000000	0.000000
2883.567155	-0.106079	0.553413	-0.018365	72.768631	-21.039572	-0.509506	-0.312654	0.000000	-0.918705	0.000000	0.000000	0.000000	0.052228	-0.017506	0.002864	0.000000	0.000000	3.000000	24.000000	0.000000
2883.570488	-0.106079	0.553413	-0.018365	72.783348	-21.045641	-0.537265	-0.312654	0.000000	-0.918705	0.000000	0.000000	0.000000	0.052228	-0.017506	0.002864	0.000000	0.000000	3.000000	24.000000	0.000000
2883.573821	-0.106079	0.553413	-0.018365	72.783348	-21.045641	-0.537265	-0.312654	0.000000	-0.918705	0.000000	0.000000	0.000000	0.052228	-0.017506	0.002864	0.000000	0.000000	3.000000	24.000000	0.000000
2883.577155	-0.106079	0.553413	-0.018365	72.783348	-21.045641	-0.537265	-0.312654	0.000000	-0.918705	0.000000	0.000000	0.000000	0.052228	-0.017506	0.002864	0.000000	0.000000	3.000000	24.000000	0.000000
2883.580488	-0.105926	0.553246	-0.018450	72.795769	-21.048180	-0.542768	-0.303950	0.000000	-0.918227	0.000000	0.000000	0.000000	0.045857	-0.050116	-0.025569	0.000000	0.000000	3.000000	24.000000	0.000000
2883.583821	-0.105926	0.553246	-0.018450	72.795769	-21.048180	-0.542768	-0.303950	0.000000	-0.918227	0.000000	0.000000	0.000000	0.045857	-0.050116	-0.025569	0.000000	0.000000	3.000000	24.000000	0.000000
2883.587155	-0.105926	0.553246	-0.018450	72.795769	-21.048180	-0.542768	-0.303950	0.000000	-0.918227	0.000000	0.000000	0.000000	0.045857	-0.050116	-0.025569	0.000000	0.000000	3.000000	24.000000	0.000000
2883.590488	-0.105926	0.553246	-0.018450	72.805077	-21.057573	-0.546903	-0.296307	0.000000	-0.922489	0.000000	0.000000	0.000000	0.045857	-0.050116	-0.025569	0.000000	0.000000	3.000000	24.000000	0.000000
2883.593821	-0.105966	0.553180	-0.018468	72.805077	-21.057573	-0.546903	-0.296307	0.000000	-0.922489	0.000000	0.000000	0.000000	-0.011934	-0.019843	-0.005344	0.000000	0.000000	3.000000	24.000000	0.000000
2883.597155	-0.105966	0.553180	-0.018468	72.805077	-21.057573	-0.546903	-0.296307	0.000000	-0.922489	0.000000	0.000000	0.000000	-0.011934	-0.019843	-0.005344	0.000000	0.000000	3.000000	24.000000	0.000000
2883.600488	-0.105966	0.553180	-0.018468	72.814583	-21.069117	-0.545807	-0.298296	0.000000	-0.923379	0.000000	0.000000	0.000000	-0.011934	-0.019843	-0.005344	0.000000	0.000000	3.000000	24.000000	0.000000
2883.603821	-0.105966	0.553180	-0.018468	72.814583	-21.069117	-0.545807	-0.298296	0.000000	-0.923379	0.000000	0.000000	0.000000	-0.011934	-0.019843	-0.005344	0.000000	0.000000	3.000000	24.000000	0.000000
2883.607155	-0.106068	0.553114	-0.018501	72.814583	-21.069117	-0.545807	-0.298296	0.000000	-0.923379	0.000000	0.000000	0.000000	-0.030675	-0.019825	-0.009878	0.000000	0.000000	3.000000	24.000000	0.000000
2883.610488	-0.106068	0.553114	-0.018501	72.820793	-21.085352	-0.548568	-0.298296	0.000000	-0.923379	0.000000	0.000000	0.000000	-0.030675	-0.019825	-0.009878	0.000000	0.000000	3.000000	24.000000	0.000000
2883.613821	-0.106068	0.553114	-0.018501	72.820793	-21.085352	-0.548568	-0.298296	0.000000	-0.923379	0.000000	0.000000	0.000000	-0.030675	-0.019825	-0.009878	0.000000	0.000000	3.000000	24.000000	0.000000
2883.617155	-0.106068	0.553114	-0.018501	72.820793	-21.085352	-0.548568	-0.298296	0.000000	-0.923379	0.000000	0.000000	0.000000	-0.030675	-0.019825	-0.009878	0.000000	0.000000	3.000000	24.000000	0.000000
2883.620488	-0.106266	0.553008	-0.018502	72.827011	-21.101585	-0.551322	-0.303409	0.000000	-0.925026	0.000000	0.000000	0.000000	-0.059378	-0.031946	-0.000586	0.000000	0.000000	3.000000	24.000000	0.000000
2883.623821	-0.106266	0.553008	-0.018502	72.827011	-21.101585	-0.551322	-0.303409	0.000000	-0.925026	0.000000	0.000000	0.000000	-0.059378	-0.031946	-0.000586	0.000000	0.000000	3.000000	24.000000	0.000000
2883.627155	-0.106266	0.553008	-0.018502	72.827011	-21.101585	-0.551322	-0.303409	0.000000	-0.925026	0.000000	0.000000	0.000000	-0.059378	-0.031946	-0.000586	0.000000	0.000000	3.000000	24.000000	0.000000
2883.630488	-0.106266	0.553008	-0.018502	72.833221	-21.115105	-0.554087	-0.313305	0.000000	-0.925123	0.000000	0.000000	0.000000	-0.059378	-0.031946	-0.000586	0.000000	0.000000	3.000000	24.000000	0.000000
2883.633821	-0.106367	0.552966	-0.018541	72.833221	-21.115105	-0.554087	-0.313305	0.000000	-0.925123	0.000000	0.000000	0.000000	-0.030300	-0.012425	-0.011431	0.000000	0.000000	3.000000	24.000000	0.000000
2883.637155	-0.106367	0.552966	-0.018541	72.833221	-21.115105	-0.554087	-0.313305	0.000000	-0.925123	0.000000	0.000000	0.000000	-0.030300	-0.012425	-0.011431	0.000000	0.000000	3.000000	24.000000	0.000000
2883.640488	-0.106367	0.552966	-0.018541	72.836319	-21.130024	-0.555469	-0.318355	0.000000	-0.927029	0.000000	0.000000	0.000000	-0.030300	-0.012425	-0.011431	0.000000	0.000000	3.000000	24.000000	0.000000
2883.643821	-0.106367	0.552966	-0.018541	72.836319	-21.130024	-0.555469	-0.318355	0.000000	-0.927029	0.000000	0.000000	0.000000	-0.030300	-0.012425	-0.011431	0.000000	0.000000	3.000000	24.000000	0.000000
2883.647155	-0.106452	0.552941	-0.018556	72.836319	-21.130024	-0.555469	-0.318355	0.000000	-0.927029	0.000000	0.000000	0.000000	-0.025358	-0.007395	-0.004537	0.000000	0.000000	3.000000	24.000000	0.000000
2883.650488	-0.106452	0.552941	-0.018556	72.836319	-21.143623	-0.555472	-0.318355	0.000000	-0.927029	0.000000	0.000000	0.000000	-0.025358	-0.007395	-0.004537	0.000000	0.000000	3.000000	24.000000	0.000000
2883.653821	-0.106452	0.552941	-0.018556	72.836319	-21.143623	-0.555472	-0.318355	0.000000	-0.927029	0.000000	0.000000	0.000000	-0.025358	-0.007395	-0.004537	0.000000	0.000000	3.000000	24.000000	0.000000
2883.657155	-0.106452	0.552941	-0.018556	72.836319	-21.143623	-0.555472	-0.318355	0.000000	-0.927029	0.000000	0.000000	0.000000	-0.025358	-0.007395	-0.004537	0.000000	0.000000	3.000000	24.000000	0.000000
2883.660488	-0.106681	0.552941	-0.018611	72.836334	-21.157227	-0.555475	-0.322581	0.000000	-0.927785	0.000000	0.000000	0.000000	-0.068708	0.000008	-0.016693	0.000000	0.000000	3.000000	24.000000	0.000000
2883.663821	-0.106681	0.552941	-0.018611	72.836334	-21.157227	-0.555475	-0.322581	0.000000	-0.927785	0.000000	0.000000	0.000000	-0.068708	0.000008	-0.016693	0.000000	0.000000	3.000000	24.000000	0.000000
2883.667155	-0.106681	0.552941	-0.018611	72.836334	-21.157227	-0.555475	-0.322581	0.000000	-0.927785	0.000000	0.000000	0.000000	-0.068708	0.000008	-0.016693	0.000000	0.000000	3.000000	24.000000	0.000000
2883.670488	-0.106681	0.552941	-0.018611	72.833229	-21.166782	-0.554087	-0.334032	0.000000	-0.930567	0.000000	0.000000	0.000000	-0.068708	0.000008	-0.016693	0.000000	0.000000	3.000000	24.000000	0.000000
2883.673821	-0.106763	0.552966	-0.018637	72.833229	-21.166782	-0.554087	-0.334032	0.000000	-0.930567	0.000000	0.000000	0.000000	-0.024612	0.007405	-0.007604	0.000000	0.000000	3.000000	24.000000	0.000000
2883.677155	-0.106763	0.552966	-0.018637	72.833229	-21.166782	-0.554087	-0.334032	0.000000	-0.930567	0.000000	0.000000	0.000000	-0.024612	0.007405	-0.007604	0.000000	0.000000	3.000000	24.000000	0.000000
2883.680488	-0.106763	0.552966	-0.018637	72.833206	-21.172218	-0.554093	-0.338134	0.000000	-0.931834	0.000000	0.000000	0.000000	-0.024612	0.007405	-0.007604	0.000000	0.000000	3.000000	24.000000	0.000000
2883.683821	-0.106763	0.552966	-0.018637	72.833206	-21.172218	-0.554093	-0.338134	0.000000	-0.931834	0.000000	0.000000	0.000000	-0.024612	0.007405	-0.007604	0.000000	0.000000	3.000000	24.000000	0.000000
2883.687155	-0.106778	0.552974	-0.018665	72.833206	-21.172218	-0.554093	-0.338134	0.000000	-0.931834	0.000000	0.000000	0.000000	-0.004565	0.002364	-0.008432	0.000000	0.000000	3.000000	24.000000	0.000000
2883.690488	-0.106778	0.552974	-0.018665	72.830116	-21.173622	-0.552709	-0.338134	0.000000	-0.931834	0.000000	0.000000	0.000000	-0.004565	0.002364	-0.008432	0.000000	0.000000	3.000000	24.000000	0.000000
2883.693821	-0.106778	0.552974	-0.018665	72.830116	-21.173622	-0.552709	-0.338134	0.000000	-0.931834	0.000000	0.000000	0.000000	-0.004565	0.002364	-0.008432	0.000000	0.000000	3.000000	24.000000	0.000000
2883.697155	-0.106778	0.552974	-0.018665	72.830116	-21.173622	-0.552709	-0.338134	0.000000	-0.931834	0.000000	0.000000	0.000000	-0.004565	0.002364	-0.008432	0.000000	0.000000	3.000000	24.000000	0.000000
2883.700488	-0.106786	0.553014	-0.018721	72.830116	-21.173622	-0.552709	-0.338895	0.000000	-0.933240	0.000000	0.000000	0.000000	-0.002507	0.012107	-0.016869	0.000000	0.000000	3.000000	24.000000	0.000000
2883.703821	-0.106786	0.553014	-0.018721	72.830116	-21.173622	-0.552709	-0.338895	0.000000	-0.933240	0.000000	0.000000	0.000000	-0.002507	0.012107	-0.016869	0.000000	0.000000	3.000000	24.000000	0.000000
2883.707155	-0.106786	0.553014	-0.018721	72.830116	-21.173622	-0.552709	-0.338895	0.000000	-0.933240	0.000000	0.000000	0.000000	-0.002507	0.012107	-0.016869	0.000000	0.000000	3.000000	24.000000	0.000000
2883.710488	-0.106786	0.553014	-0.018721	72.833206	-21.172218	-0.554093	-0.339313	0.000000	-0.936051	0.000000	0.000000	0.000000	-0.002507	0.012107	-0.016869	0.000000	0.000000	3.000000	24.000000	0.000000
2883.713821	-0.106750	0.553013	-0.018780	72.833206	-21.172218	-0.554093	-0.339313	0.000000	-0.936051	0.000000	0.000000	0.000000	0.010923	-0.000328	-0.017690	0.000000	0.000000	3.000000	24.000000	0.000000
2883.717155	-0.106750	0.553013	-0.018780	72.833206	-21.172218	-0.554093	-0.339313	0.000000	-0.936051	0.000000	0.000000	0.000000	0.010923	-0.000328	-0.017690	0.000000	0.000000	3.000000	24.000000	0.000000
2883.720488	-0.106750	0.553013	-0.018780	72.839401	-21.180296	-0.556854	-0.337492	0.000000	-0.938999	0.000000	0.000000	0.000000	0.010923	-0.000328	-0.017690	0.000000	0.000000	3.000000	24.000000	0.000000
2883.723821	-0.106750	0.553013	-0.018780	72.839401	-21.180296	-0.556854	-0.337492	0.000000	-0.938999	0.000000	0.000000	0.000000	0.010923	-0.000328	-0.017690	0.000000	0.000000	3.000000	24.000000	0.000000
2883.727155	-0.106798	0.552987	-0.018854	72.839401	-21.180296	-0.556854	-0.337492	0.000000	-0.938999	0.000000	0.000000	0.000000	-0.014422	-0.007752	-0.022246	0.000000	0.000000	3.000000	24.000000	0.000000
2883.730488	-0.106798	0.552987	-0.018854	72.851837	-21.196468	-0.562391	-0.337492	0.000000	-0.938999	0.000000	0.000000	0.000000	-0.014422	-0.007752	-0.022246	0.000000	0.000000	3.000000	24.000000	0.000000
2883.733821	-0.106798	0.552987	-0.018854	72.851837	-21.196468	-0.562391	-0.337492	0.000000	-0.938999	0.000000	0.000000	0.000000	-0.014422	-0.007752	-0.022246	0.000000	0.000000	3.000000	24.000000	0.000000
2883.737155	-0.106798	0.552987	-0.018854	72.851837	-21.196468	-0.562391	-0.337492	0.000000	-0.938999	0.000000	0.000000	0.000000	-0.014422	-0.007752	-0.022246	0.000000	0.000000	3.000000	24.000000	0.000000
2883.740488	-0.106902	0.552777	-0.019151	72.876663	-21.217955	-0.573482	-0.339896	0.000000	-0.942707	0.000000	0.000000	0.000000	-0.031158	-0.063162	-0.089130	0.000000	0.000000	3.000000	24.000000	0.000000
2883.743821	-0.106902	0.552777	-0.019151	72.876663	-21.217955	-0.573482	-0.339896	0.000000	-0.942707	0.000000	0.000000	0.000000	-0.031158	-0.063162	-0.089130	0.000000	0.000000	3.000000	24.000000	0.000000
2883.747155	-0.106902	0.552777	-0.019151	72.876663	-21.217955	-0.573482	-0.339896	0.000000	-0.942707	0.000000	0.000000	0.000000	-0.031158	-0.063162	-0.089130	0.000000	0.000000	3.000000	24.000000	0.000000
2883.750488	-0.106902	0.552777	-0.019151	72.910812	-21.246181	-0.588793	-0.345089	0.000000	-0.957562	0.000000	0.000000	0.000000	-0.031158	-0.063162	-0.089130	0.000000	0.000000	3.000000	24.000000	0.000000
2883.753821	-0.106938	0.552568	-0.019364	72.910812	-21.246181	-0.588793	-0.345089	0.000000	-0.957562	0.000000	0.000000	0.000000	-0.010840	-0.062773	-0.063873	0.000000	0.000000	3.000000	24.000000	0.000000
2883.757155	-0.106938	0.552568	-0.019364	72.910812	-21.246181	-0.588793	-0.345089	0.000000	-0.957562	0.000000	0.000000	0.000000	-0.010840	-0.062773	-0.063873	0.000000	0.000000	3.000000	24.000000	0.000000
2883.760488	-0.106938	0.552568	-0.019364	72.957558	-21.273802	-0.604504	-0.346896	0.000000	-0.968207	0.000000	0.000000	0.000000	-0.010840	-0.062773	-0.063873	0.000000	0.000000	3.000000	24.000000	0.000000
2883.763821	-0.106938	0.552568	-0.019364	72.957558	-21.273802	-0.604504	-0.346896	0.000000	-0.968207	0.000000	0.000000	0.000000	-0.010840	-0.062773	-0.063873	0.000000	0.000000	3.000000	24.000000	0.000000
2883.767155	-0.106961	0.552308	-0.019631	72.957558	-21.273802	-0.604504	-0.346896	0.000000	-0.968207	0.000000	0.000000	0.000000	-0.006850	-0.077812	-0.080099	0.000000	0.000000	3.000000	24.000000	0.000000
2883.770488	-0.106929	0.551999	-0.019942	73.013412	-21.303429	-0.629799	-0.346896	0.000000	-0.968207	0.000000	0.000000	0.000000	0.009610	-0.092808	-0.093311	0.000000	0.000000	3.000000	24.000000	0.000000
2883.773821	-0.106929	0.551999	-0.019942	73.013412	-21.303429	-0.629799	-0.346896	0.000000	-0.968207	0.000000	0.000000	0.000000	0.009610	-0.092808	-0.093311	0.000000	0.000000	3.000000	24.000000	0.000000
2883.777155	-0.106929	0.551999	-0.019942	73.013412	-21.303429	-0.629799	-0.346896	0.000000	-0.968207	0.000000	0.000000	0.000000	0.009610	-0.092808	-0.093311	0.000000	0.000000	3.000000	24.000000	0.000000
2883.780488	-0.106929	0.551999	-0.019942	73.075462	-21.330496	-0.658097	-0.346436	0.000000	-0.997109	0.000000	0.000000	0.000000	0.009610	-0.092808	-0.093311	0.000000	0.000000	3.000000	24.000000	0.000000
2883.783821	-0.106841	0.551664	-0.020302	73.075462	-21.330496	-0.658097	-0.346436	0.000000	-0.997109	0.000000	0.000000	0.000000	0.026430	-0.100419	-0.108073	0.000000	0.000000	3.000000	24.000000	0.000000
2883.787155	-0.106841	0.551664	-0.020302	73.075462	-21.330496	-0.658097	-0.346436	0.000000	-0.997109	0.000000	0.000000	0.000000	0.026430	-0.100419	-0.108073	0.000000	0.000000	3.000000	24.000000	0.000000
2883.790488	-0.106841	0.551664	-0.020302	73.132164	-21.354750	-0.683591	-0.342031	0.000000	-1.015121	0.000000	0.000000	0.000000	0.026430	-0.100419	-0.108073	0.000000	0.000000	3.000000	24.000000	0.000000
2883.793821	-0.106841	0.551664	-0.020302	73.132164	-21.354750	-0.683591	-0.342031	0.000000	-1.015121	0.000000	0.000000	0.000000	0.026430	-0.100419	-0.108073	0.000000	0.000000	3.000000	24.000000	0.000000
2883.797155	-0.106761	0.551363	-0.020627	73.132164	-21.354750	-0.683591	-0.342031	0.000000	-1.015121	0.000000	0.000000	0.000000	0.023809	-0.090249	-0.097357	0.000000	0.000000	3.000000	24.000000	0.000000
2883.800488	-0.106661	0.551063	-0.020947	73.176643	-21.368412	-0.701449	-0.342031	0.000000	-1.015121	0.000000	0.000000	0.000000	0.030041	-0.090181	-0.095924	0.000000	0.000000	3.000000	24.000000	0.000000
2883.803821	-0.106661	0.551063	-0.020947	73.176643	-21.368412	-0.701449	-0.342031	0.000000	-1.015121	0.000000	0.000000	0.000000	0.030041	-0.090181	-0.095924	0.000000	0.000000	3.000000	24.000000	0.000000
2883.807155	-0.106661	0.551063	-0.020947	73.176643	-21.368412	-0.701449	-0.342031	0.000000	-1.015121	0.000000	0.000000	0.000000	0.030041	-0.090181	-0.095924	0.000000	0.000000	3.000000	24.000000	0.000000
2883.810488	-0.106661	0.551063	-0.020947	73.193146	-21.359797	-0.700443	-0.333056	0.000000	-1.047335	0.000000	0.000000	0.000000	0.030041	-0.090181	-0.095924	0.000000	0.000000	3.000000	24.000000	0.000000
2883.813821	-0.106546	0.550755	-0.021239	73.193146	-21.359797	-0.700443	-0.333056	0.000000	-1.047335	0.000000	0.000000	0.000000	0.034575	-0.092419	-0.087585	0.000000	0.000000	3.000000	24.000000	0.000000
2883.817155	-0.106546	0.550755	-0.021239	73.193146	-21.359797	-0.700443	-0.333056	0.000000	-1.047335	0.000000	0.000000	0.000000	0.034575	-0.092419	-0.087585	0.000000	0.000000	3.000000	24.000000	0.000000
2883.820488	-0.106546	0.550755	-0.021239	73.191704	-21.339977	-0.681414	-0.327293	0.000000	-1.061932	0.000000	0.000000	0.000000	0.034575	-0.092419	-0.087585	0.000000	0.000000	3.000000	24.000000	0.000000
2883.823821	-0.106546	0.550755	-0.021239	73.191704	-21.339977	-0.681414	-0.327293	0.000000	-1.061932	0.000000	0.000000	0.000000	0.034575	-0.092419	-0.087585	0.000000	0.000000	3.000000	24.000000	0.000000
2883.827155	-0.106460	0.550480	-0.021500	73.191704	-21.339977	-0.681414	-0.327293	0.000000	-1.061932	0.000000	0.000000	0.000000	0.025719	-0.082332	-0.078341	0.000000	0.000000	3.000000	24.000000	0.000000
2883.830488	-0.106392	0.550165	-0.021779	73.183479	-21.312477	-0.657635	-0.327293	0.000000	-1.061932	0.000000	0.000000	0.000000	0.020495	-0.094598	-0.083875	0.000000	0.000000	3.000000	24.000000	0.000000
2883.833821	-0.106392	0.550165	-0.021779	73.183479	-21.312477	-0.657635	-0.327293	0.000000	-1.061932	0.000000	0.000000	0.000000	0.020495	-0.094598	-0.083875	0.000000	0.000000	3.000000	24.000000	0.000000
2883.837155	-0.106392	0.550165	-0.021779	73.183479	-21.312477	-0.657635	-0.327293	0.000000	-1.061932	0.000000	0.000000	0.000000	0.020495	-0.094598	-0.083875	0.000000	0.000000	3.000000	24.000000	0.000000
2883.840488	-0.106392	0.550165	-0.021779	73.181862	-21.281096	-0.626166	-0.319591	0.000000	-1.088968	0.000000	0.000000	0.000000	0.020495	-0.094598	-0.083875	0.000000	0.000000	3.000000	24.000000	0.000000
2883.843821	-0.106304	0.549826	-0.022049	73.181862	-21.281096	-0.626166	-0.319591	0.000000	-1.088968	0.000000	0.000000	0.000000	0.026354	-0.101831	-0.080973	0.000000	0.000000	3.000000	24.000000	0.000000
2883.847155	-0.106304	0.549826	-0.022049	73.181862	-21.281096	-0.626166	-0.319591	0.000000	-1.088968	0.000000	0.000000	0.000000	0.026354	-0.101831	-0.080973	0.000000	0.000000	3.000000	24.000000	0.000000
2883.850488	-0.106304	0.549826	-0.022049	73.202034	-21.263784	-0.610657	-0.315199	0.000000	-1.102464	0.000000	0.000000	0.000000	0.026354	-0.101831	-0.080973	0.000000	0.000000	3.000000	24.000000	0.000000
2883.853821	-0.106304	0.549826	-0.022049	73.202034	-21.263784	-0.610657	-0.315199	0.000000	-1.102464	0.000000	0.000000	0.000000	0.026354	-0.101831	-0.080973	0.000000	0.000000	3.000000	24.000000	0.000000
2883.857155	-0.106194	0.549511	-0.022319	73.202034	-21.263784	-0.610657	-0.315199	0.000000	-1.102464	0.000000	0.000000	0.000000	0.032919	-0.094387	-0.081029	0.000000	0.000000	3.000000	24.000000	0.000000
2883.860488	-0.106069	0.549189	-0.022562	73.234016	-21.258379	-0.613445	-0.315199	0.000000	-1.102464	0.000000	0.000000	0.000000	0.037426	-0.096653	-0.072700	0.000000	0.000000	3.000000	24.000000	0.000000
2883.863821	-0.106069	0.549189	-0.022562	73.234016	-21.258379	-0.613445	-0.315199	0.000000	-1.102464	0.000000	0.000000	0.000000	0.037426	-0.096653	-0.072700	0.000000	0.000000	3.000000	24.000000	0.000000
2883.867155	-0.106069	0.549189	-0.022562	73.234016	-21.258379	-0.613445	-0.315199	0.000000	-1.102464	0.000000	0.000000	0.000000	0.037426	-0.096653	-0.072700	0.000000	0.000000	3.000000	24.000000	0.000000
2883.870488	-0.106069	0.549189	-0.022562	73.252968	-21.245287	-0.608634	-0.303475	0.000000	-1.128085	0.000000	0.000000	0.000000	0.037426	-0.096653	-0.072700	0.000000	0.000000	3.000000	24.000000	0.000000
2883.873821	-0.105939	0.548875	-0.022827	73.252968	-21.245287	-0.608634	-0.303475	0.000000	-1.128085	0.000000	0.000000	0.000000	0.039114	-0.094193	-0.079703	0.000000	0.000000	3.000000	24.000000	0.000000
2883.877155	-0.105939	0.548875	-0.022827	73.252968	-21.245287	-0.608634	-0.303475	0.000000	-1.128085	0.000000	0.000000	0.000000	0.039114	-0.094193	-0.079703	0.000000	0.000000	3.000000	24.000000	0.000000
2883.880488	-0.105939	0.548875	-0.022827	73.244484	-21.202709	-0.569164	-0.296956	0.000000	-1.141369	0.000000	0.000000	0.000000	0.039114	-0.094193	-0.079703	0.000000	0.000000	3.000000	24.000000	0.000000
2883.883821	-0.105939	0.548875	-0.022827	73.244484	-21.202709	-0.569164	-0.296956	0.000000	-1.141369	0.000000	0.000000	0.000000	0.039114	-0.094193	-0.079703	0.000000	0.000000	3.000000	24.000000	0.000000
2883.887155	-0.105822	0.548611	-0.023039	73.244484	-21.202709	-0.569164	-0.296956	0.000000	-1.141369	0.000000	0.000000	0.000000	0.035123	-0.079205	-0.063436	0.000000	0.000000	3.000000	24.000000	0.000000
2883.890488	-0.105711	0.548339	-0.023227	73.208878	-21.111395	-0.463886	-0.296956	0.000000	-1.141369	0.000000	0.000000	0.000000	0.033434	-0.081509	-0.056593	0.000000	0.000000	3.000000	24.000000	0.000000
2883.893821	-0.105711	0.548339	-0.023227	73.208878	-21.111395	-0.463886	-0.296956	0.000000	-1.141369	0.000000	0.000000	0.000000	0.033434	-0.081509	-0.056593	0.000000	0.000000	3.000000	24.000000	0.000000
2883.897155	-0.105711	0.548339	-0.023227	73.208878	-21.111395	-0.463886	-0.296956	0.000000	-1.141369	0.000000	0.000000	0.000000	0.033434	-0.081509	-0.056593	0.000000	0.000000	3.000000	24.000000	0.000000
2883.900488	-0.105711	0.548339	-0.023227	73.155937	-20.951006	-0.261421	-0.285529	0.000000	-1.161374	0.000000	0.000000	0.000000	0.033434	-0.081509	-0.056593	0.000000	0.000000	3.000000	24.000000	0.000000
2883.903821	-0.105583	0.548084	-0.023393	73.155937	-20.951006	-0.261421	-0.285529	0.000000	-1.161374	0.000000	0.000000	0.000000	0.038283	-0.076489	-0.049694	0.000000	0.000000	3.000000	24.000000	0.000000
2883.907155	-0.105583	0.548084	-0.023393	73.155937	-20.951006	-0.261421	-0.285529	0.000000	-1.161374	0.000000	0.000000	0.000000	0.038283	-0.076489	-0.049694	0.000000	0.000000	3.000000	24.000000	0.000000
2883.910488	-0.105583	0.548084	-0.023393	73.077553	-20.724976	0.035573	-0.279149	0.000000	-1.169656	0.000000	0.000000	0.000000	0.038283	-0.076489	-0.049694	0.000000	0.000000	3.000000	24.000000	0.000000
2883.913821	-0.105583	0.548084	-0.023393	73.077553	-20.724976	0.035573	-0.279149	0.000000	-1.169656	0.000000	0.000000	0.000000	0.038283	-0.076489	-0.049694	0.000000	0.000000	3.000000	24.000000	0.000000
2883.917155	-0.105434	0.547854	-0.023559	73.077553	-20.724976	0.035573	-0.279149	0.000000	-1.169656	0.000000	0.000000	0.000000	0.044798	-0.069096	-0.049699	0.000000	0.000000	3.000000	24.000000	0.000000
2883.920488	-0.105434	0.547854	-0.023559	72.992043	-20.481869	0.359589	-0.279149	0.000000	-1.169656	0.000000	0.000000	0.000000	0.044798	-0.069096	-0.049699	0.000000	0.000000	3.000000	24.000000	0.000000
2883.923821	-0.105434	0.547854	-0.023559	72.992043	-20.481869	0.359589	-0.279149	0.000000	-1.169656	0.000000	0.000000	0.000000	0.044798	-0.069096	-0.049699	0.000000	0.000000	3.000000	24.000000	0.000000
2883.927155	-0.105434	0.547854	-0.023559	72.992043	-20.481869	0.359589	-0.279149	0.000000	-1.169656	0.000000	0.000000	0.000000	0.044798	-0.069096	-0.049699	0.000000	0.000000	3.000000	24.000000	0.000000
2883.930488	-0.105287	0.547444	-0.023802	72.909470	-20.303320	0.598206	-0.271683	0.000000	-1.177940	0.000000	0.000000	0.000000	0.043862	-0.123031	-0.072855	0.000000	0.000000	3.000000	24.000000	0.000000
2883.933821	-0.105287	0.547444	-0.023802	72.909470	-20.303320	0.598206	-0.271683	0.000000	-1.177940	0.000000	0.000000	0.000000	0.043862	-0.123031	-0.072855	0.000000	0.000000	3.000000	24.000000	0.000000
2883.937155	-0.105287	0.547444	-0.023802	72.909470	-20.303320	0.598206	-0.271683	0.000000	-1.177940	0.000000	0.000000	0.000000	0.043862	-0.123031	-0.072855	0.000000	0.000000	3.000000	24.000000	0.000000
2883.940488	-0.105287	0.547444	-0.023802	72.824982	-20.188873	0.740283	-0.264372	0.000000	-1.190082	0.000000	0.000000	0.000000	0.043862	-0.123031	-0.072855	0.000000	0.000000	3.000000	24.000000	0.000000
2883.943821	-0.105260	0.547255	-0.023915	72.824982	-20.188873	0.740283	-0.264372	0.000000	-1.190082	0.000000	0.000000	0.000000	0.008261	-0.056532	-0.034004	0.000000	0.000000	3.000000	24.000000	0.000000
2883.947155	-0.105260	0.547255	-0.023915	72.824982	-20.188873	0.740283	-0.264372	0.000000	-1.190082	0.000000	0.000000	0.000000	0.008261	-0.056532	-0.034004	0.000000	0.000000	3.000000	24.000000	0.000000
2883.950488	-0.105260	0.547255	-0.023915	72.743889	-20.113050	0.822119	-0.262996	0.000000	-1.195750	0.000000	0.000000	0.000000	0.008261	-0.056532	-0.034004	0.000000	0.000000	3.000000	24.000000	0.000000
2883.953821	-0.105260	0.547255	-0.023915	72.743889	-20.113050	0.822119	-0.262996	0.000000	-1.195750	0.000000	0.000000	0.000000	0.008261	-0.056532	-0.034004	0.000000	0.000000	3.000000	24.000000	0.000000
2883.957155	-0.105228	0.547050	-0.024047	72.743889	-20.113050	0.822119	-0.262996	0.000000	-1.195750	0.000000	0.000000	0.000000	0.009597	-0.061440	-0.039509	0.000000	0.000000	3.000000	24.000000	0.000000
2883.960488	-0.105228	0.547050	-0.024047	72.691223	-20.062782	0.875421	-0.262996	0.000000	-1.195750	0.000000	0.000000	0.000000	0.009597	-0.061440	-0.039509	0.000000	0.000000	3.000000	24.000000	0.000000
2883.963821	-0.105228	0.547050	-0.024047	72.691223	-20.062782	0.875421	-0.262996	0.000000	-1.195750	0.000000	0.000000	0.000000	0.009597	-0.061440	-0.039509	0.000000	0.000000	3.000000	24.000000	0.000000
2883.967155	-0.105228	0.547050	-0.024047	72.691223	-20.062782	0.875421	-0.262996	0.000000	-1.195750	0.000000	0.000000	0.000000	0.009597	-0.061440	-0.039509	0.000000	0.000000	3.000000	24.000000	0.000000
2883.970488	-0.105159	0.546642	-0.024241	72.666542	-20.032427	0.907493	-0.261396	0.000000	-1.202334	0.000000	0.000000	0.000000	0.020697	-0.122571	-0.058321	0.000000	0.000000	3.000000	24.000000	0.000000
2883.973821	-0.105159	0.546642	-0.024241	72.666542	-20.032427	0.907493	-0.261396	0.000000	-1.202334	0.000000	0.000000	0.000000	0.020697	-0.122571	-0.058321	0.000000	0.000000	3.000000	24.000000	0.000000
2883.977155	-0.105159	0.546642	-0.024241	72.666542	-20.032427	0.907493	-0.261396	0.000000	-1.202334	0.000000	0.000000	0.000000	0.020697	-0.122571	-0.058321	0.000000	0.000000	3.000000	24.000000	0.000000
2883.980488	-0.105127	0.546437	-0.024373	72.659760	-20.016804	0.918671	-0.257946	0.000000	-1.212055	0.000000	0.000000	0.000000	0.009619	-0.061334	-0.039605	0.000000	0.000000	3.000000	24.000000	0.000000
2883.983821	-0.105127	0.546437	-0.024373	72.659760	-20.016804	0.918671	-0.257946	0.000000	-1.212055	0.000000	0.000000	0.000000	0.009619	-0.061334	-0.039605	0.000000	0.000000	3.000000	24.000000	0.000000
2883.987155	-0.105127	0.546437	-0.024373	72.659760	-20.016804	0.918671	-0.257946	0.000000	-1.212055	0.000000	0.000000	0.000000	0.009619	-0.061334	-0.039605	0.000000	0.000000	3.000000	24.000000	0.000000
2883.990488	-0.105127	0.546437	-0.024373	72.641327	-19.999186	0.934656	-0.256343	0.000000	-1.218655	0.000000	0.000000	0.000000	0.009619	-0.061334	-0.039605	0.000000	0.000000	3.000000	24.000000	0.000000
2883.993821	-0.105088	0.546282	-0.024445	72.641327	-19.999186	0.934656	-0.256343	0.000000	-1.218655	0.000000	0.000000	0.000000	0.011793	-0.046528	-0.021677	0.000000	0.000000	3.000000	24.000000	0.000000
2883.997155	-0.105088	0.546282	-0.024445	72.641327	-19.999186	0.934656	-0.256343	0.000000	-1.218655	0.000000	0.000000	0.000000	0.011793	-0.046528	-0.021677	0.000000	0.000000	3.000000	24.000000	0.000000
2884.000488	-0.105088	0.546282	-0.024445	72.608429	-19.970850	0.958383	-0.254378	0.000000	-1.222268	0.000000	0.000000	0.000000	0.011793	-0.046528	-0.021677	0.000000	0.000000	3.000000	24.000000	0.000000
2884.003821	-0.105088	0.546282	-0.024445	72.608429	-19.970850	0.958383	-0.254378	0.000000	-1.222268	0.000000	0.000000	0.000000	0.011793	-0.046528	-0.021677	0.000000	0.000000	3.000000	24.000000	0.000000
2884.007155	-0.105072	0.546168	-0.024509	72.608429	-19.970850	0.958383	-0.254378	0.000000	-1.222268	0.000000	0.000000	0.000000	0.004642	-0.034296	-0.019118	0.000000	0.000000	3.000000	24.000000	0.000000
2884.010488	-0.105072	0.546168	-0.024509	72.567001	-19.941763	0.985625	-0.254378	0.000000	-1.222268	0.000000	0.000000	0.000000	0.004642	-0.034296	-0.019118	0.000000	0.000000	3.000000	24.000000	0.000000
2884.013821	-0.105072	0.546168	-0.024509	72.567001	-19.941763	0.985625	-0.254378	0.000000	-1.222268	0.000000	0.000000	0.000000	0.004642	-0.034296	-0.019118	0.000000	0.000000	3.000000	24.000000	0.000000
2884.017155	-0.105072	0.546168	-0.024509	72.567001	-19.941763	0.985625	-0.254378	0.000000	-1.222268	0.000000	0.000000	0.000000	0.004642	-0.034296	-0.019118	0.000000	0.000000	3.000000	24.000000	0.000000
2884.020488	-0.104988	0.545972	-0.024585	72.513359	-19.900784	1.019118	-0.253604	0.000000	-1.225455	0.000000	0.000000	0.000000	0.025108	-0.058722	-0.022797	0.000000	0.000000	3.000000	24.000000	0.000000
2884.023821	-0.104988	0.545972	-0.024585	72.513359	-19.900784	1.019118	-0.253604	0.000000	-1.225455	0.000000	0.000000	0.000000	0.025108	-0.058722	-0.022797	0.000000	0.000000	3.000000	24.000000	0.000000
2884.027155	-0.104988	0.545972	-0.024585	72.513359	-19.900784	1.019118	-0.253604	0.000000	-1.225455	0.000000	0.000000	0.000000	0.025108	-0.058722	-0.022797	0.000000	0.000000	3.000000	24.000000	0.000000
2884.030488	-0.104988	0.545972	-0.024585	72.480225	-19.869577	1.040689	-0.249419	0.000000	-1.229254	0.000000	0.000000	0.000000	0.025108	-0.058722	-0.022797	0.000000	0.000000	3.000000	24.000000	0.000000
2884.033821	-0.104919	0.545915	-0.024602	72.480225	-19.869577	1.040689	-0.249419	0.000000	-1.229254	0.000000	0.000000	0.000000	0.020806	-0.017138	-0.005088	0.000000	0.000000	3.000000	24.000000	0.000000
2884.037155	-0.104919	0.545915	-0.024602	72.480225	-19.869577	1.040689	-0.249419	0.000000	-1.229254	0.000000	0.000000	0.000000	0.020806	-0.017138	-0.005088	0.000000	0.000000	3.000000	24.000000	0.000000
2884.040488	-0.104919	0.545915	-0.024602	72.481247	-19.856173	1.042678	-0.245952	0.000000	-1.230102	0.000000	0.000000	0.000000	0.020806	-0.017138	-0.005088	0.000000	0.000000	3.000000	24.000000	0.000000
2884.043821	-0.104919	0.545915	-0.024602	72.481247	-19.856173	1.042678	-0.245952	0.000000	-1.230102	0.000000	0.000000	0.000000	0.020806	-0.017138	-0.005088	0.000000	0.000000	3.000000	24.000000	0.000000
2884.047155	-0.104846	0.545817	-0.024633	72.481247	-19.856173	1.042678	-0.245952	0.000000	-1.230102	0.000000	0.000000	0.000000	0.021792	-0.029341	-0.009177	0.000000	0.000000	3.000000	24.000000	0.000000
2884.050488	-0.104846	0.545817	-0.024633	72.496803	-19.853401	1.037034	-0.245952	0.000000	-1.230102	0.000000	0.000000	0.000000	0.021792	-0.029341	-0.009177	0.000000	0.000000	3.000000	24.000000	0.000000
2884.053821	-0.104846	0.545817	-0.024633	72.496803	-19.853401	1.037034	-0.245952	0.000000	-1.230102	0.000000	0.000000	0.000000	0.021792	-0.029341	-0.009177	0.000000	0.000000	3.000000	24.000000	0.000000
2884.057155	-0.104846	0.545817	-0.024633	72.496803	-19.853401	1.037034	-0.245952	0.000000	-1.230102	0.000000	0.000000	0.000000	0.021792	-0.029341	-0.009177	0.000000	0.000000	3.000000	24.000000	0.000000
2884.060488	-0.104684	0.545646	-0.024763	72.512367	-19.850637	1.031375	-0.242320	0.000000	-1.231632	0.000000	0.000000	0.000000	0.048596	-0.051542	-0.039104	0.000000	0.000000	3.000000	24.000000	0.000000
2884.063821	-0.104684	0.545646	-0.024763	72.512367	-19.850637	1.031375	-0.242320	0.000000	-1.231632	0.000000	0.000000	0.000000	0.048596	-0.051542	-0.039104	0.000000	0.000000	3.000000	24.000000	0.000000
2884.067155	-0.104684	0.545646	-0.024763	72.512367	-19.850637	1.031375	-0.242320	0.000000	-1.231632	0.000000	0.000000	0.000000	0.048596	-0.051542	-0.039104	0.000000	0.000000	3.000000	24.000000	0.000000
2884.070488	-0.104621	0.545564	-0.024845	72.531067	-19.854410	1.024570	-0.234221	0.000000	-1.238149	0.000000	0.000000	0.000000	0.018968	-0.024580	-0.024512	0.000000	0.000000	3.000000	24.000000	0.000000
2884.073821	-0.104621	0.545564	-0.024845	72.531067	-19.854410	1.024570	-0.234221	0.000000	-1.238149	0.000000	0.000000	0.000000	0.018968	-0.024580	-0.024512	0.000000	0.000000	3.000000	24.000000	0.000000
2884.077155	-0.104621	0.545564	-0.024845	72.531067	-19.854410	1.024570	-0.234221	0.000000	-1.238149	0.000000	0.000000	0.000000	0.018968	-0.024580	-0.024512	0.000000	0.000000	3.000000	24.000000	0.000000
2884.080488	-0.104621	0.545564	-0.024845	72.549881	-19.852415	1.022790	-0.231059	0.000000	-1.242234	0.000000	0.000000	0.000000	0.018968	-0.024580	-0.024512	0.000000	0.000000	3.000000	24.000000	0.000000
2884.083821	-0.104563	0.545481	-0.024996	72.549881	-19.852415	1.022790	-0.231059	0.000000	-1.242234	0.000000	0.000000	0.000000	0.017485	-0.024713	-0.045325	0.000000	0.000000	3.000000	24.000000	0.000000
2884.087155	-0.104563	0.545481	-0.024996	72.549881	-19.852415	1.022790	-0.231059	0.000000	-1.242234	0.000000	0.000000	0.000000	0.017485	-0.024713	-0.045325	0.000000	0.000000	3.000000	24.000000	0.000000
2884.090488	-0.104563	0.545481	-0.024996	72.566254	-19.839859	1.042274	-0.228145	0.000000	-1.249788	0.000000	0.000000	0.000000	0.017485	-0.024713	-0.045325	0.000000	0.000000	3.000000	24.000000	0.000000
2884.093821	-0.104563	0.545481	-0.024996	72.566254	-19.839859	1.042274	-0.228145	0.000000	-1.249788	0.000000	0.000000	0.000000	0.017485	-0.024713	-0.045325	0.000000	0.000000	3.000000	24.000000	0.000000
2884.097155	-0.104510	0.545391	-0.025124	72.566254	-19.839859	1.042274	-0.228145	0.000000	-1.249788	0.000000	0.000000	0.000000	0.015808	-0.027082	-0.038428	0.000000	0.000000	3.000000	24.000000	0.000000
2884.100488	-0.104510	0.545391	-0.025124	72.587250	-19.800835	1.106005	-0.228145	0.000000	-1.249788	0.000000	0.000000	0.000000	0.015808	-0.027082	-0.038428	0.000000	0.000000	3.000000	24.000000	0.000000
2884.103821	-0.104510	0.545391	-0.025124	72.587250	-19.800835	1.106005	-0.228145	0.000000	-1.249788	0.000000	0.000000	0.000000	0.015808	-0.027082	-0.038428	0.000000	0.000000	3.000000	24.000000	0.000000
2884.107155	-0.104510	0.545391	-0.025124	72.587250	-19.800835	1.106005	-0.228145	0.000000	-1.249788	0.000000	0.000000	0.000000	0.015808	-0.027082	-0.038428	0.000000	0.000000	3.000000	24.000000	0.000000
2884.110488	-0.104435	0.545226	-0.025436	72.612129	-19.752928	1.193920	-0.225511	0.000000	-1.256193	0.000000	0.000000	0.000000	0.022660	-0.049375	-0.093678	0.000000	0.000000	3.000000	24.000000	0.000000
2884.113821	-0.104435	0.545226	-0.025436	72.612129	-19.752928	1.193920	-0.225511	0.000000	-1.256193	0.000000	0.000000	0.000000	0.022660	-0.049375	-0.093678	0.000000	0.000000	3.000000	24.000000	0.000000
2884.117155	-0.104435	0.545226	-0.025436	72.612129	-19.752928	1.193920	-0.225511	0.000000	-1.256193	0.000000	0.000000	0.000000	0.022660	-0.049375	-0.093678	0.000000	0.000000	3.000000	24.000000	0.000000
2884.120488	-0.104435	0.545226	-0.025436	72.640587	-19.694004	1.296025	-0.221734	0.000000	-1.271806	0.000000	0.000000	0.000000	0.022660	-0.049375	-0.093678	0.000000	0.000000	3.000000	24.000000	0.000000
2884.123821	-0.104384	0.545095	-0.025647	72.640587	-19.694004	1.296025	-0.221734	0.000000	-1.271806	0.000000	0.000000	0.000000	0.015328	-0.039391	-0.063376	0.000000	0.000000	3.000000	24.000000	0.000000
2884.127155	-0.104384	0.545095	-0.025647	72.640587	-19.694004	1.296025	-0.221734	0.000000	-1.271806	0.000000	0.000000	0.000000	0.015328	-0.039391	-0.063376	0.000000	0.000000	3.000000	24.000000	0.000000
2884.130488	-0.104379	0.544956	-0.025846	72.671486	-19.653681	1.377000	-0.219179	0.000000	-1.282369	0.000000	0.000000	0.000000	0.001377	-0.041746	-0.059462	0.000000	0.000000	3.000000	24.000000	0.000000
2884.133821	-0.104379	0.544956	-0.025846	72.671486	-19.653681	1.377000	-0.219179	0.000000	-1.282369	0.000000	0.000000	0.000000	0.001377	-0.041746	-0.059462	0.000000	0.000000	3.000000	24.000000	0.000000
2884.137155	-0.104379	0.544956	-0.025846	72.671486	-19.653681	1.377000	-0.219179	0.000000	-1.282369	0.000000	0.000000	0.000000	0.001377	-0.041746	-0.059462	0.000000	0.000000	3.000000	24.000000	0.000000
2884.140488	-0.104379	0.544956	-0.025846	72.709457	-19.659508	1.383935	-0.218950	0.000000	-1.292279	0.000000	0.000000	0.000000	0.001377	-0.041746	-0.059462	0.000000	0.000000	3.000000	24.000000	0.000000
2884.143821	-0.104355	0.544776	-0.026122	72.709457	-19.659508	1.383935	-0.218950	0.000000	-1.292279	0.000000	0.000000	0.000000	0.007070	-0.054027	-0.082928	0.000000	0.000000	3.000000	24.000000	0.000000
2884.147155	-0.104355	0.544776	-0.026122	72.709457	-19.659508	1.383935	-0.218950	0.000000	-1.292279	0.000000	0.000000	0.000000	0.007070	-0.054027	-0.082928	0.000000	0.000000	3.000000	24.000000	0.000000
2884.150488	-0.104355	0.544776	-0.026122	72.749947	-19.678762	1.369473	-0.217771	0.000000	-1.306100	0.000000	0.000000	0.000000	0.007070	-0.054027	-0.082928	0.000000	0.000000	3.000000	24.000000	0.000000
2884.153821	-0.104355	0.544776	-0.026122	72.749947	-19.678762	1.369473	-0.217771	0.000000	-1.306100	0.000000	0.000000	0.000000	0.007070	-0.054027	-0.082928	0.000000	0.000000	3.000000	24.000000	0.000000
2884.157155	-0.104327	0.544580	-0.026417	72.749947	-19.678762	1.369473	-0.217771	0.000000	-1.306100	0.000000	0.000000	0.000000	0.008433	-0.058876	-0.088479	0.000000	0.000000	3.000000	24.000000	0.000000
2884.160488	-0.104340	0.544383	-0.026722	72.790390	-19.700798	1.354942	-0.217771	0.000000	-1.306100	0.000000	0.000000	0.000000	-0.003805	-0.058824	-0.091492	0.000000	0.000000	3.000000	24.000000	0.000000
2884.163821	-0.104340	0.544383	-0.026722	72.790390	-19.700798	1.354942	-0.217771	0.000000	-1.306100	0.000000	0.000000	0.000000	-0.003805	-0.058824	-0.091492	0.000000	0.000000	3.000000	24.000000	0.000000
2884.167155	-0.104340	0.544383	-0.026722	72.790390	-19.700798	1.354942	-0.217771	0.000000	-1.306100	0.000000	0.000000	0.000000	-0.003805	-0.058824	-0.091492	0.000000	0.000000	3.000000	24.000000	0.000000
2884.170488	-0.104340	0.544383	-0.026722	72.831009	-19.722523	1.345429	-0.217000	0.000000	-1.336095	0.000000	0.000000	0.000000	-0.003805	-0.058824	-0.091492	0.000000	0.000000	3.000000	24.000000	0.000000
2884.173821	-0.104322	0.544179	-0.027064	72.831009	-19.722523	1.345429	-0.217000	0.000000	-1.336095	0.000000	0.000000	0.000000	0.005380	-0.061298	-0.102479	0.000000	0.000000	3.000000	24.000000	0.000000
2884.177155	-0.104322	0.544179	-0.027064	72.831009	-19.722523	1.345429	-0.217000	0.000000	-1.336095	0.000000	0.000000	0.000000	0.005380	-0.061298	-0.102479	0.000000	0.000000	3.000000	24.000000	0.000000
2884.180488	-0.104322	0.544179	-0.027064	72.875076	-19.736433	1.344923	-0.216103	0.000000	-1.353175	0.000000	0.000000	0.000000	0.005380	-0.061298	-0.102479	0.000000	0.000000	3.000000	24.000000	0.000000
2884.183821	-0.104322	0.544179	-0.027064	72.875076	-19.736433	1.344923	-0.216103	0.000000	-1.353175	0.000000	0.000000	0.000000	0.005380	-0.061298	-0.102479	0.000000	0.000000	3.000000	24.000000	0.000000
2884.187155	-0.104304	0.543975	-0.027405	72.875076	-19.736433	1.344923	-0.216103	0.000000	-1.353175	0.000000	0.000000	0.000000	0.005425	-0.061231	-0.102526	0.000000	0.000000	3.000000	24.000000	0.000000
2884.190488	-0.104280	0.543779	-0.027770	72.922882	-19.738989	1.363670	-0.216103	0.000000	-1.353175	0.000000	0.000000	0.000000	0.007141	-0.058819	-0.109482	0.000000	0.000000	3.000000	24.000000	0.000000
2884.193821	-0.104280	0.543779	-0.027770	72.922882	-19.738989	1.363670	-0.216103	0.000000	-1.353175	0.000000	0.000000	0.000000	0.007141	-0.058819	-0.109482	0.000000	0.000000	3.000000	24.000000	0.000000
2884.197155	-0.104280	0.543779	-0.027770	72.922882	-19.738989	1.363670	-0.216103	0.000000	-1.353175	0.000000	0.000000	0.000000	0.007141	-0.058819	-0.109482	0.000000	0.000000	3.000000	24.000000	0.000000
2884.200488	-0.104280	0.543779	-0.027770	72.972290	-19.707516	1.433570	-0.214009	0.000000	-1.388510	0.000000	0.000000	0.000000	0.007141	-0.058819	-0.109482	0.000000	0.000000	3.000000	24.000000	0.000000
2884.203821	-0.104237	0.543559	-0.028126	72.972290	-19.707516	1.433570	-0.214009	0.000000	-1.388510	0.000000	0.000000	0.000000	0.012961	-0.065998	-0.106670	0.000000	0.000000	3.000000	24.000000	0.000000
2884.207155	-0.104237	0.543559	-0.028126	72.972290	-19.707516	1.433570	-0.214009	0.000000	-1.388510	0.000000	0.000000	0.000000	0.012961	-0.065998	-0.106670	0.000000	0.000000	3.000000	24.000000	0.000000
2884.210488	-0.104237	0.543559	-0.028126	73.019638	-19.647345	1.540677	-0.211848	0.000000	-1.406288	0.000000	0.000000	0.000000	0.012961	-0.065998	-0.106670	0.000000	0.000000	3.000000	24.000000	0.000000
2884.213821	-0.104237	0.543559	-0.028126	73.019638	-19.647345	1.540677	-0.211848	0.000000	-1.406288	0.000000	0.000000	0.000000	0.012961	-0.065998	-0.106670	0.000000	0.000000	3.000000	24.000000	0.000000
2884.217155	-0.104152	0.543363	-0.028476	73.019638	-19.647345	1.540677	-0.211848	0.000000	-1.406288	0.000000	0.000000	0.000000	0.025541	-0.058702	-0.105131	0.000000	0.000000	3.000000	24.000000	0.000000
2884.220488	-0.104032	0.543160	-0.028794	73.068405	-19.553074	1.694332	-0.211848	0.000000	-1.406288	0.000000	0.000000	0.000000	0.036073	-0.060990	-0.095310	0.000000	0.000000	3.000000	24.000000	0.000000
2884.223821	-0.104032	0.543160	-0.028794	73.068405	-19.553074	1.694332	-0.211848	0.000000	-1.406288	0.000000	0.000000	0.000000	0.036073	-0.060990	-0.095310	0.000000	0.000000	3.000000	24.000000	0.000000
2884.227155	-0.104032	0.543160	-0.028794	73.068405	-19.553074	1.694332	-0.211848	0.000000	-1.406288	0.000000	0.000000	0.000000	0.036073	-0.060990	-0.095310	0.000000	0.000000	3.000000	24.000000	0.000000
2884.230488	-0.104032	0.543160	-0.028794	73.117790	-19.442493	1.874244	-0.201579	0.000000	-1.439695	0.000000	0.000000	0.000000	0.036073	-0.060990	-0.095310	0.000000	0.000000	3.000000	24.000000	0.000000
2884.233821	-0.103907	0.542941	-0.029130	73.117790	-19.442493	1.874244	-0.201579	0.000000	-1.439695	0.000000	0.000000	0.000000	0.037417	-0.065804	-0.100913	0.000000	0.000000	3.000000	24.000000	0.000000
2884.237155	-0.103907	0.542941	-0.029130	73.117790	-19.442493	1.874244	-0.201579	0.000000	-1.439695	0.000000	0.000000	0.000000	0.037417	-0.065804	-0.100913	0.000000	0.000000	3.000000	24.000000	0.000000
2884.240488	-0.103907	0.542941	-0.029130	73.166817	-19.337629	2.044494	-0.195343	0.000000	-1.456514	0.000000	0.000000	0.000000	0.037417	-0.065804	-0.100913	0.000000	0.000000	3.000000	24.000000	0.000000
2884.243821	-0.103907	0.542941	-0.029130	73.166817	-19.337629	2.044494	-0.195343	0.000000	-1.456514	0.000000	0.000000	0.000000	0.037417	-0.065804	-0.100913	0.000000	0.000000	3.000000	24.000000	0.000000
2884.247155	-0.103798	0.542722	-0.029402	73.166817	-19.337629	2.044494	-0.195343	0.000000	-1.456514	0.000000	0.000000	0.000000	0.032710	-0.065607	-0.081607	0.000000	0.000000	3.000000	24.000000	0.000000
2884.250488	-0.103690	0.542480	-0.029670	73.218712	-19.236378	2.209131	-0.195343	0.000000	-1.456514	0.000000	0.000000	0.000000	0.032378	-0.072748	-0.080304	0.000000	0.000000	3.000000	24.000000	0.000000
2884.253821	-0.103690	0.542480	-0.029670	73.218712	-19.236378	2.209131	-0.195343	0.000000	-1.456514	0.000000	0.000000	0.000000	0.032378	-0.072748	-0.080304	0.000000	0.000000	3.000000	24.000000	0.000000
2884.257155	-0.103690	0.542480	-0.029670	73.218712	-19.236378	2.209131	-0.195343	0.000000	-1.456514	0.000000	0.000000	0.000000	0.032378	-0.072748	-0.080304	0.000000	0.000000	3.000000	24.000000	0.000000
2884.260488	-0.103690	0.542480	-0.029670	73.273758	-19.137774	2.378520	-0.184495	0.000000	-1.483499	0.000000	0.000000	0.000000	0.032378	-0.072748	-0.080304	0.000000	0.000000	3.000000	24.000000	0.000000
2884.263821	-0.103598	0.542221	-0.029961	73.273758	-19.137774	2.378520	-0.184495	0.000000	-1.483499	0.000000	0.000000	0.000000	0.027639	-0.077552	-0.087400	0.000000	0.000000	3.000000	24.000000	0.000000
2884.267155	-0.103598	0.542221	-0.029961	73.273758	-19.137774	2.378520	-0.184495	0.000000	-1.483499	0.000000	0.000000	0.000000	0.027639	-0.077552	-0.087400	0.000000	0.000000	3.000000	24.000000	0.000000
2884.270488	-0.103598	0.542221	-0.029961	73.331886	-19.039511	2.547560	-0.179888	0.000000	-1.498066	0.000000	0.000000	0.000000	0.027639	-0.077552	-0.087400	0.000000	0.000000	3.000000	24.000000	0.000000
2884.273821	-0.103598	0.542221	-0.029961	73.331886	-19.039511	2.547560	-0.179888	0.000000	-1.498066	0.000000	0.000000	0.000000	0.027639	-0.077552	-0.087400	0.000000	0.000000	3.000000	24.000000	0.000000
2884.277155	-0.103547	0.541939	-0.030258	73.331886	-19.039511	2.547560	-0.179888	0.000000	-1.498066	0.000000	0.000000	0.000000	0.015158	-0.084650	-0.089066	0.000000	0.000000	3.000000	24.000000	0.000000
2884.280488	-0.103502	0.541649	-0.030532	73.392296	-18.960325	2.690288	-0.179888	0.000000	-1.498066	0.000000	0.000000	0.000000	0.013510	-0.086920	-0.082228	0.000000	0.000000	3.000000	24.000000	0.000000
2884.283821	-0.103502	0.541649	-0.030532	73.392296	-18.960325	2.690288	-0.179888	0.000000	-1.498066	0.000000	0.000000	0.000000	0.013510	-0.086920	-0.082228	0.000000	0.000000	3.000000	24.000000	0.000000
2884.287155	-0.103502	0.541649	-0.030532	73.392296	-18.960325	2.690288	-0.179888	0.000000	-1.498066	0.000000	0.000000	0.000000	0.013510	-0.086920	-0.082228	0.000000	0.000000	3.000000	24.000000	0.000000
2884.290488	-0.103447	0.541351	-0.030848	73.448997	-18.892508	2.813775	-0.175110	0.000000	-1.526615	0.000000	0.000000	0.000000	0.016562	-0.089299	-0.094781	0.000000	0.000000	3.000000	24.000000	0.000000
2884.293821	-0.103447	0.541351	-0.030848	73.448997	-18.892508	2.813775	-0.175110	0.000000	-1.526615	0.000000	0.000000	0.000000	0.016562	-0.089299	-0.094781	0.000000	0.000000	3.000000	24.000000	0.000000
2884.297155	-0.103447	0.541351	-0.030848	73.448997	-18.892508	2.813775	-0.175110	0.000000	-1.526615	0.000000	0.000000	0.000000	0.016562	-0.089299	-0.094781	0.000000	0.000000	3.000000	24.000000	0.000000
2884.300488	-0.103447	0.541351	-0.030848	73.506050	-18.814484	2.953448	-0.172350	0.000000	-1.542412	0.000000	0.000000	0.000000	0.016562	-0.089299	-0.094781	0.000000	0.000000	3.000000	24.000000	0.000000
2884.303821	-0.103402	0.541062	-0.031123	73.506050	-18.814484	2.953448	-0.172350	0.000000	-1.542412	0.000000	0.000000	0.000000	0.013563	-0.086736	-0.082378	0.000000	0.000000	3.000000	24.000000	0.000000
2884.307155	-0.103402	0.541062	-0.031123	73.506050	-18.814484	2.953448	-0.172350	0.000000	-1.542412	0.000000	0.000000	0.000000	0.013563	-0.086736	-0.082378	0.000000	0.000000	3.000000	24.000000	0.000000
2884.310488	-0.103345	0.540806	-0.031356	73.561256	-18.699730	3.147091	-0.170089	0.000000	-1.556141	0.000000	0.000000	0.000000	0.016944	-0.077008	-0.069823	0.000000	0.000000	3.000000	24.000000	0.000000
2884.313821	-0.103345	0.540806	-0.031356	73.561256	-18.699730	3.147091	-0.170089	0.000000	-1.556141	0.000000	0.000000	0.000000	0.016944	-0.077008	-0.069823	0.000000	0.000000	3.000000	24.000000	0.000000
2884.317155	-0.103345	0.540806	-0.031356	73.561256	-18.699730	3.147091	-0.170089	0.000000	-1.556141	0.000000	0.000000	0.000000	0.016944	-0.077008	-0.069823	0.000000	0.000000	3.000000	24.000000	0.000000
2884.320488	-0.103345	0.540806	-0.031356	73.615524	-18.519070	3.437071	-0.167265	0.000000	-1.567778	0.000000	0.000000	0.000000	0.016944	-0.077008	-0.069823	0.000000	0.000000	3.000000	24.000000	0.000000
2884.323821	-0.103244	0.540533	-0.031597	73.615524	-18.519070	3.437071	-0.167265	0.000000	-1.567778	0.000000	0.000000	0.000000	0.030436	-0.081749	-0.072522	0.000000	0.000000	3.000000	24.000000	0.000000
2884.327155	-0.103244	0.540533	-0.031597	73.615524	-18.519070	3.437071	-0.167265	0.000000	-1.567778	0.000000	0.000000	0.000000	0.030436	-0.081749	-0.072522	0.000000	0.000000	3.000000	24.000000	0.000000
2884.330488	-0.103244	0.540533	-0.031597	73.672882	-18.331543	3.737896	-0.162193	0.000000	-1.579865	0.000000	0.000000	0.000000	0.030436	-0.081749	-0.072522	0.000000	0.000000	3.000000	24.000000	0.000000
2884.333821	-0.103244	0.540533	-0.031597	73.672882	-18.331543	3.737896	-0.162193	0.000000	-1.579865	0.000000	0.000000	0.000000	0.030436	-0.081749	-0.072522	0.000000	0.000000	3.000000	24.000000	0.000000
2884.337155	-0.103147	0.540277	-0.031821	73.672882	-18.331543	3.737896	-0.162193	0.000000	-1.579865	0.000000	0.000000	0.000000	0.029082	-0.076881	-0.067005	0.000000	0.000000	3.000000	24.000000	0.000000
2884.340488	-0.103045	0.540005	-0.032063	73.730316	-18.132835	4.055912	-0.162193	0.000000	-1.579865	0.000000	0.000000	0.000000	0.030439	-0.081583	-0.072659	0.000000	0.000000	3.000000	24.000000	0.000000
2884.343821	-0.103045	0.540005	-0.032063	73.730316	-18.132835	4.055912	-0.162193	0.000000	-1.579865	0.000000	0.000000	0.000000	0.030439	-0.081583	-0.072659	0.000000	0.000000	3.000000	24.000000	0.000000
2884.347155	-0.103045	0.540005	-0.032063	73.730316	-18.132835	4.055912	-0.162193	0.000000	-1.579865	0.000000	0.000000	0.000000	0.030439	-0.081583	-0.072659	0.000000	0.000000	3.000000	24.000000	0.000000
2884.350488	-0.103045	0.540005	-0.032063	73.788208	-17.906879	4.412443	-0.152272	0.000000	-1.603143	0.000000	0.000000	0.000000	0.030439	-0.081583	-0.072659	0.000000	0.000000	3.000000	24.000000	0.000000
2884.353821	-0.102919	0.539717	-0.032319	73.788208	-17.906879	4.412443	-0.152272	0.000000	-1.603143	0.000000	0.000000	0.000000	0.037846	-0.086343	-0.076857	0.000000	0.000000	3.000000	24.000000	0.000000
2884.357155	-0.102919	0.539717	-0.032319	73.788208	-17.906879	4.412443	-0.152272	0.000000	-1.603143	0.000000	0.000000	0.000000	0.037846	-0.086343	-0.076857	0.000000	0.000000	3.000000	24.000000	0.000000
2884.360488	-0.102919	0.539717	-0.032319	73.848541	-17.692802	4.753880	-0.145965	0.000000	-1.615952	0.000000	0.000000	0.000000	0.037846	-0.086343	-0.076857	0.000000	0.000000	3.000000	24.000000	0.000000
2884.363821	-0.102919	0.539717	-0.032319	73.848541	-17.692802	4.753880	-0.145965	0.000000	-1.615952	0.000000	0.000000	0.000000	0.037846	-0.086343	-0.076857	0.000000	0.000000	3.000000	24.000000	0.000000
2884.367155	-0.102808	0.539437	-0.032603	73.848541	-17.692802	4.753880	-0.145965	0.000000	-1.615952	0.000000	0.000000	0.000000	0.033469	-0.083856	-0.085313	0.000000	0.000000	3.000000	24.000000	0.000000
2884.370488	-0.102713	0.539118	-0.032907	73.913826	-17.511347	5.047476	-0.145965	0.000000	-1.615952	0.000000	0.000000	0.000000	0.028466	-0.095719	-0.091153	0.000000	0.000000	3.000000	24.000000	0.000000
2884.373821	-0.102713	0.539118	-0.032907	73.913826	-17.511347	5.047476	-0.145965	0.000000	-1.615952	0.000000	0.000000	0.000000	0.028466	-0.095719	-0.091153	0.000000	0.000000	3.000000	24.000000	0.000000
2884.377155	-0.102713	0.539118	-0.032907	73.913826	-17.511347	5.047476	-0.145965	0.000000	-1.615952	0.000000	0.000000	0.000000	0.028466	-0.095719	-0.091153	0.000000	0.000000	3.000000	24.000000	0.000000
2884.380488	-0.102642	0.538839	-0.033202	73.974411	-17.377363	5.268535	-0.135642	0.000000	-1.645363	0.000000	0.000000	0.000000	0.021401	-0.083679	-0.088401	0.000000	0.000000	3.000000	24.000000	0.000000
2884.383821	-0.102642	0.538839	-0.033202	73.974411	-17.377363	5.268535	-0.135642	0.000000	-1.645363	0.000000	0.000000	0.000000	0.021401	-0.083679	-0.088401	0.000000	0.000000	3.000000	24.000000	0.000000
2884.387155	-0.102642	0.538839	-0.033202	73.974411	-17.377363	5.268535	-0.135642	0.000000	-1.645363	0.000000	0.000000	0.000000	0.021401	-0.083679	-0.088401	0.000000	0.000000	3.000000	24.000000	0.000000
2884.390488	-0.102642	0.538839	-0.033202	74.027916	-17.267221	5.454619	-0.132075	0.000000	-1.660097	0.000000	0.000000	0.000000	0.021401	-0.083679	-0.088401	0.000000	0.000000	3.000000	24.000000	0.000000
2884.393821	-0.102589	0.538585	-0.033506	74.027916	-17.267221	5.454619	-0.132075	0.000000	-1.660097	0.000000	0.000000	0.000000	0.015698	-0.076423	-0.091232	0.000000	0.000000	3.000000	24.000000	0.000000
2884.397155	-0.102589	0.538585	-0.033506	74.027916	-17.267221	5.454619	-0.132075	0.000000	-1.660097	0.000000	0.000000	0.000000	0.015698	-0.076423	-0.091232	0.000000	0.000000	3.000000	24.000000	0.000000
2884.400488	-0.102576	0.538370	-0.033736	74.068375	-17.200670	5.569314	-0.129459	0.000000	-1.675302	0.000000	0.000000	0.000000	0.003938	-0.064414	-0.068997	0.000000	0.000000	3.000000	24.000000	0.000000
2884.403821	-0.102576	0.538370	-0.033736	74.068375	-17.200670	5.569314	-0.129459	0.000000	-1.675302	0.000000	0.000000	0.000000	0.003938	-0.064414	-0.068997	0.000000	0.000000	3.000000	24.000000	0.000000
2884.407155	-0.102576	0.538370	-0.033736	74.068375	-17.200670	5.569314	-0.129459	0.000000	-1.675302	0.000000	0.000000	0.000000	0.003938	-0.064414	-0.068997	0.000000	0.000000	3.000000	24.000000	0.000000
2884.410488	-0.102576	0.538370	-0.033736	74.098396	-17.168909	5.627398	-0.128803	0.000000	-1.686802	0.000000	0.000000	0.000000	0.003938	-0.064414	-0.068997	0.000000	0.000000	3.000000	24.000000	0.000000
2884.413821	-0.102522	0.538195	-0.033872	74.098396	-17.168909	5.627398	-0.128803	0.000000	-1.686802	0.000000	0.000000	0.000000	0.016289	-0.052447	-0.040893	0.000000	0.000000	3.000000	24.000000	0.000000
2884.417155	-0.102522	0.538195	-0.033872	74.098396	-17.168909	5.627398	-0.128803	0.000000	-1.686802	0.000000	0.000000	0.000000	0.016289	-0.052447	-0.040893	0.000000	0.000000	3.000000	24.000000	0.000000
2884.420488	-0.102522	0.538195	-0.033872	74.126801	-17.156738	5.637143	-0.126088	0.000000	-1.693617	0.000000	0.000000	0.000000	0.016289	-0.052447	-0.040893	0.000000	0.000000	3.000000	24.000000	0.000000
2884.423821	-0.102522	0.538195	-0.033872	74.126801	-17.156738	5.637143	-0.126088	0.000000	-1.693617	0.000000	0.000000	0.000000	0.016289	-0.052447	-0.040893	0.000000	0.000000	3.000000	24.000000	0.000000
2884.427155	-0.102452	0.538036	-0.033985	74.126801	-17.156738	5.637143	-0.126088	0.000000	-1.693617	0.000000	0.000000	0.000000	0.020955	-0.047645	-0.033841	0.000000	0.000000	3.000000	24.000000	0.000000
2884.430488	-0.102452	0.538036	-0.033985	74.154907	-17.152006	5.630755	-0.126088	0.000000	-1.693617	0.000000	0.000000	0.000000	0.020955	-0.047645	-0.033841	0.000000	0.000000	3.000000	24.000000	0.000000
2884.433821	-0.102452	0.538036	-0.033985	74.154907	-17.152006	5.630755	-0.126088	0.000000	-1.693617	0.000000	0.000000	0.000000	0.020955	-0.047645	-0.033841	0.000000	0.000000	3.000000	24.000000	0.000000
2884.437155	-0.102452	0.538036	-0.033985	74.154907	-17.152006	5.630755	-0.126088	0.000000	-1.693617	0.000000	0.000000	0.000000	0.020955	-0.047645	-0.033841	0.000000	0.000000	3.000000	24.000000	0.000000
2884.440488	-0.102197	0.537711	-0.034159	74.183136	-17.141178	5.629735	-0.122596	0.000000	-1.699257	0.000000	0.000000	0.000000	0.076383	-0.097586	-0.052107	0.000000	0.000000	3.000000	24.000000	0.000000
2884.443821	-0.102197	0.537711	-0.034159	74.183136	-17.141178	5.629735	-0.122596	0.000000	-1.699257	0.000000	0.000000	0.000000	0.076383	-0.097586	-0.052107	0.000000	0.000000	3.000000	24.000000	0.000000
2884.447155	-0.102197	0.537711	-0.034159	74.183136	-17.141178	5.629735	-0.122596	0.000000	-1.699257	0.000000	0.000000	0.000000	0.076383	-0.097586	-0.052107	0.000000	0.000000	3.000000	24.000000	0.000000
2884.450488	-0.102023	0.537537	-0.034266	74.214630	-17.118799	5.638783	-0.109865	0.000000	-1.707942	0.000000	0.000000	0.000000	0.052416	-0.052320	-0.032278	0.000000	0.000000	3.000000	24.000000	0.000000
2884.453821	-0.102023	0.537537	-0.034266	74.214630	-17.118799	5.638783	-0.109865	0.000000	-1.707942	0.000000	0.000000	0.000000	0.052416	-0.052320	-0.032278	0.000000	0.000000	3.000000	24.000000	0.000000
2884.457155	-0.102023	0.537537	-0.034266	74.214630	-17.118799	5.638783	-0.109865	0.000000	-1.707942	0.000000	0.000000	0.000000	0.052416	-0.052320	-0.032278	0.000000	0.000000	3.000000	24.000000	0.000000
2884.460488	-0.102023	0.537537	-0.034266	74.246513	-17.077351	5.669438	-0.101129	0.000000	-1.713322	0.000000	0.000000	0.000000	0.052416	-0.052320	-0.032278	0.000000	0.000000	3.000000	24.000000	0.000000
2884.463821	-0.101797	0.537378	-0.034411	74.246513	-17.077351	5.669438	-0.101129	0.000000	-1.713322	0.000000	0.000000	0.000000	0.067764	-0.047552	-0.043244	0.000000	0.000000	3.000000	24.000000	0.000000
2884.467155	-0.101797	0.537378	-0.034411	74.246513	-17.077351	5.669438	-0.101129	0.000000	-1.713322	0.000000	0.000000	0.000000	0.067764	-0.047552	-0.043244	0.000000	0.000000	3.000000	24.000000	0.000000
2884.470488	-0.101797	0.537378	-0.034411	74.275002	-17.039946	5.684659	-0.089835	0.000000	-1.720529	0.000000	0.000000	0.000000	0.067764	-0.047552	-0.043244	0.000000	0.000000	3.000000	24.000000	0.000000
2884.473821	-0.101797	0.537378	-0.034411	74.275002	-17.039946	5.684659	-0.089835	0.000000	-1.720529	0.000000	0.000000	0.000000	0.067764	-0.047552	-0.043244	0.000000	0.000000	3.000000	24.000000	0.000000
2884.477155	-0.101524	0.537252	-0.034573	74.275002	-17.039946	5.684659	-0.089835	0.000000	-1.720529	0.000000	0.000000	0.000000	0.081737	-0.038018	-0.048598	0.000000	0.000000	3.000000	24.000000	0.000000
2884.480488	-0.101524	0.537252	-0.034573	74.303116	-17.018919	5.678247	-0.089835	0.000000	-1.720529	0.000000	0.000000	0.000000	0.081737	-0.038018	-0.048598	0.000000	0.000000	3.000000	24.000000	0.000000
2884.483821	-0.101524	0.537252	-0.034573	74.303116	-17.018919	5.678247	-0.089835	0.000000	-1.720529	0.000000	0.000000	0.000000	0.081737	-0.038018	-0.048598	0.000000	0.000000	3.000000	24.000000	0.000000
2884.487155	-0.101524	0.537252	-0.034573	74.303116	-17.018919	5.678247	-0.089835	0.000000	-1.720529	0.000000	0.000000	0.000000	0.081737	-0.038018	-0.048598	0.000000	0.000000	3.000000	24.000000	0.000000
2884.490488	-0.101099	0.537022	-0.034930	74.328117	-17.005384	5.672532	-0.076212	0.000000	-1.728629	0.000000	0.000000	0.000000	0.127529	-0.068850	-0.107316	0.000000	0.000000	3.000000	24.000000	0.000000
2884.493821	-0.101099	0.537022	-0.034930	74.328117	-17.005384	5.672532	-0.076212	0.000000	-1.728629	0.000000	0.000000	0.000000	0.127529	-0.068850	-0.107316	0.000000	0.000000	3.000000	24.000000	0.000000
2884.497155	-0.101099	0.537022	-0.034930	74.328117	-17.005384	5.672532	-0.076212	0.000000	-1.728629	0.000000	0.000000	0.000000	0.127529	-0.068850	-0.107316	0.000000	0.000000	3.000000	24.000000	0.000000
2884.500488	-0.101099	0.537022	-0.034930	74.356224	-17.000721	5.666076	-0.054957	0.000000	-1.746515	0.000000	0.000000	0.000000	0.127529	-0.068850	-0.107316	0.000000	0.000000	3.000000	24.000000	0.000000
2884.503821	-0.100962	0.536903	-0.035149	74.356224	-17.000721	5.666076	-0.054957	0.000000	-1.746515	0.000000	0.000000	0.000000	0.041161	-0.035584	-0.065758	0.000000	0.000000	3.000000	24.000000	0.000000
2884.507155	-0.100962	0.536903	-0.035149	74.356224	-17.000721	5.666076	-0.054957	0.000000	-1.746515	0.000000	0.000000	0.000000	0.041161	-0.035584	-0.065758	0.000000	0.000000	3.000000	24.000000	0.000000
2884.510488	-0.100962	0.536903	-0.035149	74.386665	-17.005079	5.658789	-0.048097	0.000000	-1.757474	0.000000	0.000000	0.000000	0.041161	-0.035584	-0.065758	0.000000	0.000000	3.000000	24.000000	0.000000
2884.513821	-0.100962	0.536903	-0.035149	74.386665	-17.005079	5.658789	-0.048097	0.000000	-1.757474	0.000000	0.000000	0.000000	0.041161	-0.035584	-0.065758	0.000000	0.000000	3.000000	24.000000	0.000000
2884.517155	-0.100885	0.536785	-0.035383	74.386665	-17.005079	5.658789	-0.048097	0.000000	-1.757474	0.000000	0.000000	0.000000	0.023120	-0.035540	-0.070101	0.000000	0.000000	3.000000	24.000000	0.000000
2884.520488	-0.100885	0.536785	-0.035383	74.414848	-17.005171	5.657726	-0.048097	0.000000	-1.757474	0.000000	0.000000	0.000000	0.023120	-0.035540	-0.070101	0.000000	0.000000	3.000000	24.000000	0.000000
2884.523821	-0.100885	0.536785	-0.035383	74.414848	-17.005171	5.657726	-0.048097	0.000000	-1.757474	0.000000	0.000000	0.000000	0.023120	-0.035540	-0.070101	0.000000	0.000000	3.000000	24.000000	0.000000
2884.527155	-0.100885	0.536785	-0.035383	74.414848	-17.005171	5.657726	-0.048097	0.000000	-1.757474	0.000000	0.000000	0.000000	0.023120	-0.035540	-0.070101	0.000000	0.000000	3.000000	24.000000	0.000000
2884.530488	-0.100720	0.536564	-0.035897	74.443329	-16.994930	5.672995	-0.044244	0.000000	-1.769158	0.000000	0.000000	0.000000	0.049541	-0.066313	-0.154100	0.000000	0.000000	3.000000	24.000000	0.000000
2884.533821	-0.100720	0.536564	-0.035897	74.443329	-16.994930	5.672995	-0.044244	0.000000	-1.769158	0.000000	0.000000	0.000000	0.049541	-0.066313	-0.154100	0.000000	0.000000	3.000000	24.000000	0.000000
2884.537155	-0.100720	0.536564	-0.035897	74.443329	-16.994930	5.672995	-0.044244	0.000000	-1.769158	0.000000	0.000000	0.000000	0.049541	-0.066313	-0.154100	0.000000	0.000000	3.000000	24.000000	0.000000
2884.540488	-0.100720	0.536564	-0.035897	74.472458	-16.957754	5.726449	-0.035987	0.000000	-1.794841	0.000000	0.000000	0.000000	0.049541	-0.066313	-0.154100	0.000000	0.000000	3.000000	24.000000	0.000000
2884.543821	-0.100592	0.536461	-0.036167	74.472458	-16.957754	5.726449	-0.035987	0.000000	-1.794841	0.000000	0.000000	0.000000	0.038413	-0.030770	-0.081138	0.000000	0.000000	3.000000	24.000000	0.000000
2884.547155	-0.100592	0.536461	-0.036167	74.472458	-16.957754	5.726449	-0.035987	0.000000	-1.794841	0.000000	0.000000	0.000000	0.038413	-0.030770	-0.081138	0.000000	0.000000	3.000000	24.000000	0.000000
2884.550488	-0.100592	0.536461	-0.036167	74.502182	-16.893480	5.818241	-0.029585	0.000000	-1.808364	0.000000	0.000000	0.000000	0.038413	-0.030770	-0.081138	0.000000	0.000000	3.000000	24.000000	0.000000
2884.553821	-0.100592	0.536461	-0.036167	74.502182	-16.893480	5.818241	-0.029585	0.000000	-1.808364	0.000000	0.000000	0.000000	0.038413	-0.030770	-0.081138	0.000000	0.000000	3.000000	24.000000	0.000000
2884.557155	-0.100484	0.536359	-0.036443	74.502182	-16.893480	5.818241	-0.029585	0.000000	-1.808364	0.000000	0.000000	0.000000	0.032400	-0.030740	-0.082599	0.000000	0.000000	3.000000	24.000000	0.000000
2884.560488	-0.100484	0.536359	-0.036443	74.532463	-16.804703	5.948523	-0.029585	0.000000	-1.808364	0.000000	0.000000	0.000000	0.032400	-0.030740	-0.082599	0.000000	0.000000	3.000000	24.000000	0.000000
2884.563821	-0.100484	0.536359	-0.036443	74.532463	-16.804703	5.948523	-0.029585	0.000000	-1.808364	0.000000	0.000000	0.000000	0.032400	-0.030740	-0.082599	0.000000	0.000000	3.000000	24.000000	0.000000
2884.567155	-0.100484	0.536359	-0.036443	74.532463	-16.804703	5.948523	-0.029585	0.000000	-1.808364	0.000000	0.000000	0.000000	0.032400	-0.030740	-0.082599	0.000000	0.000000	3.000000	24.000000	0.000000
2884.570488	-0.100230	0.536201	-0.037062	74.560501	-16.679409	6.140026	-0.024185	0.000000	-1.822131	0.000000	0.000000	0.000000	0.076009	-0.047280	-0.185872	0.000000	0.000000	3.000000	24.000000	0.000000
2884.573821	-0.100230	0.536201	-0.037062	74.560501	-16.679409	6.140026	-0.024185	0.000000	-1.822131	0.000000	0.000000	0.000000	0.076009	-0.047280	-0.185872	0.000000	0.000000	3.000000	24.000000	0.000000
2884.577155	-0.100230	0.536201	-0.037062	74.560501	-16.679409	6.140026	-0.024185	0.000000	-1.822131	0.000000	0.000000	0.000000	0.076009	-0.047280	-0.185872	0.000000	0.000000	3.000000	24.000000	0.000000
2884.580488	-0.100230	0.536201	-0.037062	74.589890	-16.493664	6.430658	-0.011516	0.000000	-1.853109	0.000000	0.000000	0.000000	0.076009	-0.047280	-0.185872	0.000000	0.000000	3.000000	24.000000	0.000000
2884.583821	-0.100130	0.536138	-0.037393	74.589890	-16.493664	6.430658	-0.011516	0.000000	-1.853109	0.000000	0.000000	0.000000	0.029987	-0.018916	-0.099211	0.000000	0.000000	3.000000	24.000000	0.000000
2884.587155	-0.100130	0.536138	-0.037393	74.589890	-16.493664	6.430658	-0.011516	0.000000	-1.853109	0.000000	0.000000	0.000000	0.029987	-0.018916	-0.099211	0.000000	0.000000	3.000000	24.000000	0.000000
2884.590488	-0.100130	0.536138	-0.037393	74.613762	-16.259857	6.800068	-0.006519	0.000000	-1.869644	0.000000	0.000000	0.000000	0.029987	-0.018916	-0.099211	0.000000	0.000000	3.000000	24.000000	0.000000
2884.593821	-0.100130	0.536138	-0.037393	74.613762	-16.259857	6.800068	-0.006519	0.000000	-1.869644	0.000000	0.000000	0.000000	0.029987	-0.018916	-0.099211	0.000000	0.000000	3.000000	24.000000	0.000000
2884.597155	-0.100048	0.536122	-0.037737	74.613762	-16.259857	6.800068	-0.006519	0.000000	-1.869644	0.000000	0.000000	0.000000	0.024610	-0.004795	-0.103177	0.000000	0.000000	3.000000	24.000000	0.000000
2884.600488	-0.099963	0.536067	-0.038096	74.643349	-16.033346	7.158176	-0.006519	0.000000	-1.869644	0.000000	0.000000	0.000000	0.025665	-0.016610	-0.107607	0.000000	0.000000	3.000000	24.000000	0.000000
2884.603821	-0.099963	0.536067	-0.038096	74.643349	-16.033346	7.158176	-0.006519	0.000000	-1.869644	0.000000	0.000000	0.000000	0.025665	-0.016610	-0.107607	0.000000	0.000000	3.000000	24.000000	0.000000
2884.607155	-0.099963	0.536067	-0.038096	74.643349	-16.033346	7.158176	-0.006519	0.000000	-1.869644	0.000000	0.000000	0.000000	0.025665	-0.016610	-0.107607	0.000000	0.000000	3.000000	24.000000	0.000000
2884.610488	-0.099963	0.536067	-0.038096	74.675583	-15.813447	7.505693	0.001860	0.000000	-1.904775	0.000000	0.000000	0.000000	0.025665	-0.016610	-0.107607	0.000000	0.000000	3.000000	24.000000	0.000000
2884.613821	-0.099862	0.536011	-0.038519	74.675583	-15.813447	7.505693	0.001860	0.000000	-1.904775	0.000000	0.000000	0.000000	0.030327	-0.016625	-0.127146	0.000000	0.000000	3.000000	24.000000	0.000000
2884.617155	-0.099862	0.536011	-0.038519	74.675583	-15.813447	7.505693	0.001860	0.000000	-1.904775	0.000000	0.000000	0.000000	0.030327	-0.016625	-0.127146	0.000000	0.000000	3.000000	24.000000	0.000000
2884.620488	-0.099766	0.535948	-0.038920	74.707390	-15.596136	7.848648	0.006915	0.000000	-1.925966	0.000000	0.000000	0.000000	0.028684	-0.018983	-0.120256	0.000000	0.000000	3.000000	24.000000	0.000000
2884.623821	-0.099766	0.535948	-0.038920	74.707390	-15.596136	7.848648	0.006915	0.000000	-1.925966	0.000000	0.000000	0.000000	0.028684	-0.018983	-0.120256	0.000000	0.000000	3.000000	24.000000	0.000000
2884.627155	-0.099766	0.535948	-0.038920	74.707390	-15.596136	7.848648	0.006915	0.000000	-1.925966	0.000000	0.000000	0.000000	0.028684	-0.018983	-0.120256	0.000000	0.000000	3.000000	24.000000	0.000000
2884.630488	-0.099656	0.535861	-0.039382	74.744659	-15.410456	8.141999	0.011695	0.000000	-1.946009	0.000000	0.000000	0.000000	0.033048	-0.026085	-0.138560	0.000000	0.000000	3.000000	24.000000	0.000000
2884.633821	-0.099656	0.535861	-0.039382	74.744659	-15.410456	8.141999	0.011695	0.000000	-1.946009	0.000000	0.000000	0.000000	0.033048	-0.026085	-0.138560	0.000000	0.000000	3.000000	24.000000	0.000000
2884.637155	-0.099656	0.535861	-0.039382	74.744659	-15.410456	8.141999	0.011695	0.000000	-1.946009	0.000000	0.000000	0.000000	0.033048	-0.026085	-0.138560	0.000000	0.000000	3.000000	24.000000	0.000000
2884.640488	-0.099656	0.535861	-0.039382	74.781319	-15.249451	8.392004	0.017204	0.000000	-1.969102	0.000000	0.000000	0.000000	0.033048	-0.026085	-0.138560	0.000000	0.000000	3.000000	24.000000	0.000000
2884.643821	-0.099531	0.535766	-0.039816	74.781319	-15.249451	8.392004	0.017204	0.000000	-1.969102	0.000000	0.000000	0.000000	0.037350	-0.028433	-0.130259	0.000000	0.000000	3.000000	24.000000	0.000000
2884.647155	-0.099531	0.535766	-0.039816	74.781319	-15.249451	8.392004	0.017204	0.000000	-1.969102	0.000000	0.000000	0.000000	0.037350	-0.028433	-0.130259	0.000000	0.000000	3.000000	24.000000	0.000000
2884.650488	-0.099531	0.535766	-0.039816	74.817535	-15.108964	8.609531	0.023429	0.000000	-1.990812	0.000000	0.000000	0.000000	0.037350	-0.028433	-0.130259	0.000000	0.000000	3.000000	24.000000	0.000000
2884.653821	-0.099531	0.535766	-0.039816	74.817535	-15.108964	8.609531	0.023429	0.000000	-1.990812	0.000000	0.000000	0.000000	0.037350	-0.028433	-0.130259	0.000000	0.000000	3.000000	24.000000	0.000000
2884.657155	-0.099412	0.535664	-0.040228	74.817535	-15.108964	8.609531	0.023429	0.000000	-1.990812	0.000000	0.000000	0.000000	0.035697	-0.030745	-0.123378	0.000000	0.000000	3.000000	24.000000	0.000000
2884.660488	-0.099269	0.535546	-0.040653	74.856308	-15.000978	8.771869	0.023429	0.000000	-1.990812	0.000000	0.000000	0.000000	0.042981	-0.035437	-0.127686	0.000000	0.000000	3.000000	24.000000	0.000000
2884.663821	-0.099269	0.535546	-0.040653	74.856308	-15.000978	8.771869	0.023429	0.000000	-1.990812	0.000000	0.000000	0.000000	0.042981	-0.035437	-0.127686	0.000000	0.000000	3.000000	24.000000	0.000000
2884.667155	-0.099269	0.535546	-0.040653	74.856308	-15.000978	8.771869	0.023429	0.000000	-1.990812	0.000000	0.000000	0.000000	0.042981	-0.035437	-0.127686	0.000000	0.000000	3.000000	24.000000	0.000000
2884.670488	-0.099269	0.535546	-0.040653	74.894318	-14.960212	8.829040	0.036542	0.000000	-2.032656	0.000000	0.000000	0.000000	0.042981	-0.035437	-0.127686	0.000000	0.000000	3.000000	24.000000	0.000000
2884.673821	-0.099137	0.535412	-0.041033	74.894318	-14.960212	8.829040	0.036542	0.000000	-2.032656	0.000000	0.000000	0.000000	0.039663	-0.040078	-0.113878	0.000000	0.000000	3.000000	24.000000	0.000000
2884.677155	-0.099137	0.535412	-0.041033	74.894318	-14.960212	8.829040	0.036542	0.000000	-2.032656	0.000000	0.000000	0.000000	0.039663	-0.040078	-0.113878	0.000000	0.000000	3.000000	24.000000	0.000000
2884.680488	-0.099137	0.535412	-0.041033	74.925613	-14.960664	8.825756	0.043152	0.000000	-2.051636	0.000000	0.000000	0.000000	0.039663	-0.040078	-0.113878	0.000000	0.000000	3.000000	24.000000	0.000000
2884.683821	-0.099137	0.535412	-0.041033	74.925613	-14.960664	8.825756	0.043152	0.000000	-2.051636	0.000000	0.000000	0.000000	0.039663	-0.040078	-0.113878	0.000000	0.000000	3.000000	24.000000	0.000000
2884.687155	-0.099039	0.535302	-0.041356	74.925613	-14.960664	8.825756	0.043152	0.000000	-2.051636	0.000000	0.000000	0.000000	0.029373	-0.032983	-0.097030	0.000000	0.000000	3.000000	24.000000	0.000000
2884.690488	-0.098966	0.535185	-0.041661	74.956902	-14.963839	8.822471	0.043152	0.000000	-2.051636	0.000000	0.000000	0.000000	0.021801	-0.035258	-0.091539	0.000000	0.000000	3.000000	24.000000	0.000000
2884.693821	-0.098966	0.535185	-0.041661	74.956902	-14.963839	8.822471	0.043152	0.000000	-2.051636	0.000000	0.000000	0.000000	0.021801	-0.035258	-0.091539	0.000000	0.000000	3.000000	24.000000	0.000000
2884.697155	-0.098966	0.535185	-0.041661	74.956902	-14.963839	8.822471	0.043152	0.000000	-2.051636	0.000000	0.000000	0.000000	0.021801	-0.035258	-0.091539	0.000000	0.000000	3.000000	24.000000	0.000000
2884.700488	-0.098966	0.535185	-0.041661	74.985069	-14.966717	8.819493	0.051681	0.000000	-2.083064	0.000000	0.000000	0.000000	0.021801	-0.035258	-0.091539	0.000000	0.000000	3.000000	24.000000	0.000000
2884.703821	-0.098904	0.535075	-0.041924	74.985069	-14.966717	8.819493	0.051681	0.000000	-2.083064	0.000000	0.000000	0.000000	0.018802	-0.032900	-0.078943	0.000000	0.000000	3.000000	24.000000	0.000000
2884.707155	-0.098904	0.535075	-0.041924	74.985069	-14.966717	8.819493	0.051681	0.000000	-2.083064	0.000000	0.000000	0.000000	0.018802	-0.032900	-0.078943	0.000000	0.000000	3.000000	24.000000	0.000000
2884.710488	-0.098904	0.535075	-0.041924	75.013206	-14.969600	8.816505	0.054815	0.000000	-2.096221	0.000000	0.000000	0.000000	0.018802	-0.032900	-0.078943	0.000000	0.000000	3.000000	24.000000	0.000000
2884.713821	-0.098904	0.535075	-0.041924	75.013206	-14.969600	8.816505	0.054815	0.000000	-2.096221	0.000000	0.000000	0.000000	0.018802	-0.032900	-0.078943	0.000000	0.000000	3.000000	24.000000	0.000000
2884.717155	-0.098852	0.534950	-0.042141	75.013206	-14.969600	8.816505	0.054815	0.000000	-2.096221	0.000000	0.000000	0.000000	0.015504	-0.037480	-0.065098	0.000000	0.000000	3.000000	24.000000	0.000000
2884.720488	-0.098852	0.534950	-0.042141	75.041367	-14.969764	8.813514	0.054815	0.000000	-2.096221	0.000000	0.000000	0.000000	0.015504	-0.037480	-0.065098	0.000000	0.000000	3.000000	24.000000	0.000000
2884.723821	-0.098852	0.534950	-0.042141	75.041367	-14.969764	8.813514	0.054815	0.000000	-2.096221	0.000000	0.000000	0.000000	0.015504	-0.037480	-0.065098	0.000000	0.000000	3.000000	24.000000	0.000000
2884.727155	-0.098852	0.534950	-0.042141	75.041367	-14.969764	8.813514	0.054815	0.000000	-2.096221	0.000000	0.000000	0.000000	0.015504	-0.037480	-0.065098	0.000000	0.000000	3.000000	24.000000	0.000000
2884.730488	-0.098687	0.534654	-0.042483	75.072655	-14.967555	8.810172	0.057399	0.000000	-2.107071	0.000000	0.000000	0.000000	0.049398	-0.088844	-0.102598	0.000000	0.000000	3.000000	24.000000	0.000000
2884.733821	-0.098687	0.534654	-0.042483	75.072655	-14.967555	8.810172	0.057399	0.000000	-2.107071	0.000000	0.000000	0.000000	0.049398	-0.088844	-0.102598	0.000000	0.000000	3.000000	24.000000	0.000000
2884.737155	-0.098687	0.534654	-0.042483	75.072655	-14.967555	8.810172	0.057399	0.000000	-2.107071	0.000000	0.000000	0.000000	0.049398	-0.088844	-0.102598	0.000000	0.000000	3.000000	24.000000	0.000000
2884.740488	-0.098687	0.534654	-0.042483	75.103958	-14.962648	8.806812	0.065632	0.000000	-2.124171	0.000000	0.000000	0.000000	0.049398	-0.088844	-0.102598	0.000000	0.000000	3.000000	24.000000	0.000000
2884.743821	-0.098619	0.534475	-0.042595	75.103958	-14.962648	8.806812	0.065632	0.000000	-2.124171	0.000000	0.000000	0.000000	0.020422	-0.053677	-0.033389	0.000000	0.000000	3.000000	24.000000	0.000000
2884.747155	-0.098619	0.534475	-0.042595	75.103958	-14.962648	8.806812	0.065632	0.000000	-2.124171	0.000000	0.000000	0.000000	0.020422	-0.053677	-0.033389	0.000000	0.000000	3.000000	24.000000	0.000000
2884.750488	-0.098619	0.534475	-0.042595	75.138382	-14.960787	8.803102	0.069036	0.000000	-2.129736	0.000000	0.000000	0.000000	0.020422	-0.053677	-0.033389	0.000000	0.000000	3.000000	24.000000	0.000000
2884.753821	-0.098619	0.534475	-0.042595	75.138382	-14.960787	8.803102	0.069036	0.000000	-2.129736	0.000000	0.000000	0.000000	0.020422	-0.053677	-0.033389	0.000000	0.000000	3.000000	24.000000	0.000000
2884.757155	-0.098522	0.534289	-0.042744	75.138382	-14.960787	8.803102	0.069036	0.000000	-2.129736	0.000000	0.000000	0.000000	0.029328	-0.055972	-0.044650	0.000000	0.000000	3.000000	24.000000	0.000000
2884.760488	-0.098522	0.534289	-0.042744	75.169647	-14.955901	8.799715	0.069036	0.000000	-2.129736	0.000000	0.000000	0.000000	0.029328	-0.055972	-0.044650	0.000000	0.000000	3.000000	24.000000	0.000000
2884.763821	-0.098522	0.534289	-0.042744	75.169647	-14.955901	8.799715	0.069036	0.000000	-2.129736	0.000000	0.000000	0.000000	0.029328	-0.055972	-0.044650	0.000000	0.000000	3.000000	24.000000	0.000000
2884.767155	-0.098522	0.534289	-0.042744	75.169647	-14.955901	8.799715	0.069036	0.000000	-2.129736	0.000000	0.000000	0.000000	0.029328	-0.055972	-0.044650	0.000000	0.000000	3.000000	24.000000	0.000000
2884.770488	-0.098391	0.533924	-0.042944	75.200966	-14.953753	8.796315	0.073923	0.000000	-2.137177	0.000000	0.000000	0.000000	0.039192	-0.109482	-0.059995	0.000000	0.000000	3.000000	24.000000	0.000000
2884.773821	-0.098391	0.533924	-0.042944	75.200966	-14.953753	8.796315	0.073923	0.000000	-2.137177	0.000000	0.000000	0.000000	0.039192	-0.109482	-0.059995	0.000000	0.000000	3.000000	24.000000	0.000000
2884.777155	-0.098391	0.533924	-0.042944	75.200966	-14.953753	8.796315	0.073923	0.000000	-2.137177	0.000000	0.000000	0.000000	0.039192	-0.109482	-0.059995	0.000000	0.000000	3.000000	24.000000	0.000000
2884.780488	-0.098338	0.533730	-0.043079	75.235382	-14.954660	8.792562	0.080455	0.000000	-2.147176	0.000000	0.000000	0.000000	0.015878	-0.058204	-0.040620	0.000000	0.000000	3.000000	24.000000	0.000000
2884.783821	-0.098338	0.533730	-0.043079	75.235382	-14.954660	8.792562	0.080455	0.000000	-2.147176	0.000000	0.000000	0.000000	0.015878	-0.058204	-0.040620	0.000000	0.000000	3.000000	24.000000	0.000000
2884.787155	-0.098338	0.533730	-0.043079	75.235382	-14.954660	8.792562	0.080455	0.000000	-2.147176	0.000000	0.000000	0.000000	0.015878	-0.058204	-0.040620	0.000000	0.000000	3.000000	24.000000	0.000000
2884.790488	-0.098338	0.533730	-0.043079	75.269791	-14.958309	8.788792	0.083102	0.000000	-2.153946	0.000000	0.000000	0.000000	0.015878	-0.058204	-0.040620	0.000000	0.000000	3.000000	24.000000	0.000000
2884.793821	-0.098310	0.533528	-0.043196	75.269791	-14.958309	8.788792	0.083102	0.000000	-2.153946	0.000000	0.000000	0.000000	0.008339	-0.060480	-0.035119	0.000000	0.000000	3.000000	24.000000	0.000000
2884.797155	-0.098310	0.533528	-0.043196	75.269791	-14.958309	8.788792	0.083102	0.000000	-2.153946	0.000000	0.000000	0.000000	0.008339	-0.060480	-0.035119	0.000000	0.000000	3.000000	24.000000	0.000000
2884.800488	-0.098310	0.533528	-0.043196	75.301064	-14.961637	8.785345	0.084492	0.000000	-2.159799	0.000000	0.000000	0.000000	0.008339	-0.060480	-0.035119	0.000000	0.000000	3.000000	24.000000	0.000000
2884.803821	-0.098310	0.533528	-0.043196	75.301064	-14.961637	8.785345	0.084492	0.000000	-2.159799	0.000000	0.000000	0.000000	0.008339	-0.060480	-0.035119	0.000000	0.000000	3.000000	24.000000	0.000000
2884.807155	-0.098281	0.533350	-0.043317	75.301064	-14.961637	8.785345	0.084492	0.000000	-2.159799	0.000000	0.000000	0.000000	0.008636	-0.053472	-0.036366	0.000000	0.000000	3.000000	24.000000	0.000000
2884.810488	-0.098281	0.533350	-0.043317	75.332321	-14.968648	8.776219	0.084492	0.000000	-2.159799	0.000000	0.000000	0.000000	0.008636	-0.053472	-0.036366	0.000000	0.000000	3.000000	24.000000	0.000000
2884.813821	-0.098281	0.533350	-0.043317	75.332321	-14.968648	8.776219	0.084492	0.000000	-2.159799	0.000000	0.000000	0.000000	0.008636	-0.053472	-0.036366	0.000000	0.000000	3.000000	24.000000	0.000000
2884.817155	-0.098281	0.533350	-0.043317	75.332321	-14.968648	8.776219	0.084492	0.000000	-2.159799	0.000000	0.000000	0.000000	0.008636	-0.053472	-0.036366	0.000000	0.000000	3.000000	24.000000	0.000000
2884.820488	-0.098233	0.533024	-0.043522	75.357361	-14.971343	8.773434	0.085931	0.000000	-2.165860	0.000000	0.000000	0.000000	0.014570	-0.097583	-0.061364	0.000000	0.000000	3.000000	24.000000	0.000000
2884.823821	-0.098233	0.533024	-0.043522	75.357361	-14.971343	8.773434	0.085931	0.000000	-2.165860	0.000000	0.000000	0.000000	0.014570	-0.097583	-0.061364	0.000000	0.000000	3.000000	24.000000	0.000000
2884.827155	-0.098233	0.533024	-0.043522	75.357361	-14.971343	8.773434	0.085931	0.000000	-2.165860	0.000000	0.000000	0.000000	0.014570	-0.097583	-0.061364	0.000000	0.000000	3.000000	24.000000	0.000000
2884.830488	-0.098233	0.533024	-0.043522	75.379257	-14.973711	8.770984	0.088359	0.000000	-2.176088	0.000000	0.000000	0.000000	0.014570	-0.097583	-0.061364	0.000000	0.000000	3.000000	24.000000	0.000000
2884.833821	-0.098211	0.532924	-0.043613	75.379257	-14.973711	8.770984	0.088359	0.000000	-2.176088	0.000000	0.000000	0.000000	0.006508	-0.030199	-0.027404	0.000000	0.000000	3.000000	24.000000	0.000000
2884.837155	-0.098211	0.532924	-0.043613	75.379257	-14.973711	8.770984	0.088359	0.000000	-2.176088	0.000000	0.000000	0.000000	0.006508	-0.030199	-0.027404	0.000000	0.000000	3.000000	24.000000	0.000000
2884.840488	-0.098188	0.532847	-0.043708	75.391762	-14.975065	8.769590	0.089444	0.000000	-2.180655	0.000000	0.000000	0.000000	0.006794	-0.023196	-0.028619	0.000000	0.000000	3.000000	24.000000	0.000000
2884.843821	-0.098188	0.532847	-0.043708	75.391762	-14.975065	8.769590	0.089444	0.000000	-2.180655	0.000000	0.000000	0.000000	0.006794	-0.023196	-0.028619	0.000000	0.000000	3.000000	24.000000	0.000000
2884.847155	-0.098188	0.532847	-0.043708	75.391762	-14.975065	8.769590	0.089444	0.000000	-2.180655	0.000000	0.000000	0.000000	0.006794	-0.023196	-0.028619	0.000000	0.000000	3.000000	24.000000	0.000000
2884.850488	-0.098188	0.532847	-0.043708	75.401146	-14.978798	8.768536	0.090577	0.000000	-2.185425	0.000000	0.000000	0.000000	0.006794	-0.023196	-0.028619	0.000000	0.000000	3.000000	24.000000	0.000000
2884.853821	-0.098189	0.532808	-0.043794	75.401146	-14.978798	8.768536	0.090577	0.000000	-2.185425	0.000000	0.000000	0.000000	-0.000163	-0.011595	-0.025503	0.000000	0.000000	3.000000	24.000000	0.000000
2884.857155	-0.098189	0.532808	-0.043794	75.401146	-14.978798	8.768536	0.090577	0.000000	-2.185425	0.000000	0.000000	0.000000	-0.000163	-0.011595	-0.025503	0.000000	0.000000	3.000000	24.000000	0.000000
2884.860488	-0.098189	0.532808	-0.043794	75.407417	-14.979478	8.767838	0.090549	0.000000	-2.189675	0.000000	0.000000	0.000000	-0.000163	-0.011595	-0.025503	0.000000	0.000000	3.000000	24.000000	0.000000
2884.863821	-0.098189	0.532808	-0.043794	75.407417	-14.979478	8.767838	0.090549	0.000000	-2.189675	0.000000	0.000000	0.000000	-0.000163	-0.011595	-0.025503	0.000000	0.000000	3.000000	24.000000	0.000000
2884.867155	-0.098173	0.532808	-0.043859	75.407417	-14.979478	8.767838	0.090549	0.000000	-2.189675	0.000000	0.000000	0.000000	0.004653	-0.000008	-0.019588	0.000000	0.000000	3.000000	24.000000	0.000000
2884.870488	-0.098173	0.532808	-0.043859	75.410545	-14.979815	8.767486	0.090549	0.000000	-2.189675	0.000000	0.000000	0.000000	0.004653	-0.000008	-0.019588	0.000000	0.000000	3.000000	24.000000	0.000000
2884.873821	-0.098173	0.532808	-0.043859	75.410545	-14.979815	8.767486	0.090549	0.000000	-2.189675	0.000000	0.000000	0.000000	0.004653	-0.000008	-0.019588	0.000000	0.000000	3.000000	24.000000	0.000000
2884.877155	-0.098173	0.532808	-0.043859	75.410545	-14.979815	8.767486	0.090549	0.000000	-2.189675	0.000000	0.000000	0.000000	0.004653	-0.000008	-0.019588	0.000000	0.000000	3.000000	24.000000	0.000000
2884.880488	-0.098148	0.532800	-0.043966	75.413681	-14.980159	8.767137	0.091325	0.000000	-2.192940	0.000000	0.000000	0.000000	0.007658	-0.002315	-0.032243	0.000000	0.000000	3.000000	24.000000	0.000000
2884.883821	-0.098148	0.532800	-0.043966	75.413681	-14.980159	8.767137	0.091325	0.000000	-2.192940	0.000000	0.000000	0.000000	0.007658	-0.002315	-0.032243	0.000000	0.000000	3.000000	24.000000	0.000000
2884.887155	-0.098148	0.532800	-0.043966	75.413681	-14.980159	8.767137	0.091325	0.000000	-2.192940	0.000000	0.000000	0.000000	0.007658	-0.002315	-0.032243	0.000000	0.000000	3.000000	24.000000	0.000000
2884.890488	-0.098148	0.532800	-0.043966	75.413681	-14.980159	8.767137	0.092601	0.000000	-2.198314	0.000000	0.000000	0.000000	0.007658	-0.002315	-0.032243	0.000000	0.000000	3.000000	24.000000	0.000000
2884.893821	-0.098132	0.532823	-0.044036	75.413681	-14.980159	8.767137	0.092601	0.000000	-2.198314	0.000000	0.000000	0.000000	0.004940	0.006968	-0.020795	0.000000	0.000000	3.000000	24.000000	0.000000
2884.897155	-0.098132	0.532823	-0.044036	75.413681	-14.980159	8.767137	0.092601	0.000000	-2.198314	0.000000	0.000000	0.000000	0.004940	0.006968	-0.020795	0.000000	0.000000	3.000000	24.000000	0.000000
2884.900488	-0.098132	0.532823	-0.044036	75.413681	-14.980159	8.767137	0.093425	0.000000	-2.201780	0.000000	0.000000	0.000000	0.004940	0.006968	-0.020795	0.000000	0.000000	3.000000	24.000000	0.000000
2884.903821	-0.098132	0.532823	-0.044036	75.413681	-14.980159	8.767137	0.093425	0.000000	-2.201780	0.000000	0.000000	0.000000	0.004940	0.006968	-0.020795	0.000000	0.000000	3.000000	24.000000	0.000000
2884.907155	-0.098115	0.532847	-0.044105	75.413681	-14.980159	8.767137	0.093425	0.000000	-2.201780	0.000000	0.000000	0.000000	0.004939	0.006953	-0.020796	0.000000	0.000000	3.000000	24.000000	0.000000
2884.910488	-0.098115	0.532847	-0.044105	75.407387	-14.983170	8.762145	0.093425	0.000000	-2.201780	0.000000	0.000000	0.000000	0.004939	0.006953	-0.020796	0.000000	0.000000	3.000000	24.000000	0.000000
2884.913821	-0.098115	0.532847	-0.044105	75.407387	-14.983170	8.762145	0.093425	0.000000	-2.201780	0.000000	0.000000	0.000000	0.004939	0.006953	-0.020796	0.000000	0.000000	3.000000	24.000000	0.000000
2884.917155	-0.098115	0.532847	-0.044105	75.407387	-14.983170	8.762145	0.093425	0.000000	-2.201780	0.000000	0.000000	0.000000	0.004939	0.006953	-0.020796	0.000000	0.000000	3.000000	24.000000	0.000000
2884.920488	-0.098109	0.532970	-0.044218	75.401100	-14.985209	8.762844	0.094248	0.000000	-2.205246	0.000000	0.000000	0.000000	0.001851	0.037094	-0.033956	0.000000	0.000000	3.000000	24.000000	0.000000
2884.923821	-0.098109	0.532970	-0.044218	75.401100	-14.985209	8.762844	0.094248	0.000000	-2.205246	0.000000	0.000000	0.000000	0.001851	0.037094	-0.033956	0.000000	0.000000	3.000000	24.000000	0.000000
2884.927155	-0.098109	0.532970	-0.044218	75.401100	-14.985209	8.762844	0.094248	0.000000	-2.205246	0.000000	0.000000	0.000000	0.001851	0.037094	-0.033956	0.000000	0.000000	3.000000	24.000000	0.000000
2884.930488	-0.098109	0.532970	-0.044218	75.388603	-14.983846	8.764254	0.094556	0.000000	-2.210905	0.000000	0.000000	0.000000	0.001851	0.037094	-0.033956	0.000000	0.000000	3.000000	24.000000	0.000000
2884.933821	-0.098105	0.533063	-0.044234	75.388603	-14.983846	8.764254	0.094556	0.000000	-2.210905	0.000000	0.000000	0.000000	0.001149	0.027840	-0.004837	0.000000	0.000000	3.000000	24.000000	0.000000
2884.937155	-0.098105	0.533063	-0.044234	75.388603	-14.983846	8.764254	0.094556	0.000000	-2.210905	0.000000	0.000000	0.000000	0.001149	0.027840	-0.004837	0.000000	0.000000	3.000000	24.000000	0.000000
2884.940488	-0.098105	0.533063	-0.044234	75.379211	-14.985548	8.765305	0.094748	0.000000	-2.211711	0.000000	0.000000	0.000000	0.001149	0.027840	-0.004837	0.000000	0.000000	3.000000	24.000000	0.000000
2884.943821	-0.098105	0.533063	-0.044234	75.379211	-14.985548	8.765305	0.094748	0.000000	-2.211711	0.000000	0.000000	0.000000	0.001149	0.027840	-0.004837	0.000000	0.000000	3.000000	24.000000	0.000000
2884.947155	-0.098121	0.533156	-0.044255	75.379211	-14.985548	8.765305	0.094748	0.000000	-2.211711	0.000000	0.000000	0.000000	-0.004730	0.027831	-0.006238	0.000000	0.000000	3.000000	24.000000	0.000000
2884.950488	-0.098121	0.533156	-0.044255	75.363533	-14.990253	8.761380	0.094748	0.000000	-2.211711	0.000000	0.000000	0.000000	-0.004730	0.027831	-0.006238	0.000000	0.000000	3.000000	24.000000	0.000000
2884.953821	-0.098121	0.533156	-0.044255	75.363533	-14.990253	8.761380	0.094748	0.000000	-2.211711	0.000000	0.000000	0.000000	-0.004730	0.027831	-0.006238	0.000000	0.000000	3.000000	24.000000	0.000000
2884.957155	-0.098121	0.533156	-0.044255	75.363533	-14.990253	8.761380	0.094748	0.000000	-2.211711	0.000000	0.000000	0.000000	-0.004730	0.027831	-0.006238	0.000000	0.000000	3.000000	24.000000	0.000000
2884.960488	-0.098159	0.533310	-0.044270	75.354088	-14.995629	8.756749	0.093960	0.000000	-2.212751	0.000000	0.000000	0.000000	-0.011395	0.046388	-0.004348	0.000000	0.000000	3.000000	24.000000	0.000000
2884.963821	-0.098159	0.533310	-0.044270	75.354088	-14.995629	8.756749	0.093960	0.000000	-2.212751	0.000000	0.000000	0.000000	-0.011395	0.046388	-0.004348	0.000000	0.000000	3.000000	24.000000	0.000000
2884.967155	-0.098159	0.533310	-0.044270	75.354088	-14.995629	8.756749	0.093960	0.000000	-2.212751	0.000000	0.000000	0.000000	-0.011395	0.046388	-0.004348	0.000000	0.000000	3.000000	24.000000	0.000000
2884.970488	-0.098159	0.533310	-0.044270	75.347824	-15.004061	8.751785	0.092060	0.000000	-2.213475	0.000000	0.000000	0.000000	-0.011395	0.046388	-0.004348	0.000000	0.000000	3.000000	24.000000	0.000000
2884.973821	-0.098191	0.533364	-0.044310	75.347824	-15.004061	8.751785	0.092060	0.000000	-2.213475	0.000000	0.000000	0.000000	-0.009533	0.016227	-0.012159	0.000000	0.000000	3.000000	24.000000	0.000000
2884.977155	-0.098191	0.533364	-0.044310	75.347824	-15.004061	8.751785	0.092060	0.000000	-2.213475	0.000000	0.000000	0.000000	-0.009533	0.016227	-0.012159	0.000000	0.000000	3.000000	24.000000	0.000000
2884.980488	-0.098191	0.533364	-0.044310	75.344666	-15.006443	8.752130	0.090472	0.000000	-2.215502	0.000000	0.000000	0.000000	-0.009533	0.016227	-0.012159	0.000000	0.000000	3.000000	24.000000	0.000000
2884.983821	-0.098191	0.533364	-0.044310	75.344666	-15.006443	8.752130	0.090472	0.000000	-2.215502	0.000000	0.000000	0.000000	-0.009533	0.016227	-0.012159	0.000000	0.000000	3.000000	24.000000	0.000000
2884.987155	-0.098204	0.533395	-0.044342	75.344666	-15.006443	8.752130	0.090472	0.000000	-2.215502	0.000000	0.000000	0.000000	-0.003941	0.009273	-0.009547	0.000000	0.000000	3.000000	24.000000	0.000000
2884.990488	-0.098204	0.533395	-0.044342	75.341553	-15.011547	8.752481	0.090472	0.000000	-2.215502	0.000000	0.000000	0.000000	-0.003941	0.009273	-0.009547	0.000000	0.000000	3.000000	24.000000	0.000000
2884.993821	-0.098204	0.533395	-0.044342	75.341553	-15.011547	8.752481	0.090472	0.000000	-2.215502	0.000000	0.000000	0.000000	-0.003941	0.009273	-0.009547	0.000000	0.000000	3.000000	24.000000	0.000000
2884.997155	-0.098204	0.533395	-0.044342	75.341553	-15.011547	8.752481	0.090472	0.000000	-2.215502	0.000000	0.000000	0.000000	-0.003941	0.009273	-0.009547	0.000000	0.000000	3.000000	24.000000	0.000000
2885.000488	-0.098234	0.533457	-0.044475	75.341522	-15.014258	8.752481	0.089815	0.000000	-2.217093	0.000000	0.000000	0.000000	-0.009096	0.018486	-0.040087	0.000000	0.000000	3.000000	24.000000	0.000000
2885.003821	-0.098234	0.533457	-0.044475	75.341522	-15.014258	8.752481	0.089815	0.000000	-2.217093	0.000000	0.000000	0.000000	-0.009096	0.018486	-0.040087	0.000000	0.000000	3.000000	24.000000	0.000000
2885.007155	-0.098234	0.533457	-0.044475	75.341522	-15.014258	8.752481	0.089815	0.000000	-2.217093	0.000000	0.000000	0.000000	-0.009096	0.018486	-0.040087	0.000000	0.000000	3.000000	24.000000	0.000000
2885.010488	-0.098212	0.533488	-0.044568	75.341522	-15.017939	8.746806	0.088299	0.000000	-2.223775	0.000000	0.000000	0.000000	0.006604	0.009226	-0.027742	0.000000	0.000000	3.000000	24.000000	0.000000
2885.013821	-0.098212	0.533488	-0.044568	75.341522	-15.017939	8.746806	0.088299	0.000000	-2.223775	0.000000	0.000000	0.000000	0.006604	0.009226	-0.027742	0.000000	0.000000	3.000000	24.000000	0.000000
2885.017155	-0.098212	0.533488	-0.044568	75.341522	-15.017939	8.746806	0.088299	0.000000	-2.223775	0.000000	0.000000	0.000000	0.006604	0.009226	-0.027742	0.000000	0.000000	3.000000	24.000000	0.000000
2885.020488	-0.098212	0.533488	-0.044568	75.341301	-15.036287	8.718449	0.089399	0.000000	-2.228398	0.000000	0.000000	0.000000	0.006604	0.009226	-0.027742	0.000000	0.000000	3.000000	24.000000	0.000000
2885.023821	-0.098179	0.533534	-0.044707	75.341301	-15.036287	8.718449	0.089399	0.000000	-2.228398	0.000000	0.000000	0.000000	0.009905	0.013823	-0.041617	0.000000	0.000000	3.000000	24.000000	0.000000
2885.027155	-0.098179	0.533534	-0.044707	75.341301	-15.036287	8.718449	0.089399	0.000000	-2.228398	0.000000	0.000000	0.000000	0.009905	0.013823	-0.041617	0.000000	0.000000	3.000000	24.000000	0.000000
2885.030488	-0.098179	0.533534	-0.044707	75.337662	-15.079975	8.650743	0.091050	0.000000	-2.235334	0.000000	0.000000	0.000000	0.009905	0.013823	-0.041617	0.000000	0.000000	3.000000	24.000000	0.000000
2885.033821	-0.098179	0.533534	-0.044707	75.337662	-15.079975	8.650743	0.091050	0.000000	-2.235334	0.000000	0.000000	0.000000	0.009905	0.013823	-0.041617	0.000000	0.000000	3.000000	24.000000	0.000000
2885.037155	-0.098151	0.533595	-0.044826	75.337662	-15.079975	8.650743	0.091050	0.000000	-2.235334	0.000000	0.000000	0.000000	0.008543	0.018476	-0.035903	0.000000	0.000000	3.000000	24.000000	0.000000
2885.040488	-0.098151	0.533595	-0.044826	75.330330	-15.170962	8.509737	0.091050	0.000000	-2.235334	0.000000	0.000000	0.000000	0.008543	0.018476	-0.035903	0.000000	0.000000	3.000000	24.000000	0.000000
2885.043821	-0.098151	0.533595	-0.044826	75.330330	-15.170962	8.509737	0.091050	0.000000	-2.235334	0.000000	0.000000	0.000000	0.008543	0.018476	-0.035903	0.000000	0.000000	3.000000	24.000000	0.000000
2885.047155	-0.098151	0.533595	-0.044826	75.330330	-15.170962	8.509737	0.091050	0.000000	-2.235334	0.000000	0.000000	0.000000	0.008543	0.018476	-0.035903	0.000000	0.000000	3.000000	24.000000	0.000000
2885.050488	-0.098107	0.533765	-0.045009	75.319557	-15.279774	8.340907	0.092474	0.000000	-2.241318	0.000000	0.000000	0.000000	0.013012	0.050817	-0.054664	0.000000	0.000000	3.000000	24.000000	0.000000
2885.053821	-0.098107	0.533765	-0.045009	75.319557	-15.279774	8.340907	0.092474	0.000000	-2.241318	0.000000	0.000000	0.000000	0.013012	0.050817	-0.054664	0.000000	0.000000	3.000000	24.000000	0.000000
2885.057155	-0.098107	0.533765	-0.045009	75.319557	-15.279774	8.340907	0.092474	0.000000	-2.241318	0.000000	0.000000	0.000000	0.013012	0.050817	-0.054664	0.000000	0.000000	3.000000	24.000000	0.000000
2885.060488	-0.098107	0.533765	-0.045009	75.315025	-15.385597	8.177045	0.094643	0.000000	-2.250429	0.000000	0.000000	0.000000	0.013012	0.050817	-0.054664	0.000000	0.000000	3.000000	24.000000	0.000000
2885.063821	-0.098084	0.533819	-0.045105	75.315025	-15.385597	8.177045	0.094643	0.000000	-2.250429	0.000000	0.000000	0.000000	0.006895	0.016129	-0.028978	0.000000	0.000000	3.000000	24.000000	0.000000
2885.067155	-0.098084	0.533819	-0.045105	75.315025	-15.385597	8.177045	0.094643	0.000000	-2.250429	0.000000	0.000000	0.000000	0.006895	0.016129	-0.028978	0.000000	0.000000	3.000000	24.000000	0.000000
2885.070488	-0.098084	0.533819	-0.045105	75.313683	-15.480806	8.029785	0.095792	0.000000	-2.255258	0.000000	0.000000	0.000000	0.006895	0.016129	-0.028978	0.000000	0.000000	3.000000	24.000000	0.000000
2885.073821	-0.098084	0.533819	-0.045105	75.313683	-15.480806	8.029785	0.095792	0.000000	-2.255258	0.000000	0.000000	0.000000	0.006895	0.016129	-0.028978	0.000000	0.000000	3.000000	24.000000	0.000000
2885.077155	-0.098057	0.533857	-0.045221	75.313683	-15.480806	8.029785	0.095792	0.000000	-2.255258	0.000000	0.000000	0.000000	0.008258	0.011463	-0.034699	0.000000	0.000000	3.000000	24.000000	0.000000
2885.080488	-0.098057	0.533857	-0.045221	75.312859	-15.536664	7.939178	0.095792	0.000000	-2.255258	0.000000	0.000000	0.000000	0.008258	0.011463	-0.034699	0.000000	0.000000	3.000000	24.000000	0.000000
2885.083821	-0.098057	0.533857	-0.045221	75.312859	-15.536664	7.939178	0.095792	0.000000	-2.255258	0.000000	0.000000	0.000000	0.008258	0.011463	-0.034699	0.000000	0.000000	3.000000	24.000000	0.000000
2885.087155	-0.098057	0.533857	-0.045221	75.312859	-15.536664	7.939178	0.095792	0.000000	-2.255258	0.000000	0.000000	0.000000	0.008258	0.011463	-0.034699	0.000000	0.000000	3.000000	24.000000	0.000000
2885.090488	-0.097965	0.533903	-0.045346	75.312614	-15.548588	7.916528	0.097169	0.000000	-2.261041	0.000000	0.000000	0.000000	0.027506	0.013752	-0.037456	0.000000	0.000000	3.000000	24.000000	0.000000
2885.093821	-0.097965	0.533903	-0.045346	75.312614	-15.548588	7.916528	0.097169	0.000000	-2.261041	0.000000	0.000000	0.000000	0.027506	0.013752	-0.037456	0.000000	0.000000	3.000000	24.000000	0.000000
2885.097155	-0.097965	0.533903	-0.045346	75.312614	-15.548588	7.916528	0.097169	0.000000	-2.261041	0.000000	0.000000	0.000000	0.027506	0.013752	-0.037456	0.000000	0.000000	3.000000	24.000000	0.000000
2885.100488	-0.097905	0.533910	-0.045425	75.315742	-15.540883	7.916057	0.101753	0.000000	-2.267284	0.000000	0.000000	0.000000	0.018040	0.002217	-0.023753	0.000000	0.000000	3.000000	24.000000	0.000000
2885.103821	-0.097905	0.533910	-0.045425	75.315742	-15.540883	7.916057	0.101753	0.000000	-2.267284	0.000000	0.000000	0.000000	0.018040	0.002217	-0.023753	0.000000	0.000000	3.000000	24.000000	0.000000
2885.107155	-0.097905	0.533910	-0.045425	75.315742	-15.540883	7.916057	0.101753	0.000000	-2.267284	0.000000	0.000000	0.000000	0.018040	0.002217	-0.023753	0.000000	0.000000	3.000000	24.000000	0.000000
2885.110488	-0.097905	0.533910	-0.045425	75.315742	-15.532713	7.916060	0.104760	0.000000	-2.271243	0.000000	0.000000	0.000000	0.018040	0.002217	-0.023753	0.000000	0.000000	3.000000	24.000000	0.000000
2885.113821	-0.097835	0.533925	-0.045457	75.315742	-15.532713	7.916060	0.104760	0.000000	-2.271243	0.000000	0.000000	0.000000	0.020893	0.004577	-0.009703	0.000000	0.000000	3.000000	24.000000	0.000000
2885.117155	-0.097835	0.533925	-0.045457	75.315742	-15.532713	7.916060	0.104760	0.000000	-2.271243	0.000000	0.000000	0.000000	0.020893	0.004577	-0.009703	0.000000	0.000000	3.000000	24.000000	0.000000
2885.120488	-0.097835	0.533925	-0.045457	75.315742	-15.524561	7.916059	0.108242	0.000000	-2.272860	0.000000	0.000000	0.000000	0.020893	0.004577	-0.009703	0.000000	0.000000	3.000000	24.000000	0.000000
2885.123821	-0.097835	0.533925	-0.045457	75.315742	-15.524561	7.916059	0.108242	0.000000	-2.272860	0.000000	0.000000	0.000000	0.020893	0.004577	-0.009703	0.000000	0.000000	3.000000	24.000000	0.000000
2885.127155	-0.097771	0.533933	-0.045466	75.315742	-15.524561	7.916059	0.108242	0.000000	-2.272860	0.000000	0.000000	0.000000	0.019240	0.002288	-0.002764	0.000000	0.000000	3.000000	24.000000	0.000000
2885.130488	-0.097771	0.533933	-0.045466	75.315742	-15.519120	7.916061	0.108242	0.000000	-2.272860	0.000000	0.000000	0.000000	0.019240	0.002288	-0.002764	0.000000	0.000000	3.000000	24.000000	0.000000
2885.133821	-0.097771	0.533933	-0.045466	75.315742	-15.519120	7.916061	0.108242	0.000000	-2.272860	0.000000	0.000000	0.000000	0.019240	0.002288	-0.002764	0.000000	0.000000	3.000000	24.000000	0.000000
2885.137155	-0.097771	0.533933	-0.045466	75.315742	-15.519120	7.916061	0.108242	0.000000	-2.272860	0.000000	0.000000	0.000000	0.019240	0.002288	-0.002764	0.000000	0.000000	3.000000	24.000000	0.000000
2885.140488	-0.097693	0.533933	-0.045448	75.315742	-15.516398	7.916060	0.111449	0.000000	-2.273321	0.000000	0.000000	0.000000	0.023453	-0.000001	0.005568	0.000000	0.000000	3.000000	24.000000	0.000000
2885.143821	-0.097693	0.533933	-0.045448	75.315742	-15.516398	7.916060	0.111449	0.000000	-2.273321	0.000000	0.000000	0.000000	0.023453	-0.000001	0.005568	0.000000	0.000000	3.000000	24.000000	0.000000
2885.147155	-0.097693	0.533933	-0.045448	75.315742	-15.516398	7.916060	0.111449	0.000000	-2.273321	0.000000	0.000000	0.000000	0.023453	-0.000001	0.005568	0.000000	0.000000	3.000000	24.000000	0.000000
2885.150488	-0.097693	0.533933	-0.045448	75.315742	-15.510959	7.916065	0.115358	0.000000	-2.272393	0.000000	0.000000	0.000000	0.023453	-0.000001	0.005568	0.000000	0.000000	3.000000	24.000000	0.000000
2885.153821	-0.097673	0.533933	-0.045443	75.315742	-15.510959	7.916065	0.115358	0.000000	-2.272393	0.000000	0.000000	0.000000	0.005864	-0.000001	0.001390	0.000000	0.000000	3.000000	24.000000	0.000000
2885.157155	-0.097673	0.533933	-0.045443	75.315742	-15.510959	7.916065	0.115358	0.000000	-2.272393	0.000000	0.000000	0.000000	0.005864	-0.000001	0.001390	0.000000	0.000000	3.000000	24.000000	0.000000
2885.160488	-0.097673	0.533933	-0.045443	75.318871	-15.508695	7.915591	0.116335	0.000000	-2.272161	0.000000	0.000000	0.000000	0.005864	-0.000001	0.001390	0.000000	0.000000	3.000000	24.000000	0.000000
2885.163821	-0.097673	0.533933	-0.045443	75.318871	-15.508695	7.915591	0.116335	0.000000	-2.272161	0.000000	0.000000	0.000000	0.005864	-0.000001	0.001390	0.000000	0.000000	3.000000	24.000000	0.000000
2885.167155	-0.097649	0.533917	-0.045458	75.318871	-15.508695	7.915591	0.116335	0.000000	-2.272161	0.000000	0.000000	0.000000	0.007222	-0.004633	-0.004328	0.000000	0.000000	3.000000	24.000000	0.000000
2885.170488	-0.097649	0.533917	-0.045458	75.321999	-15.503707	7.923101	0.116335	0.000000	-2.272161	0.000000	0.000000	0.000000	0.007222	-0.004633	-0.004328	0.000000	0.000000	3.000000	24.000000	0.000000
2885.173821	-0.097649	0.533917	-0.045458	75.321999	-15.503707	7.923101	0.116335	0.000000	-2.272161	0.000000	0.000000	0.000000	0.007222	-0.004633	-0.004328	0.000000	0.000000	3.000000	24.000000	0.000000
2885.177155	-0.097649	0.533917	-0.045458	75.321999	-15.503707	7.923101	0.116335	0.000000	-2.272161	0.000000	0.000000	0.000000	0.007222	-0.004633	-0.004328	0.000000	0.000000	3.000000	24.000000	0.000000
2885.180488	-0.097582	0.533886	-0.045482	75.325134	-15.501439	7.922636	0.117538	0.000000	-2.272882	0.000000	0.000000	0.000000	0.020302	-0.009304	-0.007269	0.000000	0.000000	3.000000	24.000000	0.000000
2885.183821	-0.097582	0.533886	-0.045482	75.325134	-15.501439	7.922636	0.117538	0.000000	-2.272882	0.000000	0.000000	0.000000	0.020302	-0.009304	-0.007269	0.000000	0.000000	3.000000	24.000000	0.000000
2885.187155	-0.097582	0.533886	-0.045482	75.325134	-15.501439	7.922636	0.117538	0.000000	-2.272882	0.000000	0.000000	0.000000	0.020302	-0.009304	-0.007269	0.000000	0.000000	3.000000	24.000000	0.000000
2885.190488	-0.097582	0.533886	-0.045482	75.328255	-15.496454	7.922163	0.120922	0.000000	-2.274094	0.000000	0.000000	0.000000	0.020302	-0.009304	-0.007269	0.000000	0.000000	3.000000	24.000000	0.000000
2885.193821	-0.097532	0.533879	-0.045515	75.328255	-15.496454	7.922163	0.120922	0.000000	-2.274094	0.000000	0.000000	0.000000	0.014726	-0.002367	-0.009886	0.000000	0.000000	3.000000	24.000000	0.000000
2885.197155	-0.097532	0.533879	-0.045515	75.328255	-15.496454	7.922163	0.120922	0.000000	-2.274094	0.000000	0.000000	0.000000	0.014726	-0.002367	-0.009886	0.000000	0.000000	3.000000	24.000000	0.000000
2885.200488	-0.097532	0.533879	-0.045515	75.331367	-15.491464	7.921700	0.123376	0.000000	-2.275742	0.000000	0.000000	0.000000	0.014726	-0.002367	-0.009886	0.000000	0.000000	3.000000	24.000000	0.000000
2885.203821	-0.097532	0.533879	-0.045515	75.331367	-15.491464	7.921700	0.123376	0.000000	-2.275742	0.000000	0.000000	0.000000	0.014726	-0.002367	-0.009886	0.000000	0.000000	3.000000	24.000000	0.000000
2885.207155	-0.097489	0.533863	-0.045525	75.331367	-15.491464	7.921700	0.123376	0.000000	-2.275742	0.000000	0.000000	0.000000	0.013081	-0.004658	-0.002942	0.000000	0.000000	3.000000	24.000000	0.000000
2885.210488	-0.097489	0.533863	-0.045525	75.334511	-15.486478	7.921230	0.123376	0.000000	-2.275742	0.000000	0.000000	0.000000	0.013081	-0.004658	-0.002942	0.000000	0.000000	3.000000	24.000000	0.000000
2885.213821	-0.097489	0.533863	-0.045525	75.334511	-15.486478	7.921230	0.123376	0.000000	-2.275742	0.000000	0.000000	0.000000	0.013081	-0.004658	-0.002942	0.000000	0.000000	3.000000	24.000000	0.000000
2885.217155	-0.097489	0.533863	-0.045525	75.334511	-15.486478	7.921230	0.123376	0.000000	-2.275742	0.000000	0.000000	0.000000	0.013081	-0.004658	-0.002942	0.000000	0.000000	3.000000	24.000000	0.000000
2885.220488	-0.097357	0.533840	-0.045558	75.337624	-15.476043	7.920768	0.125557	0.000000	-2.276232	0.000000	0.000000	0.000000	0.039525	-0.007003	-0.010063	0.000000	0.000000	3.000000	24.000000	0.000000
2885.223821	-0.097357	0.533840	-0.045558	75.337624	-15.476043	7.920768	0.125557	0.000000	-2.276232	0.000000	0.000000	0.000000	0.039525	-0.007003	-0.010063	0.000000	0.000000	3.000000	24.000000	0.000000
2885.227155	-0.097357	0.533840	-0.045558	75.337624	-15.476043	7.920768	0.125557	0.000000	-2.276232	0.000000	0.000000	0.000000	0.039525	-0.007003	-0.010063	0.000000	0.000000	3.000000	24.000000	0.000000
2885.230488	-0.097357	0.533840	-0.045558	75.337639	-15.465165	7.920768	0.132144	0.000000	-2.277909	0.000000	0.000000	0.000000	0.039525	-0.007003	-0.010063	0.000000	0.000000	3.000000	24.000000	0.000000
2885.233821	-0.097273	0.533847	-0.045563	75.337639	-15.465165	7.920768	0.132144	0.000000	-2.277909	0.000000	0.000000	0.000000	0.025090	0.002295	-0.001401	0.000000	0.000000	3.000000	24.000000	0.000000
2885.237155	-0.097273	0.533847	-0.045563	75.337639	-15.465165	7.920768	0.132144	0.000000	-2.277909	0.000000	0.000000	0.000000	0.025090	0.002295	-0.001401	0.000000	0.000000	3.000000	24.000000	0.000000
2885.240488	-0.097273	0.533847	-0.045563	75.334496	-15.451118	7.921234	0.136326	0.000000	-2.278142	0.000000	0.000000	0.000000	0.025090	0.002295	-0.001401	0.000000	0.000000	3.000000	24.000000	0.000000
2885.243821	-0.097273	0.533847	-0.045563	75.334496	-15.451118	7.921234	0.136326	0.000000	-2.278142	0.000000	0.000000	0.000000	0.025090	0.002295	-0.001401	0.000000	0.000000	3.000000	24.000000	0.000000
2885.247155	-0.097169	0.533878	-0.045567	75.334496	-15.451118	7.921234	0.136326	0.000000	-2.278142	0.000000	0.000000	0.000000	0.031238	0.009216	-0.001245	0.000000	0.000000	3.000000	24.000000	0.000000
2885.250488	-0.097169	0.533878	-0.045567	75.331383	-15.442510	7.921694	0.136326	0.000000	-2.278142	0.000000	0.000000	0.000000	0.031238	0.009216	-0.001245	0.000000	0.000000	3.000000	24.000000	0.000000
2885.253821	-0.097169	0.533878	-0.045567	75.331383	-15.442510	7.921694	0.136326	0.000000	-2.278142	0.000000	0.000000	0.000000	0.031238	0.009216	-0.001245	0.000000	0.000000	3.000000	24.000000	0.000000
2885.257155	-0.097169	0.533878	-0.045567	75.331383	-15.442510	7.921694	0.136326	0.000000	-2.278142	0.000000	0.000000	0.000000	0.031238	0.009216	-0.001245	0.000000	0.000000	3.000000	24.000000	0.000000
2885.260488	-0.097055	0.533940	-0.045528	75.328255	-15.433900	7.922170	0.141532	0.000000	-2.278350	0.000000	0.000000	0.000000	0.034402	0.018519	0.011573	0.000000	0.000000	3.000000	24.000000	0.000000
2885.263821	-0.097055	0.533940	-0.045528	75.328255	-15.433900	7.922170	0.141532	0.000000	-2.278350	0.000000	0.000000	0.000000	0.034402	0.018519	0.011573	0.000000	0.000000	3.000000	24.000000	0.000000
2885.267155	-0.097055	0.533940	-0.045528	75.328255	-15.433900	7.922170	0.141532	0.000000	-2.278350	0.000000	0.000000	0.000000	0.034402	0.018519	0.011573	0.000000	0.000000	3.000000	24.000000	0.000000
2885.270488	-0.097055	0.533940	-0.045528	75.318871	-15.429823	7.923571	0.147266	0.000000	-2.276421	0.000000	0.000000	0.000000	0.034402	0.018519	0.011573	0.000000	0.000000	3.000000	24.000000	0.000000
2885.273821	-0.097039	0.533978	-0.045509	75.318871	-15.429823	7.923571	0.147266	0.000000	-2.276421	0.000000	0.000000	0.000000	0.004803	0.011585	0.005879	0.000000	0.000000	3.000000	24.000000	0.000000
2885.277155	-0.097039	0.533978	-0.045509	75.318871	-15.429823	7.923571	0.147266	0.000000	-2.276421	0.000000	0.000000	0.000000	0.004803	0.011585	0.005879	0.000000	0.000000	3.000000	24.000000	0.000000
2885.280488	-0.097039	0.533978	-0.045509	75.309486	-15.425745	7.924970	0.148066	0.000000	-2.275441	0.000000	0.000000	0.000000	0.004803	0.011585	0.005879	0.000000	0.000000	3.000000	24.000000	0.000000
2885.283821	-0.097039	0.533978	-0.045509	75.309486	-15.425745	7.924970	0.148066	0.000000	-2.275441	0.000000	0.000000	0.000000	0.004803	0.011585	0.005879	0.000000	0.000000	3.000000	24.000000	0.000000
2885.287155	-0.097033	0.534025	-0.045447	75.309486	-15.425745	7.924970	0.148066	0.000000	-2.275441	0.000000	0.000000	0.000000	0.001817	0.013932	0.018545	0.000000	0.000000	3.000000	24.000000	0.000000
2885.290488	-0.097033	0.534025	-0.045447	75.303230	-15.422120	7.925907	0.148066	0.000000	-2.275441	0.000000	0.000000	0.000000	0.001817	0.013932	0.018545	0.000000	0.000000	3.000000	24.000000	0.000000
2885.293821	-0.097033	0.534025	-0.045447	75.303230	-15.422120	7.925907	0.148066	0.000000	-2.275441	0.000000	0.000000	0.000000	0.001817	0.013932	0.018545	0.000000	0.000000	3.000000	24.000000	0.000000
2885.297155	-0.097033	0.534025	-0.045447	75.303230	-15.422120	7.925907	0.148066	0.000000	-2.275441	0.000000	0.000000	0.000000	0.001817	0.013932	0.018545	0.000000	0.000000	3.000000	24.000000	0.000000
2885.300488	-0.096998	0.534056	-0.045330	75.300110	-15.416234	7.926369	0.148369	0.000000	-2.272351	0.000000	0.000000	0.000000	0.010279	0.009377	0.035198	0.000000	0.000000	3.000000	24.000000	0.000000
2885.303821	-0.096998	0.534056	-0.045330	75.300110	-15.416234	7.926369	0.148369	0.000000	-2.272351	0.000000	0.000000	0.000000	0.010279	0.009377	0.035198	0.000000	0.000000	3.000000	24.000000	0.000000
2885.307155	-0.096998	0.534056	-0.045330	75.300110	-15.416234	7.926369	0.148369	0.000000	-2.272351	0.000000	0.000000	0.000000	0.010279	0.009377	0.035198	0.000000	0.000000	3.000000	24.000000	0.000000
2885.310488	-0.096998	0.534056	-0.045330	75.300110	-15.410792	7.926373	0.150083	0.000000	-2.266484	0.000000	0.000000	0.000000	0.010279	0.009377	0.035198	0.000000	0.000000	3.000000	24.000000	0.000000
2885.313821	-0.096965	0.534048	-0.045297	75.300110	-15.410792	7.926373	0.150083	0.000000	-2.266484	0.000000	0.000000	0.000000	0.010095	-0.002281	0.009709	0.000000	0.000000	3.000000	24.000000	0.000000
2885.317155	-0.096965	0.534048	-0.045297	75.300110	-15.410792	7.926373	0.150083	0.000000	-2.266484	0.000000	0.000000	0.000000	0.010095	-0.002281	0.009709	0.000000	0.000000	3.000000	24.000000	0.000000
2885.320488	-0.096965	0.534048	-0.045297	75.306351	-15.406254	7.925436	0.151765	0.000000	-2.264866	0.000000	0.000000	0.000000	0.010095	-0.002281	0.009709	0.000000	0.000000	3.000000	24.000000	0.000000
2885.323821	-0.096965	0.534048	-0.045297	75.306351	-15.406254	7.925436	0.151765	0.000000	-2.264866	0.000000	0.000000	0.000000	0.010095	-0.002281	0.009709	0.000000	0.000000	3.000000	24.000000	0.000000
2885.327155	-0.096922	0.534010	-0.045303	75.306351	-15.406254	7.925436	0.151765	0.000000	-2.264866	0.000000	0.000000	0.000000	0.012789	-0.011565	-0.001734	0.000000	0.000000	3.000000	24.000000	0.000000
2885.330488	-0.096879	0.533971	-0.045309	75.312607	-15.401716	7.924504	0.151765	0.000000	-2.264866	0.000000	0.000000	0.000000	0.012789	-0.011586	-0.001737	0.000000	0.000000	3.000000	24.000000	0.000000
2885.333821	-0.096879	0.533971	-0.045309	75.312607	-15.401716	7.924504	0.151765	0.000000	-2.264866	0.000000	0.000000	0.000000	0.012789	-0.011586	-0.001737	0.000000	0.000000	3.000000	24.000000	0.000000
2885.337155	-0.096879	0.533971	-0.045309	75.312607	-15.401716	7.924504	0.151765	0.000000	-2.264866	0.000000	0.000000	0.000000	0.012789	-0.011586	-0.001737	0.000000	0.000000	3.000000	24.000000	0.000000
2885.340488	-0.096879	0.533971	-0.045309	75.315750	-15.394005	7.924040	0.156028	0.000000	-2.265444	0.000000	0.000000	0.000000	0.012789	-0.011586	-0.001737	0.000000	0.000000	3.000000	24.000000	0.000000
2885.343821	-0.096797	0.533956	-0.045310	75.315750	-15.394005	7.924040	0.156028	0.000000	-2.265444	0.000000	0.000000	0.000000	0.024808	-0.004650	-0.000206	0.000000	0.000000	3.000000	24.000000	0.000000
2885.347155	-0.096797	0.533956	-0.045310	75.315750	-15.394005	7.924040	0.156028	0.000000	-2.265444	0.000000	0.000000	0.000000	0.024808	-0.004650	-0.000206	0.000000	0.000000	3.000000	24.000000	0.000000
2885.350488	-0.096797	0.533956	-0.045310	75.315742	-15.380411	7.924034	0.160163	0.000000	-2.265479	0.000000	0.000000	0.000000	0.024808	-0.004650	-0.000206	0.000000	0.000000	3.000000	24.000000	0.000000
2885.353821	-0.096797	0.533956	-0.045310	75.315742	-15.380411	7.924034	0.160163	0.000000	-2.265479	0.000000	0.000000	0.000000	0.024808	-0.004650	-0.000206	0.000000	0.000000	3.000000	24.000000	0.000000
2885.357155	-0.096719	0.533956	-0.045291	75.315742	-15.380411	7.924034	0.160163	0.000000	-2.265479	0.000000	0.000000	0.000000	0.023462	-0.000001	0.005511	0.000000	0.000000	3.000000	24.000000	0.000000
2885.360488	-0.096719	0.533956	-0.045291	75.315727	-15.366813	7.924030	0.160163	0.000000	-2.265479	0.000000	0.000000	0.000000	0.023462	-0.000001	0.005511	0.000000	0.000000	3.000000	24.000000	0.000000
2885.363821	-0.096719	0.533956	-0.045291	75.315727	-15.366813	7.924030	0.160163	0.000000	-2.265479	0.000000	0.000000	0.000000	0.023462	-0.000001	0.005511	0.000000	0.000000	3.000000	24.000000	0.000000
2885.367155	-0.096719	0.533956	-0.045291	75.315727	-15.366813	7.924030	0.160163	0.000000	-2.265479	0.000000	0.000000	0.000000	0.023462	-0.000001	0.005511	0.000000	0.000000	3.000000	24.000000	0.000000
2885.370488	-0.096551	0.533987	-0.045212	75.312614	-15.355476	7.924507	0.164073	0.000000	-2.264560	0.000000	0.000000	0.000000	0.050113	0.009301	0.023830	0.000000	0.000000	3.000000	24.000000	0.000000
2885.373821	-0.096551	0.533987	-0.045212	75.312614	-15.355476	7.924507	0.164073	0.000000	-2.264560	0.000000	0.000000	0.000000	0.050113	0.009301	0.023830	0.000000	0.000000	3.000000	24.000000	0.000000
2885.377155	-0.096551	0.533987	-0.045212	75.312614	-15.355476	7.924507	0.164073	0.000000	-2.264560	0.000000	0.000000	0.000000	0.050113	0.009301	0.023830	0.000000	0.000000	3.000000	24.000000	0.000000
2885.380488	-0.096551	0.533987	-0.045212	75.303230	-15.348687	7.925900	0.172425	0.000000	-2.260588	0.000000	0.000000	0.000000	0.050113	0.009301	0.023830	0.000000	0.000000	3.000000	24.000000	0.000000
2885.383821	-0.096521	0.534018	-0.045164	75.303230	-15.348687	7.925900	0.172425	0.000000	-2.260588	0.000000	0.000000	0.000000	0.009055	0.009305	0.014194	0.000000	0.000000	3.000000	24.000000	0.000000
2885.387155	-0.096521	0.534018	-0.045164	75.303230	-15.348687	7.925900	0.172425	0.000000	-2.260588	0.000000	0.000000	0.000000	0.009055	0.009305	0.014194	0.000000	0.000000	3.000000	24.000000	0.000000
2885.390488	-0.096521	0.534018	-0.045164	75.300095	-15.340079	7.926364	0.173934	0.000000	-2.258223	0.000000	0.000000	0.000000	0.009055	0.009305	0.014194	0.000000	0.000000	3.000000	24.000000	0.000000
2885.393821	-0.096521	0.534018	-0.045164	75.300095	-15.340079	7.926364	0.173934	0.000000	-2.258223	0.000000	0.000000	0.000000	0.009055	0.009305	0.014194	0.000000	0.000000	3.000000	24.000000	0.000000
2885.397155	-0.096467	0.534033	-0.045132	75.300095	-15.340079	7.926364	0.173934	0.000000	-2.258223	0.000000	0.000000	0.000000	0.016263	0.004639	0.009844	0.000000	0.000000	3.000000	24.000000	0.000000
2885.400488	-0.096467	0.534033	-0.045132	75.300125	-15.331921	7.926370	0.173934	0.000000	-2.258223	0.000000	0.000000	0.000000	0.016263	0.004639	0.009844	0.000000	0.000000	3.000000	24.000000	0.000000
2885.403821	-0.096467	0.534033	-0.045132	75.300125	-15.331921	7.926370	0.173934	0.000000	-2.258223	0.000000	0.000000	0.000000	0.016263	0.004639	0.009844	0.000000	0.000000	3.000000	24.000000	0.000000
2885.407155	-0.096467	0.534033	-0.045132	75.300125	-15.331921	7.926370	0.173934	0.000000	-2.258223	0.000000	0.000000	0.000000	0.016263	0.004639	0.009844	0.000000	0.000000	3.000000	24.000000	0.000000
2885.410488	-0.096350	0.534033	-0.045104	75.300110	-15.323764	7.926365	0.176645	0.000000	-2.256582	0.000000	0.000000	0.000000	0.035211	0.000008	0.008238	0.000000	0.000000	3.000000	24.000000	0.000000
2885.413821	-0.096350	0.534033	-0.045104	75.300110	-15.323764	7.926365	0.176645	0.000000	-2.256582	0.000000	0.000000	0.000000	0.035211	0.000008	0.008238	0.000000	0.000000	3.000000	24.000000	0.000000
2885.417155	-0.096350	0.534033	-0.045104	75.300110	-15.323764	7.926365	0.176645	0.000000	-2.256582	0.000000	0.000000	0.000000	0.035211	0.000008	0.008238	0.000000	0.000000	3.000000	24.000000	0.000000
2885.420488	-0.096350	0.534033	-0.045104	75.306343	-15.316500	7.925433	0.182513	0.000000	-2.255209	0.000000	0.000000	0.000000	0.035211	0.000008	0.008238	0.000000	0.000000	3.000000	24.000000	0.000000
2885.423821	-0.096288	0.533995	-0.045105	75.306343	-15.316500	7.925433	0.182513	0.000000	-2.255209	0.000000	0.000000	0.000000	0.018656	-0.011565	-0.000382	0.000000	0.000000	3.000000	24.000000	0.000000
2885.427155	-0.096288	0.533995	-0.045105	75.306343	-15.316500	7.925433	0.182513	0.000000	-2.255209	0.000000	0.000000	0.000000	0.018656	-0.011565	-0.000382	0.000000	0.000000	3.000000	24.000000	0.000000
2885.430488	-0.096288	0.533995	-0.045105	75.315750	-15.306973	7.924036	0.185623	0.000000	-2.255273	0.000000	0.000000	0.000000	0.018656	-0.011565	-0.000382	0.000000	0.000000	3.000000	24.000000	0.000000
2885.433821	-0.096288	0.533995	-0.045105	75.315750	-15.306973	7.924036	0.185623	0.000000	-2.255273	0.000000	0.000000	0.000000	0.018656	-0.011565	-0.000382	0.000000	0.000000	3.000000	24.000000	0.000000
2885.437155	-0.096201	0.533941	-0.045121	75.315750	-15.306973	7.924036	0.185623	0.000000	-2.255273	0.000000	0.000000	0.000000	0.025860	-0.016237	-0.004739	0.000000	0.000000	3.000000	24.000000	0.000000
2885.440488	-0.096201	0.533941	-0.045121	75.328262	-15.297906	7.922175	0.185623	0.000000	-2.255273	0.000000	0.000000	0.000000	0.025860	-0.016237	-0.004739	0.000000	0.000000	3.000000	24.000000	0.000000
2885.443821	-0.096201	0.533941	-0.045121	75.328262	-15.297906	7.922175	0.185623	0.000000	-2.255273	0.000000	0.000000	0.000000	0.025860	-0.016237	-0.004739	0.000000	0.000000	3.000000	24.000000	0.000000
2885.447155	-0.096201	0.533941	-0.045121	75.328262	-15.297906	7.922175	0.185623	0.000000	-2.255273	0.000000	0.000000	0.000000	0.025860	-0.016237	-0.004739	0.000000	0.000000	3.000000	24.000000	0.000000
2885.450488	-0.096015	0.533809	-0.045214	75.340775	-15.288842	7.920296	0.189933	0.000000	-2.256063	0.000000	0.000000	0.000000	0.056005	-0.039460	-0.027902	0.000000	0.000000	3.000000	24.000000	0.000000
2885.453821	-0.096015	0.533809	-0.045214	75.340775	-15.288842	7.920296	0.189933	0.000000	-2.256063	0.000000	0.000000	0.000000	0.056005	-0.039460	-0.027902	0.000000	0.000000	3.000000	24.000000	0.000000
2885.457155	-0.096015	0.533809	-0.045214	75.340775	-15.288842	7.920296	0.189933	0.000000	-2.256063	0.000000	0.000000	0.000000	0.056005	-0.039460	-0.027902	0.000000	0.000000	3.000000	24.000000	0.000000
2885.460488	-0.096015	0.533809	-0.045214	75.353287	-15.279776	7.918417	0.199267	0.000000	-2.260713	0.000000	0.000000	0.000000	0.056005	-0.039460	-0.027902	0.000000	0.000000	3.000000	24.000000	0.000000
2885.463821	-0.095914	0.533732	-0.045291	75.353287	-15.279776	7.918417	0.199267	0.000000	-2.260713	0.000000	0.000000	0.000000	0.030137	-0.023213	-0.023169	0.000000	0.000000	3.000000	24.000000	0.000000
2885.467155	-0.095914	0.533732	-0.045291	75.353287	-15.279776	7.918417	0.199267	0.000000	-2.260713	0.000000	0.000000	0.000000	0.030137	-0.023213	-0.023169	0.000000	0.000000	3.000000	24.000000	0.000000
2885.470488	-0.095818	0.533670	-0.045350	75.365776	-15.273427	7.916539	0.204290	0.000000	-2.264575	0.000000	0.000000	0.000000	0.028793	-0.018570	-0.017454	0.000000	0.000000	3.000000	24.000000	0.000000
2885.473821	-0.095818	0.533670	-0.045350	75.365776	-15.273427	7.916539	0.204290	0.000000	-2.264575	0.000000	0.000000	0.000000	0.028793	-0.018570	-0.017454	0.000000	0.000000	3.000000	24.000000	0.000000
2885.477155	-0.095818	0.533670	-0.045350	75.365776	-15.273427	7.916539	0.204290	0.000000	-2.264575	0.000000	0.000000	0.000000	0.028793	-0.018570	-0.017454	0.000000	0.000000	3.000000	24.000000	0.000000
2885.480488	-0.095818	0.533670	-0.045350	75.381409	-15.264830	7.914192	0.209089	0.000000	-2.267483	0.000000	0.000000	0.000000	0.028793	-0.018570	-0.017454	0.000000	0.000000	3.000000	24.000000	0.000000
2885.483821	-0.095736	0.533615	-0.045436	75.381409	-15.264830	7.914192	0.209089	0.000000	-2.267483	0.000000	0.000000	0.000000	0.024541	-0.016269	-0.025777	0.000000	0.000000	3.000000	24.000000	0.000000
2885.487155	-0.095736	0.533615	-0.045436	75.381409	-15.264830	7.914192	0.209089	0.000000	-2.267483	0.000000	0.000000	0.000000	0.024541	-0.016269	-0.025777	0.000000	0.000000	3.000000	24.000000	0.000000
2885.490488	-0.095736	0.533615	-0.045436	75.397133	-15.255265	7.917521	0.213179	0.000000	-2.271780	0.000000	0.000000	0.000000	0.024541	-0.016269	-0.025777	0.000000	0.000000	3.000000	24.000000	0.000000
2885.493821	-0.095736	0.533615	-0.045436	75.397133	-15.255265	7.917521	0.213179	0.000000	-2.271780	0.000000	0.000000	0.000000	0.024541	-0.016269	-0.025777	0.000000	0.000000	3.000000	24.000000	0.000000
2885.497155	-0.095631	0.533546	-0.045536	75.397133	-15.255265	7.917521	0.213179	0.000000	-2.271780	0.000000	0.000000	0.000000	0.031728	-0.020908	-0.030155	0.000000	0.000000	3.000000	24.000000	0.000000
2885.500488	-0.095631	0.533546	-0.045536	75.412750	-15.246666	7.915155	0.213179	0.000000	-2.271780	0.000000	0.000000	0.000000	0.031728	-0.020908	-0.030155	0.000000	0.000000	3.000000	24.000000	0.000000
2885.503821	-0.095631	0.533546	-0.045536	75.412750	-15.246666	7.915155	0.213179	0.000000	-2.271780	0.000000	0.000000	0.000000	0.031728	-0.020908	-0.030155	0.000000	0.000000	3.000000	24.000000	0.000000
2885.507155	-0.095631	0.533546	-0.045536	75.412750	-15.246666	7.915155	0.213179	0.000000	-2.271780	0.000000	0.000000	0.000000	0.031728	-0.020908	-0.030155	0.000000	0.000000	3.000000	24.000000	0.000000
2885.510488	-0.095460	0.533360	-0.045738	75.429214	-15.240712	7.912848	0.218467	0.000000	-2.276805	0.000000	0.000000	0.000000	0.051139	-0.055650	-0.060637	0.000000	0.000000	3.000000	24.000000	0.000000
2885.513821	-0.095460	0.533360	-0.045738	75.429214	-15.240712	7.912848	0.218467	0.000000	-2.276805	0.000000	0.000000	0.000000	0.051139	-0.055650	-0.060637	0.000000	0.000000	3.000000	24.000000	0.000000
2885.517155	-0.095460	0.533360	-0.045738	75.429214	-15.240712	7.912848	0.218467	0.000000	-2.276805	0.000000	0.000000	0.000000	0.051139	-0.055650	-0.060637	0.000000	0.000000	3.000000	24.000000	0.000000
2885.520488	-0.095460	0.533360	-0.045738	75.447983	-15.232586	7.910006	0.226990	0.000000	-2.286911	0.000000	0.000000	0.000000	0.051139	-0.055650	-0.060637	0.000000	0.000000	3.000000	24.000000	0.000000
2885.523821	-0.095355	0.533268	-0.045835	75.447983	-15.232586	7.910006	0.226990	0.000000	-2.286911	0.000000	0.000000	0.000000	0.031417	-0.027817	-0.028981	0.000000	0.000000	3.000000	24.000000	0.000000
2885.527155	-0.095355	0.533268	-0.045835	75.447983	-15.232586	7.910006	0.226990	0.000000	-2.286911	0.000000	0.000000	0.000000	0.031417	-0.027817	-0.028981	0.000000	0.000000	3.000000	24.000000	0.000000
2885.530488	-0.095355	0.533268	-0.045835	75.469902	-15.224924	7.906680	0.232226	0.000000	-2.291742	0.000000	0.000000	0.000000	0.031417	-0.027817	-0.028981	0.000000	0.000000	3.000000	24.000000	0.000000
2885.533821	-0.095355	0.533268	-0.045835	75.469902	-15.224924	7.906680	0.232226	0.000000	-2.291742	0.000000	0.000000	0.000000	0.031417	-0.027817	-0.028981	0.000000	0.000000	3.000000	24.000000	0.000000
2885.537155	-0.095257	0.533144	-0.045904	75.469902	-15.224924	7.906680	0.232226	0.000000	-2.291742	0.000000	0.000000	0.000000	0.029516	-0.036999	-0.020833	0.000000	0.000000	3.000000	24.000000	0.000000
2885.540488	-0.095149	0.533013	-0.046016	75.494919	-15.220453	7.902872	0.232226	0.000000	-2.291742	0.000000	0.000000	0.000000	0.032447	-0.039334	-0.033545	0.000000	0.000000	3.000000	24.000000	0.000000
2885.543821	-0.095149	0.533013	-0.046016	75.494919	-15.220453	7.902872	0.232226	0.000000	-2.291742	0.000000	0.000000	0.000000	0.032447	-0.039334	-0.033545	0.000000	0.000000	3.000000	24.000000	0.000000
2885.547155	-0.095149	0.533013	-0.046016	75.494919	-15.220453	7.902872	0.232226	0.000000	-2.291742	0.000000	0.000000	0.000000	0.032447	-0.039334	-0.033545	0.000000	0.000000	3.000000	24.000000	0.000000
2885.550488	-0.095149	0.533013	-0.046016	75.523041	-15.216465	7.898564	0.242553	0.000000	-2.300805	0.000000	0.000000	0.000000	0.032447	-0.039334	-0.033545	0.000000	0.000000	3.000000	24.000000	0.000000
2885.553821	-0.095081	0.532859	-0.046133	75.523041	-15.216465	7.898564	0.242553	0.000000	-2.300805	0.000000	0.000000	0.000000	0.020449	-0.046211	-0.035068	0.000000	0.000000	3.000000	24.000000	0.000000
2885.557155	-0.095081	0.532859	-0.046133	75.523041	-15.216465	7.898564	0.242553	0.000000	-2.300805	0.000000	0.000000	0.000000	0.020449	-0.046211	-0.035068	0.000000	0.000000	3.000000	24.000000	0.000000
2885.560488	-0.095081	0.532859	-0.046133	75.560585	-15.219327	7.892797	0.245961	0.000000	-2.306649	0.000000	0.000000	0.000000	0.020449	-0.046211	-0.035068	0.000000	0.000000	3.000000	24.000000	0.000000
2885.563821	-0.095081	0.532859	-0.046133	75.560585	-15.219327	7.892797	0.245961	0.000000	-2.306649	0.000000	0.000000	0.000000	0.020449	-0.046211	-0.035068	0.000000	0.000000	3.000000	24.000000	0.000000
2885.567155	-0.095009	0.532651	-0.046354	75.560585	-15.219327	7.892797	0.245961	0.000000	-2.306649	0.000000	0.000000	0.000000	0.021517	-0.062407	-0.066380	0.000000	0.000000	3.000000	24.000000	0.000000
2885.570488	-0.095009	0.532651	-0.046354	75.598259	-15.224143	7.887686	0.245961	0.000000	-2.306649	0.000000	0.000000	0.000000	0.021517	-0.062407	-0.066380	0.000000	0.000000	3.000000	24.000000	0.000000
2885.573821	-0.095009	0.532651	-0.046354	75.598259	-15.224143	7.887686	0.245961	0.000000	-2.306649	0.000000	0.000000	0.000000	0.021517	-0.062407	-0.066380	0.000000	0.000000	3.000000	24.000000	0.000000
2885.577155	-0.095009	0.532651	-0.046354	75.598259	-15.224143	7.887686	0.245961	0.000000	-2.306649	0.000000	0.000000	0.000000	0.021517	-0.062407	-0.066380	0.000000	0.000000	3.000000	24.000000	0.000000
2885.580488	-0.094879	0.532120	-0.046917	75.615242	-15.223225	7.888033	0.249547	0.000000	-2.317713	0.000000	0.000000	0.000000	0.039064	-0.159212	-0.168918	0.000000	0.000000	3.000000	24.000000	0.000000
2885.583821	-0.094879	0.532120	-0.046917	75.615242	-15.223225	7.888033	0.249547	0.000000	-2.317713	0.000000	0.000000	0.000000	0.039064	-0.159212	-0.168918	0.000000	0.000000	3.000000	24.000000	0.000000
2885.587155	-0.094879	0.532120	-0.046917	75.615242	-15.223225	7.888033	0.249547	0.000000	-2.317713	0.000000	0.000000	0.000000	0.039064	-0.159212	-0.168918	0.000000	0.000000	3.000000	24.000000	0.000000
2885.590488	-0.094879	0.532120	-0.046917	75.581375	-15.207509	7.900089	0.256058	0.000000	-2.345866	0.000000	0.000000	0.000000	0.039064	-0.159212	-0.168918	0.000000	0.000000	3.000000	24.000000	0.000000
2885.593821	-0.094779	0.531844	-0.047258	75.581375	-15.207509	7.900089	0.256058	0.000000	-2.345866	0.000000	0.000000	0.000000	0.029803	-0.082942	-0.102276	0.000000	0.000000	3.000000	24.000000	0.000000
2885.597155	-0.094779	0.531844	-0.047258	75.581375	-15.207509	7.900089	0.256058	0.000000	-2.345866	0.000000	0.000000	0.000000	0.029803	-0.082942	-0.102276	0.000000	0.000000	3.000000	24.000000	0.000000
2885.600488	-0.094779	0.531844	-0.047258	75.498177	-15.176880	7.928730	0.261025	0.000000	-2.362912	0.000000	0.000000	0.000000	0.029803	-0.082942	-0.102276	0.000000	0.000000	3.000000	24.000000	0.000000
2885.603821	-0.094779	0.531844	-0.047258	75.498177	-15.176880	7.928730	0.261025	0.000000	-2.362912	0.000000	0.000000	0.000000	0.029803	-0.082942	-0.102276	0.000000	0.000000	3.000000	24.000000	0.000000
2885.607155	-0.094665	0.531583	-0.047576	75.498177	-15.176880	7.928730	0.261025	0.000000	-2.362912	0.000000	0.000000	0.000000	0.034313	-0.078250	-0.095246	0.000000	0.000000	3.000000	24.000000	0.000000
2885.610488	-0.094530	0.531346	-0.047893	75.370186	-15.132049	7.961131	0.261025	0.000000	-2.362912	0.000000	0.000000	0.000000	0.040412	-0.071265	-0.095158	0.000000	0.000000	3.000000	24.000000	0.000000
2885.613821	-0.094530	0.531346	-0.047893	75.370186	-15.132049	7.961131	0.261025	0.000000	-2.362912	0.000000	0.000000	0.000000	0.040412	-0.071265	-0.095158	0.000000	0.000000	3.000000	24.000000	0.000000
2885.617155	-0.094530	0.531346	-0.047893	75.370186	-15.132049	7.961131	0.261025	0.000000	-2.362912	0.000000	0.000000	0.000000	0.040412	-0.071265	-0.095158	0.000000	0.000000	3.000000	24.000000	0.000000
2885.620488	-0.094530	0.531346	-0.047893	75.218208	-15.077226	7.997923	0.273479	0.000000	-2.394646	0.000000	0.000000	0.000000	0.040412	-0.071265	-0.095158	0.000000	0.000000	3.000000	24.000000	0.000000
2885.623821	-0.094328	0.531116	-0.048150	75.218208	-15.077226	7.997923	0.273479	0.000000	-2.394646	0.000000	0.000000	0.000000	0.060761	-0.068874	-0.077132	0.000000	0.000000	3.000000	24.000000	0.000000
2885.627155	-0.094328	0.531116	-0.048150	75.218208	-15.077226	7.997923	0.273479	0.000000	-2.394646	0.000000	0.000000	0.000000	0.060761	-0.068874	-0.077132	0.000000	0.000000	3.000000	24.000000	0.000000
2885.630488	-0.094328	0.531116	-0.048150	75.059349	-15.016215	8.035435	0.283606	0.000000	-2.407501	0.000000	0.000000	0.000000	0.060761	-0.068874	-0.077132	0.000000	0.000000	3.000000	24.000000	0.000000
2885.633821	-0.094328	0.531116	-0.048150	75.059349	-15.016215	8.035435	0.283606	0.000000	-2.407501	0.000000	0.000000	0.000000	0.060761	-0.068874	-0.077132	0.000000	0.000000	3.000000	24.000000	0.000000
2885.637155	-0.094119	0.530917	-0.048435	75.059349	-15.016215	8.035435	0.283606	0.000000	-2.407501	0.000000	0.000000	0.000000	0.062593	-0.059650	-0.085343	0.000000	0.000000	3.000000	24.000000	0.000000
2885.640488	-0.093911	0.530719	-0.048719	74.908875	-14.963505	8.070180	0.283606	0.000000	-2.407501	0.000000	0.000000	0.000000	0.062543	-0.059581	-0.085419	0.000000	0.000000	3.000000	24.000000	0.000000
2885.643821	-0.093911	0.530719	-0.048719	74.908875	-14.963505	8.070180	0.283606	0.000000	-2.407501	0.000000	0.000000	0.000000	0.062543	-0.059581	-0.085419	0.000000	0.000000	3.000000	24.000000	0.000000
2885.647155	-0.093911	0.530719	-0.048719	74.908875	-14.963505	8.070180	0.283606	0.000000	-2.407501	0.000000	0.000000	0.000000	0.062543	-0.059581	-0.085419	0.000000	0.000000	3.000000	24.000000	0.000000
2885.650488	-0.093911	0.530719	-0.048719	74.776901	-14.912670	8.100470	0.304462	0.000000	-2.435962	0.000000	0.000000	0.000000	0.062543	-0.059581	-0.085419	0.000000	0.000000	3.000000	24.000000	0.000000
2885.653821	-0.093717	0.530505	-0.049028	74.776901	-14.912670	8.100470	0.304462	0.000000	-2.435962	0.000000	0.000000	0.000000	0.058011	-0.064087	-0.092615	0.000000	0.000000	3.000000	24.000000	0.000000
2885.657155	-0.093717	0.530505	-0.049028	74.776901	-14.912670	8.100470	0.304462	0.000000	-2.435962	0.000000	0.000000	0.000000	0.058011	-0.064087	-0.092615	0.000000	0.000000	3.000000	24.000000	0.000000
2885.660488	-0.093717	0.530505	-0.049028	74.662605	-14.871721	8.126479	0.314130	0.000000	-2.451397	0.000000	0.000000	0.000000	0.058011	-0.064087	-0.092615	0.000000	0.000000	3.000000	24.000000	0.000000
2885.663821	-0.093717	0.530505	-0.049028	74.662605	-14.871721	8.126479	0.314130	0.000000	-2.451397	0.000000	0.000000	0.000000	0.058011	-0.064087	-0.092615	0.000000	0.000000	3.000000	24.000000	0.000000
2885.667155	-0.093533	0.530322	-0.049298	74.662605	-14.871721	8.126479	0.314130	0.000000	-2.451397	0.000000	0.000000	0.000000	0.055313	-0.054877	-0.081118	0.000000	0.000000	3.000000	24.000000	0.000000
2885.670488	-0.093366	0.530185	-0.049581	74.577568	-14.834719	8.146086	0.314130	0.000000	-2.451397	0.000000	0.000000	0.000000	0.050003	-0.041124	-0.084842	0.000000	0.000000	3.000000	24.000000	0.000000
2885.673821	-0.093366	0.530185	-0.049581	74.577568	-14.834719	8.146086	0.314130	0.000000	-2.451397	0.000000	0.000000	0.000000	0.050003	-0.041124	-0.084842	0.000000	0.000000	3.000000	24.000000	0.000000
2885.677155	-0.093366	0.530185	-0.049581	74.577568	-14.834719	8.146086	0.314130	0.000000	-2.451397	0.000000	0.000000	0.000000	0.050003	-0.041124	-0.084842	0.000000	0.000000	3.000000	24.000000	0.000000
2885.680488	-0.093366	0.530185	-0.049581	74.513229	-14.802905	8.160769	0.331683	0.000000	-2.479058	0.000000	0.000000	0.000000	0.050003	-0.041124	-0.084842	0.000000	0.000000	3.000000	24.000000	0.000000
2885.683821	-0.093181	0.530063	-0.049770	74.513229	-14.802905	8.160769	0.331683	0.000000	-2.479058	0.000000	0.000000	0.000000	0.055737	-0.036526	-0.056736	0.000000	0.000000	3.000000	24.000000	0.000000
2885.687155	-0.093181	0.530063	-0.049770	74.513229	-14.802905	8.160769	0.331683	0.000000	-2.479058	0.000000	0.000000	0.000000	0.055737	-0.036526	-0.056736	0.000000	0.000000	3.000000	24.000000	0.000000
2885.690488	-0.093181	0.530063	-0.049770	74.468704	-14.776260	8.170578	0.340972	0.000000	-2.488513	0.000000	0.000000	0.000000	0.055737	-0.036526	-0.056736	0.000000	0.000000	3.000000	24.000000	0.000000
2885.693821	-0.093181	0.530063	-0.049770	74.468704	-14.776260	8.170578	0.340972	0.000000	-2.488513	0.000000	0.000000	0.000000	0.055737	-0.036526	-0.056736	0.000000	0.000000	3.000000	24.000000	0.000000
2885.697155	-0.093032	0.530002	-0.049887	74.468704	-14.776260	8.170578	0.340972	0.000000	-2.488513	0.000000	0.000000	0.000000	0.044610	-0.018250	-0.034927	0.000000	0.000000	3.000000	24.000000	0.000000
2885.700488	-0.093032	0.530002	-0.049887	74.443420	-14.756772	8.176171	0.340972	0.000000	-2.488513	0.000000	0.000000	0.000000	0.044610	-0.018250	-0.034927	0.000000	0.000000	3.000000	24.000000	0.000000
2885.703821	-0.093032	0.530002	-0.049887	74.443420	-14.756772	8.176171	0.340972	0.000000	-2.488513	0.000000	0.000000	0.000000	0.044610	-0.018250	-0.034927	0.000000	0.000000	3.000000	24.000000	0.000000
2885.707155	-0.093032	0.530002	-0.049887	74.443420	-14.756772	8.176171	0.340972	0.000000	-2.488513	0.000000	0.000000	0.000000	0.044610	-0.018250	-0.034927	0.000000	0.000000	3.000000	24.000000	0.000000
2885.710488	-0.092838	0.530010	-0.049936	74.435669	-14.741876	8.177456	0.348407	0.000000	-2.494335	0.000000	0.000000	0.000000	0.058287	0.002295	-0.014757	0.000000	0.000000	3.000000	24.000000	0.000000
2885.713821	-0.092838	0.530010	-0.049936	74.435669	-14.741876	8.177456	0.348407	0.000000	-2.494335	0.000000	0.000000	0.000000	0.058287	0.002295	-0.014757	0.000000	0.000000	3.000000	24.000000	0.000000
2885.717155	-0.092838	0.530010	-0.049936	74.435669	-14.741876	8.177456	0.348407	0.000000	-2.494335	0.000000	0.000000	0.000000	0.058287	0.002295	-0.014757	0.000000	0.000000	3.000000	24.000000	0.000000
2885.720488	-0.092838	0.530010	-0.049936	74.429398	-14.730244	8.178227	0.358122	0.000000	-2.496794	0.000000	0.000000	0.000000	0.058287	0.002295	-0.014757	0.000000	0.000000	3.000000	24.000000	0.000000
2885.723821	-0.092769	0.530040	-0.049880	74.429398	-14.730244	8.178227	0.358122	0.000000	-2.496794	0.000000	0.000000	0.000000	0.020559	0.009144	0.016875	0.000000	0.000000	3.000000	24.000000	0.000000
2885.727155	-0.092769	0.530040	-0.049880	74.429398	-14.730244	8.178227	0.358122	0.000000	-2.496794	0.000000	0.000000	0.000000	0.020559	0.009144	0.016875	0.000000	0.000000	3.000000	24.000000	0.000000
2885.730488	-0.092769	0.530040	-0.049880	74.419975	-14.721469	8.174136	0.361548	0.000000	-2.493982	0.000000	0.000000	0.000000	0.020559	0.009144	0.016875	0.000000	0.000000	3.000000	24.000000	0.000000
2885.733821	-0.092769	0.530040	-0.049880	74.419975	-14.721469	8.174136	0.361548	0.000000	-2.493982	0.000000	0.000000	0.000000	0.020559	0.009144	0.016875	0.000000	0.000000	3.000000	24.000000	0.000000
2885.737155	-0.092715	0.530094	-0.049762	74.419975	-14.721469	8.174136	0.361548	0.000000	-2.493982	0.000000	0.000000	0.000000	0.016344	0.015973	0.035420	0.000000	0.000000	3.000000	24.000000	0.000000
2885.740488	-0.092715	0.530094	-0.049762	74.404335	-14.708731	8.176065	0.361548	0.000000	-2.493982	0.000000	0.000000	0.000000	0.016344	0.015973	0.035420	0.000000	0.000000	3.000000	24.000000	0.000000
2885.743821	-0.092715	0.530094	-0.049762	74.404335	-14.708731	8.176065	0.361548	0.000000	-2.493982	0.000000	0.000000	0.000000	0.016344	0.015973	0.035420	0.000000	0.000000	3.000000	24.000000	0.000000
2885.747155	-0.092715	0.530094	-0.049762	74.404335	-14.708731	8.176065	0.361548	0.000000	-2.493982	0.000000	0.000000	0.000000	0.016344	0.015973	0.035420	0.000000	0.000000	3.000000	24.000000	0.000000
2885.750488	-0.092653	0.530231	-0.049496	74.388687	-14.701431	8.177998	0.364272	0.000000	-2.488078	0.000000	0.000000	0.000000	0.018487	0.041094	0.079769	0.000000	0.000000	3.000000	24.000000	0.000000
2885.753821	-0.092653	0.530231	-0.049496	74.388687	-14.701431	8.177998	0.364272	0.000000	-2.488078	0.000000	0.000000	0.000000	0.018487	0.041094	0.079769	0.000000	0.000000	3.000000	24.000000	0.000000
2885.757155	-0.092653	0.530231	-0.049496	74.388687	-14.701431	8.177998	0.364272	0.000000	-2.488078	0.000000	0.000000	0.000000	0.018487	0.041094	0.079769	0.000000	0.000000	3.000000	24.000000	0.000000
2885.760488	-0.092653	0.530231	-0.049496	74.373055	-14.696861	8.179922	0.367353	0.000000	-2.474784	0.000000	0.000000	0.000000	0.018487	0.041094	0.079769	0.000000	0.000000	3.000000	24.000000	0.000000
2885.763821	-0.092666	0.530291	-0.049348	74.373055	-14.696861	8.179922	0.367353	0.000000	-2.474784	0.000000	0.000000	0.000000	-0.003934	0.018295	0.044195	0.000000	0.000000	3.000000	24.000000	0.000000
2885.767155	-0.092666	0.530291	-0.049348	74.373055	-14.696861	8.179922	0.367353	0.000000	-2.474784	0.000000	0.000000	0.000000	-0.003934	0.018295	0.044195	0.000000	0.000000	3.000000	24.000000	0.000000
2885.770488	-0.092666	0.530291	-0.049348	74.360519	-14.698101	8.181456	0.366698	0.000000	-2.467418	0.000000	0.000000	0.000000	-0.003934	0.018295	0.044195	0.000000	0.000000	3.000000	24.000000	0.000000
2885.773821	-0.092666	0.530291	-0.049348	74.360519	-14.698101	8.181456	0.366698	0.000000	-2.467418	0.000000	0.000000	0.000000	-0.003934	0.018295	0.044195	0.000000	0.000000	3.000000	24.000000	0.000000
2885.777155	-0.092708	0.530345	-0.049252	74.360519	-14.698101	8.181456	0.366698	0.000000	-2.467418	0.000000	0.000000	0.000000	-0.012653	0.015987	0.028800	0.000000	0.000000	3.000000	24.000000	0.000000
2885.780488	-0.092708	0.530345	-0.049252	74.351151	-14.697000	8.182607	0.366698	0.000000	-2.467418	0.000000	0.000000	0.000000	-0.012653	0.015987	0.028800	0.000000	0.000000	3.000000	24.000000	0.000000
2885.783821	-0.092708	0.530345	-0.049252	74.351151	-14.697000	8.182607	0.366698	0.000000	-2.467418	0.000000	0.000000	0.000000	-0.012653	0.015987	0.028800	0.000000	0.000000	3.000000	24.000000	0.000000
2885.787155	-0.092708	0.530345	-0.049252	74.351151	-14.697000	8.182607	0.366698	0.000000	-2.467418	0.000000	0.000000	0.000000	-0.012653	0.015987	0.028800	0.000000	0.000000	3.000000	24.000000	0.000000
2885.790488	-0.092722	0.530383	-0.049101	74.344902	-14.693532	8.183378	0.364589	0.000000	-2.462618	0.000000	0.000000	0.000000	-0.004195	0.011427	0.045354	0.000000	0.000000	3.000000	24.000000	0.000000
2885.793821	-0.092722	0.530383	-0.049101	74.344902	-14.693532	8.183378	0.364589	0.000000	-2.462618	0.000000	0.000000	0.000000	-0.004195	0.011427	0.045354	0.000000	0.000000	3.000000	24.000000	0.000000
2885.797155	-0.092722	0.530383	-0.049101	74.344902	-14.693532	8.183378	0.364589	0.000000	-2.462618	0.000000	0.000000	0.000000	-0.004195	0.011427	0.045354	0.000000	0.000000	3.000000	24.000000	0.000000
2885.800488	-0.092722	0.530383	-0.049101	74.341759	-14.690441	8.183764	0.363890	0.000000	-2.455059	0.000000	0.000000	0.000000	-0.004195	0.011427	0.045354	0.000000	0.000000	3.000000	24.000000	0.000000
2885.803821	-0.092712	0.530391	-0.049054	74.341759	-14.690441	8.183764	0.363890	0.000000	-2.455059	0.000000	0.000000	0.000000	0.002916	0.002289	0.014068	0.000000	0.000000	3.000000	24.000000	0.000000
2885.807155	-0.092712	0.530391	-0.049054	74.341759	-14.690441	8.183764	0.363890	0.000000	-2.455059	0.000000	0.000000	0.000000	0.002916	0.002289	0.014068	0.000000	0.000000	3.000000	24.000000	0.000000
2885.810488	-0.092712	0.530391	-0.049054	74.335510	-14.684275	8.184520	0.364376	0.000000	-2.452714	0.000000	0.000000	0.000000	0.002916	0.002289	0.014068	0.000000	0.000000	3.000000	24.000000	0.000000
2885.813821	-0.092712	0.530391	-0.049054	74.335510	-14.684275	8.184520	0.364376	0.000000	-2.452714	0.000000	0.000000	0.000000	0.002916	0.002289	0.014068	0.000000	0.000000	3.000000	24.000000	0.000000
2885.817155	-0.092683	0.530421	-0.049007	74.335510	-14.684275	8.184520	0.364376	0.000000	-2.452714	0.000000	0.000000	0.000000	0.008994	0.009156	0.014217	0.000000	0.000000	3.000000	24.000000	0.000000
2885.820488	-0.092638	0.530444	-0.048932	74.329239	-14.675372	8.185289	0.364376	0.000000	-2.452714	0.000000	0.000000	0.000000	0.013234	0.006849	0.022495	0.000000	0.000000	3.000000	24.000000	0.000000
2885.823821	-0.092638	0.530444	-0.048932	74.329239	-14.675372	8.185289	0.364376	0.000000	-2.452714	0.000000	0.000000	0.000000	0.013234	0.006849	0.022495	0.000000	0.000000	3.000000	24.000000	0.000000
2885.827155	-0.092638	0.530444	-0.048932	74.329239	-14.675372	8.185289	0.364376	0.000000	-2.452714	0.000000	0.000000	0.000000	0.013234	0.006849	0.022495	0.000000	0.000000	3.000000	24.000000	0.000000
2885.830488	-0.092638	0.530444	-0.048932	74.322990	-14.669199	8.186052	0.368081	0.000000	-2.446595	0.000000	0.000000	0.000000	0.013234	0.006849	0.022495	0.000000	0.000000	3.000000	24.000000	0.000000
2885.833821	-0.092608	0.530474	-0.048885	74.322990	-14.669199	8.186052	0.368081	0.000000	-2.446595	0.000000	0.000000	0.000000	0.009002	0.009155	0.014214	0.000000	0.000000	3.000000	24.000000	0.000000
2885.837155	-0.092608	0.530474	-0.048885	74.322990	-14.669199	8.186052	0.368081	0.000000	-2.446595	0.000000	0.000000	0.000000	0.009002	0.009155	0.014214	0.000000	0.000000	3.000000	24.000000	0.000000
2885.840488	-0.092608	0.530474	-0.048885	74.316757	-14.663027	8.186816	0.369581	0.000000	-2.444227	0.000000	0.000000	0.000000	0.009002	0.009155	0.014214	0.000000	0.000000	3.000000	24.000000	0.000000
2885.843821	-0.092608	0.530474	-0.048885	74.316757	-14.663027	8.186816	0.369581	0.000000	-2.444227	0.000000	0.000000	0.000000	0.009002	0.009155	0.014214	0.000000	0.000000	3.000000	24.000000	0.000000
2885.847155	-0.092569	0.530490	-0.048786	74.316757	-14.663027	8.186816	0.369581	0.000000	-2.444227	0.000000	0.000000	0.000000	0.011667	0.004578	0.029448	0.000000	0.000000	3.000000	24.000000	0.000000
2885.850488	-0.092569	0.530490	-0.048786	74.313568	-14.660418	8.181976	0.369581	0.000000	-2.444227	0.000000	0.000000	0.000000	0.011667	0.004578	0.029448	0.000000	0.000000	3.000000	24.000000	0.000000
2885.853821	-0.092569	0.530490	-0.048786	74.313568	-14.660418	8.181976	0.369581	0.000000	-2.444227	0.000000	0.000000	0.000000	0.011667	0.004578	0.029448	0.000000	0.000000	3.000000	24.000000	0.000000
2885.857155	-0.092569	0.530490	-0.048786	74.313568	-14.660418	8.181976	0.369581	0.000000	-2.444227	0.000000	0.000000	0.000000	0.011667	0.004578	0.029448	0.000000	0.000000	3.000000	24.000000	0.000000
2885.860488	-0.092601	0.530459	-0.048558	74.310440	-14.660047	8.182352	0.371525	0.000000	-2.439318	0.000000	0.000000	0.000000	-0.009422	-0.009173	0.068560	0.000000	0.000000	3.000000	24.000000	0.000000
2885.863821	-0.092601	0.530459	-0.048558	74.310440	-14.660047	8.182352	0.371525	0.000000	-2.439318	0.000000	0.000000	0.000000	-0.009422	-0.009173	0.068560	0.000000	0.000000	3.000000	24.000000	0.000000
2885.867155	-0.092601	0.530459	-0.048558	74.310440	-14.660047	8.182352	0.371525	0.000000	-2.439318	0.000000	0.000000	0.000000	-0.009422	-0.009173	0.068560	0.000000	0.000000	3.000000	24.000000	0.000000
2885.870488	-0.092601	0.530459	-0.048558	74.310440	-14.660047	8.182352	0.369955	0.000000	-2.427892	0.000000	0.000000	0.000000	-0.009422	-0.009173	0.068560	0.000000	0.000000	3.000000	24.000000	0.000000
2885.873821	-0.092632	0.530413	-0.048419	74.310440	-14.660047	8.182352	0.369955	0.000000	-2.427892	0.000000	0.000000	0.000000	-0.009460	-0.013752	0.041745	0.000000	0.000000	3.000000	24.000000	0.000000
2885.877155	-0.092632	0.530413	-0.048419	74.310440	-14.660047	8.182352	0.369955	0.000000	-2.427892	0.000000	0.000000	0.000000	-0.009460	-0.013752	0.041745	0.000000	0.000000	3.000000	24.000000	0.000000
2885.880488	-0.092632	0.530413	-0.048419	74.310440	-14.660047	8.182352	0.368379	0.000000	-2.420934	0.000000	0.000000	0.000000	-0.009460	-0.013752	0.041745	0.000000	0.000000	3.000000	24.000000	0.000000
2885.883821	-0.092632	0.530413	-0.048419	74.310440	-14.660047	8.182352	0.368379	0.000000	-2.420934	0.000000	0.000000	0.000000	-0.009460	-0.013752	0.041745	0.000000	0.000000	3.000000	24.000000	0.000000
2885.887155	-0.092664	0.530367	-0.048280	74.310440	-14.660047	8.182352	0.368379	0.000000	-2.420934	0.000000	0.000000	0.000000	-0.009461	-0.013770	0.041741	0.000000	0.000000	3.000000	24.000000	0.000000
2885.890488	-0.092664	0.530367	-0.048280	74.310440	-14.660047	8.182352	0.368379	0.000000	-2.420934	0.000000	0.000000	0.000000	-0.009461	-0.013770	0.041741	0.000000	0.000000	3.000000	24.000000	0.000000
2885.893821	-0.092664	0.530367	-0.048280	74.310440	-14.660047	8.182352	0.368379	0.000000	-2.420934	0.000000	0.000000	0.000000	-0.009461	-0.013770	0.041741	0.000000	0.000000	3.000000	24.000000	0.000000
2885.897155	-0.092664	0.530367	-0.048280	74.310440	-14.660047	8.182352	0.368379	0.000000	-2.420934	0.000000	0.000000	0.000000	-0.009461	-0.013770	0.041741	0.000000	0.000000	3.000000	24.000000	0.000000
[truncated: 1,050 more rows]
