# Supplementary material for: Haptic Guidance Needs to Be Intuitive Not Just Informative to Improve Human Motor Accuracy
Source: PLoS One. 2016 Mar 16;11(3):e0150912. doi: 10.1371/journal.pone.0150912 (PMC4794196; doi:10.1371/journal.pone.0150912)
Supplement: S2 Data — (ZIP) [file pone.0150912.s002.zip › Subject1/exp2_0025.txt]

Time	PosX	PosY	PosZ	RotX	RotY	RotZ	ForceX	ForceY	ForceZ	MomentX	MomentY	MomentZ	VelocityX	VelocityY	VelocityZ	CalibratedWeight	ButtonDown	Condition	Trial	Visual
2903.807155	0.000287	0.562357	0.250696	78.895958	21.017275	-3.285583	0.000000	0.000000	0.000000	0.000000	0.000000	0.000000	-0.040353	-0.024934	-0.048132	0.000000	1.000000	4.000000	25.000000	0.000000
2903.810488	0.000287	0.562357	0.250696	78.895958	21.055361	-3.285583	4.645991	0.000000	1.847909	0.000000	0.000000	0.000000	-0.040353	-0.024934	-0.048132	0.000000	1.000000	4.000000	25.000000	0.000000
2903.813821	0.000960	0.562443	0.250746	78.895958	21.055361	-3.285583	4.645991	0.000000	1.847909	0.000000	0.000000	0.000000	0.201641	0.025939	0.014831	0.000000	1.000000	4.000000	25.000000	0.000000
2903.817155	0.000960	0.562443	0.250746	78.895958	21.055361	-3.285583	4.645991	0.000000	1.847909	0.000000	0.000000	0.000000	0.201641	0.025939	0.014831	0.000000	1.000000	4.000000	25.000000	0.000000
2903.820488	0.002203	0.562332	0.250791	78.878410	21.127203	-3.320465	4.645991	0.000000	1.847909	0.000000	0.000000	0.000000	0.373069	-0.033442	0.013562	0.000000	1.000000	4.000000	25.000000	0.000000
2903.823821	0.002203	0.562332	0.250791	78.878410	21.127203	-3.320465	4.645991	0.000000	1.847909	0.000000	0.000000	0.000000	0.373069	-0.033442	0.013562	0.000000	1.000000	4.000000	25.000000	0.000000
2903.827155	0.002203	0.562332	0.250791	78.878410	21.127203	-3.320465	4.645991	0.000000	1.847909	0.000000	0.000000	0.000000	0.373069	-0.033442	0.013562	0.000000	1.000000	4.000000	25.000000	0.000000
2903.830488	0.003448	0.562691	0.251078	78.855621	21.101278	-3.465621	4.658346	0.000000	1.816540	0.000000	0.000000	0.000000	0.373474	0.107919	0.086141	0.000000	1.000000	4.000000	25.000000	0.000000
2903.833821	0.003448	0.562691	0.251078	78.855621	21.101278	-3.465621	4.658346	0.000000	1.816540	0.000000	0.000000	0.000000	0.373474	0.107919	0.086141	0.000000	1.000000	4.000000	25.000000	0.000000
2903.837155	0.003448	0.562691	0.251078	78.855621	21.101278	-3.465621	4.658346	0.000000	1.816540	0.000000	0.000000	0.000000	0.373474	0.107919	0.086141	0.000000	1.000000	4.000000	25.000000	0.000000
2903.840488	0.004761	0.562663	0.251279	78.929344	19.890060	-4.978263	4.666831	0.000000	1.794628	0.000000	0.000000	0.000000	0.393790	-0.008492	0.060212	0.000000	1.000000	4.000000	25.000000	0.000000
2903.843821	0.004761	0.562663	0.251279	78.929344	19.890060	-4.978263	4.666831	0.000000	1.794628	0.000000	0.000000	0.000000	0.393790	-0.008492	0.060212	0.000000	1.000000	4.000000	25.000000	0.000000
2903.847155	0.004761	0.562663	0.251279	78.929344	19.890060	-4.978263	4.666831	0.000000	1.794628	0.000000	0.000000	0.000000	0.393790	-0.008492	0.060212	0.000000	1.000000	4.000000	25.000000	0.000000
2903.850488	0.006545	0.562910	0.251463	79.117523	16.765043	-8.736158	4.675440	0.000000	1.772079	0.000000	0.000000	0.000000	0.535279	0.074178	0.055294	0.000000	1.000000	4.000000	25.000000	0.000000
2903.853821	0.006545	0.562910	0.251463	79.117523	16.765043	-8.736158	4.675440	0.000000	1.772079	0.000000	0.000000	0.000000	0.535279	0.074178	0.055294	0.000000	1.000000	4.000000	25.000000	0.000000
2903.857155	0.006545	0.562910	0.251463	79.117523	16.765043	-8.736158	4.675440	0.000000	1.772079	0.000000	0.000000	0.000000	0.535279	0.074178	0.055294	0.000000	1.000000	4.000000	25.000000	0.000000
2903.860488	0.007688	0.563005	0.251422	79.343407	12.548873	-13.684952	4.686795	0.000000	1.741825	0.000000	0.000000	0.000000	0.343027	0.028351	-0.012391	0.000000	1.000000	4.000000	25.000000	0.000000
2903.863821	0.007688	0.563005	0.251422	79.343407	12.548873	-13.684952	4.686795	0.000000	1.741825	0.000000	0.000000	0.000000	0.343027	0.028351	-0.012391	0.000000	1.000000	4.000000	25.000000	0.000000
2903.867155	0.007688	0.563005	0.251422	79.343407	12.548873	-13.684952	4.686795	0.000000	1.741825	0.000000	0.000000	0.000000	0.343027	0.028351	-0.012391	0.000000	1.000000	4.000000	25.000000	0.000000
2903.870488	0.009435	0.563210	0.251182	79.519867	7.595101	-19.489416	4.693635	0.000000	1.723308	0.000000	0.000000	0.000000	0.523869	0.061440	-0.072010	0.000000	1.000000	4.000000	25.000000	0.000000
2903.873821	0.009435	0.563210	0.251182	79.519867	7.595101	-19.489416	4.693635	0.000000	1.723308	0.000000	0.000000	0.000000	0.523869	0.061440	-0.072010	0.000000	1.000000	4.000000	25.000000	0.000000
2903.877155	0.009435	0.563210	0.251182	79.519867	7.595101	-19.489416	4.693635	0.000000	1.723308	0.000000	0.000000	0.000000	0.523869	0.061440	-0.072010	0.000000	1.000000	4.000000	25.000000	0.000000
2903.880488	0.011345	0.563326	0.250744	79.622063	2.448159	-25.521860	4.703601	0.000000	1.695918	0.000000	0.000000	0.000000	0.573031	0.034973	-0.131444	0.000000	1.000000	4.000000	25.000000	0.000000
2903.883821	0.011345	0.563326	0.250744	79.622063	2.448159	-25.521860	4.703601	0.000000	1.695918	0.000000	0.000000	0.000000	0.573031	0.034973	-0.131444	0.000000	1.000000	4.000000	25.000000	0.000000
2903.887155	0.011345	0.563326	0.250744	79.622063	2.448159	-25.521860	4.703601	0.000000	1.695918	0.000000	0.000000	0.000000	0.573031	0.034973	-0.131444	0.000000	1.000000	4.000000	25.000000	0.000000
2903.890488	0.013217	0.563506	0.250197	79.630409	-2.370919	-31.149118	4.714021	0.000000	1.666735	0.000000	0.000000	0.000000	0.561681	0.053940	-0.164061	0.000000	1.000000	4.000000	25.000000	0.000000
2903.893821	0.013217	0.563506	0.250197	79.630409	-2.370919	-31.149118	4.714021	0.000000	1.666735	0.000000	0.000000	0.000000	0.561681	0.053940	-0.164061	0.000000	1.000000	4.000000	25.000000	0.000000
2903.897155	0.013217	0.563506	0.250197	79.630409	-2.370919	-31.149118	4.714021	0.000000	1.666735	0.000000	0.000000	0.000000	0.561681	0.053940	-0.164061	0.000000	1.000000	4.000000	25.000000	0.000000
2903.900488	0.015386	0.563650	0.249533	79.570625	-6.762571	-36.312809	4.723899	0.000000	1.638528	0.000000	0.000000	0.000000	0.650738	0.043150	-0.199117	0.000000	1.000000	4.000000	25.000000	0.000000
2903.903821	0.015386	0.563650	0.249533	79.570625	-6.762571	-36.312809	4.723899	0.000000	1.638528	0.000000	0.000000	0.000000	0.650738	0.043150	-0.199117	0.000000	1.000000	4.000000	25.000000	0.000000
2903.907155	0.015386	0.563650	0.249533	79.570625	-6.762571	-36.312809	4.723899	0.000000	1.638528	0.000000	0.000000	0.000000	0.650738	0.043150	-0.199117	0.000000	1.000000	4.000000	25.000000	0.000000
2903.910488	0.017414	0.563796	0.248754	79.421532	-10.677389	-40.914619	4.735177	0.000000	1.605647	0.000000	0.000000	0.000000	0.608502	0.043892	-0.233604	0.000000	1.000000	4.000000	25.000000	0.000000
2903.913821	0.017414	0.563796	0.248754	79.421532	-10.677389	-40.914619	4.735177	0.000000	1.605647	0.000000	0.000000	0.000000	0.608502	0.043892	-0.233604	0.000000	1.000000	4.000000	25.000000	0.000000
2903.917155	0.017414	0.563796	0.248754	79.421532	-10.677389	-40.914619	4.735177	0.000000	1.605647	0.000000	0.000000	0.000000	0.608502	0.043892	-0.233604	0.000000	1.000000	4.000000	25.000000	0.000000
2903.920488	0.019369	0.563911	0.247896	79.129341	-14.001341	-44.460648	4.745316	0.000000	1.575429	0.000000	0.000000	0.000000	0.586483	0.034417	-0.257407	0.000000	1.000000	4.000000	25.000000	0.000000
2903.923821	0.019369	0.563911	0.247896	79.129341	-14.001341	-44.460648	4.745316	0.000000	1.575429	0.000000	0.000000	0.000000	0.586483	0.034417	-0.257407	0.000000	1.000000	4.000000	25.000000	0.000000
2903.927155	0.019369	0.563911	0.247896	79.129341	-14.001341	-44.460648	4.745316	0.000000	1.575429	0.000000	0.000000	0.000000	0.586483	0.034417	-0.257407	0.000000	1.000000	4.000000	25.000000	0.000000
2903.930488	0.021384	0.564054	0.246962	78.704460	-16.493526	-45.908276	4.754807	0.000000	1.546546	0.000000	0.000000	0.000000	0.604510	0.042916	-0.280344	0.000000	1.000000	4.000000	25.000000	0.000000
2903.933821	0.021384	0.564054	0.246962	78.704460	-16.493526	-45.908276	4.754807	0.000000	1.546546	0.000000	0.000000	0.000000	0.604510	0.042916	-0.280344	0.000000	1.000000	4.000000	25.000000	0.000000
2903.937155	0.021384	0.564054	0.246962	78.704460	-16.493526	-45.908276	4.754807	0.000000	1.546546	0.000000	0.000000	0.000000	0.604510	0.042916	-0.280344	0.000000	1.000000	4.000000	25.000000	0.000000
2903.940488	0.023158	0.564242	0.245941	78.239563	-18.200270	-45.683533	4.764424	0.000000	1.516664	0.000000	0.000000	0.000000	0.531966	0.056415	-0.306087	0.000000	1.000000	4.000000	25.000000	0.000000
2903.943821	0.023158	0.564242	0.245941	78.239563	-18.200270	-45.683533	4.764424	0.000000	1.516664	0.000000	0.000000	0.000000	0.531966	0.056415	-0.306087	0.000000	1.000000	4.000000	25.000000	0.000000
2903.947155	0.023158	0.564242	0.245941	78.239563	-18.200270	-45.683533	4.764424	0.000000	1.516664	0.000000	0.000000	0.000000	0.531966	0.056415	-0.306087	0.000000	1.000000	4.000000	25.000000	0.000000
2903.950488	0.024890	0.564578	0.244862	77.805504	-19.171133	-44.178986	4.772479	0.000000	1.491122	0.000000	0.000000	0.000000	0.519841	0.100707	-0.323967	0.000000	1.000000	4.000000	25.000000	0.000000
2903.953821	0.024890	0.564578	0.244862	77.805504	-19.171133	-44.178986	4.772479	0.000000	1.491122	0.000000	0.000000	0.000000	0.519841	0.100707	-0.323967	0.000000	1.000000	4.000000	25.000000	0.000000
2903.957155	0.024890	0.564578	0.244862	77.805504	-19.171133	-44.178986	4.772479	0.000000	1.491122	0.000000	0.000000	0.000000	0.519841	0.100707	-0.323967	0.000000	1.000000	4.000000	25.000000	0.000000
2903.960488	0.026550	0.565065	0.243754	77.445511	-19.444338	-41.659317	4.780169	0.000000	1.466283	0.000000	0.000000	0.000000	0.497999	0.146209	-0.332177	0.000000	1.000000	4.000000	25.000000	0.000000
2903.963821	0.026550	0.565065	0.243754	77.445511	-19.444338	-41.659317	4.780169	0.000000	1.466283	0.000000	0.000000	0.000000	0.497999	0.146209	-0.332177	0.000000	1.000000	4.000000	25.000000	0.000000
2903.967155	0.026550	0.565065	0.243754	77.445511	-19.444338	-41.659317	4.780169	0.000000	1.466283	0.000000	0.000000	0.000000	0.497999	0.146209	-0.332177	0.000000	1.000000	4.000000	25.000000	0.000000
2903.970488	0.028111	0.565689	0.242783	77.161346	-18.994501	-38.633766	4.787380	0.000000	1.442563	0.000000	0.000000	0.000000	0.468171	0.187237	-0.291406	0.000000	1.000000	4.000000	25.000000	0.000000
2903.973821	0.028111	0.565689	0.242783	77.161346	-18.994501	-38.633766	4.787380	0.000000	1.442563	0.000000	0.000000	0.000000	0.468171	0.187237	-0.291406	0.000000	1.000000	4.000000	25.000000	0.000000
2903.977155	0.028111	0.565689	0.242783	77.161346	-18.994501	-38.633766	4.787380	0.000000	1.442563	0.000000	0.000000	0.000000	0.468171	0.187237	-0.291406	0.000000	1.000000	4.000000	25.000000	0.000000
2903.980488	0.029710	0.566367	0.242036	76.925728	-18.269676	-36.297581	4.794241	0.000000	1.419594	0.000000	0.000000	0.000000	0.479759	0.203339	-0.224146	0.000000	1.000000	4.000000	25.000000	0.000000
2903.983821	0.029710	0.566367	0.242036	76.925728	-18.269676	-36.297581	4.794241	0.000000	1.419594	0.000000	0.000000	0.000000	0.479759	0.203339	-0.224146	0.000000	1.000000	4.000000	25.000000	0.000000
2903.987155	0.029710	0.566367	0.242036	76.925728	-18.269676	-36.297581	4.794241	0.000000	1.419594	0.000000	0.000000	0.000000	0.479759	0.203339	-0.224146	0.000000	1.000000	4.000000	25.000000	0.000000
2903.990488	0.031353	0.566973	0.241581	76.708611	-17.664995	-35.447159	4.801618	0.000000	1.394441	0.000000	0.000000	0.000000	0.492714	0.181761	-0.136426	0.000000	1.000000	4.000000	25.000000	0.000000
2903.993821	0.031353	0.566973	0.241581	76.708611	-17.664995	-35.447159	4.801618	0.000000	1.394441	0.000000	0.000000	0.000000	0.492714	0.181761	-0.136426	0.000000	1.000000	4.000000	25.000000	0.000000
2903.997155	0.031353	0.566973	0.241581	76.708611	-17.664995	-35.447159	4.801618	0.000000	1.394441	0.000000	0.000000	0.000000	0.492714	0.181761	-0.136426	0.000000	1.000000	4.000000	25.000000	0.000000
2904.000488	0.033238	0.567465	0.241384	76.536369	-17.199312	-35.136902	4.809590	0.000000	1.366688	0.000000	0.000000	0.000000	0.565626	0.147543	-0.058992	0.000000	1.000000	4.000000	25.000000	0.000000
2904.003821	0.033238	0.567465	0.241384	76.536369	-17.199312	-35.136902	4.809590	0.000000	1.366688	0.000000	0.000000	0.000000	0.565626	0.147543	-0.058992	0.000000	1.000000	4.000000	25.000000	0.000000
2904.007155	0.033238	0.567465	0.241384	76.536369	-17.199312	-35.136902	4.809590	0.000000	1.366688	0.000000	0.000000	0.000000	0.565626	0.147543	-0.058992	0.000000	1.000000	4.000000	25.000000	0.000000
2904.010488	0.035630	0.567850	0.241350	76.402428	-16.807409	-34.943562	4.819076	0.000000	1.332858	0.000000	0.000000	0.000000	0.717499	0.115561	-0.010383	0.000000	0.000000	4.000000	25.000000	0.000000
2904.013821	0.035630	0.567850	0.241350	76.402428	-16.807409	-34.943562	4.819076	0.000000	1.332858	0.000000	0.000000	0.000000	0.717499	0.115561	-0.010383	0.000000	0.000000	4.000000	25.000000	0.000000
2904.017155	0.035630	0.567850	0.241350	76.402428	-16.807409	-34.943562	4.819076	0.000000	1.332858	0.000000	0.000000	0.000000	0.717499	0.115561	-0.010383	0.000000	0.000000	4.000000	25.000000	0.000000
2904.020488	0.038596	0.568325	0.241469	76.280426	-16.701391	-35.135967	4.831123	0.000000	1.288507	0.000000	0.000000	0.000000	0.889844	0.142431	0.035822	0.000000	0.000000	4.000000	25.000000	0.000000
2904.023821	0.038596	0.568325	0.241469	76.280426	-16.701391	-35.135967	4.831123	0.000000	1.288507	0.000000	0.000000	0.000000	0.889844	0.142431	0.035822	0.000000	0.000000	4.000000	25.000000	0.000000
2904.027155	0.038596	0.568325	0.241469	76.280426	-16.701391	-35.135967	4.831123	0.000000	1.288507	0.000000	0.000000	0.000000	0.889844	0.142431	0.035822	0.000000	0.000000	4.000000	25.000000	0.000000
2904.030488	0.041441	0.568906	0.241758	76.074173	-17.727776	-36.682766	4.845777	0.000000	1.232252	0.000000	0.000000	0.000000	0.853626	0.174451	0.086564	0.000000	0.000000	4.000000	25.000000	0.000000
2904.033821	0.041441	0.568906	0.241758	76.074173	-17.727776	-36.682766	4.845777	0.000000	1.232252	0.000000	0.000000	0.000000	0.853626	0.174451	0.086564	0.000000	0.000000	4.000000	25.000000	0.000000
2904.037155	0.041441	0.568906	0.241758	76.074173	-17.727776	-36.682766	4.845777	0.000000	1.232252	0.000000	0.000000	0.000000	0.853626	0.174451	0.086564	0.000000	0.000000	4.000000	25.000000	0.000000
2904.040488	0.043825	0.569352	0.242069	75.785446	-20.558407	-40.333878	4.859477	0.000000	1.177066	0.000000	0.000000	0.000000	0.715192	0.133685	0.093320	0.000000	0.000000	4.000000	25.000000	0.000000
2904.043821	0.043825	0.569352	0.242069	75.785446	-20.558407	-40.333878	4.859477	0.000000	1.177066	0.000000	0.000000	0.000000	0.715192	0.133685	0.093320	0.000000	0.000000	4.000000	25.000000	0.000000
2904.047155	0.043825	0.569352	0.242069	75.785446	-20.558407	-40.333878	4.859477	0.000000	1.177066	0.000000	0.000000	0.000000	0.715192	0.133685	0.093320	0.000000	0.000000	4.000000	25.000000	0.000000
2904.050488	0.045942	0.569630	0.242320	75.432259	-24.995365	-45.854675	4.870573	0.000000	1.130271	0.000000	0.000000	0.000000	0.634897	0.083353	0.075322	0.000000	0.000000	4.000000	25.000000	0.000000
2904.053821	0.045942	0.569630	0.242320	75.432259	-24.995365	-45.854675	4.870573	0.000000	1.130271	0.000000	0.000000	0.000000	0.634897	0.083353	0.075322	0.000000	0.000000	4.000000	25.000000	0.000000
2904.057155	0.045942	0.569630	0.242320	75.432259	-24.995365	-45.854675	4.870573	0.000000	1.130271	0.000000	0.000000	0.000000	0.634897	0.083353	0.075322	0.000000	0.000000	4.000000	25.000000	0.000000
2904.060488	0.047757	0.569799	0.242522	74.964401	-29.929285	-51.950153	4.880040	0.000000	1.088674	0.000000	0.000000	0.000000	0.544494	0.050930	0.060760	0.000000	0.000000	4.000000	25.000000	0.000000
2904.063821	0.047757	0.569799	0.242522	74.964401	-29.929285	-51.950153	4.880040	0.000000	1.088674	0.000000	0.000000	0.000000	0.544494	0.050930	0.060760	0.000000	0.000000	4.000000	25.000000	0.000000
2904.067155	0.047757	0.569799	0.242522	74.964401	-29.929285	-51.950153	4.880040	0.000000	1.088674	0.000000	0.000000	0.000000	0.544494	0.050930	0.060760	0.000000	0.000000	4.000000	25.000000	0.000000
2904.070488	0.049366	0.569873	0.242622	74.422485	-34.193283	-57.267540	4.887876	0.000000	1.052932	0.000000	0.000000	0.000000	0.482723	0.021976	0.030014	0.000000	0.000000	4.000000	25.000000	0.000000
2904.073821	0.049366	0.569873	0.242622	74.422485	-34.193283	-57.267540	4.887876	0.000000	1.052932	0.000000	0.000000	0.000000	0.482723	0.021976	0.030014	0.000000	0.000000	4.000000	25.000000	0.000000
2904.077155	0.049366	0.569873	0.242622	74.422485	-34.193283	-57.267540	4.887876	0.000000	1.052932	0.000000	0.000000	0.000000	0.482723	0.021976	0.030014	0.000000	0.000000	4.000000	25.000000	0.000000
2904.080488	0.050868	0.569871	0.242627	74.084991	-36.968506	-60.742924	4.894547	0.000000	1.021474	0.000000	0.000000	0.000000	0.450869	-0.000513	0.001314	0.000000	0.000000	4.000000	25.000000	0.000000
2904.083821	0.050868	0.569871	0.242627	74.084991	-36.968506	-60.742924	4.894547	0.000000	1.021474	0.000000	0.000000	0.000000	0.450869	-0.000513	0.001314	0.000000	0.000000	4.000000	25.000000	0.000000
2904.087155	0.050868	0.569871	0.242627	74.084991	-36.968506	-60.742924	4.894547	0.000000	1.021474	0.000000	0.000000	0.000000	0.450869	-0.000513	0.001314	0.000000	0.000000	4.000000	25.000000	0.000000
2904.090488	0.052102	0.569919	0.242592	74.141190	-38.108864	-62.089405	4.900535	0.000000	0.992350	0.000000	0.000000	0.000000	0.369968	0.014490	-0.010396	0.000000	0.000000	4.000000	25.000000	0.000000
2904.093821	0.052102	0.569919	0.242592	74.141190	-38.108864	-62.089405	4.900535	0.000000	0.992350	0.000000	0.000000	0.000000	0.369968	0.014490	-0.010396	0.000000	0.000000	4.000000	25.000000	0.000000
2904.097155	0.052102	0.569919	0.242592	74.141190	-38.108864	-62.089405	4.900535	0.000000	0.992350	0.000000	0.000000	0.000000	0.369968	0.014490	-0.010396	0.000000	0.000000	4.000000	25.000000	0.000000
2904.100488	0.052102	0.569919	0.242592	74.396591	-38.388355	-62.304199	4.905300	0.000000	0.968520	0.000000	0.000000	0.000000	0.369968	0.014490	-0.010396	0.000000	0.000000	4.000000	25.000000	0.000000
2904.103821	0.052972	0.570071	0.242614	74.396591	-38.388355	-62.304199	4.905300	0.000000	0.968520	0.000000	0.000000	0.000000	0.261065	0.045507	0.006585	0.000000	0.000000	4.000000	25.000000	0.000000
2904.107155	0.052972	0.570071	0.242614	74.396591	-38.388355	-62.304199	4.905300	0.000000	0.968520	0.000000	0.000000	0.000000	0.261065	0.045507	0.006585	0.000000	0.000000	4.000000	25.000000	0.000000
2904.110488	0.053215	0.570211	0.242733	74.712051	-38.297928	-62.015003	4.905300	0.000000	0.968520	0.000000	0.000000	0.000000	0.072866	0.041985	0.035564	0.000000	0.000000	4.000000	25.000000	0.000000
2904.113821	0.053215	0.570211	0.242733	74.712051	-38.297928	-62.015003	4.905300	0.000000	0.968520	0.000000	0.000000	0.000000	0.072866	0.041985	0.035564	0.000000	0.000000	4.000000	25.000000	0.000000
2904.117155	0.053215	0.570211	0.242733	74.712051	-38.297928	-62.015003	4.905300	0.000000	0.968520	0.000000	0.000000	0.000000	0.072866	0.041985	0.035564	0.000000	0.000000	4.000000	25.000000	0.000000
2904.120488	0.053215	0.570211	0.242733	75.135902	-37.594597	-60.941414	4.909635	0.000000	0.946301	0.000000	0.000000	0.000000	0.072866	0.041985	0.035564	0.000000	0.000000	4.000000	25.000000	0.000000
2904.123821	0.053096	0.570399	0.242935	75.135902	-37.594597	-60.941414	4.909635	0.000000	0.946301	0.000000	0.000000	0.000000	-0.035508	0.056525	0.060564	0.000000	0.000000	4.000000	25.000000	0.000000
2904.127155	0.053096	0.570399	0.242935	75.135902	-37.594597	-60.941414	4.909635	0.000000	0.946301	0.000000	0.000000	0.000000	-0.035508	0.056525	0.060564	0.000000	0.000000	4.000000	25.000000	0.000000
2904.130488	0.052754	0.570586	0.243265	75.781631	-35.776886	-58.473484	4.909635	0.000000	0.946301	0.000000	0.000000	0.000000	-0.102835	0.056032	0.099138	0.000000	0.000000	4.000000	25.000000	0.000000
2904.133821	0.052754	0.570586	0.243265	75.781631	-35.776886	-58.473484	4.909635	0.000000	0.946301	0.000000	0.000000	0.000000	-0.102835	0.056032	0.099138	0.000000	0.000000	4.000000	25.000000	0.000000
2904.137155	0.052754	0.570586	0.243265	75.781631	-35.776886	-58.473484	4.909635	0.000000	0.946301	0.000000	0.000000	0.000000	-0.102835	0.056032	0.099138	0.000000	0.000000	4.000000	25.000000	0.000000
2904.140488	0.052084	0.570728	0.243706	76.643524	-32.368015	-54.095192	4.908286	0.000000	0.953275	0.000000	0.000000	0.000000	-0.200814	0.042527	0.132380	0.000000	0.000000	4.000000	25.000000	0.000000
2904.143821	0.052084	0.570728	0.243706	76.643524	-32.368015	-54.095192	4.908286	0.000000	0.953275	0.000000	0.000000	0.000000	-0.200814	0.042527	0.132380	0.000000	0.000000	4.000000	25.000000	0.000000
2904.147155	0.052084	0.570728	0.243706	76.643524	-32.368015	-54.095192	4.908286	0.000000	0.953275	0.000000	0.000000	0.000000	-0.200814	0.042527	0.132380	0.000000	0.000000	4.000000	25.000000	0.000000
2904.150488	0.051187	0.570764	0.244244	77.567535	-27.381441	-47.957031	4.906073	0.000000	0.964595	0.000000	0.000000	0.000000	-0.269230	0.010955	0.161260	0.000000	0.000000	4.000000	25.000000	0.000000
2904.153821	0.051187	0.570764	0.244244	77.567535	-27.381441	-47.957031	4.906073	0.000000	0.964595	0.000000	0.000000	0.000000	-0.269230	0.010955	0.161260	0.000000	0.000000	4.000000	25.000000	0.000000
2904.157155	0.051187	0.570764	0.244244	77.567535	-27.381441	-47.957031	4.906073	0.000000	0.964595	0.000000	0.000000	0.000000	-0.269230	0.010955	0.161260	0.000000	0.000000	4.000000	25.000000	0.000000
2904.160488	0.050060	0.570635	0.244870	78.350723	-21.345329	-41.024353	4.903041	0.000000	0.979893	0.000000	0.000000	0.000000	-0.338036	-0.038752	0.187991	0.000000	0.000000	4.000000	25.000000	0.000000
2904.163821	0.050060	0.570635	0.244870	78.350723	-21.345329	-41.024353	4.903041	0.000000	0.979893	0.000000	0.000000	0.000000	-0.338036	-0.038752	0.187991	0.000000	0.000000	4.000000	25.000000	0.000000
2904.167155	0.050060	0.570635	0.244870	78.350723	-21.345329	-41.024353	4.903041	0.000000	0.979893	0.000000	0.000000	0.000000	-0.338036	-0.038752	0.187991	0.000000	0.000000	4.000000	25.000000	0.000000
2904.170488	0.048738	0.570422	0.245601	78.929062	-14.894111	-34.311920	4.899152	0.000000	0.999154	0.000000	0.000000	0.000000	-0.396751	-0.064017	0.219154	0.000000	0.000000	4.000000	25.000000	0.000000
2904.173821	0.048738	0.570422	0.245601	78.929062	-14.894111	-34.311920	4.899152	0.000000	0.999154	0.000000	0.000000	0.000000	-0.396751	-0.064017	0.219154	0.000000	0.000000	4.000000	25.000000	0.000000
2904.177155	0.048738	0.570422	0.245601	78.929062	-14.894111	-34.311920	4.899152	0.000000	0.999154	0.000000	0.000000	0.000000	-0.396751	-0.064017	0.219154	0.000000	0.000000	4.000000	25.000000	0.000000
2904.180488	0.047249	0.570157	0.246395	79.281326	-8.593132	-28.243952	4.894522	0.000000	1.021596	0.000000	0.000000	0.000000	-0.446542	-0.079341	0.238137	0.000000	0.000000	4.000000	25.000000	0.000000
2904.183821	0.047249	0.570157	0.246395	79.281326	-8.593132	-28.243952	4.894522	0.000000	1.021596	0.000000	0.000000	0.000000	-0.446542	-0.079341	0.238137	0.000000	0.000000	4.000000	25.000000	0.000000
2904.187155	0.047249	0.570157	0.246395	79.281326	-8.593132	-28.243952	4.894522	0.000000	1.021596	0.000000	0.000000	0.000000	-0.446542	-0.079341	0.238137	0.000000	0.000000	4.000000	25.000000	0.000000
2904.190488	0.045561	0.569902	0.247259	79.456223	-2.608144	-22.637726	4.889207	0.000000	1.046735	0.000000	0.000000	0.000000	-0.506527	-0.076631	0.259224	0.000000	0.000000	4.000000	25.000000	0.000000
2904.193821	0.045561	0.569902	0.247259	79.456223	-2.608144	-22.637726	4.889207	0.000000	1.046735	0.000000	0.000000	0.000000	-0.506527	-0.076631	0.259224	0.000000	0.000000	4.000000	25.000000	0.000000
2904.197155	0.045561	0.569902	0.247259	79.456223	-2.608144	-22.637726	4.889207	0.000000	1.046735	0.000000	0.000000	0.000000	-0.506527	-0.076631	0.259224	0.000000	0.000000	4.000000	25.000000	0.000000
2904.200488	0.043872	0.569595	0.248173	79.486908	3.187642	-16.943527	4.883047	0.000000	1.075107	0.000000	0.000000	0.000000	-0.506712	-0.092074	0.274221	0.000000	0.000000	4.000000	25.000000	0.000000
2904.203821	0.043872	0.569595	0.248173	79.486908	3.187642	-16.943527	4.883047	0.000000	1.075107	0.000000	0.000000	0.000000	-0.506712	-0.092074	0.274221	0.000000	0.000000	4.000000	25.000000	0.000000
2904.207155	0.043872	0.569595	0.248173	79.486908	3.187642	-16.943527	4.883047	0.000000	1.075107	0.000000	0.000000	0.000000	-0.506712	-0.092074	0.274221	0.000000	0.000000	4.000000	25.000000	0.000000
2904.210488	0.042178	0.569287	0.249082	79.441620	9.017244	-10.828606	4.876828	0.000000	1.102975	0.000000	0.000000	0.000000	-0.508006	-0.092416	0.272604	0.000000	0.000000	4.000000	25.000000	0.000000
2904.213821	0.042178	0.569287	0.249082	79.441620	9.017244	-10.828606	4.876828	0.000000	1.102975	0.000000	0.000000	0.000000	-0.508006	-0.092416	0.272604	0.000000	0.000000	4.000000	25.000000	0.000000
2904.217155	0.042178	0.569287	0.249082	79.441620	9.017244	-10.828606	4.876828	0.000000	1.102975	0.000000	0.000000	0.000000	-0.508006	-0.092416	0.272604	0.000000	0.000000	4.000000	25.000000	0.000000
2904.220488	0.040580	0.568895	0.249961	79.430908	14.934294	-4.469286	4.870490	0.000000	1.130634	0.000000	0.000000	0.000000	-0.479400	-0.117431	0.263742	0.000000	0.000000	4.000000	25.000000	0.000000
2904.223821	0.040580	0.568895	0.249961	79.430908	14.934294	-4.469286	4.870490	0.000000	1.130634	0.000000	0.000000	0.000000	-0.479400	-0.117431	0.263742	0.000000	0.000000	4.000000	25.000000	0.000000
2904.227155	0.040580	0.568895	0.249961	79.430908	14.934294	-4.469286	4.870490	0.000000	1.130634	0.000000	0.000000	0.000000	-0.479400	-0.117431	0.263742	0.000000	0.000000	4.000000	25.000000	0.000000
2904.230488	0.039044	0.568498	0.250801	79.493576	20.665375	1.536132	4.864446	0.000000	1.156358	0.000000	0.000000	0.000000	-0.460919	-0.119224	0.251990	0.000000	0.000000	4.000000	25.000000	0.000000
2904.233821	0.039044	0.568498	0.250801	79.493576	20.665375	1.536132	4.864446	0.000000	1.156358	0.000000	0.000000	0.000000	-0.460919	-0.119224	0.251990	0.000000	0.000000	4.000000	25.000000	0.000000
2904.237155	0.039044	0.568498	0.250801	79.493576	20.665375	1.536132	4.864446	0.000000	1.156358	0.000000	0.000000	0.000000	-0.460919	-0.119224	0.251990	0.000000	0.000000	4.000000	25.000000	0.000000
2904.240488	0.037502	0.568095	0.251606	79.645943	25.099829	5.860089	4.858558	0.000000	1.180853	0.000000	0.000000	0.000000	-0.462486	-0.121023	0.241472	0.000000	0.000000	4.000000	25.000000	0.000000
2904.243821	0.037502	0.568095	0.251606	79.645943	25.099829	5.860089	4.858558	0.000000	1.180853	0.000000	0.000000	0.000000	-0.462486	-0.121023	0.241472	0.000000	0.000000	4.000000	25.000000	0.000000
2904.247155	0.037502	0.568095	0.251606	79.645943	25.099829	5.860089	4.858558	0.000000	1.180853	0.000000	0.000000	0.000000	-0.462486	-0.121023	0.241472	0.000000	0.000000	4.000000	25.000000	0.000000
2904.250488	0.035920	0.567659	0.252335	79.940460	27.606287	7.854387	4.852539	0.000000	1.205350	0.000000	0.000000	0.000000	-0.474739	-0.130721	0.218693	0.000000	0.000000	4.000000	25.000000	0.000000
2904.253821	0.035920	0.567659	0.252335	79.940460	27.606287	7.854387	4.852539	0.000000	1.205350	0.000000	0.000000	0.000000	-0.474739	-0.130721	0.218693	0.000000	0.000000	4.000000	25.000000	0.000000
2904.257155	0.035920	0.567659	0.252335	79.940460	27.606287	7.854387	4.852539	0.000000	1.205350	0.000000	0.000000	0.000000	-0.474739	-0.130721	0.218693	0.000000	0.000000	4.000000	25.000000	0.000000
2904.260488	0.034435	0.567162	0.253048	80.325638	28.772408	8.477337	4.846176	0.000000	1.230683	0.000000	0.000000	0.000000	-0.445439	-0.149220	0.214008	0.000000	0.000000	4.000000	25.000000	0.000000
2904.263821	0.034435	0.567162	0.253048	80.325638	28.772408	8.477337	4.846176	0.000000	1.230683	0.000000	0.000000	0.000000	-0.445439	-0.149220	0.214008	0.000000	0.000000	4.000000	25.000000	0.000000
2904.267155	0.034435	0.567162	0.253048	80.325638	28.772408	8.477337	4.846176	0.000000	1.230683	0.000000	0.000000	0.000000	-0.445439	-0.149220	0.214008	0.000000	0.000000	4.000000	25.000000	0.000000
2904.270488	0.033182	0.566637	0.253704	80.681183	29.834471	9.067814	4.840170	0.000000	1.254094	0.000000	0.000000	0.000000	-0.376041	-0.157489	0.196691	0.000000	0.000000	4.000000	25.000000	0.000000
2904.273821	0.033182	0.566637	0.253704	80.681183	29.834471	9.067814	4.840170	0.000000	1.254094	0.000000	0.000000	0.000000	-0.376041	-0.157489	0.196691	0.000000	0.000000	4.000000	25.000000	0.000000
2904.277155	0.033182	0.566637	0.253704	80.681183	29.834471	9.067814	4.840170	0.000000	1.254094	0.000000	0.000000	0.000000	-0.376041	-0.157489	0.196691	0.000000	0.000000	4.000000	25.000000	0.000000
2904.280488	0.032092	0.566063	0.254294	80.999443	30.900955	9.632547	4.835118	0.000000	1.273436	0.000000	0.000000	0.000000	-0.326806	-0.172237	0.177009	0.000000	0.000000	4.000000	25.000000	0.000000
2904.283821	0.032092	0.566063	0.254294	80.999443	30.900955	9.632547	4.835118	0.000000	1.273436	0.000000	0.000000	0.000000	-0.326806	-0.172237	0.177009	0.000000	0.000000	4.000000	25.000000	0.000000
2904.287155	0.032092	0.566063	0.254294	80.999443	30.900955	9.632547	4.835118	0.000000	1.273436	0.000000	0.000000	0.000000	-0.326806	-0.172237	0.177009	0.000000	0.000000	4.000000	25.000000	0.000000
2904.290488	0.031134	0.565461	0.254833	81.301842	31.631884	9.804277	4.830720	0.000000	1.290020	0.000000	0.000000	0.000000	-0.287346	-0.180453	0.161697	0.000000	0.000000	4.000000	25.000000	0.000000
2904.293821	0.031134	0.565461	0.254833	81.301842	31.631884	9.804277	4.830720	0.000000	1.290020	0.000000	0.000000	0.000000	-0.287346	-0.180453	0.161697	0.000000	0.000000	4.000000	25.000000	0.000000
2904.297155	0.031134	0.565461	0.254833	81.301842	31.631884	9.804277	4.830720	0.000000	1.290020	0.000000	0.000000	0.000000	-0.287346	-0.180453	0.161697	0.000000	0.000000	4.000000	25.000000	0.000000
2904.300488	0.030241	0.564893	0.255330	81.602577	31.803850	9.417858	4.826855	0.000000	1.304404	0.000000	0.000000	0.000000	-0.267949	-0.170392	0.149336	0.000000	0.000000	4.000000	25.000000	0.000000
2904.303821	0.030241	0.564893	0.255330	81.602577	31.803850	9.417858	4.826855	0.000000	1.304404	0.000000	0.000000	0.000000	-0.267949	-0.170392	0.149336	0.000000	0.000000	4.000000	25.000000	0.000000
2904.307155	0.030241	0.564893	0.255330	81.602577	31.803850	9.417858	4.826855	0.000000	1.304404	0.000000	0.000000	0.000000	-0.267949	-0.170392	0.149336	0.000000	0.000000	4.000000	25.000000	0.000000
2904.310488	0.029381	0.564424	0.255825	81.879845	31.481108	8.745400	4.823227	0.000000	1.317754	0.000000	0.000000	0.000000	-0.258164	-0.140699	0.148507	0.000000	0.000000	4.000000	25.000000	0.000000
2904.313821	0.029381	0.564424	0.255825	81.879845	31.481108	8.745400	4.823227	0.000000	1.317754	0.000000	0.000000	0.000000	-0.258164	-0.140699	0.148507	0.000000	0.000000	4.000000	25.000000	0.000000
2904.317155	0.029381	0.564424	0.255825	81.879845	31.481108	8.745400	4.823227	0.000000	1.317754	0.000000	0.000000	0.000000	-0.258164	-0.140699	0.148507	0.000000	0.000000	4.000000	25.000000	0.000000
2904.320488	0.028486	0.563998	0.256344	82.130142	30.652185	7.792776	4.819737	0.000000	1.330465	0.000000	0.000000	0.000000	-0.268394	-0.127852	0.155751	0.000000	0.000000	4.000000	25.000000	0.000000
2904.323821	0.028486	0.563998	0.256344	82.130142	30.652185	7.792776	4.819737	0.000000	1.330465	0.000000	0.000000	0.000000	-0.268394	-0.127852	0.155751	0.000000	0.000000	4.000000	25.000000	0.000000
2904.327155	0.028486	0.563998	0.256344	82.130142	30.652185	7.792776	4.819737	0.000000	1.330465	0.000000	0.000000	0.000000	-0.268394	-0.127852	0.155751	0.000000	0.000000	4.000000	25.000000	0.000000
2904.330488	0.027591	0.563636	0.256899	82.334534	29.397705	6.437608	4.816098	0.000000	1.343576	0.000000	0.000000	0.000000	-0.268361	-0.108435	0.166228	0.000000	0.000000	4.000000	25.000000	0.000000
2904.333821	0.027591	0.563636	0.256899	82.334534	29.397705	6.437608	4.816098	0.000000	1.343576	0.000000	0.000000	0.000000	-0.268361	-0.108435	0.166228	0.000000	0.000000	4.000000	25.000000	0.000000
2904.337155	0.027591	0.563636	0.256899	82.334534	29.397705	6.437608	4.816098	0.000000	1.343576	0.000000	0.000000	0.000000	-0.268361	-0.108435	0.166228	0.000000	0.000000	4.000000	25.000000	0.000000
2904.340488	0.026764	0.563335	0.257455	82.473549	28.230053	5.183677	4.812493	0.000000	1.356432	0.000000	0.000000	0.000000	-0.248353	-0.090383	0.166857	0.000000	0.000000	4.000000	25.000000	0.000000
2904.343821	0.026764	0.563335	0.257455	82.473549	28.230053	5.183677	4.812493	0.000000	1.356432	0.000000	0.000000	0.000000	-0.248353	-0.090383	0.166857	0.000000	0.000000	4.000000	25.000000	0.000000
2904.347155	0.026764	0.563335	0.257455	82.473549	28.230053	5.183677	4.812493	0.000000	1.356432	0.000000	0.000000	0.000000	-0.248353	-0.090383	0.166857	0.000000	0.000000	4.000000	25.000000	0.000000
2904.350488	0.026764	0.563335	0.257455	82.531967	27.471731	4.347336	4.809206	0.000000	1.368041	0.000000	0.000000	0.000000	-0.248353	-0.090383	0.166857	0.000000	0.000000	4.000000	25.000000	0.000000
2904.353821	0.026036	0.563033	0.258006	82.531967	27.471731	4.347336	4.809206	0.000000	1.368041	0.000000	0.000000	0.000000	-0.218189	-0.090557	0.165268	0.000000	0.000000	4.000000	25.000000	0.000000
2904.357155	0.026036	0.563033	0.258006	82.531967	27.471731	4.347336	4.809206	0.000000	1.368041	0.000000	0.000000	0.000000	-0.218189	-0.090557	0.165268	0.000000	0.000000	4.000000	25.000000	0.000000
2904.360488	0.025409	0.562787	0.258528	82.519974	27.233614	3.965506	4.809206	0.000000	1.368041	0.000000	0.000000	0.000000	-0.188206	-0.073797	0.156664	0.000000	0.000000	4.000000	25.000000	0.000000
2904.363821	0.025409	0.562787	0.258528	82.519974	27.233614	3.965506	4.809206	0.000000	1.368041	0.000000	0.000000	0.000000	-0.188206	-0.073797	0.156664	0.000000	0.000000	4.000000	25.000000	0.000000
2904.367155	0.025409	0.562787	0.258528	82.519974	27.233614	3.965506	4.809206	0.000000	1.368041	0.000000	0.000000	0.000000	-0.188206	-0.073797	0.156664	0.000000	0.000000	4.000000	25.000000	0.000000
2904.370488	0.025409	0.562787	0.258528	82.500084	27.119228	3.574927	4.804040	0.000000	1.386072	0.000000	0.000000	0.000000	-0.188206	-0.073797	0.156664	0.000000	0.000000	4.000000	25.000000	0.000000
2904.373821	0.024916	0.562558	0.259026	82.500084	27.119228	3.574927	4.804040	0.000000	1.386072	0.000000	0.000000	0.000000	-0.147876	-0.068738	0.149520	0.000000	0.000000	4.000000	25.000000	0.000000
2904.377155	0.024916	0.562558	0.259026	82.500084	27.119228	3.574927	4.804040	0.000000	1.386072	0.000000	0.000000	0.000000	-0.147876	-0.068738	0.149520	0.000000	0.000000	4.000000	25.000000	0.000000
2904.380488	0.024590	0.562320	0.259458	82.487648	27.016144	2.977551	4.804040	0.000000	1.386072	0.000000	0.000000	0.000000	-0.097677	-0.071523	0.129443	0.000000	0.000000	4.000000	25.000000	0.000000
2904.383821	0.024590	0.562320	0.259458	82.487648	27.016144	2.977551	4.804040	0.000000	1.386072	0.000000	0.000000	0.000000	-0.097677	-0.071523	0.129443	0.000000	0.000000	4.000000	25.000000	0.000000
2904.387155	0.024590	0.562320	0.259458	82.487648	27.016144	2.977551	4.804040	0.000000	1.386072	0.000000	0.000000	0.000000	-0.097677	-0.071523	0.129443	0.000000	0.000000	4.000000	25.000000	0.000000
2904.390488	0.024432	0.562050	0.259811	82.491089	26.793760	2.009027	4.801320	0.000000	1.395469	0.000000	0.000000	0.000000	-0.047482	-0.080820	0.105834	0.000000	0.000000	4.000000	25.000000	0.000000
2904.393821	0.024432	0.562050	0.259811	82.491089	26.793760	2.009027	4.801320	0.000000	1.395469	0.000000	0.000000	0.000000	-0.047482	-0.080820	0.105834	0.000000	0.000000	4.000000	25.000000	0.000000
2904.397155	0.024432	0.562050	0.259811	82.491089	26.793760	2.009027	4.801320	0.000000	1.395469	0.000000	0.000000	0.000000	-0.047482	-0.080820	0.105834	0.000000	0.000000	4.000000	25.000000	0.000000
2904.400488	0.024432	0.562050	0.259811	82.520660	26.234434	0.814602	4.801043	0.000000	1.396418	0.000000	0.000000	0.000000	-0.047482	-0.080820	0.105834	0.000000	0.000000	4.000000	25.000000	0.000000
2904.403821	0.024510	0.561833	0.260101	82.520660	26.234434	0.814602	4.801043	0.000000	1.396418	0.000000	0.000000	0.000000	0.023424	-0.065237	0.087198	0.000000	0.000000	4.000000	25.000000	0.000000
2904.407155	0.024510	0.561833	0.260101	82.520660	26.234434	0.814602	4.801043	0.000000	1.396418	0.000000	0.000000	0.000000	0.023424	-0.065237	0.087198	0.000000	0.000000	4.000000	25.000000	0.000000
2904.410488	0.024551	0.561702	0.260303	82.577698	25.218298	-0.526838	4.801043	0.000000	1.396418	0.000000	0.000000	0.000000	0.012302	-0.039172	0.060644	0.000000	0.000000	4.000000	25.000000	0.000000
2904.413821	0.024551	0.561702	0.260303	82.577698	25.218298	-0.526838	4.801043	0.000000	1.396418	0.000000	0.000000	0.000000	0.012302	-0.039172	0.060644	0.000000	0.000000	4.000000	25.000000	0.000000
2904.417155	0.024551	0.561702	0.260303	82.577698	25.218298	-0.526838	4.801043	0.000000	1.396418	0.000000	0.000000	0.000000	0.012302	-0.039172	0.060644	0.000000	0.000000	4.000000	25.000000	0.000000
2904.420488	0.024591	0.561707	0.260470	82.642220	23.884230	-1.986503	4.802340	0.000000	1.391954	0.000000	0.000000	0.000000	0.011947	0.001361	0.050115	0.000000	0.000000	4.000000	25.000000	0.000000
2904.423821	0.024591	0.561707	0.260470	82.642220	23.884230	-1.986503	4.802340	0.000000	1.391954	0.000000	0.000000	0.000000	0.011947	0.001361	0.050115	0.000000	0.000000	4.000000	25.000000	0.000000
2904.427155	0.024591	0.561707	0.260470	82.642220	23.884230	-1.986503	4.802340	0.000000	1.391954	0.000000	0.000000	0.000000	0.011947	0.001361	0.050115	0.000000	0.000000	4.000000	25.000000	0.000000
2904.430488	0.024591	0.561707	0.260470	82.687263	22.691538	-3.294092	4.802774	0.000000	1.390453	0.000000	0.000000	0.000000	0.011947	0.001361	0.050115	0.000000	0.000000	4.000000	25.000000	0.000000
2904.433821	0.024699	0.561750	0.260629	82.687263	22.691538	-3.294092	4.802774	0.000000	1.390453	0.000000	0.000000	0.000000	0.032337	0.013094	0.047683	0.000000	0.000000	4.000000	25.000000	0.000000
2904.437155	0.024699	0.561750	0.260629	82.687263	22.691538	-3.294092	4.802774	0.000000	1.390453	0.000000	0.000000	0.000000	0.032337	0.013094	0.047683	0.000000	0.000000	4.000000	25.000000	0.000000
2904.440488	0.024699	0.561750	0.260629	82.686409	22.197836	-3.839235	4.802774	0.000000	1.390453	0.000000	0.000000	0.000000	0.032337	0.013094	0.047683	0.000000	0.000000	4.000000	25.000000	0.000000
2904.443821	0.024699	0.561750	0.260629	82.686409	22.197836	-3.839235	4.802774	0.000000	1.390453	0.000000	0.000000	0.000000	0.032337	0.013094	0.047683	0.000000	0.000000	4.000000	25.000000	0.000000
2904.447155	0.024875	0.561855	0.260792	82.686409	22.197836	-3.839235	4.802774	0.000000	1.390453	0.000000	0.000000	0.000000	0.052867	0.031444	0.048892	0.000000	0.000000	4.000000	25.000000	0.000000
2904.450488	0.024875	0.561855	0.260792	82.651421	22.244490	-3.805031	4.803531	0.000000	1.387837	0.000000	0.000000	0.000000	0.052867	0.031444	0.048892	0.000000	0.000000	4.000000	25.000000	0.000000
2904.453821	0.024875	0.561855	0.260792	82.651421	22.244490	-3.805031	4.803531	0.000000	1.387837	0.000000	0.000000	0.000000	0.052867	0.031444	0.048892	0.000000	0.000000	4.000000	25.000000	0.000000
2904.457155	0.024875	0.561855	0.260792	82.651421	22.244490	-3.805031	4.803531	0.000000	1.387837	0.000000	0.000000	0.000000	0.052867	0.031444	0.048892	0.000000	0.000000	4.000000	25.000000	0.000000
2904.460488	0.025570	0.562209	0.261131	82.620598	22.205423	-3.876316	4.804626	0.000000	1.384040	0.000000	0.000000	0.000000	0.208362	0.106082	0.101518	0.000000	0.000000	4.000000	25.000000	0.000000
2904.463821	0.025570	0.562209	0.261131	82.620598	22.205423	-3.876316	4.804626	0.000000	1.384040	0.000000	0.000000	0.000000	0.208362	0.106082	0.101518	0.000000	0.000000	4.000000	25.000000	0.000000
2904.467155	0.025570	0.562209	0.261131	82.620598	22.205423	-3.876316	4.804626	0.000000	1.384040	0.000000	0.000000	0.000000	0.208362	0.106082	0.101518	0.000000	0.000000	4.000000	25.000000	0.000000
2904.470488	0.025570	0.562209	0.261131	82.599808	22.195339	-3.933555	4.808487	0.000000	1.370568	0.000000	0.000000	0.000000	0.208362	0.106082	0.101518	0.000000	0.000000	4.000000	25.000000	0.000000
2904.473821	0.026189	0.562410	0.261248	82.599808	22.195339	-3.933555	4.808487	0.000000	1.370568	0.000000	0.000000	0.000000	0.185652	0.060251	0.035106	0.000000	0.000000	4.000000	25.000000	0.000000
2904.477155	0.026189	0.562410	0.261248	82.599808	22.195339	-3.933555	4.808487	0.000000	1.370568	0.000000	0.000000	0.000000	0.185652	0.060251	0.035106	0.000000	0.000000	4.000000	25.000000	0.000000
2904.480488	0.026975	0.562619	0.261280	82.612785	22.257906	-3.938732	4.808487	0.000000	1.370568	0.000000	0.000000	0.000000	0.236004	0.062870	0.009655	0.000000	0.000000	4.000000	25.000000	0.000000
2904.483821	0.026975	0.562619	0.261280	82.612785	22.257906	-3.938732	4.808487	0.000000	1.370568	0.000000	0.000000	0.000000	0.236004	0.062870	0.009655	0.000000	0.000000	4.000000	25.000000	0.000000
2904.487155	0.026975	0.562619	0.261280	82.612785	22.257906	-3.938732	4.808487	0.000000	1.370568	0.000000	0.000000	0.000000	0.236004	0.062870	0.009655	0.000000	0.000000	4.000000	25.000000	0.000000
2904.490488	0.027996	0.562811	0.261182	82.686539	22.223309	-4.081843	4.815459	0.000000	1.345867	0.000000	0.000000	0.000000	0.306258	0.057585	-0.029380	0.000000	0.000000	4.000000	25.000000	0.000000
2904.493821	0.027996	0.562811	0.261182	82.686539	22.223309	-4.081843	4.815459	0.000000	1.345867	0.000000	0.000000	0.000000	0.306258	0.057585	-0.029380	0.000000	0.000000	4.000000	25.000000	0.000000
2904.497155	0.027996	0.562811	0.261182	82.686539	22.223309	-4.081843	4.815459	0.000000	1.345867	0.000000	0.000000	0.000000	0.306258	0.057585	-0.029380	0.000000	0.000000	4.000000	25.000000	0.000000
2904.500488	0.029116	0.563012	0.261001	82.796005	21.566879	-4.914483	4.820182	0.000000	1.328852	0.000000	0.000000	0.000000	0.335929	0.060176	-0.054420	0.000000	0.000000	4.000000	25.000000	0.000000
2904.503821	0.029116	0.563012	0.261001	82.796005	21.566879	-4.914483	4.820182	0.000000	1.328852	0.000000	0.000000	0.000000	0.335929	0.060176	-0.054420	0.000000	0.000000	4.000000	25.000000	0.000000
2904.507155	0.029116	0.563012	0.261001	82.796005	21.566879	-4.914483	4.820182	0.000000	1.328852	0.000000	0.000000	0.000000	0.335929	0.060176	-0.054420	0.000000	0.000000	4.000000	25.000000	0.000000
2904.510488	0.030234	0.563230	0.260799	82.915932	20.221323	-6.486429	4.825214	0.000000	1.310462	0.000000	0.000000	0.000000	0.335552	0.065373	-0.060340	0.000000	0.000000	4.000000	25.000000	0.000000
2904.513821	0.030234	0.563230	0.260799	82.915932	20.221323	-6.486429	4.825214	0.000000	1.310462	0.000000	0.000000	0.000000	0.335552	0.065373	-0.060340	0.000000	0.000000	4.000000	25.000000	0.000000
2904.517155	0.030234	0.563230	0.260799	82.915932	20.221323	-6.486429	4.825214	0.000000	1.310462	0.000000	0.000000	0.000000	0.335552	0.065373	-0.060340	0.000000	0.000000	4.000000	25.000000	0.000000
2904.520488	0.031285	0.563469	0.260612	83.019028	18.435808	-8.524922	4.830162	0.000000	1.292102	0.000000	0.000000	0.000000	0.315098	0.071886	-0.056369	0.000000	0.000000	4.000000	25.000000	0.000000
2904.523821	0.031285	0.563469	0.260612	83.019028	18.435808	-8.524922	4.830162	0.000000	1.292102	0.000000	0.000000	0.000000	0.315098	0.071886	-0.056369	0.000000	0.000000	4.000000	25.000000	0.000000
2904.527155	0.031285	0.563469	0.260612	83.019028	18.435808	-8.524922	4.830162	0.000000	1.292102	0.000000	0.000000	0.000000	0.315098	0.071886	-0.056369	0.000000	0.000000	4.000000	25.000000	0.000000
2904.530488	0.032404	0.563713	0.260449	83.077232	16.706387	-10.491921	4.834763	0.000000	1.274780	0.000000	0.000000	0.000000	0.335796	0.073209	-0.048777	0.000000	0.000000	4.000000	25.000000	0.000000
2904.533821	0.032404	0.563713	0.260449	83.077232	16.706387	-10.491921	4.834763	0.000000	1.274780	0.000000	0.000000	0.000000	0.335796	0.073209	-0.048777	0.000000	0.000000	4.000000	25.000000	0.000000
2904.537155	0.032404	0.563713	0.260449	83.077232	16.706387	-10.491921	4.834763	0.000000	1.274780	0.000000	0.000000	0.000000	0.335796	0.073209	-0.048777	0.000000	0.000000	4.000000	25.000000	0.000000
2904.540488	0.033525	0.563984	0.260327	83.096321	15.726067	-11.647967	4.839658	0.000000	1.256068	0.000000	0.000000	0.000000	0.336254	0.081081	-0.036709	0.000000	0.000000	4.000000	25.000000	0.000000
2904.543821	0.033525	0.563984	0.260327	83.096321	15.726067	-11.647967	4.839658	0.000000	1.256068	0.000000	0.000000	0.000000	0.336254	0.081081	-0.036709	0.000000	0.000000	4.000000	25.000000	0.000000
2904.547155	0.033525	0.563984	0.260327	83.096321	15.726067	-11.647967	4.839658	0.000000	1.256068	0.000000	0.000000	0.000000	0.336254	0.081081	-0.036709	0.000000	0.000000	4.000000	25.000000	0.000000
2904.550488	0.034681	0.564298	0.260225	83.093117	15.705822	-11.772720	4.844550	0.000000	1.237071	0.000000	0.000000	0.000000	0.346727	0.094178	-0.030522	0.000000	0.000000	4.000000	25.000000	0.000000
2904.553821	0.034681	0.564298	0.260225	83.093117	15.705822	-11.772720	4.844550	0.000000	1.237071	0.000000	0.000000	0.000000	0.346727	0.094178	-0.030522	0.000000	0.000000	4.000000	25.000000	0.000000
2904.557155	0.034681	0.564298	0.260225	83.093117	15.705822	-11.772720	4.844550	0.000000	1.237071	0.000000	0.000000	0.000000	0.346727	0.094178	-0.030522	0.000000	0.000000	4.000000	25.000000	0.000000
2904.560488	0.035939	0.564594	0.260134	83.124535	15.857502	-11.721441	4.849556	0.000000	1.217294	0.000000	0.000000	0.000000	0.377569	0.088968	-0.027272	0.000000	0.000000	4.000000	25.000000	0.000000
2904.563821	0.035939	0.564594	0.260134	83.124535	15.857502	-11.721441	4.849556	0.000000	1.217294	0.000000	0.000000	0.000000	0.377569	0.088968	-0.027272	0.000000	0.000000	4.000000	25.000000	0.000000
2904.567155	0.035939	0.564594	0.260134	83.124535	15.857502	-11.721441	4.849556	0.000000	1.217294	0.000000	0.000000	0.000000	0.377569	0.088968	-0.027272	0.000000	0.000000	4.000000	25.000000	0.000000
2904.570488	0.037229	0.564903	0.259991	83.227203	16.165438	-11.520226	4.854954	0.000000	1.195586	0.000000	0.000000	0.000000	0.386971	0.092824	-0.042877	0.000000	0.000000	4.000000	25.000000	0.000000
2904.573821	0.037229	0.564903	0.259991	83.227203	16.165438	-11.520226	4.854954	0.000000	1.195586	0.000000	0.000000	0.000000	0.386971	0.092824	-0.042877	0.000000	0.000000	4.000000	25.000000	0.000000
2904.577155	0.037229	0.564903	0.259991	83.227203	16.165438	-11.520226	4.854954	0.000000	1.195586	0.000000	0.000000	0.000000	0.386971	0.092824	-0.042877	0.000000	0.000000	4.000000	25.000000	0.000000
2904.580488	0.038618	0.565186	0.259798	83.397377	16.603895	-11.199949	4.860349	0.000000	1.173459	0.000000	0.000000	0.000000	0.416804	0.084889	-0.057859	0.000000	0.000000	4.000000	25.000000	0.000000
2904.583821	0.038618	0.565186	0.259798	83.397377	16.603895	-11.199949	4.860349	0.000000	1.173459	0.000000	0.000000	0.000000	0.416804	0.084889	-0.057859	0.000000	0.000000	4.000000	25.000000	0.000000
2904.587155	0.038618	0.565186	0.259798	83.397377	16.603895	-11.199949	4.860349	0.000000	1.173459	0.000000	0.000000	0.000000	0.416804	0.084889	-0.057859	0.000000	0.000000	4.000000	25.000000	0.000000
2904.590488	0.040141	0.565504	0.259559	83.608917	16.711622	-11.253635	4.866029	0.000000	1.149680	0.000000	0.000000	0.000000	0.456847	0.095276	-0.071772	0.000000	0.000000	4.000000	25.000000	0.000000
2904.593821	0.040141	0.565504	0.259559	83.608917	16.711622	-11.253635	4.866029	0.000000	1.149680	0.000000	0.000000	0.000000	0.456847	0.095276	-0.071772	0.000000	0.000000	4.000000	25.000000	0.000000
2904.597155	0.040141	0.565504	0.259559	83.608917	16.711622	-11.253635	4.866029	0.000000	1.149680	0.000000	0.000000	0.000000	0.456847	0.095276	-0.071772	0.000000	0.000000	4.000000	25.000000	0.000000
2904.600488	0.041731	0.565821	0.259312	83.852417	15.888599	-12.307925	4.872118	0.000000	1.123595	0.000000	0.000000	0.000000	0.476998	0.095237	-0.073961	0.000000	0.000000	4.000000	25.000000	0.000000
2904.603821	0.041731	0.565821	0.259312	83.852417	15.888599	-12.307925	4.872118	0.000000	1.123595	0.000000	0.000000	0.000000	0.476998	0.095237	-0.073961	0.000000	0.000000	4.000000	25.000000	0.000000
2904.607155	0.041731	0.565821	0.259312	83.852417	15.888599	-12.307925	4.872118	0.000000	1.123595	0.000000	0.000000	0.000000	0.476998	0.095237	-0.073961	0.000000	0.000000	4.000000	25.000000	0.000000
2904.610488	0.043321	0.566121	0.259080	84.095016	14.169683	-14.264582	4.878357	0.000000	1.096191	0.000000	0.000000	0.000000	0.477050	0.089997	-0.069694	0.000000	0.000000	4.000000	25.000000	0.000000
2904.613821	0.043321	0.566121	0.259080	84.095016	14.169683	-14.264582	4.878357	0.000000	1.096191	0.000000	0.000000	0.000000	0.477050	0.089997	-0.069694	0.000000	0.000000	4.000000	25.000000	0.000000
2904.617155	0.043321	0.566121	0.259080	84.095016	14.169683	-14.264582	4.878357	0.000000	1.096191	0.000000	0.000000	0.000000	0.477050	0.089997	-0.069694	0.000000	0.000000	4.000000	25.000000	0.000000
2904.620488	0.045046	0.566439	0.258818	84.318970	11.980674	-16.631495	4.884481	0.000000	1.068572	0.000000	0.000000	0.000000	0.517249	0.095160	-0.078737	0.000000	0.000000	4.000000	25.000000	0.000000
2904.623821	0.045046	0.566439	0.258818	84.318970	11.980674	-16.631495	4.884481	0.000000	1.068572	0.000000	0.000000	0.000000	0.517249	0.095160	-0.078737	0.000000	0.000000	4.000000	25.000000	0.000000
2904.627155	0.045046	0.566439	0.258818	84.318970	11.980674	-16.631495	4.884481	0.000000	1.068572	0.000000	0.000000	0.000000	0.517249	0.095160	-0.078737	0.000000	0.000000	4.000000	25.000000	0.000000
2904.630488	0.046871	0.566717	0.258550	84.499214	9.782812	-18.968876	4.890965	0.000000	1.038493	0.000000	0.000000	0.000000	0.547636	0.083363	-0.080242	0.000000	0.000000	4.000000	25.000000	0.000000
2904.633821	0.046871	0.566717	0.258550	84.499214	9.782812	-18.968876	4.890965	0.000000	1.038493	0.000000	0.000000	0.000000	0.547636	0.083363	-0.080242	0.000000	0.000000	4.000000	25.000000	0.000000
2904.637155	0.046871	0.566717	0.258550	84.499214	9.782812	-18.968876	4.890965	0.000000	1.038493	0.000000	0.000000	0.000000	0.547636	0.083363	-0.080242	0.000000	0.000000	4.000000	25.000000	0.000000
2904.640488	0.048861	0.566924	0.258200	84.629028	7.772417	-21.258511	4.897666	0.000000	1.006413	0.000000	0.000000	0.000000	0.596903	0.062256	-0.104955	0.000000	0.000000	4.000000	25.000000	0.000000
2904.643821	0.048861	0.566924	0.258200	84.629028	7.772417	-21.258511	4.897666	0.000000	1.006413	0.000000	0.000000	0.000000	0.596903	0.062256	-0.104955	0.000000	0.000000	4.000000	25.000000	0.000000
2904.647155	0.048861	0.566924	0.258200	84.629028	7.772417	-21.258511	4.897666	0.000000	1.006413	0.000000	0.000000	0.000000	0.596903	0.062256	-0.104955	0.000000	0.000000	4.000000	25.000000	0.000000
2904.650488	0.050881	0.567127	0.257812	84.714722	5.687423	-23.633247	4.904724	0.000000	0.971433	0.000000	0.000000	0.000000	0.605964	0.060821	-0.116382	0.000000	0.000000	4.000000	25.000000	0.000000
2904.653821	0.050881	0.567127	0.257812	84.714722	5.687423	-23.633247	4.904724	0.000000	0.971433	0.000000	0.000000	0.000000	0.605964	0.060821	-0.116382	0.000000	0.000000	4.000000	25.000000	0.000000
2904.657155	0.050881	0.567127	0.257812	84.714722	5.687423	-23.633247	4.904724	0.000000	0.971433	0.000000	0.000000	0.000000	0.605964	0.060821	-0.116382	0.000000	0.000000	4.000000	25.000000	0.000000
2904.660488	0.052961	0.567298	0.257342	84.764824	3.156150	-26.486443	4.911650	0.000000	0.935787	0.000000	0.000000	0.000000	0.624168	0.051440	-0.141258	0.000000	0.000000	4.000000	25.000000	0.000000
2904.663821	0.052961	0.567298	0.257342	84.764824	3.156150	-26.486443	4.911650	0.000000	0.935787	0.000000	0.000000	0.000000	0.624168	0.051440	-0.141258	0.000000	0.000000	4.000000	25.000000	0.000000
2904.667155	0.052961	0.567298	0.257342	84.764824	3.156150	-26.486443	4.911650	0.000000	0.935787	0.000000	0.000000	0.000000	0.624168	0.051440	-0.141258	0.000000	0.000000	4.000000	25.000000	0.000000
2904.670488	0.055139	0.567465	0.256827	84.769173	-0.378650	-30.402927	4.918508	0.000000	0.899043	0.000000	0.000000	0.000000	0.653277	0.049984	-0.154499	0.000000	0.000000	4.000000	25.000000	0.000000
2904.673821	0.055139	0.567465	0.256827	84.769173	-0.378650	-30.402927	4.918508	0.000000	0.899043	0.000000	0.000000	0.000000	0.653277	0.049984	-0.154499	0.000000	0.000000	4.000000	25.000000	0.000000
2904.677155	0.055139	0.567465	0.256827	84.769173	-0.378650	-30.402927	4.918508	0.000000	0.899043	0.000000	0.000000	0.000000	0.653277	0.049984	-0.154499	0.000000	0.000000	4.000000	25.000000	0.000000
2904.680488	0.057412	0.567605	0.256254	84.733551	-4.946006	-35.429909	4.925424	0.000000	0.860351	0.000000	0.000000	0.000000	0.681934	0.041973	-0.171638	0.000000	0.000000	4.000000	25.000000	0.000000
2904.683821	0.057412	0.567605	0.256254	84.733551	-4.946006	-35.429909	4.925424	0.000000	0.860351	0.000000	0.000000	0.000000	0.681934	0.041973	-0.171638	0.000000	0.000000	4.000000	25.000000	0.000000
2904.687155	0.057412	0.567605	0.256254	84.733551	-4.946006	-35.429909	4.925424	0.000000	0.860351	0.000000	0.000000	0.000000	0.681934	0.041973	-0.171638	0.000000	0.000000	4.000000	25.000000	0.000000
2904.690488	0.059683	0.567766	0.255687	84.632683	-10.355352	-41.349148	4.932346	0.000000	0.819731	0.000000	0.000000	0.000000	0.681292	0.048437	-0.170305	0.000000	0.000000	4.000000	25.000000	0.000000
2904.693821	0.059683	0.567766	0.255687	84.632683	-10.355352	-41.349148	4.932346	0.000000	0.819731	0.000000	0.000000	0.000000	0.681292	0.048437	-0.170305	0.000000	0.000000	4.000000	25.000000	0.000000
2904.697155	0.059683	0.567766	0.255687	84.632683	-10.355352	-41.349148	4.932346	0.000000	0.819731	0.000000	0.000000	0.000000	0.681292	0.048437	-0.170305	0.000000	0.000000	4.000000	25.000000	0.000000
2904.700488	0.062021	0.567932	0.255136	84.462814	-15.851264	-47.384800	4.938976	0.000000	0.778788	0.000000	0.000000	0.000000	0.701438	0.049764	-0.165306	0.000000	0.000000	4.000000	25.000000	0.000000
2904.703821	0.062021	0.567932	0.255136	84.462814	-15.851264	-47.384800	4.938976	0.000000	0.778788	0.000000	0.000000	0.000000	0.701438	0.049764	-0.165306	0.000000	0.000000	4.000000	25.000000	0.000000
2904.707155	0.062021	0.567932	0.255136	84.462814	-15.851264	-47.384800	4.938976	0.000000	0.778788	0.000000	0.000000	0.000000	0.701438	0.049764	-0.165306	0.000000	0.000000	4.000000	25.000000	0.000000
2904.710488	0.064357	0.568120	0.254589	84.264244	-20.386263	-52.420891	4.945507	0.000000	0.736180	0.000000	0.000000	0.000000	0.700854	0.056250	-0.164077	0.000000	0.000000	4.000000	25.000000	0.000000
2904.713821	0.064357	0.568120	0.254589	84.264244	-20.386263	-52.420891	4.945507	0.000000	0.736180	0.000000	0.000000	0.000000	0.700854	0.056250	-0.164077	0.000000	0.000000	4.000000	25.000000	0.000000
2904.717155	0.064357	0.568120	0.254589	84.264244	-20.386263	-52.420891	4.945507	0.000000	0.736180	0.000000	0.000000	0.000000	0.700854	0.056250	-0.164077	0.000000	0.000000	4.000000	25.000000	0.000000
2904.720488	0.066692	0.568290	0.254052	84.114967	-23.209362	-55.601269	4.951707	0.000000	0.693248	0.000000	0.000000	0.000000	0.700472	0.051027	-0.161030	0.000000	0.000000	4.000000	25.000000	0.000000
2904.723821	0.066692	0.568290	0.254052	84.114967	-23.209362	-55.601269	4.951707	0.000000	0.693248	0.000000	0.000000	0.000000	0.700472	0.051027	-0.161030	0.000000	0.000000	4.000000	25.000000	0.000000
2904.727155	0.066692	0.568290	0.254052	84.114967	-23.209362	-55.601269	4.951707	0.000000	0.693248	0.000000	0.000000	0.000000	0.700472	0.051027	-0.161030	0.000000	0.000000	4.000000	25.000000	0.000000
2904.730488	0.069121	0.568433	0.253455	84.097412	-23.601372	-55.701748	4.957573	0.000000	0.649973	0.000000	0.000000	0.000000	0.728741	0.042986	-0.178984	0.000000	0.000000	4.000000	25.000000	0.000000
2904.733821	0.069121	0.568433	0.253455	84.097412	-23.601372	-55.701748	4.957573	0.000000	0.649973	0.000000	0.000000	0.000000	0.728741	0.042986	-0.178984	0.000000	0.000000	4.000000	25.000000	0.000000
2904.737155	0.069121	0.568433	0.253455	84.097412	-23.601372	-55.701748	4.957573	0.000000	0.649973	0.000000	0.000000	0.000000	0.728741	0.042986	-0.178984	0.000000	0.000000	4.000000	25.000000	0.000000
2904.740488	0.071609	0.568528	0.252789	84.167030	-22.786272	-52.897499	4.963301	0.000000	0.604687	0.000000	0.000000	0.000000	0.746318	0.028399	-0.199851	0.000000	0.000000	4.000000	25.000000	0.000000
2904.743821	0.071609	0.568528	0.252789	84.167030	-22.786272	-52.897499	4.963301	0.000000	0.604687	0.000000	0.000000	0.000000	0.746318	0.028399	-0.199851	0.000000	0.000000	4.000000	25.000000	0.000000
2904.747155	0.071609	0.568528	0.252789	84.167030	-22.786272	-52.897499	4.963301	0.000000	0.604687	0.000000	0.000000	0.000000	0.746318	0.028399	-0.199851	0.000000	0.000000	4.000000	25.000000	0.000000
2904.750488	0.074251	0.568647	0.252000	84.243332	-21.938372	-49.313862	4.968760	0.000000	0.558049	0.000000	0.000000	0.000000	0.792622	0.035764	-0.236792	0.000000	0.000000	4.000000	25.000000	0.000000
2904.753821	0.074251	0.568647	0.252000	84.243332	-21.938372	-49.313862	4.968760	0.000000	0.558049	0.000000	0.000000	0.000000	0.792622	0.035764	-0.236792	0.000000	0.000000	4.000000	25.000000	0.000000
2904.757155	0.074251	0.568647	0.252000	84.243332	-21.938372	-49.313862	4.968760	0.000000	0.558049	0.000000	0.000000	0.000000	0.792622	0.035764	-0.236792	0.000000	0.000000	4.000000	25.000000	0.000000
2904.760488	0.077117	0.568756	0.251114	84.290749	-21.628555	-46.428360	4.974102	0.000000	0.508248	0.000000	0.000000	0.000000	0.859761	0.032795	-0.265674	0.000000	0.000000	4.000000	25.000000	0.000000
2904.763821	0.077117	0.568756	0.251114	84.290749	-21.628555	-46.428360	4.974102	0.000000	0.508248	0.000000	0.000000	0.000000	0.859761	0.032795	-0.265674	0.000000	0.000000	4.000000	25.000000	0.000000
2904.767155	0.077117	0.568756	0.251114	84.290749	-21.628555	-46.428360	4.974102	0.000000	0.508248	0.000000	0.000000	0.000000	0.859761	0.032795	-0.265674	0.000000	0.000000	4.000000	25.000000	0.000000
2904.770488	0.080238	0.568894	0.250120	84.329430	-21.644291	-44.279251	4.979368	0.000000	0.453753	0.000000	0.000000	0.000000	0.936256	0.041474	-0.298413	0.000000	0.000000	4.000000	25.000000	0.000000
2904.773821	0.080238	0.568894	0.250120	84.329430	-21.644291	-44.279251	4.979368	0.000000	0.453753	0.000000	0.000000	0.000000	0.936256	0.041474	-0.298413	0.000000	0.000000	4.000000	25.000000	0.000000
2904.777155	0.080238	0.568894	0.250120	84.329430	-21.644291	-44.279251	4.979368	0.000000	0.453753	0.000000	0.000000	0.000000	0.936256	0.041474	-0.298413	0.000000	0.000000	4.000000	25.000000	0.000000
2904.780488	0.083574	0.568957	0.248986	84.369354	-21.808420	-43.088097	4.984466	0.000000	0.393830	0.000000	0.000000	0.000000	1.000978	0.018831	-0.340109	0.000000	0.000000	4.000000	25.000000	0.000000
2904.783821	0.083574	0.568957	0.248986	84.369354	-21.808420	-43.088097	4.984466	0.000000	0.393830	0.000000	0.000000	0.000000	1.000978	0.018831	-0.340109	0.000000	0.000000	4.000000	25.000000	0.000000
2904.787155	0.083574	0.568957	0.248986	84.369354	-21.808420	-43.088097	4.984466	0.000000	0.393830	0.000000	0.000000	0.000000	1.000978	0.018831	-0.340109	0.000000	0.000000	4.000000	25.000000	0.000000
2904.790488	0.087157	0.569083	0.247699	84.355797	-22.974813	-44.208267	4.989155	0.000000	0.329138	0.000000	0.000000	0.000000	1.074712	0.037611	-0.385945	0.000000	0.000000	4.000000	25.000000	0.000000
2904.793821	0.087157	0.569083	0.247699	84.355797	-22.974813	-44.208267	4.989155	0.000000	0.329138	0.000000	0.000000	0.000000	1.074712	0.037611	-0.385945	0.000000	0.000000	4.000000	25.000000	0.000000
2904.797155	0.087157	0.569083	0.247699	84.355797	-22.974813	-44.208267	4.989155	0.000000	0.329138	0.000000	0.000000	0.000000	1.074712	0.037611	-0.385945	0.000000	0.000000	4.000000	25.000000	0.000000
2904.800488	0.090907	0.569161	0.246204	84.222565	-26.093784	-47.870869	4.993293	0.000000	0.258905	0.000000	0.000000	0.000000	1.125085	0.023591	-0.448675	0.000000	0.000000	4.000000	25.000000	0.000000
2904.803821	0.090907	0.569161	0.246204	84.222565	-26.093784	-47.870869	4.993293	0.000000	0.258905	0.000000	0.000000	0.000000	1.125085	0.023591	-0.448675	0.000000	0.000000	4.000000	25.000000	0.000000
2904.807155	0.090907	0.569161	0.246204	84.222565	-26.093784	-47.870869	4.993293	0.000000	0.258905	0.000000	0.000000	0.000000	1.125085	0.023591	-0.448675	0.000000	0.000000	4.000000	25.000000	0.000000
2904.810488	0.094789	0.569215	0.244512	83.935669	-30.778530	-53.257782	4.996593	0.000000	0.184540	0.000000	0.000000	0.000000	1.164678	0.016045	-0.507540	0.000000	0.000000	4.000000	25.000000	0.000000
2904.813821	0.094789	0.569215	0.244512	83.935669	-30.778530	-53.257782	4.996593	0.000000	0.184540	0.000000	0.000000	0.000000	1.164678	0.016045	-0.507540	0.000000	0.000000	4.000000	25.000000	0.000000
2904.817155	0.094789	0.569215	0.244512	83.935669	-30.778530	-53.257782	4.996593	0.000000	0.184540	0.000000	0.000000	0.000000	1.164678	0.016045	-0.507540	0.000000	0.000000	4.000000	25.000000	0.000000
2904.820488	0.098937	0.569308	0.242638	83.477516	-36.117737	-59.442398	4.998865	0.000000	0.106532	0.000000	0.000000	0.000000	1.244444	0.027929	-0.562114	0.000000	0.000000	4.000000	25.000000	0.000000
2904.823821	0.098937	0.569308	0.242638	83.477516	-36.117737	-59.442398	4.998865	0.000000	0.106532	0.000000	0.000000	0.000000	1.244444	0.027929	-0.562114	0.000000	0.000000	4.000000	25.000000	0.000000
2904.827155	0.098937	0.569308	0.242638	83.477516	-36.117737	-59.442398	4.998865	0.000000	0.106532	0.000000	0.000000	0.000000	1.244444	0.027929	-0.562114	0.000000	0.000000	4.000000	25.000000	0.000000
2904.830488	0.103346	0.569380	0.240571	82.908447	-41.047527	-65.276154	4.999952	0.000000	0.021898	0.000000	0.000000	0.000000	1.322477	0.021568	-0.620246	0.000000	0.000000	4.000000	25.000000	0.000000
2904.833821	0.103346	0.569380	0.240571	82.908447	-41.047527	-65.276154	4.999952	0.000000	0.021898	0.000000	0.000000	0.000000	1.322477	0.021568	-0.620246	0.000000	0.000000	4.000000	25.000000	0.000000
2904.837155	0.103346	0.569380	0.240571	82.908447	-41.047527	-65.276154	4.999952	0.000000	0.021898	0.000000	0.000000	0.000000	1.322477	0.021568	-0.620246	0.000000	0.000000	4.000000	25.000000	0.000000
2904.840488	0.108018	0.569440	0.238365	82.314819	-44.986706	-69.657364	4.999516	0.000000	-0.069527	0.000000	0.000000	0.000000	1.401714	0.018094	-0.661902	0.000000	0.000000	4.000000	25.000000	0.000000
2904.843821	0.108018	0.569440	0.238365	82.314819	-44.986706	-69.657364	4.999516	0.000000	-0.069527	0.000000	0.000000	0.000000	1.401714	0.018094	-0.661902	0.000000	0.000000	4.000000	25.000000	0.000000
2904.847155	0.108018	0.569440	0.238365	82.314819	-44.986706	-69.657364	4.999516	0.000000	-0.069527	0.000000	0.000000	0.000000	1.401714	0.018094	-0.661902	0.000000	0.000000	4.000000	25.000000	0.000000
2904.850488	0.112780	0.569483	0.236009	81.768486	-47.931423	-71.899231	4.997174	0.000000	-0.168092	0.000000	0.000000	0.000000	1.428745	0.013035	-0.706526	0.000000	0.000000	4.000000	25.000000	0.000000
2904.853821	0.112780	0.569483	0.236009	81.768486	-47.931423	-71.899231	4.997174	0.000000	-0.168092	0.000000	0.000000	0.000000	1.428745	0.013035	-0.706526	0.000000	0.000000	4.000000	25.000000	0.000000
2904.857155	0.112780	0.569483	0.236009	81.768486	-47.931423	-71.899231	4.997174	0.000000	-0.168092	0.000000	0.000000	0.000000	1.428745	0.013035	-0.706526	0.000000	0.000000	4.000000	25.000000	0.000000
2904.860488	0.117715	0.569568	0.233608	81.270645	-50.178772	-72.757339	4.992685	0.000000	-0.270365	0.000000	0.000000	0.000000	1.480267	0.025396	-0.720420	0.000000	0.000000	4.000000	25.000000	0.000000
2904.863821	0.117715	0.569568	0.233608	81.270645	-50.178772	-72.757339	4.992685	0.000000	-0.270365	0.000000	0.000000	0.000000	1.480267	0.025396	-0.720420	0.000000	0.000000	4.000000	25.000000	0.000000
2904.867155	0.117715	0.569568	0.233608	81.270645	-50.178772	-72.757339	4.992685	0.000000	-0.270365	0.000000	0.000000	0.000000	1.480267	0.025396	-0.720420	0.000000	0.000000	4.000000	25.000000	0.000000
2904.870488	0.122744	0.569645	0.231113	80.832840	-51.873070	-72.955704	4.985686	0.000000	-0.378068	0.000000	0.000000	0.000000	1.508684	0.023223	-0.748537	0.000000	0.000000	4.000000	25.000000	0.000000
2904.873821	0.122744	0.569645	0.231113	80.832840	-51.873070	-72.955704	4.985686	0.000000	-0.378068	0.000000	0.000000	0.000000	1.508684	0.023223	-0.748537	0.000000	0.000000	4.000000	25.000000	0.000000
2904.877155	0.122744	0.569645	0.231113	80.832840	-51.873070	-72.955704	4.985686	0.000000	-0.378068	0.000000	0.000000	0.000000	1.508684	0.023223	-0.748537	0.000000	0.000000	4.000000	25.000000	0.000000
2904.880488	0.127898	0.569775	0.228522	80.436531	-53.199501	-73.012459	4.975964	0.000000	-0.489680	0.000000	0.000000	0.000000	1.546447	0.038923	-0.777373	0.000000	0.000000	4.000000	25.000000	0.000000
2904.883821	0.127898	0.569775	0.228522	80.436531	-53.199501	-73.012459	4.975964	0.000000	-0.489680	0.000000	0.000000	0.000000	1.546447	0.038923	-0.777373	0.000000	0.000000	4.000000	25.000000	0.000000
2904.887155	0.127898	0.569775	0.228522	80.436531	-53.199501	-73.012459	4.975964	0.000000	-0.489680	0.000000	0.000000	0.000000	1.546447	0.038923	-0.777373	0.000000	0.000000	4.000000	25.000000	0.000000
2904.890488	0.133147	0.569940	0.225856	80.040787	-54.281906	-73.116188	4.963151	0.000000	-0.605912	0.000000	0.000000	0.000000	1.574702	0.049562	-0.799798	0.000000	0.000000	4.000000	25.000000	0.000000
2904.893821	0.133147	0.569940	0.225856	80.040787	-54.281906	-73.116188	4.963151	0.000000	-0.605912	0.000000	0.000000	0.000000	1.574702	0.049562	-0.799798	0.000000	0.000000	4.000000	25.000000	0.000000
2904.897155	0.133147	0.569940	0.225856	80.040787	-54.281906	-73.116188	4.963151	0.000000	-0.605912	0.000000	0.000000	0.000000	1.574702	0.049562	-0.799798	0.000000	0.000000	4.000000	25.000000	0.000000
2904.900488	0.138497	0.570167	0.223156	79.628418	-55.187183	-73.116287	4.947005	0.000000	-0.726041	0.000000	0.000000	0.000000	1.604978	0.068091	-0.809993	0.000000	0.000000	4.000000	25.000000	0.000000
2904.903821	0.138497	0.570167	0.223156	79.628418	-55.187183	-73.116287	4.947005	0.000000	-0.726041	0.000000	0.000000	0.000000	1.604978	0.068091	-0.809993	0.000000	0.000000	4.000000	25.000000	0.000000
2904.907155	0.138497	0.570167	0.223156	79.628418	-55.187183	-73.116287	4.947005	0.000000	-0.726041	0.000000	0.000000	0.000000	1.604978	0.068091	-0.809993	0.000000	0.000000	4.000000	25.000000	0.000000
2904.910488	0.143853	0.570478	0.220452	79.222275	-55.919704	-72.941780	4.927218	0.000000	-0.850012	0.000000	0.000000	0.000000	1.606789	0.093035	-0.811054	0.000000	0.000000	4.000000	25.000000	0.000000
2904.913821	0.143853	0.570478	0.220452	79.222275	-55.919704	-72.941780	4.927218	0.000000	-0.850012	0.000000	0.000000	0.000000	1.606789	0.093035	-0.811054	0.000000	0.000000	4.000000	25.000000	0.000000
2904.917155	0.143853	0.570478	0.220452	79.222275	-55.919704	-72.941780	4.927218	0.000000	-0.850012	0.000000	0.000000	0.000000	1.606789	0.093035	-0.811054	0.000000	0.000000	4.000000	25.000000	0.000000
2904.920488	0.149244	0.570887	0.217719	78.879639	-56.407120	-72.576820	4.903915	0.000000	-0.975509	0.000000	0.000000	0.000000	1.617154	0.122752	-0.819817	0.000000	0.000000	4.000000	25.000000	0.000000
2904.923821	0.149244	0.570887	0.217719	78.879639	-56.407120	-72.576820	4.903915	0.000000	-0.975509	0.000000	0.000000	0.000000	1.617154	0.122752	-0.819817	0.000000	0.000000	4.000000	25.000000	0.000000
2904.927155	0.149244	0.570887	0.217719	78.879639	-56.407120	-72.576820	4.903915	0.000000	-0.975509	0.000000	0.000000	0.000000	1.617154	0.122752	-0.819817	0.000000	0.000000	4.000000	25.000000	0.000000
2904.930488	0.154532	0.571330	0.214949	78.675835	-56.607552	-71.946701	4.876813	0.000000	-1.103039	0.000000	0.000000	0.000000	1.586532	0.133041	-0.831285	0.000000	0.000000	4.000000	25.000000	0.000000
2904.933821	0.154532	0.571330	0.214949	78.675835	-56.607552	-71.946701	4.876813	0.000000	-1.103039	0.000000	0.000000	0.000000	1.586532	0.133041	-0.831285	0.000000	0.000000	4.000000	25.000000	0.000000
2904.937155	0.154532	0.571330	0.214949	78.675835	-56.607552	-71.946701	4.876813	0.000000	-1.103039	0.000000	0.000000	0.000000	1.586532	0.133041	-0.831285	0.000000	0.000000	4.000000	25.000000	0.000000
2904.940488	0.159808	0.571861	0.212094	78.677925	-56.541756	-70.940720	4.846464	0.000000	-1.229545	0.000000	0.000000	0.000000	1.582801	0.159342	-0.856404	0.000000	0.000000	4.000000	25.000000	0.000000
2904.943821	0.159808	0.571861	0.212094	78.677925	-56.541756	-70.940720	4.846464	0.000000	-1.229545	0.000000	0.000000	0.000000	1.582801	0.159342	-0.856404	0.000000	0.000000	4.000000	25.000000	0.000000
2904.947155	0.159808	0.571861	0.212094	78.677925	-56.541756	-70.940720	4.846464	0.000000	-1.229545	0.000000	0.000000	0.000000	1.582801	0.159342	-0.856404	0.000000	0.000000	4.000000	25.000000	0.000000
2904.950488	0.164990	0.572410	0.209102	78.754280	-56.386478	-69.845665	4.812326	0.000000	-1.357027	0.000000	0.000000	0.000000	1.554505	0.164539	-0.897456	0.000000	0.000000	4.000000	25.000000	0.000000
2904.953821	0.164990	0.572410	0.209102	78.754280	-56.386478	-69.845665	4.812326	0.000000	-1.357027	0.000000	0.000000	0.000000	1.554505	0.164539	-0.897456	0.000000	0.000000	4.000000	25.000000	0.000000
2904.957155	0.164990	0.572410	0.209102	78.754280	-56.386478	-69.845665	4.812326	0.000000	-1.357027	0.000000	0.000000	0.000000	1.554505	0.164539	-0.897456	0.000000	0.000000	4.000000	25.000000	0.000000
2904.960488	0.170166	0.572953	0.205938	78.826874	-56.303974	-69.005005	4.774698	0.000000	-1.483998	0.000000	0.000000	0.000000	1.552770	0.163086	-0.949239	0.000000	0.000000	4.000000	25.000000	0.000000
2904.963821	0.170166	0.572953	0.205938	78.826874	-56.303974	-69.005005	4.774698	0.000000	-1.483998	0.000000	0.000000	0.000000	1.552770	0.163086	-0.949239	0.000000	0.000000	4.000000	25.000000	0.000000
2904.967155	0.170166	0.572953	0.205938	78.826874	-56.303974	-69.005005	4.774698	0.000000	-1.483998	0.000000	0.000000	0.000000	1.552770	0.163086	-0.949239	0.000000	0.000000	4.000000	25.000000	0.000000
2904.970488	0.175348	0.573443	0.202536	78.874420	-56.287102	-67.990524	4.732834	0.000000	-1.612539	0.000000	0.000000	0.000000	1.554633	0.146932	-1.020709	0.000000	0.000000	4.000000	25.000000	0.000000
2904.973821	0.175348	0.573443	0.202536	78.874420	-56.287102	-67.990524	4.732834	0.000000	-1.612539	0.000000	0.000000	0.000000	1.554633	0.146932	-1.020709	0.000000	0.000000	4.000000	25.000000	0.000000
2904.977155	0.175348	0.573443	0.202536	78.874420	-56.287102	-67.990524	4.732834	0.000000	-1.612539	0.000000	0.000000	0.000000	1.554633	0.146932	-1.020709	0.000000	0.000000	4.000000	25.000000	0.000000
2904.980488	0.180545	0.573926	0.198949	78.907288	-56.274570	-66.583511	4.686216	0.000000	-1.743381	0.000000	0.000000	0.000000	1.559114	0.144983	-1.076013	0.000000	0.000000	4.000000	25.000000	0.000000
2904.983821	0.180545	0.573926	0.198949	78.907288	-56.274570	-66.583511	4.686216	0.000000	-1.743381	0.000000	0.000000	0.000000	1.559114	0.144983	-1.076013	0.000000	0.000000	4.000000	25.000000	0.000000
2904.987155	0.180545	0.573926	0.198949	78.907288	-56.274570	-66.583511	4.686216	0.000000	-1.743381	0.000000	0.000000	0.000000	1.559114	0.144983	-1.076013	0.000000	0.000000	4.000000	25.000000	0.000000
2904.990488	0.185699	0.574408	0.195225	78.935425	-56.182487	-64.757889	4.634588	0.000000	-1.876324	0.000000	0.000000	0.000000	1.546087	0.144490	-1.117269	0.000000	0.000000	4.000000	25.000000	0.000000
2904.993821	0.185699	0.574408	0.195225	78.935425	-56.182487	-64.757889	4.634588	0.000000	-1.876324	0.000000	0.000000	0.000000	1.546087	0.144490	-1.117269	0.000000	0.000000	4.000000	25.000000	0.000000
2904.997155	0.185699	0.574408	0.195225	78.935425	-56.182487	-64.757889	4.634588	0.000000	-1.876324	0.000000	0.000000	0.000000	1.546087	0.144490	-1.117269	0.000000	0.000000	4.000000	25.000000	0.000000
2905.000488	0.190775	0.574983	0.191372	78.951668	-55.954853	-62.799942	4.578305	0.000000	-2.009757	0.000000	0.000000	0.000000	1.522809	0.172347	-1.155861	0.000000	0.000000	4.000000	25.000000	0.000000
2905.003821	0.190775	0.574983	0.191372	78.951668	-55.954853	-62.799942	4.578305	0.000000	-2.009757	0.000000	0.000000	0.000000	1.522809	0.172347	-1.155861	0.000000	0.000000	4.000000	25.000000	0.000000
2905.007155	0.190775	0.574983	0.191372	78.951668	-55.954853	-62.799942	4.578305	0.000000	-2.009757	0.000000	0.000000	0.000000	1.522809	0.172347	-1.155861	0.000000	0.000000	4.000000	25.000000	0.000000
2905.010488	0.195692	0.575675	0.187463	78.925987	-55.574791	-61.087021	4.517549	0.000000	-2.142838	0.000000	0.000000	0.000000	1.475101	0.207831	-1.172854	0.000000	0.000000	4.000000	25.000000	0.000000
2905.013821	0.195692	0.575675	0.187463	78.925987	-55.574791	-61.087021	4.517549	0.000000	-2.142838	0.000000	0.000000	0.000000	1.475101	0.207831	-1.172854	0.000000	0.000000	4.000000	25.000000	0.000000
2905.017155	0.195692	0.575675	0.187463	78.925987	-55.574791	-61.087021	4.517549	0.000000	-2.142838	0.000000	0.000000	0.000000	1.475101	0.207831	-1.172854	0.000000	0.000000	4.000000	25.000000	0.000000
2905.020488	0.200341	0.576437	0.183471	78.858360	-55.029827	-59.982067	4.453352	0.000000	-2.273248	0.000000	0.000000	0.000000	1.394758	0.228364	-1.197404	0.000000	0.000000	4.000000	25.000000	0.000000
2905.023821	0.200341	0.576437	0.183471	78.858360	-55.029827	-59.982067	4.453352	0.000000	-2.273248	0.000000	0.000000	0.000000	1.394758	0.228364	-1.197404	0.000000	0.000000	4.000000	25.000000	0.000000
2905.027155	0.200341	0.576437	0.183471	78.858360	-55.029827	-59.982067	4.453352	0.000000	-2.273248	0.000000	0.000000	0.000000	1.394758	0.228364	-1.197404	0.000000	0.000000	4.000000	25.000000	0.000000
2905.030488	0.204785	0.577228	0.179389	78.777245	-54.310486	-59.228657	4.386805	0.000000	-2.399156	0.000000	0.000000	0.000000	1.333214	0.237452	-1.224659	0.000000	0.000000	4.000000	25.000000	0.000000
2905.033821	0.204785	0.577228	0.179389	78.777245	-54.310486	-59.228657	4.386805	0.000000	-2.399156	0.000000	0.000000	0.000000	1.333214	0.237452	-1.224659	0.000000	0.000000	4.000000	25.000000	0.000000
2905.037155	0.204785	0.577228	0.179389	78.777245	-54.310486	-59.228657	4.386805	0.000000	-2.399156	0.000000	0.000000	0.000000	1.333214	0.237452	-1.224659	0.000000	0.000000	4.000000	25.000000	0.000000
2905.040488	0.209086	0.577958	0.175107	78.738235	-53.322853	-58.287468	4.317413	0.000000	-2.521894	0.000000	0.000000	0.000000	1.290412	0.218945	-1.284469	0.000000	0.000000	4.000000	25.000000	0.000000
2905.043821	0.209086	0.577958	0.175107	78.738235	-53.322853	-58.287468	4.317413	0.000000	-2.521894	0.000000	0.000000	0.000000	1.290412	0.218945	-1.284469	0.000000	0.000000	4.000000	25.000000	0.000000
2905.047155	0.209086	0.577958	0.175107	78.738235	-53.322853	-58.287468	4.317413	0.000000	-2.521894	0.000000	0.000000	0.000000	1.290412	0.218945	-1.284469	0.000000	0.000000	4.000000	25.000000	0.000000
2905.050488	0.213304	0.578646	0.170619	78.721443	-51.937721	-56.496075	4.243863	0.000000	-2.643791	0.000000	0.000000	0.000000	1.265384	0.206365	-1.346406	0.000000	0.000000	4.000000	25.000000	0.000000
2905.053821	0.213304	0.578646	0.170619	78.721443	-51.937721	-56.496075	4.243863	0.000000	-2.643791	0.000000	0.000000	0.000000	1.265384	0.206365	-1.346406	0.000000	0.000000	4.000000	25.000000	0.000000
2905.057155	0.213304	0.578646	0.170619	78.721443	-51.937721	-56.496075	4.243863	0.000000	-2.643791	0.000000	0.000000	0.000000	1.265384	0.206365	-1.346406	0.000000	0.000000	4.000000	25.000000	0.000000
2905.060488	0.217374	0.579290	0.165945	78.674568	-50.127712	-53.693386	4.165225	0.000000	-2.766026	0.000000	0.000000	0.000000	1.220904	0.193373	-1.402331	0.000000	0.000000	4.000000	25.000000	0.000000
2905.063821	0.217374	0.579290	0.165945	78.674568	-50.127712	-53.693386	4.165225	0.000000	-2.766026	0.000000	0.000000	0.000000	1.220904	0.193373	-1.402331	0.000000	0.000000	4.000000	25.000000	0.000000
2905.067155	0.217374	0.579290	0.165945	78.674568	-50.127712	-53.693386	4.165225	0.000000	-2.766026	0.000000	0.000000	0.000000	1.220904	0.193373	-1.402331	0.000000	0.000000	4.000000	25.000000	0.000000
2905.070488	0.221282	0.579939	0.161152	78.561012	-48.021976	-50.404636	4.082098	0.000000	-2.887295	0.000000	0.000000	0.000000	1.172414	0.194517	-1.437901	0.000000	0.000000	4.000000	25.000000	0.000000
2905.073821	0.221282	0.579939	0.161152	78.561012	-48.021976	-50.404636	4.082098	0.000000	-2.887295	0.000000	0.000000	0.000000	1.172414	0.194517	-1.437901	0.000000	0.000000	4.000000	25.000000	0.000000
2905.077155	0.221282	0.579939	0.161152	78.561012	-48.021976	-50.404636	4.082098	0.000000	-2.887295	0.000000	0.000000	0.000000	1.172414	0.194517	-1.437901	0.000000	0.000000	4.000000	25.000000	0.000000
2905.080488	0.224845	0.580604	0.156287	78.355461	-45.789845	-46.931374	3.995020	0.000000	-3.006629	0.000000	0.000000	0.000000	1.068802	0.199588	-1.459510	0.000000	0.000000	4.000000	25.000000	0.000000
2905.083821	0.224845	0.580604	0.156287	78.355461	-45.789845	-46.931374	3.995020	0.000000	-3.006629	0.000000	0.000000	0.000000	1.068802	0.199588	-1.459510	0.000000	0.000000	4.000000	25.000000	0.000000
2905.087155	0.224845	0.580604	0.156287	78.355461	-45.789845	-46.931374	3.995020	0.000000	-3.006629	0.000000	0.000000	0.000000	1.068802	0.199588	-1.459510	0.000000	0.000000	4.000000	25.000000	0.000000
2905.090488	0.228015	0.581326	0.151401	78.081253	-43.635223	-43.753609	3.906597	0.000000	-3.120656	0.000000	0.000000	0.000000	0.951233	0.216683	-1.465777	0.000000	0.000000	4.000000	25.000000	0.000000
2905.093821	0.228015	0.581326	0.151401	78.081253	-43.635223	-43.753609	3.906597	0.000000	-3.120656	0.000000	0.000000	0.000000	0.951233	0.216683	-1.465777	0.000000	0.000000	4.000000	25.000000	0.000000
2905.097155	0.228015	0.581326	0.151401	78.081253	-43.635223	-43.753609	3.906597	0.000000	-3.120656	0.000000	0.000000	0.000000	0.951233	0.216683	-1.465777	0.000000	0.000000	4.000000	25.000000	0.000000
2905.100488	0.230860	0.581999	0.146402	77.794014	-41.698833	-40.973125	3.818089	0.000000	-3.228343	0.000000	0.000000	0.000000	0.853360	0.201687	-1.499592	0.000000	0.000000	4.000000	25.000000	0.000000
2905.103821	0.230860	0.581999	0.146402	77.794014	-41.698833	-40.973125	3.818089	0.000000	-3.228343	0.000000	0.000000	0.000000	0.853360	0.201687	-1.499592	0.000000	0.000000	4.000000	25.000000	0.000000
2905.107155	0.230860	0.581999	0.146402	77.794014	-41.698833	-40.973125	3.818089	0.000000	-3.228343	0.000000	0.000000	0.000000	0.853360	0.201687	-1.499592	0.000000	0.000000	4.000000	25.000000	0.000000
2905.110488	0.233428	0.582633	0.141252	77.545258	-40.001053	-38.535381	3.727871	0.000000	-3.332113	0.000000	0.000000	0.000000	0.770422	0.190432	-1.545072	0.000000	0.000000	4.000000	25.000000	0.000000
2905.113821	0.233428	0.582633	0.141252	77.545258	-40.001053	-38.535381	3.727871	0.000000	-3.332113	0.000000	0.000000	0.000000	0.770422	0.190432	-1.545072	0.000000	0.000000	4.000000	25.000000	0.000000
2905.117155	0.233428	0.582633	0.141252	77.545258	-40.001053	-38.535381	3.727871	0.000000	-3.332113	0.000000	0.000000	0.000000	0.770422	0.190432	-1.545072	0.000000	0.000000	4.000000	25.000000	0.000000
2905.120488	0.235734	0.583131	0.135908	77.373642	-38.527451	-36.439930	3.634767	0.000000	-3.433435	0.000000	0.000000	0.000000	0.691720	0.149281	-1.603188	0.000000	0.000000	4.000000	25.000000	0.000000
2905.123821	0.235734	0.583131	0.135908	77.373642	-38.527451	-36.439930	3.634767	0.000000	-3.433435	0.000000	0.000000	0.000000	0.691720	0.149281	-1.603188	0.000000	0.000000	4.000000	25.000000	0.000000
2905.127155	0.235734	0.583131	0.135908	77.373642	-38.527451	-36.439930	3.634767	0.000000	-3.433435	0.000000	0.000000	0.000000	0.691720	0.149281	-1.603188	0.000000	0.000000	4.000000	25.000000	0.000000
2905.130488	0.237874	0.583463	0.130375	77.276413	-37.153595	-34.632923	3.537802	0.000000	-3.533264	0.000000	0.000000	0.000000	0.641946	0.099507	-1.659911	0.000000	0.000000	4.000000	25.000000	0.000000
2905.133821	0.237874	0.583463	0.130375	77.276413	-37.153595	-34.632923	3.537802	0.000000	-3.533264	0.000000	0.000000	0.000000	0.641946	0.099507	-1.659911	0.000000	0.000000	4.000000	25.000000	0.000000
2905.137155	0.237874	0.583463	0.130375	77.276413	-37.153595	-34.632923	3.537802	0.000000	-3.533264	0.000000	0.000000	0.000000	0.641946	0.099507	-1.659911	0.000000	0.000000	4.000000	25.000000	0.000000
2905.140488	0.239821	0.583649	0.124676	77.194031	-35.709911	-32.855858	3.435361	0.000000	-3.632946	0.000000	0.000000	0.000000	0.584225	0.055954	-1.709581	0.000000	0.000000	4.000000	25.000000	0.000000
2905.143821	0.239821	0.583649	0.124676	77.194031	-35.709911	-32.855858	3.435361	0.000000	-3.632946	0.000000	0.000000	0.000000	0.584225	0.055954	-1.709581	0.000000	0.000000	4.000000	25.000000	0.000000
2905.147155	0.239821	0.583649	0.124676	77.194031	-35.709911	-32.855858	3.435361	0.000000	-3.632946	0.000000	0.000000	0.000000	0.584225	0.055954	-1.709581	0.000000	0.000000	4.000000	25.000000	0.000000
2905.150488	0.241501	0.583849	0.119025	77.014069	-33.929623	-30.671928	3.327647	0.000000	-3.731858	0.000000	0.000000	0.000000	0.504134	0.060007	-1.695496	0.000000	0.000000	4.000000	25.000000	0.000000
2905.153821	0.241501	0.583849	0.119025	77.014069	-33.929623	-30.671928	3.327647	0.000000	-3.731858	0.000000	0.000000	0.000000	0.504134	0.060007	-1.695496	0.000000	0.000000	4.000000	25.000000	0.000000
2905.157155	0.241501	0.583849	0.119025	77.014069	-33.929623	-30.671928	3.327647	0.000000	-3.731858	0.000000	0.000000	0.000000	0.504134	0.060007	-1.695496	0.000000	0.000000	4.000000	25.000000	0.000000
2905.160488	0.242956	0.584137	0.113431	76.669113	-31.662540	-28.087629	3.218553	0.000000	-3.826344	0.000000	0.000000	0.000000	0.436262	0.086276	-1.678162	0.000000	0.000000	4.000000	25.000000	0.000000
2905.163821	0.242956	0.584137	0.113431	76.669113	-31.662540	-28.087629	3.218553	0.000000	-3.826344	0.000000	0.000000	0.000000	0.436262	0.086276	-1.678162	0.000000	0.000000	4.000000	25.000000	0.000000
2905.167155	0.242956	0.584137	0.113431	76.669113	-31.662540	-28.087629	3.218553	0.000000	-3.826344	0.000000	0.000000	0.000000	0.436262	0.086276	-1.678162	0.000000	0.000000	4.000000	25.000000	0.000000
2905.170488	0.244097	0.584469	0.107906	76.212990	-29.091846	-25.437788	3.107853	0.000000	-3.916790	0.000000	0.000000	0.000000	0.342335	0.099663	-1.657517	0.000000	0.000000	4.000000	25.000000	0.000000
2905.173821	0.244097	0.584469	0.107906	76.212990	-29.091846	-25.437788	3.107853	0.000000	-3.916790	0.000000	0.000000	0.000000	0.342335	0.099663	-1.657517	0.000000	0.000000	4.000000	25.000000	0.000000
2905.177155	0.244097	0.584469	0.107906	76.212990	-29.091846	-25.437788	3.107853	0.000000	-3.916790	0.000000	0.000000	0.000000	0.342335	0.099663	-1.657517	0.000000	0.000000	4.000000	25.000000	0.000000
2905.180488	0.244947	0.584842	0.102344	75.752403	-26.450218	-23.023243	2.997036	0.000000	-4.002221	0.000000	0.000000	0.000000	0.255158	0.111942	-1.668680	0.000000	0.000000	4.000000	25.000000	0.000000
2905.183821	0.244947	0.584842	0.102344	75.752403	-26.450218	-23.023243	2.997036	0.000000	-4.002221	0.000000	0.000000	0.000000	0.255158	0.111942	-1.668680	0.000000	0.000000	4.000000	25.000000	0.000000
2905.187155	0.244947	0.584842	0.102344	75.752403	-26.450218	-23.023243	2.997036	0.000000	-4.002221	0.000000	0.000000	0.000000	0.255158	0.111942	-1.668680	0.000000	0.000000	4.000000	25.000000	0.000000
2905.190488	0.245630	0.585213	0.096660	75.374016	-23.783070	-20.786098	2.883940	0.000000	-4.084469	0.000000	0.000000	0.000000	0.204876	0.111132	-1.705084	0.000000	0.000000	4.000000	25.000000	0.000000
2905.193821	0.245630	0.585213	0.096660	75.374016	-23.783070	-20.786098	2.883940	0.000000	-4.084469	0.000000	0.000000	0.000000	0.204876	0.111132	-1.705084	0.000000	0.000000	4.000000	25.000000	0.000000
2905.197155	0.245630	0.585213	0.096660	75.374016	-23.783070	-20.786098	2.883940	0.000000	-4.084469	0.000000	0.000000	0.000000	0.204876	0.111132	-1.705084	0.000000	0.000000	4.000000	25.000000	0.000000
2905.200488	0.246160	0.585456	0.090751	75.080078	-21.236294	-18.604879	2.765043	0.000000	-4.165878	0.000000	0.000000	0.000000	0.159050	0.072985	-1.772561	0.000000	0.000000	4.000000	25.000000	0.000000
2905.203821	0.246160	0.585456	0.090751	75.080078	-21.236294	-18.604879	2.765043	0.000000	-4.165878	0.000000	0.000000	0.000000	0.159050	0.072985	-1.772561	0.000000	0.000000	4.000000	25.000000	0.000000
2905.207155	0.246160	0.585456	0.090751	75.080078	-21.236294	-18.604879	2.765043	0.000000	-4.165878	0.000000	0.000000	0.000000	0.159050	0.072985	-1.772561	0.000000	0.000000	4.000000	25.000000	0.000000
2905.210488	0.246569	0.585563	0.084560	74.804321	-18.996199	-16.688532	2.637470	0.000000	-4.247794	0.000000	0.000000	0.000000	0.122657	0.032091	-1.857551	0.000000	0.000000	4.000000	25.000000	0.000000
2905.213821	0.246569	0.585563	0.084560	74.804321	-18.996199	-16.688532	2.637470	0.000000	-4.247794	0.000000	0.000000	0.000000	0.122657	0.032091	-1.857551	0.000000	0.000000	4.000000	25.000000	0.000000
2905.217155	0.246569	0.585563	0.084560	74.804321	-18.996199	-16.688532	2.637470	0.000000	-4.247794	0.000000	0.000000	0.000000	0.122657	0.032091	-1.857551	0.000000	0.000000	4.000000	25.000000	0.000000
2905.220488	0.246917	0.585503	0.078163	74.545097	-17.024771	-14.796798	2.498622	0.000000	-4.330922	0.000000	0.000000	0.000000	0.104429	-0.017840	-1.918951	0.000000	0.000000	4.000000	25.000000	0.000000
2905.223821	0.246917	0.585503	0.078163	74.545097	-17.024771	-14.796798	2.498622	0.000000	-4.330922	0.000000	0.000000	0.000000	0.104429	-0.017840	-1.918951	0.000000	0.000000	4.000000	25.000000	0.000000
2905.227155	0.246917	0.585503	0.078163	74.545097	-17.024771	-14.796798	2.498622	0.000000	-4.330922	0.000000	0.000000	0.000000	0.104429	-0.017840	-1.918951	0.000000	0.000000	4.000000	25.000000	0.000000
2905.230488	0.247205	0.585378	0.071640	74.298027	-15.312176	-13.163486	2.348430	0.000000	-4.414168	0.000000	0.000000	0.000000	0.086167	-0.037531	-1.956924	0.000000	0.000000	4.000000	25.000000	0.000000
2905.233821	0.247205	0.585378	0.071640	74.298027	-15.312176	-13.163486	2.348430	0.000000	-4.414168	0.000000	0.000000	0.000000	0.086167	-0.037531	-1.956924	0.000000	0.000000	4.000000	25.000000	0.000000
2905.237155	0.247205	0.585378	0.071640	74.298027	-15.312176	-13.163486	2.348430	0.000000	-4.414168	0.000000	0.000000	0.000000	0.086167	-0.037531	-1.956924	0.000000	0.000000	4.000000	25.000000	0.000000
2905.240488	0.247325	0.585215	0.065096	73.985573	-14.007566	-12.384306	2.187996	0.000000	-4.495851	0.000000	0.000000	0.000000	0.036201	-0.048961	-1.963138	0.000000	0.000000	4.000000	25.000000	0.000000
2905.243821	0.247325	0.585215	0.065096	73.985573	-14.007566	-12.384306	2.187996	0.000000	-4.495851	0.000000	0.000000	0.000000	0.036201	-0.048961	-1.963138	0.000000	0.000000	4.000000	25.000000	0.000000
2905.247155	0.247325	0.585215	0.065096	73.985573	-14.007566	-12.384306	2.187996	0.000000	-4.495851	0.000000	0.000000	0.000000	0.036201	-0.048961	-1.963138	0.000000	0.000000	4.000000	25.000000	0.000000
2905.250488	0.246988	0.585096	0.058674	73.608788	-13.139415	-12.117393	2.020795	0.000000	-4.573444	0.000000	0.000000	0.000000	-0.101207	-0.035854	-1.926564	0.000000	0.000000	4.000000	25.000000	0.000000
2905.253821	0.246988	0.585096	0.058674	73.608788	-13.139415	-12.117393	2.020795	0.000000	-4.573444	0.000000	0.000000	0.000000	-0.101207	-0.035854	-1.926564	0.000000	0.000000	4.000000	25.000000	0.000000
2905.257155	0.246988	0.585096	0.058674	73.608788	-13.139415	-12.117393	2.020795	0.000000	-4.573444	0.000000	0.000000	0.000000	-0.101207	-0.035854	-1.926564	0.000000	0.000000	4.000000	25.000000	0.000000
2905.260488	0.246186	0.584958	0.052333	73.221825	-12.520344	-12.119280	1.853664	0.000000	-4.643698	0.000000	0.000000	0.000000	-0.240700	-0.041328	-1.902368	0.000000	0.000000	4.000000	25.000000	0.000000
2905.263821	0.246186	0.584958	0.052333	73.221825	-12.520344	-12.119280	1.853664	0.000000	-4.643698	0.000000	0.000000	0.000000	-0.240700	-0.041328	-1.902368	0.000000	0.000000	4.000000	25.000000	0.000000
2905.267155	0.246186	0.584958	0.052333	73.221825	-12.520344	-12.119280	1.853664	0.000000	-4.643698	0.000000	0.000000	0.000000	-0.240700	-0.041328	-1.902368	0.000000	0.000000	4.000000	25.000000	0.000000
2905.270488	0.245127	0.584765	0.045807	72.883545	-11.939037	-12.139546	1.685224	0.000000	-4.707443	0.000000	0.000000	0.000000	-0.317673	-0.057756	-1.957988	0.000000	0.000000	4.000000	25.000000	0.000000
2905.273821	0.245127	0.584765	0.045807	72.883545	-11.939037	-12.139546	1.685224	0.000000	-4.707443	0.000000	0.000000	0.000000	-0.317673	-0.057756	-1.957988	0.000000	0.000000	4.000000	25.000000	0.000000
2905.277155	0.245127	0.584765	0.045807	72.883545	-11.939037	-12.139546	1.685224	0.000000	-4.707443	0.000000	0.000000	0.000000	-0.317673	-0.057756	-1.957988	0.000000	0.000000	4.000000	25.000000	0.000000
2905.280488	0.243772	0.584367	0.039014	72.673637	-11.218739	-11.876020	1.504972	0.000000	-4.768130	0.000000	0.000000	0.000000	-0.406248	-0.119457	-2.037765	0.000000	0.000000	4.000000	25.000000	0.000000
2905.283821	0.243772	0.584367	0.039014	72.673637	-11.218739	-11.876020	1.504972	0.000000	-4.768130	0.000000	0.000000	0.000000	-0.406248	-0.119457	-2.037765	0.000000	0.000000	4.000000	25.000000	0.000000
2905.287155	0.243772	0.584367	0.039014	72.673637	-11.218739	-11.876020	1.504972	0.000000	-4.768130	0.000000	0.000000	0.000000	-0.406248	-0.119457	-2.037765	0.000000	0.000000	4.000000	25.000000	0.000000
2905.290488	0.242208	0.583772	0.031950	72.544777	-10.194744	-11.194736	1.309441	0.000000	-4.825491	0.000000	0.000000	0.000000	-0.469428	-0.178647	-2.119053	0.000000	0.000000	4.000000	25.000000	0.000000
2905.293821	0.242208	0.583772	0.031950	72.544777	-10.194744	-11.194736	1.309441	0.000000	-4.825491	0.000000	0.000000	0.000000	-0.469428	-0.178647	-2.119053	0.000000	0.000000	4.000000	25.000000	0.000000
2905.297155	0.242208	0.583772	0.031950	72.544777	-10.194744	-11.194736	1.309441	0.000000	-4.825491	0.000000	0.000000	0.000000	-0.469428	-0.178647	-2.119053	0.000000	0.000000	4.000000	25.000000	0.000000
2905.300488	0.240467	0.582996	0.024748	72.315994	-8.827579	-10.197435	1.096050	0.000000	-4.878388	0.000000	0.000000	0.000000	-0.522186	-0.232740	-2.160839	0.000000	0.000000	4.000000	25.000000	0.000000
2905.303821	0.240467	0.582996	0.024748	72.315994	-8.827579	-10.197435	1.096050	0.000000	-4.878388	0.000000	0.000000	0.000000	-0.522186	-0.232740	-2.160839	0.000000	0.000000	4.000000	25.000000	0.000000
2905.307155	0.240467	0.582996	0.024748	72.315994	-8.827579	-10.197435	1.096050	0.000000	-4.878388	0.000000	0.000000	0.000000	-0.522186	-0.232740	-2.160839	0.000000	0.000000	4.000000	25.000000	0.000000
2905.310488	0.238466	0.582127	0.017630	71.757507	-7.137424	-9.095847	0.867545	0.000000	-4.924161	0.000000	0.000000	0.000000	-0.600297	-0.260665	-2.135294	0.000000	0.000000	4.000000	25.000000	0.000000
2905.313821	0.238466	0.582127	0.017630	71.757507	-7.137424	-9.095847	0.867545	0.000000	-4.924161	0.000000	0.000000	0.000000	-0.600297	-0.260665	-2.135294	0.000000	0.000000	4.000000	25.000000	0.000000
2905.317155	0.238466	0.582127	0.017630	71.757507	-7.137424	-9.095847	0.867545	0.000000	-4.924161	0.000000	0.000000	0.000000	-0.600297	-0.260665	-2.135294	0.000000	0.000000	4.000000	25.000000	0.000000
2905.320488	0.236080	0.581224	0.010718	70.827232	-5.440288	-8.282895	0.631521	0.000000	-4.959958	0.000000	0.000000	0.000000	-0.715715	-0.270875	-2.073699	0.000000	0.000000	4.000000	25.000000	0.000000
2905.323821	0.236080	0.581224	0.010718	70.827232	-5.440288	-8.282895	0.631521	0.000000	-4.959958	0.000000	0.000000	0.000000	-0.715715	-0.270875	-2.073699	0.000000	0.000000	4.000000	25.000000	0.000000
2905.327155	0.236080	0.581224	0.010718	70.827232	-5.440288	-8.282895	0.631521	0.000000	-4.959958	0.000000	0.000000	0.000000	-0.715715	-0.270875	-2.073699	0.000000	0.000000	4.000000	25.000000	0.000000
2905.330488	0.233170	0.580316	0.004079	69.696999	-3.933064	-7.870811	0.392585	0.000000	-4.984564	0.000000	0.000000	0.000000	-0.872995	-0.272249	-1.991754	0.000000	0.000000	4.000000	25.000000	0.000000
2905.333821	0.233170	0.580316	0.004079	69.696999	-3.933064	-7.870811	0.392585	0.000000	-4.984564	0.000000	0.000000	0.000000	-0.872995	-0.272249	-1.991754	0.000000	0.000000	4.000000	25.000000	0.000000
2905.337155	0.233170	0.580316	0.004079	69.696999	-3.933064	-7.870811	0.392585	0.000000	-4.984564	0.000000	0.000000	0.000000	-0.872995	-0.272249	-1.991754	0.000000	0.000000	4.000000	25.000000	0.000000
2905.340488	0.229798	0.579376	-0.002378	68.535217	-2.539797	-7.624762	0.153060	0.000000	-4.997657	0.000000	0.000000	0.000000	-1.011670	-0.282116	-1.937032	0.000000	0.000000	4.000000	25.000000	0.000000
2905.343821	0.229798	0.579376	-0.002378	68.535217	-2.539797	-7.624762	0.153060	0.000000	-4.997657	0.000000	0.000000	0.000000	-1.011670	-0.282116	-1.937032	0.000000	0.000000	4.000000	25.000000	0.000000
2905.347155	0.229798	0.579376	-0.002378	68.535217	-2.539797	-7.624762	0.153060	0.000000	-4.997657	0.000000	0.000000	0.000000	-1.011670	-0.282116	-1.937032	0.000000	0.000000	4.000000	25.000000	0.000000
2905.350488	0.225940	0.578403	-0.008640	67.459579	-1.108504	-7.192332	-0.091598	0.000000	-4.999161	0.000000	0.000000	0.000000	-1.157486	-0.292017	-1.878548	0.000000	0.000000	4.000000	25.000000	0.000000
2905.353821	0.225940	0.578403	-0.008640	67.459579	-1.108504	-7.192332	-0.091598	0.000000	-4.999161	0.000000	0.000000	0.000000	-1.157486	-0.292017	-1.878548	0.000000	0.000000	4.000000	25.000000	0.000000
2905.357155	0.225940	0.578403	-0.008640	67.459579	-1.108504	-7.192332	-0.091598	0.000000	-4.999161	0.000000	0.000000	0.000000	-1.157486	-0.292017	-1.878548	0.000000	0.000000	4.000000	25.000000	0.000000
2905.360488	0.221546	0.577313	-0.014804	66.533501	0.470511	-6.300024	-0.342220	0.000000	-4.988275	0.000000	0.000000	0.000000	-1.318049	-0.326931	-1.849261	0.000000	0.000000	4.000000	25.000000	0.000000
2905.363821	0.221546	0.577313	-0.014804	66.533501	0.470511	-6.300024	-0.342220	0.000000	-4.988275	0.000000	0.000000	0.000000	-1.318049	-0.326931	-1.849261	0.000000	0.000000	4.000000	25.000000	0.000000
2905.367155	0.221546	0.577313	-0.014804	66.533501	0.470511	-6.300024	-0.342220	0.000000	-4.988275	0.000000	0.000000	0.000000	-1.318049	-0.326931	-1.849261	0.000000	0.000000	4.000000	25.000000	0.000000
2905.370488	0.216786	0.576129	-0.020798	65.744232	2.175848	-4.957035	-0.604530	0.000000	-4.963320	0.000000	0.000000	0.000000	-1.428253	-0.355084	-1.798208	0.000000	0.000000	4.000000	25.000000	0.000000
2905.373821	0.216786	0.576129	-0.020798	65.744232	2.175848	-4.957035	-0.604530	0.000000	-4.963320	0.000000	0.000000	0.000000	-1.428253	-0.355084	-1.798208	0.000000	0.000000	4.000000	25.000000	0.000000
2905.377155	0.216786	0.576129	-0.020798	65.744232	2.175848	-4.957035	-0.604530	0.000000	-4.963320	0.000000	0.000000	0.000000	-1.428253	-0.355084	-1.798208	0.000000	0.000000	4.000000	25.000000	0.000000
2905.380488	0.211613	0.574855	-0.026604	65.018738	3.836009	-3.453445	-0.876656	0.000000	-4.922548	0.000000	0.000000	0.000000	-1.551836	-0.382209	-1.741740	0.000000	0.000000	4.000000	25.000000	0.000000
2905.383821	0.211613	0.574855	-0.026604	65.018738	3.836009	-3.453445	-0.876656	0.000000	-4.922548	0.000000	0.000000	0.000000	-1.551836	-0.382209	-1.741740	0.000000	0.000000	4.000000	25.000000	0.000000
2905.387155	0.211613	0.574855	-0.026604	65.018738	3.836009	-3.453445	-0.876656	0.000000	-4.922548	0.000000	0.000000	0.000000	-1.551836	-0.382209	-1.741740	0.000000	0.000000	4.000000	25.000000	0.000000
2905.390488	0.205957	0.573550	-0.032063	64.285881	5.293915	-2.085608	-1.159325	0.000000	-4.863739	0.000000	0.000000	0.000000	-1.696875	-0.391529	-1.637781	0.000000	0.000000	4.000000	25.000000	0.000000
2905.393821	0.205957	0.573550	-0.032063	64.285881	5.293915	-2.085608	-1.159325	0.000000	-4.863739	0.000000	0.000000	0.000000	-1.696875	-0.391529	-1.637781	0.000000	0.000000	4.000000	25.000000	0.000000
2905.397155	0.205957	0.573550	-0.032063	64.285881	5.293915	-2.085608	-1.159325	0.000000	-4.863739	0.000000	0.000000	0.000000	-1.696875	-0.391529	-1.637781	0.000000	0.000000	4.000000	25.000000	0.000000
2905.400488	0.199895	0.572222	-0.037078	63.493931	6.523094	-0.982141	-1.448190	0.000000	-4.785681	0.000000	0.000000	0.000000	-1.818358	-0.398417	-1.504331	0.000000	0.000000	4.000000	25.000000	0.000000
2905.403821	0.199895	0.572222	-0.037078	63.493931	6.523094	-0.982141	-1.448190	0.000000	-4.785681	0.000000	0.000000	0.000000	-1.818358	-0.398417	-1.504331	0.000000	0.000000	4.000000	25.000000	0.000000
2905.407155	0.199895	0.572222	-0.037078	63.493931	6.523094	-0.982141	-1.448190	0.000000	-4.785681	0.000000	0.000000	0.000000	-1.818358	-0.398417	-1.504331	0.000000	0.000000	4.000000	25.000000	0.000000
2905.410488	0.193567	0.570861	-0.041668	62.663586	7.588341	-0.049880	-1.739854	0.000000	-4.687527	0.000000	0.000000	0.000000	-1.898615	-0.408272	-1.377005	0.000000	0.000000	4.000000	25.000000	0.000000
2905.413821	0.193567	0.570861	-0.041668	62.663586	7.588341	-0.049880	-1.739854	0.000000	-4.687527	0.000000	0.000000	0.000000	-1.898615	-0.408272	-1.377005	0.000000	0.000000	4.000000	25.000000	0.000000
2905.417155	0.193567	0.570861	-0.041668	62.663586	7.588341	-0.049880	-1.739854	0.000000	-4.687527	0.000000	0.000000	0.000000	-1.898615	-0.408272	-1.377005	0.000000	0.000000	4.000000	25.000000	0.000000
2905.420488	0.187043	0.569449	-0.045868	61.840466	8.568262	0.901235	-2.034062	0.000000	-4.567559	0.000000	0.000000	0.000000	-1.956963	-0.423784	-1.259931	0.000000	0.000000	4.000000	25.000000	0.000000
2905.423821	0.187043	0.569449	-0.045868	61.840466	8.568262	0.901235	-2.034062	0.000000	-4.567559	0.000000	0.000000	0.000000	-1.956963	-0.423784	-1.259931	0.000000	0.000000	4.000000	25.000000	0.000000
2905.427155	0.187043	0.569449	-0.045868	61.840466	8.568262	0.901235	-2.034062	0.000000	-4.567559	0.000000	0.000000	0.000000	-1.956963	-0.423784	-1.259931	0.000000	0.000000	4.000000	25.000000	0.000000
2905.430488	0.180304	0.568137	-0.049545	61.015213	9.584761	2.154352	-2.293380	0.000000	-4.352169	0.000000	0.000000	0.000000	-2.021755	-0.393488	-1.103077	0.000000	0.000000	4.000000	25.000000	0.000000
2905.433821	0.180304	0.568137	-0.049545	61.015213	9.584761	2.154352	-2.293380	0.000000	-4.352169	0.000000	0.000000	0.000000	-2.021755	-0.393488	-1.103077	0.000000	0.000000	4.000000	25.000000	0.000000
2905.437155	0.180304	0.568137	-0.049545	61.015213	9.584761	2.154352	-2.293380	0.000000	-4.352169	0.000000	0.000000	0.000000	-2.021755	-0.393488	-1.103077	0.000000	0.000000	4.000000	25.000000	0.000000
2905.440488	0.173268	0.566935	-0.052699	60.156822	10.617481	3.741805	-2.477226	0.000000	-4.015210	0.000000	0.000000	0.000000	-2.110982	-0.360525	-0.946229	0.000000	0.000000	4.000000	25.000000	0.000000
2905.443821	0.173268	0.566935	-0.052699	60.156822	10.617481	3.741805	-2.477226	0.000000	-4.015210	0.000000	0.000000	0.000000	-2.110982	-0.360525	-0.946229	0.000000	0.000000	4.000000	25.000000	0.000000
2905.447155	0.173268	0.566935	-0.052699	60.156822	10.617481	3.741805	-2.477226	0.000000	-4.015210	0.000000	0.000000	0.000000	-2.110982	-0.360525	-0.946229	0.000000	0.000000	4.000000	25.000000	0.000000
2905.450488	0.166004	0.565838	-0.055347	59.248306	11.612137	5.577864	-2.634931	0.000000	-3.663379	0.000000	0.000000	0.000000	-2.179214	-0.329040	-0.794587	0.000000	0.000000	4.000000	25.000000	0.000000
2905.453821	0.166004	0.565838	-0.055347	59.248306	11.612137	5.577864	-2.634931	0.000000	-3.663379	0.000000	0.000000	0.000000	-2.179214	-0.329040	-0.794587	0.000000	0.000000	4.000000	25.000000	0.000000
2905.457155	0.166004	0.565838	-0.055347	59.248306	11.612137	5.577864	-2.634931	0.000000	-3.663379	0.000000	0.000000	0.000000	-2.179214	-0.329040	-0.794587	0.000000	0.000000	4.000000	25.000000	0.000000
2905.460488	0.158643	0.564849	-0.057556	58.303398	12.530345	7.632012	-2.767362	0.000000	-3.300177	0.000000	0.000000	0.000000	-2.208243	-0.296965	-0.662697	0.000000	0.000000	4.000000	25.000000	0.000000
2905.463821	0.158643	0.564849	-0.057556	58.303398	12.530345	7.632012	-2.767362	0.000000	-3.300177	0.000000	0.000000	0.000000	-2.208243	-0.296965	-0.662697	0.000000	0.000000	4.000000	25.000000	0.000000
2905.467155	0.158643	0.564849	-0.057556	58.303398	12.530345	7.632012	-2.767362	0.000000	-3.300177	0.000000	0.000000	0.000000	-2.208243	-0.296965	-0.662697	0.000000	0.000000	4.000000	25.000000	0.000000
2905.470488	0.151179	0.563893	-0.059385	57.356808	13.283311	9.717130	-2.877812	0.000000	-2.932136	0.000000	0.000000	0.000000	-2.239085	-0.286533	-0.548642	0.000000	0.000000	4.000000	25.000000	0.000000
2905.473821	0.151179	0.563893	-0.059385	57.356808	13.283311	9.717130	-2.877812	0.000000	-2.932136	0.000000	0.000000	0.000000	-2.239085	-0.286533	-0.548642	0.000000	0.000000	4.000000	25.000000	0.000000
2905.477155	0.151179	0.563893	-0.059385	57.356808	13.283311	9.717130	-2.877812	0.000000	-2.932136	0.000000	0.000000	0.000000	-2.239085	-0.286533	-0.548642	0.000000	0.000000	4.000000	25.000000	0.000000
2905.480488	0.143690	0.563033	-0.060839	56.399471	13.828318	10.758725	-2.969252	0.000000	-2.558955	0.000000	0.000000	0.000000	-2.246703	-0.258180	-0.436206	0.000000	0.000000	4.000000	25.000000	0.000000
2905.483821	0.143690	0.563033	-0.060839	56.399471	13.828318	10.758725	-2.969252	0.000000	-2.558955	0.000000	0.000000	0.000000	-2.246703	-0.258180	-0.436206	0.000000	0.000000	4.000000	25.000000	0.000000
2905.487155	0.143690	0.563033	-0.060839	56.399471	13.828318	10.758725	-2.969252	0.000000	-2.558955	0.000000	0.000000	0.000000	-2.246703	-0.258180	-0.436206	0.000000	0.000000	4.000000	25.000000	0.000000
2905.490488	0.136181	0.562241	-0.061991	55.429749	14.171318	10.551055	-3.041953	0.000000	-2.184505	0.000000	0.000000	0.000000	-2.252783	-0.237551	-0.345726	0.000000	0.000000	4.000000	25.000000	0.000000
2905.493821	0.136181	0.562241	-0.061991	55.429749	14.171318	10.551055	-3.041953	0.000000	-2.184505	0.000000	0.000000	0.000000	-2.252783	-0.237551	-0.345726	0.000000	0.000000	4.000000	25.000000	0.000000
2905.497155	0.136181	0.562241	-0.061991	55.429749	14.171318	10.551055	-3.041953	0.000000	-2.184505	0.000000	0.000000	0.000000	-2.252783	-0.237551	-0.345726	0.000000	0.000000	4.000000	25.000000	0.000000
2905.500488	0.128717	0.561609	-0.062798	54.543777	14.260588	9.390072	-3.099574	0.000000	-1.809041	0.000000	0.000000	0.000000	-2.239179	-0.189584	-0.241859	0.000000	0.000000	4.000000	25.000000	0.000000
2905.503821	0.128717	0.561609	-0.062798	54.543777	14.260588	9.390072	-3.099574	0.000000	-1.809041	0.000000	0.000000	0.000000	-2.239179	-0.189584	-0.241859	0.000000	0.000000	4.000000	25.000000	0.000000
2905.507155	0.128717	0.561609	-0.062798	54.543777	14.260588	9.390072	-3.099574	0.000000	-1.809041	0.000000	0.000000	0.000000	-2.239179	-0.189584	-0.241859	0.000000	0.000000	4.000000	25.000000	0.000000
2905.510488	0.121189	0.561031	-0.063223	54.090290	13.924849	7.645751	-3.139884	0.000000	-1.435844	0.000000	0.000000	0.000000	-2.258225	-0.173572	-0.127506	0.000000	0.000000	4.000000	25.000000	0.000000
2905.513821	0.121189	0.561031	-0.063223	54.090290	13.924849	7.645751	-3.139884	0.000000	-1.435844	0.000000	0.000000	0.000000	-2.258225	-0.173572	-0.127506	0.000000	0.000000	4.000000	25.000000	0.000000
2905.517155	0.121189	0.561031	-0.063223	54.090290	13.924849	7.645751	-3.139884	0.000000	-1.435844	0.000000	0.000000	0.000000	-2.258225	-0.173572	-0.127506	0.000000	0.000000	4.000000	25.000000	0.000000
2905.520488	0.113645	0.560474	-0.063328	54.201717	13.181206	5.749103	-3.161135	0.000000	-1.059473	0.000000	0.000000	0.000000	-2.263415	-0.166934	-0.031667	0.000000	0.000000	4.000000	25.000000	0.000000
2905.523821	0.113645	0.560474	-0.063328	54.201717	13.181206	5.749103	-3.161135	0.000000	-1.059473	0.000000	0.000000	0.000000	-2.263415	-0.166934	-0.031667	0.000000	0.000000	4.000000	25.000000	0.000000
2905.527155	0.113645	0.560474	-0.063328	54.201717	13.181206	5.749103	-3.161135	0.000000	-1.059473	0.000000	0.000000	0.000000	-2.263415	-0.166934	-0.031667	0.000000	0.000000	4.000000	25.000000	0.000000
2905.530488	0.106374	0.560112	-0.062936	54.382763	12.405262	4.554273	-3.166413	0.000000	-0.682237	0.000000	0.000000	0.000000	-2.181199	-0.108502	0.117685	0.000000	0.000000	4.000000	25.000000	0.000000
2905.533821	0.106374	0.560112	-0.062936	54.382763	12.405262	4.554273	-3.166413	0.000000	-0.682237	0.000000	0.000000	0.000000	-2.181199	-0.108502	0.117685	0.000000	0.000000	4.000000	25.000000	0.000000
2905.537155	0.106374	0.560112	-0.062936	54.382763	12.405262	4.554273	-3.166413	0.000000	-0.682237	0.000000	0.000000	0.000000	-2.181199	-0.108502	0.117685	0.000000	0.000000	4.000000	25.000000	0.000000
2905.540488	0.099378	0.559952	-0.062063	54.496754	11.701330	4.188417	-3.146798	0.000000	-0.318704	0.000000	0.000000	0.000000	-2.098799	-0.048246	0.261790	0.000000	0.000000	4.000000	25.000000	0.000000
2905.543821	0.099378	0.559952	-0.062063	54.496754	11.701330	4.188417	-3.146798	0.000000	-0.318704	0.000000	0.000000	0.000000	-2.098799	-0.048246	0.261790	0.000000	0.000000	4.000000	25.000000	0.000000
2905.547155	0.099378	0.559952	-0.062063	54.496754	11.701330	4.188417	-3.146798	0.000000	-0.318704	0.000000	0.000000	0.000000	-2.098799	-0.048246	0.261790	0.000000	0.000000	4.000000	25.000000	0.000000
2905.550488	0.092619	0.559959	-0.060732	54.563847	11.040744	3.971544	-3.103167	0.000000	0.031096	0.000000	0.000000	0.000000	-2.027826	0.002196	0.399433	0.000000	0.000000	4.000000	25.000000	0.000000
2905.553821	0.092619	0.559959	-0.060732	54.563847	11.040744	3.971544	-3.103167	0.000000	0.031096	0.000000	0.000000	0.000000	-2.027826	0.002196	0.399433	0.000000	0.000000	4.000000	25.000000	0.000000
2905.557155	0.092619	0.559959	-0.060732	54.563847	11.040744	3.971544	-3.103167	0.000000	0.031096	0.000000	0.000000	0.000000	-2.027826	0.002196	0.399433	0.000000	0.000000	4.000000	25.000000	0.000000
2905.560488	0.086056	0.560107	-0.058896	54.604465	10.401657	2.769113	-3.036594	0.000000	0.369067	0.000000	0.000000	0.000000	-1.968915	0.044381	0.550763	0.000000	0.000000	4.000000	25.000000	0.000000
2905.563821	0.086056	0.560107	-0.058896	54.604465	10.401657	2.769113	-3.036594	0.000000	0.369067	0.000000	0.000000	0.000000	-1.968915	0.044381	0.550763	0.000000	0.000000	4.000000	25.000000	0.000000
2905.567155	0.086056	0.560107	-0.058896	54.604465	10.401657	2.769113	-3.036594	0.000000	0.369067	0.000000	0.000000	0.000000	-1.968915	0.044381	0.550763	0.000000	0.000000	4.000000	25.000000	0.000000
2905.570488	0.079785	0.560445	-0.056514	54.723312	9.777012	0.207529	-2.944801	0.000000	0.697219	0.000000	0.000000	0.000000	-1.881215	0.101531	0.714672	0.000000	0.000000	4.000000	25.000000	0.000000
2905.573821	0.079785	0.560445	-0.056514	54.723312	9.777012	0.207529	-2.944801	0.000000	0.697219	0.000000	0.000000	0.000000	-1.881215	0.101531	0.714672	0.000000	0.000000	4.000000	25.000000	0.000000
2905.577155	0.079785	0.560445	-0.056514	54.723312	9.777012	0.207529	-2.944801	0.000000	0.697219	0.000000	0.000000	0.000000	-1.881215	0.101531	0.714672	0.000000	0.000000	4.000000	25.000000	0.000000
2905.580488	0.073868	0.560964	-0.053725	55.142475	9.177713	-3.129761	-2.825689	0.000000	1.010755	0.000000	0.000000	0.000000	-1.775007	0.155640	0.836540	0.000000	0.000000	4.000000	25.000000	0.000000
2905.583821	0.073868	0.560964	-0.053725	55.142475	9.177713	-3.129761	-2.825689	0.000000	1.010755	0.000000	0.000000	0.000000	-1.775007	0.155640	0.836540	0.000000	0.000000	4.000000	25.000000	0.000000
2905.587155	0.073868	0.560964	-0.053725	55.142475	9.177713	-3.129761	-2.825689	0.000000	1.010755	0.000000	0.000000	0.000000	-1.775007	0.155640	0.836540	0.000000	0.000000	4.000000	25.000000	0.000000
2905.590488	0.068344	0.561686	-0.050531	56.003288	8.682671	-6.472599	-2.686265	0.000000	1.306589	0.000000	0.000000	0.000000	-1.657321	0.216614	0.958277	0.000000	0.000000	4.000000	25.000000	0.000000
2905.593821	0.068344	0.561686	-0.050531	56.003288	8.682671	-6.472599	-2.686265	0.000000	1.306589	0.000000	0.000000	0.000000	-1.657321	0.216614	0.958277	0.000000	0.000000	4.000000	25.000000	0.000000
2905.597155	0.068344	0.561686	-0.050531	56.003288	8.682671	-6.472599	-2.686265	0.000000	1.306589	0.000000	0.000000	0.000000	-1.657321	0.216614	0.958277	0.000000	0.000000	4.000000	25.000000	0.000000
2905.600488	0.063013	0.562595	-0.046814	57.274841	8.406319	-9.476141	-2.526552	0.000000	1.582809	0.000000	0.000000	0.000000	-1.599264	0.272533	1.114964	0.000000	0.000000	4.000000	25.000000	0.000000
2905.603821	0.063013	0.562595	-0.046814	57.274841	8.406319	-9.476141	-2.526552	0.000000	1.582809	0.000000	0.000000	0.000000	-1.599264	0.272533	1.114964	0.000000	0.000000	4.000000	25.000000	0.000000
2905.607155	0.063013	0.562595	-0.046814	57.274841	8.406319	-9.476141	-2.526552	0.000000	1.582809	0.000000	0.000000	0.000000	-1.599264	0.272533	1.114964	0.000000	0.000000	4.000000	25.000000	0.000000
2905.610488	0.057602	0.563684	-0.042511	58.783497	8.451812	-11.467276	-2.340725	0.000000	1.849353	0.000000	0.000000	0.000000	-1.623390	0.326773	1.291088	0.000000	0.000000	4.000000	25.000000	0.000000
2905.613821	0.057602	0.563684	-0.042511	58.783497	8.451812	-11.467276	-2.340725	0.000000	1.849353	0.000000	0.000000	0.000000	-1.623390	0.326773	1.291088	0.000000	0.000000	4.000000	25.000000	0.000000
2905.617155	0.057602	0.563684	-0.042511	58.783497	8.451812	-11.467276	-2.340725	0.000000	1.849353	0.000000	0.000000	0.000000	-1.623390	0.326773	1.291088	0.000000	0.000000	4.000000	25.000000	0.000000
2905.620488	0.052056	0.564897	-0.037655	60.374359	8.875131	-12.353665	-2.125544	0.000000	2.119918	0.000000	0.000000	0.000000	-1.663608	0.363876	1.456855	0.000000	0.000000	4.000000	25.000000	0.000000
2905.623821	0.052056	0.564897	-0.037655	60.374359	8.875131	-12.353665	-2.125544	0.000000	2.119918	0.000000	0.000000	0.000000	-1.663608	0.363876	1.456855	0.000000	0.000000	4.000000	25.000000	0.000000
2905.627155	0.052056	0.564897	-0.037655	60.374359	8.875131	-12.353665	-2.125544	0.000000	2.119918	0.000000	0.000000	0.000000	-1.663608	0.363876	1.456855	0.000000	0.000000	4.000000	25.000000	0.000000
2905.630488	0.046257	0.566210	-0.032330	61.978825	9.748446	-12.426155	-1.882734	0.000000	2.397186	0.000000	0.000000	0.000000	-1.739729	0.393977	1.597430	0.000000	0.000000	4.000000	25.000000	0.000000
2905.633821	0.046257	0.566210	-0.032330	61.978825	9.748446	-12.426155	-1.882734	0.000000	2.397186	0.000000	0.000000	0.000000	-1.739729	0.393977	1.597430	0.000000	0.000000	4.000000	25.000000	0.000000
2905.637155	0.046257	0.566210	-0.032330	61.978825	9.748446	-12.426155	-1.882734	0.000000	2.397186	0.000000	0.000000	0.000000	-1.739729	0.393977	1.597430	0.000000	0.000000	4.000000	25.000000	0.000000
2905.640488	0.040272	0.567570	-0.026613	63.549698	11.168992	-11.436483	-1.616496	0.000000	2.687141	0.000000	0.000000	0.000000	-1.795630	0.407974	1.714978	0.000000	0.000000	4.000000	25.000000	0.000000
2905.643821	0.040272	0.567570	-0.026613	63.549698	11.168992	-11.436483	-1.616496	0.000000	2.687141	0.000000	0.000000	0.000000	-1.795630	0.407974	1.714978	0.000000	0.000000	4.000000	25.000000	0.000000
2905.647155	0.040272	0.567570	-0.026613	63.549698	11.168992	-11.436483	-1.616496	0.000000	2.687141	0.000000	0.000000	0.000000	-1.795630	0.407974	1.714978	0.000000	0.000000	4.000000	25.000000	0.000000
2905.650488	0.034305	0.569014	-0.020521	65.012047	13.232221	-9.087295	-1.330666	0.000000	2.986413	0.000000	0.000000	0.000000	-1.789941	0.433256	1.827837	0.000000	0.000000	4.000000	25.000000	0.000000
2905.653821	0.034305	0.569014	-0.020521	65.012047	13.232221	-9.087295	-1.330666	0.000000	2.986413	0.000000	0.000000	0.000000	-1.789941	0.433256	1.827837	0.000000	0.000000	4.000000	25.000000	0.000000
2905.657155	0.034305	0.569014	-0.020521	65.012047	13.232221	-9.087295	-1.330666	0.000000	2.986413	0.000000	0.000000	0.000000	-1.789941	0.433256	1.827837	0.000000	0.000000	4.000000	25.000000	0.000000
2905.660488	0.028402	0.570494	-0.014135	66.359665	15.963525	-5.649740	-1.026027	0.000000	3.284736	0.000000	0.000000	0.000000	-1.771078	0.444020	1.915692	0.000000	0.000000	4.000000	25.000000	0.000000
2905.663821	0.028402	0.570494	-0.014135	66.359665	15.963525	-5.649740	-1.026027	0.000000	3.284736	0.000000	0.000000	0.000000	-1.771078	0.444020	1.915692	0.000000	0.000000	4.000000	25.000000	0.000000
2905.667155	0.028402	0.570494	-0.014135	66.359665	15.963525	-5.649740	-1.026027	0.000000	3.284736	0.000000	0.000000	0.000000	-1.771078	0.444020	1.915692	0.000000	0.000000	4.000000	25.000000	0.000000
2905.670488	0.022554	0.572073	-0.007450	67.589897	19.210712	-2.068814	-0.706745	0.000000	3.579916	0.000000	0.000000	0.000000	-1.754217	0.473573	2.005333	0.000000	0.000000	4.000000	25.000000	0.000000
2905.673821	0.022554	0.572073	-0.007450	67.589897	19.210712	-2.068814	-0.706745	0.000000	3.579916	0.000000	0.000000	0.000000	-1.754217	0.473573	2.005333	0.000000	0.000000	4.000000	25.000000	0.000000
2905.677155	0.022554	0.572073	-0.007450	67.589897	19.210712	-2.068814	-0.706745	0.000000	3.579916	0.000000	0.000000	0.000000	-1.754217	0.473573	2.005333	0.000000	0.000000	4.000000	25.000000	0.000000
2905.680488	0.016910	0.573759	-0.000432	68.726227	22.633007	0.680814	-0.372523	0.000000	3.872285	0.000000	0.000000	0.000000	-1.693164	0.505831	2.105443	0.000000	0.000000	4.000000	25.000000	0.000000
2905.683821	0.016910	0.573759	-0.000432	68.726227	22.633007	0.680814	-0.372523	0.000000	3.872285	0.000000	0.000000	0.000000	-1.693164	0.505831	2.105443	0.000000	0.000000	4.000000	25.000000	0.000000
2905.687155	0.016910	0.573759	-0.000432	68.726227	22.633007	0.680814	-0.372523	0.000000	3.872285	0.000000	0.000000	0.000000	-1.693164	0.505831	2.105443	0.000000	0.000000	4.000000	25.000000	0.000000
2905.690488	0.011605	0.575597	0.006995	69.816589	26.015293	2.599966	-0.021616	0.000000	4.154479	0.000000	0.000000	0.000000	-1.591597	0.551333	2.228288	0.000000	0.000000	4.000000	25.000000	0.000000
2905.693821	0.011605	0.575597	0.006995	69.816589	26.015293	2.599966	-0.021616	0.000000	4.154479	0.000000	0.000000	0.000000	-1.591597	0.551333	2.228288	0.000000	0.000000	4.000000	25.000000	0.000000
2905.697155	0.011605	0.575597	0.006995	69.816589	26.015293	2.599966	-0.021616	0.000000	4.154479	0.000000	0.000000	0.000000	-1.591597	0.551333	2.228288	0.000000	0.000000	4.000000	25.000000	0.000000
2905.700488	0.006869	0.577515	0.014830	70.891815	29.189787	4.335779	0.349766	0.000000	4.419745	0.000000	0.000000	0.000000	-1.420695	0.575514	2.350276	0.000000	0.000000	4.000000	25.000000	0.000000
2905.703821	0.006869	0.577515	0.014830	70.891815	29.189787	4.335779	0.349766	0.000000	4.419745	0.000000	0.000000	0.000000	-1.420695	0.575514	2.350276	0.000000	0.000000	4.000000	25.000000	0.000000
2905.707155	0.006869	0.577515	0.014830	70.891815	29.189787	4.335779	0.349766	0.000000	4.419745	0.000000	0.000000	0.000000	-1.420695	0.575514	2.350276	0.000000	0.000000	4.000000	25.000000	0.000000
2905.710488	0.002954	0.579535	0.023072	71.957947	32.279350	6.324721	0.741478	0.000000	4.656528	0.000000	0.000000	0.000000	-1.174738	0.606136	2.472808	0.000000	0.000000	4.000000	25.000000	0.000000
2905.713821	0.002954	0.579535	0.023072	71.957947	32.279350	6.324721	0.741478	0.000000	4.656528	0.000000	0.000000	0.000000	-1.174738	0.606136	2.472808	0.000000	0.000000	4.000000	25.000000	0.000000
2905.717155	0.002954	0.579535	0.023072	71.957947	32.279350	6.324721	0.741478	0.000000	4.656528	0.000000	0.000000	0.000000	-1.174738	0.606136	2.472808	0.000000	0.000000	4.000000	25.000000	0.000000
2905.720488	-0.000034	0.581636	0.031717	72.972534	35.415035	8.948319	1.153613	0.000000	4.852318	0.000000	0.000000	0.000000	-0.896161	0.630058	2.593566	0.000000	0.000000	4.000000	25.000000	0.000000
2905.723821	-0.000034	0.581636	0.031717	72.972534	35.415035	8.948319	1.153613	0.000000	4.852318	0.000000	0.000000	0.000000	-0.896161	0.630058	2.593566	0.000000	0.000000	4.000000	25.000000	0.000000
2905.727155	-0.000034	0.581636	0.031717	72.972534	35.415035	8.948319	1.153613	0.000000	4.852318	0.000000	0.000000	0.000000	-0.896161	0.630058	2.593566	0.000000	0.000000	4.000000	25.000000	0.000000
2905.730488	-0.002114	0.583807	0.040645	74.005463	38.477257	11.536838	1.511199	0.000000	4.766160	0.000000	0.000000	0.000000	-0.624083	0.651551	2.678133	0.000000	0.000000	4.000000	25.000000	0.000000
2905.733821	-0.002114	0.583807	0.040645	74.005463	38.477257	11.536838	1.511199	0.000000	4.766160	0.000000	0.000000	0.000000	-0.624083	0.651551	2.678133	0.000000	0.000000	4.000000	25.000000	0.000000
2905.737155	-0.002114	0.583807	0.040645	74.005463	38.477257	11.536838	1.511199	0.000000	4.766160	0.000000	0.000000	0.000000	-0.624083	0.651551	2.678133	0.000000	0.000000	4.000000	25.000000	0.000000
2905.740488	-0.003477	0.586057	0.049831	75.142052	41.203827	13.454963	1.849070	0.000000	4.645529	0.000000	0.000000	0.000000	-0.408844	0.674879	2.755850	0.000000	0.000000	4.000000	25.000000	0.000000
2905.743821	-0.003477	0.586057	0.049831	75.142052	41.203827	13.454963	1.849070	0.000000	4.645529	0.000000	0.000000	0.000000	-0.408844	0.674879	2.755850	0.000000	0.000000	4.000000	25.000000	0.000000
2905.747155	-0.003477	0.586057	0.049831	75.142052	41.203827	13.454963	1.849070	0.000000	4.645529	0.000000	0.000000	0.000000	-0.408844	0.674879	2.755850	0.000000	0.000000	4.000000	25.000000	0.000000
2905.750488	-0.004031	0.588248	0.059160	76.490204	43.425983	14.509057	2.169384	0.000000	4.504861	0.000000	0.000000	0.000000	-0.166266	0.657458	2.798624	0.000000	0.000000	4.000000	25.000000	0.000000
2905.753821	-0.004031	0.588248	0.059160	76.490204	43.425983	14.509057	2.169384	0.000000	4.504861	0.000000	0.000000	0.000000	-0.166266	0.657458	2.798624	0.000000	0.000000	4.000000	25.000000	0.000000
2905.757155	-0.004031	0.588248	0.059160	76.490204	43.425983	14.509057	2.169384	0.000000	4.504861	0.000000	0.000000	0.000000	-0.166266	0.657458	2.798624	0.000000	0.000000	4.000000	25.000000	0.000000
2905.760488	-0.003729	0.590336	0.068472	78.094772	44.986702	14.778161	2.471659	0.000000	4.346366	0.000000	0.000000	0.000000	0.090488	0.626270	2.793676	0.000000	0.000000	4.000000	25.000000	0.000000
2905.763821	-0.003729	0.590336	0.068472	78.094772	44.986702	14.778161	2.471659	0.000000	4.346366	0.000000	0.000000	0.000000	0.090488	0.626270	2.793676	0.000000	0.000000	4.000000	25.000000	0.000000
2905.767155	-0.003729	0.590336	0.068472	78.094772	44.986702	14.778161	2.471659	0.000000	4.346366	0.000000	0.000000	0.000000	0.090488	0.626270	2.793676	0.000000	0.000000	4.000000	25.000000	0.000000
2905.770488	-0.002678	0.592217	0.077747	79.877892	45.853188	14.946139	2.754504	0.000000	4.172853	0.000000	0.000000	0.000000	0.315468	0.564305	2.782602	0.000000	0.000000	4.000000	25.000000	0.000000
2905.773821	-0.002678	0.592217	0.077747	79.877892	45.853188	14.946139	2.754504	0.000000	4.172853	0.000000	0.000000	0.000000	0.315468	0.564305	2.782602	0.000000	0.000000	4.000000	25.000000	0.000000
2905.777155	-0.002678	0.592217	0.077747	79.877892	45.853188	14.946139	2.754504	0.000000	4.172853	0.000000	0.000000	0.000000	0.315468	0.564305	2.782602	0.000000	0.000000	4.000000	25.000000	0.000000
2905.780488	-0.000735	0.593923	0.086768	81.771088	45.816853	14.889784	3.018326	0.000000	3.986190	0.000000	0.000000	0.000000	0.582946	0.511894	2.706192	0.000000	0.000000	4.000000	25.000000	0.000000
2905.783821	-0.000735	0.593923	0.086768	81.771088	45.816853	14.889784	3.018326	0.000000	3.986190	0.000000	0.000000	0.000000	0.582946	0.511894	2.706192	0.000000	0.000000	4.000000	25.000000	0.000000
2905.787155	-0.000735	0.593923	0.086768	81.771088	45.816853	14.889784	3.018326	0.000000	3.986190	0.000000	0.000000	0.000000	0.582946	0.511894	2.706192	0.000000	0.000000	4.000000	25.000000	0.000000
2905.790488	0.002087	0.595423	0.095476	83.730614	44.177105	13.307441	3.263136	0.000000	3.788395	0.000000	0.000000	0.000000	0.846497	0.449912	2.612484	0.000000	0.000000	4.000000	25.000000	0.000000
2905.793821	0.002087	0.595423	0.095476	83.730614	44.177105	13.307441	3.263136	0.000000	3.788395	0.000000	0.000000	0.000000	0.846497	0.449912	2.612484	0.000000	0.000000	4.000000	25.000000	0.000000
2905.797155	0.002087	0.595423	0.095476	83.730614	44.177105	13.307441	3.263136	0.000000	3.788395	0.000000	0.000000	0.000000	0.846497	0.449912	2.612484	0.000000	0.000000	4.000000	25.000000	0.000000
2905.800488	0.005633	0.596747	0.103739	85.681168	39.440800	8.497451	3.490707	0.000000	3.579800	0.000000	0.000000	0.000000	1.063864	0.397172	2.478950	0.000000	0.000000	4.000000	25.000000	0.000000
2905.803821	0.005633	0.596747	0.103739	85.681168	39.440800	8.497451	3.490707	0.000000	3.579800	0.000000	0.000000	0.000000	1.063864	0.397172	2.478950	0.000000	0.000000	4.000000	25.000000	0.000000
2905.807155	0.005633	0.596747	0.103739	85.681168	39.440800	8.497451	3.490707	0.000000	3.579800	0.000000	0.000000	0.000000	1.063864	0.397172	2.478950	0.000000	0.000000	4.000000	25.000000	0.000000
2905.810488	0.009896	0.597950	0.111501	87.493919	25.754477	-5.651812	3.698666	0.000000	3.364502	0.000000	0.000000	0.000000	1.278938	0.360928	2.328546	0.000000	0.000000	4.000000	25.000000	0.000000
2905.813821	0.009896	0.597950	0.111501	87.493919	25.754477	-5.651812	3.698666	0.000000	3.364502	0.000000	0.000000	0.000000	1.278938	0.360928	2.328546	0.000000	0.000000	4.000000	25.000000	0.000000
2905.817155	0.009896	0.597950	0.111501	87.493919	25.754477	-5.651812	3.698666	0.000000	3.364502	0.000000	0.000000	0.000000	1.278938	0.360928	2.328546	0.000000	0.000000	4.000000	25.000000	0.000000
2905.820488	0.014944	0.598998	0.118666	88.616051	-23.254143	-55.671032	3.888938	0.000000	3.142636	0.000000	0.000000	0.000000	1.514254	0.314512	2.149479	0.000000	0.000000	4.000000	25.000000	0.000000
2905.823821	0.014944	0.598998	0.118666	88.616051	-23.254143	-55.671032	3.888938	0.000000	3.142636	0.000000	0.000000	0.000000	1.514254	0.314512	2.149479	0.000000	0.000000	4.000000	25.000000	0.000000
2905.827155	0.014944	0.598998	0.118666	88.616051	-23.254143	-55.671032	3.888938	0.000000	3.142636	0.000000	0.000000	0.000000	1.514254	0.314512	2.149479	0.000000	0.000000	4.000000	25.000000	0.000000
2905.830488	0.020788	0.599834	0.125242	87.847054	-79.229858	-112.695892	4.063890	0.000000	2.912868	0.000000	0.000000	0.000000	1.753186	0.250539	1.972744	0.000000	0.000000	4.000000	25.000000	0.000000
2905.833821	0.020788	0.599834	0.125242	87.847054	-79.229858	-112.695892	4.063890	0.000000	2.912868	0.000000	0.000000	0.000000	1.753186	0.250539	1.972744	0.000000	0.000000	4.000000	25.000000	0.000000
2905.837155	0.020788	0.599834	0.125242	87.847054	-79.229858	-112.695892	4.063890	0.000000	2.912868	0.000000	0.000000	0.000000	1.753186	0.250539	1.972744	0.000000	0.000000	4.000000	25.000000	0.000000
2905.840488	0.027381	0.600394	0.131236	86.351540	-92.621582	-126.781876	4.225738	0.000000	2.672666	0.000000	0.000000	0.000000	1.978023	0.168076	1.798143	0.000000	0.000000	4.000000	25.000000	0.000000
2905.843821	0.027381	0.600394	0.131236	86.351540	-92.621582	-126.781876	4.225738	0.000000	2.672666	0.000000	0.000000	0.000000	1.978023	0.168076	1.798143	0.000000	0.000000	4.000000	25.000000	0.000000
2905.847155	0.027381	0.600394	0.131236	86.351540	-92.621582	-126.781876	4.225738	0.000000	2.672666	0.000000	0.000000	0.000000	1.978023	0.168076	1.798143	0.000000	0.000000	4.000000	25.000000	0.000000
2905.850488	0.034618	0.600848	0.136696	84.883392	-92.122269	-126.291893	4.374885	0.000000	2.420824	0.000000	0.000000	0.000000	2.171014	0.136276	1.638179	0.000000	0.000000	4.000000	25.000000	0.000000
2905.853821	0.034618	0.600848	0.136696	84.883392	-92.122269	-126.291893	4.374885	0.000000	2.420824	0.000000	0.000000	0.000000	2.171014	0.136276	1.638179	0.000000	0.000000	4.000000	25.000000	0.000000
2905.857155	0.034618	0.600848	0.136696	84.883392	-92.122269	-126.291893	4.374885	0.000000	2.420824	0.000000	0.000000	0.000000	2.171014	0.136276	1.638179	0.000000	0.000000	4.000000	25.000000	0.000000
2905.860488	0.042548	0.601109	0.141514	83.452553	-88.462593	-122.381348	4.510600	0.000000	2.157426	0.000000	0.000000	0.000000	2.378867	0.078389	1.445501	0.000000	0.000000	4.000000	25.000000	0.000000
2905.863821	0.042548	0.601109	0.141514	83.452553	-88.462593	-122.381348	4.510600	0.000000	2.157426	0.000000	0.000000	0.000000	2.378867	0.078389	1.445501	0.000000	0.000000	4.000000	25.000000	0.000000
2905.867155	0.042548	0.601109	0.141514	83.452553	-88.462593	-122.381348	4.510600	0.000000	2.157426	0.000000	0.000000	0.000000	2.378867	0.078389	1.445501	0.000000	0.000000	4.000000	25.000000	0.000000
2905.870488	0.051102	0.601185	0.145623	81.996437	-85.074959	-118.786537	4.632765	0.000000	1.880821	0.000000	0.000000	0.000000	2.566388	0.022702	1.232428	0.000000	0.000000	4.000000	25.000000	0.000000
2905.873821	0.051102	0.601185	0.145623	81.996437	-85.074959	-118.786537	4.632765	0.000000	1.880821	0.000000	0.000000	0.000000	2.566388	0.022702	1.232428	0.000000	0.000000	4.000000	25.000000	0.000000
2905.877155	0.051102	0.601185	0.145623	81.996437	-85.074959	-118.786537	4.632765	0.000000	1.880821	0.000000	0.000000	0.000000	2.566388	0.022702	1.232428	0.000000	0.000000	4.000000	25.000000	0.000000
2905.880488	0.060302	0.601142	0.149044	80.528549	-82.205925	-115.652863	4.739920	0.000000	1.591590	0.000000	0.000000	0.000000	2.760015	-0.012861	1.026469	0.000000	0.000000	4.000000	25.000000	0.000000
2905.883821	0.060302	0.601142	0.149044	80.528549	-82.205925	-115.652863	4.739920	0.000000	1.591590	0.000000	0.000000	0.000000	2.760015	-0.012861	1.026469	0.000000	0.000000	4.000000	25.000000	0.000000
2905.887155	0.060302	0.601142	0.149044	80.528549	-82.205925	-115.652863	4.739920	0.000000	1.591590	0.000000	0.000000	0.000000	2.760015	-0.012861	1.026469	0.000000	0.000000	4.000000	25.000000	0.000000
2905.890488	0.070105	0.600931	0.151758	79.073959	-79.646553	-112.281311	4.831557	0.000000	1.286879	0.000000	0.000000	0.000000	2.940664	-0.063359	0.814005	0.000000	0.000000	4.000000	25.000000	0.000000
2905.893821	0.070105	0.600931	0.151758	79.073959	-79.646553	-112.281311	4.831557	0.000000	1.286879	0.000000	0.000000	0.000000	2.940664	-0.063359	0.814005	0.000000	0.000000	4.000000	25.000000	0.000000
2905.897155	0.070105	0.600931	0.151758	79.073959	-79.646553	-112.281311	4.831557	0.000000	1.286879	0.000000	0.000000	0.000000	2.940664	-0.063359	0.814005	0.000000	0.000000	4.000000	25.000000	0.000000
2905.900488	0.080489	0.600623	0.153727	77.660797	-77.553284	-108.914772	4.905718	0.000000	0.966403	0.000000	0.000000	0.000000	3.115372	-0.092492	0.590973	0.000000	0.000000	4.000000	25.000000	0.000000
2905.903821	0.080489	0.600623	0.153727	77.660797	-77.553284	-108.914772	4.905718	0.000000	0.966403	0.000000	0.000000	0.000000	3.115372	-0.092492	0.590973	0.000000	0.000000	4.000000	25.000000	0.000000
2905.907155	0.080489	0.600623	0.153727	77.660797	-77.553284	-108.914772	4.905718	0.000000	0.966403	0.000000	0.000000	0.000000	3.115372	-0.092492	0.590973	0.000000	0.000000	4.000000	25.000000	0.000000
2905.910488	0.091450	0.600130	0.154840	76.315460	-77.092804	-107.314293	4.960209	0.000000	0.629544	0.000000	0.000000	0.000000	3.288242	-0.147849	0.333707	0.000000	0.000000	4.000000	25.000000	0.000000
2905.913821	0.091450	0.600130	0.154840	76.315460	-77.092804	-107.314293	4.960209	0.000000	0.629544	0.000000	0.000000	0.000000	3.288242	-0.147849	0.333707	0.000000	0.000000	4.000000	25.000000	0.000000
2905.917155	0.091450	0.600130	0.154840	76.315460	-77.092804	-107.314293	4.960209	0.000000	0.629544	0.000000	0.000000	0.000000	3.288242	-0.147849	0.333707	0.000000	0.000000	4.000000	25.000000	0.000000
2905.920488	0.102908	0.599412	0.154959	75.083176	-78.983017	-108.545143	4.992394	0.000000	0.275676	0.000000	0.000000	0.000000	3.437410	-0.215484	0.035888	0.000000	0.000000	4.000000	25.000000	0.000000
2905.923821	0.102908	0.599412	0.154959	75.083176	-78.983017	-108.545143	4.992394	0.000000	0.275676	0.000000	0.000000	0.000000	3.437410	-0.215484	0.035888	0.000000	0.000000	4.000000	25.000000	0.000000
2905.927155	0.102908	0.599412	0.154959	75.083176	-78.983017	-108.545143	4.992394	0.000000	0.275676	0.000000	0.000000	0.000000	3.437410	-0.215484	0.035888	0.000000	0.000000	4.000000	25.000000	0.000000
2905.930488	0.102908	0.599412	0.154959	73.900581	-81.669044	-110.163071	4.999120	0.000000	-0.093812	0.000000	0.000000	0.000000	3.437410	-0.215484	0.035888	0.000000	0.000000	4.000000	25.000000	0.000000
2905.935792	0.121321	0.598058	0.153596	73.900581	-81.669044	-110.163071	4.999120	0.000000	-0.093812	0.000000	0.000000	0.000000	3.471718	-0.255238	-0.257142	0.000000	0.000000	4.000000	25.000000	0.000000
2905.939125	0.121321	0.598058	0.153596	73.028557	-83.718498	-110.305565	4.999120	0.000000	-0.093812	0.000000	0.000000	0.000000	3.471718	-0.255238	-0.257142	0.000000	0.000000	4.000000	25.000000	0.000000
2905.942458	0.125300	0.597616	0.153137	73.028557	-83.718498	-110.305565	4.999120	0.000000	-0.093812	0.000000	0.000000	0.000000	1.193904	-0.132679	-0.137640	0.000000	0.000000	4.000000	25.000000	0.000000
2905.945792	0.125300	0.597616	0.153137	73.028557	-83.718498	-110.305565	4.999120	0.000000	-0.093812	0.000000	0.000000	0.000000	1.193904	-0.132679	-0.137640	0.000000	0.000000	4.000000	25.000000	0.000000
2905.949125	0.125300	0.597616	0.153137	72.080627	-85.552605	-109.299019	4.933127	0.000000	-0.815020	0.000000	0.000000	0.000000	1.193904	-0.132679	-0.137640	0.000000	0.000000	4.000000	25.000000	0.000000
2905.952458	0.135979	0.596843	0.151156	72.080627	-85.552605	-109.299019	4.933127	0.000000	-0.815020	0.000000	0.000000	0.000000	3.203748	-0.231811	-0.594249	0.000000	0.000000	4.000000	25.000000	0.000000
2905.955792	0.135979	0.596843	0.151156	72.080627	-85.552605	-109.299019	4.933127	0.000000	-0.815020	0.000000	0.000000	0.000000	3.203748	-0.231811	-0.594249	0.000000	0.000000	4.000000	25.000000	0.000000
2905.959125	0.135979	0.596843	0.151156	71.190536	-86.977562	-107.902878	4.864104	0.000000	-1.157796	0.000000	0.000000	0.000000	3.203748	-0.231811	-0.594249	0.000000	0.000000	4.000000	25.000000	0.000000
2905.962458	0.147313	0.595930	0.148174	71.190536	-86.977562	-107.902878	4.864104	0.000000	-1.157796	0.000000	0.000000	0.000000	3.400118	-0.273922	-0.894448	0.000000	0.000000	4.000000	25.000000	0.000000
2905.965792	0.147313	0.595930	0.148174	71.190536	-86.977562	-107.902878	4.864104	0.000000	-1.157796	0.000000	0.000000	0.000000	3.400118	-0.273922	-0.894448	0.000000	0.000000	4.000000	25.000000	0.000000
2905.969125	0.147313	0.595930	0.148174	70.765709	-88.557617	-107.535049	4.763078	0.000000	-1.520885	0.000000	0.000000	0.000000	3.400118	-0.273922	-0.894448	0.000000	0.000000	4.000000	25.000000	0.000000
2905.972458	0.157924	0.595406	0.144799	70.765709	-88.557617	-107.535049	4.763078	0.000000	-1.520885	0.000000	0.000000	0.000000	3.183168	-0.157266	-1.012599	0.000000	0.000000	4.000000	25.000000	0.000000
2905.975792	0.157924	0.595406	0.144799	70.765709	-88.557617	-107.535049	4.763078	0.000000	-1.520885	0.000000	0.000000	0.000000	3.183168	-0.157266	-1.012599	0.000000	0.000000	4.000000	25.000000	0.000000
2905.979125	0.157924	0.595406	0.144799	70.765869	-90.413368	-108.400810	4.642338	0.000000	-1.857066	0.000000	0.000000	0.000000	3.183168	-0.157266	-1.012599	0.000000	0.000000	4.000000	25.000000	0.000000
2905.982458	0.167410	0.594766	0.140986	70.765869	-90.413368	-108.400810	4.642338	0.000000	-1.857066	0.000000	0.000000	0.000000	2.845768	-0.191986	-1.143863	0.000000	0.000000	4.000000	25.000000	0.000000
2905.985792	0.167410	0.594766	0.140986	70.765869	-90.413368	-108.400810	4.642338	0.000000	-1.857066	0.000000	0.000000	0.000000	2.845768	-0.191986	-1.143863	0.000000	0.000000	4.000000	25.000000	0.000000
2905.989125	0.167410	0.594766	0.140986	71.038551	-91.184013	-108.202049	4.510902	0.000000	-2.156794	0.000000	0.000000	0.000000	2.845768	-0.191986	-1.143863	0.000000	0.000000	4.000000	25.000000	0.000000
2905.992458	0.176941	0.594367	0.136524	71.038551	-91.184013	-108.202049	4.510902	0.000000	-2.156794	0.000000	0.000000	0.000000	2.859295	-0.119671	-1.338532	0.000000	0.000000	4.000000	25.000000	0.000000
2905.995792	0.176941	0.594367	0.136524	71.038551	-91.184013	-108.202049	4.510902	0.000000	-2.156794	0.000000	0.000000	0.000000	2.859295	-0.119671	-1.338532	0.000000	0.000000	4.000000	25.000000	0.000000
2905.999125	0.176941	0.594367	0.136524	71.706467	-90.459480	-105.721512	4.355891	0.000000	-2.454834	0.000000	0.000000	0.000000	2.859295	-0.119671	-1.338532	0.000000	0.000000	4.000000	25.000000	0.000000
2906.002458	0.185692	0.593884	0.131811	71.706467	-90.459480	-105.721512	4.355891	0.000000	-2.454834	0.000000	0.000000	0.000000	2.625332	-0.144845	-1.413934	0.000000	0.000000	4.000000	25.000000	0.000000
2906.005792	0.185692	0.593884	0.131811	71.706467	-90.459480	-105.721512	4.355891	0.000000	-2.454834	0.000000	0.000000	0.000000	2.625332	-0.144845	-1.413934	0.000000	0.000000	4.000000	25.000000	0.000000
2906.009125	0.185692	0.593884	0.131811	72.541031	-89.265541	-102.128944	4.192009	0.000000	-2.725263	0.000000	0.000000	0.000000	2.625332	-0.144845	-1.413934	0.000000	0.000000	4.000000	25.000000	0.000000
2906.012458	0.193729	0.593643	0.126895	72.541031	-89.265541	-102.128944	4.192009	0.000000	-2.725263	0.000000	0.000000	0.000000	2.411041	-0.072277	-1.474789	0.000000	0.000000	4.000000	25.000000	0.000000
2906.015792	0.193729	0.593643	0.126895	72.541031	-89.265541	-102.128944	4.192009	0.000000	-2.725263	0.000000	0.000000	0.000000	2.411041	-0.072277	-1.474789	0.000000	0.000000	4.000000	25.000000	0.000000
2906.019125	0.193729	0.593643	0.126895	73.435455	-87.592560	-97.958168	4.021846	0.000000	-2.970650	0.000000	0.000000	0.000000	2.411041	-0.072277	-1.474789	0.000000	0.000000	4.000000	25.000000	0.000000
2906.022458	0.201482	0.593263	0.121446	73.435455	-87.592560	-97.958168	4.021846	0.000000	-2.970650	0.000000	0.000000	0.000000	2.325932	-0.113984	-1.634740	0.000000	0.000000	4.000000	25.000000	0.000000
2906.025792	0.201482	0.593263	0.121446	73.435455	-87.592560	-97.958168	4.021846	0.000000	-2.970650	0.000000	0.000000	0.000000	2.325932	-0.113984	-1.634740	0.000000	0.000000	4.000000	25.000000	0.000000
2906.029125	0.201482	0.593263	0.121446	74.251717	-85.247482	-94.032066	3.836808	0.000000	-3.206073	0.000000	0.000000	0.000000	2.325932	-0.113984	-1.634740	0.000000	0.000000	4.000000	25.000000	0.000000
2906.032458	0.208923	0.593036	0.115621	74.251717	-85.247482	-94.032066	3.836808	0.000000	-3.206073	0.000000	0.000000	0.000000	2.232437	-0.068050	-1.747678	0.000000	0.000000	4.000000	25.000000	0.000000
2906.035792	0.208923	0.593036	0.115621	74.251717	-85.247482	-94.032066	3.836808	0.000000	-3.206073	0.000000	0.000000	0.000000	2.232437	-0.068050	-1.747678	0.000000	0.000000	4.000000	25.000000	0.000000
2906.039125	0.208923	0.593036	0.115621	74.765327	-82.280983	-90.544807	3.639371	0.000000	-3.428554	0.000000	0.000000	0.000000	2.232437	-0.068050	-1.747678	0.000000	0.000000	4.000000	25.000000	0.000000
2906.042458	0.215474	0.592802	0.109559	74.765327	-82.280983	-90.544807	3.639371	0.000000	-3.428554	0.000000	0.000000	0.000000	1.965288	-0.070379	-1.818617	0.000000	0.000000	4.000000	25.000000	0.000000
2906.045792	0.215474	0.592802	0.109559	74.765327	-82.280983	-90.544807	3.639371	0.000000	-3.428554	0.000000	0.000000	0.000000	1.965288	-0.070379	-1.818617	0.000000	0.000000	4.000000	25.000000	0.000000
2906.049125	0.215474	0.592802	0.109559	74.970139	-78.875076	-86.525749	3.441406	0.000000	-3.627220	0.000000	0.000000	0.000000	1.965288	-0.070379	-1.818617	0.000000	0.000000	4.000000	25.000000	0.000000
2906.052458	0.221022	0.592741	0.103306	74.970139	-78.875076	-86.525749	3.441406	0.000000	-3.627220	0.000000	0.000000	0.000000	1.664252	-0.018254	-1.875811	0.000000	0.000000	4.000000	25.000000	0.000000
2906.055792	0.221022	0.592741	0.103306	74.970139	-78.875076	-86.525749	3.441406	0.000000	-3.627220	0.000000	0.000000	0.000000	1.664252	-0.018254	-1.875811	0.000000	0.000000	4.000000	25.000000	0.000000
2906.059125	0.221022	0.592741	0.103306	75.061859	-75.491982	-81.973320	3.246218	0.000000	-3.802903	0.000000	0.000000	0.000000	1.664252	-0.018254	-1.875811	0.000000	0.000000	4.000000	25.000000	0.000000
2906.062458	0.225517	0.592879	0.096902	75.061859	-75.491982	-81.973320	3.246218	0.000000	-3.802903	0.000000	0.000000	0.000000	1.348644	0.041385	-1.921286	0.000000	0.000000	4.000000	25.000000	0.000000
2906.065792	0.225517	0.592879	0.096902	75.061859	-75.491982	-81.973320	3.246218	0.000000	-3.802903	0.000000	0.000000	0.000000	1.348644	0.041385	-1.921286	0.000000	0.000000	4.000000	25.000000	0.000000
2906.069125	0.225517	0.592879	0.096902	75.170059	-72.310539	-77.487373	3.055483	0.000000	-3.957780	0.000000	0.000000	0.000000	1.348644	0.041385	-1.921286	0.000000	0.000000	4.000000	25.000000	0.000000
2906.072458	0.228961	0.593316	0.090488	75.170059	-72.310539	-77.487373	3.055483	0.000000	-3.957780	0.000000	0.000000	0.000000	1.033171	0.131203	-1.924031	0.000000	0.000000	4.000000	25.000000	0.000000
2906.075792	0.228961	0.593316	0.090488	75.170059	-72.310539	-77.487373	3.055483	0.000000	-3.957780	0.000000	0.000000	0.000000	1.033171	0.131203	-1.924031	0.000000	0.000000	4.000000	25.000000	0.000000
2906.079125	0.228961	0.593316	0.090488	75.441460	-69.377892	-73.390472	2.871901	0.000000	-4.092944	0.000000	0.000000	0.000000	1.033171	0.131203	-1.924031	0.000000	0.000000	4.000000	25.000000	0.000000
2906.082458	0.231437	0.593916	0.084023	75.441460	-69.377892	-73.390472	2.871901	0.000000	-4.092944	0.000000	0.000000	0.000000	0.742747	0.179981	-1.939659	0.000000	0.000000	4.000000	25.000000	0.000000
2906.085792	0.231437	0.593916	0.084023	75.441460	-69.377892	-73.390472	2.871901	0.000000	-4.092944	0.000000	0.000000	0.000000	0.742747	0.179981	-1.939659	0.000000	0.000000	4.000000	25.000000	0.000000
2906.089125	0.231437	0.593916	0.084023	75.969894	-66.382774	-69.374901	2.693065	0.000000	-4.212766	0.000000	0.000000	0.000000	0.742747	0.179981	-1.939659	0.000000	0.000000	4.000000	25.000000	0.000000
2906.092458	0.233073	0.594625	0.077498	75.969894	-66.382774	-69.374901	2.693065	0.000000	-4.212766	0.000000	0.000000	0.000000	0.490941	0.212609	-1.957493	0.000000	0.000000	4.000000	25.000000	0.000000
2906.095792	0.233073	0.594625	0.077498	75.969894	-66.382774	-69.374901	2.693065	0.000000	-4.212766	0.000000	0.000000	0.000000	0.490941	0.212609	-1.957493	0.000000	0.000000	4.000000	25.000000	0.000000
2906.099125	0.233073	0.594625	0.077498	76.714226	-62.500172	-64.654984	2.516244	0.000000	-4.320708	0.000000	0.000000	0.000000	0.490941	0.212609	-1.957493	0.000000	0.000000	4.000000	25.000000	0.000000
2906.102458	0.233995	0.595387	0.070966	76.714226	-62.500172	-64.654984	2.516244	0.000000	-4.320708	0.000000	0.000000	0.000000	0.276611	0.228661	-1.959479	0.000000	0.000000	4.000000	25.000000	0.000000
2906.105792	0.233995	0.595387	0.070966	76.714226	-62.500172	-64.654984	2.516244	0.000000	-4.320708	0.000000	0.000000	0.000000	0.276611	0.228661	-1.959479	0.000000	0.000000	4.000000	25.000000	0.000000
2906.109125	0.233995	0.595387	0.070966	77.529900	-57.274799	-58.836693	2.340144	0.000000	-4.418566	0.000000	0.000000	0.000000	0.276611	0.228661	-1.959479	0.000000	0.000000	4.000000	25.000000	0.000000
2906.112458	0.234239	0.596144	0.064412	77.529900	-57.274799	-58.836693	2.340144	0.000000	-4.418566	0.000000	0.000000	0.000000	0.072985	0.227081	-1.966132	0.000000	0.000000	4.000000	25.000000	0.000000
2906.115792	0.234239	0.596144	0.064412	77.529900	-57.274799	-58.836693	2.340144	0.000000	-4.418566	0.000000	0.000000	0.000000	0.072985	0.227081	-1.966132	0.000000	0.000000	4.000000	25.000000	0.000000
2906.119125	0.234239	0.596144	0.064412	78.222084	-51.076668	-52.353764	2.163049	0.000000	-4.507906	0.000000	0.000000	0.000000	0.072985	0.227081	-1.966132	0.000000	0.000000	4.000000	25.000000	0.000000
2906.122458	0.233725	0.596829	0.057829	78.222084	-51.076668	-52.353764	2.163049	0.000000	-4.507906	0.000000	0.000000	0.000000	-0.154141	0.205486	-1.975133	0.000000	0.000000	4.000000	25.000000	0.000000
2906.125792	0.233725	0.596829	0.057829	78.222084	-51.076668	-52.353764	2.163049	0.000000	-4.507906	0.000000	0.000000	0.000000	-0.154141	0.205486	-1.975133	0.000000	0.000000	4.000000	25.000000	0.000000
2906.129125	0.233725	0.596829	0.057829	78.671906	-44.316090	-45.447464	1.984602	0.000000	-4.589265	0.000000	0.000000	0.000000	-0.154141	0.205486	-1.975133	0.000000	0.000000	4.000000	25.000000	0.000000
2906.132458	0.232415	0.597496	0.051219	78.671906	-44.316090	-45.447464	1.984602	0.000000	-4.589265	0.000000	0.000000	0.000000	-0.392787	0.200256	-1.982869	0.000000	0.000000	4.000000	25.000000	0.000000
2906.135792	0.232415	0.597496	0.051219	78.671906	-44.316090	-45.447464	1.984602	0.000000	-4.589265	0.000000	0.000000	0.000000	-0.392787	0.200256	-1.982869	0.000000	0.000000	4.000000	25.000000	0.000000
2906.139125	0.232415	0.597496	0.051219	78.853371	-37.404850	-38.375969	1.803787	0.000000	-4.663298	0.000000	0.000000	0.000000	-0.392787	0.200256	-1.982869	0.000000	0.000000	4.000000	25.000000	0.000000
2906.142458	0.230331	0.598166	0.044767	78.853371	-37.404850	-38.375969	1.803787	0.000000	-4.663298	0.000000	0.000000	0.000000	-0.625379	0.200924	-1.935570	0.000000	0.000000	4.000000	25.000000	0.000000
2906.145792	0.230331	0.598166	0.044767	78.853371	-37.404850	-38.375969	1.803787	0.000000	-4.663298	0.000000	0.000000	0.000000	-0.625379	0.200924	-1.935570	0.000000	0.000000	4.000000	25.000000	0.000000
2906.149125	0.230331	0.598166	0.044767	78.807068	-30.710859	-31.487108	1.624290	0.000000	-4.728814	0.000000	0.000000	0.000000	-0.625379	0.200924	-1.935570	0.000000	0.000000	4.000000	25.000000	0.000000
2906.152458	0.227483	0.598793	0.038436	78.807068	-30.710859	-31.487108	1.624290	0.000000	-4.728814	0.000000	0.000000	0.000000	-0.854429	0.187985	-1.899333	0.000000	0.000000	4.000000	25.000000	0.000000
2906.155792	0.227483	0.598793	0.038436	78.807068	-30.710859	-31.487108	1.624290	0.000000	-4.728814	0.000000	0.000000	0.000000	-0.854429	0.187985	-1.899333	0.000000	0.000000	4.000000	25.000000	0.000000
2906.159125	0.227483	0.598793	0.038436	78.637360	-24.312675	-24.785528	1.443323	0.000000	-4.787151	0.000000	0.000000	0.000000	-0.854429	0.187985	-1.899333	0.000000	0.000000	4.000000	25.000000	0.000000
2906.162458	0.223992	0.599341	0.032177	78.637360	-24.312675	-24.785528	1.443323	0.000000	-4.787151	0.000000	0.000000	0.000000	-1.047329	0.164591	-1.877678	0.000000	0.000000	4.000000	25.000000	0.000000
2906.165792	0.223992	0.599341	0.032177	78.637360	-24.312675	-24.785528	1.443323	0.000000	-4.787151	0.000000	0.000000	0.000000	-1.047329	0.164591	-1.877678	0.000000	0.000000	4.000000	25.000000	0.000000
2906.169125	0.223992	0.599341	0.032177	78.437805	-17.983892	-17.969404	1.255946	0.000000	-4.839690	0.000000	0.000000	0.000000	-1.047329	0.164591	-1.877678	0.000000	0.000000	4.000000	25.000000	0.000000
2906.172458	0.220059	0.599759	0.025886	78.437805	-17.983892	-17.969404	1.255946	0.000000	-4.839690	0.000000	0.000000	0.000000	-1.179760	0.125273	-1.887301	0.000000	0.000000	4.000000	25.000000	0.000000
2906.175792	0.220059	0.599759	0.025886	78.437805	-17.983892	-17.969404	1.255946	0.000000	-4.839690	0.000000	0.000000	0.000000	-1.179760	0.125273	-1.887301	0.000000	0.000000	4.000000	25.000000	0.000000
2906.179125	0.220059	0.599759	0.025886	78.186935	-11.712854	-11.032586	1.053837	0.000000	-4.887681	0.000000	0.000000	0.000000	-1.179760	0.125273	-1.887301	0.000000	0.000000	4.000000	25.000000	0.000000
2906.182458	0.215832	0.600055	0.019603	78.186935	-11.712854	-11.032586	1.053837	0.000000	-4.887681	0.000000	0.000000	0.000000	-1.268183	0.088766	-1.885008	0.000000	0.000000	4.000000	25.000000	0.000000
2906.185792	0.215832	0.600055	0.019603	78.186935	-11.712854	-11.032586	1.053837	0.000000	-4.887681	0.000000	0.000000	0.000000	-1.268183	0.088766	-1.885008	0.000000	0.000000	4.000000	25.000000	0.000000
2906.189125	0.215832	0.600055	0.019603	77.794449	-5.720684	-4.266218	0.834307	0.000000	-4.929902	0.000000	0.000000	0.000000	-1.268183	0.088766	-1.885008	0.000000	0.000000	4.000000	25.000000	0.000000
2906.192458	0.211273	0.600211	0.013392	77.794449	-5.720684	-4.266218	0.834307	0.000000	-4.929902	0.000000	0.000000	0.000000	-1.367518	0.046878	-1.863154	0.000000	0.000000	4.000000	25.000000	0.000000
2906.195792	0.211273	0.600211	0.013392	77.794449	-5.720684	-4.266218	0.834307	0.000000	-4.929902	0.000000	0.000000	0.000000	-1.367518	0.046878	-1.863154	0.000000	0.000000	4.000000	25.000000	0.000000
2906.199125	0.211273	0.600211	0.013392	77.210785	-0.536388	1.722547	0.597457	0.000000	-4.964176	0.000000	0.000000	0.000000	-1.367518	0.046878	-1.863154	0.000000	0.000000	4.000000	25.000000	0.000000
2906.202458	0.206279	0.600329	0.007453	77.210785	-0.536388	1.722547	0.597457	0.000000	-4.964176	0.000000	0.000000	0.000000	-1.498314	0.035295	-1.781822	0.000000	0.000000	4.000000	25.000000	0.000000
2906.205792	0.206279	0.600329	0.007453	77.210785	-0.536388	1.722547	0.597457	0.000000	-4.964176	0.000000	0.000000	0.000000	-1.498314	0.035295	-1.781822	0.000000	0.000000	4.000000	25.000000	0.000000
2906.209125	0.206279	0.600329	0.007453	76.435356	3.494529	6.429409	0.349763	0.000000	-4.987751	0.000000	0.000000	0.000000	-1.498314	0.035295	-1.781822	0.000000	0.000000	4.000000	25.000000	0.000000
2906.212458	0.200864	0.600482	0.001938	76.435356	3.494529	6.429409	0.349763	0.000000	-4.987751	0.000000	0.000000	0.000000	-1.624663	0.046030	-1.654489	0.000000	0.000000	4.000000	25.000000	0.000000
2906.215792	0.200864	0.600482	0.001938	76.435356	3.494529	6.429409	0.349763	0.000000	-4.987751	0.000000	0.000000	0.000000	-1.624663	0.046030	-1.654489	0.000000	0.000000	4.000000	25.000000	0.000000
2906.219125	0.200864	0.600482	0.001938	75.538170	6.378671	9.557560	0.096043	0.000000	-4.999077	0.000000	0.000000	0.000000	-1.624663	0.046030	-1.654489	0.000000	0.000000	4.000000	25.000000	0.000000
2906.222458	0.195031	0.600621	-0.003142	75.538170	6.378671	9.557560	0.096043	0.000000	-4.999077	0.000000	0.000000	0.000000	-1.749769	0.041569	-1.523961	0.000000	0.000000	4.000000	25.000000	0.000000
2906.225792	0.195031	0.600621	-0.003142	75.538170	6.378671	9.557560	0.096043	0.000000	-4.999077	0.000000	0.000000	0.000000	-1.749769	0.041569	-1.523961	0.000000	0.000000	4.000000	25.000000	0.000000
2906.229125	0.195031	0.600621	-0.003142	74.614479	8.619282	11.704897	-0.157104	0.000000	-4.751549	0.000000	0.000000	0.000000	-1.749769	0.041569	-1.523961	0.000000	0.000000	4.000000	25.000000	0.000000
2906.232458	0.188848	0.600697	-0.007805	74.614479	8.619282	11.704897	-0.157104	0.000000	-4.751549	0.000000	0.000000	0.000000	-1.855031	0.022809	-1.398957	0.000000	0.000000	4.000000	25.000000	0.000000
2906.235792	0.188848	0.600697	-0.007805	74.614479	8.619282	11.704897	-0.157104	0.000000	-4.751549	0.000000	0.000000	0.000000	-1.855031	0.022809	-1.398957	0.000000	0.000000	4.000000	25.000000	0.000000
2906.239125	0.188848	0.600697	-0.007805	73.718765	10.612553	13.598570	-0.390263	0.000000	-4.442376	0.000000	0.000000	0.000000	-1.855031	0.022809	-1.398957	0.000000	0.000000	4.000000	25.000000	0.000000
2906.242458	0.182372	0.600692	-0.012076	73.718765	10.612553	13.598570	-0.390263	0.000000	-4.442376	0.000000	0.000000	0.000000	-1.942761	-0.001527	-1.281196	0.000000	0.000000	4.000000	25.000000	0.000000
2906.245792	0.182372	0.600692	-0.012076	73.718765	10.612553	13.598570	-0.390263	0.000000	-4.442376	0.000000	0.000000	0.000000	-1.942761	-0.001527	-1.281196	0.000000	0.000000	4.000000	25.000000	0.000000
2906.249125	0.182372	0.600692	-0.012076	72.861115	12.550724	15.337956	-0.603796	0.000000	-4.118583	0.000000	0.000000	0.000000	-1.942761	-0.001527	-1.281196	0.000000	0.000000	4.000000	25.000000	0.000000
2906.252458	0.175825	0.600588	-0.016043	72.861115	12.550724	15.337956	-0.603796	0.000000	-4.118583	0.000000	0.000000	0.000000	-1.963949	-0.031117	-1.190169	0.000000	0.000000	4.000000	25.000000	0.000000
2906.255792	0.175825	0.600588	-0.016043	72.861115	12.550724	15.337956	-0.603796	0.000000	-4.118583	0.000000	0.000000	0.000000	-1.963949	-0.031117	-1.190169	0.000000	0.000000	4.000000	25.000000	0.000000
2906.259125	0.175825	0.600588	-0.016043	72.025902	14.406858	16.725451	-0.802158	0.000000	-3.791258	0.000000	0.000000	0.000000	-1.963949	-0.031117	-1.190169	0.000000	0.000000	4.000000	25.000000	0.000000
2906.262458	0.169195	0.600484	-0.019687	72.025902	14.406858	16.725451	-0.802158	0.000000	-3.791258	0.000000	0.000000	0.000000	-1.988974	-0.031296	-1.093182	0.000000	0.000000	4.000000	25.000000	0.000000
2906.265792	0.169195	0.600484	-0.019687	72.025902	14.406858	16.725451	-0.802158	0.000000	-3.791258	0.000000	0.000000	0.000000	-1.988974	-0.031296	-1.093182	0.000000	0.000000	4.000000	25.000000	0.000000
2906.269125	0.169195	0.600484	-0.019687	71.179993	15.986141	17.785906	-0.984354	0.000000	-3.459763	0.000000	0.000000	0.000000	-1.988974	-0.031296	-1.093182	0.000000	0.000000	4.000000	25.000000	0.000000
2906.272458	0.162310	0.600461	-0.022783	71.179993	15.986141	17.785906	-0.984354	0.000000	-3.459763	0.000000	0.000000	0.000000	-2.065617	-0.006962	-0.928790	0.000000	0.000000	4.000000	25.000000	0.000000
2906.275792	0.162310	0.600461	-0.022783	71.179993	15.986141	17.785906	-0.984354	0.000000	-3.459763	0.000000	0.000000	0.000000	-2.065617	-0.006962	-0.928790	0.000000	0.000000	4.000000	25.000000	0.000000
2906.279125	0.162310	0.600461	-0.022783	70.325043	17.135658	18.537474	-1.139153	0.000000	-3.115493	0.000000	0.000000	0.000000	-2.065617	-0.006962	-0.928790	0.000000	0.000000	4.000000	25.000000	0.000000
2906.282458	0.155184	0.600513	-0.025298	70.325043	17.135658	18.537474	-1.139153	0.000000	-3.115493	0.000000	0.000000	0.000000	-2.137677	0.015796	-0.754413	0.000000	0.000000	4.000000	25.000000	0.000000
2906.285792	0.155184	0.600513	-0.025298	70.325043	17.135658	18.537474	-1.139153	0.000000	-3.115493	0.000000	0.000000	0.000000	-2.137677	0.015796	-0.754413	0.000000	0.000000	4.000000	25.000000	0.000000
2906.289125	0.155184	0.600513	-0.025298	69.487480	17.880966	18.823147	-1.264888	0.000000	-2.759213	0.000000	0.000000	0.000000	-2.137677	0.015796	-0.754413	0.000000	0.000000	4.000000	25.000000	0.000000
2906.292458	0.147986	0.600619	-0.027269	69.487480	17.880966	18.823147	-1.264888	0.000000	-2.759213	0.000000	0.000000	0.000000	-2.159611	0.031776	-0.591466	0.000000	0.000000	4.000000	25.000000	0.000000
2906.295792	0.147986	0.600619	-0.027269	69.487480	17.880966	18.823147	-1.264888	0.000000	-2.759213	0.000000	0.000000	0.000000	-2.159611	0.031776	-0.591466	0.000000	0.000000	4.000000	25.000000	0.000000
2906.299125	0.147986	0.600619	-0.027269	68.755318	18.368654	18.790623	-1.363466	0.000000	-2.399278	0.000000	0.000000	0.000000	-2.159611	0.031776	-0.591466	0.000000	0.000000	4.000000	25.000000	0.000000
2906.302458	0.140886	0.600762	-0.028755	68.755318	18.368654	18.790623	-1.363466	0.000000	-2.399278	0.000000	0.000000	0.000000	-2.129983	0.042939	-0.445605	0.000000	0.000000	4.000000	25.000000	0.000000
2906.305792	0.140886	0.600762	-0.028755	68.755318	18.368654	18.790623	-1.363466	0.000000	-2.399278	0.000000	0.000000	0.000000	-2.129983	0.042939	-0.445605	0.000000	0.000000	4.000000	25.000000	0.000000
2906.309125	0.140886	0.600762	-0.028755	68.324417	18.822792	18.654497	-1.437733	0.000000	-2.044281	0.000000	0.000000	0.000000	-2.129983	0.042939	-0.445605	0.000000	0.000000	4.000000	25.000000	0.000000
2906.312458	0.133895	0.600938	-0.029801	68.324417	18.822792	18.654497	-1.437733	0.000000	-2.044281	0.000000	0.000000	0.000000	-2.097281	0.052722	-0.313942	0.000000	0.000000	4.000000	25.000000	0.000000
2906.315792	0.133895	0.600938	-0.029801	68.324417	18.822792	18.654497	-1.437733	0.000000	-2.044281	0.000000	0.000000	0.000000	-2.097281	0.052722	-0.313942	0.000000	0.000000	4.000000	25.000000	0.000000
2906.319125	0.133895	0.600938	-0.029801	68.274063	19.465574	18.607637	-1.490057	0.000000	-1.694734	0.000000	0.000000	0.000000	-2.097281	0.052722	-0.313942	0.000000	0.000000	4.000000	25.000000	0.000000
2906.322458	0.127042	0.601215	-0.030392	68.274063	19.465574	18.607637	-1.490057	0.000000	-1.694734	0.000000	0.000000	0.000000	-2.055773	0.083155	-0.177238	0.000000	0.000000	4.000000	25.000000	0.000000
2906.325792	0.127042	0.601215	-0.030392	68.274063	19.465574	18.607637	-1.490057	0.000000	-1.694734	0.000000	0.000000	0.000000	-2.055773	0.083155	-0.177238	0.000000	0.000000	4.000000	25.000000	0.000000
2906.329125	0.127042	0.601215	-0.030392	68.341133	20.389835	18.967587	-1.519597	0.000000	-1.352105	0.000000	0.000000	0.000000	-2.055773	0.083155	-0.177238	0.000000	0.000000	4.000000	25.000000	0.000000
2906.332458	0.120327	0.601583	-0.030450	68.341133	20.389835	18.967587	-1.519597	0.000000	-1.352105	0.000000	0.000000	0.000000	-2.014499	0.110401	-0.017564	0.000000	0.000000	4.000000	25.000000	0.000000
2906.335792	0.120327	0.601583	-0.030450	68.341133	20.389835	18.967587	-1.519597	0.000000	-1.352105	0.000000	0.000000	0.000000	-2.014499	0.110401	-0.017564	0.000000	0.000000	4.000000	25.000000	0.000000
2906.339125	0.120327	0.601583	-0.030450	68.403191	21.510080	19.670774	-1.522524	0.000000	-1.016355	0.000000	0.000000	0.000000	-2.014499	0.110401	-0.017564	0.000000	0.000000	4.000000	25.000000	0.000000
2906.342458	0.113677	0.601959	-0.030068	68.403191	21.510080	19.670774	-1.522524	0.000000	-1.016355	0.000000	0.000000	0.000000	-1.994974	0.112831	0.114606	0.000000	0.000000	4.000000	25.000000	0.000000
2906.345792	0.113677	0.601959	-0.030068	68.403191	21.510080	19.670774	-1.522524	0.000000	-1.016355	0.000000	0.000000	0.000000	-1.994974	0.112831	0.114606	0.000000	0.000000	4.000000	25.000000	0.000000
2906.349125	0.113677	0.601959	-0.030068	68.505951	22.755054	20.719339	-1.503423	0.000000	-0.683859	0.000000	0.000000	0.000000	-1.994974	0.112831	0.114606	0.000000	0.000000	4.000000	25.000000	0.000000
2906.352458	0.107049	0.602305	-0.029246	68.505951	22.755054	20.719339	-1.503423	0.000000	-0.683859	0.000000	0.000000	0.000000	-1.988547	0.103656	0.246681	0.000000	0.000000	4.000000	25.000000	0.000000
2906.355792	0.107049	0.602305	-0.029246	68.505951	22.755054	20.719339	-1.503423	0.000000	-0.683859	0.000000	0.000000	0.000000	-1.988547	0.103656	0.246681	0.000000	0.000000	4.000000	25.000000	0.000000
2906.359125	0.107049	0.602305	-0.029246	68.637047	24.093813	21.949789	-1.462310	0.000000	-0.352435	0.000000	0.000000	0.000000	-1.988547	0.103656	0.246681	0.000000	0.000000	4.000000	25.000000	0.000000
2906.362458	0.100508	0.602591	-0.028062	68.637047	24.093813	21.949789	-1.462310	0.000000	-0.352435	0.000000	0.000000	0.000000	-1.962087	0.085745	0.355165	0.000000	0.000000	4.000000	25.000000	0.000000
2906.365792	0.100508	0.602591	-0.028062	68.637047	24.093813	21.949789	-1.462310	0.000000	-0.352435	0.000000	0.000000	0.000000	-1.962087	0.085745	0.355165	0.000000	0.000000	4.000000	25.000000	0.000000
2906.369125	0.100508	0.602591	-0.028062	68.787811	25.482038	22.970533	-1.403116	0.000000	-0.025420	0.000000	0.000000	0.000000	-1.962087	0.085745	0.355165	0.000000	0.000000	4.000000	25.000000	0.000000
2906.372458	0.094098	0.602818	-0.026526	68.787811	25.482038	22.970533	-1.403116	0.000000	-0.025420	0.000000	0.000000	0.000000	-1.923010	0.068357	0.460910	0.000000	0.000000	4.000000	25.000000	0.000000
2906.375792	0.094098	0.602818	-0.026526	68.787811	25.482038	22.970533	-1.403116	0.000000	-0.025420	0.000000	0.000000	0.000000	-1.923010	0.068357	0.460910	0.000000	0.000000	4.000000	25.000000	0.000000
2906.379125	0.094098	0.602818	-0.026526	68.958878	26.851936	23.533033	-1.326297	0.000000	0.295081	0.000000	0.000000	0.000000	-1.923010	0.068357	0.460910	0.000000	0.000000	4.000000	25.000000	0.000000
2906.382458	0.087844	0.603007	-0.024623	68.958878	26.851936	23.533033	-1.326297	0.000000	0.295081	0.000000	0.000000	0.000000	-1.876271	0.056686	0.570822	0.000000	0.000000	4.000000	25.000000	0.000000
2906.385792	0.087844	0.603007	-0.024623	68.958878	26.851936	23.533033	-1.326297	0.000000	0.295081	0.000000	0.000000	0.000000	-1.876271	0.056686	0.570822	0.000000	0.000000	4.000000	25.000000	0.000000
2906.389125	0.087844	0.603007	-0.024623	69.127464	28.124353	23.699501	-1.231160	0.000000	0.607793	0.000000	0.000000	0.000000	-1.876271	0.056686	0.570822	0.000000	0.000000	4.000000	25.000000	0.000000
2906.392458	0.081691	0.603130	-0.022423	69.127464	28.124353	23.699501	-1.231160	0.000000	0.607793	0.000000	0.000000	0.000000	-1.845898	0.036660	0.659935	0.000000	0.000000	4.000000	25.000000	0.000000
2906.395792	0.081691	0.603130	-0.022423	69.127464	28.124353	23.699501	-1.231160	0.000000	0.607793	0.000000	0.000000	0.000000	-1.845898	0.036660	0.659935	0.000000	0.000000	4.000000	25.000000	0.000000
2906.399125	0.081691	0.603130	-0.022423	69.289978	29.262129	23.692068	-1.121171	0.000000	0.915443	0.000000	0.000000	0.000000	-1.845898	0.036660	0.659935	0.000000	0.000000	4.000000	25.000000	0.000000
2906.402458	0.075768	0.603248	-0.019831	69.289978	29.262129	23.692068	-1.121171	0.000000	0.915443	0.000000	0.000000	0.000000	-1.776924	0.035452	0.777809	0.000000	0.000000	4.000000	25.000000	0.000000
2906.405792	0.075768	0.603248	-0.019831	69.289978	29.262129	23.692068	-1.121171	0.000000	0.915443	0.000000	0.000000	0.000000	-1.776924	0.035452	0.777809	0.000000	0.000000	4.000000	25.000000	0.000000
2906.409125	0.075768	0.603248	-0.019831	69.501190	30.252602	23.710947	-0.991536	0.000000	1.211597	0.000000	0.000000	0.000000	-1.776924	0.035452	0.777809	0.000000	0.000000	4.000000	25.000000	0.000000
2906.412458	0.070123	0.603294	-0.016962	69.501190	30.252602	23.710947	-0.991536	0.000000	1.211597	0.000000	0.000000	0.000000	-1.693534	0.013928	0.860645	0.000000	0.000000	4.000000	25.000000	0.000000
2906.415792	0.070123	0.603294	-0.016962	69.501190	30.252602	23.710947	-0.991536	0.000000	1.211597	0.000000	0.000000	0.000000	-1.693534	0.013928	0.860645	0.000000	0.000000	4.000000	25.000000	0.000000
2906.419125	0.070123	0.603294	-0.016962	69.750504	31.080997	23.913008	-0.848095	0.000000	1.493852	0.000000	0.000000	0.000000	-1.693534	0.013928	0.860645	0.000000	0.000000	4.000000	25.000000	0.000000
2906.422458	0.064721	0.603305	-0.013679	69.750504	31.080997	23.913008	-0.848095	0.000000	1.493852	0.000000	0.000000	0.000000	-1.620532	0.003166	0.984856	0.000000	0.000000	4.000000	25.000000	0.000000
2906.425792	0.064721	0.603305	-0.013679	69.750504	31.080997	23.913008	-0.848095	0.000000	1.493852	0.000000	0.000000	0.000000	-1.620532	0.003166	0.984856	0.000000	0.000000	4.000000	25.000000	0.000000
2906.429125	0.064721	0.603305	-0.013679	70.035835	31.767569	24.181139	-0.683953	0.000000	1.763941	0.000000	0.000000	0.000000	-1.620532	0.003166	0.984856	0.000000	0.000000	4.000000	25.000000	0.000000
2906.432458	0.059602	0.603290	-0.010055	70.035835	31.767569	24.181139	-0.683953	0.000000	1.763941	0.000000	0.000000	0.000000	-1.535716	-0.004247	1.087364	0.000000	0.000000	4.000000	25.000000	0.000000
2906.435792	0.059602	0.603290	-0.010055	70.035835	31.767569	24.181139	-0.683953	0.000000	1.763941	0.000000	0.000000	0.000000	-1.535716	-0.004247	1.087364	0.000000	0.000000	4.000000	25.000000	0.000000
2906.439125	0.059602	0.603290	-0.010055	70.361191	32.300262	24.281139	-0.502725	0.000000	2.019894	0.000000	0.000000	0.000000	-1.535716	-0.004247	1.087364	0.000000	0.000000	4.000000	25.000000	0.000000
2906.442458	0.054842	0.603246	-0.006089	70.361191	32.300262	24.281139	-0.502725	0.000000	2.019894	0.000000	0.000000	0.000000	-1.427891	-0.013450	1.189513	0.000000	0.000000	4.000000	25.000000	0.000000
2906.445792	0.054842	0.603246	-0.006089	70.361191	32.300262	24.281139	-0.502725	0.000000	2.019894	0.000000	0.000000	0.000000	-1.427891	-0.013450	1.189513	0.000000	0.000000	4.000000	25.000000	0.000000
2906.449125	0.054842	0.603246	-0.006089	70.714645	32.707584	24.001938	-0.304473	0.000000	2.257875	0.000000	0.000000	0.000000	-1.427891	-0.013450	1.189513	0.000000	0.000000	4.000000	25.000000	0.000000
2906.452458	0.050385	0.603137	-0.001849	70.714645	32.707584	24.001938	-0.304473	0.000000	2.257875	0.000000	0.000000	0.000000	-1.337205	-0.032504	1.272104	0.000000	0.000000	4.000000	25.000000	0.000000
2906.455792	0.050385	0.603137	-0.001849	70.714645	32.707584	24.001938	-0.304473	0.000000	2.257875	0.000000	0.000000	0.000000	-1.337205	-0.032504	1.272104	0.000000	0.000000	4.000000	25.000000	0.000000
2906.459125	0.050385	0.603137	-0.001849	71.083847	33.143082	23.366547	-0.092456	0.000000	2.480743	0.000000	0.000000	0.000000	-1.337205	-0.032504	1.272104	0.000000	0.000000	4.000000	25.000000	0.000000
2906.462458	0.046270	0.603009	0.002654	71.083847	33.143082	23.366547	-0.092456	0.000000	2.480743	0.000000	0.000000	0.000000	-1.234471	-0.038448	1.351038	0.000000	0.000000	4.000000	25.000000	0.000000
2906.465792	0.046270	0.603009	0.002654	71.083847	33.143082	23.366547	-0.092456	0.000000	2.480743	0.000000	0.000000	0.000000	-1.234471	-0.038448	1.351038	0.000000	0.000000	4.000000	25.000000	0.000000
2906.469125	0.046270	0.603009	0.002654	71.446404	33.676018	22.548929	0.132717	0.000000	2.686488	0.000000	0.000000	0.000000	-1.234471	-0.038448	1.351038	0.000000	0.000000	4.000000	25.000000	0.000000
2906.472458	0.042534	0.602836	0.007321	71.446404	33.676018	22.548929	0.132717	0.000000	2.686488	0.000000	0.000000	0.000000	-1.120965	-0.051913	1.399874	0.000000	0.000000	4.000000	25.000000	0.000000
2906.475792	0.042534	0.602836	0.007321	71.446404	33.676018	22.548929	0.132717	0.000000	2.686488	0.000000	0.000000	0.000000	-1.120965	-0.051913	1.399874	0.000000	0.000000	4.000000	25.000000	0.000000
2906.479125	0.042534	0.602836	0.007321	71.779289	34.244625	21.929249	0.366029	0.000000	2.873316	0.000000	0.000000	0.000000	-1.120965	-0.051913	1.399874	0.000000	0.000000	4.000000	25.000000	0.000000
2906.482458	0.039207	0.602651	0.012188	71.779289	34.244625	21.929249	0.366029	0.000000	2.873316	0.000000	0.000000	0.000000	-0.997895	-0.055429	1.460286	0.000000	0.000000	4.000000	25.000000	0.000000
2906.485792	0.039207	0.602651	0.012188	71.779289	34.244625	21.929249	0.366029	0.000000	2.873316	0.000000	0.000000	0.000000	-0.997895	-0.055429	1.460286	0.000000	0.000000	4.000000	25.000000	0.000000
2906.489125	0.039207	0.602651	0.012188	72.067444	34.811455	21.622383	0.609410	0.000000	3.039632	0.000000	0.000000	0.000000	-0.997895	-0.055429	1.460286	0.000000	0.000000	4.000000	25.000000	0.000000
2906.492458	0.036321	0.602476	0.017255	72.067444	34.811455	21.622383	0.609410	0.000000	3.039632	0.000000	0.000000	0.000000	-0.865830	-0.052713	1.519978	0.000000	0.000000	4.000000	25.000000	0.000000
2906.495792	0.036321	0.602476	0.017255	72.067444	34.811455	21.622383	0.609410	0.000000	3.039632	0.000000	0.000000	0.000000	-0.865830	-0.052713	1.519978	0.000000	0.000000	4.000000	25.000000	0.000000
2906.499125	0.036321	0.602476	0.017255	72.320724	35.394527	21.572462	0.862740	0.000000	3.183936	0.000000	0.000000	0.000000	-0.865830	-0.052713	1.519978	0.000000	0.000000	4.000000	25.000000	0.000000
2906.502458	0.034044	0.602285	0.022499	72.320724	35.394527	21.572462	0.862740	0.000000	3.183936	0.000000	0.000000	0.000000	-0.683170	-0.057073	1.573340	0.000000	0.000000	4.000000	25.000000	0.000000
2906.505792	0.034044	0.602285	0.022499	72.320724	35.394527	21.572462	0.862740	0.000000	3.183936	0.000000	0.000000	0.000000	-0.683170	-0.057073	1.573340	0.000000	0.000000	4.000000	25.000000	0.000000
2906.509125	0.034044	0.602285	0.022499	72.559792	35.914406	21.622990	1.124963	0.000000	3.297798	0.000000	0.000000	0.000000	-0.683170	-0.057073	1.573340	0.000000	0.000000	4.000000	25.000000	0.000000
2906.512458	0.032415	0.602011	0.027903	72.559792	35.914406	21.622990	1.124963	0.000000	3.297798	0.000000	0.000000	0.000000	-0.488830	-0.082375	1.621022	0.000000	0.000000	4.000000	25.000000	0.000000
2906.515792	0.032415	0.602011	0.027903	72.559792	35.914406	21.622990	1.124963	0.000000	3.297798	0.000000	0.000000	0.000000	-0.488830	-0.082375	1.621022	0.000000	0.000000	4.000000	25.000000	0.000000
2906.519125	0.032415	0.602011	0.027903	72.829079	36.207287	21.438766	1.395134	0.000000	3.379270	0.000000	0.000000	0.000000	-0.488830	-0.082375	1.621022	0.000000	0.000000	4.000000	25.000000	0.000000
2906.522458	0.031310	0.601661	0.033431	72.829079	36.207287	21.438766	1.395134	0.000000	3.379270	0.000000	0.000000	0.000000	-0.331243	-0.105006	1.658420	0.000000	0.000000	4.000000	25.000000	0.000000
2906.525792	0.031310	0.601661	0.033431	72.829079	36.207287	21.438766	1.395134	0.000000	3.379270	0.000000	0.000000	0.000000	-0.331243	-0.105006	1.658420	0.000000	0.000000	4.000000	25.000000	0.000000
2906.529125	0.031310	0.601661	0.033431	73.164368	36.196907	20.927923	1.671537	0.000000	3.434477	0.000000	0.000000	0.000000	-0.331243	-0.105006	1.658420	0.000000	0.000000	4.000000	25.000000	0.000000
2906.532458	0.030771	0.601285	0.039068	73.164368	36.196907	20.927923	1.671537	0.000000	3.434477	0.000000	0.000000	0.000000	-0.161699	-0.112799	1.691088	0.000000	0.000000	4.000000	25.000000	0.000000
2906.535792	0.030771	0.601285	0.039068	73.164368	36.196907	20.927923	1.671537	0.000000	3.434477	0.000000	0.000000	0.000000	-0.161699	-0.112799	1.691088	0.000000	0.000000	4.000000	25.000000	0.000000
2906.539125	0.030771	0.601285	0.039068	73.573944	35.947025	20.222832	1.953385	0.000000	3.461427	0.000000	0.000000	0.000000	-0.161699	-0.112799	1.691088	0.000000	0.000000	4.000000	25.000000	0.000000
2906.542458	0.030785	0.600873	0.044689	73.573944	35.947025	20.222832	1.953385	0.000000	3.461427	0.000000	0.000000	0.000000	0.004118	-0.123472	1.686320	0.000000	0.000000	4.000000	25.000000	0.000000
2906.545792	0.030785	0.600873	0.044689	73.573944	35.947025	20.222832	1.953385	0.000000	3.461427	0.000000	0.000000	0.000000	0.004118	-0.123472	1.686320	0.000000	0.000000	4.000000	25.000000	0.000000
2906.549125	0.030785	0.600873	0.044689	74.047829	35.473415	19.146297	2.234438	0.000000	3.460741	0.000000	0.000000	0.000000	0.004118	-0.123472	1.686320	0.000000	0.000000	4.000000	25.000000	0.000000
2906.552458	0.031252	0.600465	0.050332	74.047829	35.473415	19.146297	2.234438	0.000000	3.460741	0.000000	0.000000	0.000000	0.140114	-0.122571	1.692871	0.000000	0.000000	4.000000	25.000000	0.000000
2906.555792	0.031252	0.600465	0.050332	74.047829	35.473415	19.146297	2.234438	0.000000	3.460741	0.000000	0.000000	0.000000	0.140114	-0.122571	1.692871	0.000000	0.000000	4.000000	25.000000	0.000000
2906.559125	0.031252	0.600465	0.050332	74.560196	34.733227	17.684181	2.516583	0.000000	3.437388	0.000000	0.000000	0.000000	0.140114	-0.122571	1.692871	0.000000	0.000000	4.000000	25.000000	0.000000
2906.562458	0.032087	0.600076	0.055953	74.560196	34.733227	17.684181	2.516583	0.000000	3.437388	0.000000	0.000000	0.000000	0.250560	-0.116578	1.686406	0.000000	0.000000	4.000000	25.000000	0.000000
2906.565792	0.032087	0.600076	0.055953	74.560196	34.733227	17.684181	2.516583	0.000000	3.437388	0.000000	0.000000	0.000000	0.250560	-0.116578	1.686406	0.000000	0.000000	4.000000	25.000000	0.000000
2906.569125	0.032087	0.600076	0.055953	75.058647	33.756847	15.911541	2.797651	0.000000	3.395628	0.000000	0.000000	0.000000	0.250560	-0.116578	1.686406	0.000000	0.000000	4.000000	25.000000	0.000000
2906.572458	0.033352	0.599661	0.061539	75.058647	33.756847	15.911541	2.797651	0.000000	3.395628	0.000000	0.000000	0.000000	0.379219	-0.124521	1.675848	0.000000	0.000000	4.000000	25.000000	0.000000
2906.575792	0.033352	0.599661	0.061539	75.058647	33.756847	15.911541	2.797651	0.000000	3.395628	0.000000	0.000000	0.000000	0.379219	-0.124521	1.675848	0.000000	0.000000	4.000000	25.000000	0.000000
2906.579125	0.033352	0.599661	0.061539	75.508415	32.718094	14.063904	3.076959	0.000000	3.332425	0.000000	0.000000	0.000000	0.379219	-0.124521	1.675848	0.000000	0.000000	4.000000	25.000000	0.000000
2906.582458	0.035207	0.599220	0.067076	75.508415	32.718094	14.063904	3.076959	0.000000	3.332425	0.000000	0.000000	0.000000	0.556702	-0.132325	1.661125	0.000000	0.000000	4.000000	25.000000	0.000000
2906.585792	0.035207	0.599220	0.067076	75.508415	32.718094	14.063904	3.076959	0.000000	3.332425	0.000000	0.000000	0.000000	0.556702	-0.132325	1.661125	0.000000	0.000000	4.000000	25.000000	0.000000
2906.589125	0.035207	0.599220	0.067076	75.887863	31.652781	12.177562	3.353813	0.000000	3.239641	0.000000	0.000000	0.000000	0.556702	-0.132325	1.661125	0.000000	0.000000	4.000000	25.000000	0.000000
2906.592458	0.037647	0.598704	0.072551	75.887863	31.652781	12.177562	3.353813	0.000000	3.239641	0.000000	0.000000	0.000000	0.731875	-0.154672	1.642542	0.000000	0.000000	4.000000	25.000000	0.000000
2906.595792	0.037647	0.598704	0.072551	75.887863	31.652781	12.177562	3.353813	0.000000	3.239641	0.000000	0.000000	0.000000	0.731875	-0.154672	1.642542	0.000000	0.000000	4.000000	25.000000	0.000000
2906.599125	0.037647	0.598704	0.072551	76.222160	30.441994	10.091788	3.627570	0.000000	3.117662	0.000000	0.000000	0.000000	0.731875	-0.154672	1.642542	0.000000	0.000000	4.000000	25.000000	0.000000
2906.602458	0.040736	0.598153	0.077922	76.222160	30.441994	10.091788	3.627570	0.000000	3.117662	0.000000	0.000000	0.000000	0.926647	-0.165525	1.611044	0.000000	0.000000	4.000000	25.000000	0.000000
2906.605792	0.040736	0.598153	0.077922	76.222160	30.441994	10.091788	3.627570	0.000000	3.117662	0.000000	0.000000	0.000000	0.926647	-0.165525	1.611044	0.000000	0.000000	4.000000	25.000000	0.000000
2906.609125	0.040736	0.598153	0.077922	76.556053	28.745958	7.378641	3.896078	0.000000	2.963221	0.000000	0.000000	0.000000	0.926647	-0.165525	1.611044	0.000000	0.000000	4.000000	25.000000	0.000000
2906.612458	0.044360	0.597556	0.083148	76.556053	28.745958	7.378641	3.896078	0.000000	2.963221	0.000000	0.000000	0.000000	1.087255	-0.179056	1.567930	0.000000	0.000000	4.000000	25.000000	0.000000
2906.615792	0.044360	0.597556	0.083148	76.556053	28.745958	7.378641	3.896078	0.000000	2.963221	0.000000	0.000000	0.000000	1.087255	-0.179056	1.567930	0.000000	0.000000	4.000000	25.000000	0.000000
2906.619125	0.044360	0.597556	0.083148	76.927872	26.254475	3.780106	4.155442	0.000000	2.780702	0.000000	0.000000	0.000000	1.087255	-0.179056	1.567930	0.000000	0.000000	4.000000	25.000000	0.000000
2906.622458	0.048372	0.596935	0.088189	76.927872	26.254475	3.780106	4.155442	0.000000	2.780702	0.000000	0.000000	0.000000	1.203791	-0.186082	1.512318	0.000000	0.000000	4.000000	25.000000	0.000000
2906.625792	0.048372	0.596935	0.088189	76.927872	26.254475	3.780106	4.155442	0.000000	2.780702	0.000000	0.000000	0.000000	1.203791	-0.186082	1.512318	0.000000	0.000000	4.000000	25.000000	0.000000
2906.629125	0.048372	0.596935	0.088189	77.324524	22.867661	-0.589065	4.314971	0.000000	2.526068	0.000000	0.000000	0.000000	1.203791	-0.186082	1.512318	0.000000	0.000000	4.000000	25.000000	0.000000
2906.632458	0.052565	0.596245	0.092990	77.324524	22.867661	-0.589065	4.314971	0.000000	2.526068	0.000000	0.000000	0.000000	1.257684	-0.207045	1.440275	0.000000	0.000000	4.000000	25.000000	0.000000
2906.635792	0.052565	0.596245	0.092990	77.324524	22.867661	-0.589065	4.314971	0.000000	2.526068	0.000000	0.000000	0.000000	1.257684	-0.207045	1.440275	0.000000	0.000000	4.000000	25.000000	0.000000
2906.639125	0.052565	0.596245	0.092990	77.687462	18.952799	-4.973736	4.453975	0.000000	2.272027	0.000000	0.000000	0.000000	1.257684	-0.207045	1.440275	0.000000	0.000000	4.000000	25.000000	0.000000
2906.642458	0.057041	0.595519	0.097531	77.687462	18.952799	-4.973736	4.453975	0.000000	2.272027	0.000000	0.000000	0.000000	1.342746	-0.217910	1.362307	0.000000	0.000000	4.000000	25.000000	0.000000
2906.645792	0.057041	0.595519	0.097531	77.687462	18.952799	-4.973736	4.453975	0.000000	2.272027	0.000000	0.000000	0.000000	1.342746	-0.217910	1.362307	0.000000	0.000000	4.000000	25.000000	0.000000
2906.649125	0.057041	0.595519	0.097531	77.966057	15.049786	-8.783869	4.575782	0.000000	2.015496	0.000000	0.000000	0.000000	1.342746	-0.217910	1.362307	0.000000	0.000000	4.000000	25.000000	0.000000
2906.652458	0.061926	0.594742	0.101719	77.966057	15.049786	-8.783869	4.575782	0.000000	2.015496	0.000000	0.000000	0.000000	1.465534	-0.233193	1.256319	0.000000	0.000000	4.000000	25.000000	0.000000
2906.655792	0.061926	0.594742	0.101719	77.966057	15.049786	-8.783869	4.575782	0.000000	2.015496	0.000000	0.000000	0.000000	1.465534	-0.233193	1.256319	0.000000	0.000000	4.000000	25.000000	0.000000
2906.659125	0.061926	0.594742	0.101719	78.163734	11.669725	-11.472430	4.682707	0.000000	1.752787	0.000000	0.000000	0.000000	1.465534	-0.233193	1.256319	0.000000	0.000000	4.000000	25.000000	0.000000
2906.662458	0.067169	0.593887	0.105560	78.163734	11.669725	-11.472430	4.682707	0.000000	1.752787	0.000000	0.000000	0.000000	1.573102	-0.256386	1.152377	0.000000	0.000000	4.000000	25.000000	0.000000
2906.665792	0.067169	0.593887	0.105560	78.163734	11.669725	-11.472430	4.682707	0.000000	1.752787	0.000000	0.000000	0.000000	1.573102	-0.256386	1.152377	0.000000	0.000000	4.000000	25.000000	0.000000
2906.669125	0.067169	0.593887	0.105560	78.264511	9.045945	-13.176509	4.774414	0.000000	1.484913	0.000000	0.000000	0.000000	1.573102	-0.256386	1.152377	0.000000	0.000000	4.000000	25.000000	0.000000
2906.672458	0.072830	0.593050	0.109078	78.264511	9.045945	-13.176509	4.774414	0.000000	1.484913	0.000000	0.000000	0.000000	1.698139	-0.251058	1.055543	0.000000	0.000000	4.000000	25.000000	0.000000
2906.675792	0.072830	0.593050	0.109078	78.264511	9.045945	-13.176509	4.774414	0.000000	1.484913	0.000000	0.000000	0.000000	1.698139	-0.251058	1.055543	0.000000	0.000000	4.000000	25.000000	0.000000
2906.679125	0.072830	0.593050	0.109078	78.296455	6.821726	-14.811515	4.851751	0.000000	1.208518	0.000000	0.000000	0.000000	1.698139	-0.251058	1.055543	0.000000	0.000000	4.000000	25.000000	0.000000
2906.682458	0.078970	0.592316	0.112316	78.296455	6.821726	-14.811515	4.851751	0.000000	1.208518	0.000000	0.000000	0.000000	1.842031	-0.220316	0.971382	0.000000	0.000000	4.000000	25.000000	0.000000
2906.685792	0.078970	0.592316	0.112316	78.296455	6.821726	-14.811515	4.851751	0.000000	1.208518	0.000000	0.000000	0.000000	1.842031	-0.220316	0.971382	0.000000	0.000000	4.000000	25.000000	0.000000
2906.689125	0.078970	0.592316	0.112316	78.272141	4.687307	-16.758543	4.914592	0.000000	0.920209	0.000000	0.000000	0.000000	1.842031	-0.220316	0.971382	0.000000	0.000000	4.000000	25.000000	0.000000
2906.692458	0.085462	0.591582	0.115325	78.272141	4.687307	-16.758543	4.914592	0.000000	0.920209	0.000000	0.000000	0.000000	1.947736	-0.220074	0.902581	0.000000	0.000000	4.000000	25.000000	0.000000
2906.695792	0.085462	0.591582	0.115325	78.272141	4.687307	-16.758543	4.914592	0.000000	0.920209	0.000000	0.000000	0.000000	1.947736	-0.220074	0.902581	0.000000	0.000000	4.000000	25.000000	0.000000
2906.699125	0.085462	0.591582	0.115325	78.221321	2.223611	-19.125206	4.960741	0.000000	0.625343	0.000000	0.000000	0.000000	1.947736	-0.220074	0.902581	0.000000	0.000000	4.000000	25.000000	0.000000
2906.702458	0.092245	0.590907	0.118052	78.221321	2.223611	-19.125206	4.960741	0.000000	0.625343	0.000000	0.000000	0.000000	2.034719	-0.202668	0.818241	0.000000	0.000000	4.000000	25.000000	0.000000
2906.705792	0.092245	0.590907	0.118052	78.221321	2.223611	-19.125206	4.960741	0.000000	0.625343	0.000000	0.000000	0.000000	2.034719	-0.202668	0.818241	0.000000	0.000000	4.000000	25.000000	0.000000
2906.709125	0.092245	0.590907	0.118052	78.199738	-0.895879	-22.123434	4.989246	0.000000	0.327762	0.000000	0.000000	0.000000	2.034719	-0.202668	0.818241	0.000000	0.000000	4.000000	25.000000	0.000000
2906.712458	0.099175	0.590189	0.120500	78.199738	-0.895879	-22.123434	4.989246	0.000000	0.327762	0.000000	0.000000	0.000000	2.079025	-0.215461	0.734338	0.000000	0.000000	4.000000	25.000000	0.000000
2906.715792	0.099175	0.590189	0.120500	78.199738	-0.895879	-22.123434	4.989246	0.000000	0.327762	0.000000	0.000000	0.000000	2.079025	-0.215461	0.734338	0.000000	0.000000	4.000000	25.000000	0.000000
2906.719125	0.099175	0.590189	0.120500	78.224632	-4.649110	-25.354261	4.999883	0.000000	0.034240	0.000000	0.000000	0.000000	2.079025	-0.215461	0.734338	0.000000	0.000000	4.000000	25.000000	0.000000
2906.722458	0.106212	0.589454	0.122628	78.224632	-4.649110	-25.354261	4.999883	0.000000	0.034240	0.000000	0.000000	0.000000	2.111128	-0.220485	0.638283	0.000000	0.000000	4.000000	25.000000	0.000000
2906.725792	0.106212	0.589454	0.122628	78.224632	-4.649110	-25.354261	4.999883	0.000000	0.034240	0.000000	0.000000	0.000000	2.111128	-0.220485	0.638283	0.000000	0.000000	4.000000	25.000000	0.000000
2906.729125	0.106212	0.589454	0.122628	78.268707	-8.751322	-28.356535	4.993597	0.000000	-0.252958	0.000000	0.000000	0.000000	2.111128	-0.220485	0.638283	0.000000	0.000000	4.000000	25.000000	0.000000
2906.732458	0.113535	0.588697	0.124361	78.268707	-8.751322	-28.356535	4.993597	0.000000	-0.252958	0.000000	0.000000	0.000000	2.196972	-0.227022	0.519967	0.000000	0.000000	4.000000	25.000000	0.000000
2906.735792	0.113535	0.588697	0.124361	78.268707	-8.751322	-28.356535	4.993597	0.000000	-0.252958	0.000000	0.000000	0.000000	2.196972	-0.227022	0.519967	0.000000	0.000000	4.000000	25.000000	0.000000
2906.739125	0.113535	0.588697	0.124361	78.289238	-12.768922	-30.822237	4.970647	0.000000	-0.540992	0.000000	0.000000	0.000000	2.196972	-0.227022	0.519967	0.000000	0.000000	4.000000	25.000000	0.000000
2906.742458	0.121107	0.587901	0.125684	78.289238	-12.768922	-30.822237	4.970647	0.000000	-0.540992	0.000000	0.000000	0.000000	2.271489	-0.238769	0.396824	0.000000	0.000000	4.000000	25.000000	0.000000
2906.745792	0.121107	0.587901	0.125684	78.289238	-12.768922	-30.822237	4.970647	0.000000	-0.540992	0.000000	0.000000	0.000000	2.271489	-0.238769	0.396824	0.000000	0.000000	4.000000	25.000000	0.000000
2906.749125	0.121107	0.587901	0.125684	78.274940	-16.449453	-32.694435	4.930951	0.000000	-0.828081	0.000000	0.000000	0.000000	2.271489	-0.238769	0.396824	0.000000	0.000000	4.000000	25.000000	0.000000
2906.752458	0.128824	0.587041	0.126558	78.274940	-16.449453	-32.694435	4.930951	0.000000	-0.828081	0.000000	0.000000	0.000000	2.315151	-0.258068	0.262301	0.000000	0.000000	4.000000	25.000000	0.000000
2906.755792	0.128824	0.587041	0.126558	78.274940	-16.449453	-32.694435	4.930951	0.000000	-0.828081	0.000000	0.000000	0.000000	2.315151	-0.258068	0.262301	0.000000	0.000000	4.000000	25.000000	0.000000
2906.759125	0.128824	0.587041	0.126558	78.215553	-19.865465	-34.793098	4.875158	0.000000	-1.110329	0.000000	0.000000	0.000000	2.315151	-0.258068	0.262301	0.000000	0.000000	4.000000	25.000000	0.000000
2906.762458	0.136698	0.586131	0.126954	78.215553	-19.865465	-34.793098	4.875158	0.000000	-1.110329	0.000000	0.000000	0.000000	2.362150	-0.272794	0.118695	0.000000	0.000000	4.000000	25.000000	0.000000
2906.765792	0.136698	0.586131	0.126954	78.215553	-19.865465	-34.793098	4.875158	0.000000	-1.110329	0.000000	0.000000	0.000000	2.362150	-0.272794	0.118695	0.000000	0.000000	4.000000	25.000000	0.000000
2906.769125	0.136698	0.586131	0.126954	78.121460	-22.990513	-37.833736	4.803347	0.000000	-1.388474	0.000000	0.000000	0.000000	2.362150	-0.272794	0.118695	0.000000	0.000000	4.000000	25.000000	0.000000
2906.772458	0.144464	0.585209	0.126922	78.121460	-22.990513	-37.833736	4.803347	0.000000	-1.388474	0.000000	0.000000	0.000000	2.329848	-0.276723	-0.009523	0.000000	0.000000	4.000000	25.000000	0.000000
2906.775792	0.144464	0.585209	0.126922	78.121460	-22.990513	-37.833736	4.803347	0.000000	-1.388474	0.000000	0.000000	0.000000	2.329848	-0.276723	-0.009523	0.000000	0.000000	4.000000	25.000000	0.000000
2906.779125	0.144464	0.585209	0.126922	78.018845	-25.733997	-41.403484	4.718814	0.000000	-1.653116	0.000000	0.000000	0.000000	2.329848	-0.276723	-0.009523	0.000000	0.000000	4.000000	25.000000	0.000000
2906.782458	0.152024	0.584310	0.126484	78.018845	-25.733997	-41.403484	4.718814	0.000000	-1.653116	0.000000	0.000000	0.000000	2.268018	-0.269851	-0.131299	0.000000	0.000000	4.000000	25.000000	0.000000
2906.785792	0.152024	0.584310	0.126484	78.018845	-25.733997	-41.403484	4.718814	0.000000	-1.653116	0.000000	0.000000	0.000000	2.268018	-0.269851	-0.131299	0.000000	0.000000	4.000000	25.000000	0.000000
2906.789125	0.152024	0.584310	0.126484	77.935936	-28.084711	-44.267582	4.624134	0.000000	-1.901941	0.000000	0.000000	0.000000	2.268018	-0.269851	-0.131299	0.000000	0.000000	4.000000	25.000000	0.000000
2906.792458	0.159355	0.583342	0.125615	77.935936	-28.084711	-44.267582	4.624134	0.000000	-1.901941	0.000000	0.000000	0.000000	2.199344	-0.290243	-0.260819	0.000000	0.000000	4.000000	25.000000	0.000000
2906.795792	0.159355	0.583342	0.125615	77.935936	-28.084711	-44.267582	4.624134	0.000000	-1.901941	0.000000	0.000000	0.000000	2.199344	-0.290243	-0.260819	0.000000	0.000000	4.000000	25.000000	0.000000
2906.799125	0.159355	0.583342	0.125615	77.896706	-30.098997	-45.755440	4.520730	0.000000	-2.136118	0.000000	0.000000	0.000000	2.199344	-0.290243	-0.260819	0.000000	0.000000	4.000000	25.000000	0.000000
2906.802458	0.166495	0.582375	0.124295	77.896706	-30.098997	-45.755440	4.520730	0.000000	-2.136118	0.000000	0.000000	0.000000	2.141958	-0.290068	-0.396161	0.000000	0.000000	4.000000	25.000000	0.000000
2906.805792	0.166495	0.582375	0.124295	77.896706	-30.098997	-45.755440	4.520730	0.000000	-2.136118	0.000000	0.000000	0.000000	2.141958	-0.290068	-0.396161	0.000000	0.000000	4.000000	25.000000	0.000000
2906.809125	0.166495	0.582375	0.124295	77.902351	-31.829662	-46.247074	4.408748	0.000000	-2.358589	0.000000	0.000000	0.000000	2.141958	-0.290068	-0.396161	0.000000	0.000000	4.000000	25.000000	0.000000
2906.812458	0.173356	0.581363	0.122484	77.902351	-31.829662	-46.247074	4.408748	0.000000	-2.358589	0.000000	0.000000	0.000000	2.058224	-0.303512	-0.543101	0.000000	0.000000	4.000000	25.000000	0.000000
2906.815792	0.173356	0.581363	0.122484	77.902351	-31.829662	-46.247074	4.408748	0.000000	-2.358589	0.000000	0.000000	0.000000	2.058224	-0.303512	-0.543101	0.000000	0.000000	4.000000	25.000000	0.000000
2906.819125	0.173356	0.581363	0.122484	77.947609	-33.344135	-45.919746	4.289546	0.000000	-2.569008	0.000000	0.000000	0.000000	2.058224	-0.303512	-0.543101	0.000000	0.000000	4.000000	25.000000	0.000000
2906.822458	0.179781	0.580375	0.120223	77.947609	-33.344135	-45.919746	4.289546	0.000000	-2.569008	0.000000	0.000000	0.000000	1.927565	-0.296459	-0.678259	0.000000	0.000000	4.000000	25.000000	0.000000
2906.825792	0.179781	0.580375	0.120223	77.947609	-33.344135	-45.919746	4.289546	0.000000	-2.569008	0.000000	0.000000	0.000000	1.927565	-0.296459	-0.678259	0.000000	0.000000	4.000000	25.000000	0.000000
2906.829125	0.179781	0.580375	0.120223	78.021317	-34.727432	-45.170891	4.166126	0.000000	-2.764668	0.000000	0.000000	0.000000	1.927565	-0.296459	-0.678259	0.000000	0.000000	4.000000	25.000000	0.000000
2906.832458	0.185773	0.579440	0.117574	78.021317	-34.727432	-45.170891	4.166126	0.000000	-2.764668	0.000000	0.000000	0.000000	1.797638	-0.280667	-0.794834	0.000000	0.000000	4.000000	25.000000	0.000000
2906.835792	0.185773	0.579440	0.117574	78.021317	-34.727432	-45.170891	4.166126	0.000000	-2.764668	0.000000	0.000000	0.000000	1.797638	-0.280667	-0.794834	0.000000	0.000000	4.000000	25.000000	0.000000
2906.839125	0.185773	0.579440	0.117574	78.127083	-35.949074	-44.441135	4.039349	0.000000	-2.946806	0.000000	0.000000	0.000000	1.797638	-0.280667	-0.794834	0.000000	0.000000	4.000000	25.000000	0.000000
2906.842458	0.191280	0.578651	0.114602	78.127083	-35.949074	-44.441135	4.039349	0.000000	-2.946806	0.000000	0.000000	0.000000	1.651922	-0.236665	-0.891576	0.000000	0.000000	4.000000	25.000000	0.000000
2906.845792	0.191280	0.578651	0.114602	78.127083	-35.949074	-44.441135	4.039349	0.000000	-2.946806	0.000000	0.000000	0.000000	1.651922	-0.236665	-0.891576	0.000000	0.000000	4.000000	25.000000	0.000000
2906.849125	0.191280	0.578651	0.114602	78.300476	-36.912762	-44.265003	3.911028	0.000000	-3.115101	0.000000	0.000000	0.000000	1.651922	-0.236665	-0.891576	0.000000	0.000000	4.000000	25.000000	0.000000
2906.852458	0.196255	0.577864	0.111384	78.300476	-36.912762	-44.265003	3.911028	0.000000	-3.115101	0.000000	0.000000	0.000000	1.492560	-0.236101	-0.965367	0.000000	0.000000	4.000000	25.000000	0.000000
2906.855792	0.196255	0.577864	0.111384	78.300476	-36.912762	-44.265003	3.911028	0.000000	-3.115101	0.000000	0.000000	0.000000	1.492560	-0.236101	-0.965367	0.000000	0.000000	4.000000	25.000000	0.000000
2906.859125	0.196255	0.577864	0.111384	78.471931	-37.395481	-44.597687	3.783117	0.000000	-3.269254	0.000000	0.000000	0.000000	1.492560	-0.236101	-0.965367	0.000000	0.000000	4.000000	25.000000	0.000000
2906.862458	0.200668	0.577060	0.108026	78.471931	-37.395481	-44.597687	3.783117	0.000000	-3.269254	0.000000	0.000000	0.000000	1.323898	-0.241035	-1.007469	0.000000	0.000000	4.000000	25.000000	0.000000
2906.865792	0.200668	0.577060	0.108026	78.471931	-37.395481	-44.597687	3.783117	0.000000	-3.269254	0.000000	0.000000	0.000000	1.323898	-0.241035	-1.007469	0.000000	0.000000	4.000000	25.000000	0.000000
2906.869125	0.200668	0.577060	0.108026	78.668388	-37.096737	-44.429623	3.657917	0.000000	-3.408760	0.000000	0.000000	0.000000	1.323898	-0.241035	-1.007469	0.000000	0.000000	4.000000	25.000000	0.000000
2906.872458	0.204593	0.576135	0.104493	78.668388	-37.096737	-44.429623	3.657917	0.000000	-3.408760	0.000000	0.000000	0.000000	1.177537	-0.277545	-1.059758	0.000000	0.000000	4.000000	25.000000	0.000000
2906.875792	0.204593	0.576135	0.104493	78.668388	-37.096737	-44.429623	3.657917	0.000000	-3.408760	0.000000	0.000000	0.000000	1.177537	-0.277545	-1.059758	0.000000	0.000000	4.000000	25.000000	0.000000
2906.879125	0.204593	0.576135	0.104493	78.842003	-35.666458	-42.754116	3.533851	0.000000	-3.537216	0.000000	0.000000	0.000000	1.177537	-0.277545	-1.059758	0.000000	0.000000	4.000000	25.000000	0.000000
2906.882458	0.208198	0.575044	0.100761	78.842003	-35.666458	-42.754116	3.533851	0.000000	-3.537216	0.000000	0.000000	0.000000	1.081419	-0.327364	-1.119750	0.000000	0.000000	4.000000	25.000000	0.000000
2906.885792	0.208198	0.575044	0.100761	78.842003	-35.666458	-42.754116	3.533851	0.000000	-3.537216	0.000000	0.000000	0.000000	1.081419	-0.327364	-1.119750	0.000000	0.000000	4.000000	25.000000	0.000000
2906.889125	0.208198	0.575044	0.100761	78.953857	-33.464005	-39.838539	3.407548	0.000000	-3.659045	0.000000	0.000000	0.000000	1.081419	-0.327364	-1.119750	0.000000	0.000000	4.000000	25.000000	0.000000
2906.892458	0.211534	0.573742	0.096738	78.953857	-33.464005	-39.838539	3.407548	0.000000	-3.659045	0.000000	0.000000	0.000000	1.000792	-0.390702	-1.206695	0.000000	0.000000	4.000000	25.000000	0.000000
2906.895792	0.211534	0.573742	0.096738	78.953857	-33.464005	-39.838539	3.407548	0.000000	-3.659045	0.000000	0.000000	0.000000	1.000792	-0.390702	-1.206695	0.000000	0.000000	4.000000	25.000000	0.000000
2906.899125	0.211534	0.573742	0.096738	78.968903	-31.112724	-36.738163	3.276124	0.000000	-3.777170	0.000000	0.000000	0.000000	1.000792	-0.390702	-1.206695	0.000000	0.000000	4.000000	25.000000	0.000000
2906.902458	0.214448	0.572256	0.092437	78.968903	-31.112724	-36.738163	3.276124	0.000000	-3.777170	0.000000	0.000000	0.000000	0.874308	-0.445782	-1.290305	0.000000	0.000000	4.000000	25.000000	0.000000
2906.905792	0.214448	0.572256	0.092437	78.968903	-31.112724	-36.738163	3.276124	0.000000	-3.777170	0.000000	0.000000	0.000000	0.874308	-0.445782	-1.290305	0.000000	0.000000	4.000000	25.000000	0.000000
2906.909125	0.214448	0.572256	0.092437	78.847137	-28.930859	-33.944511	3.141661	0.000000	-3.889726	0.000000	0.000000	0.000000	0.874308	-0.445782	-1.290305	0.000000	0.000000	4.000000	25.000000	0.000000
2906.912458	0.216871	0.570581	0.087846	78.847137	-28.930859	-33.944511	3.141661	0.000000	-3.889726	0.000000	0.000000	0.000000	0.726884	-0.502257	-1.377553	0.000000	0.000000	4.000000	25.000000	0.000000
2906.915792	0.216871	0.570581	0.087846	78.847137	-28.930859	-33.944511	3.141661	0.000000	-3.889726	0.000000	0.000000	0.000000	0.726884	-0.502257	-1.377553	0.000000	0.000000	4.000000	25.000000	0.000000
2906.919125	0.216871	0.570581	0.087846	78.629440	-26.891737	-31.092001	3.004212	0.000000	-3.996837	0.000000	0.000000	0.000000	0.726884	-0.502257	-1.377553	0.000000	0.000000	4.000000	25.000000	0.000000
2906.922458	0.218737	0.568812	0.083033	78.629440	-26.891737	-31.092001	3.004212	0.000000	-3.996837	0.000000	0.000000	0.000000	0.559965	-0.530717	-1.443886	0.000000	0.000000	4.000000	25.000000	0.000000
2906.925792	0.218737	0.568812	0.083033	78.629440	-26.891737	-31.092001	3.004212	0.000000	-3.996837	0.000000	0.000000	0.000000	0.559965	-0.530717	-1.443886	0.000000	0.000000	4.000000	25.000000	0.000000
2906.929125	0.218737	0.568812	0.083033	78.306999	-24.820709	-28.005705	2.865378	0.000000	-4.097512	0.000000	0.000000	0.000000	0.559965	-0.530717	-1.443886	0.000000	0.000000	4.000000	25.000000	0.000000
2906.932458	0.220040	0.566926	0.078050	78.306999	-24.820709	-28.005705	2.865378	0.000000	-4.097512	0.000000	0.000000	0.000000	0.390642	-0.566050	-1.494664	0.000000	0.000000	4.000000	25.000000	0.000000
2906.935792	0.220040	0.566926	0.078050	78.306999	-24.820709	-28.005705	2.865378	0.000000	-4.097512	0.000000	0.000000	0.000000	0.390642	-0.566050	-1.494664	0.000000	0.000000	4.000000	25.000000	0.000000
2906.939125	0.220040	0.566926	0.078050	77.841934	-22.610111	-24.636341	2.725550	0.000000	-4.191823	0.000000	0.000000	0.000000	0.390642	-0.566050	-1.494664	0.000000	0.000000	4.000000	25.000000	0.000000
2906.942458	0.220796	0.564976	0.073008	77.841934	-22.610111	-24.636341	2.725550	0.000000	-4.191823	0.000000	0.000000	0.000000	0.227093	-0.584854	-1.512688	0.000000	0.000000	4.000000	25.000000	0.000000
2906.945792	0.220796	0.564976	0.073008	77.841934	-22.610111	-24.636341	2.725550	0.000000	-4.191823	0.000000	0.000000	0.000000	0.227093	-0.584854	-1.512688	0.000000	0.000000	4.000000	25.000000	0.000000
2906.949125	0.220796	0.564976	0.073008	77.243073	-20.186264	-21.067726	2.586277	0.000000	-4.279155	0.000000	0.000000	0.000000	0.227093	-0.584854	-1.512688	0.000000	0.000000	4.000000	25.000000	0.000000
2906.952458	0.220997	0.563024	0.068071	77.243073	-20.186264	-21.067726	2.586277	0.000000	-4.279155	0.000000	0.000000	0.000000	0.060168	-0.585468	-1.480996	0.000000	0.000000	4.000000	25.000000	0.000000
2906.955792	0.220997	0.563024	0.068071	77.243073	-20.186264	-21.067726	2.586277	0.000000	-4.279155	0.000000	0.000000	0.000000	0.060168	-0.585468	-1.480996	0.000000	0.000000	4.000000	25.000000	0.000000
2906.959125	0.220997	0.563024	0.068071	76.577942	-17.695009	-17.650669	2.451598	0.000000	-4.357713	0.000000	0.000000	0.000000	0.060168	-0.585468	-1.480996	0.000000	0.000000	4.000000	25.000000	0.000000
2906.962458	0.220722	0.561017	0.063265	76.577942	-17.695009	-17.650669	2.451598	0.000000	-4.357713	0.000000	0.000000	0.000000	-0.082570	-0.602340	-1.441853	0.000000	0.000000	4.000000	25.000000	0.000000
2906.965792	0.220722	0.561017	0.063265	76.577942	-17.695009	-17.650669	2.451598	0.000000	-4.357713	0.000000	0.000000	0.000000	-0.082570	-0.602340	-1.441853	0.000000	0.000000	4.000000	25.000000	0.000000
2906.969125	0.220722	0.561017	0.063265	75.881927	-15.373393	-14.904000	2.320901	0.000000	-4.428703	0.000000	0.000000	0.000000	-0.082570	-0.602340	-1.441853	0.000000	0.000000	4.000000	25.000000	0.000000
2906.972458	0.220131	0.558924	0.058531	75.881927	-15.373393	-14.904000	2.320901	0.000000	-4.428703	0.000000	0.000000	0.000000	-0.177341	-0.627874	-1.420387	0.000000	0.000000	4.000000	25.000000	0.000000
2906.975792	0.220131	0.558924	0.058531	75.881927	-15.373393	-14.904000	2.320901	0.000000	-4.428703	0.000000	0.000000	0.000000	-0.177341	-0.627874	-1.420387	0.000000	0.000000	4.000000	25.000000	0.000000
2906.979125	0.220131	0.558924	0.058531	75.169876	-13.417420	-13.328735	2.190013	0.000000	-4.494868	0.000000	0.000000	0.000000	-0.177341	-0.627874	-1.420387	0.000000	0.000000	4.000000	25.000000	0.000000
2906.982458	0.219193	0.556816	0.053912	75.169876	-13.417420	-13.328735	2.190013	0.000000	-4.494868	0.000000	0.000000	0.000000	-0.281440	-0.632341	-1.385629	0.000000	0.000000	4.000000	25.000000	0.000000
2906.985792	0.219193	0.556816	0.053912	75.169876	-13.417420	-13.328735	2.190013	0.000000	-4.494868	0.000000	0.000000	0.000000	-0.281440	-0.632341	-1.385629	0.000000	0.000000	4.000000	25.000000	0.000000
2906.989125	0.219193	0.556816	0.053912	74.408951	-11.928608	-12.575013	2.060570	0.000000	-4.555662	0.000000	0.000000	0.000000	-0.281440	-0.632341	-1.385629	0.000000	0.000000	4.000000	25.000000	0.000000
2906.992458	0.217835	0.554701	0.049484	74.408951	-11.928608	-12.575013	2.060570	0.000000	-4.555662	0.000000	0.000000	0.000000	-0.407254	-0.634406	-1.328257	0.000000	0.000000	4.000000	25.000000	0.000000
2906.995792	0.217835	0.554701	0.049484	74.408951	-11.928608	-12.575013	2.060570	0.000000	-4.555662	0.000000	0.000000	0.000000	-0.407254	-0.634406	-1.328257	0.000000	0.000000	4.000000	25.000000	0.000000
2906.999125	0.217835	0.554701	0.049484	73.598763	-10.952624	-12.369736	1.935953	0.000000	-4.609998	0.000000	0.000000	0.000000	-0.407254	-0.634406	-1.328257	0.000000	0.000000	4.000000	25.000000	0.000000
2907.002458	0.215950	0.552688	0.045298	73.598763	-10.952624	-12.369736	1.935953	0.000000	-4.609998	0.000000	0.000000	0.000000	-0.565403	-0.603838	-1.255968	0.000000	0.000000	4.000000	25.000000	0.000000
2907.005792	0.215950	0.552688	0.045298	73.598763	-10.952624	-12.369736	1.935953	0.000000	-4.609998	0.000000	0.000000	0.000000	-0.565403	-0.603838	-1.255968	0.000000	0.000000	4.000000	25.000000	0.000000
2907.009125	0.215950	0.552688	0.045298	72.772438	-10.399657	-12.495346	1.819418	0.000000	-4.657222	0.000000	0.000000	0.000000	-0.565403	-0.603838	-1.255968	0.000000	0.000000	4.000000	25.000000	0.000000
2907.012458	0.213540	0.550714	0.041255	72.772438	-10.399657	-12.495346	1.819418	0.000000	-4.657222	0.000000	0.000000	0.000000	-0.722985	-0.592274	-1.212914	0.000000	0.000000	4.000000	25.000000	0.000000
2907.015792	0.213540	0.550714	0.041255	72.772438	-10.399657	-12.495346	1.819418	0.000000	-4.657222	0.000000	0.000000	0.000000	-0.722985	-0.592274	-1.212914	0.000000	0.000000	4.000000	25.000000	0.000000
2907.019125	0.213540	0.550714	0.041255	71.960808	-10.051375	-12.788835	1.707523	0.000000	-4.699401	0.000000	0.000000	0.000000	-0.722985	-0.592274	-1.212914	0.000000	0.000000	4.000000	25.000000	0.000000
2907.022458	0.210619	0.548880	0.037417	71.960808	-10.051375	-12.788835	1.707523	0.000000	-4.699401	0.000000	0.000000	0.000000	-0.876379	-0.550348	-1.151389	0.000000	0.000000	4.000000	25.000000	0.000000
2907.025792	0.210619	0.548880	0.037417	71.960808	-10.051375	-12.788835	1.707523	0.000000	-4.699401	0.000000	0.000000	0.000000	-0.876379	-0.550348	-1.151389	0.000000	0.000000	4.000000	25.000000	0.000000
2907.029125	0.210619	0.548880	0.037417	71.206367	-9.705531	-13.153247	1.602079	0.000000	-4.736385	0.000000	0.000000	0.000000	-0.876379	-0.550348	-1.151389	0.000000	0.000000	4.000000	25.000000	0.000000
2907.032458	0.207214	0.547193	0.033746	71.206367	-9.705531	-13.153247	1.602079	0.000000	-4.736385	0.000000	0.000000	0.000000	-1.021512	-0.505933	-1.101142	0.000000	0.000000	4.000000	25.000000	0.000000
2907.035792	0.207214	0.547193	0.033746	71.206367	-9.705531	-13.153247	1.602079	0.000000	-4.736385	0.000000	0.000000	0.000000	-1.021512	-0.505933	-1.101142	0.000000	0.000000	4.000000	25.000000	0.000000
2907.039125	0.207214	0.547193	0.033746	70.581253	-9.223656	-13.247829	1.501178	0.000000	-4.769326	0.000000	0.000000	0.000000	-1.021512	-0.505933	-1.101142	0.000000	0.000000	4.000000	25.000000	0.000000
2907.042458	0.203376	0.545658	0.030262	70.581253	-9.223656	-13.247829	1.501178	0.000000	-4.769326	0.000000	0.000000	0.000000	-1.151488	-0.460562	-1.045293	0.000000	0.000000	4.000000	25.000000	0.000000
2907.045792	0.203376	0.545658	0.030262	70.581253	-9.223656	-13.247829	1.501178	0.000000	-4.769326	0.000000	0.000000	0.000000	-1.151488	-0.460562	-1.045293	0.000000	0.000000	4.000000	25.000000	0.000000
2907.049125	0.203376	0.545658	0.030262	70.105988	-8.504584	-12.816088	1.404739	0.000000	-4.798615	0.000000	0.000000	0.000000	-1.151488	-0.460562	-1.045293	0.000000	0.000000	4.000000	25.000000	0.000000
2907.052458	0.199160	0.544295	0.026999	70.105988	-8.504584	-12.816088	1.404739	0.000000	-4.798615	0.000000	0.000000	0.000000	-1.264721	-0.408902	-0.978812	0.000000	0.000000	4.000000	25.000000	0.000000
2907.055792	0.199160	0.544295	0.026999	70.105988	-8.504584	-12.816088	1.404739	0.000000	-4.798615	0.000000	0.000000	0.000000	-1.264721	-0.408902	-0.978812	0.000000	0.000000	4.000000	25.000000	0.000000
2907.059125	0.199160	0.544295	0.026999	69.774658	-7.554848	-11.824678	1.313581	0.000000	-4.824366	0.000000	0.000000	0.000000	-1.264721	-0.408902	-0.978812	0.000000	0.000000	4.000000	25.000000	0.000000
2907.062458	0.194673	0.543011	0.023994	69.774658	-7.554848	-11.824678	1.313581	0.000000	-4.824366	0.000000	0.000000	0.000000	-1.346001	-0.385189	-0.901625	0.000000	0.000000	4.000000	25.000000	0.000000
2907.065792	0.194673	0.543011	0.023994	69.774658	-7.554848	-11.824678	1.313581	0.000000	-4.824366	0.000000	0.000000	0.000000	-1.346001	-0.385189	-0.901625	0.000000	0.000000	4.000000	25.000000	0.000000
2907.069125	0.194673	0.543011	0.023994	69.527252	-6.540866	-10.538772	1.199697	0.000000	-4.733670	0.000000	0.000000	0.000000	-1.346001	-0.385189	-0.901625	0.000000	0.000000	4.000000	25.000000	0.000000
2907.072458	0.189929	0.541799	0.021193	69.527252	-6.540866	-10.538772	1.199697	0.000000	-4.733670	0.000000	0.000000	0.000000	-1.423211	-0.363763	-0.840260	0.000000	0.000000	4.000000	25.000000	0.000000
2907.075792	0.189929	0.541799	0.021193	69.527252	-6.540866	-10.538772	1.199697	0.000000	-4.733670	0.000000	0.000000	0.000000	-1.423211	-0.363763	-0.840260	0.000000	0.000000	4.000000	25.000000	0.000000
2907.079125	0.189929	0.541799	0.021193	69.299957	-5.651694	-9.304168	1.059654	0.000000	-4.496469	0.000000	0.000000	0.000000	-1.423211	-0.363763	-0.840260	0.000000	0.000000	4.000000	25.000000	0.000000
2907.082458	0.184919	0.540646	0.018620	69.299957	-5.651694	-9.304168	1.059654	0.000000	-4.496469	0.000000	0.000000	0.000000	-1.503195	-0.345907	-0.771951	0.000000	0.000000	4.000000	25.000000	0.000000
2907.085792	0.184919	0.540646	0.018620	69.299957	-5.651694	-9.304168	1.059654	0.000000	-4.496469	0.000000	0.000000	0.000000	-1.503195	-0.345907	-0.771951	0.000000	0.000000	4.000000	25.000000	0.000000
2907.089125	0.184919	0.540646	0.018620	69.072304	-4.929767	-8.204396	0.930995	0.000000	-4.245936	0.000000	0.000000	0.000000	-1.503195	-0.345907	-0.771951	0.000000	0.000000	4.000000	25.000000	0.000000
2907.092458	0.179601	0.539555	0.016216	69.072304	-4.929767	-8.204396	0.930995	0.000000	-4.245936	0.000000	0.000000	0.000000	-1.595389	-0.327054	-0.721158	0.000000	0.000000	4.000000	25.000000	0.000000
2907.095792	0.179601	0.539555	0.016216	69.072304	-4.929767	-8.204396	0.930995	0.000000	-4.245936	0.000000	0.000000	0.000000	-1.595389	-0.327054	-0.721158	0.000000	0.000000	4.000000	25.000000	0.000000
2907.099125	0.179601	0.539555	0.016216	68.868225	-4.382951	-7.241064	0.810802	0.000000	-3.980038	0.000000	0.000000	0.000000	-1.595389	-0.327054	-0.721158	0.000000	0.000000	4.000000	25.000000	0.000000
2907.102458	0.174019	0.538514	0.013870	68.868225	-4.382951	-7.241064	0.810802	0.000000	-3.980038	0.000000	0.000000	0.000000	-1.674401	-0.312510	-0.703869	0.000000	0.000000	4.000000	25.000000	0.000000
2907.105792	0.174019	0.538514	0.013870	68.868225	-4.382951	-7.241064	0.810802	0.000000	-3.980038	0.000000	0.000000	0.000000	-1.674401	-0.312510	-0.703869	0.000000	0.000000	4.000000	25.000000	0.000000
2907.109125	0.174019	0.538514	0.013870	68.699043	-3.922945	-6.291744	0.693491	0.000000	-3.700971	0.000000	0.000000	0.000000	-1.674401	-0.312510	-0.703869	0.000000	0.000000	4.000000	25.000000	0.000000
2907.112458	0.168305	0.537526	0.011570	68.699043	-3.922945	-6.291744	0.693491	0.000000	-3.700971	0.000000	0.000000	0.000000	-1.714188	-0.296280	-0.689884	0.000000	0.000000	4.000000	25.000000	0.000000
2907.115792	0.168305	0.537526	0.011570	68.699043	-3.922945	-6.291744	0.693491	0.000000	-3.700971	0.000000	0.000000	0.000000	-1.714188	-0.296280	-0.689884	0.000000	0.000000	4.000000	25.000000	0.000000
2907.119125	0.168305	0.537526	0.011570	68.593315	-3.467474	-5.209624	0.578510	0.000000	-3.415274	0.000000	0.000000	0.000000	-1.714188	-0.296280	-0.689884	0.000000	0.000000	4.000000	25.000000	0.000000
2907.122458	0.162475	0.536504	0.009278	68.593315	-3.467474	-5.209624	0.578510	0.000000	-3.415274	0.000000	0.000000	0.000000	-1.749204	-0.306613	-0.687758	0.000000	0.000000	4.000000	25.000000	0.000000
2907.125792	0.162475	0.536504	0.009278	68.593315	-3.467474	-5.209624	0.578510	0.000000	-3.415274	0.000000	0.000000	0.000000	-1.749204	-0.306613	-0.687758	0.000000	0.000000	4.000000	25.000000	0.000000
2907.129125	0.162475	0.536504	0.009278	68.543976	-3.023436	-4.019389	0.463884	0.000000	-3.123740	0.000000	0.000000	0.000000	-1.749204	-0.306613	-0.687758	0.000000	0.000000	4.000000	25.000000	0.000000
2907.132458	0.156683	0.535475	0.006931	68.543976	-3.023436	-4.019389	0.463884	0.000000	-3.123740	0.000000	0.000000	0.000000	-1.737420	-0.308588	-0.704116	0.000000	0.000000	4.000000	25.000000	0.000000
2907.135792	0.156683	0.535475	0.006931	68.543976	-3.023436	-4.019389	0.463884	0.000000	-3.123740	0.000000	0.000000	0.000000	-1.737420	-0.308588	-0.704116	0.000000	0.000000	4.000000	25.000000	0.000000
2907.139125	0.156683	0.535475	0.006931	68.539772	-2.598353	-2.796543	0.346531	0.000000	-2.834170	0.000000	0.000000	0.000000	-1.737420	-0.308588	-0.704116	0.000000	0.000000	4.000000	25.000000	0.000000
2907.142458	0.150925	0.534421	0.004580	68.539772	-2.598353	-2.796543	0.346531	0.000000	-2.834170	0.000000	0.000000	0.000000	-1.727638	-0.316416	-0.705135	0.000000	0.000000	4.000000	25.000000	0.000000
2907.145792	0.150925	0.534421	0.004580	68.539772	-2.598353	-2.796543	0.346531	0.000000	-2.834170	0.000000	0.000000	0.000000	-1.727638	-0.316416	-0.705135	0.000000	0.000000	4.000000	25.000000	0.000000
2907.149125	0.150925	0.534421	0.004580	68.532417	-2.149789	-1.941950	0.229009	0.000000	-2.546230	0.000000	0.000000	0.000000	-1.727638	-0.316416	-0.705135	0.000000	0.000000	4.000000	25.000000	0.000000
2907.152458	0.145274	0.533344	0.002314	68.532417	-2.149789	-1.941950	0.229009	0.000000	-2.546230	0.000000	0.000000	0.000000	-1.695099	-0.322984	-0.679762	0.000000	0.000000	4.000000	25.000000	0.000000
2907.155792	0.145274	0.533344	0.002314	68.532417	-2.149789	-1.941950	0.229009	0.000000	-2.546230	0.000000	0.000000	0.000000	-1.695099	-0.322984	-0.679762	0.000000	0.000000	4.000000	25.000000	0.000000
2907.159125	0.145274	0.533344	0.002314	68.452400	-1.608255	-1.444690	0.115715	0.000000	-2.263714	0.000000	0.000000	0.000000	-1.695099	-0.322984	-0.679762	0.000000	0.000000	4.000000	25.000000	0.000000
2907.162458	0.139647	0.532289	0.000177	68.452400	-1.608255	-1.444690	0.115715	0.000000	-2.263714	0.000000	0.000000	0.000000	-1.688293	-0.316435	-0.641070	0.000000	0.000000	4.000000	25.000000	0.000000
2907.165792	0.139647	0.532289	0.000177	68.452400	-1.608255	-1.444690	0.115715	0.000000	-2.263714	0.000000	0.000000	0.000000	-1.688293	-0.316435	-0.641070	0.000000	0.000000	4.000000	25.000000	0.000000
2907.169125	0.139647	0.532289	0.000177	68.236259	-0.962323	-1.286519	0.008870	0.000000	-1.982332	0.000000	0.000000	0.000000	-1.688293	-0.316435	-0.641070	0.000000	0.000000	4.000000	25.000000	0.000000
2907.172458	0.134128	0.531334	-0.001689	68.236259	-0.962323	-1.286519	0.008870	0.000000	-1.982332	0.000000	0.000000	0.000000	-1.655698	-0.286456	-0.559882	0.000000	0.000000	4.000000	25.000000	0.000000
2907.175792	0.134128	0.531334	-0.001689	68.236259	-0.962323	-1.286519	0.008870	0.000000	-1.982332	0.000000	0.000000	0.000000	-1.655698	-0.286456	-0.559882	0.000000	0.000000	4.000000	25.000000	0.000000
2907.179125	0.134128	0.531334	-0.001689	67.912315	-0.274802	-1.102640	-0.084444	0.000000	-1.706382	0.000000	0.000000	0.000000	-1.655698	-0.286456	-0.559882	0.000000	0.000000	4.000000	25.000000	0.000000
2907.182458	0.128705	0.530501	-0.003214	67.912315	-0.274802	-1.102640	-0.084444	0.000000	-1.706382	0.000000	0.000000	0.000000	-1.626821	-0.250045	-0.457577	0.000000	0.000000	4.000000	25.000000	0.000000
2907.185792	0.128705	0.530501	-0.003214	67.912315	-0.274802	-1.102640	-0.084444	0.000000	-1.706382	0.000000	0.000000	0.000000	-1.626821	-0.250045	-0.457577	0.000000	0.000000	4.000000	25.000000	0.000000
2907.189125	0.128705	0.530501	-0.003214	67.512726	0.429866	-0.462575	-0.160706	0.000000	-1.435245	0.000000	0.000000	0.000000	-1.626821	-0.250045	-0.457577	0.000000	0.000000	4.000000	25.000000	0.000000
2907.192458	0.123352	0.529829	-0.004373	67.512726	0.429866	-0.462575	-0.160706	0.000000	-1.435245	0.000000	0.000000	0.000000	-1.606010	-0.201518	-0.347569	0.000000	0.000000	4.000000	25.000000	0.000000
2907.195792	0.123352	0.529829	-0.004373	67.512726	0.429866	-0.462575	-0.160706	0.000000	-1.435245	0.000000	0.000000	0.000000	-1.606010	-0.201518	-0.347569	0.000000	0.000000	4.000000	25.000000	0.000000
2907.199125	0.123352	0.529829	-0.004373	67.083977	1.100179	0.416624	-0.218635	0.000000	-1.167577	0.000000	0.000000	0.000000	-1.606010	-0.201518	-0.347569	0.000000	0.000000	4.000000	25.000000	0.000000
2907.202458	0.118086	0.529269	-0.005227	67.083977	1.100179	0.416624	-0.218635	0.000000	-1.167577	0.000000	0.000000	0.000000	-1.579790	-0.167994	-0.256342	0.000000	0.000000	4.000000	25.000000	0.000000
2907.205792	0.118086	0.529269	-0.005227	67.083977	1.100179	0.416624	-0.218635	0.000000	-1.167577	0.000000	0.000000	0.000000	-1.579790	-0.167994	-0.256342	0.000000	0.000000	4.000000	25.000000	0.000000
2907.209125	0.118086	0.529269	-0.005227	66.656578	1.711731	1.148212	-0.261358	0.000000	-0.904279	0.000000	0.000000	0.000000	-1.579790	-0.167994	-0.256342	0.000000	0.000000	4.000000	25.000000	0.000000
2907.212458	0.113059	0.528801	-0.005766	66.656578	1.711731	1.148212	-0.261358	0.000000	-0.904279	0.000000	0.000000	0.000000	-1.508070	-0.140385	-0.161663	0.000000	0.000000	4.000000	25.000000	0.000000
2907.215792	0.113059	0.528801	-0.005766	66.656578	1.711731	1.148212	-0.261358	0.000000	-0.904279	0.000000	0.000000	0.000000	-1.508070	-0.140385	-0.161663	0.000000	0.000000	4.000000	25.000000	0.000000
2907.219125	0.113059	0.528801	-0.005766	66.243362	2.276573	1.484380	-0.288302	0.000000	-0.652934	0.000000	0.000000	0.000000	-1.508070	-0.140385	-0.161663	0.000000	0.000000	4.000000	25.000000	0.000000
2907.222458	0.108272	0.528393	-0.006023	66.243362	2.276573	1.484380	-0.288302	0.000000	-0.652934	0.000000	0.000000	0.000000	-1.436092	-0.122514	-0.077047	0.000000	0.000000	4.000000	25.000000	0.000000
2907.225792	0.108272	0.528393	-0.006023	66.243362	2.276573	1.484380	-0.288302	0.000000	-0.652934	0.000000	0.000000	0.000000	-1.436092	-0.122514	-0.077047	0.000000	0.000000	4.000000	25.000000	0.000000
2907.229125	0.108272	0.528393	-0.006023	65.838043	2.792995	1.553362	-0.301144	0.000000	-0.413585	0.000000	0.000000	0.000000	-1.436092	-0.122514	-0.077047	0.000000	0.000000	4.000000	25.000000	0.000000
2907.232458	0.103676	0.528060	-0.005961	65.838043	2.792995	1.553362	-0.301144	0.000000	-0.413585	0.000000	0.000000	0.000000	-1.378751	-0.099948	0.018661	0.000000	0.000000	4.000000	25.000000	0.000000
2907.235792	0.103676	0.528060	-0.005961	65.838043	2.792995	1.553362	-0.301144	0.000000	-0.413585	0.000000	0.000000	0.000000	-1.378751	-0.099948	0.018661	0.000000	0.000000	4.000000	25.000000	0.000000
2907.239125	0.103676	0.528060	-0.005961	65.431778	3.245401	1.655450	-0.298033	0.000000	-0.183793	0.000000	0.000000	0.000000	-1.378751	-0.099948	0.018661	0.000000	0.000000	4.000000	25.000000	0.000000
2907.242458	0.099235	0.527785	-0.005587	65.431778	3.245401	1.655450	-0.298033	0.000000	-0.183793	0.000000	0.000000	0.000000	-1.332257	-0.082278	0.112072	0.000000	0.000000	4.000000	25.000000	0.000000
2907.245792	0.099235	0.527785	-0.005587	65.431778	3.245401	1.655450	-0.298033	0.000000	-0.183793	0.000000	0.000000	0.000000	-1.332257	-0.082278	0.112072	0.000000	0.000000	4.000000	25.000000	0.000000
2907.249125	0.099235	0.527785	-0.005587	65.056374	3.576445	1.677998	-0.279355	0.000000	0.038250	0.000000	0.000000	0.000000	-1.332257	-0.082278	0.112072	0.000000	0.000000	4.000000	25.000000	0.000000
2907.252458	0.095003	0.527595	-0.004914	65.056374	3.576445	1.677998	-0.279355	0.000000	0.038250	0.000000	0.000000	0.000000	-1.269648	-0.057116	0.201790	0.000000	0.000000	4.000000	25.000000	0.000000
2907.255792	0.095003	0.527595	-0.004914	65.056374	3.576445	1.677998	-0.279355	0.000000	0.038250	0.000000	0.000000	0.000000	-1.269648	-0.057116	0.201790	0.000000	0.000000	4.000000	25.000000	0.000000
2907.259125	0.095003	0.527595	-0.004914	64.909462	3.631155	1.357351	-0.245723	0.000000	0.249858	0.000000	0.000000	0.000000	-1.269648	-0.057116	0.201790	0.000000	0.000000	4.000000	25.000000	0.000000
2907.262458	0.090998	0.527425	-0.004021	64.909462	3.631155	1.357351	-0.245723	0.000000	0.249858	0.000000	0.000000	0.000000	-1.201465	-0.051089	0.268040	0.000000	0.000000	4.000000	25.000000	0.000000
2907.265792	0.090998	0.527425	-0.004021	64.909462	3.631155	1.357351	-0.245723	0.000000	0.249858	0.000000	0.000000	0.000000	-1.201465	-0.051089	0.268040	0.000000	0.000000	4.000000	25.000000	0.000000
2907.269125	0.090998	0.527425	-0.004021	65.087204	3.383776	0.762281	-0.201050	0.000000	0.450102	0.000000	0.000000	0.000000	-1.201465	-0.051089	0.268040	0.000000	0.000000	4.000000	25.000000	0.000000
2907.272458	0.087248	0.527293	-0.002954	65.087204	3.383776	0.762281	-0.201050	0.000000	0.450102	0.000000	0.000000	0.000000	-1.124916	-0.039516	0.320002	0.000000	0.000000	4.000000	25.000000	0.000000
2907.275792	0.087248	0.527293	-0.002954	65.087204	3.383776	0.762281	-0.201050	0.000000	0.450102	0.000000	0.000000	0.000000	-1.124916	-0.039516	0.320002	0.000000	0.000000	4.000000	25.000000	0.000000
2907.279125	0.087248	0.527293	-0.002954	65.340103	3.074609	0.282810	-0.147716	0.000000	0.637588	0.000000	0.000000	0.000000	-1.124916	-0.039516	0.320002	0.000000	0.000000	4.000000	25.000000	0.000000
2907.282458	0.083781	0.527317	-0.001534	65.340103	3.074609	0.282810	-0.147716	0.000000	0.637588	0.000000	0.000000	0.000000	-1.040103	0.007179	0.426231	0.000000	0.000000	4.000000	25.000000	0.000000
2907.285792	0.083781	0.527317	-0.001534	65.340103	3.074609	0.282810	-0.147716	0.000000	0.637588	0.000000	0.000000	0.000000	-1.040103	0.007179	0.426231	0.000000	0.000000	4.000000	25.000000	0.000000
2907.289125	0.083781	0.527317	-0.001534	65.605873	2.780256	-0.172143	-0.076678	0.000000	0.810939	0.000000	0.000000	0.000000	-1.040103	0.007179	0.426231	0.000000	0.000000	4.000000	25.000000	0.000000
2907.292458	0.080586	0.527455	0.000232	65.605873	2.780256	-0.172143	-0.076678	0.000000	0.810939	0.000000	0.000000	0.000000	-0.958489	0.041519	0.529681	0.000000	0.000000	4.000000	25.000000	0.000000
2907.295792	0.080586	0.527455	0.000232	65.605873	2.780256	-0.172143	-0.076678	0.000000	0.810939	0.000000	0.000000	0.000000	-0.958489	0.041519	0.529681	0.000000	0.000000	4.000000	25.000000	0.000000
2907.299125	0.080586	0.527455	0.000232	65.865150	2.545532	-0.777349	0.011602	0.000000	0.970687	0.000000	0.000000	0.000000	-0.958489	0.041519	0.529681	0.000000	0.000000	4.000000	25.000000	0.000000
2907.302458	0.077703	0.527724	0.002359	65.865150	2.545532	-0.777349	0.011602	0.000000	0.970687	0.000000	0.000000	0.000000	-0.864829	0.080656	0.638053	0.000000	0.000000	4.000000	25.000000	0.000000
2907.305792	0.077703	0.527724	0.002359	65.865150	2.545532	-0.777349	0.011602	0.000000	0.970687	0.000000	0.000000	0.000000	-0.864829	0.080656	0.638053	0.000000	0.000000	4.000000	25.000000	0.000000
2907.309125	0.077703	0.527724	0.002359	66.155243	2.378567	-1.495999	0.117945	0.000000	1.114825	0.000000	0.000000	0.000000	-0.864829	0.080656	0.638053	0.000000	0.000000	4.000000	25.000000	0.000000
2907.312458	0.075146	0.528108	0.004829	66.155243	2.378567	-1.495999	0.117945	0.000000	1.114825	0.000000	0.000000	0.000000	-0.767123	0.115166	0.741003	0.000000	0.000000	4.000000	25.000000	0.000000
2907.315792	0.075146	0.528108	0.004829	66.155243	2.378567	-1.495999	0.117945	0.000000	1.114825	0.000000	0.000000	0.000000	-0.767123	0.115166	0.741003	0.000000	0.000000	4.000000	25.000000	0.000000
2907.319125	0.075146	0.528108	0.004829	66.533592	2.287177	-2.096561	0.241445	0.000000	1.242679	0.000000	0.000000	0.000000	-0.767123	0.115166	0.741003	0.000000	0.000000	4.000000	25.000000	0.000000
2907.322458	0.072871	0.528563	0.007528	66.533592	2.287177	-2.096561	0.241445	0.000000	1.242679	0.000000	0.000000	0.000000	-0.682738	0.136351	0.809728	0.000000	0.000000	4.000000	25.000000	0.000000
2907.325792	0.072871	0.528563	0.007528	66.533592	2.287177	-2.096561	0.241445	0.000000	1.242679	0.000000	0.000000	0.000000	-0.682738	0.136351	0.809728	0.000000	0.000000	4.000000	25.000000	0.000000
2907.329125	0.072871	0.528563	0.007528	67.002937	2.264709	-2.527813	0.376400	0.000000	1.356469	0.000000	0.000000	0.000000	-0.682738	0.136351	0.809728	0.000000	0.000000	4.000000	25.000000	0.000000
2907.332458	0.070923	0.529078	0.010475	67.002937	2.264709	-2.527813	0.376400	0.000000	1.356469	0.000000	0.000000	0.000000	-0.584138	0.154730	0.884071	0.000000	0.000000	4.000000	25.000000	0.000000
2907.335792	0.070923	0.529078	0.010475	67.002937	2.264709	-2.527813	0.376400	0.000000	1.356469	0.000000	0.000000	0.000000	-0.584138	0.154730	0.884071	0.000000	0.000000	4.000000	25.000000	0.000000
2907.339125	0.070923	0.529078	0.010475	67.534142	2.331084	-2.792189	0.523745	0.000000	1.453825	0.000000	0.000000	0.000000	-0.584138	0.154730	0.884071	0.000000	0.000000	4.000000	25.000000	0.000000
2907.342458	0.069277	0.529675	0.013630	67.534142	2.331084	-2.792189	0.523745	0.000000	1.453825	0.000000	0.000000	0.000000	-0.493952	0.179042	0.946459	0.000000	0.000000	4.000000	25.000000	0.000000
2907.345792	0.069277	0.529675	0.013630	67.534142	2.331084	-2.792189	0.523745	0.000000	1.453825	0.000000	0.000000	0.000000	-0.493952	0.179042	0.946459	0.000000	0.000000	4.000000	25.000000	0.000000
2907.349125	0.069277	0.529675	0.013630	68.092972	2.503889	-2.736303	0.681488	0.000000	1.536150	0.000000	0.000000	0.000000	-0.493952	0.179042	0.946459	0.000000	0.000000	4.000000	25.000000	0.000000
2907.352458	0.067998	0.530364	0.016961	68.092972	2.503889	-2.736303	0.681488	0.000000	1.536150	0.000000	0.000000	0.000000	-0.383847	0.206484	0.999516	0.000000	0.000000	4.000000	25.000000	0.000000
2907.355792	0.067998	0.530364	0.016961	68.092972	2.503889	-2.736303	0.681488	0.000000	1.536150	0.000000	0.000000	0.000000	-0.383847	0.206484	0.999516	0.000000	0.000000	4.000000	25.000000	0.000000
2907.359125	0.067998	0.530364	0.016961	68.655548	2.807565	-2.308900	0.848074	0.000000	1.600125	0.000000	0.000000	0.000000	-0.383847	0.206484	0.999516	0.000000	0.000000	4.000000	25.000000	0.000000
2907.362458	0.067144	0.531141	0.020529	68.655548	2.807565	-2.308900	0.848074	0.000000	1.600125	0.000000	0.000000	0.000000	-0.256019	0.233229	1.070146	0.000000	0.000000	4.000000	25.000000	0.000000
2907.365792	0.067144	0.531141	0.020529	68.655548	2.807565	-2.308900	0.848074	0.000000	1.600125	0.000000	0.000000	0.000000	-0.256019	0.233229	1.070146	0.000000	0.000000	4.000000	25.000000	0.000000
2907.369125	0.067144	0.531141	0.020529	69.212051	3.187473	-1.522708	1.026432	0.000000	1.642794	0.000000	0.000000	0.000000	-0.256019	0.233229	1.070146	0.000000	0.000000	4.000000	25.000000	0.000000
2907.372458	0.066783	0.531985	0.024261	69.212051	3.187473	-1.522708	1.026432	0.000000	1.642794	0.000000	0.000000	0.000000	-0.108233	0.253310	1.119826	0.000000	0.000000	4.000000	25.000000	0.000000
2907.375792	0.066783	0.531985	0.024261	69.212051	3.187473	-1.522708	1.026432	0.000000	1.642794	0.000000	0.000000	0.000000	-0.108233	0.253310	1.119826	0.000000	0.000000	4.000000	25.000000	0.000000
2907.379125	0.066783	0.531985	0.024261	69.786530	3.519605	-0.668246	1.213069	0.000000	1.660833	0.000000	0.000000	0.000000	-0.108233	0.253310	1.119826	0.000000	0.000000	4.000000	25.000000	0.000000
2907.382458	0.066894	0.532848	0.028106	69.786530	3.519605	-0.668246	1.213069	0.000000	1.660833	0.000000	0.000000	0.000000	0.033209	0.258675	1.153400	0.000000	0.000000	4.000000	25.000000	0.000000
2907.385792	0.066894	0.532848	0.028106	69.786530	3.519605	-0.668246	1.213069	0.000000	1.660833	0.000000	0.000000	0.000000	0.033209	0.258675	1.153400	0.000000	0.000000	4.000000	25.000000	0.000000
2907.389125	0.066894	0.532848	0.028106	70.395554	3.598392	-0.302160	1.405303	0.000000	1.655299	0.000000	0.000000	0.000000	0.033209	0.258675	1.153400	0.000000	0.000000	4.000000	25.000000	0.000000
2907.392458	0.067510	0.533727	0.032057	70.395554	3.598392	-0.302160	1.405303	0.000000	1.655299	0.000000	0.000000	0.000000	0.184690	0.263968	1.185368	0.000000	0.000000	4.000000	25.000000	0.000000
2907.395792	0.067510	0.533727	0.032057	70.395554	3.598392	-0.302160	1.405303	0.000000	1.655299	0.000000	0.000000	0.000000	0.184690	0.263968	1.185368	0.000000	0.000000	4.000000	25.000000	0.000000
2907.399125	0.067510	0.533727	0.032057	71.049980	3.291940	-0.653724	1.602864	0.000000	1.624517	0.000000	0.000000	0.000000	0.184690	0.263968	1.185368	0.000000	0.000000	4.000000	25.000000	0.000000
2907.402458	0.068506	0.534561	0.035991	71.049980	3.291940	-0.653724	1.602864	0.000000	1.624517	0.000000	0.000000	0.000000	0.298840	0.250162	1.180108	0.000000	0.000000	4.000000	25.000000	0.000000
2907.405792	0.068506	0.534561	0.035991	71.049980	3.291940	-0.653724	1.602864	0.000000	1.624517	0.000000	0.000000	0.000000	0.298840	0.250162	1.180108	0.000000	0.000000	4.000000	25.000000	0.000000
2907.409125	0.068506	0.534561	0.035991	71.736504	2.749268	-1.428430	1.799549	0.000000	1.574710	0.000000	0.000000	0.000000	0.298840	0.250162	1.180108	0.000000	0.000000	4.000000	25.000000	0.000000
2907.412458	0.069862	0.535341	0.039867	71.736504	2.749268	-1.428430	1.799549	0.000000	1.574710	0.000000	0.000000	0.000000	0.406901	0.234028	1.162878	0.000000	0.000000	4.000000	25.000000	0.000000
2907.415792	0.069862	0.535341	0.039867	71.736504	2.749268	-1.428430	1.799549	0.000000	1.574710	0.000000	0.000000	0.000000	0.406901	0.234028	1.162878	0.000000	0.000000	4.000000	25.000000	0.000000
2907.419125	0.069862	0.535341	0.039867	72.435944	2.043829	-2.486230	1.993362	0.000000	1.506894	0.000000	0.000000	0.000000	0.406901	0.234028	1.162878	0.000000	0.000000	4.000000	25.000000	0.000000
2907.422458	0.071656	0.536049	0.043655	72.435944	2.043829	-2.486230	1.993362	0.000000	1.506894	0.000000	0.000000	0.000000	0.538061	0.212380	1.136317	0.000000	0.000000	4.000000	25.000000	0.000000
2907.425792	0.071656	0.536049	0.043655	72.435944	2.043829	-2.486230	1.993362	0.000000	1.506894	0.000000	0.000000	0.000000	0.538061	0.212380	1.136317	0.000000	0.000000	4.000000	25.000000	0.000000
2907.429125	0.071656	0.536049	0.043655	73.115311	1.214154	-3.749902	2.182748	0.000000	1.417217	0.000000	0.000000	0.000000	0.538061	0.212380	1.136317	0.000000	0.000000	4.000000	25.000000	0.000000
2907.432458	0.073841	0.536733	0.047308	73.115311	1.214154	-3.749902	2.182748	0.000000	1.417217	0.000000	0.000000	0.000000	0.655575	0.205063	1.095913	0.000000	0.000000	4.000000	25.000000	0.000000
2907.435792	0.073841	0.536733	0.047308	73.115311	1.214154	-3.749902	2.182748	0.000000	1.417217	0.000000	0.000000	0.000000	0.655575	0.205063	1.095913	0.000000	0.000000	4.000000	25.000000	0.000000
2907.439125	0.073841	0.536733	0.047308	73.766815	0.282049	-5.173460	2.365400	0.000000	1.307955	0.000000	0.000000	0.000000	0.655575	0.205063	1.095913	0.000000	0.000000	4.000000	25.000000	0.000000
2907.442458	0.076376	0.537318	0.050820	73.766815	0.282049	-5.173460	2.365400	0.000000	1.307955	0.000000	0.000000	0.000000	0.760504	0.175652	1.053589	0.000000	0.000000	4.000000	25.000000	0.000000
2907.445792	0.076376	0.537318	0.050820	73.766815	0.282049	-5.173460	2.365400	0.000000	1.307955	0.000000	0.000000	0.000000	0.760504	0.175652	1.053589	0.000000	0.000000	4.000000	25.000000	0.000000
2907.449125	0.076376	0.537318	0.050820	74.357483	-0.757759	-6.779623	2.540998	0.000000	1.181204	0.000000	0.000000	0.000000	0.760504	0.175652	1.053589	0.000000	0.000000	4.000000	25.000000	0.000000
2907.452458	0.079363	0.537861	0.054163	74.357483	-0.757759	-6.779623	2.540998	0.000000	1.181204	0.000000	0.000000	0.000000	0.895999	0.162692	1.002922	0.000000	0.000000	4.000000	25.000000	0.000000
2907.455792	0.079363	0.537861	0.054163	74.357483	-0.757759	-6.779623	2.540998	0.000000	1.181204	0.000000	0.000000	0.000000	0.895999	0.162692	1.002922	0.000000	0.000000	4.000000	25.000000	0.000000
2907.459125	0.079363	0.537861	0.054163	74.901947	-1.946857	-8.621260	2.708152	0.000000	1.031871	0.000000	0.000000	0.000000	0.895999	0.162692	1.002922	0.000000	0.000000	4.000000	25.000000	0.000000
2907.462458	0.082800	0.538307	0.057277	74.901947	-1.946857	-8.621260	2.708152	0.000000	1.031871	0.000000	0.000000	0.000000	1.031136	0.133949	0.934248	0.000000	0.000000	4.000000	25.000000	0.000000
2907.465792	0.082800	0.538307	0.057277	74.901947	-1.946857	-8.621260	2.708152	0.000000	1.031871	0.000000	0.000000	0.000000	1.031136	0.133949	0.934248	0.000000	0.000000	4.000000	25.000000	0.000000
2907.469125	0.082800	0.538307	0.057277	75.390793	-3.286761	-10.695203	2.863860	0.000000	0.860015	0.000000	0.000000	0.000000	1.031136	0.133949	0.934248	0.000000	0.000000	4.000000	25.000000	0.000000
2907.472458	0.086643	0.538685	0.060159	75.390793	-3.286761	-10.695203	2.863860	0.000000	0.860015	0.000000	0.000000	0.000000	1.153025	0.113433	0.864551	0.000000	0.000000	4.000000	25.000000	0.000000
2907.475792	0.086643	0.538685	0.060159	75.390793	-3.286761	-10.695203	2.863860	0.000000	0.860015	0.000000	0.000000	0.000000	1.153025	0.113433	0.864551	0.000000	0.000000	4.000000	25.000000	0.000000
2907.479125	0.086643	0.538685	0.060159	75.814728	-4.853915	-13.100095	3.007952	0.000000	0.667844	0.000000	0.000000	0.000000	1.153025	0.113433	0.864551	0.000000	0.000000	4.000000	25.000000	0.000000
2907.482458	0.090863	0.538942	0.062753	75.814728	-4.853915	-13.100095	3.007952	0.000000	0.667844	0.000000	0.000000	0.000000	1.265908	0.077008	0.778168	0.000000	0.000000	4.000000	25.000000	0.000000
2907.485792	0.090863	0.538942	0.062753	75.814728	-4.853915	-13.100095	3.007952	0.000000	0.667844	0.000000	0.000000	0.000000	1.265908	0.077008	0.778168	0.000000	0.000000	4.000000	25.000000	0.000000
2907.489125	0.090863	0.538942	0.062753	76.161209	-6.648752	-15.822800	3.137647	0.000000	0.456859	0.000000	0.000000	0.000000	1.265908	0.077008	0.778168	0.000000	0.000000	4.000000	25.000000	0.000000
2907.492458	0.095407	0.539124	0.065179	76.161209	-6.648752	-15.822800	3.137647	0.000000	0.456859	0.000000	0.000000	0.000000	1.363142	0.054522	0.727850	0.000000	0.000000	4.000000	25.000000	0.000000
2907.495792	0.095407	0.539124	0.065179	76.161209	-6.648752	-15.822800	3.137647	0.000000	0.456859	0.000000	0.000000	0.000000	1.363142	0.054522	0.727850	0.000000	0.000000	4.000000	25.000000	0.000000
2907.499125	0.095407	0.539124	0.065179	76.425446	-8.631668	-18.781540	3.258955	0.000000	0.229669	0.000000	0.000000	0.000000	1.363142	0.054522	0.727850	0.000000	0.000000	4.000000	25.000000	0.000000
2907.502458	0.100265	0.539235	0.067369	76.425446	-8.631668	-18.781540	3.258955	0.000000	0.229669	0.000000	0.000000	0.000000	1.457520	0.033436	0.657096	0.000000	0.000000	4.000000	25.000000	0.000000
2907.505792	0.100265	0.539235	0.067369	76.425446	-8.631668	-18.781540	3.258955	0.000000	0.229669	0.000000	0.000000	0.000000	1.457520	0.033436	0.657096	0.000000	0.000000	4.000000	25.000000	0.000000
2907.509125	0.100265	0.539235	0.067369	76.604538	-10.744305	-21.963274	3.368471	0.000000	-0.013251	0.000000	0.000000	0.000000	1.457520	0.033436	0.657096	0.000000	0.000000	4.000000	25.000000	0.000000
2907.512458	0.105414	0.539247	0.069326	76.604538	-10.744305	-21.963274	3.368471	0.000000	-0.013251	0.000000	0.000000	0.000000	1.544704	0.003459	0.587043	0.000000	0.000000	4.000000	25.000000	0.000000
2907.515792	0.105414	0.539247	0.069326	76.604538	-10.744305	-21.963274	3.368471	0.000000	-0.013251	0.000000	0.000000	0.000000	1.544704	0.003459	0.587043	0.000000	0.000000	4.000000	25.000000	0.000000
2907.519125	0.105414	0.539247	0.069326	76.715858	-12.928728	-25.259941	3.466311	0.000000	-0.270702	0.000000	0.000000	0.000000	1.544704	0.003459	0.587043	0.000000	0.000000	4.000000	25.000000	0.000000
2907.522458	0.110912	0.539134	0.071075	76.715858	-12.928728	-25.259941	3.466311	0.000000	-0.270702	0.000000	0.000000	0.000000	1.649441	-0.033775	0.524720	0.000000	0.000000	4.000000	25.000000	0.000000
2907.525792	0.110912	0.539134	0.071075	76.715858	-12.928728	-25.259941	3.466311	0.000000	-0.270702	0.000000	0.000000	0.000000	1.649441	-0.033775	0.524720	0.000000	0.000000	4.000000	25.000000	0.000000
2907.529125	0.110912	0.539134	0.071075	76.764580	-15.140218	-28.644705	3.553765	0.000000	-0.545609	0.000000	0.000000	0.000000	1.649441	-0.033775	0.524720	0.000000	0.000000	4.000000	25.000000	0.000000
2907.532458	0.116694	0.538825	0.072550	76.764580	-15.140218	-28.644705	3.553765	0.000000	-0.545609	0.000000	0.000000	0.000000	1.734649	-0.092685	0.442277	0.000000	0.000000	4.000000	25.000000	0.000000
2907.535792	0.116694	0.538825	0.072550	76.764580	-15.140218	-28.644705	3.553765	0.000000	-0.545609	0.000000	0.000000	0.000000	1.734649	-0.092685	0.442277	0.000000	0.000000	4.000000	25.000000	0.000000
2907.539125	0.116694	0.538825	0.072550	76.747078	-17.418268	-32.173717	3.627478	0.000000	-0.834717	0.000000	0.000000	0.000000	1.734649	-0.092685	0.442277	0.000000	0.000000	4.000000	25.000000	0.000000
2907.542458	0.122748	0.538342	0.073699	76.747078	-17.418268	-32.173717	3.627478	0.000000	-0.834717	0.000000	0.000000	0.000000	1.816055	-0.144897	0.344692	0.000000	0.000000	4.000000	25.000000	0.000000
2907.545792	0.122748	0.538342	0.073699	76.747078	-17.418268	-32.173717	3.627478	0.000000	-0.834717	0.000000	0.000000	0.000000	1.816055	-0.144897	0.344692	0.000000	0.000000	4.000000	25.000000	0.000000
2907.549125	0.122748	0.538342	0.073699	76.640274	-19.788176	-35.884556	3.684927	0.000000	-1.137393	0.000000	0.000000	0.000000	1.816055	-0.144897	0.344692	0.000000	0.000000	4.000000	25.000000	0.000000
2907.552458	0.128971	0.537702	0.074556	76.640274	-19.788176	-35.884556	3.684927	0.000000	-1.137393	0.000000	0.000000	0.000000	1.866933	-0.191917	0.257230	0.000000	0.000000	4.000000	25.000000	0.000000
2907.555792	0.128971	0.537702	0.074556	76.640274	-19.788176	-35.884556	3.684927	0.000000	-1.137393	0.000000	0.000000	0.000000	1.866933	-0.191917	0.257230	0.000000	0.000000	4.000000	25.000000	0.000000
2907.559125	0.128971	0.537702	0.074556	76.415764	-22.259258	-39.819519	3.727798	0.000000	-1.448548	0.000000	0.000000	0.000000	1.866933	-0.191917	0.257230	0.000000	0.000000	4.000000	25.000000	0.000000
2907.562458	0.135291	0.536942	0.075067	76.415764	-22.259258	-39.819519	3.727798	0.000000	-1.448548	0.000000	0.000000	0.000000	1.896129	-0.228054	0.153165	0.000000	0.000000	4.000000	25.000000	0.000000
2907.565792	0.135291	0.536942	0.075067	76.415764	-22.259258	-39.819519	3.727798	0.000000	-1.448548	0.000000	0.000000	0.000000	1.896129	-0.228054	0.153165	0.000000	0.000000	4.000000	25.000000	0.000000
2907.569125	0.135291	0.536942	0.075067	76.062561	-24.703661	-43.831146	3.753326	0.000000	-1.764570	0.000000	0.000000	0.000000	1.896129	-0.228054	0.153165	0.000000	0.000000	4.000000	25.000000	0.000000
2907.572458	0.141654	0.536109	0.075358	76.062561	-24.703661	-43.831146	3.753326	0.000000	-1.764570	0.000000	0.000000	0.000000	1.908847	-0.249842	0.087389	0.000000	0.000000	4.000000	25.000000	0.000000
2907.575792	0.141654	0.536109	0.075358	76.062561	-24.703661	-43.831146	3.753326	0.000000	-1.764570	0.000000	0.000000	0.000000	1.908847	-0.249842	0.087389	0.000000	0.000000	4.000000	25.000000	0.000000
2907.579125	0.141654	0.536109	0.075358	75.585152	-27.048422	-47.818100	3.767890	0.000000	-2.082711	0.000000	0.000000	0.000000	1.908847	-0.249842	0.087389	0.000000	0.000000	4.000000	25.000000	0.000000
2907.582458	0.147967	0.535229	0.075408	75.585152	-27.048422	-47.818100	3.767890	0.000000	-2.082711	0.000000	0.000000	0.000000	1.893809	-0.264133	0.015146	0.000000	0.000000	4.000000	25.000000	0.000000
2907.585792	0.147967	0.535229	0.075408	75.585152	-27.048422	-47.818100	3.767890	0.000000	-2.082711	0.000000	0.000000	0.000000	1.893809	-0.264133	0.015146	0.000000	0.000000	4.000000	25.000000	0.000000
2907.589125	0.147967	0.535229	0.075408	74.996620	-29.197874	-51.570065	3.770415	0.000000	-2.398346	0.000000	0.000000	0.000000	1.893809	-0.264133	0.015146	0.000000	0.000000	4.000000	25.000000	0.000000
2907.592458	0.154198	0.534302	0.075228	74.996620	-29.197874	-51.570065	3.770415	0.000000	-2.398346	0.000000	0.000000	0.000000	1.869268	-0.278071	-0.054103	0.000000	0.000000	4.000000	25.000000	0.000000
2907.595792	0.154198	0.534302	0.075228	74.996620	-29.197874	-51.570065	3.770415	0.000000	-2.398346	0.000000	0.000000	0.000000	1.869268	-0.278071	-0.054103	0.000000	0.000000	4.000000	25.000000	0.000000
2907.599125	0.154198	0.534302	0.075228	74.332230	-31.115265	-54.326134	3.761398	0.000000	-2.709891	0.000000	0.000000	0.000000	1.869268	-0.278071	-0.054103	0.000000	0.000000	4.000000	25.000000	0.000000
2907.602458	0.160307	0.533314	0.074708	74.332230	-31.115265	-54.326134	3.761398	0.000000	-2.709891	0.000000	0.000000	0.000000	1.832703	-0.296518	-0.155984	0.000000	0.000000	4.000000	25.000000	0.000000
2907.605792	0.160307	0.533314	0.074708	74.332230	-31.115265	-54.326134	3.761398	0.000000	-2.709891	0.000000	0.000000	0.000000	1.832703	-0.296518	-0.155984	0.000000	0.000000	4.000000	25.000000	0.000000
2907.609125	0.160307	0.533314	0.074708	73.640244	-32.862473	-54.755878	3.735400	0.000000	-3.015341	0.000000	0.000000	0.000000	1.832703	-0.296518	-0.155984	0.000000	0.000000	4.000000	25.000000	0.000000
2907.612458	0.166240	0.532253	0.073890	73.640244	-32.862473	-54.755878	3.735400	0.000000	-3.015341	0.000000	0.000000	0.000000	1.780054	-0.318155	-0.245478	0.000000	0.000000	4.000000	25.000000	0.000000
2907.615792	0.166240	0.532253	0.073890	73.640244	-32.862473	-54.755878	3.735400	0.000000	-3.015341	0.000000	0.000000	0.000000	1.780054	-0.318155	-0.245478	0.000000	0.000000	4.000000	25.000000	0.000000
2907.619125	0.166240	0.532253	0.073890	72.910896	-34.670128	-53.072895	3.694487	0.000000	-3.312017	0.000000	0.000000	0.000000	1.780054	-0.318155	-0.245478	0.000000	0.000000	4.000000	25.000000	0.000000
2907.622458	0.171942	0.531081	0.072717	72.910896	-34.670128	-53.072895	3.694487	0.000000	-3.312017	0.000000	0.000000	0.000000	1.710463	-0.351573	-0.351837	0.000000	0.000000	4.000000	25.000000	0.000000
2907.625792	0.171942	0.531081	0.072717	72.910896	-34.670128	-53.072895	3.694487	0.000000	-3.312017	0.000000	0.000000	0.000000	1.710463	-0.351573	-0.351837	0.000000	0.000000	4.000000	25.000000	0.000000
2907.629125	0.171942	0.531081	0.072717	72.095093	-36.542648	-50.824478	3.554426	0.000000	-3.516540	0.000000	0.000000	0.000000	1.710463	-0.351573	-0.351837	0.000000	0.000000	4.000000	25.000000	0.000000
2907.632458	0.177442	0.529884	0.071235	72.095093	-36.542648	-50.824478	3.554426	0.000000	-3.516540	0.000000	0.000000	0.000000	1.649992	-0.359168	-0.444734	0.000000	0.000000	4.000000	25.000000	0.000000
2907.635792	0.177442	0.529884	0.071235	72.095093	-36.542648	-50.824478	3.554426	0.000000	-3.516540	0.000000	0.000000	0.000000	1.649992	-0.359168	-0.444734	0.000000	0.000000	4.000000	25.000000	0.000000
2907.639125	0.177442	0.529884	0.071235	71.166573	-38.406502	-49.536858	3.384974	0.000000	-3.679939	0.000000	0.000000	0.000000	1.649992	-0.359168	-0.444734	0.000000	0.000000	4.000000	25.000000	0.000000
2907.642458	0.182661	0.528712	0.069487	71.166573	-38.406502	-49.536858	3.384974	0.000000	-3.679939	0.000000	0.000000	0.000000	1.565844	-0.351729	-0.524122	0.000000	0.000000	4.000000	25.000000	0.000000
2907.645792	0.182661	0.528712	0.069487	71.166573	-38.406502	-49.536858	3.384974	0.000000	-3.679939	0.000000	0.000000	0.000000	1.565844	-0.351729	-0.524122	0.000000	0.000000	4.000000	25.000000	0.000000
2907.649125	0.182661	0.528712	0.069487	70.102379	-40.076061	-48.910606	3.217370	0.000000	-3.827340	0.000000	0.000000	0.000000	1.565844	-0.351729	-0.524122	0.000000	0.000000	4.000000	25.000000	0.000000
2907.652458	0.187522	0.527725	0.067678	70.102379	-40.076061	-48.910606	3.217370	0.000000	-3.827340	0.000000	0.000000	0.000000	1.458336	-0.296011	-0.542895	0.000000	0.000000	4.000000	25.000000	0.000000
2907.655792	0.187522	0.527725	0.067678	70.102379	-40.076061	-48.910606	3.217370	0.000000	-3.827340	0.000000	0.000000	0.000000	1.458336	-0.296011	-0.542895	0.000000	0.000000	4.000000	25.000000	0.000000
2907.659125	0.187522	0.527725	0.067678	68.925430	-41.444862	-50.001991	3.058562	0.000000	-3.955401	0.000000	0.000000	0.000000	1.458336	-0.296011	-0.542895	0.000000	0.000000	4.000000	25.000000	0.000000
2907.662458	0.191884	0.526841	0.065815	68.925430	-41.444862	-50.001991	3.058562	0.000000	-3.955401	0.000000	0.000000	0.000000	1.308409	-0.265175	-0.558692	0.000000	0.000000	4.000000	25.000000	0.000000
2907.665792	0.191884	0.526841	0.065815	68.925430	-41.444862	-50.001991	3.058562	0.000000	-3.955401	0.000000	0.000000	0.000000	1.308409	-0.265175	-0.558692	0.000000	0.000000	4.000000	25.000000	0.000000
2907.669125	0.191884	0.526841	0.065815	67.696243	-42.457493	-51.749809	2.911584	0.000000	-4.064809	0.000000	0.000000	0.000000	1.308409	-0.265175	-0.558692	0.000000	0.000000	4.000000	25.000000	0.000000
2907.672458	0.195788	0.526144	0.063950	67.696243	-42.457493	-51.749809	2.911584	0.000000	-4.064809	0.000000	0.000000	0.000000	1.171152	-0.209192	-0.559678	0.000000	0.000000	4.000000	25.000000	0.000000
2907.675792	0.195788	0.526144	0.063950	67.696243	-42.457493	-51.749809	2.911584	0.000000	-4.064809	0.000000	0.000000	0.000000	1.171152	-0.209192	-0.559678	0.000000	0.000000	4.000000	25.000000	0.000000
2907.679125	0.195788	0.526144	0.063950	66.543594	-43.166042	-54.012169	2.776249	0.000000	-4.158418	0.000000	0.000000	0.000000	1.171152	-0.209192	-0.559678	0.000000	0.000000	4.000000	25.000000	0.000000
2907.682458	0.199149	0.525598	0.062087	66.543594	-43.166042	-54.012169	2.776249	0.000000	-4.158418	0.000000	0.000000	0.000000	1.008368	-0.163841	-0.558903	0.000000	0.000000	4.000000	25.000000	0.000000
2907.685792	0.199149	0.525598	0.062087	66.543594	-43.166042	-54.012169	2.776249	0.000000	-4.158418	0.000000	0.000000	0.000000	1.008368	-0.163841	-0.558903	0.000000	0.000000	4.000000	25.000000	0.000000
2907.689125	0.199149	0.525598	0.062087	65.623329	-43.654251	-55.961262	2.653646	0.000000	-4.237707	0.000000	0.000000	0.000000	1.008368	-0.163841	-0.558903	0.000000	0.000000	4.000000	25.000000	0.000000
2907.692458	0.201941	0.525124	0.060237	65.623329	-43.654251	-55.961262	2.653646	0.000000	-4.237707	0.000000	0.000000	0.000000	0.837658	-0.141974	-0.554979	0.000000	0.000000	4.000000	25.000000	0.000000
2907.695792	0.201941	0.525124	0.060237	65.623329	-43.654251	-55.961262	2.653646	0.000000	-4.237707	0.000000	0.000000	0.000000	0.837658	-0.141974	-0.554979	0.000000	0.000000	4.000000	25.000000	0.000000
2907.699125	0.201941	0.525124	0.060237	65.072220	-44.026917	-57.298717	2.543617	0.000000	-4.304650	0.000000	0.000000	0.000000	0.837658	-0.141974	-0.554979	0.000000	0.000000	4.000000	25.000000	0.000000
2907.702458	0.204245	0.524772	0.058393	65.072220	-44.026917	-57.298717	2.543617	0.000000	-4.304650	0.000000	0.000000	0.000000	0.691231	-0.105812	-0.553157	0.000000	0.000000	4.000000	25.000000	0.000000
2907.705792	0.204245	0.524772	0.058393	65.072220	-44.026917	-57.298717	2.543617	0.000000	-4.304650	0.000000	0.000000	0.000000	0.691231	-0.105812	-0.553157	0.000000	0.000000	4.000000	25.000000	0.000000
2907.709125	0.204245	0.524772	0.058393	64.896622	-44.375668	-57.990219	2.443520	0.000000	-4.362248	0.000000	0.000000	0.000000	0.691231	-0.105812	-0.553157	0.000000	0.000000	4.000000	25.000000	0.000000
2907.712458	0.205961	0.524491	0.056588	64.896622	-44.375668	-57.990219	2.443520	0.000000	-4.362248	0.000000	0.000000	0.000000	0.514613	-0.084126	-0.541622	0.000000	0.000000	4.000000	25.000000	0.000000
2907.715792	0.205961	0.524491	0.056588	64.896622	-44.375668	-57.990219	2.443520	0.000000	-4.362248	0.000000	0.000000	0.000000	0.514613	-0.084126	-0.541622	0.000000	0.000000	4.000000	25.000000	0.000000
2907.719125	0.205961	0.524491	0.056588	64.962357	-44.688461	-58.173733	2.355384	0.000000	-4.410461	0.000000	0.000000	0.000000	0.514613	-0.084126	-0.541622	0.000000	0.000000	4.000000	25.000000	0.000000
2907.722458	0.206913	0.524357	0.055017	64.962357	-44.688461	-58.173733	2.355384	0.000000	-4.410461	0.000000	0.000000	0.000000	0.285791	-0.040168	-0.471086	0.000000	0.000000	4.000000	25.000000	0.000000
2907.725792	0.206913	0.524357	0.055017	64.962357	-44.688461	-58.173733	2.355384	0.000000	-4.410461	0.000000	0.000000	0.000000	0.285791	-0.040168	-0.471086	0.000000	0.000000	4.000000	25.000000	0.000000
2907.729125	0.206913	0.524357	0.055017	65.121170	-44.964237	-58.333443	2.287841	0.000000	-4.445873	0.000000	0.000000	0.000000	0.285791	-0.040168	-0.471086	0.000000	0.000000	4.000000	25.000000	0.000000
2907.732458	0.207147	0.524442	0.053640	65.121170	-44.964237	-58.333443	2.287841	0.000000	-4.445873	0.000000	0.000000	0.000000	0.070144	0.025409	-0.413202	0.000000	0.000000	4.000000	25.000000	0.000000
2907.735792	0.207147	0.524442	0.053640	65.121170	-44.964237	-58.333443	2.287841	0.000000	-4.445873	0.000000	0.000000	0.000000	0.070144	0.025409	-0.413202	0.000000	0.000000	4.000000	25.000000	0.000000
2907.739125	0.207147	0.524442	0.053640	65.486992	-45.267517	-58.247227	2.238290	0.000000	-4.471024	0.000000	0.000000	0.000000	0.070144	0.025409	-0.413202	0.000000	0.000000	4.000000	25.000000	0.000000
2907.742458	0.206694	0.524591	0.052314	65.486992	-45.267517	-58.247227	2.238290	0.000000	-4.471024	0.000000	0.000000	0.000000	-0.135910	0.044842	-0.397682	0.000000	0.000000	4.000000	25.000000	0.000000
2907.745792	0.206694	0.524591	0.052314	65.486992	-45.267517	-58.247227	2.238290	0.000000	-4.471024	0.000000	0.000000	0.000000	-0.135910	0.044842	-0.397682	0.000000	0.000000	4.000000	25.000000	0.000000
2907.749125	0.206694	0.524591	0.052314	66.172638	-45.612728	-57.793755	2.201244	0.000000	-4.489378	0.000000	0.000000	0.000000	-0.135910	0.044842	-0.397682	0.000000	0.000000	4.000000	25.000000	0.000000
2907.752458	0.205700	0.524773	0.050834	66.172638	-45.612728	-57.793755	2.201244	0.000000	-4.489378	0.000000	0.000000	0.000000	-0.298139	0.054359	-0.444252	0.000000	0.000000	4.000000	25.000000	0.000000
2907.755792	0.205700	0.524773	0.050834	66.172638	-45.612728	-57.793755	2.201244	0.000000	-4.489378	0.000000	0.000000	0.000000	-0.298139	0.054359	-0.444252	0.000000	0.000000	4.000000	25.000000	0.000000
2907.759125	0.205700	0.524773	0.050834	67.196815	-45.750191	-56.742977	2.167034	0.000000	-4.505991	0.000000	0.000000	0.000000	-0.298139	0.054359	-0.444252	0.000000	0.000000	4.000000	25.000000	0.000000
2907.762458	0.204251	0.524942	0.049188	67.196815	-45.750191	-56.742977	2.167034	0.000000	-4.505991	0.000000	0.000000	0.000000	-0.434828	0.050665	-0.493782	0.000000	0.000000	4.000000	25.000000	0.000000
2907.765792	0.204251	0.524942	0.049188	67.196815	-45.750191	-56.742977	2.167034	0.000000	-4.505991	0.000000	0.000000	0.000000	-0.434828	0.050665	-0.493782	0.000000	0.000000	4.000000	25.000000	0.000000
2907.769125	0.204251	0.524942	0.049188	68.470215	-44.516075	-54.095516	2.133548	0.000000	-4.521944	0.000000	0.000000	0.000000	-0.434828	0.050665	-0.493782	0.000000	0.000000	4.000000	25.000000	0.000000
2907.772458	0.202426	0.525099	0.047493	68.470215	-44.516075	-54.095516	2.133548	0.000000	-4.521944	0.000000	0.000000	0.000000	-0.547473	0.047358	-0.508548	0.000000	0.000000	4.000000	25.000000	0.000000
2907.775792	0.202426	0.525099	0.047493	68.470215	-44.516075	-54.095516	2.133548	0.000000	-4.521944	0.000000	0.000000	0.000000	-0.547473	0.047358	-0.508548	0.000000	0.000000	4.000000	25.000000	0.000000
2907.779125	0.202426	0.525099	0.047493	69.727753	-41.559757	-49.711208	2.103286	0.000000	-4.536098	0.000000	0.000000	0.000000	-0.547473	0.047358	-0.508548	0.000000	0.000000	4.000000	25.000000	0.000000
2907.782458	0.200318	0.525320	0.045828	69.727753	-41.559757	-49.711208	2.103286	0.000000	-4.536098	0.000000	0.000000	0.000000	-0.632253	0.066055	-0.499280	0.000000	0.000000	4.000000	25.000000	0.000000
2907.785792	0.200318	0.525320	0.045828	69.727753	-41.559757	-49.711208	2.103286	0.000000	-4.536098	0.000000	0.000000	0.000000	-0.632253	0.066055	-0.499280	0.000000	0.000000	4.000000	25.000000	0.000000
2907.789125	0.200318	0.525320	0.045828	70.781303	-37.235519	-44.003056	2.077616	0.000000	-4.547913	0.000000	0.000000	0.000000	-0.632253	0.066055	-0.499280	0.000000	0.000000	4.000000	25.000000	0.000000
2907.792458	0.197867	0.525534	0.044029	70.781303	-37.235519	-44.003056	2.077616	0.000000	-4.547913	0.000000	0.000000	0.000000	-0.735295	0.064289	-0.539674	0.000000	0.000000	4.000000	25.000000	0.000000
2907.795792	0.197867	0.525534	0.044029	70.781303	-37.235519	-44.003056	2.077616	0.000000	-4.547913	0.000000	0.000000	0.000000	-0.735295	0.064289	-0.539674	0.000000	0.000000	4.000000	25.000000	0.000000
2907.799125	0.197867	0.525534	0.044029	71.528145	-32.115963	-37.541786	2.051399	0.000000	-4.559798	0.000000	0.000000	0.000000	-0.735295	0.064289	-0.539674	0.000000	0.000000	4.000000	25.000000	0.000000
2907.802458	0.194902	0.525746	0.042201	71.528145	-32.115963	-37.541786	2.051399	0.000000	-4.559798	0.000000	0.000000	0.000000	-0.889570	0.063690	-0.548547	0.000000	0.000000	4.000000	25.000000	0.000000
2907.805792	0.194902	0.525746	0.042201	71.528145	-32.115963	-37.541786	2.051399	0.000000	-4.559798	0.000000	0.000000	0.000000	-0.889570	0.063690	-0.548547	0.000000	0.000000	4.000000	25.000000	0.000000
2907.809125	0.194902	0.525746	0.042201	71.933342	-26.735334	-30.889793	2.031583	0.000000	-4.568662	0.000000	0.000000	0.000000	-0.889570	0.063690	-0.548547	0.000000	0.000000	4.000000	25.000000	0.000000
2907.812458	0.191545	0.526013	0.040280	71.933342	-26.735334	-30.889793	2.031583	0.000000	-4.568662	0.000000	0.000000	0.000000	-1.007206	0.080123	-0.576234	0.000000	0.000000	4.000000	25.000000	0.000000
2907.815792	0.191545	0.526013	0.040280	71.933342	-26.735334	-30.889793	2.031583	0.000000	-4.568662	0.000000	0.000000	0.000000	-1.007206	0.080123	-0.576234	0.000000	0.000000	4.000000	25.000000	0.000000
2907.819125	0.191545	0.526013	0.040280	72.077049	-21.415615	-24.302767	2.013709	0.000000	-4.576568	0.000000	0.000000	0.000000	-1.007206	0.080123	-0.576234	0.000000	0.000000	4.000000	25.000000	0.000000
2907.822458	0.187920	0.526304	0.038217	72.077049	-21.415615	-24.302767	2.013709	0.000000	-4.576568	0.000000	0.000000	0.000000	-1.087322	0.087191	-0.619004	0.000000	0.000000	4.000000	25.000000	0.000000
2907.825792	0.187920	0.526304	0.038217	72.077049	-21.415615	-24.302767	2.013709	0.000000	-4.576568	0.000000	0.000000	0.000000	-1.087322	0.087191	-0.619004	0.000000	0.000000	4.000000	25.000000	0.000000
2907.829125	0.187920	0.526304	0.038217	72.044319	-16.249392	-17.759598	1.910836	0.000000	-4.396015	0.000000	0.000000	0.000000	-1.087322	0.087191	-0.619004	0.000000	0.000000	4.000000	25.000000	0.000000
2907.832458	0.184005	0.526535	0.036069	72.044319	-16.249392	-17.759598	1.910836	0.000000	-4.396015	0.000000	0.000000	0.000000	-1.174511	0.069289	-0.644182	0.000000	0.000000	4.000000	25.000000	0.000000
2907.835792	0.184005	0.526535	0.036069	72.044319	-16.249392	-17.759598	1.910836	0.000000	-4.396015	0.000000	0.000000	0.000000	-1.174511	0.069289	-0.644182	0.000000	0.000000	4.000000	25.000000	0.000000
2907.839125	0.184005	0.526535	0.036069	71.899742	-11.294792	-11.242661	1.803472	0.000000	-4.200263	0.000000	0.000000	0.000000	-1.174511	0.069289	-0.644182	0.000000	0.000000	4.000000	25.000000	0.000000
2907.842458	0.179978	0.526762	0.033868	71.899742	-11.294792	-11.242661	1.803472	0.000000	-4.200263	0.000000	0.000000	0.000000	-1.208184	0.068223	-0.660285	0.000000	0.000000	4.000000	25.000000	0.000000
2907.845792	0.179978	0.526762	0.033868	71.899742	-11.294792	-11.242661	1.803472	0.000000	-4.200263	0.000000	0.000000	0.000000	-1.208184	0.068223	-0.660285	0.000000	0.000000	4.000000	25.000000	0.000000
2907.849125	0.179978	0.526762	0.033868	71.631210	-6.514385	-4.716817	1.693425	0.000000	-3.998899	0.000000	0.000000	0.000000	-1.208184	0.068223	-0.660285	0.000000	0.000000	4.000000	25.000000	0.000000
2907.852458	0.175998	0.527002	0.031683	71.631210	-6.514385	-4.716817	1.693425	0.000000	-3.998899	0.000000	0.000000	0.000000	-1.193857	0.071875	-0.655603	0.000000	0.000000	4.000000	25.000000	0.000000
2907.855792	0.175998	0.527002	0.031683	71.631210	-6.514385	-4.716817	1.693425	0.000000	-3.998899	0.000000	0.000000	0.000000	-1.193857	0.071875	-0.655603	0.000000	0.000000	4.000000	25.000000	0.000000
2907.859125	0.175998	0.527002	0.031683	71.227943	-2.057257	1.648903	1.584157	0.000000	-3.799923	0.000000	0.000000	0.000000	-1.193857	0.071875	-0.655603	0.000000	0.000000	4.000000	25.000000	0.000000
2907.862458	0.171918	0.527259	0.029610	71.227943	-2.057257	1.648903	1.584157	0.000000	-3.799923	0.000000	0.000000	0.000000	-1.224094	0.077152	-0.621924	0.000000	0.000000	4.000000	25.000000	0.000000
2907.865792	0.171918	0.527259	0.029610	71.227943	-2.057257	1.648903	1.584157	0.000000	-3.799923	0.000000	0.000000	0.000000	-1.224094	0.077152	-0.621924	0.000000	0.000000	4.000000	25.000000	0.000000
2907.869125	0.171918	0.527259	0.029610	70.678116	1.951832	7.691494	1.480503	0.000000	-3.595908	0.000000	0.000000	0.000000	-1.224094	0.077152	-0.621924	0.000000	0.000000	4.000000	25.000000	0.000000
2907.872458	0.167687	0.527618	0.027872	70.678116	1.951832	7.691494	1.480503	0.000000	-3.595908	0.000000	0.000000	0.000000	-1.269301	0.107733	-0.521364	0.000000	0.000000	4.000000	25.000000	0.000000
2907.875792	0.167687	0.527618	0.027872	70.678116	1.951832	7.691494	1.480503	0.000000	-3.595908	0.000000	0.000000	0.000000	-1.269301	0.107733	-0.521364	0.000000	0.000000	4.000000	25.000000	0.000000
2907.879125	0.167687	0.527618	0.027872	69.988686	5.394542	13.083070	1.393609	0.000000	-3.384357	0.000000	0.000000	0.000000	-1.269301	0.107733	-0.521364	0.000000	0.000000	4.000000	25.000000	0.000000
2907.882458	0.163380	0.528068	0.026465	69.988686	5.394542	13.083070	1.393609	0.000000	-3.384357	0.000000	0.000000	0.000000	-1.292125	0.135111	-0.422295	0.000000	0.000000	4.000000	25.000000	0.000000
2907.885792	0.163380	0.528068	0.026465	69.988686	5.394542	13.083070	1.393609	0.000000	-3.384357	0.000000	0.000000	0.000000	-1.292125	0.135111	-0.422295	0.000000	0.000000	4.000000	25.000000	0.000000
2907.889125	0.163380	0.528068	0.026465	69.212341	8.168983	17.275562	1.323227	0.000000	-3.169003	0.000000	0.000000	0.000000	-1.292125	0.135111	-0.422295	0.000000	0.000000	4.000000	25.000000	0.000000
2907.892458	0.159002	0.528572	0.025411	69.212341	8.168983	17.275562	1.323227	0.000000	-3.169003	0.000000	0.000000	0.000000	-1.313541	0.151135	-0.316061	0.000000	0.000000	4.000000	25.000000	0.000000
2907.895792	0.159002	0.528572	0.025411	69.212341	8.168983	17.275562	1.323227	0.000000	-3.169003	0.000000	0.000000	0.000000	-1.313541	0.151135	-0.316061	0.000000	0.000000	4.000000	25.000000	0.000000
2907.899125	0.159002	0.528572	0.025411	68.683434	10.110187	19.704760	1.270550	0.000000	-2.950080	0.000000	0.000000	0.000000	-1.313541	0.151135	-0.316061	0.000000	0.000000	4.000000	25.000000	0.000000
2907.902458	0.154596	0.529136	0.024628	68.683434	10.110187	19.704760	1.270550	0.000000	-2.950080	0.000000	0.000000	0.000000	-1.321674	0.169227	-0.234879	0.000000	0.000000	4.000000	25.000000	0.000000
2907.905792	0.154596	0.529136	0.024628	68.683434	10.110187	19.704760	1.270550	0.000000	-2.950080	0.000000	0.000000	0.000000	-1.321674	0.169227	-0.234879	0.000000	0.000000	4.000000	25.000000	0.000000
2907.909125	0.154596	0.529136	0.024628	68.888008	11.180588	20.202122	1.231403	0.000000	-2.729802	0.000000	0.000000	0.000000	-1.321674	0.169227	-0.234879	0.000000	0.000000	4.000000	25.000000	0.000000
2907.912458	0.150131	0.529678	0.024027	68.888008	11.180588	20.202122	1.231403	0.000000	-2.729802	0.000000	0.000000	0.000000	-1.339529	0.162596	-0.180337	0.000000	0.000000	4.000000	25.000000	0.000000
2907.915792	0.150131	0.529678	0.024027	68.888008	11.180588	20.202122	1.231403	0.000000	-2.729802	0.000000	0.000000	0.000000	-1.339529	0.162596	-0.180337	0.000000	0.000000	4.000000	25.000000	0.000000
2907.919125	0.150131	0.529678	0.024027	69.285858	12.082245	20.224012	1.201347	0.000000	-2.506547	0.000000	0.000000	0.000000	-1.339529	0.162596	-0.180337	0.000000	0.000000	4.000000	25.000000	0.000000
2907.922458	0.145629	0.530390	0.023855	69.285858	12.082245	20.224012	1.201347	0.000000	-2.506547	0.000000	0.000000	0.000000	-1.350712	0.213391	-0.051611	0.000000	0.000000	4.000000	25.000000	0.000000
2907.925792	0.145629	0.530390	0.023855	69.285858	12.082245	20.224012	1.201347	0.000000	-2.506547	0.000000	0.000000	0.000000	-1.350712	0.213391	-0.051611	0.000000	0.000000	4.000000	25.000000	0.000000
2907.929125	0.145629	0.530390	0.023855	69.653679	13.058776	20.368528	1.192745	0.000000	-2.281429	0.000000	0.000000	0.000000	-1.350712	0.213391	-0.051611	0.000000	0.000000	4.000000	25.000000	0.000000
2907.932458	0.141276	0.531223	0.024105	69.653679	13.058776	20.368528	1.192745	0.000000	-2.281429	0.000000	0.000000	0.000000	-1.305808	0.250043	0.074933	0.000000	0.000000	4.000000	25.000000	0.000000
2907.935792	0.141276	0.531223	0.024105	69.653679	13.058776	20.368528	1.192745	0.000000	-2.281429	0.000000	0.000000	0.000000	-1.305808	0.250043	0.074933	0.000000	0.000000	4.000000	25.000000	0.000000
2907.939125	0.141276	0.531223	0.024105	69.983406	14.088266	20.855492	1.205234	0.000000	-2.063794	0.000000	0.000000	0.000000	-1.305808	0.250043	0.074933	0.000000	0.000000	4.000000	25.000000	0.000000
2907.942458	0.137080	0.532152	0.024670	69.983406	14.088266	20.855492	1.205234	0.000000	-2.063794	0.000000	0.000000	0.000000	-1.258819	0.278804	0.169710	0.000000	0.000000	4.000000	25.000000	0.000000
2907.945792	0.137080	0.532152	0.024670	69.983406	14.088266	20.855492	1.205234	0.000000	-2.063794	0.000000	0.000000	0.000000	-1.258819	0.278804	0.169710	0.000000	0.000000	4.000000	25.000000	0.000000
2907.949125	0.137080	0.532152	0.024670	70.336037	15.120480	21.619059	1.233519	0.000000	-1.853991	0.000000	0.000000	0.000000	-1.258819	0.278804	0.169710	0.000000	0.000000	4.000000	25.000000	0.000000
2907.952458	0.132946	0.533169	0.025603	70.336037	15.120480	21.619059	1.233519	0.000000	-1.853991	0.000000	0.000000	0.000000	-1.240155	0.305070	0.279758	0.000000	0.000000	4.000000	25.000000	0.000000
2907.955792	0.132946	0.533169	0.025603	70.336037	15.120480	21.619059	1.233519	0.000000	-1.853991	0.000000	0.000000	0.000000	-1.240155	0.305070	0.279758	0.000000	0.000000	4.000000	25.000000	0.000000
2907.959125	0.132946	0.533169	0.025603	70.777992	16.148872	22.424786	1.280146	0.000000	-1.647298	0.000000	0.000000	0.000000	-1.240155	0.305070	0.279758	0.000000	0.000000	4.000000	25.000000	0.000000
2907.962458	0.128852	0.534213	0.026764	70.777992	16.148872	22.424786	1.280146	0.000000	-1.647298	0.000000	0.000000	0.000000	-1.228212	0.313105	0.348428	0.000000	0.000000	4.000000	25.000000	0.000000
2907.965792	0.128852	0.534213	0.026764	70.777992	16.148872	22.424786	1.280146	0.000000	-1.647298	0.000000	0.000000	0.000000	-1.228212	0.313105	0.348428	0.000000	0.000000	4.000000	25.000000	0.000000
2907.969125	0.128852	0.534213	0.026764	71.304108	17.141188	23.080217	1.338217	0.000000	-1.442597	0.000000	0.000000	0.000000	-1.228212	0.313105	0.348428	0.000000	0.000000	4.000000	25.000000	0.000000
2907.972458	0.124833	0.535268	0.028126	71.304108	17.141188	23.080217	1.338217	0.000000	-1.442597	0.000000	0.000000	0.000000	-1.205777	0.316573	0.408438	0.000000	0.000000	4.000000	25.000000	0.000000
2907.975792	0.124833	0.535268	0.028126	71.304108	17.141188	23.080217	1.338217	0.000000	-1.442597	0.000000	0.000000	0.000000	-1.205777	0.316573	0.408438	0.000000	0.000000	4.000000	25.000000	0.000000
2907.979125	0.124833	0.535268	0.028126	71.906403	18.077963	23.329144	1.406290	0.000000	-1.241634	0.000000	0.000000	0.000000	-1.205777	0.316573	0.408438	0.000000	0.000000	4.000000	25.000000	0.000000
2907.982458	0.120879	0.536292	0.029675	71.906403	18.077963	23.329144	1.406290	0.000000	-1.241634	0.000000	0.000000	0.000000	-1.186064	0.307124	0.464868	0.000000	0.000000	4.000000	25.000000	0.000000
2907.985792	0.120879	0.536292	0.029675	71.906403	18.077963	23.329144	1.406290	0.000000	-1.241634	0.000000	0.000000	0.000000	-1.186064	0.307124	0.464868	0.000000	0.000000	4.000000	25.000000	0.000000
2907.989125	0.120879	0.536292	0.029675	72.572350	18.989113	23.135555	1.483768	0.000000	-1.043957	0.000000	0.000000	0.000000	-1.186064	0.307124	0.464868	0.000000	0.000000	4.000000	25.000000	0.000000
2907.992458	0.117057	0.537258	0.031402	72.572350	18.989113	23.135555	1.483768	0.000000	-1.043957	0.000000	0.000000	0.000000	-1.146758	0.289758	0.518067	0.000000	0.000000	4.000000	25.000000	0.000000
2907.995792	0.117057	0.537258	0.031402	72.572350	18.989113	23.135555	1.483768	0.000000	-1.043957	0.000000	0.000000	0.000000	-1.146758	0.289758	0.518067	0.000000	0.000000	4.000000	25.000000	0.000000
2907.999125	0.117057	0.537258	0.031402	73.252335	19.941858	22.901987	1.570112	0.000000	-0.852830	0.000000	0.000000	0.000000	-1.146758	0.289758	0.518067	0.000000	0.000000	4.000000	25.000000	0.000000
2908.002458	0.113425	0.538177	0.033271	73.252335	19.941858	22.901987	1.570112	0.000000	-0.852830	0.000000	0.000000	0.000000	-1.089385	0.275673	0.560749	0.000000	0.000000	4.000000	25.000000	0.000000
2908.005792	0.113425	0.538177	0.033271	73.252335	19.941858	22.901987	1.570112	0.000000	-0.852830	0.000000	0.000000	0.000000	-1.089385	0.275673	0.560749	0.000000	0.000000	4.000000	25.000000	0.000000
2908.009125	0.113425	0.538177	0.033271	73.914680	20.910177	22.811588	1.663571	0.000000	-0.671266	0.000000	0.000000	0.000000	-1.089385	0.275673	0.560749	0.000000	0.000000	4.000000	25.000000	0.000000
2908.012458	0.110020	0.539045	0.035344	73.914680	20.910177	22.811588	1.663571	0.000000	-0.671266	0.000000	0.000000	0.000000	-1.021735	0.260536	0.621746	0.000000	0.000000	4.000000	25.000000	0.000000
2908.015792	0.110020	0.539045	0.035344	73.914680	20.910177	22.811588	1.663571	0.000000	-0.671266	0.000000	0.000000	0.000000	-1.021735	0.260536	0.621746	0.000000	0.000000	4.000000	25.000000	0.000000
2908.019125	0.110020	0.539045	0.035344	74.534416	21.770058	22.785069	1.767195	0.000000	-0.500977	0.000000	0.000000	0.000000	-1.021735	0.260536	0.621746	0.000000	0.000000	4.000000	25.000000	0.000000
2908.022458	0.106901	0.539874	0.037587	74.534416	21.770058	22.785069	1.767195	0.000000	-0.500977	0.000000	0.000000	0.000000	-0.935501	0.248606	0.672845	0.000000	0.000000	4.000000	25.000000	0.000000
2908.025792	0.106901	0.539874	0.037587	74.534416	21.770058	22.785069	1.767195	0.000000	-0.500977	0.000000	0.000000	0.000000	-0.935501	0.248606	0.672845	0.000000	0.000000	4.000000	25.000000	0.000000
2908.029125	0.106901	0.539874	0.037587	75.123787	22.448349	22.851816	1.879336	0.000000	-0.345060	0.000000	0.000000	0.000000	-0.935501	0.248606	0.672845	0.000000	0.000000	4.000000	25.000000	0.000000
2908.032458	0.104021	0.540663	0.040015	75.123787	22.448349	22.851816	1.879336	0.000000	-0.345060	0.000000	0.000000	0.000000	-0.863951	0.236629	0.728402	0.000000	0.000000	4.000000	25.000000	0.000000
2908.035792	0.104021	0.540663	0.040015	75.123787	22.448349	22.851816	1.879336	0.000000	-0.345060	0.000000	0.000000	0.000000	-0.863951	0.236629	0.728402	0.000000	0.000000	4.000000	25.000000	0.000000
2908.039125	0.104021	0.540663	0.040015	75.675591	22.813890	22.842005	2.000736	0.000000	-0.201069	0.000000	0.000000	0.000000	-0.863951	0.236629	0.728402	0.000000	0.000000	4.000000	25.000000	0.000000
2908.042458	0.101448	0.541439	0.042612	75.675591	22.813890	22.842005	2.000736	0.000000	-0.201069	0.000000	0.000000	0.000000	-0.771890	0.232896	0.779329	0.000000	0.000000	4.000000	25.000000	0.000000
2908.045792	0.101448	0.541439	0.042612	75.675591	22.813890	22.842005	2.000736	0.000000	-0.201069	0.000000	0.000000	0.000000	-0.771890	0.232896	0.779329	0.000000	0.000000	4.000000	25.000000	0.000000
2908.049125	0.101448	0.541439	0.042612	76.191216	23.076622	22.806677	2.130624	0.000000	-0.072420	0.000000	0.000000	0.000000	-0.771890	0.232896	0.779329	0.000000	0.000000	4.000000	25.000000	0.000000
2908.052458	0.099191	0.542161	0.045304	76.191216	23.076622	22.806677	2.130624	0.000000	-0.072420	0.000000	0.000000	0.000000	-0.677147	0.216641	0.807474	0.000000	0.000000	4.000000	25.000000	0.000000
2908.055792	0.099191	0.542161	0.045304	76.191216	23.076622	22.806677	2.130624	0.000000	-0.072420	0.000000	0.000000	0.000000	-0.677147	0.216641	0.807474	0.000000	0.000000	4.000000	25.000000	0.000000
2908.059125	0.099191	0.542161	0.045304	76.666618	23.304707	22.568384	2.265203	0.000000	0.040438	0.000000	0.000000	0.000000	-0.677147	0.216641	0.807474	0.000000	0.000000	4.000000	25.000000	0.000000
2908.062458	0.097268	0.542849	0.048044	76.666618	23.304707	22.568384	2.265203	0.000000	0.040438	0.000000	0.000000	0.000000	-0.577119	0.206514	0.822072	0.000000	0.000000	4.000000	25.000000	0.000000
2908.065792	0.097268	0.542849	0.048044	76.666618	23.304707	22.568384	2.265203	0.000000	0.040438	0.000000	0.000000	0.000000	-0.577119	0.206514	0.822072	0.000000	0.000000	4.000000	25.000000	0.000000
2908.069125	0.097268	0.542849	0.048044	77.111610	23.481674	22.115414	2.402215	0.000000	0.136624	0.000000	0.000000	0.000000	-0.577119	0.206514	0.822072	0.000000	0.000000	4.000000	25.000000	0.000000
2908.072458	0.095699	0.543440	0.050802	77.111610	23.481674	22.115414	2.402215	0.000000	0.136624	0.000000	0.000000	0.000000	-0.470480	0.177230	0.827197	0.000000	0.000000	4.000000	25.000000	0.000000
2908.075792	0.095699	0.543440	0.050802	77.111610	23.481674	22.115414	2.402215	0.000000	0.136624	0.000000	0.000000	0.000000	-0.470480	0.177230	0.827197	0.000000	0.000000	4.000000	25.000000	0.000000
2908.079125	0.095699	0.543440	0.050802	77.571411	23.627487	21.587751	2.540081	0.000000	0.215037	0.000000	0.000000	0.000000	-0.470480	0.177230	0.827197	0.000000	0.000000	4.000000	25.000000	0.000000
2908.082458	0.094448	0.543929	0.053482	77.571411	23.627487	21.587751	2.540081	0.000000	0.215037	0.000000	0.000000	0.000000	-0.375314	0.146656	0.804230	0.000000	0.000000	4.000000	25.000000	0.000000
2908.085792	0.094448	0.543929	0.053482	77.571411	23.627487	21.587751	2.540081	0.000000	0.215037	0.000000	0.000000	0.000000	-0.375314	0.146656	0.804230	0.000000	0.000000	4.000000	25.000000	0.000000
2908.089125	0.094448	0.543929	0.053482	78.053314	23.810736	21.203062	2.674120	0.000000	0.277590	0.000000	0.000000	0.000000	-0.375314	0.146656	0.804230	0.000000	0.000000	4.000000	25.000000	0.000000
2908.092458	0.093586	0.544308	0.056037	78.053314	23.810736	21.203062	2.674120	0.000000	0.277590	0.000000	0.000000	0.000000	-0.258723	0.113647	0.766238	0.000000	0.000000	4.000000	25.000000	0.000000
2908.095792	0.093586	0.544308	0.056037	78.053314	23.810736	21.203062	2.674120	0.000000	0.277590	0.000000	0.000000	0.000000	-0.258723	0.113647	0.766238	0.000000	0.000000	4.000000	25.000000	0.000000
2908.099125	0.093586	0.544308	0.056037	78.566338	24.114742	21.256891	2.801826	0.000000	0.320711	0.000000	0.000000	0.000000	-0.258723	0.113647	0.766238	0.000000	0.000000	4.000000	25.000000	0.000000
2908.102458	0.093241	0.544576	0.058444	78.566338	24.114742	21.256891	2.801826	0.000000	0.320711	0.000000	0.000000	0.000000	-0.103424	0.080266	0.722380	0.000000	0.000000	4.000000	25.000000	0.000000
2908.105792	0.093241	0.544576	0.058444	78.566338	24.114742	21.256891	2.801826	0.000000	0.320711	0.000000	0.000000	0.000000	-0.103424	0.080266	0.722380	0.000000	0.000000	4.000000	25.000000	0.000000
2908.109125	0.093241	0.544576	0.058444	79.074699	24.434031	21.447567	2.922223	0.000000	0.337948	0.000000	0.000000	0.000000	-0.103424	0.080266	0.722380	0.000000	0.000000	4.000000	25.000000	0.000000
2908.112458	0.093392	0.544770	0.060685	79.074699	24.434031	21.447567	2.922223	0.000000	0.337948	0.000000	0.000000	0.000000	0.045410	0.058480	0.672289	0.000000	0.000000	4.000000	25.000000	0.000000
2908.115792	0.093392	0.544770	0.060685	79.074699	24.434031	21.447567	2.922223	0.000000	0.337948	0.000000	0.000000	0.000000	0.045410	0.058480	0.672289	0.000000	0.000000	4.000000	25.000000	0.000000
2908.119125	0.093392	0.544770	0.060685	79.576683	24.508938	21.257824	3.034271	0.000000	0.330380	0.000000	0.000000	0.000000	0.045410	0.058480	0.672289	0.000000	0.000000	4.000000	25.000000	0.000000
2908.122458	0.094142	0.544903	0.062720	79.576683	24.508938	21.257824	3.034271	0.000000	0.330380	0.000000	0.000000	0.000000	0.224737	0.039852	0.610251	0.000000	0.000000	4.000000	25.000000	0.000000
2908.125792	0.094142	0.544903	0.062720	79.576683	24.508938	21.257824	3.034271	0.000000	0.330380	0.000000	0.000000	0.000000	0.224737	0.039852	0.610251	0.000000	0.000000	4.000000	25.000000	0.000000
2908.129125	0.094142	0.544903	0.062720	80.091209	24.050674	20.353191	3.135980	0.000000	0.292923	0.000000	0.000000	0.000000	0.224737	0.039852	0.610251	0.000000	0.000000	4.000000	25.000000	0.000000
2908.132458	0.095432	0.544960	0.064476	80.091209	24.050674	20.353191	3.135980	0.000000	0.292923	0.000000	0.000000	0.000000	0.387043	0.017133	0.526794	0.000000	0.000000	4.000000	25.000000	0.000000
2908.135792	0.095432	0.544960	0.064476	80.091209	24.050674	20.353191	3.135980	0.000000	0.292923	0.000000	0.000000	0.000000	0.387043	0.017133	0.526794	0.000000	0.000000	4.000000	25.000000	0.000000
2908.139125	0.095432	0.544960	0.064476	80.618187	22.695820	18.325962	3.223779	0.000000	0.228416	0.000000	0.000000	0.000000	0.387043	0.017133	0.526794	0.000000	0.000000	4.000000	25.000000	0.000000
2908.142458	0.097210	0.545002	0.066055	80.618187	22.695820	18.325962	3.223779	0.000000	0.228416	0.000000	0.000000	0.000000	0.533554	0.012472	0.473782	0.000000	0.000000	4.000000	25.000000	0.000000
2908.145792	0.097210	0.545002	0.066055	80.618187	22.695820	18.325962	3.223779	0.000000	0.228416	0.000000	0.000000	0.000000	0.533554	0.012472	0.473782	0.000000	0.000000	4.000000	25.000000	0.000000
2908.149125	0.097210	0.545002	0.066055	81.129898	20.177034	14.895041	3.302742	0.000000	0.139490	0.000000	0.000000	0.000000	0.533554	0.012472	0.473782	0.000000	0.000000	4.000000	25.000000	0.000000
2908.152458	0.099537	0.545026	0.067339	81.129898	20.177034	14.895041	3.302742	0.000000	0.139490	0.000000	0.000000	0.000000	0.697947	0.007315	0.385159	0.000000	0.000000	4.000000	25.000000	0.000000
2908.155792	0.099537	0.545026	0.067339	81.129898	20.177034	14.895041	3.302742	0.000000	0.139490	0.000000	0.000000	0.000000	0.697947	0.007315	0.385159	0.000000	0.000000	4.000000	25.000000	0.000000
2908.159125	0.099537	0.545026	0.067339	81.583916	16.481222	10.089347	3.366936	0.000000	0.023166	0.000000	0.000000	0.000000	0.697947	0.007315	0.385159	0.000000	0.000000	4.000000	25.000000	0.000000
2908.162458	0.102432	0.545065	0.068416	81.583916	16.481222	10.089347	3.366936	0.000000	0.023166	0.000000	0.000000	0.000000	0.868568	0.011573	0.323099	0.000000	0.000000	4.000000	25.000000	0.000000
2908.165792	0.102432	0.545065	0.068416	81.583916	16.481222	10.089347	3.366936	0.000000	0.023166	0.000000	0.000000	0.000000	0.868568	0.011573	0.323099	0.000000	0.000000	4.000000	25.000000	0.000000
2908.169125	0.102432	0.545065	0.068416	81.952766	11.795135	4.216659	3.420785	0.000000	-0.121595	0.000000	0.000000	0.000000	0.868568	0.011573	0.323099	0.000000	0.000000	4.000000	25.000000	0.000000
2908.172458	0.105879	0.545087	0.069182	81.952766	11.795135	4.216659	3.420785	0.000000	-0.121595	0.000000	0.000000	0.000000	1.034141	0.006724	0.229910	0.000000	0.000000	4.000000	25.000000	0.000000
2908.175792	0.105879	0.545087	0.069182	81.952766	11.795135	4.216659	3.420785	0.000000	-0.121595	0.000000	0.000000	0.000000	1.034141	0.006724	0.229910	0.000000	0.000000	4.000000	25.000000	0.000000
2908.179125	0.105879	0.545087	0.069182	82.225449	6.551146	-2.275176	3.459104	0.000000	-0.293952	0.000000	0.000000	0.000000	1.034141	0.006724	0.229910	0.000000	0.000000	4.000000	25.000000	0.000000
2908.182458	0.109923	0.545105	0.069596	82.225449	6.551146	-2.275176	3.459104	0.000000	-0.293952	0.000000	0.000000	0.000000	1.213139	0.005421	0.124049	0.000000	0.000000	4.000000	25.000000	0.000000
2908.185792	0.109923	0.545105	0.069596	82.225449	6.551146	-2.275176	3.459104	0.000000	-0.293952	0.000000	0.000000	0.000000	1.213139	0.005421	0.124049	0.000000	0.000000	4.000000	25.000000	0.000000
2908.189125	0.109923	0.545105	0.069596	82.402321	0.994868	-8.655192	3.479779	0.000000	-0.496142	0.000000	0.000000	0.000000	1.213139	0.005421	0.124049	0.000000	0.000000	4.000000	25.000000	0.000000
2908.192458	0.114524	0.545066	0.069598	82.402321	0.994868	-8.655192	3.479779	0.000000	-0.496142	0.000000	0.000000	0.000000	1.380424	-0.011881	0.000654	0.000000	0.000000	4.000000	25.000000	0.000000
2908.195792	0.114524	0.545066	0.069598	82.402321	0.994868	-8.655192	3.479779	0.000000	-0.496142	0.000000	0.000000	0.000000	1.380424	-0.011881	0.000654	0.000000	0.000000	4.000000	25.000000	0.000000
2908.199125	0.114524	0.545066	0.069598	82.465347	-4.962523	-14.688212	3.479888	0.000000	-0.726213	0.000000	0.000000	0.000000	1.380424	-0.011881	0.000654	0.000000	0.000000	4.000000	25.000000	0.000000
2908.202458	0.119550	0.545028	0.069194	82.465347	-4.962523	-14.688212	3.479888	0.000000	-0.726213	0.000000	0.000000	0.000000	1.507647	-0.011379	-0.121187	0.000000	0.000000	4.000000	25.000000	0.000000
2908.205792	0.119550	0.545028	0.069194	82.465347	-4.962523	-14.688212	3.479888	0.000000	-0.726213	0.000000	0.000000	0.000000	1.507647	-0.011379	-0.121187	0.000000	0.000000	4.000000	25.000000	0.000000
2908.209125	0.119550	0.545028	0.069194	82.392975	-11.421711	-20.701132	3.459690	0.000000	-0.977487	0.000000	0.000000	0.000000	1.507647	-0.011379	-0.121187	0.000000	0.000000	4.000000	25.000000	0.000000
2908.212458	0.124962	0.544974	0.068361	82.392975	-11.421711	-20.701132	3.459690	0.000000	-0.977487	0.000000	0.000000	0.000000	1.623598	-0.016138	-0.249786	0.000000	0.000000	4.000000	25.000000	0.000000
2908.215792	0.124962	0.544974	0.068361	82.392975	-11.421711	-20.701132	3.459690	0.000000	-0.977487	0.000000	0.000000	0.000000	1.623598	-0.016138	-0.249786	0.000000	0.000000	4.000000	25.000000	0.000000
2908.219125	0.124962	0.544974	0.068361	82.147469	-18.127779	-26.911472	3.418059	0.000000	-1.248087	0.000000	0.000000	0.000000	1.623598	-0.016138	-0.249786	0.000000	0.000000	4.000000	25.000000	0.000000
2908.222458	0.130684	0.544911	0.067145	82.147469	-18.127779	-26.911472	3.418059	0.000000	-1.248087	0.000000	0.000000	0.000000	1.716725	-0.018887	-0.364790	0.000000	0.000000	4.000000	25.000000	0.000000
2908.225792	0.130684	0.544911	0.067145	82.147469	-18.127779	-26.911472	3.418059	0.000000	-1.248087	0.000000	0.000000	0.000000	1.716725	-0.018887	-0.364790	0.000000	0.000000	4.000000	25.000000	0.000000
2908.229125	0.130684	0.544911	0.067145	81.703239	-24.677891	-32.764614	3.357261	0.000000	-1.534208	0.000000	0.000000	0.000000	1.716725	-0.018887	-0.364790	0.000000	0.000000	4.000000	25.000000	0.000000
2908.232458	0.136721	0.544864	0.065591	81.703239	-24.677891	-32.764614	3.357261	0.000000	-1.534208	0.000000	0.000000	0.000000	1.810910	-0.014250	-0.466338	0.000000	0.000000	4.000000	25.000000	0.000000
2908.235792	0.136721	0.544864	0.065591	81.703239	-24.677891	-32.764614	3.357261	0.000000	-1.534208	0.000000	0.000000	0.000000	1.810910	-0.014250	-0.466338	0.000000	0.000000	4.000000	25.000000	0.000000
2908.239125	0.136721	0.544864	0.065591	81.055389	-30.606993	-37.624229	3.279538	0.000000	-1.836026	0.000000	0.000000	0.000000	1.810910	-0.014250	-0.466338	0.000000	0.000000	4.000000	25.000000	0.000000
2908.242458	0.142932	0.544814	0.063704	81.055389	-30.606993	-37.624229	3.279538	0.000000	-1.836026	0.000000	0.000000	0.000000	1.863518	-0.014994	-0.566055	0.000000	0.000000	4.000000	25.000000	0.000000
2908.245792	0.142932	0.544814	0.063704	81.055389	-30.606993	-37.624229	3.279538	0.000000	-1.836026	0.000000	0.000000	0.000000	1.863518	-0.014994	-0.566055	0.000000	0.000000	4.000000	25.000000	0.000000
2908.249125	0.142932	0.544814	0.063704	80.237366	-35.662552	-41.478954	3.185195	0.000000	-2.146613	0.000000	0.000000	0.000000	1.863518	-0.014994	-0.566055	0.000000	0.000000	4.000000	25.000000	0.000000
2908.252458	0.149160	0.544851	0.061611	80.237366	-35.662552	-41.478954	3.185195	0.000000	-2.146613	0.000000	0.000000	0.000000	1.868431	0.011177	-0.627884	0.000000	0.000000	4.000000	25.000000	0.000000
2908.255792	0.149160	0.544851	0.061611	80.237366	-35.662552	-41.478954	3.185195	0.000000	-2.146613	0.000000	0.000000	0.000000	1.868431	0.011177	-0.627884	0.000000	0.000000	4.000000	25.000000	0.000000
2908.259125	0.149160	0.544851	0.061611	79.287025	-39.856213	-45.110817	3.080548	0.000000	-2.458018	0.000000	0.000000	0.000000	1.868431	0.011177	-0.627884	0.000000	0.000000	4.000000	25.000000	0.000000
2908.262458	0.155424	0.544839	0.059305	79.287025	-39.856213	-45.110817	3.080548	0.000000	-2.458018	0.000000	0.000000	0.000000	1.879088	-0.003496	-0.691780	0.000000	0.000000	4.000000	25.000000	0.000000
2908.265792	0.155424	0.544839	0.059305	79.287025	-39.856213	-45.110817	3.080548	0.000000	-2.458018	0.000000	0.000000	0.000000	1.879088	-0.003496	-0.691780	0.000000	0.000000	4.000000	25.000000	0.000000
2908.269125	0.155424	0.544839	0.059305	78.252289	-43.261810	-48.987213	2.965251	0.000000	-2.771199	0.000000	0.000000	0.000000	1.879088	-0.003496	-0.691780	0.000000	0.000000	4.000000	25.000000	0.000000
2908.272458	0.161651	0.544873	0.056831	78.252289	-43.261810	-48.987213	2.965251	0.000000	-2.771199	0.000000	0.000000	0.000000	1.868155	0.010245	-0.742170	0.000000	0.000000	4.000000	25.000000	0.000000
2908.275792	0.161651	0.544873	0.056831	78.252289	-43.261810	-48.987213	2.965251	0.000000	-2.771199	0.000000	0.000000	0.000000	1.868155	0.010245	-0.742170	0.000000	0.000000	4.000000	25.000000	0.000000
2908.279125	0.161651	0.544873	0.056831	77.199409	-46.021275	-52.921841	2.841557	0.000000	-3.082558	0.000000	0.000000	0.000000	1.868155	0.010245	-0.742170	0.000000	0.000000	4.000000	25.000000	0.000000
2908.282458	0.167707	0.544901	0.054284	77.199409	-46.021275	-52.921841	2.841557	0.000000	-3.082558	0.000000	0.000000	0.000000	1.816792	0.008257	-0.764061	0.000000	0.000000	4.000000	25.000000	0.000000
2908.285792	0.167707	0.544901	0.054284	77.199409	-46.021275	-52.921841	2.841557	0.000000	-3.082558	0.000000	0.000000	0.000000	1.816792	0.008257	-0.764061	0.000000	0.000000	4.000000	25.000000	0.000000
2908.289125	0.167707	0.544901	0.054284	76.182930	-48.246906	-56.757824	2.714213	0.000000	-3.385357	0.000000	0.000000	0.000000	1.816792	0.008257	-0.764061	0.000000	0.000000	4.000000	25.000000	0.000000
2908.292458	0.173667	0.544956	0.051574	76.182930	-48.246906	-56.757824	2.714213	0.000000	-3.385357	0.000000	0.000000	0.000000	1.787821	0.016530	-0.813178	0.000000	0.000000	4.000000	25.000000	0.000000
2908.295792	0.173667	0.544956	0.051574	76.182930	-48.246906	-56.757824	2.714213	0.000000	-3.385357	0.000000	0.000000	0.000000	1.787821	0.016530	-0.813178	0.000000	0.000000	4.000000	25.000000	0.000000
2908.299125	0.173667	0.544956	0.051574	75.269051	-49.939610	-59.597466	2.578683	0.000000	-3.683328	0.000000	0.000000	0.000000	1.787821	0.016530	-0.813178	0.000000	0.000000	4.000000	25.000000	0.000000
2908.302458	0.179490	0.545045	0.048756	75.269051	-49.939610	-59.597466	2.578683	0.000000	-3.683328	0.000000	0.000000	0.000000	1.747173	0.026686	-0.845235	0.000000	0.000000	4.000000	25.000000	0.000000
2908.305792	0.179490	0.545045	0.048756	75.269051	-49.939610	-59.597466	2.578683	0.000000	-3.683328	0.000000	0.000000	0.000000	1.747173	0.026686	-0.845235	0.000000	0.000000	4.000000	25.000000	0.000000
2908.309125	0.179490	0.545045	0.048756	74.456627	-51.291157	-61.129257	2.437811	0.000000	-3.974523	0.000000	0.000000	0.000000	1.747173	0.026686	-0.845235	0.000000	0.000000	4.000000	25.000000	0.000000
2908.312458	0.185094	0.545203	0.045904	74.456627	-51.291157	-61.129257	2.437811	0.000000	-3.974523	0.000000	0.000000	0.000000	1.680913	0.047468	-0.855812	0.000000	0.000000	4.000000	25.000000	0.000000
2908.315792	0.185094	0.545203	0.045904	74.456627	-51.291157	-61.129257	2.437811	0.000000	-3.974523	0.000000	0.000000	0.000000	1.680913	0.047468	-0.855812	0.000000	0.000000	4.000000	25.000000	0.000000
2908.319125	0.185094	0.545203	0.045904	73.734833	-52.388252	-61.490002	2.295176	0.000000	-4.254675	0.000000	0.000000	0.000000	1.680913	0.047468	-0.855812	0.000000	0.000000	4.000000	25.000000	0.000000
2908.322458	0.190331	0.545489	0.043067	73.734833	-52.388252	-61.490002	2.295176	0.000000	-4.254675	0.000000	0.000000	0.000000	1.571200	0.085705	-0.850885	0.000000	0.000000	4.000000	25.000000	0.000000
2908.325792	0.190331	0.545489	0.043067	73.734833	-52.388252	-61.490002	2.295176	0.000000	-4.254675	0.000000	0.000000	0.000000	1.571200	0.085705	-0.850885	0.000000	0.000000	4.000000	25.000000	0.000000
2908.329125	0.190331	0.545489	0.043067	73.123955	-53.256615	-60.718758	2.151808	0.000000	-4.513283	0.000000	0.000000	0.000000	1.571200	0.085705	-0.850885	0.000000	0.000000	4.000000	25.000000	0.000000
2908.332458	0.195236	0.545919	0.040265	73.123955	-53.256615	-60.718758	2.151808	0.000000	-4.513283	0.000000	0.000000	0.000000	1.471470	0.129107	-0.840726	0.000000	0.000000	4.000000	25.000000	0.000000
2908.335792	0.195236	0.545919	0.040265	73.123955	-53.256615	-60.718758	2.151808	0.000000	-4.513283	0.000000	0.000000	0.000000	1.471470	0.129107	-0.840726	0.000000	0.000000	4.000000	25.000000	0.000000
2908.339125	0.195236	0.545919	0.040265	72.673889	-53.955982	-59.309853	1.947083	0.000000	-4.605309	0.000000	0.000000	0.000000	1.471470	0.129107	-0.840726	0.000000	0.000000	4.000000	25.000000	0.000000
2908.342458	0.199698	0.546445	0.037428	72.673889	-53.955982	-59.309853	1.947083	0.000000	-4.605309	0.000000	0.000000	0.000000	1.338800	0.157584	-0.851183	0.000000	0.000000	4.000000	25.000000	0.000000
2908.345792	0.199698	0.546445	0.037428	72.673889	-53.955982	-59.309853	1.947083	0.000000	-4.605309	0.000000	0.000000	0.000000	1.338800	0.157584	-0.851183	0.000000	0.000000	4.000000	25.000000	0.000000
2908.349125	0.199698	0.546445	0.037428	72.420052	-54.553310	-58.123737	1.757290	0.000000	-4.681018	0.000000	0.000000	0.000000	1.338800	0.157584	-0.851183	0.000000	0.000000	4.000000	25.000000	0.000000
2908.352458	0.203597	0.547046	0.034599	72.420052	-54.553310	-58.123737	1.757290	0.000000	-4.681018	0.000000	0.000000	0.000000	1.169625	0.180317	-0.848685	0.000000	0.000000	4.000000	25.000000	0.000000
2908.355792	0.203597	0.547046	0.034599	72.420052	-54.553310	-58.123737	1.757290	0.000000	-4.681018	0.000000	0.000000	0.000000	1.169625	0.180317	-0.848685	0.000000	0.000000	4.000000	25.000000	0.000000
2908.359125	0.203597	0.547046	0.034599	72.368462	-55.123478	-57.897198	1.583866	0.000000	-4.742507	0.000000	0.000000	0.000000	1.169625	0.180317	-0.848685	0.000000	0.000000	4.000000	25.000000	0.000000
2908.362458	0.206939	0.547668	0.031732	72.368462	-55.123478	-57.897198	1.583866	0.000000	-4.742507	0.000000	0.000000	0.000000	1.002414	0.186586	-0.859841	0.000000	0.000000	4.000000	25.000000	0.000000
2908.365792	0.206939	0.547668	0.031732	72.368462	-55.123478	-57.897198	1.583866	0.000000	-4.742507	0.000000	0.000000	0.000000	1.002414	0.186586	-0.859841	0.000000	0.000000	4.000000	25.000000	0.000000
2908.369125	0.206939	0.547668	0.031732	72.432846	-55.674942	-58.649845	1.422376	0.000000	-4.793417	0.000000	0.000000	0.000000	1.002414	0.186586	-0.859841	0.000000	0.000000	4.000000	25.000000	0.000000
2908.372458	0.209735	0.548273	0.028798	72.432846	-55.674942	-58.649845	1.422376	0.000000	-4.793417	0.000000	0.000000	0.000000	0.838798	0.181653	-0.880409	0.000000	0.000000	4.000000	25.000000	0.000000
2908.375792	0.209735	0.548273	0.028798	72.432846	-55.674942	-58.649845	1.422376	0.000000	-4.793417	0.000000	0.000000	0.000000	0.838798	0.181653	-0.880409	0.000000	0.000000	4.000000	25.000000	0.000000
2908.379125	0.209735	0.548273	0.028798	72.567482	-56.171505	-59.326725	1.269179	0.000000	-4.836236	0.000000	0.000000	0.000000	0.838798	0.181653	-0.880409	0.000000	0.000000	4.000000	25.000000	0.000000
2908.382458	0.211925	0.548749	0.025784	72.567482	-56.171505	-59.326725	1.269179	0.000000	-4.836236	0.000000	0.000000	0.000000	0.657005	0.142854	-0.903975	0.000000	0.000000	4.000000	25.000000	0.000000
2908.385792	0.211925	0.548749	0.025784	72.567482	-56.171505	-59.326725	1.269179	0.000000	-4.836236	0.000000	0.000000	0.000000	0.657005	0.142854	-0.903975	0.000000	0.000000	4.000000	25.000000	0.000000
2908.389125	0.211925	0.548749	0.025784	72.750076	-56.281929	-59.572124	1.122469	0.000000	-4.872377	0.000000	0.000000	0.000000	0.657005	0.142854	-0.903975	0.000000	0.000000	4.000000	25.000000	0.000000
2908.392458	0.213599	0.549178	0.022713	72.750076	-56.281929	-59.572124	1.122469	0.000000	-4.872377	0.000000	0.000000	0.000000	0.502480	0.128485	-0.921403	0.000000	0.000000	4.000000	25.000000	0.000000
2908.395792	0.213599	0.549178	0.022713	72.750076	-56.281929	-59.572124	1.122469	0.000000	-4.872377	0.000000	0.000000	0.000000	0.502480	0.128485	-0.921403	0.000000	0.000000	4.000000	25.000000	0.000000
2908.399125	0.213599	0.549178	0.022713	72.981056	-55.615711	-59.026966	0.980301	0.000000	-4.902959	0.000000	0.000000	0.000000	0.502480	0.128485	-0.921403	0.000000	0.000000	4.000000	25.000000	0.000000
2908.402458	0.214907	0.549599	0.019606	72.981056	-55.615711	-59.026966	0.980301	0.000000	-4.902959	0.000000	0.000000	0.000000	0.392184	0.126551	-0.932187	0.000000	0.000000	4.000000	25.000000	0.000000
2908.405792	0.214907	0.549599	0.019606	72.981056	-55.615711	-59.026966	0.980301	0.000000	-4.902959	0.000000	0.000000	0.000000	0.392184	0.126551	-0.932187	0.000000	0.000000	4.000000	25.000000	0.000000
2908.409125	0.214907	0.549599	0.019606	73.266357	-54.007168	-57.516171	0.840967	0.000000	-4.928770	0.000000	0.000000	0.000000	0.392184	0.126551	-0.932187	0.000000	0.000000	4.000000	25.000000	0.000000
2908.412458	0.215863	0.550102	0.016555	73.266357	-54.007168	-57.516171	0.840967	0.000000	-4.928770	0.000000	0.000000	0.000000	0.286867	0.150884	-0.915217	0.000000	0.000000	4.000000	25.000000	0.000000
2908.415792	0.215863	0.550102	0.016555	73.266357	-54.007168	-57.516171	0.840967	0.000000	-4.928770	0.000000	0.000000	0.000000	0.286867	0.150884	-0.915217	0.000000	0.000000	4.000000	25.000000	0.000000
2908.419125	0.215863	0.550102	0.016555	73.585541	-51.490696	-55.058857	0.707245	0.000000	-4.949728	0.000000	0.000000	0.000000	0.286867	0.150884	-0.915217	0.000000	0.000000	4.000000	25.000000	0.000000
2908.422458	0.216493	0.550713	0.013548	73.585541	-51.490696	-55.058857	0.707245	0.000000	-4.949728	0.000000	0.000000	0.000000	0.188965	0.183216	-0.902185	0.000000	0.000000	4.000000	25.000000	0.000000
2908.425792	0.216493	0.550713	0.013548	73.585541	-51.490696	-55.058857	0.707245	0.000000	-4.949728	0.000000	0.000000	0.000000	0.188965	0.183216	-0.902185	0.000000	0.000000	4.000000	25.000000	0.000000
2908.429125	0.216493	0.550713	0.013548	73.916977	-48.307598	-51.864033	0.577596	0.000000	-4.966527	0.000000	0.000000	0.000000	0.188965	0.183216	-0.902185	0.000000	0.000000	4.000000	25.000000	0.000000
2908.432458	0.216715	0.551450	0.010575	73.916977	-48.307598	-51.864033	0.577596	0.000000	-4.966527	0.000000	0.000000	0.000000	0.066553	0.221103	-0.891987	0.000000	0.000000	4.000000	25.000000	0.000000
2908.435792	0.216715	0.551450	0.010575	73.916977	-48.307598	-51.864033	0.577596	0.000000	-4.966527	0.000000	0.000000	0.000000	0.066553	0.221103	-0.891987	0.000000	0.000000	4.000000	25.000000	0.000000
2908.439125	0.216715	0.551450	0.010575	74.259392	-44.765652	-48.181896	0.451162	0.000000	-4.979604	0.000000	0.000000	0.000000	0.066553	0.221103	-0.891987	0.000000	0.000000	4.000000	25.000000	0.000000
2908.442458	0.216398	0.552236	0.007690	74.259392	-44.765652	-48.181896	0.451162	0.000000	-4.979604	0.000000	0.000000	0.000000	-0.095037	0.235876	-0.865259	0.000000	0.000000	4.000000	25.000000	0.000000
2908.445792	0.216398	0.552236	0.007690	74.259392	-44.765652	-48.181896	0.451162	0.000000	-4.979604	0.000000	0.000000	0.000000	-0.095037	0.235876	-0.865259	0.000000	0.000000	4.000000	25.000000	0.000000
2908.449125	0.216398	0.552236	0.007690	74.624557	-41.022568	-44.142609	0.329630	0.000000	-4.989123	0.000000	0.000000	0.000000	-0.095037	0.235876	-0.865259	0.000000	0.000000	4.000000	25.000000	0.000000
2908.452458	0.215594	0.553016	0.004815	74.624557	-41.022568	-44.142609	0.329630	0.000000	-4.989123	0.000000	0.000000	0.000000	-0.241322	0.233975	-0.862543	0.000000	0.000000	4.000000	25.000000	0.000000
2908.455792	0.215594	0.553016	0.004815	74.624557	-41.022568	-44.142609	0.329630	0.000000	-4.989123	0.000000	0.000000	0.000000	-0.241322	0.233975	-0.862543	0.000000	0.000000	4.000000	25.000000	0.000000
2908.459125	0.215594	0.553016	0.004815	75.044777	-37.134735	-39.746311	0.208102	0.000000	-4.995667	0.000000	0.000000	0.000000	-0.241322	0.233975	-0.862543	0.000000	0.000000	4.000000	25.000000	0.000000
2908.462458	0.214332	0.553760	0.001941	75.044777	-37.134735	-39.746311	0.208102	0.000000	-4.995667	0.000000	0.000000	0.000000	-0.378505	0.223056	-0.862321	0.000000	0.000000	4.000000	25.000000	0.000000
2908.465792	0.214332	0.553760	0.001941	75.044777	-37.134735	-39.746311	0.208102	0.000000	-4.995667	0.000000	0.000000	0.000000	-0.378505	0.223056	-0.862321	0.000000	0.000000	4.000000	25.000000	0.000000
2908.469125	0.214332	0.553760	0.001941	75.498566	-33.104393	-35.022179	0.084865	0.000000	-4.999280	0.000000	0.000000	0.000000	-0.378505	0.223056	-0.862321	0.000000	0.000000	4.000000	25.000000	0.000000
2908.472458	0.212679	0.554420	-0.000978	75.498566	-33.104393	-35.022179	0.084865	0.000000	-4.999280	0.000000	0.000000	0.000000	-0.495832	0.198013	-0.875757	0.000000	0.000000	4.000000	25.000000	0.000000
2908.475792	0.212679	0.554420	-0.000978	75.498566	-33.104393	-35.022179	0.084865	0.000000	-4.999280	0.000000	0.000000	0.000000	-0.495832	0.198013	-0.875757	0.000000	0.000000	4.000000	25.000000	0.000000
2908.479125	0.212679	0.554420	-0.000978	75.939781	-28.931456	-30.021738	-0.043412	0.000000	-4.999811	0.000000	0.000000	0.000000	-0.495832	0.198013	-0.875757	0.000000	0.000000	4.000000	25.000000	0.000000
2908.482458	0.210705	0.554995	-0.003977	75.939781	-28.931456	-30.021738	-0.043412	0.000000	-4.999811	0.000000	0.000000	0.000000	-0.592112	0.172517	-0.899548	0.000000	0.000000	4.000000	25.000000	0.000000
2908.485792	0.210705	0.554995	-0.003977	75.939781	-28.931456	-30.021738	-0.043412	0.000000	-4.999811	0.000000	0.000000	0.000000	-0.592112	0.172517	-0.899548	0.000000	0.000000	4.000000	25.000000	0.000000
2908.489125	0.210705	0.554995	-0.003977	76.329285	-24.591547	-24.750847	-0.179499	0.000000	-4.996777	0.000000	0.000000	0.000000	-0.592112	0.172517	-0.899548	0.000000	0.000000	4.000000	25.000000	0.000000
2908.492458	0.208404	0.555474	-0.007028	76.329285	-24.591547	-24.750847	-0.179499	0.000000	-4.996777	0.000000	0.000000	0.000000	-0.690478	0.143808	-0.915446	0.000000	0.000000	4.000000	25.000000	0.000000
2908.495792	0.208404	0.555474	-0.007028	76.329285	-24.591547	-24.750847	-0.179499	0.000000	-4.996777	0.000000	0.000000	0.000000	-0.690478	0.143808	-0.915446	0.000000	0.000000	4.000000	25.000000	0.000000
2908.499125	0.208404	0.555474	-0.007028	76.603905	-20.129234	-19.312664	-0.323495	0.000000	-4.989524	0.000000	0.000000	0.000000	-0.690478	0.143808	-0.915446	0.000000	0.000000	4.000000	25.000000	0.000000
2908.502458	0.205716	0.555857	-0.010109	76.603905	-20.129234	-19.312664	-0.323495	0.000000	-4.989524	0.000000	0.000000	0.000000	-0.806269	0.114886	-0.924166	0.000000	0.000000	4.000000	25.000000	0.000000
2908.505792	0.205716	0.555857	-0.010109	76.603905	-20.129234	-19.312664	-0.323495	0.000000	-4.989524	0.000000	0.000000	0.000000	-0.806269	0.114886	-0.924166	0.000000	0.000000	4.000000	25.000000	0.000000
2908.509125	0.205716	0.555857	-0.010109	76.721275	-15.651852	-13.874759	-0.475944	0.000000	-4.977296	0.000000	0.000000	0.000000	-0.806269	0.114886	-0.924166	0.000000	0.000000	4.000000	25.000000	0.000000
2908.512458	0.202745	0.556186	-0.013185	76.721275	-15.651852	-13.874759	-0.475944	0.000000	-4.977296	0.000000	0.000000	0.000000	-0.891368	0.098692	-0.922831	0.000000	0.000000	4.000000	25.000000	0.000000
2908.515792	0.202745	0.556186	-0.013185	76.721275	-15.651852	-13.874759	-0.475944	0.000000	-4.977296	0.000000	0.000000	0.000000	-0.891368	0.098692	-0.922831	0.000000	0.000000	4.000000	25.000000	0.000000
2908.519125	0.202745	0.556186	-0.013185	76.675285	-11.240266	-8.522162	-0.636418	0.000000	-4.959332	0.000000	0.000000	0.000000	-0.891368	0.098692	-0.922831	0.000000	0.000000	4.000000	25.000000	0.000000
2908.522458	0.199568	0.556452	-0.016270	76.675285	-11.240266	-8.522162	-0.636418	0.000000	-4.959332	0.000000	0.000000	0.000000	-0.952967	0.079674	-0.925455	0.000000	0.000000	4.000000	25.000000	0.000000
2908.525792	0.199568	0.556452	-0.016270	76.675285	-11.240266	-8.522162	-0.636418	0.000000	-4.959332	0.000000	0.000000	0.000000	-0.952967	0.079674	-0.925455	0.000000	0.000000	4.000000	25.000000	0.000000
2908.529125	0.199568	0.556452	-0.016270	76.485466	-7.030782	-3.378124	-0.806325	0.000000	-4.934556	0.000000	0.000000	0.000000	-0.952967	0.079674	-0.925455	0.000000	0.000000	4.000000	25.000000	0.000000
2908.532458	0.196118	0.556610	-0.019420	76.485466	-7.030782	-3.378124	-0.806325	0.000000	-4.934556	0.000000	0.000000	0.000000	-1.035114	0.047584	-0.945050	0.000000	0.000000	4.000000	25.000000	0.000000
2908.535792	0.196118	0.556610	-0.019420	76.485466	-7.030782	-3.378124	-0.806325	0.000000	-4.934556	0.000000	0.000000	0.000000	-1.035114	0.047584	-0.945050	0.000000	0.000000	4.000000	25.000000	0.000000
2908.539125	0.196118	0.556610	-0.019420	76.176773	-3.091689	1.508723	-0.971001	0.000000	-4.805902	0.000000	0.000000	0.000000	-1.035114	0.047584	-0.945050	0.000000	0.000000	4.000000	25.000000	0.000000
2908.542458	0.192466	0.556645	-0.022550	76.176773	-3.091689	1.508723	-0.971001	0.000000	-4.805902	0.000000	0.000000	0.000000	-1.095616	0.010328	-0.938890	0.000000	0.000000	4.000000	25.000000	0.000000
2908.545792	0.192466	0.556645	-0.022550	76.176773	-3.091689	1.508723	-0.971001	0.000000	-4.805902	0.000000	0.000000	0.000000	-1.095616	0.010328	-0.938890	0.000000	0.000000	4.000000	25.000000	0.000000
2908.549125	0.192466	0.556645	-0.022550	75.745819	0.574572	6.146595	-1.127482	0.000000	-4.623299	0.000000	0.000000	0.000000	-1.095616	0.010328	-0.938890	0.000000	0.000000	4.000000	25.000000	0.000000
2908.552458	0.188646	0.556626	-0.025598	75.745819	0.574572	6.146595	-1.127482	0.000000	-4.623299	0.000000	0.000000	0.000000	-1.145907	-0.005665	-0.914552	0.000000	0.000000	4.000000	25.000000	0.000000
2908.555792	0.188646	0.556626	-0.025598	75.745819	0.574572	6.146595	-1.127482	0.000000	-4.623299	0.000000	0.000000	0.000000	-1.145907	-0.005665	-0.914552	0.000000	0.000000	4.000000	25.000000	0.000000
2908.559125	0.188646	0.556626	-0.025598	75.178284	3.897273	10.383988	-1.279908	0.000000	-4.432314	0.000000	0.000000	0.000000	-1.145907	-0.005665	-0.914552	0.000000	0.000000	4.000000	25.000000	0.000000
2908.562458	0.184639	0.556564	-0.028514	75.178284	3.897273	10.383988	-1.279908	0.000000	-4.432314	0.000000	0.000000	0.000000	-1.202129	-0.018618	-0.874900	0.000000	0.000000	4.000000	25.000000	0.000000
2908.565792	0.184639	0.556564	-0.028514	75.178284	3.897273	10.383988	-1.279908	0.000000	-4.432314	0.000000	0.000000	0.000000	-1.202129	-0.018618	-0.874900	0.000000	0.000000	4.000000	25.000000	0.000000
2908.569125	0.184639	0.556564	-0.028514	74.510506	6.775675	14.141487	-1.425724	0.000000	-4.231959	0.000000	0.000000	0.000000	-1.202129	-0.018618	-0.874900	0.000000	0.000000	4.000000	25.000000	0.000000
2908.572458	0.180483	0.556529	-0.031168	74.510506	6.775675	14.141487	-1.425724	0.000000	-4.231959	0.000000	0.000000	0.000000	-1.246860	-0.010349	-0.796171	0.000000	0.000000	4.000000	25.000000	0.000000
2908.575792	0.180483	0.556529	-0.031168	74.510506	6.775675	14.141487	-1.425724	0.000000	-4.231959	0.000000	0.000000	0.000000	-1.246860	-0.010349	-0.796171	0.000000	0.000000	4.000000	25.000000	0.000000
2908.579125	0.180483	0.556529	-0.031168	73.783646	9.169738	17.255394	-1.558419	0.000000	-4.024149	0.000000	0.000000	0.000000	-1.246860	-0.010349	-0.796171	0.000000	0.000000	4.000000	25.000000	0.000000
2908.582458	0.176111	0.556532	-0.033561	73.783646	9.169738	17.255394	-1.558419	0.000000	-4.024149	0.000000	0.000000	0.000000	-1.311629	0.000755	-0.717737	0.000000	0.000000	4.000000	25.000000	0.000000
2908.585792	0.176111	0.556532	-0.033561	73.783646	9.169738	17.255394	-1.558419	0.000000	-4.024149	0.000000	0.000000	0.000000	-1.311629	0.000755	-0.717737	0.000000	0.000000	4.000000	25.000000	0.000000
2908.589125	0.176111	0.556532	-0.033561	73.029747	11.094484	19.489161	-1.678043	0.000000	-3.805544	0.000000	0.000000	0.000000	-1.311629	0.000755	-0.717737	0.000000	0.000000	4.000000	25.000000	0.000000
2908.592458	0.171607	0.556583	-0.035615	73.029747	11.094484	19.489161	-1.678043	0.000000	-3.805544	0.000000	0.000000	0.000000	-1.351270	0.015311	-0.616270	0.000000	0.000000	4.000000	25.000000	0.000000
2908.595792	0.171607	0.556583	-0.035615	73.029747	11.094484	19.489161	-1.678043	0.000000	-3.805544	0.000000	0.000000	0.000000	-1.351270	0.015311	-0.616270	0.000000	0.000000	4.000000	25.000000	0.000000
2908.599125	0.171607	0.556583	-0.035615	72.261269	12.717674	20.863846	-1.780754	0.000000	-3.580332	0.000000	0.000000	0.000000	-1.351270	0.015311	-0.616270	0.000000	0.000000	4.000000	25.000000	0.000000
2908.602458	0.166990	0.556684	-0.037343	72.261269	12.717674	20.863846	-1.780754	0.000000	-3.580332	0.000000	0.000000	0.000000	-1.385111	0.030474	-0.518418	0.000000	0.000000	4.000000	25.000000	0.000000
2908.605792	0.166990	0.556684	-0.037343	72.261269	12.717674	20.863846	-1.780754	0.000000	-3.580332	0.000000	0.000000	0.000000	-1.385111	0.030474	-0.518418	0.000000	0.000000	4.000000	25.000000	0.000000
2908.609125	0.166990	0.556684	-0.037343	71.497337	14.155332	21.535538	-1.867157	0.000000	-3.349480	0.000000	0.000000	0.000000	-1.385111	0.030474	-0.518418	0.000000	0.000000	4.000000	25.000000	0.000000
2908.612458	0.162282	0.556840	-0.038687	71.497337	14.155332	21.535538	-1.867157	0.000000	-3.349480	0.000000	0.000000	0.000000	-1.412412	0.046751	-0.403231	0.000000	0.000000	4.000000	25.000000	0.000000
2908.615792	0.162282	0.556840	-0.038687	71.497337	14.155332	21.535538	-1.867157	0.000000	-3.349480	0.000000	0.000000	0.000000	-1.412412	0.046751	-0.403231	0.000000	0.000000	4.000000	25.000000	0.000000
2908.619125	0.162282	0.556840	-0.038687	70.755775	15.479404	21.908104	-1.934362	0.000000	-3.114079	0.000000	0.000000	0.000000	-1.412412	0.046751	-0.403231	0.000000	0.000000	4.000000	25.000000	0.000000
2908.622458	0.157544	0.557019	-0.039715	70.755775	15.479404	21.908104	-1.934362	0.000000	-3.114079	0.000000	0.000000	0.000000	-1.421284	0.053677	-0.308241	0.000000	0.000000	4.000000	25.000000	0.000000
2908.625792	0.157544	0.557019	-0.039715	70.755775	15.479404	21.908104	-1.934362	0.000000	-3.114079	0.000000	0.000000	0.000000	-1.421284	0.053677	-0.308241	0.000000	0.000000	4.000000	25.000000	0.000000
2908.629125	0.157544	0.557019	-0.039715	70.088463	16.697330	22.656942	-1.985736	0.000000	-2.877198	0.000000	0.000000	0.000000	-1.421284	0.053677	-0.308241	0.000000	0.000000	4.000000	25.000000	0.000000
2908.632458	0.152774	0.557226	-0.040357	70.088463	16.697330	22.656942	-1.985736	0.000000	-2.877198	0.000000	0.000000	0.000000	-1.430977	0.061996	-0.192760	0.000000	0.000000	4.000000	25.000000	0.000000
2908.635792	0.152774	0.557226	-0.040357	70.088463	16.697330	22.656942	-1.985736	0.000000	-2.877198	0.000000	0.000000	0.000000	-1.430977	0.061996	-0.192760	0.000000	0.000000	4.000000	25.000000	0.000000
2908.639125	0.152774	0.557226	-0.040357	69.781387	17.717899	23.517437	-2.017863	0.000000	-2.638702	0.000000	0.000000	0.000000	-1.430977	0.061996	-0.192760	0.000000	0.000000	4.000000	25.000000	0.000000
2908.642458	0.147897	0.557420	-0.040676	69.781387	17.717899	23.517437	-2.017863	0.000000	-2.638702	0.000000	0.000000	0.000000	-1.463005	0.058192	-0.095761	0.000000	0.000000	4.000000	25.000000	0.000000
2908.645792	0.147897	0.557420	-0.040676	69.781387	17.717899	23.517437	-2.017863	0.000000	-2.638702	0.000000	0.000000	0.000000	-1.463005	0.058192	-0.095761	0.000000	0.000000	4.000000	25.000000	0.000000
2908.649125	0.147897	0.557420	-0.040676	69.953430	18.616718	24.385464	-2.033823	0.000000	-2.394867	0.000000	0.000000	0.000000	-1.463005	0.058192	-0.095761	0.000000	0.000000	4.000000	25.000000	0.000000
2908.652458	0.142877	0.557546	-0.040699	69.953430	18.616718	24.385464	-2.033823	0.000000	-2.394867	0.000000	0.000000	0.000000	-1.506214	0.037799	-0.006760	0.000000	0.000000	4.000000	25.000000	0.000000
2908.655792	0.142877	0.557546	-0.040699	69.953430	18.616718	24.385464	-2.033823	0.000000	-2.394867	0.000000	0.000000	0.000000	-1.506214	0.037799	-0.006760	0.000000	0.000000	4.000000	25.000000	0.000000
2908.659125	0.142877	0.557546	-0.040699	70.167786	19.567081	25.416771	-2.034949	0.000000	-2.143832	0.000000	0.000000	0.000000	-1.506214	0.037799	-0.006760	0.000000	0.000000	4.000000	25.000000	0.000000
2908.662458	0.137784	0.557724	-0.040321	70.167786	19.567081	25.416771	-2.034949	0.000000	-2.143832	0.000000	0.000000	0.000000	-1.527647	0.053483	0.113537	0.000000	0.000000	4.000000	25.000000	0.000000
2908.665792	0.137784	0.557724	-0.040321	70.167786	19.567081	25.416771	-2.034949	0.000000	-2.143832	0.000000	0.000000	0.000000	-1.527647	0.053483	0.113537	0.000000	0.000000	4.000000	25.000000	0.000000
2908.669125	0.137784	0.557724	-0.040321	70.338631	20.595194	26.493612	-2.016026	0.000000	-1.889224	0.000000	0.000000	0.000000	-1.527647	0.053483	0.113537	0.000000	0.000000	4.000000	25.000000	0.000000
2908.672458	0.132711	0.557908	-0.039565	70.338631	20.595194	26.493612	-2.016026	0.000000	-1.889224	0.000000	0.000000	0.000000	-1.522146	0.055334	0.226768	0.000000	0.000000	4.000000	25.000000	0.000000
2908.675792	0.132711	0.557908	-0.039565	70.338631	20.595194	26.493612	-2.016026	0.000000	-1.889224	0.000000	0.000000	0.000000	-1.522146	0.055334	0.226768	0.000000	0.000000	4.000000	25.000000	0.000000
2908.679125	0.132711	0.557908	-0.039565	70.463692	21.679893	27.270802	-1.978232	0.000000	-1.635533	0.000000	0.000000	0.000000	-1.522146	0.055334	0.226768	0.000000	0.000000	4.000000	25.000000	0.000000
2908.682458	0.127657	0.558081	-0.038524	70.463692	21.679893	27.270802	-1.978232	0.000000	-1.635533	0.000000	0.000000	0.000000	-1.516219	0.051792	0.312269	0.000000	0.000000	4.000000	25.000000	0.000000
2908.685792	0.127657	0.558081	-0.038524	70.463692	21.679893	27.270802	-1.978232	0.000000	-1.635533	0.000000	0.000000	0.000000	-1.516219	0.051792	0.312269	0.000000	0.000000	4.000000	25.000000	0.000000
2908.689125	0.127657	0.558081	-0.038524	70.558563	22.743540	27.622684	-1.926187	0.000000	-1.382830	0.000000	0.000000	0.000000	-1.516219	0.051792	0.312269	0.000000	0.000000	4.000000	25.000000	0.000000
2908.692458	0.122663	0.558253	-0.037168	70.558563	22.743540	27.622684	-1.926187	0.000000	-1.382830	0.000000	0.000000	0.000000	-1.498094	0.051533	0.406753	0.000000	0.000000	4.000000	25.000000	0.000000
2908.695792	0.122663	0.558253	-0.037168	70.558563	22.743540	27.622684	-1.926187	0.000000	-1.382830	0.000000	0.000000	0.000000	-1.498094	0.051533	0.406753	0.000000	0.000000	4.000000	25.000000	0.000000
2908.699125	0.122663	0.558253	-0.037168	70.698044	23.749908	27.404514	-1.858395	0.000000	-1.133147	0.000000	0.000000	0.000000	-1.498094	0.051533	0.406753	0.000000	0.000000	4.000000	25.000000	0.000000
2908.702458	0.117637	0.558357	-0.035549	70.698044	23.749908	27.404514	-1.858395	0.000000	-1.133147	0.000000	0.000000	0.000000	-1.507699	0.031146	0.485662	0.000000	0.000000	4.000000	25.000000	0.000000
2908.705792	0.117637	0.558357	-0.035549	70.698044	23.749908	27.404514	-1.858395	0.000000	-1.133147	0.000000	0.000000	0.000000	-1.507699	0.031146	0.485662	0.000000	0.000000	4.000000	25.000000	0.000000
2908.709125	0.117637	0.558357	-0.035549	70.872833	24.668604	26.875929	-1.777451	0.000000	-0.881864	0.000000	0.000000	0.000000	-1.507699	0.031146	0.485662	0.000000	0.000000	4.000000	25.000000	0.000000
2908.712458	0.112555	0.558431	-0.033720	70.872833	24.668604	26.875929	-1.777451	0.000000	-0.881864	0.000000	0.000000	0.000000	-1.524749	0.022207	0.548813	0.000000	0.000000	4.000000	25.000000	0.000000
2908.715792	0.112555	0.558431	-0.033720	70.872833	24.668604	26.875929	-1.777451	0.000000	-0.881864	0.000000	0.000000	0.000000	-1.524749	0.022207	0.548813	0.000000	0.000000	4.000000	25.000000	0.000000
2908.719125	0.112555	0.558431	-0.033720	71.089142	25.521343	26.414606	-1.685982	0.000000	-0.627739	0.000000	0.000000	0.000000	-1.524749	0.022207	0.548813	0.000000	0.000000	4.000000	25.000000	0.000000
2908.722458	0.107473	0.558487	-0.031586	71.089142	25.521343	26.414606	-1.685982	0.000000	-0.627739	0.000000	0.000000	0.000000	-1.524571	0.016880	0.639992	0.000000	0.000000	4.000000	25.000000	0.000000
2908.725792	0.107473	0.558487	-0.031586	71.089142	25.521343	26.414606	-1.685982	0.000000	-0.627739	0.000000	0.000000	0.000000	-1.524571	0.016880	0.639992	0.000000	0.000000	4.000000	25.000000	0.000000
2908.729125	0.107473	0.558487	-0.031586	71.322845	26.362110	26.370382	-1.579317	0.000000	-0.373644	0.000000	0.000000	0.000000	-1.524571	0.016880	0.639992	0.000000	0.000000	4.000000	25.000000	0.000000
2908.732458	0.102484	0.558541	-0.029155	71.322845	26.362110	26.370382	-1.579317	0.000000	-0.373644	0.000000	0.000000	0.000000	-1.496632	0.016352	0.729301	0.000000	0.000000	4.000000	25.000000	0.000000
2908.735792	0.102484	0.558541	-0.029155	71.322845	26.362110	26.370382	-1.579317	0.000000	-0.373644	0.000000	0.000000	0.000000	-1.496632	0.016352	0.729301	0.000000	0.000000	4.000000	25.000000	0.000000
2908.739125	0.102484	0.558541	-0.029155	71.558083	27.150225	26.505831	-1.457767	0.000000	-0.124205	0.000000	0.000000	0.000000	-1.496632	0.016352	0.729301	0.000000	0.000000	4.000000	25.000000	0.000000
2908.742458	0.097669	0.558583	-0.026488	71.558083	27.150225	26.505831	-1.457767	0.000000	-0.124205	0.000000	0.000000	0.000000	-1.444551	0.012514	0.800284	0.000000	0.000000	4.000000	25.000000	0.000000
2908.745792	0.097669	0.558583	-0.026488	71.558083	27.150225	26.505831	-1.457767	0.000000	-0.124205	0.000000	0.000000	0.000000	-1.444551	0.012514	0.800284	0.000000	0.000000	4.000000	25.000000	0.000000
2908.749125	0.097669	0.558583	-0.026488	71.801117	27.865135	26.532312	-1.324386	0.000000	0.116553	0.000000	0.000000	0.000000	-1.444551	0.012514	0.800284	0.000000	0.000000	4.000000	25.000000	0.000000
2908.752458	0.093084	0.558598	-0.023475	71.801117	27.865135	26.532312	-1.324386	0.000000	0.116553	0.000000	0.000000	0.000000	-1.375559	0.004465	0.903806	0.000000	0.000000	4.000000	25.000000	0.000000
2908.755792	0.093084	0.558598	-0.023475	71.801117	27.865135	26.532312	-1.324386	0.000000	0.116553	0.000000	0.000000	0.000000	-1.375559	0.004465	0.903806	0.000000	0.000000	4.000000	25.000000	0.000000
2908.759125	0.093084	0.558598	-0.023475	72.061531	28.491594	26.255383	-1.173752	0.000000	0.345813	0.000000	0.000000	0.000000	-1.375559	0.004465	0.903806	0.000000	0.000000	4.000000	25.000000	0.000000
2908.762458	0.088725	0.558581	-0.020179	72.061531	28.491594	26.255383	-1.173752	0.000000	0.345813	0.000000	0.000000	0.000000	-1.307631	-0.005169	0.988709	0.000000	0.000000	4.000000	25.000000	0.000000
2908.765792	0.088725	0.558581	-0.020179	72.061531	28.491594	26.255383	-1.173752	0.000000	0.345813	0.000000	0.000000	0.000000	-1.307631	-0.005169	0.988709	0.000000	0.000000	4.000000	25.000000	0.000000
2908.769125	0.088725	0.558581	-0.020179	72.345848	29.096743	25.790071	-1.008967	0.000000	0.563751	0.000000	0.000000	0.000000	-1.307631	-0.005169	0.988709	0.000000	0.000000	4.000000	25.000000	0.000000
2908.772458	0.084587	0.558570	-0.016582	72.345848	29.096743	25.790071	-1.008967	0.000000	0.563751	0.000000	0.000000	0.000000	-1.241271	-0.003370	1.079271	0.000000	0.000000	4.000000	25.000000	0.000000
2908.775792	0.084587	0.558570	-0.016582	72.345848	29.096743	25.790071	-1.008967	0.000000	0.563751	0.000000	0.000000	0.000000	-1.241271	-0.003370	1.079271	0.000000	0.000000	4.000000	25.000000	0.000000
2908.779125	0.084587	0.558570	-0.016582	72.669121	29.785496	25.551983	-0.829088	0.000000	0.770630	0.000000	0.000000	0.000000	-1.241271	-0.003370	1.079271	0.000000	0.000000	4.000000	25.000000	0.000000
2908.782458	0.080689	0.558553	-0.012657	72.669121	29.785496	25.551983	-0.829088	0.000000	0.770630	0.000000	0.000000	0.000000	-1.169449	-0.004879	1.177328	0.000000	0.000000	4.000000	25.000000	0.000000
2908.785792	0.080689	0.558553	-0.012657	72.669121	29.785496	25.551983	-0.829088	0.000000	0.770630	0.000000	0.000000	0.000000	-1.169449	-0.004879	1.177328	0.000000	0.000000	4.000000	25.000000	0.000000
2908.789125	0.080689	0.558553	-0.012657	73.053505	30.690825	25.806633	-0.632867	0.000000	0.965538	0.000000	0.000000	0.000000	-1.169449	-0.004879	1.177328	0.000000	0.000000	4.000000	25.000000	0.000000
2908.792458	0.077083	0.558561	-0.008441	73.053505	30.690825	25.806633	-0.632867	0.000000	0.965538	0.000000	0.000000	0.000000	-1.081839	0.002181	1.264947	0.000000	0.000000	4.000000	25.000000	0.000000
2908.795792	0.077083	0.558561	-0.008441	73.053505	30.690825	25.806633	-0.632867	0.000000	0.965538	0.000000	0.000000	0.000000	-1.081839	0.002181	1.264947	0.000000	0.000000	4.000000	25.000000	0.000000
2908.799125	0.077083	0.558561	-0.008441	73.515152	31.874382	26.555834	-0.422043	0.000000	1.145845	0.000000	0.000000	0.000000	-1.081839	0.002181	1.264947	0.000000	0.000000	4.000000	25.000000	0.000000
2908.802458	0.073880	0.558527	-0.004043	73.515152	31.874382	26.555834	-0.422043	0.000000	1.145845	0.000000	0.000000	0.000000	-0.960891	-0.010108	1.319401	0.000000	0.000000	4.000000	25.000000	0.000000
2908.805792	0.073880	0.558527	-0.004043	73.515152	31.874382	26.555834	-0.422043	0.000000	1.145845	0.000000	0.000000	0.000000	-0.960891	-0.010108	1.319401	0.000000	0.000000	4.000000	25.000000	0.000000
2908.809125	0.073880	0.558527	-0.004043	74.035919	33.281746	27.724201	-0.202142	0.000000	1.305993	0.000000	0.000000	0.000000	-0.960891	-0.010108	1.319401	0.000000	0.000000	4.000000	25.000000	0.000000
2908.812458	0.071112	0.558508	0.000571	74.035919	33.281746	27.724201	-0.202142	0.000000	1.305993	0.000000	0.000000	0.000000	-0.830452	-0.005717	1.384140	0.000000	0.000000	4.000000	25.000000	0.000000
2908.815792	0.071112	0.558508	0.000571	74.035919	33.281746	27.724201	-0.202142	0.000000	1.305993	0.000000	0.000000	0.000000	-0.830452	-0.005717	1.384140	0.000000	0.000000	4.000000	25.000000	0.000000
2908.819125	0.071112	0.558508	0.000571	74.600861	34.661751	28.891083	0.028548	0.000000	1.444402	0.000000	0.000000	0.000000	-0.830452	-0.005717	1.384140	0.000000	0.000000	4.000000	25.000000	0.000000
2908.822458	0.068892	0.558483	0.005372	74.600861	34.661751	28.891083	0.028548	0.000000	1.444402	0.000000	0.000000	0.000000	-0.665907	-0.007521	1.440430	0.000000	0.000000	4.000000	25.000000	0.000000
2908.825792	0.068892	0.558483	0.005372	74.600861	34.661751	28.891083	0.028548	0.000000	1.444402	0.000000	0.000000	0.000000	-0.665907	-0.007521	1.440430	0.000000	0.000000	4.000000	25.000000	0.000000
2908.829125	0.068892	0.558483	0.005372	75.196159	35.954578	29.871441	0.268619	0.000000	1.555387	0.000000	0.000000	0.000000	-0.665907	-0.007521	1.440430	0.000000	0.000000	4.000000	25.000000	0.000000
2908.832458	0.067199	0.558430	0.010288	75.196159	35.954578	29.871441	0.268619	0.000000	1.555387	0.000000	0.000000	0.000000	-0.507959	-0.015795	1.474776	0.000000	0.000000	4.000000	25.000000	0.000000
2908.835792	0.067199	0.558430	0.010288	75.196159	35.954578	29.871441	0.268619	0.000000	1.555387	0.000000	0.000000	0.000000	-0.507959	-0.015795	1.474776	0.000000	0.000000	4.000000	25.000000	0.000000
2908.839125	0.067199	0.558430	0.010288	75.840851	37.033882	30.482540	0.514415	0.000000	1.640046	0.000000	0.000000	0.000000	-0.507959	-0.015795	1.474776	0.000000	0.000000	4.000000	25.000000	0.000000
2908.842458	0.066035	0.558329	0.015241	75.840851	37.033882	30.482540	0.514415	0.000000	1.640046	0.000000	0.000000	0.000000	-0.349212	-0.030328	1.485739	0.000000	0.000000	4.000000	25.000000	0.000000
2908.845792	0.066035	0.558329	0.015241	75.840851	37.033882	30.482540	0.514415	0.000000	1.640046	0.000000	0.000000	0.000000	-0.349212	-0.030328	1.485739	0.000000	0.000000	4.000000	25.000000	0.000000
2908.849125	0.066035	0.558329	0.015241	76.540504	37.647533	30.501429	0.762038	0.000000	1.698248	0.000000	0.000000	0.000000	-0.349212	-0.030328	1.485739	0.000000	0.000000	4.000000	25.000000	0.000000
2908.852458	0.065326	0.558247	0.020252	76.540504	37.647533	30.501429	0.762038	0.000000	1.698248	0.000000	0.000000	0.000000	-0.212576	-0.024592	1.503238	0.000000	0.000000	4.000000	25.000000	0.000000
2908.855792	0.065326	0.558247	0.020252	76.540504	37.647533	30.501429	0.762038	0.000000	1.698248	0.000000	0.000000	0.000000	-0.212576	-0.024592	1.503238	0.000000	0.000000	4.000000	25.000000	0.000000
2908.859125	0.065326	0.558247	0.020252	77.311852	37.652935	29.822624	1.012578	0.000000	1.733678	0.000000	0.000000	0.000000	-0.212576	-0.024592	1.503238	0.000000	0.000000	4.000000	25.000000	0.000000
2908.862458	0.065004	0.558175	0.025226	77.311852	37.652935	29.822624	1.012578	0.000000	1.733678	0.000000	0.000000	0.000000	-0.096681	-0.021520	1.492305	0.000000	0.000000	4.000000	25.000000	0.000000
2908.865792	0.065004	0.558175	0.025226	77.311852	37.652935	29.822624	1.012578	0.000000	1.733678	0.000000	0.000000	0.000000	-0.096681	-0.021520	1.492305	0.000000	0.000000	4.000000	25.000000	0.000000
2908.869125	0.065004	0.558175	0.025226	78.130203	36.878258	28.153385	1.261295	0.000000	1.749792	0.000000	0.000000	0.000000	-0.096681	-0.021520	1.492305	0.000000	0.000000	4.000000	25.000000	0.000000
2908.872458	0.065104	0.558115	0.030161	78.130203	36.878258	28.153385	1.261295	0.000000	1.749792	0.000000	0.000000	0.000000	0.029918	-0.018264	1.480471	0.000000	0.000000	4.000000	25.000000	0.000000
2908.875792	0.065104	0.558115	0.030161	78.130203	36.878258	28.153385	1.261295	0.000000	1.749792	0.000000	0.000000	0.000000	0.029918	-0.018264	1.480471	0.000000	0.000000	4.000000	25.000000	0.000000
2908.879125	0.065104	0.558115	0.030161	78.968948	35.180962	25.368637	1.508041	0.000000	1.744805	0.000000	0.000000	0.000000	0.029918	-0.018264	1.480471	0.000000	0.000000	4.000000	25.000000	0.000000
2908.882458	0.065607	0.558066	0.034995	78.968948	35.180962	25.368637	1.508041	0.000000	1.744805	0.000000	0.000000	0.000000	0.150930	-0.014546	1.450278	0.000000	0.000000	4.000000	25.000000	0.000000
2908.885792	0.065607	0.558066	0.034995	78.968948	35.180962	25.368637	1.508041	0.000000	1.744805	0.000000	0.000000	0.000000	0.150930	-0.014546	1.450278	0.000000	0.000000	4.000000	25.000000	0.000000
2908.889125	0.065607	0.558066	0.034995	79.747810	32.715675	21.736942	1.749754	0.000000	1.719650	0.000000	0.000000	0.000000	0.150930	-0.014546	1.450278	0.000000	0.000000	4.000000	25.000000	0.000000
2908.892458	0.066604	0.558085	0.039770	79.747810	32.715675	21.736942	1.749754	0.000000	1.719650	0.000000	0.000000	0.000000	0.298999	0.005631	1.432492	0.000000	0.000000	4.000000	25.000000	0.000000
2908.895792	0.066604	0.558085	0.039770	79.747810	32.715675	21.736942	1.749754	0.000000	1.719650	0.000000	0.000000	0.000000	0.298999	0.005631	1.432492	0.000000	0.000000	4.000000	25.000000	0.000000
2908.899125	0.066604	0.558085	0.039770	80.419014	29.832314	17.706491	1.988502	0.000000	1.669817	0.000000	0.000000	0.000000	0.298999	0.005631	1.432492	0.000000	0.000000	4.000000	25.000000	0.000000
2908.902458	0.068196	0.558120	0.044417	80.419014	29.832314	17.706491	1.988502	0.000000	1.669817	0.000000	0.000000	0.000000	0.477786	0.010381	1.394137	0.000000	0.000000	4.000000	25.000000	0.000000
2908.905792	0.068196	0.558120	0.044417	80.419014	29.832314	17.706491	1.988502	0.000000	1.669817	0.000000	0.000000	0.000000	0.477786	0.010381	1.394137	0.000000	0.000000	4.000000	25.000000	0.000000
2908.909125	0.068196	0.558120	0.044417	80.977089	26.873121	13.647550	2.220858	0.000000	1.590186	0.000000	0.000000	0.000000	0.477786	0.010381	1.394137	0.000000	0.000000	4.000000	25.000000	0.000000
2908.912458	0.070543	0.558153	0.048893	80.977089	26.873121	13.647550	2.220858	0.000000	1.590186	0.000000	0.000000	0.000000	0.703979	0.010135	1.342880	0.000000	0.000000	4.000000	25.000000	0.000000
2908.915792	0.070543	0.558153	0.048893	80.977089	26.873121	13.647550	2.220858	0.000000	1.590186	0.000000	0.000000	0.000000	0.703979	0.010135	1.342880	0.000000	0.000000	4.000000	25.000000	0.000000
2908.919125	0.070543	0.558153	0.048893	81.447807	23.763773	9.441730	2.444672	0.000000	1.472856	0.000000	0.000000	0.000000	0.703979	0.010135	1.342880	0.000000	0.000000	4.000000	25.000000	0.000000
2908.922458	0.073615	0.558159	0.053201	81.447807	23.763773	9.441730	2.444672	0.000000	1.472856	0.000000	0.000000	0.000000	0.921601	0.001828	1.292295	0.000000	0.000000	4.000000	25.000000	0.000000
2908.925792	0.073615	0.558159	0.053201	81.447807	23.763773	9.441730	2.444672	0.000000	1.472856	0.000000	0.000000	0.000000	0.921601	0.001828	1.292295	0.000000	0.000000	4.000000	25.000000	0.000000
2908.929125	0.073615	0.558159	0.053201	81.876938	20.033258	4.530966	2.660054	0.000000	1.319256	0.000000	0.000000	0.000000	0.921601	0.001828	1.292295	0.000000	0.000000	4.000000	25.000000	0.000000
2908.932458	0.077297	0.558169	0.057278	81.876938	20.033258	4.530966	2.660054	0.000000	1.319256	0.000000	0.000000	0.000000	1.104617	0.002897	1.223188	0.000000	0.000000	4.000000	25.000000	0.000000
2908.935792	0.077297	0.558169	0.057278	81.876938	20.033258	4.530966	2.660054	0.000000	1.319256	0.000000	0.000000	0.000000	1.104617	0.002897	1.223188	0.000000	0.000000	4.000000	25.000000	0.000000
2908.939125	0.077297	0.558169	0.057278	82.290115	15.003922	-1.840849	2.863919	0.000000	1.135153	0.000000	0.000000	0.000000	1.104617	0.002897	1.223188	0.000000	0.000000	4.000000	25.000000	0.000000
2908.942458	0.081515	0.558140	0.061052	82.290115	15.003922	-1.840849	2.863919	0.000000	1.135153	0.000000	0.000000	0.000000	1.265543	-0.008642	1.132074	0.000000	0.000000	4.000000	25.000000	0.000000
2908.945792	0.081515	0.558140	0.061052	82.290115	15.003922	-1.840849	2.863919	0.000000	1.135153	0.000000	0.000000	0.000000	1.265543	-0.008642	1.132074	0.000000	0.000000	4.000000	25.000000	0.000000
2908.949125	0.081515	0.558140	0.061052	82.693756	8.076743	-10.346087	3.052598	0.000000	0.924230	0.000000	0.000000	0.000000	1.265543	-0.008642	1.132074	0.000000	0.000000	4.000000	25.000000	0.000000
2908.952458	0.086199	0.558114	0.064496	82.693756	8.076743	-10.346087	3.052598	0.000000	0.924230	0.000000	0.000000	0.000000	1.404983	-0.007788	1.033103	0.000000	0.000000	4.000000	25.000000	0.000000
2908.955792	0.086199	0.558114	0.064496	82.693756	8.076743	-10.346087	3.052598	0.000000	0.924230	0.000000	0.000000	0.000000	1.404983	-0.007788	1.033103	0.000000	0.000000	4.000000	25.000000	0.000000
2908.959125	0.086199	0.558114	0.064496	83.002434	-0.751118	-20.902485	3.224782	0.000000	0.690066	0.000000	0.000000	0.000000	1.404983	-0.007788	1.033103	0.000000	0.000000	4.000000	25.000000	0.000000
2908.962458	0.091296	0.558028	0.067580	83.002434	-0.751118	-20.902485	3.224782	0.000000	0.690066	0.000000	0.000000	0.000000	1.529101	-0.025828	0.925355	0.000000	0.000000	4.000000	25.000000	0.000000
2908.965792	0.091296	0.558028	0.067580	83.002434	-0.751118	-20.902485	3.224782	0.000000	0.690066	0.000000	0.000000	0.000000	1.529101	-0.025828	0.925355	0.000000	0.000000	4.000000	25.000000	0.000000
2908.969125	0.091296	0.558028	0.067580	83.086899	-11.083792	-33.105156	3.379008	0.000000	0.435216	0.000000	0.000000	0.000000	1.529101	-0.025828	0.925355	0.000000	0.000000	4.000000	25.000000	0.000000
2908.972458	0.096960	0.557891	0.070143	83.086899	-11.083792	-33.105156	3.379008	0.000000	0.435216	0.000000	0.000000	0.000000	1.699291	-0.041279	0.768750	0.000000	0.000000	4.000000	25.000000	0.000000
2908.975792	0.096960	0.557891	0.070143	83.086899	-11.083792	-33.105156	3.379008	0.000000	0.435216	0.000000	0.000000	0.000000	1.699291	-0.041279	0.768750	0.000000	0.000000	4.000000	25.000000	0.000000
2908.979125	0.096960	0.557891	0.070143	82.865761	-21.781395	-45.751213	3.507133	0.000000	0.152000	0.000000	0.000000	0.000000	1.699291	-0.041279	0.768750	0.000000	0.000000	4.000000	25.000000	0.000000
2908.982458	0.103144	0.557664	0.072206	82.865761	-21.781395	-45.751213	3.507133	0.000000	0.152000	0.000000	0.000000	0.000000	1.855343	-0.067996	0.619006	0.000000	0.000000	4.000000	25.000000	0.000000
2908.985792	0.103144	0.557664	0.072206	82.865761	-21.781395	-45.751213	3.507133	0.000000	0.152000	0.000000	0.000000	0.000000	1.855343	-0.067996	0.619006	0.000000	0.000000	4.000000	25.000000	0.000000
2908.989125	0.103144	0.557664	0.072206	82.352165	-31.456427	-57.422501	3.610300	0.000000	-0.157223	0.000000	0.000000	0.000000	1.855343	-0.067996	0.619006	0.000000	0.000000	4.000000	25.000000	0.000000
2908.992458	0.109866	0.557332	0.073734	82.352165	-31.456427	-57.422501	3.610300	0.000000	-0.157223	0.000000	0.000000	0.000000	2.016503	-0.099675	0.458344	0.000000	0.000000	4.000000	25.000000	0.000000
2908.995792	0.109866	0.557332	0.073734	82.352165	-31.456427	-57.422501	3.610300	0.000000	-0.157223	0.000000	0.000000	0.000000	2.016503	-0.099675	0.458344	0.000000	0.000000	4.000000	25.000000	0.000000
2908.999125	0.109866	0.557332	0.073734	81.538818	-39.622429	-67.546661	3.686691	0.000000	-0.493307	0.000000	0.000000	0.000000	2.016503	-0.099675	0.458344	0.000000	0.000000	4.000000	25.000000	0.000000
2909.002458	0.117092	0.556895	0.074715	81.538818	-39.622429	-67.546661	3.686691	0.000000	-0.493307	0.000000	0.000000	0.000000	2.167706	-0.130888	0.294224	0.000000	0.000000	4.000000	25.000000	0.000000
2909.005792	0.117092	0.556895	0.074715	81.538818	-39.622429	-67.546661	3.686691	0.000000	-0.493307	0.000000	0.000000	0.000000	2.167706	-0.130888	0.294224	0.000000	0.000000	4.000000	25.000000	0.000000
2909.009125	0.117092	0.556895	0.074715	80.441734	-46.070808	-74.769714	3.735729	0.000000	-0.854591	0.000000	0.000000	0.000000	2.167706	-0.130888	0.294224	0.000000	0.000000	4.000000	25.000000	0.000000
2909.012458	0.124635	0.556327	0.075177	80.441734	-46.070808	-74.769714	3.735729	0.000000	-0.854591	0.000000	0.000000	0.000000	2.262916	-0.170504	0.138837	0.000000	0.000000	4.000000	25.000000	0.000000
2909.015792	0.124635	0.556327	0.075177	80.441734	-46.070808	-74.769714	3.735729	0.000000	-0.854591	0.000000	0.000000	0.000000	2.262916	-0.170504	0.138837	0.000000	0.000000	4.000000	25.000000	0.000000
2909.019125	0.124635	0.556327	0.075177	79.019287	-50.865604	-78.251228	3.758868	0.000000	-1.231744	0.000000	0.000000	0.000000	2.262916	-0.170504	0.138837	0.000000	0.000000	4.000000	25.000000	0.000000
2909.022458	0.132494	0.555656	0.075269	79.019287	-50.865604	-78.251228	3.758868	0.000000	-1.231744	0.000000	0.000000	0.000000	2.357747	-0.201275	0.027369	0.000000	0.000000	4.000000	25.000000	0.000000
2909.025792	0.132494	0.555656	0.075269	79.019287	-50.865604	-78.251228	3.758868	0.000000	-1.231744	0.000000	0.000000	0.000000	2.357747	-0.201275	0.027369	0.000000	0.000000	4.000000	25.000000	0.000000
2909.029125	0.132494	0.555656	0.075269	77.322578	-54.077591	-78.379311	3.763430	0.000000	-1.624702	0.000000	0.000000	0.000000	2.357747	-0.201275	0.027369	0.000000	0.000000	4.000000	25.000000	0.000000
2909.032458	0.140697	0.554860	0.075012	77.322578	-54.077591	-78.379311	3.763430	0.000000	-1.624702	0.000000	0.000000	0.000000	2.460842	-0.238808	-0.077107	0.000000	0.000000	4.000000	25.000000	0.000000
2909.035792	0.140697	0.554860	0.075012	77.322578	-54.077591	-78.379311	3.763430	0.000000	-1.624702	0.000000	0.000000	0.000000	2.460842	-0.238808	-0.077107	0.000000	0.000000	4.000000	25.000000	0.000000
2909.039125	0.140697	0.554860	0.075012	75.451714	-56.107231	-76.789940	3.750579	0.000000	-2.034842	0.000000	0.000000	0.000000	2.460842	-0.238808	-0.077107	0.000000	0.000000	4.000000	25.000000	0.000000
2909.042458	0.149081	0.554000	0.074423	75.451714	-56.107231	-76.789940	3.750579	0.000000	-2.034842	0.000000	0.000000	0.000000	2.515127	-0.258162	-0.176466	0.000000	0.000000	4.000000	25.000000	0.000000
2909.045792	0.149081	0.554000	0.074423	75.451714	-56.107231	-76.789940	3.750579	0.000000	-2.034842	0.000000	0.000000	0.000000	2.515127	-0.258162	-0.176466	0.000000	0.000000	4.000000	25.000000	0.000000
2909.049125	0.149081	0.554000	0.074423	73.514854	-57.425224	-75.078056	3.721168	0.000000	-2.454030	0.000000	0.000000	0.000000	2.515127	-0.258162	-0.176466	0.000000	0.000000	4.000000	25.000000	0.000000
2909.052458	0.157634	0.553058	0.073583	73.514854	-57.425224	-75.078056	3.721168	0.000000	-2.454030	0.000000	0.000000	0.000000	2.566134	-0.282357	-0.252121	0.000000	0.000000	4.000000	25.000000	0.000000
2909.055792	0.157634	0.553058	0.073583	73.514854	-57.425224	-75.078056	3.721168	0.000000	-2.454030	0.000000	0.000000	0.000000	2.566134	-0.282357	-0.252121	0.000000	0.000000	4.000000	25.000000	0.000000
2909.059125	0.157634	0.553058	0.073583	71.580269	-58.842335	-73.955978	3.679148	0.000000	-2.881719	0.000000	0.000000	0.000000	2.566134	-0.282357	-0.252121	0.000000	0.000000	4.000000	25.000000	0.000000
2909.062458	0.166398	0.551943	0.072275	71.580269	-58.842335	-73.955978	3.679148	0.000000	-2.881719	0.000000	0.000000	0.000000	2.628962	-0.334617	-0.392265	0.000000	0.000000	4.000000	25.000000	0.000000
2909.065792	0.166398	0.551943	0.072275	71.580269	-58.842335	-73.955978	3.679148	0.000000	-2.881719	0.000000	0.000000	0.000000	2.628962	-0.334617	-0.392265	0.000000	0.000000	4.000000	25.000000	0.000000
2909.069125	0.166398	0.551943	0.072275	69.682304	-60.912590	-74.602196	3.613770	0.000000	-3.319879	0.000000	0.000000	0.000000	2.628962	-0.334617	-0.392265	0.000000	0.000000	4.000000	25.000000	0.000000
2909.072458	0.175111	0.550630	0.070512	69.682304	-60.912590	-74.602196	3.613770	0.000000	-3.319879	0.000000	0.000000	0.000000	2.614081	-0.394028	-0.528972	0.000000	0.000000	4.000000	25.000000	0.000000
2909.075792	0.175111	0.550630	0.070512	69.682304	-60.912590	-74.602196	3.613770	0.000000	-3.319879	0.000000	0.000000	0.000000	2.614081	-0.394028	-0.528972	0.000000	0.000000	4.000000	25.000000	0.000000
2909.079125	0.175111	0.550630	0.070512	67.764801	-63.096912	-76.329109	3.422170	0.000000	-3.645374	0.000000	0.000000	0.000000	2.614081	-0.394028	-0.528972	0.000000	0.000000	4.000000	25.000000	0.000000
2909.082458	0.183670	0.549170	0.068443	67.764801	-63.096912	-76.329109	3.422170	0.000000	-3.645374	0.000000	0.000000	0.000000	2.567661	-0.437945	-0.620624	0.000000	0.000000	4.000000	25.000000	0.000000
2909.085792	0.183670	0.549170	0.068443	67.764801	-63.096912	-76.329109	3.422170	0.000000	-3.645374	0.000000	0.000000	0.000000	2.567661	-0.437945	-0.620624	0.000000	0.000000	4.000000	25.000000	0.000000
2909.089125	0.183670	0.549170	0.068443	65.871552	-64.969582	-78.275085	3.165803	0.000000	-3.870101	0.000000	0.000000	0.000000	2.567661	-0.437945	-0.620624	0.000000	0.000000	4.000000	25.000000	0.000000
2909.092458	0.192135	0.547669	0.066116	65.871552	-64.969582	-78.275085	3.165803	0.000000	-3.870101	0.000000	0.000000	0.000000	2.539472	-0.450250	-0.698247	0.000000	0.000000	4.000000	25.000000	0.000000
2909.095792	0.192135	0.547669	0.066116	65.871552	-64.969582	-78.275085	3.165803	0.000000	-3.870101	0.000000	0.000000	0.000000	2.539472	-0.450250	-0.698247	0.000000	0.000000	4.000000	25.000000	0.000000
2909.099125	0.192135	0.547669	0.066116	64.029709	-66.555191	-80.286819	2.915096	0.000000	-4.062292	0.000000	0.000000	0.000000	2.539472	-0.450250	-0.698247	0.000000	0.000000	4.000000	25.000000	0.000000
2909.102458	0.200256	0.546213	0.063569	64.029709	-66.555191	-80.286819	2.915096	0.000000	-4.062292	0.000000	0.000000	0.000000	2.436379	-0.436648	-0.764073	0.000000	0.000000	4.000000	25.000000	0.000000
2909.105792	0.200256	0.546213	0.063569	64.029709	-66.555191	-80.286819	2.915096	0.000000	-4.062292	0.000000	0.000000	0.000000	2.436379	-0.436648	-0.764073	0.000000	0.000000	4.000000	25.000000	0.000000
2909.109125	0.200256	0.546213	0.063569	62.300514	-67.866020	-82.121147	2.677467	0.000000	-4.222698	0.000000	0.000000	0.000000	2.436379	-0.436648	-0.764073	0.000000	0.000000	4.000000	25.000000	0.000000
2909.112458	0.207809	0.544921	0.060843	62.300514	-67.866020	-82.121147	2.677467	0.000000	-4.222698	0.000000	0.000000	0.000000	2.265897	-0.387801	-0.817701	0.000000	0.000000	4.000000	25.000000	0.000000
2909.115792	0.207809	0.544921	0.060843	62.300514	-67.866020	-82.121147	2.677467	0.000000	-4.222698	0.000000	0.000000	0.000000	2.265897	-0.387801	-0.817701	0.000000	0.000000	4.000000	25.000000	0.000000
2909.119125	0.207809	0.544921	0.060843	60.769150	-69.030556	-82.967285	2.457460	0.000000	-4.354410	0.000000	0.000000	0.000000	2.265897	-0.387801	-0.817701	0.000000	0.000000	4.000000	25.000000	0.000000
2909.122458	0.214691	0.543933	0.058003	60.769150	-69.030556	-82.967285	2.457460	0.000000	-4.354410	0.000000	0.000000	0.000000	2.064600	-0.296346	-0.852181	0.000000	0.000000	4.000000	25.000000	0.000000
2909.125792	0.214691	0.543933	0.058003	60.769150	-69.030556	-82.967285	2.457460	0.000000	-4.354410	0.000000	0.000000	0.000000	2.064600	-0.296346	-0.852181	0.000000	0.000000	4.000000	25.000000	0.000000
2909.129125	0.214691	0.543933	0.058003	59.519463	-70.235428	-83.033966	2.256496	0.000000	-4.461864	0.000000	0.000000	0.000000	2.064600	-0.296346	-0.852181	0.000000	0.000000	4.000000	25.000000	0.000000
2909.132458	0.220745	0.543294	0.055113	59.519463	-70.235428	-83.033966	2.256496	0.000000	-4.461864	0.000000	0.000000	0.000000	1.816105	-0.191800	-0.866915	0.000000	0.000000	4.000000	25.000000	0.000000
2909.135792	0.220745	0.543294	0.055113	59.519463	-70.235428	-83.033966	2.256496	0.000000	-4.461864	0.000000	0.000000	0.000000	1.816105	-0.191800	-0.866915	0.000000	0.000000	4.000000	25.000000	0.000000
2909.139125	0.220745	0.543294	0.055113	58.663910	-71.674507	-82.945412	2.076161	0.000000	-4.548578	0.000000	0.000000	0.000000	1.816105	-0.191800	-0.866915	0.000000	0.000000	4.000000	25.000000	0.000000
2909.142458	0.225917	0.542985	0.052209	58.663910	-71.674507	-82.945412	2.076161	0.000000	-4.548578	0.000000	0.000000	0.000000	1.551598	-0.092711	-0.871101	0.000000	0.000000	4.000000	25.000000	0.000000
2909.145792	0.225917	0.542985	0.052209	58.663910	-71.674507	-82.945412	2.076161	0.000000	-4.548578	0.000000	0.000000	0.000000	1.551598	-0.092711	-0.871101	0.000000	0.000000	4.000000	25.000000	0.000000
2909.149125	0.225917	0.542985	0.052209	58.204197	-73.234520	-83.328804	1.915072	0.000000	-4.618712	0.000000	0.000000	0.000000	1.551598	-0.092711	-0.871101	0.000000	0.000000	4.000000	25.000000	0.000000
2909.152458	0.230252	0.542987	0.049281	58.204197	-73.234520	-83.328804	1.915072	0.000000	-4.618712	0.000000	0.000000	0.000000	1.300431	0.000627	-0.878624	0.000000	0.000000	4.000000	25.000000	0.000000
2909.155792	0.230252	0.542987	0.049281	58.204197	-73.234520	-83.328804	1.915072	0.000000	-4.618712	0.000000	0.000000	0.000000	1.300431	0.000627	-0.878624	0.000000	0.000000	4.000000	25.000000	0.000000
2909.159125	0.230252	0.542987	0.049281	58.218777	-74.079826	-84.016563	1.769341	0.000000	-4.676476	0.000000	0.000000	0.000000	1.300431	0.000627	-0.878624	0.000000	0.000000	4.000000	25.000000	0.000000
2909.162458	0.233621	0.543116	0.046439	58.218777	-74.079826	-84.016563	1.769341	0.000000	-4.676476	0.000000	0.000000	0.000000	1.010782	0.038764	-0.852349	0.000000	0.000000	4.000000	25.000000	0.000000
2909.165792	0.233621	0.543116	0.046439	58.218777	-74.079826	-84.016563	1.769341	0.000000	-4.676476	0.000000	0.000000	0.000000	1.010782	0.038764	-0.852349	0.000000	0.000000	4.000000	25.000000	0.000000
2909.169125	0.233621	0.543116	0.046439	58.866341	-73.881859	-83.840370	1.641424	0.000000	-4.722895	0.000000	0.000000	0.000000	1.010782	0.038764	-0.852349	0.000000	0.000000	4.000000	25.000000	0.000000
2909.172458	0.236202	0.543310	0.043634	58.866341	-73.881859	-83.840370	1.641424	0.000000	-4.722895	0.000000	0.000000	0.000000	0.774463	0.058280	-0.841538	0.000000	0.000000	4.000000	25.000000	0.000000
2909.175792	0.236202	0.543310	0.043634	58.866341	-73.881859	-83.840370	1.641424	0.000000	-4.722895	0.000000	0.000000	0.000000	0.774463	0.058280	-0.841538	0.000000	0.000000	4.000000	25.000000	0.000000
2909.179125	0.236202	0.543310	0.043634	59.877811	-73.384232	-83.234627	1.525449	0.000000	-4.761619	0.000000	0.000000	0.000000	0.774463	0.058280	-0.841538	0.000000	0.000000	4.000000	25.000000	0.000000
2909.182458	0.238242	0.543568	0.040651	59.877811	-73.384232	-83.234627	1.525449	0.000000	-4.761619	0.000000	0.000000	0.000000	0.611963	0.077257	-0.895108	0.000000	0.000000	4.000000	25.000000	0.000000
2909.185792	0.238242	0.543568	0.040651	59.877811	-73.384232	-83.234627	1.525449	0.000000	-4.761619	0.000000	0.000000	0.000000	0.611963	0.077257	-0.895108	0.000000	0.000000	4.000000	25.000000	0.000000
2909.189125	0.238242	0.543568	0.040651	61.191078	-72.602577	-82.197250	1.410548	0.000000	-4.796911	0.000000	0.000000	0.000000	0.611963	0.077257	-0.895108	0.000000	0.000000	4.000000	25.000000	0.000000
2909.192458	0.239534	0.543934	0.037607	61.191078	-72.602577	-82.197250	1.410548	0.000000	-4.796911	0.000000	0.000000	0.000000	0.387611	0.109928	-0.912954	0.000000	0.000000	4.000000	25.000000	0.000000
2909.195792	0.239534	0.543934	0.037607	61.191078	-72.602577	-82.197250	1.410548	0.000000	-4.796911	0.000000	0.000000	0.000000	0.387611	0.109928	-0.912954	0.000000	0.000000	4.000000	25.000000	0.000000
2909.199125	0.239534	0.543934	0.037607	62.698441	-71.384094	-80.600533	1.301174	0.000000	-4.827727	0.000000	0.000000	0.000000	0.387611	0.109928	-0.912954	0.000000	0.000000	4.000000	25.000000	0.000000
2909.202458	0.239991	0.544435	0.034438	62.698441	-71.384094	-80.600533	1.301174	0.000000	-4.827727	0.000000	0.000000	0.000000	0.136899	0.150249	-0.950959	0.000000	0.000000	4.000000	25.000000	0.000000
2909.205792	0.239991	0.544435	0.034438	62.698441	-71.384094	-80.600533	1.301174	0.000000	-4.827727	0.000000	0.000000	0.000000	0.136899	0.150249	-0.950959	0.000000	0.000000	4.000000	25.000000	0.000000
2909.209125	0.239991	0.544435	0.034438	64.286858	-69.565613	-78.386215	1.194386	0.000000	-4.855249	0.000000	0.000000	0.000000	0.136899	0.150249	-0.950959	0.000000	0.000000	4.000000	25.000000	0.000000
2909.212458	0.239727	0.545071	0.031131	64.286858	-69.565613	-78.386215	1.194386	0.000000	-4.855249	0.000000	0.000000	0.000000	-0.078997	0.190788	-0.991858	0.000000	0.000000	4.000000	25.000000	0.000000
2909.215792	0.239727	0.545071	0.031131	64.286858	-69.565613	-78.386215	1.194386	0.000000	-4.855249	0.000000	0.000000	0.000000	-0.078997	0.190788	-0.991858	0.000000	0.000000	4.000000	25.000000	0.000000
2909.219125	0.239727	0.545071	0.031131	65.890053	-67.045151	-75.477768	1.087343	0.000000	-4.880337	0.000000	0.000000	0.000000	-0.078997	0.190788	-0.991858	0.000000	0.000000	4.000000	25.000000	0.000000
2909.222458	0.238549	0.545775	0.027683	65.890053	-67.045151	-75.477768	1.087343	0.000000	-4.880337	0.000000	0.000000	0.000000	-0.353523	0.211224	-1.034470	0.000000	0.000000	4.000000	25.000000	0.000000
2909.225792	0.238549	0.545775	0.027683	65.890053	-67.045151	-75.477768	1.087343	0.000000	-4.880337	0.000000	0.000000	0.000000	-0.353523	0.211224	-1.034470	0.000000	0.000000	4.000000	25.000000	0.000000
2909.229125	0.238549	0.545775	0.027683	67.471939	-63.663284	-71.682762	0.979674	0.000000	-4.903085	0.000000	0.000000	0.000000	-0.353523	0.211224	-1.034470	0.000000	0.000000	4.000000	25.000000	0.000000
2909.232458	0.236598	0.546492	0.024005	67.471939	-63.663284	-71.682762	0.979674	0.000000	-4.903085	0.000000	0.000000	0.000000	-0.585360	0.215194	-1.103325	0.000000	0.000000	4.000000	25.000000	0.000000
2909.235792	0.236598	0.546492	0.024005	67.471939	-63.663284	-71.682762	0.979674	0.000000	-4.903085	0.000000	0.000000	0.000000	-0.585360	0.215194	-1.103325	0.000000	0.000000	4.000000	25.000000	0.000000
2909.239125	0.236598	0.546492	0.024005	68.996613	-59.271168	-66.842102	0.865427	0.000000	-4.924534	0.000000	0.000000	0.000000	-0.585360	0.215194	-1.103325	0.000000	0.000000	4.000000	25.000000	0.000000
2909.242458	0.234009	0.547229	0.020113	68.996613	-59.271168	-66.842102	0.865427	0.000000	-4.924534	0.000000	0.000000	0.000000	-0.776545	0.220872	-1.167611	0.000000	0.000000	4.000000	25.000000	0.000000
2909.245792	0.234009	0.547229	0.020113	68.996613	-59.271168	-66.842102	0.865427	0.000000	-4.924534	0.000000	0.000000	0.000000	-0.776545	0.220872	-1.167611	0.000000	0.000000	4.000000	25.000000	0.000000
2909.249125	0.234009	0.547229	0.020113	70.411926	-53.717995	-60.745968	0.742134	0.000000	-4.944617	0.000000	0.000000	0.000000	-0.776545	0.220872	-1.167611	0.000000	0.000000	4.000000	25.000000	0.000000
2909.252458	0.230816	0.547979	0.016097	70.411926	-53.717995	-60.745968	0.742134	0.000000	-4.944617	0.000000	0.000000	0.000000	-0.958132	0.225074	-1.204776	0.000000	0.000000	4.000000	25.000000	0.000000
2909.255792	0.230816	0.547979	0.016097	70.411926	-53.717995	-60.745968	0.742134	0.000000	-4.944617	0.000000	0.000000	0.000000	-0.958132	0.225074	-1.204776	0.000000	0.000000	4.000000	25.000000	0.000000
2909.259125	0.230816	0.547979	0.016097	71.597939	-47.021671	-53.398724	0.610667	0.000000	-4.962569	0.000000	0.000000	0.000000	-0.958132	0.225074	-1.204776	0.000000	0.000000	4.000000	25.000000	0.000000
2909.262458	0.227001	0.548693	0.012057	71.597939	-47.021671	-53.398724	0.610667	0.000000	-4.962569	0.000000	0.000000	0.000000	-1.144453	0.214363	-1.212062	0.000000	0.000000	4.000000	25.000000	0.000000
2909.265792	0.227001	0.548693	0.012057	71.597939	-47.021671	-53.398724	0.610667	0.000000	-4.962569	0.000000	0.000000	0.000000	-1.144453	0.214363	-1.212062	0.000000	0.000000	4.000000	25.000000	0.000000
2909.269125	0.227001	0.548693	0.012057	72.461716	-39.184246	-44.760185	0.472567	0.000000	-4.977618	0.000000	0.000000	0.000000	-1.144453	0.214363	-1.212062	0.000000	0.000000	4.000000	25.000000	0.000000
2909.272458	0.222546	0.549414	0.008190	72.461716	-39.184246	-44.760185	0.472567	0.000000	-4.977618	0.000000	0.000000	0.000000	-1.336426	0.216248	-1.160027	0.000000	0.000000	4.000000	25.000000	0.000000
2909.275792	0.222546	0.549414	0.008190	72.461716	-39.184246	-44.760185	0.472567	0.000000	-4.977618	0.000000	0.000000	0.000000	-1.336426	0.216248	-1.160027	0.000000	0.000000	4.000000	25.000000	0.000000
2909.279125	0.222546	0.549414	0.008190	72.992432	-30.505684	-35.001877	0.333436	0.000000	-4.988870	0.000000	0.000000	0.000000	-1.336426	0.216248	-1.160027	0.000000	0.000000	4.000000	25.000000	0.000000
2909.282458	0.217422	0.549984	0.004438	72.992432	-30.505684	-35.001877	0.333436	0.000000	-4.988870	0.000000	0.000000	0.000000	-1.537076	0.171011	-1.125653	0.000000	0.000000	4.000000	25.000000	0.000000
2909.285792	0.217422	0.549984	0.004438	72.992432	-30.505684	-35.001877	0.333436	0.000000	-4.988870	0.000000	0.000000	0.000000	-1.537076	0.171011	-1.125653	0.000000	0.000000	4.000000	25.000000	0.000000
2909.289125	0.217422	0.549984	0.004438	73.170982	-21.233418	-24.247498	0.188854	0.000000	-4.996432	0.000000	0.000000	0.000000	-1.537076	0.171011	-1.125653	0.000000	0.000000	4.000000	25.000000	0.000000
2909.292458	0.211737	0.550382	0.000857	73.170982	-21.233418	-24.247498	0.188854	0.000000	-4.996432	0.000000	0.000000	0.000000	-1.705532	0.119231	-1.074521	0.000000	0.000000	4.000000	25.000000	0.000000
2909.295792	0.211737	0.550382	0.000857	73.170982	-21.233418	-24.247498	0.188854	0.000000	-4.996432	0.000000	0.000000	0.000000	-1.705532	0.119231	-1.074521	0.000000	0.000000	4.000000	25.000000	0.000000
2909.299125	0.211737	0.550382	0.000857	72.974640	-11.859709	-12.904185	0.038329	0.000000	-4.999853	0.000000	0.000000	0.000000	-1.705532	0.119231	-1.074521	0.000000	0.000000	4.000000	25.000000	0.000000
2909.302458	0.205639	0.550503	-0.002684	72.974640	-11.859709	-12.904185	0.038329	0.000000	-4.999853	0.000000	0.000000	0.000000	-1.829380	0.036381	-1.062282	0.000000	0.000000	4.000000	25.000000	0.000000
2909.305792	0.205639	0.550503	-0.002684	72.974640	-11.859709	-12.904185	0.038329	0.000000	-4.999853	0.000000	0.000000	0.000000	-1.829380	0.036381	-1.062282	0.000000	0.000000	4.000000	25.000000	0.000000
2909.309125	0.205639	0.550503	-0.002684	72.331223	-2.906253	-1.507487	-0.127012	0.000000	-4.998386	0.000000	0.000000	0.000000	-1.829380	0.036381	-1.062282	0.000000	0.000000	4.000000	25.000000	0.000000
2909.312458	0.199229	0.550379	-0.006177	72.331223	-2.906253	-1.507487	-0.127012	0.000000	-4.998386	0.000000	0.000000	0.000000	-1.922993	-0.037068	-1.047912	0.000000	0.000000	4.000000	25.000000	0.000000
2909.315792	0.199229	0.550379	-0.006177	72.331223	-2.906253	-1.507487	-0.127012	0.000000	-4.998386	0.000000	0.000000	0.000000	-1.922993	-0.037068	-1.047912	0.000000	0.000000	4.000000	25.000000	0.000000
2909.319125	0.199229	0.550379	-0.006177	71.234383	5.078033	9.404079	-0.308870	0.000000	-4.961468	0.000000	0.000000	0.000000	-1.922993	-0.037068	-1.047912	0.000000	0.000000	4.000000	25.000000	0.000000
2909.322458	0.192685	0.550154	-0.009483	71.234383	5.078033	9.404079	-0.308870	0.000000	-4.961468	0.000000	0.000000	0.000000	-1.963235	-0.067639	-0.991570	0.000000	0.000000	4.000000	25.000000	0.000000
2909.325792	0.192685	0.550154	-0.009483	71.234383	5.078033	9.404079	-0.308870	0.000000	-4.961468	0.000000	0.000000	0.000000	-1.963235	-0.067639	-0.991570	0.000000	0.000000	4.000000	25.000000	0.000000
2909.329125	0.192685	0.550154	-0.009483	69.718300	11.598165	19.220800	-0.474132	0.000000	-4.634262	0.000000	0.000000	0.000000	-1.963235	-0.067639	-0.991570	0.000000	0.000000	4.000000	25.000000	0.000000
2909.332458	0.185928	0.549857	-0.012508	69.718300	11.598165	19.220800	-0.474132	0.000000	-4.634262	0.000000	0.000000	0.000000	-2.027084	-0.089184	-0.907551	0.000000	0.000000	4.000000	25.000000	0.000000
2909.335792	0.185928	0.549857	-0.012508	69.718300	11.598165	19.220800	-0.474132	0.000000	-4.634262	0.000000	0.000000	0.000000	-2.027084	-0.089184	-0.907551	0.000000	0.000000	4.000000	25.000000	0.000000
2909.339125	0.185928	0.549857	-0.012508	67.849327	16.469072	27.086170	-0.625390	0.000000	-4.296415	0.000000	0.000000	0.000000	-2.027084	-0.089184	-0.907551	0.000000	0.000000	4.000000	25.000000	0.000000
2909.342458	0.179179	0.549618	-0.015029	67.849327	16.469072	27.086170	-0.625390	0.000000	-4.296415	0.000000	0.000000	0.000000	-2.024662	-0.071714	-0.756271	0.000000	0.000000	4.000000	25.000000	0.000000
2909.345792	0.179179	0.549618	-0.015029	67.849327	16.469072	27.086170	-0.625390	0.000000	-4.296415	0.000000	0.000000	0.000000	-2.024662	-0.071714	-0.756271	0.000000	0.000000	4.000000	25.000000	0.000000
2909.349125	0.179179	0.549618	-0.015029	65.763603	19.799610	32.421898	-0.751436	0.000000	-3.958972	0.000000	0.000000	0.000000	-2.024662	-0.071714	-0.756271	0.000000	0.000000	4.000000	25.000000	0.000000
2909.352458	0.172487	0.549500	-0.016962	65.763603	19.799610	32.421898	-0.751436	0.000000	-3.958972	0.000000	0.000000	0.000000	-2.007738	-0.035240	-0.580084	0.000000	0.000000	4.000000	25.000000	0.000000
2909.355792	0.172487	0.549500	-0.016962	65.763603	19.799610	32.421898	-0.751436	0.000000	-3.958972	0.000000	0.000000	0.000000	-2.007738	-0.035240	-0.580084	0.000000	0.000000	4.000000	25.000000	0.000000
2909.359125	0.172487	0.549500	-0.016962	63.764297	21.925032	35.222424	-0.848116	0.000000	-3.624349	0.000000	0.000000	0.000000	-2.007738	-0.035240	-0.580084	0.000000	0.000000	4.000000	25.000000	0.000000
2909.362458	0.165986	0.549558	-0.018163	63.764297	21.925032	35.222424	-0.848116	0.000000	-3.624349	0.000000	0.000000	0.000000	-1.950167	0.017308	-0.360184	0.000000	0.000000	4.000000	25.000000	0.000000
2909.365792	0.165986	0.549558	-0.018163	63.764297	21.925032	35.222424	-0.848116	0.000000	-3.624349	0.000000	0.000000	0.000000	-1.950167	0.017308	-0.360184	0.000000	0.000000	4.000000	25.000000	0.000000
2909.369125	0.165986	0.549558	-0.018163	63.194912	23.639982	36.365391	-0.908147	0.000000	-3.299321	0.000000	0.000000	0.000000	-1.950167	0.017308	-0.360184	0.000000	0.000000	4.000000	25.000000	0.000000
2909.372458	0.159669	0.549559	-0.018970	63.194912	23.639982	36.365391	-0.908147	0.000000	-3.299321	0.000000	0.000000	0.000000	-1.895077	0.000310	-0.241969	0.000000	0.000000	4.000000	25.000000	0.000000
2909.375792	0.159669	0.549559	-0.018970	63.194912	23.639982	36.365391	-0.908147	0.000000	-3.299321	0.000000	0.000000	0.000000	-1.895077	0.000310	-0.241969	0.000000	0.000000	4.000000	25.000000	0.000000
2909.379125	0.159669	0.549559	-0.018970	63.493126	25.751459	37.236492	-0.948475	0.000000	-2.983474	0.000000	0.000000	0.000000	-1.895077	0.000310	-0.241969	0.000000	0.000000	4.000000	25.000000	0.000000
2909.382458	0.153694	0.549862	-0.018816	63.493126	25.751459	37.236492	-0.948475	0.000000	-2.983474	0.000000	0.000000	0.000000	-1.792706	0.090918	0.046036	0.000000	0.000000	4.000000	25.000000	0.000000
2909.385792	0.153694	0.549862	-0.018816	63.493126	25.751459	37.236492	-0.948475	0.000000	-2.983474	0.000000	0.000000	0.000000	-1.792706	0.090918	0.046036	0.000000	0.000000	4.000000	25.000000	0.000000
2909.389125	0.153694	0.549862	-0.018816	63.708557	28.244064	38.801163	-0.940802	0.000000	-2.684690	0.000000	0.000000	0.000000	-1.792706	0.090918	0.046036	0.000000	0.000000	4.000000	25.000000	0.000000
2909.392458	0.148083	0.550522	-0.017581	63.708557	28.244064	38.801163	-0.940802	0.000000	-2.684690	0.000000	0.000000	0.000000	-1.683117	0.198037	0.370630	0.000000	0.000000	4.000000	25.000000	0.000000
2909.395792	0.148083	0.550522	-0.017581	63.708557	28.244064	38.801163	-0.940802	0.000000	-2.684690	0.000000	0.000000	0.000000	-1.683117	0.198037	0.370630	0.000000	0.000000	4.000000	25.000000	0.000000
2909.399125	0.148083	0.550522	-0.017581	63.985889	31.244574	40.849827	-0.879031	0.000000	-2.404170	0.000000	0.000000	0.000000	-1.683117	0.198037	0.370630	0.000000	0.000000	4.000000	25.000000	0.000000
2909.402458	0.142692	0.551359	-0.015429	63.985889	31.244574	40.849827	-0.879031	0.000000	-2.404170	0.000000	0.000000	0.000000	-1.617288	0.251038	0.645443	0.000000	0.000000	4.000000	25.000000	0.000000
2909.405792	0.142692	0.551359	-0.015429	63.985889	31.244574	40.849827	-0.879031	0.000000	-2.404170	0.000000	0.000000	0.000000	-1.617288	0.251038	0.645443	0.000000	0.000000	4.000000	25.000000	0.000000
2909.409125	0.142692	0.551359	-0.015429	64.549637	35.046364	43.039223	-0.771457	0.000000	-2.134622	0.000000	0.000000	0.000000	-1.617288	0.251038	0.645443	0.000000	0.000000	4.000000	25.000000	0.000000
2909.412458	0.137520	0.552181	-0.012689	64.549637	35.046364	43.039223	-0.771457	0.000000	-2.134622	0.000000	0.000000	0.000000	-1.551875	0.246736	0.821978	0.000000	0.000000	4.000000	25.000000	0.000000
2909.415792	0.137520	0.552181	-0.012689	64.549637	35.046364	43.039223	-0.771457	0.000000	-2.134622	0.000000	0.000000	0.000000	-1.551875	0.246736	0.821978	0.000000	0.000000	4.000000	25.000000	0.000000
2909.419125	0.137520	0.552181	-0.012689	65.254112	39.630470	45.569084	-0.634461	0.000000	-1.875977	0.000000	0.000000	0.000000	-1.551875	0.246736	0.821978	0.000000	0.000000	4.000000	25.000000	0.000000
2909.422458	0.132545	0.552965	-0.009418	65.254112	39.630470	45.569084	-0.634461	0.000000	-1.875977	0.000000	0.000000	0.000000	-1.492325	0.235098	0.981479	0.000000	0.000000	4.000000	25.000000	0.000000
2909.425792	0.132545	0.552965	-0.009418	65.254112	39.630470	45.569084	-0.634461	0.000000	-1.875977	0.000000	0.000000	0.000000	-1.492325	0.235098	0.981479	0.000000	0.000000	4.000000	25.000000	0.000000
2909.429125	0.132545	0.552965	-0.009418	65.965614	44.673683	48.188156	-0.470881	0.000000	-1.627256	0.000000	0.000000	0.000000	-1.492325	0.235098	0.981479	0.000000	0.000000	4.000000	25.000000	0.000000
2909.432458	0.128013	0.553846	-0.005735	65.965614	44.673683	48.188156	-0.470881	0.000000	-1.627256	0.000000	0.000000	0.000000	-1.359542	0.264233	1.104692	0.000000	0.000000	4.000000	25.000000	0.000000
2909.435792	0.128013	0.553846	-0.005735	65.965614	44.673683	48.188156	-0.470881	0.000000	-1.627256	0.000000	0.000000	0.000000	-1.359542	0.264233	1.104692	0.000000	0.000000	4.000000	25.000000	0.000000
2909.439125	0.128013	0.553846	-0.005735	66.821159	49.769043	50.234837	-0.286766	0.000000	-1.400666	0.000000	0.000000	0.000000	-1.359542	0.264233	1.104692	0.000000	0.000000	4.000000	25.000000	0.000000
2909.442458	0.124061	0.554687	-0.002024	66.821159	49.769043	50.234837	-0.286766	0.000000	-1.400666	0.000000	0.000000	0.000000	-1.185676	0.252264	1.113499	0.000000	0.000000	4.000000	25.000000	0.000000
2909.445792	0.124061	0.554687	-0.002024	66.821159	49.769043	50.234837	-0.286766	0.000000	-1.400666	0.000000	0.000000	0.000000	-1.185676	0.252264	1.113499	0.000000	0.000000	4.000000	25.000000	0.000000
2909.449125	0.124061	0.554687	-0.002024	67.914101	54.633224	52.413509	-0.101182	0.000000	-1.203053	0.000000	0.000000	0.000000	-1.185676	0.252264	1.113499	0.000000	0.000000	4.000000	25.000000	0.000000
2909.452458	0.120643	0.555547	0.001711	67.914101	54.633224	52.413509	-0.101182	0.000000	-1.203053	0.000000	0.000000	0.000000	-1.025335	0.258044	1.120403	0.000000	0.000000	4.000000	25.000000	0.000000
2909.455792	0.120643	0.555547	0.001711	67.914101	54.633224	52.413509	-0.101182	0.000000	-1.203053	0.000000	0.000000	0.000000	-1.025335	0.258044	1.120403	0.000000	0.000000	4.000000	25.000000	0.000000
2909.459125	0.120643	0.555547	0.001711	69.108948	59.510914	56.463345	0.085551	0.000000	-1.032164	0.000000	0.000000	0.000000	-1.025335	0.258044	1.120403	0.000000	0.000000	4.000000	25.000000	0.000000
2909.462458	0.117933	0.556504	0.005488	69.108948	59.510914	56.463345	0.085551	0.000000	-1.032164	0.000000	0.000000	0.000000	-0.812968	0.287162	1.133117	0.000000	0.000000	4.000000	25.000000	0.000000
2909.465792	0.117933	0.556504	0.005488	69.108948	59.510914	56.463345	0.085551	0.000000	-1.032164	0.000000	0.000000	0.000000	-0.812968	0.287162	1.133117	0.000000	0.000000	4.000000	25.000000	0.000000
2909.469125	0.117933	0.556504	0.005488	70.468620	64.328102	60.064178	0.274404	0.000000	-0.896669	0.000000	0.000000	0.000000	-0.812968	0.287162	1.133117	0.000000	0.000000	4.000000	25.000000	0.000000
2909.472458	0.116090	0.557481	0.008966	70.468620	64.328102	60.064178	0.274404	0.000000	-0.896669	0.000000	0.000000	0.000000	-0.553044	0.293211	1.043290	0.000000	0.000000	4.000000	25.000000	0.000000
2909.475792	0.116090	0.557481	0.008966	70.468620	64.328102	60.064178	0.274404	0.000000	-0.896669	0.000000	0.000000	0.000000	-0.553044	0.293211	1.043290	0.000000	0.000000	4.000000	25.000000	0.000000
2909.479125	0.116090	0.557481	0.008966	72.114388	68.513351	62.420818	0.448286	0.000000	-0.804495	0.000000	0.000000	0.000000	-0.553044	0.293211	1.043290	0.000000	0.000000	4.000000	25.000000	0.000000
2909.482458	0.115062	0.558549	0.012246	72.114388	68.513351	62.420818	0.448286	0.000000	-0.804495	0.000000	0.000000	0.000000	-0.308248	0.320390	0.983958	0.000000	0.000000	4.000000	25.000000	0.000000
2909.485792	0.115062	0.558549	0.012246	72.114388	68.513351	62.420818	0.448286	0.000000	-0.804495	0.000000	0.000000	0.000000	-0.308248	0.320390	0.983958	0.000000	0.000000	4.000000	25.000000	0.000000
2909.489125	0.115062	0.558549	0.012246	74.027260	70.244087	61.831135	0.612279	0.000000	-0.753120	0.000000	0.000000	0.000000	-0.308248	0.320390	0.983958	0.000000	0.000000	4.000000	25.000000	0.000000
2909.492458	0.114655	0.559753	0.015529	74.027260	70.244087	61.831135	0.612279	0.000000	-0.753120	0.000000	0.000000	0.000000	-0.122312	0.361093	0.985023	0.000000	0.000000	4.000000	25.000000	0.000000
2909.495792	0.114655	0.559753	0.015529	74.027260	70.244087	61.831135	0.612279	0.000000	-0.753120	0.000000	0.000000	0.000000	-0.122312	0.361093	0.985023	0.000000	0.000000	4.000000	25.000000	0.000000
2909.499125	0.114655	0.559753	0.015529	76.188080	68.554108	57.589485	0.776450	0.000000	-0.732735	0.000000	0.000000	0.000000	-0.122312	0.361093	0.985023	0.000000	0.000000	4.000000	25.000000	0.000000
2909.502458	0.114891	0.560926	0.018673	76.188080	68.554108	57.589485	0.776450	0.000000	-0.732735	0.000000	0.000000	0.000000	0.070943	0.351852	0.943208	0.000000	0.000000	4.000000	25.000000	0.000000
2909.505792	0.114891	0.560926	0.018673	76.188080	68.554108	57.589485	0.776450	0.000000	-0.732735	0.000000	0.000000	0.000000	0.070943	0.351852	0.943208	0.000000	0.000000	4.000000	25.000000	0.000000
2909.509125	0.114891	0.560926	0.018673	78.521301	63.580475	49.882572	0.933651	0.000000	-0.744558	0.000000	0.000000	0.000000	0.070943	0.351852	0.943208	0.000000	0.000000	4.000000	25.000000	0.000000
2909.512458	0.115849	0.561952	0.021445	78.521301	63.580475	49.882572	0.933651	0.000000	-0.744558	0.000000	0.000000	0.000000	0.287360	0.307873	0.831631	0.000000	0.000000	4.000000	25.000000	0.000000
2909.515792	0.115849	0.561952	0.021445	78.521301	63.580475	49.882572	0.933651	0.000000	-0.744558	0.000000	0.000000	0.000000	0.287360	0.307873	0.831631	0.000000	0.000000	4.000000	25.000000	0.000000
2909.519125	0.115849	0.561952	0.021445	80.766685	54.450974	38.225945	1.072256	0.000000	-0.792452	0.000000	0.000000	0.000000	0.287360	0.307873	0.831631	0.000000	0.000000	4.000000	25.000000	0.000000
2909.522458	0.117506	0.562741	0.023696	80.766685	54.450974	38.225945	1.072256	0.000000	-0.792452	0.000000	0.000000	0.000000	0.497101	0.236655	0.675300	0.000000	0.000000	4.000000	25.000000	0.000000
2909.525792	0.117506	0.562741	0.023696	80.766685	54.450974	38.225945	1.072256	0.000000	-0.792452	0.000000	0.000000	0.000000	0.497101	0.236655	0.675300	0.000000	0.000000	4.000000	25.000000	0.000000
2909.529125	0.117506	0.562741	0.023696	82.513184	39.116302	21.300785	1.184806	0.000000	-0.875302	0.000000	0.000000	0.000000	0.497101	0.236655	0.675300	0.000000	0.000000	4.000000	25.000000	0.000000
2909.532458	0.119727	0.563326	0.025428	82.513184	39.116302	21.300785	1.184806	0.000000	-0.875302	0.000000	0.000000	0.000000	0.666373	0.175575	0.519495	0.000000	0.000000	4.000000	25.000000	0.000000
2909.535792	0.119727	0.563326	0.025428	82.513184	39.116302	21.300785	1.184806	0.000000	-0.875302	0.000000	0.000000	0.000000	0.666373	0.175575	0.519495	0.000000	0.000000	4.000000	25.000000	0.000000
2909.539125	0.119727	0.563326	0.025428	83.318161	17.395184	-1.137741	1.271388	0.000000	-0.986364	0.000000	0.000000	0.000000	0.666373	0.175575	0.519495	0.000000	0.000000	4.000000	25.000000	0.000000
2909.542458	0.122448	0.563644	0.026557	83.318161	17.395184	-1.137741	1.271388	0.000000	-0.986364	0.000000	0.000000	0.000000	0.816184	0.095359	0.338650	0.000000	0.000000	4.000000	25.000000	0.000000
2909.545792	0.122448	0.563644	0.026557	83.318161	17.395184	-1.137741	1.271388	0.000000	-0.986364	0.000000	0.000000	0.000000	0.816184	0.095359	0.338650	0.000000	0.000000	4.000000	25.000000	0.000000
2909.549125	0.122448	0.563644	0.026557	82.991341	-5.644097	-24.148935	1.327830	0.000000	-1.122395	0.000000	0.000000	0.000000	0.816184	0.095359	0.338650	0.000000	0.000000	4.000000	25.000000	0.000000
2909.552458	0.125657	0.563595	0.026947	82.991341	-5.644097	-24.148935	1.327830	0.000000	-1.122395	0.000000	0.000000	0.000000	0.962834	-0.014779	0.117239	0.000000	0.000000	4.000000	25.000000	0.000000
2909.555792	0.125657	0.563595	0.026947	82.991341	-5.644097	-24.148935	1.327830	0.000000	-1.122395	0.000000	0.000000	0.000000	0.962834	-0.014779	0.117239	0.000000	0.000000	4.000000	25.000000	0.000000
2909.559125	0.125657	0.563595	0.026947	81.704353	-24.220800	-42.238140	1.347370	0.000000	-1.282867	0.000000	0.000000	0.000000	0.962834	-0.014779	0.117239	0.000000	0.000000	4.000000	25.000000	0.000000
2909.562458	0.129212	0.563214	0.026730	81.704353	-24.220800	-42.238140	1.347370	0.000000	-1.282867	0.000000	0.000000	0.000000	1.066346	-0.114359	-0.065261	0.000000	0.000000	4.000000	25.000000	0.000000
2909.565792	0.129212	0.563214	0.026730	81.704353	-24.220800	-42.238140	1.347370	0.000000	-1.282867	0.000000	0.000000	0.000000	1.066346	-0.114359	-0.065261	0.000000	0.000000	4.000000	25.000000	0.000000
2909.569125	0.129212	0.563214	0.026730	79.735611	-36.817051	-55.043114	1.336493	0.000000	-1.460591	0.000000	0.000000	0.000000	1.066346	-0.114359	-0.065261	0.000000	0.000000	4.000000	25.000000	0.000000
2909.572458	0.133092	0.562555	0.025953	79.735611	-36.817051	-55.043114	1.336493	0.000000	-1.460591	0.000000	0.000000	0.000000	1.163963	-0.197615	-0.233071	0.000000	0.000000	4.000000	25.000000	0.000000
2909.575792	0.133092	0.562555	0.025953	79.735611	-36.817051	-55.043114	1.336493	0.000000	-1.460591	0.000000	0.000000	0.000000	1.163963	-0.197615	-0.233071	0.000000	0.000000	4.000000	25.000000	0.000000
2909.579125	0.133092	0.562555	0.025953	77.332062	-44.673973	-64.182053	1.297648	0.000000	-1.654585	0.000000	0.000000	0.000000	1.163963	-0.197615	-0.233071	0.000000	0.000000	4.000000	25.000000	0.000000
2909.582458	0.137233	0.561636	0.024773	77.332062	-44.673973	-64.182053	1.297648	0.000000	-1.654585	0.000000	0.000000	0.000000	1.242307	-0.275563	-0.353936	0.000000	0.000000	4.000000	25.000000	0.000000
2909.585792	0.137233	0.561636	0.024773	77.332062	-44.673973	-64.182053	1.297648	0.000000	-1.654585	0.000000	0.000000	0.000000	1.242307	-0.275563	-0.353936	0.000000	0.000000	4.000000	25.000000	0.000000
2909.589125	0.137233	0.561636	0.024773	74.712814	-49.438183	-70.507133	1.238658	0.000000	-1.861636	0.000000	0.000000	0.000000	1.242307	-0.275563	-0.353936	0.000000	0.000000	4.000000	25.000000	0.000000
2909.592458	0.141494	0.560467	0.023329	74.712814	-49.438183	-70.507133	1.238658	0.000000	-1.861636	0.000000	0.000000	0.000000	1.278485	-0.350805	-0.433185	0.000000	0.000000	4.000000	25.000000	0.000000
2909.595792	0.141494	0.560467	0.023329	74.712814	-49.438183	-70.507133	1.238658	0.000000	-1.861636	0.000000	0.000000	0.000000	1.278485	-0.350805	-0.433185	0.000000	0.000000	4.000000	25.000000	0.000000
2909.599125	0.141494	0.560467	0.023329	72.091736	-52.251621	-74.014183	1.166461	0.000000	-2.074717	0.000000	0.000000	0.000000	1.278485	-0.350805	-0.433185	0.000000	0.000000	4.000000	25.000000	0.000000
2909.602458	0.145635	0.559118	0.021827	72.091736	-52.251621	-74.014183	1.166461	0.000000	-2.074717	0.000000	0.000000	0.000000	1.242322	-0.404652	-0.450714	0.000000	0.000000	4.000000	25.000000	0.000000
2909.605792	0.145635	0.559118	0.021827	72.091736	-52.251621	-74.014183	1.166461	0.000000	-2.074717	0.000000	0.000000	0.000000	1.242322	-0.404652	-0.450714	0.000000	0.000000	4.000000	25.000000	0.000000
2909.609125	0.145635	0.559118	0.021827	69.680794	-53.864838	-75.012650	1.091342	0.000000	-2.281770	0.000000	0.000000	0.000000	1.242322	-0.404652	-0.450714	0.000000	0.000000	4.000000	25.000000	0.000000
2909.612458	0.149603	0.557644	0.020339	69.680794	-53.864838	-75.012650	1.091342	0.000000	-2.281770	0.000000	0.000000	0.000000	1.190129	-0.442196	-0.446332	0.000000	0.000000	4.000000	25.000000	0.000000
2909.615792	0.149603	0.557644	0.020339	69.680794	-53.864838	-75.012650	1.091342	0.000000	-2.281770	0.000000	0.000000	0.000000	1.190129	-0.442196	-0.446332	0.000000	0.000000	4.000000	25.000000	0.000000
2909.619125	0.149603	0.557644	0.020339	67.708946	-54.800228	-74.739204	1.016953	0.000000	-2.480125	0.000000	0.000000	0.000000	1.190129	-0.442196	-0.446332	0.000000	0.000000	4.000000	25.000000	0.000000
2909.622458	0.153250	0.556180	0.018955	67.708946	-54.800228	-74.739204	1.016953	0.000000	-2.480125	0.000000	0.000000	0.000000	1.094112	-0.439185	-0.415283	0.000000	0.000000	4.000000	25.000000	0.000000
2909.625792	0.153250	0.556180	0.018955	67.708946	-54.800228	-74.739204	1.016953	0.000000	-2.480125	0.000000	0.000000	0.000000	1.094112	-0.439185	-0.415283	0.000000	0.000000	4.000000	25.000000	0.000000
2909.629125	0.153250	0.556180	0.018955	66.454803	-55.597954	-74.583748	0.947739	0.000000	-2.662477	0.000000	0.000000	0.000000	1.094112	-0.439185	-0.415283	0.000000	0.000000	4.000000	25.000000	0.000000
2909.632458	0.156358	0.554828	0.017689	66.454803	-55.597954	-74.583748	0.947739	0.000000	-2.662477	0.000000	0.000000	0.000000	0.932417	-0.405817	-0.379682	0.000000	0.000000	4.000000	25.000000	0.000000
2909.635792	0.156358	0.554828	0.017689	66.454803	-55.597954	-74.583748	0.947739	0.000000	-2.662477	0.000000	0.000000	0.000000	0.932417	-0.405817	-0.379682	0.000000	0.000000	4.000000	25.000000	0.000000
2909.639125	0.156358	0.554828	0.017689	65.983040	-56.487236	-74.981491	0.884459	0.000000	-2.817880	0.000000	0.000000	0.000000	0.932417	-0.405817	-0.379682	0.000000	0.000000	4.000000	25.000000	0.000000
2909.642458	0.158661	0.553685	0.016646	65.983040	-56.487236	-74.981491	0.884459	0.000000	-2.817880	0.000000	0.000000	0.000000	0.691091	-0.342681	-0.313013	0.000000	0.000000	4.000000	25.000000	0.000000
2909.645792	0.158661	0.553685	0.016646	65.983040	-56.487236	-74.981491	0.884459	0.000000	-2.817880	0.000000	0.000000	0.000000	0.691091	-0.342681	-0.313013	0.000000	0.000000	4.000000	25.000000	0.000000
2909.649125	0.158661	0.553685	0.016646	66.130867	-57.630821	-75.962234	0.832290	0.000000	-2.933062	0.000000	0.000000	0.000000	0.691091	-0.342681	-0.313013	0.000000	0.000000	4.000000	25.000000	0.000000
2909.652458	0.159782	0.552669	0.015739	66.130867	-57.630821	-75.962234	0.832290	0.000000	-2.933062	0.000000	0.000000	0.000000	0.336225	-0.304818	-0.272068	0.000000	0.000000	4.000000	25.000000	0.000000
2909.655792	0.159782	0.552669	0.015739	66.130867	-57.630821	-75.962234	0.832290	0.000000	-2.933062	0.000000	0.000000	0.000000	0.336225	-0.304818	-0.272068	0.000000	0.000000	4.000000	25.000000	0.000000
2909.659125	0.159782	0.552669	0.015739	66.606438	-58.942505	-76.737694	0.786946	0.000000	-2.989100	0.000000	0.000000	0.000000	0.336225	-0.304818	-0.272068	0.000000	0.000000	4.000000	25.000000	0.000000
2909.662458	0.159893	0.551844	0.014885	66.606438	-58.942505	-76.737694	0.786946	0.000000	-2.989100	0.000000	0.000000	0.000000	0.033336	-0.247534	-0.256144	0.000000	0.000000	4.000000	25.000000	0.000000
2909.665792	0.159893	0.551844	0.014885	66.606438	-58.942505	-76.737694	0.786946	0.000000	-2.989100	0.000000	0.000000	0.000000	0.033336	-0.247534	-0.256144	0.000000	0.000000	4.000000	25.000000	0.000000
2909.669125	0.159893	0.551844	0.014885	67.431107	-60.164104	-77.021141	0.744255	0.000000	-2.994656	0.000000	0.000000	0.000000	0.033336	-0.247534	-0.256144	0.000000	0.000000	4.000000	25.000000	0.000000
2909.672458	0.159238	0.551219	0.013981	67.431107	-60.164104	-77.021141	0.744255	0.000000	-2.994656	0.000000	0.000000	0.000000	-0.196581	-0.187428	-0.271304	0.000000	0.000000	4.000000	25.000000	0.000000
2909.675792	0.159238	0.551219	0.013981	67.431107	-60.164104	-77.021141	0.744255	0.000000	-2.994656	0.000000	0.000000	0.000000	-0.196581	-0.187428	-0.271304	0.000000	0.000000	4.000000	25.000000	0.000000
2909.679125	0.159238	0.551219	0.013981	68.743958	-59.599792	-75.223465	0.699038	0.000000	-2.961892	0.000000	0.000000	0.000000	-0.196581	-0.187428	-0.271304	0.000000	0.000000	4.000000	25.000000	0.000000
2909.682458	0.157970	0.550844	0.013097	68.743958	-59.599792	-75.223465	0.699038	0.000000	-2.961892	0.000000	0.000000	0.000000	-0.380445	-0.112550	-0.265117	0.000000	0.000000	4.000000	25.000000	0.000000
2909.685792	0.157970	0.550844	0.013097	68.743958	-59.599792	-75.223465	0.699038	0.000000	-2.961892	0.000000	0.000000	0.000000	-0.380445	-0.112550	-0.265117	0.000000	0.000000	4.000000	25.000000	0.000000
2909.689125	0.157970	0.550844	0.013097	70.535767	-55.609821	-69.698486	0.654852	0.000000	-2.898484	0.000000	0.000000	0.000000	-0.380445	-0.112550	-0.265117	0.000000	0.000000	4.000000	25.000000	0.000000
2909.692458	0.156366	0.550815	0.012454	70.535767	-55.609821	-69.698486	0.654852	0.000000	-2.898484	0.000000	0.000000	0.000000	-0.481202	-0.008721	-0.192834	0.000000	0.000000	4.000000	25.000000	0.000000
2909.695792	0.156366	0.550815	0.012454	70.535767	-55.609821	-69.698486	0.654852	0.000000	-2.898484	0.000000	0.000000	0.000000	-0.481202	-0.008721	-0.192834	0.000000	0.000000	4.000000	25.000000	0.000000
2909.699125	0.156366	0.550815	0.012454	72.395905	-48.973694	-61.181599	0.622713	0.000000	-2.818284	0.000000	0.000000	0.000000	-0.481202	-0.008721	-0.192834	0.000000	0.000000	4.000000	25.000000	0.000000
2909.702458	0.154386	0.550856	0.011626	72.395905	-48.973694	-61.181599	0.622713	0.000000	-2.818284	0.000000	0.000000	0.000000	-0.593935	0.012255	-0.248544	0.000000	0.000000	4.000000	25.000000	0.000000
2909.705792	0.154386	0.550856	0.011626	72.395905	-48.973694	-61.181599	0.622713	0.000000	-2.818284	0.000000	0.000000	0.000000	-0.593935	0.012255	-0.248544	0.000000	0.000000	4.000000	25.000000	0.000000
2909.709125	0.154386	0.550856	0.011626	73.974915	-40.556118	-50.508362	0.581289	0.000000	-2.719295	0.000000	0.000000	0.000000	-0.593935	0.012255	-0.248544	0.000000	0.000000	4.000000	25.000000	0.000000
2909.712458	0.151527	0.550842	0.010706	73.974915	-40.556118	-50.508362	0.581289	0.000000	-2.719295	0.000000	0.000000	0.000000	-0.857753	-0.004223	-0.275901	0.000000	0.000000	4.000000	25.000000	0.000000
2909.715792	0.151527	0.550842	0.010706	73.974915	-40.556118	-50.508362	0.581289	0.000000	-2.719295	0.000000	0.000000	0.000000	-0.857753	-0.004223	-0.275901	0.000000	0.000000	4.000000	25.000000	0.000000
2909.719125	0.151527	0.550842	0.010706	75.069656	-30.519697	-37.860294	0.535305	0.000000	-2.576336	0.000000	0.000000	0.000000	-0.857753	-0.004223	-0.275901	0.000000	0.000000	4.000000	25.000000	0.000000
2909.722458	0.147978	0.550830	0.009788	75.069656	-30.519697	-37.860294	0.535305	0.000000	-2.576336	0.000000	0.000000	0.000000	-1.064466	-0.003611	-0.275439	0.000000	0.000000	4.000000	25.000000	0.000000
2909.725792	0.147978	0.550830	0.009788	75.069656	-30.519697	-37.860294	0.535305	0.000000	-2.576336	0.000000	0.000000	0.000000	-1.064466	-0.003611	-0.275439	0.000000	0.000000	4.000000	25.000000	0.000000
2909.729125	0.147978	0.550830	0.009788	75.589211	-19.407093	-23.842432	0.489399	0.000000	-2.398925	0.000000	0.000000	0.000000	-1.064466	-0.003611	-0.275439	0.000000	0.000000	4.000000	25.000000	0.000000
2909.732458	0.144070	0.550730	0.008796	75.589211	-19.407093	-23.842432	0.489399	0.000000	-2.398925	0.000000	0.000000	0.000000	-1.172680	-0.030064	-0.297545	0.000000	0.000000	4.000000	25.000000	0.000000
2909.735792	0.144070	0.550730	0.008796	75.589211	-19.407093	-23.842432	0.489399	0.000000	-2.398925	0.000000	0.000000	0.000000	-1.172680	-0.030064	-0.297545	0.000000	0.000000	4.000000	25.000000	0.000000
2909.739125	0.144070	0.550730	0.008796	75.489296	-7.928577	-9.666764	0.439808	0.000000	-2.203478	0.000000	0.000000	0.000000	-1.172680	-0.030064	-0.297545	0.000000	0.000000	4.000000	25.000000	0.000000
2909.742458	0.140050	0.550600	0.007814	75.489296	-7.928577	-9.666764	0.439808	0.000000	-2.203478	0.000000	0.000000	0.000000	-1.205874	-0.039007	-0.294599	0.000000	0.000000	4.000000	25.000000	0.000000
2909.745792	0.140050	0.550600	0.007814	75.489296	-7.928577	-9.666764	0.439808	0.000000	-2.203478	0.000000	0.000000	0.000000	-1.205874	-0.039007	-0.294599	0.000000	0.000000	4.000000	25.000000	0.000000
2909.749125	0.140050	0.550600	0.007814	74.694847	2.676353	2.914567	0.390708	0.000000	-2.002500	0.000000	0.000000	0.000000	-1.205874	-0.039007	-0.294599	0.000000	0.000000	4.000000	25.000000	0.000000
2909.752458	0.136359	0.550497	0.006945	74.694847	2.676353	2.914567	0.390708	0.000000	-2.002500	0.000000	0.000000	0.000000	-1.107415	-0.030696	-0.260861	0.000000	0.000000	4.000000	25.000000	0.000000
2909.755792	0.136359	0.550497	0.006945	74.694847	2.676353	2.914567	0.390708	0.000000	-2.002500	0.000000	0.000000	0.000000	-1.107415	-0.030696	-0.260861	0.000000	0.000000	4.000000	25.000000	0.000000
2909.759125	0.136359	0.550497	0.006945	73.301872	11.263099	12.282768	0.347231	0.000000	-1.817931	0.000000	0.000000	0.000000	-1.107415	-0.030696	-0.260861	0.000000	0.000000	4.000000	25.000000	0.000000
2909.762458	0.133112	0.550431	0.006204	73.301872	11.263099	12.282768	0.347231	0.000000	-1.817931	0.000000	0.000000	0.000000	-0.974123	-0.019788	-0.222185	0.000000	0.000000	4.000000	25.000000	0.000000
2909.765792	0.133112	0.550431	0.006204	73.301872	11.263099	12.282768	0.347231	0.000000	-1.817931	0.000000	0.000000	0.000000	-0.974123	-0.019788	-0.222185	0.000000	0.000000	4.000000	25.000000	0.000000
2909.769125	0.133112	0.550431	0.006204	71.589874	17.445097	18.366619	0.310200	0.000000	-1.655577	0.000000	0.000000	0.000000	-0.974123	-0.019788	-0.222185	0.000000	0.000000	4.000000	25.000000	0.000000
2909.772458	0.130132	0.550494	0.005922	71.589874	17.445097	18.366619	0.310200	0.000000	-1.655577	0.000000	0.000000	0.000000	-0.893878	0.018830	-0.084628	0.000000	0.000000	4.000000	25.000000	0.000000
2909.775792	0.130132	0.550494	0.005922	71.589874	17.445097	18.366619	0.310200	0.000000	-1.655577	0.000000	0.000000	0.000000	-0.893878	0.018830	-0.084628	0.000000	0.000000	4.000000	25.000000	0.000000
2909.779125	0.130132	0.550494	0.005922	70.733177	21.791618	21.744719	0.296096	0.000000	-1.506597	0.000000	0.000000	0.000000	-0.893878	0.018830	-0.084628	0.000000	0.000000	4.000000	25.000000	0.000000
2909.782458	0.127435	0.550628	0.005931	70.733177	21.791618	21.744719	0.296096	0.000000	-1.506597	0.000000	0.000000	0.000000	-0.809226	0.040174	0.002809	0.000000	0.000000	4.000000	25.000000	0.000000
2909.785792	0.127435	0.550628	0.005931	70.733177	21.791618	21.744719	0.296096	0.000000	-1.506597	0.000000	0.000000	0.000000	-0.809226	0.040174	0.002809	0.000000	0.000000	4.000000	25.000000	0.000000
2909.789125	0.127435	0.550628	0.005931	70.886948	25.420797	23.825287	0.296564	0.000000	-1.371726	0.000000	0.000000	0.000000	-0.809226	0.040174	0.002809	0.000000	0.000000	4.000000	25.000000	0.000000
2909.792458	0.124996	0.550739	0.006172	70.886948	25.420797	23.825287	0.296564	0.000000	-1.371726	0.000000	0.000000	0.000000	-0.731515	0.033302	0.072255	0.000000	0.000000	4.000000	25.000000	0.000000
2909.795792	0.124996	0.550739	0.006172	70.886948	25.420797	23.825287	0.296564	0.000000	-1.371726	0.000000	0.000000	0.000000	-0.731515	0.033302	0.072255	0.000000	0.000000	4.000000	25.000000	0.000000
2909.799125	0.124996	0.550739	0.006172	71.128433	28.372292	25.412601	0.308606	0.000000	-1.249807	0.000000	0.000000	0.000000	-0.731515	0.033302	0.072255	0.000000	0.000000	4.000000	25.000000	0.000000
2909.802458	0.122817	0.551075	0.007020	71.128433	28.372292	25.412601	0.308606	0.000000	-1.249807	0.000000	0.000000	0.000000	-0.653801	0.100806	0.254453	0.000000	0.000000	4.000000	25.000000	0.000000
2909.805792	0.122817	0.551075	0.007020	71.128433	28.372292	25.412601	0.308606	0.000000	-1.249807	0.000000	0.000000	0.000000	-0.653801	0.100806	0.254453	0.000000	0.000000	4.000000	25.000000	0.000000
2909.809125	0.122817	0.551075	0.007020	71.437080	30.490122	26.297989	0.351015	0.000000	-1.140840	0.000000	0.000000	0.000000	-0.653801	0.100806	0.254453	0.000000	0.000000	4.000000	25.000000	0.000000
2909.812458	0.121183	0.551606	0.008164	71.437080	30.490122	26.297989	0.351015	0.000000	-1.140840	0.000000	0.000000	0.000000	-0.490104	0.159219	0.343077	0.000000	0.000000	4.000000	25.000000	0.000000
2909.815792	0.121183	0.551606	0.008164	71.437080	30.490122	26.297989	0.351015	0.000000	-1.140840	0.000000	0.000000	0.000000	-0.490104	0.159219	0.343077	0.000000	0.000000	4.000000	25.000000	0.000000
2909.819125	0.121183	0.551606	0.008164	71.883820	31.781380	26.162264	0.408194	0.000000	-1.059156	0.000000	0.000000	0.000000	-0.490104	0.159219	0.343077	0.000000	0.000000	4.000000	25.000000	0.000000
2909.822458	0.120098	0.552151	0.009444	71.883820	31.781380	26.162264	0.408194	0.000000	-1.059156	0.000000	0.000000	0.000000	-0.325481	0.163589	0.383883	0.000000	0.000000	4.000000	25.000000	0.000000
2909.825792	0.120098	0.552151	0.009444	71.883820	31.781380	26.162264	0.408194	0.000000	-1.059156	0.000000	0.000000	0.000000	-0.325481	0.163589	0.383883	0.000000	0.000000	4.000000	25.000000	0.000000
2909.829125	0.120098	0.552151	0.009444	72.427330	32.378887	25.046772	0.472175	0.000000	-1.004909	0.000000	0.000000	0.000000	-0.325481	0.163589	0.383883	0.000000	0.000000	4.000000	25.000000	0.000000
2909.832458	0.119522	0.552887	0.010793	72.427330	32.378887	25.046772	0.472175	0.000000	-1.004909	0.000000	0.000000	0.000000	-0.172833	0.220964	0.404755	0.000000	0.000000	4.000000	25.000000	0.000000
2909.835792	0.119522	0.552887	0.010793	72.427330	32.378887	25.046772	0.472175	0.000000	-1.004909	0.000000	0.000000	0.000000	-0.172833	0.220964	0.404755	0.000000	0.000000	4.000000	25.000000	0.000000
2909.839125	0.119522	0.552887	0.010793	73.028229	32.544361	23.598394	0.539634	0.000000	-0.976104	0.000000	0.000000	0.000000	-0.172833	0.220964	0.404755	0.000000	0.000000	4.000000	25.000000	0.000000
2909.842458	0.119475	0.553713	0.012096	73.028229	32.544361	23.598394	0.539634	0.000000	-0.976104	0.000000	0.000000	0.000000	-0.014021	0.247636	0.391013	0.000000	0.000000	4.000000	25.000000	0.000000
2909.845792	0.119475	0.553713	0.012096	73.028229	32.544361	23.598394	0.539634	0.000000	-0.976104	0.000000	0.000000	0.000000	-0.014021	0.247636	0.391013	0.000000	0.000000	4.000000	25.000000	0.000000
2909.849125	0.119475	0.553713	0.012096	73.744843	32.007072	21.612143	0.604803	0.000000	-0.973767	0.000000	0.000000	0.000000	-0.014021	0.247636	0.391013	0.000000	0.000000	4.000000	25.000000	0.000000
2909.852458	0.119848	0.554594	0.013279	73.744843	32.007072	21.612143	0.604803	0.000000	-0.973767	0.000000	0.000000	0.000000	0.111724	0.264346	0.354784	0.000000	0.000000	4.000000	25.000000	0.000000
2909.855792	0.119848	0.554594	0.013279	73.744843	32.007072	21.612143	0.604803	0.000000	-0.973767	0.000000	0.000000	0.000000	0.111724	0.264346	0.354784	0.000000	0.000000	4.000000	25.000000	0.000000
2909.859125	0.119848	0.554594	0.013279	74.584015	30.276985	18.406523	0.663934	0.000000	-0.992387	0.000000	0.000000	0.000000	0.111724	0.264346	0.354784	0.000000	0.000000	4.000000	25.000000	0.000000
2909.862458	0.120593	0.555504	0.014424	74.584015	30.276985	18.406523	0.663934	0.000000	-0.992387	0.000000	0.000000	0.000000	0.223447	0.272960	0.343587	0.000000	0.000000	4.000000	25.000000	0.000000
2909.865792	0.120593	0.555504	0.014424	74.584015	30.276985	18.406523	0.663934	0.000000	-0.992387	0.000000	0.000000	0.000000	0.223447	0.272960	0.343587	0.000000	0.000000	4.000000	25.000000	0.000000
2909.869125	0.120593	0.555504	0.014424	75.507423	26.896093	12.999682	0.721198	0.000000	-1.029628	0.000000	0.000000	0.000000	0.223447	0.272960	0.343587	0.000000	0.000000	4.000000	25.000000	0.000000
2909.872458	0.121780	0.556443	0.015513	75.507423	26.896093	12.999682	0.721198	0.000000	-1.029628	0.000000	0.000000	0.000000	0.356164	0.281654	0.326562	0.000000	0.000000	4.000000	25.000000	0.000000
2909.875792	0.121780	0.556443	0.015513	75.507423	26.896093	12.999682	0.721198	0.000000	-1.029628	0.000000	0.000000	0.000000	0.356164	0.281654	0.326562	0.000000	0.000000	4.000000	25.000000	0.000000
2909.879125	0.121780	0.556443	0.015513	76.415596	21.517498	5.306735	0.775625	0.000000	-1.088989	0.000000	0.000000	0.000000	0.356164	0.281654	0.326562	0.000000	0.000000	4.000000	25.000000	0.000000
2909.882458	0.123533	0.557385	0.016449	76.415596	21.517498	5.306735	0.775625	0.000000	-1.088989	0.000000	0.000000	0.000000	0.525845	0.282645	0.280835	0.000000	0.000000	4.000000	25.000000	0.000000
2909.885792	0.123533	0.557385	0.016449	76.415596	21.517498	5.306735	0.775625	0.000000	-1.088989	0.000000	0.000000	0.000000	0.525845	0.282645	0.280835	0.000000	0.000000	4.000000	25.000000	0.000000
2909.889125	0.123533	0.557385	0.016449	77.154785	14.298974	-3.652312	0.822431	0.000000	-1.176630	0.000000	0.000000	0.000000	0.525845	0.282645	0.280835	0.000000	0.000000	4.000000	25.000000	0.000000
2909.892458	0.125977	0.558339	0.017236	77.154785	14.298974	-3.652312	0.822431	0.000000	-1.176630	0.000000	0.000000	0.000000	0.733445	0.286170	0.236126	0.000000	0.000000	4.000000	25.000000	0.000000
2909.895792	0.125977	0.558339	0.017236	77.154785	14.298974	-3.652312	0.822431	0.000000	-1.176630	0.000000	0.000000	0.000000	0.733445	0.286170	0.236126	0.000000	0.000000	4.000000	25.000000	0.000000
2909.899125	0.125977	0.558339	0.017236	77.600609	5.263066	-13.412855	0.861786	0.000000	-1.298871	0.000000	0.000000	0.000000	0.733445	0.286170	0.236126	0.000000	0.000000	4.000000	25.000000	0.000000
2909.902458	0.128911	0.559172	0.017815	77.600609	5.263066	-13.412855	0.861786	0.000000	-1.298871	0.000000	0.000000	0.000000	0.880153	0.249825	0.173830	0.000000	0.000000	4.000000	25.000000	0.000000
2909.905792	0.128911	0.559172	0.017815	77.600609	5.263066	-13.412855	0.861786	0.000000	-1.298871	0.000000	0.000000	0.000000	0.880153	0.249825	0.173830	0.000000	0.000000	4.000000	25.000000	0.000000
2909.909125	0.128911	0.559172	0.017815	77.611572	-5.177766	-24.020487	0.890757	0.000000	-1.445563	0.000000	0.000000	0.000000	0.880153	0.249825	0.173830	0.000000	0.000000	4.000000	25.000000	0.000000
2909.912458	0.132224	0.559838	0.018131	77.611572	-5.177766	-24.020487	0.890757	0.000000	-1.445563	0.000000	0.000000	0.000000	0.993960	0.199992	0.094656	0.000000	0.000000	4.000000	25.000000	0.000000
2909.915792	0.132224	0.559838	0.018131	77.611572	-5.177766	-24.020487	0.890757	0.000000	-1.445563	0.000000	0.000000	0.000000	0.993960	0.199992	0.094656	0.000000	0.000000	4.000000	25.000000	0.000000
2909.919125	0.132224	0.559838	0.018131	77.071152	-16.001707	-35.427685	0.906533	0.000000	-1.611223	0.000000	0.000000	0.000000	0.993960	0.199992	0.094656	0.000000	0.000000	4.000000	25.000000	0.000000
2909.922458	0.135891	0.560249	0.018091	77.071152	-16.001707	-35.427685	0.906533	0.000000	-1.611223	0.000000	0.000000	0.000000	1.100048	0.123145	-0.011887	0.000000	0.000000	4.000000	25.000000	0.000000
2909.925792	0.135891	0.560249	0.018091	77.071152	-16.001707	-35.427685	0.906533	0.000000	-1.611223	0.000000	0.000000	0.000000	1.100048	0.123145	-0.011887	0.000000	0.000000	4.000000	25.000000	0.000000
2909.929125	0.135891	0.560249	0.018091	75.954605	-25.804592	-46.316502	0.904552	0.000000	-1.794564	0.000000	0.000000	0.000000	1.100048	0.123145	-0.011887	0.000000	0.000000	4.000000	25.000000	0.000000
2909.932458	0.139731	0.560402	0.017674	75.954605	-25.804592	-46.316502	0.904552	0.000000	-1.794564	0.000000	0.000000	0.000000	1.151997	0.046120	-0.124977	0.000000	0.000000	4.000000	25.000000	0.000000
2909.935792	0.139731	0.560402	0.017674	75.954605	-25.804592	-46.316502	0.904552	0.000000	-1.794564	0.000000	0.000000	0.000000	1.151997	0.046120	-0.124977	0.000000	0.000000	4.000000	25.000000	0.000000
2909.939125	0.139731	0.560402	0.017674	74.373489	-33.770309	-55.508343	0.883722	0.000000	-1.986564	0.000000	0.000000	0.000000	1.151997	0.046120	-0.124977	0.000000	0.000000	4.000000	25.000000	0.000000
2909.942458	0.143626	0.560316	0.016996	74.373489	-33.770309	-55.508343	0.883722	0.000000	-1.986564	0.000000	0.000000	0.000000	1.168416	-0.026034	-0.203447	0.000000	0.000000	4.000000	25.000000	0.000000
2909.945792	0.143626	0.560316	0.016996	74.373489	-33.770309	-55.508343	0.883722	0.000000	-1.986564	0.000000	0.000000	0.000000	1.168416	-0.026034	-0.203447	0.000000	0.000000	4.000000	25.000000	0.000000
2909.949125	0.143626	0.560316	0.016996	72.524414	-39.748913	-62.149532	0.849815	0.000000	-2.181299	0.000000	0.000000	0.000000	1.168416	-0.026034	-0.203447	0.000000	0.000000	4.000000	25.000000	0.000000
2909.952458	0.147411	0.560015	0.016099	72.524414	-39.748913	-62.149532	0.849815	0.000000	-2.181299	0.000000	0.000000	0.000000	1.135529	-0.090105	-0.269201	0.000000	0.000000	4.000000	25.000000	0.000000
2909.955792	0.147411	0.560015	0.016099	72.524414	-39.748913	-62.149532	0.849815	0.000000	-2.181299	0.000000	0.000000	0.000000	1.135529	-0.090105	-0.269201	0.000000	0.000000	4.000000	25.000000	0.000000
2909.959125	0.147411	0.560015	0.016099	70.631004	-44.100304	-66.249619	0.804948	0.000000	-2.370555	0.000000	0.000000	0.000000	1.135529	-0.090105	-0.269201	0.000000	0.000000	4.000000	25.000000	0.000000
2909.962458	0.150949	0.559475	0.015033	70.631004	-44.100304	-66.249619	0.804948	0.000000	-2.370555	0.000000	0.000000	0.000000	1.061364	-0.162232	-0.319769	0.000000	0.000000	4.000000	25.000000	0.000000
2909.965792	0.150949	0.559475	0.015033	70.631004	-44.100304	-66.249619	0.804948	0.000000	-2.370555	0.000000	0.000000	0.000000	1.061364	-0.162232	-0.319769	0.000000	0.000000	4.000000	25.000000	0.000000
2909.969125	0.150949	0.559475	0.015033	68.806984	-47.259727	-68.786049	0.751653	0.000000	-2.547449	0.000000	0.000000	0.000000	1.061364	-0.162232	-0.319769	0.000000	0.000000	4.000000	25.000000	0.000000
2909.972458	0.154254	0.558819	0.013860	68.806984	-47.259727	-68.786049	0.751653	0.000000	-2.547449	0.000000	0.000000	0.000000	0.991659	-0.196631	-0.352014	0.000000	0.000000	4.000000	25.000000	0.000000
2909.975792	0.154254	0.558819	0.013860	68.806984	-47.259727	-68.786049	0.751653	0.000000	-2.547449	0.000000	0.000000	0.000000	0.991659	-0.196631	-0.352014	0.000000	0.000000	4.000000	25.000000	0.000000
2909.979125	0.154254	0.558819	0.013860	67.252510	-49.621845	-70.943207	0.692984	0.000000	-2.712725	0.000000	0.000000	0.000000	0.991659	-0.196631	-0.352014	0.000000	0.000000	4.000000	25.000000	0.000000
2909.982458	0.157199	0.558068	0.012577	67.252510	-49.621845	-70.943207	0.692984	0.000000	-2.712725	0.000000	0.000000	0.000000	0.883499	-0.225208	-0.384948	0.000000	0.000000	4.000000	25.000000	0.000000
2909.985792	0.157199	0.558068	0.012577	67.252510	-49.621845	-70.943207	0.692984	0.000000	-2.712725	0.000000	0.000000	0.000000	0.883499	-0.225208	-0.384948	0.000000	0.000000	4.000000	25.000000	0.000000
2909.989125	0.157199	0.558068	0.012577	66.065865	-51.537994	-73.376343	0.628826	0.000000	-2.859974	0.000000	0.000000	0.000000	0.883499	-0.225208	-0.384948	0.000000	0.000000	4.000000	25.000000	0.000000
2909.992458	0.159657	0.557383	0.011333	66.065865	-51.537994	-73.376343	0.628826	0.000000	-2.859974	0.000000	0.000000	0.000000	0.737395	-0.205546	-0.373124	0.000000	0.000000	4.000000	25.000000	0.000000
2909.995792	0.159657	0.557383	0.011333	66.065865	-51.537994	-73.376343	0.628826	0.000000	-2.859974	0.000000	0.000000	0.000000	0.737395	-0.205546	-0.373124	0.000000	0.000000	4.000000	25.000000	0.000000
2909.999125	0.159657	0.557383	0.011333	65.340858	-53.300251	-75.937767	0.566639	0.000000	-2.982873	0.000000	0.000000	0.000000	0.737395	-0.205546	-0.373124	0.000000	0.000000	4.000000	25.000000	0.000000
2910.002458	0.161450	0.556790	0.010261	65.340858	-53.300251	-75.937767	0.566639	0.000000	-2.982873	0.000000	0.000000	0.000000	0.537719	-0.178125	-0.321669	0.000000	0.000000	4.000000	25.000000	0.000000
2910.005792	0.161450	0.556790	0.010261	65.340858	-53.300251	-75.937767	0.566639	0.000000	-2.982873	0.000000	0.000000	0.000000	0.537719	-0.178125	-0.321669	0.000000	0.000000	4.000000	25.000000	0.000000
2910.009125	0.161450	0.556790	0.010261	65.101067	-55.089367	-77.881256	0.513027	0.000000	-3.072493	0.000000	0.000000	0.000000	0.537719	-0.178125	-0.321669	0.000000	0.000000	4.000000	25.000000	0.000000
2910.012458	0.162453	0.556333	0.009357	65.101067	-55.089367	-77.881256	0.513027	0.000000	-3.072493	0.000000	0.000000	0.000000	0.300919	-0.136990	-0.270925	0.000000	0.000000	4.000000	25.000000	0.000000
2910.015792	0.162453	0.556333	0.009357	65.101067	-55.089367	-77.881256	0.513027	0.000000	-3.072493	0.000000	0.000000	0.000000	0.300919	-0.136990	-0.270925	0.000000	0.000000	4.000000	25.000000	0.000000
2910.019125	0.162453	0.556333	0.009357	65.193977	-56.622086	-79.169312	0.467873	0.000000	-3.122646	0.000000	0.000000	0.000000	0.300919	-0.136990	-0.270925	0.000000	0.000000	4.000000	25.000000	0.000000
2910.022458	0.162810	0.556002	0.008673	65.193977	-56.622086	-79.169312	0.467873	0.000000	-3.122646	0.000000	0.000000	0.000000	0.107059	-0.099170	-0.205462	0.000000	0.000000	4.000000	25.000000	0.000000
2910.025792	0.162810	0.556002	0.008673	65.193977	-56.622086	-79.169312	0.467873	0.000000	-3.122646	0.000000	0.000000	0.000000	0.107059	-0.099170	-0.205462	0.000000	0.000000	4.000000	25.000000	0.000000
2910.029125	0.162810	0.556002	0.008673	65.660805	-56.748684	-78.842270	0.433630	0.000000	-3.140490	0.000000	0.000000	0.000000	0.107059	-0.099170	-0.205462	0.000000	0.000000	4.000000	25.000000	0.000000
2910.032458	0.162551	0.555815	0.008217	65.660805	-56.748684	-78.842270	0.433630	0.000000	-3.140490	0.000000	0.000000	0.000000	-0.077542	-0.056177	-0.136758	0.000000	0.000000	4.000000	25.000000	0.000000
2910.035792	0.162551	0.555815	0.008217	65.660805	-56.748684	-78.842270	0.433630	0.000000	-3.140490	0.000000	0.000000	0.000000	-0.077542	-0.056177	-0.136758	0.000000	0.000000	4.000000	25.000000	0.000000
2910.039125	0.162551	0.555815	0.008217	66.505096	-55.597767	-77.004951	0.410837	0.000000	-3.127566	0.000000	0.000000	0.000000	-0.077542	-0.056177	-0.136758	0.000000	0.000000	4.000000	25.000000	0.000000
2910.042458	0.161969	0.555745	0.007826	66.505096	-55.597767	-77.004951	0.410837	0.000000	-3.127566	0.000000	0.000000	0.000000	-0.174636	-0.021032	-0.117199	0.000000	0.000000	4.000000	25.000000	0.000000
2910.045792	0.161969	0.555745	0.007826	66.505096	-55.597767	-77.004951	0.410837	0.000000	-3.127566	0.000000	0.000000	0.000000	-0.174636	-0.021032	-0.117199	0.000000	0.000000	4.000000	25.000000	0.000000
2910.049125	0.161969	0.555745	0.007826	67.658287	-53.655712	-74.069923	0.391303	0.000000	-3.098460	0.000000	0.000000	0.000000	-0.174636	-0.021032	-0.117199	0.000000	0.000000	4.000000	25.000000	0.000000
2910.052458	0.161085	0.555721	0.007417	67.658287	-53.655712	-74.069923	0.391303	0.000000	-3.098460	0.000000	0.000000	0.000000	-0.265217	-0.007108	-0.122745	0.000000	0.000000	4.000000	25.000000	0.000000
2910.055792	0.161085	0.555721	0.007417	67.658287	-53.655712	-74.069923	0.391303	0.000000	-3.098460	0.000000	0.000000	0.000000	-0.265217	-0.007108	-0.122745	0.000000	0.000000	4.000000	25.000000	0.000000
2910.059125	0.161085	0.555721	0.007417	68.913109	-50.940529	-70.160118	0.370846	0.000000	-3.054257	0.000000	0.000000	0.000000	-0.265217	-0.007108	-0.122745	0.000000	0.000000	4.000000	25.000000	0.000000
2910.062458	0.159746	0.555744	0.007041	68.913109	-50.940529	-70.160118	0.370846	0.000000	-3.054257	0.000000	0.000000	0.000000	-0.401742	0.006765	-0.112904	0.000000	0.000000	4.000000	25.000000	0.000000
2910.065792	0.159746	0.555744	0.007041	68.913109	-50.940529	-70.160118	0.370846	0.000000	-3.054257	0.000000	0.000000	0.000000	-0.401742	0.006765	-0.112904	0.000000	0.000000	4.000000	25.000000	0.000000
2910.069125	0.159746	0.555744	0.007041	70.164375	-47.520676	-65.363518	0.352029	0.000000	-2.987300	0.000000	0.000000	0.000000	-0.401742	0.006765	-0.112904	0.000000	0.000000	4.000000	25.000000	0.000000
2910.072458	0.157967	0.555820	0.006732	70.164375	-47.520676	-65.363518	0.352029	0.000000	-2.987300	0.000000	0.000000	0.000000	-0.533777	0.022931	-0.092633	0.000000	0.000000	4.000000	25.000000	0.000000
2910.075792	0.157967	0.555820	0.006732	70.164375	-47.520676	-65.363518	0.352029	0.000000	-2.987300	0.000000	0.000000	0.000000	-0.533777	0.022931	-0.092633	0.000000	0.000000	4.000000	25.000000	0.000000
2910.079125	0.157967	0.555820	0.006732	71.359329	-43.410423	-59.689590	0.336590	0.000000	-2.898337	0.000000	0.000000	0.000000	-0.533777	0.022931	-0.092633	0.000000	0.000000	4.000000	25.000000	0.000000
2910.082458	0.155841	0.555967	0.006541	71.359329	-43.410423	-59.689590	0.336590	0.000000	-2.898337	0.000000	0.000000	0.000000	-0.637705	0.043934	-0.057232	0.000000	0.000000	4.000000	25.000000	0.000000
2910.085792	0.155841	0.555967	0.006541	71.359329	-43.410423	-59.689590	0.336590	0.000000	-2.898337	0.000000	0.000000	0.000000	-0.637705	0.043934	-0.057232	0.000000	0.000000	4.000000	25.000000	0.000000
2910.089125	0.155841	0.555967	0.006541	72.452438	-38.727177	-53.264050	0.327051	0.000000	-2.792053	0.000000	0.000000	0.000000	-0.637705	0.043934	-0.057232	0.000000	0.000000	4.000000	25.000000	0.000000
2910.092458	0.153441	0.556130	0.006384	72.452438	-38.727177	-53.264050	0.327051	0.000000	-2.792053	0.000000	0.000000	0.000000	-0.720150	0.049072	-0.047240	0.000000	0.000000	4.000000	25.000000	0.000000
2910.095792	0.153441	0.556130	0.006384	72.452438	-38.727177	-53.264050	0.327051	0.000000	-2.792053	0.000000	0.000000	0.000000	-0.720150	0.049072	-0.047240	0.000000	0.000000	4.000000	25.000000	0.000000
2910.099125	0.153441	0.556130	0.006384	73.466812	-33.330280	-45.884472	0.319178	0.000000	-2.672028	0.000000	0.000000	0.000000	-0.720150	0.049072	-0.047240	0.000000	0.000000	4.000000	25.000000	0.000000
2910.102458	0.150965	0.556257	0.006269	73.466812	-33.330280	-45.884472	0.319178	0.000000	-2.672028	0.000000	0.000000	0.000000	-0.742538	0.037981	-0.034307	0.000000	0.000000	4.000000	25.000000	0.000000
2910.105792	0.150965	0.556257	0.006269	73.466812	-33.330280	-45.884472	0.319178	0.000000	-2.672028	0.000000	0.000000	0.000000	-0.742538	0.037981	-0.034307	0.000000	0.000000	4.000000	25.000000	0.000000
2910.109125	0.150965	0.556257	0.006269	74.339684	-27.164175	-37.573807	0.313460	0.000000	-2.548272	0.000000	0.000000	0.000000	-0.742538	0.037981	-0.034307	0.000000	0.000000	4.000000	25.000000	0.000000
2910.112458	0.148520	0.556399	0.006220	74.339684	-27.164175	-37.573807	0.313460	0.000000	-2.548272	0.000000	0.000000	0.000000	-0.733699	0.042646	-0.014892	0.000000	0.000000	4.000000	25.000000	0.000000
2910.115792	0.148520	0.556399	0.006220	74.339684	-27.164175	-37.573807	0.313460	0.000000	-2.548272	0.000000	0.000000	0.000000	-0.733699	0.042646	-0.014892	0.000000	0.000000	4.000000	25.000000	0.000000
2910.119125	0.148520	0.556399	0.006220	74.999840	-20.342236	-28.922119	0.310978	0.000000	-2.425988	0.000000	0.000000	0.000000	-0.733699	0.042646	-0.014892	0.000000	0.000000	4.000000	25.000000	0.000000
2910.122458	0.146153	0.556521	0.006317	74.999840	-20.342236	-28.922119	0.310978	0.000000	-2.425988	0.000000	0.000000	0.000000	-0.710159	0.036492	0.029230	0.000000	0.000000	4.000000	25.000000	0.000000
2910.125792	0.146153	0.556521	0.006317	74.999840	-20.342236	-28.922119	0.310978	0.000000	-2.425988	0.000000	0.000000	0.000000	-0.710159	0.036492	0.029230	0.000000	0.000000	4.000000	25.000000	0.000000
2910.129125	0.146153	0.556521	0.006317	75.362114	-13.155852	-20.618507	0.315850	0.000000	-2.307629	0.000000	0.000000	0.000000	-0.710159	0.036492	0.029230	0.000000	0.000000	4.000000	25.000000	0.000000
2910.132458	0.143989	0.556648	0.006585	75.362114	-13.155852	-20.618507	0.315850	0.000000	-2.307629	0.000000	0.000000	0.000000	-0.649017	0.038265	0.080401	0.000000	0.000000	4.000000	25.000000	0.000000
2910.135792	0.143989	0.556648	0.006585	75.362114	-13.155852	-20.618507	0.315850	0.000000	-2.307629	0.000000	0.000000	0.000000	-0.649017	0.038265	0.080401	0.000000	0.000000	4.000000	25.000000	0.000000
2910.139125	0.143989	0.556648	0.006585	75.397163	-6.089163	-13.154817	0.329250	0.000000	-2.199459	0.000000	0.000000	0.000000	-0.649017	0.038265	0.080401	0.000000	0.000000	4.000000	25.000000	0.000000
2910.142458	0.142110	0.556808	0.007063	75.397163	-6.089163	-13.154817	0.329250	0.000000	-2.199459	0.000000	0.000000	0.000000	-0.563656	0.047936	0.143304	0.000000	0.000000	4.000000	25.000000	0.000000
2910.145792	0.142110	0.556808	0.007063	75.397163	-6.089163	-13.154817	0.329250	0.000000	-2.199459	0.000000	0.000000	0.000000	-0.563656	0.047936	0.143304	0.000000	0.000000	4.000000	25.000000	0.000000
2910.149125	0.142110	0.556808	0.007063	75.149887	0.416838	-6.766125	0.353134	0.000000	-2.105516	0.000000	0.000000	0.000000	-0.563656	0.047936	0.143304	0.000000	0.000000	4.000000	25.000000	0.000000
2910.152458	0.140541	0.557018	0.007764	75.149887	0.416838	-6.766125	0.353134	0.000000	-2.105516	0.000000	0.000000	0.000000	-0.470933	0.062948	0.210360	0.000000	0.000000	4.000000	25.000000	0.000000
2910.155792	0.140541	0.557018	0.007764	75.149887	0.416838	-6.766125	0.353134	0.000000	-2.105516	0.000000	0.000000	0.000000	-0.470933	0.062948	0.210360	0.000000	0.000000	4.000000	25.000000	0.000000
2910.159125	0.140541	0.557018	0.007764	74.789413	5.737374	-1.972818	0.388194	0.000000	-2.027027	0.000000	0.000000	0.000000	-0.470933	0.062948	0.210360	0.000000	0.000000	4.000000	25.000000	0.000000
2910.162458	0.139429	0.557234	0.008633	74.789413	5.737374	-1.972818	0.388194	0.000000	-2.027027	0.000000	0.000000	0.000000	-0.333494	0.064825	0.260860	0.000000	0.000000	4.000000	25.000000	0.000000
2910.165792	0.139429	0.557234	0.008633	74.789413	5.737374	-1.972818	0.388194	0.000000	-2.027027	0.000000	0.000000	0.000000	-0.333494	0.064825	0.260860	0.000000	0.000000	4.000000	25.000000	0.000000
2910.169125	0.139429	0.557234	0.008633	74.981125	9.326852	1.086090	0.431670	0.000000	-1.971445	0.000000	0.000000	0.000000	-0.333494	0.064825	0.260860	0.000000	0.000000	4.000000	25.000000	0.000000
2910.172458	0.138592	0.557335	0.009464	74.981125	9.326852	1.086090	0.431670	0.000000	-1.971445	0.000000	0.000000	0.000000	-0.251016	0.030235	0.249314	0.000000	0.000000	4.000000	25.000000	0.000000
2910.175792	0.138592	0.557335	0.009464	74.981125	9.326852	1.086090	0.431670	0.000000	-1.971445	0.000000	0.000000	0.000000	-0.251016	0.030235	0.249314	0.000000	0.000000	4.000000	25.000000	0.000000
2910.179125	0.138592	0.557335	0.009464	75.511017	11.635137	3.006155	0.473223	0.000000	-1.929609	0.000000	0.000000	0.000000	-0.251016	0.030235	0.249314	0.000000	0.000000	4.000000	25.000000	0.000000
2910.182458	0.138018	0.557381	0.010294	75.511017	11.635137	3.006155	0.473223	0.000000	-1.929609	0.000000	0.000000	0.000000	-0.172295	0.014042	0.248862	0.000000	0.000000	4.000000	25.000000	0.000000
2910.185792	0.138018	0.557381	0.010294	75.511017	11.635137	3.006155	0.473223	0.000000	-1.929609	0.000000	0.000000	0.000000	-0.172295	0.014042	0.248862	0.000000	0.000000	4.000000	25.000000	0.000000
2910.189125	0.138018	0.557381	0.010294	76.092110	12.692216	3.908272	0.514700	0.000000	-1.900893	0.000000	0.000000	0.000000	-0.172295	0.014042	0.248862	0.000000	0.000000	4.000000	25.000000	0.000000
2910.192458	0.138018	0.557381	0.010294	76.092110	12.692216	3.908272	0.514700	0.000000	-1.900893	0.000000	0.000000	0.000000	-0.172295	0.014042	0.248862	0.000000	0.000000	4.000000	25.000000	0.000000
2910.195792	0.137896	0.557382	0.011110	76.092110	12.692216	3.908272	0.514700	0.000000	-1.900893	0.000000	0.000000	0.000000	-0.036464	0.000280	0.244797	0.000000	0.000000	4.000000	25.000000	0.000000
2910.199125	0.137896	0.557382	0.011110	76.701675	12.280922	3.387933	0.514700	0.000000	-1.900893	0.000000	0.000000	0.000000	-0.036464	0.000280	0.244797	0.000000	0.000000	4.000000	25.000000	0.000000
2910.202458	0.138349	0.557338	0.011743	76.701675	12.280922	3.387933	0.514700	0.000000	-1.900893	0.000000	0.000000	0.000000	0.135801	-0.013172	0.190043	0.000000	0.000000	4.000000	25.000000	0.000000
2910.205792	0.138349	0.557338	0.011743	76.701675	12.280922	3.387933	0.514700	0.000000	-1.900893	0.000000	0.000000	0.000000	0.135801	-0.013172	0.190043	0.000000	0.000000	4.000000	25.000000	0.000000
2910.209125	0.138349	0.557338	0.011743	77.334801	10.665313	1.241878	0.587173	0.000000	-1.917449	0.000000	0.000000	0.000000	0.135801	-0.013172	0.190043	0.000000	0.000000	4.000000	25.000000	0.000000
2910.212458	0.139253	0.557170	0.012180	77.334801	10.665313	1.241878	0.587173	0.000000	-1.917449	0.000000	0.000000	0.000000	0.271262	-0.050475	0.130959	0.000000	0.000000	4.000000	25.000000	0.000000
2910.215792	0.139253	0.557170	0.012180	77.334801	10.665313	1.241878	0.587173	0.000000	-1.917449	0.000000	0.000000	0.000000	0.271262	-0.050475	0.130959	0.000000	0.000000	4.000000	25.000000	0.000000
2910.219125	0.139253	0.557170	0.012180	77.899666	7.379898	-3.063706	0.608999	0.000000	-1.962659	0.000000	0.000000	0.000000	0.271262	-0.050475	0.130959	0.000000	0.000000	4.000000	25.000000	0.000000
2910.222458	0.140418	0.556896	0.012426	77.899666	7.379898	-3.063706	0.608999	0.000000	-1.962659	0.000000	0.000000	0.000000	0.349532	-0.082320	0.073748	0.000000	0.000000	4.000000	25.000000	0.000000
2910.225792	0.140418	0.556896	0.012426	77.899666	7.379898	-3.063706	0.608999	0.000000	-1.962659	0.000000	0.000000	0.000000	0.349532	-0.082320	0.073748	0.000000	0.000000	4.000000	25.000000	0.000000
2910.229125	0.140418	0.556896	0.012426	78.250397	1.741419	-10.345541	0.621291	0.000000	-2.020915	0.000000	0.000000	0.000000	0.349532	-0.082320	0.073748	0.000000	0.000000	4.000000	25.000000	0.000000
2910.232458	0.141750	0.556498	0.012489	78.250397	1.741419	-10.345541	0.621291	0.000000	-2.020915	0.000000	0.000000	0.000000	0.399439	-0.119452	0.018910	0.000000	0.000000	4.000000	25.000000	0.000000
2910.235792	0.141750	0.556498	0.012489	78.250397	1.741419	-10.345541	0.621291	0.000000	-2.020915	0.000000	0.000000	0.000000	0.399439	-0.119452	0.018910	0.000000	0.000000	4.000000	25.000000	0.000000
2910.239125	0.141750	0.556498	0.012489	78.244659	-5.673165	-19.865902	0.624442	0.000000	-2.087488	0.000000	0.000000	0.000000	0.399439	-0.119452	0.018910	0.000000	0.000000	4.000000	25.000000	0.000000
2910.242458	0.143201	0.556003	0.012376	78.244659	-5.673165	-19.865902	0.624442	0.000000	-2.087488	0.000000	0.000000	0.000000	0.435233	-0.148466	-0.033881	0.000000	0.000000	4.000000	25.000000	0.000000
2910.245792	0.143201	0.556003	0.012376	78.244659	-5.673165	-19.865902	0.624442	0.000000	-2.087488	0.000000	0.000000	0.000000	0.435233	-0.148466	-0.033881	0.000000	0.000000	4.000000	25.000000	0.000000
2910.249125	0.143201	0.556003	0.012376	77.809128	-13.576903	-30.121668	0.618796	0.000000	-2.160027	0.000000	0.000000	0.000000	0.435233	-0.148466	-0.033881	0.000000	0.000000	4.000000	25.000000	0.000000
2910.252458	0.145037	0.555455	0.012083	77.809128	-13.576903	-30.121668	0.618796	0.000000	-2.160027	0.000000	0.000000	0.000000	0.550941	-0.164408	-0.087815	0.000000	0.000000	4.000000	25.000000	0.000000
2910.255792	0.145037	0.555455	0.012083	77.809128	-13.576903	-30.121668	0.618796	0.000000	-2.160027	0.000000	0.000000	0.000000	0.550941	-0.164408	-0.087815	0.000000	0.000000	4.000000	25.000000	0.000000
2910.259125	0.145037	0.555455	0.012083	77.003937	-20.683138	-39.560425	0.604160	0.000000	-2.251850	0.000000	0.000000	0.000000	0.550941	-0.164408	-0.087815	0.000000	0.000000	4.000000	25.000000	0.000000
2910.262458	0.147108	0.554801	0.011597	77.003937	-20.683138	-39.560425	0.604160	0.000000	-2.251850	0.000000	0.000000	0.000000	0.621357	-0.196039	-0.145885	0.000000	0.000000	4.000000	25.000000	0.000000
2910.265792	0.147108	0.554801	0.011597	77.003937	-20.683138	-39.560425	0.604160	0.000000	-2.251850	0.000000	0.000000	0.000000	0.621357	-0.196039	-0.145885	0.000000	0.000000	4.000000	25.000000	0.000000
2910.269125	0.147108	0.554801	0.011597	75.935425	-26.473133	-46.875790	0.579846	0.000000	-2.355409	0.000000	0.000000	0.000000	0.621357	-0.196039	-0.145885	0.000000	0.000000	4.000000	25.000000	0.000000
2910.272458	0.149274	0.554138	0.011094	75.935425	-26.473133	-46.875790	0.579846	0.000000	-2.355409	0.000000	0.000000	0.000000	0.649618	-0.198931	-0.150759	0.000000	0.000000	4.000000	25.000000	0.000000
2910.275792	0.149274	0.554138	0.011094	75.935425	-26.473133	-46.875790	0.579846	0.000000	-2.355409	0.000000	0.000000	0.000000	0.649618	-0.198931	-0.150759	0.000000	0.000000	4.000000	25.000000	0.000000
2910.279125	0.149274	0.554138	0.011094	74.730782	-30.912842	-51.259899	0.554719	0.000000	-2.463679	0.000000	0.000000	0.000000	0.649618	-0.198931	-0.150759	0.000000	0.000000	4.000000	25.000000	0.000000
2910.282458	0.151335	0.553439	0.010644	74.730782	-30.912842	-51.259899	0.554719	0.000000	-2.463679	0.000000	0.000000	0.000000	0.618379	-0.209876	-0.135131	0.000000	0.000000	4.000000	25.000000	0.000000
2910.285792	0.151335	0.553439	0.010644	74.730782	-30.912842	-51.259899	0.554719	0.000000	-2.463679	0.000000	0.000000	0.000000	0.618379	-0.209876	-0.135131	0.000000	0.000000	4.000000	25.000000	0.000000
2910.289125	0.151335	0.553439	0.010644	73.542297	-34.138577	-52.909851	0.532197	0.000000	-2.566742	0.000000	0.000000	0.000000	0.618379	-0.209876	-0.135131	0.000000	0.000000	4.000000	25.000000	0.000000
2910.292458	0.153247	0.552729	0.010256	73.542297	-34.138577	-52.909851	0.532197	0.000000	-2.566742	0.000000	0.000000	0.000000	0.573519	-0.212844	-0.116262	0.000000	0.000000	4.000000	25.000000	0.000000
2910.295792	0.153247	0.552729	0.010256	73.542297	-34.138577	-52.909851	0.532197	0.000000	-2.566742	0.000000	0.000000	0.000000	0.573519	-0.212844	-0.116262	0.000000	0.000000	4.000000	25.000000	0.000000
2910.299125	0.153247	0.552729	0.010256	72.427383	-36.470718	-53.425018	0.512820	0.000000	-2.662328	0.000000	0.000000	0.000000	0.573519	-0.212844	-0.116262	0.000000	0.000000	4.000000	25.000000	0.000000
2910.302458	0.155068	0.551950	0.009814	72.427383	-36.470718	-53.425018	0.512820	0.000000	-2.662328	0.000000	0.000000	0.000000	0.546474	-0.233864	-0.132684	0.000000	0.000000	4.000000	25.000000	0.000000
2910.305792	0.155068	0.551950	0.009814	72.427383	-36.470718	-53.425018	0.512820	0.000000	-2.662328	0.000000	0.000000	0.000000	0.546474	-0.233864	-0.132684	0.000000	0.000000	4.000000	25.000000	0.000000
2910.309125	0.155068	0.551950	0.009814	71.476204	-38.102268	-54.109657	0.490706	0.000000	-2.753407	0.000000	0.000000	0.000000	0.546474	-0.233864	-0.132684	0.000000	0.000000	4.000000	25.000000	0.000000
2910.312458	0.156831	0.551162	0.009340	71.476204	-38.102268	-54.109657	0.490706	0.000000	-2.753407	0.000000	0.000000	0.000000	0.528800	-0.236254	-0.142368	0.000000	0.000000	4.000000	25.000000	0.000000
2910.315792	0.156831	0.551162	0.009340	71.476204	-38.102268	-54.109657	0.490706	0.000000	-2.753407	0.000000	0.000000	0.000000	0.528800	-0.236254	-0.142368	0.000000	0.000000	4.000000	25.000000	0.000000
2910.319125	0.156831	0.551162	0.009340	70.727440	-39.244164	-55.511990	0.466978	0.000000	-2.841541	0.000000	0.000000	0.000000	0.528800	-0.236254	-0.142368	0.000000	0.000000	4.000000	25.000000	0.000000
2910.322458	0.158352	0.550447	0.008879	70.727440	-39.244164	-55.511990	0.466978	0.000000	-2.841541	0.000000	0.000000	0.000000	0.456448	-0.214440	-0.138155	0.000000	0.000000	4.000000	25.000000	0.000000
2910.325792	0.158352	0.550447	0.008879	70.727440	-39.244164	-55.511990	0.466978	0.000000	-2.841541	0.000000	0.000000	0.000000	0.456448	-0.214440	-0.138155	0.000000	0.000000	4.000000	25.000000	0.000000
2910.329125	0.158352	0.550447	0.008879	70.186020	-40.051315	-57.243187	0.443952	0.000000	-2.917616	0.000000	0.000000	0.000000	0.456448	-0.214440	-0.138155	0.000000	0.000000	4.000000	25.000000	0.000000
2910.332458	0.159440	0.549823	0.008520	70.186020	-40.051315	-57.243187	0.443952	0.000000	-2.917616	0.000000	0.000000	0.000000	0.326224	-0.187360	-0.107592	0.000000	0.000000	4.000000	25.000000	0.000000
2910.335792	0.159440	0.549823	0.008520	70.186020	-40.051315	-57.243187	0.443952	0.000000	-2.917616	0.000000	0.000000	0.000000	0.326224	-0.187360	-0.107592	0.000000	0.000000	4.000000	25.000000	0.000000
2910.339125	0.159440	0.549823	0.008520	69.966782	-40.628441	-58.233177	0.426020	0.000000	-2.971986	0.000000	0.000000	0.000000	0.326224	-0.187360	-0.107592	0.000000	0.000000	4.000000	25.000000	0.000000
2910.342458	0.159440	0.549823	0.008520	69.966782	-40.628441	-58.233177	0.426020	0.000000	-2.971986	0.000000	0.000000	0.000000	0.326224	-0.187360	-0.107592	0.000000	0.000000	4.000000	25.000000	0.000000
2910.345792	0.159958	0.549342	0.008303	69.966782	-40.628441	-58.233177	0.426020	0.000000	-2.971986	0.000000	0.000000	0.000000	0.155493	-0.144084	-0.065205	0.000000	0.000000	4.000000	25.000000	0.000000
2910.349125	0.159958	0.549342	0.008303	70.066551	-40.975330	-58.495743	0.426020	0.000000	-2.971986	0.000000	0.000000	0.000000	0.155493	-0.144084	-0.065205	0.000000	0.000000	4.000000	25.000000	0.000000
2910.352458	0.159989	0.548987	0.008250	70.066551	-40.975330	-58.495743	0.426020	0.000000	-2.971986	0.000000	0.000000	0.000000	0.009367	-0.106582	-0.015882	0.000000	0.000000	4.000000	25.000000	0.000000
2910.355792	0.159989	0.548987	0.008250	70.066551	-40.975330	-58.495743	0.426020	0.000000	-2.971986	0.000000	0.000000	0.000000	0.009367	-0.106582	-0.015882	0.000000	0.000000	4.000000	25.000000	0.000000
2910.359125	0.159989	0.548987	0.008250	70.356613	-41.129890	-58.263672	0.412506	0.000000	-2.999463	0.000000	0.000000	0.000000	0.009367	-0.106582	-0.015882	0.000000	0.000000	4.000000	25.000000	0.000000
2910.362458	0.159989	0.548987	0.008250	70.356613	-41.129890	-58.263672	0.412506	0.000000	-2.999463	0.000000	0.000000	0.000000	0.009367	-0.106582	-0.015882	0.000000	0.000000	4.000000	25.000000	0.000000
2910.365792	0.159629	0.548776	0.008280	70.356613	-41.129890	-58.263672	0.412506	0.000000	-2.999463	0.000000	0.000000	0.000000	-0.108026	-0.063363	0.009103	0.000000	0.000000	4.000000	25.000000	0.000000
2910.369125	0.159629	0.548776	0.008280	70.853127	-41.092392	-57.526997	0.412506	0.000000	-2.999463	0.000000	0.000000	0.000000	-0.108026	-0.063363	0.009103	0.000000	0.000000	4.000000	25.000000	0.000000
2910.372458	0.158936	0.548621	0.008346	70.853127	-41.092392	-57.526997	0.412506	0.000000	-2.999463	0.000000	0.000000	0.000000	-0.208026	-0.046592	0.019663	0.000000	0.000000	4.000000	25.000000	0.000000
2910.375792	0.158936	0.548621	0.008346	70.853127	-41.092392	-57.526997	0.412506	0.000000	-2.999463	0.000000	0.000000	0.000000	-0.208026	-0.046592	0.019663	0.000000	0.000000	4.000000	25.000000	0.000000
2910.379125	0.158936	0.548621	0.008346	71.486656	-40.940945	-56.464417	0.417300	0.000000	-2.946787	0.000000	0.000000	0.000000	-0.208026	-0.046592	0.019663	0.000000	0.000000	4.000000	25.000000	0.000000
2910.382458	0.158053	0.548556	0.008435	71.486656	-40.940945	-56.464417	0.417300	0.000000	-2.946787	0.000000	0.000000	0.000000	-0.264714	-0.019512	0.026551	0.000000	0.000000	4.000000	25.000000	0.000000
2910.385792	0.158053	0.548556	0.008435	71.486656	-40.940945	-56.464417	0.417300	0.000000	-2.946787	0.000000	0.000000	0.000000	-0.264714	-0.019512	0.026551	0.000000	0.000000	4.000000	25.000000	0.000000
2910.389125	0.158053	0.548556	0.008435	72.177216	-40.719223	-55.231239	0.421725	0.000000	-2.902668	0.000000	0.000000	0.000000	-0.264714	-0.019512	0.026551	0.000000	0.000000	4.000000	25.000000	0.000000
2910.392458	0.156959	0.548483	0.008549	72.177216	-40.719223	-55.231239	0.421725	0.000000	-2.902668	0.000000	0.000000	0.000000	-0.328302	-0.021811	0.034480	0.000000	0.000000	4.000000	25.000000	0.000000
2910.395792	0.156959	0.548483	0.008549	72.177216	-40.719223	-55.231239	0.421725	0.000000	-2.902668	0.000000	0.000000	0.000000	-0.328302	-0.021811	0.034480	0.000000	0.000000	4.000000	25.000000	0.000000
2910.399125	0.156959	0.548483	0.008549	72.873528	-40.459957	-53.931606	0.427472	0.000000	-2.847951	0.000000	0.000000	0.000000	-0.328302	-0.021811	0.034480	0.000000	0.000000	4.000000	25.000000	0.000000
2910.402458	0.155681	0.548420	0.008699	72.873528	-40.459957	-53.931606	0.427472	0.000000	-2.847951	0.000000	0.000000	0.000000	-0.383495	-0.018929	0.044882	0.000000	0.000000	4.000000	25.000000	0.000000
2910.405792	0.155681	0.548420	0.008699	72.873528	-40.459957	-53.931606	0.427472	0.000000	-2.847951	0.000000	0.000000	0.000000	-0.383495	-0.018929	0.044882	0.000000	0.000000	4.000000	25.000000	0.000000
2910.409125	0.155681	0.548420	0.008699	73.523201	-40.147541	-52.620972	0.434952	0.000000	-2.784035	0.000000	0.000000	0.000000	-0.383495	-0.018929	0.044882	0.000000	0.000000	4.000000	25.000000	0.000000
2910.412458	0.154355	0.548382	0.008923	73.523201	-40.147541	-52.620972	0.434952	0.000000	-2.784035	0.000000	0.000000	0.000000	-0.397757	-0.011437	0.067278	0.000000	0.000000	4.000000	25.000000	0.000000
2910.415792	0.154355	0.548382	0.008923	73.523201	-40.147541	-52.620972	0.434952	0.000000	-2.784035	0.000000	0.000000	0.000000	-0.397757	-0.011437	0.067278	0.000000	0.000000	4.000000	25.000000	0.000000
2910.419125	0.154355	0.548382	0.008923	74.115097	-39.804695	-51.345497	0.446165	0.000000	-2.717742	0.000000	0.000000	0.000000	-0.397757	-0.011437	0.067278	0.000000	0.000000	4.000000	25.000000	0.000000
2910.422458	0.153024	0.548395	0.009203	74.115097	-39.804695	-51.345497	0.446165	0.000000	-2.717742	0.000000	0.000000	0.000000	-0.399343	0.004054	0.083782	0.000000	0.000000	4.000000	25.000000	0.000000
[truncated: 7,341 more rows]
