# Supplementary material for: Haptic Guidance Needs to Be Intuitive Not Just Informative to Improve Human Motor Accuracy
Source: PLoS One. 2016 Mar 16;11(3):e0150912. doi: 10.1371/journal.pone.0150912 (PMC4794196; doi:10.1371/journal.pone.0150912)
Supplement: S2 Data — (ZIP) [file pone.0150912.s002.zip › Subject1/exp2_0026.txt]

Time	PosX	PosY	PosZ	RotX	RotY	RotZ	ForceX	ForceY	ForceZ	MomentX	MomentY	MomentZ	VelocityX	VelocityY	VelocityZ	CalibratedWeight	ButtonDown	Condition	Trial	Visual
2937.677942	-0.000419	0.534232	0.251671	84.939102	53.451984	132.271225	4.648728	0.000000	-1.841013	0.000000	0.000000	0.000000	-0.030280	0.010597	-0.010606	0.000000	1.000000	4.000000	26.000000	0.000000
2937.681276	-0.000419	0.534232	0.251671	84.939102	53.451984	132.271225	4.648728	0.000000	-1.841013	0.000000	0.000000	0.000000	-0.030280	0.010597	-0.010606	0.000000	1.000000	4.000000	26.000000	0.000000
2937.684609	-0.000419	0.534232	0.251671	84.939102	53.451984	132.271225	4.648728	0.000000	-1.841013	0.000000	0.000000	0.000000	-0.030280	0.010597	-0.010606	0.000000	1.000000	4.000000	26.000000	0.000000
2937.687942	0.001297	0.534287	0.251271	84.954376	53.819263	132.426849	4.649277	0.000000	-1.839625	0.000000	0.000000	0.000000	0.514622	0.016363	-0.120115	0.000000	1.000000	4.000000	26.000000	0.000000
2937.691276	0.001297	0.534287	0.251271	84.954376	53.819263	132.426849	4.649277	0.000000	-1.839625	0.000000	0.000000	0.000000	0.000000	0.000002	0.000004	0.000000	1.000000	4.000000	26.000000	0.000000
2937.694609	0.001297	0.534287	0.251271	84.954376	53.819263	132.426849	4.649277	0.000000	-1.839625	0.000000	0.000000	0.000000	0.000000	0.000002	0.000004	0.000000	1.000000	4.000000	26.000000	0.000000
2937.697942	0.001297	0.534287	0.251271	84.993675	53.761883	132.073059	4.637350	0.000000	-1.869488	0.000000	0.000000	0.000000	0.000000	0.000002	0.000004	0.000000	1.000000	4.000000	26.000000	0.000000
2937.701276	0.002808	0.534148	0.250888	84.993675	53.761883	132.073059	4.637350	0.000000	-1.869488	0.000000	0.000000	0.000000	0.453563	-0.041728	-0.114895	0.000000	1.000000	4.000000	26.000000	0.000000
2937.704609	0.002808	0.534148	0.250888	84.993675	53.761883	132.073059	4.637350	0.000000	-1.869488	0.000000	0.000000	0.000000	0.453563	-0.041728	-0.114895	0.000000	1.000000	4.000000	26.000000	0.000000
2937.707942	0.002808	0.534148	0.250888	85.226357	49.387070	127.321671	4.626618	0.000000	-1.895890	0.000000	0.000000	0.000000	0.453563	-0.041728	-0.114895	0.000000	1.000000	4.000000	26.000000	0.000000
2937.711276	0.003983	0.534241	0.250478	85.226357	49.387070	127.321671	4.626618	0.000000	-1.895890	0.000000	0.000000	0.000000	0.352248	0.027912	-0.122940	0.000000	1.000000	4.000000	26.000000	0.000000
2937.714609	0.003983	0.534241	0.250478	85.226357	49.387070	127.321671	4.626618	0.000000	-1.895890	0.000000	0.000000	0.000000	0.352248	0.027912	-0.122940	0.000000	1.000000	4.000000	26.000000	0.000000
2937.717942	0.003983	0.534241	0.250478	85.660629	38.151455	115.289139	4.617889	0.000000	-1.917056	0.000000	0.000000	0.000000	0.352248	0.027912	-0.122940	0.000000	1.000000	4.000000	26.000000	0.000000
2937.721276	0.005859	0.534036	0.249840	85.660629	38.151455	115.289139	4.617889	0.000000	-1.917056	0.000000	0.000000	0.000000	0.562806	-0.061451	-0.191332	0.000000	1.000000	4.000000	26.000000	0.000000
2937.724609	0.005859	0.534036	0.249840	85.660629	38.151455	115.289139	4.617889	0.000000	-1.917056	0.000000	0.000000	0.000000	0.562806	-0.061451	-0.191332	0.000000	1.000000	4.000000	26.000000	0.000000
2937.727942	0.005859	0.534036	0.249840	85.863174	20.643858	96.779503	4.603797	0.000000	-1.950654	0.000000	0.000000	0.000000	0.562806	-0.061451	-0.191332	0.000000	1.000000	4.000000	26.000000	0.000000
2937.731276	0.007695	0.533825	0.248960	85.863174	20.643858	96.779503	4.603797	0.000000	-1.950654	0.000000	0.000000	0.000000	0.550961	-0.063219	-0.263966	0.000000	1.000000	4.000000	26.000000	0.000000
2937.734609	0.007695	0.533825	0.248960	85.863174	20.643858	96.779503	4.603797	0.000000	-1.950654	0.000000	0.000000	0.000000	0.550961	-0.063219	-0.263966	0.000000	1.000000	4.000000	26.000000	0.000000
2937.737942	0.007695	0.533825	0.248960	85.602165	1.005791	75.980507	4.589039	0.000000	-1.985125	0.000000	0.000000	0.000000	0.550961	-0.063219	-0.263966	0.000000	1.000000	4.000000	26.000000	0.000000
2937.741276	0.009860	0.533499	0.247907	85.602165	1.005791	75.980507	4.589039	0.000000	-1.985125	0.000000	0.000000	0.000000	0.649346	-0.097713	-0.315858	0.000000	1.000000	4.000000	26.000000	0.000000
2937.744609	0.009860	0.533499	0.247907	85.602165	1.005791	75.980507	4.589039	0.000000	-1.985125	0.000000	0.000000	0.000000	0.649346	-0.097713	-0.315858	0.000000	1.000000	4.000000	26.000000	0.000000
2937.747942	0.009860	0.533499	0.247907	84.885185	-14.714811	59.014435	4.571255	0.000000	-2.025742	0.000000	0.000000	0.000000	0.649346	-0.097713	-0.315858	0.000000	1.000000	4.000000	26.000000	0.000000
2937.751276	0.012482	0.533231	0.246641	84.885185	-14.714811	59.014435	4.571255	0.000000	-2.025742	0.000000	0.000000	0.000000	0.786724	-0.080612	-0.380082	0.000000	1.000000	4.000000	26.000000	0.000000
2937.754609	0.012482	0.533231	0.246641	84.885185	-14.714811	59.014435	4.571255	0.000000	-2.025742	0.000000	0.000000	0.000000	0.786724	-0.080612	-0.380082	0.000000	1.000000	4.000000	26.000000	0.000000
2937.757942	0.012482	0.533231	0.246641	83.956161	-24.986166	47.547314	4.549239	0.000000	-2.074711	0.000000	0.000000	0.000000	0.786724	-0.080612	-0.380082	0.000000	1.000000	4.000000	26.000000	0.000000
2937.761276	0.015091	0.532767	0.245174	83.956161	-24.986166	47.547314	4.549239	0.000000	-2.074711	0.000000	0.000000	0.000000	0.782694	-0.139035	-0.439879	0.000000	1.000000	4.000000	26.000000	0.000000
2937.764609	0.015091	0.532767	0.245174	83.956161	-24.986166	47.547314	4.549239	0.000000	-2.074711	0.000000	0.000000	0.000000	0.782694	-0.139035	-0.439879	0.000000	1.000000	4.000000	26.000000	0.000000
2937.767942	0.015091	0.532767	0.245174	82.973564	-31.000952	40.708092	4.526119	0.000000	-2.124676	0.000000	0.000000	0.000000	0.782694	-0.139035	-0.439879	0.000000	1.000000	4.000000	26.000000	0.000000
2937.771276	0.018017	0.532284	0.243495	82.973564	-31.000952	40.708092	4.526119	0.000000	-2.124676	0.000000	0.000000	0.000000	0.877761	-0.144899	-0.503642	0.000000	1.000000	4.000000	26.000000	0.000000
2937.774609	0.018017	0.532284	0.243495	82.973564	-31.000952	40.708092	4.526119	0.000000	-2.124676	0.000000	0.000000	0.000000	0.877761	-0.144899	-0.503642	0.000000	1.000000	4.000000	26.000000	0.000000
2937.777942	0.018017	0.532284	0.243495	82.041351	-33.893654	37.632973	4.499372	0.000000	-2.180747	0.000000	0.000000	0.000000	0.877761	-0.144899	-0.503642	0.000000	1.000000	4.000000	26.000000	0.000000
2937.781276	0.021091	0.531712	0.241675	82.041351	-33.893654	37.632973	4.499372	0.000000	-2.180747	0.000000	0.000000	0.000000	0.922228	-0.171630	-0.546202	0.000000	1.000000	4.000000	26.000000	0.000000
2937.784609	0.021091	0.531712	0.241675	82.041351	-33.893654	37.632973	4.499372	0.000000	-2.180747	0.000000	0.000000	0.000000	0.922228	-0.171630	-0.546202	0.000000	1.000000	4.000000	26.000000	0.000000
2937.787942	0.021091	0.531712	0.241675	81.129807	-35.025494	37.136387	4.470258	0.000000	-2.239820	0.000000	0.000000	0.000000	0.922228	-0.171630	-0.546202	0.000000	1.000000	4.000000	26.000000	0.000000
2937.791276	0.023950	0.531197	0.239819	81.129807	-35.025494	37.136387	4.470258	0.000000	-2.239820	0.000000	0.000000	0.000000	0.857605	-0.154637	-0.556876	0.000000	1.000000	4.000000	26.000000	0.000000
2937.794609	0.023950	0.531197	0.239819	81.129807	-35.025494	37.136387	4.470258	0.000000	-2.239820	0.000000	0.000000	0.000000	0.857605	-0.154637	-0.556876	0.000000	1.000000	4.000000	26.000000	0.000000
2937.797942	0.023950	0.531197	0.239819	80.174873	-35.532032	37.934849	4.441801	0.000000	-2.295736	0.000000	0.000000	0.000000	0.857605	-0.154637	-0.556876	0.000000	1.000000	4.000000	26.000000	0.000000
2937.801276	0.026822	0.530786	0.237834	80.174873	-35.532032	37.934849	4.441801	0.000000	-2.295736	0.000000	0.000000	0.000000	0.861632	-0.123174	-0.595226	0.000000	0.000000	4.000000	26.000000	0.000000
2937.804609	0.026822	0.530786	0.237834	80.174873	-35.532032	37.934849	4.441801	0.000000	-2.295736	0.000000	0.000000	0.000000	0.861632	-0.123174	-0.595226	0.000000	0.000000	4.000000	26.000000	0.000000
2937.807942	0.026822	0.530786	0.237834	79.152969	-35.903706	38.825077	4.411943	0.000000	-2.352606	0.000000	0.000000	0.000000	0.861632	-0.123174	-0.595226	0.000000	0.000000	4.000000	26.000000	0.000000
2937.811276	0.029548	0.530534	0.235885	79.152969	-35.903706	38.825077	4.411943	0.000000	-2.352606	0.000000	0.000000	0.000000	0.817773	-0.075575	-0.584879	0.000000	0.000000	4.000000	26.000000	0.000000
2937.814609	0.029548	0.530534	0.235885	79.152969	-35.903706	38.825077	4.411943	0.000000	-2.352606	0.000000	0.000000	0.000000	0.817773	-0.075575	-0.584879	0.000000	0.000000	4.000000	26.000000	0.000000
2937.817942	0.029548	0.530534	0.235885	78.129570	-36.089954	39.106243	4.382561	0.000000	-2.406898	0.000000	0.000000	0.000000	0.817773	-0.075575	-0.584879	0.000000	0.000000	4.000000	26.000000	0.000000
2937.821276	0.032032	0.530347	0.234003	78.129570	-36.089954	39.106243	4.382561	0.000000	-2.406898	0.000000	0.000000	0.000000	0.745229	-0.056130	-0.564579	0.000000	0.000000	4.000000	26.000000	0.000000
2937.824609	0.032032	0.530347	0.234003	78.129570	-36.089954	39.106243	4.382561	0.000000	-2.406898	0.000000	0.000000	0.000000	0.745229	-0.056130	-0.564579	0.000000	0.000000	4.000000	26.000000	0.000000
2937.827942	0.032032	0.530347	0.234003	77.249649	-35.710281	38.958130	4.354651	0.000000	-2.457032	0.000000	0.000000	0.000000	0.745229	-0.056130	-0.564579	0.000000	0.000000	4.000000	26.000000	0.000000
2937.831276	0.034478	0.530159	0.232287	77.249649	-35.710281	38.958130	4.354651	0.000000	-2.457032	0.000000	0.000000	0.000000	0.733955	-0.056342	-0.514729	0.000000	0.000000	4.000000	26.000000	0.000000
2937.834609	0.034478	0.530159	0.232287	77.249649	-35.710281	38.958130	4.354651	0.000000	-2.457032	0.000000	0.000000	0.000000	0.733955	-0.056342	-0.514729	0.000000	0.000000	4.000000	26.000000	0.000000
2937.837942	0.034478	0.530159	0.232287	76.745743	-33.895508	40.409737	4.327161	0.000000	-2.505130	0.000000	0.000000	0.000000	0.733955	-0.056342	-0.514729	0.000000	0.000000	4.000000	26.000000	0.000000
2937.841276	0.036629	0.529896	0.230761	76.745743	-33.895508	40.409737	4.327161	0.000000	-2.505130	0.000000	0.000000	0.000000	0.645094	-0.079044	-0.457703	0.000000	0.000000	4.000000	26.000000	0.000000
2937.844609	0.036629	0.529896	0.230761	76.745743	-33.895508	40.409737	4.327161	0.000000	-2.505130	0.000000	0.000000	0.000000	0.645094	-0.079044	-0.457703	0.000000	0.000000	4.000000	26.000000	0.000000
2937.847942	0.036629	0.529896	0.230761	76.554611	-30.761181	43.643780	4.302429	0.000000	-2.547371	0.000000	0.000000	0.000000	0.645094	-0.079044	-0.457703	0.000000	0.000000	4.000000	26.000000	0.000000
2937.851276	0.038628	0.529711	0.229620	76.554611	-30.761181	43.643780	4.302429	0.000000	-2.547371	0.000000	0.000000	0.000000	0.599806	-0.055434	-0.342524	0.000000	0.000000	4.000000	26.000000	0.000000
2937.854609	0.038628	0.529711	0.229620	76.554611	-30.761181	43.643780	4.302429	0.000000	-2.547371	0.000000	0.000000	0.000000	0.599806	-0.055434	-0.342524	0.000000	0.000000	4.000000	26.000000	0.000000
2937.857942	0.038628	0.529711	0.229620	76.506989	-26.724506	48.104324	4.280407	0.000000	-2.584205	0.000000	0.000000	0.000000	0.599806	-0.055434	-0.342524	0.000000	0.000000	4.000000	26.000000	0.000000
2937.861276	0.040354	0.529725	0.228926	76.506989	-26.724506	48.104324	4.280407	0.000000	-2.584205	0.000000	0.000000	0.000000	0.517682	0.004026	-0.208009	0.000000	0.000000	4.000000	26.000000	0.000000
2937.864609	0.040354	0.529725	0.228926	76.506989	-26.724506	48.104324	4.280407	0.000000	-2.584205	0.000000	0.000000	0.000000	0.517682	0.004026	-0.208009	0.000000	0.000000	4.000000	26.000000	0.000000
2937.867942	0.040354	0.529725	0.228926	76.540047	-21.774208	53.817360	4.262642	0.000000	-2.613405	0.000000	0.000000	0.000000	0.517682	0.004026	-0.208009	0.000000	0.000000	4.000000	26.000000	0.000000
2937.871276	0.041611	0.529929	0.228632	76.540047	-21.774208	53.817360	4.262642	0.000000	-2.613405	0.000000	0.000000	0.000000	0.377069	0.061380	-0.088348	0.000000	0.000000	4.000000	26.000000	0.000000
2937.874609	0.041611	0.529929	0.228632	76.540047	-21.774208	53.817360	4.262642	0.000000	-2.613405	0.000000	0.000000	0.000000	0.377069	0.061380	-0.088348	0.000000	0.000000	4.000000	26.000000	0.000000
2937.877942	0.041611	0.529929	0.228632	76.566544	-15.926507	60.731544	4.250690	0.000000	-2.632802	0.000000	0.000000	0.000000	0.377069	0.061380	-0.088348	0.000000	0.000000	4.000000	26.000000	0.000000
2937.881276	0.042534	0.530329	0.228764	76.566544	-15.926507	60.731544	4.250690	0.000000	-2.632802	0.000000	0.000000	0.000000	0.276948	0.119872	0.039482	0.000000	0.000000	4.000000	26.000000	0.000000
2937.884609	0.042534	0.530329	0.228764	76.566544	-15.926507	60.731544	4.250690	0.000000	-2.632802	0.000000	0.000000	0.000000	0.276948	0.119872	0.039482	0.000000	0.000000	4.000000	26.000000	0.000000
2937.887942	0.042534	0.530329	0.228764	76.720291	-9.399514	68.590584	4.243685	0.000000	-2.644076	0.000000	0.000000	0.000000	0.276948	0.119872	0.039482	0.000000	0.000000	4.000000	26.000000	0.000000
2937.891276	0.043117	0.530873	0.229196	76.720291	-9.399514	68.590584	4.243685	0.000000	-2.644076	0.000000	0.000000	0.000000	0.174864	0.163142	0.129748	0.000000	0.000000	4.000000	26.000000	0.000000
2937.894609	0.043117	0.530873	0.229196	76.720291	-9.399514	68.590584	4.243685	0.000000	-2.644076	0.000000	0.000000	0.000000	0.174864	0.163142	0.129748	0.000000	0.000000	4.000000	26.000000	0.000000
2937.897942	0.043117	0.530873	0.229196	77.405037	-2.335814	76.394447	4.241080	0.000000	-2.648252	0.000000	0.000000	0.000000	0.174864	0.163142	0.129748	0.000000	0.000000	4.000000	26.000000	0.000000
2937.901276	0.043346	0.531482	0.229725	77.405037	-2.335814	76.394447	4.241080	0.000000	-2.648252	0.000000	0.000000	0.000000	0.068890	0.182878	0.158602	0.000000	0.000000	4.000000	26.000000	0.000000
2937.904609	0.043346	0.531482	0.229725	77.405037	-2.335814	76.394447	4.241080	0.000000	-2.648252	0.000000	0.000000	0.000000	0.068890	0.182878	0.158602	0.000000	0.000000	4.000000	26.000000	0.000000
2937.907942	0.043346	0.531482	0.229725	78.305618	6.158456	85.018593	4.241914	0.000000	-2.646917	0.000000	0.000000	0.000000	0.068890	0.182878	0.158602	0.000000	0.000000	4.000000	26.000000	0.000000
2937.911276	0.043224	0.532161	0.230382	78.305618	6.158456	85.018593	4.241914	0.000000	-2.646917	0.000000	0.000000	0.000000	-0.036714	0.203765	0.197125	0.000000	0.000000	4.000000	26.000000	0.000000
2937.914609	0.043224	0.532161	0.230382	78.305618	6.158456	85.018593	4.241914	0.000000	-2.646917	0.000000	0.000000	0.000000	-0.036714	0.203765	0.197125	0.000000	0.000000	4.000000	26.000000	0.000000
2937.917942	0.043224	0.532161	0.230382	78.929932	16.310911	95.331223	4.246315	0.000000	-2.639851	0.000000	0.000000	0.000000	-0.036714	0.203765	0.197125	0.000000	0.000000	4.000000	26.000000	0.000000
2937.921276	0.042696	0.532953	0.231378	78.929932	16.310911	95.331223	4.246315	0.000000	-2.639851	0.000000	0.000000	0.000000	-0.158404	0.237366	0.298920	0.000000	0.000000	4.000000	26.000000	0.000000
2937.924609	0.042696	0.532953	0.231378	78.929932	16.310911	95.331223	4.246315	0.000000	-2.639851	0.000000	0.000000	0.000000	-0.158404	0.237366	0.298920	0.000000	0.000000	4.000000	26.000000	0.000000
2937.927942	0.042696	0.532953	0.231378	79.110527	27.262297	106.616791	4.255751	0.000000	-2.624612	0.000000	0.000000	0.000000	-0.158404	0.237366	0.298920	0.000000	0.000000	4.000000	26.000000	0.000000
2937.931276	0.041727	0.533647	0.232719	79.110527	27.262297	106.616791	4.255751	0.000000	-2.624612	0.000000	0.000000	0.000000	-0.290630	0.208401	0.402394	0.000000	0.000000	4.000000	26.000000	0.000000
2937.934609	0.041727	0.533647	0.232719	79.110527	27.262297	106.616791	4.255751	0.000000	-2.624612	0.000000	0.000000	0.000000	-0.290630	0.208401	0.402394	0.000000	0.000000	4.000000	26.000000	0.000000
2937.937942	0.041727	0.533647	0.232719	78.874855	37.529507	117.107170	4.270408	0.000000	-2.600695	0.000000	0.000000	0.000000	-0.290630	0.208401	0.402394	0.000000	0.000000	4.000000	26.000000	0.000000
2937.941276	0.040510	0.534245	0.234390	78.874855	37.529507	117.107170	4.270408	0.000000	-2.600695	0.000000	0.000000	0.000000	-0.365036	0.179363	0.501215	0.000000	0.000000	4.000000	26.000000	0.000000
2937.944609	0.040510	0.534245	0.234390	78.874855	37.529507	117.107170	4.270408	0.000000	-2.600695	0.000000	0.000000	0.000000	-0.365036	0.179363	0.501215	0.000000	0.000000	4.000000	26.000000	0.000000
2937.947942	0.040510	0.534245	0.234390	78.337685	46.472870	126.002869	4.288464	0.000000	-2.570812	0.000000	0.000000	0.000000	-0.365036	0.179363	0.501215	0.000000	0.000000	4.000000	26.000000	0.000000
2937.951276	0.039006	0.534759	0.236338	78.337685	46.472870	126.002869	4.288464	0.000000	-2.570812	0.000000	0.000000	0.000000	-0.451318	0.154207	0.584371	0.000000	0.000000	4.000000	26.000000	0.000000
2937.954609	0.039006	0.534759	0.236338	78.337685	46.472870	126.002869	4.288464	0.000000	-2.570812	0.000000	0.000000	0.000000	-0.451318	0.154207	0.584371	0.000000	0.000000	4.000000	26.000000	0.000000
2937.957942	0.039006	0.534759	0.236338	77.589005	54.374462	133.750626	4.309803	0.000000	-2.534877	0.000000	0.000000	0.000000	-0.451318	0.154207	0.584371	0.000000	0.000000	4.000000	26.000000	0.000000
2937.961276	0.037469	0.535161	0.238467	77.589005	54.374462	133.750626	4.309803	0.000000	-2.534877	0.000000	0.000000	0.000000	-0.460926	0.120408	0.638661	0.000000	0.000000	4.000000	26.000000	0.000000
2937.964609	0.037469	0.535161	0.238467	77.589005	54.374462	133.750626	4.309803	0.000000	-2.534877	0.000000	0.000000	0.000000	-0.460926	0.120408	0.638661	0.000000	0.000000	4.000000	26.000000	0.000000
2937.967942	0.037469	0.535161	0.238467	76.765320	61.676186	140.786285	4.331774	0.000000	-2.497145	0.000000	0.000000	0.000000	-0.460926	0.120408	0.638661	0.000000	0.000000	4.000000	26.000000	0.000000
2937.971276	0.036059	0.535590	0.240654	76.765320	61.676186	140.786285	4.331774	0.000000	-2.497145	0.000000	0.000000	0.000000	-0.423084	0.128791	0.656086	0.000000	0.000000	4.000000	26.000000	0.000000
2937.974609	0.036059	0.535590	0.240654	76.765320	61.676186	140.786285	4.331774	0.000000	-2.497145	0.000000	0.000000	0.000000	-0.423084	0.128791	0.656086	0.000000	0.000000	4.000000	26.000000	0.000000
2937.977942	0.036059	0.535590	0.240654	76.060760	68.485390	147.019974	4.352524	0.000000	-2.460799	0.000000	0.000000	0.000000	-0.423084	0.128791	0.656086	0.000000	0.000000	4.000000	26.000000	0.000000
2937.981276	0.034670	0.535995	0.242782	76.060760	68.485390	147.019974	4.352524	0.000000	-2.460799	0.000000	0.000000	0.000000	-0.416740	0.121499	0.638323	0.000000	0.000000	4.000000	26.000000	0.000000
2937.984609	0.034670	0.535995	0.242782	76.060760	68.485390	147.019974	4.352524	0.000000	-2.460799	0.000000	0.000000	0.000000	-0.416740	0.121499	0.638323	0.000000	0.000000	4.000000	26.000000	0.000000
2937.987942	0.034670	0.535995	0.242782	75.627861	74.703346	152.330994	4.372381	0.000000	-2.425343	0.000000	0.000000	0.000000	-0.416740	0.121499	0.638323	0.000000	0.000000	4.000000	26.000000	0.000000
2937.991276	0.033369	0.536375	0.244848	75.627861	74.703346	152.330994	4.372381	0.000000	-2.425343	0.000000	0.000000	0.000000	-0.390194	0.114143	0.619837	0.000000	0.000000	4.000000	26.000000	0.000000
2937.994609	0.033369	0.536375	0.244848	75.627861	74.703346	152.330994	4.372381	0.000000	-2.425343	0.000000	0.000000	0.000000	-0.390194	0.114143	0.619837	0.000000	0.000000	4.000000	26.000000	0.000000
2937.997942	0.033369	0.536375	0.244848	75.524178	80.437782	157.326492	4.390864	0.000000	-2.391718	0.000000	0.000000	0.000000	-0.390194	0.114143	0.619837	0.000000	0.000000	4.000000	26.000000	0.000000
2938.001276	0.032157	0.536766	0.246818	75.524178	80.437782	157.326492	4.390864	0.000000	-2.391718	0.000000	0.000000	0.000000	-0.363764	0.117230	0.591011	0.000000	0.000000	4.000000	26.000000	0.000000
2938.004609	0.032157	0.536766	0.246818	75.524178	80.437782	157.326492	4.390864	0.000000	-2.391718	0.000000	0.000000	0.000000	-0.363764	0.117230	0.591011	0.000000	0.000000	4.000000	26.000000	0.000000
2938.007942	0.032157	0.536766	0.246818	75.602180	85.957535	162.502777	4.407897	0.000000	-2.360178	0.000000	0.000000	0.000000	-0.363764	0.117230	0.591011	0.000000	0.000000	4.000000	26.000000	0.000000
2938.011276	0.031100	0.537185	0.248672	75.602180	85.957535	162.502777	4.407897	0.000000	-2.360178	0.000000	0.000000	0.000000	-0.317050	0.125665	0.556375	0.000000	0.000000	4.000000	26.000000	0.000000
2938.014609	0.031100	0.537185	0.248672	75.602180	85.957535	162.502777	4.407897	0.000000	-2.360178	0.000000	0.000000	0.000000	-0.317050	0.125665	0.556375	0.000000	0.000000	4.000000	26.000000	0.000000
2938.017942	0.031100	0.537185	0.248672	75.715935	91.419060	167.649734	4.422979	0.000000	-2.331793	0.000000	0.000000	0.000000	-0.317050	0.125665	0.556375	0.000000	0.000000	4.000000	26.000000	0.000000
2938.021276	0.030232	0.537685	0.250359	75.715935	91.419060	167.649734	4.422979	0.000000	-2.331793	0.000000	0.000000	0.000000	-0.260377	0.149977	0.505879	0.000000	0.000000	4.000000	26.000000	0.000000
2938.024609	0.030232	0.537685	0.250359	75.715935	91.419060	167.649734	4.422979	0.000000	-2.331793	0.000000	0.000000	0.000000	-0.260377	0.149977	0.505879	0.000000	0.000000	4.000000	26.000000	0.000000
2938.027942	0.030232	0.537685	0.250359	75.869667	96.989197	172.821045	4.435753	0.000000	-2.307399	0.000000	0.000000	0.000000	-0.260377	0.149977	0.505879	0.000000	0.000000	4.000000	26.000000	0.000000
2938.031276	0.029451	0.538161	0.251817	75.869667	96.989197	172.821045	4.435753	0.000000	-2.307399	0.000000	0.000000	0.000000	-0.234186	0.142791	0.437357	0.000000	0.000000	4.000000	26.000000	0.000000
2938.034609	0.029451	0.538161	0.251817	75.869667	96.989197	172.821045	4.435753	0.000000	-2.307399	0.000000	0.000000	0.000000	-0.234186	0.142791	0.437357	0.000000	0.000000	4.000000	26.000000	0.000000
2938.037942	0.029451	0.538161	0.251817	76.092636	102.481506	177.837189	4.446828	0.000000	-2.285984	0.000000	0.000000	0.000000	-0.234186	0.142791	0.437357	0.000000	0.000000	4.000000	26.000000	0.000000
2938.041276	0.028760	0.538595	0.253066	76.092636	102.481506	177.837189	4.446828	0.000000	-2.285984	0.000000	0.000000	0.000000	-0.207328	0.130288	0.374850	0.000000	0.000000	4.000000	26.000000	0.000000
2938.044609	0.028760	0.538595	0.253066	76.092636	102.481506	177.837189	4.446828	0.000000	-2.285984	0.000000	0.000000	0.000000	-0.207328	0.130288	0.374850	0.000000	0.000000	4.000000	26.000000	0.000000
2938.047942	0.028760	0.538595	0.253066	76.492920	107.222755	-177.953110	4.456337	0.000000	-2.267391	0.000000	0.000000	0.000000	-0.207328	0.130288	0.374850	0.000000	0.000000	4.000000	26.000000	0.000000
2938.051276	0.028161	0.538931	0.254131	76.492920	107.222755	-177.953110	4.456337	0.000000	-2.267391	0.000000	0.000000	0.000000	-0.179837	0.100767	0.319576	0.000000	0.000000	4.000000	26.000000	0.000000
2938.054609	0.028161	0.538931	0.254131	76.492920	107.222755	-177.953110	4.456337	0.000000	-2.267391	0.000000	0.000000	0.000000	-0.179837	0.100767	0.319576	0.000000	0.000000	4.000000	26.000000	0.000000
2938.057942	0.028161	0.538931	0.254131	77.236641	110.259949	-175.473297	4.464413	0.000000	-2.251448	0.000000	0.000000	0.000000	-0.179837	0.100767	0.319576	0.000000	0.000000	4.000000	26.000000	0.000000
2938.061276	0.027589	0.539175	0.255078	77.236641	110.259949	-175.473297	4.464413	0.000000	-2.251448	0.000000	0.000000	0.000000	-0.171617	0.073247	0.284033	0.000000	0.000000	4.000000	26.000000	0.000000
2938.064609	0.027589	0.539175	0.255078	77.236641	110.259949	-175.473297	4.464413	0.000000	-2.251448	0.000000	0.000000	0.000000	-0.171617	0.073247	0.284033	0.000000	0.000000	4.000000	26.000000	0.000000
2938.067942	0.027589	0.539175	0.255078	78.224548	112.039131	-174.255600	4.471786	0.000000	-2.236767	0.000000	0.000000	0.000000	-0.171617	0.073247	0.284033	0.000000	0.000000	4.000000	26.000000	0.000000
2938.071276	0.027144	0.539260	0.255833	78.224548	112.039131	-174.255600	4.471786	0.000000	-2.236767	0.000000	0.000000	0.000000	-0.133591	0.025457	0.226612	0.000000	0.000000	4.000000	26.000000	0.000000
2938.074609	0.027144	0.539260	0.255833	78.224548	112.039131	-174.255600	4.471786	0.000000	-2.236767	0.000000	0.000000	0.000000	-0.133591	0.025457	0.226612	0.000000	0.000000	4.000000	26.000000	0.000000
2938.077942	0.027144	0.539260	0.255833	79.216995	114.006790	-172.862411	4.477536	0.000000	-2.225236	0.000000	0.000000	0.000000	-0.133591	0.025457	0.226612	0.000000	0.000000	4.000000	26.000000	0.000000
2938.081276	0.026962	0.539245	0.256402	79.216995	114.006790	-172.862411	4.477536	0.000000	-2.225236	0.000000	0.000000	0.000000	-0.054566	-0.004346	0.170632	0.000000	0.000000	4.000000	26.000000	0.000000
2938.084609	0.026962	0.539245	0.256402	79.216995	114.006790	-172.862411	4.477536	0.000000	-2.225236	0.000000	0.000000	0.000000	-0.054566	-0.004346	0.170632	0.000000	0.000000	4.000000	26.000000	0.000000
2938.087942	0.026962	0.539245	0.256402	80.137459	116.397614	-171.033508	4.480766	0.000000	-2.218723	0.000000	0.000000	0.000000	-0.054566	-0.004346	0.170632	0.000000	0.000000	4.000000	26.000000	0.000000
2938.091276	0.026962	0.539245	0.256402	80.137459	116.397614	-171.033508	4.480766	0.000000	-2.218723	0.000000	0.000000	0.000000	-0.054566	-0.004346	0.170632	0.000000	0.000000	4.000000	26.000000	0.000000
2938.094609	0.026942	0.539210	0.256780	80.137459	116.397614	-171.033508	4.480766	0.000000	-2.218723	0.000000	0.000000	0.000000	-0.005898	-0.010749	0.113378	0.000000	0.000000	4.000000	26.000000	0.000000
2938.097942	0.026942	0.539210	0.256780	81.007332	119.367035	-168.618408	4.480766	0.000000	-2.218723	0.000000	0.000000	0.000000	-0.005898	-0.010749	0.113378	0.000000	0.000000	4.000000	26.000000	0.000000
2938.101276	0.026952	0.539121	0.257039	81.007332	119.367035	-168.618408	4.480766	0.000000	-2.218723	0.000000	0.000000	0.000000	0.002925	-0.026699	0.077519	0.000000	0.000000	4.000000	26.000000	0.000000
2938.104609	0.026952	0.539121	0.257039	81.007332	119.367035	-168.618408	4.480766	0.000000	-2.218723	0.000000	0.000000	0.000000	0.002925	-0.026699	0.077519	0.000000	0.000000	4.000000	26.000000	0.000000
2938.107942	0.026952	0.539121	0.257039	81.818375	122.835068	-165.680923	4.483018	0.000000	-2.214170	0.000000	0.000000	0.000000	0.002925	-0.026699	0.077519	0.000000	0.000000	4.000000	26.000000	0.000000
2938.111276	0.026952	0.539121	0.257039	81.818375	122.835068	-165.680923	4.483018	0.000000	-2.214170	0.000000	0.000000	0.000000	0.002925	-0.026699	0.077519	0.000000	0.000000	4.000000	26.000000	0.000000
2938.114609	0.026925	0.539003	0.257224	81.818375	122.835068	-165.680923	4.483018	0.000000	-2.214170	0.000000	0.000000	0.000000	-0.008092	-0.035213	0.055576	0.000000	0.000000	4.000000	26.000000	0.000000
2938.117942	0.026925	0.539003	0.257224	82.524437	126.553627	-162.426529	4.483018	0.000000	-2.214170	0.000000	0.000000	0.000000	-0.008092	-0.035213	0.055576	0.000000	0.000000	4.000000	26.000000	0.000000
2938.121276	0.026693	0.538822	0.257377	82.524437	126.553627	-162.426529	4.483018	0.000000	-2.214170	0.000000	0.000000	0.000000	-0.069597	-0.054406	0.046079	0.000000	0.000000	4.000000	26.000000	0.000000
2938.124609	0.026693	0.538822	0.257377	82.524437	126.553627	-162.426529	4.483018	0.000000	-2.214170	0.000000	0.000000	0.000000	-0.069597	-0.054406	0.046079	0.000000	0.000000	4.000000	26.000000	0.000000
2938.127942	0.026693	0.538822	0.257377	83.055954	129.724045	-159.590134	4.485964	0.000000	-2.208194	0.000000	0.000000	0.000000	-0.069597	-0.054406	0.046079	0.000000	0.000000	4.000000	26.000000	0.000000
2938.131276	0.026693	0.538822	0.257377	83.055954	129.724045	-159.590134	4.485964	0.000000	-2.208194	0.000000	0.000000	0.000000	-0.069597	-0.054406	0.046079	0.000000	0.000000	4.000000	26.000000	0.000000
2938.134609	0.026291	0.538619	0.257524	83.055954	129.724045	-159.590134	4.485964	0.000000	-2.208194	0.000000	0.000000	0.000000	-0.120664	-0.060802	0.043989	0.000000	0.000000	4.000000	26.000000	0.000000
2938.137942	0.026291	0.538619	0.257524	83.346779	131.474030	-157.990234	4.485964	0.000000	-2.208194	0.000000	0.000000	0.000000	-0.120664	-0.060802	0.043989	0.000000	0.000000	4.000000	26.000000	0.000000
2938.141276	0.025687	0.538384	0.257743	83.346779	131.474030	-157.990234	4.485964	0.000000	-2.208194	0.000000	0.000000	0.000000	-0.181088	-0.070464	0.065782	0.000000	0.000000	4.000000	26.000000	0.000000
2938.144609	0.025687	0.538384	0.257743	83.346779	131.474030	-157.990234	4.485964	0.000000	-2.208194	0.000000	0.000000	0.000000	-0.181088	-0.070464	0.065782	0.000000	0.000000	4.000000	26.000000	0.000000
2938.147942	0.025687	0.538384	0.257743	83.339676	131.090286	-158.295227	4.494127	0.000000	-2.191534	0.000000	0.000000	0.000000	-0.181088	-0.070464	0.065782	0.000000	0.000000	4.000000	26.000000	0.000000
2938.151276	0.025687	0.538384	0.257743	83.339676	131.090286	-158.295227	4.494127	0.000000	-2.191534	0.000000	0.000000	0.000000	-0.181088	-0.070464	0.065782	0.000000	0.000000	4.000000	26.000000	0.000000
2938.154609	0.024946	0.538107	0.257941	83.339676	131.090286	-158.295227	4.494127	0.000000	-2.191534	0.000000	0.000000	0.000000	-0.222208	-0.083270	0.059158	0.000000	0.000000	4.000000	26.000000	0.000000
2938.157942	0.024946	0.538107	0.257941	83.205658	129.941772	-159.279999	4.494127	0.000000	-2.191534	0.000000	0.000000	0.000000	-0.222208	-0.083270	0.059158	0.000000	0.000000	4.000000	26.000000	0.000000
2938.161276	0.024172	0.537793	0.258173	83.205658	129.941772	-159.279999	4.494127	0.000000	-2.191534	0.000000	0.000000	0.000000	-0.232157	-0.094003	0.069723	0.000000	0.000000	4.000000	26.000000	0.000000
2938.164609	0.024172	0.537793	0.258173	83.205658	129.941772	-159.279999	4.494127	0.000000	-2.191534	0.000000	0.000000	0.000000	-0.232157	-0.094003	0.069723	0.000000	0.000000	4.000000	26.000000	0.000000
2938.167942	0.024172	0.537793	0.258173	83.032158	128.688736	-160.337234	4.505916	0.000000	-2.167193	0.000000	0.000000	0.000000	-0.232157	-0.094003	0.069723	0.000000	0.000000	4.000000	26.000000	0.000000
2938.171276	0.024172	0.537793	0.258173	83.032158	128.688736	-160.337234	4.505916	0.000000	-2.167193	0.000000	0.000000	0.000000	-0.232157	-0.094003	0.069723	0.000000	0.000000	4.000000	26.000000	0.000000
2938.174609	0.023330	0.537459	0.258393	83.032158	128.688736	-160.337234	4.505916	0.000000	-2.167193	0.000000	0.000000	0.000000	-0.252812	-0.100433	0.066151	0.000000	0.000000	4.000000	26.000000	0.000000
2938.177942	0.023330	0.537459	0.258393	82.843414	127.490540	-161.336578	4.505916	0.000000	-2.167193	0.000000	0.000000	0.000000	-0.252812	-0.100433	0.066151	0.000000	0.000000	4.000000	26.000000	0.000000
2938.181276	0.022452	0.537163	0.258609	82.843414	127.490540	-161.336578	4.505916	0.000000	-2.167193	0.000000	0.000000	0.000000	-0.263196	-0.088763	0.064800	0.000000	0.000000	4.000000	26.000000	0.000000
2938.184609	0.022452	0.537163	0.258609	82.843414	127.490540	-161.336578	4.505916	0.000000	-2.167193	0.000000	0.000000	0.000000	-0.263196	-0.088763	0.064800	0.000000	0.000000	4.000000	26.000000	0.000000
2938.187942	0.022452	0.537163	0.258609	82.644379	126.268044	-162.353439	4.519006	0.000000	-2.139764	0.000000	0.000000	0.000000	-0.263196	-0.088763	0.064800	0.000000	0.000000	4.000000	26.000000	0.000000
2938.191276	0.022452	0.537163	0.258609	82.644379	126.268044	-162.353439	4.519006	0.000000	-2.139764	0.000000	0.000000	0.000000	-0.263196	-0.088763	0.064800	0.000000	0.000000	4.000000	26.000000	0.000000
2938.194609	0.021609	0.536867	0.258823	82.644379	126.268044	-162.353439	4.519006	0.000000	-2.139764	0.000000	0.000000	0.000000	-0.253149	-0.088788	0.064121	0.000000	0.000000	4.000000	26.000000	0.000000
2938.197942	0.021609	0.536867	0.258823	82.415009	124.885773	-163.508636	4.519006	0.000000	-2.139764	0.000000	0.000000	0.000000	-0.253149	-0.088788	0.064121	0.000000	0.000000	4.000000	26.000000	0.000000
2938.201276	0.020764	0.536631	0.259044	82.415009	124.885773	-163.508636	4.519006	0.000000	-2.139764	0.000000	0.000000	0.000000	-0.253218	-0.070740	0.066392	0.000000	0.000000	4.000000	26.000000	0.000000
2938.204609	0.020764	0.536631	0.259044	82.415009	124.885773	-163.508636	4.519006	0.000000	-2.139764	0.000000	0.000000	0.000000	-0.253218	-0.070740	0.066392	0.000000	0.000000	4.000000	26.000000	0.000000
2938.207942	0.020764	0.536631	0.259044	82.153900	123.370842	-164.775116	4.531740	0.000000	-2.112661	0.000000	0.000000	0.000000	-0.253218	-0.070740	0.066392	0.000000	0.000000	4.000000	26.000000	0.000000
2938.211276	0.020764	0.536631	0.259044	82.153900	123.370842	-164.775116	4.531740	0.000000	-2.112661	0.000000	0.000000	0.000000	-0.253218	-0.070740	0.066392	0.000000	0.000000	4.000000	26.000000	0.000000
2938.214609	0.019955	0.536438	0.259290	82.153900	123.370842	-164.775116	4.531740	0.000000	-2.112661	0.000000	0.000000	0.000000	-0.242946	-0.058009	0.073625	0.000000	0.000000	4.000000	26.000000	0.000000
2938.217942	0.019955	0.536438	0.259290	81.874931	121.859116	-166.036362	4.531740	0.000000	-2.112661	0.000000	0.000000	0.000000	-0.242946	-0.058009	0.073625	0.000000	0.000000	4.000000	26.000000	0.000000
2938.221276	0.019213	0.536248	0.259563	81.874931	121.859116	-166.036362	4.531740	0.000000	-2.112661	0.000000	0.000000	0.000000	-0.222447	-0.057039	0.081911	0.000000	0.000000	4.000000	26.000000	0.000000
2938.224609	0.019213	0.536248	0.259563	81.874931	121.859116	-166.036362	4.531740	0.000000	-2.112661	0.000000	0.000000	0.000000	-0.222447	-0.057039	0.081911	0.000000	0.000000	4.000000	26.000000	0.000000
2938.227942	0.019213	0.536248	0.259563	81.638245	120.648926	-167.029648	4.543686	0.000000	-2.086844	0.000000	0.000000	0.000000	-0.222447	-0.057039	0.081911	0.000000	0.000000	4.000000	26.000000	0.000000
2938.231276	0.019213	0.536248	0.259563	81.638245	120.648926	-167.029648	4.543686	0.000000	-2.086844	0.000000	0.000000	0.000000	-0.222447	-0.057039	0.081911	0.000000	0.000000	4.000000	26.000000	0.000000
2938.234609	0.018505	0.536075	0.259817	81.638245	120.648926	-167.029648	4.543686	0.000000	-2.086844	0.000000	0.000000	0.000000	-0.212537	-0.051725	0.076150	0.000000	0.000000	4.000000	26.000000	0.000000
2938.237942	0.018505	0.536075	0.259817	81.535934	120.098198	-167.464737	4.543686	0.000000	-2.086844	0.000000	0.000000	0.000000	-0.212537	-0.051725	0.076150	0.000000	0.000000	4.000000	26.000000	0.000000
2938.241276	0.017932	0.535921	0.260049	81.535934	120.098198	-167.464737	4.543686	0.000000	-2.086844	0.000000	0.000000	0.000000	-0.171956	-0.046357	0.069664	0.000000	0.000000	4.000000	26.000000	0.000000
2938.244609	0.017932	0.535921	0.260049	81.535934	120.098198	-167.464737	4.543686	0.000000	-2.086844	0.000000	0.000000	0.000000	-0.171956	-0.046357	0.069664	0.000000	0.000000	4.000000	26.000000	0.000000
2938.247942	0.017932	0.535921	0.260049	81.555199	120.169670	-167.368729	4.553628	0.000000	-2.065059	0.000000	0.000000	0.000000	-0.171956	-0.046357	0.069664	0.000000	0.000000	4.000000	26.000000	0.000000
2938.251276	0.017932	0.535921	0.260049	81.555199	120.169670	-167.368729	4.553628	0.000000	-2.065059	0.000000	0.000000	0.000000	-0.171956	-0.046357	0.069664	0.000000	0.000000	4.000000	26.000000	0.000000
2938.254609	0.017493	0.535720	0.260221	81.555199	120.169670	-167.368729	4.553628	0.000000	-2.065059	0.000000	0.000000	0.000000	-0.131610	-0.060195	0.051497	0.000000	0.000000	4.000000	26.000000	0.000000
2938.257942	0.017493	0.535720	0.260221	81.589966	120.326881	-167.213593	4.553628	0.000000	-2.065059	0.000000	0.000000	0.000000	-0.131610	-0.060195	0.051497	0.000000	0.000000	4.000000	26.000000	0.000000
2938.261276	0.017493	0.535720	0.260221	81.589966	120.326881	-167.213593	4.553628	0.000000	-2.065059	0.000000	0.000000	0.000000	-0.131610	-0.060195	0.051497	0.000000	0.000000	4.000000	26.000000	0.000000
2938.264609	0.017493	0.535720	0.260221	81.589966	120.326881	-167.213593	4.553628	0.000000	-2.065059	0.000000	0.000000	0.000000	-0.131610	-0.060195	0.051497	0.000000	0.000000	4.000000	26.000000	0.000000
2938.267942	0.017055	0.535423	0.260418	81.661011	120.680405	-166.892563	4.557025	0.000000	-2.057553	0.000000	0.000000	0.000000	-0.131487	-0.089123	0.059169	0.000000	0.000000	4.000000	26.000000	0.000000
2938.271276	0.017055	0.535423	0.260418	81.661011	120.680405	-166.892563	4.557025	0.000000	-2.057553	0.000000	0.000000	0.000000	-0.000000	-0.000003	-0.000000	0.000000	0.000000	4.000000	26.000000	0.000000
2938.274609	0.017055	0.535423	0.260418	81.661011	120.680405	-166.892563	4.557025	0.000000	-2.057553	0.000000	0.000000	0.000000	-0.000000	-0.000003	-0.000000	0.000000	0.000000	4.000000	26.000000	0.000000
2938.277942	0.017055	0.535423	0.260418	81.775383	121.212517	-166.428284	4.560482	0.000000	-2.049879	0.000000	0.000000	0.000000	-0.000000	-0.000003	-0.000000	0.000000	0.000000	4.000000	26.000000	0.000000
2938.281276	0.017055	0.535423	0.260418	81.775383	121.212517	-166.428284	4.560482	0.000000	-2.049879	0.000000	0.000000	0.000000	-0.000000	-0.000003	-0.000000	0.000000	0.000000	4.000000	26.000000	0.000000
2938.284609	0.016953	0.535327	0.260446	81.775383	121.212517	-166.428284	4.560482	0.000000	-2.049879	0.000000	0.000000	0.000000	-0.030475	-0.028915	0.008496	0.000000	0.000000	4.000000	26.000000	0.000000
2938.287942	0.016953	0.535327	0.260446	81.912033	121.808533	-165.918076	4.560482	0.000000	-2.049879	0.000000	0.000000	0.000000	-0.030475	-0.028915	0.008496	0.000000	0.000000	4.000000	26.000000	0.000000
2938.291276	0.016953	0.535327	0.260446	81.912033	121.808533	-165.918076	4.560482	0.000000	-2.049879	0.000000	0.000000	0.000000	-0.030475	-0.028915	0.008496	0.000000	0.000000	4.000000	26.000000	0.000000
2938.294609	0.016953	0.535327	0.260446	81.912033	121.808533	-165.918076	4.560482	0.000000	-2.049879	0.000000	0.000000	0.000000	-0.030475	-0.028915	0.008496	0.000000	0.000000	4.000000	26.000000	0.000000
2938.297942	0.016989	0.535198	0.260536	82.023903	122.182907	-165.615433	4.561230	0.000000	-2.048214	0.000000	0.000000	0.000000	0.010866	-0.038691	0.027083	0.000000	0.000000	4.000000	26.000000	0.000000
2938.301276	0.016989	0.535198	0.260536	82.023903	122.182907	-165.615433	4.561230	0.000000	-2.048214	0.000000	0.000000	0.000000	0.010866	-0.038691	0.027083	0.000000	0.000000	4.000000	26.000000	0.000000
2938.304609	0.016989	0.535198	0.260536	82.023903	122.182907	-165.615433	4.561230	0.000000	-2.048214	0.000000	0.000000	0.000000	0.010866	-0.038691	0.027083	0.000000	0.000000	4.000000	26.000000	0.000000
2938.307942	0.016989	0.535198	0.260536	82.103226	122.275139	-165.569748	4.561259	0.000000	-2.048151	0.000000	0.000000	0.000000	0.010866	-0.038691	0.027083	0.000000	0.000000	4.000000	26.000000	0.000000
2938.311276	0.017127	0.535204	0.260594	82.103226	122.275139	-165.569748	4.561259	0.000000	-2.048151	0.000000	0.000000	0.000000	0.041320	0.001982	0.017305	0.000000	0.000000	4.000000	26.000000	0.000000
2938.314609	0.017127	0.535204	0.260594	82.103226	122.275139	-165.569748	4.561259	0.000000	-2.048151	0.000000	0.000000	0.000000	0.041320	0.001982	0.017305	0.000000	0.000000	4.000000	26.000000	0.000000
2938.317942	0.017127	0.535204	0.260594	82.190689	122.287148	-165.612030	4.560527	0.000000	-2.049779	0.000000	0.000000	0.000000	0.041320	0.001982	0.017305	0.000000	0.000000	4.000000	26.000000	0.000000
2938.321276	0.017127	0.535204	0.260594	82.190689	122.287148	-165.612030	4.560527	0.000000	-2.049779	0.000000	0.000000	0.000000	0.041320	0.001982	0.017305	0.000000	0.000000	4.000000	26.000000	0.000000
2938.324609	0.017299	0.535211	0.260651	82.190689	122.287148	-165.612030	4.560527	0.000000	-2.049779	0.000000	0.000000	0.000000	0.051550	0.001993	0.017034	0.000000	0.000000	4.000000	26.000000	0.000000
2938.327942	0.017299	0.535211	0.260651	82.326881	122.635216	-165.355469	4.560527	0.000000	-2.049779	0.000000	0.000000	0.000000	0.051550	0.001993	0.017034	0.000000	0.000000	4.000000	26.000000	0.000000
2938.331276	0.017299	0.535211	0.260651	82.326881	122.635216	-165.355469	4.560527	0.000000	-2.049779	0.000000	0.000000	0.000000	0.051550	0.001993	0.017034	0.000000	0.000000	4.000000	26.000000	0.000000
2938.334609	0.017299	0.535211	0.260651	82.326881	122.635216	-165.355469	4.560527	0.000000	-2.049779	0.000000	0.000000	0.000000	0.051550	0.001993	0.017034	0.000000	0.000000	4.000000	26.000000	0.000000
2938.337942	0.017844	0.535211	0.260638	82.505226	123.340141	-164.783081	4.559569	0.000000	-2.051908	0.000000	0.000000	0.000000	0.163563	0.000008	-0.003999	0.000000	0.000000	4.000000	26.000000	0.000000
2938.341276	0.017844	0.535211	0.260638	82.505226	123.340141	-164.783081	4.559569	0.000000	-2.051908	0.000000	0.000000	0.000000	0.163563	0.000008	-0.003999	0.000000	0.000000	4.000000	26.000000	0.000000
2938.344609	0.017844	0.535211	0.260638	82.505226	123.340141	-164.783081	4.559569	0.000000	-2.051908	0.000000	0.000000	0.000000	0.163563	0.000008	-0.003999	0.000000	0.000000	4.000000	26.000000	0.000000
2938.347942	0.017844	0.535211	0.260638	82.711609	124.176682	-164.098785	4.555956	0.000000	-2.059918	0.000000	0.000000	0.000000	0.163563	0.000008	-0.003999	0.000000	0.000000	4.000000	26.000000	0.000000
2938.351276	0.018218	0.535208	0.260598	82.711609	124.176682	-164.098785	4.555956	0.000000	-2.059918	0.000000	0.000000	0.000000	0.112216	-0.000981	-0.011959	0.000000	0.000000	4.000000	26.000000	0.000000
2938.354609	0.018218	0.535208	0.260598	82.711609	124.176682	-164.098785	4.555956	0.000000	-2.059918	0.000000	0.000000	0.000000	0.112216	-0.000981	-0.011959	0.000000	0.000000	4.000000	26.000000	0.000000
2938.357942	0.018218	0.535208	0.260598	82.942673	124.859383	-163.575897	4.553381	0.000000	-2.065604	0.000000	0.000000	0.000000	0.112216	-0.000981	-0.011959	0.000000	0.000000	4.000000	26.000000	0.000000
2938.361276	0.018591	0.535261	0.260536	82.942673	124.859383	-163.575897	4.553381	0.000000	-2.065604	0.000000	0.000000	0.000000	0.112037	0.016153	-0.018499	0.000000	0.000000	4.000000	26.000000	0.000000
2938.364609	0.018591	0.535261	0.260536	82.942673	124.859383	-163.575897	4.553381	0.000000	-2.065604	0.000000	0.000000	0.000000	0.112037	0.016153	-0.018499	0.000000	0.000000	4.000000	26.000000	0.000000
2938.367942	0.018591	0.535261	0.260536	83.170387	125.147552	-163.424835	4.550740	0.000000	-2.071417	0.000000	0.000000	0.000000	0.112037	0.016153	-0.018499	0.000000	0.000000	4.000000	26.000000	0.000000
2938.371276	0.018591	0.535261	0.260536	83.170387	125.147552	-163.424835	4.550740	0.000000	-2.071417	0.000000	0.000000	0.000000	0.112037	0.016153	-0.018499	0.000000	0.000000	4.000000	26.000000	0.000000
2938.374609	0.018965	0.535315	0.260474	83.170387	125.147552	-163.424835	4.550740	0.000000	-2.071417	0.000000	0.000000	0.000000	0.112019	0.016174	-0.018568	0.000000	0.000000	4.000000	26.000000	0.000000
2938.377942	0.018965	0.535315	0.260474	83.372147	124.784142	-163.881790	4.550740	0.000000	-2.071417	0.000000	0.000000	0.000000	0.112019	0.016174	-0.018568	0.000000	0.000000	4.000000	26.000000	0.000000
2938.381276	0.019271	0.535412	0.260440	83.372147	124.784142	-163.881790	4.550740	0.000000	-2.071417	0.000000	0.000000	0.000000	0.091774	0.028904	-0.010215	0.000000	0.000000	4.000000	26.000000	0.000000
2938.384609	0.019271	0.535412	0.260440	83.372147	124.784142	-163.881790	4.550740	0.000000	-2.071417	0.000000	0.000000	0.000000	0.091774	0.028904	-0.010215	0.000000	0.000000	4.000000	26.000000	0.000000
2938.387942	0.019271	0.535412	0.260440	83.508766	123.723373	-164.975769	4.545969	0.000000	-2.081866	0.000000	0.000000	0.000000	0.091774	0.028904	-0.010215	0.000000	0.000000	4.000000	26.000000	0.000000
2938.391276	0.019271	0.535412	0.260440	83.508766	123.723373	-164.975769	4.545969	0.000000	-2.081866	0.000000	0.000000	0.000000	0.091774	0.028904	-0.010215	0.000000	0.000000	4.000000	26.000000	0.000000
2938.394609	0.019509	0.535472	0.260442	83.508766	123.723373	-164.975769	4.545969	0.000000	-2.081866	0.000000	0.000000	0.000000	0.071610	0.018153	0.000718	0.000000	0.000000	4.000000	26.000000	0.000000
2938.397942	0.019509	0.535472	0.260442	83.594856	122.494621	-166.198502	4.545969	0.000000	-2.081866	0.000000	0.000000	0.000000	0.071610	0.018153	0.000718	0.000000	0.000000	4.000000	26.000000	0.000000
2938.401276	0.019509	0.535472	0.260442	83.594856	122.494621	-166.198502	4.545969	0.000000	-2.081866	0.000000	0.000000	0.000000	0.071610	0.018153	0.000718	0.000000	0.000000	4.000000	26.000000	0.000000
2938.404609	0.019509	0.535472	0.260442	83.594856	122.494621	-166.198502	4.545969	0.000000	-2.081866	0.000000	0.000000	0.000000	0.071610	0.018153	0.000718	0.000000	0.000000	4.000000	26.000000	0.000000
2938.407942	0.019715	0.535518	0.260494	83.657394	121.413147	-167.271332	4.544398	0.000000	-2.085292	0.000000	0.000000	0.000000	0.061786	0.013773	0.015310	0.000000	0.000000	4.000000	26.000000	0.000000
2938.411276	0.019715	0.535518	0.260494	83.657394	121.413147	-167.271332	4.544398	0.000000	-2.085292	0.000000	0.000000	0.000000	0.061786	0.013773	0.015310	0.000000	0.000000	4.000000	26.000000	0.000000
2938.414609	0.019715	0.535518	0.260494	83.657394	121.413147	-167.271332	4.544398	0.000000	-2.085292	0.000000	0.000000	0.000000	0.061786	0.013773	0.015310	0.000000	0.000000	4.000000	26.000000	0.000000
2938.417942	0.019715	0.535518	0.260494	83.650169	120.350273	-168.296051	4.543191	0.000000	-2.087922	0.000000	0.000000	0.000000	0.061786	0.013773	0.015310	0.000000	0.000000	4.000000	26.000000	0.000000
2938.421276	0.019784	0.535539	0.260505	83.650169	120.350273	-168.296051	4.543191	0.000000	-2.087922	0.000000	0.000000	0.000000	0.020549	0.006377	0.003364	0.000000	0.000000	4.000000	26.000000	0.000000
2938.424609	0.019784	0.535539	0.260505	83.650169	120.350273	-168.296051	4.543191	0.000000	-2.087922	0.000000	0.000000	0.000000	0.020549	0.006377	0.003364	0.000000	0.000000	4.000000	26.000000	0.000000
2938.427942	0.019784	0.535539	0.260505	83.562454	119.508598	-169.073380	4.542771	0.000000	-2.088834	0.000000	0.000000	0.000000	0.020549	0.006377	0.003364	0.000000	0.000000	4.000000	26.000000	0.000000
2938.431276	0.019784	0.535539	0.260505	83.562454	119.508598	-169.073380	4.542771	0.000000	-2.088834	0.000000	0.000000	0.000000	0.020549	0.006377	0.003364	0.000000	0.000000	4.000000	26.000000	0.000000
2938.434609	0.019920	0.535539	0.260501	83.562454	119.508598	-169.073380	4.542771	0.000000	-2.088834	0.000000	0.000000	0.000000	0.040883	-0.000007	-0.001124	0.000000	0.000000	4.000000	26.000000	0.000000
2938.437942	0.019920	0.535539	0.260501	83.468681	119.085472	-169.446609	4.542771	0.000000	-2.088834	0.000000	0.000000	0.000000	0.040883	-0.000007	-0.001124	0.000000	0.000000	4.000000	26.000000	0.000000
2938.441276	0.019920	0.535539	0.260501	83.468681	119.085472	-169.446609	4.542771	0.000000	-2.088834	0.000000	0.000000	0.000000	0.040883	-0.000007	-0.001124	0.000000	0.000000	4.000000	26.000000	0.000000
2938.444609	0.019920	0.535539	0.260501	83.468681	119.085472	-169.446609	4.542771	0.000000	-2.088834	0.000000	0.000000	0.000000	0.040883	-0.000007	-0.001124	0.000000	0.000000	4.000000	26.000000	0.000000
2938.447942	0.020121	0.535487	0.260378	83.446831	119.074799	-169.453354	4.541858	0.000000	-2.090820	0.000000	0.000000	0.000000	0.060335	-0.015754	-0.036966	0.000000	0.000000	4.000000	26.000000	0.000000
2938.451276	0.020121	0.535487	0.260378	83.446831	119.074799	-169.453354	4.541858	0.000000	-2.090820	0.000000	0.000000	0.000000	0.060335	-0.015754	-0.036966	0.000000	0.000000	4.000000	26.000000	0.000000
2938.454609	0.020121	0.535487	0.260378	83.446831	119.074799	-169.453354	4.541858	0.000000	-2.090820	0.000000	0.000000	0.000000	0.060335	-0.015754	-0.036966	0.000000	0.000000	4.000000	26.000000	0.000000
2938.457942	0.020121	0.535487	0.260378	83.442497	119.152718	-169.380386	4.540148	0.000000	-2.094529	0.000000	0.000000	0.000000	0.060335	-0.015754	-0.036966	0.000000	0.000000	4.000000	26.000000	0.000000
2938.461276	0.020187	0.535477	0.260284	83.442497	119.152718	-169.380386	4.540148	0.000000	-2.094529	0.000000	0.000000	0.000000	0.019667	-0.002985	-0.027984	0.000000	0.000000	4.000000	26.000000	0.000000
2938.464609	0.020187	0.535477	0.260284	83.442497	119.152718	-169.380386	4.540148	0.000000	-2.094529	0.000000	0.000000	0.000000	0.019667	-0.002985	-0.027984	0.000000	0.000000	4.000000	26.000000	0.000000
2938.467942	0.020187	0.535477	0.260284	83.440819	119.180885	-169.349091	4.539428	0.000000	-2.096090	0.000000	0.000000	0.000000	0.019667	-0.002985	-0.027984	0.000000	0.000000	4.000000	26.000000	0.000000
2938.471276	0.020187	0.535477	0.260284	83.440819	119.180885	-169.349091	4.539428	0.000000	-2.096090	0.000000	0.000000	0.000000	0.019667	-0.002985	-0.027984	0.000000	0.000000	4.000000	26.000000	0.000000
2938.474609	0.020151	0.535470	0.260224	83.440819	119.180885	-169.349091	4.539428	0.000000	-2.096090	0.000000	0.000000	0.000000	-0.010731	-0.001995	-0.017990	0.000000	0.000000	4.000000	26.000000	0.000000
2938.477942	0.020151	0.535470	0.260224	83.439445	119.129044	-169.392654	4.539428	0.000000	-2.096090	0.000000	0.000000	0.000000	-0.010731	-0.001995	-0.017990	0.000000	0.000000	4.000000	26.000000	0.000000
2938.481276	0.020151	0.535470	0.260224	83.439445	119.129044	-169.392654	4.539428	0.000000	-2.096090	0.000000	0.000000	0.000000	-0.010731	-0.001995	-0.017990	0.000000	0.000000	4.000000	26.000000	0.000000
2938.484609	0.020151	0.535470	0.260224	83.439445	119.129044	-169.392654	4.539428	0.000000	-2.096090	0.000000	0.000000	0.000000	-0.010731	-0.001995	-0.017990	0.000000	0.000000	4.000000	26.000000	0.000000
2938.487942	0.019844	0.535449	0.260220	83.419594	118.986038	-169.505280	4.539481	0.000000	-2.095974	0.000000	0.000000	0.000000	-0.092060	-0.006383	-0.001365	0.000000	0.000000	4.000000	26.000000	0.000000
2938.491276	0.019844	0.535449	0.260220	83.419594	118.986038	-169.505280	4.539481	0.000000	-2.095974	0.000000	0.000000	0.000000	-0.092060	-0.006383	-0.001365	0.000000	0.000000	4.000000	26.000000	0.000000
2938.494609	0.019844	0.535449	0.260220	83.419594	118.986038	-169.505280	4.539481	0.000000	-2.095974	0.000000	0.000000	0.000000	-0.092060	-0.006383	-0.001365	0.000000	0.000000	4.000000	26.000000	0.000000
2938.497942	0.019844	0.535449	0.260220	83.340355	118.530083	-169.888870	4.541504	0.000000	-2.091589	0.000000	0.000000	0.000000	-0.092060	-0.006383	-0.001365	0.000000	0.000000	4.000000	26.000000	0.000000
2938.501276	0.019607	0.535434	0.260274	83.340355	118.530083	-169.888870	4.541504	0.000000	-2.091589	0.000000	0.000000	0.000000	-0.071125	-0.004375	0.016317	0.000000	0.000000	4.000000	26.000000	0.000000
2938.504609	0.019607	0.535434	0.260274	83.340355	118.530083	-169.888870	4.541504	0.000000	-2.091589	0.000000	0.000000	0.000000	-0.071125	-0.004375	0.016317	0.000000	0.000000	4.000000	26.000000	0.000000
2938.507942	0.019607	0.535434	0.260274	83.150116	117.609413	-170.665894	4.543241	0.000000	-2.087813	0.000000	0.000000	0.000000	-0.071125	-0.004375	0.016317	0.000000	0.000000	4.000000	26.000000	0.000000
2938.511276	0.019607	0.535434	0.260274	83.150116	117.609413	-170.665894	4.543241	0.000000	-2.087813	0.000000	0.000000	0.000000	-0.071125	-0.004375	0.016317	0.000000	0.000000	4.000000	26.000000	0.000000
2938.514609	0.019370	0.535341	0.260337	83.150116	117.609413	-170.665894	4.543241	0.000000	-2.087813	0.000000	0.000000	0.000000	-0.071065	-0.027918	0.018851	0.000000	0.000000	4.000000	26.000000	0.000000
2938.517942	0.019370	0.535341	0.260337	82.890633	116.435127	-171.654999	4.543241	0.000000	-2.087813	0.000000	0.000000	0.000000	-0.071065	-0.027918	0.018851	0.000000	0.000000	4.000000	26.000000	0.000000
2938.521276	0.019370	0.535341	0.260337	82.890633	116.435127	-171.654999	4.543241	0.000000	-2.087813	0.000000	0.000000	0.000000	-0.071065	-0.027918	0.018851	0.000000	0.000000	4.000000	26.000000	0.000000
2938.524609	0.019370	0.535341	0.260337	82.890633	116.435127	-171.654999	4.543241	0.000000	-2.087813	0.000000	0.000000	0.000000	-0.071065	-0.027918	0.018851	0.000000	0.000000	4.000000	26.000000	0.000000
2938.527942	0.019030	0.535124	0.260354	82.614777	115.393700	-172.510101	4.545000	0.000000	-2.083982	0.000000	0.000000	0.000000	-0.102119	-0.065209	0.005204	0.000000	0.000000	4.000000	26.000000	0.000000
2938.531276	0.019030	0.535124	0.260354	82.614777	115.393700	-172.510101	4.545000	0.000000	-2.083982	0.000000	0.000000	0.000000	0.000000	0.000005	0.000001	0.000000	0.000000	4.000000	26.000000	0.000000
2938.534609	0.019030	0.535124	0.260354	82.614777	115.393700	-172.510101	4.545000	0.000000	-2.083982	0.000000	0.000000	0.000000	0.000000	0.000005	0.000001	0.000000	0.000000	4.000000	26.000000	0.000000
2938.537942	0.019030	0.535124	0.260354	82.412064	114.732498	-173.030838	4.547302	0.000000	-2.078953	0.000000	0.000000	0.000000	0.000000	0.000005	0.000001	0.000000	0.000000	4.000000	26.000000	0.000000
2938.541276	0.019030	0.535124	0.260354	82.412064	114.732498	-173.030838	4.547302	0.000000	-2.078953	0.000000	0.000000	0.000000	0.000000	0.000005	0.000001	0.000000	0.000000	4.000000	26.000000	0.000000
2938.544609	0.018892	0.534978	0.260297	82.412064	114.732498	-173.030838	4.547302	0.000000	-2.078953	0.000000	0.000000	0.000000	-0.041358	-0.043648	-0.017303	0.000000	0.000000	4.000000	26.000000	0.000000
2938.547942	0.018892	0.534978	0.260297	82.370384	114.690506	-173.042328	4.547302	0.000000	-2.078953	0.000000	0.000000	0.000000	-0.041358	-0.043648	-0.017303	0.000000	0.000000	4.000000	26.000000	0.000000
2938.551276	0.018892	0.534978	0.260297	82.370384	114.690506	-173.042328	4.547302	0.000000	-2.078953	0.000000	0.000000	0.000000	-0.041358	-0.043648	-0.017303	0.000000	0.000000	4.000000	26.000000	0.000000
2938.554609	0.018892	0.534978	0.260297	82.370384	114.690506	-173.042328	4.547302	0.000000	-2.078953	0.000000	0.000000	0.000000	-0.041358	-0.043648	-0.017303	0.000000	0.000000	4.000000	26.000000	0.000000
2938.557942	0.018717	0.534660	0.260104	82.380470	114.826912	-172.905197	4.548038	0.000000	-2.077342	0.000000	0.000000	0.000000	-0.052630	-0.095635	-0.057699	0.000000	0.000000	4.000000	26.000000	0.000000
2938.561276	0.018717	0.534660	0.260104	82.380470	114.826912	-172.905197	4.548038	0.000000	-2.077342	0.000000	0.000000	0.000000	-0.052630	-0.095635	-0.057699	0.000000	0.000000	4.000000	26.000000	0.000000
2938.564609	0.018717	0.534660	0.260104	82.380470	114.826912	-172.905197	4.548038	0.000000	-2.077342	0.000000	0.000000	0.000000	-0.052630	-0.095635	-0.057699	0.000000	0.000000	4.000000	26.000000	0.000000
2938.567942	0.018717	0.534660	0.260104	82.380058	114.809952	-172.916687	4.548617	0.000000	-2.076075	0.000000	0.000000	0.000000	-0.052630	-0.095635	-0.057699	0.000000	0.000000	4.000000	26.000000	0.000000
2938.571276	0.018682	0.534596	0.260066	82.380058	114.809952	-172.916687	4.548617	0.000000	-2.076075	0.000000	0.000000	0.000000	-0.010522	-0.019122	-0.011550	0.000000	0.000000	4.000000	26.000000	0.000000
2938.574609	0.018682	0.534596	0.260066	82.380058	114.809952	-172.916687	4.548617	0.000000	-2.076075	0.000000	0.000000	0.000000	-0.010522	-0.019122	-0.011550	0.000000	0.000000	4.000000	26.000000	0.000000
2938.577942	0.018682	0.534596	0.260066	82.391556	114.644928	-173.079819	4.548733	0.000000	-2.075821	0.000000	0.000000	0.000000	-0.010522	-0.019122	-0.011550	0.000000	0.000000	4.000000	26.000000	0.000000
2938.581276	0.018682	0.534596	0.260066	82.391556	114.644928	-173.079819	4.548733	0.000000	-2.075821	0.000000	0.000000	0.000000	-0.010522	-0.019122	-0.011550	0.000000	0.000000	4.000000	26.000000	0.000000
2938.584609	0.018715	0.534575	0.260052	82.391556	114.644928	-173.079819	4.548733	0.000000	-2.075821	0.000000	0.000000	0.000000	0.010111	-0.006379	-0.004200	0.000000	0.000000	4.000000	26.000000	0.000000
2938.587942	0.018715	0.534575	0.260052	82.413643	114.322563	-173.404770	4.548733	0.000000	-2.075821	0.000000	0.000000	0.000000	0.010111	-0.006379	-0.004200	0.000000	0.000000	4.000000	26.000000	0.000000
2938.591276	0.018715	0.534575	0.260052	82.413643	114.322563	-173.404770	4.548733	0.000000	-2.075821	0.000000	0.000000	0.000000	0.010111	-0.006379	-0.004200	0.000000	0.000000	4.000000	26.000000	0.000000
2938.594609	0.018715	0.534575	0.260052	82.413643	114.322563	-173.404770	4.548733	0.000000	-2.075821	0.000000	0.000000	0.000000	0.010111	-0.006379	-0.004200	0.000000	0.000000	4.000000	26.000000	0.000000
2938.597942	0.018889	0.534509	0.260178	82.445084	113.849739	-173.885056	4.548468	0.000000	-2.076402	0.000000	0.000000	0.000000	0.052101	-0.019569	0.037776	0.000000	0.000000	4.000000	26.000000	0.000000
2938.601276	0.018889	0.534509	0.260178	82.445084	113.849739	-173.885056	4.548468	0.000000	-2.076402	0.000000	0.000000	0.000000	0.052101	-0.019569	0.037776	0.000000	0.000000	4.000000	26.000000	0.000000
2938.604609	0.018889	0.534509	0.260178	82.445084	113.849739	-173.885056	4.548468	0.000000	-2.076402	0.000000	0.000000	0.000000	0.052101	-0.019569	0.037776	0.000000	0.000000	4.000000	26.000000	0.000000
2938.607942	0.018889	0.534509	0.260178	82.480675	113.338013	-174.404633	4.547700	0.000000	-2.078082	0.000000	0.000000	0.000000	0.052101	-0.019569	0.037776	0.000000	0.000000	4.000000	26.000000	0.000000
2938.611276	0.019027	0.534498	0.260253	82.480675	113.338013	-174.404633	4.547700	0.000000	-2.078082	0.000000	0.000000	0.000000	0.041488	-0.003431	0.022414	0.000000	0.000000	4.000000	26.000000	0.000000
2938.614609	0.019027	0.534498	0.260253	82.480675	113.338013	-174.404633	4.547700	0.000000	-2.078082	0.000000	0.000000	0.000000	0.041488	-0.003431	0.022414	0.000000	0.000000	4.000000	26.000000	0.000000
2938.617942	0.019027	0.534498	0.260253	82.521103	112.841339	-174.912643	4.547012	0.000000	-2.079587	0.000000	0.000000	0.000000	0.041488	-0.003431	0.022414	0.000000	0.000000	4.000000	26.000000	0.000000
2938.621276	0.019027	0.534498	0.260253	82.521103	112.841339	-174.912643	4.547012	0.000000	-2.079587	0.000000	0.000000	0.000000	0.041488	-0.003431	0.022414	0.000000	0.000000	4.000000	26.000000	0.000000
2938.624609	0.019165	0.534426	0.260318	82.521103	112.841339	-174.912643	4.547012	0.000000	-2.079587	0.000000	0.000000	0.000000	0.041424	-0.021549	0.019729	0.000000	0.000000	4.000000	26.000000	0.000000
2938.627942	0.019165	0.534426	0.260318	82.570755	112.441078	-175.326859	4.547012	0.000000	-2.079587	0.000000	0.000000	0.000000	0.041424	-0.021549	0.019729	0.000000	0.000000	4.000000	26.000000	0.000000
2938.631276	0.019165	0.534426	0.260318	82.570755	112.441078	-175.326859	4.547012	0.000000	-2.079587	0.000000	0.000000	0.000000	0.041424	-0.021549	0.019729	0.000000	0.000000	4.000000	26.000000	0.000000
2938.634609	0.019165	0.534426	0.260318	82.570755	112.441078	-175.326859	4.547012	0.000000	-2.079587	0.000000	0.000000	0.000000	0.041424	-0.021549	0.019729	0.000000	0.000000	4.000000	26.000000	0.000000
2938.637942	0.019337	0.534294	0.260374	82.613853	112.254234	-175.535477	4.546298	0.000000	-2.081147	0.000000	0.000000	0.000000	0.051579	-0.039699	0.016770	0.000000	0.000000	4.000000	26.000000	0.000000
2938.641276	0.019337	0.534294	0.260374	82.613853	112.254234	-175.535477	4.546298	0.000000	-2.081147	0.000000	0.000000	0.000000	0.051579	-0.039699	0.016770	0.000000	0.000000	4.000000	26.000000	0.000000
2938.644609	0.019337	0.534294	0.260374	82.613853	112.254234	-175.535477	4.546298	0.000000	-2.081147	0.000000	0.000000	0.000000	0.051579	-0.039699	0.016770	0.000000	0.000000	4.000000	26.000000	0.000000
2938.647942	0.019337	0.534294	0.260374	82.625412	112.135529	-175.661255	4.545331	0.000000	-2.083259	0.000000	0.000000	0.000000	0.051579	-0.039699	0.016770	0.000000	0.000000	4.000000	26.000000	0.000000
2938.651276	0.019406	0.534297	0.260403	82.625412	112.135529	-175.661255	4.545331	0.000000	-2.083259	0.000000	0.000000	0.000000	0.020685	0.000968	0.008585	0.000000	0.000000	4.000000	26.000000	0.000000
2938.654609	0.019406	0.534297	0.260403	82.625412	112.135529	-175.661255	4.545331	0.000000	-2.083259	0.000000	0.000000	0.000000	0.020685	0.000968	0.008585	0.000000	0.000000	4.000000	26.000000	0.000000
2938.657942	0.019406	0.534297	0.260403	82.624672	112.106331	-175.689453	4.544961	0.000000	-2.084064	0.000000	0.000000	0.000000	0.020685	0.000968	0.008585	0.000000	0.000000	4.000000	26.000000	0.000000
2938.661276	0.019406	0.534297	0.260403	82.624672	112.106331	-175.689453	4.544961	0.000000	-2.084064	0.000000	0.000000	0.000000	0.020685	0.000968	0.008585	0.000000	0.000000	4.000000	26.000000	0.000000
2938.664609	0.019407	0.534282	0.260451	82.624672	112.106331	-175.689453	4.544961	0.000000	-2.084064	0.000000	0.000000	0.000000	0.000388	-0.004411	0.014339	0.000000	0.000000	4.000000	26.000000	0.000000
2938.667942	0.019407	0.534282	0.260451	82.624985	112.054420	-175.740509	4.544961	0.000000	-2.084064	0.000000	0.000000	0.000000	0.000388	-0.004411	0.014339	0.000000	0.000000	4.000000	26.000000	0.000000
2938.671276	0.019407	0.534282	0.260451	82.624985	112.054420	-175.740509	4.544961	0.000000	-2.084064	0.000000	0.000000	0.000000	0.000388	-0.004411	0.014339	0.000000	0.000000	4.000000	26.000000	0.000000
2938.674609	0.019407	0.534282	0.260451	82.624985	112.054420	-175.740509	4.544961	0.000000	-2.084064	0.000000	0.000000	0.000000	0.000388	-0.004411	0.014339	0.000000	0.000000	4.000000	26.000000	0.000000
2938.677942	0.019378	0.534220	0.260612	82.613182	111.983330	-175.800903	4.545098	0.000000	-2.083767	0.000000	0.000000	0.000000	-0.008918	-0.018616	0.048493	0.000000	0.000000	4.000000	26.000000	0.000000
2938.681276	0.019378	0.534220	0.260612	82.613182	111.983330	-175.800903	4.545098	0.000000	-2.083767	0.000000	0.000000	0.000000	-0.008918	-0.018616	0.048493	0.000000	0.000000	4.000000	26.000000	0.000000
2938.684609	0.019378	0.534220	0.260612	82.613182	111.983330	-175.800903	4.545098	0.000000	-2.083767	0.000000	0.000000	0.000000	-0.008918	-0.018616	0.048493	0.000000	0.000000	4.000000	26.000000	0.000000
2938.687942	0.019378	0.534220	0.260612	82.592865	111.911728	-175.859604	4.545784	0.000000	-2.082270	0.000000	0.000000	0.000000	-0.008918	-0.018616	0.048493	0.000000	0.000000	4.000000	26.000000	0.000000
2938.691276	0.019413	0.534166	0.260663	82.592865	111.911728	-175.859604	4.545784	0.000000	-2.082270	0.000000	0.000000	0.000000	0.010644	-0.016188	0.015316	0.000000	0.000000	4.000000	26.000000	0.000000
2938.694609	0.019413	0.534166	0.260663	82.592865	111.911728	-175.859604	4.545784	0.000000	-2.082270	0.000000	0.000000	0.000000	0.010644	-0.016188	0.015316	0.000000	0.000000	4.000000	26.000000	0.000000
2938.697942	0.019413	0.534166	0.260663	82.562202	111.836174	-175.921616	4.545704	0.000000	-2.082445	0.000000	0.000000	0.000000	0.010644	-0.016188	0.015316	0.000000	0.000000	4.000000	26.000000	0.000000
2938.701276	0.019413	0.534166	0.260663	82.562202	111.836174	-175.921616	4.545704	0.000000	-2.082445	0.000000	0.000000	0.000000	0.010644	-0.016188	0.015316	0.000000	0.000000	4.000000	26.000000	0.000000
2938.704609	0.019448	0.534091	0.260701	82.562202	111.836174	-175.921616	4.545704	0.000000	-2.082445	0.000000	0.000000	0.000000	0.010539	-0.022564	0.011380	0.000000	0.000000	4.000000	26.000000	0.000000
2938.707942	0.019448	0.534091	0.260701	82.529373	111.805992	-175.937881	4.545704	0.000000	-2.082445	0.000000	0.000000	0.000000	0.010539	-0.022564	0.011380	0.000000	0.000000	4.000000	26.000000	0.000000
2938.711276	0.019448	0.534091	0.260701	82.529373	111.805992	-175.937881	4.545704	0.000000	-2.082445	0.000000	0.000000	0.000000	0.010539	-0.022564	0.011380	0.000000	0.000000	4.000000	26.000000	0.000000
2938.714609	0.019448	0.534091	0.260701	82.529373	111.805992	-175.937881	4.545704	0.000000	-2.082445	0.000000	0.000000	0.000000	0.010539	-0.022564	0.011380	0.000000	0.000000	4.000000	26.000000	0.000000
2938.717942	0.019686	0.533928	0.260651	82.503990	111.809784	-175.933060	4.545587	0.000000	-2.082700	0.000000	0.000000	0.000000	0.071201	-0.049033	-0.015190	0.000000	0.000000	4.000000	26.000000	0.000000
2938.721276	0.019686	0.533928	0.260651	82.503990	111.809784	-175.933060	4.545587	0.000000	-2.082700	0.000000	0.000000	0.000000	0.071201	-0.049033	-0.015190	0.000000	0.000000	4.000000	26.000000	0.000000
2938.724609	0.019686	0.533928	0.260651	82.503990	111.809784	-175.933060	4.545587	0.000000	-2.082700	0.000000	0.000000	0.000000	0.071201	-0.049033	-0.015190	0.000000	0.000000	4.000000	26.000000	0.000000
2938.727942	0.019686	0.533928	0.260651	82.498840	111.881157	-175.870789	4.543865	0.000000	-2.086453	0.000000	0.000000	0.000000	0.071201	-0.049033	-0.015190	0.000000	0.000000	4.000000	26.000000	0.000000
2938.731276	0.019854	0.533882	0.260589	82.498840	111.881157	-175.870789	4.543865	0.000000	-2.086453	0.000000	0.000000	0.000000	0.050643	-0.013717	-0.018420	0.000000	0.000000	4.000000	26.000000	0.000000
2938.734609	0.019854	0.533882	0.260589	82.498840	111.881157	-175.870789	4.543865	0.000000	-2.086453	0.000000	0.000000	0.000000	0.050643	-0.013717	-0.018420	0.000000	0.000000	4.000000	26.000000	0.000000
2938.737942	0.019854	0.533882	0.260589	82.498726	111.900902	-175.864334	4.542562	0.000000	-2.089289	0.000000	0.000000	0.000000	0.050643	-0.013717	-0.018420	0.000000	0.000000	4.000000	26.000000	0.000000
2938.741276	0.019854	0.533882	0.260589	82.498726	111.900902	-175.864334	4.542562	0.000000	-2.089289	0.000000	0.000000	0.000000	0.050643	-0.013717	-0.018420	0.000000	0.000000	4.000000	26.000000	0.000000
2938.744609	0.020024	0.533857	0.260541	82.498726	111.900902	-175.864334	4.542562	0.000000	-2.089289	0.000000	0.000000	0.000000	0.050745	-0.007363	-0.014504	0.000000	0.000000	4.000000	26.000000	0.000000
2938.747942	0.020024	0.533857	0.260541	82.496536	111.959068	-175.819351	4.542562	0.000000	-2.089289	0.000000	0.000000	0.000000	0.050745	-0.007363	-0.014504	0.000000	0.000000	4.000000	26.000000	0.000000
2938.751276	0.020024	0.533857	0.260541	82.496536	111.959068	-175.819351	4.542562	0.000000	-2.089289	0.000000	0.000000	0.000000	0.050745	-0.007363	-0.014504	0.000000	0.000000	4.000000	26.000000	0.000000
2938.754609	0.020024	0.533857	0.260541	82.496536	111.959068	-175.819351	4.542562	0.000000	-2.089289	0.000000	0.000000	0.000000	0.050745	-0.007363	-0.014504	0.000000	0.000000	4.000000	26.000000	0.000000
2938.757942	0.020294	0.533830	0.260459	82.495331	111.998352	-175.790451	4.541295	0.000000	-2.092042	0.000000	0.000000	0.000000	0.081141	-0.008308	-0.024520	0.000000	0.000000	4.000000	26.000000	0.000000
2938.761276	0.020294	0.533830	0.260459	82.495331	111.998352	-175.790451	4.541295	0.000000	-2.092042	0.000000	0.000000	0.000000	0.081141	-0.008308	-0.024520	0.000000	0.000000	4.000000	26.000000	0.000000
2938.764609	0.020294	0.533830	0.260459	82.495331	111.998352	-175.790451	4.541295	0.000000	-2.092042	0.000000	0.000000	0.000000	0.081141	-0.008308	-0.024520	0.000000	0.000000	4.000000	26.000000	0.000000
2938.767942	0.020294	0.533830	0.260459	82.494232	112.028770	-175.767975	4.539252	0.000000	-2.096471	0.000000	0.000000	0.000000	0.081141	-0.008308	-0.024520	0.000000	0.000000	4.000000	26.000000	0.000000
2938.771276	0.020395	0.533826	0.260426	82.494232	112.028770	-175.767975	4.539252	0.000000	-2.096471	0.000000	0.000000	0.000000	0.030400	-0.000982	-0.010002	0.000000	0.000000	4.000000	26.000000	0.000000
2938.774609	0.020395	0.533826	0.260426	82.494232	112.028770	-175.767975	4.539252	0.000000	-2.096471	0.000000	0.000000	0.000000	0.030400	-0.000982	-0.010002	0.000000	0.000000	4.000000	26.000000	0.000000
2938.777942	0.020395	0.533826	0.260426	82.494232	112.039635	-175.767975	4.538477	0.000000	-2.098148	0.000000	0.000000	0.000000	0.030400	-0.000982	-0.010002	0.000000	0.000000	4.000000	26.000000	0.000000
2938.781276	0.020395	0.533826	0.260426	82.494232	112.039635	-175.767975	4.538477	0.000000	-2.098148	0.000000	0.000000	0.000000	0.030400	-0.000982	-0.010002	0.000000	0.000000	4.000000	26.000000	0.000000
2938.784609	0.020566	0.533826	0.260421	82.494232	112.039635	-175.767975	4.538477	0.000000	-2.098148	0.000000	0.000000	0.000000	0.051098	0.000001	-0.001463	0.000000	0.000000	4.000000	26.000000	0.000000
2938.787942	0.020566	0.533826	0.260421	82.493187	112.075554	-175.745529	4.538477	0.000000	-2.098148	0.000000	0.000000	0.000000	0.051098	0.000001	-0.001463	0.000000	0.000000	4.000000	26.000000	0.000000
2938.791276	0.020566	0.533826	0.260421	82.493187	112.075554	-175.745529	4.538477	0.000000	-2.098148	0.000000	0.000000	0.000000	0.051098	0.000001	-0.001463	0.000000	0.000000	4.000000	26.000000	0.000000
2938.794609	0.020566	0.533826	0.260421	82.493187	112.075554	-175.745529	4.538477	0.000000	-2.098148	0.000000	0.000000	0.000000	0.051098	0.000001	-0.001463	0.000000	0.000000	4.000000	26.000000	0.000000
2938.797942	0.020906	0.533784	0.260385	82.492088	112.111420	-175.723068	4.537332	0.000000	-2.100625	0.000000	0.000000	0.000000	0.101965	-0.012725	-0.010836	0.000000	0.000000	4.000000	26.000000	0.000000
2938.801276	0.020906	0.533784	0.260385	82.492088	112.111420	-175.723068	4.537332	0.000000	-2.100625	0.000000	0.000000	0.000000	0.101965	-0.012725	-0.010836	0.000000	0.000000	4.000000	26.000000	0.000000
2938.804609	0.020906	0.533784	0.260385	82.492088	112.111420	-175.723068	4.537332	0.000000	-2.100625	0.000000	0.000000	0.000000	0.101965	-0.012725	-0.010836	0.000000	0.000000	4.000000	26.000000	0.000000
2938.807942	0.020906	0.533784	0.260385	82.490944	112.147217	-175.700607	4.534960	0.000000	-2.105738	0.000000	0.000000	0.000000	0.101965	-0.012725	-0.010836	0.000000	0.000000	4.000000	26.000000	0.000000
2938.811276	0.021076	0.533763	0.260367	82.490944	112.147217	-175.700607	4.534960	0.000000	-2.105738	0.000000	0.000000	0.000000	0.050979	-0.006365	-0.005438	0.000000	0.000000	4.000000	26.000000	0.000000
2938.814609	0.021076	0.533763	0.260367	82.490944	112.147217	-175.700607	4.534960	0.000000	-2.105738	0.000000	0.000000	0.000000	0.050979	-0.006365	-0.005438	0.000000	0.000000	4.000000	26.000000	0.000000
2938.817942	0.021076	0.533763	0.260367	82.492790	112.169983	-175.695358	4.533773	0.000000	-2.108292	0.000000	0.000000	0.000000	0.050979	-0.006365	-0.005438	0.000000	0.000000	4.000000	26.000000	0.000000
2938.821276	0.021076	0.533763	0.260367	82.492790	112.169983	-175.695358	4.533773	0.000000	-2.108292	0.000000	0.000000	0.000000	0.050979	-0.006365	-0.005438	0.000000	0.000000	4.000000	26.000000	0.000000
2938.824609	0.021245	0.533781	0.260344	82.492790	112.169983	-175.695358	4.533773	0.000000	-2.108292	0.000000	0.000000	0.000000	0.050940	0.005384	-0.006704	0.000000	0.000000	4.000000	26.000000	0.000000
2938.827942	0.021245	0.533781	0.260344	82.492821	112.183578	-175.695343	4.533773	0.000000	-2.108292	0.000000	0.000000	0.000000	0.050940	0.005384	-0.006704	0.000000	0.000000	4.000000	26.000000	0.000000
2938.831276	0.021416	0.533781	0.260339	82.492821	112.183578	-175.695343	4.533773	0.000000	-2.108292	0.000000	0.000000	0.000000	0.051091	0.000002	-0.001518	0.000000	0.000000	4.000000	26.000000	0.000000
2938.834609	0.021416	0.533781	0.260339	82.492821	112.183578	-175.695343	4.533773	0.000000	-2.108292	0.000000	0.000000	0.000000	0.051091	0.000002	-0.001518	0.000000	0.000000	4.000000	26.000000	0.000000
2938.837942	0.021416	0.533781	0.260339	82.492821	112.194473	-175.695358	4.531423	0.000000	-2.113341	0.000000	0.000000	0.000000	0.051091	0.000002	-0.001518	0.000000	0.000000	4.000000	26.000000	0.000000
2938.841276	0.021416	0.533781	0.260339	82.492821	112.194473	-175.695358	4.531423	0.000000	-2.113341	0.000000	0.000000	0.000000	0.051091	0.000002	-0.001518	0.000000	0.000000	4.000000	26.000000	0.000000
2938.844609	0.021552	0.533781	0.260335	82.492821	112.194473	-175.695358	4.531423	0.000000	-2.113341	0.000000	0.000000	0.000000	0.040874	0.000002	-0.001225	0.000000	0.000000	4.000000	26.000000	0.000000
2938.847942	0.021552	0.533781	0.260335	82.492790	112.202614	-175.695358	4.531423	0.000000	-2.113341	0.000000	0.000000	0.000000	0.040874	0.000002	-0.001225	0.000000	0.000000	4.000000	26.000000	0.000000
2938.851276	0.021552	0.533781	0.260335	82.492790	112.202614	-175.695358	4.531423	0.000000	-2.113341	0.000000	0.000000	0.000000	0.040874	0.000002	-0.001225	0.000000	0.000000	4.000000	26.000000	0.000000
2938.854609	0.021552	0.533781	0.260335	82.492790	112.202614	-175.695358	4.531423	0.000000	-2.113341	0.000000	0.000000	0.000000	0.040874	0.000002	-0.001225	0.000000	0.000000	4.000000	26.000000	0.000000
2938.857942	0.021824	0.533759	0.260314	82.491722	112.235779	-175.672913	4.530501	0.000000	-2.115315	0.000000	0.000000	0.000000	0.081625	-0.006370	-0.006409	0.000000	0.000000	4.000000	26.000000	0.000000
2938.861276	0.021824	0.533759	0.260314	82.491722	112.235779	-175.672913	4.530501	0.000000	-2.115315	0.000000	0.000000	0.000000	0.081625	-0.006370	-0.006409	0.000000	0.000000	4.000000	26.000000	0.000000
2938.864609	0.021824	0.533759	0.260314	82.491722	112.235779	-175.672913	4.530501	0.000000	-2.115315	0.000000	0.000000	0.000000	0.081625	-0.006370	-0.006409	0.000000	0.000000	4.000000	26.000000	0.000000
2938.867942	0.021824	0.533759	0.260314	82.489525	112.293831	-175.628036	4.528618	0.000000	-2.119343	0.000000	0.000000	0.000000	0.081625	-0.006370	-0.006409	0.000000	0.000000	4.000000	26.000000	0.000000
2938.871276	0.021959	0.533696	0.260270	82.489525	112.293831	-175.628036	4.528618	0.000000	-2.119343	0.000000	0.000000	0.000000	0.040510	-0.019103	-0.013081	0.000000	0.000000	4.000000	26.000000	0.000000
2938.874609	0.021959	0.533696	0.260270	82.489525	112.293831	-175.628036	4.528618	0.000000	-2.119343	0.000000	0.000000	0.000000	0.040510	-0.019103	-0.013081	0.000000	0.000000	4.000000	26.000000	0.000000
2938.877942	0.021959	0.533696	0.260270	82.485138	112.396317	-175.538406	4.527580	0.000000	-2.121561	0.000000	0.000000	0.000000	0.040510	-0.019103	-0.013081	0.000000	0.000000	4.000000	26.000000	0.000000
2938.881276	0.021959	0.533696	0.260270	82.485138	112.396317	-175.538406	4.527580	0.000000	-2.121561	0.000000	0.000000	0.000000	0.040510	-0.019103	-0.013081	0.000000	0.000000	4.000000	26.000000	0.000000
2938.884609	0.022161	0.533629	0.260194	82.485138	112.396317	-175.538406	4.527580	0.000000	-2.121561	0.000000	0.000000	0.000000	0.060656	-0.020092	-0.022862	0.000000	0.000000	4.000000	26.000000	0.000000
2938.887942	0.022161	0.533629	0.260194	82.478485	112.545784	-175.404114	4.527580	0.000000	-2.121561	0.000000	0.000000	0.000000	0.060656	-0.020092	-0.022862	0.000000	0.000000	4.000000	26.000000	0.000000
2938.891276	0.022161	0.533629	0.260194	82.478485	112.545784	-175.404114	4.527580	0.000000	-2.121561	0.000000	0.000000	0.000000	0.060656	-0.020092	-0.022862	0.000000	0.000000	4.000000	26.000000	0.000000
2938.894609	0.022161	0.533629	0.260194	82.478485	112.545784	-175.404114	4.527580	0.000000	-2.121561	0.000000	0.000000	0.000000	0.060656	-0.020092	-0.022862	0.000000	0.000000	4.000000	26.000000	0.000000
2938.897942	0.022495	0.533407	0.259960	82.472511	112.720917	-175.242401	4.525989	0.000000	-2.124954	0.000000	0.000000	0.000000	0.100063	-0.066589	-0.070112	0.000000	0.000000	4.000000	26.000000	0.000000
2938.901276	0.022495	0.533407	0.259960	82.472511	112.720917	-175.242401	4.525989	0.000000	-2.124954	0.000000	0.000000	0.000000	-0.000000	0.000002	0.000001	0.000000	0.000000	4.000000	26.000000	0.000000
2938.904609	0.022495	0.533407	0.259960	82.472511	112.720917	-175.242401	4.525989	0.000000	-2.124954	0.000000	0.000000	0.000000	-0.000000	0.000002	0.000001	0.000000	0.000000	4.000000	26.000000	0.000000
2938.907942	0.022495	0.533407	0.259960	82.464645	112.883789	-175.086334	4.523017	0.000000	-2.131271	0.000000	0.000000	0.000000	-0.000000	0.000002	0.000001	0.000000	0.000000	4.000000	26.000000	0.000000
2938.911276	0.022495	0.533407	0.259960	82.464645	112.883789	-175.086334	4.523017	0.000000	-2.131271	0.000000	0.000000	0.000000	-0.000000	0.000002	0.000001	0.000000	0.000000	4.000000	26.000000	0.000000
2938.914609	0.022626	0.533312	0.259812	82.464645	112.883789	-175.086334	4.523017	0.000000	-2.131271	0.000000	0.000000	0.000000	0.039486	-0.028380	-0.044548	0.000000	0.000000	4.000000	26.000000	0.000000
2938.917942	0.022626	0.533312	0.259812	82.459015	112.999512	-174.975067	4.523017	0.000000	-2.131271	0.000000	0.000000	0.000000	0.039486	-0.028380	-0.044548	0.000000	0.000000	4.000000	26.000000	0.000000
2938.921276	0.022626	0.533312	0.259812	82.459015	112.999512	-174.975067	4.523017	0.000000	-2.131271	0.000000	0.000000	0.000000	0.039486	-0.028380	-0.044548	0.000000	0.000000	4.000000	26.000000	0.000000
2938.924609	0.022626	0.533312	0.259812	82.459015	112.999512	-174.975067	4.523017	0.000000	-2.131271	0.000000	0.000000	0.000000	0.039486	-0.028380	-0.044548	0.000000	0.000000	4.000000	26.000000	0.000000
2938.927942	0.022688	0.533232	0.259618	82.455482	113.074463	-174.901947	4.521664	0.000000	-2.134141	0.000000	0.000000	0.000000	0.018597	-0.023952	-0.058279	0.000000	0.000000	4.000000	26.000000	0.000000
2938.931276	0.022688	0.533232	0.259618	82.455482	113.074463	-174.901947	4.521664	0.000000	-2.134141	0.000000	0.000000	0.000000	0.018597	-0.023952	-0.058279	0.000000	0.000000	4.000000	26.000000	0.000000
2938.934609	0.022688	0.533232	0.259618	82.455482	113.074463	-174.901947	4.521664	0.000000	-2.134141	0.000000	0.000000	0.000000	0.018597	-0.023952	-0.058279	0.000000	0.000000	4.000000	26.000000	0.000000
2938.937942	0.022688	0.533232	0.259618	82.453606	113.073242	-174.907394	4.520630	0.000000	-2.136330	0.000000	0.000000	0.000000	0.018597	-0.023952	-0.058279	0.000000	0.000000	4.000000	26.000000	0.000000
2938.941276	0.022755	0.533268	0.259581	82.453606	113.073242	-174.907394	4.520630	0.000000	-2.136330	0.000000	0.000000	0.000000	0.020085	0.010794	-0.011054	0.000000	0.000000	4.000000	26.000000	0.000000
2938.944609	0.022755	0.533268	0.259581	82.453606	113.073242	-174.907394	4.520630	0.000000	-2.136330	0.000000	0.000000	0.000000	0.020085	0.010794	-0.011054	0.000000	0.000000	4.000000	26.000000	0.000000
2938.947942	0.022755	0.533268	0.259581	82.454758	113.056686	-174.929611	4.520062	0.000000	-2.137530	0.000000	0.000000	0.000000	0.020085	0.010794	-0.011054	0.000000	0.000000	4.000000	26.000000	0.000000
2938.951276	0.022755	0.533268	0.259581	82.454758	113.056686	-174.929611	4.520062	0.000000	-2.137530	0.000000	0.000000	0.000000	0.020085	0.010794	-0.011054	0.000000	0.000000	4.000000	26.000000	0.000000
2938.954609	0.022824	0.533290	0.259592	82.454758	113.056686	-174.929611	4.520062	0.000000	-2.137530	0.000000	0.000000	0.000000	0.020541	0.006365	0.003302	0.000000	0.000000	4.000000	26.000000	0.000000
2938.957942	0.022824	0.533290	0.259592	82.458183	112.998741	-174.996307	4.520062	0.000000	-2.137530	0.000000	0.000000	0.000000	0.020541	0.006365	0.003302	0.000000	0.000000	4.000000	26.000000	0.000000
2938.961276	0.022824	0.533290	0.259592	82.458183	112.998741	-174.996307	4.520062	0.000000	-2.137530	0.000000	0.000000	0.000000	0.020541	0.006365	0.003302	0.000000	0.000000	4.000000	26.000000	0.000000
2938.964609	0.022824	0.533290	0.259592	82.458183	112.998741	-174.996307	4.520062	0.000000	-2.137530	0.000000	0.000000	0.000000	0.020541	0.006365	0.003302	0.000000	0.000000	4.000000	26.000000	0.000000
2938.967942	0.023099	0.533417	0.259662	82.461571	112.946144	-175.063080	4.519636	0.000000	-2.138431	0.000000	0.000000	0.000000	0.082426	0.038177	0.021114	0.000000	0.000000	4.000000	26.000000	0.000000
2938.971276	0.023099	0.533417	0.259662	82.461571	112.946144	-175.063080	4.519636	0.000000	-2.138431	0.000000	0.000000	0.000000	0.082426	0.038177	0.021114	0.000000	0.000000	4.000000	26.000000	0.000000
2938.974609	0.023099	0.533417	0.259662	82.461571	112.946144	-175.063080	4.519636	0.000000	-2.138431	0.000000	0.000000	0.000000	0.082426	0.038177	0.021114	0.000000	0.000000	4.000000	26.000000	0.000000
2938.977942	0.023099	0.533417	0.259662	82.463814	112.915611	-175.107574	4.518011	0.000000	-2.141863	0.000000	0.000000	0.000000	0.082426	0.038177	0.021114	0.000000	0.000000	4.000000	26.000000	0.000000
2938.981276	0.023270	0.533459	0.259683	82.463814	112.915611	-175.107574	4.518011	0.000000	-2.141863	0.000000	0.000000	0.000000	0.051300	0.012726	0.006250	0.000000	0.000000	4.000000	26.000000	0.000000
2938.984609	0.023270	0.533459	0.259683	82.463814	112.915611	-175.107574	4.518011	0.000000	-2.141863	0.000000	0.000000	0.000000	0.051300	0.012726	0.006250	0.000000	0.000000	4.000000	26.000000	0.000000
2938.987942	0.023270	0.533459	0.259683	82.469749	112.898163	-175.141373	4.516926	0.000000	-2.144150	0.000000	0.000000	0.000000	0.051300	0.012726	0.006250	0.000000	0.000000	4.000000	26.000000	0.000000
2938.991276	0.023270	0.533459	0.259683	82.469749	112.898163	-175.141373	4.516926	0.000000	-2.144150	0.000000	0.000000	0.000000	0.051300	0.012726	0.006250	0.000000	0.000000	4.000000	26.000000	0.000000
2938.994609	0.023439	0.533538	0.259669	82.469749	112.898163	-175.141373	4.516926	0.000000	-2.144150	0.000000	0.000000	0.000000	0.050963	0.023505	-0.004156	0.000000	0.000000	4.000000	26.000000	0.000000
2938.997942	0.023439	0.533538	0.259669	82.477051	112.935303	-175.119797	4.516926	0.000000	-2.144150	0.000000	0.000000	0.000000	0.050963	0.023505	-0.004156	0.000000	0.000000	4.000000	26.000000	0.000000
2939.001276	0.023575	0.533556	0.259647	82.477051	112.935303	-175.119797	4.516926	0.000000	-2.144150	0.000000	0.000000	0.000000	0.040664	0.005393	-0.006545	0.000000	0.000000	4.000000	26.000000	0.000000
2939.004609	0.023575	0.533556	0.259647	82.477051	112.935303	-175.119797	4.516926	0.000000	-2.144150	0.000000	0.000000	0.000000	0.040664	0.005393	-0.006545	0.000000	0.000000	4.000000	26.000000	0.000000
2939.007942	0.023575	0.533556	0.259647	82.493866	112.957924	-175.114792	4.514752	0.000000	-2.148724	0.000000	0.000000	0.000000	0.040664	0.005393	-0.006545	0.000000	0.000000	4.000000	26.000000	0.000000
2939.011276	0.023575	0.533556	0.259647	82.493866	112.957924	-175.114792	4.514752	0.000000	-2.148724	0.000000	0.000000	0.000000	0.040664	0.005393	-0.006545	0.000000	0.000000	4.000000	26.000000	0.000000
2939.014609	0.023677	0.533595	0.259640	82.493866	112.957924	-175.114792	4.514752	0.000000	-2.148724	0.000000	0.000000	0.000000	0.030584	0.011748	-0.002262	0.000000	0.000000	4.000000	26.000000	0.000000
2939.017942	0.023677	0.533595	0.259640	82.506996	112.967430	-175.120575	4.514752	0.000000	-2.148724	0.000000	0.000000	0.000000	0.030584	0.011748	-0.002262	0.000000	0.000000	4.000000	26.000000	0.000000
2939.021276	0.023677	0.533595	0.259640	82.506996	112.967430	-175.120575	4.514752	0.000000	-2.148724	0.000000	0.000000	0.000000	0.030584	0.011748	-0.002262	0.000000	0.000000	4.000000	26.000000	0.000000
2939.024609	0.023677	0.533595	0.259640	82.506996	112.967430	-175.120575	4.514752	0.000000	-2.148724	0.000000	0.000000	0.000000	0.030584	0.011748	-0.002262	0.000000	0.000000	4.000000	26.000000	0.000000
2939.027942	0.023882	0.533658	0.259673	82.511093	112.937714	-175.160019	4.514040	0.000000	-2.150219	0.000000	0.000000	0.000000	0.061645	0.019080	0.009824	0.000000	0.000000	4.000000	26.000000	0.000000
2939.031276	0.023882	0.533658	0.259673	82.511093	112.937714	-175.160019	4.514040	0.000000	-2.150219	0.000000	0.000000	0.000000	0.061645	0.019080	0.009824	0.000000	0.000000	4.000000	26.000000	0.000000
2939.034609	0.023882	0.533658	0.259673	82.511093	112.937714	-175.160019	4.514040	0.000000	-2.150219	0.000000	0.000000	0.000000	0.061645	0.019080	0.009824	0.000000	0.000000	4.000000	26.000000	0.000000
2939.037942	0.023882	0.533658	0.259673	82.512192	112.923676	-175.182404	4.512758	0.000000	-2.152909	0.000000	0.000000	0.000000	0.061645	0.019080	0.009824	0.000000	0.000000	4.000000	26.000000	0.000000
2939.041276	0.024020	0.533662	0.259698	82.512192	112.923676	-175.182404	4.512758	0.000000	-2.152909	0.000000	0.000000	0.000000	0.041142	0.000989	0.007789	0.000000	0.000000	4.000000	26.000000	0.000000
2939.044609	0.024020	0.533662	0.259698	82.512192	112.923676	-175.182404	4.512758	0.000000	-2.152909	0.000000	0.000000	0.000000	0.041142	0.000989	0.007789	0.000000	0.000000	4.000000	26.000000	0.000000
2939.047942	0.024020	0.533662	0.259698	82.512238	112.940041	-175.182388	4.511915	0.000000	-2.154674	0.000000	0.000000	0.000000	0.041142	0.000989	0.007789	0.000000	0.000000	4.000000	26.000000	0.000000
2939.051276	0.024020	0.533662	0.259698	82.512238	112.940041	-175.182388	4.511915	0.000000	-2.154674	0.000000	0.000000	0.000000	0.041142	0.000989	0.007789	0.000000	0.000000	4.000000	26.000000	0.000000
2939.054609	0.024225	0.533626	0.259726	82.512238	112.940041	-175.182388	4.511915	0.000000	-2.154674	0.000000	0.000000	0.000000	0.061607	-0.010779	0.008342	0.000000	0.000000	4.000000	26.000000	0.000000
2939.057942	0.024225	0.533626	0.259726	82.512238	112.961754	-175.182419	4.511915	0.000000	-2.154674	0.000000	0.000000	0.000000	0.061607	-0.010779	0.008342	0.000000	0.000000	4.000000	26.000000	0.000000
2939.061276	0.024225	0.533626	0.259726	82.512238	112.961754	-175.182419	4.511915	0.000000	-2.154674	0.000000	0.000000	0.000000	0.061607	-0.010779	0.008342	0.000000	0.000000	4.000000	26.000000	0.000000
2939.064609	0.024225	0.533626	0.259726	82.512238	112.961754	-175.182419	4.511915	0.000000	-2.154674	0.000000	0.000000	0.000000	0.061607	-0.010779	0.008342	0.000000	0.000000	4.000000	26.000000	0.000000
2939.067942	0.024770	0.533569	0.259729	82.511093	113.005737	-175.159973	4.510617	0.000000	-2.157390	0.000000	0.000000	0.000000	0.163575	-0.017136	0.000870	0.000000	0.000000	4.000000	26.000000	0.000000
2939.071276	0.024770	0.533569	0.259729	82.511093	113.005737	-175.159973	4.510617	0.000000	-2.157390	0.000000	0.000000	0.000000	-0.000000	-0.000005	0.000003	0.000000	0.000000	4.000000	26.000000	0.000000
2939.074609	0.024770	0.533569	0.259729	82.511093	113.005737	-175.159973	4.510617	0.000000	-2.157390	0.000000	0.000000	0.000000	-0.000000	-0.000005	0.000003	0.000000	0.000000	4.000000	26.000000	0.000000
2939.077942	0.024770	0.533569	0.259729	82.514336	113.094475	-175.098846	4.506937	0.000000	-2.165067	0.000000	0.000000	0.000000	-0.000000	-0.000005	0.000003	0.000000	0.000000	4.000000	26.000000	0.000000
2939.081276	0.024770	0.533569	0.259729	82.514336	113.094475	-175.098846	4.506937	0.000000	-2.165067	0.000000	0.000000	0.000000	-0.000000	-0.000005	0.000003	0.000000	0.000000	4.000000	26.000000	0.000000
2939.084609	0.025076	0.533526	0.259692	82.514336	113.094475	-175.098846	4.506937	0.000000	-2.165067	0.000000	0.000000	0.000000	0.091610	-0.012749	-0.011093	0.000000	0.000000	4.000000	26.000000	0.000000
2939.087942	0.025076	0.533526	0.259692	82.530716	113.179306	-175.043320	4.506937	0.000000	-2.165067	0.000000	0.000000	0.000000	0.091610	-0.012749	-0.011093	0.000000	0.000000	4.000000	26.000000	0.000000
2939.091276	0.025076	0.533526	0.259692	82.530716	113.179306	-175.043320	4.506937	0.000000	-2.165067	0.000000	0.000000	0.000000	0.091610	-0.012749	-0.011093	0.000000	0.000000	4.000000	26.000000	0.000000
2939.094609	0.025076	0.533526	0.259692	82.530716	113.179306	-175.043320	4.506937	0.000000	-2.165067	0.000000	0.000000	0.000000	0.091610	-0.012749	-0.011093	0.000000	0.000000	4.000000	26.000000	0.000000
2939.097942	0.025552	0.533448	0.259684	82.554390	113.293755	-174.965591	4.504747	0.000000	-2.169621	0.000000	0.000000	0.000000	0.143015	-0.023511	-0.002543	0.000000	0.000000	4.000000	26.000000	0.000000
2939.101276	0.025552	0.533448	0.259684	82.554390	113.293755	-174.965591	4.504747	0.000000	-2.169621	0.000000	0.000000	0.000000	0.143015	-0.023511	-0.002543	0.000000	0.000000	4.000000	26.000000	0.000000
2939.104609	0.025552	0.533448	0.259684	82.554390	113.293755	-174.965591	4.504747	0.000000	-2.169621	0.000000	0.000000	0.000000	0.143015	-0.023511	-0.002543	0.000000	0.000000	4.000000	26.000000	0.000000
2939.107942	0.025552	0.533448	0.259684	82.570114	113.350197	-174.937515	4.501484	0.000000	-2.176383	0.000000	0.000000	0.000000	0.143015	-0.023511	-0.002543	0.000000	0.000000	4.000000	26.000000	0.000000
2939.111276	0.025825	0.533430	0.259691	82.570114	113.350197	-174.937515	4.501484	0.000000	-2.176383	0.000000	0.000000	0.000000	0.081859	-0.005380	0.002267	0.000000	0.000000	4.000000	26.000000	0.000000
2939.114609	0.025825	0.533430	0.259691	82.570114	113.350197	-174.937515	4.501484	0.000000	-2.176383	0.000000	0.000000	0.000000	0.081859	-0.005380	0.002267	0.000000	0.000000	4.000000	26.000000	0.000000
2939.117942	0.025825	0.533430	0.259691	82.573021	113.356216	-174.946564	4.499654	0.000000	-2.180163	0.000000	0.000000	0.000000	0.081859	-0.005380	0.002267	0.000000	0.000000	4.000000	26.000000	0.000000
2939.121276	0.025825	0.533430	0.259691	82.573021	113.356216	-174.946564	4.499654	0.000000	-2.180163	0.000000	0.000000	0.000000	0.081859	-0.005380	0.002267	0.000000	0.000000	4.000000	26.000000	0.000000
2939.124609	0.026098	0.533433	0.259712	82.573021	113.356216	-174.946564	4.499654	0.000000	-2.180163	0.000000	0.000000	0.000000	0.082006	0.000973	0.006194	0.000000	0.000000	4.000000	26.000000	0.000000
2939.127942	0.026098	0.533433	0.259712	82.576012	113.362328	-174.963608	4.499654	0.000000	-2.180163	0.000000	0.000000	0.000000	0.082006	0.000973	0.006194	0.000000	0.000000	4.000000	26.000000	0.000000
2939.131276	0.026098	0.533433	0.259712	82.576012	113.362328	-174.963608	4.499654	0.000000	-2.180163	0.000000	0.000000	0.000000	0.082006	0.000973	0.006194	0.000000	0.000000	4.000000	26.000000	0.000000
2939.134609	0.026098	0.533433	0.259712	82.576012	113.362328	-174.963608	4.499654	0.000000	-2.180163	0.000000	0.000000	0.000000	0.082006	0.000973	0.006194	0.000000	0.000000	4.000000	26.000000	0.000000
2939.137942	0.026612	0.533500	0.259763	82.590431	113.354317	-174.998276	4.497863	0.000000	-2.183856	0.000000	0.000000	0.000000	0.153918	0.020076	0.015370	0.000000	0.000000	4.000000	26.000000	0.000000
2939.141276	0.026612	0.533500	0.259763	82.590431	113.354317	-174.998276	4.497863	0.000000	-2.183856	0.000000	0.000000	0.000000	0.153918	0.020076	0.015370	0.000000	0.000000	4.000000	26.000000	0.000000
2939.144609	0.026612	0.533500	0.259763	82.590431	113.354317	-174.998276	4.497863	0.000000	-2.183856	0.000000	0.000000	0.000000	0.153918	0.020076	0.015370	0.000000	0.000000	4.000000	26.000000	0.000000
2939.147942	0.026612	0.533500	0.259763	82.607765	113.330345	-175.050217	4.494539	0.000000	-2.190689	0.000000	0.000000	0.000000	0.153918	0.020076	0.015370	0.000000	0.000000	4.000000	26.000000	0.000000
2939.151276	0.026852	0.533624	0.259803	82.607765	113.330345	-175.050217	4.494539	0.000000	-2.190689	0.000000	0.000000	0.000000	0.072016	0.037220	0.011875	0.000000	0.000000	4.000000	26.000000	0.000000
2939.154609	0.026852	0.533624	0.259803	82.607765	113.330345	-175.050217	4.494539	0.000000	-2.190689	0.000000	0.000000	0.000000	0.072016	0.037220	0.011875	0.000000	0.000000	4.000000	26.000000	0.000000
2939.157942	0.026852	0.533624	0.259803	82.620041	113.234360	-175.169922	4.493034	0.000000	-2.193774	0.000000	0.000000	0.000000	0.072016	0.037220	0.011875	0.000000	0.000000	4.000000	26.000000	0.000000
2939.161276	0.026852	0.533624	0.259803	82.620041	113.234360	-175.169922	4.493034	0.000000	-2.193774	0.000000	0.000000	0.000000	0.072016	0.037220	0.011875	0.000000	0.000000	4.000000	26.000000	0.000000
2939.164609	0.027058	0.533748	0.259844	82.620041	113.234360	-175.169922	4.493034	0.000000	-2.193774	0.000000	0.000000	0.000000	0.061812	0.037216	0.012233	0.000000	0.000000	4.000000	26.000000	0.000000
2939.167942	0.027058	0.533748	0.259844	82.627914	113.092690	-175.329269	4.493034	0.000000	-2.193774	0.000000	0.000000	0.000000	0.061812	0.037216	0.012233	0.000000	0.000000	4.000000	26.000000	0.000000
2939.171276	0.027058	0.533748	0.259844	82.627914	113.092690	-175.329269	4.493034	0.000000	-2.193774	0.000000	0.000000	0.000000	0.061812	0.037216	0.012233	0.000000	0.000000	4.000000	26.000000	0.000000
2939.174609	0.027058	0.533748	0.259844	82.627914	113.092690	-175.329269	4.493034	0.000000	-2.193774	0.000000	0.000000	0.000000	0.061812	0.037216	0.012233	0.000000	0.000000	4.000000	26.000000	0.000000
2939.177942	0.027507	0.534124	0.260002	82.636833	112.930702	-175.511780	4.491765	0.000000	-2.196371	0.000000	0.000000	0.000000	0.134766	0.112707	0.047646	0.000000	0.000000	4.000000	26.000000	0.000000
2939.181276	0.027507	0.534124	0.260002	82.636833	112.930702	-175.511780	4.491765	0.000000	-2.196371	0.000000	0.000000	0.000000	0.134766	0.112707	0.047646	0.000000	0.000000	4.000000	26.000000	0.000000
2939.184609	0.027507	0.534124	0.260002	82.636833	112.930702	-175.511780	4.491765	0.000000	-2.196371	0.000000	0.000000	0.000000	0.134766	0.112707	0.047646	0.000000	0.000000	4.000000	26.000000	0.000000
2939.187942	0.027507	0.534124	0.260002	82.648941	112.700127	-175.763443	4.489231	0.000000	-2.201548	0.000000	0.000000	0.000000	0.134766	0.112707	0.047646	0.000000	0.000000	4.000000	26.000000	0.000000
2939.191276	0.027783	0.534393	0.260102	82.648941	112.700127	-175.763443	4.489231	0.000000	-2.201548	0.000000	0.000000	0.000000	0.082983	0.080896	0.029774	0.000000	0.000000	4.000000	26.000000	0.000000
2939.194609	0.027783	0.534393	0.260102	82.648941	112.700127	-175.763443	4.489231	0.000000	-2.201548	0.000000	0.000000	0.000000	0.082983	0.080896	0.029774	0.000000	0.000000	4.000000	26.000000	0.000000
2939.197942	0.027783	0.534393	0.260102	82.665695	112.461662	-176.028290	4.487674	0.000000	-2.204717	0.000000	0.000000	0.000000	0.082983	0.080896	0.029774	0.000000	0.000000	4.000000	26.000000	0.000000
2939.201276	0.027783	0.534393	0.260102	82.665695	112.461662	-176.028290	4.487674	0.000000	-2.204717	0.000000	0.000000	0.000000	0.082983	0.080896	0.029774	0.000000	0.000000	4.000000	26.000000	0.000000
2939.204609	0.028028	0.534648	0.260250	82.665695	112.461662	-176.028290	4.487674	0.000000	-2.204717	0.000000	0.000000	0.000000	0.073348	0.076502	0.044432	0.000000	0.000000	4.000000	26.000000	0.000000
2939.207942	0.028028	0.534648	0.260250	82.691582	112.251633	-176.267838	4.487674	0.000000	-2.204717	0.000000	0.000000	0.000000	0.073348	0.076502	0.044432	0.000000	0.000000	4.000000	26.000000	0.000000
2939.211276	0.028028	0.534648	0.260250	82.691582	112.251633	-176.267838	4.487674	0.000000	-2.204717	0.000000	0.000000	0.000000	0.073348	0.076502	0.044432	0.000000	0.000000	4.000000	26.000000	0.000000
2939.214609	0.028028	0.534648	0.260250	82.691582	112.251633	-176.267838	4.487674	0.000000	-2.204717	0.000000	0.000000	0.000000	0.073348	0.076502	0.044432	0.000000	0.000000	4.000000	26.000000	0.000000
2939.217942	0.028483	0.535237	0.260538	82.719452	111.988365	-176.555511	4.486502	0.000000	-2.207102	0.000000	0.000000	0.000000	0.136460	0.176648	0.086487	0.000000	0.000000	4.000000	26.000000	0.000000
2939.221276	0.028483	0.535237	0.260538	82.719452	111.988365	-176.555511	4.486502	0.000000	-2.207102	0.000000	0.000000	0.000000	-0.000000	-0.000003	0.000004	0.000000	0.000000	4.000000	26.000000	0.000000
2939.224609	0.028483	0.535237	0.260538	82.719452	111.988365	-176.555511	4.486502	0.000000	-2.207102	0.000000	0.000000	0.000000	-0.000000	-0.000003	0.000004	0.000000	0.000000	4.000000	26.000000	0.000000
2939.227942	0.028483	0.535237	0.260538	82.745308	111.716560	-176.850571	4.484365	0.000000	-2.211439	0.000000	0.000000	0.000000	-0.000000	-0.000003	0.000004	0.000000	0.000000	4.000000	26.000000	0.000000
2939.231276	0.028483	0.535237	0.260538	82.745308	111.716560	-176.850571	4.484365	0.000000	-2.211439	0.000000	0.000000	0.000000	-0.000000	-0.000003	0.000004	0.000000	0.000000	4.000000	26.000000	0.000000
2939.234609	0.028626	0.535535	0.260716	82.745308	111.716560	-176.850571	4.484365	0.000000	-2.211439	0.000000	0.000000	0.000000	0.043073	0.089371	0.053260	0.000000	0.000000	4.000000	26.000000	0.000000
2939.237942	0.028626	0.535535	0.260716	82.758850	111.416397	-177.161697	4.484365	0.000000	-2.211439	0.000000	0.000000	0.000000	0.043073	0.089371	0.053260	0.000000	0.000000	4.000000	26.000000	0.000000
2939.241276	0.028626	0.535535	0.260716	82.758850	111.416397	-177.161697	4.484365	0.000000	-2.211439	0.000000	0.000000	0.000000	0.043073	0.089371	0.053260	0.000000	0.000000	4.000000	26.000000	0.000000
2939.244609	0.028626	0.535535	0.260716	82.758850	111.416397	-177.161697	4.484365	0.000000	-2.211439	0.000000	0.000000	0.000000	0.043073	0.089371	0.053260	0.000000	0.000000	4.000000	26.000000	0.000000
2939.247942	0.028776	0.536189	0.261054	82.773056	111.092567	-177.490814	4.483984	0.000000	-2.212214	0.000000	0.000000	0.000000	0.045025	0.196051	0.101450	0.000000	0.000000	4.000000	26.000000	0.000000
2939.251276	0.028776	0.536189	0.261054	82.773056	111.092567	-177.490814	4.483984	0.000000	-2.212214	0.000000	0.000000	0.000000	-0.000000	-0.000001	-0.000000	0.000000	0.000000	4.000000	26.000000	0.000000
2939.254609	0.028776	0.536189	0.261054	82.773056	111.092567	-177.490814	4.483984	0.000000	-2.212214	0.000000	0.000000	0.000000	-0.000000	-0.000001	-0.000000	0.000000	0.000000	4.000000	26.000000	0.000000
2939.257942	0.028776	0.536189	0.261054	82.787132	110.767525	-177.821243	4.484097	0.000000	-2.211983	0.000000	0.000000	0.000000	-0.000000	-0.000001	-0.000000	0.000000	0.000000	4.000000	26.000000	0.000000
2939.261276	0.028776	0.536189	0.261054	82.787132	110.767525	-177.821243	4.484097	0.000000	-2.211983	0.000000	0.000000	0.000000	-0.000000	-0.000001	-0.000000	0.000000	0.000000	4.000000	26.000000	0.000000
2939.264609	0.028817	0.536466	0.261222	82.787132	110.767525	-177.821243	4.484097	0.000000	-2.211983	0.000000	0.000000	0.000000	0.012265	0.083111	0.050363	0.000000	0.000000	4.000000	26.000000	0.000000
2939.267942	0.028817	0.536466	0.261222	82.799881	110.461975	-178.129196	4.484097	0.000000	-2.211983	0.000000	0.000000	0.000000	0.012265	0.083111	0.050363	0.000000	0.000000	4.000000	26.000000	0.000000
2939.271276	0.028817	0.536466	0.261222	82.799881	110.461975	-178.129196	4.484097	0.000000	-2.211983	0.000000	0.000000	0.000000	0.012265	0.083111	0.050363	0.000000	0.000000	4.000000	26.000000	0.000000
2939.274609	0.028817	0.536466	0.261222	82.799881	110.461975	-178.129196	4.484097	0.000000	-2.211983	0.000000	0.000000	0.000000	0.012265	0.083111	0.050363	0.000000	0.000000	4.000000	26.000000	0.000000
2939.277942	0.028795	0.536995	0.261518	82.810509	110.199898	-178.390564	4.484383	0.000000	-2.211404	0.000000	0.000000	0.000000	-0.006690	0.158915	0.088788	0.000000	0.000000	4.000000	26.000000	0.000000
2939.281276	0.028795	0.536995	0.261518	82.810509	110.199898	-178.390564	4.484383	0.000000	-2.211404	0.000000	0.000000	0.000000	-0.006690	0.158915	0.088788	0.000000	0.000000	4.000000	26.000000	0.000000
2939.284609	0.028795	0.536995	0.261518	82.810509	110.199898	-178.390564	4.484383	0.000000	-2.211404	0.000000	0.000000	0.000000	-0.006690	0.158915	0.088788	0.000000	0.000000	4.000000	26.000000	0.000000
2939.287942	0.028795	0.536995	0.261518	82.821053	109.939835	-178.652740	4.485528	0.000000	-2.209082	0.000000	0.000000	0.000000	-0.006690	0.158915	0.088788	0.000000	0.000000	4.000000	26.000000	0.000000
2939.291276	0.028800	0.537248	0.261643	82.821053	109.939835	-178.652740	4.485528	0.000000	-2.209082	0.000000	0.000000	0.000000	0.001507	0.075791	0.037626	0.000000	0.000000	4.000000	26.000000	0.000000
2939.294609	0.028800	0.537248	0.261643	82.821053	109.939835	-178.652740	4.485528	0.000000	-2.209082	0.000000	0.000000	0.000000	0.001507	0.075791	0.037626	0.000000	0.000000	4.000000	26.000000	0.000000
2939.297942	0.028800	0.537248	0.261643	82.831413	109.676170	-178.915710	4.485913	0.000000	-2.208299	0.000000	0.000000	0.000000	0.001507	0.075791	0.037626	0.000000	0.000000	4.000000	26.000000	0.000000
2939.301276	0.028800	0.537248	0.261643	82.831413	109.676170	-178.915710	4.485913	0.000000	-2.208299	0.000000	0.000000	0.000000	0.001507	0.075791	0.037626	0.000000	0.000000	4.000000	26.000000	0.000000
2939.304609	0.028771	0.537501	0.261770	82.831413	109.676170	-178.915710	4.485913	0.000000	-2.208299	0.000000	0.000000	0.000000	-0.008733	0.075816	0.037989	0.000000	0.000000	4.000000	26.000000	0.000000
2939.307942	0.028771	0.537501	0.261770	82.839767	109.459465	-179.131378	4.485913	0.000000	-2.208299	0.000000	0.000000	0.000000	-0.008733	0.075816	0.037989	0.000000	0.000000	4.000000	26.000000	0.000000
2939.311276	0.028771	0.537501	0.261770	82.839767	109.459465	-179.131378	4.485913	0.000000	-2.208299	0.000000	0.000000	0.000000	-0.008733	0.075816	0.037989	0.000000	0.000000	4.000000	26.000000	0.000000
2939.314609	0.028771	0.537501	0.261770	82.839767	109.459465	-179.131378	4.485913	0.000000	-2.208299	0.000000	0.000000	0.000000	-0.008733	0.075816	0.037989	0.000000	0.000000	4.000000	26.000000	0.000000
2939.317942	0.028709	0.537918	0.261940	82.847115	109.266129	-179.323517	4.486534	0.000000	-2.207038	0.000000	0.000000	0.000000	-0.018464	0.125059	0.051251	0.000000	0.000000	4.000000	26.000000	0.000000
2939.321276	0.028709	0.537918	0.261940	82.847115	109.266129	-179.323517	4.486534	0.000000	-2.207038	0.000000	0.000000	0.000000	-0.018464	0.125059	0.051251	0.000000	0.000000	4.000000	26.000000	0.000000
2939.324609	0.028709	0.537918	0.261940	82.847115	109.266129	-179.323517	4.486534	0.000000	-2.207038	0.000000	0.000000	0.000000	-0.018464	0.125059	0.051251	0.000000	0.000000	4.000000	26.000000	0.000000
2939.327942	0.028709	0.537918	0.261940	82.852600	109.117477	-179.467880	4.487521	0.000000	-2.205029	0.000000	0.000000	0.000000	-0.018464	0.125059	0.051251	0.000000	0.000000	4.000000	26.000000	0.000000
2939.331276	0.028643	0.538082	0.261986	82.852600	109.117477	-179.467880	4.487521	0.000000	-2.205029	0.000000	0.000000	0.000000	-0.019969	0.049234	0.013690	0.000000	0.000000	4.000000	26.000000	0.000000
2939.334609	0.028643	0.538082	0.261986	82.852600	109.117477	-179.467880	4.487521	0.000000	-2.205029	0.000000	0.000000	0.000000	-0.019969	0.049234	0.013690	0.000000	0.000000	4.000000	26.000000	0.000000
2939.337942	0.028643	0.538082	0.261986	82.856224	109.019119	-179.564255	4.488124	0.000000	-2.203801	0.000000	0.000000	0.000000	-0.019969	0.049234	0.013690	0.000000	0.000000	4.000000	26.000000	0.000000
2939.341276	0.028609	0.538182	0.261991	82.856224	109.019119	-179.564255	4.488124	0.000000	-2.203801	0.000000	0.000000	0.000000	-0.010192	0.029999	0.001641	0.000000	0.000000	4.000000	26.000000	0.000000
2939.344609	0.028609	0.538182	0.261991	82.856224	109.019119	-179.564255	4.488124	0.000000	-2.203801	0.000000	0.000000	0.000000	-0.010192	0.029999	0.001641	0.000000	0.000000	4.000000	26.000000	0.000000
2939.347942	0.028609	0.538182	0.261991	82.857132	108.995171	-179.588379	4.488372	0.000000	-2.203295	0.000000	0.000000	0.000000	-0.010192	0.029999	0.001641	0.000000	0.000000	4.000000	26.000000	0.000000
2939.351276	0.028609	0.538182	0.261991	82.857132	108.995171	-179.588379	4.488372	0.000000	-2.203295	0.000000	0.000000	0.000000	-0.010192	0.029999	0.001641	0.000000	0.000000	4.000000	26.000000	0.000000
2939.354609	0.028608	0.538239	0.261970	82.857132	108.995171	-179.588379	4.488372	0.000000	-2.203295	0.000000	0.000000	0.000000	-0.000260	0.017188	-0.006523	0.000000	0.000000	4.000000	26.000000	0.000000
2939.357942	0.028608	0.538239	0.261970	82.858971	108.998177	-179.583771	4.488372	0.000000	-2.203295	0.000000	0.000000	0.000000	-0.000260	0.017188	-0.006523	0.000000	0.000000	4.000000	26.000000	0.000000
2939.361276	0.028608	0.538239	0.261970	82.858971	108.998177	-179.583771	4.488372	0.000000	-2.203295	0.000000	0.000000	0.000000	-0.000260	0.017188	-0.006523	0.000000	0.000000	4.000000	26.000000	0.000000
2939.364609	0.028608	0.538239	0.261970	82.858971	108.998177	-179.583771	4.488372	0.000000	-2.203295	0.000000	0.000000	0.000000	-0.000260	0.017188	-0.006523	0.000000	0.000000	4.000000	26.000000	0.000000
2939.367942	0.028571	0.538272	0.261906	82.858093	109.022102	-179.559662	4.488307	0.000000	-2.203431	0.000000	0.000000	0.000000	-0.011017	0.009745	-0.019085	0.000000	0.000000	4.000000	26.000000	0.000000
2939.371276	0.028571	0.538272	0.261906	82.858093	109.022102	-179.559662	4.488307	0.000000	-2.203431	0.000000	0.000000	0.000000	-0.011017	0.009745	-0.019085	0.000000	0.000000	4.000000	26.000000	0.000000
2939.374609	0.028571	0.538272	0.261906	82.858093	109.022102	-179.559662	4.488307	0.000000	-2.203431	0.000000	0.000000	0.000000	-0.011017	0.009745	-0.019085	0.000000	0.000000	4.000000	26.000000	0.000000
2939.377942	0.028571	0.538272	0.261906	82.859085	109.049103	-179.530960	4.488344	0.000000	-2.203355	0.000000	0.000000	0.000000	-0.011017	0.009745	-0.019085	0.000000	0.000000	4.000000	26.000000	0.000000
2939.381276	0.028537	0.538250	0.261895	82.859085	109.049103	-179.530960	4.488344	0.000000	-2.203355	0.000000	0.000000	0.000000	-0.010394	-0.006409	-0.003467	0.000000	0.000000	4.000000	26.000000	0.000000
2939.384609	0.028537	0.538250	0.261895	82.859085	109.049103	-179.530960	4.488344	0.000000	-2.203355	0.000000	0.000000	0.000000	-0.010394	-0.006409	-0.003467	0.000000	0.000000	4.000000	26.000000	0.000000
2939.387942	0.028537	0.538250	0.261895	82.858200	109.070313	-179.506821	4.488540	0.000000	-2.202955	0.000000	0.000000	0.000000	-0.010394	-0.006409	-0.003467	0.000000	0.000000	4.000000	26.000000	0.000000
2939.391276	0.028537	0.538250	0.261895	82.858200	109.070313	-179.506821	4.488540	0.000000	-2.202955	0.000000	0.000000	0.000000	-0.010394	-0.006409	-0.003467	0.000000	0.000000	4.000000	26.000000	0.000000
2939.394609	0.028503	0.538211	0.261900	82.858200	109.070313	-179.506821	4.488540	0.000000	-2.202955	0.000000	0.000000	0.000000	-0.010188	-0.011799	0.001732	0.000000	0.000000	4.000000	26.000000	0.000000
2939.397942	0.028503	0.538211	0.261900	82.856392	109.115379	-179.458679	4.488540	0.000000	-2.202955	0.000000	0.000000	0.000000	-0.010188	-0.011799	0.001732	0.000000	0.000000	4.000000	26.000000	0.000000
2939.401276	0.028503	0.538211	0.261900	82.856392	109.115379	-179.458679	4.488540	0.000000	-2.202955	0.000000	0.000000	0.000000	-0.010188	-0.011799	0.001732	0.000000	0.000000	4.000000	26.000000	0.000000
2939.404609	0.028503	0.538211	0.261900	82.856392	109.115379	-179.458679	4.488540	0.000000	-2.202955	0.000000	0.000000	0.000000	-0.010188	-0.011799	0.001732	0.000000	0.000000	4.000000	26.000000	0.000000
2939.407942	0.028400	0.538032	0.261909	82.854576	109.157791	-179.410477	4.488789	0.000000	-2.202446	0.000000	0.000000	0.000000	-0.030666	-0.053593	0.002635	0.000000	0.000000	4.000000	26.000000	0.000000
2939.411276	0.028400	0.538032	0.261909	82.854576	109.157791	-179.410477	4.488789	0.000000	-2.202446	0.000000	0.000000	0.000000	-0.030666	-0.053593	0.002635	0.000000	0.000000	4.000000	26.000000	0.000000
2939.414609	0.028400	0.538032	0.261909	82.854576	109.157791	-179.410477	4.488789	0.000000	-2.202446	0.000000	0.000000	0.000000	-0.030666	-0.053593	0.002635	0.000000	0.000000	4.000000	26.000000	0.000000
2939.417942	0.028400	0.538032	0.261909	82.856606	109.268013	-179.300262	4.489511	0.000000	-2.200975	0.000000	0.000000	0.000000	-0.030666	-0.053593	0.002635	0.000000	0.000000	4.000000	26.000000	0.000000
2939.421276	0.028366	0.537932	0.261906	82.856606	109.268013	-179.300262	4.489511	0.000000	-2.200975	0.000000	0.000000	0.000000	-0.010290	-0.029995	-0.000836	0.000000	0.000000	4.000000	26.000000	0.000000
2939.424609	0.028366	0.537932	0.261906	82.856606	109.268013	-179.300262	4.489511	0.000000	-2.200975	0.000000	0.000000	0.000000	-0.010290	-0.029995	-0.000836	0.000000	0.000000	4.000000	26.000000	0.000000
2939.427942	0.028366	0.537932	0.261906	82.869972	109.410805	-179.161758	4.489734	0.000000	-2.200519	0.000000	0.000000	0.000000	-0.010290	-0.029995	-0.000836	0.000000	0.000000	4.000000	26.000000	0.000000
2939.431276	0.028366	0.537932	0.261906	82.869972	109.410805	-179.161758	4.489734	0.000000	-2.200519	0.000000	0.000000	0.000000	-0.010290	-0.029995	-0.000836	0.000000	0.000000	4.000000	26.000000	0.000000
2939.434609	0.028297	0.537790	0.261879	82.869972	109.410805	-179.161758	4.489734	0.000000	-2.200519	0.000000	0.000000	0.000000	-0.020836	-0.042818	-0.008208	0.000000	0.000000	4.000000	26.000000	0.000000
2939.437942	0.028297	0.537790	0.261879	82.898415	109.601547	-178.984665	4.489734	0.000000	-2.200519	0.000000	0.000000	0.000000	-0.020836	-0.042818	-0.008208	0.000000	0.000000	4.000000	26.000000	0.000000
2939.441276	0.028297	0.537790	0.261879	82.898415	109.601547	-178.984665	4.489734	0.000000	-2.200519	0.000000	0.000000	0.000000	-0.020836	-0.042818	-0.008208	0.000000	0.000000	4.000000	26.000000	0.000000
2939.444609	0.028297	0.537790	0.261879	82.898415	109.601547	-178.984665	4.489734	0.000000	-2.200519	0.000000	0.000000	0.000000	-0.020836	-0.042818	-0.008208	0.000000	0.000000	4.000000	26.000000	0.000000
2939.447942	0.028124	0.537565	0.261834	82.927704	109.821144	-178.776947	4.490114	0.000000	-2.199744	0.000000	0.000000	0.000000	-0.051807	-0.067411	-0.013458	0.000000	0.000000	4.000000	26.000000	0.000000
2939.451276	0.028124	0.537565	0.261834	82.927704	109.821144	-178.776947	4.490114	0.000000	-2.199744	0.000000	0.000000	0.000000	-0.051807	-0.067411	-0.013458	0.000000	0.000000	4.000000	26.000000	0.000000
2939.454609	0.028124	0.537565	0.261834	82.927704	109.821144	-178.776947	4.490114	0.000000	-2.199744	0.000000	0.000000	0.000000	-0.051807	-0.067411	-0.013458	0.000000	0.000000	4.000000	26.000000	0.000000
2939.457942	0.028124	0.537565	0.261834	82.936195	109.921371	-178.674988	4.491135	0.000000	-2.197659	0.000000	0.000000	0.000000	-0.051807	-0.067411	-0.013458	0.000000	0.000000	4.000000	26.000000	0.000000
2939.461276	0.028021	0.537483	0.261817	82.936195	109.921371	-178.674988	4.491135	0.000000	-2.197659	0.000000	0.000000	0.000000	-0.030971	-0.024589	-0.005267	0.000000	0.000000	4.000000	26.000000	0.000000
2939.464609	0.028021	0.537483	0.261817	82.936195	109.921371	-178.674988	4.491135	0.000000	-2.197659	0.000000	0.000000	0.000000	-0.030971	-0.024589	-0.005267	0.000000	0.000000	4.000000	26.000000	0.000000
2939.467942	0.028021	0.537483	0.261817	82.934280	109.964088	-178.626465	4.491776	0.000000	-2.196349	0.000000	0.000000	0.000000	-0.030971	-0.024589	-0.005267	0.000000	0.000000	4.000000	26.000000	0.000000
2939.471276	0.027952	0.537422	0.261811	82.934280	109.964088	-178.626465	4.491776	0.000000	-2.196349	0.000000	0.000000	0.000000	-0.020579	-0.018203	-0.001777	0.000000	0.000000	4.000000	26.000000	0.000000
2939.474609	0.027952	0.537422	0.261811	82.934280	109.964088	-178.626465	4.491776	0.000000	-2.196349	0.000000	0.000000	0.000000	-0.020579	-0.018203	-0.001777	0.000000	0.000000	4.000000	26.000000	0.000000
2939.477942	0.027952	0.537422	0.261811	82.935249	109.934586	-178.650726	4.492220	0.000000	-2.195440	0.000000	0.000000	0.000000	-0.020579	-0.018203	-0.001777	0.000000	0.000000	4.000000	26.000000	0.000000
2939.481276	0.027952	0.537422	0.261811	82.935249	109.934586	-178.650726	4.492220	0.000000	-2.195440	0.000000	0.000000	0.000000	-0.020579	-0.018203	-0.001777	0.000000	0.000000	4.000000	26.000000	0.000000
2939.484609	0.027851	0.537426	0.261845	82.935249	109.934586	-178.650726	4.492220	0.000000	-2.195440	0.000000	0.000000	0.000000	-0.030366	0.001007	0.010284	0.000000	0.000000	4.000000	26.000000	0.000000
2939.487942	0.027851	0.537426	0.261845	82.939026	109.887054	-178.694351	4.492220	0.000000	-2.195440	0.000000	0.000000	0.000000	-0.030366	0.001007	0.010284	0.000000	0.000000	4.000000	26.000000	0.000000
2939.491276	0.027851	0.537426	0.261845	82.939026	109.887054	-178.694351	4.492220	0.000000	-2.195440	0.000000	0.000000	0.000000	-0.030366	0.001007	0.010284	0.000000	0.000000	4.000000	26.000000	0.000000
2939.494609	0.027851	0.537426	0.261845	82.939026	109.887054	-178.694351	4.492220	0.000000	-2.195440	0.000000	0.000000	0.000000	-0.030366	0.001007	0.010284	0.000000	0.000000	4.000000	26.000000	0.000000
2939.497942	0.027719	0.537500	0.261980	82.951271	109.836853	-178.742767	4.493019	0.000000	-2.193805	0.000000	0.000000	0.000000	-0.039459	0.022271	0.040514	0.000000	0.000000	4.000000	26.000000	0.000000
2939.501276	0.027719	0.537500	0.261980	82.951271	109.836853	-178.742767	4.493019	0.000000	-2.193805	0.000000	0.000000	0.000000	-0.039459	0.022271	0.040514	0.000000	0.000000	4.000000	26.000000	0.000000
2939.504609	0.027719	0.537500	0.261980	82.951271	109.836853	-178.742767	4.493019	0.000000	-2.193805	0.000000	0.000000	0.000000	-0.039459	0.022271	0.040514	0.000000	0.000000	4.000000	26.000000	0.000000
2939.507942	0.027719	0.537500	0.261980	82.971107	109.756248	-178.825424	4.494353	0.000000	-2.191070	0.000000	0.000000	0.000000	-0.039459	0.022271	0.040514	0.000000	0.000000	4.000000	26.000000	0.000000
2939.511276	0.027620	0.537567	0.262053	82.971107	109.756248	-178.825424	4.494353	0.000000	-2.191070	0.000000	0.000000	0.000000	-0.029929	0.020224	0.021931	0.000000	0.000000	4.000000	26.000000	0.000000
2939.514609	0.027620	0.537567	0.262053	82.971107	109.756248	-178.825424	4.494353	0.000000	-2.191070	0.000000	0.000000	0.000000	-0.029929	0.020224	0.021931	0.000000	0.000000	4.000000	26.000000	0.000000
2939.517942	0.027620	0.537567	0.262053	82.978645	109.666016	-178.913269	4.495268	0.000000	-2.189193	0.000000	0.000000	0.000000	-0.029929	0.020224	0.021931	0.000000	0.000000	4.000000	26.000000	0.000000
2939.521276	0.027620	0.537567	0.262053	82.978645	109.666016	-178.913269	4.495268	0.000000	-2.189193	0.000000	0.000000	0.000000	-0.029929	0.020224	0.021931	0.000000	0.000000	4.000000	26.000000	0.000000
2939.524609	0.027555	0.537617	0.262142	82.978645	109.666016	-178.913269	4.495268	0.000000	-2.189193	0.000000	0.000000	0.000000	-0.019492	0.014832	0.026723	0.000000	0.000000	4.000000	26.000000	0.000000
2939.527942	0.027555	0.537617	0.262142	82.982391	109.563553	-179.011047	4.495268	0.000000	-2.189193	0.000000	0.000000	0.000000	-0.019492	0.014832	0.026723	0.000000	0.000000	4.000000	26.000000	0.000000
2939.531276	0.027555	0.537617	0.262142	82.982391	109.563553	-179.011047	4.495268	0.000000	-2.189193	0.000000	0.000000	0.000000	-0.019492	0.014832	0.026723	0.000000	0.000000	4.000000	26.000000	0.000000
2939.534609	0.027555	0.537617	0.262142	82.982391	109.563553	-179.011047	4.495268	0.000000	-2.189193	0.000000	0.000000	0.000000	-0.019492	0.014832	0.026723	0.000000	0.000000	4.000000	26.000000	0.000000
2939.537942	0.027388	0.537788	0.262252	82.987083	109.488518	-179.079636	4.495999	0.000000	-2.187690	0.000000	0.000000	0.000000	-0.050039	0.051278	0.033004	0.000000	0.000000	4.000000	26.000000	0.000000
2939.541276	0.027388	0.537788	0.262252	82.987083	109.488518	-179.079636	4.495999	0.000000	-2.187690	0.000000	0.000000	0.000000	-0.050039	0.051278	0.033004	0.000000	0.000000	4.000000	26.000000	0.000000
2939.544609	0.027388	0.537788	0.262252	82.987083	109.488518	-179.079636	4.495999	0.000000	-2.187690	0.000000	0.000000	0.000000	-0.050039	0.051278	0.033004	0.000000	0.000000	4.000000	26.000000	0.000000
2939.547942	0.027388	0.537788	0.262252	82.990860	109.440529	-179.123764	4.497485	0.000000	-2.184635	0.000000	0.000000	0.000000	-0.050039	0.051278	0.033004	0.000000	0.000000	4.000000	26.000000	0.000000
2939.551276	0.027319	0.537827	0.262250	82.990860	109.440529	-179.123764	4.497485	0.000000	-2.184635	0.000000	0.000000	0.000000	-0.020541	0.011786	-0.000536	0.000000	0.000000	4.000000	26.000000	0.000000
2939.554609	0.027319	0.537827	0.262250	82.990860	109.440529	-179.123764	4.497485	0.000000	-2.184635	0.000000	0.000000	0.000000	-0.020541	0.011786	-0.000536	0.000000	0.000000	4.000000	26.000000	0.000000
2939.557942	0.027319	0.537827	0.262250	82.991791	109.407997	-179.148270	4.497940	0.000000	-2.183697	0.000000	0.000000	0.000000	-0.020541	0.011786	-0.000536	0.000000	0.000000	4.000000	26.000000	0.000000
2939.561276	0.027319	0.537827	0.262250	82.991791	109.407997	-179.148270	4.497940	0.000000	-2.183697	0.000000	0.000000	0.000000	-0.020541	0.011786	-0.000536	0.000000	0.000000	4.000000	26.000000	0.000000
2939.564609	0.027216	0.537884	0.262232	82.991791	109.407997	-179.148270	4.497940	0.000000	-2.183697	0.000000	0.000000	0.000000	-0.030984	0.017196	-0.005355	0.000000	0.000000	4.000000	26.000000	0.000000
2939.567942	0.027216	0.537884	0.262232	82.991791	109.399887	-179.148254	4.497940	0.000000	-2.183697	0.000000	0.000000	0.000000	-0.030984	0.017196	-0.005355	0.000000	0.000000	4.000000	26.000000	0.000000
2939.571276	0.027112	0.537938	0.262184	82.991791	109.399887	-179.148254	4.497940	0.000000	-2.183697	0.000000	0.000000	0.000000	-0.031324	0.016162	-0.014447	0.000000	0.000000	4.000000	26.000000	0.000000
2939.574609	0.027112	0.537938	0.262184	82.991791	109.399887	-179.148254	4.497940	0.000000	-2.183697	0.000000	0.000000	0.000000	-0.031324	0.016162	-0.014447	0.000000	0.000000	4.000000	26.000000	0.000000
2939.577942	0.027112	0.537938	0.262184	82.990837	109.421455	-179.123749	4.499124	0.000000	-2.181257	0.000000	0.000000	0.000000	-0.031324	0.016162	-0.014447	0.000000	0.000000	4.000000	26.000000	0.000000
2939.581276	0.027112	0.537938	0.262184	82.990837	109.421455	-179.123749	4.499124	0.000000	-2.181257	0.000000	0.000000	0.000000	-0.031324	0.016162	-0.014447	0.000000	0.000000	4.000000	26.000000	0.000000
2939.584609	0.027075	0.537971	0.262121	82.990837	109.421455	-179.123749	4.499124	0.000000	-2.181257	0.000000	0.000000	0.000000	-0.010979	0.009757	-0.019097	0.000000	0.000000	4.000000	26.000000	0.000000
2939.587942	0.027075	0.537971	0.262121	82.990837	109.421455	-179.123749	4.499124	0.000000	-2.181257	0.000000	0.000000	0.000000	-0.010979	0.009757	-0.019097	0.000000	0.000000	4.000000	26.000000	0.000000
2939.591276	0.027075	0.537971	0.262121	82.990837	109.421455	-179.123749	4.499124	0.000000	-2.181257	0.000000	0.000000	0.000000	-0.010979	0.009757	-0.019097	0.000000	0.000000	4.000000	26.000000	0.000000
2939.594609	0.027075	0.537971	0.262121	82.990837	109.421455	-179.123749	4.499124	0.000000	-2.181257	0.000000	0.000000	0.000000	-0.010979	0.009757	-0.019097	0.000000	0.000000	4.000000	26.000000	0.000000
2939.597942	0.027104	0.538114	0.261981	82.990860	109.424164	-179.123779	4.499163	0.000000	-2.181178	0.000000	0.000000	0.000000	0.008675	0.043097	-0.042022	0.000000	0.000000	4.000000	26.000000	0.000000
2939.601276	0.027104	0.538114	0.261981	82.990860	109.424164	-179.123779	4.499163	0.000000	-2.181178	0.000000	0.000000	0.000000	0.008675	0.043097	-0.042022	0.000000	0.000000	4.000000	26.000000	0.000000
2939.604609	0.027104	0.538114	0.261981	82.990860	109.424164	-179.123779	4.499163	0.000000	-2.181178	0.000000	0.000000	0.000000	0.008675	0.043097	-0.042022	0.000000	0.000000	4.000000	26.000000	0.000000
2939.607942	0.027104	0.538114	0.261981	82.990837	109.426888	-179.123749	4.498510	0.000000	-2.182524	0.000000	0.000000	0.000000	0.008675	0.043097	-0.042022	0.000000	0.000000	4.000000	26.000000	0.000000
2939.611276	0.027136	0.538168	0.261927	82.990837	109.426888	-179.123749	4.498510	0.000000	-2.182524	0.000000	0.000000	0.000000	0.009652	0.016171	-0.016004	0.000000	0.000000	4.000000	26.000000	0.000000
2939.614609	0.027136	0.538168	0.261927	82.990837	109.426888	-179.123749	4.498510	0.000000	-2.182524	0.000000	0.000000	0.000000	0.009652	0.016171	-0.016004	0.000000	0.000000	4.000000	26.000000	0.000000
2939.617942	0.027136	0.538168	0.261927	82.991791	109.407997	-179.148270	4.498118	0.000000	-2.183331	0.000000	0.000000	0.000000	0.009652	0.016171	-0.016004	0.000000	0.000000	4.000000	26.000000	0.000000
2939.621276	0.027136	0.538168	0.261927	82.991791	109.407997	-179.148270	4.498118	0.000000	-2.183331	0.000000	0.000000	0.000000	0.009652	0.016171	-0.016004	0.000000	0.000000	4.000000	26.000000	0.000000
2939.624609	0.027202	0.538261	0.261868	82.991791	109.407997	-179.148270	4.498118	0.000000	-2.183331	0.000000	0.000000	0.000000	0.019841	0.027948	-0.017716	0.000000	0.000000	4.000000	26.000000	0.000000
2939.627942	0.027202	0.538261	0.261868	82.992714	109.391861	-179.172745	4.498118	0.000000	-2.183331	0.000000	0.000000	0.000000	0.019841	0.027948	-0.017716	0.000000	0.000000	4.000000	26.000000	0.000000
2939.631276	0.027202	0.538261	0.261868	82.992714	109.391861	-179.172745	4.498118	0.000000	-2.183331	0.000000	0.000000	0.000000	0.019841	0.027948	-0.017716	0.000000	0.000000	4.000000	26.000000	0.000000
2939.634609	0.027202	0.538261	0.261868	82.992714	109.391861	-179.172745	4.498118	0.000000	-2.183331	0.000000	0.000000	0.000000	0.019841	0.027948	-0.017716	0.000000	0.000000	4.000000	26.000000	0.000000
2939.637942	0.027404	0.538430	0.261765	82.993637	109.375694	-179.197266	4.497478	0.000000	-2.184648	0.000000	0.000000	0.000000	0.060346	0.050500	-0.031041	0.000000	0.000000	4.000000	26.000000	0.000000
2939.641276	0.027404	0.538430	0.261765	82.993637	109.375694	-179.197266	4.497478	0.000000	-2.184648	0.000000	0.000000	0.000000	0.060346	0.050500	-0.031041	0.000000	0.000000	4.000000	26.000000	0.000000
2939.644609	0.027404	0.538430	0.261765	82.993637	109.375694	-179.197266	4.497478	0.000000	-2.184648	0.000000	0.000000	0.000000	0.060346	0.050500	-0.031041	0.000000	0.000000	4.000000	26.000000	0.000000
2939.647942	0.027404	0.538430	0.261765	82.993607	109.386543	-179.197281	4.495780	0.000000	-2.188141	0.000000	0.000000	0.000000	0.060346	0.050500	-0.031041	0.000000	0.000000	4.000000	26.000000	0.000000
2939.651276	0.027537	0.538501	0.261690	82.993607	109.386543	-179.197281	4.495780	0.000000	-2.188141	0.000000	0.000000	0.000000	0.040156	0.021536	-0.022401	0.000000	0.000000	4.000000	26.000000	0.000000
2939.654609	0.027537	0.538501	0.261690	82.993607	109.386543	-179.197281	4.495780	0.000000	-2.188141	0.000000	0.000000	0.000000	0.040156	0.021536	-0.022401	0.000000	0.000000	4.000000	26.000000	0.000000
2939.657942	0.027537	0.538501	0.261690	82.993637	109.394737	-179.197266	4.494629	0.000000	-2.190505	0.000000	0.000000	0.000000	0.040156	0.021536	-0.022401	0.000000	0.000000	4.000000	26.000000	0.000000
2939.661276	0.027671	0.538573	0.261615	82.993637	109.394737	-179.197266	4.494629	0.000000	-2.190505	0.000000	0.000000	0.000000	0.040148	0.021540	-0.022417	0.000000	0.000000	4.000000	26.000000	0.000000
2939.664609	0.027671	0.538573	0.261615	82.993637	109.394737	-179.197266	4.494629	0.000000	-2.190505	0.000000	0.000000	0.000000	0.040148	0.021540	-0.022417	0.000000	0.000000	4.000000	26.000000	0.000000
2939.667942	0.027671	0.538573	0.261615	82.994530	109.381264	-179.221786	4.493477	0.000000	-2.192867	0.000000	0.000000	0.000000	0.040148	0.021540	-0.022417	0.000000	0.000000	4.000000	26.000000	0.000000
2939.671276	0.027671	0.538573	0.261615	82.994530	109.381264	-179.221786	4.493477	0.000000	-2.192867	0.000000	0.000000	0.000000	0.040148	0.021540	-0.022417	0.000000	0.000000	4.000000	26.000000	0.000000
2939.674609	0.027806	0.538648	0.261571	82.994530	109.381264	-179.221786	4.493477	0.000000	-2.192867	0.000000	0.000000	0.000000	0.040492	0.022533	-0.013333	0.000000	0.000000	4.000000	26.000000	0.000000
2939.677942	0.027806	0.538648	0.261571	82.993660	109.416512	-179.197266	4.493477	0.000000	-2.192867	0.000000	0.000000	0.000000	0.040492	0.022533	-0.013333	0.000000	0.000000	4.000000	26.000000	0.000000
2939.681276	0.027806	0.538648	0.261571	82.993660	109.416512	-179.197266	4.493477	0.000000	-2.192867	0.000000	0.000000	0.000000	0.040492	0.022533	-0.013333	0.000000	0.000000	4.000000	26.000000	0.000000
2939.684609	0.027806	0.538648	0.261571	82.993660	109.416512	-179.197266	4.493477	0.000000	-2.192867	0.000000	0.000000	0.000000	0.040492	0.022533	-0.013333	0.000000	0.000000	4.000000	26.000000	0.000000
2939.687942	0.028006	0.538752	0.261428	82.993637	109.424622	-179.197281	4.492416	0.000000	-2.195040	0.000000	0.000000	0.000000	0.059842	0.031240	-0.042767	0.000000	0.000000	4.000000	26.000000	0.000000
2939.691276	0.028006	0.538752	0.261428	82.993637	109.424622	-179.197281	4.492416	0.000000	-2.195040	0.000000	0.000000	0.000000	0.059842	0.031240	-0.042767	0.000000	0.000000	4.000000	26.000000	0.000000
2939.694609	0.028006	0.538752	0.261428	82.993637	109.424622	-179.197281	4.492416	0.000000	-2.195040	0.000000	0.000000	0.000000	0.059842	0.031240	-0.042767	0.000000	0.000000	4.000000	26.000000	0.000000
2939.697942	0.028006	0.538752	0.261428	82.992683	109.454391	-179.172775	4.490591	0.000000	-2.198771	0.000000	0.000000	0.000000	0.059842	0.031240	-0.042767	0.000000	0.000000	4.000000	26.000000	0.000000
2939.701276	0.028073	0.538749	0.261395	82.992683	109.454391	-179.172775	4.490591	0.000000	-2.198771	0.000000	0.000000	0.000000	0.020112	-0.001024	-0.009891	0.000000	0.000000	4.000000	26.000000	0.000000
2939.704609	0.028073	0.538749	0.261395	82.992683	109.454391	-179.172775	4.490591	0.000000	-2.198771	0.000000	0.000000	0.000000	0.020112	-0.001024	-0.009891	0.000000	0.000000	4.000000	26.000000	0.000000
2939.707942	0.028073	0.538749	0.261395	82.992683	109.457115	-179.172760	4.490026	0.000000	-2.199923	0.000000	0.000000	0.000000	0.020112	-0.001024	-0.009891	0.000000	0.000000	4.000000	26.000000	0.000000
2939.711276	0.028073	0.538749	0.261395	82.992683	109.457115	-179.172760	4.490026	0.000000	-2.199923	0.000000	0.000000	0.000000	0.020112	-0.001024	-0.009891	0.000000	0.000000	4.000000	26.000000	0.000000
2939.714609	0.028106	0.538767	0.261377	82.992683	109.457115	-179.172760	4.490026	0.000000	-2.199923	0.000000	0.000000	0.000000	0.010030	0.005360	-0.005615	0.000000	0.000000	4.000000	26.000000	0.000000
2939.717942	0.028106	0.538767	0.261377	82.992683	109.457115	-179.172760	4.490026	0.000000	-2.199923	0.000000	0.000000	0.000000	0.010030	0.005360	-0.005615	0.000000	0.000000	4.000000	26.000000	0.000000
2939.721276	0.028106	0.538767	0.261377	82.992683	109.457115	-179.172760	4.490026	0.000000	-2.199923	0.000000	0.000000	0.000000	0.010030	0.005360	-0.005615	0.000000	0.000000	4.000000	26.000000	0.000000
2939.724609	0.028106	0.538767	0.261377	82.992683	109.457115	-179.172760	4.490026	0.000000	-2.199923	0.000000	0.000000	0.000000	0.010030	0.005360	-0.005615	0.000000	0.000000	4.000000	26.000000	0.000000
2939.727942	0.028107	0.538770	0.261407	82.993607	109.432755	-179.197281	4.489737	0.000000	-2.200513	0.000000	0.000000	0.000000	0.000355	0.001040	0.009091	0.000000	0.000000	4.000000	26.000000	0.000000
2939.731276	0.028107	0.538770	0.261407	82.993607	109.432755	-179.197281	4.489737	0.000000	-2.200513	0.000000	0.000000	0.000000	0.000355	0.001040	0.009091	0.000000	0.000000	4.000000	26.000000	0.000000
2939.734609	0.028107	0.538770	0.261407	82.993607	109.432755	-179.197281	4.489737	0.000000	-2.200513	0.000000	0.000000	0.000000	0.000355	0.001040	0.009091	0.000000	0.000000	4.000000	26.000000	0.000000
2939.737942	0.028107	0.538770	0.261407	82.993637	109.430099	-179.197266	4.489830	0.000000	-2.200324	0.000000	0.000000	0.000000	0.000355	0.001040	0.009091	0.000000	0.000000	4.000000	26.000000	0.000000
2939.741276	0.028075	0.538756	0.261456	82.993637	109.430099	-179.197266	4.489830	0.000000	-2.200324	0.000000	0.000000	0.000000	-0.009674	-0.004337	0.014702	0.000000	0.000000	4.000000	26.000000	0.000000
2939.744609	0.028075	0.538756	0.261456	82.993637	109.430099	-179.197266	4.489830	0.000000	-2.200324	0.000000	0.000000	0.000000	-0.009674	-0.004337	0.014702	0.000000	0.000000	4.000000	26.000000	0.000000
2939.747942	0.028075	0.538756	0.261456	82.994591	109.405777	-179.221771	4.490212	0.000000	-2.199545	0.000000	0.000000	0.000000	-0.009674	-0.004337	0.014702	0.000000	0.000000	4.000000	26.000000	0.000000
2939.751276	0.028075	0.538756	0.261456	82.994591	109.405777	-179.221771	4.490212	0.000000	-2.199545	0.000000	0.000000	0.000000	-0.009674	-0.004337	0.014702	0.000000	0.000000	4.000000	26.000000	0.000000
2939.754609	0.028076	0.538720	0.261491	82.994591	109.405777	-179.221771	4.490212	0.000000	-2.199545	0.000000	0.000000	0.000000	0.000407	-0.010759	0.010431	0.000000	0.000000	4.000000	26.000000	0.000000
2939.757942	0.028076	0.538720	0.261491	82.995491	109.378670	-179.246338	4.490212	0.000000	-2.199545	0.000000	0.000000	0.000000	0.000407	-0.010759	0.010431	0.000000	0.000000	4.000000	26.000000	0.000000
2939.761276	0.028076	0.538720	0.261491	82.995491	109.378670	-179.246338	4.490212	0.000000	-2.199545	0.000000	0.000000	0.000000	0.000407	-0.010759	0.010431	0.000000	0.000000	4.000000	26.000000	0.000000
2939.764609	0.028076	0.538720	0.261491	82.995491	109.378670	-179.246338	4.490212	0.000000	-2.199545	0.000000	0.000000	0.000000	0.000407	-0.010759	0.010431	0.000000	0.000000	4.000000	26.000000	0.000000
2939.767942	0.027944	0.538712	0.261604	82.997330	109.324570	-179.295395	4.490318	0.000000	-2.199328	0.000000	0.000000	0.000000	-0.039676	-0.002283	0.034082	0.000000	0.000000	4.000000	26.000000	0.000000
2939.771276	0.027944	0.538712	0.261604	82.997330	109.324570	-179.295395	4.490318	0.000000	-2.199328	0.000000	0.000000	0.000000	-0.039676	-0.002283	0.034082	0.000000	0.000000	4.000000	26.000000	0.000000
2939.774609	0.027944	0.538712	0.261604	82.997330	109.324570	-179.295395	4.490318	0.000000	-2.199328	0.000000	0.000000	0.000000	-0.039676	-0.002283	0.034082	0.000000	0.000000	4.000000	26.000000	0.000000
2939.777942	0.027944	0.538712	0.261604	82.998230	109.294746	-179.319931	4.491592	0.000000	-2.196725	0.000000	0.000000	0.000000	-0.039676	-0.002283	0.034082	0.000000	0.000000	4.000000	26.000000	0.000000
2939.781276	0.027878	0.538698	0.261655	82.998230	109.294746	-179.319931	4.491592	0.000000	-2.196725	0.000000	0.000000	0.000000	-0.019918	-0.004334	0.015097	0.000000	0.000000	4.000000	26.000000	0.000000
2939.784609	0.027878	0.538698	0.261655	82.998230	109.294746	-179.319931	4.491592	0.000000	-2.196725	0.000000	0.000000	0.000000	-0.019918	-0.004334	0.015097	0.000000	0.000000	4.000000	26.000000	0.000000
2939.787942	0.027878	0.538698	0.261655	82.999130	109.262169	-179.344498	4.492208	0.000000	-2.195464	0.000000	0.000000	0.000000	-0.019918	-0.004334	0.015097	0.000000	0.000000	4.000000	26.000000	0.000000
2939.791276	0.027878	0.538698	0.261655	82.999130	109.262169	-179.344498	4.492208	0.000000	-2.195464	0.000000	0.000000	0.000000	-0.019918	-0.004334	0.015097	0.000000	0.000000	4.000000	26.000000	0.000000
2939.794609	0.027812	0.538665	0.261722	82.999130	109.262169	-179.344498	4.492208	0.000000	-2.195464	0.000000	0.000000	0.000000	-0.019720	-0.009748	0.020303	0.000000	0.000000	4.000000	26.000000	0.000000
2939.797942	0.027812	0.538665	0.261722	83.001030	109.208038	-179.393616	4.492208	0.000000	-2.195464	0.000000	0.000000	0.000000	-0.019720	-0.009748	0.020303	0.000000	0.000000	4.000000	26.000000	0.000000
2939.801276	0.027812	0.538665	0.261722	83.001030	109.208038	-179.393616	4.492208	0.000000	-2.195464	0.000000	0.000000	0.000000	-0.019720	-0.009748	0.020303	0.000000	0.000000	4.000000	26.000000	0.000000
2939.804609	0.027812	0.538665	0.261722	83.001030	109.208038	-179.393616	4.492208	0.000000	-2.195464	0.000000	0.000000	0.000000	-0.019720	-0.009748	0.020303	0.000000	0.000000	4.000000	26.000000	0.000000
2939.807942	0.027613	0.538643	0.261886	83.002831	109.151039	-179.442749	4.492877	0.000000	-2.194095	0.000000	0.000000	0.000000	-0.059632	-0.006649	0.049126	0.000000	0.000000	4.000000	26.000000	0.000000
2939.811276	0.027613	0.538643	0.261886	83.002831	109.151039	-179.442749	4.492877	0.000000	-2.194095	0.000000	0.000000	0.000000	-0.059632	-0.006649	0.049126	0.000000	0.000000	4.000000	26.000000	0.000000
2939.814609	0.027613	0.538643	0.261886	83.002831	109.151039	-179.442749	4.492877	0.000000	-2.194095	0.000000	0.000000	0.000000	-0.059632	-0.006649	0.049126	0.000000	0.000000	4.000000	26.000000	0.000000
2939.817942	0.027613	0.538643	0.261886	83.004677	109.094147	-179.491943	4.494762	0.000000	-2.190231	0.000000	0.000000	0.000000	-0.059632	-0.006649	0.049126	0.000000	0.000000	4.000000	26.000000	0.000000
2939.821276	0.027549	0.538614	0.261984	83.004677	109.094147	-179.491943	4.494762	0.000000	-2.190231	0.000000	0.000000	0.000000	-0.019386	-0.008695	0.029367	0.000000	0.000000	4.000000	26.000000	0.000000
2939.824609	0.027549	0.538614	0.261984	83.004677	109.094147	-179.491943	4.494762	0.000000	-2.190231	0.000000	0.000000	0.000000	-0.019386	-0.008695	0.029367	0.000000	0.000000	4.000000	26.000000	0.000000
2939.827942	0.027549	0.538614	0.261984	83.006470	109.039856	-179.541107	4.495521	0.000000	-2.188673	0.000000	0.000000	0.000000	-0.019386	-0.008695	0.029367	0.000000	0.000000	4.000000	26.000000	0.000000
2939.831276	0.027549	0.538614	0.261984	83.006470	109.039856	-179.541107	4.495521	0.000000	-2.188673	0.000000	0.000000	0.000000	-0.019386	-0.008695	0.029367	0.000000	0.000000	4.000000	26.000000	0.000000
2939.834609	0.027449	0.538603	0.262066	83.006470	109.039856	-179.541107	4.495521	0.000000	-2.188673	0.000000	0.000000	0.000000	-0.029834	-0.003337	0.024551	0.000000	0.000000	4.000000	26.000000	0.000000
2939.837942	0.027449	0.538603	0.262066	83.007370	109.007256	-179.565735	4.495521	0.000000	-2.188673	0.000000	0.000000	0.000000	-0.029834	-0.003337	0.024551	0.000000	0.000000	4.000000	26.000000	0.000000
2939.841276	0.027449	0.538603	0.262066	83.007370	109.007256	-179.565735	4.495521	0.000000	-2.188673	0.000000	0.000000	0.000000	-0.029834	-0.003337	0.024551	0.000000	0.000000	4.000000	26.000000	0.000000
2939.844609	0.027449	0.538603	0.262066	83.007370	109.007256	-179.565735	4.495521	0.000000	-2.188673	0.000000	0.000000	0.000000	-0.029834	-0.003337	0.024551	0.000000	0.000000	4.000000	26.000000	0.000000
2939.847942	0.027318	0.538538	0.262201	83.008270	108.977409	-179.590302	4.496461	0.000000	-2.186742	0.000000	0.000000	0.000000	-0.039491	-0.019475	0.040540	0.000000	0.000000	4.000000	26.000000	0.000000
2939.851276	0.027318	0.538538	0.262201	83.008270	108.977409	-179.590302	4.496461	0.000000	-2.186742	0.000000	0.000000	0.000000	-0.039491	-0.019475	0.040540	0.000000	0.000000	4.000000	26.000000	0.000000
2939.854609	0.027318	0.538538	0.262201	83.008270	108.977409	-179.590302	4.496461	0.000000	-2.186742	0.000000	0.000000	0.000000	-0.039491	-0.019475	0.040540	0.000000	0.000000	4.000000	26.000000	0.000000
2939.857942	0.027318	0.538538	0.262201	83.008293	108.971985	-179.590317	4.497792	0.000000	-2.184003	0.000000	0.000000	0.000000	-0.039491	-0.019475	0.040540	0.000000	0.000000	4.000000	26.000000	0.000000
2939.861276	0.027251	0.538502	0.262238	83.008293	108.971985	-179.590317	4.497792	0.000000	-2.184003	0.000000	0.000000	0.000000	-0.020095	-0.010787	0.011190	0.000000	0.000000	4.000000	26.000000	0.000000
2939.864609	0.027251	0.538502	0.262238	83.008293	108.971985	-179.590317	4.497792	0.000000	-2.184003	0.000000	0.000000	0.000000	-0.020095	-0.010787	0.011190	0.000000	0.000000	4.000000	26.000000	0.000000
2939.867942	0.027251	0.538502	0.262238	83.008270	108.969246	-179.590317	4.498365	0.000000	-2.182822	0.000000	0.000000	0.000000	-0.020095	-0.010787	0.011190	0.000000	0.000000	4.000000	26.000000	0.000000
2939.871276	0.027251	0.538502	0.262238	83.008270	108.969246	-179.590317	4.498365	0.000000	-2.182822	0.000000	0.000000	0.000000	-0.020095	-0.010787	0.011190	0.000000	0.000000	4.000000	26.000000	0.000000
2939.874609	0.027216	0.538502	0.262240	83.008270	108.969246	-179.590317	4.498365	0.000000	-2.182822	0.000000	0.000000	0.000000	-0.010246	-0.000005	0.000390	0.000000	0.000000	4.000000	26.000000	0.000000
2939.877942	0.027216	0.538502	0.262240	83.008293	108.963837	-179.590332	4.498365	0.000000	-2.182822	0.000000	0.000000	0.000000	-0.010246	-0.000005	0.000390	0.000000	0.000000	4.000000	26.000000	0.000000
2939.881276	0.027216	0.538502	0.262240	83.008293	108.963837	-179.590332	4.498365	0.000000	-2.182822	0.000000	0.000000	0.000000	-0.010246	-0.000005	0.000390	0.000000	0.000000	4.000000	26.000000	0.000000
2939.884609	0.027216	0.538502	0.262240	83.008293	108.963837	-179.590332	4.498365	0.000000	-2.182822	0.000000	0.000000	0.000000	-0.010246	-0.000005	0.000390	0.000000	0.000000	4.000000	26.000000	0.000000
2939.887942	0.027147	0.538520	0.262225	83.006363	108.957909	-179.595047	4.498600	0.000000	-2.182339	0.000000	0.000000	0.000000	-0.020687	0.005397	-0.004434	0.000000	0.000000	4.000000	26.000000	0.000000
2939.891276	0.027147	0.538520	0.262225	83.006363	108.957909	-179.595047	4.498600	0.000000	-2.182339	0.000000	0.000000	0.000000	-0.020687	0.005397	-0.004434	0.000000	0.000000	4.000000	26.000000	0.000000
2939.894609	0.027147	0.538520	0.262225	83.006363	108.957909	-179.595047	4.498600	0.000000	-2.182339	0.000000	0.000000	0.000000	-0.020687	0.005397	-0.004434	0.000000	0.000000	4.000000	26.000000	0.000000
2939.897942	0.027147	0.538520	0.262225	83.007309	108.930794	-179.619644	4.499016	0.000000	-2.181481	0.000000	0.000000	0.000000	-0.020687	0.005397	-0.004434	0.000000	0.000000	4.000000	26.000000	0.000000
2939.901276	0.027113	0.538560	0.262222	83.007309	108.930794	-179.619644	4.499016	0.000000	-2.181481	0.000000	0.000000	0.000000	-0.010296	0.011789	-0.000952	0.000000	0.000000	4.000000	26.000000	0.000000
2939.904609	0.027113	0.538560	0.262222	83.007309	108.930794	-179.619644	4.499016	0.000000	-2.181481	0.000000	0.000000	0.000000	-0.010296	0.011789	-0.000952	0.000000	0.000000	4.000000	26.000000	0.000000
2939.907942	0.027113	0.538560	0.262222	83.006310	108.900452	-179.649002	4.499236	0.000000	-2.181025	0.000000	0.000000	0.000000	-0.010296	0.011789	-0.000952	0.000000	0.000000	4.000000	26.000000	0.000000
2939.911276	0.027113	0.538560	0.262222	83.006310	108.900452	-179.649002	4.499236	0.000000	-2.181025	0.000000	0.000000	0.000000	-0.010296	0.011789	-0.000952	0.000000	0.000000	4.000000	26.000000	0.000000
2939.914609	0.027114	0.538563	0.262252	83.006310	108.900452	-179.649002	4.499236	0.000000	-2.181025	0.000000	0.000000	0.000000	0.000342	0.001030	0.009078	0.000000	0.000000	4.000000	26.000000	0.000000
2939.917942	0.027114	0.538563	0.262252	83.006248	108.903183	-179.648956	4.499236	0.000000	-2.181025	0.000000	0.000000	0.000000	0.000342	0.001030	0.009078	0.000000	0.000000	4.000000	26.000000	0.000000
2939.921276	0.027114	0.538563	0.262252	83.006248	108.903183	-179.648956	4.499236	0.000000	-2.181025	0.000000	0.000000	0.000000	0.000342	0.001030	0.009078	0.000000	0.000000	4.000000	26.000000	0.000000
2939.924609	0.027114	0.538563	0.262252	83.006248	108.903183	-179.648956	4.499236	0.000000	-2.181025	0.000000	0.000000	0.000000	0.000342	0.001030	0.009078	0.000000	0.000000	4.000000	26.000000	0.000000
2939.927942	0.027219	0.538509	0.262300	83.004395	108.902802	-179.653641	4.499328	0.000000	-2.180837	0.000000	0.000000	0.000000	0.031327	-0.016175	0.014459	0.000000	0.000000	4.000000	26.000000	0.000000
2939.931276	0.027219	0.538509	0.262300	83.004395	108.902802	-179.653641	4.499328	0.000000	-2.180837	0.000000	0.000000	0.000000	0.031327	-0.016175	0.014459	0.000000	0.000000	4.000000	26.000000	0.000000
2939.934609	0.027219	0.538509	0.262300	83.004395	108.902802	-179.653641	4.499328	0.000000	-2.180837	0.000000	0.000000	0.000000	0.031327	-0.016175	0.014459	0.000000	0.000000	4.000000	26.000000	0.000000
2939.937942	0.027219	0.538509	0.262300	83.001595	108.926796	-179.633759	4.498782	0.000000	-2.181963	0.000000	0.000000	0.000000	0.031327	-0.016175	0.014459	0.000000	0.000000	4.000000	26.000000	0.000000
2939.941276	0.027288	0.538452	0.262319	83.001595	108.926796	-179.633759	4.498782	0.000000	-2.181963	0.000000	0.000000	0.000000	0.020740	-0.017168	0.005761	0.000000	0.000000	4.000000	26.000000	0.000000
2939.944609	0.027288	0.538452	0.262319	83.001595	108.926796	-179.633759	4.498782	0.000000	-2.181963	0.000000	0.000000	0.000000	0.020740	-0.017168	0.005761	0.000000	0.000000	4.000000	26.000000	0.000000
2939.947942	0.027288	0.538452	0.262319	83.000702	108.956650	-179.609131	4.498379	0.000000	-2.182793	0.000000	0.000000	0.000000	0.020740	-0.017168	0.005761	0.000000	0.000000	4.000000	26.000000	0.000000
2939.951276	0.027288	0.538452	0.262319	83.000702	108.956650	-179.609131	4.498379	0.000000	-2.182793	0.000000	0.000000	0.000000	0.020740	-0.017168	0.005761	0.000000	0.000000	4.000000	26.000000	0.000000
2939.954609	0.027356	0.538413	0.262321	83.000702	108.956650	-179.609131	4.498379	0.000000	-2.182793	0.000000	0.000000	0.000000	0.020544	-0.011812	0.000552	0.000000	0.000000	4.000000	26.000000	0.000000
2939.957942	0.027356	0.538413	0.262321	82.998795	108.953476	-179.613846	4.498379	0.000000	-2.182793	0.000000	0.000000	0.000000	0.020544	-0.011812	0.000552	0.000000	0.000000	4.000000	26.000000	0.000000
2939.961276	0.027356	0.538413	0.262321	82.998795	108.953476	-179.613846	4.498379	0.000000	-2.182793	0.000000	0.000000	0.000000	0.020544	-0.011812	0.000552	0.000000	0.000000	4.000000	26.000000	0.000000
2939.964609	0.027356	0.538413	0.262321	82.998795	108.953476	-179.613846	4.498379	0.000000	-2.182793	0.000000	0.000000	0.000000	0.020544	-0.011812	0.000552	0.000000	0.000000	4.000000	26.000000	0.000000
2939.967942	0.027425	0.538413	0.262319	82.985519	108.915321	-179.646637	4.497923	0.000000	-2.183732	0.000000	0.000000	0.000000	0.020493	0.000008	-0.000780	0.000000	0.000000	4.000000	26.000000	0.000000
2939.971276	0.027425	0.538413	0.262319	82.985519	108.915321	-179.646637	4.497923	0.000000	-2.183732	0.000000	0.000000	0.000000	0.020493	0.000008	-0.000780	0.000000	0.000000	4.000000	26.000000	0.000000
2939.974609	0.027425	0.538413	0.262319	82.985519	108.915321	-179.646637	4.497923	0.000000	-2.183732	0.000000	0.000000	0.000000	0.020493	0.000008	-0.000780	0.000000	0.000000	4.000000	26.000000	0.000000
2939.977942	0.027425	0.538413	0.262319	82.948372	108.774864	-179.763962	4.497455	0.000000	-2.184697	0.000000	0.000000	0.000000	0.020493	0.000008	-0.000780	0.000000	0.000000	4.000000	26.000000	0.000000
2939.981276	0.027425	0.538434	0.262331	82.948372	108.774864	-179.763962	4.497455	0.000000	-2.184697	0.000000	0.000000	0.000000	0.000147	0.006416	0.003870	0.000000	0.000000	4.000000	26.000000	0.000000
2939.984609	0.027425	0.538434	0.262331	82.948372	108.774864	-179.763962	4.497455	0.000000	-2.184697	0.000000	0.000000	0.000000	0.000147	0.006416	0.003870	0.000000	0.000000	4.000000	26.000000	0.000000
2939.987942	0.027425	0.538434	0.262331	82.877075	108.533440	-179.961395	4.497494	0.000000	-2.184617	0.000000	0.000000	0.000000	0.000147	0.006416	0.003870	0.000000	0.000000	4.000000	26.000000	0.000000
2939.991276	0.027425	0.538434	0.262331	82.877075	108.533440	-179.961395	4.497494	0.000000	-2.184617	0.000000	0.000000	0.000000	0.000147	0.006416	0.003870	0.000000	0.000000	4.000000	26.000000	0.000000
2939.994609	0.027426	0.538455	0.262344	82.877075	108.533440	-179.961395	4.497494	0.000000	-2.184617	0.000000	0.000000	0.000000	0.000148	0.006424	0.003872	0.000000	0.000000	4.000000	26.000000	0.000000
2939.997942	0.027426	0.538455	0.262344	82.777893	108.186798	179.755981	4.497494	0.000000	-2.184617	0.000000	0.000000	0.000000	0.000148	0.006424	0.003872	0.000000	0.000000	4.000000	26.000000	0.000000
2940.001276	0.027426	0.538455	0.262344	82.777893	108.186798	179.755981	4.497494	0.000000	-2.184617	0.000000	0.000000	0.000000	0.000148	0.006424	0.003872	0.000000	0.000000	4.000000	26.000000	0.000000
2940.004609	0.027426	0.538455	0.262344	82.777893	108.186798	179.755981	4.497494	0.000000	-2.184617	0.000000	0.000000	0.000000	0.000148	0.006424	0.003872	0.000000	0.000000	4.000000	26.000000	0.000000
2940.007942	0.027360	0.538523	0.262416	82.684235	107.864738	179.494415	4.497533	0.000000	-2.184536	0.000000	0.000000	0.000000	-0.019707	0.020256	0.021469	0.000000	0.000000	4.000000	26.000000	0.000000
2940.011276	0.027360	0.538523	0.262416	82.684235	107.864738	179.494415	4.497533	0.000000	-2.184536	0.000000	0.000000	0.000000	-0.019707	0.020256	0.021469	0.000000	0.000000	4.000000	26.000000	0.000000
2940.014609	0.027360	0.538523	0.262416	82.684235	107.864738	179.494415	4.497533	0.000000	-2.184536	0.000000	0.000000	0.000000	-0.019707	0.020256	0.021469	0.000000	0.000000	4.000000	26.000000	0.000000
2940.017942	0.027360	0.538523	0.262416	82.618225	107.654915	179.325104	4.498209	0.000000	-2.183143	0.000000	0.000000	0.000000	-0.019707	0.020256	0.021469	0.000000	0.000000	4.000000	26.000000	0.000000
2940.021276	0.027363	0.538512	0.262494	82.618225	107.654915	179.325104	4.498209	0.000000	-2.183143	0.000000	0.000000	0.000000	0.000888	-0.003336	0.023358	0.000000	0.000000	4.000000	26.000000	0.000000
2940.024609	0.027363	0.538512	0.262494	82.618225	107.654915	179.325104	4.498209	0.000000	-2.183143	0.000000	0.000000	0.000000	0.000888	-0.003336	0.023358	0.000000	0.000000	4.000000	26.000000	0.000000
2940.027942	0.027363	0.538512	0.262494	82.570175	107.472160	179.172211	4.498444	0.000000	-2.182660	0.000000	0.000000	0.000000	0.000888	-0.003336	0.023358	0.000000	0.000000	4.000000	26.000000	0.000000
2940.031276	0.027363	0.538512	0.262494	82.570175	107.472160	179.172211	4.498444	0.000000	-2.182660	0.000000	0.000000	0.000000	0.000888	-0.003336	0.023358	0.000000	0.000000	4.000000	26.000000	0.000000
2940.034609	0.027365	0.538479	0.262559	82.570175	107.472160	179.172211	4.498444	0.000000	-2.182660	0.000000	0.000000	0.000000	0.000740	-0.009752	0.019469	0.000000	0.000000	4.000000	26.000000	0.000000
2940.037942	0.027365	0.538479	0.262559	82.528923	107.340523	179.060516	4.498444	0.000000	-2.182660	0.000000	0.000000	0.000000	0.000740	-0.009752	0.019469	0.000000	0.000000	4.000000	26.000000	0.000000
2940.041276	0.027437	0.538429	0.262638	82.528923	107.340523	179.060516	4.498444	0.000000	-2.182660	0.000000	0.000000	0.000000	0.021440	-0.015149	0.023891	0.000000	0.000000	4.000000	26.000000	0.000000
2940.044609	0.027437	0.538429	0.262638	82.528923	107.340523	179.060516	4.498444	0.000000	-2.182660	0.000000	0.000000	0.000000	0.021440	-0.015149	0.023891	0.000000	0.000000	4.000000	26.000000	0.000000
2940.047942	0.027437	0.538429	0.262638	82.493347	107.228325	178.962051	4.498418	0.000000	-2.182713	0.000000	0.000000	0.000000	0.021440	-0.015149	0.023891	0.000000	0.000000	4.000000	26.000000	0.000000
2940.051276	0.027578	0.538342	0.262750	82.493347	107.228325	178.962051	4.498418	0.000000	-2.182713	0.000000	0.000000	0.000000	0.042347	-0.025950	0.033501	0.000000	0.000000	4.000000	26.000000	0.000000
2940.054609	0.027578	0.538342	0.262750	82.493347	107.228325	178.962051	4.498418	0.000000	-2.182713	0.000000	0.000000	0.000000	0.042347	-0.025950	0.033501	0.000000	0.000000	4.000000	26.000000	0.000000
2940.057942	0.027578	0.538342	0.262750	82.449287	107.125191	178.872070	4.497833	0.000000	-2.183918	0.000000	0.000000	0.000000	0.042347	-0.025950	0.033501	0.000000	0.000000	4.000000	26.000000	0.000000
2940.061276	0.027578	0.538342	0.262750	82.449287	107.125191	178.872070	4.497833	0.000000	-2.183918	0.000000	0.000000	0.000000	0.042347	-0.025950	0.033501	0.000000	0.000000	4.000000	26.000000	0.000000
2940.064609	0.027718	0.538231	0.262819	82.449287	107.125191	178.872070	4.497833	0.000000	-2.183918	0.000000	0.000000	0.000000	0.041863	-0.033384	0.020545	0.000000	0.000000	4.000000	26.000000	0.000000
2940.067942	0.027718	0.538231	0.262819	82.394035	107.040878	178.809875	4.497833	0.000000	-2.183918	0.000000	0.000000	0.000000	0.041863	-0.033384	0.020545	0.000000	0.000000	4.000000	26.000000	0.000000
2940.071276	0.027718	0.538231	0.262819	82.394035	107.040878	178.809875	4.497833	0.000000	-2.183918	0.000000	0.000000	0.000000	0.041863	-0.033384	0.020545	0.000000	0.000000	4.000000	26.000000	0.000000
2940.074609	0.027718	0.538231	0.262819	82.394035	107.040878	178.809875	4.497833	0.000000	-2.183918	0.000000	0.000000	0.000000	0.041863	-0.033384	0.020545	0.000000	0.000000	4.000000	26.000000	0.000000
2940.077942	0.027997	0.537930	0.262964	82.344505	106.972565	178.760193	4.497118	0.000000	-2.185390	0.000000	0.000000	0.000000	0.083850	-0.090417	0.043679	0.000000	0.000000	4.000000	26.000000	0.000000
2940.081276	0.027997	0.537930	0.262964	82.344505	106.972565	178.760193	4.497118	0.000000	-2.185390	0.000000	0.000000	0.000000	0.083850	-0.090417	0.043679	0.000000	0.000000	4.000000	26.000000	0.000000
2940.084609	0.027997	0.537930	0.262964	82.344505	106.972565	178.760193	4.497118	0.000000	-2.185390	0.000000	0.000000	0.000000	0.083850	-0.090417	0.043679	0.000000	0.000000	4.000000	26.000000	0.000000
2940.087942	0.027997	0.537930	0.262964	82.297218	106.959694	178.764008	4.495715	0.000000	-2.188276	0.000000	0.000000	0.000000	0.083850	-0.090417	0.043679	0.000000	0.000000	4.000000	26.000000	0.000000
2940.091276	0.028135	0.537754	0.262994	82.297218	106.959694	178.764008	4.495715	0.000000	-2.188276	0.000000	0.000000	0.000000	0.041432	-0.052652	0.008884	0.000000	0.000000	4.000000	26.000000	0.000000
2940.094609	0.028135	0.537754	0.262994	82.297218	106.959694	178.764008	4.495715	0.000000	-2.188276	0.000000	0.000000	0.000000	0.041432	-0.052652	0.008884	0.000000	0.000000	4.000000	26.000000	0.000000
2940.097942	0.028135	0.537754	0.262994	82.251083	106.968681	178.794189	4.494882	0.000000	-2.189985	0.000000	0.000000	0.000000	0.041432	-0.052652	0.008884	0.000000	0.000000	4.000000	26.000000	0.000000
2940.101276	0.028135	0.537754	0.262994	82.251083	106.968681	178.794189	4.494882	0.000000	-2.189985	0.000000	0.000000	0.000000	0.041432	-0.052652	0.008884	0.000000	0.000000	4.000000	26.000000	0.000000
2940.104609	0.028239	0.537579	0.263025	82.251083	106.968681	178.794189	4.494882	0.000000	-2.189985	0.000000	0.000000	0.000000	0.031178	-0.052652	0.009253	0.000000	0.000000	4.000000	26.000000	0.000000
2940.107942	0.028239	0.537579	0.263025	82.217224	106.987289	178.824081	4.494882	0.000000	-2.189985	0.000000	0.000000	0.000000	0.031178	-0.052652	0.009253	0.000000	0.000000	4.000000	26.000000	0.000000
2940.111276	0.028239	0.537579	0.263025	82.217224	106.987289	178.824081	4.494882	0.000000	-2.189985	0.000000	0.000000	0.000000	0.031178	-0.052652	0.009253	0.000000	0.000000	4.000000	26.000000	0.000000
2940.114609	0.028239	0.537579	0.263025	82.217224	106.987289	178.824081	4.494882	0.000000	-2.189985	0.000000	0.000000	0.000000	0.031178	-0.052652	0.009253	0.000000	0.000000	4.000000	26.000000	0.000000
2940.117942	0.028344	0.537246	0.263073	82.185280	107.005196	178.857574	4.494284	0.000000	-2.191213	0.000000	0.000000	0.000000	0.031387	-0.099929	0.014492	0.000000	0.000000	4.000000	26.000000	0.000000
2940.121276	0.028344	0.537246	0.263073	82.185280	107.005196	178.857574	4.494284	0.000000	-2.191213	0.000000	0.000000	0.000000	0.031387	-0.099929	0.014492	0.000000	0.000000	4.000000	26.000000	0.000000
2940.124609	0.028344	0.537246	0.263073	82.185280	107.005196	178.857574	4.494284	0.000000	-2.191213	0.000000	0.000000	0.000000	0.031387	-0.099929	0.014492	0.000000	0.000000	4.000000	26.000000	0.000000
2940.127942	0.028344	0.537246	0.263073	82.149170	106.967133	178.835464	4.493738	0.000000	-2.192332	0.000000	0.000000	0.000000	0.031387	-0.099929	0.014492	0.000000	0.000000	4.000000	26.000000	0.000000
2940.131276	0.028414	0.537091	0.263118	82.149170	106.967133	178.835464	4.493738	0.000000	-2.192332	0.000000	0.000000	0.000000	0.021078	-0.046261	0.013494	0.000000	0.000000	4.000000	26.000000	0.000000
2940.134609	0.028414	0.537091	0.263118	82.149170	106.967133	178.835464	4.493738	0.000000	-2.192332	0.000000	0.000000	0.000000	0.021078	-0.046261	0.013494	0.000000	0.000000	4.000000	26.000000	0.000000
2940.137942	0.028414	0.537091	0.263118	82.090111	106.869003	178.769943	4.493413	0.000000	-2.192998	0.000000	0.000000	0.000000	0.021078	-0.046261	0.013494	0.000000	0.000000	4.000000	26.000000	0.000000
2940.141276	0.028414	0.537091	0.263118	82.090111	106.869003	178.769943	4.493413	0.000000	-2.192998	0.000000	0.000000	0.000000	0.021078	-0.046261	0.013494	0.000000	0.000000	4.000000	26.000000	0.000000
2940.144609	0.028450	0.536998	0.263173	82.090111	106.869003	178.769943	4.493413	0.000000	-2.192998	0.000000	0.000000	0.000000	0.010924	-0.028035	0.016455	0.000000	0.000000	4.000000	26.000000	0.000000
2940.147942	0.028450	0.536998	0.263173	82.012589	106.703064	178.648148	4.493413	0.000000	-2.192998	0.000000	0.000000	0.000000	0.010924	-0.028035	0.016455	0.000000	0.000000	4.000000	26.000000	0.000000
2940.151276	0.028450	0.536998	0.263173	82.012589	106.703064	178.648148	4.493413	0.000000	-2.192998	0.000000	0.000000	0.000000	0.010924	-0.028035	0.016455	0.000000	0.000000	4.000000	26.000000	0.000000
2940.154609	0.028450	0.536998	0.263173	82.012589	106.703064	178.648148	4.493413	0.000000	-2.192998	0.000000	0.000000	0.000000	0.010924	-0.028035	0.016455	0.000000	0.000000	4.000000	26.000000	0.000000
2940.157942	0.028489	0.536850	0.263279	81.951187	106.553040	178.535385	4.493348	0.000000	-2.193131	0.000000	0.000000	0.000000	0.011540	-0.044253	0.032011	0.000000	0.000000	4.000000	26.000000	0.000000
2940.161276	0.028489	0.536850	0.263279	81.951187	106.553040	178.535385	4.493348	0.000000	-2.193131	0.000000	0.000000	0.000000	0.000000	0.000003	0.000003	0.000000	0.000000	4.000000	26.000000	0.000000
2940.164609	0.028489	0.536850	0.263279	81.951187	106.553040	178.535385	4.493348	0.000000	-2.193131	0.000000	0.000000	0.000000	0.000000	0.000003	0.000003	0.000000	0.000000	4.000000	26.000000	0.000000
2940.167942	0.028489	0.536850	0.263279	81.918526	106.474098	178.476273	4.493439	0.000000	-2.192943	0.000000	0.000000	0.000000	0.000000	0.000003	0.000003	0.000000	0.000000	4.000000	26.000000	0.000000
2940.171276	0.028489	0.536850	0.263279	81.918526	106.474098	178.476273	4.493439	0.000000	-2.192943	0.000000	0.000000	0.000000	0.000000	0.000003	0.000003	0.000000	0.000000	4.000000	26.000000	0.000000
2940.174609	0.028491	0.536796	0.263331	81.918526	106.474098	178.476273	4.493439	0.000000	-2.192943	0.000000	0.000000	0.000000	0.000615	-0.016220	0.015549	0.000000	0.000000	4.000000	26.000000	0.000000
2940.177942	0.028491	0.536796	0.263331	81.902023	106.408524	178.423676	4.493439	0.000000	-2.192943	0.000000	0.000000	0.000000	0.000615	-0.016220	0.015549	0.000000	0.000000	4.000000	26.000000	0.000000
2940.181276	0.028491	0.536796	0.263331	81.902023	106.408524	178.423676	4.493439	0.000000	-2.192943	0.000000	0.000000	0.000000	0.000615	-0.016220	0.015549	0.000000	0.000000	4.000000	26.000000	0.000000
2940.184609	0.028491	0.536796	0.263331	81.902023	106.408524	178.423676	4.493439	0.000000	-2.192943	0.000000	0.000000	0.000000	0.000615	-0.016220	0.015549	0.000000	0.000000	4.000000	26.000000	0.000000
2940.187942	0.028461	0.536828	0.263436	81.878586	106.306305	178.336166	4.493596	0.000000	-2.192623	0.000000	0.000000	0.000000	-0.009034	0.009410	0.031467	0.000000	0.000000	4.000000	26.000000	0.000000
2940.191276	0.028461	0.536828	0.263436	81.878586	106.306305	178.336166	4.493596	0.000000	-2.192623	0.000000	0.000000	0.000000	-0.009034	0.009410	0.031467	0.000000	0.000000	4.000000	26.000000	0.000000
2940.194609	0.028461	0.536828	0.263436	81.878586	106.306305	178.336166	4.493596	0.000000	-2.192623	0.000000	0.000000	0.000000	-0.009034	0.009410	0.031467	0.000000	0.000000	4.000000	26.000000	0.000000
2940.197942	0.028461	0.536828	0.263436	81.838074	106.093010	178.151367	4.494142	0.000000	-2.191503	0.000000	0.000000	0.000000	-0.009034	0.009410	0.031467	0.000000	0.000000	4.000000	26.000000	0.000000
2940.201276	0.028463	0.536935	0.263501	81.838074	106.093010	178.151367	4.494142	0.000000	-2.191503	0.000000	0.000000	0.000000	0.000766	0.032066	0.019369	0.000000	0.000000	4.000000	26.000000	0.000000
2940.204609	0.028463	0.536935	0.263501	81.838074	106.093010	178.151367	4.494142	0.000000	-2.191503	0.000000	0.000000	0.000000	0.000766	0.032066	0.019369	0.000000	0.000000	4.000000	26.000000	0.000000
2940.207942	0.028463	0.536935	0.263501	81.776627	105.770958	177.865585	4.494337	0.000000	-2.191104	0.000000	0.000000	0.000000	0.000766	0.032066	0.019369	0.000000	0.000000	4.000000	26.000000	0.000000
2940.211276	0.028463	0.536935	0.263501	81.776627	105.770958	177.865585	4.494337	0.000000	-2.191104	0.000000	0.000000	0.000000	0.000766	0.032066	0.019369	0.000000	0.000000	4.000000	26.000000	0.000000
2940.214609	0.028467	0.537106	0.263604	81.776627	105.770958	177.865585	4.494337	0.000000	-2.191104	0.000000	0.000000	0.000000	0.001224	0.051311	0.031003	0.000000	0.000000	4.000000	26.000000	0.000000
2940.217942	0.028467	0.537106	0.263604	81.702042	105.402344	177.541199	4.494337	0.000000	-2.191104	0.000000	0.000000	0.000000	0.001224	0.051311	0.031003	0.000000	0.000000	4.000000	26.000000	0.000000
2940.221276	0.028467	0.537106	0.263604	81.702042	105.402344	177.541199	4.494337	0.000000	-2.191104	0.000000	0.000000	0.000000	0.001224	0.051311	0.031003	0.000000	0.000000	4.000000	26.000000	0.000000
2940.224609	0.028467	0.537106	0.263604	81.702042	105.402344	177.541199	4.494337	0.000000	-2.191104	0.000000	0.000000	0.000000	0.001224	0.051311	0.031003	0.000000	0.000000	4.000000	26.000000	0.000000
2940.227942	0.028614	0.537512	0.263844	81.622086	105.009468	177.193039	4.494648	0.000000	-2.190466	0.000000	0.000000	0.000000	0.043976	0.121866	0.071884	0.000000	0.000000	4.000000	26.000000	0.000000
2940.231276	0.028614	0.537512	0.263844	81.622086	105.009468	177.193039	4.494648	0.000000	-2.190466	0.000000	0.000000	0.000000	0.043976	0.121866	0.071884	0.000000	0.000000	4.000000	26.000000	0.000000
2940.234609	0.028614	0.537512	0.263844	81.622086	105.009468	177.193039	4.494648	0.000000	-2.190466	0.000000	0.000000	0.000000	0.043976	0.121866	0.071884	0.000000	0.000000	4.000000	26.000000	0.000000
2940.237942	0.028614	0.537512	0.263844	81.566925	104.679100	176.889511	4.494447	0.000000	-2.190876	0.000000	0.000000	0.000000	0.043976	0.121866	0.071884	0.000000	0.000000	4.000000	26.000000	0.000000
2940.241276	0.028722	0.537686	0.263973	81.566925	104.679100	176.889511	4.494447	0.000000	-2.190876	0.000000	0.000000	0.000000	0.032397	0.052373	0.038727	0.000000	0.000000	4.000000	26.000000	0.000000
2940.244609	0.028722	0.537686	0.263973	81.566925	104.679100	176.889511	4.494447	0.000000	-2.190876	0.000000	0.000000	0.000000	0.032397	0.052373	0.038727	0.000000	0.000000	4.000000	26.000000	0.000000
2940.247942	0.028722	0.537686	0.263973	81.549011	104.473915	176.688293	4.494145	0.000000	-2.191496	0.000000	0.000000	0.000000	0.032397	0.052373	0.038727	0.000000	0.000000	4.000000	26.000000	0.000000
2940.251276	0.028722	0.537686	0.263973	81.549011	104.473915	176.688293	4.494145	0.000000	-2.191496	0.000000	0.000000	0.000000	0.032397	0.052373	0.038727	0.000000	0.000000	4.000000	26.000000	0.000000
2940.254609	0.028829	0.537879	0.264084	81.549011	104.473915	176.688293	4.494145	0.000000	-2.191496	0.000000	0.000000	0.000000	0.032199	0.057768	0.033523	0.000000	0.000000	4.000000	26.000000	0.000000
2940.257942	0.028829	0.537879	0.264084	81.552315	104.315948	176.518845	4.494145	0.000000	-2.191496	0.000000	0.000000	0.000000	0.032199	0.057768	0.033523	0.000000	0.000000	4.000000	26.000000	0.000000
2940.261276	0.028829	0.537879	0.264084	81.552315	104.315948	176.518845	4.494145	0.000000	-2.191496	0.000000	0.000000	0.000000	0.032199	0.057768	0.033523	0.000000	0.000000	4.000000	26.000000	0.000000
2940.264609	0.028829	0.537879	0.264084	81.552315	104.315948	176.518845	4.494145	0.000000	-2.191496	0.000000	0.000000	0.000000	0.032199	0.057768	0.033523	0.000000	0.000000	4.000000	26.000000	0.000000
2940.267942	0.029147	0.538164	0.264299	81.551010	104.173378	176.364548	4.493791	0.000000	-2.192223	0.000000	0.000000	0.000000	0.095200	0.085522	0.064503	0.000000	0.000000	4.000000	26.000000	0.000000
2940.271276	0.029147	0.538164	0.264299	81.551010	104.173378	176.364548	4.493791	0.000000	-2.192223	0.000000	0.000000	0.000000	0.095200	0.085522	0.064503	0.000000	0.000000	4.000000	26.000000	0.000000
2940.274609	0.029147	0.538164	0.264299	81.551010	104.173378	176.364548	4.493791	0.000000	-2.192223	0.000000	0.000000	0.000000	0.095200	0.085522	0.064503	0.000000	0.000000	4.000000	26.000000	0.000000
2940.277942	0.029147	0.538164	0.264299	81.545113	103.977837	176.160355	4.492368	0.000000	-2.195139	0.000000	0.000000	0.000000	0.095200	0.085522	0.064503	0.000000	0.000000	4.000000	26.000000	0.000000
2940.281276	0.029323	0.538339	0.264425	81.545113	103.977837	176.160355	4.492368	0.000000	-2.195139	0.000000	0.000000	0.000000	0.052993	0.052400	0.037762	0.000000	0.000000	4.000000	26.000000	0.000000
2940.284609	0.029323	0.538339	0.264425	81.545113	103.977837	176.160355	4.492368	0.000000	-2.195139	0.000000	0.000000	0.000000	0.052993	0.052400	0.037762	0.000000	0.000000	4.000000	26.000000	0.000000
2940.287942	0.029323	0.538339	0.264425	81.535172	103.777657	175.951111	4.491596	0.000000	-2.196718	0.000000	0.000000	0.000000	0.052993	0.052400	0.037762	0.000000	0.000000	4.000000	26.000000	0.000000
2940.291276	0.029500	0.538514	0.264551	81.535172	103.777657	175.951111	4.491596	0.000000	-2.196718	0.000000	0.000000	0.000000	0.053010	0.052449	0.037725	0.000000	0.000000	4.000000	26.000000	0.000000
2940.294609	0.029500	0.538514	0.264551	81.535172	103.777657	175.951111	4.491596	0.000000	-2.196718	0.000000	0.000000	0.000000	0.053010	0.052449	0.037725	0.000000	0.000000	4.000000	26.000000	0.000000
2940.297942	0.029500	0.538514	0.264551	81.516586	103.515213	175.687653	4.490824	0.000000	-2.198296	0.000000	0.000000	0.000000	0.053010	0.052449	0.037725	0.000000	0.000000	4.000000	26.000000	0.000000
2940.301276	0.029712	0.538731	0.264701	81.516586	103.515213	175.687653	4.490824	0.000000	-2.198296	0.000000	0.000000	0.000000	0.063624	0.065316	0.044957	0.000000	0.000000	4.000000	26.000000	0.000000
2940.304609	0.029712	0.538731	0.264701	81.516586	103.515213	175.687653	4.490824	0.000000	-2.198296	0.000000	0.000000	0.000000	0.063624	0.065316	0.044957	0.000000	0.000000	4.000000	26.000000	0.000000
2940.307942	0.029712	0.538731	0.264701	81.474327	103.212349	175.394974	4.489893	0.000000	-2.200194	0.000000	0.000000	0.000000	0.063624	0.065316	0.044957	0.000000	0.000000	4.000000	26.000000	0.000000
2940.311276	0.029712	0.538731	0.264701	81.474327	103.212349	175.394974	4.489893	0.000000	-2.200194	0.000000	0.000000	0.000000	0.063624	0.065316	0.044957	0.000000	0.000000	4.000000	26.000000	0.000000
2940.314609	0.029924	0.538949	0.264851	81.474327	103.212349	175.394974	4.489893	0.000000	-2.200194	0.000000	0.000000	0.000000	0.063649	0.065328	0.044900	0.000000	0.000000	4.000000	26.000000	0.000000
2940.317942	0.029924	0.538949	0.264851	81.394493	102.782570	174.995087	4.489893	0.000000	-2.200194	0.000000	0.000000	0.000000	0.063649	0.065328	0.044900	0.000000	0.000000	4.000000	26.000000	0.000000
2940.321276	0.030137	0.539249	0.265021	81.394493	102.782570	174.995087	4.489893	0.000000	-2.200194	0.000000	0.000000	0.000000	0.063937	0.090076	0.051160	0.000000	0.000000	4.000000	26.000000	0.000000
2940.324609	0.030137	0.539249	0.265021	81.394493	102.782570	174.995087	4.489893	0.000000	-2.200194	0.000000	0.000000	0.000000	0.063937	0.090076	0.051160	0.000000	0.000000	4.000000	26.000000	0.000000
2940.327942	0.030137	0.539249	0.265021	81.268959	102.281792	174.550888	4.488096	0.000000	-2.203858	0.000000	0.000000	0.000000	0.063937	0.090076	0.051160	0.000000	0.000000	4.000000	26.000000	0.000000
2940.331276	0.030137	0.539249	0.265021	81.268959	102.281792	174.550888	4.488096	0.000000	-2.203858	0.000000	0.000000	0.000000	0.063937	0.090076	0.051160	0.000000	0.000000	4.000000	26.000000	0.000000
2940.334609	0.030419	0.539589	0.265184	81.268959	102.281792	174.550888	4.488096	0.000000	-2.203858	0.000000	0.000000	0.000000	0.084482	0.101979	0.048854	0.000000	0.000000	4.000000	26.000000	0.000000
2940.337942	0.030419	0.539589	0.265184	81.130112	101.735161	174.065582	4.488096	0.000000	-2.203858	0.000000	0.000000	0.000000	0.084482	0.101979	0.048854	0.000000	0.000000	4.000000	26.000000	0.000000
2940.341276	0.030419	0.539589	0.265184	81.130112	101.735161	174.065582	4.488096	0.000000	-2.203858	0.000000	0.000000	0.000000	0.084482	0.101979	0.048854	0.000000	0.000000	4.000000	26.000000	0.000000
2940.344609	0.030419	0.539589	0.265184	81.130112	101.735161	174.065582	4.488096	0.000000	-2.203858	0.000000	0.000000	0.000000	0.084482	0.101979	0.048854	0.000000	0.000000	4.000000	26.000000	0.000000
2940.347942	0.031051	0.540309	0.265501	80.988014	101.226616	173.614227	4.486746	0.000000	-2.206607	0.000000	0.000000	0.000000	0.189595	0.215938	0.095134	0.000000	0.000000	4.000000	26.000000	0.000000
2940.351276	0.031051	0.540309	0.265501	80.988014	101.226616	173.614227	4.486746	0.000000	-2.206607	0.000000	0.000000	0.000000	0.000000	0.000002	-0.000004	0.000000	0.000000	4.000000	26.000000	0.000000
2940.354609	0.031051	0.540309	0.265501	80.988014	101.226616	173.614227	4.486746	0.000000	-2.206607	0.000000	0.000000	0.000000	0.000000	0.000002	-0.000004	0.000000	0.000000	4.000000	26.000000	0.000000
2940.357942	0.031051	0.540309	0.265501	80.853058	100.748032	173.185364	4.483557	0.000000	-2.213077	0.000000	0.000000	0.000000	0.000000	0.000002	-0.000004	0.000000	0.000000	4.000000	26.000000	0.000000
2940.361276	0.031051	0.540309	0.265501	80.853058	100.748032	173.185364	4.483557	0.000000	-2.213077	0.000000	0.000000	0.000000	0.000000	0.000002	-0.000004	0.000000	0.000000	4.000000	26.000000	0.000000
2940.364609	0.031468	0.540664	0.265610	80.853058	100.748032	173.185364	4.483557	0.000000	-2.213077	0.000000	0.000000	0.000000	0.125150	0.106478	0.032543	0.000000	0.000000	4.000000	26.000000	0.000000
2940.367942	0.031468	0.540664	0.265610	80.750183	100.377502	172.837143	4.483557	0.000000	-2.213077	0.000000	0.000000	0.000000	0.125150	0.106478	0.032543	0.000000	0.000000	4.000000	26.000000	0.000000
2940.371276	0.031920	0.541019	0.265716	80.750183	100.377502	172.837143	4.483557	0.000000	-2.213077	0.000000	0.000000	0.000000	0.135482	0.106525	0.031942	0.000000	0.000000	4.000000	26.000000	0.000000
2940.374609	0.031920	0.541019	0.265716	80.750183	100.377502	172.837143	4.483557	0.000000	-2.213077	0.000000	0.000000	0.000000	0.135482	0.106525	0.031942	0.000000	0.000000	4.000000	26.000000	0.000000
2940.377942	0.031920	0.541019	0.265716	80.706230	100.098236	172.545456	4.478444	0.000000	-2.223407	0.000000	0.000000	0.000000	0.135482	0.106525	0.031942	0.000000	0.000000	4.000000	26.000000	0.000000
2940.381276	0.031920	0.541019	0.265716	80.706230	100.098236	172.545456	4.478444	0.000000	-2.223407	0.000000	0.000000	0.000000	0.135482	0.106525	0.031942	0.000000	0.000000	4.000000	26.000000	0.000000
2940.384609	0.032403	0.541367	0.265761	80.706230	100.098236	172.545456	4.478444	0.000000	-2.223407	0.000000	0.000000	0.000000	0.145013	0.104467	0.013354	0.000000	0.000000	4.000000	26.000000	0.000000
2940.387942	0.032403	0.541367	0.265761	80.710709	99.930351	172.334000	4.478444	0.000000	-2.223407	0.000000	0.000000	0.000000	0.145013	0.104467	0.013354	0.000000	0.000000	4.000000	26.000000	0.000000
2940.391276	0.032919	0.541712	0.265773	80.710709	99.930351	172.334000	4.478444	0.000000	-2.223407	0.000000	0.000000	0.000000	0.154919	0.103441	0.003741	0.000000	0.000000	4.000000	26.000000	0.000000
2940.394609	0.032919	0.541712	0.265773	80.710709	99.930351	172.334000	4.478444	0.000000	-2.223407	0.000000	0.000000	0.000000	0.154919	0.103441	0.003741	0.000000	0.000000	4.000000	26.000000	0.000000
2940.397942	0.032919	0.541712	0.265773	80.715027	99.762253	172.122330	4.471914	0.000000	-2.236512	0.000000	0.000000	0.000000	0.154919	0.103441	0.003741	0.000000	0.000000	4.000000	26.000000	0.000000
2940.401276	0.032919	0.541712	0.265773	80.715027	99.762253	172.122330	4.471914	0.000000	-2.236512	0.000000	0.000000	0.000000	0.154919	0.103441	0.003741	0.000000	0.000000	4.000000	26.000000	0.000000
2940.404609	0.033469	0.542093	0.265749	80.715027	99.762253	172.122330	4.471914	0.000000	-2.236512	0.000000	0.000000	0.000000	0.164743	0.114273	-0.007256	0.000000	0.000000	4.000000	26.000000	0.000000
2940.407942	0.033469	0.542093	0.265749	80.718330	99.627022	171.943604	4.471914	0.000000	-2.236512	0.000000	0.000000	0.000000	0.164743	0.114273	-0.007256	0.000000	0.000000	4.000000	26.000000	0.000000
2940.411276	0.033983	0.542452	0.265713	80.718330	99.627022	171.943604	4.471914	0.000000	-2.236512	0.000000	0.000000	0.000000	0.154262	0.107787	-0.010754	0.000000	0.000000	4.000000	26.000000	0.000000
2940.414609	0.033983	0.542452	0.265713	80.718330	99.627022	171.943604	4.471914	0.000000	-2.236512	0.000000	0.000000	0.000000	0.154262	0.107787	-0.010754	0.000000	0.000000	4.000000	26.000000	0.000000
2940.417942	0.033983	0.542452	0.265713	80.721313	99.515656	171.789429	4.464540	0.000000	-2.251195	0.000000	0.000000	0.000000	0.154262	0.107787	-0.010754	0.000000	0.000000	4.000000	26.000000	0.000000
2940.421276	0.033983	0.542452	0.265713	80.721313	99.515656	171.789429	4.464540	0.000000	-2.251195	0.000000	0.000000	0.000000	0.154262	0.107787	-0.010754	0.000000	0.000000	4.000000	26.000000	0.000000
2940.424609	0.034495	0.542786	0.265634	80.721313	99.515656	171.789429	4.464540	0.000000	-2.251195	0.000000	0.000000	0.000000	0.153640	0.100285	-0.023692	0.000000	0.000000	4.000000	26.000000	0.000000
2940.427942	0.034495	0.542786	0.265634	80.723541	99.439552	171.673706	4.464540	0.000000	-2.251195	0.000000	0.000000	0.000000	0.153640	0.100285	-0.023692	0.000000	0.000000	4.000000	26.000000	0.000000
2940.431276	0.034971	0.543096	0.265514	80.723541	99.439552	171.673706	4.464540	0.000000	-2.251195	0.000000	0.000000	0.000000	0.142697	0.092749	-0.036107	0.000000	0.000000	4.000000	26.000000	0.000000
2940.434609	0.034971	0.543096	0.265514	80.723541	99.439552	171.673706	4.464540	0.000000	-2.251195	0.000000	0.000000	0.000000	0.142697	0.092749	-0.036107	0.000000	0.000000	4.000000	26.000000	0.000000
2940.437942	0.034971	0.543096	0.265514	80.725319	99.379723	171.577271	4.457172	0.000000	-2.265749	0.000000	0.000000	0.000000	0.142697	0.092749	-0.036107	0.000000	0.000000	4.000000	26.000000	0.000000
2940.441276	0.034971	0.543096	0.265514	80.725319	99.379723	171.577271	4.457172	0.000000	-2.265749	0.000000	0.000000	0.000000	0.142697	0.092749	-0.036107	0.000000	0.000000	4.000000	26.000000	0.000000
2940.444609	0.035377	0.543383	0.265384	80.725319	99.379723	171.577271	4.457172	0.000000	-2.265749	0.000000	0.000000	0.000000	0.121887	0.086259	-0.039025	0.000000	0.000000	4.000000	26.000000	0.000000
2940.447942	0.035377	0.543383	0.265384	80.727142	99.317154	171.480774	4.457172	0.000000	-2.265749	0.000000	0.000000	0.000000	0.121887	0.086259	-0.039025	0.000000	0.000000	4.000000	26.000000	0.000000
2940.451276	0.035781	0.543685	0.265206	80.727142	99.317154	171.480774	4.457172	0.000000	-2.265749	0.000000	0.000000	0.000000	0.121142	0.090563	-0.053319	0.000000	0.000000	4.000000	26.000000	0.000000
2940.454609	0.035781	0.543685	0.265206	80.727142	99.317154	171.480774	4.457172	0.000000	-2.265749	0.000000	0.000000	0.000000	0.121142	0.090563	-0.053319	0.000000	0.000000	4.000000	26.000000	0.000000
2940.457942	0.035781	0.543685	0.265206	80.722588	99.260551	171.399429	4.450601	0.000000	-2.278629	0.000000	0.000000	0.000000	0.121142	0.090563	-0.053319	0.000000	0.000000	4.000000	26.000000	0.000000
2940.461276	0.035781	0.543685	0.265206	80.722588	99.260551	171.399429	4.450601	0.000000	-2.278629	0.000000	0.000000	0.000000	0.121142	0.090563	-0.053319	0.000000	0.000000	4.000000	26.000000	0.000000
2940.464609	0.036115	0.544044	0.265009	80.722588	99.260551	171.399429	4.450601	0.000000	-2.278629	0.000000	0.000000	0.000000	0.100179	0.107733	-0.059021	0.000000	0.000000	4.000000	26.000000	0.000000
2940.467942	0.036115	0.544044	0.265009	80.696480	99.154648	171.283951	4.450601	0.000000	-2.278629	0.000000	0.000000	0.000000	0.100179	0.107733	-0.059021	0.000000	0.000000	4.000000	26.000000	0.000000
2940.471276	0.036413	0.544421	0.264796	80.696480	99.154648	171.283951	4.450601	0.000000	-2.278629	0.000000	0.000000	0.000000	0.089578	0.113084	-0.063834	0.000000	0.000000	4.000000	26.000000	0.000000
2940.474609	0.036413	0.544421	0.264796	80.696480	99.154648	171.283951	4.450601	0.000000	-2.278629	0.000000	0.000000	0.000000	0.089578	0.113084	-0.063834	0.000000	0.000000	4.000000	26.000000	0.000000
2940.477942	0.036413	0.544421	0.264796	80.642532	99.017693	171.150772	4.444852	0.000000	-2.289823	0.000000	0.000000	0.000000	0.089578	0.113084	-0.063834	0.000000	0.000000	4.000000	26.000000	0.000000
2940.481276	0.036413	0.544421	0.264796	80.642532	99.017693	171.150772	4.444852	0.000000	-2.289823	0.000000	0.000000	0.000000	0.089578	0.113084	-0.063834	0.000000	0.000000	4.000000	26.000000	0.000000
2940.484609	0.036746	0.544758	0.264586	80.642532	99.017693	171.150772	4.444852	0.000000	-2.289823	0.000000	0.000000	0.000000	0.099873	0.101186	-0.063031	0.000000	0.000000	4.000000	26.000000	0.000000
2940.487942	0.036746	0.544758	0.264586	80.558350	98.864944	171.019348	4.444852	0.000000	-2.289823	0.000000	0.000000	0.000000	0.099873	0.101186	-0.063031	0.000000	0.000000	4.000000	26.000000	0.000000
2940.491276	0.037078	0.545113	0.264358	80.558350	98.864944	171.019348	4.444852	0.000000	-2.289823	0.000000	0.000000	0.000000	0.099545	0.106489	-0.068353	0.000000	0.000000	4.000000	26.000000	0.000000
2940.494609	0.037078	0.545113	0.264358	80.558350	98.864944	171.019348	4.444852	0.000000	-2.289823	0.000000	0.000000	0.000000	0.099545	0.106489	-0.068353	0.000000	0.000000	4.000000	26.000000	0.000000
2940.497942	0.037078	0.545113	0.264358	80.479752	98.743347	170.913132	4.438750	0.000000	-2.301629	0.000000	0.000000	0.000000	0.099545	0.106489	-0.068353	0.000000	0.000000	4.000000	26.000000	0.000000
2940.501276	0.037078	0.545113	0.264358	80.479752	98.743347	170.913132	4.438750	0.000000	-2.301629	0.000000	0.000000	0.000000	0.099545	0.106489	-0.068353	0.000000	0.000000	4.000000	26.000000	0.000000
2940.504609	0.037446	0.545432	0.264163	80.479752	98.743347	170.913132	4.438750	0.000000	-2.301629	0.000000	0.000000	0.000000	0.110293	0.095715	-0.058567	0.000000	0.000000	4.000000	26.000000	0.000000
2940.507942	0.037446	0.545432	0.264163	80.428619	98.672279	170.844299	4.438750	0.000000	-2.301629	0.000000	0.000000	0.000000	0.110293	0.095715	-0.058567	0.000000	0.000000	4.000000	26.000000	0.000000
2940.511276	0.037446	0.545432	0.264163	80.428619	98.672279	170.844299	4.438750	0.000000	-2.301629	0.000000	0.000000	0.000000	0.110293	0.095715	-0.058567	0.000000	0.000000	4.000000	26.000000	0.000000
2940.514609	0.037446	0.545432	0.264163	80.428619	98.672279	170.844299	4.438750	0.000000	-2.301629	0.000000	0.000000	0.000000	0.110293	0.095715	-0.058567	0.000000	0.000000	4.000000	26.000000	0.000000
2940.517942	0.038112	0.545851	0.263787	80.411011	98.660004	170.814926	4.435529	0.000000	-2.307831	0.000000	0.000000	0.000000	0.200053	0.125624	-0.112891	0.000000	0.000000	4.000000	26.000000	0.000000
2940.521276	0.038112	0.545851	0.263787	80.411011	98.660004	170.814926	4.435529	0.000000	-2.307831	0.000000	0.000000	0.000000	-0.000000	0.000008	0.000004	0.000000	0.000000	4.000000	26.000000	0.000000
2940.524609	0.038112	0.545851	0.263787	80.411011	98.660004	170.814926	4.435529	0.000000	-2.307831	0.000000	0.000000	0.000000	-0.000000	0.000008	0.000004	0.000000	0.000000	4.000000	26.000000	0.000000
2940.527942	0.038112	0.545851	0.263787	80.411011	98.679047	170.814941	4.429583	0.000000	-2.319223	0.000000	0.000000	0.000000	-0.000000	0.000008	0.000004	0.000000	0.000000	4.000000	26.000000	0.000000
2940.531276	0.038112	0.545851	0.263787	80.411011	98.679047	170.814941	4.429583	0.000000	-2.319223	0.000000	0.000000	0.000000	-0.000000	0.000008	0.000004	0.000000	0.000000	4.000000	26.000000	0.000000
2940.534609	0.038344	0.546012	0.263617	80.411011	98.679047	170.814941	4.429583	0.000000	-2.319223	0.000000	0.000000	0.000000	0.069369	0.048256	-0.050845	0.000000	0.000000	4.000000	26.000000	0.000000
2940.537942	0.038344	0.546012	0.263617	80.411011	98.695343	170.814926	4.429583	0.000000	-2.319223	0.000000	0.000000	0.000000	0.069369	0.048256	-0.050845	0.000000	0.000000	4.000000	26.000000	0.000000
2940.541276	0.038344	0.546012	0.263617	80.411011	98.695343	170.814926	4.429583	0.000000	-2.319223	0.000000	0.000000	0.000000	0.069369	0.048256	-0.050845	0.000000	0.000000	4.000000	26.000000	0.000000
2940.544609	0.038344	0.546012	0.263617	80.411011	98.695343	170.814926	4.429583	0.000000	-2.319223	0.000000	0.000000	0.000000	0.069369	0.048256	-0.050845	0.000000	0.000000	4.000000	26.000000	0.000000
2940.547942	0.038602	0.546316	0.263306	80.405029	98.693802	170.811401	4.427372	0.000000	-2.323440	0.000000	0.000000	0.000000	0.077355	0.091089	-0.093310	0.000000	0.000000	4.000000	26.000000	0.000000
2940.551276	0.038602	0.546316	0.263306	80.405029	98.693802	170.811401	4.427372	0.000000	-2.323440	0.000000	0.000000	0.000000	0.077355	0.091089	-0.093310	0.000000	0.000000	4.000000	26.000000	0.000000
2940.554609	0.038602	0.546316	0.263306	80.405029	98.693802	170.811401	4.427372	0.000000	-2.323440	0.000000	0.000000	0.000000	0.077355	0.091089	-0.093310	0.000000	0.000000	4.000000	26.000000	0.000000
2940.557942	0.038602	0.546316	0.263306	80.380554	98.705383	170.834610	4.424458	0.000000	-2.328986	0.000000	0.000000	0.000000	0.077355	0.091089	-0.093310	0.000000	0.000000	4.000000	26.000000	0.000000
2940.561276	0.038594	0.546397	0.263159	80.380554	98.705383	170.834610	4.424458	0.000000	-2.328986	0.000000	0.000000	0.000000	-0.002368	0.024537	-0.044197	0.000000	0.000000	4.000000	26.000000	0.000000
2940.564609	0.038594	0.546397	0.263159	80.380554	98.705383	170.834610	4.424458	0.000000	-2.328986	0.000000	0.000000	0.000000	-0.002368	0.024537	-0.044197	0.000000	0.000000	4.000000	26.000000	0.000000
2940.567942	0.038594	0.546397	0.263159	80.336143	98.688187	170.846008	4.423975	0.000000	-2.329902	0.000000	0.000000	0.000000	-0.002368	0.024537	-0.044197	0.000000	0.000000	4.000000	26.000000	0.000000
2940.571276	0.038518	0.546461	0.263033	80.336143	98.688187	170.846008	4.423975	0.000000	-2.329902	0.000000	0.000000	0.000000	-0.022601	0.019193	-0.037869	0.000000	0.000000	4.000000	26.000000	0.000000
2940.574609	0.038518	0.546461	0.263033	80.336143	98.688187	170.846008	4.423975	0.000000	-2.329902	0.000000	0.000000	0.000000	-0.022601	0.019193	-0.037869	0.000000	0.000000	4.000000	26.000000	0.000000
2940.577942	0.038518	0.546461	0.263033	80.263893	98.630585	170.841293	4.424036	0.000000	-2.329786	0.000000	0.000000	0.000000	-0.022601	0.019193	-0.037869	0.000000	0.000000	4.000000	26.000000	0.000000
2940.581276	0.038518	0.546461	0.263033	80.263893	98.630585	170.841293	4.424036	0.000000	-2.329786	0.000000	0.000000	0.000000	-0.022601	0.019193	-0.037869	0.000000	0.000000	4.000000	26.000000	0.000000
2940.584609	0.038410	0.546507	0.262926	80.263893	98.630585	170.841293	4.424036	0.000000	-2.329786	0.000000	0.000000	0.000000	-0.032570	0.013831	-0.032095	0.000000	0.000000	4.000000	26.000000	0.000000
2940.587942	0.038410	0.546507	0.262926	80.167450	98.561241	170.841675	4.424036	0.000000	-2.329786	0.000000	0.000000	0.000000	-0.032570	0.013831	-0.032095	0.000000	0.000000	4.000000	26.000000	0.000000
2940.591276	0.038410	0.546507	0.262926	80.167450	98.561241	170.841675	4.424036	0.000000	-2.329786	0.000000	0.000000	0.000000	-0.032570	0.013831	-0.032095	0.000000	0.000000	4.000000	26.000000	0.000000
2940.594609	0.038410	0.546507	0.262926	80.167450	98.561241	170.841675	4.424036	0.000000	-2.329786	0.000000	0.000000	0.000000	-0.032570	0.013831	-0.032095	0.000000	0.000000	4.000000	26.000000	0.000000
2940.597942	0.037952	0.546517	0.262704	80.058815	98.491241	170.854050	4.424398	0.000000	-2.329098	0.000000	0.000000	0.000000	-0.137200	0.002865	-0.066538	0.000000	0.000000	4.000000	26.000000	0.000000
2940.601276	0.037952	0.546517	0.262704	80.058815	98.491241	170.854050	4.424398	0.000000	-2.329098	0.000000	0.000000	0.000000	-0.137200	0.002865	-0.066538	0.000000	0.000000	4.000000	26.000000	0.000000
2940.604609	0.037952	0.546517	0.262704	80.058815	98.491241	170.854050	4.424398	0.000000	-2.329098	0.000000	0.000000	0.000000	-0.137200	0.002865	-0.066538	0.000000	0.000000	4.000000	26.000000	0.000000
2940.607942	0.037952	0.546517	0.262704	79.979721	98.464684	170.901047	4.426762	0.000000	-2.324603	0.000000	0.000000	0.000000	-0.137200	0.002865	-0.066538	0.000000	0.000000	4.000000	26.000000	0.000000
2940.611276	0.037567	0.546495	0.262543	79.979721	98.464684	170.901047	4.426762	0.000000	-2.324603	0.000000	0.000000	0.000000	-0.115600	-0.006716	-0.048222	0.000000	0.000000	4.000000	26.000000	0.000000
2940.614609	0.037567	0.546495	0.262543	79.979721	98.464684	170.901047	4.426762	0.000000	-2.324603	0.000000	0.000000	0.000000	-0.115600	-0.006716	-0.048222	0.000000	0.000000	4.000000	26.000000	0.000000
2940.617942	0.037567	0.546495	0.262543	79.917923	98.476654	170.993103	4.428850	0.000000	-2.320623	0.000000	0.000000	0.000000	-0.115600	-0.006716	-0.048222	0.000000	0.000000	4.000000	26.000000	0.000000
2940.621276	0.037567	0.546495	0.262543	79.917923	98.476654	170.993103	4.428850	0.000000	-2.320623	0.000000	0.000000	0.000000	-0.115600	-0.006716	-0.048222	0.000000	0.000000	4.000000	26.000000	0.000000
2940.624609	0.037008	0.546544	0.262321	79.917923	98.476654	170.993103	4.428850	0.000000	-2.320623	0.000000	0.000000	0.000000	-0.167865	0.014674	-0.066647	0.000000	0.000000	4.000000	26.000000	0.000000
2940.627942	0.037008	0.546544	0.262321	79.829971	98.459465	171.087601	4.428850	0.000000	-2.320623	0.000000	0.000000	0.000000	-0.167865	0.014674	-0.066647	0.000000	0.000000	4.000000	26.000000	0.000000
2940.631276	0.036205	0.546581	0.262020	79.829971	98.459465	171.087601	4.428850	0.000000	-2.320623	0.000000	0.000000	0.000000	-0.240828	0.011255	-0.090310	0.000000	0.000000	4.000000	26.000000	0.000000
2940.634609	0.036205	0.546581	0.262020	79.829971	98.459465	171.087601	4.428850	0.000000	-2.320623	0.000000	0.000000	0.000000	-0.240828	0.011255	-0.090310	0.000000	0.000000	4.000000	26.000000	0.000000
2940.637942	0.036205	0.546581	0.262020	79.646034	98.356941	171.163742	4.436400	0.000000	-2.306155	0.000000	0.000000	0.000000	-0.240828	0.011255	-0.090310	0.000000	0.000000	4.000000	26.000000	0.000000
2940.641276	0.036205	0.546581	0.262020	79.646034	98.356941	171.163742	4.436400	0.000000	-2.306155	0.000000	0.000000	0.000000	-0.240828	0.011255	-0.090310	0.000000	0.000000	4.000000	26.000000	0.000000
2940.644609	0.035296	0.546668	0.261640	79.646034	98.356941	171.163742	4.436400	0.000000	-2.306155	0.000000	0.000000	0.000000	-0.272554	0.026118	-0.113956	0.000000	0.000000	4.000000	26.000000	0.000000
2940.647942	0.035296	0.546668	0.261640	79.380104	98.186134	171.230545	4.436400	0.000000	-2.306155	0.000000	0.000000	0.000000	-0.272554	0.026118	-0.113956	0.000000	0.000000	4.000000	26.000000	0.000000
2940.651276	0.034246	0.546779	0.261140	79.380104	98.186134	171.230545	4.436400	0.000000	-2.306155	0.000000	0.000000	0.000000	-0.314984	0.033319	-0.150163	0.000000	0.000000	4.000000	26.000000	0.000000
2940.654609	0.034246	0.546779	0.261140	79.380104	98.186134	171.230545	4.436400	0.000000	-2.306155	0.000000	0.000000	0.000000	-0.314984	0.033319	-0.150163	0.000000	0.000000	4.000000	26.000000	0.000000
2940.657942	0.034246	0.546779	0.261140	79.057434	98.006706	171.336258	4.446814	0.000000	-2.286012	0.000000	0.000000	0.000000	-0.314984	0.033319	-0.150163	0.000000	0.000000	4.000000	26.000000	0.000000
2940.661276	0.032988	0.546936	0.260533	79.057434	98.006706	171.336258	4.446814	0.000000	-2.286012	0.000000	0.000000	0.000000	-0.377441	0.046917	-0.181947	0.000000	0.000000	4.000000	26.000000	0.000000
2940.664609	0.032988	0.546936	0.260533	79.057434	98.006706	171.336258	4.446814	0.000000	-2.286012	0.000000	0.000000	0.000000	-0.377441	0.046917	-0.181947	0.000000	0.000000	4.000000	26.000000	0.000000
2940.667942	0.032988	0.546936	0.260533	78.712273	97.839310	171.478928	4.453373	0.000000	-2.273207	0.000000	0.000000	0.000000	-0.377441	0.046917	-0.181947	0.000000	0.000000	4.000000	26.000000	0.000000
2940.671276	0.031589	0.547072	0.259778	78.712273	97.839310	171.478928	4.453373	0.000000	-2.273207	0.000000	0.000000	0.000000	-0.419655	0.041067	-0.226532	0.000000	0.000000	4.000000	26.000000	0.000000
2940.674609	0.031589	0.547072	0.259778	78.712273	97.839310	171.478928	4.453373	0.000000	-2.273207	0.000000	0.000000	0.000000	-0.419655	0.041067	-0.226532	0.000000	0.000000	4.000000	26.000000	0.000000
2940.677942	0.031589	0.547072	0.259778	78.389854	97.737244	171.687744	4.460398	0.000000	-2.259392	0.000000	0.000000	0.000000	-0.419655	0.041067	-0.226532	0.000000	0.000000	4.000000	26.000000	0.000000
2940.681276	0.030052	0.547272	0.258893	78.389854	97.737244	171.687744	4.460398	0.000000	-2.259392	0.000000	0.000000	0.000000	-0.461227	0.059741	-0.265450	0.000000	0.000000	4.000000	26.000000	0.000000
2940.684609	0.030052	0.547272	0.258893	78.389854	97.737244	171.687744	4.460398	0.000000	-2.259392	0.000000	0.000000	0.000000	-0.461227	0.059741	-0.265450	0.000000	0.000000	4.000000	26.000000	0.000000
2940.687942	0.030052	0.547272	0.258893	78.132614	97.716728	171.947098	4.467950	0.000000	-2.244421	0.000000	0.000000	0.000000	-0.461227	0.059741	-0.265450	0.000000	0.000000	4.000000	26.000000	0.000000
2940.691276	0.028376	0.547529	0.257847	78.132614	97.716728	171.947098	4.467950	0.000000	-2.244421	0.000000	0.000000	0.000000	-0.502770	0.077141	-0.314017	0.000000	0.000000	4.000000	26.000000	0.000000
2940.694609	0.028376	0.547529	0.257847	78.132614	97.716728	171.947098	4.467950	0.000000	-2.244421	0.000000	0.000000	0.000000	-0.502770	0.077141	-0.314017	0.000000	0.000000	4.000000	26.000000	0.000000
2940.697942	0.028376	0.547529	0.257847	77.987564	97.824699	172.277069	4.475929	0.000000	-2.228465	0.000000	0.000000	0.000000	-0.502770	0.077141	-0.314017	0.000000	0.000000	4.000000	26.000000	0.000000
2940.701276	0.026496	0.547864	0.256651	77.987564	97.824699	172.277069	4.475929	0.000000	-2.228465	0.000000	0.000000	0.000000	-0.563998	0.100727	-0.358633	0.000000	0.000000	4.000000	26.000000	0.000000
2940.704609	0.026496	0.547864	0.256651	77.987564	97.824699	172.277069	4.475929	0.000000	-2.228465	0.000000	0.000000	0.000000	-0.563998	0.100727	-0.358633	0.000000	0.000000	4.000000	26.000000	0.000000
2940.707942	0.026496	0.547864	0.256651	77.941017	98.037880	172.668686	4.484851	0.000000	-2.210455	0.000000	0.000000	0.000000	-0.563998	0.100727	-0.358633	0.000000	0.000000	4.000000	26.000000	0.000000
2940.711276	0.024515	0.548317	0.255296	77.941017	98.037880	172.668686	4.484851	0.000000	-2.210455	0.000000	0.000000	0.000000	-0.594185	0.135719	-0.406639	0.000000	0.000000	4.000000	26.000000	0.000000
2940.714609	0.024515	0.548317	0.255296	77.941017	98.037880	172.668686	4.484851	0.000000	-2.210455	0.000000	0.000000	0.000000	-0.594185	0.135719	-0.406639	0.000000	0.000000	4.000000	26.000000	0.000000
2940.717942	0.024515	0.548317	0.255296	77.928436	98.318314	173.129089	4.493975	0.000000	-2.191847	0.000000	0.000000	0.000000	-0.594185	0.135719	-0.406639	0.000000	0.000000	4.000000	26.000000	0.000000
2940.721276	0.022369	0.548789	0.253808	77.928436	98.318314	173.129089	4.493975	0.000000	-2.191847	0.000000	0.000000	0.000000	-0.643811	0.141723	-0.446346	0.000000	0.000000	4.000000	26.000000	0.000000
2940.724609	0.022369	0.548789	0.253808	77.928436	98.318314	173.129089	4.493975	0.000000	-2.191847	0.000000	0.000000	0.000000	-0.643811	0.141723	-0.446346	0.000000	0.000000	4.000000	26.000000	0.000000
2940.727942	0.022369	0.548789	0.253808	77.913017	98.661072	173.650406	4.503860	0.000000	-2.171463	0.000000	0.000000	0.000000	-0.643811	0.141723	-0.446346	0.000000	0.000000	4.000000	26.000000	0.000000
2940.731276	0.020126	0.549273	0.252121	77.913017	98.661072	173.650406	4.503860	0.000000	-2.171463	0.000000	0.000000	0.000000	-0.673094	0.145143	-0.505956	0.000000	0.000000	4.000000	26.000000	0.000000
2940.734609	0.020126	0.549273	0.252121	77.913017	98.661072	173.650406	4.503860	0.000000	-2.171463	0.000000	0.000000	0.000000	-0.673094	0.145143	-0.505956	0.000000	0.000000	4.000000	26.000000	0.000000
2940.737942	0.020126	0.549273	0.252121	77.896278	99.084625	174.264725	4.513831	0.000000	-2.150660	0.000000	0.000000	0.000000	-0.673094	0.145143	-0.505956	0.000000	0.000000	4.000000	26.000000	0.000000
2940.741276	0.017819	0.549742	0.250188	77.896278	99.084625	174.264725	4.513831	0.000000	-2.150660	0.000000	0.000000	0.000000	-0.691883	0.140570	-0.579902	0.000000	0.000000	4.000000	26.000000	0.000000
2940.744609	0.017819	0.549742	0.250188	77.896278	99.084625	174.264725	4.513831	0.000000	-2.150660	0.000000	0.000000	0.000000	-0.691883	0.140570	-0.579902	0.000000	0.000000	4.000000	26.000000	0.000000
2940.747942	0.017819	0.549742	0.250188	77.878296	99.617607	174.961731	4.523510	0.000000	-2.130225	0.000000	0.000000	0.000000	-0.691883	0.140570	-0.579902	0.000000	0.000000	4.000000	26.000000	0.000000
2940.751276	0.015386	0.550194	0.248007	77.878296	99.617607	174.961731	4.523510	0.000000	-2.130225	0.000000	0.000000	0.000000	-0.729915	0.135630	-0.654446	0.000000	0.000000	4.000000	26.000000	0.000000
2940.754609	0.015386	0.550194	0.248007	77.878296	99.617607	174.961731	4.523510	0.000000	-2.130225	0.000000	0.000000	0.000000	-0.729915	0.135630	-0.654446	0.000000	0.000000	4.000000	26.000000	0.000000
2940.757942	0.015386	0.550194	0.248007	77.885696	100.304520	175.706680	4.533365	0.000000	-2.109170	0.000000	0.000000	0.000000	-0.729915	0.135630	-0.654446	0.000000	0.000000	4.000000	26.000000	0.000000
2940.761276	0.012929	0.550641	0.245521	77.885696	100.304520	175.706680	4.533365	0.000000	-2.109170	0.000000	0.000000	0.000000	-0.737091	0.134180	-0.745748	0.000000	0.000000	4.000000	26.000000	0.000000
2940.764609	0.012929	0.550641	0.245521	77.885696	100.304520	175.706680	4.533365	0.000000	-2.109170	0.000000	0.000000	0.000000	-0.737091	0.134180	-0.745748	0.000000	0.000000	4.000000	26.000000	0.000000
2940.767942	0.012929	0.550641	0.245521	78.014175	101.279541	176.531006	4.542524	0.000000	-2.089372	0.000000	0.000000	0.000000	-0.737091	0.134180	-0.745748	0.000000	0.000000	4.000000	26.000000	0.000000
2940.771276	0.010418	0.551098	0.242708	78.014175	101.279541	176.531006	4.542524	0.000000	-2.089372	0.000000	0.000000	0.000000	-0.753308	0.137217	-0.843772	0.000000	0.000000	4.000000	26.000000	0.000000
2940.774609	0.010418	0.551098	0.242708	78.014175	101.279541	176.531006	4.542524	0.000000	-2.089372	0.000000	0.000000	0.000000	-0.753308	0.137217	-0.843772	0.000000	0.000000	4.000000	26.000000	0.000000
2940.777942	0.010418	0.551098	0.242708	78.297798	102.648476	177.724106	4.551151	0.000000	-2.070513	0.000000	0.000000	0.000000	-0.753308	0.137217	-0.843772	0.000000	0.000000	4.000000	26.000000	0.000000
2940.781276	0.007725	0.551547	0.239583	78.297798	102.648476	177.724106	4.551151	0.000000	-2.070513	0.000000	0.000000	0.000000	-0.807913	0.134468	-0.937563	0.000000	0.000000	4.000000	26.000000	0.000000
2940.784609	0.007725	0.551547	0.239583	78.297798	102.648476	177.724106	4.551151	0.000000	-2.070513	0.000000	0.000000	0.000000	-0.807913	0.134468	-0.937563	0.000000	0.000000	4.000000	26.000000	0.000000
2940.787942	0.007725	0.551547	0.239583	78.706314	104.399643	179.245880	4.560228	0.000000	-2.050445	0.000000	0.000000	0.000000	-0.807913	0.134468	-0.937563	0.000000	0.000000	4.000000	26.000000	0.000000
2940.791276	0.004923	0.552072	0.236223	78.706314	104.399643	179.245880	4.560228	0.000000	-2.050445	0.000000	0.000000	0.000000	-0.840741	0.157635	-1.008184	0.000000	0.000000	4.000000	26.000000	0.000000
2940.794609	0.004923	0.552072	0.236223	78.706314	104.399643	179.245880	4.560228	0.000000	-2.050445	0.000000	0.000000	0.000000	-0.840741	0.157635	-1.008184	0.000000	0.000000	4.000000	26.000000	0.000000
2940.797942	0.004923	0.552072	0.236223	79.106949	106.323372	-178.999100	4.569524	0.000000	-2.029643	0.000000	0.000000	0.000000	-0.840741	0.157635	-1.008184	0.000000	0.000000	4.000000	26.000000	0.000000
2940.801276	0.002049	0.552697	0.232667	79.106949	106.323372	-178.999100	4.569524	0.000000	-2.029643	0.000000	0.000000	0.000000	-0.862309	0.187566	-1.066763	0.000000	0.000000	4.000000	26.000000	0.000000
2940.804609	0.002049	0.552697	0.232667	79.106949	106.323372	-178.999100	4.569524	0.000000	-2.029643	0.000000	0.000000	0.000000	-0.862309	0.187566	-1.066763	0.000000	0.000000	4.000000	26.000000	0.000000
2940.807942	0.002049	0.552697	0.232667	79.406845	108.151794	-177.271759	4.578928	0.000000	-2.008335	0.000000	0.000000	0.000000	-0.862309	0.187566	-1.066763	0.000000	0.000000	4.000000	26.000000	0.000000
2940.811276	-0.000861	0.553407	0.228962	79.406845	108.151794	-177.271759	4.578928	0.000000	-2.008335	0.000000	0.000000	0.000000	-0.872968	0.212923	-1.111267	0.000000	0.000000	4.000000	26.000000	0.000000
2940.814609	-0.000861	0.553407	0.228962	79.406845	108.151794	-177.271759	4.578928	0.000000	-2.008335	0.000000	0.000000	0.000000	-0.872968	0.212923	-1.111267	0.000000	0.000000	4.000000	26.000000	0.000000
2940.817942	-0.000861	0.553407	0.228962	79.617737	109.646461	-175.856918	4.588352	0.000000	-1.986713	0.000000	0.000000	0.000000	-0.872968	0.212923	-1.111267	0.000000	0.000000	4.000000	26.000000	0.000000
2940.821276	-0.003837	0.554203	0.225139	79.617737	109.646461	-175.856918	4.588352	0.000000	-1.986713	0.000000	0.000000	0.000000	-0.892544	0.238834	-1.146900	0.000000	0.000000	4.000000	26.000000	0.000000
2940.824609	-0.003837	0.554203	0.225139	79.617737	109.646461	-175.856918	4.588352	0.000000	-1.986713	0.000000	0.000000	0.000000	-0.892544	0.238834	-1.146900	0.000000	0.000000	4.000000	26.000000	0.000000
2940.827942	-0.003837	0.554203	0.225139	79.922585	109.976212	-175.765594	4.598124	0.000000	-1.963989	0.000000	0.000000	0.000000	-0.892544	0.238834	-1.146900	0.000000	0.000000	4.000000	26.000000	0.000000
2940.831276	-0.006842	0.554998	0.221258	79.922585	109.976212	-175.765594	4.598124	0.000000	-1.963989	0.000000	0.000000	0.000000	-0.901720	0.238323	-1.164469	0.000000	0.000000	4.000000	26.000000	0.000000
2940.834609	-0.006842	0.554998	0.221258	79.922585	109.976212	-175.765594	4.598124	0.000000	-1.963989	0.000000	0.000000	0.000000	-0.901720	0.238323	-1.164469	0.000000	0.000000	4.000000	26.000000	0.000000
2940.837942	-0.006842	0.554998	0.221258	80.496346	108.370926	-177.837296	4.608203	0.000000	-1.940223	0.000000	0.000000	0.000000	-0.901720	0.238323	-1.164469	0.000000	0.000000	4.000000	26.000000	0.000000
2940.841276	-0.009910	0.555815	0.217363	80.496346	108.370926	-177.837296	4.608203	0.000000	-1.940223	0.000000	0.000000	0.000000	-0.920177	0.245324	-1.168411	0.000000	0.000000	4.000000	26.000000	0.000000
2940.844609	-0.009910	0.555815	0.217363	80.496346	108.370926	-177.837296	4.608203	0.000000	-1.940223	0.000000	0.000000	0.000000	-0.920177	0.245324	-1.168411	0.000000	0.000000	4.000000	26.000000	0.000000
2940.847942	-0.009910	0.555815	0.217363	81.241638	105.477089	178.862640	4.618979	0.000000	-1.914427	0.000000	0.000000	0.000000	-0.920177	0.245324	-1.168411	0.000000	0.000000	4.000000	26.000000	0.000000
2940.851276	-0.013035	0.556646	0.213389	81.241638	105.477089	178.862640	4.618979	0.000000	-1.914427	0.000000	0.000000	0.000000	-0.937739	0.249216	-1.192343	0.000000	0.000000	4.000000	26.000000	0.000000
2940.854609	-0.013035	0.556646	0.213389	81.241638	105.477089	178.862640	4.618979	0.000000	-1.914427	0.000000	0.000000	0.000000	-0.937739	0.249216	-1.192343	0.000000	0.000000	4.000000	26.000000	0.000000
2940.857942	-0.013035	0.556646	0.213389	82.021049	101.655830	174.986679	4.630245	0.000000	-1.887015	0.000000	0.000000	0.000000	-0.937739	0.249216	-1.192343	0.000000	0.000000	4.000000	26.000000	0.000000
2940.861276	-0.016377	0.557535	0.209390	82.021049	101.655830	174.986679	4.630245	0.000000	-1.887015	0.000000	0.000000	0.000000	-1.002404	0.266770	-1.199549	0.000000	0.000000	4.000000	26.000000	0.000000
2940.864609	-0.016377	0.557535	0.209390	82.021049	101.655830	174.986679	4.630245	0.000000	-1.887015	0.000000	0.000000	0.000000	-1.002404	0.266770	-1.199549	0.000000	0.000000	4.000000	26.000000	0.000000
2940.867942	-0.016377	0.557535	0.209390	82.664864	96.998123	170.413803	4.643398	0.000000	-1.854415	0.000000	0.000000	0.000000	-1.002404	0.266770	-1.199549	0.000000	0.000000	4.000000	26.000000	0.000000
2940.871276	-0.019741	0.558559	0.205393	82.664864	96.998123	170.413803	4.643398	0.000000	-1.854415	0.000000	0.000000	0.000000	-1.009254	0.307211	-1.199197	0.000000	0.000000	4.000000	26.000000	0.000000
2940.874609	-0.019741	0.558559	0.205393	82.664864	96.998123	170.413803	4.643398	0.000000	-1.854415	0.000000	0.000000	0.000000	-1.009254	0.307211	-1.199197	0.000000	0.000000	4.000000	26.000000	0.000000
2940.877942	-0.019741	0.558559	0.205393	83.069756	91.572754	165.183563	4.657075	0.000000	-1.819794	0.000000	0.000000	0.000000	-1.009254	0.307211	-1.199197	0.000000	0.000000	4.000000	26.000000	0.000000
2940.881276	-0.023097	0.559557	0.201440	83.069756	91.572754	165.183563	4.657075	0.000000	-1.819794	0.000000	0.000000	0.000000	-1.006901	0.299241	-1.185864	0.000000	0.000000	4.000000	26.000000	0.000000
2940.884609	-0.023097	0.559557	0.201440	83.069756	91.572754	165.183563	4.657075	0.000000	-1.819794	0.000000	0.000000	0.000000	-1.006901	0.299241	-1.185864	0.000000	0.000000	4.000000	26.000000	0.000000
2940.887942	-0.023097	0.559557	0.201440	83.228477	85.926750	159.860107	4.671174	0.000000	-1.783292	0.000000	0.000000	0.000000	-1.006901	0.299241	-1.185864	0.000000	0.000000	4.000000	26.000000	0.000000
2940.891276	-0.026599	0.560539	0.197473	83.228477	85.926750	159.860107	4.671174	0.000000	-1.783292	0.000000	0.000000	0.000000	-1.050635	0.294539	-1.190063	0.000000	0.000000	4.000000	26.000000	0.000000
2940.894609	-0.026599	0.560539	0.197473	83.228477	85.926750	159.860107	4.671174	0.000000	-1.783292	0.000000	0.000000	0.000000	-1.050635	0.294539	-1.190063	0.000000	0.000000	4.000000	26.000000	0.000000
2940.897942	-0.026599	0.560539	0.197473	83.249359	80.726112	155.042816	4.686712	0.000000	-1.742049	0.000000	0.000000	0.000000	-1.050635	0.294539	-1.190063	0.000000	0.000000	4.000000	26.000000	0.000000
2940.901276	-0.030152	0.561434	0.193506	83.249359	80.726112	155.042816	4.686712	0.000000	-1.742049	0.000000	0.000000	0.000000	-1.065743	0.268557	-1.190101	0.000000	0.000000	4.000000	26.000000	0.000000
2940.904609	-0.030152	0.561434	0.193506	83.249359	80.726112	155.042816	4.686712	0.000000	-1.742049	0.000000	0.000000	0.000000	-1.065743	0.268557	-1.190101	0.000000	0.000000	4.000000	26.000000	0.000000
2940.907942	-0.030152	0.561434	0.193506	83.245903	77.054932	151.697769	4.702994	0.000000	-1.697599	0.000000	0.000000	0.000000	-1.065743	0.268557	-1.190101	0.000000	0.000000	4.000000	26.000000	0.000000
2940.911276	-0.033689	0.562218	0.189494	83.245903	77.054932	151.697769	4.702994	0.000000	-1.697599	0.000000	0.000000	0.000000	-1.061267	0.235159	-1.203796	0.000000	0.000000	4.000000	26.000000	0.000000
2940.914609	-0.033689	0.562218	0.189494	83.245903	77.054932	151.697769	4.702994	0.000000	-1.697599	0.000000	0.000000	0.000000	-1.061267	0.235159	-1.203796	0.000000	0.000000	4.000000	26.000000	0.000000
2940.917942	-0.033689	0.562218	0.189494	83.274483	76.427483	151.103790	4.719386	0.000000	-1.651484	0.000000	0.000000	0.000000	-1.061267	0.235159	-1.203796	0.000000	0.000000	4.000000	26.000000	0.000000
2940.921276	-0.037176	0.562916	0.185362	83.274483	76.427483	151.103790	4.719386	0.000000	-1.651484	0.000000	0.000000	0.000000	-1.046013	0.209345	-1.239338	0.000000	0.000000	4.000000	26.000000	0.000000
2940.924609	-0.037176	0.562916	0.185362	83.274483	76.427483	151.103790	4.719386	0.000000	-1.651484	0.000000	0.000000	0.000000	-1.046013	0.209345	-1.239338	0.000000	0.000000	4.000000	26.000000	0.000000
2940.927942	-0.037176	0.562916	0.185362	83.359024	78.407265	152.541809	4.735413	0.000000	-1.604950	0.000000	0.000000	0.000000	-1.046013	0.209345	-1.239338	0.000000	0.000000	4.000000	26.000000	0.000000
2940.931276	-0.040553	0.563574	0.181180	83.359024	78.407265	152.541809	4.735413	0.000000	-1.604950	0.000000	0.000000	0.000000	-1.013224	0.197469	-1.254841	0.000000	0.000000	4.000000	26.000000	0.000000
2940.934609	-0.040553	0.563574	0.181180	83.359024	78.407265	152.541809	4.735413	0.000000	-1.604950	0.000000	0.000000	0.000000	-1.013224	0.197469	-1.254841	0.000000	0.000000	4.000000	26.000000	0.000000
2940.937942	-0.040553	0.563574	0.181180	83.443901	80.649178	154.088486	4.750811	0.000000	-1.558781	0.000000	0.000000	0.000000	-1.013224	0.197469	-1.254841	0.000000	0.000000	4.000000	26.000000	0.000000
2940.941276	-0.044005	0.564233	0.176963	83.443901	80.649178	154.088486	4.750811	0.000000	-1.558781	0.000000	0.000000	0.000000	-1.035366	0.197795	-1.264989	0.000000	0.000000	4.000000	26.000000	0.000000
2940.944609	-0.044005	0.564233	0.176963	83.443901	80.649178	154.088486	4.750811	0.000000	-1.558781	0.000000	0.000000	0.000000	-1.035366	0.197795	-1.264989	0.000000	0.000000	4.000000	26.000000	0.000000
2940.947942	-0.044005	0.564233	0.176963	83.472107	82.713043	155.962128	4.767044	0.000000	-1.508407	0.000000	0.000000	0.000000	-1.035366	0.197795	-1.264989	0.000000	0.000000	4.000000	26.000000	0.000000
2940.951276	-0.047444	0.564926	0.172803	83.472107	82.713043	155.962128	4.767044	0.000000	-1.508407	0.000000	0.000000	0.000000	-1.031723	0.207724	-1.248053	0.000000	0.000000	4.000000	26.000000	0.000000
2940.954609	-0.047444	0.564926	0.172803	83.472107	82.713043	155.962128	4.767044	0.000000	-1.508407	0.000000	0.000000	0.000000	-1.031723	0.207724	-1.248053	0.000000	0.000000	4.000000	26.000000	0.000000
2940.957942	-0.047444	0.564926	0.172803	83.477127	84.204025	157.749481	4.783646	0.000000	-1.454899	0.000000	0.000000	0.000000	-1.031723	0.207724	-1.248053	0.000000	0.000000	4.000000	26.000000	0.000000
2940.961276	-0.050869	0.565645	0.168665	83.477127	84.204025	157.749481	4.783646	0.000000	-1.454899	0.000000	0.000000	0.000000	-1.027468	0.215859	-1.241193	0.000000	0.000000	4.000000	26.000000	0.000000
2940.964609	-0.050869	0.565645	0.168665	83.477127	84.204025	157.749481	4.783646	0.000000	-1.454899	0.000000	0.000000	0.000000	-1.027468	0.215859	-1.241193	0.000000	0.000000	4.000000	26.000000	0.000000
2940.967942	-0.050869	0.565645	0.168665	83.476433	85.486107	159.367294	4.800480	0.000000	-1.398354	0.000000	0.000000	0.000000	-1.027468	0.215859	-1.241193	0.000000	0.000000	4.000000	26.000000	0.000000
2940.971276	-0.054168	0.566404	0.164633	83.476433	85.486107	159.367294	4.800480	0.000000	-1.398354	0.000000	0.000000	0.000000	-0.989699	0.227723	-1.209737	0.000000	0.000000	4.000000	26.000000	0.000000
2940.974609	-0.054168	0.566404	0.164633	83.476433	85.486107	159.367294	4.800480	0.000000	-1.398354	0.000000	0.000000	0.000000	-0.989699	0.227723	-1.209737	0.000000	0.000000	4.000000	26.000000	0.000000
2940.977942	-0.054168	0.566404	0.164633	83.473007	86.645370	160.838440	4.816827	0.000000	-1.340962	0.000000	0.000000	0.000000	-0.989699	0.227723	-1.209737	0.000000	0.000000	4.000000	26.000000	0.000000
2940.981276	-0.057258	0.567190	0.160738	83.473007	86.645370	160.838440	4.816827	0.000000	-1.340962	0.000000	0.000000	0.000000	-0.927258	0.235606	-1.168491	0.000000	0.000000	4.000000	26.000000	0.000000
2940.984609	-0.057258	0.567190	0.160738	83.473007	86.645370	160.838440	4.816827	0.000000	-1.340962	0.000000	0.000000	0.000000	-0.927258	0.235606	-1.168491	0.000000	0.000000	4.000000	26.000000	0.000000
2940.987942	-0.057258	0.567190	0.160738	83.465950	87.703880	162.205200	4.832087	0.000000	-1.284890	0.000000	0.000000	0.000000	-0.927258	0.235606	-1.168491	0.000000	0.000000	4.000000	26.000000	0.000000
2940.991276	-0.060228	0.568043	0.156915	83.465950	87.703880	162.205200	4.832087	0.000000	-1.284890	0.000000	0.000000	0.000000	-0.890947	0.256110	-1.147055	0.000000	0.000000	4.000000	26.000000	0.000000
2940.994609	-0.060228	0.568043	0.156915	83.465950	87.703880	162.205200	4.832087	0.000000	-1.284890	0.000000	0.000000	0.000000	-0.890947	0.256110	-1.147055	0.000000	0.000000	4.000000	26.000000	0.000000
2940.997942	-0.060228	0.568043	0.156915	83.460106	88.636040	163.425888	4.846740	0.000000	-1.228459	0.000000	0.000000	0.000000	-0.890947	0.256110	-1.147055	0.000000	0.000000	4.000000	26.000000	0.000000
2941.001276	-0.063049	0.568979	0.153147	83.460106	88.636040	163.425888	4.846740	0.000000	-1.228459	0.000000	0.000000	0.000000	-0.846179	0.280586	-1.130172	0.000000	0.000000	4.000000	26.000000	0.000000
2941.004609	-0.063049	0.568979	0.153147	83.460106	88.636040	163.425888	4.846740	0.000000	-1.228459	0.000000	0.000000	0.000000	-0.846179	0.280586	-1.130172	0.000000	0.000000	4.000000	26.000000	0.000000
2941.007942	-0.063049	0.568979	0.153147	83.459503	89.496010	164.552353	4.860523	0.000000	-1.172738	0.000000	0.000000	0.000000	-0.846179	0.280586	-1.130172	0.000000	0.000000	4.000000	26.000000	0.000000
2941.011276	-0.065894	0.569921	0.149397	83.459503	89.496010	164.552353	4.860523	0.000000	-1.172738	0.000000	0.000000	0.000000	-0.853404	0.282888	-1.125193	0.000000	0.000000	4.000000	26.000000	0.000000
2941.014609	-0.065894	0.569921	0.149397	83.459503	89.496010	164.552353	4.860523	0.000000	-1.172738	0.000000	0.000000	0.000000	-0.853404	0.282888	-1.125193	0.000000	0.000000	4.000000	26.000000	0.000000
2941.017942	-0.065894	0.569921	0.149397	83.502968	90.373032	165.608109	4.874586	0.000000	-1.112840	0.000000	0.000000	0.000000	-0.853404	0.282888	-1.125193	0.000000	0.000000	4.000000	26.000000	0.000000
2941.021276	-0.068786	0.570865	0.145623	83.502968	90.373032	165.608109	4.874586	0.000000	-1.112840	0.000000	0.000000	0.000000	-0.867836	0.283177	-1.131960	0.000000	0.000000	4.000000	26.000000	0.000000
2941.024609	-0.068786	0.570865	0.145623	83.502968	90.373032	165.608109	4.874586	0.000000	-1.112840	0.000000	0.000000	0.000000	-0.867836	0.283177	-1.131960	0.000000	0.000000	4.000000	26.000000	0.000000
2941.027942	-0.068786	0.570865	0.145623	83.591248	91.467621	166.741135	4.888953	0.000000	-1.047921	0.000000	0.000000	0.000000	-0.867836	0.283177	-1.131960	0.000000	0.000000	4.000000	26.000000	0.000000
2941.031276	-0.071721	0.571717	0.141788	83.591248	91.467621	166.741135	4.888953	0.000000	-1.047921	0.000000	0.000000	0.000000	-0.880388	0.255586	-1.150498	0.000000	0.000000	4.000000	26.000000	0.000000
2941.034609	-0.071721	0.571717	0.141788	83.591248	91.467621	166.741135	4.888953	0.000000	-1.047921	0.000000	0.000000	0.000000	-0.880388	0.255586	-1.150498	0.000000	0.000000	4.000000	26.000000	0.000000
2941.037942	-0.071721	0.571717	0.141788	83.647446	92.682350	167.804123	4.903426	0.000000	-0.977964	0.000000	0.000000	0.000000	-0.880388	0.255586	-1.150498	0.000000	0.000000	4.000000	26.000000	0.000000
2941.041276	-0.074604	0.572451	0.137850	83.647446	92.682350	167.804123	4.903426	0.000000	-0.977964	0.000000	0.000000	0.000000	-0.864889	0.220155	-1.181465	0.000000	0.000000	4.000000	26.000000	0.000000
2941.044609	-0.074604	0.572451	0.137850	83.647446	92.682350	167.804123	4.903426	0.000000	-0.977964	0.000000	0.000000	0.000000	-0.864889	0.220155	-1.181465	0.000000	0.000000	4.000000	26.000000	0.000000
2941.047942	-0.074604	0.572451	0.137850	83.630371	93.928612	168.622116	4.917250	0.000000	-0.905901	0.000000	0.000000	0.000000	-0.864889	0.220155	-1.181465	0.000000	0.000000	4.000000	26.000000	0.000000
2941.051276	-0.077284	0.573053	0.133754	83.630371	93.928612	168.622116	4.917250	0.000000	-0.905901	0.000000	0.000000	0.000000	-0.803963	0.180578	-1.228781	0.000000	0.000000	4.000000	26.000000	0.000000
2941.054609	-0.077284	0.573053	0.133754	83.630371	93.928612	168.622116	4.917250	0.000000	-0.905901	0.000000	0.000000	0.000000	-0.803963	0.180578	-1.228781	0.000000	0.000000	4.000000	26.000000	0.000000
2941.057942	-0.077284	0.573053	0.133754	83.588638	95.361267	169.420425	4.929414	0.000000	-0.837187	0.000000	0.000000	0.000000	-0.803963	0.180578	-1.228781	0.000000	0.000000	4.000000	26.000000	0.000000
2941.061276	-0.079700	0.573516	0.129473	83.588638	95.361267	169.420425	4.929414	0.000000	-0.837187	0.000000	0.000000	0.000000	-0.724853	0.138806	-1.284492	0.000000	0.000000	4.000000	26.000000	0.000000
2941.064609	-0.079700	0.573516	0.129473	83.588638	95.361267	169.420425	4.929414	0.000000	-0.837187	0.000000	0.000000	0.000000	-0.724853	0.138806	-1.284492	0.000000	0.000000	4.000000	26.000000	0.000000
2941.067942	-0.079700	0.573516	0.129473	83.556000	97.081062	170.875443	4.939652	0.000000	-0.774487	0.000000	0.000000	0.000000	-0.724853	0.138806	-1.284492	0.000000	0.000000	4.000000	26.000000	0.000000
2941.071276	-0.081736	0.573896	0.124972	83.556000	97.081062	170.875443	4.939652	0.000000	-0.774487	0.000000	0.000000	0.000000	-0.610775	0.114067	-1.350097	0.000000	0.000000	4.000000	26.000000	0.000000
2941.074609	-0.081736	0.573896	0.124972	83.556000	97.081062	170.875443	4.939652	0.000000	-0.774487	0.000000	0.000000	0.000000	-0.610775	0.114067	-1.350097	0.000000	0.000000	4.000000	26.000000	0.000000
2941.077942	-0.081736	0.573896	0.124972	83.561722	99.065910	173.032089	4.947445	0.000000	-0.723044	0.000000	0.000000	0.000000	-0.610775	0.114067	-1.350097	0.000000	0.000000	4.000000	26.000000	0.000000
2941.081276	-0.083361	0.574222	0.120409	83.561722	99.065910	173.032089	4.947445	0.000000	-0.723044	0.000000	0.000000	0.000000	-0.487587	0.097689	-1.368924	0.000000	0.000000	4.000000	26.000000	0.000000
2941.084609	-0.083361	0.574222	0.120409	83.561722	99.065910	173.032089	4.947445	0.000000	-0.723044	0.000000	0.000000	0.000000	-0.487587	0.097689	-1.368924	0.000000	0.000000	4.000000	26.000000	0.000000
2941.087942	-0.083361	0.574222	0.120409	83.599113	101.223587	175.327438	4.952935	0.000000	-0.684422	0.000000	0.000000	0.000000	-0.487587	0.097689	-1.368924	0.000000	0.000000	4.000000	26.000000	0.000000
2941.091276	-0.084892	0.574539	0.115809	83.599113	101.223587	175.327438	4.952935	0.000000	-0.684422	0.000000	0.000000	0.000000	-0.459265	0.095163	-1.380055	0.000000	0.000000	4.000000	26.000000	0.000000
2941.094609	-0.084892	0.574539	0.115809	83.599113	101.223587	175.327438	4.952935	0.000000	-0.684422	0.000000	0.000000	0.000000	-0.459265	0.095163	-1.380055	0.000000	0.000000	4.000000	26.000000	0.000000
2941.097942	-0.084892	0.574539	0.115809	83.665039	103.564545	177.768005	4.957989	0.000000	-0.646795	0.000000	0.000000	0.000000	-0.459265	0.095163	-1.380055	0.000000	0.000000	4.000000	26.000000	0.000000
2941.101276	-0.086336	0.574823	0.111216	83.665039	103.564545	177.768005	4.957989	0.000000	-0.646795	0.000000	0.000000	0.000000	-0.433176	0.085362	-1.377965	0.000000	0.000000	4.000000	26.000000	0.000000
2941.104609	-0.086336	0.574823	0.111216	83.665039	103.564545	177.768005	4.957989	0.000000	-0.646795	0.000000	0.000000	0.000000	-0.433176	0.085362	-1.377965	0.000000	0.000000	4.000000	26.000000	0.000000
2941.107942	-0.086336	0.574823	0.111216	83.700516	105.897118	-179.788925	4.962686	0.000000	-0.609715	0.000000	0.000000	0.000000	-0.433176	0.085362	-1.377965	0.000000	0.000000	4.000000	26.000000	0.000000
2941.111276	-0.087716	0.575037	0.106596	83.700516	105.897118	-179.788925	4.962686	0.000000	-0.609715	0.000000	0.000000	0.000000	-0.414092	0.063973	-1.386068	0.000000	0.000000	4.000000	26.000000	0.000000
2941.114609	-0.087716	0.575037	0.106596	83.700516	105.897118	-179.788925	4.962686	0.000000	-0.609715	0.000000	0.000000	0.000000	-0.414092	0.063973	-1.386068	0.000000	0.000000	4.000000	26.000000	0.000000
2941.117942	-0.087716	0.575037	0.106596	83.642609	107.832092	-177.667023	4.967129	0.000000	-0.572392	0.000000	0.000000	0.000000	-0.414092	0.063973	-1.386068	0.000000	0.000000	4.000000	26.000000	0.000000
2941.121276	-0.089087	0.575149	0.101947	83.642609	107.832092	-177.667023	4.967129	0.000000	-0.572392	0.000000	0.000000	0.000000	-0.411344	0.033575	-1.394669	0.000000	0.000000	4.000000	26.000000	0.000000
2941.124609	-0.089087	0.575149	0.101947	83.642609	107.832092	-177.667023	4.967129	0.000000	-0.572392	0.000000	0.000000	0.000000	-0.411344	0.033575	-1.394669	0.000000	0.000000	4.000000	26.000000	0.000000
2941.127942	-0.089087	0.575149	0.101947	83.525650	109.239441	-176.015060	4.971599	0.000000	-0.532167	0.000000	0.000000	0.000000	-0.411344	0.033575	-1.394669	0.000000	0.000000	4.000000	26.000000	0.000000
2941.131276	-0.090465	0.575083	0.097202	83.525650	109.239441	-176.015060	4.971599	0.000000	-0.532167	0.000000	0.000000	0.000000	-0.413171	-0.019580	-1.423275	0.000000	0.000000	4.000000	26.000000	0.000000
2941.134609	-0.090465	0.575083	0.097202	83.525650	109.239441	-176.015060	4.971599	0.000000	-0.532167	0.000000	0.000000	0.000000	-0.413171	-0.019580	-1.423275	0.000000	0.000000	4.000000	26.000000	0.000000
2941.137942	-0.090465	0.575083	0.097202	83.389091	109.890015	-175.153366	4.860125	0.000000	-0.476764	0.000000	0.000000	0.000000	-0.413171	-0.019580	-1.423275	0.000000	0.000000	4.000000	26.000000	0.000000
2941.141276	-0.091811	0.574896	0.092316	83.389091	109.890015	-175.153366	4.860125	0.000000	-0.476764	0.000000	0.000000	0.000000	-0.403893	-0.056104	-1.466058	0.000000	0.000000	4.000000	26.000000	0.000000
2941.144609	-0.091811	0.574896	0.092316	83.389091	109.890015	-175.153366	4.860125	0.000000	-0.476764	0.000000	0.000000	0.000000	-0.403893	-0.056104	-1.466058	0.000000	0.000000	4.000000	26.000000	0.000000
2941.147942	-0.091811	0.574896	0.092316	83.257385	109.067352	-176.003479	4.615782	0.000000	-0.409448	0.000000	0.000000	0.000000	-0.403893	-0.056104	-1.466058	0.000000	0.000000	4.000000	26.000000	0.000000
2941.151276	-0.093089	0.574561	0.087235	83.257385	109.067352	-176.003479	4.615782	0.000000	-0.409448	0.000000	0.000000	0.000000	-0.383344	-0.100590	-1.524056	0.000000	0.000000	4.000000	26.000000	0.000000
2941.154609	-0.093089	0.574561	0.087235	83.257385	109.067352	-176.003479	4.615782	0.000000	-0.409448	0.000000	0.000000	0.000000	-0.383344	-0.100590	-1.524056	0.000000	0.000000	4.000000	26.000000	0.000000
2941.157942	-0.093089	0.574561	0.087235	83.196747	106.202530	-179.085907	4.361773	0.000000	-0.345558	0.000000	0.000000	0.000000	-0.383344	-0.100590	-1.524056	0.000000	0.000000	4.000000	26.000000	0.000000
2941.161276	-0.094259	0.574081	0.081904	83.196747	106.202530	-179.085907	4.361773	0.000000	-0.345558	0.000000	0.000000	0.000000	-0.351165	-0.144020	-1.599440	0.000000	0.000000	4.000000	26.000000	0.000000
2941.164609	-0.094259	0.574081	0.081904	83.196747	106.202530	-179.085907	4.361773	0.000000	-0.345558	0.000000	0.000000	0.000000	-0.351165	-0.144020	-1.599440	0.000000	0.000000	4.000000	26.000000	0.000000
2941.167942	-0.094259	0.574081	0.081904	83.272873	100.793190	175.339767	4.095199	0.000000	-0.287031	0.000000	0.000000	0.000000	-0.351165	-0.144020	-1.599440	0.000000	0.000000	4.000000	26.000000	0.000000
2941.171276	-0.095347	0.573505	0.076324	83.272873	100.793190	175.339767	4.095199	0.000000	-0.287031	0.000000	0.000000	0.000000	-0.326277	-0.172745	-1.674129	0.000000	0.000000	4.000000	26.000000	0.000000
2941.174609	-0.095347	0.573505	0.076324	83.272873	100.793190	175.339767	4.095199	0.000000	-0.287031	0.000000	0.000000	0.000000	-0.326277	-0.172745	-1.674129	0.000000	0.000000	4.000000	26.000000	0.000000
2941.177942	-0.095347	0.573505	0.076324	83.406883	93.269699	168.060440	3.816178	0.000000	-0.232651	0.000000	0.000000	0.000000	-0.326277	-0.172745	-1.674129	0.000000	0.000000	4.000000	26.000000	0.000000
2941.181276	-0.096455	0.572978	0.070793	83.406883	93.269699	168.060440	3.816178	0.000000	-0.232651	0.000000	0.000000	0.000000	-0.332429	-0.158177	-1.659091	0.000000	0.000000	4.000000	26.000000	0.000000
2941.184609	-0.096455	0.572978	0.070793	83.406883	93.269699	168.060440	3.816178	0.000000	-0.232651	0.000000	0.000000	0.000000	-0.332429	-0.158177	-1.659091	0.000000	0.000000	4.000000	26.000000	0.000000
2941.187942	-0.096455	0.572978	0.070793	83.463432	84.277153	159.573303	3.539662	0.000000	-0.177246	0.000000	0.000000	0.000000	-0.332429	-0.158177	-1.659091	0.000000	0.000000	4.000000	26.000000	0.000000
2941.191276	-0.097554	0.572553	0.065434	83.463432	84.277153	159.573303	3.539662	0.000000	-0.177246	0.000000	0.000000	0.000000	-0.329689	-0.127495	-1.607903	0.000000	0.000000	4.000000	26.000000	0.000000
2941.194609	-0.097554	0.572553	0.065434	83.463432	84.277153	159.573303	3.539662	0.000000	-0.177246	0.000000	0.000000	0.000000	-0.329689	-0.127495	-1.607903	0.000000	0.000000	4.000000	26.000000	0.000000
2941.197942	-0.097554	0.572553	0.065434	83.323975	74.971176	150.812820	3.271678	0.000000	-0.122298	0.000000	0.000000	0.000000	-0.329689	-0.127495	-1.607903	0.000000	0.000000	4.000000	26.000000	0.000000
2941.201276	-0.098625	0.572217	0.060402	83.323975	74.971176	150.812820	3.271678	0.000000	-0.122298	0.000000	0.000000	0.000000	-0.321278	-0.100873	-1.509454	0.000000	0.000000	4.000000	26.000000	0.000000
2941.204609	-0.098625	0.572217	0.060402	83.323975	74.971176	150.812820	3.271678	0.000000	-0.122298	0.000000	0.000000	0.000000	-0.321278	-0.100873	-1.509454	0.000000	0.000000	4.000000	26.000000	0.000000
2941.207942	-0.098625	0.572217	0.060402	82.953499	66.503571	142.964890	3.020103	0.000000	-0.068752	0.000000	0.000000	0.000000	-0.321278	-0.100873	-1.509454	0.000000	0.000000	4.000000	26.000000	0.000000
2941.211276	-0.099632	0.571904	0.055748	82.953499	66.503571	142.964890	3.020103	0.000000	-0.068752	0.000000	0.000000	0.000000	-0.302083	-0.093901	-1.396309	0.000000	0.000000	4.000000	26.000000	0.000000
2941.214609	-0.099632	0.571904	0.055748	82.953499	66.503571	142.964890	3.020103	0.000000	-0.068752	0.000000	0.000000	0.000000	-0.302083	-0.093901	-1.396309	0.000000	0.000000	4.000000	26.000000	0.000000
2941.217942	-0.099632	0.571904	0.055748	82.385757	59.190113	136.320099	2.787385	0.000000	-0.018405	0.000000	0.000000	0.000000	-0.302083	-0.093901	-1.396309	0.000000	0.000000	4.000000	26.000000	0.000000
2941.221276	-0.100583	0.571589	0.051481	82.385757	59.190113	136.320099	2.787385	0.000000	-0.018405	0.000000	0.000000	0.000000	-0.285470	-0.094378	-1.279965	0.000000	0.000000	4.000000	26.000000	0.000000
2941.224609	-0.100583	0.571589	0.051481	82.385757	59.190113	136.320099	2.787385	0.000000	-0.018405	0.000000	0.000000	0.000000	-0.285470	-0.094378	-1.279965	0.000000	0.000000	4.000000	26.000000	0.000000
2941.227942	-0.100583	0.571589	0.051481	81.735237	53.624928	131.317230	2.574057	0.000000	0.029174	0.000000	0.000000	0.000000	-0.285470	-0.094378	-1.279965	0.000000	0.000000	4.000000	26.000000	0.000000
2941.231276	-0.101601	0.571288	0.047432	81.735237	53.624928	131.317230	2.574057	0.000000	0.029174	0.000000	0.000000	0.000000	-0.305272	-0.090363	-1.214876	0.000000	0.000000	4.000000	26.000000	0.000000
2941.234609	-0.101601	0.571288	0.047432	81.735237	53.624928	131.317230	2.574057	0.000000	0.029174	0.000000	0.000000	0.000000	-0.305272	-0.090363	-1.214876	0.000000	0.000000	4.000000	26.000000	0.000000
2941.237942	-0.101601	0.571288	0.047432	81.287712	53.495819	131.497101	2.371578	0.000000	0.080052	0.000000	0.000000	0.000000	-0.305272	-0.090363	-1.214876	0.000000	0.000000	4.000000	26.000000	0.000000
2941.241276	-0.102646	0.570957	0.043405	81.287712	53.495819	131.497101	2.371578	0.000000	0.080052	0.000000	0.000000	0.000000	-0.313539	-0.099141	-1.207992	0.000000	0.000000	4.000000	26.000000	0.000000
2941.244609	-0.102646	0.570957	0.043405	81.287712	53.495819	131.497101	2.371578	0.000000	0.080052	0.000000	0.000000	0.000000	-0.313539	-0.099141	-1.207992	0.000000	0.000000	4.000000	26.000000	0.000000
2941.247942	-0.102646	0.570957	0.043405	81.060661	57.618786	135.622681	2.170246	0.000000	0.132309	0.000000	0.000000	0.000000	-0.313539	-0.099141	-1.207992	0.000000	0.000000	4.000000	26.000000	0.000000
2941.251276	-0.103584	0.570526	0.039231	81.060661	57.618786	135.622681	2.170246	0.000000	0.132309	0.000000	0.000000	0.000000	-0.281403	-0.129426	-1.252218	0.000000	0.000000	4.000000	26.000000	0.000000
2941.254609	-0.103584	0.570526	0.039231	81.060661	57.618786	135.622681	2.170246	0.000000	0.132309	0.000000	0.000000	0.000000	-0.281403	-0.129426	-1.252218	0.000000	0.000000	4.000000	26.000000	0.000000
2941.257942	-0.103584	0.570526	0.039231	80.878288	61.325119	139.374542	1.961543	0.000000	0.179209	0.000000	0.000000	0.000000	-0.281403	-0.129426	-1.252218	0.000000	0.000000	4.000000	26.000000	0.000000
2941.261276	-0.104410	0.570113	0.035120	80.878288	61.325119	139.374542	1.961543	0.000000	0.179209	0.000000	0.000000	0.000000	-0.247835	-0.124036	-1.233286	0.000000	0.000000	4.000000	26.000000	0.000000
2941.264609	-0.104410	0.570113	0.035120	80.878288	61.325119	139.374542	1.961543	0.000000	0.179209	0.000000	0.000000	0.000000	-0.247835	-0.124036	-1.233286	0.000000	0.000000	4.000000	26.000000	0.000000
2941.267942	-0.104410	0.570113	0.035120	80.815277	64.546173	142.909058	1.755995	0.000000	0.220515	0.000000	0.000000	0.000000	-0.247835	-0.124036	-1.233286	0.000000	0.000000	4.000000	26.000000	0.000000
2941.271276	-0.105143	0.569662	0.031148	80.815277	64.546173	142.909058	1.755995	0.000000	0.220515	0.000000	0.000000	0.000000	-0.219947	-0.135033	-1.191716	0.000000	0.000000	4.000000	26.000000	0.000000
2941.274609	-0.105143	0.569662	0.031148	80.815277	64.546173	142.909058	1.755995	0.000000	0.220515	0.000000	0.000000	0.000000	-0.219947	-0.135033	-1.191716	0.000000	0.000000	4.000000	26.000000	0.000000
2941.277942	-0.105143	0.569662	0.031148	80.812881	67.132545	145.720062	1.557376	0.000000	0.257173	0.000000	0.000000	0.000000	-0.219947	-0.135033	-1.191716	0.000000	0.000000	4.000000	26.000000	0.000000
2941.281276	-0.105859	0.569386	0.027534	80.812881	67.132545	145.720062	1.557376	0.000000	0.257173	0.000000	0.000000	0.000000	-0.214732	-0.082976	-1.083961	0.000000	0.000000	4.000000	26.000000	0.000000
2941.284609	-0.105859	0.569386	0.027534	80.812881	67.132545	145.720062	1.557376	0.000000	0.257173	0.000000	0.000000	0.000000	-0.214732	-0.082976	-1.083961	0.000000	0.000000	4.000000	26.000000	0.000000
2941.287942	-0.105859	0.569386	0.027534	80.817528	68.986526	147.749741	1.376716	0.000000	0.292961	0.000000	0.000000	0.000000	-0.214732	-0.082976	-1.083961	0.000000	0.000000	4.000000	26.000000	0.000000
2941.291276	-0.106571	0.569401	0.024429	80.817528	68.986526	147.749741	1.376716	0.000000	0.292961	0.000000	0.000000	0.000000	-0.213586	0.004406	-0.931599	0.000000	0.000000	4.000000	26.000000	0.000000
2941.294609	-0.106571	0.569401	0.024429	80.817528	68.986526	147.749741	1.376716	0.000000	0.292961	0.000000	0.000000	0.000000	-0.213586	0.004406	-0.931599	0.000000	0.000000	4.000000	26.000000	0.000000
2941.297942	-0.106571	0.569401	0.024429	80.803345	70.088989	149.021591	1.221449	0.000000	0.328559	0.000000	0.000000	0.000000	-0.213586	0.004406	-0.931599	0.000000	0.000000	4.000000	26.000000	0.000000
2941.301276	-0.107262	0.569635	0.021835	80.803345	70.088989	149.021591	1.221449	0.000000	0.328559	0.000000	0.000000	0.000000	-0.207271	0.070228	-0.778232	0.000000	0.000000	4.000000	26.000000	0.000000
2941.304609	-0.107262	0.569635	0.021835	80.803345	70.088989	149.021591	1.221449	0.000000	0.328559	0.000000	0.000000	0.000000	-0.207271	0.070228	-0.778232	0.000000	0.000000	4.000000	26.000000	0.000000
2941.307942	-0.107262	0.569635	0.021835	80.740456	70.604790	149.739639	1.091744	0.000000	0.363104	0.000000	0.000000	0.000000	-0.207271	0.070228	-0.778232	0.000000	0.000000	4.000000	26.000000	0.000000
2941.311276	-0.108053	0.570026	0.019633	80.740456	70.604790	149.739639	1.091744	0.000000	0.363104	0.000000	0.000000	0.000000	-0.237397	0.117489	-0.660512	0.000000	0.000000	4.000000	26.000000	0.000000
2941.314609	-0.108053	0.570026	0.019633	80.740456	70.604790	149.739639	1.091744	0.000000	0.363104	0.000000	0.000000	0.000000	-0.237397	0.117489	-0.660512	0.000000	0.000000	4.000000	26.000000	0.000000
2941.317942	-0.108053	0.570026	0.019633	80.630928	70.665443	150.055527	0.981658	0.000000	0.402670	0.000000	0.000000	0.000000	-0.237397	0.117489	-0.660512	0.000000	0.000000	4.000000	26.000000	0.000000
2941.321276	-0.109020	0.570558	0.017724	80.630928	70.665443	150.055527	0.981658	0.000000	0.402670	0.000000	0.000000	0.000000	-0.290031	0.159529	-0.572634	0.000000	0.000000	4.000000	26.000000	0.000000
2941.324609	-0.109020	0.570558	0.017724	80.630928	70.665443	150.055527	0.981658	0.000000	0.402670	0.000000	0.000000	0.000000	-0.290031	0.159529	-0.572634	0.000000	0.000000	4.000000	26.000000	0.000000
2941.327942	-0.109020	0.570558	0.017724	80.455833	70.437164	150.114807	0.886219	0.000000	0.451009	0.000000	0.000000	0.000000	-0.290031	0.159529	-0.572634	0.000000	0.000000	4.000000	26.000000	0.000000
2941.331276	-0.110148	0.571122	0.015939	80.455833	70.437164	150.114807	0.886219	0.000000	0.451009	0.000000	0.000000	0.000000	-0.338438	0.169218	-0.535532	0.000000	0.000000	4.000000	26.000000	0.000000
2941.334609	-0.110148	0.571122	0.015939	80.455833	70.437164	150.114807	0.886219	0.000000	0.451009	0.000000	0.000000	0.000000	-0.338438	0.169218	-0.535532	0.000000	0.000000	4.000000	26.000000	0.000000
2941.337942	-0.110148	0.571122	0.015939	80.215073	70.211395	150.116577	0.796964	0.000000	0.507416	0.000000	0.000000	0.000000	-0.338438	0.169218	-0.535532	0.000000	0.000000	4.000000	26.000000	0.000000
2941.341276	-0.111369	0.571709	0.014185	80.215073	70.211395	150.116577	0.796964	0.000000	0.507416	0.000000	0.000000	0.000000	-0.366164	0.175970	-0.526209	0.000000	0.000000	4.000000	26.000000	0.000000
2941.344609	-0.111369	0.571709	0.014185	80.215073	70.211395	150.116577	0.796964	0.000000	0.507416	0.000000	0.000000	0.000000	-0.366164	0.175970	-0.526209	0.000000	0.000000	4.000000	26.000000	0.000000
2941.347942	-0.111369	0.571709	0.014185	79.927719	71.096443	150.948563	0.709263	0.000000	0.568443	0.000000	0.000000	0.000000	-0.366164	0.175970	-0.526209	0.000000	0.000000	4.000000	26.000000	0.000000
2941.351276	-0.112627	0.572271	0.012331	79.927719	71.096443	150.948563	0.709263	0.000000	0.568443	0.000000	0.000000	0.000000	-0.377301	0.168603	-0.556236	0.000000	0.000000	4.000000	26.000000	0.000000
2941.354609	-0.112627	0.572271	0.012331	79.927719	71.096443	150.948563	0.709263	0.000000	0.568443	0.000000	0.000000	0.000000	-0.377301	0.168603	-0.556236	0.000000	0.000000	4.000000	26.000000	0.000000
2941.357942	-0.112627	0.572271	0.012331	79.615959	73.787590	153.178345	0.616557	0.000000	0.631326	0.000000	0.000000	0.000000	-0.377301	0.168603	-0.556236	0.000000	0.000000	4.000000	26.000000	0.000000
2941.361276	-0.113851	0.572732	0.010190	79.615959	73.787590	153.178345	0.616557	0.000000	0.631326	0.000000	0.000000	0.000000	-0.367221	0.138482	-0.642460	0.000000	0.000000	4.000000	26.000000	0.000000
2941.364609	-0.113851	0.572732	0.010190	79.615959	73.787590	153.178345	0.616557	0.000000	0.631326	0.000000	0.000000	0.000000	-0.367221	0.138482	-0.642460	0.000000	0.000000	4.000000	26.000000	0.000000
2941.367942	-0.113851	0.572732	0.010190	79.324379	76.658974	155.209610	0.509480	0.000000	0.692530	0.000000	0.000000	0.000000	-0.367221	0.138482	-0.642460	0.000000	0.000000	4.000000	26.000000	0.000000
2941.371276	-0.114956	0.573122	0.007907	79.324379	76.658974	155.209610	0.509480	0.000000	0.692530	0.000000	0.000000	0.000000	-0.331762	0.116812	-0.684848	0.000000	0.000000	4.000000	26.000000	0.000000
2941.374609	-0.114956	0.573122	0.007907	79.324379	76.658974	155.209610	0.509480	0.000000	0.692530	0.000000	0.000000	0.000000	-0.331762	0.116812	-0.684848	0.000000	0.000000	4.000000	26.000000	0.000000
2941.377942	-0.114956	0.573122	0.007907	79.106155	79.374702	157.199768	0.395339	0.000000	0.747823	0.000000	0.000000	0.000000	-0.331762	0.116812	-0.684848	0.000000	0.000000	4.000000	26.000000	0.000000
2941.381276	-0.115975	0.573390	0.005331	79.106155	79.374702	157.199768	0.395339	0.000000	0.747823	0.000000	0.000000	0.000000	-0.305637	0.080559	-0.772824	0.000000	0.000000	4.000000	26.000000	0.000000
2941.384609	-0.115975	0.573390	0.005331	79.106155	79.374702	157.199768	0.395339	0.000000	0.747823	0.000000	0.000000	0.000000	-0.305637	0.080559	-0.772824	0.000000	0.000000	4.000000	26.000000	0.000000
2941.387942	-0.115975	0.573390	0.005331	78.928680	81.782127	159.413254	0.266535	0.000000	0.798763	0.000000	0.000000	0.000000	-0.305637	0.080559	-0.772824	0.000000	0.000000	4.000000	26.000000	0.000000
2941.391276	-0.117073	0.573698	0.002579	78.928680	81.782127	159.413254	0.266535	0.000000	0.798763	0.000000	0.000000	0.000000	-0.329360	0.092471	-0.825551	0.000000	0.000000	4.000000	26.000000	0.000000
2941.394609	-0.117073	0.573698	0.002579	78.928680	81.782127	159.413254	0.266535	0.000000	0.798763	0.000000	0.000000	0.000000	-0.329360	0.092471	-0.825551	0.000000	0.000000	4.000000	26.000000	0.000000
2941.397942	-0.117073	0.573698	0.002579	78.735283	83.669601	161.539276	0.128943	0.000000	0.853656	0.000000	0.000000	0.000000	-0.329360	0.092471	-0.825551	0.000000	0.000000	4.000000	26.000000	0.000000
2941.401276	-0.118249	0.574173	-0.000158	78.735283	83.669601	161.539276	0.128943	0.000000	0.853656	0.000000	0.000000	0.000000	-0.352845	0.142261	-0.821159	0.000000	0.000000	4.000000	26.000000	0.000000
2941.404609	-0.118249	0.574173	-0.000158	78.735283	83.669601	161.539276	0.128943	0.000000	0.853656	0.000000	0.000000	0.000000	-0.352845	0.142261	-0.821159	0.000000	0.000000	4.000000	26.000000	0.000000
2941.407942	-0.118249	0.574173	-0.000158	78.476585	84.833626	163.036133	-0.007917	0.000000	0.912464	0.000000	0.000000	0.000000	-0.352845	0.142261	-0.821159	0.000000	0.000000	4.000000	26.000000	0.000000
2941.411276	-0.119424	0.574778	-0.002830	78.476585	84.833626	163.036133	-0.007917	0.000000	0.912464	0.000000	0.000000	0.000000	-0.352409	0.181509	-0.801437	0.000000	0.000000	4.000000	26.000000	0.000000
2941.414609	-0.119424	0.574778	-0.002830	78.476585	84.833626	163.036133	-0.007917	0.000000	0.912464	0.000000	0.000000	0.000000	-0.352409	0.181509	-0.801437	0.000000	0.000000	4.000000	26.000000	0.000000
2941.417942	-0.119424	0.574778	-0.002830	78.178322	84.793060	163.424652	-0.141490	0.000000	0.971199	0.000000	0.000000	0.000000	-0.352409	0.181509	-0.801437	0.000000	0.000000	4.000000	26.000000	0.000000
2941.421276	-0.120434	0.575500	-0.005275	78.178322	84.793060	163.424652	-0.141490	0.000000	0.971199	0.000000	0.000000	0.000000	-0.302997	0.216811	-0.733689	0.000000	0.000000	4.000000	26.000000	0.000000
2941.424609	-0.120434	0.575500	-0.005275	78.178322	84.793060	163.424652	-0.141490	0.000000	0.971199	0.000000	0.000000	0.000000	-0.302997	0.216811	-0.733689	0.000000	0.000000	4.000000	26.000000	0.000000
2941.427942	-0.120434	0.575500	-0.005275	77.876038	83.468796	162.608887	-0.263771	0.000000	1.021698	0.000000	0.000000	0.000000	-0.302997	0.216811	-0.733689	0.000000	0.000000	4.000000	26.000000	0.000000
2941.431276	-0.121344	0.576345	-0.007443	77.876038	83.468796	162.608887	-0.263771	0.000000	1.021698	0.000000	0.000000	0.000000	-0.272975	0.253270	-0.650234	0.000000	0.000000	4.000000	26.000000	0.000000
2941.434609	-0.121344	0.576345	-0.007443	77.876038	83.468796	162.608887	-0.263771	0.000000	1.021698	0.000000	0.000000	0.000000	-0.272975	0.253270	-0.650234	0.000000	0.000000	4.000000	26.000000	0.000000
2941.437942	-0.121344	0.576345	-0.007443	77.545700	81.816795	161.488144	-0.372144	0.000000	1.067194	0.000000	0.000000	0.000000	-0.272975	0.253270	-0.650234	0.000000	0.000000	4.000000	26.000000	0.000000
2941.441276	-0.122067	0.577225	-0.009329	77.545700	81.816795	161.488144	-0.372144	0.000000	1.067194	0.000000	0.000000	0.000000	-0.217067	0.264183	-0.565885	0.000000	0.000000	4.000000	26.000000	0.000000
2941.444609	-0.122067	0.577225	-0.009329	77.545700	81.816795	161.488144	-0.372144	0.000000	1.067194	0.000000	0.000000	0.000000	-0.217067	0.264183	-0.565885	0.000000	0.000000	4.000000	26.000000	0.000000
2941.447942	-0.122067	0.577225	-0.009329	77.209419	80.277733	160.430832	-0.466458	0.000000	1.103372	0.000000	0.000000	0.000000	-0.217067	0.264183	-0.565885	0.000000	0.000000	4.000000	26.000000	0.000000
2941.451276	-0.122467	0.578115	-0.010955	77.209419	80.277733	160.430832	-0.466458	0.000000	1.103372	0.000000	0.000000	0.000000	-0.119806	0.267081	-0.487660	0.000000	0.000000	4.000000	26.000000	0.000000
2941.454609	-0.122467	0.578115	-0.010955	77.209419	80.277733	160.430832	-0.466458	0.000000	1.103372	0.000000	0.000000	0.000000	-0.119806	0.267081	-0.487660	0.000000	0.000000	4.000000	26.000000	0.000000
2941.457942	-0.122467	0.578115	-0.010955	76.931091	79.079277	159.585327	-0.547734	0.000000	1.123339	0.000000	0.000000	0.000000	-0.119806	0.267081	-0.487660	0.000000	0.000000	4.000000	26.000000	0.000000
2941.461276	-0.122498	0.579024	-0.012330	76.931091	79.079277	159.585327	-0.547734	0.000000	1.123339	0.000000	0.000000	0.000000	-0.009435	0.272648	-0.412552	0.000000	0.000000	4.000000	26.000000	0.000000
2941.464609	-0.122498	0.579024	-0.012330	76.931091	79.079277	159.585327	-0.547734	0.000000	1.123339	0.000000	0.000000	0.000000	-0.009435	0.272648	-0.412552	0.000000	0.000000	4.000000	26.000000	0.000000
2941.467942	-0.122498	0.579024	-0.012330	76.793404	78.293877	158.947830	-0.616493	0.000000	1.124911	0.000000	0.000000	0.000000	-0.009435	0.272648	-0.412552	0.000000	0.000000	4.000000	26.000000	0.000000
2941.471276	-0.122115	0.579939	-0.013391	76.793404	78.293877	158.947830	-0.616493	0.000000	1.124911	0.000000	0.000000	0.000000	0.114848	0.274303	-0.318323	0.000000	0.000000	4.000000	26.000000	0.000000
2941.474609	-0.122115	0.579939	-0.013391	76.793404	78.293877	158.947830	-0.616493	0.000000	1.124911	0.000000	0.000000	0.000000	0.114848	0.274303	-0.318323	0.000000	0.000000	4.000000	26.000000	0.000000
2941.477942	-0.122115	0.579939	-0.013391	76.834541	77.785904	158.366104	-0.669547	0.000000	1.105770	0.000000	0.000000	0.000000	0.114848	0.274303	-0.318323	0.000000	0.000000	4.000000	26.000000	0.000000
2941.481276	-0.121533	0.580882	-0.014111	76.834541	77.785904	158.366104	-0.669547	0.000000	1.105770	0.000000	0.000000	0.000000	0.174825	0.283157	-0.216098	0.000000	0.000000	4.000000	26.000000	0.000000
2941.484609	-0.121533	0.580882	-0.014111	76.834541	77.785904	158.366104	-0.669547	0.000000	1.105770	0.000000	0.000000	0.000000	0.174825	0.283157	-0.216098	0.000000	0.000000	4.000000	26.000000	0.000000
2941.487942	-0.121533	0.580882	-0.014111	76.985603	77.253975	157.641434	-0.705563	0.000000	1.076633	0.000000	0.000000	0.000000	0.174825	0.283157	-0.216098	0.000000	0.000000	4.000000	26.000000	0.000000
2941.491276	-0.120862	0.581851	-0.014497	76.985603	77.253975	157.641434	-0.705563	0.000000	1.076633	0.000000	0.000000	0.000000	0.201170	0.290612	-0.115772	0.000000	0.000000	4.000000	26.000000	0.000000
2941.494609	-0.120862	0.581851	-0.014497	76.985603	77.253975	157.641434	-0.705563	0.000000	1.076633	0.000000	0.000000	0.000000	0.201170	0.290612	-0.115772	0.000000	0.000000	4.000000	26.000000	0.000000
2941.497942	-0.120862	0.581851	-0.014497	77.287727	76.499825	156.564667	-0.724859	0.000000	1.043104	0.000000	0.000000	0.000000	0.201170	0.290612	-0.115772	0.000000	0.000000	4.000000	26.000000	0.000000
2941.501276	-0.120215	0.582747	-0.014551	77.287727	76.499825	156.564667	-0.724859	0.000000	1.043104	0.000000	0.000000	0.000000	0.194016	0.268619	-0.016207	0.000000	0.000000	4.000000	26.000000	0.000000
2941.504609	-0.120215	0.582747	-0.014551	77.287727	76.499825	156.564667	-0.724859	0.000000	1.043104	0.000000	0.000000	0.000000	0.194016	0.268619	-0.016207	0.000000	0.000000	4.000000	26.000000	0.000000
2941.507942	-0.120215	0.582747	-0.014551	77.760544	75.423073	155.034836	-0.727560	0.000000	1.010769	0.000000	0.000000	0.000000	0.194016	0.268619	-0.016207	0.000000	0.000000	4.000000	26.000000	0.000000
2941.511276	-0.119695	0.583596	-0.014308	77.760544	75.423073	155.034836	-0.727560	0.000000	1.010769	0.000000	0.000000	0.000000	0.156203	0.254741	0.072979	0.000000	0.000000	4.000000	26.000000	0.000000
2941.514609	-0.119695	0.583596	-0.014308	77.760544	75.423073	155.034836	-0.727560	0.000000	1.010769	0.000000	0.000000	0.000000	0.156203	0.254741	0.072979	0.000000	0.000000	4.000000	26.000000	0.000000
2941.517942	-0.119695	0.583596	-0.014308	78.364159	74.116531	153.171448	-0.715397	0.000000	0.984735	0.000000	0.000000	0.000000	0.156203	0.254741	0.072979	0.000000	0.000000	4.000000	26.000000	0.000000
2941.521276	-0.119695	0.583596	-0.014308	78.364159	74.116531	153.171448	-0.715397	0.000000	0.984735	0.000000	0.000000	0.000000	0.156203	0.254741	0.072979	0.000000	0.000000	4.000000	26.000000	0.000000
2941.524609	-0.119395	0.584295	-0.013831	78.364159	74.116531	153.171448	-0.715397	0.000000	0.984735	0.000000	0.000000	0.000000	0.090045	0.209768	0.143015	0.000000	0.000000	4.000000	26.000000	0.000000
2941.527942	-0.119395	0.584295	-0.013831	79.017853	72.812683	151.256897	-0.715397	0.000000	0.984735	0.000000	0.000000	0.000000	0.090045	0.209768	0.143015	0.000000	0.000000	4.000000	26.000000	0.000000
2941.531276	-0.119129	0.584840	-0.013138	79.017853	72.812683	151.256897	-0.715397	0.000000	0.984735	0.000000	0.000000	0.000000	0.079585	0.163496	0.208060	0.000000	0.000000	4.000000	26.000000	0.000000
2941.534609	-0.119129	0.584840	-0.013138	79.017853	72.812683	151.256897	-0.715397	0.000000	0.984735	0.000000	0.000000	0.000000	0.079585	0.163496	0.208060	0.000000	0.000000	4.000000	26.000000	0.000000
2941.537942	-0.119129	0.584840	-0.013138	79.665436	71.659409	149.479340	-0.656884	0.000000	0.956463	0.000000	0.000000	0.000000	0.079585	0.163496	0.208060	0.000000	0.000000	4.000000	26.000000	0.000000
2941.541276	-0.119129	0.584840	-0.013138	79.665436	71.659409	149.479340	-0.656884	0.000000	0.956463	0.000000	0.000000	0.000000	0.079585	0.163496	0.208060	0.000000	0.000000	4.000000	26.000000	0.000000
2941.544609	-0.118896	0.585164	-0.012322	79.665436	71.659409	149.479340	-0.656884	0.000000	0.956463	0.000000	0.000000	0.000000	0.070106	0.097218	0.244853	0.000000	0.000000	4.000000	26.000000	0.000000
2941.547942	-0.118896	0.585164	-0.012322	80.272835	70.779419	148.004105	-0.656884	0.000000	0.956463	0.000000	0.000000	0.000000	0.070106	0.097218	0.244853	0.000000	0.000000	4.000000	26.000000	0.000000
2941.551276	-0.118721	0.585282	-0.011532	80.272835	70.779419	148.004105	-0.656884	0.000000	0.956463	0.000000	0.000000	0.000000	0.052240	0.035464	0.236988	0.000000	0.000000	4.000000	26.000000	0.000000
2941.554609	-0.118721	0.585282	-0.011532	80.272835	70.779419	148.004105	-0.656884	0.000000	0.956463	0.000000	0.000000	0.000000	0.052240	0.035464	0.236988	0.000000	0.000000	4.000000	26.000000	0.000000
2941.557942	-0.118721	0.585282	-0.011532	80.875748	70.192924	146.845566	-0.576577	0.000000	0.936072	0.000000	0.000000	0.000000	0.052240	0.035464	0.236988	0.000000	0.000000	4.000000	26.000000	0.000000
2941.561276	-0.118721	0.585282	-0.011532	80.875748	70.192924	146.845566	-0.576577	0.000000	0.936072	0.000000	0.000000	0.000000	0.052240	0.035464	0.236988	0.000000	0.000000	4.000000	26.000000	0.000000
2941.564609	-0.118734	0.585194	-0.010801	80.875748	70.192924	146.845566	-0.576577	0.000000	0.936072	0.000000	0.000000	0.000000	-0.003901	-0.026545	0.219073	0.000000	0.000000	4.000000	26.000000	0.000000
2941.567942	-0.118734	0.585194	-0.010801	81.488525	69.908035	146.002991	-0.576577	0.000000	0.936072	0.000000	0.000000	0.000000	-0.003901	-0.026545	0.219073	0.000000	0.000000	4.000000	26.000000	0.000000
2941.571276	-0.119013	0.584999	-0.010180	81.488525	69.908035	146.002991	-0.576577	0.000000	0.936072	0.000000	0.000000	0.000000	-0.083627	-0.058420	0.186270	0.000000	0.000000	4.000000	26.000000	0.000000
2941.574609	-0.119013	0.584999	-0.010180	81.488525	69.908035	146.002991	-0.576577	0.000000	0.936072	0.000000	0.000000	0.000000	-0.083627	-0.058420	0.186270	0.000000	0.000000	4.000000	26.000000	0.000000
2941.577942	-0.119013	0.584999	-0.010180	82.047119	69.957413	145.578629	-0.509020	0.000000	0.950660	0.000000	0.000000	0.000000	-0.083627	-0.058420	0.186270	0.000000	0.000000	4.000000	26.000000	0.000000
2941.581276	-0.119013	0.584999	-0.010180	82.047119	69.957413	145.578629	-0.509020	0.000000	0.950660	0.000000	0.000000	0.000000	-0.083627	-0.058420	0.186270	0.000000	0.000000	4.000000	26.000000	0.000000
2941.584609	-0.119593	0.584752	-0.009626	82.047119	69.957413	145.578629	-0.509020	0.000000	0.950660	0.000000	0.000000	0.000000	-0.174015	-0.073921	0.166378	0.000000	0.000000	4.000000	26.000000	0.000000
2941.587942	-0.119593	0.584752	-0.009626	82.485558	70.083946	145.381638	-0.509020	0.000000	0.950660	0.000000	0.000000	0.000000	-0.174015	-0.073921	0.166378	0.000000	0.000000	4.000000	26.000000	0.000000
2941.591276	-0.120500	0.584498	-0.009135	82.485558	70.083946	145.381638	-0.509020	0.000000	0.950660	0.000000	0.000000	0.000000	-0.271900	-0.076391	0.147309	0.000000	0.000000	4.000000	26.000000	0.000000
2941.594609	-0.120500	0.584498	-0.009135	82.485558	70.083946	145.381638	-0.509020	0.000000	0.950660	0.000000	0.000000	0.000000	-0.271900	-0.076391	0.147309	0.000000	0.000000	4.000000	26.000000	0.000000
2941.597942	-0.120500	0.584498	-0.009135	82.748123	70.092087	145.258530	-0.456739	0.000000	1.024979	0.000000	0.000000	0.000000	-0.271900	-0.076391	0.147309	0.000000	0.000000	4.000000	26.000000	0.000000
2941.601276	-0.121599	0.584195	-0.008616	82.748123	70.092087	145.258530	-0.456739	0.000000	1.024979	0.000000	0.000000	0.000000	-0.329722	-0.090786	0.155642	0.000000	0.000000	4.000000	26.000000	0.000000
2941.604609	-0.121599	0.584195	-0.008616	82.748123	70.092087	145.258530	-0.456739	0.000000	1.024979	0.000000	0.000000	0.000000	-0.329722	-0.090786	0.155642	0.000000	0.000000	4.000000	26.000000	0.000000
2941.607942	-0.121599	0.584195	-0.008616	82.848976	69.997536	145.193970	-0.430799	0.000000	1.079933	0.000000	0.000000	0.000000	-0.329722	-0.090786	0.155642	0.000000	0.000000	4.000000	26.000000	0.000000
2941.611276	-0.122815	0.583881	-0.008015	82.848976	69.997536	145.193970	-0.430799	0.000000	1.079933	0.000000	0.000000	0.000000	-0.364950	-0.094338	0.180355	0.000000	0.000000	4.000000	26.000000	0.000000
2941.614609	-0.122815	0.583881	-0.008015	82.848976	69.997536	145.193970	-0.430799	0.000000	1.079933	0.000000	0.000000	0.000000	-0.364950	-0.094338	0.180355	0.000000	0.000000	4.000000	26.000000	0.000000
2941.617942	-0.122815	0.583881	-0.008015	82.850235	69.469238	144.797058	-0.400739	0.000000	1.140758	0.000000	0.000000	0.000000	-0.364950	-0.094338	0.180355	0.000000	0.000000	4.000000	26.000000	0.000000
2941.621276	-0.124042	0.583484	-0.007306	82.850235	69.469238	144.797058	-0.400739	0.000000	1.140758	0.000000	0.000000	0.000000	-0.368186	-0.118886	0.212652	0.000000	0.000000	4.000000	26.000000	0.000000
2941.624609	-0.124042	0.583484	-0.007306	82.850235	69.469238	144.797058	-0.400739	0.000000	1.140758	0.000000	0.000000	0.000000	-0.368186	-0.118886	0.212652	0.000000	0.000000	4.000000	26.000000	0.000000
2941.627942	-0.124042	0.583484	-0.007306	82.853561	68.050972	143.517410	-0.365297	0.000000	1.202122	0.000000	0.000000	0.000000	-0.368186	-0.118886	0.212652	0.000000	0.000000	4.000000	26.000000	0.000000
2941.631276	-0.125378	0.583086	-0.006471	82.853561	68.050972	143.517410	-0.365297	0.000000	1.202122	0.000000	0.000000	0.000000	-0.400790	-0.119597	0.250474	0.000000	0.000000	4.000000	26.000000	0.000000
2941.634609	-0.125378	0.583086	-0.006471	82.853561	68.050972	143.517410	-0.365297	0.000000	1.202122	0.000000	0.000000	0.000000	-0.400790	-0.119597	0.250474	0.000000	0.000000	4.000000	26.000000	0.000000
2941.637942	-0.125378	0.583086	-0.006471	82.853088	65.974991	141.588974	-0.323552	0.000000	1.268921	0.000000	0.000000	0.000000	-0.400790	-0.119597	0.250474	0.000000	0.000000	4.000000	26.000000	0.000000
2941.641276	-0.126746	0.582629	-0.005542	82.853088	65.974991	141.588974	-0.323552	0.000000	1.268921	0.000000	0.000000	0.000000	-0.410338	-0.137097	0.278621	0.000000	0.000000	4.000000	26.000000	0.000000
2941.644609	-0.126746	0.582629	-0.005542	82.853088	65.974991	141.588974	-0.323552	0.000000	1.268921	0.000000	0.000000	0.000000	-0.410338	-0.137097	0.278621	0.000000	0.000000	4.000000	26.000000	0.000000
2941.647942	-0.126746	0.582629	-0.005542	82.849144	63.767773	139.520874	-0.277115	0.000000	1.337310	0.000000	0.000000	0.000000	-0.410338	-0.137097	0.278621	0.000000	0.000000	4.000000	26.000000	0.000000
2941.651276	-0.128105	0.582135	-0.004583	82.849144	63.767773	139.520874	-0.277115	0.000000	1.337310	0.000000	0.000000	0.000000	-0.407765	-0.148206	0.287778	0.000000	0.000000	4.000000	26.000000	0.000000
2941.654609	-0.128105	0.582135	-0.004583	82.849144	63.767773	139.520874	-0.277115	0.000000	1.337310	0.000000	0.000000	0.000000	-0.407765	-0.148206	0.287778	0.000000	0.000000	4.000000	26.000000	0.000000
2941.657942	-0.128105	0.582135	-0.004583	82.840668	61.497478	137.390701	-0.229152	0.000000	1.405271	0.000000	0.000000	0.000000	-0.407765	-0.148206	0.287778	0.000000	0.000000	4.000000	26.000000	0.000000
2941.661276	-0.129609	0.581695	-0.003548	82.840668	61.497478	137.390701	-0.229152	0.000000	1.405271	0.000000	0.000000	0.000000	-0.450968	-0.132043	0.310414	0.000000	0.000000	4.000000	26.000000	0.000000
2941.664609	-0.129609	0.581695	-0.003548	82.840668	61.497478	137.390701	-0.229152	0.000000	1.405271	0.000000	0.000000	0.000000	-0.450968	-0.132043	0.310414	0.000000	0.000000	4.000000	26.000000	0.000000
2941.667942	-0.129609	0.581695	-0.003548	82.830727	59.270184	135.315140	-0.177416	0.000000	1.480432	0.000000	0.000000	0.000000	-0.450968	-0.132043	0.310414	0.000000	0.000000	4.000000	26.000000	0.000000
2941.671276	-0.131308	0.581370	-0.002426	82.830727	59.270184	135.315140	-0.177416	0.000000	1.480432	0.000000	0.000000	0.000000	-0.509824	-0.097290	0.336725	0.000000	0.000000	4.000000	26.000000	0.000000
2941.674609	-0.131308	0.581370	-0.002426	82.830727	59.270184	135.315140	-0.177416	0.000000	1.480432	0.000000	0.000000	0.000000	-0.509824	-0.097290	0.336725	0.000000	0.000000	4.000000	26.000000	0.000000
2941.677942	-0.131308	0.581370	-0.002426	82.828873	57.121708	133.321121	-0.121295	0.000000	1.565403	0.000000	0.000000	0.000000	-0.509824	-0.097290	0.336725	0.000000	0.000000	4.000000	26.000000	0.000000
2941.681276	-0.133291	0.581139	-0.001169	82.828873	57.121708	133.321121	-0.121295	0.000000	1.565403	0.000000	0.000000	0.000000	-0.594831	-0.069431	0.377196	0.000000	0.000000	4.000000	26.000000	0.000000
2941.684609	-0.133291	0.581139	-0.001169	82.828873	57.121708	133.321121	-0.121295	0.000000	1.565403	0.000000	0.000000	0.000000	-0.594831	-0.069431	0.377196	0.000000	0.000000	4.000000	26.000000	0.000000
2941.687942	-0.133291	0.581139	-0.001169	82.842232	55.312366	131.664688	-0.058429	0.000000	1.664541	0.000000	0.000000	0.000000	-0.594831	-0.069431	0.377196	0.000000	0.000000	4.000000	26.000000	0.000000
2941.691276	-0.135441	0.580892	0.000216	82.842232	55.312366	131.664688	-0.058429	0.000000	1.664541	0.000000	0.000000	0.000000	-0.645151	-0.073954	0.415329	0.000000	0.000000	4.000000	26.000000	0.000000
2941.694609	-0.135441	0.580892	0.000216	82.842232	55.312366	131.664688	-0.058429	0.000000	1.664541	0.000000	0.000000	0.000000	-0.645151	-0.073954	0.415329	0.000000	0.000000	4.000000	26.000000	0.000000
2941.697942	-0.135441	0.580892	0.000216	82.856552	53.719639	130.228058	0.010792	0.000000	1.772067	0.000000	0.000000	0.000000	-0.645151	-0.073954	0.415329	0.000000	0.000000	4.000000	26.000000	0.000000
2941.701276	-0.137717	0.580656	0.001731	82.856552	53.719639	130.228058	0.010792	0.000000	1.772067	0.000000	0.000000	0.000000	-0.682570	-0.071042	0.454626	0.000000	0.000000	4.000000	26.000000	0.000000
2941.704609	-0.137717	0.580656	0.001731	82.856552	53.719639	130.228058	0.010792	0.000000	1.772067	0.000000	0.000000	0.000000	-0.682570	-0.071042	0.454626	0.000000	0.000000	4.000000	26.000000	0.000000
2941.707942	-0.137717	0.580656	0.001731	82.840637	52.484184	129.192261	0.086563	0.000000	1.885828	0.000000	0.000000	0.000000	-0.682570	-0.071042	0.454626	0.000000	0.000000	4.000000	26.000000	0.000000
2941.711276	-0.140166	0.580375	0.003375	82.840637	52.484184	129.192261	0.086563	0.000000	1.885828	0.000000	0.000000	0.000000	-0.734937	-0.084319	0.493129	0.000000	0.000000	4.000000	26.000000	0.000000
2941.714609	-0.140166	0.580375	0.003375	82.840637	52.484184	129.192261	0.086563	0.000000	1.885828	0.000000	0.000000	0.000000	-0.734937	-0.084319	0.493129	0.000000	0.000000	4.000000	26.000000	0.000000
2941.717942	-0.140166	0.580375	0.003375	82.810913	51.614727	128.550583	0.168751	0.000000	2.008318	0.000000	0.000000	0.000000	-0.734937	-0.084319	0.493129	0.000000	0.000000	4.000000	26.000000	0.000000
2941.721276	-0.142710	0.580069	0.005028	82.810913	51.614727	128.550583	0.168751	0.000000	2.008318	0.000000	0.000000	0.000000	-0.763035	-0.091671	0.495990	0.000000	0.000000	4.000000	26.000000	0.000000
2941.724609	-0.142710	0.580069	0.005028	82.810913	51.614727	128.550583	0.168751	0.000000	2.008318	0.000000	0.000000	0.000000	-0.763035	-0.091671	0.495990	0.000000	0.000000	4.000000	26.000000	0.000000
2941.727942	-0.142710	0.580069	0.005028	82.791000	50.996170	128.162033	0.251416	0.000000	2.135490	0.000000	0.000000	0.000000	-0.763035	-0.091671	0.495990	0.000000	0.000000	4.000000	26.000000	0.000000
2941.731276	-0.145313	0.579704	0.006732	82.791000	50.996170	128.162033	0.251416	0.000000	2.135490	0.000000	0.000000	0.000000	-0.780955	-0.109600	0.511185	0.000000	0.000000	4.000000	26.000000	0.000000
2941.734609	-0.145313	0.579704	0.006732	82.791000	50.996170	128.162033	0.251416	0.000000	2.135490	0.000000	0.000000	0.000000	-0.780955	-0.109600	0.511185	0.000000	0.000000	4.000000	26.000000	0.000000
2941.737942	-0.145313	0.579704	0.006732	82.777946	50.562214	127.962761	0.336614	0.000000	2.265650	0.000000	0.000000	0.000000	-0.780955	-0.109600	0.511185	0.000000	0.000000	4.000000	26.000000	0.000000
2941.741276	-0.147980	0.579275	0.008418	82.777946	50.562214	127.962761	0.336614	0.000000	2.265650	0.000000	0.000000	0.000000	-0.799968	-0.128508	0.505616	0.000000	0.000000	4.000000	26.000000	0.000000
2941.744609	-0.147980	0.579275	0.008418	82.777946	50.562214	127.962761	0.336614	0.000000	2.265650	0.000000	0.000000	0.000000	-0.799968	-0.128508	0.505616	0.000000	0.000000	4.000000	26.000000	0.000000
2941.747942	-0.147980	0.579275	0.008418	82.771843	50.259888	127.869240	0.420883	0.000000	2.398978	0.000000	0.000000	0.000000	-0.799968	-0.128508	0.505616	0.000000	0.000000	4.000000	26.000000	0.000000
2941.751276	-0.150638	0.578765	0.010089	82.771843	50.259888	127.869240	0.420883	0.000000	2.398978	0.000000	0.000000	0.000000	-0.797597	-0.153181	0.501339	0.000000	0.000000	4.000000	26.000000	0.000000
2941.754609	-0.150638	0.578765	0.010089	82.771843	50.259888	127.869240	0.420883	0.000000	2.398978	0.000000	0.000000	0.000000	-0.797597	-0.153181	0.501339	0.000000	0.000000	4.000000	26.000000	0.000000
2941.757942	-0.150638	0.578765	0.010089	82.771973	49.939331	127.607727	0.504440	0.000000	2.531910	0.000000	0.000000	0.000000	-0.797597	-0.153181	0.501339	0.000000	0.000000	4.000000	26.000000	0.000000
2941.761276	-0.153324	0.578228	0.011855	82.771973	49.939331	127.607727	0.504440	0.000000	2.531910	0.000000	0.000000	0.000000	-0.805762	-0.161105	0.529725	0.000000	0.000000	4.000000	26.000000	0.000000
2941.764609	-0.153324	0.578228	0.011855	82.771973	49.939331	127.607727	0.504440	0.000000	2.531910	0.000000	0.000000	0.000000	-0.805762	-0.161105	0.529725	0.000000	0.000000	4.000000	26.000000	0.000000
2941.767942	-0.153324	0.578228	0.011855	82.790886	49.426567	126.841194	0.592727	0.000000	2.666204	0.000000	0.000000	0.000000	-0.805762	-0.161105	0.529725	0.000000	0.000000	4.000000	26.000000	0.000000
2941.771276	-0.155960	0.577652	0.013630	82.790886	49.426567	126.841194	0.592727	0.000000	2.666204	0.000000	0.000000	0.000000	-0.790915	-0.172698	0.532721	0.000000	0.000000	4.000000	26.000000	0.000000
2941.774609	-0.155960	0.577652	0.013630	82.790886	49.426567	126.841194	0.592727	0.000000	2.666204	0.000000	0.000000	0.000000	-0.790915	-0.172698	0.532721	0.000000	0.000000	4.000000	26.000000	0.000000
2941.777942	-0.155960	0.577652	0.013630	82.826187	48.662956	125.550819	0.681514	0.000000	2.798023	0.000000	0.000000	0.000000	-0.790915	-0.172698	0.532721	0.000000	0.000000	4.000000	26.000000	0.000000
2941.781276	-0.158618	0.577103	0.015556	82.826187	48.662956	125.550819	0.681514	0.000000	2.798023	0.000000	0.000000	0.000000	-0.797262	-0.164667	0.577608	0.000000	0.000000	4.000000	26.000000	0.000000
2941.784609	-0.158618	0.577103	0.015556	82.826187	48.662956	125.550819	0.681514	0.000000	2.798023	0.000000	0.000000	0.000000	-0.797262	-0.164667	0.577608	0.000000	0.000000	4.000000	26.000000	0.000000
2941.787942	-0.158618	0.577103	0.015556	82.873100	47.767162	124.101822	0.777782	0.000000	2.930901	0.000000	0.000000	0.000000	-0.797262	-0.164667	0.577608	0.000000	0.000000	4.000000	26.000000	0.000000
2941.791276	-0.161245	0.576589	0.017623	82.873100	47.767162	124.101822	0.777782	0.000000	2.930901	0.000000	0.000000	0.000000	-0.788093	-0.154337	0.620240	0.000000	0.000000	4.000000	26.000000	0.000000
2941.794609	-0.161245	0.576589	0.017623	82.873100	47.767162	124.101822	0.777782	0.000000	2.930901	0.000000	0.000000	0.000000	-0.788093	-0.154337	0.620240	0.000000	0.000000	4.000000	26.000000	0.000000
2941.797942	-0.161245	0.576589	0.017623	82.918724	46.751961	122.775742	0.881155	0.000000	3.062249	0.000000	0.000000	0.000000	-0.788093	-0.154337	0.620240	0.000000	0.000000	4.000000	26.000000	0.000000
2941.801276	-0.163769	0.576136	0.019918	82.918724	46.751961	122.775742	0.881155	0.000000	3.062249	0.000000	0.000000	0.000000	-0.757244	-0.135921	0.688384	0.000000	0.000000	4.000000	26.000000	0.000000
2941.804609	-0.163769	0.576136	0.019918	82.918724	46.751961	122.775742	0.881155	0.000000	3.062249	0.000000	0.000000	0.000000	-0.757244	-0.135921	0.688384	0.000000	0.000000	4.000000	26.000000	0.000000
2941.807942	-0.163769	0.576136	0.019918	82.980881	45.591942	121.463234	0.995886	0.000000	3.188457	0.000000	0.000000	0.000000	-0.757244	-0.135921	0.688384	0.000000	0.000000	4.000000	26.000000	0.000000
2941.811276	-0.166209	0.575669	0.022497	82.980881	45.591942	121.463234	0.995886	0.000000	3.188457	0.000000	0.000000	0.000000	-0.731829	-0.139989	0.773672	0.000000	0.000000	4.000000	26.000000	0.000000
2941.814609	-0.166209	0.575669	0.022497	82.980881	45.591942	121.463234	0.995886	0.000000	3.188457	0.000000	0.000000	0.000000	-0.731829	-0.139989	0.773672	0.000000	0.000000	4.000000	26.000000	0.000000
2941.817942	-0.166209	0.575669	0.022497	83.077454	44.257549	119.955215	1.124831	0.000000	3.310428	0.000000	0.000000	0.000000	-0.731829	-0.139989	0.773672	0.000000	0.000000	4.000000	26.000000	0.000000
2941.821276	-0.168535	0.575167	0.025285	83.077454	44.257549	119.955215	1.124831	0.000000	3.310428	0.000000	0.000000	0.000000	-0.698055	-0.150527	0.836445	0.000000	0.000000	4.000000	26.000000	0.000000
2941.824609	-0.168535	0.575167	0.025285	83.077454	44.257549	119.955215	1.124831	0.000000	3.310428	0.000000	0.000000	0.000000	-0.698055	-0.150527	0.836445	0.000000	0.000000	4.000000	26.000000	0.000000
2941.827942	-0.168535	0.575167	0.025285	83.219101	42.859531	118.072495	1.264239	0.000000	3.426771	0.000000	0.000000	0.000000	-0.698055	-0.150527	0.836445	0.000000	0.000000	4.000000	26.000000	0.000000
2941.831276	-0.170724	0.574628	0.028291	83.219101	42.859531	118.072495	1.264239	0.000000	3.426771	0.000000	0.000000	0.000000	-0.656613	-0.161848	0.901893	0.000000	0.000000	4.000000	26.000000	0.000000
2941.834609	-0.170724	0.574628	0.028291	83.219101	42.859531	118.072495	1.264239	0.000000	3.426771	0.000000	0.000000	0.000000	-0.656613	-0.161848	0.901893	0.000000	0.000000	4.000000	26.000000	0.000000
2941.837942	-0.170724	0.574628	0.028291	83.424423	41.527454	115.593712	1.414554	0.000000	3.536206	0.000000	0.000000	0.000000	-0.656613	-0.161848	0.901893	0.000000	0.000000	4.000000	26.000000	0.000000
2941.841276	-0.172774	0.574049	0.031449	83.424423	41.527454	115.593712	1.414554	0.000000	3.536206	0.000000	0.000000	0.000000	-0.614835	-0.173716	0.947440	0.000000	0.000000	4.000000	26.000000	0.000000
2941.844609	-0.172774	0.574049	0.031449	83.424423	41.527454	115.593712	1.414554	0.000000	3.536206	0.000000	0.000000	0.000000	-0.614835	-0.173716	0.947440	0.000000	0.000000	4.000000	26.000000	0.000000
2941.847942	-0.172774	0.574049	0.031449	83.655411	40.518044	112.842293	1.572461	0.000000	3.638679	0.000000	0.000000	0.000000	-0.614835	-0.173716	0.947440	0.000000	0.000000	4.000000	26.000000	0.000000
2941.851276	-0.174649	0.573438	0.034747	83.655411	40.518044	112.842293	1.572461	0.000000	3.638679	0.000000	0.000000	0.000000	-0.562694	-0.183177	0.989315	0.000000	0.000000	4.000000	26.000000	0.000000
2941.854609	-0.174649	0.573438	0.034747	83.655411	40.518044	112.842293	1.572461	0.000000	3.638679	0.000000	0.000000	0.000000	-0.562694	-0.183177	0.989315	0.000000	0.000000	4.000000	26.000000	0.000000
2941.857942	-0.174649	0.573438	0.034747	83.859879	39.855530	110.231895	1.737347	0.000000	3.732460	0.000000	0.000000	0.000000	-0.562694	-0.183177	0.989315	0.000000	0.000000	4.000000	26.000000	0.000000
2941.861276	-0.176229	0.572794	0.038227	83.859879	39.855530	110.231895	1.737347	0.000000	3.732460	0.000000	0.000000	0.000000	-0.473998	-0.193066	1.044162	0.000000	0.000000	4.000000	26.000000	0.000000
2941.864609	-0.176229	0.572794	0.038227	83.859879	39.855530	110.231895	1.737347	0.000000	3.732460	0.000000	0.000000	0.000000	-0.473998	-0.193066	1.044162	0.000000	0.000000	4.000000	26.000000	0.000000
2941.867942	-0.176229	0.572794	0.038227	83.989075	39.450829	108.178703	1.911374	0.000000	3.811460	0.000000	0.000000	0.000000	-0.473998	-0.193066	1.044162	0.000000	0.000000	4.000000	26.000000	0.000000
2941.871276	-0.177541	0.572108	0.041839	83.989075	39.450829	108.178703	1.911374	0.000000	3.811460	0.000000	0.000000	0.000000	-0.393418	-0.205921	1.083496	0.000000	0.000000	4.000000	26.000000	0.000000
2941.874609	-0.177541	0.572108	0.041839	83.989075	39.450829	108.178703	1.911374	0.000000	3.811460	0.000000	0.000000	0.000000	-0.393418	-0.205921	1.083496	0.000000	0.000000	4.000000	26.000000	0.000000
2941.877942	-0.177541	0.572108	0.041839	84.060730	39.272026	106.859093	2.091957	0.000000	3.877030	0.000000	0.000000	0.000000	-0.393418	-0.205921	1.083496	0.000000	0.000000	4.000000	26.000000	0.000000
2941.881276	-0.178575	0.571407	0.045578	84.060730	39.272026	106.859093	2.091957	0.000000	3.877030	0.000000	0.000000	0.000000	-0.310296	-0.210314	1.121551	0.000000	0.000000	4.000000	26.000000	0.000000
2941.884609	-0.178575	0.571407	0.045578	84.060730	39.272026	106.859093	2.091957	0.000000	3.877030	0.000000	0.000000	0.000000	-0.310296	-0.210314	1.121551	0.000000	0.000000	4.000000	26.000000	0.000000
2941.887942	-0.178575	0.571407	0.045578	84.147903	39.101757	106.058868	2.278882	0.000000	3.928746	0.000000	0.000000	0.000000	-0.310296	-0.210314	1.121551	0.000000	0.000000	4.000000	26.000000	0.000000
2941.891276	-0.179412	0.570777	0.049459	84.147903	39.101757	106.058868	2.278882	0.000000	3.928746	0.000000	0.000000	0.000000	-0.251152	-0.189049	1.164510	0.000000	0.000000	4.000000	26.000000	0.000000
2941.894609	-0.179412	0.570777	0.049459	84.147903	39.101757	106.058868	2.278882	0.000000	3.928746	0.000000	0.000000	0.000000	-0.251152	-0.189049	1.164510	0.000000	0.000000	4.000000	26.000000	0.000000
2941.897942	-0.179412	0.570777	0.049459	84.298958	38.857811	105.510284	2.472967	0.000000	3.970605	0.000000	0.000000	0.000000	-0.251152	-0.189049	1.164510	0.000000	0.000000	4.000000	26.000000	0.000000
2941.901276	-0.180050	0.570221	0.053418	84.298958	38.857811	105.510284	2.472967	0.000000	3.970605	0.000000	0.000000	0.000000	-0.191505	-0.166853	1.187591	0.000000	0.000000	4.000000	26.000000	0.000000
2941.904609	-0.180050	0.570221	0.053418	84.298958	38.857811	105.510284	2.472967	0.000000	3.970605	0.000000	0.000000	0.000000	-0.191505	-0.166853	1.187591	0.000000	0.000000	4.000000	26.000000	0.000000
2941.907942	-0.180050	0.570221	0.053418	84.532631	38.651329	104.953552	2.670899	0.000000	4.002522	0.000000	0.000000	0.000000	-0.191505	-0.166853	1.187591	0.000000	0.000000	4.000000	26.000000	0.000000
2941.911276	-0.180403	0.569718	0.057531	84.532631	38.651329	104.953552	2.670899	0.000000	4.002522	0.000000	0.000000	0.000000	-0.105615	-0.150661	1.233808	0.000000	0.000000	4.000000	26.000000	0.000000
2941.914609	-0.180403	0.569718	0.057531	84.532631	38.651329	104.953552	2.670899	0.000000	4.002522	0.000000	0.000000	0.000000	-0.105615	-0.150661	1.233808	0.000000	0.000000	4.000000	26.000000	0.000000
2941.917942	-0.180403	0.569718	0.057531	84.873825	38.726631	104.580917	2.876533	0.000000	4.020125	0.000000	0.000000	0.000000	-0.105615	-0.150661	1.233808	0.000000	0.000000	4.000000	26.000000	0.000000
2941.921276	-0.180430	0.569236	0.061709	84.873825	38.726631	104.580917	2.876533	0.000000	4.020125	0.000000	0.000000	0.000000	-0.008215	-0.144682	1.253457	0.000000	0.000000	4.000000	26.000000	0.000000
2941.924609	-0.180430	0.569236	0.061709	84.873825	38.726631	104.580917	2.876533	0.000000	4.020125	0.000000	0.000000	0.000000	-0.008215	-0.144682	1.253457	0.000000	0.000000	4.000000	26.000000	0.000000
2941.927942	-0.180430	0.569236	0.061709	85.301720	38.581287	103.877823	3.043585	0.000000	3.966937	0.000000	0.000000	0.000000	-0.008215	-0.144682	1.253457	0.000000	0.000000	4.000000	26.000000	0.000000
2941.931276	-0.180131	0.568794	0.065968	85.301720	38.581287	103.877823	3.043585	0.000000	3.966937	0.000000	0.000000	0.000000	0.089636	-0.132682	1.277708	0.000000	0.000000	4.000000	26.000000	0.000000
2941.934609	-0.180131	0.568794	0.065968	85.301720	38.581287	103.877823	3.043585	0.000000	3.966937	0.000000	0.000000	0.000000	0.089636	-0.132682	1.277708	0.000000	0.000000	4.000000	26.000000	0.000000
2941.937942	-0.180131	0.568794	0.065968	85.776733	37.718346	102.373848	3.177892	0.000000	3.860182	0.000000	0.000000	0.000000	0.089636	-0.132682	1.277708	0.000000	0.000000	4.000000	26.000000	0.000000
2941.941276	-0.179451	0.568347	0.070249	85.776733	37.718346	102.373848	3.177892	0.000000	3.860182	0.000000	0.000000	0.000000	0.203962	-0.133980	1.284222	0.000000	0.000000	4.000000	26.000000	0.000000
2941.944609	-0.179451	0.568347	0.070249	85.776733	37.718346	102.373848	3.177892	0.000000	3.860182	0.000000	0.000000	0.000000	0.203962	-0.133980	1.284222	0.000000	0.000000	4.000000	26.000000	0.000000
2941.947942	-0.179451	0.568347	0.070249	86.272903	35.610451	99.553345	3.311940	0.000000	3.745805	0.000000	0.000000	0.000000	0.203962	-0.133980	1.284222	0.000000	0.000000	4.000000	26.000000	0.000000
2941.951276	-0.178436	0.567963	0.074456	86.272903	35.610451	99.553345	3.311940	0.000000	3.745805	0.000000	0.000000	0.000000	0.304489	-0.115260	1.262176	0.000000	0.000000	4.000000	26.000000	0.000000
2941.954609	-0.178436	0.567963	0.074456	86.272903	35.610451	99.553345	3.311940	0.000000	3.745805	0.000000	0.000000	0.000000	0.304489	-0.115260	1.262176	0.000000	0.000000	4.000000	26.000000	0.000000
2941.957942	-0.178436	0.567963	0.074456	86.767960	31.583591	94.748505	3.442323	0.000000	3.626349	0.000000	0.000000	0.000000	0.304489	-0.115260	1.262176	0.000000	0.000000	4.000000	26.000000	0.000000
2941.961276	-0.177013	0.567633	0.078635	86.767960	31.583591	94.748505	3.442323	0.000000	3.626349	0.000000	0.000000	0.000000	0.426906	-0.099093	1.253716	0.000000	0.000000	4.000000	26.000000	0.000000
2941.964609	-0.177013	0.567633	0.078635	86.767960	31.583591	94.748505	3.442323	0.000000	3.626349	0.000000	0.000000	0.000000	0.426906	-0.099093	1.253716	0.000000	0.000000	4.000000	26.000000	0.000000
2941.967942	-0.177013	0.567633	0.078635	87.214836	25.055996	87.398056	3.572176	0.000000	3.498507	0.000000	0.000000	0.000000	0.426906	-0.099093	1.253716	0.000000	0.000000	4.000000	26.000000	0.000000
2941.971276	-0.175098	0.567406	0.082716	87.214836	25.055996	87.398056	3.572176	0.000000	3.498507	0.000000	0.000000	0.000000	0.574472	-0.067963	1.224427	0.000000	0.000000	4.000000	26.000000	0.000000
2941.974609	-0.175098	0.567406	0.082716	87.214836	25.055996	87.398056	3.572176	0.000000	3.498507	0.000000	0.000000	0.000000	0.574472	-0.067963	1.224427	0.000000	0.000000	4.000000	26.000000	0.000000
2941.977942	-0.175098	0.567406	0.082716	87.553993	15.526064	77.014130	3.701890	0.000000	3.360953	0.000000	0.000000	0.000000	0.574472	-0.067963	1.224427	0.000000	0.000000	4.000000	26.000000	0.000000
2941.981276	-0.172635	0.567288	0.086713	87.553993	15.526064	77.014130	3.701890	0.000000	3.360953	0.000000	0.000000	0.000000	0.738877	-0.035628	1.198947	0.000000	0.000000	4.000000	26.000000	0.000000
2941.984609	-0.172635	0.567288	0.086713	87.553993	15.526064	77.014130	3.701890	0.000000	3.360953	0.000000	0.000000	0.000000	0.738877	-0.035628	1.198947	0.000000	0.000000	4.000000	26.000000	0.000000
2941.987942	-0.172635	0.567288	0.086713	87.757896	2.517391	63.096634	3.832948	0.000000	3.210687	0.000000	0.000000	0.000000	0.738877	-0.035628	1.198947	0.000000	0.000000	4.000000	26.000000	0.000000
2941.991276	-0.169636	0.567241	0.090580	87.757896	2.517391	63.096634	3.832948	0.000000	3.210687	0.000000	0.000000	0.000000	0.899785	-0.013815	1.160188	0.000000	0.000000	4.000000	26.000000	0.000000
2941.994609	-0.169636	0.567241	0.090580	87.757896	2.517391	63.096634	3.832948	0.000000	3.210687	0.000000	0.000000	0.000000	0.899785	-0.013815	1.160188	0.000000	0.000000	4.000000	26.000000	0.000000
2941.997942	-0.169636	0.567241	0.090580	87.751801	-13.867603	45.709759	3.963984	0.000000	3.047430	0.000000	0.000000	0.000000	0.899785	-0.013815	1.160188	0.000000	0.000000	4.000000	26.000000	0.000000
2942.001276	-0.166082	0.567278	0.094355	87.751801	-13.867603	45.709759	3.963984	0.000000	3.047430	0.000000	0.000000	0.000000	1.066179	0.011085	1.132518	0.000000	0.000000	4.000000	26.000000	0.000000
2942.004609	-0.166082	0.567278	0.094355	87.751801	-13.867603	45.709759	3.963984	0.000000	3.047430	0.000000	0.000000	0.000000	1.066179	0.011085	1.132518	0.000000	0.000000	4.000000	26.000000	0.000000
2942.007942	-0.166082	0.567278	0.094355	87.453934	-31.409916	27.017265	4.095474	0.000000	2.868290	0.000000	0.000000	0.000000	1.066179	0.011085	1.132518	0.000000	0.000000	4.000000	26.000000	0.000000
2942.011276	-0.162037	0.567345	0.098061	87.453934	-31.409916	27.017265	4.095474	0.000000	2.868290	0.000000	0.000000	0.000000	1.213670	0.019884	1.111761	0.000000	0.000000	4.000000	26.000000	0.000000
2942.014609	-0.162037	0.567345	0.098061	87.453934	-31.409916	27.017265	4.095474	0.000000	2.868290	0.000000	0.000000	0.000000	1.213670	0.019884	1.111761	0.000000	0.000000	4.000000	26.000000	0.000000
2942.017942	-0.162037	0.567345	0.098061	86.671394	-44.776287	12.434120	4.225433	0.000000	2.673148	0.000000	0.000000	0.000000	1.213670	0.019884	1.111761	0.000000	0.000000	4.000000	26.000000	0.000000
2942.021276	-0.157658	0.567495	0.101753	86.671394	-44.776287	12.434120	4.225433	0.000000	2.673148	0.000000	0.000000	0.000000	1.313683	0.044989	1.107675	0.000000	0.000000	4.000000	26.000000	0.000000
2942.024609	-0.157658	0.567495	0.101753	86.671394	-44.776287	12.434120	4.225433	0.000000	2.673148	0.000000	0.000000	0.000000	1.313683	0.044989	1.107675	0.000000	0.000000	4.000000	26.000000	0.000000
2942.027942	-0.157658	0.567495	0.101753	85.417725	-51.698677	4.297035	4.350157	0.000000	2.464982	0.000000	0.000000	0.000000	1.313683	0.044989	1.107675	0.000000	0.000000	4.000000	26.000000	0.000000
2942.031276	-0.153008	0.567703	0.105352	85.417725	-51.698677	4.297035	4.350157	0.000000	2.464982	0.000000	0.000000	0.000000	1.394833	0.062512	1.079563	0.000000	0.000000	4.000000	26.000000	0.000000
2942.034609	-0.153008	0.567703	0.105352	85.417725	-51.698677	4.297035	4.350157	0.000000	2.464982	0.000000	0.000000	0.000000	1.394833	0.062512	1.079563	0.000000	0.000000	4.000000	26.000000	0.000000
2942.037942	-0.153008	0.567703	0.105352	83.967430	-54.925346	0.306111	4.466486	0.000000	2.247333	0.000000	0.000000	0.000000	1.394833	0.062512	1.079563	0.000000	0.000000	4.000000	26.000000	0.000000
2942.041276	-0.147881	0.567957	0.108828	83.967430	-54.925346	0.306111	4.466486	0.000000	2.247333	0.000000	0.000000	0.000000	1.538071	0.076170	1.042905	0.000000	0.000000	4.000000	26.000000	0.000000
2942.044609	-0.147881	0.567957	0.108828	83.967430	-54.925346	0.306111	4.466486	0.000000	2.247333	0.000000	0.000000	0.000000	1.538071	0.076170	1.042905	0.000000	0.000000	4.000000	26.000000	0.000000
2942.047942	-0.147881	0.567957	0.108828	82.548729	-56.314713	-1.303628	4.576622	0.000000	2.013586	0.000000	0.000000	0.000000	1.538071	0.076170	1.042905	0.000000	0.000000	4.000000	26.000000	0.000000
2942.051276	-0.142283	0.568192	0.112083	82.548729	-56.314713	-1.303628	4.576622	0.000000	2.013586	0.000000	0.000000	0.000000	1.679529	0.070473	0.976430	0.000000	0.000000	4.000000	26.000000	0.000000
2942.054609	-0.142283	0.568192	0.112083	82.548729	-56.314713	-1.303628	4.576622	0.000000	2.013586	0.000000	0.000000	0.000000	1.679529	0.070473	0.976430	0.000000	0.000000	4.000000	26.000000	0.000000
2942.057942	-0.142283	0.568192	0.112083	81.233955	-56.800301	-1.484800	4.678181	0.000000	1.764828	0.000000	0.000000	0.000000	1.679529	0.070473	0.976430	0.000000	0.000000	4.000000	26.000000	0.000000
2942.061276	-0.136113	0.568407	0.115031	81.233955	-56.800301	-1.484800	4.678181	0.000000	1.764828	0.000000	0.000000	0.000000	1.851115	0.064583	0.884318	0.000000	0.000000	4.000000	26.000000	0.000000
2942.064609	-0.136113	0.568407	0.115031	81.233955	-56.800301	-1.484800	4.678181	0.000000	1.764828	0.000000	0.000000	0.000000	1.851115	0.064583	0.884318	0.000000	0.000000	4.000000	26.000000	0.000000
2942.067942	-0.136113	0.568407	0.115031	80.008080	-56.975822	-0.867322	4.770442	0.000000	1.497625	0.000000	0.000000	0.000000	1.851115	0.064583	0.884318	0.000000	0.000000	4.000000	26.000000	0.000000
2942.071276	-0.129587	0.568596	0.117570	80.008080	-56.975822	-0.867322	4.770442	0.000000	1.497625	0.000000	0.000000	0.000000	1.957688	0.056777	0.761811	0.000000	0.000000	4.000000	26.000000	0.000000
2942.074609	-0.129587	0.568596	0.117570	80.008080	-56.975822	-0.867322	4.770442	0.000000	1.497625	0.000000	0.000000	0.000000	1.957688	0.056777	0.761811	0.000000	0.000000	4.000000	26.000000	0.000000
2942.077942	-0.129587	0.568596	0.117570	78.839127	-57.129421	-0.466685	4.848820	0.000000	1.220223	0.000000	0.000000	0.000000	1.957688	0.056777	0.761811	0.000000	0.000000	4.000000	26.000000	0.000000
2942.081276	-0.122800	0.568760	0.119674	78.839127	-57.129421	-0.466685	4.848820	0.000000	1.220223	0.000000	0.000000	0.000000	2.036004	0.049167	0.631111	0.000000	0.000000	4.000000	26.000000	0.000000
2942.084609	-0.122800	0.568760	0.119674	78.839127	-57.129421	-0.466685	4.848820	0.000000	1.220223	0.000000	0.000000	0.000000	2.036004	0.049167	0.631111	0.000000	0.000000	4.000000	26.000000	0.000000
2942.087942	-0.122800	0.568760	0.119674	77.695023	-57.367359	-1.007208	4.911653	0.000000	0.935768	0.000000	0.000000	0.000000	2.036004	0.049167	0.631111	0.000000	0.000000	4.000000	26.000000	0.000000
2942.091276	-0.115847	0.568931	0.121312	77.695023	-57.367359	-1.007208	4.911653	0.000000	0.935768	0.000000	0.000000	0.000000	2.085868	0.051281	0.491416	0.000000	0.000000	4.000000	26.000000	0.000000
2942.094609	-0.115847	0.568931	0.121312	77.695023	-57.367359	-1.007208	4.911653	0.000000	0.935768	0.000000	0.000000	0.000000	2.085868	0.051281	0.491416	0.000000	0.000000	4.000000	26.000000	0.000000
2942.097942	-0.115847	0.568931	0.121312	76.597565	-57.594948	-1.947806	4.957876	0.000000	0.647663	0.000000	0.000000	0.000000	2.085868	0.051281	0.491416	0.000000	0.000000	4.000000	26.000000	0.000000
2942.101276	-0.108879	0.569057	0.122444	76.597565	-57.594948	-1.947806	4.957876	0.000000	0.647663	0.000000	0.000000	0.000000	2.090478	0.037809	0.339734	0.000000	0.000000	4.000000	26.000000	0.000000
2942.104609	-0.108879	0.569057	0.122444	76.597565	-57.594948	-1.947806	4.957876	0.000000	0.647663	0.000000	0.000000	0.000000	2.090478	0.037809	0.339734	0.000000	0.000000	4.000000	26.000000	0.000000
2942.107942	-0.108879	0.569057	0.122444	75.598381	-57.677670	-2.793519	4.986906	0.000000	0.361627	0.000000	0.000000	0.000000	2.090478	0.037809	0.339734	0.000000	0.000000	4.000000	26.000000	0.000000
2942.111276	-0.101721	0.569158	0.123120	75.598381	-57.677670	-2.793519	4.986906	0.000000	0.361627	0.000000	0.000000	0.000000	2.147335	0.030110	0.202717	0.000000	0.000000	4.000000	26.000000	0.000000
2942.114609	-0.101721	0.569158	0.123120	75.598381	-57.677670	-2.793519	4.986906	0.000000	0.361627	0.000000	0.000000	0.000000	2.147335	0.030110	0.202717	0.000000	0.000000	4.000000	26.000000	0.000000
2942.117942	-0.101721	0.569158	0.123120	74.761597	-57.541237	-2.770435	4.999512	0.000000	0.069897	0.000000	0.000000	0.000000	2.147335	0.030110	0.202717	0.000000	0.000000	4.000000	26.000000	0.000000
2942.121276	-0.094469	0.569212	0.123303	74.761597	-57.541237	-2.770435	4.999512	0.000000	0.069897	0.000000	0.000000	0.000000	2.175676	0.016294	0.054861	0.000000	0.000000	4.000000	26.000000	0.000000
2942.124609	-0.094469	0.569212	0.123303	74.761597	-57.541237	-2.770435	4.999512	0.000000	0.069897	0.000000	0.000000	0.000000	2.175676	0.016294	0.054861	0.000000	0.000000	4.000000	26.000000	0.000000
2942.127942	-0.094469	0.569212	0.123303	74.128006	-57.200279	-2.004463	4.994977	0.000000	-0.224057	0.000000	0.000000	0.000000	2.175676	0.016294	0.054861	0.000000	0.000000	4.000000	26.000000	0.000000
2942.131276	-0.087050	0.569212	0.122964	74.128006	-57.200279	-2.004463	4.994977	0.000000	-0.224057	0.000000	0.000000	0.000000	2.225707	0.000077	-0.101708	0.000000	0.000000	4.000000	26.000000	0.000000
2942.134609	-0.087050	0.569212	0.122964	74.128006	-57.200279	-2.004463	4.994977	0.000000	-0.224057	0.000000	0.000000	0.000000	2.225707	0.000077	-0.101708	0.000000	0.000000	4.000000	26.000000	0.000000
2942.137942	-0.087050	0.569212	0.122964	73.671677	-56.736286	-0.524684	4.972500	0.000000	-0.523680	0.000000	0.000000	0.000000	2.225707	0.000077	-0.101708	0.000000	0.000000	4.000000	26.000000	0.000000
2942.141276	-0.079376	0.569196	0.122140	73.671677	-56.736286	-0.524684	4.972500	0.000000	-0.523680	0.000000	0.000000	0.000000	2.302149	-0.004828	-0.247085	0.000000	0.000000	4.000000	26.000000	0.000000
2942.144609	-0.079376	0.569196	0.122140	73.671677	-56.736286	-0.524684	4.972500	0.000000	-0.523680	0.000000	0.000000	0.000000	2.302149	-0.004828	-0.247085	0.000000	0.000000	4.000000	26.000000	0.000000
2942.147942	-0.079376	0.569196	0.122140	73.343018	-56.266861	1.793442	4.930210	0.000000	-0.832483	0.000000	0.000000	0.000000	2.302149	-0.004828	-0.247085	0.000000	0.000000	4.000000	26.000000	0.000000
2942.151276	-0.071660	0.569149	0.120817	73.343018	-56.266861	1.793442	4.930210	0.000000	-0.832483	0.000000	0.000000	0.000000	2.314762	-0.014008	-0.397019	0.000000	0.000000	4.000000	26.000000	0.000000
2942.154609	-0.071660	0.569149	0.120817	73.343018	-56.266861	1.793442	4.930210	0.000000	-0.832483	0.000000	0.000000	0.000000	2.314762	-0.014008	-0.397019	0.000000	0.000000	4.000000	26.000000	0.000000
2942.157942	-0.071660	0.569149	0.120817	73.037193	-55.934872	4.303082	4.867874	0.000000	-1.141843	0.000000	0.000000	0.000000	2.314762	-0.014008	-0.397019	0.000000	0.000000	4.000000	26.000000	0.000000
2942.161276	-0.063896	0.569192	0.119026	73.037193	-55.934872	4.303082	4.867874	0.000000	-1.141843	0.000000	0.000000	0.000000	2.329431	0.012756	-0.537241	0.000000	0.000000	4.000000	26.000000	0.000000
2942.164609	-0.063896	0.569192	0.119026	73.037193	-55.934872	4.303082	4.867874	0.000000	-1.141843	0.000000	0.000000	0.000000	2.329431	0.012756	-0.537241	0.000000	0.000000	4.000000	26.000000	0.000000
2942.167942	-0.063896	0.569192	0.119026	72.690819	-55.760376	5.867443	4.784721	0.000000	-1.451360	0.000000	0.000000	0.000000	2.329431	0.012756	-0.537241	0.000000	0.000000	4.000000	26.000000	0.000000
2942.171276	-0.056220	0.569330	0.116885	72.690819	-55.760376	5.867443	4.784721	0.000000	-1.451360	0.000000	0.000000	0.000000	2.302677	0.041315	-0.642200	0.000000	0.000000	4.000000	26.000000	0.000000
2942.174609	-0.056220	0.569330	0.116885	72.690819	-55.760376	5.867443	4.784721	0.000000	-1.451360	0.000000	0.000000	0.000000	2.302677	0.041315	-0.642200	0.000000	0.000000	4.000000	26.000000	0.000000
2942.177942	-0.056220	0.569330	0.116885	72.317741	-55.756683	6.138496	4.682330	0.000000	-1.753791	0.000000	0.000000	0.000000	2.302677	0.041315	-0.642200	0.000000	0.000000	4.000000	26.000000	0.000000
2942.181276	-0.048856	0.569532	0.114324	72.317741	-55.756683	6.138496	4.682330	0.000000	-1.753791	0.000000	0.000000	0.000000	2.209221	0.060855	-0.768550	0.000000	0.000000	4.000000	26.000000	0.000000
2942.184609	-0.048856	0.569532	0.114324	72.317741	-55.756683	6.138496	4.682330	0.000000	-1.753791	0.000000	0.000000	0.000000	2.209221	0.060855	-0.768550	0.000000	0.000000	4.000000	26.000000	0.000000
2942.187942	-0.048856	0.569532	0.114324	71.950066	-55.877186	5.925744	4.564100	0.000000	-2.041809	0.000000	0.000000	0.000000	2.209221	0.060855	-0.768550	0.000000	0.000000	4.000000	26.000000	0.000000
2942.191276	-0.041726	0.569801	0.111295	71.950066	-55.877186	5.925744	4.564100	0.000000	-2.041809	0.000000	0.000000	0.000000	2.138869	0.080571	-0.908586	0.000000	0.000000	4.000000	26.000000	0.000000
2942.194609	-0.041726	0.569801	0.111295	71.950066	-55.877186	5.925744	4.564100	0.000000	-2.041809	0.000000	0.000000	0.000000	2.138869	0.080571	-0.908586	0.000000	0.000000	4.000000	26.000000	0.000000
2942.197942	-0.041726	0.569801	0.111295	71.667374	-56.099743	5.735238	4.429545	0.000000	-2.319296	0.000000	0.000000	0.000000	2.138869	0.080571	-0.908586	0.000000	0.000000	4.000000	26.000000	0.000000
2942.201276	-0.034891	0.570003	0.107727	71.667374	-56.099743	5.735238	4.429545	0.000000	-2.319296	0.000000	0.000000	0.000000	2.050543	0.060606	-1.070438	0.000000	0.000000	4.000000	26.000000	0.000000
2942.204609	-0.034891	0.570003	0.107727	71.667374	-56.099743	5.735238	4.429545	0.000000	-2.319296	0.000000	0.000000	0.000000	2.050543	0.060606	-1.070438	0.000000	0.000000	4.000000	26.000000	0.000000
2942.207942	-0.034891	0.570003	0.107727	71.511368	-56.441036	5.949711	4.279158	0.000000	-2.586273	0.000000	0.000000	0.000000	2.050543	0.060606	-1.070438	0.000000	0.000000	4.000000	26.000000	0.000000
2942.211276	-0.028355	0.570123	0.103487	71.511368	-56.441036	5.949711	4.279158	0.000000	-2.586273	0.000000	0.000000	0.000000	1.960892	0.036004	-1.271990	0.000000	0.000000	4.000000	26.000000	0.000000
2942.214609	-0.028355	0.570123	0.103487	71.511368	-56.441036	5.949711	4.279158	0.000000	-2.586273	0.000000	0.000000	0.000000	1.960892	0.036004	-1.271990	0.000000	0.000000	4.000000	26.000000	0.000000
2942.217942	-0.028355	0.570123	0.103487	71.451492	-56.805733	6.777339	4.110954	0.000000	-2.846061	0.000000	0.000000	0.000000	1.960892	0.036004	-1.271990	0.000000	0.000000	4.000000	26.000000	0.000000
2942.221276	-0.022185	0.570155	0.098574	71.451492	-56.805733	6.777339	4.110954	0.000000	-2.846061	0.000000	0.000000	0.000000	1.851068	0.009641	-1.473781	0.000000	0.000000	4.000000	26.000000	0.000000
2942.224609	-0.022185	0.570155	0.098574	71.451492	-56.805733	6.777339	4.110954	0.000000	-2.846061	0.000000	0.000000	0.000000	1.851068	0.009641	-1.473781	0.000000	0.000000	4.000000	26.000000	0.000000
2942.227942	-0.022185	0.570155	0.098574	71.413139	-57.106823	8.163772	3.924538	0.000000	-3.098064	0.000000	0.000000	0.000000	1.851068	0.009641	-1.473781	0.000000	0.000000	4.000000	26.000000	0.000000
2942.231276	-0.016394	0.570090	0.093052	71.413139	-57.106823	8.163772	3.924538	0.000000	-3.098064	0.000000	0.000000	0.000000	1.737249	-0.019590	-1.656664	0.000000	0.000000	4.000000	26.000000	0.000000
2942.234609	-0.016394	0.570090	0.093052	71.413139	-57.106823	8.163772	3.924538	0.000000	-3.098064	0.000000	0.000000	0.000000	1.737249	-0.019590	-1.656664	0.000000	0.000000	4.000000	26.000000	0.000000
2942.237942	-0.016394	0.570090	0.093052	71.293915	-57.049603	10.231202	3.719264	0.000000	-3.341717	0.000000	0.000000	0.000000	1.737249	-0.019590	-1.656664	0.000000	0.000000	4.000000	26.000000	0.000000
2942.241276	-0.011199	0.570005	0.087022	71.293915	-57.049603	10.231202	3.719264	0.000000	-3.341717	0.000000	0.000000	0.000000	1.558393	-0.025462	-1.808930	0.000000	0.000000	4.000000	26.000000	0.000000
2942.244609	-0.011199	0.570005	0.087022	71.293915	-57.049603	10.231202	3.719264	0.000000	-3.341717	0.000000	0.000000	0.000000	1.558393	-0.025462	-1.808930	0.000000	0.000000	4.000000	26.000000	0.000000
2942.247942	-0.011199	0.570005	0.087022	71.054207	-56.195095	12.483624	3.499590	0.000000	-3.571116	0.000000	0.000000	0.000000	1.558393	-0.025462	-1.808930	0.000000	0.000000	4.000000	26.000000	0.000000
2942.251276	-0.006649	0.569947	0.080604	71.054207	-56.195095	12.483624	3.499590	0.000000	-3.571116	0.000000	0.000000	0.000000	1.364958	-0.017302	-1.925402	0.000000	0.000000	4.000000	26.000000	0.000000
2942.254609	-0.006649	0.569947	0.080604	71.054207	-56.195095	12.483624	3.499590	0.000000	-3.571116	0.000000	0.000000	0.000000	1.364958	-0.017302	-1.925402	0.000000	0.000000	4.000000	26.000000	0.000000
2942.257942	-0.006649	0.569947	0.080604	70.741203	-54.277767	14.748585	3.267709	0.000000	-3.784452	0.000000	0.000000	0.000000	1.364958	-0.017302	-1.925402	0.000000	0.000000	4.000000	26.000000	0.000000
2942.261276	-0.002608	0.569947	0.073842	70.741203	-54.277767	14.748585	3.267709	0.000000	-3.784452	0.000000	0.000000	0.000000	1.212486	-0.000157	-2.028610	0.000000	0.000000	4.000000	26.000000	0.000000
2942.264609	-0.002608	0.569947	0.073842	70.741203	-54.277767	14.748585	3.267709	0.000000	-3.784452	0.000000	0.000000	0.000000	1.212486	-0.000157	-2.028610	0.000000	0.000000	4.000000	26.000000	0.000000
2942.267942	-0.002608	0.569947	0.073842	70.490814	-51.561386	17.368309	3.020851	0.000000	-3.984276	0.000000	0.000000	0.000000	1.212486	-0.000157	-2.028610	0.000000	0.000000	4.000000	26.000000	0.000000
2942.271276	0.000934	0.569955	0.066834	70.490814	-51.561386	17.368309	3.020851	0.000000	-3.984276	0.000000	0.000000	0.000000	1.062569	0.002347	-2.102382	0.000000	0.000000	4.000000	26.000000	0.000000
2942.274609	0.000934	0.569955	0.066834	70.490814	-51.561386	17.368309	3.020851	0.000000	-3.984276	0.000000	0.000000	0.000000	1.062569	0.002347	-2.102382	0.000000	0.000000	4.000000	26.000000	0.000000
2942.277942	0.000934	0.569955	0.066834	70.341591	-48.269104	20.590982	2.760471	0.000000	-4.168909	0.000000	0.000000	0.000000	1.062569	0.002347	-2.102382	0.000000	0.000000	4.000000	26.000000	0.000000
2942.281276	0.003914	0.569891	0.059520	70.341591	-48.269104	20.590982	2.760471	0.000000	-4.168909	0.000000	0.000000	0.000000	0.893852	-0.019002	-2.194121	0.000000	0.000000	4.000000	26.000000	0.000000
2942.284609	0.003914	0.569891	0.059520	70.341591	-48.269104	20.590982	2.760471	0.000000	-4.168909	0.000000	0.000000	0.000000	0.893852	-0.019002	-2.194121	0.000000	0.000000	4.000000	26.000000	0.000000
2942.287942	0.003914	0.569891	0.059520	70.170219	-44.582455	24.805124	2.485139	0.000000	-4.338673	0.000000	0.000000	0.000000	0.893852	-0.019002	-2.194121	0.000000	0.000000	4.000000	26.000000	0.000000
2942.291276	0.006372	0.569824	0.052100	70.170219	-44.582455	24.805124	2.485139	0.000000	-4.338673	0.000000	0.000000	0.000000	0.737514	-0.020062	-2.226126	0.000000	0.000000	4.000000	26.000000	0.000000
2942.294609	0.006372	0.569824	0.052100	70.170219	-44.582455	24.805124	2.485139	0.000000	-4.338673	0.000000	0.000000	0.000000	0.737514	-0.020062	-2.226126	0.000000	0.000000	4.000000	26.000000	0.000000
2942.297942	0.006372	0.569824	0.052100	69.915802	-40.700054	29.346905	2.199319	0.000000	-4.490322	0.000000	0.000000	0.000000	0.737514	-0.020062	-2.226126	0.000000	0.000000	4.000000	26.000000	0.000000
2942.301276	0.008233	0.569632	0.044693	69.915802	-40.700054	29.346905	2.199319	0.000000	-4.490322	0.000000	0.000000	0.000000	0.558406	-0.057806	-2.222138	0.000000	0.000000	4.000000	26.000000	0.000000
2942.304609	0.008233	0.569632	0.044693	69.915802	-40.700054	29.346905	2.199319	0.000000	-4.490322	0.000000	0.000000	0.000000	0.558406	-0.057806	-2.222138	0.000000	0.000000	4.000000	26.000000	0.000000
2942.307942	0.008233	0.569632	0.044693	69.574066	-36.832222	34.069317	1.908357	0.000000	-4.621490	0.000000	0.000000	0.000000	0.558406	-0.057806	-2.222138	0.000000	0.000000	4.000000	26.000000	0.000000
2942.311276	0.009474	0.569380	0.037272	69.574066	-36.832222	34.069317	1.908357	0.000000	-4.621490	0.000000	0.000000	0.000000	0.372027	-0.075453	-2.226243	0.000000	0.000000	4.000000	26.000000	0.000000
2942.314609	0.009474	0.569380	0.037272	69.574066	-36.832222	34.069317	1.908357	0.000000	-4.621490	0.000000	0.000000	0.000000	0.372027	-0.075453	-2.226243	0.000000	0.000000	4.000000	26.000000	0.000000
2942.317942	0.009474	0.569380	0.037272	69.159401	-33.143417	38.957939	1.611496	0.000000	-4.733189	0.000000	0.000000	0.000000	0.372027	-0.075453	-2.226243	0.000000	0.000000	4.000000	26.000000	0.000000
2942.321276	0.009960	0.569090	0.030057	69.159401	-33.143417	38.957939	1.611496	0.000000	-4.733189	0.000000	0.000000	0.000000	0.145952	-0.086895	-2.164681	0.000000	0.000000	4.000000	26.000000	0.000000
2942.324609	0.009960	0.569090	0.030057	69.159401	-33.143417	38.957939	1.611496	0.000000	-4.733189	0.000000	0.000000	0.000000	0.145952	-0.086895	-2.164681	0.000000	0.000000	4.000000	26.000000	0.000000
2942.327942	0.009960	0.569090	0.030057	68.710197	-29.734600	43.600323	1.318340	0.000000	-4.823068	0.000000	0.000000	0.000000	0.145952	-0.086895	-2.164681	0.000000	0.000000	4.000000	26.000000	0.000000
2942.331276	0.009769	0.568765	0.022923	68.710197	-29.734600	43.600323	1.318340	0.000000	-4.823068	0.000000	0.000000	0.000000	-0.057426	-0.097697	-2.140105	0.000000	0.000000	4.000000	26.000000	0.000000
2942.334609	0.009769	0.568765	0.022923	68.710197	-29.734600	43.600323	1.318340	0.000000	-4.823068	0.000000	0.000000	0.000000	-0.057426	-0.097697	-2.140105	0.000000	0.000000	4.000000	26.000000	0.000000
2942.337942	0.009769	0.568765	0.022923	68.263107	-26.569851	47.815937	1.022096	0.000000	-4.894418	0.000000	0.000000	0.000000	-0.057426	-0.097697	-2.140105	0.000000	0.000000	4.000000	26.000000	0.000000
2942.341276	0.008907	0.568345	0.015909	68.263107	-26.569851	47.815937	1.022096	0.000000	-4.894418	0.000000	0.000000	0.000000	-0.258494	-0.125969	-2.104182	0.000000	0.000000	4.000000	26.000000	0.000000
2942.344609	0.008907	0.568345	0.015909	68.263107	-26.569851	47.815937	1.022096	0.000000	-4.894418	0.000000	0.000000	0.000000	-0.258494	-0.125969	-2.104182	0.000000	0.000000	4.000000	26.000000	0.000000
2942.347942	0.008907	0.568345	0.015909	67.838310	-23.539724	51.671608	0.722720	0.000000	-4.947492	0.000000	0.000000	0.000000	-0.258494	-0.125969	-2.104182	0.000000	0.000000	4.000000	26.000000	0.000000
2942.351276	0.007538	0.567837	0.009077	67.838310	-23.539724	51.671608	0.722720	0.000000	-4.947492	0.000000	0.000000	0.000000	-0.410552	-0.152229	-2.049721	0.000000	0.000000	4.000000	26.000000	0.000000
2942.354609	0.007538	0.567837	0.009077	67.838310	-23.539724	51.671608	0.722720	0.000000	-4.947492	0.000000	0.000000	0.000000	-0.410552	-0.152229	-2.049721	0.000000	0.000000	4.000000	26.000000	0.000000
2942.357942	0.007538	0.567837	0.009077	67.428764	-20.705286	55.495876	0.420517	0.000000	-4.982285	0.000000	0.000000	0.000000	-0.410552	-0.152229	-2.049721	0.000000	0.000000	4.000000	26.000000	0.000000
2942.361276	0.005683	0.567151	0.002294	67.428764	-20.705286	55.495876	0.420517	0.000000	-4.982285	0.000000	0.000000	0.000000	-0.556491	-0.206035	-2.034838	0.000000	0.000000	4.000000	26.000000	0.000000
2942.364609	0.005683	0.567151	0.002294	67.428764	-20.705286	55.495876	0.420517	0.000000	-4.982285	0.000000	0.000000	0.000000	-0.556491	-0.206035	-2.034838	0.000000	0.000000	4.000000	26.000000	0.000000
2942.367942	0.005683	0.567151	0.002294	67.004730	-18.114344	59.276794	0.108493	0.000000	-4.998823	0.000000	0.000000	0.000000	-0.556491	-0.206035	-2.034838	0.000000	0.000000	4.000000	26.000000	0.000000
2942.371276	0.003409	0.566307	-0.004272	67.004730	-18.114344	59.276794	0.108493	0.000000	-4.998823	0.000000	0.000000	0.000000	-0.682338	-0.253057	-1.969758	0.000000	0.000000	4.000000	26.000000	0.000000
2942.374609	0.003409	0.566307	-0.004272	67.004730	-18.114344	59.276794	0.108493	0.000000	-4.998823	0.000000	0.000000	0.000000	-0.682338	-0.253057	-1.969758	0.000000	0.000000	4.000000	26.000000	0.000000
2942.377942	0.003409	0.566307	-0.004272	66.560280	-15.768303	62.980709	-0.206389	0.000000	-4.995739	0.000000	0.000000	0.000000	-0.682338	-0.253057	-1.969758	0.000000	0.000000	4.000000	26.000000	0.000000
2942.381276	0.000796	0.565316	-0.010625	66.560280	-15.768303	62.980709	-0.206389	0.000000	-4.995739	0.000000	0.000000	0.000000	-0.783876	-0.297326	-1.905951	0.000000	0.000000	4.000000	26.000000	0.000000
2942.384609	0.000796	0.565316	-0.010625	66.560280	-15.768303	62.980709	-0.206389	0.000000	-4.995739	0.000000	0.000000	0.000000	-0.783876	-0.297326	-1.905951	0.000000	0.000000	4.000000	26.000000	0.000000
2942.387942	0.000796	0.565316	-0.010625	66.077896	-13.661005	66.622414	-0.524165	0.000000	-4.972449	0.000000	0.000000	0.000000	-0.783876	-0.297326	-1.905951	0.000000	0.000000	4.000000	26.000000	0.000000
2942.391276	-0.002226	0.564299	-0.016619	66.077896	-13.661005	66.622414	-0.524165	0.000000	-4.972449	0.000000	0.000000	0.000000	-0.906702	-0.305012	-1.798224	0.000000	0.000000	4.000000	26.000000	0.000000
2942.394609	-0.002226	0.564299	-0.016619	66.077896	-13.661005	66.622414	-0.524165	0.000000	-4.972449	0.000000	0.000000	0.000000	-0.906702	-0.305012	-1.798224	0.000000	0.000000	4.000000	26.000000	0.000000
2942.397942	-0.002226	0.564299	-0.016619	65.554718	-11.758112	70.005577	-0.830970	0.000000	-4.888688	0.000000	0.000000	0.000000	-0.906702	-0.305012	-1.798224	0.000000	0.000000	4.000000	26.000000	0.000000
2942.401276	-0.005545	0.563369	-0.022082	65.554718	-11.758112	70.005577	-0.830970	0.000000	-4.888688	0.000000	0.000000	0.000000	-0.995629	-0.279080	-1.638709	0.000000	0.000000	4.000000	26.000000	0.000000
2942.404609	-0.005545	0.563369	-0.022082	65.554718	-11.758112	70.005577	-0.830970	0.000000	-4.888688	0.000000	0.000000	0.000000	-0.995629	-0.279080	-1.638709	0.000000	0.000000	4.000000	26.000000	0.000000
2942.407942	-0.005545	0.563369	-0.022082	64.981056	-10.082064	72.594841	-1.104088	0.000000	-4.722750	0.000000	0.000000	0.000000	-0.995629	-0.279080	-1.638709	0.000000	0.000000	4.000000	26.000000	0.000000
2942.411276	-0.009117	0.562549	-0.027085	64.981056	-10.082064	72.594841	-1.104088	0.000000	-4.722750	0.000000	0.000000	0.000000	-1.071477	-0.245915	-1.500999	0.000000	0.000000	4.000000	26.000000	0.000000
2942.414609	-0.009117	0.562549	-0.027085	64.981056	-10.082064	72.594841	-1.104088	0.000000	-4.722750	0.000000	0.000000	0.000000	-1.071477	-0.245915	-1.500999	0.000000	0.000000	4.000000	26.000000	0.000000
2942.417942	-0.009117	0.562549	-0.027085	64.365433	-8.592458	74.385971	-1.354254	0.000000	-4.544170	0.000000	0.000000	0.000000	-1.071477	-0.245915	-1.500999	0.000000	0.000000	4.000000	26.000000	0.000000
2942.421276	-0.012822	0.561830	-0.031580	64.365433	-8.592458	74.385971	-1.354254	0.000000	-4.544170	0.000000	0.000000	0.000000	-1.111683	-0.215801	-1.348332	0.000000	0.000000	4.000000	26.000000	0.000000
2942.424609	-0.012822	0.561830	-0.031580	64.365433	-8.592458	74.385971	-1.354254	0.000000	-4.544170	0.000000	0.000000	0.000000	-1.111683	-0.215801	-1.348332	0.000000	0.000000	4.000000	26.000000	0.000000
2942.427942	-0.012822	0.561830	-0.031580	63.753162	-7.265736	75.877716	-1.578976	0.000000	-4.358890	0.000000	0.000000	0.000000	-1.111683	-0.215801	-1.348332	0.000000	0.000000	4.000000	26.000000	0.000000
2942.431276	-0.016724	0.561080	-0.035715	63.753162	-7.265736	75.877716	-1.578976	0.000000	-4.358890	0.000000	0.000000	0.000000	-1.170564	-0.225008	-1.240691	0.000000	0.000000	4.000000	26.000000	0.000000
2942.434609	-0.016724	0.561080	-0.035715	63.753162	-7.265736	75.877716	-1.578976	0.000000	-4.358890	0.000000	0.000000	0.000000	-1.170564	-0.225008	-1.240691	0.000000	0.000000	4.000000	26.000000	0.000000
2942.437942	-0.016724	0.561080	-0.035715	63.212601	-6.182166	77.078278	-1.785758	0.000000	-4.163796	0.000000	0.000000	0.000000	-1.170564	-0.225008	-1.240691	0.000000	0.000000	4.000000	26.000000	0.000000
2942.441276	-0.020922	0.560254	-0.039557	63.212601	-6.182166	77.078278	-1.785758	0.000000	-4.163796	0.000000	0.000000	0.000000	-1.259431	-0.247821	-1.152443	0.000000	0.000000	4.000000	26.000000	0.000000
2942.444609	-0.020922	0.560254	-0.039557	63.212601	-6.182166	77.078278	-1.785758	0.000000	-4.163796	0.000000	0.000000	0.000000	-1.259431	-0.247821	-1.152443	0.000000	0.000000	4.000000	26.000000	0.000000
2942.447942	-0.020922	0.560254	-0.039557	63.078197	-5.382211	77.630898	-1.977832	0.000000	-3.953891	0.000000	0.000000	0.000000	-1.259431	-0.247821	-1.152443	0.000000	0.000000	4.000000	26.000000	0.000000
2942.451276	-0.025445	0.559213	-0.043307	63.078197	-5.382211	77.630898	-1.977832	0.000000	-3.953891	0.000000	0.000000	0.000000	-1.356753	-0.312253	-1.124999	0.000000	0.000000	4.000000	26.000000	0.000000
2942.454609	-0.025445	0.559213	-0.043307	63.078197	-5.382211	77.630898	-1.977832	0.000000	-3.953891	0.000000	0.000000	0.000000	-1.356753	-0.312253	-1.124999	0.000000	0.000000	4.000000	26.000000	0.000000
2942.457942	-0.025445	0.559213	-0.043307	63.325935	-4.708473	77.400932	-2.165332	0.000000	-3.727765	0.000000	0.000000	0.000000	-1.356753	-0.312253	-1.124999	0.000000	0.000000	4.000000	26.000000	0.000000
2942.461276	-0.030372	0.557979	-0.046874	63.325935	-4.708473	77.400932	-2.165332	0.000000	-3.727765	0.000000	0.000000	0.000000	-1.478099	-0.370357	-1.070109	0.000000	0.000000	4.000000	26.000000	0.000000
2942.464609	-0.030372	0.557979	-0.046874	63.325935	-4.708473	77.400932	-2.165332	0.000000	-3.727765	0.000000	0.000000	0.000000	-1.478099	-0.370357	-1.070109	0.000000	0.000000	4.000000	26.000000	0.000000
2942.467942	-0.030372	0.557979	-0.046874	63.608574	-3.991811	77.066101	-2.343683	0.000000	-3.481416	0.000000	0.000000	0.000000	-1.478099	-0.370357	-1.070109	0.000000	0.000000	4.000000	26.000000	0.000000
2942.471276	-0.035538	0.556671	-0.050128	63.608574	-3.991811	77.066101	-2.343683	0.000000	-3.481416	0.000000	0.000000	0.000000	-1.549831	-0.392338	-0.976207	0.000000	0.000000	4.000000	26.000000	0.000000
2942.474609	-0.035538	0.556671	-0.050128	63.608574	-3.991811	77.066101	-2.343683	0.000000	-3.481416	0.000000	0.000000	0.000000	-1.549831	-0.392338	-0.976207	0.000000	0.000000	4.000000	26.000000	0.000000
2942.477942	-0.035538	0.556671	-0.050128	63.817505	-3.179520	77.386681	-2.506384	0.000000	-3.223110	0.000000	0.000000	0.000000	-1.549831	-0.392338	-0.976207	0.000000	0.000000	4.000000	26.000000	0.000000
2942.481276	-0.040835	0.555478	-0.052882	63.817505	-3.179520	77.386681	-2.506384	0.000000	-3.223110	0.000000	0.000000	0.000000	-1.589222	-0.357937	-0.826319	0.000000	0.000000	4.000000	26.000000	0.000000
2942.484609	-0.040835	0.555478	-0.052882	63.817505	-3.179520	77.386681	-2.506384	0.000000	-3.223110	0.000000	0.000000	0.000000	-1.589222	-0.357937	-0.826319	0.000000	0.000000	4.000000	26.000000	0.000000
2942.487942	-0.040835	0.555478	-0.052882	63.902378	-2.242298	78.406837	-2.644104	0.000000	-2.958240	0.000000	0.000000	0.000000	-1.589222	-0.357937	-0.826319	0.000000	0.000000	4.000000	26.000000	0.000000
2942.491276	-0.046281	0.554572	-0.054998	63.902378	-2.242298	78.406837	-2.644104	0.000000	-2.958240	0.000000	0.000000	0.000000	-1.633706	-0.271715	-0.634870	0.000000	0.000000	4.000000	26.000000	0.000000
2942.494609	-0.046281	0.554572	-0.054998	63.902378	-2.242298	78.406837	-2.644104	0.000000	-2.958240	0.000000	0.000000	0.000000	-1.633706	-0.271715	-0.634870	0.000000	0.000000	4.000000	26.000000	0.000000
2942.497942	-0.046281	0.554572	-0.054998	63.828438	-1.222134	79.583702	-2.749916	0.000000	-2.685956	0.000000	0.000000	0.000000	-1.633706	-0.271715	-0.634870	0.000000	0.000000	4.000000	26.000000	0.000000
2942.501276	-0.051889	0.554043	-0.056432	63.828438	-1.222134	79.583702	-2.749916	0.000000	-2.685956	0.000000	0.000000	0.000000	-1.682529	-0.158650	-0.430064	0.000000	0.000000	4.000000	26.000000	0.000000
2942.504609	-0.051889	0.554043	-0.056432	63.828438	-1.222134	79.583702	-2.749916	0.000000	-2.685956	0.000000	0.000000	0.000000	-1.682529	-0.158650	-0.430064	0.000000	0.000000	4.000000	26.000000	0.000000
2942.507942	-0.051889	0.554043	-0.056432	63.663898	-0.120947	80.621399	-2.821593	0.000000	-2.405534	0.000000	0.000000	0.000000	-1.682529	-0.158650	-0.430064	0.000000	0.000000	4.000000	26.000000	0.000000
2942.511276	-0.057849	0.553817	-0.057171	63.663898	-0.120947	80.621399	-2.821593	0.000000	-2.405534	0.000000	0.000000	0.000000	-1.787905	-0.067993	-0.221653	0.000000	0.000000	4.000000	26.000000	0.000000
2942.514609	-0.057849	0.553817	-0.057171	63.663898	-0.120947	80.621399	-2.821593	0.000000	-2.405534	0.000000	0.000000	0.000000	-1.787905	-0.067993	-0.221653	0.000000	0.000000	4.000000	26.000000	0.000000
2942.517942	-0.057849	0.553817	-0.057171	63.985794	1.680454	82.406647	-2.858535	0.000000	-2.107550	0.000000	0.000000	0.000000	-1.787905	-0.067993	-0.221653	0.000000	0.000000	4.000000	26.000000	0.000000
2942.521276	-0.064167	0.553677	-0.057638	63.985794	1.680454	82.406647	-2.858535	0.000000	-2.107550	0.000000	0.000000	0.000000	-1.895385	-0.041939	-0.140290	0.000000	0.000000	4.000000	26.000000	0.000000
2942.524609	-0.064167	0.553677	-0.057638	63.985794	1.680454	82.406647	-2.858535	0.000000	-2.107550	0.000000	0.000000	0.000000	-1.895385	-0.041939	-0.140290	0.000000	0.000000	4.000000	26.000000	0.000000
2942.527942	-0.064167	0.553677	-0.057638	64.826141	4.726715	85.219902	-2.881917	0.000000	-1.791653	0.000000	0.000000	0.000000	-1.895385	-0.041939	-0.140290	0.000000	0.000000	4.000000	26.000000	0.000000
2942.531276	-0.070777	0.553591	-0.057876	64.826141	4.726715	85.219902	-2.881917	0.000000	-1.791653	0.000000	0.000000	0.000000	-1.983068	-0.025844	-0.071403	0.000000	0.000000	4.000000	26.000000	0.000000
2942.534609	-0.070777	0.553591	-0.057876	64.826141	4.726715	85.219902	-2.881917	0.000000	-1.791653	0.000000	0.000000	0.000000	-1.983068	-0.025844	-0.071403	0.000000	0.000000	4.000000	26.000000	0.000000
2942.537942	-0.070777	0.553591	-0.057876	65.535690	8.637842	88.571739	-2.893818	0.000000	-1.461141	0.000000	0.000000	0.000000	-1.983068	-0.025844	-0.071403	0.000000	0.000000	4.000000	26.000000	0.000000
2942.541276	-0.077746	0.553655	-0.057538	65.535690	8.637842	88.571739	-2.893818	0.000000	-1.461141	0.000000	0.000000	0.000000	-2.090670	0.019368	0.101475	0.000000	0.000000	4.000000	26.000000	0.000000
2942.544609	-0.077746	0.553655	-0.057538	65.535690	8.637842	88.571739	-2.893818	0.000000	-1.461141	0.000000	0.000000	0.000000	-2.090670	0.019368	0.101475	0.000000	0.000000	4.000000	26.000000	0.000000
2942.547942	-0.077746	0.553655	-0.057538	65.912262	13.058182	92.244431	-2.876905	0.000000	-1.112696	0.000000	0.000000	0.000000	-2.090670	0.019368	0.101475	0.000000	0.000000	4.000000	26.000000	0.000000
2942.551276	-0.085261	0.553764	-0.056768	65.912262	13.058182	92.244431	-2.876905	0.000000	-1.112696	0.000000	0.000000	0.000000	-2.254365	0.032705	0.231049	0.000000	0.000000	4.000000	26.000000	0.000000
2942.554609	-0.085261	0.553764	-0.056768	65.912262	13.058182	92.244431	-2.876905	0.000000	-1.112696	0.000000	0.000000	0.000000	-2.254365	0.032705	0.231049	0.000000	0.000000	4.000000	26.000000	0.000000
2942.557942	-0.085261	0.553764	-0.056768	65.984741	17.748497	96.123886	-2.838397	0.000000	-0.736969	0.000000	0.000000	0.000000	-2.254365	0.032705	0.231049	0.000000	0.000000	4.000000	26.000000	0.000000
2942.561276	-0.093128	0.553846	-0.055529	65.984741	17.748497	96.123886	-2.838397	0.000000	-0.736969	0.000000	0.000000	0.000000	-2.360321	0.024554	0.371586	0.000000	0.000000	4.000000	26.000000	0.000000
2942.564609	-0.093128	0.553846	-0.055529	65.984741	17.748497	96.123886	-2.838397	0.000000	-0.736969	0.000000	0.000000	0.000000	-2.360321	0.024554	0.371586	0.000000	0.000000	4.000000	26.000000	0.000000
2942.567942	-0.093128	0.553846	-0.055529	65.836632	22.590731	100.072403	-2.776466	0.000000	-0.343582	0.000000	0.000000	0.000000	-2.360321	0.024554	0.371586	0.000000	0.000000	4.000000	26.000000	0.000000
2942.571276	-0.101092	0.553896	-0.053865	65.836632	22.590731	100.072403	-2.776466	0.000000	-0.343582	0.000000	0.000000	0.000000	-2.389006	0.015109	0.499215	0.000000	0.000000	4.000000	26.000000	0.000000
2942.574609	-0.101092	0.553896	-0.053865	65.836632	22.590731	100.072403	-2.776466	0.000000	-0.343582	0.000000	0.000000	0.000000	-2.389006	0.015109	0.499215	0.000000	0.000000	4.000000	26.000000	0.000000
2942.577942	-0.101092	0.553896	-0.053865	65.626297	27.641834	104.103050	-2.693263	0.000000	0.054586	0.000000	0.000000	0.000000	-2.389006	0.015109	0.499215	0.000000	0.000000	4.000000	26.000000	0.000000
2942.581276	-0.109107	0.553810	-0.051880	65.626297	27.641834	104.103050	-2.693263	0.000000	0.054586	0.000000	0.000000	0.000000	-2.404601	-0.026075	0.595484	0.000000	0.000000	4.000000	26.000000	0.000000
2942.584609	-0.109107	0.553810	-0.051880	65.626297	27.641834	104.103050	-2.693263	0.000000	0.054586	0.000000	0.000000	0.000000	-2.404601	-0.026075	0.595484	0.000000	0.000000	4.000000	26.000000	0.000000
2942.587942	-0.109107	0.553810	-0.051880	65.383141	32.695454	107.946335	-2.594016	0.000000	0.455353	0.000000	0.000000	0.000000	-2.404601	-0.026075	0.595484	0.000000	0.000000	4.000000	26.000000	0.000000
2942.591276	-0.117052	0.553714	-0.049405	65.383141	32.695454	107.946335	-2.594016	0.000000	0.455353	0.000000	0.000000	0.000000	-2.383427	-0.028642	0.742474	0.000000	0.000000	4.000000	26.000000	0.000000
2942.594609	-0.117052	0.553714	-0.049405	65.383141	32.695454	107.946335	-2.594016	0.000000	0.455353	0.000000	0.000000	0.000000	-2.383427	-0.028642	0.742474	0.000000	0.000000	4.000000	26.000000	0.000000
2942.597942	-0.117052	0.553714	-0.049405	65.230537	37.650433	111.500427	-2.470270	0.000000	0.852591	0.000000	0.000000	0.000000	-2.383427	-0.028642	0.742474	0.000000	0.000000	4.000000	26.000000	0.000000
2942.601276	-0.124788	0.553688	-0.046386	65.230537	37.650433	111.500427	-2.470270	0.000000	0.852591	0.000000	0.000000	0.000000	-2.320958	-0.007832	0.905870	0.000000	0.000000	4.000000	26.000000	0.000000
2942.604609	-0.124788	0.553688	-0.046386	65.230537	37.650433	111.500427	-2.470270	0.000000	0.852591	0.000000	0.000000	0.000000	-2.320958	-0.007832	0.905870	0.000000	0.000000	4.000000	26.000000	0.000000
2942.607942	-0.124788	0.553688	-0.046386	65.197746	42.401146	115.163422	-2.319292	0.000000	1.239417	0.000000	0.000000	0.000000	-2.320958	-0.007832	0.905870	0.000000	0.000000	4.000000	26.000000	0.000000
2942.611276	-0.132455	0.553810	-0.042682	65.197746	42.401146	115.163422	-2.319292	0.000000	1.239417	0.000000	0.000000	0.000000	-2.299862	0.036492	1.111030	0.000000	0.000000	4.000000	26.000000	0.000000
2942.614609	-0.132455	0.553810	-0.042682	65.197746	42.401146	115.163422	-2.319292	0.000000	1.239417	0.000000	0.000000	0.000000	-2.299862	0.036492	1.111030	0.000000	0.000000	4.000000	26.000000	0.000000
2942.617942	-0.132455	0.553810	-0.042682	65.147484	47.012836	119.412910	-2.134120	0.000000	1.622727	0.000000	0.000000	0.000000	-2.299862	0.036492	1.111030	0.000000	0.000000	4.000000	26.000000	0.000000
2942.621276	-0.139854	0.554125	-0.038328	65.147484	47.012836	119.412910	-2.134120	0.000000	1.622727	0.000000	0.000000	0.000000	-2.219742	0.094735	1.306359	0.000000	0.000000	4.000000	26.000000	0.000000
2942.624609	-0.139854	0.554125	-0.038328	65.147484	47.012836	119.412910	-2.134120	0.000000	1.622727	0.000000	0.000000	0.000000	-2.219742	0.094735	1.306359	0.000000	0.000000	4.000000	26.000000	0.000000
2942.627942	-0.139854	0.554125	-0.038328	65.110306	51.506657	123.417793	-1.916394	0.000000	1.992684	0.000000	0.000000	0.000000	-2.219742	0.094735	1.306359	0.000000	0.000000	4.000000	26.000000	0.000000
2942.631276	-0.146865	0.554581	-0.033396	65.110306	51.506657	123.417793	-1.916394	0.000000	1.992684	0.000000	0.000000	0.000000	-2.103432	0.136541	1.479638	0.000000	0.000000	4.000000	26.000000	0.000000
2942.634609	-0.146865	0.554581	-0.033396	65.110306	51.506657	123.417793	-1.916394	0.000000	1.992684	0.000000	0.000000	0.000000	-2.103432	0.136541	1.479638	0.000000	0.000000	4.000000	26.000000	0.000000
2942.637942	-0.146865	0.554581	-0.033396	65.107712	55.964737	127.116280	-1.669787	0.000000	2.343256	0.000000	0.000000	0.000000	-2.103432	0.136541	1.479638	0.000000	0.000000	4.000000	26.000000	0.000000
2942.641276	-0.153414	0.555198	-0.027850	65.107712	55.964737	127.116280	-1.669787	0.000000	2.343256	0.000000	0.000000	0.000000	-1.964566	0.185100	1.663590	0.000000	0.000000	4.000000	26.000000	0.000000
2942.644609	-0.153414	0.555198	-0.027850	65.107712	55.964737	127.116280	-1.669787	0.000000	2.343256	0.000000	0.000000	0.000000	-1.964566	0.185100	1.663590	0.000000	0.000000	4.000000	26.000000	0.000000
2942.647942	-0.153414	0.555198	-0.027850	65.173157	60.426403	130.558228	-1.392522	0.000000	2.670684	0.000000	0.000000	0.000000	-1.964566	0.185100	1.663590	0.000000	0.000000	4.000000	26.000000	0.000000
2942.651276	-0.159357	0.555898	-0.021750	65.173157	60.426403	130.558228	-1.392522	0.000000	2.670684	0.000000	0.000000	0.000000	-1.782938	0.210179	1.830240	0.000000	0.000000	4.000000	26.000000	0.000000
2942.654609	-0.159357	0.555898	-0.021750	65.173157	60.426403	130.558228	-1.392522	0.000000	2.670684	0.000000	0.000000	0.000000	-1.782938	0.210179	1.830240	0.000000	0.000000	4.000000	26.000000	0.000000
2942.657942	-0.159357	0.555898	-0.021750	65.317581	64.940903	133.822495	-1.087482	0.000000	2.967841	0.000000	0.000000	0.000000	-1.782938	0.210179	1.830240	0.000000	0.000000	4.000000	26.000000	0.000000
2942.661276	-0.164743	0.556758	-0.015048	65.317581	64.940903	133.822495	-1.087482	0.000000	2.967841	0.000000	0.000000	0.000000	-1.615899	0.257997	2.010619	0.000000	0.000000	4.000000	26.000000	0.000000
2942.664609	-0.164743	0.556758	-0.015048	65.317581	64.940903	133.822495	-1.087482	0.000000	2.967841	0.000000	0.000000	0.000000	-1.615899	0.257997	2.010619	0.000000	0.000000	4.000000	26.000000	0.000000
2942.667942	-0.164743	0.556758	-0.015048	65.610344	69.561615	136.951874	-0.752379	0.000000	3.237158	0.000000	0.000000	0.000000	-1.615899	0.257997	2.010619	0.000000	0.000000	4.000000	26.000000	0.000000
2942.671276	-0.169491	0.557683	-0.007918	65.610344	69.561615	136.951874	-0.752379	0.000000	3.237158	0.000000	0.000000	0.000000	-1.424481	0.277427	2.138784	0.000000	0.000000	4.000000	26.000000	0.000000
2942.674609	-0.169491	0.557683	-0.007918	65.610344	69.561615	136.951874	-0.752379	0.000000	3.237158	0.000000	0.000000	0.000000	-1.424481	0.277427	2.138784	0.000000	0.000000	4.000000	26.000000	0.000000
2942.677942	-0.169491	0.557683	-0.007918	66.086075	74.330826	140.005493	-0.395915	0.000000	3.474571	0.000000	0.000000	0.000000	-1.424481	0.277427	2.138784	0.000000	0.000000	4.000000	26.000000	0.000000
2942.681276	-0.173644	0.558779	-0.000329	66.086075	74.330826	140.005493	-0.395915	0.000000	3.474571	0.000000	0.000000	0.000000	-1.245730	0.328891	2.276734	0.000000	0.000000	4.000000	26.000000	0.000000
2942.684609	-0.173644	0.558779	-0.000329	66.086075	74.330826	140.005493	-0.395915	0.000000	3.474571	0.000000	0.000000	0.000000	-1.245730	0.328891	2.276734	0.000000	0.000000	4.000000	26.000000	0.000000
2942.687942	-0.173644	0.558779	-0.000329	66.868309	78.792435	142.598495	-0.016460	0.000000	3.682193	0.000000	0.000000	0.000000	-1.245730	0.328891	2.276734	0.000000	0.000000	4.000000	26.000000	0.000000
2942.691276	-0.177272	0.560052	0.007689	66.868309	78.792435	142.598495	-0.016460	0.000000	3.682193	0.000000	0.000000	0.000000	-1.088590	0.381884	2.405471	0.000000	0.000000	4.000000	26.000000	0.000000
2942.694609	-0.177272	0.560052	0.007689	66.868309	78.792435	142.598495	-0.016460	0.000000	3.682193	0.000000	0.000000	0.000000	-1.088590	0.381884	2.405471	0.000000	0.000000	4.000000	26.000000	0.000000
2942.697942	-0.177272	0.560052	0.007689	68.076271	82.488533	144.357559	0.384452	0.000000	3.863625	0.000000	0.000000	0.000000	-1.088590	0.381884	2.405471	0.000000	0.000000	4.000000	26.000000	0.000000
2942.701276	-0.180423	0.561515	0.016154	68.076271	82.488533	144.357559	0.384452	0.000000	3.863625	0.000000	0.000000	0.000000	-0.945257	0.438986	2.539631	0.000000	0.000000	4.000000	26.000000	0.000000
2942.704609	-0.180423	0.561515	0.016154	68.076271	82.488533	144.357559	0.384452	0.000000	3.863625	0.000000	0.000000	0.000000	-0.945257	0.438986	2.539631	0.000000	0.000000	4.000000	26.000000	0.000000
2942.707942	-0.180423	0.561515	0.016154	69.653656	85.641243	145.532776	0.807724	0.000000	4.021167	0.000000	0.000000	0.000000	-0.945257	0.438986	2.539631	0.000000	0.000000	4.000000	26.000000	0.000000
2942.711276	-0.183145	0.563084	0.024945	69.653656	85.641243	145.532776	0.807724	0.000000	4.021167	0.000000	0.000000	0.000000	-0.816542	0.470432	2.637192	0.000000	0.000000	4.000000	26.000000	0.000000
2942.714609	-0.183145	0.563084	0.024945	69.653656	85.641243	145.532776	0.807724	0.000000	4.021167	0.000000	0.000000	0.000000	-0.816542	0.470432	2.637192	0.000000	0.000000	4.000000	26.000000	0.000000
2942.717942	-0.183145	0.563084	0.024945	71.395256	88.817413	146.697525	1.247256	0.000000	4.157258	0.000000	0.000000	0.000000	-0.816542	0.470432	2.637192	0.000000	0.000000	4.000000	26.000000	0.000000
2942.721276	-0.185224	0.564690	0.033925	71.395256	88.817413	146.697525	1.247256	0.000000	4.157258	0.000000	0.000000	0.000000	-0.623563	0.481924	2.694082	0.000000	0.000000	4.000000	26.000000	0.000000
2942.724609	-0.185224	0.564690	0.033925	71.395256	88.817413	146.697525	1.247256	0.000000	4.157258	0.000000	0.000000	0.000000	-0.623563	0.481924	2.694082	0.000000	0.000000	4.000000	26.000000	0.000000
2942.727942	-0.185224	0.564690	0.033925	73.103737	92.152870	148.075363	1.696270	0.000000	4.261185	0.000000	0.000000	0.000000	-0.623563	0.481924	2.694082	0.000000	0.000000	4.000000	26.000000	0.000000
2942.731276	-0.186552	0.566292	0.043050	73.103737	92.152870	148.075363	1.696270	0.000000	4.261185	0.000000	0.000000	0.000000	-0.398500	0.480581	2.737240	0.000000	0.000000	4.000000	26.000000	0.000000
2942.734609	-0.186552	0.566292	0.043050	73.103737	92.152870	148.075363	1.696270	0.000000	4.261185	0.000000	0.000000	0.000000	-0.398500	0.480581	2.737240	0.000000	0.000000	4.000000	26.000000	0.000000
2942.737942	-0.186552	0.566292	0.043050	74.646439	95.410912	149.536728	2.152476	0.000000	4.327601	0.000000	0.000000	0.000000	-0.398500	0.480581	2.737240	0.000000	0.000000	4.000000	26.000000	0.000000
2942.741276	-0.187077	0.567897	0.052197	74.646439	95.410912	149.536728	2.152476	0.000000	4.327601	0.000000	0.000000	0.000000	-0.157374	0.481458	2.744290	0.000000	0.000000	4.000000	26.000000	0.000000
2942.744609	-0.187077	0.567897	0.052197	74.646439	95.410912	149.536728	2.152476	0.000000	4.327601	0.000000	0.000000	0.000000	-0.157374	0.481458	2.744290	0.000000	0.000000	4.000000	26.000000	0.000000
2942.747942	-0.187077	0.567897	0.052197	76.041313	98.563515	151.028320	2.570711	0.000000	4.288525	0.000000	0.000000	0.000000	-0.157374	0.481458	2.744290	0.000000	0.000000	4.000000	26.000000	0.000000
2942.751276	-0.186835	0.569443	0.061253	76.041313	98.563515	151.028320	2.570711	0.000000	4.288525	0.000000	0.000000	0.000000	0.072400	0.464009	2.716768	0.000000	0.000000	4.000000	26.000000	0.000000
2942.754609	-0.186835	0.569443	0.061253	76.041313	98.563515	151.028320	2.570711	0.000000	4.288525	0.000000	0.000000	0.000000	0.072400	0.464009	2.716768	0.000000	0.000000	4.000000	26.000000	0.000000
2942.757942	-0.186835	0.569443	0.061253	77.345192	101.758018	152.643433	2.882083	0.000000	4.085780	0.000000	0.000000	0.000000	0.072400	0.464009	2.716768	0.000000	0.000000	4.000000	26.000000	0.000000
2942.761276	-0.185803	0.571075	0.070210	77.345192	101.758018	152.643433	2.882083	0.000000	4.085780	0.000000	0.000000	0.000000	0.309753	0.489610	2.687166	0.000000	0.000000	4.000000	26.000000	0.000000
2942.764609	-0.185803	0.571075	0.070210	77.345192	101.758018	152.643433	2.882083	0.000000	4.085780	0.000000	0.000000	0.000000	0.309753	0.489610	2.687166	0.000000	0.000000	4.000000	26.000000	0.000000
2942.767942	-0.185803	0.571075	0.070210	78.630600	105.276619	154.603119	3.166406	0.000000	3.869609	0.000000	0.000000	0.000000	0.309753	0.489610	2.687166	0.000000	0.000000	4.000000	26.000000	0.000000
2942.771276	-0.184136	0.572688	0.078840	78.630600	105.276619	154.603119	3.166406	0.000000	3.869609	0.000000	0.000000	0.000000	0.499912	0.483874	2.589032	0.000000	0.000000	4.000000	26.000000	0.000000
2942.774609	-0.184136	0.572688	0.078840	78.630600	105.276619	154.603119	3.166406	0.000000	3.869609	0.000000	0.000000	0.000000	0.499912	0.483874	2.589032	0.000000	0.000000	4.000000	26.000000	0.000000
2942.777942	-0.184136	0.572688	0.078840	79.969337	109.684372	157.400757	3.418841	0.000000	3.648497	0.000000	0.000000	0.000000	0.499912	0.483874	2.589032	0.000000	0.000000	4.000000	26.000000	0.000000
2942.781276	-0.181807	0.574303	0.087066	79.969337	109.684372	157.400757	3.418841	0.000000	3.648497	0.000000	0.000000	0.000000	0.698943	0.484428	2.467706	0.000000	0.000000	4.000000	26.000000	0.000000
2942.784609	-0.181807	0.574303	0.087066	79.969337	109.684372	157.400757	3.418841	0.000000	3.648497	0.000000	0.000000	0.000000	0.698943	0.484428	2.467706	0.000000	0.000000	4.000000	26.000000	0.000000
2942.787942	-0.181807	0.574303	0.087066	81.352318	115.565559	161.609344	3.643881	0.000000	3.423761	0.000000	0.000000	0.000000	0.698943	0.484428	2.467706	0.000000	0.000000	4.000000	26.000000	0.000000
2942.791276	-0.178916	0.575874	0.094844	81.352318	115.565559	161.609344	3.643881	0.000000	3.423761	0.000000	0.000000	0.000000	0.867297	0.471316	2.333380	0.000000	0.000000	4.000000	26.000000	0.000000
2942.794609	-0.178916	0.575874	0.094844	81.352318	115.565559	161.609344	3.643881	0.000000	3.423761	0.000000	0.000000	0.000000	0.867297	0.471316	2.333380	0.000000	0.000000	4.000000	26.000000	0.000000
2942.797942	-0.178916	0.575874	0.094844	82.725113	123.676872	168.022491	3.843518	0.000000	3.198025	0.000000	0.000000	0.000000	0.867297	0.471316	2.333380	0.000000	0.000000	4.000000	26.000000	0.000000
2942.801276	-0.175447	0.577355	0.102010	82.725113	123.676872	168.022491	3.843518	0.000000	3.198025	0.000000	0.000000	0.000000	1.040447	0.444268	2.149774	0.000000	0.000000	4.000000	26.000000	0.000000
2942.804609	-0.175447	0.577355	0.102010	82.725113	123.676872	168.022491	3.843518	0.000000	3.198025	0.000000	0.000000	0.000000	1.040447	0.444268	2.149774	0.000000	0.000000	4.000000	26.000000	0.000000
2942.807942	-0.175447	0.577355	0.102010	83.954224	135.028671	177.657333	4.019961	0.000000	2.973199	0.000000	0.000000	0.000000	1.040447	0.444268	2.149774	0.000000	0.000000	4.000000	26.000000	0.000000
2942.811276	-0.171267	0.578724	0.108655	83.954224	135.028671	177.657333	4.019961	0.000000	2.973199	0.000000	0.000000	0.000000	1.253994	0.410801	1.993578	0.000000	0.000000	4.000000	26.000000	0.000000
2942.814609	-0.171267	0.578724	0.108655	83.954224	135.028671	177.657333	4.019961	0.000000	2.973199	0.000000	0.000000	0.000000	1.253994	0.410801	1.993578	0.000000	0.000000	4.000000	26.000000	0.000000
2942.817942	-0.171267	0.578724	0.108655	84.916885	150.552856	-168.389648	4.180902	0.000000	2.742273	0.000000	0.000000	0.000000	1.253994	0.410801	1.993578	0.000000	0.000000	4.000000	26.000000	0.000000
2942.821276	-0.166500	0.580051	0.114568	84.916885	150.552856	-168.389648	4.180902	0.000000	2.742273	0.000000	0.000000	0.000000	1.430148	0.398102	1.773781	0.000000	0.000000	4.000000	26.000000	0.000000
2942.824609	-0.166500	0.580051	0.114568	84.916885	150.552856	-168.389648	4.180902	0.000000	2.742273	0.000000	0.000000	0.000000	1.430148	0.398102	1.773781	0.000000	0.000000	4.000000	26.000000	0.000000
2942.827942	-0.166500	0.580051	0.114568	85.489632	170.511505	-149.080490	4.324321	0.000000	2.510030	0.000000	0.000000	0.000000	1.430148	0.398102	1.773781	0.000000	0.000000	4.000000	26.000000	0.000000
2942.831276	-0.161160	0.581322	0.119829	85.489632	170.511505	-149.080490	4.324321	0.000000	2.510030	0.000000	0.000000	0.000000	1.601943	0.381179	1.578362	0.000000	0.000000	4.000000	26.000000	0.000000
2942.834609	-0.161160	0.581322	0.119829	85.489632	170.511505	-149.080490	4.324321	0.000000	2.510030	0.000000	0.000000	0.000000	1.601943	0.381179	1.578362	0.000000	0.000000	4.000000	26.000000	0.000000
2942.837942	-0.161160	0.581322	0.119829	85.605019	-166.659195	-125.776062	4.453460	0.000000	2.273036	0.000000	0.000000	0.000000	1.601943	0.381179	1.578362	0.000000	0.000000	4.000000	26.000000	0.000000
2942.841276	-0.155327	0.582503	0.124326	85.605019	-166.659195	-125.776062	4.453460	0.000000	2.273036	0.000000	0.000000	0.000000	1.750170	0.354183	1.349232	0.000000	0.000000	4.000000	26.000000	0.000000
2942.844609	-0.155327	0.582503	0.124326	85.605019	-166.659195	-125.776062	4.453460	0.000000	2.273036	0.000000	0.000000	0.000000	1.750170	0.354183	1.349232	0.000000	0.000000	4.000000	26.000000	0.000000
2942.847942	-0.155327	0.582503	0.124326	85.199638	-144.483017	-102.682922	4.568098	0.000000	2.032852	0.000000	0.000000	0.000000	1.750170	0.354183	1.349232	0.000000	0.000000	4.000000	26.000000	0.000000
2942.851276	-0.149090	0.583546	0.127970	85.199638	-144.483017	-102.682922	4.568098	0.000000	2.032852	0.000000	0.000000	0.000000	1.870919	0.312933	1.093138	0.000000	0.000000	4.000000	26.000000	0.000000
2942.854609	-0.149090	0.583546	0.127970	85.199638	-144.483017	-102.682922	4.568098	0.000000	2.032852	0.000000	0.000000	0.000000	1.870919	0.312933	1.093138	0.000000	0.000000	4.000000	26.000000	0.000000
2942.857942	-0.149090	0.583546	0.127970	84.371552	-126.589455	-83.944054	4.668304	0.000000	1.790791	0.000000	0.000000	0.000000	1.870919	0.312933	1.093138	0.000000	0.000000	4.000000	26.000000	0.000000
2942.861276	-0.142510	0.584417	0.130756	84.371552	-126.589455	-83.944054	4.668304	0.000000	1.790791	0.000000	0.000000	0.000000	1.974149	0.261557	0.835628	0.000000	0.000000	4.000000	26.000000	0.000000
2942.864609	-0.142510	0.584417	0.130756	84.371552	-126.589455	-83.944054	4.668304	0.000000	1.790791	0.000000	0.000000	0.000000	1.974149	0.261557	0.835628	0.000000	0.000000	4.000000	26.000000	0.000000
2942.867942	-0.142510	0.584417	0.130756	83.285538	-113.290703	-70.237801	4.755020	0.000000	1.545894	0.000000	0.000000	0.000000	1.974149	0.261557	0.835628	0.000000	0.000000	4.000000	26.000000	0.000000
2942.871276	-0.135672	0.585127	0.132546	83.285538	-113.290703	-70.237801	4.755020	0.000000	1.545894	0.000000	0.000000	0.000000	2.051178	0.212737	0.536961	0.000000	0.000000	4.000000	26.000000	0.000000
2942.874609	-0.135672	0.585127	0.132546	83.285538	-113.290703	-70.237801	4.755020	0.000000	1.545894	0.000000	0.000000	0.000000	2.051178	0.212737	0.536961	0.000000	0.000000	4.000000	26.000000	0.000000
2942.877942	-0.135672	0.585127	0.132546	82.056213	-103.192940	-60.558643	4.828197	0.000000	1.299428	0.000000	0.000000	0.000000	2.051178	0.212737	0.536961	0.000000	0.000000	4.000000	26.000000	0.000000
2942.881276	-0.128386	0.585703	0.133376	82.056213	-103.192940	-60.558643	4.828197	0.000000	1.299428	0.000000	0.000000	0.000000	2.185871	0.173037	0.249001	0.000000	0.000000	4.000000	26.000000	0.000000
2942.884609	-0.128386	0.585703	0.133376	82.056213	-103.192940	-60.558643	4.828197	0.000000	1.299428	0.000000	0.000000	0.000000	2.185871	0.173037	0.249001	0.000000	0.000000	4.000000	26.000000	0.000000
2942.887942	-0.128386	0.585703	0.133376	80.757118	-94.914337	-52.852707	4.890467	0.000000	1.040833	0.000000	0.000000	0.000000	2.185871	0.173037	0.249001	0.000000	0.000000	4.000000	26.000000	0.000000
2942.891276	-0.120863	0.586172	0.133243	80.757118	-94.914337	-52.852707	4.890467	0.000000	1.040833	0.000000	0.000000	0.000000	2.257079	0.140496	-0.039686	0.000000	0.000000	4.000000	26.000000	0.000000
2942.894609	-0.120863	0.586172	0.133243	80.757118	-94.914337	-52.852707	4.890467	0.000000	1.040833	0.000000	0.000000	0.000000	2.257079	0.140496	-0.039686	0.000000	0.000000	4.000000	26.000000	0.000000
2942.897942	-0.120863	0.586172	0.133243	79.369644	-87.825432	-46.015427	4.939815	0.000000	0.773452	0.000000	0.000000	0.000000	2.257079	0.140496	-0.039686	0.000000	0.000000	4.000000	26.000000	0.000000
2942.901276	-0.113060	0.586468	0.132201	79.369644	-87.825432	-46.015427	4.939815	0.000000	0.773452	0.000000	0.000000	0.000000	2.340867	0.089027	-0.312705	0.000000	0.000000	4.000000	26.000000	0.000000
2942.904609	-0.113060	0.586468	0.132201	79.369644	-87.825432	-46.015427	4.939815	0.000000	0.773452	0.000000	0.000000	0.000000	2.340867	0.089027	-0.312705	0.000000	0.000000	4.000000	26.000000	0.000000
2942.907942	-0.113060	0.586468	0.132201	77.854591	-81.673691	-39.785557	4.975780	0.000000	0.491541	0.000000	0.000000	0.000000	2.340867	0.089027	-0.312705	0.000000	0.000000	4.000000	26.000000	0.000000
2942.911276	-0.104978	0.586601	0.130214	77.854591	-81.673691	-39.785557	4.975780	0.000000	0.491541	0.000000	0.000000	0.000000	2.424566	0.039638	-0.596118	0.000000	0.000000	4.000000	26.000000	0.000000
2942.914609	-0.104978	0.586601	0.130214	77.854591	-81.673691	-39.785557	4.975780	0.000000	0.491541	0.000000	0.000000	0.000000	2.424566	0.039638	-0.596118	0.000000	0.000000	4.000000	26.000000	0.000000
2942.917942	-0.104978	0.586601	0.130214	76.184837	-76.378799	-33.193352	4.996350	0.000000	0.191000	0.000000	0.000000	0.000000	2.424566	0.039638	-0.596118	0.000000	0.000000	4.000000	26.000000	0.000000
2942.921276	-0.097049	0.586577	0.127423	76.184837	-76.378799	-33.193352	4.996350	0.000000	0.191000	0.000000	0.000000	0.000000	2.378573	-0.007109	-0.837135	0.000000	0.000000	4.000000	26.000000	0.000000
2942.924609	-0.097049	0.586577	0.127423	76.184837	-76.378799	-33.193352	4.996350	0.000000	0.191000	0.000000	0.000000	0.000000	2.378573	-0.007109	-0.837135	0.000000	0.000000	4.000000	26.000000	0.000000
2942.927942	-0.097049	0.586577	0.127423	74.340836	-71.937523	-26.551079	4.998660	0.000000	-0.115755	0.000000	0.000000	0.000000	2.378573	-0.007109	-0.837135	0.000000	0.000000	4.000000	26.000000	0.000000
2942.931276	-0.089318	0.586384	0.123785	74.340836	-71.937523	-26.551079	4.998660	0.000000	-0.115755	0.000000	0.000000	0.000000	2.319485	-0.057781	-1.091537	0.000000	0.000000	4.000000	26.000000	0.000000
2942.934609	-0.089318	0.586384	0.123785	74.340836	-71.937523	-26.551079	4.998660	0.000000	-0.115755	0.000000	0.000000	0.000000	2.319485	-0.057781	-1.091537	0.000000	0.000000	4.000000	26.000000	0.000000
2942.937942	-0.089318	0.586384	0.123785	72.409546	-68.365303	-20.915789	4.981485	0.000000	-0.429892	0.000000	0.000000	0.000000	2.319485	-0.057781	-1.091537	0.000000	0.000000	4.000000	26.000000	0.000000
2942.941276	-0.081756	0.586045	0.119353	72.409546	-68.365303	-20.915789	4.981485	0.000000	-0.429892	0.000000	0.000000	0.000000	2.268352	-0.101776	-1.329699	0.000000	0.000000	4.000000	26.000000	0.000000
2942.944609	-0.081756	0.586045	0.119353	72.409546	-68.365303	-20.915789	4.981485	0.000000	-0.429892	0.000000	0.000000	0.000000	2.268352	-0.101776	-1.329699	0.000000	0.000000	4.000000	26.000000	0.000000
2942.947942	-0.081756	0.586045	0.119353	70.497070	-65.447502	-17.196968	4.942593	0.000000	-0.755497	0.000000	0.000000	0.000000	2.268352	-0.101776	-1.329699	0.000000	0.000000	4.000000	26.000000	0.000000
2942.951276	-0.074534	0.585609	0.114206	70.497070	-65.447502	-17.196968	4.942593	0.000000	-0.755497	0.000000	0.000000	0.000000	2.166674	-0.130659	-1.544113	0.000000	0.000000	4.000000	26.000000	0.000000
2942.954609	-0.074534	0.585609	0.114206	70.497070	-65.447502	-17.196968	4.942593	0.000000	-0.755497	0.000000	0.000000	0.000000	2.166674	-0.130659	-1.544113	0.000000	0.000000	4.000000	26.000000	0.000000
2942.957942	-0.074534	0.585609	0.114206	68.722748	-62.924629	-14.390502	4.880148	0.000000	-1.088187	0.000000	0.000000	0.000000	2.166674	-0.130659	-1.544113	0.000000	0.000000	4.000000	26.000000	0.000000
2942.961276	-0.067593	0.585076	0.108450	68.722748	-62.924629	-14.390502	4.880148	0.000000	-1.088187	0.000000	0.000000	0.000000	2.082353	-0.159924	-1.726617	0.000000	0.000000	4.000000	26.000000	0.000000
2942.964609	-0.067593	0.585076	0.108450	68.722748	-62.924629	-14.390502	4.880148	0.000000	-1.088187	0.000000	0.000000	0.000000	2.082353	-0.159924	-1.726617	0.000000	0.000000	4.000000	26.000000	0.000000
2942.967942	-0.067593	0.585076	0.108450	67.139847	-60.545952	-10.772151	4.790685	0.000000	-1.431549	0.000000	0.000000	0.000000	2.082353	-0.159924	-1.726617	0.000000	0.000000	4.000000	26.000000	0.000000
2942.971276	-0.060987	0.584575	0.102250	67.139847	-60.545952	-10.772151	4.790685	0.000000	-1.431549	0.000000	0.000000	0.000000	1.981784	-0.150359	-1.860183	0.000000	0.000000	4.000000	26.000000	0.000000
2942.974609	-0.060987	0.584575	0.102250	67.139847	-60.545952	-10.772151	4.790685	0.000000	-1.431549	0.000000	0.000000	0.000000	1.981784	-0.150359	-1.860183	0.000000	0.000000	4.000000	26.000000	0.000000
2942.977942	-0.060987	0.584575	0.102250	65.767914	-58.277851	-6.083517	4.671515	0.000000	-1.782400	0.000000	0.000000	0.000000	1.981784	-0.150359	-1.860183	0.000000	0.000000	4.000000	26.000000	0.000000
2942.981276	-0.054969	0.584114	0.095721	65.767914	-58.277851	-6.083517	4.671515	0.000000	-1.782400	0.000000	0.000000	0.000000	1.805438	-0.138477	-1.958587	0.000000	0.000000	4.000000	26.000000	0.000000
2942.984609	-0.054969	0.584114	0.095721	65.767914	-58.277851	-6.083517	4.671515	0.000000	-1.782400	0.000000	0.000000	0.000000	1.805438	-0.138477	-1.958587	0.000000	0.000000	4.000000	26.000000	0.000000
2942.987942	-0.054969	0.584114	0.095721	64.614525	-56.125694	-1.632369	4.524350	0.000000	-2.128441	0.000000	0.000000	0.000000	1.805438	-0.138477	-1.958587	0.000000	0.000000	4.000000	26.000000	0.000000
2942.991276	-0.049589	0.583693	0.088973	64.614525	-56.125694	-1.632369	4.524350	0.000000	-2.128441	0.000000	0.000000	0.000000	1.613950	-0.126181	-2.024281	0.000000	0.000000	4.000000	26.000000	0.000000
2942.994609	-0.049589	0.583693	0.088973	64.614525	-56.125694	-1.632369	4.524350	0.000000	-2.128441	0.000000	0.000000	0.000000	1.613950	-0.126181	-2.024281	0.000000	0.000000	4.000000	26.000000	0.000000
2942.997942	-0.049589	0.583693	0.088973	63.714252	-54.091419	1.984657	4.350265	0.000000	-2.464792	0.000000	0.000000	0.000000	1.613950	-0.126181	-2.024281	0.000000	0.000000	4.000000	26.000000	0.000000
2943.001276	-0.044947	0.583345	0.082169	63.714252	-54.091419	1.984657	4.350265	0.000000	-2.464792	0.000000	0.000000	0.000000	1.392670	-0.104308	-2.041276	0.000000	0.000000	4.000000	26.000000	0.000000
2943.004609	-0.044947	0.583345	0.082169	63.714252	-54.091419	1.984657	4.350265	0.000000	-2.464792	0.000000	0.000000	0.000000	1.392670	-0.104308	-2.041276	0.000000	0.000000	4.000000	26.000000	0.000000
2943.007942	-0.044947	0.583345	0.082169	63.157013	-52.176342	5.188013	4.108453	0.000000	-2.752657	0.000000	0.000000	0.000000	1.392670	-0.104308	-2.041276	0.000000	0.000000	4.000000	26.000000	0.000000
2943.011276	-0.041028	0.583051	0.075126	63.157013	-52.176342	5.188013	4.108453	0.000000	-2.752657	0.000000	0.000000	0.000000	1.175546	-0.088152	-2.112915	0.000000	0.000000	4.000000	26.000000	0.000000
2943.014609	-0.041028	0.583051	0.075126	63.157013	-52.176342	5.188013	4.108453	0.000000	-2.752657	0.000000	0.000000	0.000000	1.175546	-0.088152	-2.112915	0.000000	0.000000	4.000000	26.000000	0.000000
2943.017942	-0.041028	0.583051	0.075126	63.009247	-50.387375	8.572276	3.756301	0.000000	-2.948581	0.000000	0.000000	0.000000	1.175546	-0.088152	-2.112915	0.000000	0.000000	4.000000	26.000000	0.000000
2943.021276	-0.037901	0.582795	0.068062	63.009247	-50.387375	8.572276	3.756301	0.000000	-2.948581	0.000000	0.000000	0.000000	0.938087	-0.077030	-2.119247	0.000000	0.000000	4.000000	26.000000	0.000000
2943.024609	-0.037901	0.582795	0.068062	63.009247	-50.387375	8.572276	3.756301	0.000000	-2.948581	0.000000	0.000000	0.000000	0.938087	-0.077030	-2.119247	0.000000	0.000000	4.000000	26.000000	0.000000
2943.027942	-0.037901	0.582795	0.068062	63.103054	-48.669567	11.999313	3.403093	0.000000	-3.104929	0.000000	0.000000	0.000000	0.938087	-0.077030	-2.119247	0.000000	0.000000	4.000000	26.000000	0.000000
2943.031276	-0.035540	0.582659	0.061035	63.103054	-48.669567	11.999313	3.403093	0.000000	-3.104929	0.000000	0.000000	0.000000	0.708364	-0.040664	-2.108110	0.000000	0.000000	4.000000	26.000000	0.000000
2943.034609	-0.035540	0.582659	0.061035	63.103054	-48.669567	11.999313	3.403093	0.000000	-3.104929	0.000000	0.000000	0.000000	0.708364	-0.040664	-2.108110	0.000000	0.000000	4.000000	26.000000	0.000000
2943.037942	-0.035540	0.582659	0.061035	63.310738	-47.064125	14.750749	3.051741	0.000000	-3.222990	0.000000	0.000000	0.000000	0.708364	-0.040664	-2.108110	0.000000	0.000000	4.000000	26.000000	0.000000
2943.041276	-0.034169	0.582606	0.054198	63.310738	-47.064125	14.750749	3.051741	0.000000	-3.222990	0.000000	0.000000	0.000000	0.411350	-0.016079	-2.050959	0.000000	0.000000	4.000000	26.000000	0.000000
2943.044609	-0.034169	0.582606	0.054198	63.310738	-47.064125	14.750749	3.051741	0.000000	-3.222990	0.000000	0.000000	0.000000	0.411350	-0.016079	-2.050959	0.000000	0.000000	4.000000	26.000000	0.000000
2943.047942	-0.034169	0.582606	0.054198	63.621056	-45.461895	16.864973	2.709915	0.000000	-3.291548	0.000000	0.000000	0.000000	0.411350	-0.016079	-2.050959	0.000000	0.000000	4.000000	26.000000	0.000000
2943.051276	-0.033635	0.582656	0.047654	63.621056	-45.461895	16.864973	2.709915	0.000000	-3.291548	0.000000	0.000000	0.000000	0.160071	0.015030	-1.963402	0.000000	0.000000	4.000000	26.000000	0.000000
2943.054609	-0.033635	0.582656	0.047654	63.621056	-45.461895	16.864973	2.709915	0.000000	-3.291548	0.000000	0.000000	0.000000	0.160071	0.015030	-1.963402	0.000000	0.000000	4.000000	26.000000	0.000000
2943.057942	-0.033635	0.582656	0.047654	64.042503	-43.766369	19.262875	2.382681	0.000000	-3.318227	0.000000	0.000000	0.000000	0.160071	0.015030	-1.963402	0.000000	0.000000	4.000000	26.000000	0.000000
2943.061276	-0.033723	0.582841	0.041480	64.042503	-43.766369	19.262875	2.382681	0.000000	-3.318227	0.000000	0.000000	0.000000	-0.026403	0.055637	-1.852230	0.000000	0.000000	4.000000	26.000000	0.000000
2943.064609	-0.033723	0.582841	0.041480	64.042503	-43.766369	19.262875	2.382681	0.000000	-3.318227	0.000000	0.000000	0.000000	-0.026403	0.055637	-1.852230	0.000000	0.000000	4.000000	26.000000	0.000000
2943.067942	-0.033723	0.582841	0.041480	64.649971	-41.865448	22.349758	2.073976	0.000000	-3.313826	0.000000	0.000000	0.000000	-0.026403	0.055637	-1.852230	0.000000	0.000000	4.000000	26.000000	0.000000
2943.071276	-0.034321	0.583058	0.035716	64.649971	-41.865448	22.349758	2.073976	0.000000	-3.313826	0.000000	0.000000	0.000000	-0.179291	0.064974	-1.728914	0.000000	0.000000	4.000000	26.000000	0.000000
2943.074609	-0.034321	0.583058	0.035716	64.649971	-41.865448	22.349758	2.073976	0.000000	-3.313826	0.000000	0.000000	0.000000	-0.179291	0.064974	-1.728914	0.000000	0.000000	4.000000	26.000000	0.000000
2943.077942	-0.034321	0.583058	0.035716	65.412117	-39.678692	26.206472	1.785824	0.000000	-3.283944	0.000000	0.000000	0.000000	-0.179291	0.064974	-1.728914	0.000000	0.000000	4.000000	26.000000	0.000000
2943.081276	-0.035343	0.583321	0.030350	65.412117	-39.678692	26.206472	1.785824	0.000000	-3.283944	0.000000	0.000000	0.000000	-0.306600	0.078911	-1.609851	0.000000	0.000000	4.000000	26.000000	0.000000
2943.084609	-0.035343	0.583321	0.030350	65.412117	-39.678692	26.206472	1.785824	0.000000	-3.283944	0.000000	0.000000	0.000000	-0.306600	0.078911	-1.609851	0.000000	0.000000	4.000000	26.000000	0.000000
2943.087942	-0.035343	0.583321	0.030350	66.217224	-37.259418	30.641834	1.517515	0.000000	-3.232844	0.000000	0.000000	0.000000	-0.306600	0.078911	-1.609851	0.000000	0.000000	4.000000	26.000000	0.000000
2943.091276	-0.036988	0.583629	0.025391	66.217224	-37.259418	30.641834	1.517515	0.000000	-3.232844	0.000000	0.000000	0.000000	-0.493390	0.092414	-1.487675	0.000000	0.000000	4.000000	26.000000	0.000000
2943.094609	-0.036988	0.583629	0.025391	66.217224	-37.259418	30.641834	1.517515	0.000000	-3.232844	0.000000	0.000000	0.000000	-0.493390	0.092414	-1.487675	0.000000	0.000000	4.000000	26.000000	0.000000
2943.097942	-0.036988	0.583629	0.025391	66.999886	-34.690102	35.485218	1.269570	0.000000	-3.150613	0.000000	0.000000	0.000000	-0.493390	0.092414	-1.487675	0.000000	0.000000	4.000000	26.000000	0.000000
2943.101276	-0.039377	0.583899	0.020807	66.999886	-34.690102	35.485218	1.269570	0.000000	-3.150613	0.000000	0.000000	0.000000	-0.716625	0.081082	-1.375281	0.000000	0.000000	4.000000	26.000000	0.000000
2943.104609	-0.039377	0.583899	0.020807	66.999886	-34.690102	35.485218	1.269570	0.000000	-3.150613	0.000000	0.000000	0.000000	-0.716625	0.081082	-1.375281	0.000000	0.000000	4.000000	26.000000	0.000000
2943.107942	-0.039377	0.583899	0.020807	67.724007	-31.929201	40.435841	1.040356	0.000000	-3.031175	0.000000	0.000000	0.000000	-0.716625	0.081082	-1.375281	0.000000	0.000000	4.000000	26.000000	0.000000
2943.111276	-0.042420	0.584170	0.016501	67.724007	-31.929201	40.435841	1.040356	0.000000	-3.031175	0.000000	0.000000	0.000000	-0.912958	0.081234	-1.291737	0.000000	0.000000	4.000000	26.000000	0.000000
2943.114609	-0.042420	0.584170	0.016501	67.724007	-31.929201	40.435841	1.040356	0.000000	-3.031175	0.000000	0.000000	0.000000	-0.912958	0.081234	-1.291737	0.000000	0.000000	4.000000	26.000000	0.000000
2943.117942	-0.042420	0.584170	0.016501	68.318138	-28.925404	44.200619	0.825067	0.000000	-2.879015	0.000000	0.000000	0.000000	-0.912958	0.081234	-1.291737	0.000000	0.000000	4.000000	26.000000	0.000000
2943.121276	-0.045962	0.584479	0.012601	68.318138	-28.925404	44.200619	0.825067	0.000000	-2.879015	0.000000	0.000000	0.000000	-1.062814	0.092778	-1.170135	0.000000	0.000000	4.000000	26.000000	0.000000
2943.124609	-0.045962	0.584479	0.012601	68.318138	-28.925404	44.200619	0.825067	0.000000	-2.879015	0.000000	0.000000	0.000000	-1.062814	0.092778	-1.170135	0.000000	0.000000	4.000000	26.000000	0.000000
2943.127942	-0.045962	0.584479	0.012601	68.701530	-25.574348	46.869904	0.630044	0.000000	-2.701880	0.000000	0.000000	0.000000	-1.062814	0.092778	-1.170135	0.000000	0.000000	4.000000	26.000000	0.000000
2943.131276	-0.049943	0.584862	0.009162	68.701530	-25.574348	46.869904	0.630044	0.000000	-2.701880	0.000000	0.000000	0.000000	-1.194308	0.114982	-1.031800	0.000000	0.000000	4.000000	26.000000	0.000000
2943.134609	-0.049943	0.584862	0.009162	68.701530	-25.574348	46.869904	0.630044	0.000000	-2.701880	0.000000	0.000000	0.000000	-1.194308	0.114982	-1.031800	0.000000	0.000000	4.000000	26.000000	0.000000
2943.137942	-0.049943	0.584862	0.009162	68.781845	-21.784933	49.355335	0.458077	0.000000	-2.502828	0.000000	0.000000	0.000000	-1.194308	0.114982	-1.031800	0.000000	0.000000	4.000000	26.000000	0.000000
2943.141276	-0.054222	0.585411	0.006455	68.781845	-21.784933	49.355335	0.458077	0.000000	-2.502828	0.000000	0.000000	0.000000	-1.283625	0.164634	-0.811937	0.000000	0.000000	4.000000	26.000000	0.000000
2943.144609	-0.054222	0.585411	0.006455	68.781845	-21.784933	49.355335	0.458077	0.000000	-2.502828	0.000000	0.000000	0.000000	-1.283625	0.164634	-0.811937	0.000000	0.000000	4.000000	26.000000	0.000000
2943.147942	-0.054222	0.585411	0.006455	68.588692	-17.777582	52.349045	0.322755	0.000000	-2.288891	0.000000	0.000000	0.000000	-1.283625	0.164634	-0.811937	0.000000	0.000000	4.000000	26.000000	0.000000
2943.151276	-0.058617	0.586070	0.004473	68.588692	-17.777582	52.349045	0.322755	0.000000	-2.288891	0.000000	0.000000	0.000000	-1.318340	0.197736	-0.594547	0.000000	0.000000	4.000000	26.000000	0.000000
2943.154609	-0.058617	0.586070	0.004473	68.588692	-17.777582	52.349045	0.322755	0.000000	-2.288891	0.000000	0.000000	0.000000	-1.318340	0.197736	-0.594547	0.000000	0.000000	4.000000	26.000000	0.000000
2943.157942	-0.058617	0.586070	0.004473	68.184731	-13.837480	55.589500	0.223663	0.000000	-2.069168	0.000000	0.000000	0.000000	-1.318340	0.197736	-0.594547	0.000000	0.000000	4.000000	26.000000	0.000000
2943.161276	-0.063061	0.586777	0.003222	68.184731	-13.837480	55.589500	0.223663	0.000000	-2.069168	0.000000	0.000000	0.000000	-1.333261	0.211930	-0.375253	0.000000	0.000000	4.000000	26.000000	0.000000
2943.164609	-0.063061	0.586777	0.003222	68.184731	-13.837480	55.589500	0.223663	0.000000	-2.069168	0.000000	0.000000	0.000000	-1.333261	0.211930	-0.375253	0.000000	0.000000	4.000000	26.000000	0.000000
2943.167942	-0.063061	0.586777	0.003222	67.605072	-10.095937	58.766663	0.161121	0.000000	-1.846957	0.000000	0.000000	0.000000	-1.333261	0.211930	-0.375253	0.000000	0.000000	4.000000	26.000000	0.000000
2943.171276	-0.067655	0.587462	0.002621	67.605072	-10.095937	58.766663	0.161121	0.000000	-1.846957	0.000000	0.000000	0.000000	-1.378187	0.205462	-0.180351	0.000000	0.000000	4.000000	26.000000	0.000000
2943.174609	-0.067655	0.587462	0.002621	67.605072	-10.095937	58.766663	0.161121	0.000000	-1.846957	0.000000	0.000000	0.000000	-1.378187	0.205462	-0.180351	0.000000	0.000000	4.000000	26.000000	0.000000
2943.177942	-0.067655	0.587462	0.002621	66.996216	-6.645238	61.954849	0.131063	0.000000	-1.617260	0.000000	0.000000	0.000000	-1.378187	0.205462	-0.180351	0.000000	0.000000	4.000000	26.000000	0.000000
2943.181276	-0.072423	0.588067	0.002547	66.996216	-6.645238	61.954849	0.131063	0.000000	-1.617260	0.000000	0.000000	0.000000	-1.430357	0.181774	-0.022178	0.000000	0.000000	4.000000	26.000000	0.000000
2943.184609	-0.072423	0.588067	0.002547	66.996216	-6.645238	61.954849	0.131063	0.000000	-1.617260	0.000000	0.000000	0.000000	-1.430357	0.181774	-0.022178	0.000000	0.000000	4.000000	26.000000	0.000000
2943.187942	-0.072423	0.588067	0.002547	67.262695	-2.992212	65.851952	0.127367	0.000000	-1.378867	0.000000	0.000000	0.000000	-1.430357	0.181774	-0.022178	0.000000	0.000000	4.000000	26.000000	0.000000
2943.191276	-0.077324	0.588415	0.002654	67.262695	-2.992212	65.851952	0.127367	0.000000	-1.378867	0.000000	0.000000	0.000000	-1.470522	0.104197	0.031970	0.000000	0.000000	4.000000	26.000000	0.000000
2943.194609	-0.077324	0.588415	0.002654	67.262695	-2.992212	65.851952	0.127367	0.000000	-1.378867	0.000000	0.000000	0.000000	-1.470522	0.104197	0.031970	0.000000	0.000000	4.000000	26.000000	0.000000
2943.197942	-0.077324	0.588415	0.002654	68.207886	1.627140	70.436218	0.132695	0.000000	-1.133779	0.000000	0.000000	0.000000	-1.470522	0.104197	0.031970	0.000000	0.000000	4.000000	26.000000	0.000000
2943.201276	-0.082180	0.588523	0.002897	68.207886	1.627140	70.436218	0.132695	0.000000	-1.133779	0.000000	0.000000	0.000000	-1.456612	0.032412	0.073073	0.000000	0.000000	4.000000	26.000000	0.000000
2943.204609	-0.082180	0.588523	0.002897	68.207886	1.627140	70.436218	0.132695	0.000000	-1.133779	0.000000	0.000000	0.000000	-1.456612	0.032412	0.073073	0.000000	0.000000	4.000000	26.000000	0.000000
2943.207942	-0.082180	0.588523	0.002897	69.015976	7.179908	75.655952	0.144874	0.000000	-0.891011	0.000000	0.000000	0.000000	-1.456612	0.032412	0.073073	0.000000	0.000000	4.000000	26.000000	0.000000
2943.211276	-0.086976	0.588606	0.003668	69.015976	7.179908	75.655952	0.144874	0.000000	-0.891011	0.000000	0.000000	0.000000	-1.438921	0.024987	0.231177	0.000000	0.000000	4.000000	26.000000	0.000000
2943.214609	-0.086976	0.588606	0.003668	69.015976	7.179908	75.655952	0.144874	0.000000	-0.891011	0.000000	0.000000	0.000000	-1.438921	0.024987	0.231177	0.000000	0.000000	4.000000	26.000000	0.000000
2943.217942	-0.086976	0.588606	0.003668	69.465706	13.268313	81.329796	0.183403	0.000000	-0.651191	0.000000	0.000000	0.000000	-1.438921	0.024987	0.231177	0.000000	0.000000	4.000000	26.000000	0.000000
2943.221276	-0.091809	0.588624	0.004916	69.465706	13.268313	81.329796	0.183403	0.000000	-0.651191	0.000000	0.000000	0.000000	-1.449885	0.005408	0.374387	0.000000	0.000000	4.000000	26.000000	0.000000
2943.224609	-0.091809	0.588624	0.004916	69.465706	13.268313	81.329796	0.183403	0.000000	-0.651191	0.000000	0.000000	0.000000	-1.449885	0.005408	0.374387	0.000000	0.000000	4.000000	26.000000	0.000000
2943.227942	-0.091809	0.588624	0.004916	69.609055	19.302010	86.756943	0.245801	0.000000	-0.409543	0.000000	0.000000	0.000000	-1.449885	0.005408	0.374387	0.000000	0.000000	4.000000	26.000000	0.000000
2943.231276	-0.096536	0.588512	0.006554	69.609055	19.302010	86.756943	0.245801	0.000000	-0.409543	0.000000	0.000000	0.000000	-1.418130	-0.033556	0.491452	0.000000	0.000000	4.000000	26.000000	0.000000
2943.234609	-0.096536	0.588512	0.006554	69.609055	19.302010	86.756943	0.245801	0.000000	-0.409543	0.000000	0.000000	0.000000	-1.418130	-0.033556	0.491452	0.000000	0.000000	4.000000	26.000000	0.000000
2943.237942	-0.096536	0.588512	0.006554	69.613777	24.934395	91.602654	0.327710	0.000000	-0.173188	0.000000	0.000000	0.000000	-1.418130	-0.033556	0.491452	0.000000	0.000000	4.000000	26.000000	0.000000
2943.241276	-0.101001	0.588336	0.008467	69.613777	24.934395	91.602654	0.327710	0.000000	-0.173188	0.000000	0.000000	0.000000	-1.339304	-0.053001	0.573781	0.000000	0.000000	4.000000	26.000000	0.000000
2943.244609	-0.101001	0.588336	0.008467	69.613777	24.934395	91.602654	0.327710	0.000000	-0.173188	0.000000	0.000000	0.000000	-1.339304	-0.053001	0.573781	0.000000	0.000000	4.000000	26.000000	0.000000
2943.247942	-0.101001	0.588336	0.008467	69.654053	30.101265	95.928535	0.423340	0.000000	0.050029	0.000000	0.000000	0.000000	-1.339304	-0.053001	0.573781	0.000000	0.000000	4.000000	26.000000	0.000000
2943.251276	-0.105262	0.588039	0.010506	69.654053	30.101265	95.928535	0.423340	0.000000	0.050029	0.000000	0.000000	0.000000	-1.278377	-0.089118	0.611839	0.000000	0.000000	4.000000	26.000000	0.000000
2943.254609	-0.105262	0.588039	0.010506	69.654053	30.101265	95.928535	0.423340	0.000000	0.050029	0.000000	0.000000	0.000000	-1.278377	-0.089118	0.611839	0.000000	0.000000	4.000000	26.000000	0.000000
2943.257942	-0.105262	0.588039	0.010506	69.774574	34.890099	100.079346	0.525313	0.000000	0.263092	0.000000	0.000000	0.000000	-1.278377	-0.089118	0.611839	0.000000	0.000000	4.000000	26.000000	0.000000
2943.261276	-0.109319	0.587689	0.012680	69.774574	34.890099	100.079346	0.525313	0.000000	0.263092	0.000000	0.000000	0.000000	-1.217176	-0.104715	0.652249	0.000000	0.000000	4.000000	26.000000	0.000000
2943.264609	-0.109319	0.587689	0.012680	69.774574	34.890099	100.079346	0.525313	0.000000	0.263092	0.000000	0.000000	0.000000	-1.217176	-0.104715	0.652249	0.000000	0.000000	4.000000	26.000000	0.000000
2943.267942	-0.109319	0.587689	0.012680	70.013184	39.398930	104.034042	0.634021	0.000000	0.465955	0.000000	0.000000	0.000000	-1.217176	-0.104715	0.652249	0.000000	0.000000	4.000000	26.000000	0.000000
2943.271276	-0.112979	0.587328	0.014984	70.013184	39.398930	104.034042	0.634021	0.000000	0.465955	0.000000	0.000000	0.000000	-1.097841	-0.108290	0.691198	0.000000	0.000000	4.000000	26.000000	0.000000
2943.274609	-0.112979	0.587328	0.014984	70.013184	39.398930	104.034042	0.634021	0.000000	0.465955	0.000000	0.000000	0.000000	-1.097841	-0.108290	0.691198	0.000000	0.000000	4.000000	26.000000	0.000000
2943.277942	-0.112979	0.587328	0.014984	70.374786	43.701500	107.860641	0.749221	0.000000	0.648928	0.000000	0.000000	0.000000	-1.097841	-0.108290	0.691198	0.000000	0.000000	4.000000	26.000000	0.000000
2943.281276	-0.116274	0.586963	0.017394	70.374786	43.701500	107.860641	0.749221	0.000000	0.648928	0.000000	0.000000	0.000000	-0.988586	-0.109663	0.722759	0.000000	0.000000	4.000000	26.000000	0.000000
2943.284609	-0.116274	0.586963	0.017394	70.374786	43.701500	107.860641	0.749221	0.000000	0.648928	0.000000	0.000000	0.000000	-0.988586	-0.109663	0.722759	0.000000	0.000000	4.000000	26.000000	0.000000
2943.287942	-0.116274	0.586963	0.017394	70.716476	47.971779	111.907860	0.869681	0.000000	0.813693	0.000000	0.000000	0.000000	-0.988586	-0.109663	0.722759	0.000000	0.000000	4.000000	26.000000	0.000000
2943.291276	-0.119239	0.586601	0.019882	70.716476	47.971779	111.907860	0.869681	0.000000	0.813693	0.000000	0.000000	0.000000	-0.889451	-0.108687	0.746375	0.000000	0.000000	4.000000	26.000000	0.000000
2943.294609	-0.119239	0.586601	0.019882	70.716476	47.971779	111.907860	0.869681	0.000000	0.813693	0.000000	0.000000	0.000000	-0.889451	-0.108687	0.746375	0.000000	0.000000	4.000000	26.000000	0.000000
2943.297942	-0.119239	0.586601	0.019882	70.964966	52.220982	116.007133	0.994077	0.000000	0.961934	0.000000	0.000000	0.000000	-0.889451	-0.108687	0.746375	0.000000	0.000000	4.000000	26.000000	0.000000
2943.301276	-0.121756	0.586287	0.022493	70.964966	52.220982	116.007133	0.994077	0.000000	0.961934	0.000000	0.000000	0.000000	-0.755155	-0.093974	0.783320	0.000000	0.000000	4.000000	26.000000	0.000000
2943.304609	-0.121756	0.586287	0.022493	70.964966	52.220982	116.007133	0.994077	0.000000	0.961934	0.000000	0.000000	0.000000	-0.755155	-0.093974	0.783320	0.000000	0.000000	4.000000	26.000000	0.000000
2943.307942	-0.121756	0.586287	0.022493	71.137497	56.438995	119.981689	1.124630	0.000000	1.087793	0.000000	0.000000	0.000000	-0.755155	-0.093974	0.783320	0.000000	0.000000	4.000000	26.000000	0.000000
2943.311276	-0.123782	0.586108	0.025287	71.137497	56.438995	119.981689	1.124630	0.000000	1.087793	0.000000	0.000000	0.000000	-0.607958	-0.053968	0.838240	0.000000	0.000000	4.000000	26.000000	0.000000
2943.314609	-0.123782	0.586108	0.025287	71.137497	56.438995	119.981689	1.124630	0.000000	1.087793	0.000000	0.000000	0.000000	-0.607958	-0.053968	0.838240	0.000000	0.000000	4.000000	26.000000	0.000000
2943.317942	-0.123782	0.586108	0.025287	71.345291	60.412212	123.540077	1.264337	0.000000	1.189120	0.000000	0.000000	0.000000	-0.607958	-0.053968	0.838240	0.000000	0.000000	4.000000	26.000000	0.000000
2943.321276	-0.125244	0.586116	0.028207	71.345291	60.412212	123.540077	1.264337	0.000000	1.189120	0.000000	0.000000	0.000000	-0.438471	0.002451	0.875990	0.000000	0.000000	4.000000	26.000000	0.000000
2943.324609	-0.125244	0.586116	0.028207	71.345291	60.412212	123.540077	1.264337	0.000000	1.189120	0.000000	0.000000	0.000000	-0.438471	0.002451	0.875990	0.000000	0.000000	4.000000	26.000000	0.000000
2943.327942	-0.125244	0.586116	0.028207	71.745903	63.373520	125.849213	1.410335	0.000000	1.262198	0.000000	0.000000	0.000000	-0.438471	0.002451	0.875990	0.000000	0.000000	4.000000	26.000000	0.000000
2943.331276	-0.126119	0.586298	0.031309	71.745903	63.373520	125.849213	1.410335	0.000000	1.262198	0.000000	0.000000	0.000000	-0.262371	0.054695	0.930588	0.000000	0.000000	4.000000	26.000000	0.000000
2943.334609	-0.126119	0.586298	0.031309	71.745903	63.373520	125.849213	1.410335	0.000000	1.262198	0.000000	0.000000	0.000000	-0.262371	0.054695	0.930588	0.000000	0.000000	4.000000	26.000000	0.000000
2943.337942	-0.126119	0.586298	0.031309	72.509155	64.295654	125.868721	1.565433	0.000000	1.305926	0.000000	0.000000	0.000000	-0.262371	0.054695	0.930588	0.000000	0.000000	4.000000	26.000000	0.000000
2943.341276	-0.126476	0.586675	0.034526	72.509155	64.295654	125.868721	1.565433	0.000000	1.305926	0.000000	0.000000	0.000000	-0.107283	0.113027	0.965116	0.000000	0.000000	4.000000	26.000000	0.000000
2943.344609	-0.126476	0.586675	0.034526	72.509155	64.295654	125.868721	1.565433	0.000000	1.305926	0.000000	0.000000	0.000000	-0.107283	0.113027	0.965116	0.000000	0.000000	4.000000	26.000000	0.000000
2943.347942	-0.126476	0.586675	0.034526	73.625206	63.834442	124.248711	1.726286	0.000000	1.323807	0.000000	0.000000	0.000000	-0.107283	0.113027	0.965116	0.000000	0.000000	4.000000	26.000000	0.000000
2943.351276	-0.126419	0.587117	0.037712	73.625206	63.834442	124.248711	1.726286	0.000000	1.323807	0.000000	0.000000	0.000000	0.017018	0.132530	0.955914	0.000000	0.000000	4.000000	26.000000	0.000000
2943.354609	-0.126419	0.587117	0.037712	73.625206	63.834442	124.248711	1.726286	0.000000	1.323807	0.000000	0.000000	0.000000	0.017018	0.132530	0.955914	0.000000	0.000000	4.000000	26.000000	0.000000
2943.357942	-0.126419	0.587117	0.037712	75.040428	63.179790	122.116341	1.885605	0.000000	1.320971	0.000000	0.000000	0.000000	0.017018	0.132530	0.955914	0.000000	0.000000	4.000000	26.000000	0.000000
2943.361276	-0.125789	0.587644	0.040859	75.040428	63.179790	122.116341	1.885605	0.000000	1.320971	0.000000	0.000000	0.000000	0.189244	0.158105	0.943968	0.000000	0.000000	4.000000	26.000000	0.000000
2943.364609	-0.125789	0.587644	0.040859	75.040428	63.179790	122.116341	1.885605	0.000000	1.320971	0.000000	0.000000	0.000000	0.189244	0.158105	0.943968	0.000000	0.000000	4.000000	26.000000	0.000000
2943.367942	-0.125789	0.587644	0.040859	76.644012	62.374943	119.598335	2.042933	0.000000	1.289430	0.000000	0.000000	0.000000	0.189244	0.158105	0.943968	0.000000	0.000000	4.000000	26.000000	0.000000
2943.371276	-0.124538	0.588229	0.043916	76.644012	62.374943	119.598335	2.042933	0.000000	1.289430	0.000000	0.000000	0.000000	0.375115	0.175724	0.917130	0.000000	0.000000	4.000000	26.000000	0.000000
2943.374609	-0.124538	0.588229	0.043916	76.644012	62.374943	119.598335	2.042933	0.000000	1.289430	0.000000	0.000000	0.000000	0.375115	0.175724	0.917130	0.000000	0.000000	4.000000	26.000000	0.000000
2943.377942	-0.124538	0.588229	0.043916	78.309448	61.278580	116.724220	2.195787	0.000000	1.226911	0.000000	0.000000	0.000000	0.375115	0.175724	0.917130	0.000000	0.000000	4.000000	26.000000	0.000000
2943.381276	-0.122808	0.588895	0.046860	78.309448	61.278580	116.724220	2.195787	0.000000	1.226911	0.000000	0.000000	0.000000	0.518925	0.199772	0.883339	0.000000	0.000000	4.000000	26.000000	0.000000
2943.384609	-0.122808	0.588895	0.046860	78.309448	61.278580	116.724220	2.195787	0.000000	1.226911	0.000000	0.000000	0.000000	0.518925	0.199772	0.883339	0.000000	0.000000	4.000000	26.000000	0.000000
2943.387942	-0.122808	0.588895	0.046860	80.012474	59.483845	113.347099	2.343010	0.000000	1.140423	0.000000	0.000000	0.000000	0.518925	0.199772	0.883339	0.000000	0.000000	4.000000	26.000000	0.000000
2943.391276	-0.120516	0.589605	0.049674	80.012474	59.483845	113.347099	2.343010	0.000000	1.140423	0.000000	0.000000	0.000000	0.687820	0.212916	0.844091	0.000000	0.000000	4.000000	26.000000	0.000000
2943.394609	-0.120516	0.589605	0.049674	80.012474	59.483845	113.347099	2.343010	0.000000	1.140423	0.000000	0.000000	0.000000	0.687820	0.212916	0.844091	0.000000	0.000000	4.000000	26.000000	0.000000
2943.397942	-0.120516	0.589605	0.049674	81.731575	56.513294	109.029945	2.483692	0.000000	1.025787	0.000000	0.000000	0.000000	0.687820	0.212916	0.844091	0.000000	0.000000	4.000000	26.000000	0.000000
2943.401276	-0.117837	0.590331	0.052252	81.731575	56.513294	109.029945	2.483692	0.000000	1.025787	0.000000	0.000000	0.000000	0.803504	0.217714	0.773359	0.000000	0.000000	4.000000	26.000000	0.000000
2943.404609	-0.117837	0.590331	0.052252	81.731575	56.513294	109.029945	2.483692	0.000000	1.025787	0.000000	0.000000	0.000000	0.803504	0.217714	0.773359	0.000000	0.000000	4.000000	26.000000	0.000000
2943.407942	-0.117837	0.590331	0.052252	83.433830	51.067173	102.719971	2.612586	0.000000	0.891869	0.000000	0.000000	0.000000	0.803504	0.217714	0.773359	0.000000	0.000000	4.000000	26.000000	0.000000
2943.411276	-0.114735	0.591083	0.054638	83.433830	51.067173	102.719971	2.612586	0.000000	0.891869	0.000000	0.000000	0.000000	0.930802	0.225814	0.715889	0.000000	0.000000	4.000000	26.000000	0.000000
2943.414609	-0.114735	0.591083	0.054638	83.433830	51.067173	102.719971	2.612586	0.000000	0.891869	0.000000	0.000000	0.000000	0.930802	0.225814	0.715889	0.000000	0.000000	4.000000	26.000000	0.000000
2943.417942	-0.114735	0.591083	0.054638	85.013512	40.170143	91.658623	2.731900	0.000000	0.736735	0.000000	0.000000	0.000000	0.930802	0.225814	0.715889	0.000000	0.000000	4.000000	26.000000	0.000000
2943.421276	-0.111263	0.591796	0.056726	85.013512	40.170143	91.658623	2.731900	0.000000	0.736735	0.000000	0.000000	0.000000	1.041398	0.213710	0.626353	0.000000	0.000000	4.000000	26.000000	0.000000
2943.424609	-0.111263	0.591796	0.056726	85.013512	40.170143	91.658623	2.731900	0.000000	0.736735	0.000000	0.000000	0.000000	1.041398	0.213710	0.626353	0.000000	0.000000	4.000000	26.000000	0.000000
2943.427942	-0.111263	0.591796	0.056726	86.163040	18.608221	70.225616	2.836293	0.000000	0.563169	0.000000	0.000000	0.000000	1.041398	0.213710	0.626353	0.000000	0.000000	4.000000	26.000000	0.000000
2943.431276	-0.107443	0.592410	0.058458	86.163040	18.608221	70.225616	2.836293	0.000000	0.563169	0.000000	0.000000	0.000000	1.146171	0.184141	0.519625	0.000000	0.000000	4.000000	26.000000	0.000000
2943.434609	-0.107443	0.592410	0.058458	86.163040	18.608221	70.225616	2.836293	0.000000	0.563169	0.000000	0.000000	0.000000	1.146171	0.184141	0.519625	0.000000	0.000000	4.000000	26.000000	0.000000
2943.437942	-0.107443	0.592410	0.058458	86.253410	-13.616257	37.892174	2.922897	0.000000	0.372141	0.000000	0.000000	0.000000	1.146171	0.184141	0.519625	0.000000	0.000000	4.000000	26.000000	0.000000
2943.441276	-0.103202	0.592857	0.059819	86.253410	-13.616257	37.892174	2.922897	0.000000	0.372141	0.000000	0.000000	0.000000	1.272357	0.134160	0.408383	0.000000	0.000000	4.000000	26.000000	0.000000
2943.444609	-0.103202	0.592857	0.059819	86.253410	-13.616257	37.892174	2.922897	0.000000	0.372141	0.000000	0.000000	0.000000	1.272357	0.134160	0.408383	0.000000	0.000000	4.000000	26.000000	0.000000
2943.447942	-0.103202	0.592857	0.059819	85.087379	-38.458023	13.376749	2.990961	0.000000	0.160081	0.000000	0.000000	0.000000	1.272357	0.134160	0.408383	0.000000	0.000000	4.000000	26.000000	0.000000
2943.451276	-0.098843	0.593137	0.060744	85.087379	-38.458023	13.376749	2.990961	0.000000	0.160081	0.000000	0.000000	0.000000	1.307562	0.083950	0.277565	0.000000	0.000000	4.000000	26.000000	0.000000
2943.454609	-0.098843	0.593137	0.060744	85.087379	-38.458023	13.376749	2.990961	0.000000	0.160081	0.000000	0.000000	0.000000	1.307562	0.083950	0.277565	0.000000	0.000000	4.000000	26.000000	0.000000
2943.457942	-0.098843	0.593137	0.060744	83.190987	-51.433258	1.701522	3.037221	0.000000	-0.057846	0.000000	0.000000	0.000000	1.307562	0.083950	0.277565	0.000000	0.000000	4.000000	26.000000	0.000000
2943.461276	-0.094482	0.593287	0.061244	83.190987	-51.433258	1.701522	3.037221	0.000000	-0.057846	0.000000	0.000000	0.000000	1.308386	0.045242	0.149963	0.000000	0.000000	4.000000	26.000000	0.000000
2943.464609	-0.094482	0.593287	0.061244	83.190987	-51.433258	1.701522	3.037221	0.000000	-0.057846	0.000000	0.000000	0.000000	1.308386	0.045242	0.149963	0.000000	0.000000	4.000000	26.000000	0.000000
2943.467942	-0.094482	0.593287	0.061244	81.006691	-57.733856	-2.650791	3.062215	0.000000	-0.275911	0.000000	0.000000	0.000000	1.308386	0.045242	0.149963	0.000000	0.000000	4.000000	26.000000	0.000000
2943.471276	-0.090218	0.593250	0.061255	81.006691	-57.733856	-2.650791	3.062215	0.000000	-0.275911	0.000000	0.000000	0.000000	1.279150	-0.011094	0.003267	0.000000	0.000000	4.000000	26.000000	0.000000
2943.474609	-0.090218	0.593250	0.061255	81.006691	-57.733856	-2.650791	3.062215	0.000000	-0.275911	0.000000	0.000000	0.000000	1.279150	-0.011094	0.003267	0.000000	0.000000	4.000000	26.000000	0.000000
2943.477942	-0.090218	0.593250	0.061255	78.750397	-60.800461	-4.170707	3.062760	0.000000	-0.489102	0.000000	0.000000	0.000000	1.279150	-0.011094	0.003267	0.000000	0.000000	4.000000	26.000000	0.000000
2943.481276	-0.086095	0.593055	0.060829	78.750397	-60.800461	-4.170707	3.062760	0.000000	-0.489102	0.000000	0.000000	0.000000	1.236774	-0.058693	-0.127969	0.000000	0.000000	4.000000	26.000000	0.000000
2943.484609	-0.086095	0.593055	0.060829	78.750397	-60.800461	-4.170707	3.062760	0.000000	-0.489102	0.000000	0.000000	0.000000	1.236774	-0.058693	-0.127969	0.000000	0.000000	4.000000	26.000000	0.000000
2943.487942	-0.086095	0.593055	0.060829	76.555962	-62.108570	-4.933276	3.041432	0.000000	-0.695231	0.000000	0.000000	0.000000	1.236774	-0.058693	-0.127969	0.000000	0.000000	4.000000	26.000000	0.000000
2943.491276	-0.082145	0.592652	0.059955	76.555962	-62.108570	-4.933276	3.041432	0.000000	-0.695231	0.000000	0.000000	0.000000	1.185032	-0.120728	-0.262235	0.000000	0.000000	4.000000	26.000000	0.000000
2943.494609	-0.082145	0.592652	0.059955	76.555962	-62.108570	-4.933276	3.041432	0.000000	-0.695231	0.000000	0.000000	0.000000	1.185032	-0.120728	-0.262235	0.000000	0.000000	4.000000	26.000000	0.000000
2943.497942	-0.082145	0.592652	0.059955	74.534607	-62.282215	-5.062488	2.997726	0.000000	-0.892736	0.000000	0.000000	0.000000	1.185032	-0.120728	-0.262235	0.000000	0.000000	4.000000	26.000000	0.000000
2943.501276	-0.078389	0.592007	0.058727	74.534607	-62.282215	-5.062488	2.997726	0.000000	-0.892736	0.000000	0.000000	0.000000	1.127022	-0.193663	-0.368405	0.000000	0.000000	4.000000	26.000000	0.000000
2943.504609	-0.078389	0.592007	0.058727	74.534607	-62.282215	-5.062488	2.997726	0.000000	-0.892736	0.000000	0.000000	0.000000	1.127022	-0.193663	-0.368405	0.000000	0.000000	4.000000	26.000000	0.000000
2943.507942	-0.078389	0.592007	0.058727	72.794899	-61.445271	-3.810757	2.936325	0.000000	-1.080573	0.000000	0.000000	0.000000	1.127022	-0.193663	-0.368405	0.000000	0.000000	4.000000	26.000000	0.000000
2943.511276	-0.074792	0.591216	0.057232	72.794899	-61.445271	-3.810757	2.936325	0.000000	-1.080573	0.000000	0.000000	0.000000	1.078979	-0.237331	-0.448325	0.000000	0.000000	4.000000	26.000000	0.000000
2943.514609	-0.074792	0.591216	0.057232	72.794899	-61.445271	-3.810757	2.936325	0.000000	-1.080573	0.000000	0.000000	0.000000	1.078979	-0.237331	-0.448325	0.000000	0.000000	4.000000	26.000000	0.000000
2943.517942	-0.074792	0.591216	0.057232	71.305176	-59.819160	-1.216016	2.861604	0.000000	-1.260403	0.000000	0.000000	0.000000	1.078979	-0.237331	-0.448325	0.000000	0.000000	4.000000	26.000000	0.000000
2943.521276	-0.071355	0.590396	0.055633	71.305176	-59.819160	-1.216016	2.861604	0.000000	-1.260403	0.000000	0.000000	0.000000	1.030932	-0.245847	-0.479765	0.000000	0.000000	4.000000	26.000000	0.000000
2943.524609	-0.071355	0.590396	0.055633	71.305176	-59.819160	-1.216016	2.861604	0.000000	-1.260403	0.000000	0.000000	0.000000	1.030932	-0.245847	-0.479765	0.000000	0.000000	4.000000	26.000000	0.000000
2943.527942	-0.071355	0.590396	0.055633	70.122864	-57.791386	1.879895	2.781644	0.000000	-1.432225	0.000000	0.000000	0.000000	1.030932	-0.245847	-0.479765	0.000000	0.000000	4.000000	26.000000	0.000000
2943.531276	-0.068309	0.589616	0.053989	70.122864	-57.791386	1.879895	2.781644	0.000000	-1.432225	0.000000	0.000000	0.000000	0.913950	-0.234059	-0.493163	0.000000	0.000000	4.000000	26.000000	0.000000
2943.534609	-0.068309	0.589616	0.053989	70.122864	-57.791386	1.879895	2.781644	0.000000	-1.432225	0.000000	0.000000	0.000000	0.913950	-0.234059	-0.493163	0.000000	0.000000	4.000000	26.000000	0.000000
2943.537942	-0.068309	0.589616	0.053989	69.293503	-55.579407	4.871834	2.699450	0.000000	-1.584550	0.000000	0.000000	0.000000	0.913950	-0.234059	-0.493163	0.000000	0.000000	4.000000	26.000000	0.000000
2943.541276	-0.065621	0.588884	0.052288	69.293503	-55.579407	4.871834	2.699450	0.000000	-1.584550	0.000000	0.000000	0.000000	0.806253	-0.219682	-0.510419	0.000000	0.000000	4.000000	26.000000	0.000000
2943.544609	-0.065621	0.588884	0.052288	69.293503	-55.579407	4.871834	2.699450	0.000000	-1.584550	0.000000	0.000000	0.000000	0.806253	-0.219682	-0.510419	0.000000	0.000000	4.000000	26.000000	0.000000
2943.547942	-0.065621	0.588884	0.052288	68.804230	-53.168385	7.954836	2.614380	0.000000	-1.718926	0.000000	0.000000	0.000000	0.806253	-0.219682	-0.510419	0.000000	0.000000	4.000000	26.000000	0.000000
2943.551276	-0.063375	0.588210	0.050627	68.804230	-53.168385	7.954836	2.614380	0.000000	-1.718926	0.000000	0.000000	0.000000	0.674060	-0.202066	-0.498170	0.000000	0.000000	4.000000	26.000000	0.000000
2943.554609	-0.063375	0.588210	0.050627	68.804230	-53.168385	7.954836	2.614380	0.000000	-1.718926	0.000000	0.000000	0.000000	0.674060	-0.202066	-0.498170	0.000000	0.000000	4.000000	26.000000	0.000000
2943.557942	-0.063375	0.588210	0.050627	68.562057	-50.617786	11.043125	2.531352	0.000000	-1.831269	0.000000	0.000000	0.000000	0.674060	-0.202066	-0.498170	0.000000	0.000000	4.000000	26.000000	0.000000
2943.561276	-0.061635	0.587595	0.049005	68.562057	-50.617786	11.043125	2.531352	0.000000	-1.831269	0.000000	0.000000	0.000000	0.521782	-0.184503	-0.486597	0.000000	0.000000	4.000000	26.000000	0.000000
2943.564609	-0.061635	0.587595	0.049005	68.562057	-50.617786	11.043125	2.531352	0.000000	-1.831269	0.000000	0.000000	0.000000	0.521782	-0.184503	-0.486597	0.000000	0.000000	4.000000	26.000000	0.000000
2943.567942	-0.061635	0.587595	0.049005	68.417923	-48.359657	13.581534	2.450252	0.000000	-1.918233	0.000000	0.000000	0.000000	0.521782	-0.184503	-0.486597	0.000000	0.000000	4.000000	26.000000	0.000000
2943.571276	-0.060460	0.586944	0.047338	68.417923	-48.359657	13.581534	2.450252	0.000000	-1.918233	0.000000	0.000000	0.000000	0.352485	-0.195431	-0.500080	0.000000	0.000000	4.000000	26.000000	0.000000
2943.574609	-0.060460	0.586944	0.047338	68.417923	-48.359657	13.581534	2.450252	0.000000	-1.918233	0.000000	0.000000	0.000000	0.352485	-0.195431	-0.500080	0.000000	0.000000	4.000000	26.000000	0.000000
2943.577942	-0.060460	0.586944	0.047338	68.529327	-47.081833	15.123302	2.366905	0.000000	-1.976980	0.000000	0.000000	0.000000	0.352485	-0.195431	-0.500080	0.000000	0.000000	4.000000	26.000000	0.000000
2943.581276	-0.059827	0.586161	0.045486	68.529327	-47.081833	15.123302	2.366905	0.000000	-1.976980	0.000000	0.000000	0.000000	0.190006	-0.234967	-0.555548	0.000000	0.000000	4.000000	26.000000	0.000000
2943.584609	-0.059827	0.586161	0.045486	68.529327	-47.081833	15.123302	2.366905	0.000000	-1.976980	0.000000	0.000000	0.000000	0.190006	-0.234967	-0.555548	0.000000	0.000000	4.000000	26.000000	0.000000
2943.587942	-0.059827	0.586161	0.045486	68.980774	-46.849308	15.815139	2.274314	0.000000	-2.008648	0.000000	0.000000	0.000000	0.190006	-0.234967	-0.555548	0.000000	0.000000	4.000000	26.000000	0.000000
2943.591276	-0.059732	0.585238	0.043474	68.980774	-46.849308	15.815139	2.274314	0.000000	-2.008648	0.000000	0.000000	0.000000	0.028474	-0.276769	-0.603811	0.000000	0.000000	4.000000	26.000000	0.000000
2943.594609	-0.059732	0.585238	0.043474	68.980774	-46.849308	15.815139	2.274314	0.000000	-2.008648	0.000000	0.000000	0.000000	0.028474	-0.276769	-0.603811	0.000000	0.000000	4.000000	26.000000	0.000000
2943.597942	-0.059732	0.585238	0.043474	69.554840	-46.549709	16.781622	2.173679	0.000000	-2.013393	0.000000	0.000000	0.000000	0.028474	-0.276769	-0.603811	0.000000	0.000000	4.000000	26.000000	0.000000
2943.601276	-0.059959	0.584242	0.041350	69.554840	-46.549709	16.781622	2.173679	0.000000	-2.013393	0.000000	0.000000	0.000000	-0.068044	-0.298682	-0.636935	0.000000	0.000000	4.000000	26.000000	0.000000
2943.604609	-0.059959	0.584242	0.041350	69.554840	-46.549709	16.781622	2.173679	0.000000	-2.013393	0.000000	0.000000	0.000000	-0.068044	-0.298682	-0.636935	0.000000	0.000000	4.000000	26.000000	0.000000
2943.607942	-0.059959	0.584242	0.041350	70.229866	-46.063206	18.138571	2.067523	0.000000	-2.002053	0.000000	0.000000	0.000000	-0.068044	-0.298682	-0.636935	0.000000	0.000000	4.000000	26.000000	0.000000
2943.611276	-0.060560	0.583195	0.039189	70.229866	-46.063206	18.138571	2.067523	0.000000	-2.002053	0.000000	0.000000	0.000000	-0.180245	-0.314274	-0.648336	0.000000	0.000000	4.000000	26.000000	0.000000
2943.614609	-0.060560	0.583195	0.039189	70.229866	-46.063206	18.138571	2.067523	0.000000	-2.002053	0.000000	0.000000	0.000000	-0.180245	-0.314274	-0.648336	0.000000	0.000000	4.000000	26.000000	0.000000
2943.617942	-0.060560	0.583195	0.039189	71.004288	-45.369442	19.914984	1.959467	0.000000	-1.972012	0.000000	0.000000	0.000000	-0.180245	-0.314274	-0.648336	0.000000	0.000000	4.000000	26.000000	0.000000
2943.621276	-0.061629	0.582079	0.037023	71.004288	-45.369442	19.914984	1.959467	0.000000	-1.972012	0.000000	0.000000	0.000000	-0.320860	-0.334853	-0.649781	0.000000	0.000000	4.000000	26.000000	0.000000
2943.624609	-0.061629	0.582079	0.037023	71.004288	-45.369442	19.914984	1.959467	0.000000	-1.972012	0.000000	0.000000	0.000000	-0.320860	-0.334853	-0.649781	0.000000	0.000000	4.000000	26.000000	0.000000
2943.627942	-0.061629	0.582079	0.037023	71.810959	-44.400154	22.111423	1.851170	0.000000	-1.918535	0.000000	0.000000	0.000000	-0.320860	-0.334853	-0.649781	0.000000	0.000000	4.000000	26.000000	0.000000
2943.631276	-0.063000	0.580941	0.034880	71.810959	-44.400154	22.111423	1.851170	0.000000	-1.918535	0.000000	0.000000	0.000000	-0.411072	-0.341406	-0.642963	0.000000	0.000000	4.000000	26.000000	0.000000
2943.634609	-0.063000	0.580941	0.034880	71.810959	-44.400154	22.111423	1.851170	0.000000	-1.918535	0.000000	0.000000	0.000000	-0.411072	-0.341406	-0.642963	0.000000	0.000000	4.000000	26.000000	0.000000
2943.637942	-0.063000	0.580941	0.034880	72.478149	-42.300915	25.588415	1.744010	0.000000	-1.850023	0.000000	0.000000	0.000000	-0.411072	-0.341406	-0.642963	0.000000	0.000000	4.000000	26.000000	0.000000
2943.641276	-0.064639	0.579902	0.032903	72.478149	-42.300915	25.588415	1.744010	0.000000	-1.850023	0.000000	0.000000	0.000000	-0.491857	-0.311569	-0.593097	0.000000	0.000000	4.000000	26.000000	0.000000
2943.644609	-0.064639	0.579902	0.032903	72.478149	-42.300915	25.588415	1.744010	0.000000	-1.850023	0.000000	0.000000	0.000000	-0.491857	-0.311569	-0.593097	0.000000	0.000000	4.000000	26.000000	0.000000
2943.647942	-0.064639	0.579902	0.032903	72.755554	-38.280140	31.178783	1.645160	0.000000	-1.768047	0.000000	0.000000	0.000000	-0.491857	-0.311569	-0.593097	0.000000	0.000000	4.000000	26.000000	0.000000
2943.651276	-0.066496	0.579096	0.031410	72.755554	-38.280140	31.178783	1.645160	0.000000	-1.768047	0.000000	0.000000	0.000000	-0.557169	-0.241923	-0.447848	0.000000	0.000000	4.000000	26.000000	0.000000
2943.654609	-0.066496	0.579096	0.031410	72.755554	-38.280140	31.178783	1.645160	0.000000	-1.768047	0.000000	0.000000	0.000000	-0.557169	-0.241923	-0.447848	0.000000	0.000000	4.000000	26.000000	0.000000
2943.657942	-0.066496	0.579096	0.031410	72.771896	-33.351238	37.849804	1.570519	0.000000	-1.675186	0.000000	0.000000	0.000000	-0.557169	-0.241923	-0.447848	0.000000	0.000000	4.000000	26.000000	0.000000
2943.661276	-0.068496	0.578388	0.030165	72.771896	-33.351238	37.849804	1.570519	0.000000	-1.675186	0.000000	0.000000	0.000000	-0.599895	-0.212353	-0.373619	0.000000	0.000000	4.000000	26.000000	0.000000
2943.664609	-0.068496	0.578388	0.030165	72.771896	-33.351238	37.849804	1.570519	0.000000	-1.675186	0.000000	0.000000	0.000000	-0.599895	-0.212353	-0.373619	0.000000	0.000000	4.000000	26.000000	0.000000
2943.667942	-0.068496	0.578388	0.030165	72.611588	-28.368200	44.195217	1.508249	0.000000	-1.575203	0.000000	0.000000	0.000000	-0.599895	-0.212353	-0.373619	0.000000	0.000000	4.000000	26.000000	0.000000
2943.671276	-0.070693	0.577788	0.029200	72.611588	-28.368200	44.195217	1.508249	0.000000	-1.575203	0.000000	0.000000	0.000000	-0.659053	-0.180041	-0.289627	0.000000	0.000000	4.000000	26.000000	0.000000
2943.674609	-0.070693	0.577788	0.029200	72.611588	-28.368200	44.195217	1.508249	0.000000	-1.575203	0.000000	0.000000	0.000000	-0.659053	-0.180041	-0.289627	0.000000	0.000000	4.000000	26.000000	0.000000
2943.677942	-0.070693	0.577788	0.029200	72.266464	-23.693508	49.267704	1.459978	0.000000	-1.465361	0.000000	0.000000	0.000000	-0.659053	-0.180041	-0.289627	0.000000	0.000000	4.000000	26.000000	0.000000
2943.681276	-0.072934	0.577430	0.028567	72.266464	-23.693508	49.267704	1.459978	0.000000	-1.465361	0.000000	0.000000	0.000000	-0.672238	-0.107275	-0.189678	0.000000	0.000000	4.000000	26.000000	0.000000
2943.684609	-0.072934	0.577430	0.028567	72.266464	-23.693508	49.267704	1.459978	0.000000	-1.465361	0.000000	0.000000	0.000000	-0.672238	-0.107275	-0.189678	0.000000	0.000000	4.000000	26.000000	0.000000
2943.687942	-0.072934	0.577430	0.028567	71.765434	-19.463356	52.909344	1.428365	0.000000	-1.353322	0.000000	0.000000	0.000000	-0.672238	-0.107275	-0.189678	0.000000	0.000000	4.000000	26.000000	0.000000
2943.691276	-0.075163	0.577172	0.028335	71.765434	-19.463356	52.909344	1.428365	0.000000	-1.353322	0.000000	0.000000	0.000000	-0.668740	-0.077549	-0.069784	0.000000	0.000000	4.000000	26.000000	0.000000
2943.694609	-0.075163	0.577172	0.028335	71.765434	-19.463356	52.909344	1.428365	0.000000	-1.353322	0.000000	0.000000	0.000000	-0.668740	-0.077549	-0.069784	0.000000	0.000000	4.000000	26.000000	0.000000
2943.697942	-0.075163	0.577172	0.028335	71.268616	-15.703789	55.896568	1.416734	0.000000	-1.241865	0.000000	0.000000	0.000000	-0.668740	-0.077549	-0.069784	0.000000	0.000000	4.000000	26.000000	0.000000
2943.701276	-0.077497	0.576948	0.028457	71.268616	-15.703789	55.896568	1.416734	0.000000	-1.241865	0.000000	0.000000	0.000000	-0.700194	-0.067106	0.036570	0.000000	0.000000	4.000000	26.000000	0.000000
2943.704609	-0.077497	0.576948	0.028457	71.268616	-15.703789	55.896568	1.416734	0.000000	-1.241865	0.000000	0.000000	0.000000	-0.700194	-0.067106	0.036570	0.000000	0.000000	4.000000	26.000000	0.000000
2943.707942	-0.077497	0.576948	0.028457	71.556213	-12.426095	58.570286	1.422829	0.000000	-1.125166	0.000000	0.000000	0.000000	-0.700194	-0.067106	0.036570	0.000000	0.000000	4.000000	26.000000	0.000000
2943.711276	-0.079784	0.576654	0.028701	71.556213	-12.426095	58.570286	1.422829	0.000000	-1.125166	0.000000	0.000000	0.000000	-0.686278	-0.088162	0.073219	0.000000	0.000000	4.000000	26.000000	0.000000
2943.714609	-0.079784	0.576654	0.028701	71.556213	-12.426095	58.570286	1.422829	0.000000	-1.125166	0.000000	0.000000	0.000000	-0.686278	-0.088162	0.073219	0.000000	0.000000	4.000000	26.000000	0.000000
2943.717942	-0.079784	0.576654	0.028701	72.443695	-8.879595	61.681458	1.435032	0.000000	-1.010786	0.000000	0.000000	0.000000	-0.686278	-0.088162	0.073219	0.000000	0.000000	4.000000	26.000000	0.000000
2943.721276	-0.081916	0.576233	0.028970	72.443695	-8.879595	61.681458	1.435032	0.000000	-1.010786	0.000000	0.000000	0.000000	-0.639381	-0.126313	0.080737	0.000000	0.000000	4.000000	26.000000	0.000000
2943.724609	-0.081916	0.576233	0.028970	72.443695	-8.879595	61.681458	1.435032	0.000000	-1.010786	0.000000	0.000000	0.000000	-0.639381	-0.126313	0.080737	0.000000	0.000000	4.000000	26.000000	0.000000
2943.727942	-0.081916	0.576233	0.028970	73.296379	-4.698101	65.792519	1.448489	0.000000	-0.904223	0.000000	0.000000	0.000000	-0.639381	-0.126313	0.080737	0.000000	0.000000	4.000000	26.000000	0.000000
2943.731276	-0.083883	0.575896	0.029497	73.296379	-4.698101	65.792519	1.448489	0.000000	-0.904223	0.000000	0.000000	0.000000	-0.590117	-0.101110	0.158270	0.000000	0.000000	4.000000	26.000000	0.000000
2943.734609	-0.083883	0.575896	0.029497	73.296379	-4.698101	65.792519	1.448489	0.000000	-0.904223	0.000000	0.000000	0.000000	-0.590117	-0.101110	0.158270	0.000000	0.000000	4.000000	26.000000	0.000000
2943.737942	-0.083883	0.575896	0.029497	73.972160	-0.099229	70.800186	1.474867	0.000000	-0.805870	0.000000	0.000000	0.000000	-0.590117	-0.101110	0.158270	0.000000	0.000000	4.000000	26.000000	0.000000
2943.741276	-0.085762	0.575532	0.030169	73.972160	-0.099229	70.800186	1.474867	0.000000	-0.805870	0.000000	0.000000	0.000000	-0.563894	-0.109176	0.201413	0.000000	0.000000	4.000000	26.000000	0.000000
2943.744609	-0.085762	0.575532	0.030169	73.972160	-0.099229	70.800186	1.474867	0.000000	-0.805870	0.000000	0.000000	0.000000	-0.563894	-0.109176	0.201413	0.000000	0.000000	4.000000	26.000000	0.000000
2943.747942	-0.085762	0.575532	0.030169	74.486397	4.485870	75.790810	1.508436	0.000000	-0.711888	0.000000	0.000000	0.000000	-0.563894	-0.109176	0.201413	0.000000	0.000000	4.000000	26.000000	0.000000
2943.751276	-0.087641	0.575131	0.030928	74.486397	4.485870	75.790810	1.508436	0.000000	-0.711888	0.000000	0.000000	0.000000	-0.563584	-0.120329	0.227884	0.000000	0.000000	4.000000	26.000000	0.000000
2943.754609	-0.087641	0.575131	0.030928	74.486397	4.485870	75.790810	1.508436	0.000000	-0.711888	0.000000	0.000000	0.000000	-0.563584	-0.120329	0.227884	0.000000	0.000000	4.000000	26.000000	0.000000
2943.757942	-0.087641	0.575131	0.030928	74.882385	8.595785	79.704193	1.546416	0.000000	-0.617957	0.000000	0.000000	0.000000	-0.563584	-0.120329	0.227884	0.000000	0.000000	4.000000	26.000000	0.000000
2943.761276	-0.089478	0.574756	0.031812	74.882385	8.595785	79.704193	1.546416	0.000000	-0.617957	0.000000	0.000000	0.000000	-0.551063	-0.112579	0.264952	0.000000	0.000000	4.000000	26.000000	0.000000
2943.764609	-0.089478	0.574756	0.031812	74.882385	8.595785	79.704193	1.546416	0.000000	-0.617957	0.000000	0.000000	0.000000	-0.551063	-0.112579	0.264952	0.000000	0.000000	4.000000	26.000000	0.000000
2943.767942	-0.089478	0.574756	0.031812	75.223915	12.211827	82.653755	1.590575	0.000000	-0.526113	0.000000	0.000000	0.000000	-0.551063	-0.112579	0.264952	0.000000	0.000000	4.000000	26.000000	0.000000
2943.771276	-0.091118	0.574414	0.032759	75.223915	12.211827	82.653755	1.590575	0.000000	-0.526113	0.000000	0.000000	0.000000	-0.492116	-0.102481	0.284246	0.000000	0.000000	4.000000	26.000000	0.000000
2943.774609	-0.091118	0.574414	0.032759	75.223915	12.211827	82.653755	1.590575	0.000000	-0.526113	0.000000	0.000000	0.000000	-0.492116	-0.102481	0.284246	0.000000	0.000000	4.000000	26.000000	0.000000
2943.777942	-0.091118	0.574414	0.032759	75.533592	15.302896	85.014488	1.637949	0.000000	-0.444094	0.000000	0.000000	0.000000	-0.492116	-0.102481	0.284246	0.000000	0.000000	4.000000	26.000000	0.000000
2943.781276	-0.092539	0.574079	0.033783	75.533592	15.302896	85.014488	1.637949	0.000000	-0.444094	0.000000	0.000000	0.000000	-0.426249	-0.100565	0.307337	0.000000	0.000000	4.000000	26.000000	0.000000
2943.784609	-0.092539	0.574079	0.033783	75.533592	15.302896	85.014488	1.637949	0.000000	-0.444094	0.000000	0.000000	0.000000	-0.426249	-0.100565	0.307337	0.000000	0.000000	4.000000	26.000000	0.000000
2943.787942	-0.092539	0.574079	0.033783	75.868912	17.808043	86.812050	1.689172	0.000000	-0.373052	0.000000	0.000000	0.000000	-0.426249	-0.100565	0.307337	0.000000	0.000000	4.000000	26.000000	0.000000
2943.791276	-0.093651	0.573814	0.034932	75.868912	17.808043	86.812050	1.689172	0.000000	-0.373052	0.000000	0.000000	0.000000	-0.333527	-0.079467	0.344421	0.000000	0.000000	4.000000	26.000000	0.000000
2943.794609	-0.093651	0.573814	0.034932	75.868912	17.808043	86.812050	1.689172	0.000000	-0.373052	0.000000	0.000000	0.000000	-0.333527	-0.079467	0.344421	0.000000	0.000000	4.000000	26.000000	0.000000
2943.797942	-0.093651	0.573814	0.034932	76.257050	19.641655	87.843521	1.746576	0.000000	-0.317464	0.000000	0.000000	0.000000	-0.333527	-0.079467	0.344421	0.000000	0.000000	4.000000	26.000000	0.000000
2943.801276	-0.094508	0.573573	0.036119	76.257050	19.641655	87.843521	1.746576	0.000000	-0.317464	0.000000	0.000000	0.000000	-0.257109	-0.072164	0.356263	0.000000	0.000000	4.000000	26.000000	0.000000
2943.804609	-0.094508	0.573573	0.036119	76.257050	19.641655	87.843521	1.746576	0.000000	-0.317464	0.000000	0.000000	0.000000	-0.257109	-0.072164	0.356263	0.000000	0.000000	4.000000	26.000000	0.000000
2943.807942	-0.094508	0.573573	0.036119	76.670151	20.966440	88.461075	1.805953	0.000000	-0.274613	0.000000	0.000000	0.000000	-0.257109	-0.072164	0.356263	0.000000	0.000000	4.000000	26.000000	0.000000
2943.811276	-0.095107	0.573385	0.037341	76.670151	20.966440	88.461075	1.805953	0.000000	-0.274613	0.000000	0.000000	0.000000	-0.179772	-0.056538	0.366646	0.000000	0.000000	4.000000	26.000000	0.000000
2943.814609	-0.095107	0.573385	0.037341	76.670151	20.966440	88.461075	1.805953	0.000000	-0.274613	0.000000	0.000000	0.000000	-0.179772	-0.056538	0.366646	0.000000	0.000000	4.000000	26.000000	0.000000
2943.817942	-0.095107	0.573385	0.037341	77.055061	22.149176	89.151276	1.867061	0.000000	-0.244651	0.000000	0.000000	0.000000	-0.179772	-0.056538	0.366646	0.000000	0.000000	4.000000	26.000000	0.000000
2943.821276	-0.095378	0.573295	0.038623	77.055061	22.149176	89.151276	1.867061	0.000000	-0.244651	0.000000	0.000000	0.000000	-0.081268	-0.026987	0.384511	0.000000	0.000000	4.000000	26.000000	0.000000
2943.824609	-0.095378	0.573295	0.038623	77.055061	22.149176	89.151276	1.867061	0.000000	-0.244651	0.000000	0.000000	0.000000	-0.081268	-0.026987	0.384511	0.000000	0.000000	4.000000	26.000000	0.000000
2943.827942	-0.095378	0.573295	0.038623	77.434921	23.096424	89.702942	1.931146	0.000000	-0.231106	0.000000	0.000000	0.000000	-0.081268	-0.026987	0.384511	0.000000	0.000000	4.000000	26.000000	0.000000
2943.831276	-0.095392	0.573221	0.039841	77.434921	23.096424	89.702942	1.931146	0.000000	-0.231106	0.000000	0.000000	0.000000	-0.004236	-0.022086	0.365416	0.000000	0.000000	4.000000	26.000000	0.000000
2943.834609	-0.095392	0.573221	0.039841	77.434921	23.096424	89.702942	1.931146	0.000000	-0.231106	0.000000	0.000000	0.000000	-0.004236	-0.022086	0.365416	0.000000	0.000000	4.000000	26.000000	0.000000
2943.837942	-0.095392	0.573221	0.039841	77.823692	23.603798	89.631554	1.992048	0.000000	-0.230400	0.000000	0.000000	0.000000	-0.004236	-0.022086	0.365416	0.000000	0.000000	4.000000	26.000000	0.000000
2943.841276	-0.095271	0.573229	0.041000	77.823692	23.603798	89.631554	1.992048	0.000000	-0.230400	0.000000	0.000000	0.000000	0.036243	0.002341	0.347688	0.000000	0.000000	4.000000	26.000000	0.000000
2943.844609	-0.095271	0.573229	0.041000	77.823692	23.603798	89.631554	1.992048	0.000000	-0.230400	0.000000	0.000000	0.000000	0.036243	0.002341	0.347688	0.000000	0.000000	4.000000	26.000000	0.000000
2943.847942	-0.095271	0.573229	0.041000	78.251419	23.186945	88.536201	2.049996	0.000000	-0.236440	0.000000	0.000000	0.000000	0.036243	0.002341	0.347688	0.000000	0.000000	4.000000	26.000000	0.000000
2943.851276	-0.095031	0.573208	0.042058	78.251419	23.186945	88.536201	2.049996	0.000000	-0.236440	0.000000	0.000000	0.000000	0.071926	-0.006245	0.317469	0.000000	0.000000	4.000000	26.000000	0.000000
2943.854609	-0.095031	0.573208	0.042058	78.251419	23.186945	88.536201	2.049996	0.000000	-0.236440	0.000000	0.000000	0.000000	0.071926	-0.006245	0.317469	0.000000	0.000000	4.000000	26.000000	0.000000
2943.857942	-0.095031	0.573208	0.042058	78.658417	21.435156	86.063400	2.102908	0.000000	-0.248428	0.000000	0.000000	0.000000	0.071926	-0.006245	0.317469	0.000000	0.000000	4.000000	26.000000	0.000000
2943.861276	-0.094673	0.573159	0.043016	78.658417	21.435156	86.063400	2.102908	0.000000	-0.248428	0.000000	0.000000	0.000000	0.107682	-0.014781	0.287274	0.000000	0.000000	4.000000	26.000000	0.000000
2943.864609	-0.094673	0.573159	0.043016	78.658417	21.435156	86.063400	2.102908	0.000000	-0.248428	0.000000	0.000000	0.000000	0.107682	-0.014781	0.287274	0.000000	0.000000	4.000000	26.000000	0.000000
2943.867942	-0.094673	0.573159	0.043016	79.024521	18.535595	82.271118	2.150787	0.000000	-0.266375	0.000000	0.000000	0.000000	0.107682	-0.014781	0.287274	0.000000	0.000000	4.000000	26.000000	0.000000
2943.871276	-0.094101	0.573128	0.043901	79.024521	18.535595	82.271118	2.150787	0.000000	-0.266375	0.000000	0.000000	0.000000	0.171439	-0.009314	0.265520	0.000000	0.000000	4.000000	26.000000	0.000000
2943.874609	-0.094101	0.573128	0.043901	79.024521	18.535595	82.271118	2.150787	0.000000	-0.266375	0.000000	0.000000	0.000000	0.171439	-0.009314	0.265520	0.000000	0.000000	4.000000	26.000000	0.000000
2943.877942	-0.094101	0.573128	0.043901	79.409233	15.152485	77.870369	2.195040	0.000000	-0.294948	0.000000	0.000000	0.000000	0.171439	-0.009314	0.265520	0.000000	0.000000	4.000000	26.000000	0.000000
2943.881276	-0.093149	0.573041	0.044740	79.409233	15.152485	77.870369	2.195040	0.000000	-0.294948	0.000000	0.000000	0.000000	0.285610	-0.026053	0.251668	0.000000	0.000000	4.000000	26.000000	0.000000
2943.884609	-0.093149	0.573041	0.044740	79.409233	15.152485	77.870369	2.195040	0.000000	-0.294948	0.000000	0.000000	0.000000	0.285610	-0.026053	0.251668	0.000000	0.000000	4.000000	26.000000	0.000000
2943.887942	-0.093149	0.573041	0.044740	79.756500	11.557837	73.221649	2.236985	0.000000	-0.342550	0.000000	0.000000	0.000000	0.285610	-0.026053	0.251668	0.000000	0.000000	4.000000	26.000000	0.000000
2943.891276	-0.091851	0.572927	0.045453	79.756500	11.557837	73.221649	2.236985	0.000000	-0.342550	0.000000	0.000000	0.000000	0.389519	-0.034259	0.214121	0.000000	0.000000	4.000000	26.000000	0.000000
2943.894609	-0.091851	0.572927	0.045453	79.756500	11.557837	73.221649	2.236985	0.000000	-0.342550	0.000000	0.000000	0.000000	0.389519	-0.034259	0.214121	0.000000	0.000000	4.000000	26.000000	0.000000
2943.897942	-0.091851	0.572927	0.045453	80.017868	7.673110	68.248528	2.272672	0.000000	-0.407470	0.000000	0.000000	0.000000	0.389519	-0.034259	0.214121	0.000000	0.000000	4.000000	26.000000	0.000000
2943.901276	-0.090240	0.572813	0.046091	80.017868	7.673110	68.248528	2.272672	0.000000	-0.407470	0.000000	0.000000	0.000000	0.483197	-0.034129	0.191284	0.000000	0.000000	4.000000	26.000000	0.000000
2943.904609	-0.090240	0.572813	0.046091	80.017868	7.673110	68.248528	2.272672	0.000000	-0.407470	0.000000	0.000000	0.000000	0.483197	-0.034129	0.191284	0.000000	0.000000	4.000000	26.000000	0.000000
2943.907942	-0.090240	0.572813	0.046091	80.156792	3.311779	62.738579	2.304552	0.000000	-0.488003	0.000000	0.000000	0.000000	0.483197	-0.034129	0.191284	0.000000	0.000000	4.000000	26.000000	0.000000
2943.911276	-0.088354	0.572701	0.046579	80.156792	3.311779	62.738579	2.304552	0.000000	-0.488003	0.000000	0.000000	0.000000	0.565733	-0.033777	0.146435	0.000000	0.000000	4.000000	26.000000	0.000000
2943.914609	-0.088354	0.572701	0.046579	80.156792	3.311779	62.738579	2.304552	0.000000	-0.488003	0.000000	0.000000	0.000000	0.565733	-0.033777	0.146435	0.000000	0.000000	4.000000	26.000000	0.000000
2943.917942	-0.088354	0.572701	0.046579	80.160309	-1.537197	56.656921	2.328958	0.000000	-0.582292	0.000000	0.000000	0.000000	0.565733	-0.033777	0.146435	0.000000	0.000000	4.000000	26.000000	0.000000
2943.921276	-0.086332	0.572580	0.046851	80.160309	-1.537197	56.656921	2.328958	0.000000	-0.582292	0.000000	0.000000	0.000000	0.606781	-0.036089	0.081505	0.000000	0.000000	4.000000	26.000000	0.000000
2943.924609	-0.086332	0.572580	0.046851	80.160309	-1.537197	56.656921	2.328958	0.000000	-0.582292	0.000000	0.000000	0.000000	0.606781	-0.036089	0.081505	0.000000	0.000000	4.000000	26.000000	0.000000
2943.927942	-0.086332	0.572580	0.046851	80.025139	-6.770226	50.144123	2.342542	0.000000	-0.683422	0.000000	0.000000	0.000000	0.606781	-0.036089	0.081505	0.000000	0.000000	4.000000	26.000000	0.000000
2943.931276	-0.084115	0.572498	0.046989	80.025139	-6.770226	50.144123	2.342542	0.000000	-0.683422	0.000000	0.000000	0.000000	0.664964	-0.024595	0.041436	0.000000	0.000000	4.000000	26.000000	0.000000
2943.934609	-0.084115	0.572498	0.046989	80.025139	-6.770226	50.144123	2.342542	0.000000	-0.683422	0.000000	0.000000	0.000000	0.664964	-0.024595	0.041436	0.000000	0.000000	4.000000	26.000000	0.000000
2943.937942	-0.084115	0.572498	0.046989	79.729385	-12.017427	44.023571	2.349448	0.000000	-0.794249	0.000000	0.000000	0.000000	0.664964	-0.024595	0.041436	0.000000	0.000000	4.000000	26.000000	0.000000
2943.941276	-0.081662	0.572445	0.047021	79.729385	-12.017427	44.023571	2.349448	0.000000	-0.794249	0.000000	0.000000	0.000000	0.735832	-0.015975	0.009760	0.000000	0.000000	4.000000	26.000000	0.000000
2943.944609	-0.081662	0.572445	0.047021	79.729385	-12.017427	44.023571	2.349448	0.000000	-0.794249	0.000000	0.000000	0.000000	0.735832	-0.015975	0.009760	0.000000	0.000000	4.000000	26.000000	0.000000
2943.947942	-0.081662	0.572445	0.047021	79.287750	-16.808468	39.108269	2.351075	0.000000	-0.916888	0.000000	0.000000	0.000000	0.735832	-0.015975	0.009760	0.000000	0.000000	4.000000	26.000000	0.000000
2943.951276	-0.079050	0.572411	0.046957	79.287750	-16.808468	39.108269	2.351075	0.000000	-0.916888	0.000000	0.000000	0.000000	0.783531	-0.010188	-0.019497	0.000000	0.000000	4.000000	26.000000	0.000000
2943.954609	-0.079050	0.572411	0.046957	79.287750	-16.808468	39.108269	2.351075	0.000000	-0.916888	0.000000	0.000000	0.000000	0.783531	-0.010188	-0.019497	0.000000	0.000000	4.000000	26.000000	0.000000
2943.957942	-0.079050	0.572411	0.046957	78.723679	-21.176933	35.465363	2.347826	0.000000	-1.047477	0.000000	0.000000	0.000000	0.783531	-0.010188	-0.019497	0.000000	0.000000	4.000000	26.000000	0.000000
2943.961276	-0.076316	0.572368	0.046856	78.723679	-21.176933	35.465363	2.347826	0.000000	-1.047477	0.000000	0.000000	0.000000	0.820408	-0.012959	-0.030024	0.000000	0.000000	4.000000	26.000000	0.000000
2943.964609	-0.076316	0.572368	0.046856	78.723679	-21.176933	35.465363	2.347826	0.000000	-1.047477	0.000000	0.000000	0.000000	0.820408	-0.012959	-0.030024	0.000000	0.000000	4.000000	26.000000	0.000000
2943.967942	-0.076316	0.572368	0.046856	78.080711	-25.019026	32.136845	2.342821	0.000000	-1.184211	0.000000	0.000000	0.000000	0.820408	-0.012959	-0.030024	0.000000	0.000000	4.000000	26.000000	0.000000
2943.971276	-0.073554	0.572343	0.046699	78.080711	-25.019026	32.136845	2.342821	0.000000	-1.184211	0.000000	0.000000	0.000000	0.828626	-0.007374	-0.047224	0.000000	0.000000	4.000000	26.000000	0.000000
2943.974609	-0.073554	0.572343	0.046699	78.080711	-25.019026	32.136845	2.342821	0.000000	-1.184211	0.000000	0.000000	0.000000	0.828626	-0.007374	-0.047224	0.000000	0.000000	4.000000	26.000000	0.000000
2943.977942	-0.073554	0.572343	0.046699	77.401962	-28.324781	28.706161	2.334951	0.000000	-1.322316	0.000000	0.000000	0.000000	0.828626	-0.007374	-0.047224	0.000000	0.000000	4.000000	26.000000	0.000000
2943.981276	-0.070858	0.572319	0.046454	77.401962	-28.324781	28.706161	2.334951	0.000000	-1.322316	0.000000	0.000000	0.000000	0.808605	-0.007368	-0.073625	0.000000	0.000000	4.000000	26.000000	0.000000
2943.984609	-0.070858	0.572319	0.046454	77.401962	-28.324781	28.706161	2.334951	0.000000	-1.322316	0.000000	0.000000	0.000000	0.808605	-0.007368	-0.073625	0.000000	0.000000	4.000000	26.000000	0.000000
2943.987942	-0.070858	0.572319	0.046454	76.753334	-31.049603	25.402899	2.322680	0.000000	-1.457083	0.000000	0.000000	0.000000	0.808605	-0.007368	-0.073625	0.000000	0.000000	4.000000	26.000000	0.000000
2943.991276	-0.068301	0.572248	0.046101	76.753334	-31.049603	25.402899	2.322680	0.000000	-1.457083	0.000000	0.000000	0.000000	0.767232	-0.021241	-0.105802	0.000000	0.000000	4.000000	26.000000	0.000000
2943.994609	-0.068301	0.572248	0.046101	76.753334	-31.049603	25.402899	2.322680	0.000000	-1.457083	0.000000	0.000000	0.000000	0.767232	-0.021241	-0.105802	0.000000	0.000000	4.000000	26.000000	0.000000
2943.997942	-0.068301	0.572248	0.046101	76.169891	-33.184490	22.969963	2.305047	0.000000	-1.584955	0.000000	0.000000	0.000000	0.767232	-0.021241	-0.105802	0.000000	0.000000	4.000000	26.000000	0.000000
2944.001276	-0.065923	0.572104	0.045580	76.169891	-33.184490	22.969963	2.305047	0.000000	-1.584955	0.000000	0.000000	0.000000	0.713509	-0.043339	-0.156227	0.000000	0.000000	4.000000	26.000000	0.000000
2944.004609	-0.065923	0.572104	0.045580	76.169891	-33.184490	22.969963	2.305047	0.000000	-1.584955	0.000000	0.000000	0.000000	0.713509	-0.043339	-0.156227	0.000000	0.000000	4.000000	26.000000	0.000000
2944.007942	-0.065923	0.572104	0.045580	75.704170	-34.609512	21.691950	2.279009	0.000000	-1.703874	0.000000	0.000000	0.000000	0.713509	-0.043339	-0.156227	0.000000	0.000000	4.000000	26.000000	0.000000
2944.011276	-0.063703	0.571904	0.044913	75.704170	-34.609512	21.691950	2.279009	0.000000	-1.703874	0.000000	0.000000	0.000000	0.665946	-0.059907	-0.200059	0.000000	0.000000	4.000000	26.000000	0.000000
2944.014609	-0.063703	0.571904	0.044913	75.704170	-34.609512	21.691950	2.279009	0.000000	-1.703874	0.000000	0.000000	0.000000	0.665946	-0.059907	-0.200059	0.000000	0.000000	4.000000	26.000000	0.000000
2944.017942	-0.063703	0.571904	0.044913	75.375923	-35.425560	21.419672	2.245666	0.000000	-1.814865	0.000000	0.000000	0.000000	0.665946	-0.059907	-0.200059	0.000000	0.000000	4.000000	26.000000	0.000000
2944.021276	-0.061581	0.571667	0.044191	75.375923	-35.425560	21.419672	2.245666	0.000000	-1.814865	0.000000	0.000000	0.000000	0.636636	-0.070994	-0.216828	0.000000	0.000000	4.000000	26.000000	0.000000
2944.024609	-0.061581	0.571667	0.044191	75.375923	-35.425560	21.419672	2.245666	0.000000	-1.814865	0.000000	0.000000	0.000000	0.636636	-0.070994	-0.216828	0.000000	0.000000	4.000000	26.000000	0.000000
2944.027942	-0.061581	0.571667	0.044191	75.183701	-35.820110	22.180546	2.209527	0.000000	-1.920970	0.000000	0.000000	0.000000	0.636636	-0.070994	-0.216828	0.000000	0.000000	4.000000	26.000000	0.000000
2944.031276	-0.059683	0.571394	0.043462	75.183701	-35.820110	22.180546	2.209527	0.000000	-1.920970	0.000000	0.000000	0.000000	0.569424	-0.082054	-0.218639	0.000000	0.000000	4.000000	26.000000	0.000000
2944.034609	-0.059683	0.571394	0.043462	75.183701	-35.820110	22.180546	2.209527	0.000000	-1.920970	0.000000	0.000000	0.000000	0.569424	-0.082054	-0.218639	0.000000	0.000000	4.000000	26.000000	0.000000
2944.037942	-0.059683	0.571394	0.043462	75.104851	-35.893616	23.917173	2.173088	0.000000	-2.015874	0.000000	0.000000	0.000000	0.569424	-0.082054	-0.218639	0.000000	0.000000	4.000000	26.000000	0.000000
2944.041276	-0.058205	0.571157	0.042775	75.104851	-35.893616	23.917173	2.173088	0.000000	-2.015874	0.000000	0.000000	0.000000	0.443260	-0.071115	-0.206063	0.000000	0.000000	4.000000	26.000000	0.000000
2944.044609	-0.058205	0.571157	0.042775	75.104851	-35.893616	23.917173	2.173088	0.000000	-2.015874	0.000000	0.000000	0.000000	0.443260	-0.071115	-0.206063	0.000000	0.000000	4.000000	26.000000	0.000000
2944.047942	-0.058205	0.571157	0.042775	75.112915	-35.687222	26.085730	2.138744	0.000000	-2.089751	0.000000	0.000000	0.000000	0.443260	-0.071115	-0.206063	0.000000	0.000000	4.000000	26.000000	0.000000
2944.051276	-0.057082	0.570956	0.042205	75.112915	-35.687222	26.085730	2.138744	0.000000	-2.089751	0.000000	0.000000	0.000000	0.336990	-0.060169	-0.170934	0.000000	0.000000	4.000000	26.000000	0.000000
2944.054609	-0.057082	0.570956	0.042205	75.112915	-35.687222	26.085730	2.138744	0.000000	-2.089751	0.000000	0.000000	0.000000	0.336990	-0.060169	-0.170934	0.000000	0.000000	4.000000	26.000000	0.000000
2944.057942	-0.057082	0.570956	0.042205	75.179070	-35.322857	28.049950	2.110255	0.000000	-2.145916	0.000000	0.000000	0.000000	0.336990	-0.060169	-0.170934	0.000000	0.000000	4.000000	26.000000	0.000000
2944.061276	-0.056293	0.570847	0.041809	75.179070	-35.322857	28.049950	2.110255	0.000000	-2.145916	0.000000	0.000000	0.000000	0.236735	-0.032792	-0.118972	0.000000	0.000000	4.000000	26.000000	0.000000
2944.064609	-0.056293	0.570847	0.041809	75.179070	-35.322857	28.049950	2.110255	0.000000	-2.145916	0.000000	0.000000	0.000000	0.236735	-0.032792	-0.118972	0.000000	0.000000	4.000000	26.000000	0.000000
2944.067942	-0.056293	0.570847	0.041809	75.340240	-34.608414	29.709438	2.090426	0.000000	-2.185372	0.000000	0.000000	0.000000	0.236735	-0.032792	-0.118972	0.000000	0.000000	4.000000	26.000000	0.000000
2944.071276	-0.055832	0.570792	0.041553	75.340240	-34.608414	29.709438	2.090426	0.000000	-2.185372	0.000000	0.000000	0.000000	0.138103	-0.016404	-0.076596	0.000000	0.000000	4.000000	26.000000	0.000000
2944.074609	-0.055832	0.570792	0.041553	75.340240	-34.608414	29.709438	2.090426	0.000000	-2.185372	0.000000	0.000000	0.000000	0.138103	-0.016404	-0.076596	0.000000	0.000000	4.000000	26.000000	0.000000
2944.077942	-0.055832	0.570792	0.041553	75.582176	-33.358284	31.460186	2.077660	0.000000	-2.208389	0.000000	0.000000	0.000000	0.138103	-0.016404	-0.076596	0.000000	0.000000	4.000000	26.000000	0.000000
2944.081276	-0.055508	0.570774	0.041444	75.582176	-33.358284	31.460186	2.077660	0.000000	-2.208389	0.000000	0.000000	0.000000	0.097120	-0.005463	-0.032650	0.000000	0.000000	4.000000	26.000000	0.000000
2944.084609	-0.055508	0.570774	0.041444	75.582176	-33.358284	31.460186	2.077660	0.000000	-2.208389	0.000000	0.000000	0.000000	0.097120	-0.005463	-0.032650	0.000000	0.000000	4.000000	26.000000	0.000000
2944.087942	-0.055508	0.570774	0.041444	75.896309	-31.526634	34.005363	2.072218	0.000000	-2.224576	0.000000	0.000000	0.000000	0.097120	-0.005463	-0.032650	0.000000	0.000000	4.000000	26.000000	0.000000
2944.091276	-0.055508	0.570774	0.041444	75.896309	-31.526634	34.005363	2.072218	0.000000	-2.224576	0.000000	0.000000	0.000000	0.097120	-0.005463	-0.032650	0.000000	0.000000	4.000000	26.000000	0.000000
2944.094609	-0.055336	0.570747	0.041406	75.896309	-31.526634	34.005363	2.072218	0.000000	-2.224576	0.000000	0.000000	0.000000	0.051605	-0.008213	-0.011566	0.000000	0.000000	4.000000	26.000000	0.000000
2944.097942	-0.055336	0.570747	0.041406	76.262741	-29.093178	37.365524	2.072218	0.000000	-2.224576	0.000000	0.000000	0.000000	0.051605	-0.008213	-0.011566	0.000000	0.000000	4.000000	26.000000	0.000000
2944.101276	-0.055380	0.570710	0.041367	76.262741	-29.093178	37.365524	2.072218	0.000000	-2.224576	0.000000	0.000000	0.000000	-0.013071	-0.010955	-0.011740	0.000000	0.000000	4.000000	26.000000	0.000000
2944.104609	-0.055380	0.570710	0.041367	76.262741	-29.093178	37.365524	2.072218	0.000000	-2.224576	0.000000	0.000000	0.000000	-0.013071	-0.010955	-0.011740	0.000000	0.000000	4.000000	26.000000	0.000000
2944.107942	-0.055380	0.570710	0.041367	76.631081	-26.202530	41.321644	2.068334	0.000000	-2.230998	0.000000	0.000000	0.000000	-0.013071	-0.010955	-0.011740	0.000000	0.000000	4.000000	26.000000	0.000000
2944.111276	-0.055597	0.570646	0.041378	76.631081	-26.202530	41.321644	2.068334	0.000000	-2.230998	0.000000	0.000000	0.000000	-0.065084	-0.019183	0.003515	0.000000	0.000000	4.000000	26.000000	0.000000
2944.114609	-0.055597	0.570646	0.041378	76.631081	-26.202530	41.321644	2.068334	0.000000	-2.230998	0.000000	0.000000	0.000000	-0.065084	-0.019183	0.003515	0.000000	0.000000	4.000000	26.000000	0.000000
2944.117942	-0.055597	0.570646	0.041378	76.958420	-23.027613	45.626564	2.068920	0.000000	-2.220150	0.000000	0.000000	0.000000	-0.065084	-0.019183	0.003515	0.000000	0.000000	4.000000	26.000000	0.000000
2944.121276	-0.056060	0.570573	0.041450	76.958420	-23.027613	45.626564	2.068920	0.000000	-2.220150	0.000000	0.000000	0.000000	-0.138999	-0.021951	0.021385	0.000000	0.000000	4.000000	26.000000	0.000000
2944.124609	-0.056060	0.570573	0.041450	76.958420	-23.027613	45.626564	2.068920	0.000000	-2.220150	0.000000	0.000000	0.000000	-0.138999	-0.021951	0.021385	0.000000	0.000000	4.000000	26.000000	0.000000
2944.127942	-0.056060	0.570573	0.041450	77.233215	-19.639154	50.186035	2.072484	0.000000	-2.196984	0.000000	0.000000	0.000000	-0.138999	-0.021951	0.021385	0.000000	0.000000	4.000000	26.000000	0.000000
2944.131276	-0.056699	0.570518	0.041582	77.233215	-19.639154	50.186035	2.072484	0.000000	-2.196984	0.000000	0.000000	0.000000	-0.191495	-0.016491	0.039622	0.000000	0.000000	4.000000	26.000000	0.000000
2944.134609	-0.056699	0.570518	0.041582	77.233215	-19.639154	50.186035	2.072484	0.000000	-2.196984	0.000000	0.000000	0.000000	-0.191495	-0.016491	0.039622	0.000000	0.000000	4.000000	26.000000	0.000000
2944.137942	-0.056699	0.570518	0.041582	77.451828	-16.149549	54.844151	2.079088	0.000000	-2.165068	0.000000	0.000000	0.000000	-0.191495	-0.016491	0.039622	0.000000	0.000000	4.000000	26.000000	0.000000
2944.141276	-0.057443	0.570499	0.041799	77.451828	-16.149549	54.844151	2.079088	0.000000	-2.165068	0.000000	0.000000	0.000000	-0.223384	-0.005607	0.065182	0.000000	0.000000	4.000000	26.000000	0.000000
2944.144609	-0.057443	0.570499	0.041799	77.451828	-16.149549	54.844151	2.079088	0.000000	-2.165068	0.000000	0.000000	0.000000	-0.223384	-0.005607	0.065182	0.000000	0.000000	4.000000	26.000000	0.000000
2944.147942	-0.057443	0.570499	0.041799	77.645508	-12.776810	59.340485	2.089952	0.000000	-2.127837	0.000000	0.000000	0.000000	-0.223384	-0.005607	0.065182	0.000000	0.000000	4.000000	26.000000	0.000000
2944.151276	-0.058288	0.570490	0.042044	77.645508	-12.776810	59.340485	2.089952	0.000000	-2.127837	0.000000	0.000000	0.000000	-0.253439	-0.002922	0.073507	0.000000	0.000000	4.000000	26.000000	0.000000
2944.154609	-0.058288	0.570490	0.042044	77.645508	-12.776810	59.340485	2.089952	0.000000	-2.127837	0.000000	0.000000	0.000000	-0.253439	-0.002922	0.073507	0.000000	0.000000	4.000000	26.000000	0.000000
2944.157942	-0.058288	0.570490	0.042044	77.871872	-9.785518	63.310970	2.102203	0.000000	-2.085598	0.000000	0.000000	0.000000	-0.253439	-0.002922	0.073507	0.000000	0.000000	4.000000	26.000000	0.000000
2944.161276	-0.059166	0.570452	0.042354	77.871872	-9.785518	63.310970	2.102203	0.000000	-2.085598	0.000000	0.000000	0.000000	-0.263288	-0.011250	0.092964	0.000000	0.000000	4.000000	26.000000	0.000000
2944.164609	-0.059166	0.570452	0.042354	77.871872	-9.785518	63.310970	2.102203	0.000000	-2.085598	0.000000	0.000000	0.000000	-0.263288	-0.011250	0.092964	0.000000	0.000000	4.000000	26.000000	0.000000
2944.167942	-0.059166	0.570452	0.042354	78.148048	-7.431033	66.369820	2.117697	0.000000	-2.041716	0.000000	0.000000	0.000000	-0.263288	-0.011250	0.092964	0.000000	0.000000	4.000000	26.000000	0.000000
2944.171276	-0.059166	0.570452	0.042354	78.148048	-7.431033	66.369820	2.117697	0.000000	-2.041716	0.000000	0.000000	0.000000	-0.263288	-0.011250	0.092964	0.000000	0.000000	4.000000	26.000000	0.000000
2944.174609	-0.060024	0.570405	0.042688	78.148048	-7.431033	66.369820	2.117697	0.000000	-2.041716	0.000000	0.000000	0.000000	-0.257354	-0.014083	0.100233	0.000000	0.000000	4.000000	26.000000	0.000000
2944.177942	-0.060024	0.570405	0.042688	78.460594	-5.735460	68.517334	2.117697	0.000000	-2.041716	0.000000	0.000000	0.000000	-0.257354	-0.014083	0.100233	0.000000	0.000000	4.000000	26.000000	0.000000
2944.181276	-0.060837	0.570275	0.043045	78.460594	-5.735460	68.517334	2.117697	0.000000	-2.041716	0.000000	0.000000	0.000000	-0.244144	-0.038921	0.107006	0.000000	0.000000	4.000000	26.000000	0.000000
2944.184609	-0.060837	0.570275	0.043045	78.460594	-5.735460	68.517334	2.117697	0.000000	-2.041716	0.000000	0.000000	0.000000	-0.244144	-0.038921	0.107006	0.000000	0.000000	4.000000	26.000000	0.000000
2944.187942	-0.060837	0.570275	0.043045	78.762657	-4.852099	69.506912	2.152236	0.000000	-1.958133	0.000000	0.000000	0.000000	-0.244144	-0.038921	0.107006	0.000000	0.000000	4.000000	26.000000	0.000000
2944.191276	-0.060837	0.570275	0.043045	78.762657	-4.852099	69.506912	2.152236	0.000000	-1.958133	0.000000	0.000000	0.000000	-0.244144	-0.038921	0.107006	0.000000	0.000000	4.000000	26.000000	0.000000
2944.194609	-0.061565	0.570145	0.043475	78.762657	-4.852099	69.506912	2.152236	0.000000	-1.958133	0.000000	0.000000	0.000000	-0.218308	-0.039123	0.128947	0.000000	0.000000	4.000000	26.000000	0.000000
2944.197942	-0.061565	0.570145	0.043475	79.037018	-4.674024	69.444946	2.152236	0.000000	-1.958133	0.000000	0.000000	0.000000	-0.218308	-0.039123	0.128947	0.000000	0.000000	4.000000	26.000000	0.000000
2944.201276	-0.062174	0.569968	0.043907	79.037018	-4.674024	69.444946	2.152236	0.000000	-1.958133	0.000000	0.000000	0.000000	-0.182594	-0.053062	0.129768	0.000000	0.000000	4.000000	26.000000	0.000000
2944.204609	-0.062174	0.569968	0.043907	79.037018	-4.674024	69.444946	2.152236	0.000000	-1.958133	0.000000	0.000000	0.000000	-0.182594	-0.053062	0.129768	0.000000	0.000000	4.000000	26.000000	0.000000
2944.207942	-0.062174	0.569968	0.043907	79.268150	-4.730179	69.027473	2.195356	0.000000	-1.891316	0.000000	0.000000	0.000000	-0.182594	-0.053062	0.129768	0.000000	0.000000	4.000000	26.000000	0.000000
2944.211276	-0.062174	0.569968	0.043907	79.268150	-4.730179	69.027473	2.195356	0.000000	-1.891316	0.000000	0.000000	0.000000	-0.182594	-0.053062	0.129768	0.000000	0.000000	4.000000	26.000000	0.000000
2944.214609	-0.062688	0.569791	0.044351	79.268150	-4.730179	69.027473	2.195356	0.000000	-1.891316	0.000000	0.000000	0.000000	-0.154320	-0.053219	0.133054	0.000000	0.000000	4.000000	26.000000	0.000000
2944.217942	-0.062688	0.569791	0.044351	79.459267	-4.865247	68.440147	2.195356	0.000000	-1.891316	0.000000	0.000000	0.000000	-0.154320	-0.053219	0.133054	0.000000	0.000000	4.000000	26.000000	0.000000
2944.221276	-0.063073	0.569623	0.044723	79.459267	-4.865247	68.440147	2.195356	0.000000	-1.891316	0.000000	0.000000	0.000000	-0.115587	-0.050449	0.111582	0.000000	0.000000	4.000000	26.000000	0.000000
2944.224609	-0.063073	0.569623	0.044723	79.459267	-4.865247	68.440147	2.195356	0.000000	-1.891316	0.000000	0.000000	0.000000	-0.115587	-0.050449	0.111582	0.000000	0.000000	4.000000	26.000000	0.000000
2944.227942	-0.063073	0.569623	0.044723	79.616074	-5.265084	67.727882	2.236129	0.000000	-1.846332	0.000000	0.000000	0.000000	-0.115587	-0.050449	0.111582	0.000000	0.000000	4.000000	26.000000	0.000000
2944.231276	-0.063073	0.569623	0.044723	79.616074	-5.265084	67.727882	2.236129	0.000000	-1.846332	0.000000	0.000000	0.000000	-0.115587	-0.050449	0.111582	0.000000	0.000000	4.000000	26.000000	0.000000
2944.234609	-0.063427	0.569454	0.045034	79.616074	-5.265084	67.727882	2.236129	0.000000	-1.846332	0.000000	0.000000	0.000000	-0.106204	-0.050433	0.093502	0.000000	0.000000	4.000000	26.000000	0.000000
2944.237942	-0.063427	0.569454	0.045034	79.728424	-5.966871	66.889183	2.236129	0.000000	-1.846332	0.000000	0.000000	0.000000	-0.106204	-0.050433	0.093502	0.000000	0.000000	4.000000	26.000000	0.000000
2944.241276	-0.063427	0.569454	0.045034	79.728424	-5.966871	66.889183	2.236129	0.000000	-1.846332	0.000000	0.000000	0.000000	-0.106204	-0.050433	0.093502	0.000000	0.000000	4.000000	26.000000	0.000000
2944.244609	-0.063427	0.569454	0.045034	79.728424	-5.966871	66.889183	2.236129	0.000000	-1.846332	0.000000	0.000000	0.000000	-0.106204	-0.050433	0.093502	0.000000	0.000000	4.000000	26.000000	0.000000
2944.247942	-0.063802	0.569045	0.045503	79.802505	-6.916120	65.741394	2.251712	0.000000	-1.828631	0.000000	0.000000	0.000000	-0.112308	-0.122780	0.140567	0.000000	0.000000	4.000000	26.000000	0.000000
[truncated: 5,698 more rows]
