# Supplementary material for: Haptic Guidance Needs to Be Intuitive Not Just Informative to Improve Human Motor Accuracy
Source: PLoS One. 2016 Mar 16;11(3):e0150912. doi: 10.1371/journal.pone.0150912 (PMC4794196; doi:10.1371/journal.pone.0150912)
Supplement: S2 Data — (ZIP) [file pone.0150912.s002.zip › Subject1/exp2_0027.txt]

Time	PosX	PosY	PosZ	RotX	RotY	RotZ	ForceX	ForceY	ForceZ	MomentX	MomentY	MomentZ	VelocityX	VelocityY	VelocityZ	CalibratedWeight	ButtonDown	Condition	Trial	Visual
2967.504609	-0.004961	0.561029	0.256357	80.402451	6.166252	91.705788	0.000000	0.000000	0.000000	0.000000	0.000000	0.000000	0.010150	-0.011699	0.001770	0.000000	1.000000	4.000000	27.000000	0.000000
2967.507942	-0.004114	0.561208	0.256491	80.390533	5.898894	91.333557	4.627182	0.000000	1.894515	0.000000	0.000000	0.000000	0.253819	0.053426	0.040393	0.000000	1.000000	4.000000	27.000000	0.000000
2967.511276	-0.004114	0.561208	0.256491	80.390533	5.898894	91.333557	4.627182	0.000000	1.894515	0.000000	0.000000	0.000000	0.253819	0.053426	0.040393	0.000000	1.000000	4.000000	27.000000	0.000000
2967.514609	-0.004114	0.561208	0.256491	80.390533	5.898894	91.333557	4.627182	0.000000	1.894515	0.000000	0.000000	0.000000	0.253819	0.053426	0.040393	0.000000	1.000000	4.000000	27.000000	0.000000
2967.517942	-0.002523	0.561026	0.256618	80.396309	5.638604	90.912941	4.632869	0.000000	1.880566	0.000000	0.000000	0.000000	0.477563	-0.054515	0.038085	0.000000	1.000000	4.000000	27.000000	0.000000
2967.521276	-0.002523	0.561026	0.256618	80.396309	5.638604	90.912941	4.632869	0.000000	1.880566	0.000000	0.000000	0.000000	0.477563	-0.054515	0.038085	0.000000	1.000000	4.000000	27.000000	0.000000
2967.524609	-0.002523	0.561026	0.256618	80.396309	5.638604	90.912941	4.632869	0.000000	1.880566	0.000000	0.000000	0.000000	0.477563	-0.054515	0.038085	0.000000	1.000000	4.000000	27.000000	0.000000
2967.527942	-0.001134	0.561361	0.257146	80.413193	4.977943	90.041069	4.643161	0.000000	1.855008	0.000000	0.000000	0.000000	0.416531	0.100604	0.158484	0.000000	1.000000	4.000000	27.000000	0.000000
2967.531276	-0.001134	0.561361	0.257146	80.413193	4.977943	90.041069	4.643161	0.000000	1.855008	0.000000	0.000000	0.000000	0.416531	0.100604	0.158484	0.000000	1.000000	4.000000	27.000000	0.000000
2967.534609	-0.001134	0.561361	0.257146	80.413193	4.977943	90.041069	4.643161	0.000000	1.855008	0.000000	0.000000	0.000000	0.416531	0.100604	0.158484	0.000000	1.000000	4.000000	27.000000	0.000000
2967.537942	0.000426	0.561302	0.257558	80.704071	1.765362	86.293434	4.653065	0.000000	1.830023	0.000000	0.000000	0.000000	0.468027	-0.017886	0.123625	0.000000	1.000000	4.000000	27.000000	0.000000
2967.541276	0.000426	0.561302	0.257558	80.704071	1.765362	86.293434	4.653065	0.000000	1.830023	0.000000	0.000000	0.000000	0.468027	-0.017886	0.123625	0.000000	1.000000	4.000000	27.000000	0.000000
2967.544609	0.000426	0.561302	0.257558	80.704071	1.765362	86.293434	4.653065	0.000000	1.830023	0.000000	0.000000	0.000000	0.468027	-0.017886	0.123625	0.000000	1.000000	4.000000	27.000000	0.000000
2967.547942	0.002531	0.561498	0.257943	81.102470	-4.900747	78.693687	4.663608	0.000000	1.802986	0.000000	0.000000	0.000000	0.631495	0.058882	0.115432	0.000000	1.000000	4.000000	27.000000	0.000000
2967.551276	0.002531	0.561498	0.257943	81.102470	-4.900747	78.693687	4.663608	0.000000	1.802986	0.000000	0.000000	0.000000	0.631495	0.058882	0.115432	0.000000	1.000000	4.000000	27.000000	0.000000
2967.554609	0.002531	0.561498	0.257943	81.102470	-4.900747	78.693687	4.663608	0.000000	1.802986	0.000000	0.000000	0.000000	0.631495	0.058882	0.115432	0.000000	1.000000	4.000000	27.000000	0.000000
2967.557942	0.004196	0.561607	0.258275	81.400223	-13.467652	69.120049	4.677217	0.000000	1.767381	0.000000	0.000000	0.000000	0.499623	0.032829	0.099526	0.000000	1.000000	4.000000	27.000000	0.000000
2967.561276	0.004196	0.561607	0.258275	81.400223	-13.467652	69.120049	4.677217	0.000000	1.767381	0.000000	0.000000	0.000000	0.499623	0.032829	0.099526	0.000000	1.000000	4.000000	27.000000	0.000000
2967.564609	0.004196	0.561607	0.258275	81.400223	-13.467652	69.120049	4.677217	0.000000	1.767381	0.000000	0.000000	0.000000	0.499623	0.032829	0.099526	0.000000	1.000000	4.000000	27.000000	0.000000
2967.567942	0.006543	0.561804	0.258646	81.448158	-23.069448	58.415779	4.687879	0.000000	1.738905	0.000000	0.000000	0.000000	0.704095	0.058941	0.111207	0.000000	1.000000	4.000000	27.000000	0.000000
2967.571276	0.006543	0.561804	0.258646	81.448158	-23.069448	58.415779	4.687879	0.000000	1.738905	0.000000	0.000000	0.000000	0.704095	0.058941	0.111207	0.000000	1.000000	4.000000	27.000000	0.000000
2967.574609	0.006543	0.561804	0.258646	81.448158	-23.069448	58.415779	4.687879	0.000000	1.738905	0.000000	0.000000	0.000000	0.704095	0.058941	0.111207	0.000000	1.000000	4.000000	27.000000	0.000000
2967.577942	0.009061	0.561883	0.258885	81.216980	-32.381927	48.004585	4.702440	0.000000	1.699136	0.000000	0.000000	0.000000	0.755371	0.023661	0.071652	0.000000	1.000000	4.000000	27.000000	0.000000
2967.581276	0.009061	0.561883	0.258885	81.216980	-32.381927	48.004585	4.702440	0.000000	1.699136	0.000000	0.000000	0.000000	0.755371	0.023661	0.071652	0.000000	1.000000	4.000000	27.000000	0.000000
2967.584609	0.009061	0.561883	0.258885	81.216980	-32.381927	48.004585	4.702440	0.000000	1.699136	0.000000	0.000000	0.000000	0.755371	0.023661	0.071652	0.000000	1.000000	4.000000	27.000000	0.000000
2967.587942	0.011579	0.561966	0.259006	80.768173	-40.364780	39.013027	4.717419	0.000000	1.657095	0.000000	0.000000	0.000000	0.755371	0.024906	0.036384	0.000000	1.000000	4.000000	27.000000	0.000000
2967.591276	0.011579	0.561966	0.259006	80.768173	-40.364780	39.013027	4.717419	0.000000	1.657095	0.000000	0.000000	0.000000	0.755371	0.024906	0.036384	0.000000	1.000000	4.000000	27.000000	0.000000
2967.594609	0.011579	0.561966	0.259006	80.768173	-40.364780	39.013027	4.717419	0.000000	1.657095	0.000000	0.000000	0.000000	0.755371	0.024906	0.036384	0.000000	1.000000	4.000000	27.000000	0.000000
2967.597942	0.014436	0.562053	0.259003	80.183060	-46.841187	31.578667	4.731862	0.000000	1.615390	0.000000	0.000000	0.000000	0.857013	0.026127	-0.000875	0.000000	1.000000	4.000000	27.000000	0.000000
2967.601276	0.014436	0.562053	0.259003	80.183060	-46.841187	31.578667	4.731862	0.000000	1.615390	0.000000	0.000000	0.000000	0.857013	0.026127	-0.000875	0.000000	1.000000	4.000000	27.000000	0.000000
2967.604609	0.014436	0.562053	0.259003	80.183060	-46.841187	31.578667	4.731862	0.000000	1.615390	0.000000	0.000000	0.000000	0.857013	0.026127	-0.000875	0.000000	1.000000	4.000000	27.000000	0.000000
2967.607942	0.017188	0.562161	0.258865	79.537514	-51.874496	25.693230	4.747634	0.000000	1.568428	0.000000	0.000000	0.000000	0.825553	0.032558	-0.041509	0.000000	1.000000	4.000000	27.000000	0.000000
2967.611276	0.017188	0.562161	0.258865	79.537514	-51.874496	25.693230	4.747634	0.000000	1.568428	0.000000	0.000000	0.000000	0.825553	0.032558	-0.041509	0.000000	1.000000	4.000000	27.000000	0.000000
2967.614609	0.017188	0.562161	0.258865	79.537514	-51.874496	25.693230	4.747634	0.000000	1.568428	0.000000	0.000000	0.000000	0.825553	0.032558	-0.041509	0.000000	1.000000	4.000000	27.000000	0.000000
2967.617942	0.019936	0.562274	0.258607	78.873833	-55.731392	21.111523	4.762250	0.000000	1.523472	0.000000	0.000000	0.000000	0.824391	0.033779	-0.077249	0.000000	0.000000	4.000000	27.000000	0.000000
2967.621276	0.019936	0.562274	0.258607	78.873833	-55.731392	21.111523	4.762250	0.000000	1.523472	0.000000	0.000000	0.000000	0.824391	0.033779	-0.077249	0.000000	0.000000	4.000000	27.000000	0.000000
2967.624609	0.019936	0.562274	0.258607	78.873833	-55.731392	21.111523	4.762250	0.000000	1.523472	0.000000	0.000000	0.000000	0.824391	0.033779	-0.077249	0.000000	0.000000	4.000000	27.000000	0.000000
2967.627942	0.022747	0.562434	0.258253	78.168716	-58.712437	17.425734	4.776329	0.000000	1.478744	0.000000	0.000000	0.000000	0.843449	0.048011	-0.106322	0.000000	0.000000	4.000000	27.000000	0.000000
2967.631276	0.022747	0.562434	0.258253	78.168716	-58.712437	17.425734	4.776329	0.000000	1.478744	0.000000	0.000000	0.000000	0.843449	0.048011	-0.106322	0.000000	0.000000	4.000000	27.000000	0.000000
2967.634609	0.022747	0.562434	0.258253	78.168716	-58.712437	17.425734	4.776329	0.000000	1.478744	0.000000	0.000000	0.000000	0.843449	0.048011	-0.106322	0.000000	0.000000	4.000000	27.000000	0.000000
2967.637942	0.025248	0.562624	0.257832	77.445473	-61.058231	14.357336	4.790268	0.000000	1.432945	0.000000	0.000000	0.000000	0.750350	0.057037	-0.126287	0.000000	0.000000	4.000000	27.000000	0.000000
2967.641276	0.025248	0.562624	0.257832	77.445473	-61.058231	14.357336	4.790268	0.000000	1.432945	0.000000	0.000000	0.000000	0.750350	0.057037	-0.126287	0.000000	0.000000	4.000000	27.000000	0.000000
2967.644609	0.025248	0.562624	0.257832	77.445473	-61.058231	14.357336	4.790268	0.000000	1.432945	0.000000	0.000000	0.000000	0.750350	0.057037	-0.126287	0.000000	0.000000	4.000000	27.000000	0.000000
2967.647942	0.027507	0.562866	0.257357	76.728378	-62.814156	11.904827	4.802243	0.000000	1.392287	0.000000	0.000000	0.000000	0.677684	0.072505	-0.142446	0.000000	0.000000	4.000000	27.000000	0.000000
2967.651276	0.027507	0.562866	0.257357	76.728378	-62.814156	11.904827	4.802243	0.000000	1.392287	0.000000	0.000000	0.000000	0.677684	0.072505	-0.142446	0.000000	0.000000	4.000000	27.000000	0.000000
2967.654609	0.027507	0.562866	0.257357	76.728378	-62.814156	11.904827	4.802243	0.000000	1.392287	0.000000	0.000000	0.000000	0.677684	0.072505	-0.142446	0.000000	0.000000	4.000000	27.000000	0.000000
2967.657942	0.029626	0.563159	0.256826	76.120598	-64.010765	10.115790	4.812713	0.000000	1.355653	0.000000	0.000000	0.000000	0.635500	0.087960	-0.159213	0.000000	0.000000	4.000000	27.000000	0.000000
2967.661276	0.029626	0.563159	0.256826	76.120598	-64.010765	10.115790	4.812713	0.000000	1.355653	0.000000	0.000000	0.000000	0.635500	0.087960	-0.159213	0.000000	0.000000	4.000000	27.000000	0.000000
2967.664609	0.029626	0.563159	0.256826	76.120598	-64.010765	10.115790	4.812713	0.000000	1.355653	0.000000	0.000000	0.000000	0.635500	0.087960	-0.159213	0.000000	0.000000	4.000000	27.000000	0.000000
2967.667942	0.031402	0.563469	0.256286	75.901878	-64.536644	9.287926	4.822238	0.000000	1.321369	0.000000	0.000000	0.000000	0.532770	0.093019	-0.162156	0.000000	0.000000	4.000000	27.000000	0.000000
2967.671276	0.031402	0.563469	0.256286	75.901878	-64.536644	9.287926	4.822238	0.000000	1.321369	0.000000	0.000000	0.000000	0.532770	0.093019	-0.162156	0.000000	0.000000	4.000000	27.000000	0.000000
2967.674609	0.031402	0.563469	0.256286	75.901878	-64.536644	9.287926	4.822238	0.000000	1.321369	0.000000	0.000000	0.000000	0.532770	0.093019	-0.162156	0.000000	0.000000	4.000000	27.000000	0.000000
2967.677942	0.033280	0.563848	0.255802	76.179489	-64.244141	9.612164	4.829973	0.000000	1.292811	0.000000	0.000000	0.000000	0.563400	0.113782	-0.144944	0.000000	0.000000	4.000000	27.000000	0.000000
2967.681276	0.033280	0.563848	0.255802	76.179489	-64.244141	9.612164	4.829973	0.000000	1.292811	0.000000	0.000000	0.000000	0.563400	0.113782	-0.144944	0.000000	0.000000	4.000000	27.000000	0.000000
2967.684609	0.033280	0.563848	0.255802	76.179489	-64.244141	9.612164	4.829973	0.000000	1.292811	0.000000	0.000000	0.000000	0.563400	0.113782	-0.144944	0.000000	0.000000	4.000000	27.000000	0.000000
2967.687942	0.035260	0.564236	0.255370	76.795319	-63.321613	10.786279	4.838135	0.000000	1.261922	0.000000	0.000000	0.000000	0.594030	0.116403	-0.129875	0.000000	0.000000	4.000000	27.000000	0.000000
2967.691276	0.035260	0.564236	0.255370	76.795319	-63.321613	10.786279	4.838135	0.000000	1.261922	0.000000	0.000000	0.000000	0.594030	0.116403	-0.129875	0.000000	0.000000	4.000000	27.000000	0.000000
2967.694609	0.035260	0.564236	0.255370	76.795319	-63.321613	10.786279	4.838135	0.000000	1.261922	0.000000	0.000000	0.000000	0.594030	0.116403	-0.129875	0.000000	0.000000	4.000000	27.000000	0.000000
2967.697942	0.037210	0.564581	0.255047	77.595078	-62.001663	12.488394	4.846676	0.000000	1.228712	0.000000	0.000000	0.000000	0.585035	0.103523	-0.096631	0.000000	0.000000	4.000000	27.000000	0.000000
2967.701276	0.037210	0.564581	0.255047	77.595078	-62.001663	12.488394	4.846676	0.000000	1.228712	0.000000	0.000000	0.000000	0.585035	0.103523	-0.096631	0.000000	0.000000	4.000000	27.000000	0.000000
2967.704609	0.037210	0.564581	0.255047	77.595078	-62.001663	12.488394	4.846676	0.000000	1.228712	0.000000	0.000000	0.000000	0.585035	0.103523	-0.096631	0.000000	0.000000	4.000000	27.000000	0.000000
2967.707942	0.039130	0.564862	0.254824	78.419014	-60.427120	14.466177	4.855033	0.000000	1.195263	0.000000	0.000000	0.000000	0.576135	0.084236	-0.066921	0.000000	0.000000	4.000000	27.000000	0.000000
2967.711276	0.039130	0.564862	0.254824	78.419014	-60.427120	14.466177	4.855033	0.000000	1.195263	0.000000	0.000000	0.000000	0.576135	0.084236	-0.066921	0.000000	0.000000	4.000000	27.000000	0.000000
2967.714609	0.039130	0.564862	0.254824	78.419014	-60.427120	14.466177	4.855033	0.000000	1.195263	0.000000	0.000000	0.000000	0.576135	0.084236	-0.066921	0.000000	0.000000	4.000000	27.000000	0.000000
2967.717942	0.040917	0.565108	0.254640	79.201729	-58.655365	16.634399	4.863181	0.000000	1.161667	0.000000	0.000000	0.000000	0.535930	0.073898	-0.055316	0.000000	0.000000	4.000000	27.000000	0.000000
2967.721276	0.040917	0.565108	0.254640	79.201729	-58.655365	16.634399	4.863181	0.000000	1.161667	0.000000	0.000000	0.000000	0.535930	0.073898	-0.055316	0.000000	0.000000	4.000000	27.000000	0.000000
2967.724609	0.040917	0.565108	0.254640	79.201729	-58.655365	16.634399	4.863181	0.000000	1.161667	0.000000	0.000000	0.000000	0.535930	0.073898	-0.055316	0.000000	0.000000	4.000000	27.000000	0.000000
2967.727942	0.042399	0.565376	0.254481	79.919098	-56.708344	18.965025	4.870610	0.000000	1.130114	0.000000	0.000000	0.000000	0.444730	0.080414	-0.047575	0.000000	0.000000	4.000000	27.000000	0.000000
2967.731276	0.042399	0.565376	0.254481	79.919098	-56.708344	18.965025	4.870610	0.000000	1.130114	0.000000	0.000000	0.000000	0.444730	0.080414	-0.047575	0.000000	0.000000	4.000000	27.000000	0.000000
2967.734609	0.042399	0.565376	0.254481	79.919098	-56.708344	18.965025	4.870610	0.000000	1.130114	0.000000	0.000000	0.000000	0.444730	0.080414	-0.047575	0.000000	0.000000	4.000000	27.000000	0.000000
2967.737942	0.043782	0.565771	0.254369	80.577194	-54.531643	21.507826	4.876639	0.000000	1.103810	0.000000	0.000000	0.000000	0.414977	0.118232	-0.033794	0.000000	0.000000	4.000000	27.000000	0.000000
2967.741276	0.043782	0.565771	0.254369	80.577194	-54.531643	21.507826	4.876639	0.000000	1.103810	0.000000	0.000000	0.000000	0.414977	0.118232	-0.033794	0.000000	0.000000	4.000000	27.000000	0.000000
2967.744609	0.043782	0.565771	0.254369	80.577194	-54.531643	21.507826	4.876639	0.000000	1.103810	0.000000	0.000000	0.000000	0.414977	0.118232	-0.033794	0.000000	0.000000	4.000000	27.000000	0.000000
2967.747942	0.044992	0.566233	0.254191	81.214813	-52.016403	24.400930	4.882187	0.000000	1.079006	0.000000	0.000000	0.000000	0.362855	0.138813	-0.053204	0.000000	0.000000	4.000000	27.000000	0.000000
2967.751276	0.044992	0.566233	0.254191	81.214813	-52.016403	24.400930	4.882187	0.000000	1.079006	0.000000	0.000000	0.000000	0.362855	0.138813	-0.053204	0.000000	0.000000	4.000000	27.000000	0.000000
2967.754609	0.044992	0.566233	0.254191	81.214813	-52.016403	24.400930	4.882187	0.000000	1.079006	0.000000	0.000000	0.000000	0.362855	0.138813	-0.053204	0.000000	0.000000	4.000000	27.000000	0.000000
2967.757942	0.046061	0.566725	0.253954	81.876122	-48.895214	27.944090	4.886880	0.000000	1.057543	0.000000	0.000000	0.000000	0.320899	0.147656	-0.071253	0.000000	0.000000	4.000000	27.000000	0.000000
2967.761276	0.046061	0.566725	0.253954	81.876122	-48.895214	27.944090	4.886880	0.000000	1.057543	0.000000	0.000000	0.000000	0.320899	0.147656	-0.071253	0.000000	0.000000	4.000000	27.000000	0.000000
2967.764609	0.046061	0.566725	0.253954	81.876122	-48.895214	27.944090	4.886880	0.000000	1.057543	0.000000	0.000000	0.000000	0.320899	0.147656	-0.071253	0.000000	0.000000	4.000000	27.000000	0.000000
2967.767942	0.047056	0.567221	0.253610	82.570992	-45.112732	32.186855	4.890899	0.000000	1.038802	0.000000	0.000000	0.000000	0.298292	0.148527	-0.103222	0.000000	0.000000	4.000000	27.000000	0.000000
2967.771276	0.047056	0.567221	0.253610	82.570992	-45.112732	32.186855	4.890899	0.000000	1.038802	0.000000	0.000000	0.000000	0.298292	0.148527	-0.103222	0.000000	0.000000	4.000000	27.000000	0.000000
2967.774609	0.047056	0.567221	0.253610	82.570992	-45.112732	32.186855	4.890899	0.000000	1.038802	0.000000	0.000000	0.000000	0.298292	0.148527	-0.103222	0.000000	0.000000	4.000000	27.000000	0.000000
2967.777942	0.047974	0.567619	0.253159	83.301620	-40.317039	37.497791	4.894482	0.000000	1.021784	0.000000	0.000000	0.000000	0.275568	0.119407	-0.135183	0.000000	0.000000	4.000000	27.000000	0.000000
2967.781276	0.047974	0.567619	0.253159	83.301620	-40.317039	37.497791	4.894482	0.000000	1.021784	0.000000	0.000000	0.000000	0.275568	0.119407	-0.135183	0.000000	0.000000	4.000000	27.000000	0.000000
2967.784609	0.047974	0.567619	0.253159	83.301620	-40.317039	37.497791	4.894482	0.000000	1.021784	0.000000	0.000000	0.000000	0.275568	0.119407	-0.135183	0.000000	0.000000	4.000000	27.000000	0.000000
2967.787942	0.048823	0.567973	0.252687	83.993546	-34.257526	44.088413	4.897649	0.000000	1.006495	0.000000	0.000000	0.000000	0.254503	0.106196	-0.141573	0.000000	0.000000	4.000000	27.000000	0.000000
2967.791276	0.048823	0.567973	0.252687	83.993546	-34.257526	44.088413	4.897649	0.000000	1.006495	0.000000	0.000000	0.000000	0.254503	0.106196	-0.141573	0.000000	0.000000	4.000000	27.000000	0.000000
2967.794609	0.048823	0.567973	0.252687	83.993546	-34.257526	44.088413	4.897649	0.000000	1.006495	0.000000	0.000000	0.000000	0.254503	0.106196	-0.141573	0.000000	0.000000	4.000000	27.000000	0.000000
2967.797942	0.049631	0.568234	0.252137	84.566208	-26.969421	51.889790	4.900503	0.000000	0.992509	0.000000	0.000000	0.000000	0.242406	0.078441	-0.165002	0.000000	0.000000	4.000000	27.000000	0.000000
2967.801276	0.049631	0.568234	0.252137	84.566208	-26.969421	51.889790	4.900503	0.000000	0.992509	0.000000	0.000000	0.000000	0.242406	0.078441	-0.165002	0.000000	0.000000	4.000000	27.000000	0.000000
2967.804609	0.049631	0.568234	0.252137	84.566208	-26.969421	51.889790	4.900503	0.000000	0.992509	0.000000	0.000000	0.000000	0.242406	0.078441	-0.165002	0.000000	0.000000	4.000000	27.000000	0.000000
2967.807942	0.049631	0.568234	0.252137	84.983582	-19.153912	60.154831	4.903121	0.000000	0.979493	0.000000	0.000000	0.000000	0.242406	0.078441	-0.165002	0.000000	0.000000	4.000000	27.000000	0.000000
2967.811276	0.050369	0.568413	0.251572	84.983582	-19.153912	60.154831	4.903121	0.000000	0.979493	0.000000	0.000000	0.000000	0.221447	0.053572	-0.169489	0.000000	0.000000	4.000000	27.000000	0.000000
2967.814609	0.050369	0.568413	0.251572	84.983582	-19.153912	60.154831	4.903121	0.000000	0.979493	0.000000	0.000000	0.000000	0.221447	0.053572	-0.169489	0.000000	0.000000	4.000000	27.000000	0.000000
2967.817942	0.051173	0.568552	0.251007	85.253929	-11.664287	68.007835	4.905449	0.000000	0.967765	0.000000	0.000000	0.000000	0.241384	0.041820	-0.169514	0.000000	0.000000	4.000000	27.000000	0.000000
2967.821276	0.051173	0.568552	0.251007	85.253929	-11.664287	68.007835	4.905449	0.000000	0.967765	0.000000	0.000000	0.000000	0.241384	0.041820	-0.169514	0.000000	0.000000	4.000000	27.000000	0.000000
2967.824609	0.051173	0.568552	0.251007	85.253929	-11.664287	68.007835	4.905449	0.000000	0.967765	0.000000	0.000000	0.000000	0.241384	0.041820	-0.169514	0.000000	0.000000	4.000000	27.000000	0.000000
2967.827942	0.052045	0.568713	0.250448	85.411316	-4.945687	75.009720	4.908006	0.000000	0.954717	0.000000	0.000000	0.000000	0.261416	0.048226	-0.167769	0.000000	0.000000	4.000000	27.000000	0.000000
2967.831276	0.052045	0.568713	0.250448	85.411316	-4.945687	75.009720	4.908006	0.000000	0.954717	0.000000	0.000000	0.000000	0.261416	0.048226	-0.167769	0.000000	0.000000	4.000000	27.000000	0.000000
2967.834609	0.052045	0.568713	0.250448	85.411316	-4.945687	75.009720	4.908006	0.000000	0.954717	0.000000	0.000000	0.000000	0.261416	0.048226	-0.167769	0.000000	0.000000	4.000000	27.000000	0.000000
2967.837942	0.053018	0.568939	0.249916	85.495590	1.103030	81.278900	4.910787	0.000000	0.940304	0.000000	0.000000	0.000000	0.292032	0.067730	-0.159528	0.000000	0.000000	4.000000	27.000000	0.000000
2967.841276	0.053018	0.568939	0.249916	85.495590	1.103030	81.278900	4.910787	0.000000	0.940304	0.000000	0.000000	0.000000	0.292032	0.067730	-0.159528	0.000000	0.000000	4.000000	27.000000	0.000000
2967.844609	0.053018	0.568939	0.249916	85.495590	1.103030	81.278900	4.910787	0.000000	0.940304	0.000000	0.000000	0.000000	0.292032	0.067730	-0.159528	0.000000	0.000000	4.000000	27.000000	0.000000
2967.847942	0.054192	0.569125	0.249373	85.604752	6.573049	86.916962	4.913925	0.000000	0.923767	0.000000	0.000000	0.000000	0.352112	0.055971	-0.162853	0.000000	0.000000	4.000000	27.000000	0.000000
2967.851276	0.054192	0.569125	0.249373	85.604752	6.573049	86.916962	4.913925	0.000000	0.923767	0.000000	0.000000	0.000000	0.352112	0.055971	-0.162853	0.000000	0.000000	4.000000	27.000000	0.000000
2967.854609	0.054192	0.569125	0.249373	85.604752	6.573049	86.916962	4.913925	0.000000	0.923767	0.000000	0.000000	0.000000	0.352112	0.055971	-0.162853	0.000000	0.000000	4.000000	27.000000	0.000000
2967.857942	0.055495	0.569246	0.248781	85.859482	12.225399	92.703041	4.917719	0.000000	0.903347	0.000000	0.000000	0.000000	0.390945	0.036275	-0.177716	0.000000	0.000000	4.000000	27.000000	0.000000
2967.861276	0.055495	0.569246	0.248781	85.859482	12.225399	92.703041	4.917719	0.000000	0.903347	0.000000	0.000000	0.000000	0.390945	0.036275	-0.177716	0.000000	0.000000	4.000000	27.000000	0.000000
2967.864609	0.055495	0.569246	0.248781	85.859482	12.225399	92.703041	4.917719	0.000000	0.903347	0.000000	0.000000	0.000000	0.390945	0.036275	-0.177716	0.000000	0.000000	4.000000	27.000000	0.000000
2967.867942	0.057063	0.569284	0.248146	86.244431	19.157084	99.749481	4.921865	0.000000	0.880480	0.000000	0.000000	0.000000	0.470234	0.011511	-0.190573	0.000000	0.000000	4.000000	27.000000	0.000000
2967.871276	0.057063	0.569284	0.248146	86.244431	19.157084	99.749481	4.921865	0.000000	0.880480	0.000000	0.000000	0.000000	0.470234	0.011511	-0.190573	0.000000	0.000000	4.000000	27.000000	0.000000
2967.874609	0.057063	0.569284	0.248146	86.244431	19.157084	99.749481	4.921865	0.000000	0.880480	0.000000	0.000000	0.000000	0.470234	0.011511	-0.190573	0.000000	0.000000	4.000000	27.000000	0.000000
2967.877942	0.058893	0.569279	0.247460	86.677040	28.057312	108.734970	4.926788	0.000000	0.852497	0.000000	0.000000	0.000000	0.549108	-0.001597	-0.205812	0.000000	0.000000	4.000000	27.000000	0.000000
2967.881276	0.058893	0.569279	0.247460	86.677040	28.057312	108.734970	4.926788	0.000000	0.852497	0.000000	0.000000	0.000000	0.549108	-0.001597	-0.205812	0.000000	0.000000	4.000000	27.000000	0.000000
2967.884609	0.058893	0.569279	0.247460	86.677040	28.057312	108.734970	4.926788	0.000000	0.852497	0.000000	0.000000	0.000000	0.549108	-0.001597	-0.205812	0.000000	0.000000	4.000000	27.000000	0.000000
2967.887942	0.060883	0.569187	0.246705	87.070290	39.175205	119.925095	4.932409	0.000000	0.819352	0.000000	0.000000	0.000000	0.596970	-0.027746	-0.226458	0.000000	0.000000	4.000000	27.000000	0.000000
2967.891276	0.060883	0.569187	0.246705	87.070290	39.175205	119.925095	4.932409	0.000000	0.819352	0.000000	0.000000	0.000000	0.596970	-0.027746	-0.226458	0.000000	0.000000	4.000000	27.000000	0.000000
2967.894609	0.060883	0.569187	0.246705	87.070290	39.175205	119.925095	4.932409	0.000000	0.819352	0.000000	0.000000	0.000000	0.596970	-0.027746	-0.226458	0.000000	0.000000	4.000000	27.000000	0.000000
2967.897942	0.063131	0.569106	0.245871	87.387154	51.760120	132.540634	4.938309	0.000000	0.783010	0.000000	0.000000	0.000000	0.674573	-0.024201	-0.250249	0.000000	0.000000	4.000000	27.000000	0.000000
2967.901276	0.063131	0.569106	0.245871	87.387154	51.760120	132.540634	4.938309	0.000000	0.783010	0.000000	0.000000	0.000000	0.674573	-0.024201	-0.250249	0.000000	0.000000	4.000000	27.000000	0.000000
2967.904609	0.063131	0.569106	0.245871	87.387154	51.760120	132.540634	4.938309	0.000000	0.783010	0.000000	0.000000	0.000000	0.674573	-0.024201	-0.250249	0.000000	0.000000	4.000000	27.000000	0.000000
2967.907942	0.065636	0.569054	0.244936	87.680664	64.716415	145.507797	4.944717	0.000000	0.741465	0.000000	0.000000	0.000000	0.751216	-0.015626	-0.280361	0.000000	0.000000	4.000000	27.000000	0.000000
2967.911276	0.065636	0.569054	0.244936	87.680664	64.716415	145.507797	4.944717	0.000000	0.741465	0.000000	0.000000	0.000000	0.751216	-0.015626	-0.280361	0.000000	0.000000	4.000000	27.000000	0.000000
2967.914609	0.065636	0.569054	0.244936	87.680664	64.716415	145.507797	4.944717	0.000000	0.741465	0.000000	0.000000	0.000000	0.751216	-0.015626	-0.280361	0.000000	0.000000	4.000000	27.000000	0.000000
2967.917942	0.068353	0.569097	0.243828	87.966064	78.739525	159.732971	4.951505	0.000000	0.694695	0.000000	0.000000	0.000000	0.815157	0.013058	-0.332495	0.000000	0.000000	4.000000	27.000000	0.000000
2967.921276	0.068353	0.569097	0.243828	87.966064	78.739525	159.732971	4.951505	0.000000	0.694695	0.000000	0.000000	0.000000	0.815157	0.013058	-0.332495	0.000000	0.000000	4.000000	27.000000	0.000000
2967.924609	0.068353	0.569097	0.243828	87.966064	78.739525	159.732971	4.951505	0.000000	0.694695	0.000000	0.000000	0.000000	0.815157	0.013058	-0.332495	0.000000	0.000000	4.000000	27.000000	0.000000
2967.927942	0.071283	0.569279	0.242567	88.199844	95.136803	176.376068	4.958409	0.000000	0.643570	0.000000	0.000000	0.000000	0.878979	0.054533	-0.378181	0.000000	0.000000	4.000000	27.000000	0.000000
2967.931276	0.071283	0.569279	0.242567	88.199844	95.136803	176.376068	4.958409	0.000000	0.643570	0.000000	0.000000	0.000000	0.878979	0.054533	-0.378181	0.000000	0.000000	4.000000	27.000000	0.000000
2967.934609	0.071283	0.569279	0.242567	88.199844	95.136803	176.376068	4.958409	0.000000	0.643570	0.000000	0.000000	0.000000	0.878979	0.054533	-0.378181	0.000000	0.000000	4.000000	27.000000	0.000000
2967.937942	0.074483	0.569550	0.241088	88.376831	114.076996	-164.486603	4.965324	0.000000	0.587841	0.000000	0.000000	0.000000	0.960040	0.081294	-0.443649	0.000000	0.000000	4.000000	27.000000	0.000000
2967.941276	0.074483	0.569550	0.241088	88.376831	114.076996	-164.486603	4.965324	0.000000	0.587841	0.000000	0.000000	0.000000	0.960040	0.081294	-0.443649	0.000000	0.000000	4.000000	27.000000	0.000000
2967.944609	0.074483	0.569550	0.241088	88.376831	114.076996	-164.486603	4.965324	0.000000	0.587841	0.000000	0.000000	0.000000	0.960040	0.081294	-0.443649	0.000000	0.000000	4.000000	27.000000	0.000000
2967.947942	0.077820	0.569914	0.239432	88.487938	137.290878	-141.209137	4.972227	0.000000	0.526270	0.000000	0.000000	0.000000	1.001087	0.109227	-0.496897	0.000000	0.000000	4.000000	27.000000	0.000000
2967.951276	0.077820	0.569914	0.239432	88.487938	137.290878	-141.209137	4.972227	0.000000	0.526270	0.000000	0.000000	0.000000	1.001087	0.109227	-0.496897	0.000000	0.000000	4.000000	27.000000	0.000000
2967.954609	0.077820	0.569914	0.239432	88.487938	137.290878	-141.209137	4.972227	0.000000	0.526270	0.000000	0.000000	0.000000	1.001087	0.109227	-0.496897	0.000000	0.000000	4.000000	27.000000	0.000000
2967.957942	0.081324	0.570294	0.237604	88.442543	164.105896	-114.778450	4.978683	0.000000	0.461211	0.000000	0.000000	0.000000	1.051391	0.113917	-0.548551	0.000000	0.000000	4.000000	27.000000	0.000000
2967.961276	0.081324	0.570294	0.237604	88.442543	164.105896	-114.778450	4.978683	0.000000	0.461211	0.000000	0.000000	0.000000	1.051391	0.113917	-0.548551	0.000000	0.000000	4.000000	27.000000	0.000000
2967.964609	0.081324	0.570294	0.237604	88.442543	164.105896	-114.778450	4.978683	0.000000	0.461211	0.000000	0.000000	0.000000	1.051391	0.113917	-0.548551	0.000000	0.000000	4.000000	27.000000	0.000000
2967.967942	0.085031	0.570715	0.235639	88.151779	-171.417648	-90.837898	4.984626	0.000000	0.391792	0.000000	0.000000	0.000000	1.112000	0.126375	-0.589480	0.000000	0.000000	4.000000	27.000000	0.000000
2967.971276	0.085031	0.570715	0.235639	88.151779	-171.417648	-90.837898	4.984626	0.000000	0.391792	0.000000	0.000000	0.000000	1.112000	0.126375	-0.589480	0.000000	0.000000	4.000000	27.000000	0.000000
2967.974609	0.085031	0.570715	0.235639	88.151779	-171.417648	-90.837898	4.984626	0.000000	0.391792	0.000000	0.000000	0.000000	1.112000	0.126375	-0.589480	0.000000	0.000000	4.000000	27.000000	0.000000
2967.977942	0.088872	0.571101	0.233554	87.662003	-154.044174	-73.525002	4.989942	0.000000	0.316987	0.000000	0.000000	0.000000	1.152304	0.115803	-0.625412	0.000000	0.000000	4.000000	27.000000	0.000000
2967.981276	0.088872	0.571101	0.233554	87.662003	-154.044174	-73.525002	4.989942	0.000000	0.316987	0.000000	0.000000	0.000000	1.152304	0.115803	-0.625412	0.000000	0.000000	4.000000	27.000000	0.000000
2967.984609	0.088872	0.571101	0.233554	87.662003	-154.044174	-73.525002	4.989942	0.000000	0.316987	0.000000	0.000000	0.000000	1.152304	0.115803	-0.625412	0.000000	0.000000	4.000000	27.000000	0.000000
2967.987942	0.092813	0.571473	0.231363	87.072296	-142.417435	-61.484047	4.994334	0.000000	0.237961	0.000000	0.000000	0.000000	1.182388	0.111642	-0.657181	0.000000	0.000000	4.000000	27.000000	0.000000
2967.991276	0.092813	0.571473	0.231363	87.072296	-142.417435	-61.484047	4.994334	0.000000	0.237961	0.000000	0.000000	0.000000	1.182388	0.111642	-0.657181	0.000000	0.000000	4.000000	27.000000	0.000000
2967.994609	0.092813	0.571473	0.231363	87.072296	-142.417435	-61.484047	4.994334	0.000000	0.237961	0.000000	0.000000	0.000000	1.182388	0.111642	-0.657181	0.000000	0.000000	4.000000	27.000000	0.000000
2967.997942	0.096857	0.571799	0.229102	86.459335	-133.788483	-52.324200	4.997590	0.000000	0.155237	0.000000	0.000000	0.000000	1.213253	0.097604	-0.678451	0.000000	0.000000	4.000000	27.000000	0.000000
2968.001276	0.096857	0.571799	0.229102	86.459335	-133.788483	-52.324200	4.997590	0.000000	0.155237	0.000000	0.000000	0.000000	1.213253	0.097604	-0.678451	0.000000	0.000000	4.000000	27.000000	0.000000
2968.004609	0.096857	0.571799	0.229102	86.459335	-133.788483	-52.324200	4.997590	0.000000	0.155237	0.000000	0.000000	0.000000	1.213253	0.097604	-0.678451	0.000000	0.000000	4.000000	27.000000	0.000000
2968.007942	0.101097	0.572094	0.226734	85.868622	-127.160034	-44.698997	4.999530	0.000000	0.068577	0.000000	0.000000	0.000000	1.271902	0.088465	-0.710335	0.000000	0.000000	4.000000	27.000000	0.000000
2968.011276	0.101097	0.572094	0.226734	85.868622	-127.160034	-44.698997	4.999530	0.000000	0.068577	0.000000	0.000000	0.000000	1.271902	0.088465	-0.710335	0.000000	0.000000	4.000000	27.000000	0.000000
2968.014609	0.101097	0.572094	0.226734	85.868622	-127.160034	-44.698997	4.999530	0.000000	0.068577	0.000000	0.000000	0.000000	1.271902	0.088465	-0.710335	0.000000	0.000000	4.000000	27.000000	0.000000
2968.017942	0.105430	0.572433	0.224258	85.336792	-122.061478	-38.045216	4.999942	0.000000	-0.024195	0.000000	0.000000	0.000000	1.299795	0.101941	-0.742731	0.000000	0.000000	4.000000	27.000000	0.000000
2968.021276	0.105430	0.572433	0.224258	85.336792	-122.061478	-38.045216	4.999942	0.000000	-0.024195	0.000000	0.000000	0.000000	1.299795	0.101941	-0.742731	0.000000	0.000000	4.000000	27.000000	0.000000
2968.024609	0.105430	0.572433	0.224258	85.336792	-122.061478	-38.045216	4.999942	0.000000	-0.024195	0.000000	0.000000	0.000000	1.299795	0.101941	-0.742731	0.000000	0.000000	4.000000	27.000000	0.000000
2968.027942	0.109762	0.572882	0.221726	84.874168	-118.602837	-32.692677	4.998535	0.000000	-0.121026	0.000000	0.000000	0.000000	1.299636	0.134490	-0.759838	0.000000	0.000000	4.000000	27.000000	0.000000
2968.031276	0.109762	0.572882	0.221726	84.874168	-118.602837	-32.692677	4.998535	0.000000	-0.121026	0.000000	0.000000	0.000000	1.299636	0.134490	-0.759838	0.000000	0.000000	4.000000	27.000000	0.000000
2968.034609	0.109762	0.572882	0.221726	84.874168	-118.602837	-32.692677	4.998535	0.000000	-0.121026	0.000000	0.000000	0.000000	1.299636	0.134490	-0.759838	0.000000	0.000000	4.000000	27.000000	0.000000
2968.037942	0.114154	0.573454	0.219106	84.506950	-116.325829	-28.575817	4.995161	0.000000	-0.219922	0.000000	0.000000	0.000000	1.317472	0.171592	-0.785998	0.000000	0.000000	4.000000	27.000000	0.000000
2968.041276	0.114154	0.573454	0.219106	84.506950	-116.325829	-28.575817	4.995161	0.000000	-0.219922	0.000000	0.000000	0.000000	1.317472	0.171592	-0.785998	0.000000	0.000000	4.000000	27.000000	0.000000
2968.044609	0.114154	0.573454	0.219106	84.506950	-116.325829	-28.575817	4.995161	0.000000	-0.219922	0.000000	0.000000	0.000000	1.317472	0.171592	-0.785998	0.000000	0.000000	4.000000	27.000000	0.000000
2968.047942	0.118479	0.574095	0.216444	84.258202	-115.158615	-26.275200	4.989601	0.000000	-0.322312	0.000000	0.000000	0.000000	1.297577	0.192373	-0.798403	0.000000	0.000000	4.000000	27.000000	0.000000
2968.051276	0.118479	0.574095	0.216444	84.258202	-115.158615	-26.275200	4.989601	0.000000	-0.322312	0.000000	0.000000	0.000000	1.297577	0.192373	-0.798403	0.000000	0.000000	4.000000	27.000000	0.000000
2968.054609	0.118479	0.574095	0.216444	84.258202	-115.158615	-26.275200	4.989601	0.000000	-0.322312	0.000000	0.000000	0.000000	1.297577	0.192373	-0.798403	0.000000	0.000000	4.000000	27.000000	0.000000
2968.057942	0.122826	0.574740	0.213687	84.144989	-114.906380	-25.938896	4.981877	0.000000	-0.425324	0.000000	0.000000	0.000000	1.304196	0.193676	-0.827205	0.000000	0.000000	4.000000	27.000000	0.000000
2968.061276	0.122826	0.574740	0.213687	84.144989	-114.906380	-25.938896	4.981877	0.000000	-0.425324	0.000000	0.000000	0.000000	1.304196	0.193676	-0.827205	0.000000	0.000000	4.000000	27.000000	0.000000
2968.064609	0.122826	0.574740	0.213687	84.144989	-114.906380	-25.938896	4.981877	0.000000	-0.425324	0.000000	0.000000	0.000000	1.304196	0.193676	-0.827205	0.000000	0.000000	4.000000	27.000000	0.000000
2968.067942	0.127199	0.575395	0.210864	84.134254	-115.121819	-26.518335	4.971715	0.000000	-0.531080	0.000000	0.000000	0.000000	1.311952	0.196511	-0.846852	0.000000	0.000000	4.000000	27.000000	0.000000
2968.071276	0.127199	0.575395	0.210864	84.134254	-115.121819	-26.518335	4.971715	0.000000	-0.531080	0.000000	0.000000	0.000000	1.311952	0.196511	-0.846852	0.000000	0.000000	4.000000	27.000000	0.000000
2968.074609	0.127199	0.575395	0.210864	84.134254	-115.121819	-26.518335	4.971715	0.000000	-0.531080	0.000000	0.000000	0.000000	1.311952	0.196511	-0.846852	0.000000	0.000000	4.000000	27.000000	0.000000
2968.077942	0.127199	0.575395	0.210864	84.161118	-115.323181	-26.819767	4.958916	0.000000	-0.639648	0.000000	0.000000	0.000000	1.311952	0.196511	-0.846852	0.000000	0.000000	4.000000	27.000000	0.000000
2968.081276	0.131618	0.575974	0.207918	84.161118	-115.323181	-26.819767	4.958916	0.000000	-0.639648	0.000000	0.000000	0.000000	1.325693	0.173633	-0.883917	0.000000	0.000000	4.000000	27.000000	0.000000
2968.084609	0.131618	0.575974	0.207918	84.161118	-115.323181	-26.819767	4.958916	0.000000	-0.639648	0.000000	0.000000	0.000000	1.325693	0.173633	-0.883917	0.000000	0.000000	4.000000	27.000000	0.000000
2968.087942	0.136161	0.576465	0.204763	84.224365	-115.809067	-26.617714	4.943170	0.000000	-0.751713	0.000000	0.000000	0.000000	1.362815	0.147332	-0.946449	0.000000	0.000000	4.000000	27.000000	0.000000
2968.091276	0.136161	0.576465	0.204763	84.224365	-115.809067	-26.617714	4.943170	0.000000	-0.751713	0.000000	0.000000	0.000000	1.362815	0.147332	-0.946449	0.000000	0.000000	4.000000	27.000000	0.000000
2968.094609	0.136161	0.576465	0.204763	84.224365	-115.809067	-26.617714	4.943170	0.000000	-0.751713	0.000000	0.000000	0.000000	1.362815	0.147332	-0.946449	0.000000	0.000000	4.000000	27.000000	0.000000
2968.097942	0.140847	0.576921	0.201363	84.297386	-116.488441	-26.074982	4.923809	0.000000	-0.869541	0.000000	0.000000	0.000000	1.405763	0.136622	-1.019934	0.000000	0.000000	4.000000	27.000000	0.000000
2968.101276	0.140847	0.576921	0.201363	84.297386	-116.488441	-26.074982	4.923809	0.000000	-0.869541	0.000000	0.000000	0.000000	1.405763	0.136622	-1.019934	0.000000	0.000000	4.000000	27.000000	0.000000
2968.104609	0.140847	0.576921	0.201363	84.297386	-116.488441	-26.074982	4.923809	0.000000	-0.869541	0.000000	0.000000	0.000000	1.405763	0.136622	-1.019934	0.000000	0.000000	4.000000	27.000000	0.000000
2968.107942	0.140847	0.576921	0.201363	84.362297	-117.091263	-25.249441	4.900198	0.000000	-0.994014	0.000000	0.000000	0.000000	1.405763	0.136622	-1.019934	0.000000	0.000000	4.000000	27.000000	0.000000
2968.111276	0.145693	0.577391	0.197681	84.362297	-117.091263	-25.249441	4.900198	0.000000	-0.994014	0.000000	0.000000	0.000000	1.453939	0.141182	-1.104732	0.000000	0.000000	4.000000	27.000000	0.000000
2968.114609	0.145693	0.577391	0.197681	84.362297	-117.091263	-25.249441	4.900198	0.000000	-0.994014	0.000000	0.000000	0.000000	1.453939	0.141182	-1.104732	0.000000	0.000000	4.000000	27.000000	0.000000
2968.117942	0.145693	0.577391	0.197681	84.410469	-117.212288	-23.738695	4.871552	0.000000	-1.126046	0.000000	0.000000	0.000000	1.453939	0.141182	-1.104732	0.000000	0.000000	4.000000	27.000000	0.000000
2968.121276	0.150676	0.577945	0.193787	84.410469	-117.212288	-23.738695	4.871552	0.000000	-1.126046	0.000000	0.000000	0.000000	1.494812	0.166122	-1.168077	0.000000	0.000000	4.000000	27.000000	0.000000
2968.124609	0.150676	0.577945	0.193787	84.410469	-117.212288	-23.738695	4.871552	0.000000	-1.126046	0.000000	0.000000	0.000000	1.494812	0.166122	-1.168077	0.000000	0.000000	4.000000	27.000000	0.000000
2968.127942	0.150676	0.577945	0.193787	84.462502	-116.220818	-20.836609	4.837336	0.000000	-1.264982	0.000000	0.000000	0.000000	1.494812	0.166122	-1.168077	0.000000	0.000000	4.000000	27.000000	0.000000
2968.131276	0.155727	0.578543	0.189698	84.462502	-116.220818	-20.836609	4.837336	0.000000	-1.264982	0.000000	0.000000	0.000000	1.515403	0.179521	-1.226552	0.000000	0.000000	4.000000	27.000000	0.000000
2968.134609	0.155727	0.578543	0.189698	84.462502	-116.220818	-20.836609	4.837336	0.000000	-1.264982	0.000000	0.000000	0.000000	1.515403	0.179521	-1.226552	0.000000	0.000000	4.000000	27.000000	0.000000
2968.137942	0.155727	0.578543	0.189698	84.588936	-114.304832	-16.631449	4.797281	0.000000	-1.409288	0.000000	0.000000	0.000000	1.515403	0.179521	-1.226552	0.000000	0.000000	4.000000	27.000000	0.000000
2968.141276	0.160842	0.579149	0.185418	84.588936	-114.304832	-16.631449	4.797281	0.000000	-1.409288	0.000000	0.000000	0.000000	1.534451	0.181540	-1.284142	0.000000	0.000000	4.000000	27.000000	0.000000
2968.144609	0.160842	0.579149	0.185418	84.588936	-114.304832	-16.631449	4.797281	0.000000	-1.409288	0.000000	0.000000	0.000000	1.534451	0.181540	-1.284142	0.000000	0.000000	4.000000	27.000000	0.000000
2968.147942	0.166093	0.579736	0.180997	84.775352	-111.133377	-11.394063	4.750772	0.000000	-1.558897	0.000000	0.000000	0.000000	1.575187	0.176101	-1.326154	0.000000	0.000000	4.000000	27.000000	0.000000
2968.151276	0.166093	0.579736	0.180997	84.775352	-111.133377	-11.394063	4.750772	0.000000	-1.558897	0.000000	0.000000	0.000000	1.575187	0.176101	-1.326154	0.000000	0.000000	4.000000	27.000000	0.000000
2968.154609	0.166093	0.579736	0.180997	84.775352	-111.133377	-11.394063	4.750772	0.000000	-1.558897	0.000000	0.000000	0.000000	1.575187	0.176101	-1.326154	0.000000	0.000000	4.000000	27.000000	0.000000
2968.157942	0.166093	0.579736	0.180997	84.989250	-105.934898	-5.253383	4.696666	0.000000	-1.715029	0.000000	0.000000	0.000000	1.575187	0.176101	-1.326154	0.000000	0.000000	4.000000	27.000000	0.000000
2968.161276	0.171461	0.580277	0.176387	84.989250	-105.934898	-5.253383	4.696666	0.000000	-1.715029	0.000000	0.000000	0.000000	1.610405	0.162365	-1.383072	0.000000	0.000000	4.000000	27.000000	0.000000
2968.164609	0.171461	0.580277	0.176387	84.989250	-105.934898	-5.253383	4.696666	0.000000	-1.715029	0.000000	0.000000	0.000000	1.610405	0.162365	-1.383072	0.000000	0.000000	4.000000	27.000000	0.000000
2968.167942	0.176992	0.580770	0.171659	85.152725	-98.530167	1.931182	4.634130	0.000000	-1.877454	0.000000	0.000000	0.000000	1.659327	0.147896	-1.418609	0.000000	0.000000	4.000000	27.000000	0.000000
2968.171276	0.176992	0.580770	0.171659	85.152725	-98.530167	1.931182	4.634130	0.000000	-1.877454	0.000000	0.000000	0.000000	1.659327	0.147896	-1.418609	0.000000	0.000000	4.000000	27.000000	0.000000
2968.174609	0.176992	0.580770	0.171659	85.152725	-98.530167	1.931182	4.634130	0.000000	-1.877454	0.000000	0.000000	0.000000	1.659327	0.147896	-1.418609	0.000000	0.000000	4.000000	27.000000	0.000000
2968.177942	0.176992	0.580770	0.171659	85.188019	-89.300102	10.693085	4.562134	0.000000	-2.046199	0.000000	0.000000	0.000000	1.659327	0.147896	-1.418609	0.000000	0.000000	4.000000	27.000000	0.000000
2968.181276	0.182752	0.581167	0.166722	85.188019	-89.300102	10.693085	4.562134	0.000000	-2.046199	0.000000	0.000000	0.000000	1.727995	0.119036	-1.480987	0.000000	0.000000	4.000000	27.000000	0.000000
2968.184609	0.182752	0.581167	0.166722	85.188019	-89.300102	10.693085	4.562134	0.000000	-2.046199	0.000000	0.000000	0.000000	1.727995	0.119036	-1.480987	0.000000	0.000000	4.000000	27.000000	0.000000
2968.187942	0.182752	0.581167	0.166722	85.015083	-79.556366	20.473173	4.478661	0.000000	-2.222970	0.000000	0.000000	0.000000	1.727995	0.119036	-1.480987	0.000000	0.000000	4.000000	27.000000	0.000000
2968.191276	0.188721	0.581481	0.161643	85.015083	-79.556366	20.473173	4.478661	0.000000	-2.222970	0.000000	0.000000	0.000000	1.790652	0.094244	-1.523525	0.000000	0.000000	4.000000	27.000000	0.000000
2968.194609	0.188721	0.581481	0.161643	85.015083	-79.556366	20.473173	4.478661	0.000000	-2.222970	0.000000	0.000000	0.000000	1.790652	0.094244	-1.523525	0.000000	0.000000	4.000000	27.000000	0.000000
2968.197942	0.194687	0.581804	0.156481	84.588470	-70.874260	29.433054	4.383175	0.000000	-2.405780	0.000000	0.000000	0.000000	1.789824	0.097146	-1.548701	0.000000	0.000000	4.000000	27.000000	0.000000
2968.201276	0.194687	0.581804	0.156481	84.588470	-70.874260	29.433054	4.383175	0.000000	-2.405780	0.000000	0.000000	0.000000	1.789824	0.097146	-1.548701	0.000000	0.000000	4.000000	27.000000	0.000000
2968.204609	0.194687	0.581804	0.156481	84.588470	-70.874260	29.433054	4.383175	0.000000	-2.405780	0.000000	0.000000	0.000000	1.789824	0.097146	-1.548701	0.000000	0.000000	4.000000	27.000000	0.000000
2968.207942	0.194687	0.581804	0.156481	83.902367	-63.881054	37.162716	4.277809	0.000000	-2.588505	0.000000	0.000000	0.000000	1.789824	0.097146	-1.548701	0.000000	0.000000	4.000000	27.000000	0.000000
2968.211276	0.200619	0.582138	0.151244	83.902367	-63.881054	37.162716	4.277809	0.000000	-2.588505	0.000000	0.000000	0.000000	1.779547	0.099972	-1.571271	0.000000	0.000000	4.000000	27.000000	0.000000
2968.214609	0.200619	0.582138	0.151244	83.902367	-63.881054	37.162716	4.277809	0.000000	-2.588505	0.000000	0.000000	0.000000	1.779547	0.099972	-1.571271	0.000000	0.000000	4.000000	27.000000	0.000000
2968.217942	0.200619	0.582138	0.151244	83.033226	-58.710823	43.596893	4.162922	0.000000	-2.769490	0.000000	0.000000	0.000000	1.779547	0.099972	-1.571271	0.000000	0.000000	4.000000	27.000000	0.000000
2968.221276	0.206444	0.582508	0.146006	83.033226	-58.710823	43.596893	4.162922	0.000000	-2.769490	0.000000	0.000000	0.000000	1.747608	0.110996	-1.571294	0.000000	0.000000	4.000000	27.000000	0.000000
2968.224609	0.206444	0.582508	0.146006	83.033226	-58.710823	43.596893	4.162922	0.000000	-2.769490	0.000000	0.000000	0.000000	1.747608	0.110996	-1.571294	0.000000	0.000000	4.000000	27.000000	0.000000
2968.227942	0.206444	0.582508	0.146006	82.027695	-55.071995	48.749294	4.040283	0.000000	-2.945524	0.000000	0.000000	0.000000	1.747608	0.110996	-1.571294	0.000000	0.000000	4.000000	27.000000	0.000000
2968.231276	0.212156	0.582873	0.140745	82.027695	-55.071995	48.749294	4.040283	0.000000	-2.945524	0.000000	0.000000	0.000000	1.713525	0.109595	-1.578381	0.000000	0.000000	4.000000	27.000000	0.000000
2968.234609	0.212156	0.582873	0.140745	82.027695	-55.071995	48.749294	4.040283	0.000000	-2.945524	0.000000	0.000000	0.000000	1.713525	0.109595	-1.578381	0.000000	0.000000	4.000000	27.000000	0.000000
2968.237942	0.212156	0.582873	0.140745	80.979362	-52.404804	52.902157	3.910300	0.000000	-3.116017	0.000000	0.000000	0.000000	1.713525	0.109595	-1.578381	0.000000	0.000000	4.000000	27.000000	0.000000
2968.241276	0.217754	0.583199	0.135373	80.979362	-52.404804	52.902157	3.910300	0.000000	-3.116017	0.000000	0.000000	0.000000	1.679581	0.097833	-1.611350	0.000000	0.000000	4.000000	27.000000	0.000000
2968.244609	0.217754	0.583199	0.135373	80.979362	-52.404804	52.902157	3.910300	0.000000	-3.116017	0.000000	0.000000	0.000000	1.679581	0.097833	-1.611350	0.000000	0.000000	4.000000	27.000000	0.000000
2968.247942	0.217754	0.583199	0.135373	79.931671	-50.539928	55.649315	3.772499	0.000000	-3.281501	0.000000	0.000000	0.000000	1.679581	0.097833	-1.611350	0.000000	0.000000	4.000000	27.000000	0.000000
2968.251276	0.223376	0.583397	0.129841	79.931671	-50.539928	55.649315	3.772499	0.000000	-3.281501	0.000000	0.000000	0.000000	1.686630	0.059257	-1.659805	0.000000	0.000000	4.000000	27.000000	0.000000
2968.254609	0.223376	0.583397	0.129841	79.931671	-50.539928	55.649315	3.772499	0.000000	-3.281501	0.000000	0.000000	0.000000	1.686630	0.059257	-1.659805	0.000000	0.000000	4.000000	27.000000	0.000000
2968.257942	0.223376	0.583397	0.129841	78.891716	-49.390446	56.625126	3.624611	0.000000	-3.444154	0.000000	0.000000	0.000000	1.686630	0.059257	-1.659805	0.000000	0.000000	4.000000	27.000000	0.000000
2968.261276	0.228996	0.583453	0.124175	78.891716	-49.390446	56.625126	3.624611	0.000000	-3.444154	0.000000	0.000000	0.000000	1.685723	0.016917	-1.699865	0.000000	0.000000	4.000000	27.000000	0.000000
2968.264609	0.228996	0.583453	0.124175	78.891716	-49.390446	56.625126	3.624611	0.000000	-3.444154	0.000000	0.000000	0.000000	1.685723	0.016917	-1.699865	0.000000	0.000000	4.000000	27.000000	0.000000
2968.267942	0.228996	0.583453	0.124175	77.850807	-48.819954	56.598774	3.467580	0.000000	-3.602206	0.000000	0.000000	0.000000	1.685723	0.016917	-1.699865	0.000000	0.000000	4.000000	27.000000	0.000000
2968.271276	0.234456	0.583377	0.118473	77.850807	-48.819954	56.598774	3.467580	0.000000	-3.602206	0.000000	0.000000	0.000000	1.638033	-0.022777	-1.710570	0.000000	0.000000	4.000000	27.000000	0.000000
2968.274609	0.234456	0.583377	0.118473	77.850807	-48.819954	56.598774	3.467580	0.000000	-3.602206	0.000000	0.000000	0.000000	1.638033	-0.022777	-1.710570	0.000000	0.000000	4.000000	27.000000	0.000000
2968.277942	0.239656	0.583293	0.112874	76.802773	-48.652103	56.408066	3.305524	0.000000	-3.751468	0.000000	0.000000	0.000000	1.559994	-0.025082	-1.679625	0.000000	0.000000	4.000000	27.000000	0.000000
2968.281276	0.239656	0.583293	0.112874	76.802773	-48.652103	56.408066	3.305524	0.000000	-3.751468	0.000000	0.000000	0.000000	1.559994	-0.025082	-1.679625	0.000000	0.000000	4.000000	27.000000	0.000000
2968.284609	0.239656	0.583293	0.112874	76.802773	-48.652103	56.408066	3.305524	0.000000	-3.751468	0.000000	0.000000	0.000000	1.559994	-0.025082	-1.679625	0.000000	0.000000	4.000000	27.000000	0.000000
2968.287942	0.239656	0.583293	0.112874	75.790787	-48.803642	56.570137	3.142951	0.000000	-3.888683	0.000000	0.000000	0.000000	1.559994	-0.025082	-1.679625	0.000000	0.000000	4.000000	27.000000	0.000000
2968.291276	0.244406	0.583201	0.107370	75.790787	-48.803642	56.570137	3.142951	0.000000	-3.888683	0.000000	0.000000	0.000000	1.425132	-0.027588	-1.651186	0.000000	0.000000	4.000000	27.000000	0.000000
2968.294609	0.244406	0.583201	0.107370	75.790787	-48.803642	56.570137	3.142951	0.000000	-3.888683	0.000000	0.000000	0.000000	1.425132	-0.027588	-1.651186	0.000000	0.000000	4.000000	27.000000	0.000000
2968.297942	0.248796	0.583149	0.102007	74.884460	-49.097706	56.875423	2.983355	0.000000	-4.012430	0.000000	0.000000	0.000000	1.316947	-0.015634	-1.609035	0.000000	0.000000	4.000000	27.000000	0.000000
2968.301276	0.248796	0.583149	0.102007	74.884460	-49.097706	56.875423	2.983355	0.000000	-4.012430	0.000000	0.000000	0.000000	1.316947	-0.015634	-1.609035	0.000000	0.000000	4.000000	27.000000	0.000000
2968.304609	0.248796	0.583149	0.102007	74.884460	-49.097706	56.875423	2.983355	0.000000	-4.012430	0.000000	0.000000	0.000000	1.316947	-0.015634	-1.609035	0.000000	0.000000	4.000000	27.000000	0.000000
2968.307942	0.248796	0.583149	0.102007	74.247955	-49.468800	57.463654	2.827171	0.000000	-4.123967	0.000000	0.000000	0.000000	1.316947	-0.015634	-1.609035	0.000000	0.000000	4.000000	27.000000	0.000000
2968.311276	0.252813	0.583052	0.096534	74.247955	-49.468800	57.463654	2.827171	0.000000	-4.123967	0.000000	0.000000	0.000000	1.205018	-0.029321	-1.641859	0.000000	0.000000	4.000000	27.000000	0.000000
2968.314609	0.252813	0.583052	0.096534	74.247955	-49.468800	57.463654	2.827171	0.000000	-4.123967	0.000000	0.000000	0.000000	1.205018	-0.029321	-1.641859	0.000000	0.000000	4.000000	27.000000	0.000000
2968.317942	0.252813	0.583052	0.096534	73.990936	-49.817947	58.348816	2.670369	0.000000	-4.227190	0.000000	0.000000	0.000000	1.205018	-0.029321	-1.641859	0.000000	0.000000	4.000000	27.000000	0.000000
2968.321276	0.256541	0.582928	0.090934	73.990936	-49.817947	58.348816	2.670369	0.000000	-4.227190	0.000000	0.000000	0.000000	1.118380	-0.037203	-1.679906	0.000000	0.000000	4.000000	27.000000	0.000000
2968.324609	0.256541	0.582928	0.090934	73.990936	-49.817947	58.348816	2.670369	0.000000	-4.227190	0.000000	0.000000	0.000000	1.118380	-0.037203	-1.679906	0.000000	0.000000	4.000000	27.000000	0.000000
2968.327942	0.256541	0.582928	0.090934	73.996422	-50.211056	59.136044	2.511493	0.000000	-4.323472	0.000000	0.000000	0.000000	1.118380	-0.037203	-1.679906	0.000000	0.000000	4.000000	27.000000	0.000000
2968.331276	0.260055	0.582609	0.085108	73.996422	-50.211056	59.136044	2.511493	0.000000	-4.323472	0.000000	0.000000	0.000000	1.054410	-0.095500	-1.747722	0.000000	0.000000	4.000000	27.000000	0.000000
2968.334609	0.260055	0.582609	0.085108	73.996422	-50.211056	59.136044	2.511493	0.000000	-4.323472	0.000000	0.000000	0.000000	1.054410	-0.095500	-1.747722	0.000000	0.000000	4.000000	27.000000	0.000000
2968.337942	0.260055	0.582609	0.085108	74.061501	-50.696102	59.357738	2.347472	0.000000	-4.414677	0.000000	0.000000	0.000000	1.054410	-0.095500	-1.747722	0.000000	0.000000	4.000000	27.000000	0.000000
2968.341276	0.263216	0.582158	0.079172	74.061501	-50.696102	59.357738	2.347472	0.000000	-4.414677	0.000000	0.000000	0.000000	0.948365	-0.135347	-1.780755	0.000000	0.000000	4.000000	27.000000	0.000000
2968.344609	0.263216	0.582158	0.079172	74.061501	-50.696102	59.357738	2.347472	0.000000	-4.414677	0.000000	0.000000	0.000000	0.948365	-0.135347	-1.780755	0.000000	0.000000	4.000000	27.000000	0.000000
2968.347942	0.263216	0.582158	0.079172	74.042427	-51.291119	58.685650	2.182196	0.000000	-4.498669	0.000000	0.000000	0.000000	0.948365	-0.135347	-1.780755	0.000000	0.000000	4.000000	27.000000	0.000000
2968.351276	0.266037	0.581615	0.073157	74.042427	-51.291119	58.685650	2.182196	0.000000	-4.498669	0.000000	0.000000	0.000000	0.846230	-0.163003	-1.804649	0.000000	0.000000	4.000000	27.000000	0.000000
2968.354609	0.266037	0.581615	0.073157	74.042427	-51.291119	58.685650	2.182196	0.000000	-4.498669	0.000000	0.000000	0.000000	0.846230	-0.163003	-1.804649	0.000000	0.000000	4.000000	27.000000	0.000000
2968.357942	0.266037	0.581615	0.073157	73.872673	-51.893520	57.743828	2.016013	0.000000	-4.575554	0.000000	0.000000	0.000000	0.846230	-0.163003	-1.804649	0.000000	0.000000	4.000000	27.000000	0.000000
2968.361276	0.268438	0.581067	0.067215	73.872673	-51.893520	57.743828	2.016013	0.000000	-4.575554	0.000000	0.000000	0.000000	0.720247	-0.164315	-1.782494	0.000000	0.000000	4.000000	27.000000	0.000000
2968.364609	0.268438	0.581067	0.067215	73.872673	-51.893520	57.743828	2.016013	0.000000	-4.575554	0.000000	0.000000	0.000000	0.720247	-0.164315	-1.782494	0.000000	0.000000	4.000000	27.000000	0.000000
2968.367942	0.268438	0.581067	0.067215	73.629196	-52.388721	57.208858	1.853150	0.000000	-4.643902	0.000000	0.000000	0.000000	0.720247	-0.164315	-1.782494	0.000000	0.000000	4.000000	27.000000	0.000000
2968.371276	0.270214	0.580590	0.061424	73.629196	-52.388721	57.208858	1.853150	0.000000	-4.643902	0.000000	0.000000	0.000000	0.532730	-0.143045	-1.737355	0.000000	0.000000	4.000000	27.000000	0.000000
2968.374609	0.270214	0.580590	0.061424	73.629196	-52.388721	57.208858	1.853150	0.000000	-4.643902	0.000000	0.000000	0.000000	0.532730	-0.143045	-1.737355	0.000000	0.000000	4.000000	27.000000	0.000000
2968.377942	0.270214	0.580590	0.061424	73.376549	-52.421417	57.526089	1.697194	0.000000	-4.703140	0.000000	0.000000	0.000000	0.532730	-0.143045	-1.737355	0.000000	0.000000	4.000000	27.000000	0.000000
2968.381276	0.271535	0.580142	0.055672	73.376549	-52.421417	57.526089	1.697194	0.000000	-4.703140	0.000000	0.000000	0.000000	0.396275	-0.134393	-1.725482	0.000000	0.000000	4.000000	27.000000	0.000000
2968.384609	0.271535	0.580142	0.055672	73.376549	-52.421417	57.526089	1.697194	0.000000	-4.703140	0.000000	0.000000	0.000000	0.396275	-0.134393	-1.725482	0.000000	0.000000	4.000000	27.000000	0.000000
2968.387942	0.271535	0.580142	0.055672	73.196014	-51.756630	58.254555	1.543516	0.000000	-4.755792	0.000000	0.000000	0.000000	0.396275	-0.134393	-1.725482	0.000000	0.000000	4.000000	27.000000	0.000000
2968.391276	0.272525	0.579697	0.049951	73.196014	-51.756630	58.254555	1.543516	0.000000	-4.755792	0.000000	0.000000	0.000000	0.297213	-0.133444	-1.716541	0.000000	0.000000	4.000000	27.000000	0.000000
2968.394609	0.272525	0.579697	0.049951	73.196014	-51.756630	58.254555	1.543516	0.000000	-4.755792	0.000000	0.000000	0.000000	0.297213	-0.133444	-1.716541	0.000000	0.000000	4.000000	27.000000	0.000000
2968.397942	0.272525	0.579697	0.049951	73.180962	-50.201473	59.430195	1.390523	0.000000	-4.802754	0.000000	0.000000	0.000000	0.297213	-0.133444	-1.716541	0.000000	0.000000	4.000000	27.000000	0.000000
2968.401276	0.273172	0.579219	0.044168	73.180962	-50.201473	59.430195	1.390523	0.000000	-4.802754	0.000000	0.000000	0.000000	0.193897	-0.143568	-1.734798	0.000000	0.000000	4.000000	27.000000	0.000000
2968.404609	0.273172	0.579219	0.044168	73.180962	-50.201473	59.430195	1.390523	0.000000	-4.802754	0.000000	0.000000	0.000000	0.193897	-0.143568	-1.734798	0.000000	0.000000	4.000000	27.000000	0.000000
2968.407942	0.273172	0.579219	0.044168	73.303848	-47.890778	61.258171	1.235706	0.000000	-4.844898	0.000000	0.000000	0.000000	0.193897	-0.143568	-1.734798	0.000000	0.000000	4.000000	27.000000	0.000000
2968.411276	0.273534	0.578554	0.038263	73.303848	-47.890778	61.258171	1.235706	0.000000	-4.844898	0.000000	0.000000	0.000000	0.108591	-0.199546	-1.771603	0.000000	0.000000	4.000000	27.000000	0.000000
2968.414609	0.273534	0.578554	0.038263	73.303848	-47.890778	61.258171	1.235706	0.000000	-4.844898	0.000000	0.000000	0.000000	0.108591	-0.199546	-1.771603	0.000000	0.000000	4.000000	27.000000	0.000000
2968.417942	0.273534	0.578554	0.038263	73.402672	-45.029541	63.603916	1.076596	0.000000	-4.882719	0.000000	0.000000	0.000000	0.108591	-0.199546	-1.771603	0.000000	0.000000	4.000000	27.000000	0.000000
2968.421276	0.273645	0.577693	0.032240	73.402672	-45.029541	63.603916	1.076596	0.000000	-4.882719	0.000000	0.000000	0.000000	0.033259	-0.258297	-1.806768	0.000000	0.000000	4.000000	27.000000	0.000000
2968.424609	0.273645	0.577693	0.032240	73.402672	-45.029541	63.603916	1.076596	0.000000	-4.882719	0.000000	0.000000	0.000000	0.033259	-0.258297	-1.806768	0.000000	0.000000	4.000000	27.000000	0.000000
2968.427942	0.273438	0.576666	0.026198	73.434372	-41.887505	66.205452	0.912737	0.000000	-4.915985	0.000000	0.000000	0.000000	-0.062019	-0.307928	-1.812641	0.000000	0.000000	4.000000	27.000000	0.000000
2968.431276	0.273438	0.576666	0.026198	73.434372	-41.887505	66.205452	0.912737	0.000000	-4.915985	0.000000	0.000000	0.000000	-0.062019	-0.307928	-1.812641	0.000000	0.000000	4.000000	27.000000	0.000000
2968.434609	0.273438	0.576666	0.026198	73.434372	-41.887505	66.205452	0.912737	0.000000	-4.915985	0.000000	0.000000	0.000000	-0.062019	-0.307928	-1.812641	0.000000	0.000000	4.000000	27.000000	0.000000
2968.437942	0.273438	0.576666	0.026198	73.319962	-38.702213	68.848885	0.746783	0.000000	-4.943917	0.000000	0.000000	0.000000	-0.062019	-0.307928	-1.812641	0.000000	0.000000	4.000000	27.000000	0.000000
2968.441276	0.272909	0.575661	0.020279	73.319962	-38.702213	68.848885	0.746783	0.000000	-4.943917	0.000000	0.000000	0.000000	-0.158548	-0.301714	-1.775590	0.000000	0.000000	4.000000	27.000000	0.000000
2968.444609	0.272909	0.575661	0.020279	73.319962	-38.702213	68.848885	0.746783	0.000000	-4.943917	0.000000	0.000000	0.000000	-0.158548	-0.301714	-1.775590	0.000000	0.000000	4.000000	27.000000	0.000000
2968.447942	0.272909	0.575661	0.020279	73.059464	-35.651157	71.534271	0.582423	0.000000	-4.965962	0.000000	0.000000	0.000000	-0.158548	-0.301714	-1.775590	0.000000	0.000000	4.000000	27.000000	0.000000
2968.451276	0.271952	0.574770	0.014645	73.059464	-35.651157	71.534271	0.582423	0.000000	-4.965962	0.000000	0.000000	0.000000	-0.287249	-0.267189	-1.690389	0.000000	0.000000	4.000000	27.000000	0.000000
2968.454609	0.271952	0.574770	0.014645	73.059464	-35.651157	71.534271	0.582423	0.000000	-4.965962	0.000000	0.000000	0.000000	-0.287249	-0.267189	-1.690389	0.000000	0.000000	4.000000	27.000000	0.000000
2968.457942	0.271952	0.574770	0.014645	72.729744	-32.803364	74.232948	0.424301	0.000000	-4.981964	0.000000	0.000000	0.000000	-0.287249	-0.267189	-1.690389	0.000000	0.000000	4.000000	27.000000	0.000000
2968.461276	0.270493	0.573948	0.009191	72.729744	-32.803364	74.232948	0.424301	0.000000	-4.981964	0.000000	0.000000	0.000000	-0.437780	-0.246703	-1.635973	0.000000	0.000000	4.000000	27.000000	0.000000
2968.464609	0.270493	0.573948	0.009191	72.729744	-32.803364	74.232948	0.424301	0.000000	-4.981964	0.000000	0.000000	0.000000	-0.437780	-0.246703	-1.635973	0.000000	0.000000	4.000000	27.000000	0.000000
2968.467942	0.270493	0.573948	0.009191	72.430527	-30.125811	76.742508	0.269165	0.000000	-4.992749	0.000000	0.000000	0.000000	-0.437780	-0.246703	-1.635973	0.000000	0.000000	4.000000	27.000000	0.000000
2968.471276	0.268660	0.573239	0.003861	72.430527	-30.125811	76.742508	0.269165	0.000000	-4.992749	0.000000	0.000000	0.000000	-0.549673	-0.212634	-1.599097	0.000000	0.000000	4.000000	27.000000	0.000000
2968.474609	0.268660	0.573239	0.003861	72.430527	-30.125811	76.742508	0.269165	0.000000	-4.992749	0.000000	0.000000	0.000000	-0.549673	-0.212634	-1.599097	0.000000	0.000000	4.000000	27.000000	0.000000
2968.477942	0.266439	0.572507	-0.001395	72.259613	-27.538622	79.233055	0.114435	0.000000	-4.998690	0.000000	0.000000	0.000000	-0.666530	-0.219678	-1.576946	0.000000	0.000000	4.000000	27.000000	0.000000
2968.481276	0.266439	0.572507	-0.001395	72.259613	-27.538622	79.233055	0.114435	0.000000	-4.998690	0.000000	0.000000	0.000000	-0.666530	-0.219678	-1.576946	0.000000	0.000000	4.000000	27.000000	0.000000
2968.484609	0.266439	0.572507	-0.001395	72.259613	-27.538622	79.233055	0.114435	0.000000	-4.998690	0.000000	0.000000	0.000000	-0.666530	-0.219678	-1.576946	0.000000	0.000000	4.000000	27.000000	0.000000
2968.487942	0.266439	0.572507	-0.001395	72.218285	-25.102848	81.483543	-0.041917	0.000000	-4.999825	0.000000	0.000000	0.000000	-0.666530	-0.219678	-1.576946	0.000000	0.000000	4.000000	27.000000	0.000000
2968.491276	0.263846	0.571675	-0.006666	72.218285	-25.102848	81.483543	-0.041917	0.000000	-4.999825	0.000000	0.000000	0.000000	-0.777824	-0.249340	-1.581116	0.000000	0.000000	4.000000	27.000000	0.000000
2968.494609	0.263846	0.571675	-0.006666	72.218285	-25.102848	81.483543	-0.041917	0.000000	-4.999825	0.000000	0.000000	0.000000	-0.777824	-0.249340	-1.581116	0.000000	0.000000	4.000000	27.000000	0.000000
2968.497942	0.263846	0.571675	-0.006666	72.202576	-22.769415	83.683578	-0.203247	0.000000	-4.995868	0.000000	0.000000	0.000000	-0.777824	-0.249340	-1.581116	0.000000	0.000000	4.000000	27.000000	0.000000
2968.501276	0.260988	0.570717	-0.011934	72.202576	-22.769415	83.683578	-0.203247	0.000000	-4.995868	0.000000	0.000000	0.000000	-0.857475	-0.287642	-1.580545	0.000000	0.000000	4.000000	27.000000	0.000000
2968.504609	0.260988	0.570717	-0.011934	72.202576	-22.769415	83.683578	-0.203247	0.000000	-4.995868	0.000000	0.000000	0.000000	-0.857475	-0.287642	-1.580545	0.000000	0.000000	4.000000	27.000000	0.000000
2968.507942	0.260988	0.570717	-0.011934	72.125786	-20.468361	85.836159	-0.369642	0.000000	-4.986318	0.000000	0.000000	0.000000	-0.857475	-0.287642	-1.580545	0.000000	0.000000	4.000000	27.000000	0.000000
2968.511276	0.257819	0.569623	-0.017150	72.125786	-20.468361	85.836159	-0.369642	0.000000	-4.986318	0.000000	0.000000	0.000000	-0.950747	-0.328127	-1.564595	0.000000	0.000000	4.000000	27.000000	0.000000
2968.514609	0.257819	0.569623	-0.017150	72.125786	-20.468361	85.836159	-0.369642	0.000000	-4.986318	0.000000	0.000000	0.000000	-0.950747	-0.328127	-1.564595	0.000000	0.000000	4.000000	27.000000	0.000000
2968.517942	0.257819	0.569623	-0.017150	71.944305	-18.093906	88.004562	-0.540151	0.000000	-4.970737	0.000000	0.000000	0.000000	-0.950747	-0.328127	-1.564595	0.000000	0.000000	4.000000	27.000000	0.000000
2968.521276	0.254531	0.568442	-0.022193	71.944305	-18.093906	88.004562	-0.540151	0.000000	-4.970737	0.000000	0.000000	0.000000	-0.986341	-0.354385	-1.513126	0.000000	0.000000	4.000000	27.000000	0.000000
2968.524609	0.254531	0.568442	-0.022193	71.944305	-18.093906	88.004562	-0.540151	0.000000	-4.970737	0.000000	0.000000	0.000000	-0.986341	-0.354385	-1.513126	0.000000	0.000000	4.000000	27.000000	0.000000
2968.527942	0.251142	0.567168	-0.027048	71.660469	-15.532087	90.319298	-0.710794	0.000000	-4.949220	0.000000	0.000000	0.000000	-1.016523	-0.382172	-1.456371	0.000000	0.000000	4.000000	27.000000	0.000000
2968.531276	0.251142	0.567168	-0.027048	71.660469	-15.532087	90.319298	-0.710794	0.000000	-4.949220	0.000000	0.000000	0.000000	-1.016523	-0.382172	-1.456371	0.000000	0.000000	4.000000	27.000000	0.000000
2968.534609	0.251142	0.567168	-0.027048	71.660469	-15.532087	90.319298	-0.710794	0.000000	-4.949220	0.000000	0.000000	0.000000	-1.016523	-0.382172	-1.456371	0.000000	0.000000	4.000000	27.000000	0.000000
2968.537942	0.251142	0.567168	-0.027048	71.251518	-12.950319	92.606361	-0.880789	0.000000	-4.921810	0.000000	0.000000	0.000000	-1.016523	-0.382172	-1.456371	0.000000	0.000000	4.000000	27.000000	0.000000
2968.541276	0.247588	0.565940	-0.031560	71.251518	-12.950319	92.606361	-0.880789	0.000000	-4.921810	0.000000	0.000000	0.000000	-1.066417	-0.368273	-1.353675	0.000000	0.000000	4.000000	27.000000	0.000000
2968.544609	0.247588	0.565940	-0.031560	71.251518	-12.950319	92.606361	-0.880789	0.000000	-4.921810	0.000000	0.000000	0.000000	-1.066417	-0.368273	-1.353675	0.000000	0.000000	4.000000	27.000000	0.000000
2968.547942	0.243654	0.564714	-0.035841	70.768288	-10.564532	94.682922	-1.045561	0.000000	-4.889458	0.000000	0.000000	0.000000	-1.179993	-0.367681	-1.284150	0.000000	0.000000	4.000000	27.000000	0.000000
2968.551276	0.243654	0.564714	-0.035841	70.768288	-10.564532	94.682922	-1.045561	0.000000	-4.889458	0.000000	0.000000	0.000000	-1.179993	-0.367681	-1.284150	0.000000	0.000000	4.000000	27.000000	0.000000
2968.554609	0.243654	0.564714	-0.035841	70.768288	-10.564532	94.682922	-1.045561	0.000000	-4.889458	0.000000	0.000000	0.000000	-1.179993	-0.367681	-1.284150	0.000000	0.000000	4.000000	27.000000	0.000000
2968.557942	0.243654	0.564714	-0.035841	70.264839	-8.363365	96.608360	-1.210359	0.000000	-4.851292	0.000000	0.000000	0.000000	-1.179993	-0.367681	-1.284150	0.000000	0.000000	4.000000	27.000000	0.000000
2968.561276	0.239446	0.563483	-0.039925	70.264839	-8.363365	96.608360	-1.210359	0.000000	-4.851292	0.000000	0.000000	0.000000	-1.262494	-0.369584	-1.225234	0.000000	0.000000	4.000000	27.000000	0.000000
2968.564609	0.239446	0.563483	-0.039925	70.264839	-8.363365	96.608360	-1.210359	0.000000	-4.851292	0.000000	0.000000	0.000000	-1.262494	-0.369584	-1.225234	0.000000	0.000000	4.000000	27.000000	0.000000
2968.567942	0.239446	0.563483	-0.039925	69.801857	-6.286784	98.525040	-1.376251	0.000000	-4.806863	0.000000	0.000000	0.000000	-1.262494	-0.369584	-1.225234	0.000000	0.000000	4.000000	27.000000	0.000000
2968.571276	0.234896	0.562157	-0.043954	69.801857	-6.286784	98.525040	-1.376251	0.000000	-4.806863	0.000000	0.000000	0.000000	-1.364887	-0.397790	-1.208886	0.000000	0.000000	4.000000	27.000000	0.000000
2968.574609	0.234896	0.562157	-0.043954	69.801857	-6.286784	98.525040	-1.376251	0.000000	-4.806863	0.000000	0.000000	0.000000	-1.364887	-0.397790	-1.208886	0.000000	0.000000	4.000000	27.000000	0.000000
2968.577942	0.234896	0.562157	-0.043954	69.380356	-4.265770	100.529587	-1.549033	0.000000	-4.753998	0.000000	0.000000	0.000000	-1.364887	-0.397790	-1.208886	0.000000	0.000000	4.000000	27.000000	0.000000
2968.581276	0.230072	0.560783	-0.047885	69.380356	-4.265770	100.529587	-1.549033	0.000000	-4.753998	0.000000	0.000000	0.000000	-1.447165	-0.412171	-1.179288	0.000000	0.000000	4.000000	27.000000	0.000000
2968.584609	0.230072	0.560783	-0.047885	69.380356	-4.265770	100.529587	-1.549033	0.000000	-4.753998	0.000000	0.000000	0.000000	-1.447165	-0.412171	-1.179288	0.000000	0.000000	4.000000	27.000000	0.000000
2968.587942	0.230072	0.560783	-0.047885	68.910255	-2.178378	102.690193	-1.727379	0.000000	-4.692139	0.000000	0.000000	0.000000	-1.447165	-0.412171	-1.179288	0.000000	0.000000	4.000000	27.000000	0.000000
2968.591276	0.224972	0.559423	-0.051612	68.910255	-2.178378	102.690193	-1.727379	0.000000	-4.692139	0.000000	0.000000	0.000000	-1.530113	-0.407818	-1.118093	0.000000	0.000000	4.000000	27.000000	0.000000
2968.594609	0.224972	0.559423	-0.051612	68.910255	-2.178378	102.690193	-1.727379	0.000000	-4.692139	0.000000	0.000000	0.000000	-1.530113	-0.407818	-1.118093	0.000000	0.000000	4.000000	27.000000	0.000000
2968.597942	0.224972	0.559423	-0.051612	68.295273	0.090442	105.069153	-1.908591	0.000000	-4.621394	0.000000	0.000000	0.000000	-1.530113	-0.407818	-1.118093	0.000000	0.000000	4.000000	27.000000	0.000000
2968.601276	0.219674	0.558123	-0.055020	68.295273	0.090442	105.069153	-1.908591	0.000000	-4.621394	0.000000	0.000000	0.000000	-1.589440	-0.389938	-1.022293	0.000000	0.000000	4.000000	27.000000	0.000000
2968.604609	0.219674	0.558123	-0.055020	68.295273	0.090442	105.069153	-1.908591	0.000000	-4.621394	0.000000	0.000000	0.000000	-1.589440	-0.389938	-1.022293	0.000000	0.000000	4.000000	27.000000	0.000000
2968.607942	0.219674	0.558123	-0.055020	67.525230	2.475194	107.589767	-2.088585	0.000000	-4.542886	0.000000	0.000000	0.000000	-1.589440	-0.389938	-1.022293	0.000000	0.000000	4.000000	27.000000	0.000000
2968.611276	0.214304	0.556877	-0.058078	67.525230	2.475194	107.589767	-2.088585	0.000000	-4.542886	0.000000	0.000000	0.000000	-1.611112	-0.373882	-0.917463	0.000000	0.000000	4.000000	27.000000	0.000000
2968.614609	0.214304	0.556877	-0.058078	67.525230	2.475194	107.589767	-2.088585	0.000000	-4.542886	0.000000	0.000000	0.000000	-1.611112	-0.373882	-0.917463	0.000000	0.000000	4.000000	27.000000	0.000000
2968.617942	0.214304	0.556877	-0.058078	66.627235	4.858815	110.127365	-2.264921	0.000000	-4.457592	0.000000	0.000000	0.000000	-1.611112	-0.373882	-0.917463	0.000000	0.000000	4.000000	27.000000	0.000000
2968.621276	0.209009	0.555654	-0.060834	66.627235	4.858815	110.127365	-2.264921	0.000000	-4.457592	0.000000	0.000000	0.000000	-1.588301	-0.367108	-0.826770	0.000000	0.000000	4.000000	27.000000	0.000000
2968.624609	0.209009	0.555654	-0.060834	66.627235	4.858815	110.127365	-2.264921	0.000000	-4.457592	0.000000	0.000000	0.000000	-1.588301	-0.367108	-0.826770	0.000000	0.000000	4.000000	27.000000	0.000000
2968.627942	0.209009	0.555654	-0.060834	65.682884	7.055195	112.512611	-2.436576	0.000000	-4.366130	0.000000	0.000000	0.000000	-1.588301	-0.367108	-0.826770	0.000000	0.000000	4.000000	27.000000	0.000000
2968.631276	0.203793	0.554388	-0.063371	65.682884	7.055195	112.512611	-2.436576	0.000000	-4.366130	0.000000	0.000000	0.000000	-1.564938	-0.379782	-0.761003	0.000000	0.000000	4.000000	27.000000	0.000000
2968.634609	0.203793	0.554388	-0.063371	65.682884	7.055195	112.512611	-2.436576	0.000000	-4.366130	0.000000	0.000000	0.000000	-1.564938	-0.379782	-0.761003	0.000000	0.000000	4.000000	27.000000	0.000000
2968.637942	0.203793	0.554388	-0.063371	64.715958	8.977658	114.677757	-2.605507	0.000000	-4.267474	0.000000	0.000000	0.000000	-1.564938	-0.379782	-0.761003	0.000000	0.000000	4.000000	27.000000	0.000000
2968.641276	0.198559	0.553205	-0.065594	64.715958	8.977658	114.677757	-2.605507	0.000000	-4.267474	0.000000	0.000000	0.000000	-1.570164	-0.354876	-0.667053	0.000000	0.000000	4.000000	27.000000	0.000000
2968.644609	0.198559	0.553205	-0.065594	64.715958	8.977658	114.677757	-2.605507	0.000000	-4.267474	0.000000	0.000000	0.000000	-1.570164	-0.354876	-0.667053	0.000000	0.000000	4.000000	27.000000	0.000000
2968.647942	0.198559	0.553205	-0.065594	63.718960	10.621179	116.604828	-2.770234	0.000000	-4.162428	0.000000	0.000000	0.000000	-1.570164	-0.354876	-0.667053	0.000000	0.000000	4.000000	27.000000	0.000000
2968.651276	0.193197	0.552202	-0.067400	63.718960	10.621179	116.604828	-2.770234	0.000000	-4.162428	0.000000	0.000000	0.000000	-1.608425	-0.300899	-0.541856	0.000000	0.000000	4.000000	27.000000	0.000000
2968.654609	0.193197	0.552202	-0.067400	63.718960	10.621179	116.604828	-2.770234	0.000000	-4.162428	0.000000	0.000000	0.000000	-1.608425	-0.300899	-0.541856	0.000000	0.000000	4.000000	27.000000	0.000000
2968.657942	0.193197	0.552202	-0.067400	62.683044	12.031838	118.373985	-2.930056	0.000000	-4.051515	0.000000	0.000000	0.000000	-1.608425	-0.300899	-0.541856	0.000000	0.000000	4.000000	27.000000	0.000000
2968.661276	0.187666	0.551424	-0.068786	62.683044	12.031838	118.373985	-2.930056	0.000000	-4.051515	0.000000	0.000000	0.000000	-1.659483	-0.233395	-0.415586	0.000000	0.000000	4.000000	27.000000	0.000000
2968.664609	0.187666	0.551424	-0.068786	62.683044	12.031838	118.373985	-2.930056	0.000000	-4.051515	0.000000	0.000000	0.000000	-1.659483	-0.233395	-0.415586	0.000000	0.000000	4.000000	27.000000	0.000000
2968.667942	0.187666	0.551424	-0.068786	61.629448	13.241179	120.062691	-3.086482	0.000000	-3.933654	0.000000	0.000000	0.000000	-1.659483	-0.233395	-0.415586	0.000000	0.000000	4.000000	27.000000	0.000000
2968.671276	0.182071	0.550886	-0.069714	61.629448	13.241179	120.062691	-3.086482	0.000000	-3.933654	0.000000	0.000000	0.000000	-1.678386	-0.161176	-0.278508	0.000000	0.000000	4.000000	27.000000	0.000000
2968.674609	0.182071	0.550886	-0.069714	61.629448	13.241179	120.062691	-3.086482	0.000000	-3.933654	0.000000	0.000000	0.000000	-1.678386	-0.161176	-0.278508	0.000000	0.000000	4.000000	27.000000	0.000000
2968.677942	0.182071	0.550886	-0.069714	60.575726	14.259485	121.494217	-3.236988	0.000000	-3.810762	0.000000	0.000000	0.000000	-1.678386	-0.161176	-0.278508	0.000000	0.000000	4.000000	27.000000	0.000000
2968.681276	0.176395	0.550490	-0.070308	60.575726	14.259485	121.494217	-3.236988	0.000000	-3.810762	0.000000	0.000000	0.000000	-1.702783	-0.118865	-0.178204	0.000000	0.000000	4.000000	27.000000	0.000000
2968.684609	0.176395	0.550490	-0.070308	60.575726	14.259485	121.494217	-3.236988	0.000000	-3.810762	0.000000	0.000000	0.000000	-1.702783	-0.118865	-0.178204	0.000000	0.000000	4.000000	27.000000	0.000000
2968.687942	0.176395	0.550490	-0.070308	59.671989	14.928573	122.026207	-3.385919	0.000000	-3.679070	0.000000	0.000000	0.000000	-1.702783	-0.118865	-0.178204	0.000000	0.000000	4.000000	27.000000	0.000000
2968.691276	0.170803	0.550260	-0.070580	59.671989	14.928573	122.026207	-3.385919	0.000000	-3.679070	0.000000	0.000000	0.000000	-1.677714	-0.069020	-0.081526	0.000000	0.000000	4.000000	27.000000	0.000000
2968.694609	0.170803	0.550260	-0.070580	59.671989	14.928573	122.026207	-3.385919	0.000000	-3.679070	0.000000	0.000000	0.000000	-1.677714	-0.069020	-0.081526	0.000000	0.000000	4.000000	27.000000	0.000000
2968.697942	0.170803	0.550260	-0.070580	59.342377	14.901639	121.320297	-3.528991	0.000000	-3.540147	0.000000	0.000000	0.000000	-1.677714	-0.069020	-0.081526	0.000000	0.000000	4.000000	27.000000	0.000000
2968.701276	0.165304	0.550001	-0.070782	59.342377	14.901639	121.320297	-3.528991	0.000000	-3.540147	0.000000	0.000000	0.000000	-1.649575	-0.077635	-0.060791	0.000000	0.000000	4.000000	27.000000	0.000000
2968.704609	0.165304	0.550001	-0.070782	59.342377	14.901639	121.320297	-3.528991	0.000000	-3.540147	0.000000	0.000000	0.000000	-1.649575	-0.077635	-0.060791	0.000000	0.000000	4.000000	27.000000	0.000000
2968.707942	0.165304	0.550001	-0.070782	59.374226	14.509818	119.968010	-3.539123	0.000000	-3.265217	0.000000	0.000000	0.000000	-1.649575	-0.077635	-0.060791	0.000000	0.000000	4.000000	27.000000	0.000000
2968.711276	0.159943	0.549767	-0.070798	59.374226	14.509818	119.968010	-3.539123	0.000000	-3.265217	0.000000	0.000000	0.000000	-1.608351	-0.070379	-0.004599	0.000000	0.000000	4.000000	27.000000	0.000000
2968.714609	0.159943	0.549767	-0.070798	59.374226	14.509818	119.968010	-3.539123	0.000000	-3.265217	0.000000	0.000000	0.000000	-1.608351	-0.070379	-0.004599	0.000000	0.000000	4.000000	27.000000	0.000000
2968.717942	0.159943	0.549767	-0.070798	59.481392	14.055810	118.376785	-3.539890	0.000000	-2.997159	0.000000	0.000000	0.000000	-1.608351	-0.070379	-0.004599	0.000000	0.000000	4.000000	27.000000	0.000000
2968.721276	0.154760	0.549586	-0.070500	59.481392	14.055810	118.376785	-3.539890	0.000000	-2.997159	0.000000	0.000000	0.000000	-1.555088	-0.054179	0.089256	0.000000	0.000000	4.000000	27.000000	0.000000
2968.724609	0.154760	0.549586	-0.070500	59.481392	14.055810	118.376785	-3.539890	0.000000	-2.997159	0.000000	0.000000	0.000000	-1.555088	-0.054179	0.089256	0.000000	0.000000	4.000000	27.000000	0.000000
2968.727942	0.154760	0.549586	-0.070500	59.626507	13.594953	116.883865	-3.525014	0.000000	-2.737978	0.000000	0.000000	0.000000	-1.555088	-0.054179	0.089256	0.000000	0.000000	4.000000	27.000000	0.000000
2968.731276	0.149627	0.549435	-0.069905	59.626507	13.594953	116.883865	-3.525014	0.000000	-2.737978	0.000000	0.000000	0.000000	-1.539804	-0.045317	0.178462	0.000000	0.000000	4.000000	27.000000	0.000000
2968.734609	0.149627	0.549435	-0.069905	59.626507	13.594953	116.883865	-3.525014	0.000000	-2.737978	0.000000	0.000000	0.000000	-1.539804	-0.045317	0.178462	0.000000	0.000000	4.000000	27.000000	0.000000
2968.737942	0.149627	0.549435	-0.069905	59.762394	13.152903	115.654991	-3.495270	0.000000	-2.481344	0.000000	0.000000	0.000000	-1.539804	-0.045317	0.178462	0.000000	0.000000	4.000000	27.000000	0.000000
2968.741276	0.144461	0.549244	-0.069040	59.762394	13.152903	115.654991	-3.495270	0.000000	-2.481344	0.000000	0.000000	0.000000	-1.549911	-0.057464	0.259757	0.000000	0.000000	4.000000	27.000000	0.000000
2968.744609	0.144461	0.549244	-0.069040	59.762394	13.152903	115.654991	-3.495270	0.000000	-2.481344	0.000000	0.000000	0.000000	-1.549911	-0.057464	0.259757	0.000000	0.000000	4.000000	27.000000	0.000000
2968.747942	0.144461	0.549244	-0.069040	59.884232	12.719195	114.546799	-3.451977	0.000000	-2.223026	0.000000	0.000000	0.000000	-1.549911	-0.057464	0.259757	0.000000	0.000000	4.000000	27.000000	0.000000
2968.751276	0.139340	0.549106	-0.067886	59.884232	12.719195	114.546799	-3.451977	0.000000	-2.223026	0.000000	0.000000	0.000000	-1.536197	-0.041247	0.346066	0.000000	0.000000	4.000000	27.000000	0.000000
2968.754609	0.139340	0.549106	-0.067886	59.884232	12.719195	114.546799	-3.451977	0.000000	-2.223026	0.000000	0.000000	0.000000	-1.536197	-0.041247	0.346066	0.000000	0.000000	4.000000	27.000000	0.000000
2968.757942	0.139340	0.549106	-0.067886	59.989544	12.353266	113.714783	-3.394300	0.000000	-1.966993	0.000000	0.000000	0.000000	-1.536197	-0.041247	0.346066	0.000000	0.000000	4.000000	27.000000	0.000000
2968.761276	0.134447	0.549052	-0.066540	59.989544	12.353266	113.714783	-3.394300	0.000000	-1.966993	0.000000	0.000000	0.000000	-1.467743	-0.016291	0.403672	0.000000	0.000000	4.000000	27.000000	0.000000
2968.764609	0.134447	0.549052	-0.066540	59.989544	12.353266	113.714783	-3.394300	0.000000	-1.966993	0.000000	0.000000	0.000000	-1.467743	-0.016291	0.403672	0.000000	0.000000	4.000000	27.000000	0.000000
2968.767942	0.134447	0.549052	-0.066540	60.071957	12.070787	112.910362	-3.327021	0.000000	-1.722369	0.000000	0.000000	0.000000	-1.467743	-0.016291	0.403672	0.000000	0.000000	4.000000	27.000000	0.000000
2968.771276	0.129878	0.549087	-0.065054	60.071957	12.070787	112.910362	-3.327021	0.000000	-1.722369	0.000000	0.000000	0.000000	-1.370730	0.010656	0.445983	0.000000	0.000000	4.000000	27.000000	0.000000
2968.774609	0.129878	0.549087	-0.065054	60.071957	12.070787	112.910362	-3.327021	0.000000	-1.722369	0.000000	0.000000	0.000000	-1.370730	0.010656	0.445983	0.000000	0.000000	4.000000	27.000000	0.000000
2968.777942	0.129878	0.549087	-0.065054	60.119434	11.874477	111.982193	-3.252691	0.000000	-1.493914	0.000000	0.000000	0.000000	-1.370730	0.010656	0.445983	0.000000	0.000000	4.000000	27.000000	0.000000
2968.781276	0.125612	0.549277	-0.063330	60.119434	11.874477	111.982193	-3.252691	0.000000	-1.493914	0.000000	0.000000	0.000000	-1.279922	0.056962	0.517179	0.000000	0.000000	4.000000	27.000000	0.000000
2968.784609	0.125612	0.549277	-0.063330	60.119434	11.874477	111.982193	-3.252691	0.000000	-1.493914	0.000000	0.000000	0.000000	-1.279922	0.056962	0.517179	0.000000	0.000000	4.000000	27.000000	0.000000
2968.787942	0.125612	0.549277	-0.063330	60.139004	11.729494	110.994827	-3.166494	0.000000	-1.280594	0.000000	0.000000	0.000000	-1.279922	0.056962	0.517179	0.000000	0.000000	4.000000	27.000000	0.000000
2968.791276	0.121542	0.549586	-0.061273	60.139004	11.729494	110.994827	-3.166494	0.000000	-1.280594	0.000000	0.000000	0.000000	-1.220870	0.092680	0.616995	0.000000	0.000000	4.000000	27.000000	0.000000
2968.794609	0.121542	0.549586	-0.061273	60.139004	11.729494	110.994827	-3.166494	0.000000	-1.280594	0.000000	0.000000	0.000000	-1.220870	0.092680	0.616995	0.000000	0.000000	4.000000	27.000000	0.000000
2968.797942	0.121542	0.549586	-0.061273	60.191219	11.571923	109.906204	-3.063662	0.000000	-1.077115	0.000000	0.000000	0.000000	-1.220870	0.092680	0.616995	0.000000	0.000000	4.000000	27.000000	0.000000
2968.801276	0.117525	0.550011	-0.058909	60.191219	11.571923	109.906204	-3.063662	0.000000	-1.077115	0.000000	0.000000	0.000000	-1.205054	0.127607	0.709270	0.000000	0.000000	4.000000	27.000000	0.000000
2968.804609	0.117525	0.550011	-0.058909	60.191219	11.571923	109.906204	-3.063662	0.000000	-1.077115	0.000000	0.000000	0.000000	-1.205054	0.127607	0.709270	0.000000	0.000000	4.000000	27.000000	0.000000
2968.807942	0.117525	0.550011	-0.058909	60.519444	11.272656	108.877663	-2.945450	0.000000	-0.876273	0.000000	0.000000	0.000000	-1.205054	0.127607	0.709270	0.000000	0.000000	4.000000	27.000000	0.000000
2968.811276	0.113499	0.550369	-0.056414	60.519444	11.272656	108.877663	-2.945450	0.000000	-0.876273	0.000000	0.000000	0.000000	-1.207795	0.107250	0.748531	0.000000	0.000000	4.000000	27.000000	0.000000
2968.814609	0.113499	0.550369	-0.056414	60.519444	11.272656	108.877663	-2.945450	0.000000	-0.876273	0.000000	0.000000	0.000000	-1.207795	0.107250	0.748531	0.000000	0.000000	4.000000	27.000000	0.000000
2968.817942	0.113499	0.550369	-0.056414	61.143608	10.876308	108.017090	-2.820695	0.000000	-0.674973	0.000000	0.000000	0.000000	-1.207795	0.107250	0.748531	0.000000	0.000000	4.000000	27.000000	0.000000
2968.821276	0.109471	0.550752	-0.053743	61.143608	10.876308	108.017090	-2.820695	0.000000	-0.674973	0.000000	0.000000	0.000000	-1.208504	0.114897	0.801403	0.000000	0.000000	4.000000	27.000000	0.000000
2968.824609	0.109471	0.550752	-0.053743	61.143608	10.876308	108.017090	-2.820695	0.000000	-0.674973	0.000000	0.000000	0.000000	-1.208504	0.114897	0.801403	0.000000	0.000000	4.000000	27.000000	0.000000
2968.827942	0.109471	0.550752	-0.053743	61.848415	10.542810	107.434982	-2.687128	0.000000	-0.473556	0.000000	0.000000	0.000000	-1.208504	0.114897	0.801403	0.000000	0.000000	4.000000	27.000000	0.000000
2968.831276	0.105583	0.551294	-0.050872	61.848415	10.542810	107.434982	-2.687128	0.000000	-0.473556	0.000000	0.000000	0.000000	-1.166294	0.162661	0.861308	0.000000	0.000000	4.000000	27.000000	0.000000
2968.834609	0.105583	0.551294	-0.050872	61.848415	10.542810	107.434982	-2.687128	0.000000	-0.473556	0.000000	0.000000	0.000000	-1.166294	0.162661	0.861308	0.000000	0.000000	4.000000	27.000000	0.000000
2968.837942	0.105583	0.551294	-0.050872	62.555313	10.326202	107.099518	-2.543576	0.000000	-0.279174	0.000000	0.000000	0.000000	-1.166294	0.162661	0.861308	0.000000	0.000000	4.000000	27.000000	0.000000
2968.841276	0.101940	0.551960	-0.047770	62.555313	10.326202	107.099518	-2.543576	0.000000	-0.279174	0.000000	0.000000	0.000000	-1.092948	0.199817	0.930499	0.000000	0.000000	4.000000	27.000000	0.000000
2968.844609	0.101940	0.551960	-0.047770	62.555313	10.326202	107.099518	-2.543576	0.000000	-0.279174	0.000000	0.000000	0.000000	-1.092948	0.199817	0.930499	0.000000	0.000000	4.000000	27.000000	0.000000
2968.847942	0.101940	0.551960	-0.047770	63.244335	10.218106	106.784248	-2.388493	0.000000	-0.097016	0.000000	0.000000	0.000000	-1.092948	0.199817	0.930499	0.000000	0.000000	4.000000	27.000000	0.000000
2968.851276	0.098516	0.552774	-0.044432	63.244335	10.218106	106.784248	-2.388493	0.000000	-0.097016	0.000000	0.000000	0.000000	-1.027374	0.244200	1.001269	0.000000	0.000000	4.000000	27.000000	0.000000
2968.854609	0.098516	0.552774	-0.044432	63.244335	10.218106	106.784248	-2.388493	0.000000	-0.097016	0.000000	0.000000	0.000000	-1.027374	0.244200	1.001269	0.000000	0.000000	4.000000	27.000000	0.000000
2968.857942	0.098516	0.552774	-0.044432	63.907909	10.196557	106.236923	-2.221615	0.000000	0.074213	0.000000	0.000000	0.000000	-1.027374	0.244200	1.001269	0.000000	0.000000	4.000000	27.000000	0.000000
2968.861276	0.095325	0.553737	-0.040859	63.907909	10.196557	106.236923	-2.221615	0.000000	0.074213	0.000000	0.000000	0.000000	-0.957292	0.288971	1.071910	0.000000	0.000000	4.000000	27.000000	0.000000
2968.864609	0.095325	0.553737	-0.040859	63.907909	10.196557	106.236923	-2.221615	0.000000	0.074213	0.000000	0.000000	0.000000	-0.957292	0.288971	1.071910	0.000000	0.000000	4.000000	27.000000	0.000000
2968.867942	0.095325	0.553737	-0.040859	64.575478	10.263298	105.708862	-2.042964	0.000000	0.233762	0.000000	0.000000	0.000000	-0.957292	0.288971	1.071910	0.000000	0.000000	4.000000	27.000000	0.000000
2968.871276	0.092347	0.554892	-0.037030	64.575478	10.263298	105.708862	-2.042964	0.000000	0.233762	0.000000	0.000000	0.000000	-0.893370	0.346297	1.148857	0.000000	0.000000	4.000000	27.000000	0.000000
2968.874609	0.092347	0.554892	-0.037030	64.575478	10.263298	105.708862	-2.042964	0.000000	0.233762	0.000000	0.000000	0.000000	-0.893370	0.346297	1.148857	0.000000	0.000000	4.000000	27.000000	0.000000
2968.877942	0.092347	0.554892	-0.037030	65.275475	10.452276	105.563217	-1.851487	0.000000	0.382657	0.000000	0.000000	0.000000	-0.893370	0.346297	1.148857	0.000000	0.000000	4.000000	27.000000	0.000000
2968.881276	0.089592	0.556183	-0.032977	65.275475	10.452276	105.563217	-1.851487	0.000000	0.382657	0.000000	0.000000	0.000000	-0.826469	0.387329	1.215781	0.000000	0.000000	4.000000	27.000000	0.000000
2968.884609	0.089592	0.556183	-0.032977	65.275475	10.452276	105.563217	-1.851487	0.000000	0.382657	0.000000	0.000000	0.000000	-0.826469	0.387329	1.215781	0.000000	0.000000	4.000000	27.000000	0.000000
2968.887942	0.089592	0.556183	-0.032977	66.029091	10.797873	106.074318	-1.648857	0.000000	0.520401	0.000000	0.000000	0.000000	-0.826469	0.387329	1.215781	0.000000	0.000000	4.000000	27.000000	0.000000
2968.891276	0.087159	0.557637	-0.028726	66.029091	10.797873	106.074318	-1.648857	0.000000	0.520401	0.000000	0.000000	0.000000	-0.729792	0.436102	1.275480	0.000000	0.000000	4.000000	27.000000	0.000000
2968.894609	0.087159	0.557637	-0.028726	66.029091	10.797873	106.074318	-1.648857	0.000000	0.520401	0.000000	0.000000	0.000000	-0.729792	0.436102	1.275480	0.000000	0.000000	4.000000	27.000000	0.000000
2968.897942	0.087159	0.557637	-0.028726	66.895828	11.314824	107.164871	-1.436277	0.000000	0.642033	0.000000	0.000000	0.000000	-0.729792	0.436102	1.275480	0.000000	0.000000	4.000000	27.000000	0.000000
2968.901276	0.085046	0.559197	-0.024303	66.895828	11.314824	107.164871	-1.436277	0.000000	0.642033	0.000000	0.000000	0.000000	-0.634109	0.468249	1.326744	0.000000	0.000000	4.000000	27.000000	0.000000
2968.904609	0.085046	0.559197	-0.024303	66.895828	11.314824	107.164871	-1.436277	0.000000	0.642033	0.000000	0.000000	0.000000	-0.634109	0.468249	1.326744	0.000000	0.000000	4.000000	27.000000	0.000000
2968.907942	0.085046	0.559197	-0.024303	67.889137	11.971939	108.464767	-1.215153	0.000000	0.747718	0.000000	0.000000	0.000000	-0.634109	0.468249	1.326744	0.000000	0.000000	4.000000	27.000000	0.000000
2968.911276	0.083336	0.560826	-0.019736	67.889137	11.971939	108.464767	-1.215153	0.000000	0.747718	0.000000	0.000000	0.000000	-0.512848	0.488477	1.370186	0.000000	0.000000	4.000000	27.000000	0.000000
2968.914609	0.083336	0.560826	-0.019736	67.889137	11.971939	108.464767	-1.215153	0.000000	0.747718	0.000000	0.000000	0.000000	-0.512848	0.488477	1.370186	0.000000	0.000000	4.000000	27.000000	0.000000
2968.917942	0.083336	0.560826	-0.019736	69.017006	12.626214	109.459030	-0.986789	0.000000	0.833193	0.000000	0.000000	0.000000	-0.512848	0.488477	1.370186	0.000000	0.000000	4.000000	27.000000	0.000000
2968.921276	0.081966	0.562470	-0.015063	69.017006	12.626214	109.459030	-0.986789	0.000000	0.833193	0.000000	0.000000	0.000000	-0.410910	0.493316	1.401837	0.000000	0.000000	4.000000	27.000000	0.000000
2968.924609	0.081966	0.562470	-0.015063	69.017006	12.626214	109.459030	-0.986789	0.000000	0.833193	0.000000	0.000000	0.000000	-0.410910	0.493316	1.401837	0.000000	0.000000	4.000000	27.000000	0.000000
2968.927942	0.081966	0.562470	-0.015063	70.225685	13.124208	110.078270	-0.753149	0.000000	0.901678	0.000000	0.000000	0.000000	-0.410910	0.493316	1.401837	0.000000	0.000000	4.000000	27.000000	0.000000
2968.931276	0.080905	0.564080	-0.010264	70.225685	13.124208	110.078270	-0.753149	0.000000	0.901678	0.000000	0.000000	0.000000	-0.318567	0.483036	1.439738	0.000000	0.000000	4.000000	27.000000	0.000000
2968.934609	0.080905	0.564080	-0.010264	70.225685	13.124208	110.078270	-0.753149	0.000000	0.901678	0.000000	0.000000	0.000000	-0.318567	0.483036	1.439738	0.000000	0.000000	4.000000	27.000000	0.000000
2968.937942	0.080905	0.564080	-0.010264	71.510826	13.366023	110.412415	-0.513193	0.000000	0.954772	0.000000	0.000000	0.000000	-0.318567	0.483036	1.439738	0.000000	0.000000	4.000000	27.000000	0.000000
2968.941276	0.080229	0.565634	-0.005435	71.510826	13.366023	110.412415	-0.513193	0.000000	0.954772	0.000000	0.000000	0.000000	-0.202568	0.466083	1.448778	0.000000	0.000000	4.000000	27.000000	0.000000
2968.944609	0.080229	0.565634	-0.005435	71.510826	13.366023	110.412415	-0.513193	0.000000	0.954772	0.000000	0.000000	0.000000	-0.202568	0.466083	1.448778	0.000000	0.000000	4.000000	27.000000	0.000000
2968.947942	0.080229	0.565634	-0.005435	72.871368	13.555055	110.620155	-0.271730	0.000000	0.988533	0.000000	0.000000	0.000000	-0.202568	0.466083	1.448778	0.000000	0.000000	4.000000	27.000000	0.000000
2968.951276	0.080067	0.567163	-0.000558	72.871368	13.555055	110.620155	-0.271730	0.000000	0.988533	0.000000	0.000000	0.000000	-0.048636	0.458848	1.463007	0.000000	0.000000	4.000000	27.000000	0.000000
2968.954609	0.080067	0.567163	-0.000558	72.871368	13.555055	110.620155	-0.271730	0.000000	0.988533	0.000000	0.000000	0.000000	-0.048636	0.458848	1.463007	0.000000	0.000000	4.000000	27.000000	0.000000
2968.957942	0.080067	0.567163	-0.000558	74.268784	13.739688	110.705162	-0.027895	0.000000	0.996639	0.000000	0.000000	0.000000	-0.048636	0.458848	1.463007	0.000000	0.000000	4.000000	27.000000	0.000000
2968.961276	0.080461	0.568698	0.004264	74.268784	13.739688	110.705162	-0.027895	0.000000	0.996639	0.000000	0.000000	0.000000	0.118214	0.460449	1.446718	0.000000	0.000000	4.000000	27.000000	0.000000
2968.964609	0.080461	0.568698	0.004264	74.268784	13.739688	110.705162	-0.027895	0.000000	0.996639	0.000000	0.000000	0.000000	0.118214	0.460449	1.446718	0.000000	0.000000	4.000000	27.000000	0.000000
2968.967942	0.080461	0.568698	0.004264	75.711754	13.817492	110.558334	0.213224	0.000000	0.976937	0.000000	0.000000	0.000000	0.118214	0.460449	1.446718	0.000000	0.000000	4.000000	27.000000	0.000000
2968.971276	0.081307	0.570240	0.009117	75.711754	13.817492	110.558334	0.213224	0.000000	0.976937	0.000000	0.000000	0.000000	0.253842	0.462454	1.455840	0.000000	0.000000	4.000000	27.000000	0.000000
2968.974609	0.081307	0.570240	0.009117	75.711754	13.817492	110.558334	0.213224	0.000000	0.976937	0.000000	0.000000	0.000000	0.253842	0.462454	1.455840	0.000000	0.000000	4.000000	27.000000	0.000000
2968.977942	0.081307	0.570240	0.009117	77.228775	13.598955	109.969872	0.455864	0.000000	0.934630	0.000000	0.000000	0.000000	0.253842	0.462454	1.455840	0.000000	0.000000	4.000000	27.000000	0.000000
2968.981276	0.082535	0.571749	0.013911	77.228775	13.598955	109.969872	0.455864	0.000000	0.934630	0.000000	0.000000	0.000000	0.368262	0.452862	1.437971	0.000000	0.000000	4.000000	27.000000	0.000000
2968.984609	0.082535	0.571749	0.013911	77.228775	13.598955	109.969872	0.455864	0.000000	0.934630	0.000000	0.000000	0.000000	0.368262	0.452862	1.437971	0.000000	0.000000	4.000000	27.000000	0.000000
2968.987942	0.082535	0.571749	0.013911	78.845024	12.942424	108.828224	0.695526	0.000000	0.873253	0.000000	0.000000	0.000000	0.368262	0.452862	1.437971	0.000000	0.000000	4.000000	27.000000	0.000000
2968.991276	0.084132	0.573252	0.018639	78.845024	12.942424	108.828224	0.695526	0.000000	0.873253	0.000000	0.000000	0.000000	0.479058	0.450785	1.418497	0.000000	0.000000	4.000000	27.000000	0.000000
2968.994609	0.084132	0.573252	0.018639	78.845024	12.942424	108.828224	0.695526	0.000000	0.873253	0.000000	0.000000	0.000000	0.479058	0.450785	1.418497	0.000000	0.000000	4.000000	27.000000	0.000000
2968.997942	0.084132	0.573252	0.018639	80.593414	11.770723	107.092499	0.931942	0.000000	0.793410	0.000000	0.000000	0.000000	0.479058	0.450785	1.418497	0.000000	0.000000	4.000000	27.000000	0.000000
2969.001276	0.086235	0.574719	0.023217	80.593414	11.770723	107.092499	0.931942	0.000000	0.793410	0.000000	0.000000	0.000000	0.631056	0.440163	1.373415	0.000000	0.000000	4.000000	27.000000	0.000000
2969.004609	0.086235	0.574719	0.023217	80.593414	11.770723	107.092499	0.931942	0.000000	0.793410	0.000000	0.000000	0.000000	0.631056	0.440163	1.373415	0.000000	0.000000	4.000000	27.000000	0.000000
2969.007942	0.086235	0.574719	0.023217	82.433716	9.995347	104.722427	1.160845	0.000000	0.688234	0.000000	0.000000	0.000000	0.631056	0.440163	1.373415	0.000000	0.000000	4.000000	27.000000	0.000000
2969.011276	0.088953	0.576123	0.027628	82.433716	9.995347	104.722427	1.160845	0.000000	0.688234	0.000000	0.000000	0.000000	0.815220	0.421210	1.323371	0.000000	0.000000	4.000000	27.000000	0.000000
2969.014609	0.088953	0.576123	0.027628	82.433716	9.995347	104.722427	1.160845	0.000000	0.688234	0.000000	0.000000	0.000000	0.815220	0.421210	1.323371	0.000000	0.000000	4.000000	27.000000	0.000000
2969.017942	0.088953	0.576123	0.027628	84.343971	7.232182	101.409470	1.381407	0.000000	0.552364	0.000000	0.000000	0.000000	0.815220	0.421210	1.323371	0.000000	0.000000	4.000000	27.000000	0.000000
2969.021276	0.092242	0.577461	0.031809	84.343971	7.232182	101.409470	1.381407	0.000000	0.552364	0.000000	0.000000	0.000000	0.986669	0.401491	1.254379	0.000000	0.000000	4.000000	27.000000	0.000000
2969.024609	0.092242	0.577461	0.031809	84.343971	7.232182	101.409470	1.381407	0.000000	0.552364	0.000000	0.000000	0.000000	0.986669	0.401491	1.254379	0.000000	0.000000	4.000000	27.000000	0.000000
2969.027942	0.092242	0.577461	0.031809	86.207695	1.795691	95.405380	1.590470	0.000000	0.387919	0.000000	0.000000	0.000000	0.986669	0.401491	1.254379	0.000000	0.000000	4.000000	27.000000	0.000000
2969.031276	0.096012	0.578677	0.035720	86.207695	1.795691	95.405380	1.590470	0.000000	0.387919	0.000000	0.000000	0.000000	1.130988	0.364747	1.173149	0.000000	0.000000	4.000000	27.000000	0.000000
2969.034609	0.096012	0.578677	0.035720	86.207695	1.795691	95.405380	1.590470	0.000000	0.387919	0.000000	0.000000	0.000000	1.130988	0.364747	1.173149	0.000000	0.000000	4.000000	27.000000	0.000000
2969.037942	0.096012	0.578677	0.035720	87.927177	-15.811388	77.133072	1.785995	0.000000	0.199421	0.000000	0.000000	0.000000	1.130988	0.364747	1.173149	0.000000	0.000000	4.000000	27.000000	0.000000
2969.041276	0.100198	0.579824	0.039353	87.927177	-15.811388	77.133072	1.785995	0.000000	0.199421	0.000000	0.000000	0.000000	1.255884	0.344039	1.089798	0.000000	0.000000	4.000000	27.000000	0.000000
2969.044609	0.100198	0.579824	0.039353	87.927177	-15.811388	77.133072	1.785995	0.000000	0.199421	0.000000	0.000000	0.000000	1.255884	0.344039	1.089798	0.000000	0.000000	4.000000	27.000000	0.000000
2969.047942	0.100198	0.579824	0.039353	88.533401	-79.258240	12.854273	1.967628	0.000000	-0.009893	0.000000	0.000000	0.000000	1.255884	0.344039	1.089798	0.000000	0.000000	4.000000	27.000000	0.000000
2969.051276	0.104786	0.580920	0.042720	88.533401	-79.258240	12.854273	1.967628	0.000000	-0.009893	0.000000	0.000000	0.000000	1.376326	0.328840	1.010376	0.000000	0.000000	4.000000	27.000000	0.000000
2969.054609	0.104786	0.580920	0.042720	88.533401	-79.258240	12.854273	1.967628	0.000000	-0.009893	0.000000	0.000000	0.000000	1.376326	0.328840	1.010376	0.000000	0.000000	4.000000	27.000000	0.000000
2969.057942	0.104786	0.580920	0.042720	87.102676	-118.417343	-27.290625	2.136024	0.000000	-0.239280	0.000000	0.000000	0.000000	1.376326	0.328840	1.010376	0.000000	0.000000	4.000000	27.000000	0.000000
2969.061276	0.109585	0.581890	0.045726	87.102676	-118.417343	-27.290625	2.136024	0.000000	-0.239280	0.000000	0.000000	0.000000	1.439710	0.290937	0.901646	0.000000	0.000000	4.000000	27.000000	0.000000
2969.064609	0.109585	0.581890	0.045726	87.102676	-118.417343	-27.290625	2.136024	0.000000	-0.239280	0.000000	0.000000	0.000000	1.439710	0.290937	0.901646	0.000000	0.000000	4.000000	27.000000	0.000000
2969.067942	0.109585	0.581890	0.045726	85.130547	-127.076942	-37.083027	2.286298	0.000000	-0.479232	0.000000	0.000000	0.000000	1.439710	0.290937	0.901646	0.000000	0.000000	4.000000	27.000000	0.000000
2969.071276	0.114740	0.582752	0.048350	85.130547	-127.076942	-37.083027	2.286298	0.000000	-0.479232	0.000000	0.000000	0.000000	1.546675	0.258515	0.787254	0.000000	0.000000	4.000000	27.000000	0.000000
2969.074609	0.114740	0.582752	0.048350	85.130547	-127.076942	-37.083027	2.286298	0.000000	-0.479232	0.000000	0.000000	0.000000	1.546675	0.258515	0.787254	0.000000	0.000000	4.000000	27.000000	0.000000
2969.077942	0.114740	0.582752	0.048350	83.029175	-129.005081	-40.256615	2.417507	0.000000	-0.737011	0.000000	0.000000	0.000000	1.546675	0.258515	0.787254	0.000000	0.000000	4.000000	27.000000	0.000000
2969.081276	0.120355	0.583457	0.050487	83.029175	-129.005081	-40.256615	2.417507	0.000000	-0.737011	0.000000	0.000000	0.000000	1.684574	0.211784	0.641128	0.000000	0.000000	4.000000	27.000000	0.000000
2969.084609	0.120355	0.583457	0.050487	83.029175	-129.005081	-40.256615	2.417507	0.000000	-0.737011	0.000000	0.000000	0.000000	1.684574	0.211784	0.641128	0.000000	0.000000	4.000000	27.000000	0.000000
2969.087942	0.120355	0.583457	0.050487	80.906464	-129.049179	-41.597988	2.524362	0.000000	-1.017774	0.000000	0.000000	0.000000	1.684574	0.211784	0.641128	0.000000	0.000000	4.000000	27.000000	0.000000
2969.091276	0.126316	0.584017	0.052194	80.906464	-129.049179	-41.597988	2.524362	0.000000	-1.017774	0.000000	0.000000	0.000000	1.788145	0.167776	0.512041	0.000000	0.000000	4.000000	27.000000	0.000000
2969.094609	0.126316	0.584017	0.052194	80.906464	-129.049179	-41.597988	2.524362	0.000000	-1.017774	0.000000	0.000000	0.000000	1.788145	0.167776	0.512041	0.000000	0.000000	4.000000	27.000000	0.000000
2969.097942	0.126316	0.584017	0.052194	78.775261	-128.273727	-42.153275	2.609702	0.000000	-1.315798	0.000000	0.000000	0.000000	1.788145	0.167776	0.512041	0.000000	0.000000	4.000000	27.000000	0.000000
2969.101276	0.132602	0.584506	0.053404	78.775261	-128.273727	-42.153275	2.609702	0.000000	-1.315798	0.000000	0.000000	0.000000	1.885679	0.146772	0.362932	0.000000	0.000000	4.000000	27.000000	0.000000
2969.104609	0.132602	0.584506	0.053404	78.775261	-128.273727	-42.153275	2.609702	0.000000	-1.315798	0.000000	0.000000	0.000000	1.885679	0.146772	0.362932	0.000000	0.000000	4.000000	27.000000	0.000000
2969.107942	0.132602	0.584506	0.053404	76.653557	-126.892700	-42.149567	2.670190	0.000000	-1.630077	0.000000	0.000000	0.000000	1.885679	0.146772	0.362932	0.000000	0.000000	4.000000	27.000000	0.000000
2969.111276	0.139114	0.584888	0.054163	76.653557	-126.892700	-42.149567	2.670190	0.000000	-1.630077	0.000000	0.000000	0.000000	1.953832	0.114534	0.227749	0.000000	0.000000	4.000000	27.000000	0.000000
2969.114609	0.139114	0.584888	0.054163	76.653557	-126.892700	-42.149567	2.670190	0.000000	-1.630077	0.000000	0.000000	0.000000	1.953832	0.114534	0.227749	0.000000	0.000000	4.000000	27.000000	0.000000
2969.117942	0.139114	0.584888	0.054163	74.638130	-124.794357	-41.489227	2.708148	0.000000	-1.955716	0.000000	0.000000	0.000000	1.953832	0.114534	0.227749	0.000000	0.000000	4.000000	27.000000	0.000000
2969.121276	0.145713	0.585153	0.054463	74.638130	-124.794357	-41.489227	2.708148	0.000000	-1.955716	0.000000	0.000000	0.000000	1.979461	0.079600	0.089925	0.000000	0.000000	4.000000	27.000000	0.000000
2969.124609	0.145713	0.585153	0.054463	74.638130	-124.794357	-41.489227	2.708148	0.000000	-1.955716	0.000000	0.000000	0.000000	1.979461	0.079600	0.089925	0.000000	0.000000	4.000000	27.000000	0.000000
2969.127942	0.145713	0.585153	0.054463	72.842834	-121.883553	-40.092846	2.723136	0.000000	-2.285626	0.000000	0.000000	0.000000	1.979461	0.079600	0.089925	0.000000	0.000000	4.000000	27.000000	0.000000
2969.131276	0.152307	0.585283	0.054309	72.842834	-121.883553	-40.092846	2.723136	0.000000	-2.285626	0.000000	0.000000	0.000000	1.978230	0.039103	-0.046234	0.000000	0.000000	4.000000	27.000000	0.000000
2969.134609	0.152307	0.585283	0.054309	72.842834	-121.883553	-40.092846	2.723136	0.000000	-2.285626	0.000000	0.000000	0.000000	1.978230	0.039103	-0.046234	0.000000	0.000000	4.000000	27.000000	0.000000
2969.137942	0.152307	0.585283	0.054309	71.286026	-118.441933	-38.232307	2.715430	0.000000	-2.615332	0.000000	0.000000	0.000000	1.978230	0.039103	-0.046234	0.000000	0.000000	4.000000	27.000000	0.000000
2969.141276	0.158942	0.585222	0.053635	71.286026	-118.441933	-38.232307	2.715430	0.000000	-2.615332	0.000000	0.000000	0.000000	1.990648	-0.018552	-0.202225	0.000000	0.000000	4.000000	27.000000	0.000000
2969.144609	0.158942	0.585222	0.053635	71.286026	-118.441933	-38.232307	2.715430	0.000000	-2.615332	0.000000	0.000000	0.000000	1.990648	-0.018552	-0.202225	0.000000	0.000000	4.000000	27.000000	0.000000
2969.147942	0.158942	0.585222	0.053635	69.929489	-114.998833	-36.362709	2.681726	0.000000	-2.947106	0.000000	0.000000	0.000000	1.990648	-0.018552	-0.202225	0.000000	0.000000	4.000000	27.000000	0.000000
2969.151276	0.165563	0.585017	0.052398	69.929489	-114.998833	-36.362709	2.681726	0.000000	-2.947106	0.000000	0.000000	0.000000	1.986238	-0.061258	-0.370977	0.000000	0.000000	4.000000	27.000000	0.000000
2969.154609	0.165563	0.585017	0.052398	69.929489	-114.998833	-36.362709	2.681726	0.000000	-2.947106	0.000000	0.000000	0.000000	1.986238	-0.061258	-0.370977	0.000000	0.000000	4.000000	27.000000	0.000000
2969.157942	0.165563	0.585017	0.052398	68.774902	-111.892410	-34.755547	2.619896	0.000000	-3.278146	0.000000	0.000000	0.000000	1.986238	-0.061258	-0.370977	0.000000	0.000000	4.000000	27.000000	0.000000
2969.161276	0.172032	0.584768	0.050724	68.774902	-111.892410	-34.755547	2.619896	0.000000	-3.278146	0.000000	0.000000	0.000000	1.940643	-0.074703	-0.502061	0.000000	0.000000	4.000000	27.000000	0.000000
2969.164609	0.172032	0.584768	0.050724	68.774902	-111.892410	-34.755547	2.619896	0.000000	-3.278146	0.000000	0.000000	0.000000	1.940643	-0.074703	-0.502061	0.000000	0.000000	4.000000	27.000000	0.000000
2969.167942	0.172032	0.584768	0.050724	67.857841	-109.350136	-33.556377	2.536220	0.000000	-3.601587	0.000000	0.000000	0.000000	1.940643	-0.074703	-0.502061	0.000000	0.000000	4.000000	27.000000	0.000000
2969.171276	0.178277	0.584467	0.048533	67.857841	-109.350136	-33.556377	2.536220	0.000000	-3.601587	0.000000	0.000000	0.000000	1.873597	-0.090394	-0.657277	0.000000	0.000000	4.000000	27.000000	0.000000
2969.174609	0.178277	0.584467	0.048533	67.857841	-109.350136	-33.556377	2.536220	0.000000	-3.601587	0.000000	0.000000	0.000000	1.873597	-0.090394	-0.657277	0.000000	0.000000	4.000000	27.000000	0.000000
2969.177942	0.178277	0.584467	0.048533	67.255997	-107.526131	-32.841808	2.426673	0.000000	-3.913853	0.000000	0.000000	0.000000	1.873597	-0.090394	-0.657277	0.000000	0.000000	4.000000	27.000000	0.000000
2969.181276	0.184221	0.584200	0.045964	67.255997	-107.526131	-32.841808	2.426673	0.000000	-3.913853	0.000000	0.000000	0.000000	1.783317	-0.080057	-0.770793	0.000000	0.000000	4.000000	27.000000	0.000000
2969.184609	0.184221	0.584200	0.045964	67.255997	-107.526131	-32.841808	2.426673	0.000000	-3.913853	0.000000	0.000000	0.000000	1.783317	-0.080057	-0.770793	0.000000	0.000000	4.000000	27.000000	0.000000
2969.187942	0.184221	0.584200	0.045964	66.996002	-106.321228	-32.483044	2.298208	0.000000	-4.211072	0.000000	0.000000	0.000000	1.783317	-0.080057	-0.770793	0.000000	0.000000	4.000000	27.000000	0.000000
2969.191276	0.189663	0.583890	0.043096	66.996002	-106.321228	-32.483044	2.298208	0.000000	-4.211072	0.000000	0.000000	0.000000	1.632336	-0.093056	-0.860342	0.000000	0.000000	4.000000	27.000000	0.000000
2969.194609	0.189663	0.583890	0.043096	66.996002	-106.321228	-32.483044	2.298208	0.000000	-4.211072	0.000000	0.000000	0.000000	1.632336	-0.093056	-0.860342	0.000000	0.000000	4.000000	27.000000	0.000000
2969.197942	0.189663	0.583890	0.043096	67.007126	-105.520180	-31.481718	2.154817	0.000000	-4.483128	0.000000	0.000000	0.000000	1.632336	-0.093056	-0.860342	0.000000	0.000000	4.000000	27.000000	0.000000
2969.201276	0.194619	0.583507	0.039942	67.007126	-105.520180	-31.481718	2.154817	0.000000	-4.483128	0.000000	0.000000	0.000000	1.486969	-0.114827	-0.946217	0.000000	0.000000	4.000000	27.000000	0.000000
2969.204609	0.194619	0.583507	0.039942	67.007126	-105.520180	-31.481718	2.154817	0.000000	-4.483128	0.000000	0.000000	0.000000	1.486969	-0.114827	-0.946217	0.000000	0.000000	4.000000	27.000000	0.000000
2969.207942	0.194619	0.583507	0.039942	67.220161	-104.553711	-27.014387	1.944529	0.000000	-4.606387	0.000000	0.000000	0.000000	1.486969	-0.114827	-0.946217	0.000000	0.000000	4.000000	27.000000	0.000000
2969.211276	0.199066	0.582994	0.036537	67.220161	-104.553711	-27.014387	1.944529	0.000000	-4.606387	0.000000	0.000000	0.000000	1.334172	-0.154131	-1.021581	0.000000	0.000000	4.000000	27.000000	0.000000
2969.214609	0.199066	0.582994	0.036537	67.220161	-104.553711	-27.014387	1.944529	0.000000	-4.606387	0.000000	0.000000	0.000000	1.334172	-0.154131	-1.021581	0.000000	0.000000	4.000000	27.000000	0.000000
2969.217942	0.199066	0.582994	0.036537	67.629997	-103.083168	-19.865929	1.730148	0.000000	-4.691118	0.000000	0.000000	0.000000	1.334172	-0.154131	-1.021581	0.000000	0.000000	4.000000	27.000000	0.000000
2969.221276	0.203107	0.582281	0.032887	67.629997	-103.083168	-19.865929	1.730148	0.000000	-4.691118	0.000000	0.000000	0.000000	1.212146	-0.213696	-1.094859	0.000000	0.000000	4.000000	27.000000	0.000000
2969.224609	0.203107	0.582281	0.032887	67.629997	-103.083168	-19.865929	1.730148	0.000000	-4.691118	0.000000	0.000000	0.000000	1.212146	-0.213696	-1.094859	0.000000	0.000000	4.000000	27.000000	0.000000
2969.227942	0.203107	0.582281	0.032887	68.297821	-100.933449	-12.235736	1.519407	0.000000	-4.763550	0.000000	0.000000	0.000000	1.212146	-0.213696	-1.094859	0.000000	0.000000	4.000000	27.000000	0.000000
2969.231276	0.206821	0.581457	0.029010	68.297821	-100.933449	-12.235736	1.519407	0.000000	-4.763550	0.000000	0.000000	0.000000	1.114341	-0.247114	-1.163188	0.000000	0.000000	4.000000	27.000000	0.000000
2969.234609	0.206821	0.581457	0.029010	68.297821	-100.933449	-12.235736	1.519407	0.000000	-4.763550	0.000000	0.000000	0.000000	1.114341	-0.247114	-1.163188	0.000000	0.000000	4.000000	27.000000	0.000000
2969.237942	0.206821	0.581457	0.029010	69.170837	-98.065964	-4.856688	1.310420	0.000000	-4.825225	0.000000	0.000000	0.000000	1.114341	-0.247114	-1.163188	0.000000	0.000000	4.000000	27.000000	0.000000
2969.241276	0.210201	0.580524	0.024776	69.170837	-98.065964	-4.856688	1.310420	0.000000	-4.825225	0.000000	0.000000	0.000000	1.013946	-0.280016	-1.270124	0.000000	0.000000	4.000000	27.000000	0.000000
2969.244609	0.210201	0.580524	0.024776	69.170837	-98.065964	-4.856688	1.310420	0.000000	-4.825225	0.000000	0.000000	0.000000	1.013946	-0.280016	-1.270124	0.000000	0.000000	4.000000	27.000000	0.000000
2969.247942	0.210201	0.580524	0.024776	70.121475	-94.659973	1.495119	1.096769	0.000000	-4.878227	0.000000	0.000000	0.000000	1.013946	-0.280016	-1.270124	0.000000	0.000000	4.000000	27.000000	0.000000
2969.251276	0.213133	0.579471	0.020262	70.121475	-94.659973	1.495119	1.096769	0.000000	-4.878227	0.000000	0.000000	0.000000	0.879711	-0.315778	-1.354260	0.000000	0.000000	4.000000	27.000000	0.000000
2969.254609	0.213133	0.579471	0.020262	70.121475	-94.659973	1.495119	1.096769	0.000000	-4.878227	0.000000	0.000000	0.000000	0.879711	-0.315778	-1.354260	0.000000	0.000000	4.000000	27.000000	0.000000
2969.257942	0.213133	0.579471	0.020262	71.011421	-90.726425	6.068325	0.881476	0.000000	-4.921687	0.000000	0.000000	0.000000	0.879711	-0.315778	-1.354260	0.000000	0.000000	4.000000	27.000000	0.000000
2969.261276	0.215609	0.578225	0.015403	71.011421	-90.726425	6.068325	0.881476	0.000000	-4.921687	0.000000	0.000000	0.000000	0.742639	-0.373930	-1.457792	0.000000	0.000000	4.000000	27.000000	0.000000
2969.264609	0.215609	0.578225	0.015403	71.011421	-90.726425	6.068325	0.881476	0.000000	-4.921687	0.000000	0.000000	0.000000	0.742639	-0.373930	-1.457792	0.000000	0.000000	4.000000	27.000000	0.000000
2969.267942	0.215609	0.578225	0.015403	71.770706	-86.146469	9.874467	0.660331	0.000000	-4.956204	0.000000	0.000000	0.000000	0.742639	-0.373930	-1.457792	0.000000	0.000000	4.000000	27.000000	0.000000
2969.271276	0.217589	0.576796	0.010191	71.770706	-86.146469	9.874467	0.660331	0.000000	-4.956204	0.000000	0.000000	0.000000	0.594020	-0.428754	-1.563505	0.000000	0.000000	4.000000	27.000000	0.000000
2969.274609	0.217589	0.576796	0.010191	71.770706	-86.146469	9.874467	0.660331	0.000000	-4.956204	0.000000	0.000000	0.000000	0.594020	-0.428754	-1.563505	0.000000	0.000000	4.000000	27.000000	0.000000
2969.277942	0.217589	0.576796	0.010191	72.347656	-80.843620	14.161135	0.431724	0.000000	-4.981327	0.000000	0.000000	0.000000	0.594020	-0.428754	-1.563505	0.000000	0.000000	4.000000	27.000000	0.000000
2969.281276	0.218998	0.575148	0.004765	72.347656	-80.843620	14.161135	0.431724	0.000000	-4.981327	0.000000	0.000000	0.000000	0.422703	-0.494287	-1.627830	0.000000	0.000000	4.000000	27.000000	0.000000
2969.284609	0.218998	0.575148	0.004765	72.347656	-80.843620	14.161135	0.431724	0.000000	-4.981327	0.000000	0.000000	0.000000	0.422703	-0.494287	-1.627830	0.000000	0.000000	4.000000	27.000000	0.000000
2969.287942	0.218998	0.575148	0.004765	72.670815	-74.715202	19.094887	0.200060	0.000000	-4.995996	0.000000	0.000000	0.000000	0.422703	-0.494287	-1.627830	0.000000	0.000000	4.000000	27.000000	0.000000
2969.291276	0.219833	0.573295	-0.000828	72.670815	-74.715202	19.094887	0.200060	0.000000	-4.995996	0.000000	0.000000	0.000000	0.250420	-0.555992	-1.677848	0.000000	0.000000	4.000000	27.000000	0.000000
2969.294609	0.219833	0.573295	-0.000828	72.670815	-74.715202	19.094887	0.200060	0.000000	-4.995996	0.000000	0.000000	0.000000	0.250420	-0.555992	-1.677848	0.000000	0.000000	4.000000	27.000000	0.000000
2969.297942	0.219833	0.573295	-0.000828	72.702721	-67.795914	24.686779	-0.034533	0.000000	-4.999881	0.000000	0.000000	0.000000	0.250420	-0.555992	-1.677848	0.000000	0.000000	4.000000	27.000000	0.000000
2969.301276	0.220116	0.571459	-0.006441	72.702721	-67.795914	24.686779	-0.034533	0.000000	-4.999881	0.000000	0.000000	0.000000	0.084888	-0.550695	-1.683864	0.000000	0.000000	4.000000	27.000000	0.000000
2969.304609	0.220116	0.571459	-0.006441	72.702721	-67.795914	24.686779	-0.034533	0.000000	-4.999881	0.000000	0.000000	0.000000	0.084888	-0.550695	-1.683864	0.000000	0.000000	4.000000	27.000000	0.000000
2969.307942	0.220116	0.571459	-0.006441	72.482483	-60.407555	30.944183	-0.267713	0.000000	-4.992828	0.000000	0.000000	0.000000	0.084888	-0.550695	-1.683864	0.000000	0.000000	4.000000	27.000000	0.000000
2969.311276	0.219789	0.569713	-0.011891	72.482483	-60.407555	30.944183	-0.267713	0.000000	-4.992828	0.000000	0.000000	0.000000	-0.098071	-0.523922	-1.635212	0.000000	0.000000	4.000000	27.000000	0.000000
2969.314609	0.219789	0.569713	-0.011891	72.482483	-60.407555	30.944183	-0.267713	0.000000	-4.992828	0.000000	0.000000	0.000000	-0.098071	-0.523922	-1.635212	0.000000	0.000000	4.000000	27.000000	0.000000
2969.317942	0.219789	0.569713	-0.011891	72.131920	-52.643997	38.587963	-0.493915	0.000000	-4.975545	0.000000	0.000000	0.000000	-0.098071	-0.523922	-1.635212	0.000000	0.000000	4.000000	27.000000	0.000000
2969.321276	0.218859	0.568125	-0.017097	72.131920	-52.643997	38.587963	-0.493915	0.000000	-4.975545	0.000000	0.000000	0.000000	-0.279044	-0.476364	-1.561710	0.000000	0.000000	4.000000	27.000000	0.000000
2969.324609	0.218859	0.568125	-0.017097	72.131920	-52.643997	38.587963	-0.493915	0.000000	-4.975545	0.000000	0.000000	0.000000	-0.279044	-0.476364	-1.561710	0.000000	0.000000	4.000000	27.000000	0.000000
2969.327942	0.218859	0.568125	-0.017097	71.773697	-44.640388	47.882660	-0.711886	0.000000	-4.949062	0.000000	0.000000	0.000000	-0.279044	-0.476364	-1.561710	0.000000	0.000000	4.000000	27.000000	0.000000
2969.331276	0.217340	0.566790	-0.021914	71.773697	-44.640388	47.882660	-0.711886	0.000000	-4.949062	0.000000	0.000000	0.000000	-0.455480	-0.400565	-1.444978	0.000000	0.000000	4.000000	27.000000	0.000000
2969.334609	0.217340	0.566790	-0.021914	71.773697	-44.640388	47.882660	-0.711886	0.000000	-4.949062	0.000000	0.000000	0.000000	-0.455480	-0.400565	-1.444978	0.000000	0.000000	4.000000	27.000000	0.000000
2969.337942	0.217340	0.566790	-0.021914	71.448975	-36.206806	58.750004	-0.917890	0.000000	-4.915026	0.000000	0.000000	0.000000	-0.455480	-0.400565	-1.444978	0.000000	0.000000	4.000000	27.000000	0.000000
2969.341276	0.215301	0.565720	-0.026202	71.448975	-36.206806	58.750004	-0.917890	0.000000	-4.915026	0.000000	0.000000	0.000000	-0.611760	-0.320860	-1.286655	0.000000	0.000000	4.000000	27.000000	0.000000
2969.344609	0.215301	0.565720	-0.026202	71.448975	-36.206806	58.750004	-0.917890	0.000000	-4.915026	0.000000	0.000000	0.000000	-0.611760	-0.320860	-1.286655	0.000000	0.000000	4.000000	27.000000	0.000000
2969.347942	0.215301	0.565720	-0.026202	70.981995	-27.602819	70.341705	-1.108008	0.000000	-4.875686	0.000000	0.000000	0.000000	-0.611760	-0.320860	-1.286655	0.000000	0.000000	4.000000	27.000000	0.000000
2969.351276	0.212851	0.564929	-0.029992	70.981995	-27.602819	70.341705	-1.108008	0.000000	-4.875686	0.000000	0.000000	0.000000	-0.735102	-0.237301	-1.136929	0.000000	0.000000	4.000000	27.000000	0.000000
2969.354609	0.212851	0.564929	-0.029992	70.981995	-27.602819	70.341705	-1.108008	0.000000	-4.875686	0.000000	0.000000	0.000000	-0.735102	-0.237301	-1.136929	0.000000	0.000000	4.000000	27.000000	0.000000
2969.357942	0.212851	0.564929	-0.029992	70.182472	-19.419737	81.400085	-1.284259	0.000000	-4.832254	0.000000	0.000000	0.000000	-0.735102	-0.237301	-1.136929	0.000000	0.000000	4.000000	27.000000	0.000000
2969.361276	0.209906	0.564308	-0.033284	70.182472	-19.419737	81.400085	-1.284259	0.000000	-4.832254	0.000000	0.000000	0.000000	-0.883477	-0.186490	-0.987700	0.000000	0.000000	4.000000	27.000000	0.000000
2969.364609	0.209906	0.564308	-0.033284	70.182472	-19.419737	81.400085	-1.284259	0.000000	-4.832254	0.000000	0.000000	0.000000	-0.883477	-0.186490	-0.987700	0.000000	0.000000	4.000000	27.000000	0.000000
2969.367942	0.209906	0.564308	-0.033284	69.079765	-12.085889	90.987389	-1.449225	0.000000	-4.785368	0.000000	0.000000	0.000000	-0.883477	-0.186490	-0.987700	0.000000	0.000000	4.000000	27.000000	0.000000
2969.371276	0.206513	0.563820	-0.036072	69.079765	-12.085889	90.987389	-1.449225	0.000000	-4.785368	0.000000	0.000000	0.000000	-1.017748	-0.146398	-0.836122	0.000000	0.000000	4.000000	27.000000	0.000000
2969.374609	0.206513	0.563820	-0.036072	69.079765	-12.085889	90.987389	-1.449225	0.000000	-4.785368	0.000000	0.000000	0.000000	-1.017748	-0.146398	-0.836122	0.000000	0.000000	4.000000	27.000000	0.000000
2969.377942	0.206513	0.563820	-0.036072	67.780167	-5.609541	98.458679	-1.603813	0.000000	-4.735798	0.000000	0.000000	0.000000	-1.017748	-0.146398	-0.836122	0.000000	0.000000	4.000000	27.000000	0.000000
2969.381276	0.202891	0.563395	-0.038543	67.780167	-5.609541	98.458679	-1.603813	0.000000	-4.735798	0.000000	0.000000	0.000000	-1.086733	-0.127426	-0.741454	0.000000	0.000000	4.000000	27.000000	0.000000
2969.384609	0.202891	0.563395	-0.038543	67.780167	-5.609541	98.458679	-1.603813	0.000000	-4.735798	0.000000	0.000000	0.000000	-1.086733	-0.127426	-0.741454	0.000000	0.000000	4.000000	27.000000	0.000000
2969.387942	0.202891	0.563395	-0.038543	66.358162	0.117620	104.711899	-1.753979	0.000000	-4.682260	0.000000	0.000000	0.000000	-1.086733	-0.127426	-0.741454	0.000000	0.000000	4.000000	27.000000	0.000000
2969.391276	0.199120	0.563059	-0.040748	66.358162	0.117620	104.711899	-1.753979	0.000000	-4.682260	0.000000	0.000000	0.000000	-1.131372	-0.100747	-0.661393	0.000000	0.000000	4.000000	27.000000	0.000000
2969.394609	0.199120	0.563059	-0.040748	66.358162	0.117620	104.711899	-1.753979	0.000000	-4.682260	0.000000	0.000000	0.000000	-1.131372	-0.100747	-0.661393	0.000000	0.000000	4.000000	27.000000	0.000000
2969.397942	0.199120	0.563059	-0.040748	65.229187	4.318949	109.848679	-1.901103	0.000000	-4.624479	0.000000	0.000000	0.000000	-1.131372	-0.100747	-0.661393	0.000000	0.000000	4.000000	27.000000	0.000000
2969.401276	0.195264	0.562787	-0.042712	65.229187	4.318949	109.848679	-1.901103	0.000000	-4.624479	0.000000	0.000000	0.000000	-1.156850	-0.081669	-0.589253	0.000000	0.000000	4.000000	27.000000	0.000000
2969.404609	0.195264	0.562787	-0.042712	65.229187	4.318949	109.848679	-1.901103	0.000000	-4.624479	0.000000	0.000000	0.000000	-1.156850	-0.081669	-0.589253	0.000000	0.000000	4.000000	27.000000	0.000000
2969.407942	0.195264	0.562787	-0.042712	65.027313	6.403009	112.904053	-2.045579	0.000000	-4.562412	0.000000	0.000000	0.000000	-1.156850	-0.081669	-0.589253	0.000000	0.000000	4.000000	27.000000	0.000000
2969.411276	0.191082	0.562419	-0.044650	65.027313	6.403009	112.904053	-2.045579	0.000000	-4.562412	0.000000	0.000000	0.000000	-1.254427	-0.110325	-0.581424	0.000000	0.000000	4.000000	27.000000	0.000000
2969.414609	0.191082	0.562419	-0.044650	65.027313	6.403009	112.904053	-2.045579	0.000000	-4.562412	0.000000	0.000000	0.000000	-1.254427	-0.110325	-0.581424	0.000000	0.000000	4.000000	27.000000	0.000000
2969.417942	0.191082	0.562419	-0.044650	65.081505	8.003316	114.629646	-2.200859	0.000000	-4.489568	0.000000	0.000000	0.000000	-1.254427	-0.110325	-0.581424	0.000000	0.000000	4.000000	27.000000	0.000000
2969.421276	0.186757	0.562283	-0.046031	65.081505	8.003316	114.629646	-2.200859	0.000000	-4.489568	0.000000	0.000000	0.000000	-1.297589	-0.040775	-0.414453	0.000000	0.000000	4.000000	27.000000	0.000000
2969.424609	0.186757	0.562283	-0.046031	65.081505	8.003316	114.629646	-2.200859	0.000000	-4.489568	0.000000	0.000000	0.000000	-1.297589	-0.040775	-0.414453	0.000000	0.000000	4.000000	27.000000	0.000000
2969.427942	0.186757	0.562283	-0.046031	65.134750	9.604066	115.697502	-2.301575	0.000000	-4.337845	0.000000	0.000000	0.000000	-1.297589	-0.040775	-0.414453	0.000000	0.000000	4.000000	27.000000	0.000000
2969.431276	0.182486	0.562396	-0.046931	65.134750	9.604066	115.697502	-2.301575	0.000000	-4.337845	0.000000	0.000000	0.000000	-1.281321	0.033924	-0.269718	0.000000	0.000000	4.000000	27.000000	0.000000
2969.434609	0.182486	0.562396	-0.046931	65.134750	9.604066	115.697502	-2.301575	0.000000	-4.337845	0.000000	0.000000	0.000000	-1.281321	0.033924	-0.269718	0.000000	0.000000	4.000000	27.000000	0.000000
2969.437942	0.182486	0.562396	-0.046931	65.197762	11.208759	116.626366	-2.346528	0.000000	-4.124292	0.000000	0.000000	0.000000	-1.281321	0.033924	-0.269718	0.000000	0.000000	4.000000	27.000000	0.000000
2969.441276	0.178207	0.562710	-0.047310	65.197762	11.208759	116.626366	-2.346528	0.000000	-4.124292	0.000000	0.000000	0.000000	-1.283581	0.094211	-0.113698	0.000000	0.000000	4.000000	27.000000	0.000000
2969.444609	0.178207	0.562710	-0.047310	65.197762	11.208759	116.626366	-2.346528	0.000000	-4.124292	0.000000	0.000000	0.000000	-1.283581	0.094211	-0.113698	0.000000	0.000000	4.000000	27.000000	0.000000
2969.447942	0.178207	0.562710	-0.047310	65.413895	12.663030	117.532692	-2.365477	0.000000	-3.910362	0.000000	0.000000	0.000000	-1.283581	0.094211	-0.113698	0.000000	0.000000	4.000000	27.000000	0.000000
2969.451276	0.173875	0.563293	-0.047147	65.413895	12.663030	117.532692	-2.365477	0.000000	-3.910362	0.000000	0.000000	0.000000	-1.299734	0.174823	0.048913	0.000000	0.000000	4.000000	27.000000	0.000000
2969.454609	0.173875	0.563293	-0.047147	65.413895	12.663030	117.532692	-2.365477	0.000000	-3.910362	0.000000	0.000000	0.000000	-1.299734	0.174823	0.048913	0.000000	0.000000	4.000000	27.000000	0.000000
2969.457942	0.173875	0.563293	-0.047147	65.980583	13.882561	118.344849	-2.357325	0.000000	-3.693739	0.000000	0.000000	0.000000	-1.299734	0.174823	0.048913	0.000000	0.000000	4.000000	27.000000	0.000000
2969.461276	0.169461	0.564061	-0.046536	65.980583	13.882561	118.344849	-2.357325	0.000000	-3.693739	0.000000	0.000000	0.000000	-1.324148	0.230307	0.183198	0.000000	0.000000	4.000000	27.000000	0.000000
2969.464609	0.169461	0.564061	-0.046536	65.980583	13.882561	118.344849	-2.357325	0.000000	-3.693739	0.000000	0.000000	0.000000	-1.324148	0.230307	0.183198	0.000000	0.000000	4.000000	27.000000	0.000000
2969.467942	0.169461	0.564061	-0.046536	66.829437	15.096791	118.879662	-2.326792	0.000000	-3.473048	0.000000	0.000000	0.000000	-1.324148	0.230307	0.183198	0.000000	0.000000	4.000000	27.000000	0.000000
2969.471276	0.165004	0.564985	-0.045469	66.829437	15.096791	118.879662	-2.326792	0.000000	-3.473048	0.000000	0.000000	0.000000	-1.337091	0.277161	0.320036	0.000000	0.000000	4.000000	27.000000	0.000000
2969.474609	0.165004	0.564985	-0.045469	66.829437	15.096791	118.879662	-2.326792	0.000000	-3.473048	0.000000	0.000000	0.000000	-1.337091	0.277161	0.320036	0.000000	0.000000	4.000000	27.000000	0.000000
2969.477942	0.165004	0.564985	-0.045469	67.881981	16.519968	119.329529	-2.273453	0.000000	-3.250199	0.000000	0.000000	0.000000	-1.337091	0.277161	0.320036	0.000000	0.000000	4.000000	27.000000	0.000000
2969.481276	0.160597	0.566113	-0.043906	67.881981	16.519968	119.329529	-2.273453	0.000000	-3.250199	0.000000	0.000000	0.000000	-1.322242	0.338415	0.468868	0.000000	0.000000	4.000000	27.000000	0.000000
2969.484609	0.160597	0.566113	-0.043906	67.881981	16.519968	119.329529	-2.273453	0.000000	-3.250199	0.000000	0.000000	0.000000	-1.322242	0.338415	0.468868	0.000000	0.000000	4.000000	27.000000	0.000000
2969.487942	0.160597	0.566113	-0.043906	69.105385	18.386824	120.217751	-2.195308	0.000000	-3.029825	0.000000	0.000000	0.000000	-1.322242	0.338415	0.468868	0.000000	0.000000	4.000000	27.000000	0.000000
2969.491276	0.156283	0.567373	-0.041922	69.105385	18.386824	120.217751	-2.195308	0.000000	-3.029825	0.000000	0.000000	0.000000	-1.293931	0.377976	0.595344	0.000000	0.000000	4.000000	27.000000	0.000000
2969.494609	0.156283	0.567373	-0.041922	69.105385	18.386824	120.217751	-2.195308	0.000000	-3.029825	0.000000	0.000000	0.000000	-1.293931	0.377976	0.595344	0.000000	0.000000	4.000000	27.000000	0.000000
2969.497942	0.156283	0.567373	-0.041922	70.468742	20.888540	122.311409	-2.096084	0.000000	-2.814170	0.000000	0.000000	0.000000	-1.293931	0.377976	0.595344	0.000000	0.000000	4.000000	27.000000	0.000000
2969.501276	0.152062	0.568695	-0.039665	70.468742	20.888540	122.311409	-2.096084	0.000000	-2.814170	0.000000	0.000000	0.000000	-1.266488	0.396624	0.677057	0.000000	0.000000	4.000000	27.000000	0.000000
2969.504609	0.152062	0.568695	-0.039665	70.468742	20.888540	122.311409	-2.096084	0.000000	-2.814170	0.000000	0.000000	0.000000	-1.266488	0.396624	0.677057	0.000000	0.000000	4.000000	27.000000	0.000000
2969.507942	0.152062	0.568695	-0.039665	71.895439	24.243071	126.002525	-1.983241	0.000000	-2.603090	0.000000	0.000000	0.000000	-1.266488	0.396624	0.677057	0.000000	0.000000	4.000000	27.000000	0.000000
2969.511276	0.147991	0.570050	-0.037126	71.895439	24.243071	126.002525	-1.983241	0.000000	-2.603090	0.000000	0.000000	0.000000	-1.221101	0.406528	0.761687	0.000000	0.000000	4.000000	27.000000	0.000000
2969.514609	0.147991	0.570050	-0.037126	71.895439	24.243071	126.002525	-1.983241	0.000000	-2.603090	0.000000	0.000000	0.000000	-1.221101	0.406528	0.761687	0.000000	0.000000	4.000000	27.000000	0.000000
2969.517942	0.147991	0.570050	-0.037126	73.308861	28.412985	130.650803	-1.856294	0.000000	-2.399572	0.000000	0.000000	0.000000	-1.221101	0.406528	0.761687	0.000000	0.000000	4.000000	27.000000	0.000000
2969.521276	0.144186	0.571478	-0.034400	73.308861	28.412985	130.650803	-1.856294	0.000000	-2.399572	0.000000	0.000000	0.000000	-1.141766	0.428443	0.817762	0.000000	0.000000	4.000000	27.000000	0.000000
2969.524609	0.144186	0.571478	-0.034400	73.308861	28.412985	130.650803	-1.856294	0.000000	-2.399572	0.000000	0.000000	0.000000	-1.141766	0.428443	0.817762	0.000000	0.000000	4.000000	27.000000	0.000000
2969.527942	0.144186	0.571478	-0.034400	74.776154	33.056107	135.372482	-1.720000	0.000000	-2.209278	0.000000	0.000000	0.000000	-1.141766	0.428443	0.817762	0.000000	0.000000	4.000000	27.000000	0.000000
2969.531276	0.140631	0.572893	-0.031571	74.776154	33.056107	135.372482	-1.720000	0.000000	-2.209278	0.000000	0.000000	0.000000	-1.066259	0.424443	0.848572	0.000000	0.000000	4.000000	27.000000	0.000000
2969.534609	0.140631	0.572893	-0.031571	74.776154	33.056107	135.372482	-1.720000	0.000000	-2.209278	0.000000	0.000000	0.000000	-1.066259	0.424443	0.848572	0.000000	0.000000	4.000000	27.000000	0.000000
2969.537942	0.140631	0.572893	-0.031571	76.406967	37.980274	139.877289	-1.578571	0.000000	-2.031568	0.000000	0.000000	0.000000	-1.066259	0.424443	0.848572	0.000000	0.000000	4.000000	27.000000	0.000000
2969.541276	0.137274	0.574284	-0.028660	76.406967	37.980274	139.877289	-1.578571	0.000000	-2.031568	0.000000	0.000000	0.000000	-1.007213	0.417253	0.873362	0.000000	0.000000	4.000000	27.000000	0.000000
2969.544609	0.137274	0.574284	-0.028660	76.406967	37.980274	139.877289	-1.578571	0.000000	-2.031568	0.000000	0.000000	0.000000	-1.007213	0.417253	0.873362	0.000000	0.000000	4.000000	27.000000	0.000000
2969.547942	0.137274	0.574284	-0.028660	78.187172	43.243389	144.723602	-1.433011	0.000000	-1.863699	0.000000	0.000000	0.000000	-1.007213	0.417253	0.873362	0.000000	0.000000	4.000000	27.000000	0.000000
2969.551276	0.134285	0.575711	-0.025685	78.187172	43.243389	144.723602	-1.433011	0.000000	-1.863699	0.000000	0.000000	0.000000	-0.896716	0.428128	0.892545	0.000000	0.000000	4.000000	27.000000	0.000000
2969.554609	0.134285	0.575711	-0.025685	78.187172	43.243389	144.723602	-1.433011	0.000000	-1.863699	0.000000	0.000000	0.000000	-0.896716	0.428128	0.892545	0.000000	0.000000	4.000000	27.000000	0.000000
2969.557942	0.134285	0.575711	-0.025685	80.005638	49.469994	150.649536	-1.284253	0.000000	-1.714246	0.000000	0.000000	0.000000	-0.896716	0.428128	0.892545	0.000000	0.000000	4.000000	27.000000	0.000000
2969.561276	0.131946	0.577206	-0.022756	80.005638	49.469994	150.649536	-1.284253	0.000000	-1.714246	0.000000	0.000000	0.000000	-0.701633	0.448693	0.878844	0.000000	0.000000	4.000000	27.000000	0.000000
2969.564609	0.131946	0.577206	-0.022756	80.005638	49.469994	150.649536	-1.284253	0.000000	-1.714246	0.000000	0.000000	0.000000	-0.701633	0.448693	0.878844	0.000000	0.000000	4.000000	27.000000	0.000000
2969.567942	0.131946	0.577206	-0.022756	81.703888	57.903236	158.982208	-1.137779	0.000000	-1.597307	0.000000	0.000000	0.000000	-0.701633	0.448693	0.878844	0.000000	0.000000	4.000000	27.000000	0.000000
2969.571276	0.130291	0.578722	-0.019856	81.703888	57.903236	158.982208	-1.137779	0.000000	-1.597307	0.000000	0.000000	0.000000	-0.496448	0.454592	0.869998	0.000000	0.000000	4.000000	27.000000	0.000000
2969.574609	0.130291	0.578722	-0.019856	81.703888	57.903236	158.982208	-1.137779	0.000000	-1.597307	0.000000	0.000000	0.000000	-0.496448	0.454592	0.869998	0.000000	0.000000	4.000000	27.000000	0.000000
2969.577942	0.130291	0.578722	-0.019856	83.240044	69.823532	170.649033	-0.992780	0.000000	-1.514566	0.000000	0.000000	0.000000	-0.496448	0.454592	0.869998	0.000000	0.000000	4.000000	27.000000	0.000000
2969.581276	0.129274	0.580155	-0.017094	83.240044	69.823532	170.649033	-0.992780	0.000000	-1.514566	0.000000	0.000000	0.000000	-0.305289	0.430126	0.828440	0.000000	0.000000	4.000000	27.000000	0.000000
2969.584609	0.129274	0.580155	-0.017094	83.240044	69.823532	170.649033	-0.992780	0.000000	-1.514566	0.000000	0.000000	0.000000	-0.305289	0.430126	0.828440	0.000000	0.000000	4.000000	27.000000	0.000000
2969.587942	0.129274	0.580155	-0.017094	84.515305	86.876045	-172.765121	-0.854706	0.000000	-1.463685	0.000000	0.000000	0.000000	-0.305289	0.430126	0.828440	0.000000	0.000000	4.000000	27.000000	0.000000
2969.591276	0.128685	0.581422	-0.014516	84.515305	86.876045	-172.765121	-0.854706	0.000000	-1.463685	0.000000	0.000000	0.000000	-0.176564	0.380116	0.773294	0.000000	0.000000	4.000000	27.000000	0.000000
2969.594609	0.128685	0.581422	-0.014516	84.515305	86.876045	-172.765121	-0.854706	0.000000	-1.463685	0.000000	0.000000	0.000000	-0.176564	0.380116	0.773294	0.000000	0.000000	4.000000	27.000000	0.000000
2969.597942	0.128685	0.581422	-0.014516	85.309067	111.085014	-149.212296	-0.725824	0.000000	-1.434257	0.000000	0.000000	0.000000	-0.176564	0.380116	0.773294	0.000000	0.000000	4.000000	27.000000	0.000000
2969.601276	0.128500	0.582535	-0.012159	85.309067	111.085014	-149.212296	-0.725824	0.000000	-1.434257	0.000000	0.000000	0.000000	-0.055475	0.333629	0.707190	0.000000	0.000000	4.000000	27.000000	0.000000
2969.604609	0.128500	0.582535	-0.012159	85.309067	111.085014	-149.212296	-0.725824	0.000000	-1.434257	0.000000	0.000000	0.000000	-0.055475	0.333629	0.707190	0.000000	0.000000	4.000000	27.000000	0.000000
2969.607942	0.128500	0.582535	-0.012159	85.321274	139.896820	-121.061501	-0.607959	0.000000	-1.425011	0.000000	0.000000	0.000000	-0.055475	0.333629	0.707190	0.000000	0.000000	4.000000	27.000000	0.000000
2969.611276	0.128700	0.583449	-0.010115	85.321274	139.896820	-121.061501	-0.607959	0.000000	-1.425011	0.000000	0.000000	0.000000	0.059813	0.274400	0.613160	0.000000	0.000000	4.000000	27.000000	0.000000
2969.614609	0.128700	0.583449	-0.010115	85.321274	139.896820	-121.061501	-0.607959	0.000000	-1.425011	0.000000	0.000000	0.000000	0.059813	0.274400	0.613160	0.000000	0.000000	4.000000	27.000000	0.000000
2969.617942	0.128700	0.583449	-0.010115	84.442749	165.493103	-95.839592	-0.505766	0.000000	-1.434980	0.000000	0.000000	0.000000	0.059813	0.274400	0.613160	0.000000	0.000000	4.000000	27.000000	0.000000
2969.621276	0.129272	0.584160	-0.008446	84.442749	165.493103	-95.839592	-0.505766	0.000000	-1.434980	0.000000	0.000000	0.000000	0.171853	0.213347	0.500834	0.000000	0.000000	4.000000	27.000000	0.000000
2969.624609	0.129272	0.584160	-0.008446	84.442749	165.493103	-95.839592	-0.505766	0.000000	-1.434980	0.000000	0.000000	0.000000	0.171853	0.213347	0.500834	0.000000	0.000000	4.000000	27.000000	0.000000
2969.627942	0.129272	0.584160	-0.008446	82.947983	-175.893494	-77.255646	-0.422293	0.000000	-1.463622	0.000000	0.000000	0.000000	0.171853	0.213347	0.500834	0.000000	0.000000	4.000000	27.000000	0.000000
2969.631276	0.130113	0.584718	-0.007133	82.947983	-175.893494	-77.255646	-0.422293	0.000000	-1.463622	0.000000	0.000000	0.000000	0.252315	0.167252	0.393831	0.000000	0.000000	4.000000	27.000000	0.000000
2969.634609	0.130113	0.584718	-0.007133	82.947983	-175.893494	-77.255646	-0.422293	0.000000	-1.463622	0.000000	0.000000	0.000000	0.252315	0.167252	0.393831	0.000000	0.000000	4.000000	27.000000	0.000000
2969.637942	0.130113	0.584718	-0.007133	81.181740	-162.176590	-63.601601	-0.356655	0.000000	-1.505675	0.000000	0.000000	0.000000	0.252315	0.167252	0.393831	0.000000	0.000000	4.000000	27.000000	0.000000
2969.641276	0.131199	0.585103	-0.006187	81.181740	-162.176590	-63.601601	-0.356655	0.000000	-1.505675	0.000000	0.000000	0.000000	0.325726	0.115419	0.283727	0.000000	0.000000	4.000000	27.000000	0.000000
2969.644609	0.131199	0.585103	-0.006187	81.181740	-162.176590	-63.601601	-0.356655	0.000000	-1.505675	0.000000	0.000000	0.000000	0.325726	0.115419	0.283727	0.000000	0.000000	4.000000	27.000000	0.000000
2969.647942	0.131199	0.585103	-0.006187	79.762421	-151.057388	-53.043098	-0.309367	0.000000	-1.559963	0.000000	0.000000	0.000000	0.325726	0.115419	0.283727	0.000000	0.000000	4.000000	27.000000	0.000000
2969.651276	0.132482	0.585391	-0.005457	79.762421	-151.057388	-53.043098	-0.309367	0.000000	-1.559963	0.000000	0.000000	0.000000	0.384877	0.086604	0.218986	0.000000	0.000000	4.000000	27.000000	0.000000
2969.654609	0.132482	0.585391	-0.005457	79.762421	-151.057388	-53.043098	-0.309367	0.000000	-1.559963	0.000000	0.000000	0.000000	0.384877	0.086604	0.218986	0.000000	0.000000	4.000000	27.000000	0.000000
2969.657942	0.132482	0.585391	-0.005457	78.866432	-140.734146	-43.916172	-0.272869	0.000000	-1.624109	0.000000	0.000000	0.000000	0.384877	0.086604	0.218986	0.000000	0.000000	4.000000	27.000000	0.000000
2969.661276	0.133944	0.585628	-0.004929	78.866432	-140.734146	-43.916172	-0.272869	0.000000	-1.624109	0.000000	0.000000	0.000000	0.438526	0.071049	0.158613	0.000000	0.000000	4.000000	27.000000	0.000000
2969.664609	0.133944	0.585628	-0.004929	78.866432	-140.734146	-43.916172	-0.272869	0.000000	-1.624109	0.000000	0.000000	0.000000	0.438526	0.071049	0.158613	0.000000	0.000000	4.000000	27.000000	0.000000
2969.667942	0.135335	0.585684	-0.004811	78.092308	-132.529510	-36.999577	-0.272869	0.000000	-1.624109	0.000000	0.000000	0.000000	0.417236	0.016705	0.035367	0.000000	0.000000	4.000000	27.000000	0.000000
2969.671276	0.135335	0.585684	-0.004811	78.092308	-132.529510	-36.999577	-0.272869	0.000000	-1.624109	0.000000	0.000000	0.000000	0.417236	0.016705	0.035367	0.000000	0.000000	4.000000	27.000000	0.000000
2969.674609	0.135335	0.585684	-0.004811	78.092308	-132.529510	-36.999577	-0.272869	0.000000	-1.624109	0.000000	0.000000	0.000000	0.417236	0.016705	0.035367	0.000000	0.000000	4.000000	27.000000	0.000000
2969.677942	0.136778	0.585680	-0.004993	77.173187	-125.149216	-30.807255	-0.240539	0.000000	-1.766736	0.000000	0.000000	0.000000	0.433100	-0.001076	-0.054629	0.000000	0.000000	4.000000	27.000000	0.000000
2969.681276	0.136778	0.585680	-0.004993	77.173187	-125.149216	-30.807255	-0.240539	0.000000	-1.766736	0.000000	0.000000	0.000000	0.433100	-0.001076	-0.054629	0.000000	0.000000	4.000000	27.000000	0.000000
2969.684609	0.136778	0.585680	-0.004993	77.173187	-125.149216	-30.807255	-0.240539	0.000000	-1.766736	0.000000	0.000000	0.000000	0.433100	-0.001076	-0.054629	0.000000	0.000000	4.000000	27.000000	0.000000
2969.687942	0.138039	0.585614	-0.005472	76.367775	-119.992683	-26.036093	-0.249644	0.000000	-1.838919	0.000000	0.000000	0.000000	0.378222	-0.019925	-0.143603	0.000000	0.000000	4.000000	27.000000	0.000000
2969.691276	0.138039	0.585614	-0.005472	76.367775	-119.992683	-26.036093	-0.249644	0.000000	-1.838919	0.000000	0.000000	0.000000	0.378222	-0.019925	-0.143603	0.000000	0.000000	4.000000	27.000000	0.000000
2969.694609	0.138039	0.585614	-0.005472	76.367775	-119.992683	-26.036093	-0.249644	0.000000	-1.838919	0.000000	0.000000	0.000000	0.378222	-0.019925	-0.143603	0.000000	0.000000	4.000000	27.000000	0.000000
2969.697942	0.139192	0.585374	-0.006375	75.823914	-117.183632	-22.724424	-0.273578	0.000000	-1.901956	0.000000	0.000000	0.000000	0.345748	-0.071911	-0.271055	0.000000	0.000000	4.000000	27.000000	0.000000
2969.701276	0.139192	0.585374	-0.006375	75.823914	-117.183632	-22.724424	-0.273578	0.000000	-1.901956	0.000000	0.000000	0.000000	0.345748	-0.071911	-0.271055	0.000000	0.000000	4.000000	27.000000	0.000000
2969.704609	0.139192	0.585374	-0.006375	75.823914	-117.183632	-22.724424	-0.273578	0.000000	-1.901956	0.000000	0.000000	0.000000	0.345748	-0.071911	-0.271055	0.000000	0.000000	4.000000	27.000000	0.000000
2969.707942	0.140323	0.585006	-0.007561	75.517441	-115.985100	-20.739662	-0.318754	0.000000	-1.959581	0.000000	0.000000	0.000000	0.339466	-0.110533	-0.355729	0.000000	0.000000	4.000000	27.000000	0.000000
2969.711276	0.140323	0.585006	-0.007561	75.517441	-115.985100	-20.739662	-0.318754	0.000000	-1.959581	0.000000	0.000000	0.000000	0.339466	-0.110533	-0.355729	0.000000	0.000000	4.000000	27.000000	0.000000
2969.714609	0.140323	0.585006	-0.007561	75.517441	-115.985100	-20.739662	-0.318754	0.000000	-1.959581	0.000000	0.000000	0.000000	0.339466	-0.110533	-0.355729	0.000000	0.000000	4.000000	27.000000	0.000000
2969.717942	0.141241	0.584483	-0.008962	75.346069	-115.647369	-20.222157	-0.378042	0.000000	-2.016158	0.000000	0.000000	0.000000	0.275428	-0.156783	-0.420443	0.000000	0.000000	4.000000	27.000000	0.000000
2969.721276	0.141241	0.584483	-0.008962	75.346069	-115.647369	-20.222157	-0.378042	0.000000	-2.016158	0.000000	0.000000	0.000000	0.275428	-0.156783	-0.420443	0.000000	0.000000	4.000000	27.000000	0.000000
2969.724609	0.141241	0.584483	-0.008962	75.346069	-115.647369	-20.222157	-0.378042	0.000000	-2.016158	0.000000	0.000000	0.000000	0.275428	-0.156783	-0.420443	0.000000	0.000000	4.000000	27.000000	0.000000
2969.727942	0.141999	0.583891	-0.010482	75.246773	-115.652260	-20.421511	-0.448116	0.000000	-2.062063	0.000000	0.000000	0.000000	0.227258	-0.177483	-0.455980	0.000000	0.000000	4.000000	27.000000	0.000000
2969.731276	0.141999	0.583891	-0.010482	75.246773	-115.652260	-20.421511	-0.448116	0.000000	-2.062063	0.000000	0.000000	0.000000	0.227258	-0.177483	-0.455980	0.000000	0.000000	4.000000	27.000000	0.000000
2969.734609	0.141999	0.583891	-0.010482	75.246773	-115.652260	-20.421511	-0.448116	0.000000	-2.062063	0.000000	0.000000	0.000000	0.227258	-0.177483	-0.455980	0.000000	0.000000	4.000000	27.000000	0.000000
2969.737942	0.142699	0.583308	-0.012014	75.239799	-115.543114	-20.451143	-0.524113	0.000000	-2.099939	0.000000	0.000000	0.000000	0.210190	-0.175041	-0.459569	0.000000	0.000000	4.000000	27.000000	0.000000
2969.741276	0.142699	0.583308	-0.012014	75.239799	-115.543114	-20.451143	-0.524113	0.000000	-2.099939	0.000000	0.000000	0.000000	0.210190	-0.175041	-0.459569	0.000000	0.000000	4.000000	27.000000	0.000000
2969.744609	0.142699	0.583308	-0.012014	75.239799	-115.543114	-20.451143	-0.524113	0.000000	-2.099939	0.000000	0.000000	0.000000	0.210190	-0.175041	-0.459569	0.000000	0.000000	4.000000	27.000000	0.000000
2969.747942	0.143131	0.582831	-0.013425	75.418495	-114.946098	-19.925415	-0.600707	0.000000	-2.134971	0.000000	0.000000	0.000000	0.129349	-0.143060	-0.423130	0.000000	0.000000	4.000000	27.000000	0.000000
2969.751276	0.143131	0.582831	-0.013425	75.418495	-114.946098	-19.925415	-0.600707	0.000000	-2.134971	0.000000	0.000000	0.000000	0.129349	-0.143060	-0.423130	0.000000	0.000000	4.000000	27.000000	0.000000
2969.754609	0.143131	0.582831	-0.013425	75.418495	-114.946098	-19.925415	-0.600707	0.000000	-2.134971	0.000000	0.000000	0.000000	0.129349	-0.143060	-0.423130	0.000000	0.000000	4.000000	27.000000	0.000000
2969.757942	0.143082	0.582416	-0.014654	75.808212	-113.731003	-18.491076	-0.671229	0.000000	-2.156529	0.000000	0.000000	0.000000	-0.014575	-0.124393	-0.368858	0.000000	0.000000	4.000000	27.000000	0.000000
2969.761276	0.143082	0.582416	-0.014654	75.808212	-113.731003	-18.491076	-0.671229	0.000000	-2.156529	0.000000	0.000000	0.000000	-0.014575	-0.124393	-0.368858	0.000000	0.000000	4.000000	27.000000	0.000000
2969.764609	0.143082	0.582416	-0.014654	75.808212	-113.731003	-18.491076	-0.671229	0.000000	-2.156529	0.000000	0.000000	0.000000	-0.014575	-0.124393	-0.368858	0.000000	0.000000	4.000000	27.000000	0.000000
2969.767942	0.142588	0.582049	-0.015824	76.429115	-112.240967	-16.284620	-0.732706	0.000000	-2.154100	0.000000	0.000000	0.000000	-0.148171	-0.110313	-0.350920	0.000000	0.000000	4.000000	27.000000	0.000000
2969.771276	0.142588	0.582049	-0.015824	76.429115	-112.240967	-16.284620	-0.732706	0.000000	-2.154100	0.000000	0.000000	0.000000	-0.148171	-0.110313	-0.350920	0.000000	0.000000	4.000000	27.000000	0.000000
2969.774609	0.142588	0.582049	-0.015824	76.429115	-112.240967	-16.284620	-0.732706	0.000000	-2.154100	0.000000	0.000000	0.000000	-0.148171	-0.110313	-0.350920	0.000000	0.000000	4.000000	27.000000	0.000000
2969.777942	0.141852	0.581687	-0.017104	77.256210	-110.868126	-14.269028	-0.791192	0.000000	-2.129405	0.000000	0.000000	0.000000	-0.220932	-0.108493	-0.383991	0.000000	0.000000	4.000000	27.000000	0.000000
2969.781276	0.141852	0.581687	-0.017104	77.256210	-110.868126	-14.269028	-0.791192	0.000000	-2.129405	0.000000	0.000000	0.000000	-0.220932	-0.108493	-0.383991	0.000000	0.000000	4.000000	27.000000	0.000000
2969.784609	0.141852	0.581687	-0.017104	77.256210	-110.868126	-14.269028	-0.791192	0.000000	-2.129405	0.000000	0.000000	0.000000	-0.220932	-0.108493	-0.383991	0.000000	0.000000	4.000000	27.000000	0.000000
2969.787942	0.140932	0.581385	-0.018460	78.287735	-109.754303	-12.745920	-0.855191	0.000000	-2.092583	0.000000	0.000000	0.000000	-0.275911	-0.090570	-0.406796	0.000000	0.000000	4.000000	27.000000	0.000000
2969.791276	0.140932	0.581385	-0.018460	78.287735	-109.754303	-12.745920	-0.855191	0.000000	-2.092583	0.000000	0.000000	0.000000	-0.275911	-0.090570	-0.406796	0.000000	0.000000	4.000000	27.000000	0.000000
2969.794609	0.140932	0.581385	-0.018460	78.287735	-109.754303	-12.745920	-0.855191	0.000000	-2.092583	0.000000	0.000000	0.000000	-0.275911	-0.090570	-0.406796	0.000000	0.000000	4.000000	27.000000	0.000000
2969.797942	0.139789	0.581142	-0.019880	79.469910	-108.757309	-11.197716	-0.922990	0.000000	-2.046598	0.000000	0.000000	0.000000	-0.342852	-0.072932	-0.425981	0.000000	0.000000	4.000000	27.000000	0.000000
2969.801276	0.139789	0.581142	-0.019880	79.469910	-108.757309	-11.197716	-0.922990	0.000000	-2.046598	0.000000	0.000000	0.000000	-0.342852	-0.072932	-0.425981	0.000000	0.000000	4.000000	27.000000	0.000000
2969.804609	0.139789	0.581142	-0.019880	79.469910	-108.757309	-11.197716	-0.922990	0.000000	-2.046598	0.000000	0.000000	0.000000	-0.342852	-0.072932	-0.425981	0.000000	0.000000	4.000000	27.000000	0.000000
2969.807942	0.138439	0.580947	-0.021251	80.749847	-107.615021	-9.378335	-0.993987	0.000000	-1.989456	0.000000	0.000000	0.000000	-0.405028	-0.058551	-0.411366	0.000000	0.000000	4.000000	27.000000	0.000000
2969.811276	0.138439	0.580947	-0.021251	80.749847	-107.615021	-9.378335	-0.993987	0.000000	-1.989456	0.000000	0.000000	0.000000	-0.405028	-0.058551	-0.411366	0.000000	0.000000	4.000000	27.000000	0.000000
2969.814609	0.138439	0.580947	-0.021251	80.749847	-107.615021	-9.378335	-0.993987	0.000000	-1.989456	0.000000	0.000000	0.000000	-0.405028	-0.058551	-0.411366	0.000000	0.000000	4.000000	27.000000	0.000000
2969.817942	0.136869	0.580796	-0.022477	82.054733	-105.871910	-6.891457	-1.062548	0.000000	-1.921952	0.000000	0.000000	0.000000	-0.470925	-0.045124	-0.367849	0.000000	0.000000	4.000000	27.000000	0.000000
2969.821276	0.136869	0.580796	-0.022477	82.054733	-105.871910	-6.891457	-1.062548	0.000000	-1.921952	0.000000	0.000000	0.000000	-0.470925	-0.045124	-0.367849	0.000000	0.000000	4.000000	27.000000	0.000000
2969.824609	0.136869	0.580796	-0.022477	82.054733	-105.871910	-6.891457	-1.062548	0.000000	-1.921952	0.000000	0.000000	0.000000	-0.470925	-0.045124	-0.367849	0.000000	0.000000	4.000000	27.000000	0.000000
2969.827942	0.135133	0.580655	-0.023613	83.337029	-103.094452	-3.329055	-1.123856	0.000000	-1.843464	0.000000	0.000000	0.000000	-0.520872	-0.042454	-0.340669	0.000000	0.000000	4.000000	27.000000	0.000000
2969.831276	0.135133	0.580655	-0.023613	83.337029	-103.094452	-3.329055	-1.123856	0.000000	-1.843464	0.000000	0.000000	0.000000	-0.520872	-0.042454	-0.340669	0.000000	0.000000	4.000000	27.000000	0.000000
2969.834609	0.135133	0.580655	-0.023613	83.337029	-103.094452	-3.329055	-1.123856	0.000000	-1.843464	0.000000	0.000000	0.000000	-0.520872	-0.042454	-0.340669	0.000000	0.000000	4.000000	27.000000	0.000000
2969.837942	0.133261	0.580563	-0.024564	84.588577	-98.824272	1.775419	-1.180634	0.000000	-1.756652	0.000000	0.000000	0.000000	-0.561626	-0.027653	-0.285390	0.000000	0.000000	4.000000	27.000000	0.000000
2969.841276	0.133261	0.580563	-0.024564	84.588577	-98.824272	1.775419	-1.180634	0.000000	-1.756652	0.000000	0.000000	0.000000	-0.561626	-0.027653	-0.285390	0.000000	0.000000	4.000000	27.000000	0.000000
2969.844609	0.133261	0.580563	-0.024564	84.588577	-98.824272	1.775419	-1.180634	0.000000	-1.756652	0.000000	0.000000	0.000000	-0.561626	-0.027653	-0.285390	0.000000	0.000000	4.000000	27.000000	0.000000
2969.847942	0.131390	0.580527	-0.025399	85.826080	-92.470207	9.066535	-1.228199	0.000000	-1.663048	0.000000	0.000000	0.000000	-0.561423	-0.010738	-0.250573	0.000000	0.000000	4.000000	27.000000	0.000000
2969.851276	0.131390	0.580527	-0.025399	85.826080	-92.470207	9.066535	-1.228199	0.000000	-1.663048	0.000000	0.000000	0.000000	-0.561423	-0.010738	-0.250573	0.000000	0.000000	4.000000	27.000000	0.000000
2969.854609	0.131390	0.580527	-0.025399	85.826080	-92.470207	9.066535	-1.228199	0.000000	-1.663048	0.000000	0.000000	0.000000	-0.561423	-0.010738	-0.250573	0.000000	0.000000	4.000000	27.000000	0.000000
2969.857942	0.129571	0.580559	-0.026091	87.029549	-81.694717	20.890505	-1.269961	0.000000	-1.569477	0.000000	0.000000	0.000000	-0.545595	0.009659	-0.207495	0.000000	0.000000	4.000000	27.000000	0.000000
2969.861276	0.129571	0.580559	-0.026091	87.029549	-81.694717	20.890505	-1.269961	0.000000	-1.569477	0.000000	0.000000	0.000000	-0.545595	0.009659	-0.207495	0.000000	0.000000	4.000000	27.000000	0.000000
2969.864609	0.129571	0.580559	-0.026091	87.029549	-81.694717	20.890505	-1.269961	0.000000	-1.569477	0.000000	0.000000	0.000000	-0.545595	0.009659	-0.207495	0.000000	0.000000	4.000000	27.000000	0.000000
2969.867942	0.127792	0.580648	-0.026678	88.021469	-59.072407	44.632034	-1.304544	0.000000	-1.478544	0.000000	0.000000	0.000000	-0.533742	0.026663	-0.176094	0.000000	0.000000	4.000000	27.000000	0.000000
2969.871276	0.127792	0.580648	-0.026678	88.021469	-59.072407	44.632034	-1.304544	0.000000	-1.478544	0.000000	0.000000	0.000000	-0.533742	0.026663	-0.176094	0.000000	0.000000	4.000000	27.000000	0.000000
2969.874609	0.127792	0.580648	-0.026678	88.021469	-59.072407	44.632034	-1.304544	0.000000	-1.478544	0.000000	0.000000	0.000000	-0.533742	0.026663	-0.176094	0.000000	0.000000	4.000000	27.000000	0.000000
2969.877942	0.126024	0.580781	-0.027101	88.328835	-17.849045	86.989258	-1.333893	0.000000	-1.389587	0.000000	0.000000	0.000000	-0.530383	0.039845	-0.127054	0.000000	0.000000	4.000000	27.000000	0.000000
2969.881276	0.126024	0.580781	-0.027101	88.328835	-17.849045	86.989258	-1.333893	0.000000	-1.389587	0.000000	0.000000	0.000000	-0.530383	0.039845	-0.127054	0.000000	0.000000	4.000000	27.000000	0.000000
2969.884609	0.126024	0.580781	-0.027101	88.328835	-17.849045	86.989258	-1.333893	0.000000	-1.389587	0.000000	0.000000	0.000000	-0.530383	0.039845	-0.127054	0.000000	0.000000	4.000000	27.000000	0.000000
2969.887942	0.124273	0.580971	-0.027413	87.788841	14.131771	119.979858	-1.355068	0.000000	-1.301190	0.000000	0.000000	0.000000	-0.525363	0.057061	-0.093622	0.000000	0.000000	4.000000	27.000000	0.000000
2969.891276	0.124273	0.580971	-0.027413	87.788841	14.131771	119.979858	-1.355068	0.000000	-1.301190	0.000000	0.000000	0.000000	-0.525363	0.057061	-0.093622	0.000000	0.000000	4.000000	27.000000	0.000000
2969.894609	0.124273	0.580971	-0.027413	87.788841	14.131771	119.979858	-1.355068	0.000000	-1.301190	0.000000	0.000000	0.000000	-0.525363	0.057061	-0.093622	0.000000	0.000000	4.000000	27.000000	0.000000
2969.897942	0.122644	0.581237	-0.027626	87.212730	26.634996	133.103882	-1.370672	0.000000	-1.213630	0.000000	0.000000	0.000000	-0.488663	0.079708	-0.063851	0.000000	0.000000	4.000000	27.000000	0.000000
2969.901276	0.122644	0.581237	-0.027626	87.212730	26.634996	133.103882	-1.370672	0.000000	-1.213630	0.000000	0.000000	0.000000	-0.488663	0.079708	-0.063851	0.000000	0.000000	4.000000	27.000000	0.000000
2969.904609	0.122644	0.581237	-0.027626	87.212730	26.634996	133.103882	-1.370672	0.000000	-1.213630	0.000000	0.000000	0.000000	-0.488663	0.079708	-0.063851	0.000000	0.000000	4.000000	27.000000	0.000000
2969.907942	0.121145	0.581519	-0.027863	87.248215	31.069687	137.550476	-1.381314	0.000000	-1.132186	0.000000	0.000000	0.000000	-0.449737	0.084770	-0.071110	0.000000	0.000000	4.000000	27.000000	0.000000
2969.911276	0.121145	0.581519	-0.027863	87.248215	31.069687	137.550476	-1.381314	0.000000	-1.132186	0.000000	0.000000	0.000000	-0.449737	0.084770	-0.071110	0.000000	0.000000	4.000000	27.000000	0.000000
2969.914609	0.121145	0.581519	-0.027863	87.248215	31.069687	137.550476	-1.381314	0.000000	-1.132186	0.000000	0.000000	0.000000	-0.449737	0.084770	-0.071110	0.000000	0.000000	4.000000	27.000000	0.000000
2969.917942	0.119847	0.581925	-0.027942	87.492043	31.956362	138.068192	-1.393165	0.000000	-1.057230	0.000000	0.000000	0.000000	-0.389163	0.121814	-0.023663	0.000000	0.000000	4.000000	27.000000	0.000000
2969.921276	0.119847	0.581925	-0.027942	87.492043	31.956362	138.068192	-1.393165	0.000000	-1.057230	0.000000	0.000000	0.000000	-0.389163	0.121814	-0.023663	0.000000	0.000000	4.000000	27.000000	0.000000
2969.924609	0.119847	0.581925	-0.027942	87.492043	31.956362	138.068192	-1.393165	0.000000	-1.057230	0.000000	0.000000	0.000000	-0.389163	0.121814	-0.023663	0.000000	0.000000	4.000000	27.000000	0.000000
2969.927942	0.118911	0.582366	-0.027996	87.738258	31.983955	137.726944	-1.397109	0.000000	-0.992369	0.000000	0.000000	0.000000	-0.281043	0.132080	-0.016019	0.000000	0.000000	4.000000	27.000000	0.000000
2969.931276	0.118911	0.582366	-0.027996	87.738258	31.983955	137.726944	-1.397109	0.000000	-0.992369	0.000000	0.000000	0.000000	-0.281043	0.132080	-0.016019	0.000000	0.000000	4.000000	27.000000	0.000000
2969.934609	0.118911	0.582366	-0.027996	87.738258	31.983955	137.726944	-1.397109	0.000000	-0.992369	0.000000	0.000000	0.000000	-0.281043	0.132080	-0.016019	0.000000	0.000000	4.000000	27.000000	0.000000
2969.937942	0.118911	0.582366	-0.027996	87.980255	29.882437	135.368835	-1.399779	0.000000	-0.945528	0.000000	0.000000	0.000000	-0.281043	0.132080	-0.016019	0.000000	0.000000	4.000000	27.000000	0.000000
2969.941276	0.118321	0.582810	-0.027986	87.980255	29.882437	135.368835	-1.399779	0.000000	-0.945528	0.000000	0.000000	0.000000	-0.176815	0.133273	0.002966	0.000000	0.000000	4.000000	27.000000	0.000000
2969.944609	0.118321	0.582810	-0.027986	87.980255	29.882437	135.368835	-1.399779	0.000000	-0.945528	0.000000	0.000000	0.000000	-0.176815	0.133273	0.002966	0.000000	0.000000	4.000000	27.000000	0.000000
2969.947942	0.117819	0.583229	-0.027901	88.253929	22.153193	127.402115	-1.399779	0.000000	-0.945528	0.000000	0.000000	0.000000	-0.150787	0.125668	0.025539	0.000000	0.000000	4.000000	27.000000	0.000000
2969.951276	0.117819	0.583229	-0.027901	88.253929	22.153193	127.402115	-1.399779	0.000000	-0.945528	0.000000	0.000000	0.000000	-0.150787	0.125668	0.025539	0.000000	0.000000	4.000000	27.000000	0.000000
2969.954609	0.117819	0.583229	-0.027901	88.253929	22.153193	127.402115	-1.399779	0.000000	-0.945528	0.000000	0.000000	0.000000	-0.150787	0.125668	0.025539	0.000000	0.000000	4.000000	27.000000	0.000000
2969.957942	0.117382	0.583575	-0.027813	88.486130	4.139374	108.946465	-1.395028	0.000000	-0.890928	0.000000	0.000000	0.000000	-0.130847	0.103782	0.026229	0.000000	0.000000	4.000000	27.000000	0.000000
2969.961276	0.117382	0.583575	-0.027813	88.486130	4.139374	108.946465	-1.395028	0.000000	-0.890928	0.000000	0.000000	0.000000	-0.130847	0.103782	0.026229	0.000000	0.000000	4.000000	27.000000	0.000000
2969.964609	0.117382	0.583575	-0.027813	88.486130	4.139374	108.946465	-1.395028	0.000000	-0.890928	0.000000	0.000000	0.000000	-0.130847	0.103782	0.026229	0.000000	0.000000	4.000000	27.000000	0.000000
2969.967942	0.117382	0.583575	-0.027813	88.465065	-23.016645	81.181923	-1.390657	0.000000	-0.869120	0.000000	0.000000	0.000000	-0.130847	0.103782	0.026229	0.000000	0.000000	4.000000	27.000000	0.000000
2969.971276	0.117110	0.583830	-0.027767	88.465065	-23.016645	81.181923	-1.390657	0.000000	-0.869120	0.000000	0.000000	0.000000	-0.081681	0.076481	0.013700	0.000000	0.000000	4.000000	27.000000	0.000000
2969.974609	0.117110	0.583830	-0.027767	88.465065	-23.016645	81.181923	-1.390657	0.000000	-0.869120	0.000000	0.000000	0.000000	-0.081681	0.076481	0.013700	0.000000	0.000000	4.000000	27.000000	0.000000
2969.977942	0.117070	0.584054	-0.027753	88.060837	-46.183434	57.295685	-1.390657	0.000000	-0.869120	0.000000	0.000000	0.000000	-0.011974	0.067330	0.004290	0.000000	0.000000	4.000000	27.000000	0.000000
2969.981276	0.117070	0.584054	-0.027753	88.060837	-46.183434	57.295685	-1.390657	0.000000	-0.869120	0.000000	0.000000	0.000000	-0.011974	0.067330	0.004290	0.000000	0.000000	4.000000	27.000000	0.000000
2969.984609	0.117070	0.584054	-0.027753	88.060837	-46.183434	57.295685	-1.390657	0.000000	-0.869120	0.000000	0.000000	0.000000	-0.011974	0.067330	0.004290	0.000000	0.000000	4.000000	27.000000	0.000000
2969.987942	0.117253	0.584260	-0.027725	87.385132	-60.253841	42.417221	-1.387658	0.000000	-0.853511	0.000000	0.000000	0.000000	0.054909	0.061713	0.008572	0.000000	0.000000	4.000000	27.000000	0.000000
2969.991276	0.117253	0.584260	-0.027725	87.385132	-60.253841	42.417221	-1.387658	0.000000	-0.853511	0.000000	0.000000	0.000000	0.054909	0.061713	0.008572	0.000000	0.000000	4.000000	27.000000	0.000000
2969.994609	0.117253	0.584260	-0.027725	87.385132	-60.253841	42.417221	-1.387658	0.000000	-0.853511	0.000000	0.000000	0.000000	0.054909	0.061713	0.008572	0.000000	0.000000	4.000000	27.000000	0.000000
2969.997942	0.117574	0.584381	-0.027755	86.514511	-68.445770	33.311672	-1.386230	0.000000	-0.862663	0.000000	0.000000	0.000000	0.096093	0.036278	-0.009146	0.000000	0.000000	4.000000	27.000000	0.000000
2970.001276	0.117574	0.584381	-0.027755	86.514511	-68.445770	33.311672	-1.386230	0.000000	-0.862663	0.000000	0.000000	0.000000	0.096093	0.036278	-0.009146	0.000000	0.000000	4.000000	27.000000	0.000000
2970.004609	0.117574	0.584381	-0.027755	86.514511	-68.445770	33.311672	-1.386230	0.000000	-0.862663	0.000000	0.000000	0.000000	0.096093	0.036278	-0.009146	0.000000	0.000000	4.000000	27.000000	0.000000
2970.007942	0.117947	0.584422	-0.027754	85.475456	-73.625168	27.108185	-1.387754	0.000000	-0.878678	0.000000	0.000000	0.000000	0.111906	0.012521	0.000443	0.000000	0.000000	4.000000	27.000000	0.000000
2970.011276	0.117947	0.584422	-0.027754	85.475456	-73.625168	27.108185	-1.387754	0.000000	-0.878678	0.000000	0.000000	0.000000	0.111906	0.012521	0.000443	0.000000	0.000000	4.000000	27.000000	0.000000
2970.014609	0.117947	0.584422	-0.027754	85.475456	-73.625168	27.108185	-1.387754	0.000000	-0.878678	0.000000	0.000000	0.000000	0.111906	0.012521	0.000443	0.000000	0.000000	4.000000	27.000000	0.000000
2970.017942	0.118322	0.584349	-0.027742	84.307838	-76.904457	22.725641	-1.387680	0.000000	-0.897329	0.000000	0.000000	0.000000	0.112770	-0.022097	0.003399	0.000000	0.000000	4.000000	27.000000	0.000000
2970.021276	0.118322	0.584349	-0.027742	84.307838	-76.904457	22.725641	-1.387680	0.000000	-0.897329	0.000000	0.000000	0.000000	0.112770	-0.022097	0.003399	0.000000	0.000000	4.000000	27.000000	0.000000
2970.024609	0.118322	0.584349	-0.027742	84.307838	-76.904457	22.725641	-1.387680	0.000000	-0.897329	0.000000	0.000000	0.000000	0.112770	-0.022097	0.003399	0.000000	0.000000	4.000000	27.000000	0.000000
2970.027942	0.118784	0.584178	-0.027819	83.081940	-79.004646	19.487192	-1.387114	0.000000	-0.916124	0.000000	0.000000	0.000000	0.138417	-0.051100	-0.023091	0.000000	0.000000	4.000000	27.000000	0.000000
2970.031276	0.118784	0.584178	-0.027819	83.081940	-79.004646	19.487192	-1.387114	0.000000	-0.916124	0.000000	0.000000	0.000000	0.138417	-0.051100	-0.023091	0.000000	0.000000	4.000000	27.000000	0.000000
2970.034609	0.118784	0.584178	-0.027819	83.081940	-79.004646	19.487192	-1.387114	0.000000	-0.916124	0.000000	0.000000	0.000000	0.138417	-0.051100	-0.023091	0.000000	0.000000	4.000000	27.000000	0.000000
2970.037942	0.119334	0.583863	-0.027972	81.887848	-80.394287	16.993332	-1.390962	0.000000	-0.939193	0.000000	0.000000	0.000000	0.165092	-0.094697	-0.045695	0.000000	0.000000	4.000000	27.000000	0.000000
2970.041276	0.119334	0.583863	-0.027972	81.887848	-80.394287	16.993332	-1.390962	0.000000	-0.939193	0.000000	0.000000	0.000000	0.165092	-0.094697	-0.045695	0.000000	0.000000	4.000000	27.000000	0.000000
2970.044609	0.119334	0.583863	-0.027972	81.887848	-80.394287	16.993332	-1.390962	0.000000	-0.939193	0.000000	0.000000	0.000000	0.165092	-0.094697	-0.045695	0.000000	0.000000	4.000000	27.000000	0.000000
2970.047942	0.119952	0.583493	-0.028197	80.772285	-81.413239	14.948317	-1.398578	0.000000	-0.966709	0.000000	0.000000	0.000000	0.185270	-0.110923	-0.067773	0.000000	0.000000	4.000000	27.000000	0.000000
2970.051276	0.119952	0.583493	-0.028197	80.772285	-81.413239	14.948317	-1.398578	0.000000	-0.966709	0.000000	0.000000	0.000000	0.185270	-0.110923	-0.067773	0.000000	0.000000	4.000000	27.000000	0.000000
2970.054609	0.119952	0.583493	-0.028197	80.772285	-81.413239	14.948317	-1.398578	0.000000	-0.966709	0.000000	0.000000	0.000000	0.185270	-0.110923	-0.067773	0.000000	0.000000	4.000000	27.000000	0.000000
2970.057942	0.120537	0.583112	-0.028459	79.748169	-82.125328	13.302420	-1.409873	0.000000	-0.997587	0.000000	0.000000	0.000000	0.175650	-0.114390	-0.078388	0.000000	0.000000	4.000000	27.000000	0.000000
2970.061276	0.120537	0.583112	-0.028459	79.748169	-82.125328	13.302420	-1.409873	0.000000	-0.997587	0.000000	0.000000	0.000000	0.175650	-0.114390	-0.078388	0.000000	0.000000	4.000000	27.000000	0.000000
2970.064609	0.120537	0.583112	-0.028459	79.748169	-82.125328	13.302420	-1.409873	0.000000	-0.997587	0.000000	0.000000	0.000000	0.175650	-0.114390	-0.078388	0.000000	0.000000	4.000000	27.000000	0.000000
2970.067942	0.120984	0.582749	-0.028664	78.799675	-82.617767	11.967281	-1.422938	0.000000	-1.026862	0.000000	0.000000	0.000000	0.134167	-0.108933	-0.061664	0.000000	0.000000	4.000000	27.000000	0.000000
2970.071276	0.120984	0.582749	-0.028664	78.799675	-82.617767	11.967281	-1.422938	0.000000	-1.026862	0.000000	0.000000	0.000000	0.134167	-0.108933	-0.061664	0.000000	0.000000	4.000000	27.000000	0.000000
2970.074609	0.120984	0.582749	-0.028664	78.799675	-82.617767	11.967281	-1.422938	0.000000	-1.026862	0.000000	0.000000	0.000000	0.134167	-0.108933	-0.061664	0.000000	0.000000	4.000000	27.000000	0.000000
2970.077942	0.121120	0.582392	-0.028808	77.891602	-82.961258	10.861691	-1.433215	0.000000	-1.049223	0.000000	0.000000	0.000000	0.040572	-0.106988	-0.042962	0.000000	0.000000	4.000000	27.000000	0.000000
2970.081276	0.121120	0.582392	-0.028808	77.891602	-82.961258	10.861691	-1.433215	0.000000	-1.049223	0.000000	0.000000	0.000000	0.040572	-0.106988	-0.042962	0.000000	0.000000	4.000000	27.000000	0.000000
2970.084609	0.121120	0.582392	-0.028808	77.891602	-82.961258	10.861691	-1.433215	0.000000	-1.049223	0.000000	0.000000	0.000000	0.040572	-0.106988	-0.042962	0.000000	0.000000	4.000000	27.000000	0.000000
2970.087942	0.120900	0.582000	-0.028887	77.032715	-83.293648	9.857751	-1.440376	0.000000	-1.055985	0.000000	0.000000	0.000000	-0.065997	-0.117703	-0.023763	0.000000	0.000000	4.000000	27.000000	0.000000
2970.091276	0.120900	0.582000	-0.028887	77.032715	-83.293648	9.857751	-1.440376	0.000000	-1.055985	0.000000	0.000000	0.000000	-0.065997	-0.117703	-0.023763	0.000000	0.000000	4.000000	27.000000	0.000000
2970.094609	0.120900	0.582000	-0.028887	77.032715	-83.293648	9.857751	-1.440376	0.000000	-1.055985	0.000000	0.000000	0.000000	-0.065997	-0.117703	-0.023763	0.000000	0.000000	4.000000	27.000000	0.000000
2970.097942	0.120429	0.581566	-0.029000	76.258453	-83.641960	8.945872	-1.444336	0.000000	-1.044986	0.000000	0.000000	0.000000	-0.141242	-0.129995	-0.034014	0.000000	0.000000	4.000000	27.000000	0.000000
2970.101276	0.120429	0.581566	-0.029000	76.258453	-83.641960	8.945872	-1.444336	0.000000	-1.044986	0.000000	0.000000	0.000000	-0.141242	-0.129995	-0.034014	0.000000	0.000000	4.000000	27.000000	0.000000
2970.104609	0.120429	0.581566	-0.029000	76.258453	-83.641960	8.945872	-1.444336	0.000000	-1.044986	0.000000	0.000000	0.000000	-0.141242	-0.129995	-0.034014	0.000000	0.000000	4.000000	27.000000	0.000000
2970.107942	0.119728	0.581092	-0.029154	75.645210	-84.125923	8.070443	-1.450005	0.000000	-1.021446	0.000000	0.000000	0.000000	-0.210270	-0.142197	-0.046265	0.000000	0.000000	4.000000	27.000000	0.000000
2970.111276	0.119728	0.581092	-0.029154	75.645210	-84.125923	8.070443	-1.450005	0.000000	-1.021446	0.000000	0.000000	0.000000	-0.210270	-0.142197	-0.046265	0.000000	0.000000	4.000000	27.000000	0.000000
2970.114609	0.119728	0.581092	-0.029154	75.645210	-84.125923	8.070443	-1.450005	0.000000	-1.021446	0.000000	0.000000	0.000000	-0.210270	-0.142197	-0.046265	0.000000	0.000000	4.000000	27.000000	0.000000
2970.117942	0.118785	0.580591	-0.029397	75.228439	-84.771072	7.234471	-1.457716	0.000000	-0.986401	0.000000	0.000000	0.000000	-0.283004	-0.150517	-0.072878	0.000000	0.000000	4.000000	27.000000	0.000000
2970.121276	0.118785	0.580591	-0.029397	75.228439	-84.771072	7.234471	-1.457716	0.000000	-0.986401	0.000000	0.000000	0.000000	-0.283004	-0.150517	-0.072878	0.000000	0.000000	4.000000	27.000000	0.000000
2970.124609	0.118785	0.580591	-0.029397	75.228439	-84.771072	7.234471	-1.457716	0.000000	-0.986401	0.000000	0.000000	0.000000	-0.283004	-0.150517	-0.072878	0.000000	0.000000	4.000000	27.000000	0.000000
2970.127942	0.117692	0.580073	-0.029713	74.970192	-85.522453	6.445336	-1.469862	0.000000	-0.939234	0.000000	0.000000	0.000000	-0.327738	-0.155301	-0.094699	0.000000	0.000000	4.000000	27.000000	0.000000
2970.131276	0.117692	0.580073	-0.029713	74.970192	-85.522453	6.445336	-1.469862	0.000000	-0.939234	0.000000	0.000000	0.000000	-0.327738	-0.155301	-0.094699	0.000000	0.000000	4.000000	27.000000	0.000000
2970.134609	0.117692	0.580073	-0.029713	74.970192	-85.522453	6.445336	-1.469862	0.000000	-0.939234	0.000000	0.000000	0.000000	-0.327738	-0.155301	-0.094699	0.000000	0.000000	4.000000	27.000000	0.000000
2970.137942	0.116386	0.579569	-0.030023	74.798073	-86.272957	5.748032	-1.485646	0.000000	-0.884611	0.000000	0.000000	0.000000	-0.391874	-0.151246	-0.093169	0.000000	0.000000	4.000000	27.000000	0.000000
2970.141276	0.116386	0.579569	-0.030023	74.798073	-86.272957	5.748032	-1.485646	0.000000	-0.884611	0.000000	0.000000	0.000000	-0.391874	-0.151246	-0.093169	0.000000	0.000000	4.000000	27.000000	0.000000
2970.144609	0.116386	0.579569	-0.030023	74.798073	-86.272957	5.748032	-1.485646	0.000000	-0.884611	0.000000	0.000000	0.000000	-0.391874	-0.151246	-0.093169	0.000000	0.000000	4.000000	27.000000	0.000000
2970.147942	0.114869	0.579054	-0.030324	74.687813	-86.910095	5.221334	-1.501174	0.000000	-0.819299	0.000000	0.000000	0.000000	-0.455238	-0.154436	-0.090297	0.000000	0.000000	4.000000	27.000000	0.000000
2970.151276	0.114869	0.579054	-0.030324	74.687813	-86.910095	5.221334	-1.501174	0.000000	-0.819299	0.000000	0.000000	0.000000	-0.455238	-0.154436	-0.090297	0.000000	0.000000	4.000000	27.000000	0.000000
2970.154609	0.114869	0.579054	-0.030324	74.687813	-86.910095	5.221334	-1.501174	0.000000	-0.819299	0.000000	0.000000	0.000000	-0.455238	-0.154436	-0.090297	0.000000	0.000000	4.000000	27.000000	0.000000
2970.157942	0.113192	0.578540	-0.030589	74.655258	-87.394196	4.906134	-1.516223	0.000000	-0.743426	0.000000	0.000000	0.000000	-0.503000	-0.154188	-0.079260	0.000000	0.000000	4.000000	27.000000	0.000000
2970.161276	0.113192	0.578540	-0.030589	74.655258	-87.394196	4.906134	-1.516223	0.000000	-0.743426	0.000000	0.000000	0.000000	-0.503000	-0.154188	-0.079260	0.000000	0.000000	4.000000	27.000000	0.000000
2970.164609	0.113192	0.578540	-0.030589	74.655258	-87.394196	4.906134	-1.516223	0.000000	-0.743426	0.000000	0.000000	0.000000	-0.503000	-0.154188	-0.079260	0.000000	0.000000	4.000000	27.000000	0.000000
2970.167942	0.111480	0.578026	-0.030757	74.729637	-87.486923	5.022512	-1.529433	0.000000	-0.659593	0.000000	0.000000	0.000000	-0.513472	-0.154263	-0.050584	0.000000	0.000000	4.000000	27.000000	0.000000
2970.171276	0.111480	0.578026	-0.030757	74.729637	-87.486923	5.022512	-1.529433	0.000000	-0.659593	0.000000	0.000000	0.000000	-0.513472	-0.154263	-0.050584	0.000000	0.000000	4.000000	27.000000	0.000000
2970.174609	0.111480	0.578026	-0.030757	74.729637	-87.486923	5.022512	-1.529433	0.000000	-0.659593	0.000000	0.000000	0.000000	-0.513472	-0.154263	-0.050584	0.000000	0.000000	4.000000	27.000000	0.000000
2970.177942	0.109814	0.577511	-0.030852	75.064568	-86.585564	6.208614	-1.537863	0.000000	-0.574014	0.000000	0.000000	0.000000	-0.499904	-0.154376	-0.028270	0.000000	0.000000	4.000000	27.000000	0.000000
2970.181276	0.109814	0.577511	-0.030852	75.064568	-86.585564	6.208614	-1.537863	0.000000	-0.574014	0.000000	0.000000	0.000000	-0.499904	-0.154376	-0.028270	0.000000	0.000000	4.000000	27.000000	0.000000
2970.184609	0.109814	0.577511	-0.030852	75.064568	-86.585564	6.208614	-1.537863	0.000000	-0.574014	0.000000	0.000000	0.000000	-0.499904	-0.154376	-0.028270	0.000000	0.000000	4.000000	27.000000	0.000000
2970.187942	0.108308	0.577025	-0.030839	75.651382	-84.872589	8.313869	-1.542575	0.000000	-0.490697	0.000000	0.000000	0.000000	-0.451859	-0.145813	0.003780	0.000000	0.000000	4.000000	27.000000	0.000000
2970.191276	0.108308	0.577025	-0.030839	75.651382	-84.872589	8.313869	-1.542575	0.000000	-0.490697	0.000000	0.000000	0.000000	-0.451859	-0.145813	0.003780	0.000000	0.000000	4.000000	27.000000	0.000000
2970.194609	0.108308	0.577025	-0.030839	75.651382	-84.872589	8.313869	-1.542575	0.000000	-0.490697	0.000000	0.000000	0.000000	-0.451859	-0.145813	0.003780	0.000000	0.000000	4.000000	27.000000	0.000000
2970.197942	0.106999	0.576569	-0.030820	76.349236	-82.816055	10.846800	-1.541945	0.000000	-0.415387	0.000000	0.000000	0.000000	-0.392583	-0.136898	0.005594	0.000000	0.000000	4.000000	27.000000	0.000000
2970.201276	0.106999	0.576569	-0.030820	76.349236	-82.816055	10.846800	-1.541945	0.000000	-0.415387	0.000000	0.000000	0.000000	-0.392583	-0.136898	0.005594	0.000000	0.000000	4.000000	27.000000	0.000000
2970.204609	0.106999	0.576569	-0.030820	76.349236	-82.816055	10.846800	-1.541945	0.000000	-0.415387	0.000000	0.000000	0.000000	-0.392583	-0.136898	0.005594	0.000000	0.000000	4.000000	27.000000	0.000000
2970.207942	0.105831	0.576160	-0.030761	77.097076	-80.542900	13.666828	-1.541013	0.000000	-0.349956	0.000000	0.000000	0.000000	-0.350379	-0.122752	0.017656	0.000000	0.000000	4.000000	27.000000	0.000000
2970.211276	0.105831	0.576160	-0.030761	77.097076	-80.542900	13.666828	-1.541013	0.000000	-0.349956	0.000000	0.000000	0.000000	-0.350379	-0.122752	0.017656	0.000000	0.000000	4.000000	27.000000	0.000000
2970.214609	0.105831	0.576160	-0.030761	77.097076	-80.542900	13.666828	-1.541013	0.000000	-0.349956	0.000000	0.000000	0.000000	-0.350379	-0.122752	0.017656	0.000000	0.000000	4.000000	27.000000	0.000000
2970.217942	0.104836	0.575850	-0.030615	77.830750	-77.994965	16.781933	-1.538070	0.000000	-0.291560	0.000000	0.000000	0.000000	-0.298446	-0.092776	0.044069	0.000000	0.000000	4.000000	27.000000	0.000000
2970.221276	0.104836	0.575850	-0.030615	77.830750	-77.994965	16.781933	-1.538070	0.000000	-0.291560	0.000000	0.000000	0.000000	-0.298446	-0.092776	0.044069	0.000000	0.000000	4.000000	27.000000	0.000000
2970.224609	0.104836	0.575850	-0.030615	77.830750	-77.994965	16.781933	-1.538070	0.000000	-0.291560	0.000000	0.000000	0.000000	-0.298446	-0.092776	0.044069	0.000000	0.000000	4.000000	27.000000	0.000000
2970.227942	0.104053	0.575575	-0.030393	78.484947	-75.181755	20.118544	-1.530725	0.000000	-0.241819	0.000000	0.000000	0.000000	-0.234888	-0.082587	0.066570	0.000000	0.000000	4.000000	27.000000	0.000000
2970.231276	0.104053	0.575575	-0.030393	78.484947	-75.181755	20.118544	-1.530725	0.000000	-0.241819	0.000000	0.000000	0.000000	-0.234888	-0.082587	0.066570	0.000000	0.000000	4.000000	27.000000	0.000000
2970.234609	0.104053	0.575575	-0.030393	78.484947	-75.181755	20.118544	-1.530725	0.000000	-0.241819	0.000000	0.000000	0.000000	-0.234888	-0.082587	0.066570	0.000000	0.000000	4.000000	27.000000	0.000000
2970.237942	0.103483	0.575310	-0.030088	79.030983	-72.206497	23.549545	-1.519630	0.000000	-0.202671	0.000000	0.000000	0.000000	-0.170987	-0.079662	0.091325	0.000000	0.000000	4.000000	27.000000	0.000000
2970.241276	0.103483	0.575310	-0.030088	79.030983	-72.206497	23.549545	-1.519630	0.000000	-0.202671	0.000000	0.000000	0.000000	-0.170987	-0.079662	0.091325	0.000000	0.000000	4.000000	27.000000	0.000000
2970.244609	0.103483	0.575310	-0.030088	79.030983	-72.206497	23.549545	-1.519630	0.000000	-0.202671	0.000000	0.000000	0.000000	-0.170987	-0.079662	0.091325	0.000000	0.000000	4.000000	27.000000	0.000000
2970.247942	0.103138	0.575018	-0.029740	79.435059	-69.120461	26.981485	-1.504410	0.000000	-0.174173	0.000000	0.000000	0.000000	-0.103537	-0.087379	0.104543	0.000000	0.000000	4.000000	27.000000	0.000000
2970.251276	0.103138	0.575018	-0.029740	79.435059	-69.120461	26.981485	-1.504410	0.000000	-0.174173	0.000000	0.000000	0.000000	-0.103537	-0.087379	0.104543	0.000000	0.000000	4.000000	27.000000	0.000000
2970.254609	0.103138	0.575018	-0.029740	79.435059	-69.120461	26.981485	-1.504410	0.000000	-0.174173	0.000000	0.000000	0.000000	-0.103537	-0.087379	0.104543	0.000000	0.000000	4.000000	27.000000	0.000000
2970.257942	0.103041	0.574743	-0.029341	79.660843	-66.072487	30.207731	-1.486986	0.000000	-0.156917	0.000000	0.000000	0.000000	-0.029134	-0.082719	0.119732	0.000000	0.000000	4.000000	27.000000	0.000000
2970.261276	0.103041	0.574743	-0.029341	79.660843	-66.072487	30.207731	-1.486986	0.000000	-0.156917	0.000000	0.000000	0.000000	-0.029134	-0.082719	0.119732	0.000000	0.000000	4.000000	27.000000	0.000000
2970.264609	0.103041	0.574743	-0.029341	79.660843	-66.072487	30.207731	-1.486986	0.000000	-0.156917	0.000000	0.000000	0.000000	-0.029134	-0.082719	0.119732	0.000000	0.000000	4.000000	27.000000	0.000000
2970.267942	0.103041	0.574743	-0.029341	79.697617	-63.423149	32.853355	-1.467030	0.000000	-0.152062	0.000000	0.000000	0.000000	-0.029134	-0.082719	0.119732	0.000000	0.000000	4.000000	27.000000	0.000000
2970.271276	0.103190	0.574441	-0.028902	79.697617	-63.423149	32.853355	-1.467030	0.000000	-0.152062	0.000000	0.000000	0.000000	0.044615	-0.090619	0.131671	0.000000	0.000000	4.000000	27.000000	0.000000
2970.274609	0.103190	0.574441	-0.028902	79.697617	-63.423149	32.853355	-1.467030	0.000000	-0.152062	0.000000	0.000000	0.000000	0.044615	-0.090619	0.131671	0.000000	0.000000	4.000000	27.000000	0.000000
2970.277942	0.103487	0.574131	-0.028474	79.626999	-62.171577	33.988747	-1.467030	0.000000	-0.152062	0.000000	0.000000	0.000000	0.089057	-0.092794	0.128306	0.000000	0.000000	4.000000	27.000000	0.000000
2970.281276	0.103487	0.574131	-0.028474	79.626999	-62.171577	33.988747	-1.467030	0.000000	-0.152062	0.000000	0.000000	0.000000	0.089057	-0.092794	0.128306	0.000000	0.000000	4.000000	27.000000	0.000000
2970.284609	0.103487	0.574131	-0.028474	79.626999	-62.171577	33.988747	-1.467030	0.000000	-0.152062	0.000000	0.000000	0.000000	0.089057	-0.092794	0.128306	0.000000	0.000000	4.000000	27.000000	0.000000
2970.287942	0.103487	0.574131	-0.028474	79.513878	-63.153889	32.843006	-1.423701	0.000000	-0.174340	0.000000	0.000000	0.000000	0.089057	-0.092794	0.128306	0.000000	0.000000	4.000000	27.000000	0.000000
2970.291276	0.103896	0.573810	-0.028117	79.513878	-63.153889	32.843006	-1.423701	0.000000	-0.174340	0.000000	0.000000	0.000000	0.122867	-0.096376	0.107091	0.000000	0.000000	4.000000	27.000000	0.000000
2970.294609	0.103896	0.573810	-0.028117	79.513878	-63.153889	32.843006	-1.423701	0.000000	-0.174340	0.000000	0.000000	0.000000	0.122867	-0.096376	0.107091	0.000000	0.000000	4.000000	27.000000	0.000000
2970.297942	0.104368	0.573488	-0.027776	79.333908	-64.752731	31.015257	-1.423701	0.000000	-0.174340	0.000000	0.000000	0.000000	0.141357	-0.096583	0.102436	0.000000	0.000000	4.000000	27.000000	0.000000
2970.301276	0.104368	0.573488	-0.027776	79.333908	-64.752731	31.015257	-1.423701	0.000000	-0.174340	0.000000	0.000000	0.000000	0.141357	-0.096583	0.102436	0.000000	0.000000	4.000000	27.000000	0.000000
2970.304609	0.104368	0.573488	-0.027776	79.333908	-64.752731	31.015257	-1.423701	0.000000	-0.174340	0.000000	0.000000	0.000000	0.141357	-0.096583	0.102436	0.000000	0.000000	4.000000	27.000000	0.000000
2970.307942	0.104921	0.573165	-0.027455	79.072990	-66.426811	29.033361	-1.388780	0.000000	-0.218378	0.000000	0.000000	0.000000	0.166015	-0.096832	0.096226	0.000000	0.000000	4.000000	27.000000	0.000000
2970.311276	0.104921	0.573165	-0.027455	79.072990	-66.426811	29.033361	-1.388780	0.000000	-0.218378	0.000000	0.000000	0.000000	0.166015	-0.096832	0.096226	0.000000	0.000000	4.000000	27.000000	0.000000
2970.314609	0.104921	0.573165	-0.027455	79.072990	-66.426811	29.033361	-1.388780	0.000000	-0.218378	0.000000	0.000000	0.000000	0.166015	-0.096832	0.096226	0.000000	0.000000	4.000000	27.000000	0.000000
2970.317942	0.105491	0.572824	-0.027157	78.761444	-68.031960	27.073431	-1.372742	0.000000	-0.246047	0.000000	0.000000	0.000000	0.171082	-0.102305	0.089254	0.000000	0.000000	4.000000	27.000000	0.000000
2970.321276	0.105491	0.572824	-0.027157	78.761444	-68.031960	27.073431	-1.372742	0.000000	-0.246047	0.000000	0.000000	0.000000	0.171082	-0.102305	0.089254	0.000000	0.000000	4.000000	27.000000	0.000000
2970.324609	0.105491	0.572824	-0.027157	78.761444	-68.031960	27.073431	-1.372742	0.000000	-0.246047	0.000000	0.000000	0.000000	0.171082	-0.102305	0.089254	0.000000	0.000000	4.000000	27.000000	0.000000
2970.327942	0.106087	0.572500	-0.026849	78.421143	-69.433167	25.299026	-1.357866	0.000000	-0.274561	0.000000	0.000000	0.000000	0.178696	-0.097271	0.092607	0.000000	0.000000	4.000000	27.000000	0.000000
2970.331276	0.106087	0.572500	-0.026849	78.421143	-69.433167	25.299026	-1.357866	0.000000	-0.274561	0.000000	0.000000	0.000000	0.178696	-0.097271	0.092607	0.000000	0.000000	4.000000	27.000000	0.000000
2970.334609	0.106087	0.572500	-0.026849	78.421143	-69.433167	25.299026	-1.357866	0.000000	-0.274561	0.000000	0.000000	0.000000	0.178696	-0.097271	0.092607	0.000000	0.000000	4.000000	27.000000	0.000000
2970.337942	0.106645	0.572195	-0.026606	78.077782	-70.614372	23.748446	-1.342432	0.000000	-0.304343	0.000000	0.000000	0.000000	0.167588	-0.091440	0.072774	0.000000	0.000000	4.000000	27.000000	0.000000
2970.341276	0.106645	0.572195	-0.026606	78.077782	-70.614372	23.748446	-1.342432	0.000000	-0.304343	0.000000	0.000000	0.000000	0.167588	-0.091440	0.072774	0.000000	0.000000	4.000000	27.000000	0.000000
2970.344609	0.106645	0.572195	-0.026606	78.077782	-70.614372	23.748446	-1.342432	0.000000	-0.304343	0.000000	0.000000	0.000000	0.167588	-0.091440	0.072774	0.000000	0.000000	4.000000	27.000000	0.000000
2970.347942	0.106645	0.572195	-0.026606	77.755585	-71.546539	22.485933	-1.330303	0.000000	-0.332275	0.000000	0.000000	0.000000	0.167588	-0.091440	0.072774	0.000000	0.000000	4.000000	27.000000	0.000000
2970.351276	0.107059	0.571917	-0.026427	77.755585	-71.546539	22.485933	-1.330303	0.000000	-0.332275	0.000000	0.000000	0.000000	0.123987	-0.083563	0.053628	0.000000	0.000000	4.000000	27.000000	0.000000
2970.354609	0.107059	0.571917	-0.026427	77.755585	-71.546539	22.485933	-1.330303	0.000000	-0.332275	0.000000	0.000000	0.000000	0.123987	-0.083563	0.053628	0.000000	0.000000	4.000000	27.000000	0.000000
2970.357942	0.107300	0.571693	-0.026244	77.465729	-72.288124	21.460949	-1.330303	0.000000	-0.332275	0.000000	0.000000	0.000000	0.072333	-0.067075	0.055046	0.000000	0.000000	4.000000	27.000000	0.000000
2970.361276	0.107300	0.571693	-0.026244	77.465729	-72.288124	21.460949	-1.330303	0.000000	-0.332275	0.000000	0.000000	0.000000	0.072333	-0.067075	0.055046	0.000000	0.000000	4.000000	27.000000	0.000000
2970.364609	0.107300	0.571693	-0.026244	77.465729	-72.288124	21.460949	-1.330303	0.000000	-0.332275	0.000000	0.000000	0.000000	0.072333	-0.067075	0.055046	0.000000	0.000000	4.000000	27.000000	0.000000
2970.367942	0.107395	0.571496	-0.026123	77.236069	-72.826241	20.720585	-1.312190	0.000000	-0.364995	0.000000	0.000000	0.000000	0.028561	-0.059054	0.036153	0.000000	0.000000	4.000000	27.000000	0.000000
2970.371276	0.107395	0.571496	-0.026123	77.236069	-72.826241	20.720585	-1.312190	0.000000	-0.364995	0.000000	0.000000	0.000000	0.028561	-0.059054	0.036153	0.000000	0.000000	4.000000	27.000000	0.000000
2970.374609	0.107395	0.571496	-0.026123	77.236069	-72.826241	20.720585	-1.312190	0.000000	-0.364995	0.000000	0.000000	0.000000	0.028561	-0.059054	0.036153	0.000000	0.000000	4.000000	27.000000	0.000000
2970.377942	0.107395	0.571496	-0.026123	77.074020	-73.208786	20.197193	-1.306165	0.000000	-0.369755	0.000000	0.000000	0.000000	0.028561	-0.059054	0.036153	0.000000	0.000000	4.000000	27.000000	0.000000
2970.381276	0.107353	0.571340	-0.026117	77.074020	-73.208786	20.197193	-1.306165	0.000000	-0.369755	0.000000	0.000000	0.000000	-0.012598	-0.046921	0.001773	0.000000	0.000000	4.000000	27.000000	0.000000
2970.384609	0.107353	0.571340	-0.026117	77.074020	-73.208786	20.197193	-1.306165	0.000000	-0.369755	0.000000	0.000000	0.000000	-0.012598	-0.046921	0.001773	0.000000	0.000000	4.000000	27.000000	0.000000
2970.387942	0.107353	0.571340	-0.026117	76.977203	-73.471321	19.867491	-1.306165	0.000000	-0.369755	0.000000	0.000000	0.000000	-0.012598	-0.046921	0.001773	0.000000	0.000000	4.000000	27.000000	0.000000
2970.391276	0.107353	0.571340	-0.026117	76.977203	-73.471321	19.867491	-1.306165	0.000000	-0.369755	0.000000	0.000000	0.000000	-0.012598	-0.046921	0.001773	0.000000	0.000000	4.000000	27.000000	0.000000
2970.394609	0.107234	0.571180	-0.026160	76.977203	-73.471321	19.867491	-1.306165	0.000000	-0.369755	0.000000	0.000000	0.000000	-0.035793	-0.048102	-0.012848	0.000000	0.000000	4.000000	27.000000	0.000000
2970.397942	0.107234	0.571180	-0.026160	76.922783	-73.625847	19.683434	-1.305869	0.000000	-0.367655	0.000000	0.000000	0.000000	-0.035793	-0.048102	-0.012848	0.000000	0.000000	4.000000	27.000000	0.000000
2970.401276	0.107234	0.571180	-0.026160	76.922783	-73.625847	19.683434	-1.305869	0.000000	-0.367655	0.000000	0.000000	0.000000	-0.035793	-0.048102	-0.012848	0.000000	0.000000	4.000000	27.000000	0.000000
2970.404609	0.107234	0.571180	-0.026160	76.922783	-73.625847	19.683434	-1.305869	0.000000	-0.367655	0.000000	0.000000	0.000000	-0.035793	-0.048102	-0.012848	0.000000	0.000000	4.000000	27.000000	0.000000
2970.407942	0.106649	0.570863	-0.026506	76.885345	-73.773643	19.524504	-1.308011	0.000000	-0.361690	0.000000	0.000000	0.000000	-0.175581	-0.094832	-0.103794	0.000000	0.000000	4.000000	27.000000	0.000000
2970.411276	0.106649	0.570863	-0.026506	76.885345	-73.773643	19.524504	-1.308011	0.000000	-0.361690	0.000000	0.000000	0.000000	-0.175581	-0.094832	-0.103794	0.000000	0.000000	4.000000	27.000000	0.000000
2970.414609	0.106649	0.570863	-0.026506	76.885345	-73.773643	19.524504	-1.308011	0.000000	-0.361690	0.000000	0.000000	0.000000	-0.175581	-0.094832	-0.103794	0.000000	0.000000	4.000000	27.000000	0.000000
2970.417942	0.106649	0.570863	-0.026506	76.833351	-73.926880	19.350145	-1.325310	0.000000	-0.332426	0.000000	0.000000	0.000000	-0.175581	-0.094832	-0.103794	0.000000	0.000000	4.000000	27.000000	0.000000
2970.421276	0.106282	0.570687	-0.026760	76.833351	-73.926880	19.350145	-1.325310	0.000000	-0.332426	0.000000	0.000000	0.000000	-0.109920	-0.052796	-0.076147	0.000000	0.000000	4.000000	27.000000	0.000000
2970.424609	0.106282	0.570687	-0.026760	76.833351	-73.926880	19.350145	-1.325310	0.000000	-0.332426	0.000000	0.000000	0.000000	-0.109920	-0.052796	-0.076147	0.000000	0.000000	4.000000	27.000000	0.000000
2970.427942	0.106282	0.570687	-0.026760	76.743385	-74.030899	19.189993	-1.325310	0.000000	-0.332426	0.000000	0.000000	0.000000	-0.109920	-0.052796	-0.076147	0.000000	0.000000	4.000000	27.000000	0.000000
2970.431276	0.106282	0.570687	-0.026760	76.743385	-74.030899	19.189993	-1.325310	0.000000	-0.332426	0.000000	0.000000	0.000000	-0.109920	-0.052796	-0.076147	0.000000	0.000000	4.000000	27.000000	0.000000
2970.434609	0.105877	0.570487	-0.026998	76.743385	-74.030899	19.189993	-1.325310	0.000000	-0.332426	0.000000	0.000000	0.000000	-0.121624	-0.060014	-0.071459	0.000000	0.000000	4.000000	27.000000	0.000000
2970.437942	0.105460	0.570322	-0.027197	76.617134	-74.012589	19.110798	-1.338001	0.000000	-0.314106	0.000000	0.000000	0.000000	-0.125076	-0.049516	-0.059702	0.000000	0.000000	4.000000	27.000000	0.000000
2970.441276	0.105460	0.570322	-0.027197	76.617134	-74.012589	19.110798	-1.338001	0.000000	-0.314106	0.000000	0.000000	0.000000	-0.125076	-0.049516	-0.059702	0.000000	0.000000	4.000000	27.000000	0.000000
2970.444609	0.105460	0.570322	-0.027197	76.617134	-74.012589	19.110798	-1.338001	0.000000	-0.314106	0.000000	0.000000	0.000000	-0.125076	-0.049516	-0.059702	0.000000	0.000000	4.000000	27.000000	0.000000
2970.447942	0.105460	0.570322	-0.027197	76.476265	-73.426941	19.545588	-1.359861	0.000000	-0.272989	0.000000	0.000000	0.000000	-0.125076	-0.049516	-0.059702	0.000000	0.000000	4.000000	27.000000	0.000000
2970.451276	0.105122	0.570224	-0.027250	76.476265	-73.426941	19.545588	-1.359861	0.000000	-0.272989	0.000000	0.000000	0.000000	-0.101219	-0.029391	-0.015768	0.000000	0.000000	4.000000	27.000000	0.000000
2970.454609	0.105122	0.570224	-0.027250	76.476265	-73.426941	19.545588	-1.359861	0.000000	-0.272989	0.000000	0.000000	0.000000	-0.101219	-0.029391	-0.015768	0.000000	0.000000	4.000000	27.000000	0.000000
2970.457942	0.105122	0.570224	-0.027250	76.361504	-72.327888	20.487711	-1.359861	0.000000	-0.272989	0.000000	0.000000	0.000000	-0.101219	-0.029391	-0.015768	0.000000	0.000000	4.000000	27.000000	0.000000
2970.461276	0.105122	0.570224	-0.027250	76.361504	-72.327888	20.487711	-1.359861	0.000000	-0.272989	0.000000	0.000000	0.000000	-0.101219	-0.029391	-0.015768	0.000000	0.000000	4.000000	27.000000	0.000000
2970.464609	0.104859	0.570200	-0.027179	76.361504	-72.327888	20.487711	-1.359861	0.000000	-0.272989	0.000000	0.000000	0.000000	-0.079162	-0.007245	0.021236	0.000000	0.000000	4.000000	27.000000	0.000000
2970.467942	0.104859	0.570200	-0.027179	76.297646	-70.826233	21.866619	-1.362489	0.000000	-0.256119	0.000000	0.000000	0.000000	-0.079162	-0.007245	0.021236	0.000000	0.000000	4.000000	27.000000	0.000000
2970.471276	0.104859	0.570200	-0.027179	76.297646	-70.826233	21.866619	-1.362489	0.000000	-0.256119	0.000000	0.000000	0.000000	-0.079162	-0.007245	0.021236	0.000000	0.000000	4.000000	27.000000	0.000000
2970.474609	0.104859	0.570200	-0.027179	76.297646	-70.826233	21.866619	-1.362489	0.000000	-0.256119	0.000000	0.000000	0.000000	-0.079162	-0.007245	0.021236	0.000000	0.000000	4.000000	27.000000	0.000000
2970.477942	0.104474	0.570369	-0.026716	76.284378	-69.088387	23.522840	-1.358950	0.000000	-0.242926	0.000000	0.000000	0.000000	-0.115484	0.050681	0.138864	0.000000	0.000000	4.000000	27.000000	0.000000
2970.481276	0.104474	0.570369	-0.026716	76.284378	-69.088387	23.522840	-1.358950	0.000000	-0.242926	0.000000	0.000000	0.000000	-0.115484	0.050681	0.138864	0.000000	0.000000	4.000000	27.000000	0.000000
2970.484609	0.104474	0.570369	-0.026716	76.284378	-69.088387	23.522840	-1.358950	0.000000	-0.242926	0.000000	0.000000	0.000000	-0.115484	0.050681	0.138864	0.000000	0.000000	4.000000	27.000000	0.000000
2970.487942	0.104474	0.570369	-0.026716	76.315216	-67.309967	25.275127	-1.335806	0.000000	-0.223678	0.000000	0.000000	0.000000	-0.115484	0.050681	0.138864	0.000000	0.000000	4.000000	27.000000	0.000000
2970.491276	0.104353	0.570541	-0.026410	76.315216	-67.309967	25.275127	-1.335806	0.000000	-0.223678	0.000000	0.000000	0.000000	-0.036204	0.051549	0.091700	0.000000	0.000000	4.000000	27.000000	0.000000
2970.494609	0.104353	0.570541	-0.026410	76.315216	-67.309967	25.275127	-1.335806	0.000000	-0.223678	0.000000	0.000000	0.000000	-0.036204	0.051549	0.091700	0.000000	0.000000	4.000000	27.000000	0.000000
2970.497942	0.104353	0.570541	-0.026410	76.338966	-65.602539	26.959202	-1.335806	0.000000	-0.223678	0.000000	0.000000	0.000000	-0.036204	0.051549	0.091700	0.000000	0.000000	4.000000	27.000000	0.000000
2970.501276	0.104353	0.570541	-0.026410	76.338966	-65.602539	26.959202	-1.335806	0.000000	-0.223678	0.000000	0.000000	0.000000	-0.036204	0.051549	0.091700	0.000000	0.000000	4.000000	27.000000	0.000000
2970.504609	0.104279	0.570685	-0.026178	76.338966	-65.602539	26.959202	-1.335806	0.000000	-0.223678	0.000000	0.000000	0.000000	-0.022083	0.043100	0.069784	0.000000	0.000000	4.000000	27.000000	0.000000
2970.507942	0.104242	0.570811	-0.025973	76.340446	-63.979393	28.543449	-1.320522	0.000000	-0.217644	0.000000	0.000000	0.000000	-0.011100	0.037909	0.061588	0.000000	0.000000	4.000000	27.000000	0.000000
2970.511276	0.104242	0.570811	-0.025973	76.340446	-63.979393	28.543449	-1.320522	0.000000	-0.217644	0.000000	0.000000	0.000000	-0.011100	0.037909	0.061588	0.000000	0.000000	4.000000	27.000000	0.000000
2970.514609	0.104242	0.570811	-0.025973	76.340446	-63.979393	28.543449	-1.320522	0.000000	-0.217644	0.000000	0.000000	0.000000	-0.011100	0.037909	0.061588	0.000000	0.000000	4.000000	27.000000	0.000000
2970.517942	0.104294	0.570909	-0.025850	76.270554	-62.398895	30.002750	-1.298627	0.000000	-0.212114	0.000000	0.000000	0.000000	0.015383	0.029444	0.036734	0.000000	0.000000	4.000000	27.000000	0.000000
2970.521276	0.104294	0.570909	-0.025850	76.270554	-62.398895	30.002750	-1.298627	0.000000	-0.212114	0.000000	0.000000	0.000000	0.015383	0.029444	0.036734	0.000000	0.000000	4.000000	27.000000	0.000000
2970.524609	0.104294	0.570909	-0.025850	76.270554	-62.398895	30.002750	-1.298627	0.000000	-0.212114	0.000000	0.000000	0.000000	0.015383	0.029444	0.036734	0.000000	0.000000	4.000000	27.000000	0.000000
2970.527942	0.104294	0.570909	-0.025850	76.089653	-60.731510	31.431128	-1.292505	0.000000	-0.214677	0.000000	0.000000	0.000000	0.015383	0.029444	0.036734	0.000000	0.000000	4.000000	27.000000	0.000000
2970.531276	0.104329	0.571003	-0.025792	76.089653	-60.731510	31.431128	-1.292505	0.000000	-0.214677	0.000000	0.000000	0.000000	0.010735	0.028264	0.017501	0.000000	0.000000	4.000000	27.000000	0.000000
2970.534609	0.104329	0.571003	-0.025792	76.089653	-60.731510	31.431128	-1.292505	0.000000	-0.214677	0.000000	0.000000	0.000000	0.010735	0.028264	0.017501	0.000000	0.000000	4.000000	27.000000	0.000000
2970.537942	0.104361	0.571080	-0.025751	75.805321	-58.921959	32.891659	-1.292505	0.000000	-0.214677	0.000000	0.000000	0.000000	0.009475	0.023010	0.012295	0.000000	0.000000	4.000000	27.000000	0.000000
2970.541276	0.104361	0.571080	-0.025751	75.805321	-58.921959	32.891659	-1.292505	0.000000	-0.214677	0.000000	0.000000	0.000000	0.009475	0.023010	0.012295	0.000000	0.000000	4.000000	27.000000	0.000000
2970.544609	0.104361	0.571080	-0.025751	75.805321	-58.921959	32.891659	-1.292505	0.000000	-0.214677	0.000000	0.000000	0.000000	0.009475	0.023010	0.012295	0.000000	0.000000	4.000000	27.000000	0.000000
2970.547942	0.104361	0.571080	-0.025751	75.469658	-57.150864	34.258671	-1.287538	0.000000	-0.218046	0.000000	0.000000	0.000000	0.009475	0.023010	0.012295	0.000000	0.000000	4.000000	27.000000	0.000000
2970.551276	0.104414	0.571133	-0.025709	75.469658	-57.150864	34.258671	-1.287538	0.000000	-0.218046	0.000000	0.000000	0.000000	0.016061	0.015744	0.012619	0.000000	0.000000	4.000000	27.000000	0.000000
2970.554609	0.104414	0.571133	-0.025709	75.469658	-57.150864	34.258671	-1.287538	0.000000	-0.218046	0.000000	0.000000	0.000000	0.016061	0.015744	0.012619	0.000000	0.000000	4.000000	27.000000	0.000000
2970.557942	0.104549	0.571119	-0.025692	75.141663	-55.559299	35.450005	-1.287538	0.000000	-0.218046	0.000000	0.000000	0.000000	0.040266	-0.004057	0.005095	0.000000	0.000000	4.000000	27.000000	0.000000
2970.561276	0.104549	0.571119	-0.025692	75.141663	-55.559299	35.450005	-1.287538	0.000000	-0.218046	0.000000	0.000000	0.000000	0.040266	-0.004057	0.005095	0.000000	0.000000	4.000000	27.000000	0.000000
2970.564609	0.104549	0.571119	-0.025692	75.141663	-55.559299	35.450005	-1.287538	0.000000	-0.218046	0.000000	0.000000	0.000000	0.040266	-0.004057	0.005095	0.000000	0.000000	4.000000	27.000000	0.000000
2970.567942	0.104549	0.571119	-0.025692	74.885811	-54.158169	36.528648	-1.284586	0.000000	-0.227434	0.000000	0.000000	0.000000	0.040266	-0.004057	0.005095	0.000000	0.000000	4.000000	27.000000	0.000000
2970.571276	0.104730	0.571099	-0.025661	74.885811	-54.158169	36.528648	-1.284586	0.000000	-0.227434	0.000000	0.000000	0.000000	0.054263	-0.006077	0.009111	0.000000	0.000000	4.000000	27.000000	0.000000
2970.574609	0.104730	0.571099	-0.025661	74.885811	-54.158169	36.528648	-1.284586	0.000000	-0.227434	0.000000	0.000000	0.000000	0.054263	-0.006077	0.009111	0.000000	0.000000	4.000000	27.000000	0.000000
2970.577942	0.104730	0.571099	-0.025661	74.728783	-52.907711	37.567486	-1.284586	0.000000	-0.227434	0.000000	0.000000	0.000000	0.054263	-0.006077	0.009111	0.000000	0.000000	4.000000	27.000000	0.000000
2970.581276	0.104730	0.571099	-0.025661	74.728783	-52.907711	37.567486	-1.284586	0.000000	-0.227434	0.000000	0.000000	0.000000	0.054263	-0.006077	0.009111	0.000000	0.000000	4.000000	27.000000	0.000000
2970.584609	0.104972	0.571078	-0.025646	74.728783	-52.907711	37.567486	-1.284586	0.000000	-0.227434	0.000000	0.000000	0.000000	0.072710	-0.006076	0.004604	0.000000	0.000000	4.000000	27.000000	0.000000
2970.587942	0.105262	0.571117	-0.025612	74.637459	-51.779610	38.565338	-1.283068	0.000000	-0.236477	0.000000	0.000000	0.000000	0.087106	0.011686	0.010140	0.000000	0.000000	4.000000	27.000000	0.000000
2970.591276	0.105262	0.571117	-0.025612	74.637459	-51.779610	38.565338	-1.283068	0.000000	-0.236477	0.000000	0.000000	0.000000	0.087106	0.011686	0.010140	0.000000	0.000000	4.000000	27.000000	0.000000
2970.594609	0.105262	0.571117	-0.025612	74.637459	-51.779610	38.565338	-1.283068	0.000000	-0.236477	0.000000	0.000000	0.000000	0.087106	0.011686	0.010140	0.000000	0.000000	4.000000	27.000000	0.000000
2970.597942	0.105262	0.571117	-0.025612	74.580223	-50.795284	39.471443	-1.280610	0.000000	-0.263113	0.000000	0.000000	0.000000	0.087106	0.011686	0.010140	0.000000	0.000000	4.000000	27.000000	0.000000
2970.601276	0.105545	0.571209	-0.025522	74.580223	-50.795284	39.471443	-1.280610	0.000000	-0.263113	0.000000	0.000000	0.000000	0.084793	0.027439	0.027157	0.000000	0.000000	4.000000	27.000000	0.000000
2970.604609	0.105545	0.571209	-0.025522	74.580223	-50.795284	39.471443	-1.280610	0.000000	-0.263113	0.000000	0.000000	0.000000	0.084793	0.027439	0.027157	0.000000	0.000000	4.000000	27.000000	0.000000
2970.607942	0.105545	0.571209	-0.025522	74.535355	-49.973385	40.255463	-1.280610	0.000000	-0.263113	0.000000	0.000000	0.000000	0.084793	0.027439	0.027157	0.000000	0.000000	4.000000	27.000000	0.000000
2970.611276	0.105545	0.571209	-0.025522	74.535355	-49.973385	40.255463	-1.280610	0.000000	-0.263113	0.000000	0.000000	0.000000	0.084793	0.027439	0.027157	0.000000	0.000000	4.000000	27.000000	0.000000
2970.614609	0.105720	0.571395	-0.025338	74.535355	-49.973385	40.255463	-1.280610	0.000000	-0.263113	0.000000	0.000000	0.000000	0.052573	0.055783	0.055066	0.000000	0.000000	4.000000	27.000000	0.000000
2970.617942	0.105720	0.571395	-0.025338	74.495117	-49.316460	40.899212	-1.276084	0.000000	-0.277245	0.000000	0.000000	0.000000	0.052573	0.055783	0.055066	0.000000	0.000000	4.000000	27.000000	0.000000
2970.621276	0.105720	0.571395	-0.025338	74.495117	-49.316460	40.899212	-1.276084	0.000000	-0.277245	0.000000	0.000000	0.000000	0.052573	0.055783	0.055066	0.000000	0.000000	4.000000	27.000000	0.000000
2970.624609	0.105720	0.571395	-0.025338	74.495117	-49.316460	40.899212	-1.276084	0.000000	-0.277245	0.000000	0.000000	0.000000	0.052573	0.055783	0.055066	0.000000	0.000000	4.000000	27.000000	0.000000
2970.627942	0.105850	0.571872	-0.024808	74.471527	-48.770931	41.457466	-1.266906	0.000000	-0.286008	0.000000	0.000000	0.000000	0.038962	0.143199	0.159163	0.000000	0.000000	4.000000	27.000000	0.000000
2970.631276	0.105850	0.571872	-0.024808	74.471527	-48.770931	41.457466	-1.266906	0.000000	-0.286008	0.000000	0.000000	0.000000	0.038962	0.143199	0.159163	0.000000	0.000000	4.000000	27.000000	0.000000
2970.634609	0.105850	0.571872	-0.024808	74.471527	-48.770931	41.457466	-1.266906	0.000000	-0.286008	0.000000	0.000000	0.000000	0.038962	0.143199	0.159163	0.000000	0.000000	4.000000	27.000000	0.000000
2970.637942	0.105850	0.571872	-0.024808	74.512062	-48.336575	41.977051	-1.240379	0.000000	-0.292501	0.000000	0.000000	0.000000	0.038962	0.143199	0.159163	0.000000	0.000000	4.000000	27.000000	0.000000
2970.641276	0.105882	0.572058	-0.024589	74.512062	-48.336575	41.977051	-1.240379	0.000000	-0.292501	0.000000	0.000000	0.000000	0.009499	0.055889	0.065478	0.000000	0.000000	4.000000	27.000000	0.000000
2970.644609	0.105882	0.572058	-0.024589	74.512062	-48.336575	41.977051	-1.240379	0.000000	-0.292501	0.000000	0.000000	0.000000	0.009499	0.055889	0.065478	0.000000	0.000000	4.000000	27.000000	0.000000
2970.647942	0.105882	0.572058	-0.024589	74.660912	-48.074680	42.433842	-1.240379	0.000000	-0.292501	0.000000	0.000000	0.000000	0.009499	0.055889	0.065478	0.000000	0.000000	4.000000	27.000000	0.000000
2970.651276	0.105882	0.572058	-0.024589	74.660912	-48.074680	42.433842	-1.240379	0.000000	-0.292501	0.000000	0.000000	0.000000	0.009499	0.055889	0.065478	0.000000	0.000000	4.000000	27.000000	0.000000
2970.654609	0.105913	0.572157	-0.024462	74.660912	-48.074680	42.433842	-1.240379	0.000000	-0.292501	0.000000	0.000000	0.000000	0.009315	0.029563	0.038062	0.000000	0.000000	4.000000	27.000000	0.000000
2970.657942	0.105927	0.572185	-0.024405	74.912262	-47.840832	42.980610	-1.229466	0.000000	-0.294085	0.000000	0.000000	0.000000	0.004247	0.008520	0.017356	0.000000	0.000000	4.000000	27.000000	0.000000
2970.661276	0.105927	0.572185	-0.024405	74.912262	-47.840832	42.980610	-1.229466	0.000000	-0.294085	0.000000	0.000000	0.000000	0.004247	0.008520	0.017356	0.000000	0.000000	4.000000	27.000000	0.000000
2970.664609	0.105927	0.572185	-0.024405	74.912262	-47.840832	42.980610	-1.229466	0.000000	-0.294085	0.000000	0.000000	0.000000	0.004247	0.008520	0.017356	0.000000	0.000000	4.000000	27.000000	0.000000
2970.667942	0.105927	0.572185	-0.024405	75.209808	-47.564987	43.622299	-1.220230	0.000000	-0.296345	0.000000	0.000000	0.000000	0.004247	0.008520	0.017356	0.000000	0.000000	4.000000	27.000000	0.000000
2970.671276	0.105931	0.572203	-0.024387	75.209808	-47.564987	43.622299	-1.220230	0.000000	-0.296345	0.000000	0.000000	0.000000	0.001269	0.005282	0.005174	0.000000	0.000000	4.000000	27.000000	0.000000
2970.674609	0.105931	0.572203	-0.024387	75.209808	-47.564987	43.622299	-1.220230	0.000000	-0.296345	0.000000	0.000000	0.000000	0.001269	0.005282	0.005174	0.000000	0.000000	4.000000	27.000000	0.000000
2970.677942	0.105931	0.572203	-0.024387	75.488029	-47.291225	44.241650	-1.220230	0.000000	-0.296345	0.000000	0.000000	0.000000	0.001269	0.005282	0.005174	0.000000	0.000000	4.000000	27.000000	0.000000
2970.681276	0.105931	0.572203	-0.024387	75.488029	-47.291225	44.241650	-1.220230	0.000000	-0.296345	0.000000	0.000000	0.000000	0.001269	0.005282	0.005174	0.000000	0.000000	4.000000	27.000000	0.000000
2970.684609	0.105921	0.572214	-0.024342	75.488029	-47.291225	44.241650	-1.220230	0.000000	-0.296345	0.000000	0.000000	0.000000	-0.003185	0.003229	0.013688	0.000000	0.000000	4.000000	27.000000	0.000000
2970.687942	0.105897	0.572193	-0.024262	75.728615	-47.053490	44.780010	-1.219368	0.000000	-0.296557	0.000000	0.000000	0.000000	-0.007189	-0.006105	0.024032	0.000000	0.000000	4.000000	27.000000	0.000000
2970.691276	0.105897	0.572193	-0.024262	75.728615	-47.053490	44.780010	-1.219368	0.000000	-0.296557	0.000000	0.000000	0.000000	-0.007189	-0.006105	0.024032	0.000000	0.000000	4.000000	27.000000	0.000000
2970.694609	0.105897	0.572193	-0.024262	75.728615	-47.053490	44.780010	-1.219368	0.000000	-0.296557	0.000000	0.000000	0.000000	-0.007189	-0.006105	0.024032	0.000000	0.000000	4.000000	27.000000	0.000000
2970.697942	0.105897	0.572193	-0.024262	75.927498	-46.850121	45.235973	-1.213081	0.000000	-0.294828	0.000000	0.000000	0.000000	-0.007189	-0.006105	0.024032	0.000000	0.000000	4.000000	27.000000	0.000000
2970.701276	0.105852	0.572173	-0.024176	75.927498	-46.850121	45.235973	-1.213081	0.000000	-0.294828	0.000000	0.000000	0.000000	-0.013358	-0.006104	0.025539	0.000000	0.000000	4.000000	27.000000	0.000000
2970.704609	0.105852	0.572173	-0.024176	75.927498	-46.850121	45.235973	-1.213081	0.000000	-0.294828	0.000000	0.000000	0.000000	-0.013358	-0.006104	0.025539	0.000000	0.000000	4.000000	27.000000	0.000000
2970.707942	0.105852	0.572173	-0.024176	76.077797	-46.686314	45.587467	-1.213081	0.000000	-0.294828	0.000000	0.000000	0.000000	-0.013358	-0.006104	0.025539	0.000000	0.000000	4.000000	27.000000	0.000000
2970.711276	0.105852	0.572173	-0.024176	76.077797	-46.686314	45.587467	-1.213081	0.000000	-0.294828	0.000000	0.000000	0.000000	-0.013358	-0.006104	0.025539	0.000000	0.000000	4.000000	27.000000	0.000000
2970.714609	0.105864	0.572157	-0.024037	76.077797	-46.686314	45.587467	-1.213081	0.000000	-0.294828	0.000000	0.000000	0.000000	0.003657	-0.004932	0.041707	0.000000	0.000000	4.000000	27.000000	0.000000
2970.717942	0.105911	0.572169	-0.023846	76.190498	-46.506111	45.915550	-1.208824	0.000000	-0.292602	0.000000	0.000000	0.000000	0.014065	0.003592	0.057548	0.000000	0.000000	4.000000	27.000000	0.000000
2970.721276	0.105911	0.572169	-0.023846	76.190498	-46.506111	45.915550	-1.208824	0.000000	-0.292602	0.000000	0.000000	0.000000	0.014065	0.003592	0.057548	0.000000	0.000000	4.000000	27.000000	0.000000
2970.724609	0.105911	0.572169	-0.023846	76.190498	-46.506111	45.915550	-1.208824	0.000000	-0.292602	0.000000	0.000000	0.000000	0.014065	0.003592	0.057548	0.000000	0.000000	4.000000	27.000000	0.000000
2970.727942	0.105911	0.572169	-0.023846	76.287003	-46.299091	46.254677	-1.192282	0.000000	-0.295555	0.000000	0.000000	0.000000	0.014065	0.003592	0.057548	0.000000	0.000000	4.000000	27.000000	0.000000
2970.731276	0.106026	0.572262	-0.023554	76.287003	-46.299091	46.254677	-1.192282	0.000000	-0.295555	0.000000	0.000000	0.000000	0.034443	0.027866	0.087386	0.000000	0.000000	4.000000	27.000000	0.000000
2970.734609	0.106026	0.572262	-0.023554	76.287003	-46.299091	46.254677	-1.192282	0.000000	-0.295555	0.000000	0.000000	0.000000	0.034443	0.027866	0.087386	0.000000	0.000000	4.000000	27.000000	0.000000
2970.737942	0.106026	0.572262	-0.023554	76.375740	-46.049915	46.625252	-1.192282	0.000000	-0.295555	0.000000	0.000000	0.000000	0.034443	0.027866	0.087386	0.000000	0.000000	4.000000	27.000000	0.000000
2970.741276	0.106026	0.572262	-0.023554	76.375740	-46.049915	46.625252	-1.192282	0.000000	-0.295555	0.000000	0.000000	0.000000	0.034443	0.027866	0.087386	0.000000	0.000000	4.000000	27.000000	0.000000
2970.744609	0.106187	0.572369	-0.023164	76.375740	-46.049915	46.625252	-1.192282	0.000000	-0.295555	0.000000	0.000000	0.000000	0.048305	0.032307	0.117188	0.000000	0.000000	4.000000	27.000000	0.000000
2970.747942	0.106421	0.572463	-0.022742	76.489441	-45.761486	47.063557	-1.177718	0.000000	-0.301296	0.000000	0.000000	0.000000	0.070320	0.028193	0.126593	0.000000	0.000000	4.000000	27.000000	0.000000
2970.751276	0.106421	0.572463	-0.022742	76.489441	-45.761486	47.063557	-1.177718	0.000000	-0.301296	0.000000	0.000000	0.000000	0.070320	0.028193	0.126593	0.000000	0.000000	4.000000	27.000000	0.000000
2970.754609	0.106421	0.572463	-0.022742	76.489441	-45.761486	47.063557	-1.177718	0.000000	-0.301296	0.000000	0.000000	0.000000	0.070320	0.028193	0.126593	0.000000	0.000000	4.000000	27.000000	0.000000
2970.757942	0.106421	0.572463	-0.022742	76.638000	-45.430504	47.583069	-1.137087	0.000000	-0.321067	0.000000	0.000000	0.000000	0.070320	0.028193	0.126593	0.000000	0.000000	4.000000	27.000000	0.000000
2970.761276	0.106648	0.572519	-0.022262	76.638000	-45.430504	47.583069	-1.137087	0.000000	-0.321067	0.000000	0.000000	0.000000	0.068068	0.016694	0.143871	0.000000	0.000000	4.000000	27.000000	0.000000
2970.764609	0.106648	0.572519	-0.022262	76.638000	-45.430504	47.583069	-1.137087	0.000000	-0.321067	0.000000	0.000000	0.000000	0.068068	0.016694	0.143871	0.000000	0.000000	4.000000	27.000000	0.000000
2970.767942	0.106911	0.572490	-0.021815	76.821564	-45.078373	48.158237	-1.137087	0.000000	-0.321067	0.000000	0.000000	0.000000	0.078899	-0.008632	0.134106	0.000000	0.000000	4.000000	27.000000	0.000000
2970.771276	0.106911	0.572490	-0.021815	76.821564	-45.078373	48.158237	-1.137087	0.000000	-0.321067	0.000000	0.000000	0.000000	0.078899	-0.008632	0.134106	0.000000	0.000000	4.000000	27.000000	0.000000
2970.774609	0.106911	0.572490	-0.021815	76.821564	-45.078373	48.158237	-1.137087	0.000000	-0.321067	0.000000	0.000000	0.000000	0.078899	-0.008632	0.134106	0.000000	0.000000	4.000000	27.000000	0.000000
2970.777942	0.106911	0.572490	-0.021815	77.028831	-44.724594	48.763771	-1.090758	0.000000	-0.345561	0.000000	0.000000	0.000000	0.078899	-0.008632	0.134106	0.000000	0.000000	4.000000	27.000000	0.000000
2970.781276	0.107151	0.572419	-0.021374	77.028831	-44.724594	48.763771	-1.090758	0.000000	-0.345561	0.000000	0.000000	0.000000	0.071957	-0.021364	0.132231	0.000000	0.000000	4.000000	27.000000	0.000000
2970.784609	0.107151	0.572419	-0.021374	77.028831	-44.724594	48.763771	-1.090758	0.000000	-0.345561	0.000000	0.000000	0.000000	0.071957	-0.021364	0.132231	0.000000	0.000000	4.000000	27.000000	0.000000
2970.787942	0.107301	0.572287	-0.020942	77.237457	-44.400360	49.340641	-1.090758	0.000000	-0.345561	0.000000	0.000000	0.000000	0.045088	-0.039436	0.129791	0.000000	0.000000	4.000000	27.000000	0.000000
2970.791276	0.107301	0.572287	-0.020942	77.237457	-44.400360	49.340641	-1.090758	0.000000	-0.345561	0.000000	0.000000	0.000000	0.045088	-0.039436	0.129791	0.000000	0.000000	4.000000	27.000000	0.000000
2970.794609	0.107301	0.572287	-0.020942	77.237457	-44.400360	49.340641	-1.090758	0.000000	-0.345561	0.000000	0.000000	0.000000	0.045088	-0.039436	0.129791	0.000000	0.000000	4.000000	27.000000	0.000000
2970.797942	0.107425	0.572162	-0.020527	77.427391	-44.096058	49.880402	-1.047087	0.000000	-0.365069	0.000000	0.000000	0.000000	0.037163	-0.037489	0.124286	0.000000	0.000000	4.000000	27.000000	0.000000
2970.801276	0.107425	0.572162	-0.020527	77.427391	-44.096058	49.880402	-1.047087	0.000000	-0.365069	0.000000	0.000000	0.000000	0.037163	-0.037489	0.124286	0.000000	0.000000	4.000000	27.000000	0.000000
2970.804609	0.107425	0.572162	-0.020527	77.427391	-44.096058	49.880402	-1.047087	0.000000	-0.365069	0.000000	0.000000	0.000000	0.037163	-0.037489	0.124286	0.000000	0.000000	4.000000	27.000000	0.000000
2970.807942	0.107425	0.572162	-0.020527	77.611137	-43.790936	50.416580	-1.026373	0.000000	-0.371263	0.000000	0.000000	0.000000	0.037163	-0.037489	0.124286	0.000000	0.000000	4.000000	27.000000	0.000000
2970.811276	0.107528	0.572037	-0.020108	77.611137	-43.790936	50.416580	-1.026373	0.000000	-0.371263	0.000000	0.000000	0.000000	0.030942	-0.037602	0.125778	0.000000	0.000000	4.000000	27.000000	0.000000
2970.814609	0.107528	0.572037	-0.020108	77.611137	-43.790936	50.416580	-1.026373	0.000000	-0.371263	0.000000	0.000000	0.000000	0.030942	-0.037602	0.125778	0.000000	0.000000	4.000000	27.000000	0.000000
2970.817942	0.107528	0.572037	-0.020108	77.803886	-43.456120	50.994591	-1.026373	0.000000	-0.371263	0.000000	0.000000	0.000000	0.030942	-0.037602	0.125778	0.000000	0.000000	4.000000	27.000000	0.000000
2970.821276	0.107528	0.572037	-0.020108	77.803886	-43.456120	50.994591	-1.026373	0.000000	-0.371263	0.000000	0.000000	0.000000	0.030942	-0.037602	0.125778	0.000000	0.000000	4.000000	27.000000	0.000000
2970.824609	0.107620	0.571925	-0.019736	77.803886	-43.456120	50.994591	-1.026373	0.000000	-0.371263	0.000000	0.000000	0.000000	0.027498	-0.033542	0.111773	0.000000	0.000000	4.000000	27.000000	0.000000
2970.827942	0.107713	0.571792	-0.019449	78.015739	-43.097996	51.613331	-1.005410	0.000000	-0.376420	0.000000	0.000000	0.000000	0.027751	-0.039987	0.085925	0.000000	0.000000	4.000000	27.000000	0.000000
2970.831276	0.107713	0.571792	-0.019449	78.015739	-43.097996	51.613331	-1.005410	0.000000	-0.376420	0.000000	0.000000	0.000000	0.027751	-0.039987	0.085925	0.000000	0.000000	4.000000	27.000000	0.000000
2970.834609	0.107713	0.571792	-0.019449	78.015739	-43.097996	51.613331	-1.005410	0.000000	-0.376420	0.000000	0.000000	0.000000	0.027751	-0.039987	0.085925	0.000000	0.000000	4.000000	27.000000	0.000000
2970.837942	0.107713	0.571792	-0.019449	78.233185	-42.693893	52.288677	-0.972460	0.000000	-0.385628	0.000000	0.000000	0.000000	0.027751	-0.039987	0.085925	0.000000	0.000000	4.000000	27.000000	0.000000
2970.841276	0.107809	0.571676	-0.019146	78.233185	-42.693893	52.288677	-0.972460	0.000000	-0.385628	0.000000	0.000000	0.000000	0.029023	-0.034794	0.091060	0.000000	0.000000	4.000000	27.000000	0.000000
2970.844609	0.107809	0.571676	-0.019146	78.233185	-42.693893	52.288677	-0.972460	0.000000	-0.385628	0.000000	0.000000	0.000000	0.029023	-0.034794	0.091060	0.000000	0.000000	4.000000	27.000000	0.000000
2970.847942	0.107809	0.571676	-0.019146	78.438759	-42.292126	52.947716	-0.972460	0.000000	-0.385628	0.000000	0.000000	0.000000	0.029023	-0.034794	0.091060	0.000000	0.000000	4.000000	27.000000	0.000000
2970.851276	0.107809	0.571676	-0.019146	78.438759	-42.292126	52.947716	-0.972460	0.000000	-0.385628	0.000000	0.000000	0.000000	0.029023	-0.034794	0.091060	0.000000	0.000000	4.000000	27.000000	0.000000
2970.854609	0.107889	0.571581	-0.018912	78.438759	-42.292126	52.947716	-0.972460	0.000000	-0.385628	0.000000	0.000000	0.000000	0.023869	-0.028525	0.070094	0.000000	0.000000	4.000000	27.000000	0.000000
2970.857942	0.107889	0.571581	-0.018912	78.620041	-41.908096	53.564190	-0.957284	0.000000	-0.390465	0.000000	0.000000	0.000000	0.023869	-0.028525	0.070094	0.000000	0.000000	4.000000	27.000000	0.000000
2970.861276	0.107889	0.571581	-0.018912	78.620041	-41.908096	53.564190	-0.957284	0.000000	-0.390465	0.000000	0.000000	0.000000	0.023869	-0.028525	0.070094	0.000000	0.000000	4.000000	27.000000	0.000000
2970.864609	0.107889	0.571581	-0.018912	78.620041	-41.908096	53.564190	-0.957284	0.000000	-0.390465	0.000000	0.000000	0.000000	0.023869	-0.028525	0.070094	0.000000	0.000000	4.000000	27.000000	0.000000
2970.867942	0.108008	0.571457	-0.018430	78.781761	-41.559322	54.121712	-0.945601	0.000000	-0.394443	0.000000	0.000000	0.000000	0.035630	-0.037101	0.144744	0.000000	0.000000	4.000000	27.000000	0.000000
2970.871276	0.108008	0.571457	-0.018430	78.781761	-41.559322	54.121712	-0.945601	0.000000	-0.394443	0.000000	0.000000	0.000000	0.035630	-0.037101	0.144744	0.000000	0.000000	4.000000	27.000000	0.000000
2970.874609	0.108008	0.571457	-0.018430	78.781761	-41.559322	54.121712	-0.945601	0.000000	-0.394443	0.000000	0.000000	0.000000	0.035630	-0.037101	0.144744	0.000000	0.000000	4.000000	27.000000	0.000000
2970.877942	0.108008	0.571457	-0.018430	78.917725	-41.313908	54.541332	-0.921477	0.000000	-0.400382	0.000000	0.000000	0.000000	0.035630	-0.037101	0.144744	0.000000	0.000000	4.000000	27.000000	0.000000
2970.881276	0.108060	0.571461	-0.018215	78.917725	-41.313908	54.541332	-0.921477	0.000000	-0.400382	0.000000	0.000000	0.000000	0.015833	0.000991	0.064321	0.000000	0.000000	4.000000	27.000000	0.000000
2970.884609	0.108060	0.571461	-0.018215	78.917725	-41.313908	54.541332	-0.921477	0.000000	-0.400382	0.000000	0.000000	0.000000	0.015833	0.000991	0.064321	0.000000	0.000000	4.000000	27.000000	0.000000
2970.887942	0.108060	0.571461	-0.018215	79.043953	-41.285362	54.715248	-0.921477	0.000000	-0.400382	0.000000	0.000000	0.000000	0.015833	0.000991	0.064321	0.000000	0.000000	4.000000	27.000000	0.000000
2970.891276	0.108060	0.571461	-0.018215	79.043953	-41.285362	54.715248	-0.921477	0.000000	-0.400382	0.000000	0.000000	0.000000	0.015833	0.000991	0.064321	0.000000	0.000000	4.000000	27.000000	0.000000
2970.894609	0.108080	0.571411	-0.018047	79.043953	-41.285362	54.715248	-0.921477	0.000000	-0.400382	0.000000	0.000000	0.000000	0.005767	-0.014879	0.050377	0.000000	0.000000	4.000000	27.000000	0.000000
2970.897942	0.108080	0.571411	-0.018047	79.146088	-41.404266	54.700485	-0.910757	0.000000	-0.403021	0.000000	0.000000	0.000000	0.005767	-0.014879	0.050377	0.000000	0.000000	4.000000	27.000000	0.000000
2970.901276	0.108080	0.571411	-0.018047	79.146088	-41.404266	54.700485	-0.910757	0.000000	-0.403021	0.000000	0.000000	0.000000	0.005767	-0.014879	0.050377	0.000000	0.000000	4.000000	27.000000	0.000000
2970.904609	0.108080	0.571411	-0.018047	79.146088	-41.404266	54.700485	-0.910757	0.000000	-0.403021	0.000000	0.000000	0.000000	0.005767	-0.014879	0.050377	0.000000	0.000000	4.000000	27.000000	0.000000
2970.907942	0.108130	0.571280	-0.017843	79.222488	-41.662842	54.504520	-0.902361	0.000000	-0.403982	0.000000	0.000000	0.000000	0.015077	-0.039277	0.061258	0.000000	0.000000	4.000000	27.000000	0.000000
2970.911276	0.108130	0.571280	-0.017843	79.222488	-41.662842	54.504520	-0.902361	0.000000	-0.403982	0.000000	0.000000	0.000000	0.015077	-0.039277	0.061258	0.000000	0.000000	4.000000	27.000000	0.000000
2970.914609	0.108130	0.571280	-0.017843	79.222488	-41.662842	54.504520	-0.902361	0.000000	-0.403982	0.000000	0.000000	0.000000	0.015077	-0.039277	0.061258	0.000000	0.000000	4.000000	27.000000	0.000000
2970.917942	0.108130	0.571280	-0.017843	79.274734	-41.987370	54.206112	-0.892151	0.000000	-0.406494	0.000000	0.000000	0.000000	0.015077	-0.039277	0.061258	0.000000	0.000000	4.000000	27.000000	0.000000
2970.921276	0.108161	0.571199	-0.017807	79.274734	-41.987370	54.206112	-0.892151	0.000000	-0.406494	0.000000	0.000000	0.000000	0.009314	-0.024382	0.010879	0.000000	0.000000	4.000000	27.000000	0.000000
2970.924609	0.108161	0.571199	-0.017807	79.274734	-41.987370	54.206112	-0.892151	0.000000	-0.406494	0.000000	0.000000	0.000000	0.009314	-0.024382	0.010879	0.000000	0.000000	4.000000	27.000000	0.000000
2970.927942	0.108161	0.571199	-0.017807	79.302208	-42.293369	53.903492	-0.892151	0.000000	-0.406494	0.000000	0.000000	0.000000	0.009314	-0.024382	0.010879	0.000000	0.000000	4.000000	27.000000	0.000000
2970.931276	0.108161	0.571199	-0.017807	79.302208	-42.293369	53.903492	-0.892151	0.000000	-0.406494	0.000000	0.000000	0.000000	0.009314	-0.024382	0.010879	0.000000	0.000000	4.000000	27.000000	0.000000
2970.934609	0.108157	0.571089	-0.017823	79.302208	-42.293369	53.903492	-0.892151	0.000000	-0.406494	0.000000	0.000000	0.000000	-0.001202	-0.032804	-0.004882	0.000000	0.000000	4.000000	27.000000	0.000000
2970.937942	0.108157	0.571089	-0.017823	79.321999	-42.509010	53.689659	-0.890338	0.000000	-0.408047	0.000000	0.000000	0.000000	-0.001202	-0.032804	-0.004882	0.000000	0.000000	4.000000	27.000000	0.000000
2970.941276	0.108157	0.571089	-0.017823	79.321999	-42.509010	53.689659	-0.890338	0.000000	-0.408047	0.000000	0.000000	0.000000	-0.001202	-0.032804	-0.004882	0.000000	0.000000	4.000000	27.000000	0.000000
2970.944609	0.108157	0.571089	-0.017823	79.321999	-42.509010	53.689659	-0.890338	0.000000	-0.408047	0.000000	0.000000	0.000000	-0.001202	-0.032804	-0.004882	0.000000	0.000000	4.000000	27.000000	0.000000
2970.947942	0.108153	0.570980	-0.017839	79.330078	-42.594120	53.605064	-0.891152	0.000000	-0.407846	0.000000	0.000000	0.000000	-0.001203	-0.032804	-0.004890	0.000000	0.000000	4.000000	27.000000	0.000000
2970.951276	0.108153	0.570980	-0.017839	79.330078	-42.594120	53.605064	-0.891152	0.000000	-0.407846	0.000000	0.000000	0.000000	-0.001203	-0.032804	-0.004890	0.000000	0.000000	4.000000	27.000000	0.000000
2970.954609	0.108153	0.570980	-0.017839	79.330078	-42.594120	53.605064	-0.891152	0.000000	-0.407846	0.000000	0.000000	0.000000	-0.001203	-0.032804	-0.004890	0.000000	0.000000	4.000000	27.000000	0.000000
2970.957942	0.108153	0.570980	-0.017839	79.328346	-42.580292	53.619137	-0.891967	0.000000	-0.407646	0.000000	0.000000	0.000000	-0.001203	-0.032804	-0.004890	0.000000	0.000000	4.000000	27.000000	0.000000
2970.961276	0.108157	0.570998	-0.017822	79.328346	-42.580292	53.619137	-0.891967	0.000000	-0.407646	0.000000	0.000000	0.000000	0.001270	0.005300	0.005163	0.000000	0.000000	4.000000	27.000000	0.000000
2970.964609	0.108157	0.570998	-0.017822	79.328346	-42.580292	53.619137	-0.891967	0.000000	-0.407646	0.000000	0.000000	0.000000	0.001270	0.005300	0.005163	0.000000	0.000000	4.000000	27.000000	0.000000
2970.967942	0.108157	0.570998	-0.017822	79.322296	-42.539162	53.664135	-0.891967	0.000000	-0.407646	0.000000	0.000000	0.000000	0.001270	0.005300	0.005163	0.000000	0.000000	4.000000	27.000000	0.000000
2970.971276	0.108157	0.570998	-0.017822	79.322296	-42.539162	53.664135	-0.891967	0.000000	-0.407646	0.000000	0.000000	0.000000	0.001270	0.005300	0.005163	0.000000	0.000000	4.000000	27.000000	0.000000
2970.974609	0.108148	0.571075	-0.017771	79.322296	-42.539162	53.664135	-0.891967	0.000000	-0.407646	0.000000	0.000000	0.000000	-0.002891	0.023262	0.015216	0.000000	0.000000	4.000000	27.000000	0.000000
2970.977942	0.108148	0.571075	-0.017771	79.318130	-42.521065	53.686550	-0.891106	0.000000	-0.407858	0.000000	0.000000	0.000000	-0.002891	0.023262	0.015216	0.000000	0.000000	4.000000	27.000000	0.000000
2970.981276	0.108148	0.571075	-0.017771	79.318130	-42.521065	53.686550	-0.891106	0.000000	-0.407858	0.000000	0.000000	0.000000	-0.002891	0.023262	0.015216	0.000000	0.000000	4.000000	27.000000	0.000000
2970.984609	0.108148	0.571075	-0.017771	79.318130	-42.521065	53.686550	-0.891106	0.000000	-0.407858	0.000000	0.000000	0.000000	-0.002891	0.023262	0.015216	0.000000	0.000000	4.000000	27.000000	0.000000
2970.987942	0.108122	0.571258	-0.017607	79.315849	-42.537788	53.677887	-0.888570	0.000000	-0.407376	0.000000	0.000000	0.000000	-0.007796	0.054948	0.049253	0.000000	0.000000	4.000000	27.000000	0.000000
2970.991276	0.108122	0.571258	-0.017607	79.315849	-42.537788	53.677887	-0.888570	0.000000	-0.407376	0.000000	0.000000	0.000000	-0.007796	0.054948	0.049253	0.000000	0.000000	4.000000	27.000000	0.000000
2970.994609	0.108122	0.571258	-0.017607	79.315849	-42.537788	53.677887	-0.888570	0.000000	-0.407376	0.000000	0.000000	0.000000	-0.007796	0.054948	0.049253	0.000000	0.000000	4.000000	27.000000	0.000000
2970.997942	0.108122	0.571258	-0.017607	79.322517	-42.648342	53.573349	-0.880361	0.000000	-0.406076	0.000000	0.000000	0.000000	-0.007796	0.054948	0.049253	0.000000	0.000000	4.000000	27.000000	0.000000
2971.001276	0.108109	0.571294	-0.017568	79.322517	-42.648342	53.573349	-0.880361	0.000000	-0.406076	0.000000	0.000000	0.000000	-0.003724	0.010582	0.011858	0.000000	0.000000	4.000000	27.000000	0.000000
2971.004609	0.108109	0.571294	-0.017568	79.322517	-42.648342	53.573349	-0.880361	0.000000	-0.406076	0.000000	0.000000	0.000000	-0.003724	0.010582	0.011858	0.000000	0.000000	4.000000	27.000000	0.000000
2971.007942	0.108109	0.571294	-0.017568	79.337128	-42.841652	53.383858	-0.880361	0.000000	-0.406076	0.000000	0.000000	0.000000	-0.003724	0.010582	0.011858	0.000000	0.000000	4.000000	27.000000	0.000000
2971.011276	0.108109	0.571294	-0.017568	79.337128	-42.841652	53.383858	-0.880361	0.000000	-0.406076	0.000000	0.000000	0.000000	-0.003724	0.010582	0.011858	0.000000	0.000000	4.000000	27.000000	0.000000
2971.014609	0.108113	0.571311	-0.017551	79.337128	-42.841652	53.383858	-0.880361	0.000000	-0.406076	0.000000	0.000000	0.000000	0.001270	0.005269	0.005159	0.000000	0.000000	4.000000	27.000000	0.000000
2971.017942	0.108113	0.571311	-0.017551	79.352455	-43.040573	53.191063	-0.878385	0.000000	-0.405456	0.000000	0.000000	0.000000	0.001270	0.005269	0.005159	0.000000	0.000000	4.000000	27.000000	0.000000
2971.021276	0.108113	0.571311	-0.017551	79.352455	-43.040573	53.191063	-0.878385	0.000000	-0.405456	0.000000	0.000000	0.000000	0.001270	0.005269	0.005159	0.000000	0.000000	4.000000	27.000000	0.000000
2971.024609	0.108113	0.571311	-0.017551	79.352455	-43.040573	53.191063	-0.878385	0.000000	-0.405456	0.000000	0.000000	0.000000	0.001270	0.005269	0.005159	0.000000	0.000000	4.000000	27.000000	0.000000
2971.027942	0.108113	0.571311	-0.017551	79.365845	-43.211449	53.020435	-0.877525	0.000000	-0.405667	0.000000	0.000000	0.000000	0.000000	-0.000006	-0.000000	0.000000	0.000000	4.000000	27.000000	0.000000
2971.031276	0.108113	0.571311	-0.017551	79.365845	-43.211449	53.020435	-0.877525	0.000000	-0.405667	0.000000	0.000000	0.000000	0.000000	-0.000006	-0.000000	0.000000	0.000000	4.000000	27.000000	0.000000
2971.034609	0.108113	0.571311	-0.017551	79.365845	-43.211449	53.020435	-0.877525	0.000000	-0.405667	0.000000	0.000000	0.000000	0.000000	-0.000006	-0.000000	0.000000	0.000000	4.000000	27.000000	0.000000
2971.037942	0.108113	0.571311	-0.017551	79.372955	-43.301510	52.929241	-0.877525	0.000000	-0.405667	0.000000	0.000000	0.000000	0.000000	-0.000006	-0.000000	0.000000	0.000000	4.000000	27.000000	0.000000
2971.041276	0.108134	0.571311	-0.017556	79.372955	-43.301510	52.929241	-0.877525	0.000000	-0.405667	0.000000	0.000000	0.000000	0.006260	-0.000006	-0.001540	0.000000	0.000000	4.000000	27.000000	0.000000
2971.044609	0.108134	0.571311	-0.017556	79.372955	-43.301510	52.929241	-0.877525	0.000000	-0.405667	0.000000	0.000000	0.000000	0.006260	-0.000006	-0.001540	0.000000	0.000000	4.000000	27.000000	0.000000
2971.047942	0.108134	0.571311	-0.017556	79.372940	-43.296032	52.929264	-0.877525	0.000000	-0.405667	0.000000	0.000000	0.000000	0.006260	-0.000006	-0.001540	0.000000	0.000000	4.000000	27.000000	0.000000
2971.051276	0.108134	0.571311	-0.017556	79.372940	-43.296032	52.929264	-0.877525	0.000000	-0.405667	0.000000	0.000000	0.000000	0.006260	-0.000006	-0.001540	0.000000	0.000000	4.000000	27.000000	0.000000
2971.054609	0.108191	0.571318	-0.017594	79.372940	-43.296032	52.929264	-0.877525	0.000000	-0.405667	0.000000	0.000000	0.000000	0.017065	0.002137	-0.011596	0.000000	0.000000	4.000000	27.000000	0.000000
2971.057942	0.108191	0.571318	-0.017594	79.372955	-43.287910	52.929264	-0.877782	0.000000	-0.406711	0.000000	0.000000	0.000000	0.017065	0.002137	-0.011596	0.000000	0.000000	4.000000	27.000000	0.000000
2971.061276	0.108191	0.571318	-0.017594	79.372955	-43.287910	52.929264	-0.877782	0.000000	-0.406711	0.000000	0.000000	0.000000	0.017065	0.002137	-0.011596	0.000000	0.000000	4.000000	27.000000	0.000000
2971.064609	0.108191	0.571318	-0.017594	79.372955	-43.287910	52.929264	-0.877782	0.000000	-0.406711	0.000000	0.000000	0.000000	0.017065	0.002137	-0.011596	0.000000	0.000000	4.000000	27.000000	0.000000
2971.067942	0.108307	0.571396	-0.017574	79.366142	-43.223721	52.986225	-0.879715	0.000000	-0.409555	0.000000	0.000000	0.000000	0.034666	0.023282	0.005948	0.000000	0.000000	4.000000	27.000000	0.000000
2971.071276	0.108307	0.571396	-0.017574	79.366142	-43.223721	52.986225	-0.879715	0.000000	-0.409555	0.000000	0.000000	0.000000	0.034666	0.023282	0.005948	0.000000	0.000000	4.000000	27.000000	0.000000
2971.074609	0.108307	0.571396	-0.017574	79.366142	-43.223721	52.986225	-0.879715	0.000000	-0.409555	0.000000	0.000000	0.000000	0.034666	0.023282	0.005948	0.000000	0.000000	4.000000	27.000000	0.000000
2971.077942	0.108307	0.571396	-0.017574	79.359337	-43.159649	53.043148	-0.878723	0.000000	-0.415333	0.000000	0.000000	0.000000	0.034666	0.023282	0.005948	0.000000	0.000000	4.000000	27.000000	0.000000
2971.081276	0.108379	0.571498	-0.017550	79.359337	-43.159649	53.043148	-0.878723	0.000000	-0.415333	0.000000	0.000000	0.000000	0.021699	0.030707	0.007204	0.000000	0.000000	4.000000	27.000000	0.000000
2971.084609	0.108379	0.571498	-0.017550	79.359337	-43.159649	53.043148	-0.878723	0.000000	-0.415333	0.000000	0.000000	0.000000	0.021699	0.030707	0.007204	0.000000	0.000000	4.000000	27.000000	0.000000
2971.087942	0.108410	0.571601	-0.017516	79.349129	-43.073151	53.128403	-0.878723	0.000000	-0.415333	0.000000	0.000000	0.000000	0.009175	0.030711	0.010281	0.000000	0.000000	4.000000	27.000000	0.000000
2971.091276	0.108410	0.571601	-0.017516	79.349129	-43.073151	53.128403	-0.878723	0.000000	-0.415333	0.000000	0.000000	0.000000	0.009175	0.030711	0.010281	0.000000	0.000000	4.000000	27.000000	0.000000
2971.094609	0.108410	0.571601	-0.017516	79.349129	-43.073151	53.128403	-0.878723	0.000000	-0.415333	0.000000	0.000000	0.000000	0.009175	0.030711	0.010281	0.000000	0.000000	4.000000	27.000000	0.000000
2971.097942	0.108410	0.571601	-0.017516	79.339195	-43.006565	53.194481	-0.875809	0.000000	-0.420478	0.000000	0.000000	0.000000	0.009175	0.030711	0.010281	0.000000	0.000000	4.000000	27.000000	0.000000
2971.101276	0.108425	0.571696	-0.017454	79.339195	-43.006565	53.194481	-0.875809	0.000000	-0.420478	0.000000	0.000000	0.000000	0.004633	0.028592	0.018792	0.000000	0.000000	4.000000	27.000000	0.000000
2971.104609	0.108425	0.571696	-0.017454	79.339195	-43.006565	53.194481	-0.875809	0.000000	-0.420478	0.000000	0.000000	0.000000	0.004633	0.028592	0.018792	0.000000	0.000000	4.000000	27.000000	0.000000
2971.107942	0.108425	0.571696	-0.017454	79.335739	-42.978745	53.222771	-0.875809	0.000000	-0.420478	0.000000	0.000000	0.000000	0.004633	0.028592	0.018792	0.000000	0.000000	4.000000	27.000000	0.000000
2971.111276	0.108425	0.571696	-0.017454	79.335739	-42.978745	53.222771	-0.875809	0.000000	-0.420478	0.000000	0.000000	0.000000	0.004633	0.028592	0.018792	0.000000	0.000000	4.000000	27.000000	0.000000
2971.114609	0.108433	0.571731	-0.017419	79.335739	-42.978745	53.222771	-0.875809	0.000000	-0.420478	0.000000	0.000000	0.000000	0.002540	0.010564	0.010304	0.000000	0.000000	4.000000	27.000000	0.000000
2971.117942	0.108433	0.571731	-0.017419	79.337456	-42.998077	53.208622	-0.872677	0.000000	-0.421251	0.000000	0.000000	0.000000	0.002540	0.010564	0.010304	0.000000	0.000000	4.000000	27.000000	0.000000
2971.121276	0.108433	0.571731	-0.017419	79.337456	-42.998077	53.208622	-0.872677	0.000000	-0.421251	0.000000	0.000000	0.000000	0.002540	0.010564	0.010304	0.000000	0.000000	4.000000	27.000000	0.000000
2971.124609	0.108433	0.571731	-0.017419	79.337456	-42.998077	53.208622	-0.872677	0.000000	-0.421251	0.000000	0.000000	0.000000	0.002540	0.010564	0.010304	0.000000	0.000000	4.000000	27.000000	0.000000
2971.127942	0.108290	0.571593	-0.017462	79.346031	-43.075897	53.137741	-0.870960	0.000000	-0.421674	0.000000	0.000000	0.000000	-0.043025	-0.041294	-0.012864	0.000000	0.000000	4.000000	27.000000	0.000000
2971.131276	0.108290	0.571593	-0.017462	79.346031	-43.075897	53.137741	-0.870960	0.000000	-0.421674	0.000000	0.000000	0.000000	-0.043025	-0.041294	-0.012864	0.000000	0.000000	4.000000	27.000000	0.000000
2971.134609	0.108290	0.571593	-0.017462	79.346031	-43.075897	53.137741	-0.870960	0.000000	-0.421674	0.000000	0.000000	0.000000	-0.043025	-0.041294	-0.012864	0.000000	0.000000	4.000000	27.000000	0.000000
2971.137942	0.108290	0.571593	-0.017462	79.354568	-43.156563	53.066769	-0.873104	0.000000	-0.414503	0.000000	0.000000	0.000000	-0.043025	-0.041294	-0.012864	0.000000	0.000000	4.000000	27.000000	0.000000
2971.141276	0.108216	0.571516	-0.017492	79.354568	-43.156563	53.066769	-0.873104	0.000000	-0.414503	0.000000	0.000000	0.000000	-0.022146	-0.023297	-0.009020	0.000000	0.000000	4.000000	27.000000	0.000000
2971.144609	0.108216	0.571516	-0.017492	79.354568	-43.156563	53.066769	-0.873104	0.000000	-0.414503	0.000000	0.000000	0.000000	-0.022146	-0.023297	-0.009020	0.000000	0.000000	4.000000	27.000000	0.000000
2971.147942	0.108216	0.571516	-0.017492	79.359665	-43.203884	53.024120	-0.873104	0.000000	-0.414503	0.000000	0.000000	0.000000	-0.022146	-0.023297	-0.009020	0.000000	0.000000	4.000000	27.000000	0.000000
2971.151276	0.108216	0.571516	-0.017492	79.359665	-43.203884	53.024120	-0.873104	0.000000	-0.414503	0.000000	0.000000	0.000000	-0.022146	-0.023297	-0.009020	0.000000	0.000000	4.000000	27.000000	0.000000
2971.154609	0.108168	0.571456	-0.017510	79.359665	-43.203884	53.024120	-0.873104	0.000000	-0.414503	0.000000	0.000000	0.000000	-0.014612	-0.017978	-0.005412	0.000000	0.000000	4.000000	27.000000	0.000000
2971.157942	0.108168	0.571456	-0.017510	79.361366	-43.215164	53.009876	-0.874607	0.000000	-0.410812	0.000000	0.000000	0.000000	-0.014612	-0.017978	-0.005412	0.000000	0.000000	4.000000	27.000000	0.000000
2971.161276	0.108168	0.571456	-0.017510	79.361366	-43.215164	53.009876	-0.874607	0.000000	-0.410812	0.000000	0.000000	0.000000	-0.014612	-0.017978	-0.005412	0.000000	0.000000	4.000000	27.000000	0.000000
2971.164609	0.108168	0.571456	-0.017510	79.361366	-43.215164	53.009876	-0.874607	0.000000	-0.410812	0.000000	0.000000	0.000000	-0.014612	-0.017978	-0.005412	0.000000	0.000000	4.000000	27.000000	0.000000
2971.167942	0.108194	0.571449	-0.017492	79.359665	-43.201176	53.024136	-0.875509	0.000000	-0.408377	0.000000	0.000000	0.000000	0.007976	-0.002150	0.005434	0.000000	0.000000	4.000000	27.000000	0.000000
2971.171276	0.108194	0.571449	-0.017492	79.359665	-43.201176	53.024136	-0.875509	0.000000	-0.408377	0.000000	0.000000	0.000000	0.007976	-0.002150	0.005434	0.000000	0.000000	4.000000	27.000000	0.000000
2971.174609	0.108194	0.571449	-0.017492	79.359665	-43.201176	53.024136	-0.875509	0.000000	-0.408377	0.000000	0.000000	0.000000	0.007976	-0.002150	0.005434	0.000000	0.000000	4.000000	27.000000	0.000000
2971.177942	0.108194	0.571449	-0.017492	79.356270	-43.167828	53.052536	-0.874603	0.000000	-0.409706	0.000000	0.000000	0.000000	0.007976	-0.002150	0.005434	0.000000	0.000000	4.000000	27.000000	0.000000
2971.181276	0.108244	0.571484	-0.017468	79.356270	-43.167828	53.052536	-0.874603	0.000000	-0.409706	0.000000	0.000000	0.000000	0.015063	0.010580	0.007230	0.000000	0.000000	4.000000	27.000000	0.000000
2971.184609	0.108244	0.571484	-0.017468	79.356270	-43.167828	53.052536	-0.874603	0.000000	-0.409706	0.000000	0.000000	0.000000	0.015063	0.010580	0.007230	0.000000	0.000000	4.000000	27.000000	0.000000
2971.187942	0.108244	0.571484	-0.017468	79.351166	-43.120476	53.095173	-0.874603	0.000000	-0.409706	0.000000	0.000000	0.000000	0.015063	0.010580	0.007230	0.000000	0.000000	4.000000	27.000000	0.000000
2971.191276	0.108244	0.571484	-0.017468	79.351166	-43.120476	53.095173	-0.874603	0.000000	-0.409706	0.000000	0.000000	0.000000	0.015063	0.010580	0.007230	0.000000	0.000000	4.000000	27.000000	0.000000
2971.194609	0.108299	0.571537	-0.017427	79.351166	-43.120476	53.095173	-0.874603	0.000000	-0.409706	0.000000	0.000000	0.000000	0.016334	0.015851	0.012383	0.000000	0.000000	4.000000	27.000000	0.000000
2971.197942	0.108299	0.571537	-0.017427	79.347740	-43.087128	53.123589	-0.873398	0.000000	-0.412216	0.000000	0.000000	0.000000	0.016334	0.015851	0.012383	0.000000	0.000000	4.000000	27.000000	0.000000
2971.201276	0.108299	0.571537	-0.017427	79.347740	-43.087128	53.123589	-0.873398	0.000000	-0.412216	0.000000	0.000000	0.000000	0.016334	0.015851	0.012383	0.000000	0.000000	4.000000	27.000000	0.000000
2971.204609	0.108299	0.571537	-0.017427	79.347740	-43.087128	53.123589	-0.873398	0.000000	-0.412216	0.000000	0.000000	0.000000	0.016334	0.015851	0.012383	0.000000	0.000000	4.000000	27.000000	0.000000
2971.207942	0.108388	0.571618	-0.017333	79.342590	-43.042580	53.166096	-0.871334	0.000000	-0.414939	0.000000	0.000000	0.000000	0.026858	0.024324	0.028115	0.000000	0.000000	4.000000	27.000000	0.000000
2971.211276	0.108388	0.571618	-0.017333	79.342590	-43.042580	53.166096	-0.871334	0.000000	-0.414939	0.000000	0.000000	0.000000	0.026858	0.024324	0.028115	0.000000	0.000000	4.000000	27.000000	0.000000
2971.214609	0.108388	0.571618	-0.017333	79.342590	-43.042580	53.166096	-0.871334	0.000000	-0.414939	0.000000	0.000000	0.000000	0.026858	0.024324	0.028115	0.000000	0.000000	4.000000	27.000000	0.000000
2971.217942	0.108388	0.571618	-0.017333	79.339211	-43.009319	53.194462	-0.866649	0.000000	-0.419415	0.000000	0.000000	0.000000	0.026858	0.024324	0.028115	0.000000	0.000000	4.000000	27.000000	0.000000
2971.221276	0.108444	0.571646	-0.017286	79.339211	-43.009319	53.194462	-0.866649	0.000000	-0.419415	0.000000	0.000000	0.000000	0.016786	0.008447	0.014192	0.000000	0.000000	4.000000	27.000000	0.000000
2971.224609	0.108444	0.571646	-0.017286	79.339211	-43.009319	53.194462	-0.866649	0.000000	-0.419415	0.000000	0.000000	0.000000	0.016786	0.008447	0.014192	0.000000	0.000000	4.000000	27.000000	0.000000
2971.227942	0.108444	0.571646	-0.017286	79.337494	-42.992657	53.208626	-0.866649	0.000000	-0.419415	0.000000	0.000000	0.000000	0.016786	0.008447	0.014192	0.000000	0.000000	4.000000	27.000000	0.000000
2971.231276	0.108444	0.571646	-0.017286	79.337494	-42.992657	53.208626	-0.866649	0.000000	-0.419415	0.000000	0.000000	0.000000	0.016786	0.008447	0.014192	0.000000	0.000000	4.000000	27.000000	0.000000
2971.234609	0.108475	0.571657	-0.017250	79.337494	-42.992657	53.208626	-0.866649	0.000000	-0.419415	0.000000	0.000000	0.000000	0.009256	0.003156	0.010582	0.000000	0.000000	4.000000	27.000000	0.000000
2971.237942	0.108475	0.571657	-0.017250	79.337494	-42.989960	53.208641	-0.864283	0.000000	-0.422213	0.000000	0.000000	0.000000	0.009256	0.003156	0.010582	0.000000	0.000000	4.000000	27.000000	0.000000
2971.241276	0.108475	0.571657	-0.017250	79.337494	-42.989960	53.208641	-0.864283	0.000000	-0.422213	0.000000	0.000000	0.000000	0.009256	0.003156	0.010582	0.000000	0.000000	4.000000	27.000000	0.000000
2971.244609	0.108475	0.571657	-0.017250	79.337494	-42.989960	53.208641	-0.864283	0.000000	-0.422213	0.000000	0.000000	0.000000	0.009256	0.003156	0.010582	0.000000	0.000000	4.000000	27.000000	0.000000
2971.247942	0.108527	0.571667	-0.017220	79.335762	-42.973339	53.222797	-0.862520	0.000000	-0.423755	0.000000	0.000000	0.000000	0.015521	0.003141	0.009035	0.000000	0.000000	4.000000	27.000000	0.000000
2971.251276	0.108527	0.571667	-0.017220	79.335762	-42.973339	53.222797	-0.862520	0.000000	-0.423755	0.000000	0.000000	0.000000	0.015521	0.003141	0.009035	0.000000	0.000000	4.000000	27.000000	0.000000
2971.254609	0.108527	0.571667	-0.017220	79.335762	-42.973339	53.222797	-0.862520	0.000000	-0.423755	0.000000	0.000000	0.000000	0.015521	0.003141	0.009035	0.000000	0.000000	4.000000	27.000000	0.000000
2971.257942	0.108527	0.571667	-0.017220	79.337128	-42.967476	53.227585	-0.861014	0.000000	-0.426342	0.000000	0.000000	0.000000	0.015521	0.003141	0.009035	0.000000	0.000000	4.000000	27.000000	0.000000
2971.261276	0.108542	0.571674	-0.017249	79.337128	-42.967476	53.227585	-0.861014	0.000000	-0.426342	0.000000	0.000000	0.000000	0.004545	0.002136	-0.008519	0.000000	0.000000	4.000000	27.000000	0.000000
2971.264609	0.108542	0.571674	-0.017249	79.337128	-42.967476	53.227585	-0.861014	0.000000	-0.426342	0.000000	0.000000	0.000000	0.004545	0.002136	-0.008519	0.000000	0.000000	4.000000	27.000000	0.000000
2971.267942	0.108542	0.571674	-0.017249	79.337128	-42.964779	53.227600	-0.861014	0.000000	-0.426342	0.000000	0.000000	0.000000	0.004545	0.002136	-0.008519	0.000000	0.000000	4.000000	27.000000	0.000000
2971.271276	0.108542	0.571674	-0.017249	79.337128	-42.964779	53.227600	-0.861014	0.000000	-0.426342	0.000000	0.000000	0.000000	0.004545	0.002136	-0.008519	0.000000	0.000000	4.000000	27.000000	0.000000
2971.274609	0.108557	0.571681	-0.017277	79.337128	-42.964779	53.227600	-0.861014	0.000000	-0.426342	0.000000	0.000000	0.000000	0.004542	0.002150	-0.008519	0.000000	0.000000	4.000000	27.000000	0.000000
2971.277942	0.108557	0.571681	-0.017277	79.337128	-42.959324	53.227612	-0.862434	0.000000	-0.427100	0.000000	0.000000	0.000000	0.004542	0.002150	-0.008519	0.000000	0.000000	4.000000	27.000000	0.000000
2971.281276	0.108557	0.571681	-0.017277	79.337128	-42.959324	53.227612	-0.862434	0.000000	-0.427100	0.000000	0.000000	0.000000	0.004542	0.002150	-0.008519	0.000000	0.000000	4.000000	27.000000	0.000000
2971.284609	0.108557	0.571681	-0.017277	79.337128	-42.959324	53.227612	-0.862434	0.000000	-0.427100	0.000000	0.000000	0.000000	0.004542	0.002150	-0.008519	0.000000	0.000000	4.000000	27.000000	0.000000
2971.287942	0.108593	0.571692	-0.017403	79.338844	-42.970509	53.213478	-0.863853	0.000000	-0.427857	0.000000	0.000000	0.000000	0.010637	0.003245	-0.037684	0.000000	0.000000	4.000000	27.000000	0.000000
2971.291276	0.108593	0.571692	-0.017403	79.338844	-42.970509	53.213478	-0.863853	0.000000	-0.427857	0.000000	0.000000	0.000000	0.010637	0.003245	-0.037684	0.000000	0.000000	4.000000	27.000000	0.000000
2971.294609	0.108593	0.571692	-0.017403	79.338844	-42.970509	53.213478	-0.863853	0.000000	-0.427857	0.000000	0.000000	0.000000	0.010637	0.003245	-0.037684	0.000000	0.000000	4.000000	27.000000	0.000000
2971.297942	0.108593	0.571692	-0.017403	79.338844	-42.970509	53.213478	-0.870134	0.000000	-0.429630	0.000000	0.000000	0.000000	0.010637	0.003245	-0.037684	0.000000	0.000000	4.000000	27.000000	0.000000
2971.301276	0.108587	0.571699	-0.017426	79.338844	-42.970509	53.213478	-0.870134	0.000000	-0.429630	0.000000	0.000000	0.000000	-0.001722	0.002151	-0.006974	0.000000	0.000000	4.000000	27.000000	0.000000
2971.304609	0.108587	0.571699	-0.017426	79.338844	-42.970509	53.213478	-0.870134	0.000000	-0.429630	0.000000	0.000000	0.000000	-0.001722	0.002151	-0.006974	0.000000	0.000000	4.000000	27.000000	0.000000
2971.307942	0.108587	0.571699	-0.017426	79.340561	-42.981724	53.199284	-0.870134	0.000000	-0.429630	0.000000	0.000000	0.000000	-0.001722	0.002151	-0.006974	0.000000	0.000000	4.000000	27.000000	0.000000
2971.311276	0.108587	0.571699	-0.017426	79.340561	-42.981724	53.199284	-0.870134	0.000000	-0.429630	0.000000	0.000000	0.000000	-0.001722	0.002151	-0.006974	0.000000	0.000000	4.000000	27.000000	0.000000
2971.314609	0.108592	0.571696	-0.017495	79.340561	-42.981724	53.199284	-0.870134	0.000000	-0.429630	0.000000	0.000000	0.000000	0.001544	-0.001020	-0.020646	0.000000	0.000000	4.000000	27.000000	0.000000
2971.317942	0.108592	0.571696	-0.017495	79.340561	-42.981724	53.199284	-0.871296	0.000000	-0.429343	0.000000	0.000000	0.000000	0.001544	-0.001020	-0.020646	0.000000	0.000000	4.000000	27.000000	0.000000
2971.321276	0.108592	0.571696	-0.017495	79.340561	-42.981724	53.199284	-0.871296	0.000000	-0.429343	0.000000	0.000000	0.000000	0.001544	-0.001020	-0.020646	0.000000	0.000000	4.000000	27.000000	0.000000
2971.324609	0.108592	0.571696	-0.017495	79.340561	-42.981724	53.199284	-0.871296	0.000000	-0.429343	0.000000	0.000000	0.000000	0.001544	-0.001020	-0.020646	0.000000	0.000000	4.000000	27.000000	0.000000
2971.327942	0.108613	0.571696	-0.017500	79.340561	-42.978962	53.199306	-0.874737	0.000000	-0.429600	0.000000	0.000000	0.000000	0.006262	-0.000001	-0.001546	0.000000	0.000000	4.000000	27.000000	0.000000
2971.331276	0.108613	0.571696	-0.017500	79.340561	-42.978962	53.199306	-0.874737	0.000000	-0.429600	0.000000	0.000000	0.000000	0.006262	-0.000001	-0.001546	0.000000	0.000000	4.000000	27.000000	0.000000
2971.334609	0.108613	0.571696	-0.017500	79.340561	-42.978962	53.199306	-0.874737	0.000000	-0.429600	0.000000	0.000000	0.000000	0.006262	-0.000001	-0.001546	0.000000	0.000000	4.000000	27.000000	0.000000
2971.337942	0.108613	0.571696	-0.017500	79.338867	-42.962368	53.213467	-0.874995	0.000000	-0.430644	0.000000	0.000000	0.000000	0.006262	-0.000001	-0.001546	0.000000	0.000000	4.000000	27.000000	0.000000
2971.341276	0.108644	0.571706	-0.017465	79.338867	-42.962368	53.213467	-0.874995	0.000000	-0.430644	0.000000	0.000000	0.000000	0.009255	0.003149	0.010578	0.000000	0.000000	4.000000	27.000000	0.000000
2971.344609	0.108644	0.571706	-0.017465	79.338867	-42.962368	53.213467	-0.874995	0.000000	-0.430644	0.000000	0.000000	0.000000	0.009255	0.003149	0.010578	0.000000	0.000000	4.000000	27.000000	0.000000
2971.347942	0.108644	0.571706	-0.017465	79.337143	-42.948460	53.227604	-0.874995	0.000000	-0.430644	0.000000	0.000000	0.000000	0.009255	0.003149	0.010578	0.000000	0.000000	4.000000	27.000000	0.000000
2971.351276	0.108644	0.571706	-0.017465	79.337143	-42.948460	53.227604	-0.874995	0.000000	-0.430644	0.000000	0.000000	0.000000	0.009255	0.003149	0.010578	0.000000	0.000000	4.000000	27.000000	0.000000
2971.354609	0.108654	0.571717	-0.017424	79.337143	-42.948460	53.227604	-0.874995	0.000000	-0.430644	0.000000	0.000000	0.000000	0.002995	0.003151	0.012125	0.000000	0.000000	4.000000	27.000000	0.000000
2971.357942	0.108654	0.571717	-0.017424	79.335426	-42.934528	53.241783	-0.873232	0.000000	-0.432187	0.000000	0.000000	0.000000	0.002995	0.003151	0.012125	0.000000	0.000000	4.000000	27.000000	0.000000
2971.361276	0.108654	0.571717	-0.017424	79.335426	-42.934528	53.241783	-0.873232	0.000000	-0.432187	0.000000	0.000000	0.000000	0.002995	0.003151	0.012125	0.000000	0.000000	4.000000	27.000000	0.000000
2971.364609	0.108654	0.571717	-0.017424	79.335426	-42.934528	53.241783	-0.873232	0.000000	-0.432187	0.000000	0.000000	0.000000	0.002995	0.003151	0.012125	0.000000	0.000000	4.000000	27.000000	0.000000
2971.367942	0.108679	0.571731	-0.017320	79.333694	-42.920593	53.255917	-0.871211	0.000000	-0.432686	0.000000	0.000000	0.000000	0.007713	0.004197	0.031221	0.000000	0.000000	4.000000	27.000000	0.000000
2971.371276	0.108679	0.571731	-0.017320	79.333694	-42.920593	53.255917	-0.871211	0.000000	-0.432686	0.000000	0.000000	0.000000	0.007713	0.004197	0.031221	0.000000	0.000000	4.000000	27.000000	0.000000
2971.374609	0.108679	0.571731	-0.017320	79.333694	-42.920593	53.255917	-0.871211	0.000000	-0.432686	0.000000	0.000000	0.000000	0.007713	0.004197	0.031221	0.000000	0.000000	4.000000	27.000000	0.000000
2971.377942	0.108679	0.571731	-0.017320	79.333717	-42.923351	53.255920	-0.866008	0.000000	-0.433971	0.000000	0.000000	0.000000	0.007713	0.004197	0.031221	0.000000	0.000000	4.000000	27.000000	0.000000
2971.381276	0.108664	0.571724	-0.017292	79.333717	-42.923351	53.255920	-0.866008	0.000000	-0.433971	0.000000	0.000000	0.000000	-0.004541	-0.002147	0.008521	0.000000	0.000000	4.000000	27.000000	0.000000
2971.384609	0.108664	0.571724	-0.017292	79.333717	-42.923351	53.255920	-0.866008	0.000000	-0.433971	0.000000	0.000000	0.000000	-0.004541	-0.002147	0.008521	0.000000	0.000000	4.000000	27.000000	0.000000
2971.387942	0.108664	0.571724	-0.017292	79.333694	-42.926071	53.255913	-0.866008	0.000000	-0.433971	0.000000	0.000000	0.000000	-0.004541	-0.002147	0.008521	0.000000	0.000000	4.000000	27.000000	0.000000
2971.391276	0.108664	0.571724	-0.017292	79.333694	-42.926071	53.255913	-0.866008	0.000000	-0.433971	0.000000	0.000000	0.000000	-0.004541	-0.002147	0.008521	0.000000	0.000000	4.000000	27.000000	0.000000
2971.394609	0.108643	0.571724	-0.017287	79.333694	-42.926071	53.255913	-0.866008	0.000000	-0.433971	0.000000	0.000000	0.000000	-0.006264	-0.000002	0.001547	0.000000	0.000000	4.000000	27.000000	0.000000
2971.397942	0.108643	0.571724	-0.017287	79.333694	-42.928757	53.255928	-0.864588	0.000000	-0.433214	0.000000	0.000000	0.000000	-0.006264	-0.000002	0.001547	0.000000	0.000000	4.000000	27.000000	0.000000
2971.401276	0.108643	0.571724	-0.017287	79.333694	-42.928757	53.255928	-0.864588	0.000000	-0.433214	0.000000	0.000000	0.000000	-0.006264	-0.000002	0.001547	0.000000	0.000000	4.000000	27.000000	0.000000
2971.404609	0.108643	0.571724	-0.017287	79.333694	-42.928757	53.255928	-0.864588	0.000000	-0.433214	0.000000	0.000000	0.000000	-0.006264	-0.000002	0.001547	0.000000	0.000000	4.000000	27.000000	0.000000
2971.407942	0.108597	0.571706	-0.017293	79.335411	-42.945412	53.241749	-0.864330	0.000000	-0.432171	0.000000	0.000000	0.000000	-0.013802	-0.005293	-0.002057	0.000000	0.000000	4.000000	27.000000	0.000000
2971.411276	0.108597	0.571706	-0.017293	79.335411	-42.945412	53.241749	-0.864330	0.000000	-0.432171	0.000000	0.000000	0.000000	-0.013802	-0.005293	-0.002057	0.000000	0.000000	4.000000	27.000000	0.000000
2971.414609	0.108597	0.571706	-0.017293	79.335411	-42.945412	53.241749	-0.864330	0.000000	-0.432171	0.000000	0.000000	0.000000	-0.013802	-0.005293	-0.002057	0.000000	0.000000	4.000000	27.000000	0.000000
2971.417942	0.108597	0.571706	-0.017293	79.338821	-42.973209	53.213467	-0.864673	0.000000	-0.429870	0.000000	0.000000	0.000000	-0.013802	-0.005293	-0.002057	0.000000	0.000000	4.000000	27.000000	0.000000
2971.421276	0.108583	0.571678	-0.017351	79.338821	-42.973209	53.213467	-0.864673	0.000000	-0.429870	0.000000	0.000000	0.000000	-0.004264	-0.008442	-0.017276	0.000000	0.000000	4.000000	27.000000	0.000000
2971.424609	0.108583	0.571678	-0.017351	79.338821	-42.973209	53.213467	-0.864673	0.000000	-0.429870	0.000000	0.000000	0.000000	-0.004264	-0.008442	-0.017276	0.000000	0.000000	4.000000	27.000000	0.000000
2971.427942	0.108583	0.571678	-0.017351	79.342255	-43.001099	53.185127	-0.864673	0.000000	-0.429870	0.000000	0.000000	0.000000	-0.004264	-0.008442	-0.017276	0.000000	0.000000	4.000000	27.000000	0.000000
2971.431276	0.108583	0.571678	-0.017351	79.342255	-43.001099	53.185127	-0.864673	0.000000	-0.429870	0.000000	0.000000	0.000000	-0.004264	-0.008442	-0.017276	0.000000	0.000000	4.000000	27.000000	0.000000
2971.434609	0.108575	0.571643	-0.017385	79.342255	-43.001099	53.185127	-0.864673	0.000000	-0.429870	0.000000	0.000000	0.000000	-0.002545	-0.010585	-0.010305	0.000000	0.000000	4.000000	27.000000	0.000000
2971.437942	0.108575	0.571643	-0.017385	79.345695	-43.026245	53.156769	-0.867552	0.000000	-0.429159	0.000000	0.000000	0.000000	-0.002545	-0.010585	-0.010305	0.000000	0.000000	4.000000	27.000000	0.000000
2971.441276	0.108575	0.571643	-0.017385	79.345695	-43.026245	53.156769	-0.867552	0.000000	-0.429159	0.000000	0.000000	0.000000	-0.002545	-0.010585	-0.010305	0.000000	0.000000	4.000000	27.000000	0.000000
2971.444609	0.108575	0.571643	-0.017385	79.345695	-43.026245	53.156769	-0.867552	0.000000	-0.429159	0.000000	0.000000	0.000000	-0.002545	-0.010585	-0.010305	0.000000	0.000000	4.000000	27.000000	0.000000
2971.447942	0.108599	0.571572	-0.017464	79.349129	-43.051403	53.128407	-0.869269	0.000000	-0.428735	0.000000	0.000000	0.000000	0.007437	-0.021148	-0.023704	0.000000	0.000000	4.000000	27.000000	0.000000
2971.451276	0.108599	0.571572	-0.017464	79.349129	-43.051403	53.128407	-0.869269	0.000000	-0.428735	0.000000	0.000000	0.000000	0.007437	-0.021148	-0.023704	0.000000	0.000000	4.000000	27.000000	0.000000
2971.454609	0.108599	0.571572	-0.017464	79.349129	-43.051403	53.128407	-0.869269	0.000000	-0.428735	0.000000	0.000000	0.000000	0.007437	-0.021148	-0.023704	0.000000	0.000000	4.000000	27.000000	0.000000
2971.457942	0.108599	0.571572	-0.017464	79.350830	-43.065361	53.114223	-0.873220	0.000000	-0.429975	0.000000	0.000000	0.000000	0.007437	-0.021148	-0.023704	0.000000	0.000000	4.000000	27.000000	0.000000
2971.461276	0.108601	0.571547	-0.017458	79.350830	-43.065361	53.114223	-0.873220	0.000000	-0.429975	0.000000	0.000000	0.000000	0.000452	-0.007429	0.001820	0.000000	0.000000	4.000000	27.000000	0.000000
2971.464609	0.108601	0.571547	-0.017458	79.350830	-43.065361	53.114223	-0.873220	0.000000	-0.429975	0.000000	0.000000	0.000000	0.000452	-0.007429	0.001820	0.000000	0.000000	4.000000	27.000000	0.000000
2971.467942	0.108601	0.571547	-0.017458	79.350830	-43.065361	53.114223	-0.873220	0.000000	-0.429975	0.000000	0.000000	0.000000	0.000452	-0.007429	0.001820	0.000000	0.000000	4.000000	27.000000	0.000000
2971.471276	0.108601	0.571547	-0.017458	79.350830	-43.065361	53.114223	-0.873220	0.000000	-0.429975	0.000000	0.000000	0.000000	0.000452	-0.007429	0.001820	0.000000	0.000000	4.000000	27.000000	0.000000
2971.474609	0.108601	0.571547	-0.017458	79.350830	-43.065361	53.114223	-0.873220	0.000000	-0.429975	0.000000	0.000000	0.000000	0.000000	-0.000008	0.000000	0.000000	0.000000	4.000000	27.000000	0.000000
2971.477942	0.108601	0.571547	-0.017458	79.349098	-43.054119	53.128380	-0.872917	0.000000	-0.430050	0.000000	0.000000	0.000000	0.000000	-0.000008	0.000000	0.000000	0.000000	4.000000	27.000000	0.000000
2971.481276	0.108601	0.571547	-0.017458	79.349098	-43.054119	53.128380	-0.872917	0.000000	-0.430050	0.000000	0.000000	0.000000	0.000000	-0.000008	0.000000	0.000000	0.000000	4.000000	27.000000	0.000000
2971.484609	0.108601	0.571547	-0.017458	79.349098	-43.054119	53.128380	-0.872917	0.000000	-0.430050	0.000000	0.000000	0.000000	0.000000	-0.000008	0.000000	0.000000	0.000000	4.000000	27.000000	0.000000
2971.487942	0.108530	0.571600	-0.017386	79.345695	-43.034412	53.156769	-0.872917	0.000000	-0.430050	0.000000	0.000000	0.000000	-0.021235	0.015868	0.021644	0.000000	0.000000	4.000000	27.000000	0.000000
2971.491276	0.108530	0.571600	-0.017386	79.345695	-43.034412	53.156769	-0.872917	0.000000	-0.430050	0.000000	0.000000	0.000000	-0.021235	0.015868	0.021644	0.000000	0.000000	4.000000	27.000000	0.000000
2971.494609	0.108530	0.571600	-0.017386	79.345695	-43.034412	53.156769	-0.872917	0.000000	-0.430050	0.000000	0.000000	0.000000	-0.021235	0.015868	0.021644	0.000000	0.000000	4.000000	27.000000	0.000000
2971.497942	0.108530	0.571600	-0.017386	79.343956	-43.025894	53.170921	-0.869309	0.000000	-0.426511	0.000000	0.000000	0.000000	-0.021235	0.015868	0.021644	0.000000	0.000000	4.000000	27.000000	0.000000
2971.501276	0.108497	0.571635	-0.017342	79.343956	-43.025894	53.170921	-0.869309	0.000000	-0.426511	0.000000	0.000000	0.000000	-0.009985	0.010572	0.013397	0.000000	0.000000	4.000000	27.000000	0.000000
2971.504609	0.108497	0.571635	-0.017342	79.343956	-43.025894	53.170921	-0.869309	0.000000	-0.426511	0.000000	0.000000	0.000000	-0.009985	0.010572	0.013397	0.000000	0.000000	4.000000	27.000000	0.000000
2971.507942	0.108497	0.571635	-0.017342	79.342255	-43.017391	53.185120	-0.869309	0.000000	-0.426511	0.000000	0.000000	0.000000	-0.009985	0.010572	0.013397	0.000000	0.000000	4.000000	27.000000	0.000000
2971.511276	0.108497	0.571635	-0.017342	79.342255	-43.017391	53.185120	-0.869309	0.000000	-0.426511	0.000000	0.000000	0.000000	-0.009985	0.010572	0.013397	0.000000	0.000000	4.000000	27.000000	0.000000
2971.514609	0.108434	0.571635	-0.017326	79.342255	-43.017391	53.185120	-0.869309	0.000000	-0.426511	0.000000	0.000000	0.000000	-0.018794	0.000004	0.004634	0.000000	0.000000	4.000000	27.000000	0.000000
2971.517942	0.108434	0.571635	-0.017326	79.340546	-43.008934	53.199253	-0.867077	0.000000	-0.424847	0.000000	0.000000	0.000000	-0.018794	0.000004	0.004634	0.000000	0.000000	4.000000	27.000000	0.000000
2971.521276	0.108434	0.571635	-0.017326	79.340546	-43.008934	53.199253	-0.867077	0.000000	-0.424847	0.000000	0.000000	0.000000	-0.018794	0.000004	0.004634	0.000000	0.000000	4.000000	27.000000	0.000000
2971.524609	0.108434	0.571635	-0.017326	79.340546	-43.008934	53.199253	-0.867077	0.000000	-0.424847	0.000000	0.000000	0.000000	-0.018794	0.000004	0.004634	0.000000	0.000000	4.000000	27.000000	0.000000
2971.527942	0.108418	0.571653	-0.017304	79.340546	-43.008934	53.199253	-0.866304	0.000000	-0.421714	0.000000	0.000000	0.000000	-0.004995	0.005296	0.006697	0.000000	0.000000	4.000000	27.000000	0.000000
2971.531276	0.108418	0.571653	-0.017304	79.340546	-43.008934	53.199253	-0.866304	0.000000	-0.421714	0.000000	0.000000	0.000000	-0.004995	0.005296	0.006697	0.000000	0.000000	4.000000	27.000000	0.000000
2971.534609	0.108418	0.571653	-0.017304	79.340546	-43.008934	53.199253	-0.866304	0.000000	-0.421714	0.000000	0.000000	0.000000	-0.004995	0.005296	0.006697	0.000000	0.000000	4.000000	27.000000	0.000000
2971.537942	0.108418	0.571653	-0.017304	79.338821	-42.992264	53.213467	-0.865188	0.000000	-0.420882	0.000000	0.000000	0.000000	-0.004995	0.005296	0.006697	0.000000	0.000000	4.000000	27.000000	0.000000
2971.541276	0.108437	0.571678	-0.017315	79.338821	-42.992264	53.213467	-0.865188	0.000000	-0.420882	0.000000	0.000000	0.000000	0.005817	0.007437	-0.003366	0.000000	0.000000	4.000000	27.000000	0.000000
2971.544609	0.108437	0.571678	-0.017315	79.338821	-42.992264	53.213467	-0.865188	0.000000	-0.420882	0.000000	0.000000	0.000000	0.005817	0.007437	-0.003366	0.000000	0.000000	4.000000	27.000000	0.000000
2971.547942	0.108437	0.571678	-0.017315	79.335396	-42.961678	53.241795	-0.865188	0.000000	-0.420882	0.000000	0.000000	0.000000	0.005817	0.007437	-0.003366	0.000000	0.000000	4.000000	27.000000	0.000000
2971.551276	0.108437	0.571678	-0.017315	79.335396	-42.961678	53.241795	-0.865188	0.000000	-0.420882	0.000000	0.000000	0.000000	0.005817	0.007437	-0.003366	0.000000	0.000000	4.000000	27.000000	0.000000
2971.554609	0.108486	0.571738	-0.017297	79.335396	-42.961678	53.241795	-0.865188	0.000000	-0.420882	0.000000	0.000000	0.000000	0.014622	0.017998	0.005393	0.000000	0.000000	4.000000	27.000000	0.000000
2971.557942	0.108486	0.571738	-0.017297	79.331993	-42.928490	53.270084	-0.865749	0.000000	-0.421851	0.000000	0.000000	0.000000	0.014622	0.017998	0.005393	0.000000	0.000000	4.000000	27.000000	0.000000
2971.561276	0.108486	0.571738	-0.017297	79.331993	-42.928490	53.270084	-0.865749	0.000000	-0.421851	0.000000	0.000000	0.000000	0.014622	0.017998	0.005393	0.000000	0.000000	4.000000	27.000000	0.000000
2971.564609	0.108486	0.571738	-0.017297	79.331993	-42.928490	53.270084	-0.865749	0.000000	-0.421851	0.000000	0.000000	0.000000	0.014622	0.017998	0.005393	0.000000	0.000000	4.000000	27.000000	0.000000
2971.567942	0.108558	0.571840	-0.017273	79.325104	-42.870159	53.326641	-0.864850	0.000000	-0.424288	0.000000	0.000000	0.000000	0.021704	0.030752	0.007169	0.000000	0.000000	4.000000	27.000000	0.000000
2971.571276	0.108558	0.571840	-0.017273	79.325104	-42.870159	53.326641	-0.864850	0.000000	-0.424288	0.000000	0.000000	0.000000	0.021704	0.030752	0.007169	0.000000	0.000000	4.000000	27.000000	0.000000
2971.574609	0.108558	0.571840	-0.017273	79.325104	-42.870159	53.326641	-0.864850	0.000000	-0.424288	0.000000	0.000000	0.000000	0.021704	0.030752	0.007169	0.000000	0.000000	4.000000	27.000000	0.000000
2971.577942	0.108558	0.571840	-0.017273	79.319954	-42.825836	53.368973	-0.863656	0.000000	-0.427906	0.000000	0.000000	0.000000	0.021704	0.030752	0.007169	0.000000	0.000000	4.000000	27.000000	0.000000
2971.581276	0.108565	0.571900	-0.017245	79.319954	-42.825836	53.368973	-0.863656	0.000000	-0.427906	0.000000	0.000000	0.000000	0.002093	0.017996	0.008474	0.000000	0.000000	4.000000	27.000000	0.000000
2971.584609	0.108565	0.571900	-0.017245	79.319954	-42.825836	53.368973	-0.863656	0.000000	-0.427906	0.000000	0.000000	0.000000	0.002093	0.017996	0.008474	0.000000	0.000000	4.000000	27.000000	0.000000
2971.587942	0.108565	0.571900	-0.017245	79.314812	-42.784256	53.411289	-0.863656	0.000000	-0.427906	0.000000	0.000000	0.000000	0.002093	0.017996	0.008474	0.000000	0.000000	4.000000	27.000000	0.000000
2971.591276	0.108565	0.571900	-0.017245	79.314812	-42.784256	53.411289	-0.863656	0.000000	-0.427906	0.000000	0.000000	0.000000	0.002093	0.017996	0.008474	0.000000	0.000000	4.000000	27.000000	0.000000
2971.594609	0.108578	0.571953	-0.017193	79.314812	-42.784256	53.411289	-0.863656	0.000000	-0.427906	0.000000	0.000000	0.000000	0.003811	0.015900	0.015446	0.000000	0.000000	4.000000	27.000000	0.000000
2971.597942	0.108578	0.571953	-0.017193	79.311394	-42.756542	53.439526	-0.862243	0.000000	-0.428254	0.000000	0.000000	0.000000	0.003811	0.015900	0.015446	0.000000	0.000000	4.000000	27.000000	0.000000
2971.601276	0.108578	0.571953	-0.017193	79.311394	-42.756542	53.439526	-0.862243	0.000000	-0.428254	0.000000	0.000000	0.000000	0.003811	0.015900	0.015446	0.000000	0.000000	4.000000	27.000000	0.000000
2971.604609	0.108578	0.571953	-0.017193	79.311394	-42.756542	53.439526	-0.862243	0.000000	-0.428254	0.000000	0.000000	0.000000	0.003811	0.015900	0.015446	0.000000	0.000000	4.000000	27.000000	0.000000
2971.607942	0.108575	0.571999	-0.017114	79.309654	-42.745415	53.453594	-0.859669	0.000000	-0.428889	0.000000	0.000000	0.000000	-0.000734	0.013755	0.023963	0.000000	0.000000	4.000000	27.000000	0.000000
2971.611276	0.108575	0.571999	-0.017114	79.309654	-42.745415	53.453594	-0.859669	0.000000	-0.428889	0.000000	0.000000	0.000000	-0.000734	0.013755	0.023963	0.000000	0.000000	4.000000	27.000000	0.000000
2971.614609	0.108575	0.571999	-0.017114	79.309654	-42.745415	53.453594	-0.859669	0.000000	-0.428889	0.000000	0.000000	0.000000	-0.000734	0.013755	0.023963	0.000000	0.000000	4.000000	27.000000	0.000000
2971.617942	0.108575	0.571999	-0.017114	79.309181	-42.760044	53.437435	-0.855675	0.000000	-0.428767	0.000000	0.000000	0.000000	-0.000734	0.013755	0.023963	0.000000	0.000000	4.000000	27.000000	0.000000
2971.621276	0.108581	0.571992	-0.017090	79.309181	-42.760044	53.437435	-0.855675	0.000000	-0.428767	0.000000	0.000000	0.000000	0.001722	-0.002138	0.006974	0.000000	0.000000	4.000000	27.000000	0.000000
2971.624609	0.108581	0.571992	-0.017090	79.309181	-42.760044	53.437435	-0.855675	0.000000	-0.428767	0.000000	0.000000	0.000000	0.001722	-0.002138	0.006974	0.000000	0.000000	4.000000	27.000000	0.000000
2971.627942	0.108581	0.571992	-0.017090	79.310913	-42.776623	53.423367	-0.855675	0.000000	-0.428767	0.000000	0.000000	0.000000	0.001722	-0.002138	0.006974	0.000000	0.000000	4.000000	27.000000	0.000000
2971.631276	0.108581	0.571992	-0.017090	79.310913	-42.776623	53.423367	-0.855675	0.000000	-0.428767	0.000000	0.000000	0.000000	0.001722	-0.002138	0.006974	0.000000	0.000000	4.000000	27.000000	0.000000
2971.634609	0.108567	0.571960	-0.017056	79.310913	-42.776623	53.423367	-0.855675	0.000000	-0.428767	0.000000	0.000000	0.000000	-0.004098	-0.009550	0.010346	0.000000	0.000000	4.000000	27.000000	0.000000
2971.637942	0.108567	0.571960	-0.017056	79.310913	-42.779327	53.423374	-0.854513	0.000000	-0.429054	0.000000	0.000000	0.000000	-0.004098	-0.009550	0.010346	0.000000	0.000000	4.000000	27.000000	0.000000
2971.641276	0.108567	0.571960	-0.017056	79.310913	-42.779327	53.423374	-0.854513	0.000000	-0.429054	0.000000	0.000000	0.000000	-0.004098	-0.009550	0.010346	0.000000	0.000000	4.000000	27.000000	0.000000
2971.644609	0.108567	0.571960	-0.017056	79.310913	-42.779327	53.423374	-0.854513	0.000000	-0.429054	0.000000	0.000000	0.000000	-0.004098	-0.009550	0.010346	0.000000	0.000000	4.000000	27.000000	0.000000
2971.647942	0.108516	0.571946	-0.016994	79.310913	-42.784756	53.423370	-0.852789	0.000000	-0.428371	0.000000	0.000000	0.000000	-0.015368	-0.004268	0.018584	0.000000	0.000000	4.000000	27.000000	0.000000
2971.651276	0.108516	0.571946	-0.016994	79.310913	-42.784756	53.423370	-0.852789	0.000000	-0.428371	0.000000	0.000000	0.000000	-0.015368	-0.004268	0.018584	0.000000	0.000000	4.000000	27.000000	0.000000
2971.654609	0.108516	0.571946	-0.016994	79.310913	-42.784756	53.423370	-0.852789	0.000000	-0.428371	0.000000	0.000000	0.000000	-0.015368	-0.004268	0.018584	0.000000	0.000000	4.000000	27.000000	0.000000
2971.657942	0.108516	0.571946	-0.016994	79.310913	-42.787491	53.423347	-0.849691	0.000000	-0.425810	0.000000	0.000000	0.000000	-0.015368	-0.004268	0.018584	0.000000	0.000000	4.000000	27.000000	0.000000
2971.661276	0.108501	0.571939	-0.016965	79.310913	-42.787491	53.423347	-0.849691	0.000000	-0.425810	0.000000	0.000000	0.000000	-0.004549	-0.002137	0.008519	0.000000	0.000000	4.000000	27.000000	0.000000
2971.664609	0.108501	0.571939	-0.016965	79.310913	-42.787491	53.423347	-0.849691	0.000000	-0.425810	0.000000	0.000000	0.000000	-0.004549	-0.002137	0.008519	0.000000	0.000000	4.000000	27.000000	0.000000
2971.667942	0.108501	0.571939	-0.016965	79.310913	-42.784756	53.423370	-0.849691	0.000000	-0.425810	0.000000	0.000000	0.000000	-0.004549	-0.002137	0.008519	0.000000	0.000000	4.000000	27.000000	0.000000
2971.671276	0.108501	0.571939	-0.016965	79.310913	-42.784756	53.423370	-0.849691	0.000000	-0.425810	0.000000	0.000000	0.000000	-0.004549	-0.002137	0.008519	0.000000	0.000000	4.000000	27.000000	0.000000
2971.674609	0.108529	0.571907	-0.016941	79.310913	-42.784756	53.423370	-0.849691	0.000000	-0.425810	0.000000	0.000000	0.000000	0.008438	-0.009585	0.007254	0.000000	0.000000	4.000000	27.000000	0.000000
2971.677942	0.108529	0.571907	-0.016941	79.314369	-42.812466	53.395180	-0.848271	0.000000	-0.425052	0.000000	0.000000	0.000000	0.008438	-0.009585	0.007254	0.000000	0.000000	4.000000	27.000000	0.000000
2971.681276	0.108529	0.571907	-0.016941	79.314369	-42.812466	53.395180	-0.848271	0.000000	-0.425052	0.000000	0.000000	0.000000	0.008438	-0.009585	0.007254	0.000000	0.000000	4.000000	27.000000	0.000000
2971.684609	0.108529	0.571907	-0.016941	79.314369	-42.812466	53.395180	-0.848271	0.000000	-0.425052	0.000000	0.000000	0.000000	0.008438	-0.009585	0.007254	0.000000	0.000000	4.000000	27.000000	0.000000
2971.687942	0.108550	0.571815	-0.016945	79.317764	-42.837456	53.366943	-0.847062	0.000000	-0.426458	0.000000	0.000000	0.000000	0.006350	-0.027577	-0.001220	0.000000	0.000000	4.000000	27.000000	0.000000
2971.691276	0.108550	0.571815	-0.016945	79.317764	-42.837456	53.366943	-0.847062	0.000000	-0.426458	0.000000	0.000000	0.000000	0.006350	-0.027577	-0.001220	0.000000	0.000000	4.000000	27.000000	0.000000
2971.694609	0.108550	0.571815	-0.016945	79.317764	-42.837456	53.366943	-0.847062	0.000000	-0.426458	0.000000	0.000000	0.000000	0.006350	-0.027577	-0.001220	0.000000	0.000000	4.000000	27.000000	0.000000
2971.697942	0.108550	0.571815	-0.016945	79.324654	-42.890259	53.310482	-0.847266	0.000000	-0.427516	0.000000	0.000000	0.000000	0.006350	-0.027577	-0.001220	0.000000	0.000000	4.000000	27.000000	0.000000
2971.701276	0.108570	0.571748	-0.016955	79.324654	-42.890259	53.310482	-0.847266	0.000000	-0.427516	0.000000	0.000000	0.000000	0.005898	-0.020163	-0.003049	0.000000	0.000000	4.000000	27.000000	0.000000
2971.704609	0.108570	0.571748	-0.016955	79.324654	-42.890259	53.310482	-0.847266	0.000000	-0.427516	0.000000	0.000000	0.000000	0.005898	-0.020163	-0.003049	0.000000	0.000000	4.000000	27.000000	0.000000
2971.707942	0.108570	0.571748	-0.016955	79.330704	-42.943451	53.256737	-0.847266	0.000000	-0.427516	0.000000	0.000000	0.000000	0.005898	-0.020163	-0.003049	0.000000	0.000000	4.000000	27.000000	0.000000
2971.711276	0.108570	0.571748	-0.016955	79.330704	-42.943451	53.256737	-0.847266	0.000000	-0.427516	0.000000	0.000000	0.000000	0.005898	-0.020163	-0.003049	0.000000	0.000000	4.000000	27.000000	0.000000
2971.714609	0.108574	0.571673	-0.016937	79.330704	-42.943451	53.256737	-0.847266	0.000000	-0.427516	0.000000	0.000000	0.000000	0.001347	-0.022295	0.005467	0.000000	0.000000	4.000000	27.000000	0.000000
2971.717942	0.108574	0.571673	-0.016937	79.335022	-42.982796	53.217098	-0.847774	0.000000	-0.428499	0.000000	0.000000	0.000000	0.001347	-0.022295	0.005467	0.000000	0.000000	4.000000	27.000000	0.000000
2971.721276	0.108574	0.571673	-0.016937	79.335022	-42.982796	53.217098	-0.847774	0.000000	-0.428499	0.000000	0.000000	0.000000	0.001347	-0.022295	0.005467	0.000000	0.000000	4.000000	27.000000	0.000000
2971.724609	0.108574	0.571673	-0.016937	79.335022	-42.982796	53.217098	-0.847774	0.000000	-0.428499	0.000000	0.000000	0.000000	0.001347	-0.022295	0.005467	0.000000	0.000000	4.000000	27.000000	0.000000
2971.727942	0.108555	0.571557	-0.016925	79.339340	-43.024899	53.177410	-0.846863	0.000000	-0.428724	0.000000	0.000000	0.000000	-0.005743	-0.035007	0.003677	0.000000	0.000000	4.000000	27.000000	0.000000
2971.731276	0.108555	0.571557	-0.016925	79.339340	-43.024899	53.177410	-0.846863	0.000000	-0.428724	0.000000	0.000000	0.000000	-0.005743	-0.035007	0.003677	0.000000	0.000000	4.000000	27.000000	0.000000
2971.734609	0.108555	0.571557	-0.016925	79.339340	-43.024899	53.177410	-0.846863	0.000000	-0.428724	0.000000	0.000000	0.000000	-0.005743	-0.035007	0.003677	0.000000	0.000000	4.000000	27.000000	0.000000
2971.737942	0.108555	0.571557	-0.016925	79.344566	-43.078598	53.126373	-0.846250	0.000000	-0.427767	0.000000	0.000000	0.000000	-0.005743	-0.035007	0.003677	0.000000	0.000000	4.000000	27.000000	0.000000
2971.741276	0.108536	0.571532	-0.016914	79.344566	-43.078598	53.126373	-0.846250	0.000000	-0.427767	0.000000	0.000000	0.000000	-0.005824	-0.007429	0.003365	0.000000	0.000000	4.000000	27.000000	0.000000
2971.744609	0.108536	0.571532	-0.016914	79.344566	-43.078598	53.126373	-0.846250	0.000000	-0.427767	0.000000	0.000000	0.000000	-0.005824	-0.007429	0.003365	0.000000	0.000000	4.000000	27.000000	0.000000
2971.747942	0.108536	0.571532	-0.016914	79.349022	-43.139103	53.069542	-0.846250	0.000000	-0.427767	0.000000	0.000000	0.000000	-0.005824	-0.007429	0.003365	0.000000	0.000000	4.000000	27.000000	0.000000
2971.751276	0.108536	0.571532	-0.016914	79.349022	-43.139103	53.069542	-0.846250	0.000000	-0.427767	0.000000	0.000000	0.000000	-0.005824	-0.007429	0.003365	0.000000	0.000000	4.000000	27.000000	0.000000
2971.754609	0.108526	0.571518	-0.016862	79.349022	-43.139103	53.069542	-0.846250	0.000000	-0.427767	0.000000	0.000000	0.000000	-0.002835	-0.004293	0.015490	0.000000	0.000000	4.000000	27.000000	0.000000
2971.757942	0.108526	0.571518	-0.016862	79.360558	-43.285892	52.930183	-0.845689	0.000000	-0.426797	0.000000	0.000000	0.000000	-0.002835	-0.004293	0.015490	0.000000	0.000000	4.000000	27.000000	0.000000
2971.761276	0.108526	0.571518	-0.016862	79.360558	-43.285892	52.930183	-0.845689	0.000000	-0.426797	0.000000	0.000000	0.000000	-0.002835	-0.004293	0.015490	0.000000	0.000000	4.000000	27.000000	0.000000
2971.764609	0.108526	0.571518	-0.016862	79.360558	-43.285892	52.930183	-0.845689	0.000000	-0.426797	0.000000	0.000000	0.000000	-0.002835	-0.004293	0.015490	0.000000	0.000000	4.000000	27.000000	0.000000
2971.767942	0.108477	0.571479	-0.016794	79.379921	-43.544010	52.679153	-0.843107	0.000000	-0.426324	0.000000	0.000000	0.000000	-0.014930	-0.011720	0.020398	0.000000	0.000000	4.000000	27.000000	0.000000
2971.771276	0.108477	0.571479	-0.016794	79.379921	-43.544010	52.679153	-0.843107	0.000000	-0.426324	0.000000	0.000000	0.000000	-0.014930	-0.011720	0.020398	0.000000	0.000000	4.000000	27.000000	0.000000
2971.774609	0.108477	0.571479	-0.016794	79.379921	-43.544010	52.679153	-0.843107	0.000000	-0.426324	0.000000	0.000000	0.000000	-0.014930	-0.011720	0.020398	0.000000	0.000000	4.000000	27.000000	0.000000
2971.777942	0.108477	0.571479	-0.016794	79.412971	-43.987339	52.243385	-0.839708	0.000000	-0.423836	0.000000	0.000000	0.000000	-0.014930	-0.011720	0.020398	0.000000	0.000000	4.000000	27.000000	0.000000
2971.781276	0.108482	0.571472	-0.016771	79.412971	-43.987339	52.243385	-0.839708	0.000000	-0.423836	0.000000	0.000000	0.000000	0.001717	-0.002150	0.006972	0.000000	0.000000	4.000000	27.000000	0.000000
2971.784609	0.108482	0.571472	-0.016771	79.412971	-43.987339	52.243385	-0.839708	0.000000	-0.423836	0.000000	0.000000	0.000000	0.001717	-0.002150	0.006972	0.000000	0.000000	4.000000	27.000000	0.000000
2971.787942	0.108482	0.571472	-0.016771	79.457176	-44.598427	51.642639	-0.839708	0.000000	-0.423836	0.000000	0.000000	0.000000	0.001717	-0.002150	0.006972	0.000000	0.000000	4.000000	27.000000	0.000000
2971.791276	0.108482	0.571472	-0.016771	79.457176	-44.598427	51.642639	-0.839708	0.000000	-0.423836	0.000000	0.000000	0.000000	0.001717	-0.002150	0.006972	0.000000	0.000000	4.000000	27.000000	0.000000
2971.794609	0.108488	0.571464	-0.016748	79.457176	-44.598427	51.642639	-0.839708	0.000000	-0.423836	0.000000	0.000000	0.000000	0.001719	-0.002147	0.006971	0.000000	0.000000	4.000000	27.000000	0.000000
2971.797942	0.108488	0.571464	-0.016748	79.506676	-45.300411	50.951954	-0.838546	0.000000	-0.424122	0.000000	0.000000	0.000000	0.001719	-0.002147	0.006971	0.000000	0.000000	4.000000	27.000000	0.000000
2971.801276	0.108488	0.571464	-0.016748	79.506676	-45.300411	50.951954	-0.838546	0.000000	-0.424122	0.000000	0.000000	0.000000	0.001719	-0.002147	0.006971	0.000000	0.000000	4.000000	27.000000	0.000000
2971.804609	0.108488	0.571464	-0.016748	79.506676	-45.300411	50.951954	-0.838546	0.000000	-0.424122	0.000000	0.000000	0.000000	0.001719	-0.002147	0.006971	0.000000	0.000000	4.000000	27.000000	0.000000
2971.807942	0.108506	0.571422	-0.016764	79.551514	-45.958138	50.302040	-0.837384	0.000000	-0.424408	0.000000	0.000000	0.000000	0.005450	-0.012727	-0.004880	0.000000	0.000000	4.000000	27.000000	0.000000
2971.811276	0.108506	0.571422	-0.016764	79.551514	-45.958138	50.302040	-0.837384	0.000000	-0.424408	0.000000	0.000000	0.000000	0.005450	-0.012727	-0.004880	0.000000	0.000000	4.000000	27.000000	0.000000
2971.814609	0.108506	0.571422	-0.016764	79.551514	-45.958138	50.302040	-0.837384	0.000000	-0.424408	0.000000	0.000000	0.000000	0.005450	-0.012727	-0.004880	0.000000	0.000000	4.000000	27.000000	0.000000
2971.817942	0.108506	0.571422	-0.016764	79.586517	-46.503113	49.768757	-0.838197	0.000000	-0.425316	0.000000	0.000000	0.000000	0.005450	-0.012727	-0.004880	0.000000	0.000000	4.000000	27.000000	0.000000
2971.821276	0.108485	0.571422	-0.016759	79.586517	-46.503113	49.768757	-0.838197	0.000000	-0.425316	0.000000	0.000000	0.000000	-0.006270	0.000004	0.001545	0.000000	0.000000	4.000000	27.000000	0.000000
2971.824609	0.108485	0.571422	-0.016759	79.586517	-46.503113	49.768757	-0.838197	0.000000	-0.425316	0.000000	0.000000	0.000000	-0.006270	0.000004	0.001545	0.000000	0.000000	4.000000	27.000000	0.000000
2971.827942	0.108485	0.571422	-0.016759	79.612358	-46.927357	49.354671	-0.838197	0.000000	-0.425316	0.000000	0.000000	0.000000	-0.006270	0.000004	0.001545	0.000000	0.000000	4.000000	27.000000	0.000000
2971.831276	0.108485	0.571422	-0.016759	79.612358	-46.927357	49.354671	-0.838197	0.000000	-0.425316	0.000000	0.000000	0.000000	-0.006270	0.000004	0.001545	0.000000	0.000000	4.000000	27.000000	0.000000
2971.834609	0.108469	0.571440	-0.016736	79.612358	-46.927357	49.354671	-0.838197	0.000000	-0.425316	0.000000	0.000000	0.000000	-0.005004	0.005296	0.006699	0.000000	0.000000	4.000000	27.000000	0.000000
2971.837942	0.108469	0.571440	-0.016736	79.633934	-47.295269	48.998589	-0.837940	0.000000	-0.424272	0.000000	0.000000	0.000000	-0.005004	0.005296	0.006699	0.000000	0.000000	4.000000	27.000000	0.000000
2971.841276	0.108469	0.571440	-0.016736	79.633934	-47.295269	48.998589	-0.837940	0.000000	-0.424272	0.000000	0.000000	0.000000	-0.005004	0.005296	0.006699	0.000000	0.000000	4.000000	27.000000	0.000000
2971.844609	0.108469	0.571440	-0.016736	79.633934	-47.295269	48.998589	-0.837940	0.000000	-0.424272	0.000000	0.000000	0.000000	-0.005004	0.005296	0.006699	0.000000	0.000000	4.000000	27.000000	0.000000
2971.847942	0.108372	0.571479	-0.016768	79.652252	-47.606277	48.698002	-0.836823	0.000000	-0.423437	0.000000	0.000000	0.000000	-0.028969	0.011722	-0.009586	0.000000	0.000000	4.000000	27.000000	0.000000
2971.851276	0.108372	0.571479	-0.016768	79.652252	-47.606277	48.698002	-0.836823	0.000000	-0.423437	0.000000	0.000000	0.000000	-0.028969	0.011722	-0.009586	0.000000	0.000000	4.000000	27.000000	0.000000
2971.854609	0.108372	0.571479	-0.016768	79.652252	-47.606277	48.698002	-0.836823	0.000000	-0.423437	0.000000	0.000000	0.000000	-0.028969	0.011722	-0.009586	0.000000	0.000000	4.000000	27.000000	0.000000
2971.857942	0.108372	0.571479	-0.016768	79.664497	-47.826859	48.484184	-0.838421	0.000000	-0.418609	0.000000	0.000000	0.000000	-0.028969	0.011722	-0.009586	0.000000	0.000000	4.000000	27.000000	0.000000
2971.861276	0.108350	0.571503	-0.016769	79.664497	-47.826859	48.484184	-0.838421	0.000000	-0.418609	0.000000	0.000000	0.000000	-0.006719	0.007426	-0.000276	0.000000	0.000000	4.000000	27.000000	0.000000
2971.864609	0.108350	0.571503	-0.016769	79.664497	-47.826859	48.484184	-0.838421	0.000000	-0.418609	0.000000	0.000000	0.000000	-0.006719	0.007426	-0.000276	0.000000	0.000000	4.000000	27.000000	0.000000
2971.867942	0.108350	0.571503	-0.016769	79.671646	-47.952351	48.363361	-0.838421	0.000000	-0.418609	0.000000	0.000000	0.000000	-0.006719	0.007426	-0.000276	0.000000	0.000000	4.000000	27.000000	0.000000
2971.871276	0.108350	0.571503	-0.016769	79.671646	-47.952351	48.363361	-0.838421	0.000000	-0.418609	0.000000	0.000000	0.000000	-0.006719	0.007426	-0.000276	0.000000	0.000000	4.000000	27.000000	0.000000
2971.874609	0.108297	0.571518	-0.016806	79.671646	-47.952351	48.363361	-0.838421	0.000000	-0.418609	0.000000	0.000000	0.000000	-0.015974	0.004290	-0.010860	0.000000	0.000000	4.000000	27.000000	0.000000
2971.877942	0.108297	0.571518	-0.016806	79.672371	-47.967381	48.351280	-0.838467	0.000000	-0.417489	0.000000	0.000000	0.000000	-0.015974	0.004290	-0.010860	0.000000	0.000000	4.000000	27.000000	0.000000
2971.881276	0.108297	0.571518	-0.016806	79.672371	-47.967381	48.351280	-0.838467	0.000000	-0.417489	0.000000	0.000000	0.000000	-0.015974	0.004290	-0.010860	0.000000	0.000000	4.000000	27.000000	0.000000
2971.884609	0.108297	0.571518	-0.016806	79.672371	-47.967381	48.351280	-0.838467	0.000000	-0.417489	0.000000	0.000000	0.000000	-0.015974	0.004290	-0.010860	0.000000	0.000000	4.000000	27.000000	0.000000
2971.887942	0.108251	0.571571	-0.016899	79.670860	-47.954964	48.366634	-0.840277	0.000000	-0.414827	0.000000	0.000000	0.000000	-0.013576	0.016002	-0.028169	0.000000	0.000000	4.000000	27.000000	0.000000
2971.891276	0.108251	0.571571	-0.016899	79.670860	-47.954964	48.366634	-0.840277	0.000000	-0.414827	0.000000	0.000000	0.000000	-0.013576	0.016002	-0.028169	0.000000	0.000000	4.000000	27.000000	0.000000
2971.894609	0.108251	0.571571	-0.016899	79.670860	-47.954964	48.366634	-0.840277	0.000000	-0.414827	0.000000	0.000000	0.000000	-0.013576	0.016002	-0.028169	0.000000	0.000000	4.000000	27.000000	0.000000
2971.897942	0.108251	0.571571	-0.016899	79.669434	-47.942581	48.382042	-0.844972	0.000000	-0.412564	0.000000	0.000000	0.000000	-0.013576	0.016002	-0.028169	0.000000	0.000000	4.000000	27.000000	0.000000
2971.901276	0.108223	0.571603	-0.016924	79.669434	-47.942581	48.382042	-0.844972	0.000000	-0.412564	0.000000	0.000000	0.000000	-0.008432	0.009556	-0.007253	0.000000	0.000000	4.000000	27.000000	0.000000
2971.904609	0.108223	0.571603	-0.016924	79.669434	-47.942581	48.382042	-0.844972	0.000000	-0.412564	0.000000	0.000000	0.000000	-0.008432	0.009556	-0.007253	0.000000	0.000000	4.000000	27.000000	0.000000
2971.907942	0.108223	0.571603	-0.016924	79.666405	-47.912296	48.412777	-0.844972	0.000000	-0.412564	0.000000	0.000000	0.000000	-0.008432	0.009556	-0.007253	0.000000	0.000000	4.000000	27.000000	0.000000
2971.911276	0.108223	0.571603	-0.016924	79.666405	-47.912296	48.412777	-0.844972	0.000000	-0.412564	0.000000	0.000000	0.000000	-0.008432	0.009556	-0.007253	0.000000	0.000000	4.000000	27.000000	0.000000
2971.914609	0.108226	0.571645	-0.016913	79.666405	-47.912296	48.412777	-0.844972	0.000000	-0.412564	0.000000	0.000000	0.000000	0.000819	0.012733	0.003331	0.000000	0.000000	4.000000	27.000000	0.000000
2971.917942	0.108226	0.571645	-0.016913	79.664955	-47.899933	48.428165	-0.846181	0.000000	-0.411159	0.000000	0.000000	0.000000	0.000819	0.012733	0.003331	0.000000	0.000000	4.000000	27.000000	0.000000
2971.921276	0.108226	0.571645	-0.016913	79.664955	-47.899933	48.428165	-0.846181	0.000000	-0.411159	0.000000	0.000000	0.000000	0.000819	0.012733	0.003331	0.000000	0.000000	4.000000	27.000000	0.000000
2971.924609	0.108226	0.571645	-0.016913	79.664955	-47.899933	48.428165	-0.846181	0.000000	-0.411159	0.000000	0.000000	0.000000	0.000819	0.012733	0.003331	0.000000	0.000000	4.000000	27.000000	0.000000
2971.927942	0.108208	0.571688	-0.016896	79.663498	-47.884808	48.443535	-0.845626	0.000000	-0.411295	0.000000	0.000000	0.000000	-0.005451	0.012727	0.004871	0.000000	0.000000	4.000000	27.000000	0.000000
2971.931276	0.108208	0.571688	-0.016896	79.663498	-47.884808	48.443535	-0.845626	0.000000	-0.411295	0.000000	0.000000	0.000000	-0.005451	0.012727	0.004871	0.000000	0.000000	4.000000	27.000000	0.000000
2971.934609	0.108208	0.571688	-0.016896	79.663498	-47.884808	48.443535	-0.845626	0.000000	-0.411295	0.000000	0.000000	0.000000	-0.005451	0.012727	0.004871	0.000000	0.000000	4.000000	27.000000	0.000000
2971.937942	0.108208	0.571688	-0.016896	79.663498	-47.884808	48.443535	-0.844814	0.000000	-0.410387	0.000000	0.000000	0.000000	-0.005451	0.012727	0.004871	0.000000	0.000000	4.000000	27.000000	0.000000
2971.941276	0.108213	0.571681	-0.016873	79.663498	-47.884808	48.443535	-0.844814	0.000000	-0.410387	0.000000	0.000000	0.000000	0.001715	-0.002146	0.006974	0.000000	0.000000	4.000000	27.000000	0.000000
2971.944609	0.108213	0.571681	-0.016873	79.663498	-47.884808	48.443535	-0.844814	0.000000	-0.410387	0.000000	0.000000	0.000000	0.001715	-0.002146	0.006974	0.000000	0.000000	4.000000	27.000000	0.000000
2971.947942	0.108213	0.571681	-0.016873	79.663475	-47.882080	48.443535	-0.844814	0.000000	-0.410387	0.000000	0.000000	0.000000	0.001715	-0.002146	0.006974	0.000000	0.000000	4.000000	27.000000	0.000000
2971.951276	0.108213	0.571681	-0.016873	79.663475	-47.882080	48.443535	-0.844814	0.000000	-0.410387	0.000000	0.000000	0.000000	0.001715	-0.002146	0.006974	0.000000	0.000000	4.000000	27.000000	0.000000
2971.954609	0.108240	0.571673	-0.016855	79.663475	-47.882080	48.443535	-0.844814	0.000000	-0.410387	0.000000	0.000000	0.000000	0.007986	-0.002143	0.005433	0.000000	0.000000	4.000000	27.000000	0.000000
2971.957942	0.108240	0.571673	-0.016855	79.664955	-47.894455	48.428165	-0.843651	0.000000	-0.410672	0.000000	0.000000	0.000000	0.007986	-0.002143	0.005433	0.000000	0.000000	4.000000	27.000000	0.000000
2971.961276	0.108240	0.571673	-0.016855	79.664955	-47.894455	48.428165	-0.843651	0.000000	-0.410672	0.000000	0.000000	0.000000	0.007986	-0.002143	0.005433	0.000000	0.000000	4.000000	27.000000	0.000000
2971.964609	0.108240	0.571673	-0.016855	79.664955	-47.894455	48.428165	-0.843651	0.000000	-0.410672	0.000000	0.000000	0.000000	0.007986	-0.002143	0.005433	0.000000	0.000000	4.000000	27.000000	0.000000
2971.967942	0.108306	0.571624	-0.016858	79.666443	-47.904156	48.412785	-0.842746	0.000000	-0.412003	0.000000	0.000000	0.000000	0.019706	-0.014847	-0.000983	0.000000	0.000000	4.000000	27.000000	0.000000
2971.971276	0.108306	0.571624	-0.016858	79.666443	-47.904156	48.412785	-0.842746	0.000000	-0.412003	0.000000	0.000000	0.000000	0.019706	-0.014847	-0.000983	0.000000	0.000000	4.000000	27.000000	0.000000
2971.974609	0.108306	0.571624	-0.016858	79.666443	-47.904156	48.412785	-0.842746	0.000000	-0.412003	0.000000	0.000000	0.000000	0.019706	-0.014847	-0.000983	0.000000	0.000000	4.000000	27.000000	0.000000
2971.977942	0.108306	0.571624	-0.016858	79.667931	-47.916557	48.397415	-0.842910	0.000000	-0.415288	0.000000	0.000000	0.000000	0.019706	-0.014847	-0.000983	0.000000	0.000000	4.000000	27.000000	0.000000
2971.981276	0.108355	0.571592	-0.016839	79.667931	-47.916557	48.397415	-0.842910	0.000000	-0.415288	0.000000	0.000000	0.000000	0.014707	-0.009582	0.005708	0.000000	0.000000	4.000000	27.000000	0.000000
2971.984609	0.108355	0.571592	-0.016839	79.667931	-47.916557	48.397415	-0.842910	0.000000	-0.415288	0.000000	0.000000	0.000000	0.014707	-0.009582	0.005708	0.000000	0.000000	4.000000	27.000000	0.000000
2971.987942	0.108355	0.571592	-0.016839	79.669411	-47.926235	48.382057	-0.842910	0.000000	-0.415288	0.000000	0.000000	0.000000	0.014707	-0.009582	0.005708	0.000000	0.000000	4.000000	27.000000	0.000000
2971.991276	0.108355	0.571592	-0.016839	79.669411	-47.926235	48.382057	-0.842910	0.000000	-0.415288	0.000000	0.000000	0.000000	0.014707	-0.009582	0.005708	0.000000	0.000000	4.000000	27.000000	0.000000
2971.994609	0.108383	0.571560	-0.016815	79.669411	-47.926235	48.382057	-0.842910	0.000000	-0.415288	0.000000	0.000000	0.000000	0.008436	-0.009574	0.007250	0.000000	0.000000	4.000000	27.000000	0.000000
2971.997942	0.108383	0.571560	-0.016815	79.670860	-47.941357	48.366653	-0.841958	0.000000	-0.417739	0.000000	0.000000	0.000000	0.008436	-0.009574	0.007250	0.000000	0.000000	4.000000	27.000000	0.000000
2972.001276	0.108383	0.571560	-0.016815	79.670860	-47.941357	48.366653	-0.841958	0.000000	-0.417739	0.000000	0.000000	0.000000	0.008436	-0.009574	0.007250	0.000000	0.000000	4.000000	27.000000	0.000000
2972.004609	0.108383	0.571560	-0.016815	79.670860	-47.941357	48.366653	-0.841958	0.000000	-0.417739	0.000000	0.000000	0.000000	0.008436	-0.009574	0.007250	0.000000	0.000000	4.000000	27.000000	0.000000
2972.007942	0.108372	0.571479	-0.016768	79.673874	-47.974377	48.335892	-0.840750	0.000000	-0.419145	0.000000	0.000000	0.000000	-0.003213	-0.024452	0.013974	0.000000	0.000000	4.000000	27.000000	0.000000
2972.011276	0.108372	0.571479	-0.016768	79.673874	-47.974377	48.335892	-0.840750	0.000000	-0.419145	0.000000	0.000000	0.000000	-0.003213	-0.024452	0.013974	0.000000	0.000000	4.000000	27.000000	0.000000
2972.014609	0.108372	0.571479	-0.016768	79.673874	-47.974377	48.335892	-0.840750	0.000000	-0.419145	0.000000	0.000000	0.000000	-0.003213	-0.024452	0.013974	0.000000	0.000000	4.000000	27.000000	0.000000
2972.017942	0.108372	0.571479	-0.016768	79.675316	-47.994915	48.320526	-0.838421	0.000000	-0.418609	0.000000	0.000000	0.000000	-0.003213	-0.024452	0.013974	0.000000	0.000000	4.000000	27.000000	0.000000
2972.021276	0.108338	0.571447	-0.016729	79.675316	-47.994915	48.320526	-0.838421	0.000000	-0.418609	0.000000	0.000000	0.000000	-0.010381	-0.009585	0.011877	0.000000	0.000000	4.000000	27.000000	0.000000
2972.024609	0.108338	0.571447	-0.016729	79.675316	-47.994915	48.320526	-0.838421	0.000000	-0.418609	0.000000	0.000000	0.000000	-0.010381	-0.009585	0.011877	0.000000	0.000000	4.000000	27.000000	0.000000
2972.027942	0.108338	0.571447	-0.016729	79.676788	-48.015522	48.305088	-0.838421	0.000000	-0.418609	0.000000	0.000000	0.000000	-0.010381	-0.009585	0.011877	0.000000	0.000000	4.000000	27.000000	0.000000
2972.031276	0.108338	0.571447	-0.016729	79.676788	-48.015522	48.305088	-0.838421	0.000000	-0.418609	0.000000	0.000000	0.000000	-0.010381	-0.009585	0.011877	0.000000	0.000000	4.000000	27.000000	0.000000
2972.034609	0.108303	0.571415	-0.016689	79.676788	-48.015522	48.305088	-0.838421	0.000000	-0.418609	0.000000	0.000000	0.000000	-0.010385	-0.009577	0.011875	0.000000	0.000000	4.000000	27.000000	0.000000
2972.037942	0.108303	0.571415	-0.016689	79.676811	-48.018261	48.305096	-0.836442	0.000000	-0.416879	0.000000	0.000000	0.000000	-0.010385	-0.009577	0.011875	0.000000	0.000000	4.000000	27.000000	0.000000
2972.041276	0.108303	0.571415	-0.016689	79.676811	-48.018261	48.305096	-0.836442	0.000000	-0.416879	0.000000	0.000000	0.000000	-0.010385	-0.009577	0.011875	0.000000	0.000000	4.000000	27.000000	0.000000
2972.044609	0.108303	0.571415	-0.016689	79.676811	-48.018261	48.305096	-0.836442	0.000000	-0.416879	0.000000	0.000000	0.000000	-0.010385	-0.009577	0.011875	0.000000	0.000000	4.000000	27.000000	0.000000
2972.047942	0.108278	0.571393	-0.016609	79.676811	-48.020962	48.305111	-0.834462	0.000000	-0.415148	0.000000	0.000000	0.000000	-0.007407	-0.006437	0.024000	0.000000	0.000000	4.000000	27.000000	0.000000
2972.051276	0.108278	0.571393	-0.016609	79.676811	-48.020962	48.305111	-0.834462	0.000000	-0.415148	0.000000	0.000000	0.000000	-0.007407	-0.006437	0.024000	0.000000	0.000000	4.000000	27.000000	0.000000
2972.054609	0.108278	0.571393	-0.016609	79.676811	-48.020962	48.305111	-0.834462	0.000000	-0.415148	0.000000	0.000000	0.000000	-0.007407	-0.006437	0.024000	0.000000	0.000000	4.000000	27.000000	0.000000
2972.057942	0.108278	0.571393	-0.016609	79.676811	-48.020962	48.305111	-0.830462	0.000000	-0.413914	0.000000	0.000000	0.000000	-0.007407	-0.006437	0.024000	0.000000	0.000000	4.000000	27.000000	0.000000
2972.061276	0.108284	0.571386	-0.016586	79.676811	-48.020962	48.305111	-0.830462	0.000000	-0.413914	0.000000	0.000000	0.000000	0.001714	-0.002142	0.006972	0.000000	0.000000	4.000000	27.000000	0.000000
2972.064609	0.108284	0.571386	-0.016586	79.676811	-48.020962	48.305111	-0.830462	0.000000	-0.413914	0.000000	0.000000	0.000000	0.001714	-0.002142	0.006972	0.000000	0.000000	4.000000	27.000000	0.000000
2972.067942	0.108321	0.571389	-0.016527	79.675339	-48.003120	48.320511	-0.830462	0.000000	-0.413914	0.000000	0.000000	0.000000	0.010968	0.000992	0.017555	0.000000	0.000000	4.000000	27.000000	0.000000
2972.071276	0.108321	0.571389	-0.016527	79.675339	-48.003120	48.320511	-0.830462	0.000000	-0.413914	0.000000	0.000000	0.000000	0.010968	0.000992	0.017555	0.000000	0.000000	4.000000	27.000000	0.000000
2972.074609	0.108321	0.571389	-0.016527	79.675339	-48.003120	48.320511	-0.830462	0.000000	-0.413914	0.000000	0.000000	0.000000	0.010968	0.000992	0.017555	0.000000	0.000000	4.000000	27.000000	0.000000
2972.077942	0.108321	0.571389	-0.016527	79.673828	-47.982521	48.335884	-0.826375	0.000000	-0.416027	0.000000	0.000000	0.000000	0.010968	0.000992	0.017555	0.000000	0.000000	4.000000	27.000000	0.000000
2972.081276	0.108378	0.571393	-0.016474	79.673828	-47.982521	48.335884	-0.826375	0.000000	-0.416027	0.000000	0.000000	0.000000	0.017246	0.000997	0.016010	0.000000	0.000000	4.000000	27.000000	0.000000
2972.084609	0.108378	0.571393	-0.016474	79.673828	-47.982521	48.335884	-0.826375	0.000000	-0.416027	0.000000	0.000000	0.000000	0.017246	0.000997	0.016010	0.000000	0.000000	4.000000	27.000000	0.000000
2972.087942	0.108378	0.571393	-0.016474	79.672348	-47.964642	48.351284	-0.826375	0.000000	-0.416027	0.000000	0.000000	0.000000	0.017246	0.000997	0.016010	0.000000	0.000000	4.000000	27.000000	0.000000
2972.091276	0.108378	0.571393	-0.016474	79.672348	-47.964642	48.351284	-0.826375	0.000000	-0.416027	0.000000	0.000000	0.000000	0.017246	0.000997	0.016010	0.000000	0.000000	4.000000	27.000000	0.000000
2972.094609	0.108415	0.571396	-0.016416	79.672348	-47.964642	48.351284	-0.826375	0.000000	-0.416027	0.000000	0.000000	0.000000	0.010972	0.001003	0.017551	0.000000	0.000000	4.000000	27.000000	0.000000
2972.097942	0.108415	0.571396	-0.016416	79.672348	-47.964642	48.351284	-0.823706	0.000000	-0.418902	0.000000	0.000000	0.000000	0.010972	0.001003	0.017551	0.000000	0.000000	4.000000	27.000000	0.000000
2972.101276	0.108415	0.571396	-0.016416	79.672348	-47.964642	48.351284	-0.823706	0.000000	-0.418902	0.000000	0.000000	0.000000	0.010972	0.001003	0.017551	0.000000	0.000000	4.000000	27.000000	0.000000
2972.104609	0.108415	0.571396	-0.016416	79.672348	-47.964642	48.351284	-0.823706	0.000000	-0.418902	0.000000	0.000000	0.000000	0.010972	0.001003	0.017551	0.000000	0.000000	4.000000	27.000000	0.000000
2972.107942	0.108453	0.571375	-0.016351	79.672371	-47.961933	48.351307	-0.820781	0.000000	-0.420731	0.000000	0.000000	0.000000	0.011421	-0.006462	0.019367	0.000000	0.000000	4.000000	27.000000	0.000000
2972.111276	0.108453	0.571375	-0.016351	79.672371	-47.961933	48.351307	-0.820781	0.000000	-0.420731	0.000000	0.000000	0.000000	0.011421	-0.006462	0.019367	0.000000	0.000000	4.000000	27.000000	0.000000
2972.114609	0.108453	0.571375	-0.016351	79.672371	-47.961933	48.351307	-0.820781	0.000000	-0.420731	0.000000	0.000000	0.000000	0.011421	-0.006462	0.019367	0.000000	0.000000	4.000000	27.000000	0.000000
2972.117942	0.108453	0.571375	-0.016351	79.673874	-47.974377	48.335892	-0.817553	0.000000	-0.422634	0.000000	0.000000	0.000000	0.011421	-0.006462	0.019367	0.000000	0.000000	4.000000	27.000000	0.000000
2972.121276	0.108481	0.571343	-0.016327	79.673874	-47.974377	48.335892	-0.817553	0.000000	-0.422634	0.000000	0.000000	0.000000	0.008440	-0.009583	0.007242	0.000000	0.000000	4.000000	27.000000	0.000000
2972.124609	0.108481	0.571343	-0.016327	79.673874	-47.974377	48.335892	-0.817553	0.000000	-0.422634	0.000000	0.000000	0.000000	0.008440	-0.009583	0.007242	0.000000	0.000000	4.000000	27.000000	0.000000
2972.127942	0.108481	0.571343	-0.016327	79.675316	-47.986763	48.320534	-0.817553	0.000000	-0.422634	0.000000	0.000000	0.000000	0.008440	-0.009583	0.007242	0.000000	0.000000	4.000000	27.000000	0.000000
2972.131276	0.108481	0.571343	-0.016327	79.675316	-47.986763	48.320534	-0.817553	0.000000	-0.422634	0.000000	0.000000	0.000000	0.008440	-0.009583	0.007242	0.000000	0.000000	4.000000	27.000000	0.000000
2972.134609	0.108493	0.571307	-0.016366	79.675316	-47.986763	48.320534	-0.817553	0.000000	-0.422634	0.000000	0.000000	0.000000	0.003743	-0.010582	-0.011852	0.000000	0.000000	4.000000	27.000000	0.000000
2972.137942	0.108493	0.571307	-0.016366	79.678291	-48.014378	48.289707	-0.816346	0.000000	-0.424041	0.000000	0.000000	0.000000	0.003743	-0.010582	-0.011852	0.000000	0.000000	4.000000	27.000000	0.000000
2972.141276	0.108493	0.571307	-0.016366	79.678291	-48.014378	48.289707	-0.816346	0.000000	-0.424041	0.000000	0.000000	0.000000	0.003743	-0.010582	-0.011852	0.000000	0.000000	4.000000	27.000000	0.000000
2972.144609	0.108493	0.571307	-0.016366	79.678291	-48.014378	48.289707	-0.816346	0.000000	-0.424041	0.000000	0.000000	0.000000	0.003743	-0.010582	-0.011852	0.000000	0.000000	4.000000	27.000000	0.000000
2972.147942	0.108527	0.571272	-0.016411	79.679756	-48.026768	48.274338	-0.818321	0.000000	-0.424665	0.000000	0.000000	0.000000	0.010017	-0.010580	-0.013399	0.000000	0.000000	4.000000	27.000000	0.000000
2972.151276	0.108527	0.571272	-0.016411	79.679756	-48.026768	48.274338	-0.818321	0.000000	-0.424665	0.000000	0.000000	0.000000	0.010017	-0.010580	-0.013399	0.000000	0.000000	4.000000	27.000000	0.000000
2972.154609	0.108527	0.571272	-0.016411	79.679756	-48.026768	48.274338	-0.818321	0.000000	-0.424665	0.000000	0.000000	0.000000	0.010017	-0.010580	-0.013399	0.000000	0.000000	4.000000	27.000000	0.000000
2972.157942	0.108527	0.571272	-0.016411	79.679756	-48.026768	48.274338	-0.820555	0.000000	-0.426334	0.000000	0.000000	0.000000	0.010017	-0.010580	-0.013399	0.000000	0.000000	4.000000	27.000000	0.000000
2972.161276	0.108527	0.571272	-0.016411	79.679756	-48.026768	48.274338	-0.820555	0.000000	-0.426334	0.000000	0.000000	0.000000	0.000001	0.000006	-0.000000	0.000000	0.000000	4.000000	27.000000	0.000000
2972.164609	0.108527	0.571272	-0.016411	79.679756	-48.026768	48.274338	-0.820555	0.000000	-0.426334	0.000000	0.000000	0.000000	0.000001	0.000006	-0.000000	0.000000	0.000000	4.000000	27.000000	0.000000
2972.167942	0.108527	0.571272	-0.016411	79.681229	-48.041943	48.258907	-0.820555	0.000000	-0.426334	0.000000	0.000000	0.000000	0.000001	0.000006	-0.000000	0.000000	0.000000	4.000000	27.000000	0.000000
2972.171276	0.108527	0.571272	-0.016411	79.681229	-48.041943	48.258907	-0.820555	0.000000	-0.426334	0.000000	0.000000	0.000000	0.000001	0.000006	-0.000000	0.000000	0.000000	4.000000	27.000000	0.000000
2972.174609	0.108517	0.571262	-0.016452	79.681229	-48.041943	48.258907	-0.820555	0.000000	-0.426334	0.000000	0.000000	0.000000	-0.002984	-0.003125	-0.012125	0.000000	0.000000	4.000000	27.000000	0.000000
2972.177942	0.108517	0.571262	-0.016452	79.682716	-48.057110	48.243496	-0.820555	0.000000	-0.426334	0.000000	0.000000	0.000000	-0.002984	-0.003125	-0.012125	0.000000	0.000000	4.000000	27.000000	0.000000
2972.181276	0.108517	0.571262	-0.016452	79.682716	-48.057110	48.243496	-0.820555	0.000000	-0.426334	0.000000	0.000000	0.000000	-0.002984	-0.003125	-0.012125	0.000000	0.000000	4.000000	27.000000	0.000000
2972.184609	0.108517	0.571262	-0.016452	79.682716	-48.057110	48.243496	-0.820555	0.000000	-0.426334	0.000000	0.000000	0.000000	-0.002984	-0.003125	-0.012125	0.000000	0.000000	4.000000	27.000000	0.000000
2972.187942	0.108493	0.571223	-0.016550	79.685654	-48.087433	48.212627	-0.822575	0.000000	-0.425837	0.000000	0.000000	0.000000	-0.007239	-0.011568	-0.029404	0.000000	0.000000	4.000000	27.000000	0.000000
2972.191276	0.108493	0.571223	-0.016550	79.685654	-48.087433	48.212627	-0.822575	0.000000	-0.425837	0.000000	0.000000	0.000000	-0.007239	-0.011568	-0.029404	0.000000	0.000000	4.000000	27.000000	0.000000
2972.194609	0.108493	0.571223	-0.016550	79.685654	-48.087433	48.212627	-0.822575	0.000000	-0.425837	0.000000	0.000000	0.000000	-0.007239	-0.011568	-0.029404	0.000000	0.000000	4.000000	27.000000	0.000000
2972.197942	0.108493	0.571223	-0.016550	79.688629	-48.117828	48.181789	-0.827476	0.000000	-0.424630	0.000000	0.000000	0.000000	-0.007239	-0.011568	-0.029404	0.000000	0.000000	4.000000	27.000000	0.000000
2972.201276	0.108484	0.571188	-0.016584	79.688629	-48.117828	48.181789	-0.827476	0.000000	-0.424630	0.000000	0.000000	0.000000	-0.002538	-0.010564	-0.010312	0.000000	0.000000	4.000000	27.000000	0.000000
2972.204609	0.108484	0.571188	-0.016584	79.688629	-48.117828	48.181789	-0.827476	0.000000	-0.424630	0.000000	0.000000	0.000000	-0.002538	-0.010564	-0.010312	0.000000	0.000000	4.000000	27.000000	0.000000
2972.207942	0.108484	0.571188	-0.016584	79.692993	-48.163376	48.135471	-0.827476	0.000000	-0.424630	0.000000	0.000000	0.000000	-0.002538	-0.010564	-0.010312	0.000000	0.000000	4.000000	27.000000	0.000000
2972.211276	0.108484	0.571188	-0.016584	79.692993	-48.163376	48.135471	-0.827476	0.000000	-0.424630	0.000000	0.000000	0.000000	-0.002538	-0.010564	-0.010312	0.000000	0.000000	4.000000	27.000000	0.000000
2972.214609	0.108466	0.571142	-0.016659	79.692993	-48.163376	48.135471	-0.827476	0.000000	-0.424630	0.000000	0.000000	0.000000	-0.005526	-0.013711	-0.022439	0.000000	0.000000	4.000000	27.000000	0.000000
2972.217942	0.108466	0.571142	-0.016659	79.698875	-48.224213	48.073631	-0.829195	0.000000	-0.424207	0.000000	0.000000	0.000000	-0.005526	-0.013711	-0.022439	0.000000	0.000000	4.000000	27.000000	0.000000
2972.221276	0.108466	0.571142	-0.016659	79.698875	-48.224213	48.073631	-0.829195	0.000000	-0.424207	0.000000	0.000000	0.000000	-0.005526	-0.013711	-0.022439	0.000000	0.000000	4.000000	27.000000	0.000000
2972.224609	0.108466	0.571142	-0.016659	79.698875	-48.224213	48.073631	-0.829195	0.000000	-0.424207	0.000000	0.000000	0.000000	-0.005526	-0.013711	-0.022439	0.000000	0.000000	4.000000	27.000000	0.000000
2972.227942	0.108404	0.571033	-0.016820	79.703285	-48.272598	48.027222	-0.832935	0.000000	-0.423286	0.000000	0.000000	0.000000	-0.018593	-0.032698	-0.048501	0.000000	0.000000	4.000000	27.000000	0.000000
2972.231276	0.108404	0.571033	-0.016820	79.703285	-48.272598	48.027222	-0.832935	0.000000	-0.423286	0.000000	0.000000	0.000000	-0.018593	-0.032698	-0.048501	0.000000	0.000000	4.000000	27.000000	0.000000
2972.234609	0.108404	0.571033	-0.016820	79.703285	-48.272598	48.027222	-0.832935	0.000000	-0.423286	0.000000	0.000000	0.000000	-0.018593	-0.032698	-0.048501	0.000000	0.000000	4.000000	27.000000	0.000000
2972.237942	0.108404	0.571033	-0.016820	79.707687	-48.321007	47.980827	-0.841018	0.000000	-0.420187	0.000000	0.000000	0.000000	-0.018593	-0.032698	-0.048501	0.000000	0.000000	4.000000	27.000000	0.000000
2972.241276	0.108366	0.570963	-0.016884	79.707687	-48.321007	47.980827	-0.841018	0.000000	-0.420187	0.000000	0.000000	0.000000	-0.011353	-0.021124	-0.019095	0.000000	0.000000	4.000000	27.000000	0.000000
2972.244609	0.108366	0.570963	-0.016884	79.707687	-48.321007	47.980827	-0.841018	0.000000	-0.420187	0.000000	0.000000	0.000000	-0.011353	-0.021124	-0.019095	0.000000	0.000000	4.000000	27.000000	0.000000
2972.247942	0.108366	0.570963	-0.016884	79.712044	-48.372162	47.934288	-0.841018	0.000000	-0.420187	0.000000	0.000000	0.000000	-0.011353	-0.021124	-0.019095	0.000000	0.000000	4.000000	27.000000	0.000000
2972.251276	0.108366	0.570963	-0.016884	79.712044	-48.372162	47.934288	-0.841018	0.000000	-0.420187	0.000000	0.000000	0.000000	-0.011353	-0.021124	-0.019095	0.000000	0.000000	4.000000	27.000000	0.000000
2972.254609	0.108289	0.570935	-0.016926	79.712044	-48.372162	47.934288	-0.841018	0.000000	-0.420187	0.000000	0.000000	0.000000	-0.023065	-0.008429	-0.012663	0.000000	0.000000	4.000000	27.000000	0.000000
2972.257942	0.108289	0.570935	-0.016926	79.714966	-48.410858	47.903286	-0.844201	0.000000	-0.418295	0.000000	0.000000	0.000000	-0.023065	-0.008429	-0.012663	0.000000	0.000000	4.000000	27.000000	0.000000
2972.261276	0.108289	0.570935	-0.016926	79.714966	-48.410858	47.903286	-0.844201	0.000000	-0.418295	0.000000	0.000000	0.000000	-0.023065	-0.008429	-0.012663	0.000000	0.000000	4.000000	27.000000	0.000000
2972.264609	0.108289	0.570935	-0.016926	79.714966	-48.410858	47.903286	-0.844201	0.000000	-0.418295	0.000000	0.000000	0.000000	-0.023065	-0.008429	-0.012663	0.000000	0.000000	4.000000	27.000000	0.000000
2972.267942	0.108178	0.570875	-0.016929	79.716446	-48.434299	47.887756	-0.846311	0.000000	-0.414451	0.000000	0.000000	0.000000	-0.033442	-0.018006	-0.000807	0.000000	0.000000	4.000000	27.000000	0.000000
2972.271276	0.108178	0.570875	-0.016929	79.716446	-48.434299	47.887756	-0.846311	0.000000	-0.414451	0.000000	0.000000	0.000000	-0.033442	-0.018006	-0.000807	0.000000	0.000000	4.000000	27.000000	0.000000
2972.274609	0.108178	0.570875	-0.016929	79.716446	-48.434299	47.887756	-0.846311	0.000000	-0.414451	0.000000	0.000000	0.000000	-0.033442	-0.018006	-0.000807	0.000000	0.000000	4.000000	27.000000	0.000000
2972.277942	0.108178	0.570875	-0.016929	79.717896	-48.452267	47.872269	-0.846446	0.000000	-0.408877	0.000000	0.000000	0.000000	-0.033442	-0.018006	-0.000807	0.000000	0.000000	4.000000	27.000000	0.000000
2972.281276	0.108132	0.570857	-0.016936	79.717896	-48.452267	47.872269	-0.846446	0.000000	-0.408877	0.000000	0.000000	0.000000	-0.013806	-0.005273	-0.002082	0.000000	0.000000	4.000000	27.000000	0.000000
2972.284609	0.108132	0.570857	-0.016936	79.717896	-48.452267	47.872269	-0.846446	0.000000	-0.408877	0.000000	0.000000	0.000000	-0.013806	-0.005273	-0.002082	0.000000	0.000000	4.000000	27.000000	0.000000
2972.287942	0.108132	0.570857	-0.016936	79.719353	-48.472984	47.856724	-0.846446	0.000000	-0.408877	0.000000	0.000000	0.000000	-0.013806	-0.005273	-0.002082	0.000000	0.000000	4.000000	27.000000	0.000000
2972.291276	0.108132	0.570857	-0.016936	79.719353	-48.472984	47.856724	-0.846446	0.000000	-0.408877	0.000000	0.000000	0.000000	-0.013806	-0.005273	-0.002082	0.000000	0.000000	4.000000	27.000000	0.000000
2972.294609	0.108112	0.570832	-0.016925	79.719353	-48.472984	47.856724	-0.846446	0.000000	-0.408877	0.000000	0.000000	0.000000	-0.005826	-0.007432	0.003348	0.000000	0.000000	4.000000	27.000000	0.000000
2972.297942	0.108112	0.570832	-0.016925	79.720810	-48.485554	47.841187	-0.846793	0.000000	-0.406576	0.000000	0.000000	0.000000	-0.005826	-0.007432	0.003348	0.000000	0.000000	4.000000	27.000000	0.000000
2972.301276	0.108112	0.570832	-0.016925	79.720810	-48.485554	47.841187	-0.846793	0.000000	-0.406576	0.000000	0.000000	0.000000	-0.005826	-0.007432	0.003348	0.000000	0.000000	4.000000	27.000000	0.000000
2972.304609	0.108112	0.570832	-0.016925	79.720810	-48.485554	47.841187	-0.846793	0.000000	-0.406576	0.000000	0.000000	0.000000	-0.005826	-0.007432	0.003348	0.000000	0.000000	4.000000	27.000000	0.000000
2972.307942	0.108147	0.570772	-0.016963	79.723755	-48.516144	47.810162	-0.846235	0.000000	-0.405605	0.000000	0.000000	0.000000	0.010449	-0.017974	-0.011597	0.000000	0.000000	4.000000	27.000000	0.000000
2972.311276	0.108147	0.570772	-0.016963	79.723755	-48.516144	47.810162	-0.846235	0.000000	-0.405605	0.000000	0.000000	0.000000	0.010449	-0.017974	-0.011597	0.000000	0.000000	4.000000	27.000000	0.000000
2972.314609	0.108147	0.570772	-0.016963	79.723755	-48.516144	47.810162	-0.846235	0.000000	-0.405605	0.000000	0.000000	0.000000	0.010449	-0.017974	-0.011597	0.000000	0.000000	4.000000	27.000000	0.000000
2972.317942	0.108147	0.570772	-0.016963	79.726624	-48.543957	47.779083	-0.848167	0.000000	-0.407347	0.000000	0.000000	0.000000	0.010449	-0.017974	-0.011597	0.000000	0.000000	4.000000	27.000000	0.000000
2972.321276	0.108144	0.570730	-0.016975	79.726624	-48.543957	47.779083	-0.848167	0.000000	-0.407347	0.000000	0.000000	0.000000	-0.000824	-0.012711	-0.003357	0.000000	0.000000	4.000000	27.000000	0.000000
2972.324609	0.108144	0.570730	-0.016975	79.726624	-48.543957	47.779083	-0.848167	0.000000	-0.407347	0.000000	0.000000	0.000000	-0.000824	-0.012711	-0.003357	0.000000	0.000000	4.000000	27.000000	0.000000
2972.327942	0.108144	0.570730	-0.016975	79.728081	-48.556549	47.763512	-0.848167	0.000000	-0.407347	0.000000	0.000000	0.000000	-0.000824	-0.012711	-0.003357	0.000000	0.000000	4.000000	27.000000	0.000000
2972.331276	0.108144	0.570730	-0.016975	79.728081	-48.556549	47.763512	-0.848167	0.000000	-0.407347	0.000000	0.000000	0.000000	-0.000824	-0.012711	-0.003357	0.000000	0.000000	4.000000	27.000000	0.000000
2972.334609	0.108161	0.570712	-0.016997	79.728081	-48.556549	47.763512	-0.848167	0.000000	-0.407347	0.000000	0.000000	0.000000	0.004999	-0.005289	-0.006704	0.000000	0.000000	4.000000	27.000000	0.000000
2972.337942	0.108161	0.570712	-0.016997	79.726624	-48.559074	47.759251	-0.848727	0.000000	-0.407209	0.000000	0.000000	0.000000	0.004999	-0.005289	-0.006704	0.000000	0.000000	4.000000	27.000000	0.000000
2972.341276	0.108161	0.570712	-0.016997	79.726624	-48.559074	47.759251	-0.848727	0.000000	-0.407209	0.000000	0.000000	0.000000	0.004999	-0.005289	-0.006704	0.000000	0.000000	4.000000	27.000000	0.000000
2972.344609	0.108161	0.570712	-0.016997	79.726624	-48.559074	47.759251	-0.848727	0.000000	-0.407209	0.000000	0.000000	0.000000	0.004999	-0.005289	-0.006704	0.000000	0.000000	4.000000	27.000000	0.000000
2972.347942	0.108113	0.570720	-0.017010	79.726624	-48.564541	47.759274	-0.849844	0.000000	-0.408043	0.000000	0.000000	0.000000	-0.014251	0.002165	-0.003891	0.000000	0.000000	4.000000	27.000000	0.000000
2972.351276	0.108113	0.570720	-0.017010	79.726624	-48.564541	47.759274	-0.849844	0.000000	-0.408043	0.000000	0.000000	0.000000	-0.014251	0.002165	-0.003891	0.000000	0.000000	4.000000	27.000000	0.000000
2972.354609	0.108113	0.570720	-0.017010	79.726624	-48.564541	47.759274	-0.849844	0.000000	-0.408043	0.000000	0.000000	0.000000	-0.014251	0.002165	-0.003891	0.000000	0.000000	4.000000	27.000000	0.000000
2972.357942	0.108113	0.570720	-0.017010	79.725174	-48.551945	47.774830	-0.850493	0.000000	-0.405667	0.000000	0.000000	0.000000	-0.014251	0.002165	-0.003891	0.000000	0.000000	4.000000	27.000000	0.000000
2972.361276	0.108097	0.570737	-0.016988	79.725174	-48.551945	47.774830	-0.850493	0.000000	-0.405667	0.000000	0.000000	0.000000	-0.005001	0.005274	0.006703	0.000000	0.000000	4.000000	27.000000	0.000000
2972.364609	0.108097	0.570737	-0.016988	79.725174	-48.551945	47.774830	-0.850493	0.000000	-0.405667	0.000000	0.000000	0.000000	-0.005001	0.005274	0.006703	0.000000	0.000000	4.000000	27.000000	0.000000
2972.367942	0.108097	0.570737	-0.016988	79.725189	-48.557407	47.774830	-0.850493	0.000000	-0.405667	0.000000	0.000000	0.000000	-0.005001	0.005274	0.006703	0.000000	0.000000	4.000000	27.000000	0.000000
2972.371276	0.108097	0.570737	-0.016988	79.725189	-48.557407	47.774830	-0.850493	0.000000	-0.405667	0.000000	0.000000	0.000000	-0.005001	0.005274	0.006703	0.000000	0.000000	4.000000	27.000000	0.000000
2972.374609	0.108049	0.570744	-0.017000	79.725189	-48.557407	47.774830	-0.850493	0.000000	-0.405667	0.000000	0.000000	0.000000	-0.014248	0.002142	-0.003893	0.000000	0.000000	4.000000	27.000000	0.000000
2972.377942	0.108049	0.570744	-0.017000	79.726624	-48.578125	47.759266	-0.849375	0.000000	-0.404834	0.000000	0.000000	0.000000	-0.014248	0.002142	-0.003893	0.000000	0.000000	4.000000	27.000000	0.000000
2972.381276	0.108049	0.570744	-0.017000	79.726624	-48.578125	47.759266	-0.849375	0.000000	-0.404834	0.000000	0.000000	0.000000	-0.014248	0.002142	-0.003893	0.000000	0.000000	4.000000	27.000000	0.000000
2972.384609	0.108049	0.570744	-0.017000	79.726624	-48.578125	47.759266	-0.849375	0.000000	-0.404834	0.000000	0.000000	0.000000	-0.014248	0.002142	-0.003893	0.000000	0.000000	4.000000	27.000000	0.000000
2972.387942	0.107974	0.570691	-0.017037	79.728081	-48.596157	47.743706	-0.850024	0.000000	-0.402459	0.000000	0.000000	0.000000	-0.022608	-0.015843	-0.010879	0.000000	0.000000	4.000000	27.000000	0.000000
2972.391276	0.107974	0.570691	-0.017037	79.728081	-48.596157	47.743706	-0.850024	0.000000	-0.402459	0.000000	0.000000	0.000000	-0.022608	-0.015843	-0.010879	0.000000	0.000000	4.000000	27.000000	0.000000
2972.394609	0.107974	0.570691	-0.017037	79.728081	-48.596157	47.743706	-0.850024	0.000000	-0.402459	0.000000	0.000000	0.000000	-0.022608	-0.015843	-0.010879	0.000000	0.000000	4.000000	27.000000	0.000000
2972.397942	0.107974	0.570691	-0.017037	79.731010	-48.626808	47.712601	-0.851838	0.000000	-0.398691	0.000000	0.000000	0.000000	-0.022608	-0.015843	-0.010879	0.000000	0.000000	4.000000	27.000000	0.000000
2972.401276	0.107970	0.570674	-0.017054	79.731010	-48.626808	47.712601	-0.851838	0.000000	-0.398691	0.000000	0.000000	0.000000	-0.001265	-0.005273	-0.005165	0.000000	0.000000	4.000000	27.000000	0.000000
2972.404609	0.107970	0.570674	-0.017054	79.731010	-48.626808	47.712601	-0.851838	0.000000	-0.398691	0.000000	0.000000	0.000000	-0.001265	-0.005273	-0.005165	0.000000	0.000000	4.000000	27.000000	0.000000
2972.407942	0.107970	0.570674	-0.017054	79.732414	-48.642082	47.697037	-0.851838	0.000000	-0.398691	0.000000	0.000000	0.000000	-0.001265	-0.005273	-0.005165	0.000000	0.000000	4.000000	27.000000	0.000000
2972.411276	0.107970	0.570674	-0.017054	79.732414	-48.642082	47.697037	-0.851838	0.000000	-0.398691	0.000000	0.000000	0.000000	-0.001265	-0.005273	-0.005165	0.000000	0.000000	4.000000	27.000000	0.000000
2972.414609	0.107965	0.570656	-0.017071	79.732414	-48.642082	47.697037	-0.851838	0.000000	-0.398691	0.000000	0.000000	0.000000	-0.001268	-0.005272	-0.005166	0.000000	0.000000	4.000000	27.000000	0.000000
2972.417942	0.107965	0.570656	-0.017071	79.732430	-48.639370	47.697037	-0.852698	0.000000	-0.398480	0.000000	0.000000	0.000000	-0.001268	-0.005272	-0.005166	0.000000	0.000000	4.000000	27.000000	0.000000
2972.421276	0.107965	0.570656	-0.017071	79.732430	-48.639370	47.697037	-0.852698	0.000000	-0.398480	0.000000	0.000000	0.000000	-0.001268	-0.005272	-0.005166	0.000000	0.000000	4.000000	27.000000	0.000000
2972.424609	0.107965	0.570656	-0.017071	79.732430	-48.639370	47.697037	-0.852698	0.000000	-0.398480	0.000000	0.000000	0.000000	-0.001268	-0.005272	-0.005166	0.000000	0.000000	4.000000	27.000000	0.000000
2972.427942	0.107986	0.570656	-0.017076	79.732430	-48.639370	47.697037	-0.853559	0.000000	-0.398269	0.000000	0.000000	0.000000	0.006268	0.000003	-0.001538	0.000000	0.000000	4.000000	27.000000	0.000000
2972.431276	0.107986	0.570656	-0.017076	79.732430	-48.639370	47.697037	-0.853559	0.000000	-0.398269	0.000000	0.000000	0.000000	0.006268	0.000003	-0.001538	0.000000	0.000000	4.000000	27.000000	0.000000
2972.434609	0.107986	0.570656	-0.017076	79.732430	-48.639370	47.697037	-0.853559	0.000000	-0.398269	0.000000	0.000000	0.000000	0.006268	0.000003	-0.001538	0.000000	0.000000	4.000000	27.000000	0.000000
2972.437942	0.107986	0.570656	-0.017076	79.730995	-48.624039	47.712597	-0.853816	0.000000	-0.399314	0.000000	0.000000	0.000000	0.006268	0.000003	-0.001538	0.000000	0.000000	4.000000	27.000000	0.000000
2972.441276	0.107990	0.570674	-0.017059	79.730995	-48.624039	47.712597	-0.853816	0.000000	-0.399314	0.000000	0.000000	0.000000	0.001267	0.005277	0.005165	0.000000	0.000000	4.000000	27.000000	0.000000
2972.444609	0.107990	0.570674	-0.017059	79.730995	-48.624039	47.712597	-0.853816	0.000000	-0.399314	0.000000	0.000000	0.000000	0.001267	0.005277	0.005165	0.000000	0.000000	4.000000	27.000000	0.000000
2972.447942	0.107990	0.570674	-0.017059	79.731010	-48.626808	47.712601	-0.853816	0.000000	-0.399314	0.000000	0.000000	0.000000	0.001267	0.005277	0.005165	0.000000	0.000000	4.000000	27.000000	0.000000
2972.451276	0.107990	0.570674	-0.017059	79.731010	-48.626808	47.712601	-0.853816	0.000000	-0.399314	0.000000	0.000000	0.000000	0.001267	0.005277	0.005165	0.000000	0.000000	4.000000	27.000000	0.000000
2972.454609	0.107970	0.570674	-0.017054	79.731010	-48.626808	47.712601	-0.853816	0.000000	-0.399314	0.000000	0.000000	0.000000	-0.006267	0.000002	0.001538	0.000000	0.000000	4.000000	27.000000	0.000000
2972.457942	0.107970	0.570674	-0.017054	79.729538	-48.611473	47.728153	-0.852955	0.000000	-0.399525	0.000000	0.000000	0.000000	-0.006267	0.000002	0.001538	0.000000	0.000000	4.000000	27.000000	0.000000
2972.461276	0.107970	0.570674	-0.017054	79.729538	-48.611473	47.728153	-0.852955	0.000000	-0.399525	0.000000	0.000000	0.000000	-0.006267	0.000002	0.001538	0.000000	0.000000	4.000000	27.000000	0.000000
2972.464609	0.107970	0.570674	-0.017054	79.729538	-48.611473	47.728153	-0.852955	0.000000	-0.399525	0.000000	0.000000	0.000000	-0.006267	0.000002	0.001538	0.000000	0.000000	4.000000	27.000000	0.000000
2972.467942	0.107959	0.570684	-0.017008	79.729538	-48.614178	47.728168	-0.852698	0.000000	-0.398480	0.000000	0.000000	0.000000	-0.003291	0.003133	0.013675	0.000000	0.000000	4.000000	27.000000	0.000000
2972.471276	0.107959	0.570684	-0.017008	79.729538	-48.614178	47.728168	-0.852698	0.000000	-0.398480	0.000000	0.000000	0.000000	-0.003291	0.003133	0.013675	0.000000	0.000000	4.000000	27.000000	0.000000
2972.474609	0.107959	0.570684	-0.017008	79.729538	-48.614178	47.728168	-0.852698	0.000000	-0.398480	0.000000	0.000000	0.000000	-0.003291	0.003133	0.013675	0.000000	0.000000	4.000000	27.000000	0.000000
2972.477942	0.107959	0.570684	-0.017008	79.730995	-48.629498	47.712601	-0.850419	0.000000	-0.397931	0.000000	0.000000	0.000000	-0.003291	0.003133	0.013675	0.000000	0.000000	4.000000	27.000000	0.000000
2972.481276	0.107954	0.570667	-0.017026	79.730995	-48.629498	47.712601	-0.850419	0.000000	-0.397931	0.000000	0.000000	0.000000	-0.001267	-0.005270	-0.005165	0.000000	0.000000	4.000000	27.000000	0.000000
2972.484609	0.107954	0.570667	-0.017026	79.730995	-48.629498	47.712601	-0.850419	0.000000	-0.397931	0.000000	0.000000	0.000000	-0.001267	-0.005270	-0.005165	0.000000	0.000000	4.000000	27.000000	0.000000
2972.487942	0.107954	0.570667	-0.017026	79.732445	-48.647549	47.697048	-0.850419	0.000000	-0.397931	0.000000	0.000000	0.000000	-0.001267	-0.005270	-0.005165	0.000000	0.000000	4.000000	27.000000	0.000000
2972.491276	0.107954	0.570667	-0.017026	79.732445	-48.647549	47.697048	-0.850419	0.000000	-0.397931	0.000000	0.000000	0.000000	-0.001267	-0.005270	-0.005165	0.000000	0.000000	4.000000	27.000000	0.000000
2972.494609	0.107935	0.570642	-0.017014	79.732445	-48.647549	47.697048	-0.850419	0.000000	-0.397931	0.000000	0.000000	0.000000	-0.005825	-0.007429	0.003343	0.000000	0.000000	4.000000	27.000000	0.000000
2972.497942	0.107928	0.570582	-0.017043	79.736778	-48.693497	47.650322	-0.851280	0.000000	-0.397720	0.000000	0.000000	0.000000	-0.002089	-0.017989	-0.008527	0.000000	0.000000	4.000000	27.000000	0.000000
2972.501276	0.107928	0.570582	-0.017043	79.736778	-48.693497	47.650322	-0.851280	0.000000	-0.397720	0.000000	0.000000	0.000000	-0.002089	-0.017989	-0.008527	0.000000	0.000000	4.000000	27.000000	0.000000
2972.504609	0.107928	0.570582	-0.017043	79.736778	-48.693497	47.650322	-0.851280	0.000000	-0.397720	0.000000	0.000000	0.000000	-0.002089	-0.017989	-0.008527	0.000000	0.000000	4.000000	27.000000	0.000000
2972.507942	0.107928	0.570582	-0.017043	79.739693	-48.724167	47.619156	-0.852144	0.000000	-0.396401	0.000000	0.000000	0.000000	-0.002089	-0.017989	-0.008527	0.000000	0.000000	4.000000	27.000000	0.000000
2972.511276	0.107925	0.570540	-0.017054	79.739693	-48.724167	47.619156	-0.852144	0.000000	-0.396401	0.000000	0.000000	0.000000	-0.000826	-0.012708	-0.003363	0.000000	0.000000	4.000000	27.000000	0.000000
2972.514609	0.107925	0.570540	-0.017054	79.739693	-48.724167	47.619156	-0.852144	0.000000	-0.396401	0.000000	0.000000	0.000000	-0.000826	-0.012708	-0.003363	0.000000	0.000000	4.000000	27.000000	0.000000
2972.517942	0.107925	0.570540	-0.017054	79.742546	-48.752117	47.587971	-0.852144	0.000000	-0.396401	0.000000	0.000000	0.000000	-0.000826	-0.012708	-0.003363	0.000000	0.000000	4.000000	27.000000	0.000000
2972.521276	0.107925	0.570540	-0.017054	79.742546	-48.752117	47.587971	-0.852144	0.000000	-0.396401	0.000000	0.000000	0.000000	-0.000826	-0.012708	-0.003363	0.000000	0.000000	4.000000	27.000000	0.000000
2972.524609	0.107943	0.570497	-0.017070	79.742546	-48.752117	47.587971	-0.852144	0.000000	-0.396401	0.000000	0.000000	0.000000	0.005442	-0.012702	-0.004901	0.000000	0.000000	4.000000	27.000000	0.000000
2972.527942	0.107943	0.570497	-0.017070	79.743988	-48.764767	47.572353	-0.852705	0.000000	-0.396264	0.000000	0.000000	0.000000	0.005442	-0.012702	-0.004901	0.000000	0.000000	4.000000	27.000000	0.000000
2972.531276	0.107943	0.570497	-0.017070	79.743988	-48.764767	47.572353	-0.852705	0.000000	-0.396264	0.000000	0.000000	0.000000	0.005442	-0.012702	-0.004901	0.000000	0.000000	4.000000	27.000000	0.000000
2972.534609	0.107943	0.570497	-0.017070	79.743988	-48.764767	47.572353	-0.852705	0.000000	-0.396264	0.000000	0.000000	0.000000	0.005442	-0.012702	-0.004901	0.000000	0.000000	4.000000	27.000000	0.000000
2972.537942	0.108009	0.570448	-0.017074	79.745445	-48.774673	47.556755	-0.853522	0.000000	-0.397171	0.000000	0.000000	0.000000	0.019688	-0.014856	-0.001007	0.000000	0.000000	4.000000	27.000000	0.000000
2972.541276	0.108009	0.570448	-0.017074	79.745445	-48.774673	47.556755	-0.853522	0.000000	-0.397171	0.000000	0.000000	0.000000	0.019688	-0.014856	-0.001007	0.000000	0.000000	4.000000	27.000000	0.000000
2972.544609	0.108009	0.570448	-0.017074	79.745445	-48.774673	47.556755	-0.853522	0.000000	-0.397171	0.000000	0.000000	0.000000	0.019688	-0.014856	-0.001007	0.000000	0.000000	4.000000	27.000000	0.000000
2972.547942	0.108009	0.570448	-0.017074	79.746887	-48.787304	47.541145	-0.853689	0.000000	-0.400452	0.000000	0.000000	0.000000	0.019688	-0.014856	-0.001007	0.000000	0.000000	4.000000	27.000000	0.000000
2972.551276	0.108054	0.570398	-0.017072	79.746887	-48.787304	47.541145	-0.853689	0.000000	-0.400452	0.000000	0.000000	0.000000	0.013422	-0.014846	0.000528	0.000000	0.000000	4.000000	27.000000	0.000000
2972.554609	0.108054	0.570398	-0.017072	79.746887	-48.787304	47.541145	-0.853689	0.000000	-0.400452	0.000000	0.000000	0.000000	0.013422	-0.014846	0.000528	0.000000	0.000000	4.000000	27.000000	0.000000
2972.557942	0.108054	0.570398	-0.017072	79.749779	-48.794720	47.529789	-0.853689	0.000000	-0.400452	0.000000	0.000000	0.000000	0.013422	-0.014846	0.000528	0.000000	0.000000	4.000000	27.000000	0.000000
2972.561276	0.108054	0.570398	-0.017072	79.749779	-48.794720	47.529789	-0.853689	0.000000	-0.400452	0.000000	0.000000	0.000000	0.013422	-0.014846	0.000528	0.000000	0.000000	4.000000	27.000000	0.000000
2972.564609	0.108080	0.570391	-0.017054	79.749779	-48.794720	47.529789	-0.853689	0.000000	-0.400452	0.000000	0.000000	0.000000	0.007978	-0.002165	0.005431	0.000000	0.000000	4.000000	27.000000	0.000000
2972.567942	0.108080	0.570391	-0.017054	79.749779	-48.794720	47.529789	-0.853601	0.000000	-0.402689	0.000000	0.000000	0.000000	0.007978	-0.002165	0.005431	0.000000	0.000000	4.000000	27.000000	0.000000
2972.571276	0.108080	0.570391	-0.017054	79.749779	-48.794720	47.529789	-0.853601	0.000000	-0.402689	0.000000	0.000000	0.000000	0.007978	-0.002165	0.005431	0.000000	0.000000	4.000000	27.000000	0.000000
2972.574609	0.108080	0.570391	-0.017054	79.749779	-48.794720	47.529789	-0.853601	0.000000	-0.402689	0.000000	0.000000	0.000000	0.007978	-0.002165	0.005431	0.000000	0.000000	4.000000	27.000000	0.000000
2972.577942	0.108097	0.570370	-0.016984	79.749779	-48.794720	47.529789	-0.852696	0.000000	-0.404019	0.000000	0.000000	0.000000	0.005135	-0.006465	0.020910	0.000000	0.000000	4.000000	27.000000	0.000000
2972.581276	0.108097	0.570370	-0.016984	79.749779	-48.794720	47.529789	-0.852696	0.000000	-0.404019	0.000000	0.000000	0.000000	0.005135	-0.006465	0.020910	0.000000	0.000000	4.000000	27.000000	0.000000
2972.584609	0.108097	0.570370	-0.016984	79.749779	-48.794720	47.529789	-0.852696	0.000000	-0.404019	0.000000	0.000000	0.000000	0.005135	-0.006465	0.020910	0.000000	0.000000	4.000000	27.000000	0.000000
2972.587942	0.108097	0.570370	-0.016984	79.749779	-48.791985	47.529762	-0.849211	0.000000	-0.404874	0.000000	0.000000	0.000000	0.005135	-0.006465	0.020910	0.000000	0.000000	4.000000	27.000000	0.000000
2972.591276	0.108130	0.570355	-0.016943	79.749779	-48.791985	47.529762	-0.849211	0.000000	-0.404874	0.000000	0.000000	0.000000	0.009694	-0.004295	0.012400	0.000000	0.000000	4.000000	27.000000	0.000000
2972.594609	0.108130	0.570355	-0.016943	79.749779	-48.791985	47.529762	-0.849211	0.000000	-0.404874	0.000000	0.000000	0.000000	0.009694	-0.004295	0.012400	0.000000	0.000000	4.000000	27.000000	0.000000
2972.597942	0.108130	0.570355	-0.016943	79.748344	-48.776657	47.545361	-0.849211	0.000000	-0.404874	0.000000	0.000000	0.000000	0.009694	-0.004295	0.012400	0.000000	0.000000	4.000000	27.000000	0.000000
2972.601276	0.108130	0.570355	-0.016943	79.748344	-48.776657	47.545361	-0.849211	0.000000	-0.404874	0.000000	0.000000	0.000000	0.009694	-0.004295	0.012400	0.000000	0.000000	4.000000	27.000000	0.000000
2972.604609	0.108134	0.570373	-0.016926	79.748344	-48.776657	47.545361	-0.849211	0.000000	-0.404874	0.000000	0.000000	0.000000	0.001270	0.005270	0.005169	0.000000	0.000000	4.000000	27.000000	0.000000
2972.607942	0.108134	0.570373	-0.016926	79.748344	-48.776657	47.545361	-0.847145	0.000000	-0.406490	0.000000	0.000000	0.000000	0.001270	0.005270	0.005169	0.000000	0.000000	4.000000	27.000000	0.000000
2972.611276	0.108134	0.570373	-0.016926	79.748344	-48.776657	47.545361	-0.847145	0.000000	-0.406490	0.000000	0.000000	0.000000	0.001270	0.005270	0.005169	0.000000	0.000000	4.000000	27.000000	0.000000
2972.614609	0.108134	0.570373	-0.016926	79.748344	-48.776657	47.545361	-0.847145	0.000000	-0.406490	0.000000	0.000000	0.000000	0.001270	0.005270	0.005169	0.000000	0.000000	4.000000	27.000000	0.000000
2972.617942	0.108119	0.570366	-0.016897	79.748329	-48.779369	47.545387	-0.846283	0.000000	-0.406702	0.000000	0.000000	0.000000	-0.004559	-0.002166	0.008509	0.000000	0.000000	4.000000	27.000000	0.000000
2972.621276	0.108119	0.570366	-0.016897	79.748329	-48.779369	47.545387	-0.846283	0.000000	-0.406702	0.000000	0.000000	0.000000	-0.004559	-0.002166	0.008509	0.000000	0.000000	4.000000	27.000000	0.000000
2972.624609	0.108119	0.570366	-0.016897	79.748329	-48.779369	47.545387	-0.846283	0.000000	-0.406702	0.000000	0.000000	0.000000	-0.004559	-0.002166	0.008509	0.000000	0.000000	4.000000	27.000000	0.000000
2972.627942	0.108119	0.570366	-0.016897	79.746902	-48.766743	47.560978	-0.844865	0.000000	-0.405942	0.000000	0.000000	0.000000	-0.004559	-0.002166	0.008509	0.000000	0.000000	4.000000	27.000000	0.000000
2972.631276	0.108102	0.570383	-0.016875	79.746902	-48.766743	47.560978	-0.844865	0.000000	-0.405942	0.000000	0.000000	0.000000	-0.005000	0.005271	0.006707	0.000000	0.000000	4.000000	27.000000	0.000000
2972.634609	0.108102	0.570383	-0.016875	79.746902	-48.766743	47.560978	-0.844865	0.000000	-0.405942	0.000000	0.000000	0.000000	-0.005000	0.005271	0.006707	0.000000	0.000000	4.000000	27.000000	0.000000
2972.637942	0.108102	0.570383	-0.016875	79.745445	-48.754082	47.576595	-0.844865	0.000000	-0.405942	0.000000	0.000000	0.000000	-0.005000	0.005271	0.006707	0.000000	0.000000	4.000000	27.000000	0.000000
2972.641276	0.108102	0.570383	-0.016875	79.745445	-48.754082	47.576595	-0.844865	0.000000	-0.405942	0.000000	0.000000	0.000000	-0.005000	0.005271	0.006707	0.000000	0.000000	4.000000	27.000000	0.000000
2972.644609	0.108085	0.570401	-0.016853	79.745445	-48.754082	47.576595	-0.844865	0.000000	-0.405942	0.000000	0.000000	0.000000	-0.005003	0.005288	0.006707	0.000000	0.000000	4.000000	27.000000	0.000000
2972.647942	0.108085	0.570401	-0.016853	79.745430	-48.756828	47.576576	-0.843747	0.000000	-0.405108	0.000000	0.000000	0.000000	-0.005003	0.005288	0.006707	0.000000	0.000000	4.000000	27.000000	0.000000
2972.651276	0.108085	0.570401	-0.016853	79.745430	-48.756828	47.576576	-0.843747	0.000000	-0.405108	0.000000	0.000000	0.000000	-0.005003	0.005288	0.006707	0.000000	0.000000	4.000000	27.000000	0.000000
2972.654609	0.108085	0.570401	-0.016853	79.745430	-48.756828	47.576576	-0.843747	0.000000	-0.405108	0.000000	0.000000	0.000000	-0.005003	0.005288	0.006707	0.000000	0.000000	4.000000	27.000000	0.000000
2972.657942	0.108069	0.570418	-0.016830	79.744011	-48.741428	47.592201	-0.842629	0.000000	-0.404275	0.000000	0.000000	0.000000	-0.005002	0.005269	0.006707	0.000000	0.000000	4.000000	27.000000	0.000000
2972.661276	0.108069	0.570418	-0.016830	79.744011	-48.741428	47.592201	-0.842629	0.000000	-0.404275	0.000000	0.000000	0.000000	-0.005002	0.005269	0.006707	0.000000	0.000000	4.000000	27.000000	0.000000
2972.664609	0.108069	0.570418	-0.016830	79.744011	-48.741428	47.592201	-0.842629	0.000000	-0.404275	0.000000	0.000000	0.000000	-0.005002	0.005269	0.006707	0.000000	0.000000	4.000000	27.000000	0.000000
2972.667942	0.108069	0.570418	-0.016830	79.742569	-48.726124	47.607792	-0.841511	0.000000	-0.403441	0.000000	0.000000	0.000000	-0.005002	0.005269	0.006707	0.000000	0.000000	4.000000	27.000000	0.000000
2972.671276	0.108079	0.570429	-0.016790	79.742569	-48.726124	47.607792	-0.841511	0.000000	-0.403441	0.000000	0.000000	0.000000	0.002978	0.003106	0.012137	0.000000	0.000000	4.000000	27.000000	0.000000
2972.674609	0.108079	0.570429	-0.016790	79.742569	-48.726124	47.607792	-0.841511	0.000000	-0.403441	0.000000	0.000000	0.000000	0.002978	0.003106	0.012137	0.000000	0.000000	4.000000	27.000000	0.000000
2972.677942	0.108079	0.570429	-0.016790	79.742569	-48.723404	47.607777	-0.841511	0.000000	-0.403441	0.000000	0.000000	0.000000	0.002978	0.003106	0.012137	0.000000	0.000000	4.000000	27.000000	0.000000
2972.681276	0.108079	0.570429	-0.016790	79.742569	-48.723404	47.607777	-0.841511	0.000000	-0.403441	0.000000	0.000000	0.000000	0.002978	0.003106	0.012137	0.000000	0.000000	4.000000	27.000000	0.000000
2972.684609	0.108100	0.570429	-0.016795	79.742569	-48.723404	47.607777	-0.841511	0.000000	-0.403441	0.000000	0.000000	0.000000	0.006272	-0.000005	-0.001540	0.000000	0.000000	4.000000	27.000000	0.000000
2972.687942	0.108100	0.570429	-0.016795	79.744011	-48.738731	47.592209	-0.839488	0.000000	-0.403937	0.000000	0.000000	0.000000	0.006272	-0.000005	-0.001540	0.000000	0.000000	4.000000	27.000000	0.000000
2972.691276	0.108100	0.570429	-0.016795	79.744011	-48.738731	47.592209	-0.839488	0.000000	-0.403937	0.000000	0.000000	0.000000	0.006272	-0.000005	-0.001540	0.000000	0.000000	4.000000	27.000000	0.000000
2972.694609	0.108100	0.570429	-0.016795	79.744011	-48.738731	47.592209	-0.839488	0.000000	-0.403937	0.000000	0.000000	0.000000	0.006272	-0.000005	-0.001540	0.000000	0.000000	4.000000	27.000000	0.000000
2972.697942	0.108124	0.570379	-0.016788	79.745445	-48.751396	47.576603	-0.839745	0.000000	-0.404982	0.000000	0.000000	0.000000	0.007157	-0.014873	0.002065	0.000000	0.000000	4.000000	27.000000	0.000000
2972.701276	0.108124	0.570379	-0.016788	79.745445	-48.751396	47.576603	-0.839745	0.000000	-0.404982	0.000000	0.000000	0.000000	0.007157	-0.014873	0.002065	0.000000	0.000000	4.000000	27.000000	0.000000
2972.704609	0.108124	0.570379	-0.016788	79.745445	-48.751396	47.576603	-0.839745	0.000000	-0.404982	0.000000	0.000000	0.000000	0.007157	-0.014873	0.002065	0.000000	0.000000	4.000000	27.000000	0.000000
2972.707942	0.108124	0.570379	-0.016788	79.748329	-48.784779	47.545380	-0.839401	0.000000	-0.406175	0.000000	0.000000	0.000000	0.007157	-0.014873	0.002065	0.000000	0.000000	4.000000	27.000000	0.000000
2972.711276	0.108094	0.570344	-0.016817	79.748329	-48.784779	47.545380	-0.839401	0.000000	-0.406175	0.000000	0.000000	0.000000	-0.008809	-0.010543	-0.008797	0.000000	0.000000	4.000000	27.000000	0.000000
2972.714609	0.108094	0.570344	-0.016817	79.748329	-48.784779	47.545380	-0.839401	0.000000	-0.406175	0.000000	0.000000	0.000000	-0.008809	-0.010543	-0.008797	0.000000	0.000000	4.000000	27.000000	0.000000
2972.717942	0.108094	0.570344	-0.016817	79.749763	-48.800186	47.529747	-0.839401	0.000000	-0.406175	0.000000	0.000000	0.000000	-0.008809	-0.010543	-0.008797	0.000000	0.000000	4.000000	27.000000	0.000000
2972.721276	0.108094	0.570344	-0.016817	79.749763	-48.800186	47.529747	-0.839401	0.000000	-0.406175	0.000000	0.000000	0.000000	-0.008809	-0.010543	-0.008797	0.000000	0.000000	4.000000	27.000000	0.000000
2972.724609	0.108090	0.570326	-0.016835	79.749763	-48.800186	47.529747	-0.839401	0.000000	-0.406175	0.000000	0.000000	0.000000	-0.001269	-0.005266	-0.005169	0.000000	0.000000	4.000000	27.000000	0.000000
2972.727942	0.108090	0.570326	-0.016835	79.751244	-48.818279	47.514164	-0.840867	0.000000	-0.404707	0.000000	0.000000	0.000000	-0.001269	-0.005266	-0.005169	0.000000	0.000000	4.000000	27.000000	0.000000
2972.731276	0.108090	0.570326	-0.016835	79.751244	-48.818279	47.514164	-0.840867	0.000000	-0.404707	0.000000	0.000000	0.000000	-0.001269	-0.005266	-0.005169	0.000000	0.000000	4.000000	27.000000	0.000000
2972.734609	0.108090	0.570326	-0.016835	79.751244	-48.818279	47.514164	-0.840867	0.000000	-0.404707	0.000000	0.000000	0.000000	-0.001269	-0.005266	-0.005169	0.000000	0.000000	4.000000	27.000000	0.000000
2972.737942	0.108032	0.570323	-0.016888	79.751221	-48.820984	47.514145	-0.841729	0.000000	-0.404495	0.000000	0.000000	0.000000	-0.017229	-0.000943	-0.016030	0.000000	0.000000	4.000000	27.000000	0.000000
2972.741276	0.108032	0.570323	-0.016888	79.751221	-48.820984	47.514145	-0.841729	0.000000	-0.404495	0.000000	0.000000	0.000000	-0.017229	-0.000943	-0.016030	0.000000	0.000000	4.000000	27.000000	0.000000
2972.744609	0.108032	0.570323	-0.016888	79.751221	-48.820984	47.514145	-0.841729	0.000000	-0.404495	0.000000	0.000000	0.000000	-0.017229	-0.000943	-0.016030	0.000000	0.000000	4.000000	27.000000	0.000000
2972.747942	0.108032	0.570323	-0.016888	79.749779	-48.808315	47.529755	-0.844400	0.000000	-0.401624	0.000000	0.000000	0.000000	-0.017229	-0.000943	-0.016030	0.000000	0.000000	4.000000	27.000000	0.000000
2972.751276	0.107989	0.570348	-0.016884	79.749779	-48.808315	47.529755	-0.844400	0.000000	-0.401624	0.000000	0.000000	0.000000	-0.012985	0.007420	0.001275	0.000000	0.000000	4.000000	27.000000	0.000000
2972.754609	0.107989	0.570348	-0.016884	79.749779	-48.808315	47.529755	-0.844400	0.000000	-0.401624	0.000000	0.000000	0.000000	-0.012985	0.007420	0.001275	0.000000	0.000000	4.000000	27.000000	0.000000
2972.757942	0.107989	0.570348	-0.016884	79.749779	-48.811066	47.529747	-0.844400	0.000000	-0.401624	0.000000	0.000000	0.000000	-0.012985	0.007420	0.001275	0.000000	0.000000	4.000000	27.000000	0.000000
2972.761276	0.107989	0.570348	-0.016884	79.749779	-48.811066	47.529747	-0.844400	0.000000	-0.401624	0.000000	0.000000	0.000000	-0.012985	0.007420	0.001275	0.000000	0.000000	4.000000	27.000000	0.000000
2972.764609	0.107988	0.570373	-0.016890	79.749779	-48.811066	47.529747	-0.844400	0.000000	-0.401624	0.000000	0.000000	0.000000	-0.000443	0.007434	-0.001801	0.000000	0.000000	4.000000	27.000000	0.000000
2972.767942	0.107988	0.570373	-0.016890	79.748329	-48.795700	47.545368	-0.844188	0.000000	-0.399460	0.000000	0.000000	0.000000	-0.000443	0.007434	-0.001801	0.000000	0.000000	4.000000	27.000000	0.000000
2972.771276	0.107988	0.570373	-0.016890	79.748329	-48.795700	47.545368	-0.844188	0.000000	-0.399460	0.000000	0.000000	0.000000	-0.000443	0.007434	-0.001801	0.000000	0.000000	4.000000	27.000000	0.000000
2972.774609	0.107988	0.570373	-0.016890	79.748329	-48.795700	47.545368	-0.844188	0.000000	-0.399460	0.000000	0.000000	0.000000	-0.000443	0.007434	-0.001801	0.000000	0.000000	4.000000	27.000000	0.000000
2972.777942	0.108001	0.570405	-0.016924	79.746902	-48.777599	47.560982	-0.844488	0.000000	-0.399386	0.000000	0.000000	0.000000	0.004120	0.009590	-0.010310	0.000000	0.000000	4.000000	27.000000	0.000000
2972.781276	0.108001	0.570405	-0.016924	79.746902	-48.777599	47.560982	-0.844488	0.000000	-0.399386	0.000000	0.000000	0.000000	0.004120	0.009590	-0.010310	0.000000	0.000000	4.000000	27.000000	0.000000
2972.784609	0.108001	0.570405	-0.016924	79.746902	-48.777599	47.560982	-0.844488	0.000000	-0.399386	0.000000	0.000000	0.000000	0.004120	0.009590	-0.010310	0.000000	0.000000	4.000000	27.000000	0.000000
2972.787942	0.108001	0.570405	-0.016924	79.746902	-48.774868	47.560997	-0.846206	0.000000	-0.400073	0.000000	0.000000	0.000000	0.004120	0.009590	-0.010310	0.000000	0.000000	4.000000	27.000000	0.000000
2972.791276	0.108022	0.570405	-0.016929	79.746902	-48.774868	47.560997	-0.846206	0.000000	-0.400073	0.000000	0.000000	0.000000	0.006270	0.000005	-0.001539	0.000000	0.000000	4.000000	27.000000	0.000000
2972.794609	0.108022	0.570405	-0.016929	79.746902	-48.774868	47.560997	-0.846206	0.000000	-0.400073	0.000000	0.000000	0.000000	0.006270	0.000005	-0.001539	0.000000	0.000000	4.000000	27.000000	0.000000
2972.797942	0.108022	0.570405	-0.016929	79.746902	-48.772171	47.561012	-0.846206	0.000000	-0.400073	0.000000	0.000000	0.000000	0.006270	0.000005	-0.001539	0.000000	0.000000	4.000000	27.000000	0.000000
2972.801276	0.108022	0.570405	-0.016929	79.746902	-48.772171	47.561012	-0.846206	0.000000	-0.400073	0.000000	0.000000	0.000000	0.006270	0.000005	-0.001539	0.000000	0.000000	4.000000	27.000000	0.000000
2972.804609	0.108043	0.570405	-0.016934	79.746902	-48.772171	47.561012	-0.846206	0.000000	-0.400073	0.000000	0.000000	0.000000	0.006269	0.000005	-0.001538	0.000000	0.000000	4.000000	27.000000	0.000000
2972.807942	0.108043	0.570405	-0.016934	79.746902	-48.769447	47.560986	-0.846462	0.000000	-0.401118	0.000000	0.000000	0.000000	0.006269	0.000005	-0.001538	0.000000	0.000000	4.000000	27.000000	0.000000
2972.811276	0.108043	0.570405	-0.016934	79.746902	-48.769447	47.560986	-0.846462	0.000000	-0.401118	0.000000	0.000000	0.000000	0.006269	0.000005	-0.001538	0.000000	0.000000	4.000000	27.000000	0.000000
2972.814609	0.108043	0.570405	-0.016934	79.746902	-48.769447	47.560986	-0.846462	0.000000	-0.401118	0.000000	0.000000	0.000000	0.006269	0.000005	-0.001538	0.000000	0.000000	4.000000	27.000000	0.000000
2972.817942	0.108077	0.570370	-0.016979	79.748329	-48.782089	47.545380	-0.846719	0.000000	-0.402163	0.000000	0.000000	0.000000	0.010001	-0.010560	-0.013415	0.000000	0.000000	4.000000	27.000000	0.000000
2972.821276	0.108077	0.570370	-0.016979	79.748329	-48.782089	47.545380	-0.846719	0.000000	-0.402163	0.000000	0.000000	0.000000	0.010001	-0.010560	-0.013415	0.000000	0.000000	4.000000	27.000000	0.000000
2972.824609	0.108077	0.570370	-0.016979	79.748329	-48.782089	47.545380	-0.846719	0.000000	-0.402163	0.000000	0.000000	0.000000	0.010001	-0.010560	-0.013415	0.000000	0.000000	4.000000	27.000000	0.000000
2972.827942	0.108077	0.570370	-0.016979	79.751244	-48.815552	47.514172	-0.848955	0.000000	-0.403830	0.000000	0.000000	0.000000	0.010001	-0.010560	-0.013415	0.000000	0.000000	4.000000	27.000000	0.000000
2972.831276	0.108051	0.570352	-0.016991	79.751244	-48.815552	47.514172	-0.848955	0.000000	-0.403830	0.000000	0.000000	0.000000	-0.007538	-0.005266	-0.003630	0.000000	0.000000	4.000000	27.000000	0.000000
2972.834609	0.108051	0.570352	-0.016991	79.751244	-48.815552	47.514172	-0.848955	0.000000	-0.403830	0.000000	0.000000	0.000000	-0.007538	-0.005266	-0.003630	0.000000	0.000000	4.000000	27.000000	0.000000
2972.837942	0.108051	0.570352	-0.016991	79.752663	-48.830891	47.498550	-0.848955	0.000000	-0.403830	0.000000	0.000000	0.000000	-0.007538	-0.005266	-0.003630	0.000000	0.000000	4.000000	27.000000	0.000000
2972.841276	0.108051	0.570352	-0.016991	79.752663	-48.830891	47.498550	-0.848955	0.000000	-0.403830	0.000000	0.000000	0.000000	-0.007538	-0.005266	-0.003630	0.000000	0.000000	4.000000	27.000000	0.000000
2972.844609	0.108021	0.570342	-0.017027	79.752663	-48.830891	47.498550	-0.848955	0.000000	-0.403830	0.000000	0.000000	0.000000	-0.009250	-0.003121	-0.010600	0.000000	0.000000	4.000000	27.000000	0.000000
2972.847942	0.108021	0.570342	-0.017027	79.755539	-48.867115	47.467258	-0.849560	0.000000	-0.402574	0.000000	0.000000	0.000000	-0.009250	-0.003121	-0.010600	0.000000	0.000000	4.000000	27.000000	0.000000
2972.851276	0.108021	0.570342	-0.017027	79.755539	-48.867115	47.467258	-0.849560	0.000000	-0.402574	0.000000	0.000000	0.000000	-0.009250	-0.003121	-0.010600	0.000000	0.000000	4.000000	27.000000	0.000000
2972.854609	0.108021	0.570342	-0.017027	79.755539	-48.867115	47.467258	-0.849560	0.000000	-0.402574	0.000000	0.000000	0.000000	-0.009250	-0.003121	-0.010600	0.000000	0.000000	4.000000	27.000000	0.000000
2972.857942	0.107960	0.570296	-0.017091	79.756966	-48.885223	47.451630	-0.851326	0.000000	-0.401032	0.000000	0.000000	0.000000	-0.018051	-0.013670	-0.019404	0.000000	0.000000	4.000000	27.000000	0.000000
2972.861276	0.107960	0.570296	-0.017091	79.756966	-48.885223	47.451630	-0.851326	0.000000	-0.401032	0.000000	0.000000	0.000000	-0.018051	-0.013670	-0.019404	0.000000	0.000000	4.000000	27.000000	0.000000
2972.864609	0.107960	0.570296	-0.017091	79.756966	-48.885223	47.451630	-0.851326	0.000000	-0.401032	0.000000	0.000000	0.000000	-0.018051	-0.013670	-0.019404	0.000000	0.000000	4.000000	27.000000	0.000000
2972.867942	0.107960	0.570296	-0.017091	79.759842	-48.921440	47.420364	-0.854560	0.000000	-0.398023	0.000000	0.000000	0.000000	-0.018051	-0.013670	-0.019404	0.000000	0.000000	4.000000	27.000000	0.000000
2972.871276	0.107910	0.570261	-0.017115	79.759842	-48.921440	47.420364	-0.854560	0.000000	-0.398023	0.000000	0.000000	0.000000	-0.015071	-0.010555	-0.007267	0.000000	0.000000	4.000000	27.000000	0.000000
2972.874609	0.107910	0.570261	-0.017115	79.759842	-48.921440	47.420364	-0.854560	0.000000	-0.398023	0.000000	0.000000	0.000000	-0.015071	-0.010555	-0.007267	0.000000	0.000000	4.000000	27.000000	0.000000
2972.877942	0.107910	0.570261	-0.017115	79.762688	-48.957661	47.389046	-0.854560	0.000000	-0.398023	0.000000	0.000000	0.000000	-0.015071	-0.010555	-0.007267	0.000000	0.000000	4.000000	27.000000	0.000000
2972.881276	0.107910	0.570261	-0.017115	79.762688	-48.957661	47.389046	-0.854560	0.000000	-0.398023	0.000000	0.000000	0.000000	-0.015071	-0.010555	-0.007267	0.000000	0.000000	4.000000	27.000000	0.000000
2972.884609	0.107860	0.570226	-0.017140	79.762688	-48.957661	47.389046	-0.854560	0.000000	-0.398023	0.000000	0.000000	0.000000	-0.015069	-0.010534	-0.007270	0.000000	0.000000	4.000000	27.000000	0.000000
2972.887942	0.107860	0.570226	-0.017140	79.765572	-48.991230	47.357731	-0.855772	0.000000	-0.395512	0.000000	0.000000	0.000000	-0.015069	-0.010534	-0.007270	0.000000	0.000000	4.000000	27.000000	0.000000
2972.891276	0.107860	0.570226	-0.017140	79.765572	-48.991230	47.357731	-0.855772	0.000000	-0.395512	0.000000	0.000000	0.000000	-0.015069	-0.010534	-0.007270	0.000000	0.000000	4.000000	27.000000	0.000000
2972.894609	0.107860	0.570226	-0.017140	79.765572	-48.991230	47.357731	-0.855772	0.000000	-0.395512	0.000000	0.000000	0.000000	-0.015069	-0.010534	-0.007270	0.000000	0.000000	4.000000	27.000000	0.000000
2972.897942	0.107808	0.570124	-0.017169	79.768456	-49.024765	47.326427	-0.856983	0.000000	-0.393000	0.000000	0.000000	0.000000	-0.015454	-0.030672	-0.008849	0.000000	0.000000	4.000000	27.000000	0.000000
2972.901276	0.107808	0.570124	-0.017169	79.768456	-49.024765	47.326427	-0.856983	0.000000	-0.393000	0.000000	0.000000	0.000000	-0.015454	-0.030672	-0.008849	0.000000	0.000000	4.000000	27.000000	0.000000
2972.904609	0.107808	0.570124	-0.017169	79.768456	-49.024765	47.326427	-0.856983	0.000000	-0.393000	0.000000	0.000000	0.000000	-0.015454	-0.030672	-0.008849	0.000000	0.000000	4.000000	27.000000	0.000000
2972.907942	0.107808	0.570124	-0.017169	79.771301	-49.052914	47.295025	-0.858458	0.000000	-0.390424	0.000000	0.000000	0.000000	-0.015454	-0.030672	-0.008849	0.000000	0.000000	4.000000	27.000000	0.000000
2972.911276	0.107831	0.570099	-0.017168	79.771301	-49.052914	47.295025	-0.858458	0.000000	-0.390424	0.000000	0.000000	0.000000	0.006707	-0.007440	0.000261	0.000000	0.000000	4.000000	27.000000	0.000000
2972.914609	0.107831	0.570099	-0.017168	79.771301	-49.052914	47.295025	-0.858458	0.000000	-0.390424	0.000000	0.000000	0.000000	0.006707	-0.007440	0.000261	0.000000	0.000000	4.000000	27.000000	0.000000
2972.917942	0.107831	0.570099	-0.017168	79.771263	-49.070847	47.275146	-0.858458	0.000000	-0.390424	0.000000	0.000000	0.000000	0.006707	-0.007440	0.000261	0.000000	0.000000	4.000000	27.000000	0.000000
2972.921276	0.107831	0.570099	-0.017168	79.771263	-49.070847	47.275146	-0.858458	0.000000	-0.390424	0.000000	0.000000	0.000000	0.006707	-0.007440	0.000261	0.000000	0.000000	4.000000	27.000000	0.000000
2972.924609	0.107832	0.570074	-0.017162	79.771263	-49.070847	47.275146	-0.858458	0.000000	-0.390424	0.000000	0.000000	0.000000	0.000441	-0.007417	0.001797	0.000000	0.000000	4.000000	27.000000	0.000000
2972.927942	0.107832	0.570074	-0.017162	79.772705	-49.088974	47.259480	-0.858414	0.000000	-0.391542	0.000000	0.000000	0.000000	0.000441	-0.007417	0.001797	0.000000	0.000000	4.000000	27.000000	0.000000
2972.931276	0.107832	0.570074	-0.017162	79.772705	-49.088974	47.259480	-0.858414	0.000000	-0.391542	0.000000	0.000000	0.000000	0.000441	-0.007417	0.001797	0.000000	0.000000	4.000000	27.000000	0.000000
2972.934609	0.107832	0.570074	-0.017162	79.772705	-49.088974	47.259480	-0.858414	0.000000	-0.391542	0.000000	0.000000	0.000000	0.000441	-0.007417	0.001797	0.000000	0.000000	4.000000	27.000000	0.000000
2972.937942	0.107801	0.569993	-0.017111	79.775574	-49.122601	47.228081	-0.858115	0.000000	-0.391615	0.000000	0.000000	0.000000	-0.009505	-0.024440	0.015430	0.000000	0.000000	4.000000	27.000000	0.000000
2972.941276	0.107801	0.569993	-0.017111	79.775574	-49.122601	47.228081	-0.858115	0.000000	-0.391615	0.000000	0.000000	0.000000	-0.009505	-0.024440	0.015430	0.000000	0.000000	4.000000	27.000000	0.000000
2972.944609	0.107801	0.569993	-0.017111	79.775574	-49.122601	47.228081	-0.858115	0.000000	-0.391615	0.000000	0.000000	0.000000	-0.009505	-0.024440	0.015430	0.000000	0.000000	4.000000	27.000000	0.000000
2972.947942	0.107801	0.569993	-0.017111	79.778397	-49.179569	47.176823	-0.855543	0.000000	-0.390031	0.000000	0.000000	0.000000	-0.009505	-0.024440	0.015430	0.000000	0.000000	4.000000	27.000000	0.000000
2972.951276	0.107737	0.569926	-0.017101	79.778397	-49.179569	47.176823	-0.855543	0.000000	-0.390031	0.000000	0.000000	0.000000	-0.019188	-0.020102	0.003019	0.000000	0.000000	4.000000	27.000000	0.000000
2972.954609	0.107737	0.569926	-0.017101	79.778397	-49.179569	47.176823	-0.855543	0.000000	-0.390031	0.000000	0.000000	0.000000	-0.019188	-0.020102	0.003019	0.000000	0.000000	4.000000	27.000000	0.000000
2972.957942	0.107737	0.569926	-0.017101	79.785545	-49.262375	47.098236	-0.855543	0.000000	-0.390031	0.000000	0.000000	0.000000	-0.019188	-0.020102	0.003019	0.000000	0.000000	4.000000	27.000000	0.000000
2972.961276	0.107737	0.569926	-0.017101	79.785545	-49.262375	47.098236	-0.855543	0.000000	-0.390031	0.000000	0.000000	0.000000	-0.019188	-0.020102	0.003019	0.000000	0.000000	4.000000	27.000000	0.000000
2972.964609	0.107664	0.569823	-0.017125	79.785545	-49.262375	47.098236	-0.855543	0.000000	-0.390031	0.000000	0.000000	0.000000	-0.021723	-0.030673	-0.007340	0.000000	0.000000	4.000000	27.000000	0.000000
2972.967942	0.107664	0.569823	-0.017125	79.795425	-49.379002	46.988010	-0.855040	0.000000	-0.386833	0.000000	0.000000	0.000000	-0.021723	-0.030673	-0.007340	0.000000	0.000000	4.000000	27.000000	0.000000
2972.971276	0.107664	0.569823	-0.017125	79.795425	-49.379002	46.988010	-0.855040	0.000000	-0.386833	0.000000	0.000000	0.000000	-0.021723	-0.030673	-0.007340	0.000000	0.000000	4.000000	27.000000	0.000000
2972.974609	0.107664	0.569823	-0.017125	79.795425	-49.379002	46.988010	-0.855040	0.000000	-0.386833	0.000000	0.000000	0.000000	-0.021723	-0.030673	-0.007340	0.000000	0.000000	4.000000	27.000000	0.000000
2972.977942	0.107515	0.569514	-0.017283	79.806725	-49.511353	46.861790	-0.856264	0.000000	-0.383212	0.000000	0.000000	0.000000	-0.044777	-0.092878	-0.047332	0.000000	0.000000	4.000000	27.000000	0.000000
2972.981276	0.107515	0.569514	-0.017283	79.806725	-49.511353	46.861790	-0.856264	0.000000	-0.383212	0.000000	0.000000	0.000000	-0.044777	-0.092878	-0.047332	0.000000	0.000000	4.000000	27.000000	0.000000
2972.984609	0.107515	0.569514	-0.017283	79.806725	-49.511353	46.861790	-0.856264	0.000000	-0.383212	0.000000	0.000000	0.000000	-0.044777	-0.092878	-0.047332	0.000000	0.000000	4.000000	27.000000	0.000000
2972.987942	0.107515	0.569514	-0.017283	79.820786	-49.672485	46.703625	-0.864152	0.000000	-0.375749	0.000000	0.000000	0.000000	-0.044777	-0.092878	-0.047332	0.000000	0.000000	4.000000	27.000000	0.000000
2972.991276	0.107421	0.569324	-0.017394	79.820786	-49.672485	46.703625	-0.864152	0.000000	-0.375749	0.000000	0.000000	0.000000	-0.028050	-0.056929	-0.033303	0.000000	0.000000	4.000000	27.000000	0.000000
2972.994609	0.107421	0.569324	-0.017394	79.820786	-49.672485	46.703625	-0.864152	0.000000	-0.375749	0.000000	0.000000	0.000000	-0.028050	-0.056929	-0.033303	0.000000	0.000000	4.000000	27.000000	0.000000
2972.997942	0.107421	0.569324	-0.017394	79.833336	-49.821075	46.560917	-0.864152	0.000000	-0.375749	0.000000	0.000000	0.000000	-0.028050	-0.056929	-0.033303	0.000000	0.000000	4.000000	27.000000	0.000000
2973.001276	0.107421	0.569324	-0.017394	79.833336	-49.821075	46.560917	-0.864152	0.000000	-0.375749	0.000000	0.000000	0.000000	-0.028050	-0.056929	-0.033303	0.000000	0.000000	4.000000	27.000000	0.000000
2973.004609	0.107332	0.569152	-0.017488	79.833336	-49.821075	46.560917	-0.864152	0.000000	-0.375749	0.000000	0.000000	0.000000	-0.026782	-0.051630	-0.028149	0.000000	0.000000	4.000000	27.000000	0.000000
2973.007942	0.107332	0.569152	-0.017488	79.845901	-49.972775	46.417881	-0.869703	0.000000	-0.371074	0.000000	0.000000	0.000000	-0.026782	-0.051630	-0.028149	0.000000	0.000000	4.000000	27.000000	0.000000
2973.011276	0.107332	0.569152	-0.017488	79.845901	-49.972775	46.417881	-0.869703	0.000000	-0.371074	0.000000	0.000000	0.000000	-0.026782	-0.051630	-0.028149	0.000000	0.000000	4.000000	27.000000	0.000000
2973.014609	0.107332	0.569152	-0.017488	79.845901	-49.972775	46.417881	-0.869703	0.000000	-0.371074	0.000000	0.000000	0.000000	-0.026782	-0.051630	-0.028149	0.000000	0.000000	4.000000	27.000000	0.000000
2973.017942	0.107102	0.568793	-0.017614	79.858360	-50.127556	46.274502	-0.874394	0.000000	-0.366611	0.000000	0.000000	0.000000	-0.068932	-0.107563	-0.037864	0.000000	0.000000	4.000000	27.000000	0.000000
2973.021276	0.107102	0.568793	-0.017614	79.858360	-50.127556	46.274502	-0.874394	0.000000	-0.366611	0.000000	0.000000	0.000000	-0.068932	-0.107563	-0.037864	0.000000	0.000000	4.000000	27.000000	0.000000
2973.024609	0.107102	0.568793	-0.017614	79.858360	-50.127556	46.274502	-0.874394	0.000000	-0.366611	0.000000	0.000000	0.000000	-0.068932	-0.107563	-0.037864	0.000000	0.000000	4.000000	27.000000	0.000000
2973.027942	0.106977	0.568614	-0.017675	79.870743	-50.282616	46.130726	-0.880705	0.000000	-0.355122	0.000000	0.000000	0.000000	-0.037591	-0.053748	-0.018219	0.000000	0.000000	4.000000	27.000000	0.000000
2973.031276	0.106977	0.568614	-0.017675	79.870743	-50.282616	46.130726	-0.880705	0.000000	-0.355122	0.000000	0.000000	0.000000	-0.037591	-0.053748	-0.018219	0.000000	0.000000	4.000000	27.000000	0.000000
2973.034609	0.106977	0.568614	-0.017675	79.870743	-50.282616	46.130726	-0.880705	0.000000	-0.355122	0.000000	0.000000	0.000000	-0.037591	-0.053748	-0.018219	0.000000	0.000000	4.000000	27.000000	0.000000
2973.037942	0.106977	0.568614	-0.017675	79.884445	-50.453899	45.970577	-0.883742	0.000000	-0.348857	0.000000	0.000000	0.000000	-0.037591	-0.053748	-0.018219	0.000000	0.000000	4.000000	27.000000	0.000000
2973.041276	0.106853	0.568410	-0.017730	79.884445	-50.453899	45.970577	-0.883742	0.000000	-0.348857	0.000000	0.000000	0.000000	-0.037157	-0.061135	-0.016482	0.000000	0.000000	4.000000	27.000000	0.000000
2973.044609	0.106853	0.568410	-0.017730	79.884445	-50.453899	45.970577	-0.883742	0.000000	-0.348857	0.000000	0.000000	0.000000	-0.037157	-0.061135	-0.016482	0.000000	0.000000	4.000000	27.000000	0.000000
2973.047942	0.106853	0.568410	-0.017730	79.898041	-50.625576	45.809998	-0.883742	0.000000	-0.348857	0.000000	0.000000	0.000000	-0.037157	-0.061135	-0.016482	0.000000	0.000000	4.000000	27.000000	0.000000
2973.051276	0.106853	0.568410	-0.017730	79.898041	-50.625576	45.809998	-0.883742	0.000000	-0.348857	0.000000	0.000000	0.000000	-0.037157	-0.061135	-0.016482	0.000000	0.000000	4.000000	27.000000	0.000000
2973.054609	0.106750	0.568207	-0.017790	79.898041	-50.625576	45.809998	-0.883742	0.000000	-0.348857	0.000000	0.000000	0.000000	-0.030894	-0.061119	-0.018042	0.000000	0.000000	4.000000	27.000000	0.000000
2973.057942	0.106750	0.568207	-0.017790	79.910233	-50.776344	45.665146	-0.886488	0.000000	-0.342664	0.000000	0.000000	0.000000	-0.030894	-0.061119	-0.018042	0.000000	0.000000	4.000000	27.000000	0.000000
2973.061276	0.106750	0.568207	-0.017790	79.910233	-50.776344	45.665146	-0.886488	0.000000	-0.342664	0.000000	0.000000	0.000000	-0.030894	-0.061119	-0.018042	0.000000	0.000000	4.000000	27.000000	0.000000
2973.064609	0.106750	0.568207	-0.017790	79.910233	-50.776344	45.665146	-0.886488	0.000000	-0.342664	0.000000	0.000000	0.000000	-0.030894	-0.061119	-0.018042	0.000000	0.000000	4.000000	27.000000	0.000000
2973.067942	0.106615	0.567834	-0.017891	79.922409	-50.924789	45.519939	-0.889495	0.000000	-0.337515	0.000000	0.000000	0.000000	-0.040493	-0.111677	-0.030331	0.000000	0.000000	4.000000	27.000000	0.000000
2973.071276	0.106615	0.567834	-0.017891	79.922409	-50.924789	45.519939	-0.889495	0.000000	-0.337515	0.000000	0.000000	0.000000	-0.040493	-0.111677	-0.030331	0.000000	0.000000	4.000000	27.000000	0.000000
2973.074609	0.106615	0.567834	-0.017891	79.922409	-50.924789	45.519939	-0.889495	0.000000	-0.337515	0.000000	0.000000	0.000000	-0.040493	-0.111677	-0.030331	0.000000	0.000000	4.000000	27.000000	0.000000
2973.077942	0.106586	0.567708	-0.017920	79.931786	-51.038963	45.406712	-0.894551	0.000000	-0.330766	0.000000	0.000000	0.000000	-0.008767	-0.037947	-0.008823	0.000000	0.000000	4.000000	27.000000	0.000000
2973.081276	0.106586	0.567708	-0.017920	79.931786	-51.038963	45.406712	-0.894551	0.000000	-0.330766	0.000000	0.000000	0.000000	-0.008767	-0.037947	-0.008823	0.000000	0.000000	4.000000	27.000000	0.000000
2973.084609	0.106586	0.567708	-0.017920	79.931786	-51.038963	45.406712	-0.894551	0.000000	-0.330766	0.000000	0.000000	0.000000	-0.008767	-0.037947	-0.008823	0.000000	0.000000	4.000000	27.000000	0.000000
2973.087942	0.106586	0.567708	-0.017920	79.938469	-51.118690	45.325722	-0.896021	0.000000	-0.329305	0.000000	0.000000	0.000000	-0.008767	-0.037947	-0.008823	0.000000	0.000000	4.000000	27.000000	0.000000
2973.091276	0.106576	0.567606	-0.017961	79.938469	-51.118690	45.325722	-0.896021	0.000000	-0.329305	0.000000	0.000000	0.000000	-0.002939	-0.030526	-0.012111	0.000000	0.000000	4.000000	27.000000	0.000000
2973.094609	0.106576	0.567606	-0.017961	79.938469	-51.118690	45.325722	-0.896021	0.000000	-0.329305	0.000000	0.000000	0.000000	-0.002939	-0.030526	-0.012111	0.000000	0.000000	4.000000	27.000000	0.000000
2973.097942	0.106576	0.567606	-0.017961	79.943787	-51.179794	45.260880	-0.896021	0.000000	-0.329305	0.000000	0.000000	0.000000	-0.002939	-0.030526	-0.012111	0.000000	0.000000	4.000000	27.000000	0.000000
2973.101276	0.106576	0.567606	-0.017961	79.943787	-51.179794	45.260880	-0.896021	0.000000	-0.329305	0.000000	0.000000	0.000000	-0.002939	-0.030526	-0.012111	0.000000	0.000000	4.000000	27.000000	0.000000
2973.104609	0.106592	0.567522	-0.017989	79.943787	-51.179794	45.260880	-0.896021	0.000000	-0.329305	0.000000	0.000000	0.000000	0.004580	-0.025290	-0.008424	0.000000	0.000000	4.000000	27.000000	0.000000
2973.107942	0.106592	0.567522	-0.017989	79.944992	-51.211277	45.224518	-0.898040	0.000000	-0.328815	0.000000	0.000000	0.000000	0.004580	-0.025290	-0.008424	0.000000	0.000000	4.000000	27.000000	0.000000
2973.111276	0.106592	0.567522	-0.017989	79.944992	-51.211277	45.224518	-0.898040	0.000000	-0.328815	0.000000	0.000000	0.000000	0.004580	-0.025290	-0.008424	0.000000	0.000000	4.000000	27.000000	0.000000
2973.114609	0.106592	0.567522	-0.017989	79.944992	-51.211277	45.224518	-0.898040	0.000000	-0.328815	0.000000	0.000000	0.000000	0.004580	-0.025290	-0.008424	0.000000	0.000000	4.000000	27.000000	0.000000
2973.117942	0.106608	0.567413	-0.018011	79.946167	-51.245449	45.188084	-0.899444	0.000000	-0.329578	0.000000	0.000000	0.000000	0.005004	-0.032690	-0.006674	0.000000	0.000000	4.000000	27.000000	0.000000
2973.121276	0.106608	0.567413	-0.018011	79.946167	-51.245449	45.188084	-0.899444	0.000000	-0.329578	0.000000	0.000000	0.000000	0.005004	-0.032690	-0.006674	0.000000	0.000000	4.000000	27.000000	0.000000
2973.124609	0.106608	0.567413	-0.018011	79.946167	-51.245449	45.188084	-0.899444	0.000000	-0.329578	0.000000	0.000000	0.000000	0.005004	-0.032690	-0.006674	0.000000	0.000000	4.000000	27.000000	0.000000
2973.127942	0.106608	0.567413	-0.018011	79.947388	-51.285076	45.151691	-0.900556	0.000000	-0.330412	0.000000	0.000000	0.000000	0.005004	-0.032690	-0.006674	0.000000	0.000000	4.000000	27.000000	0.000000
2973.131276	0.106568	0.567388	-0.017995	79.947388	-51.285076	45.151691	-0.900556	0.000000	-0.330412	0.000000	0.000000	0.000000	-0.012084	-0.007418	0.004791	0.000000	0.000000	4.000000	27.000000	0.000000
2973.134609	0.106568	0.567388	-0.017995	79.947388	-51.285076	45.151691	-0.900556	0.000000	-0.330412	0.000000	0.000000	0.000000	-0.012084	-0.007418	0.004791	0.000000	0.000000	4.000000	27.000000	0.000000
2973.137942	0.106568	0.567388	-0.017995	79.947388	-51.290516	45.151680	-0.900556	0.000000	-0.330412	0.000000	0.000000	0.000000	-0.012084	-0.007418	0.004791	0.000000	0.000000	4.000000	27.000000	0.000000
2973.141276	0.106568	0.567388	-0.017995	79.947388	-51.290516	45.151680	-0.900556	0.000000	-0.330412	0.000000	0.000000	0.000000	-0.012084	-0.007418	0.004791	0.000000	0.000000	4.000000	27.000000	0.000000
2973.144609	0.106526	0.567388	-0.017985	79.947388	-51.290516	45.151680	-0.900556	0.000000	-0.330412	0.000000	0.000000	0.000000	-0.012511	0.000002	0.003035	0.000000	0.000000	4.000000	27.000000	0.000000
2973.147942	0.106526	0.567388	-0.017985	79.946053	-51.282688	45.167950	-0.899758	0.000000	-0.328399	0.000000	0.000000	0.000000	-0.012511	0.000002	0.003035	0.000000	0.000000	4.000000	27.000000	0.000000
2973.151276	0.106526	0.567388	-0.017985	79.946053	-51.282688	45.167950	-0.899758	0.000000	-0.328399	0.000000	0.000000	0.000000	-0.012511	0.000002	0.003035	0.000000	0.000000	4.000000	27.000000	0.000000
2973.154609	0.106526	0.567388	-0.017985	79.946053	-51.282688	45.167950	-0.899758	0.000000	-0.328399	0.000000	0.000000	0.000000	-0.012511	0.000002	0.003035	0.000000	0.000000	4.000000	27.000000	0.000000
2973.157942	0.106383	0.567430	-0.017938	79.944725	-51.277561	45.184158	-0.899252	0.000000	-0.326314	0.000000	0.000000	0.000000	-0.042948	0.012655	0.014070	0.000000	0.000000	4.000000	27.000000	0.000000
2973.161276	0.106383	0.567430	-0.017938	79.944725	-51.277561	45.184158	-0.899252	0.000000	-0.326314	0.000000	0.000000	0.000000	-0.042948	0.012655	0.014070	0.000000	0.000000	4.000000	27.000000	0.000000
2973.164609	0.106383	0.567430	-0.017938	79.944725	-51.277561	45.184158	-0.899252	0.000000	-0.326314	0.000000	0.000000	0.000000	-0.042948	0.012655	0.014070	0.000000	0.000000	4.000000	27.000000	0.000000
2973.167942	0.106383	0.567430	-0.017938	79.942062	-51.253788	45.216618	-0.896907	0.000000	-0.319155	0.000000	0.000000	0.000000	-0.042948	0.012655	0.014070	0.000000	0.000000	4.000000	27.000000	0.000000
2973.171276	0.106329	0.567465	-0.017888	79.942062	-51.253788	45.216618	-0.896907	0.000000	-0.319155	0.000000	0.000000	0.000000	-0.016243	0.010450	0.014970	0.000000	0.000000	4.000000	27.000000	0.000000
2973.174609	0.106329	0.567465	-0.017888	79.942062	-51.253788	45.216618	-0.896907	0.000000	-0.319155	0.000000	0.000000	0.000000	-0.016243	0.010450	0.014970	0.000000	0.000000	4.000000	27.000000	0.000000
2973.177942	0.106329	0.567465	-0.017888	79.939384	-51.229977	45.249054	-0.896907	0.000000	-0.319155	0.000000	0.000000	0.000000	-0.016243	0.010450	0.014970	0.000000	0.000000	4.000000	27.000000	0.000000
2973.181276	0.106329	0.567465	-0.017888	79.939384	-51.229977	45.249054	-0.896907	0.000000	-0.319155	0.000000	0.000000	0.000000	-0.016243	0.010450	0.014970	0.000000	0.000000	4.000000	27.000000	0.000000
2973.184609	0.106254	0.567500	-0.017833	79.939384	-51.229977	45.249054	-0.896907	0.000000	-0.319155	0.000000	0.000000	0.000000	-0.022504	0.010481	0.016480	0.000000	0.000000	4.000000	27.000000	0.000000
2973.187942	0.106254	0.567500	-0.017833	79.938080	-51.222172	45.265324	-0.894412	0.000000	-0.316448	0.000000	0.000000	0.000000	-0.022504	0.010481	0.016480	0.000000	0.000000	4.000000	27.000000	0.000000
2973.191276	0.106254	0.567500	-0.017833	79.938080	-51.222172	45.265324	-0.894412	0.000000	-0.316448	0.000000	0.000000	0.000000	-0.022504	0.010481	0.016480	0.000000	0.000000	4.000000	27.000000	0.000000
2973.194609	0.106254	0.567500	-0.017833	79.938080	-51.222172	45.265324	-0.894412	0.000000	-0.316448	0.000000	0.000000	0.000000	-0.022504	0.010481	0.016480	0.000000	0.000000	4.000000	27.000000	0.000000
2973.197942	0.106154	0.567518	-0.017791	79.938080	-51.230362	45.265297	-0.891665	0.000000	-0.312698	0.000000	0.000000	0.000000	-0.030025	0.005240	0.012775	0.000000	0.000000	4.000000	27.000000	0.000000
2973.201276	0.106154	0.567518	-0.017791	79.938080	-51.230362	45.265297	-0.891665	0.000000	-0.312698	0.000000	0.000000	0.000000	-0.030025	0.005240	0.012775	0.000000	0.000000	4.000000	27.000000	0.000000
2973.204609	0.106154	0.567518	-0.017791	79.938080	-51.230362	45.265297	-0.891665	0.000000	-0.312698	0.000000	0.000000	0.000000	-0.030025	0.005240	0.012775	0.000000	0.000000	4.000000	27.000000	0.000000
2973.207942	0.106154	0.567518	-0.017791	79.939407	-51.251751	45.249054	-0.889536	0.000000	-0.307693	0.000000	0.000000	0.000000	-0.030025	0.005240	0.012775	0.000000	0.000000	4.000000	27.000000	0.000000
2973.211276	0.106108	0.567500	-0.017798	79.939407	-51.251751	45.249054	-0.889536	0.000000	-0.307693	0.000000	0.000000	0.000000	-0.013774	-0.005237	-0.002190	0.000000	0.000000	4.000000	27.000000	0.000000
2973.214609	0.106108	0.567500	-0.017798	79.939407	-51.251751	45.249054	-0.889536	0.000000	-0.307693	0.000000	0.000000	0.000000	-0.013774	-0.005237	-0.002190	0.000000	0.000000	4.000000	27.000000	0.000000
2973.217942	0.106108	0.567500	-0.017798	79.939407	-51.259892	45.249073	-0.889536	0.000000	-0.307693	0.000000	0.000000	0.000000	-0.013774	-0.005237	-0.002190	0.000000	0.000000	4.000000	27.000000	0.000000
2973.221276	0.106108	0.567500	-0.017798	79.939407	-51.259892	45.249073	-0.889536	0.000000	-0.307693	0.000000	0.000000	0.000000	-0.013774	-0.005237	-0.002190	0.000000	0.000000	4.000000	27.000000	0.000000
2973.224609	0.106045	0.567500	-0.017783	79.939407	-51.259892	45.249073	-0.889536	0.000000	-0.307693	0.000000	0.000000	0.000000	-0.018773	0.000003	0.004532	0.000000	0.000000	4.000000	27.000000	0.000000
2973.227942	0.106045	0.567500	-0.017783	79.939407	-51.268047	45.249073	-0.889901	0.000000	-0.305398	0.000000	0.000000	0.000000	-0.018773	0.000003	0.004532	0.000000	0.000000	4.000000	27.000000	0.000000
2973.231276	0.106045	0.567500	-0.017783	79.939407	-51.268047	45.249073	-0.889901	0.000000	-0.305398	0.000000	0.000000	0.000000	-0.018773	0.000003	0.004532	0.000000	0.000000	4.000000	27.000000	0.000000
2973.234609	0.106045	0.567500	-0.017783	79.939407	-51.268047	45.249073	-0.889901	0.000000	-0.305398	0.000000	0.000000	0.000000	-0.018773	0.000003	0.004532	0.000000	0.000000	4.000000	27.000000	0.000000
2973.237942	0.105919	0.567525	-0.017759	79.938080	-51.260258	45.265305	-0.889146	0.000000	-0.302269	0.000000	0.000000	0.000000	-0.037972	0.007400	0.007299	0.000000	0.000000	4.000000	27.000000	0.000000
2973.241276	0.105919	0.567525	-0.017759	79.938080	-51.260258	45.265305	-0.889146	0.000000	-0.302269	0.000000	0.000000	0.000000	-0.037972	0.007400	0.007299	0.000000	0.000000	4.000000	27.000000	0.000000
2973.244609	0.105919	0.567525	-0.017759	79.938080	-51.260258	45.265305	-0.889146	0.000000	-0.302269	0.000000	0.000000	0.000000	-0.037972	0.007400	0.007299	0.000000	0.000000	4.000000	27.000000	0.000000
2973.247942	0.105919	0.567525	-0.017759	79.936745	-51.252480	45.281479	-0.887929	0.000000	-0.295940	0.000000	0.000000	0.000000	-0.037972	0.007400	0.007299	0.000000	0.000000	4.000000	27.000000	0.000000
2973.251276	0.105859	0.567567	-0.017732	79.936745	-51.252480	45.281479	-0.887929	0.000000	-0.295940	0.000000	0.000000	0.000000	-0.017943	0.012650	0.007978	0.000000	0.000000	4.000000	27.000000	0.000000
2973.254609	0.105859	0.567567	-0.017732	79.936745	-51.252480	45.281479	-0.887929	0.000000	-0.295940	0.000000	0.000000	0.000000	-0.017943	0.012650	0.007978	0.000000	0.000000	4.000000	27.000000	0.000000
2973.257942	0.105859	0.567567	-0.017732	79.934090	-51.228703	45.313911	-0.887929	0.000000	-0.295940	0.000000	0.000000	0.000000	-0.017943	0.012650	0.007978	0.000000	0.000000	4.000000	27.000000	0.000000
2973.261276	0.105859	0.567567	-0.017732	79.934090	-51.228703	45.313911	-0.887929	0.000000	-0.295940	0.000000	0.000000	0.000000	-0.017943	0.012650	0.007978	0.000000	0.000000	4.000000	27.000000	0.000000
2973.264609	0.105805	0.567602	-0.017682	79.934090	-51.228703	45.313911	-0.887929	0.000000	-0.295940	0.000000	0.000000	0.000000	-0.016267	0.010481	0.014947	0.000000	0.000000	4.000000	27.000000	0.000000
2973.267942	0.105805	0.567602	-0.017682	79.931389	-51.196804	45.346302	-0.886600	0.000000	-0.292950	0.000000	0.000000	0.000000	-0.016267	0.010481	0.014947	0.000000	0.000000	4.000000	27.000000	0.000000
2973.271276	0.105805	0.567602	-0.017682	79.931389	-51.196804	45.346302	-0.886600	0.000000	-0.292950	0.000000	0.000000	0.000000	-0.016267	0.010481	0.014947	0.000000	0.000000	4.000000	27.000000	0.000000
2973.274609	0.105805	0.567602	-0.017682	79.931389	-51.196804	45.346302	-0.886600	0.000000	-0.292950	0.000000	0.000000	0.000000	-0.016267	0.010481	0.014947	0.000000	0.000000	4.000000	27.000000	0.000000
2973.277942	0.105830	0.567619	-0.017670	79.931389	-51.196804	45.346302	-0.884108	0.000000	-0.290239	0.000000	0.000000	0.000000	0.007514	0.005221	0.003705	0.000000	0.000000	4.000000	27.000000	0.000000
2973.281276	0.105830	0.567619	-0.017670	79.931389	-51.196804	45.346302	-0.884108	0.000000	-0.290239	0.000000	0.000000	0.000000	0.007514	0.005221	0.003705	0.000000	0.000000	4.000000	27.000000	0.000000
2973.284609	0.105830	0.567619	-0.017670	79.931389	-51.196804	45.346302	-0.884108	0.000000	-0.290239	0.000000	0.000000	0.000000	0.007514	0.005221	0.003705	0.000000	0.000000	4.000000	27.000000	0.000000
2973.287942	0.105830	0.567619	-0.017670	79.930061	-51.175442	45.362503	-0.883491	0.000000	-0.291491	0.000000	0.000000	0.000000	0.007514	0.005221	0.003705	0.000000	0.000000	4.000000	27.000000	0.000000
2973.291276	0.105860	0.567630	-0.017634	79.930061	-51.175442	45.362503	-0.883491	0.000000	-0.291491	0.000000	0.000000	0.000000	0.009194	0.003076	0.010676	0.000000	0.000000	4.000000	27.000000	0.000000
2973.294609	0.105860	0.567630	-0.017634	79.930061	-51.175442	45.362503	-0.883491	0.000000	-0.291491	0.000000	0.000000	0.000000	0.009194	0.003076	0.010676	0.000000	0.000000	4.000000	27.000000	0.000000
2973.297942	0.105860	0.567630	-0.017634	79.930061	-51.169987	45.362469	-0.883491	0.000000	-0.291491	0.000000	0.000000	0.000000	0.009194	0.003076	0.010676	0.000000	0.000000	4.000000	27.000000	0.000000
2973.301276	0.105860	0.567630	-0.017634	79.930061	-51.169987	45.362469	-0.883491	0.000000	-0.291491	0.000000	0.000000	0.000000	0.009194	0.003076	0.010676	0.000000	0.000000	4.000000	27.000000	0.000000
2973.304609	0.105923	0.567630	-0.017649	79.930061	-51.169987	45.362469	-0.883491	0.000000	-0.291491	0.000000	0.000000	0.000000	0.018780	0.000001	-0.004524	0.000000	0.000000	4.000000	27.000000	0.000000
2973.307942	0.105923	0.567630	-0.017649	79.928741	-51.148632	45.378666	-0.881711	0.000000	-0.293024	0.000000	0.000000	0.000000	0.018780	0.000001	-0.004524	0.000000	0.000000	4.000000	27.000000	0.000000
2973.311276	0.105923	0.567630	-0.017649	79.928741	-51.148632	45.378666	-0.881711	0.000000	-0.293024	0.000000	0.000000	0.000000	0.018780	0.000001	-0.004524	0.000000	0.000000	4.000000	27.000000	0.000000
2973.314609	0.105923	0.567630	-0.017649	79.928741	-51.148632	45.378666	-0.881711	0.000000	-0.293024	0.000000	0.000000	0.000000	0.018780	0.000001	-0.004524	0.000000	0.000000	4.000000	27.000000	0.000000
2973.317942	0.105962	0.567675	-0.017579	79.927406	-51.132671	45.394871	-0.882466	0.000000	-0.296154	0.000000	0.000000	0.000000	0.011708	0.013532	0.021097	0.000000	0.000000	4.000000	27.000000	0.000000
2973.321276	0.105962	0.567675	-0.017579	79.927406	-51.132671	45.394871	-0.882466	0.000000	-0.296154	0.000000	0.000000	0.000000	0.011708	0.013532	0.021097	0.000000	0.000000	4.000000	27.000000	0.000000
2973.324609	0.105962	0.567675	-0.017579	79.927406	-51.132671	45.394871	-0.882466	0.000000	-0.296154	0.000000	0.000000	0.000000	0.011708	0.013532	0.021097	0.000000	0.000000	4.000000	27.000000	0.000000
2973.327942	0.105962	0.567675	-0.017579	79.924713	-51.103584	45.427208	-0.878949	0.000000	-0.298105	0.000000	0.000000	0.000000	0.011708	0.013532	0.021097	0.000000	0.000000	4.000000	27.000000	0.000000
2973.331276	0.105940	0.567699	-0.017580	79.924713	-51.103584	45.427208	-0.878949	0.000000	-0.298105	0.000000	0.000000	0.000000	-0.006686	0.007393	-0.000252	0.000000	0.000000	4.000000	27.000000	0.000000
2973.334609	0.105940	0.567699	-0.017580	79.924713	-51.103584	45.427208	-0.878949	0.000000	-0.298105	0.000000	0.000000	0.000000	-0.006686	0.007393	-0.000252	0.000000	0.000000	4.000000	27.000000	0.000000
2973.337942	0.105940	0.567699	-0.017580	79.923347	-51.090374	45.443333	-0.878949	0.000000	-0.298105	0.000000	0.000000	0.000000	-0.006686	0.007393	-0.000252	0.000000	0.000000	4.000000	27.000000	0.000000
2973.341276	0.105940	0.567699	-0.017580	79.923347	-51.090374	45.443333	-0.878949	0.000000	-0.298105	0.000000	0.000000	0.000000	-0.006686	0.007393	-0.000252	0.000000	0.000000	4.000000	27.000000	0.000000
2973.344609	0.105902	0.567717	-0.017552	79.923347	-51.090374	45.443333	-0.878949	0.000000	-0.298105	0.000000	0.000000	0.000000	-0.011266	0.005245	0.008227	0.000000	0.000000	4.000000	27.000000	0.000000
2973.347942	0.105902	0.567717	-0.017552	79.922020	-51.079884	45.459522	-0.878991	0.000000	-0.296991	0.000000	0.000000	0.000000	-0.011266	0.005245	0.008227	0.000000	0.000000	4.000000	27.000000	0.000000
2973.351276	0.105902	0.567717	-0.017552	79.922020	-51.079884	45.459522	-0.878991	0.000000	-0.296991	0.000000	0.000000	0.000000	-0.011266	0.005245	0.008227	0.000000	0.000000	4.000000	27.000000	0.000000
2973.354609	0.105902	0.567717	-0.017552	79.922020	-51.079884	45.459522	-0.878991	0.000000	-0.296991	0.000000	0.000000	0.000000	-0.011266	0.005245	0.008227	0.000000	0.000000	4.000000	27.000000	0.000000
2973.357942	0.105862	0.567784	-0.017537	79.919350	-51.050777	45.491856	-0.877620	0.000000	-0.295113	0.000000	0.000000	0.000000	-0.012118	0.020074	0.004703	0.000000	0.000000	4.000000	27.000000	0.000000
2973.361276	0.105862	0.567784	-0.017537	79.919350	-51.050777	45.491856	-0.877620	0.000000	-0.295113	0.000000	0.000000	0.000000	-0.012118	0.020074	0.004703	0.000000	0.000000	4.000000	27.000000	0.000000
2973.364609	0.105862	0.567784	-0.017537	79.919350	-51.050777	45.491856	-0.877620	0.000000	-0.295113	0.000000	0.000000	0.000000	-0.012118	0.020074	0.004703	0.000000	0.000000	4.000000	27.000000	0.000000
2973.367942	0.105862	0.567784	-0.017537	79.917999	-51.034897	45.507977	-0.876836	0.000000	-0.293094	0.000000	0.000000	0.000000	-0.012118	0.020074	0.004703	0.000000	0.000000	4.000000	27.000000	0.000000
2973.371276	0.105870	0.567819	-0.017502	79.917999	-51.034897	45.507977	-0.876836	0.000000	-0.293094	0.000000	0.000000	0.000000	0.002508	0.010467	0.010419	0.000000	0.000000	4.000000	27.000000	0.000000
2973.374609	0.105870	0.567819	-0.017502	79.917999	-51.034897	45.507977	-0.876836	0.000000	-0.293094	0.000000	0.000000	0.000000	0.002508	0.010467	0.010419	0.000000	0.000000	4.000000	27.000000	0.000000
2973.377942	0.105870	0.567819	-0.017502	79.915314	-51.000362	45.540279	-0.876836	0.000000	-0.293094	0.000000	0.000000	0.000000	0.002508	0.010467	0.010419	0.000000	0.000000	4.000000	27.000000	0.000000
2973.381276	0.105870	0.567819	-0.017502	79.915314	-51.000362	45.540279	-0.876836	0.000000	-0.293094	0.000000	0.000000	0.000000	0.002508	0.010467	0.010419	0.000000	0.000000	4.000000	27.000000	0.000000
2973.384609	0.105890	0.567843	-0.017513	79.915314	-51.000362	45.540279	-0.876836	0.000000	-0.293094	0.000000	0.000000	0.000000	0.005839	0.007422	-0.003271	0.000000	0.000000	4.000000	27.000000	0.000000
2973.387942	0.105890	0.567843	-0.017513	79.913963	-50.979042	45.556427	-0.875100	0.000000	-0.293512	0.000000	0.000000	0.000000	0.005839	0.007422	-0.003271	0.000000	0.000000	4.000000	27.000000	0.000000
2973.391276	0.105890	0.567843	-0.017513	79.913963	-50.979042	45.556427	-0.875100	0.000000	-0.293512	0.000000	0.000000	0.000000	0.005839	0.007422	-0.003271	0.000000	0.000000	4.000000	27.000000	0.000000
2973.394609	0.105890	0.567843	-0.017513	79.913963	-50.979042	45.556427	-0.875100	0.000000	-0.293512	0.000000	0.000000	0.000000	0.005839	0.007422	-0.003271	0.000000	0.000000	4.000000	27.000000	0.000000
2973.397942	0.105941	0.567854	-0.017482	79.913963	-50.979042	45.556427	-0.875645	0.000000	-0.294485	0.000000	0.000000	0.000000	0.015457	0.003059	0.009164	0.000000	0.000000	4.000000	27.000000	0.000000
2973.401276	0.105941	0.567854	-0.017482	79.913963	-50.979042	45.556427	-0.875645	0.000000	-0.294485	0.000000	0.000000	0.000000	0.015457	0.003059	0.009164	0.000000	0.000000	4.000000	27.000000	0.000000
2973.404609	0.105941	0.567854	-0.017482	79.913963	-50.979042	45.556427	-0.875645	0.000000	-0.294485	0.000000	0.000000	0.000000	0.015457	0.003059	0.009164	0.000000	0.000000	4.000000	27.000000	0.000000
2973.407942	0.105941	0.567854	-0.017482	79.913948	-50.976303	45.556427	-0.874118	0.000000	-0.297061	0.000000	0.000000	0.000000	0.015457	0.003059	0.009164	0.000000	0.000000	4.000000	27.000000	0.000000
2973.411276	0.105962	0.567854	-0.017487	79.913948	-50.976303	45.556427	-0.874118	0.000000	-0.297061	0.000000	0.000000	0.000000	0.006263	0.000002	-0.001509	0.000000	0.000000	4.000000	27.000000	0.000000
2973.414609	0.105962	0.567854	-0.017487	79.913948	-50.976303	45.556427	-0.874118	0.000000	-0.297061	0.000000	0.000000	0.000000	0.006263	0.000002	-0.001509	0.000000	0.000000	4.000000	27.000000	0.000000
2973.417942	0.105962	0.567854	-0.017487	79.915268	-50.989475	45.540272	-0.874118	0.000000	-0.297061	0.000000	0.000000	0.000000	0.006263	0.000002	-0.001509	0.000000	0.000000	4.000000	27.000000	0.000000
2973.421276	0.105962	0.567854	-0.017487	79.915268	-50.989475	45.540272	-0.874118	0.000000	-0.297061	0.000000	0.000000	0.000000	0.006263	0.000002	-0.001509	0.000000	0.000000	4.000000	27.000000	0.000000
2973.424609	0.105979	0.567836	-0.017510	79.915268	-50.989475	45.540272	-0.874118	0.000000	-0.297061	0.000000	0.000000	0.000000	0.005005	-0.005235	-0.006718	0.000000	0.000000	4.000000	27.000000	0.000000
2973.427942	0.105979	0.567836	-0.017510	79.916656	-51.005383	45.524143	-0.874369	0.000000	-0.298105	0.000000	0.000000	0.000000	0.005005	-0.005235	-0.006718	0.000000	0.000000	4.000000	27.000000	0.000000
2973.431276	0.105979	0.567836	-0.017510	79.916656	-51.005383	45.524143	-0.874369	0.000000	-0.298105	0.000000	0.000000	0.000000	0.005005	-0.005235	-0.006718	0.000000	0.000000	4.000000	27.000000	0.000000
2973.434609	0.105979	0.567836	-0.017510	79.916656	-51.005383	45.524143	-0.874369	0.000000	-0.298105	0.000000	0.000000	0.000000	0.005005	-0.005235	-0.006718	0.000000	0.000000	4.000000	27.000000	0.000000
2973.437942	0.105987	0.567784	-0.017567	79.919327	-51.037197	45.491859	-0.875489	0.000000	-0.298939	0.000000	0.000000	0.000000	0.002496	-0.015706	-0.017136	0.000000	0.000000	4.000000	27.000000	0.000000
2973.441276	0.105987	0.567784	-0.017567	79.919327	-51.037197	45.491859	-0.875489	0.000000	-0.298939	0.000000	0.000000	0.000000	0.002496	-0.015706	-0.017136	0.000000	0.000000	4.000000	27.000000	0.000000
2973.444609	0.105987	0.567784	-0.017567	79.919327	-51.037197	45.491859	-0.875489	0.000000	-0.298939	0.000000	0.000000	0.000000	0.002496	-0.015706	-0.017136	0.000000	0.000000	4.000000	27.000000	0.000000
2973.447942	0.105987	0.567784	-0.017567	79.922020	-51.066296	45.459545	-0.878345	0.000000	-0.299355	0.000000	0.000000	0.000000	0.002496	-0.015706	-0.017136	0.000000	0.000000	4.000000	27.000000	0.000000
2973.451276	0.105975	0.567731	-0.017619	79.922020	-51.066296	45.459545	-0.878345	0.000000	-0.299355	0.000000	0.000000	0.000000	-0.003768	-0.015717	-0.015629	0.000000	0.000000	4.000000	27.000000	0.000000
2973.454609	0.105975	0.567731	-0.017619	79.922020	-51.066296	45.459545	-0.878345	0.000000	-0.299355	0.000000	0.000000	0.000000	-0.003768	-0.015717	-0.015629	0.000000	0.000000	4.000000	27.000000	0.000000
2973.457942	0.105975	0.567731	-0.017619	79.924713	-51.095364	45.427227	-0.878345	0.000000	-0.299355	0.000000	0.000000	0.000000	-0.003768	-0.015717	-0.015629	0.000000	0.000000	4.000000	27.000000	0.000000
2973.461276	0.105975	0.567731	-0.017619	79.924713	-51.095364	45.427227	-0.878345	0.000000	-0.299355	0.000000	0.000000	0.000000	-0.003768	-0.015717	-0.015629	0.000000	0.000000	4.000000	27.000000	0.000000
2973.464609	0.105991	0.567714	-0.017641	79.924713	-51.095364	45.427227	-0.878345	0.000000	-0.299355	0.000000	0.000000	0.000000	0.005003	-0.005236	-0.006720	0.000000	0.000000	4.000000	27.000000	0.000000
2973.467942	0.105991	0.567714	-0.017641	79.926041	-51.111324	45.411026	-0.880950	0.000000	-0.298727	0.000000	0.000000	0.000000	0.005003	-0.005236	-0.006720	0.000000	0.000000	4.000000	27.000000	0.000000
2973.471276	0.105991	0.567714	-0.017641	79.926041	-51.111324	45.411026	-0.880950	0.000000	-0.298727	0.000000	0.000000	0.000000	0.005003	-0.005236	-0.006720	0.000000	0.000000	4.000000	27.000000	0.000000
2973.474609	0.105991	0.567714	-0.017641	79.926041	-51.111324	45.411026	-0.880950	0.000000	-0.298727	0.000000	0.000000	0.000000	0.005003	-0.005236	-0.006720	0.000000	0.000000	4.000000	27.000000	0.000000
2973.477942	0.105987	0.567696	-0.017659	79.926041	-51.111324	45.411026	-0.882070	0.000000	-0.299561	0.000000	0.000000	0.000000	-0.001258	-0.005234	-0.005211	0.000000	0.000000	4.000000	27.000000	0.000000
2973.481276	0.105987	0.567696	-0.017659	79.926041	-51.111324	45.411026	-0.882070	0.000000	-0.299561	0.000000	0.000000	0.000000	-0.001258	-0.005234	-0.005211	0.000000	0.000000	4.000000	27.000000	0.000000
2973.484609	0.105987	0.567696	-0.017659	79.926041	-51.111324	45.411026	-0.882070	0.000000	-0.299561	0.000000	0.000000	0.000000	-0.001258	-0.005234	-0.005211	0.000000	0.000000	4.000000	27.000000	0.000000
2973.487942	0.105987	0.567696	-0.017659	79.923363	-51.082191	45.443375	-0.882938	0.000000	-0.299351	0.000000	0.000000	0.000000	-0.001258	-0.005234	-0.005211	0.000000	0.000000	4.000000	27.000000	0.000000
2973.491276	0.105980	0.567724	-0.017596	79.923363	-51.082191	45.443375	-0.882938	0.000000	-0.299351	0.000000	0.000000	0.000000	-0.002066	0.008300	0.018901	0.000000	0.000000	4.000000	27.000000	0.000000
2973.494609	0.105980	0.567724	-0.017596	79.923363	-51.082191	45.443375	-0.882938	0.000000	-0.299351	0.000000	0.000000	0.000000	-0.002066	0.008300	0.018901	0.000000	0.000000	4.000000	27.000000	0.000000
2973.497942	0.105980	0.567724	-0.017596	79.922020	-51.066296	45.459545	-0.882938	0.000000	-0.299351	0.000000	0.000000	0.000000	-0.002066	0.008300	0.018901	0.000000	0.000000	4.000000	27.000000	0.000000
2973.501276	0.105980	0.567724	-0.017596	79.922020	-51.066296	45.459545	-0.882938	0.000000	-0.299351	0.000000	0.000000	0.000000	-0.002066	0.008300	0.018901	0.000000	0.000000	4.000000	27.000000	0.000000
2973.504609	0.105984	0.567742	-0.017578	79.922020	-51.066296	45.459545	-0.882938	0.000000	-0.299351	0.000000	0.000000	0.000000	0.001256	0.005240	0.005211	0.000000	0.000000	4.000000	27.000000	0.000000
2973.507942	0.105984	0.567742	-0.017578	79.920692	-51.050365	45.475712	-0.879788	0.000000	-0.299007	0.000000	0.000000	0.000000	0.001256	0.005240	0.005211	0.000000	0.000000	4.000000	27.000000	0.000000
2973.511276	0.105984	0.567742	-0.017578	79.920692	-51.050365	45.475712	-0.879788	0.000000	-0.299007	0.000000	0.000000	0.000000	0.001256	0.005240	0.005211	0.000000	0.000000	4.000000	27.000000	0.000000
2973.514609	0.105984	0.567742	-0.017578	79.920692	-51.050365	45.475712	-0.879788	0.000000	-0.299007	0.000000	0.000000	0.000000	0.001256	0.005240	0.005211	0.000000	0.000000	4.000000	27.000000	0.000000
2973.517942	0.106002	0.567787	-0.017503	79.917999	-51.018570	45.507984	-0.878919	0.000000	-0.299216	0.000000	0.000000	0.000000	0.005447	0.013551	0.022599	0.000000	0.000000	4.000000	27.000000	0.000000
2973.521276	0.106002	0.567787	-0.017503	79.917999	-51.018570	45.507984	-0.878919	0.000000	-0.299216	0.000000	0.000000	0.000000	0.005447	0.013551	0.022599	0.000000	0.000000	4.000000	27.000000	0.000000
2973.524609	0.106002	0.567787	-0.017503	79.917999	-51.018570	45.507984	-0.878919	0.000000	-0.299216	0.000000	0.000000	0.000000	0.005447	0.013551	0.022599	0.000000	0.000000	4.000000	27.000000	0.000000
2973.527942	0.106002	0.567787	-0.017503	79.916656	-51.002678	45.524143	-0.875153	0.000000	-0.300124	0.000000	0.000000	0.000000	0.005447	0.013551	0.022599	0.000000	0.000000	4.000000	27.000000	0.000000
2973.531276	0.106007	0.567804	-0.017486	79.916656	-51.002678	45.524143	-0.875153	0.000000	-0.300124	0.000000	0.000000	0.000000	0.001256	0.005233	0.005209	0.000000	0.000000	4.000000	27.000000	0.000000
2973.534609	0.106007	0.567804	-0.017486	79.916656	-51.002678	45.524143	-0.875153	0.000000	-0.300124	0.000000	0.000000	0.000000	0.001256	0.005233	0.005209	0.000000	0.000000	4.000000	27.000000	0.000000
2973.537942	0.106007	0.567804	-0.017486	79.915291	-50.986786	45.540268	-0.875153	0.000000	-0.300124	0.000000	0.000000	0.000000	0.001256	0.005233	0.005209	0.000000	0.000000	4.000000	27.000000	0.000000
2973.541276	0.106007	0.567804	-0.017486	79.915291	-50.986786	45.540268	-0.875153	0.000000	-0.300124	0.000000	0.000000	0.000000	0.001256	0.005233	0.005209	0.000000	0.000000	4.000000	27.000000	0.000000
2973.544609	0.106011	0.567822	-0.017468	79.915291	-50.986786	45.540268	-0.875153	0.000000	-0.300124	0.000000	0.000000	0.000000	0.001257	0.005231	0.005209	0.000000	0.000000	4.000000	27.000000	0.000000
2973.547942	0.106011	0.567822	-0.017468	79.915268	-50.989475	45.540272	-0.874285	0.000000	-0.300333	0.000000	0.000000	0.000000	0.001257	0.005231	0.005209	0.000000	0.000000	4.000000	27.000000	0.000000
2973.551276	0.106011	0.567822	-0.017468	79.915268	-50.989475	45.540272	-0.874285	0.000000	-0.300333	0.000000	0.000000	0.000000	0.001257	0.005231	0.005209	0.000000	0.000000	4.000000	27.000000	0.000000
2973.554609	0.106011	0.567822	-0.017468	79.915268	-50.989475	45.540272	-0.874285	0.000000	-0.300333	0.000000	0.000000	0.000000	0.001257	0.005231	0.005209	0.000000	0.000000	4.000000	27.000000	0.000000
2973.557942	0.105969	0.567822	-0.017458	79.915314	-50.992229	45.540272	-0.873417	0.000000	-0.300543	0.000000	0.000000	0.000000	-0.012524	-0.000008	0.003019	0.000000	0.000000	4.000000	27.000000	0.000000
2973.561276	0.105969	0.567822	-0.017458	79.915314	-50.992229	45.540272	-0.873417	0.000000	-0.300543	0.000000	0.000000	0.000000	-0.012524	-0.000008	0.003019	0.000000	0.000000	4.000000	27.000000	0.000000
2973.564609	0.105969	0.567822	-0.017458	79.915314	-50.992229	45.540272	-0.873417	0.000000	-0.300543	0.000000	0.000000	0.000000	-0.012524	-0.000008	0.003019	0.000000	0.000000	4.000000	27.000000	0.000000
2973.567942	0.105969	0.567822	-0.017458	79.915314	-50.994953	45.540253	-0.872914	0.000000	-0.298455	0.000000	0.000000	0.000000	-0.012524	-0.000008	0.003019	0.000000	0.000000	4.000000	27.000000	0.000000
2973.571276	0.105948	0.567822	-0.017453	79.915314	-50.994953	45.540253	-0.872914	0.000000	-0.298455	0.000000	0.000000	0.000000	-0.006262	-0.000008	0.001509	0.000000	0.000000	4.000000	27.000000	0.000000
2973.574609	0.105948	0.567822	-0.017453	79.915314	-50.994953	45.540253	-0.872914	0.000000	-0.298455	0.000000	0.000000	0.000000	-0.006262	-0.000008	0.001509	0.000000	0.000000	4.000000	27.000000	0.000000
2973.577942	0.105948	0.567822	-0.017453	79.915314	-50.997665	45.540268	-0.872914	0.000000	-0.298455	0.000000	0.000000	0.000000	-0.006262	-0.000008	0.001509	0.000000	0.000000	4.000000	27.000000	0.000000
2973.581276	0.105948	0.567822	-0.017453	79.915314	-50.997665	45.540268	-0.872914	0.000000	-0.298455	0.000000	0.000000	0.000000	-0.006262	-0.000008	0.001509	0.000000	0.000000	4.000000	27.000000	0.000000
2973.584609	0.105927	0.567822	-0.017448	79.915314	-50.997665	45.540268	-0.872914	0.000000	-0.298455	0.000000	0.000000	0.000000	-0.006264	-0.000008	0.001509	0.000000	0.000000	4.000000	27.000000	0.000000
2973.587942	0.105927	0.567822	-0.017448	79.916656	-51.016270	45.524136	-0.872662	0.000000	-0.297412	0.000000	0.000000	0.000000	-0.006264	-0.000008	0.001509	0.000000	0.000000	4.000000	27.000000	0.000000
2973.591276	0.105927	0.567822	-0.017448	79.916656	-51.016270	45.524136	-0.872662	0.000000	-0.297412	0.000000	0.000000	0.000000	-0.006264	-0.000008	0.001509	0.000000	0.000000	4.000000	27.000000	0.000000
2973.594609	0.105927	0.567822	-0.017448	79.916656	-51.016270	45.524136	-0.872662	0.000000	-0.297412	0.000000	0.000000	0.000000	-0.006264	-0.000008	0.001509	0.000000	0.000000	4.000000	27.000000	0.000000
2973.597942	0.105915	0.567769	-0.017500	79.919350	-51.045357	45.491833	-0.872411	0.000000	-0.296368	0.000000	0.000000	0.000000	-0.003764	-0.015719	-0.015628	0.000000	0.000000	4.000000	27.000000	0.000000
2973.601276	0.105915	0.567769	-0.017500	79.919350	-51.045357	45.491833	-0.872411	0.000000	-0.296368	0.000000	0.000000	0.000000	-0.003764	-0.015719	-0.015628	0.000000	0.000000	4.000000	27.000000	0.000000
2973.604609	0.105915	0.567769	-0.017500	79.919350	-51.045357	45.491833	-0.872411	0.000000	-0.296368	0.000000	0.000000	0.000000	-0.003764	-0.015719	-0.015628	0.000000	0.000000	4.000000	27.000000	0.000000
2973.607942	0.105915	0.567769	-0.017500	79.920715	-51.058556	45.475719	-0.875015	0.000000	-0.295740	0.000000	0.000000	0.000000	-0.003764	-0.015719	-0.015628	0.000000	0.000000	4.000000	27.000000	0.000000
2973.611276	0.105931	0.567752	-0.017523	79.920715	-51.058556	45.475719	-0.875015	0.000000	-0.295740	0.000000	0.000000	0.000000	0.005006	-0.005238	-0.006718	0.000000	0.000000	4.000000	27.000000	0.000000
2973.614609	0.105931	0.567752	-0.017523	79.920715	-51.058556	45.475719	-0.875015	0.000000	-0.295740	0.000000	0.000000	0.000000	0.005006	-0.005238	-0.006718	0.000000	0.000000	4.000000	27.000000	0.000000
2973.617942	0.105931	0.567752	-0.017523	79.920715	-51.053112	45.475723	-0.875015	0.000000	-0.295740	0.000000	0.000000	0.000000	0.005006	-0.005238	-0.006718	0.000000	0.000000	4.000000	27.000000	0.000000
2973.621276	0.105931	0.567752	-0.017523	79.920715	-51.053112	45.475723	-0.875015	0.000000	-0.295740	0.000000	0.000000	0.000000	0.005006	-0.005238	-0.006718	0.000000	0.000000	4.000000	27.000000	0.000000
2973.624609	0.105973	0.567752	-0.017533	79.920715	-51.053112	45.475723	-0.875015	0.000000	-0.295740	0.000000	0.000000	0.000000	0.012521	0.000001	-0.003018	0.000000	0.000000	4.000000	27.000000	0.000000
2973.627942	0.105973	0.567752	-0.017533	79.922020	-51.063549	45.459530	-0.876135	0.000000	-0.296575	0.000000	0.000000	0.000000	0.012521	0.000001	-0.003018	0.000000	0.000000	4.000000	27.000000	0.000000
2973.631276	0.105973	0.567752	-0.017533	79.922020	-51.063549	45.459530	-0.876135	0.000000	-0.296575	0.000000	0.000000	0.000000	0.012521	0.000001	-0.003018	0.000000	0.000000	4.000000	27.000000	0.000000
2973.634609	0.105973	0.567752	-0.017533	79.922020	-51.063549	45.459530	-0.876135	0.000000	-0.296575	0.000000	0.000000	0.000000	0.012521	0.000001	-0.003018	0.000000	0.000000	4.000000	27.000000	0.000000
2973.637942	0.106032	0.567734	-0.017565	79.922035	-51.060841	45.459549	-0.876638	0.000000	-0.298662	0.000000	0.000000	0.000000	0.017528	-0.005254	-0.009738	0.000000	0.000000	4.000000	27.000000	0.000000
2973.641276	0.106032	0.567734	-0.017565	79.922035	-51.060841	45.459549	-0.876638	0.000000	-0.298662	0.000000	0.000000	0.000000	0.017528	-0.005254	-0.009738	0.000000	0.000000	4.000000	27.000000	0.000000
2973.644609	0.106032	0.567734	-0.017565	79.922035	-51.060841	45.459549	-0.876638	0.000000	-0.298662	0.000000	0.000000	0.000000	0.017528	-0.005254	-0.009738	0.000000	0.000000	4.000000	27.000000	0.000000
2973.647942	0.106032	0.567734	-0.017565	79.920692	-51.039528	45.475677	-0.878261	0.000000	-0.301583	0.000000	0.000000	0.000000	0.017528	-0.005254	-0.009738	0.000000	0.000000	4.000000	27.000000	0.000000
2973.651276	0.106078	0.567752	-0.017558	79.920692	-51.039528	45.475677	-0.878261	0.000000	-0.301583	0.000000	0.000000	0.000000	0.013778	0.005259	0.002189	0.000000	0.000000	4.000000	27.000000	0.000000
2973.654609	0.106078	0.567752	-0.017558	79.920692	-51.039528	45.475677	-0.878261	0.000000	-0.301583	0.000000	0.000000	0.000000	0.013778	0.005259	0.002189	0.000000	0.000000	4.000000	27.000000	0.000000
2973.657942	0.106078	0.567752	-0.017558	79.920692	-51.034073	45.475685	-0.878261	0.000000	-0.301583	0.000000	0.000000	0.000000	0.013778	0.005259	0.002189	0.000000	0.000000	4.000000	27.000000	0.000000
2973.661276	0.106078	0.567752	-0.017558	79.920692	-51.034073	45.475685	-0.878261	0.000000	-0.301583	0.000000	0.000000	0.000000	0.013778	0.005259	0.002189	0.000000	0.000000	4.000000	27.000000	0.000000
2973.664609	0.106119	0.567752	-0.017568	79.920692	-51.034073	45.475685	-0.878261	0.000000	-0.301583	0.000000	0.000000	0.000000	0.012523	0.000001	-0.003022	0.000000	0.000000	4.000000	27.000000	0.000000
2973.667942	0.106119	0.567752	-0.017568	79.920670	-51.031330	45.475677	-0.877896	0.000000	-0.303879	0.000000	0.000000	0.000000	0.012523	0.000001	-0.003022	0.000000	0.000000	4.000000	27.000000	0.000000
2973.671276	0.106119	0.567752	-0.017568	79.920670	-51.031330	45.475677	-0.877896	0.000000	-0.303879	0.000000	0.000000	0.000000	0.012523	0.000001	-0.003022	0.000000	0.000000	4.000000	27.000000	0.000000
2973.674609	0.106119	0.567752	-0.017568	79.920670	-51.031330	45.475677	-0.877896	0.000000	-0.303879	0.000000	0.000000	0.000000	0.012523	0.000001	-0.003022	0.000000	0.000000	4.000000	27.000000	0.000000
2973.677942	0.106165	0.567769	-0.017561	79.920692	-51.028625	45.475685	-0.878400	0.000000	-0.305967	0.000000	0.000000	0.000000	0.013778	0.005238	0.002186	0.000000	0.000000	4.000000	27.000000	0.000000
2973.681276	0.106165	0.567769	-0.017561	79.920692	-51.028625	45.475685	-0.878400	0.000000	-0.305967	0.000000	0.000000	0.000000	0.013778	0.005238	0.002186	0.000000	0.000000	4.000000	27.000000	0.000000
2973.684609	0.106165	0.567769	-0.017561	79.920692	-51.028625	45.475685	-0.878400	0.000000	-0.305967	0.000000	0.000000	0.000000	0.013778	0.005238	0.002186	0.000000	0.000000	4.000000	27.000000	0.000000
2973.687942	0.106165	0.567769	-0.017561	79.917999	-50.996838	45.507992	-0.878035	0.000000	-0.308263	0.000000	0.000000	0.000000	0.013778	0.005238	0.002186	0.000000	0.000000	4.000000	27.000000	0.000000
2973.691276	0.106169	0.567787	-0.017543	79.917999	-50.996838	45.507992	-0.878035	0.000000	-0.308263	0.000000	0.000000	0.000000	0.001257	0.005236	0.005209	0.000000	0.000000	4.000000	27.000000	0.000000
2973.694609	0.106169	0.567787	-0.017543	79.917999	-50.996838	45.507992	-0.878035	0.000000	-0.308263	0.000000	0.000000	0.000000	0.001257	0.005236	0.005209	0.000000	0.000000	4.000000	27.000000	0.000000
2973.697942	0.106169	0.567787	-0.017543	79.916656	-50.980900	45.524151	-0.878035	0.000000	-0.308263	0.000000	0.000000	0.000000	0.001257	0.005236	0.005209	0.000000	0.000000	4.000000	27.000000	0.000000
2973.701276	0.106169	0.567787	-0.017543	79.916656	-50.980900	45.524151	-0.878035	0.000000	-0.308263	0.000000	0.000000	0.000000	0.001257	0.005236	0.005209	0.000000	0.000000	4.000000	27.000000	0.000000
2973.704609	0.106174	0.567804	-0.017526	79.916656	-50.980900	45.524151	-0.878035	0.000000	-0.308263	0.000000	0.000000	0.000000	0.001259	0.005233	0.005209	0.000000	0.000000	4.000000	27.000000	0.000000
2973.707942	0.106174	0.567804	-0.017526	79.915314	-50.967751	45.540279	-0.877167	0.000000	-0.308472	0.000000	0.000000	0.000000	0.001259	0.005233	0.005209	0.000000	0.000000	4.000000	27.000000	0.000000
2973.711276	0.106174	0.567804	-0.017526	79.915314	-50.967751	45.540279	-0.877167	0.000000	-0.308472	0.000000	0.000000	0.000000	0.001259	0.005233	0.005209	0.000000	0.000000	4.000000	27.000000	0.000000
2973.714609	0.106174	0.567804	-0.017526	79.915314	-50.967751	45.540279	-0.877167	0.000000	-0.308472	0.000000	0.000000	0.000000	0.001259	0.005233	0.005209	0.000000	0.000000	4.000000	27.000000	0.000000
2973.717942	0.106140	0.567839	-0.017481	79.915428	-50.952316	45.560417	-0.876299	0.000000	-0.308682	0.000000	0.000000	0.000000	-0.010008	0.010468	0.013439	0.000000	0.000000	4.000000	27.000000	0.000000
2973.721276	0.106140	0.567839	-0.017481	79.915428	-50.952316	45.560417	-0.876299	0.000000	-0.308682	0.000000	0.000000	0.000000	-0.010008	0.010468	0.013439	0.000000	0.000000	4.000000	27.000000	0.000000
2973.724609	0.106140	0.567839	-0.017481	79.915428	-50.952316	45.560417	-0.876299	0.000000	-0.308682	0.000000	0.000000	0.000000	-0.010008	0.010468	0.013439	0.000000	0.000000	4.000000	27.000000	0.000000
2973.727942	0.106140	0.567839	-0.017481	79.916771	-50.968220	45.544262	-0.874059	0.000000	-0.307014	0.000000	0.000000	0.000000	-0.010008	0.010468	0.013439	0.000000	0.000000	4.000000	27.000000	0.000000
2973.731276	0.106136	0.567822	-0.017499	79.916771	-50.968220	45.544262	-0.874059	0.000000	-0.307014	0.000000	0.000000	0.000000	-0.001256	-0.005230	-0.005208	0.000000	0.000000	4.000000	27.000000	0.000000
2973.734609	0.106136	0.567822	-0.017499	79.916771	-50.968220	45.544262	-0.874059	0.000000	-0.307014	0.000000	0.000000	0.000000	-0.001256	-0.005230	-0.005208	0.000000	0.000000	4.000000	27.000000	0.000000
2973.737942	0.106136	0.567822	-0.017499	79.918098	-50.978645	45.528107	-0.874059	0.000000	-0.307014	0.000000	0.000000	0.000000	-0.001256	-0.005230	-0.005208	0.000000	0.000000	4.000000	27.000000	0.000000
2973.741276	0.106136	0.567822	-0.017499	79.918098	-50.978645	45.528107	-0.874059	0.000000	-0.307014	0.000000	0.000000	0.000000	-0.001256	-0.005230	-0.005208	0.000000	0.000000	4.000000	27.000000	0.000000
2973.744609	0.106174	0.567804	-0.017526	79.918098	-50.978645	45.528107	-0.874059	0.000000	-0.307014	0.000000	0.000000	0.000000	0.011266	-0.005245	-0.008232	0.000000	0.000000	4.000000	27.000000	0.000000
2973.747942	0.106174	0.567804	-0.017526	79.920792	-51.007740	45.495800	-0.874927	0.000000	-0.306805	0.000000	0.000000	0.000000	0.011266	-0.005245	-0.008232	0.000000	0.000000	4.000000	27.000000	0.000000
2973.751276	0.106174	0.567804	-0.017526	79.920792	-51.007740	45.495800	-0.874927	0.000000	-0.306805	0.000000	0.000000	0.000000	0.011266	-0.005245	-0.008232	0.000000	0.000000	4.000000	27.000000	0.000000
2973.754609	0.106174	0.567804	-0.017526	79.920792	-51.007740	45.495800	-0.874927	0.000000	-0.306805	0.000000	0.000000	0.000000	0.011266	-0.005245	-0.008232	0.000000	0.000000	4.000000	27.000000	0.000000
2973.757942	0.106204	0.567727	-0.017582	79.923500	-51.036858	45.463493	-0.876299	0.000000	-0.308682	0.000000	0.000000	0.000000	0.009174	-0.023132	-0.016890	0.000000	0.000000	4.000000	27.000000	0.000000
2973.761276	0.106204	0.567727	-0.017582	79.923500	-51.036858	45.463493	-0.876299	0.000000	-0.308682	0.000000	0.000000	0.000000	0.009174	-0.023132	-0.016890	0.000000	0.000000	4.000000	27.000000	0.000000
2973.764609	0.106204	0.567727	-0.017582	79.923500	-51.036858	45.463493	-0.876299	0.000000	-0.308682	0.000000	0.000000	0.000000	0.009174	-0.023132	-0.016890	0.000000	0.000000	4.000000	27.000000	0.000000
2973.767942	0.106204	0.567727	-0.017582	79.926201	-51.068695	45.431168	-0.879114	0.000000	-0.310211	0.000000	0.000000	0.000000	0.009174	-0.023132	-0.016890	0.000000	0.000000	4.000000	27.000000	0.000000
2973.771276	0.106201	0.567685	-0.017594	79.926201	-51.068695	45.431168	-0.879114	0.000000	-0.310211	0.000000	0.000000	0.000000	-0.000834	-0.012646	-0.003449	0.000000	0.000000	4.000000	27.000000	0.000000
2973.774609	0.106201	0.567685	-0.017594	79.926201	-51.068695	45.431168	-0.879114	0.000000	-0.310211	0.000000	0.000000	0.000000	-0.000834	-0.012646	-0.003449	0.000000	0.000000	4.000000	27.000000	0.000000
2973.777942	0.106201	0.567685	-0.017594	79.927490	-51.084599	45.414974	-0.879114	0.000000	-0.310211	0.000000	0.000000	0.000000	-0.000834	-0.012646	-0.003449	0.000000	0.000000	4.000000	27.000000	0.000000
2973.781276	0.106201	0.567685	-0.017594	79.927490	-51.084599	45.414974	-0.879114	0.000000	-0.310211	0.000000	0.000000	0.000000	-0.000834	-0.012646	-0.003449	0.000000	0.000000	4.000000	27.000000	0.000000
2973.784609	0.106208	0.567653	-0.017565	79.927490	-51.084599	45.414974	-0.879114	0.000000	-0.310211	0.000000	0.000000	0.000000	0.002108	-0.009599	0.008730	0.000000	0.000000	4.000000	27.000000	0.000000
2973.787942	0.106208	0.567653	-0.017565	79.931625	-51.114208	45.386612	-0.879689	0.000000	-0.310072	0.000000	0.000000	0.000000	0.002108	-0.009599	0.008730	0.000000	0.000000	4.000000	27.000000	0.000000
2973.791276	0.106208	0.567653	-0.017565	79.931625	-51.114208	45.386612	-0.879689	0.000000	-0.310072	0.000000	0.000000	0.000000	0.002108	-0.009599	0.008730	0.000000	0.000000	4.000000	27.000000	0.000000
2973.794609	0.106208	0.567653	-0.017565	79.931625	-51.114208	45.386612	-0.879689	0.000000	-0.310072	0.000000	0.000000	0.000000	0.002108	-0.009599	0.008730	0.000000	0.000000	4.000000	27.000000	0.000000
2973.797942	0.106207	0.567586	-0.017570	79.931625	-51.114208	45.386612	-0.878234	0.000000	-0.310424	0.000000	0.000000	0.000000	-0.000410	-0.020046	-0.001692	0.000000	0.000000	4.000000	27.000000	0.000000
2973.801276	0.106207	0.567586	-0.017570	79.931625	-51.114208	45.386612	-0.878234	0.000000	-0.310424	0.000000	0.000000	0.000000	-0.000410	-0.020046	-0.001692	0.000000	0.000000	4.000000	27.000000	0.000000
2973.804609	0.106207	0.567586	-0.017570	79.931625	-51.114208	45.386612	-0.878234	0.000000	-0.310424	0.000000	0.000000	0.000000	-0.000410	-0.020046	-0.001692	0.000000	0.000000	4.000000	27.000000	0.000000
2973.807942	0.106207	0.567586	-0.017570	79.932991	-51.130177	45.370407	-0.878516	0.000000	-0.310355	0.000000	0.000000	0.000000	-0.000410	-0.020046	-0.001692	0.000000	0.000000	4.000000	27.000000	0.000000
2973.811276	0.106218	0.567572	-0.017524	79.932991	-51.130177	45.370407	-0.878516	0.000000	-0.310355	0.000000	0.000000	0.000000	0.003368	-0.004359	0.013938	0.000000	0.000000	4.000000	27.000000	0.000000
2973.814609	0.106218	0.567572	-0.017524	79.932991	-51.130177	45.370407	-0.878516	0.000000	-0.310355	0.000000	0.000000	0.000000	0.003368	-0.004359	0.013938	0.000000	0.000000	4.000000	27.000000	0.000000
2973.817942	0.106218	0.567572	-0.017524	79.934326	-51.146103	45.354202	-0.878516	0.000000	-0.310355	0.000000	0.000000	0.000000	0.003368	-0.004359	0.013938	0.000000	0.000000	4.000000	27.000000	0.000000
2973.821276	0.106218	0.567572	-0.017524	79.934326	-51.146103	45.354202	-0.878516	0.000000	-0.310355	0.000000	0.000000	0.000000	0.003368	-0.004359	0.013938	0.000000	0.000000	4.000000	27.000000	0.000000
2973.824609	0.106214	0.567554	-0.017541	79.934326	-51.146103	45.354202	-0.878516	0.000000	-0.310355	0.000000	0.000000	0.000000	-0.001259	-0.005233	-0.005211	0.000000	0.000000	4.000000	27.000000	0.000000
2973.827942	0.106214	0.567554	-0.017541	79.932991	-51.130177	45.370407	-0.876193	0.000000	-0.310917	0.000000	0.000000	0.000000	-0.001259	-0.005233	-0.005211	0.000000	0.000000	4.000000	27.000000	0.000000
2973.831276	0.106214	0.567554	-0.017541	79.932991	-51.130177	45.370407	-0.876193	0.000000	-0.310917	0.000000	0.000000	0.000000	-0.001259	-0.005233	-0.005211	0.000000	0.000000	4.000000	27.000000	0.000000
2973.834609	0.106214	0.567554	-0.017541	79.932991	-51.130177	45.370407	-0.876193	0.000000	-0.310917	0.000000	0.000000	0.000000	-0.001259	-0.005233	-0.005211	0.000000	0.000000	4.000000	27.000000	0.000000
2973.837942	0.106228	0.567582	-0.017483	79.931625	-51.114208	45.386612	-0.877061	0.000000	-0.310707	0.000000	0.000000	0.000000	0.004200	0.008301	0.017392	0.000000	0.000000	4.000000	27.000000	0.000000
2973.841276	0.106228	0.567582	-0.017483	79.931625	-51.114208	45.386612	-0.877061	0.000000	-0.310707	0.000000	0.000000	0.000000	0.004200	0.008301	0.017392	0.000000	0.000000	4.000000	27.000000	0.000000
2973.844609	0.106228	0.567582	-0.017483	79.931625	-51.114208	45.386612	-0.877061	0.000000	-0.310707	0.000000	0.000000	0.000000	0.004200	0.008301	0.017392	0.000000	0.000000	4.000000	27.000000	0.000000
2973.847942	0.106228	0.567582	-0.017483	79.930275	-51.101002	45.402760	-0.874163	0.000000	-0.311407	0.000000	0.000000	0.000000	0.004200	0.008301	0.017392	0.000000	0.000000	4.000000	27.000000	0.000000
2973.851276	0.106221	0.567609	-0.017420	79.930275	-51.101002	45.402760	-0.874163	0.000000	-0.311407	0.000000	0.000000	0.000000	-0.002060	0.008299	0.018903	0.000000	0.000000	4.000000	27.000000	0.000000
2973.854609	0.106221	0.567609	-0.017420	79.930275	-51.101002	45.402760	-0.874163	0.000000	-0.311407	0.000000	0.000000	0.000000	-0.002060	0.008299	0.018903	0.000000	0.000000	4.000000	27.000000	0.000000
2973.857942	0.106221	0.567609	-0.017420	79.927643	-51.069153	45.435143	-0.874163	0.000000	-0.311407	0.000000	0.000000	0.000000	-0.002060	0.008299	0.018903	0.000000	0.000000	4.000000	27.000000	0.000000
2973.861276	0.106221	0.567609	-0.017420	79.927643	-51.069153	45.435143	-0.874163	0.000000	-0.311407	0.000000	0.000000	0.000000	-0.002060	0.008299	0.018903	0.000000	0.000000	4.000000	27.000000	0.000000
2973.864609	0.106225	0.567627	-0.017403	79.927643	-51.069153	45.435143	-0.874163	0.000000	-0.311407	0.000000	0.000000	0.000000	0.001257	0.005238	0.005210	0.000000	0.000000	4.000000	27.000000	0.000000
2973.867942	0.106225	0.567627	-0.017403	79.924973	-51.037315	45.467476	-0.871012	0.000000	-0.311064	0.000000	0.000000	0.000000	0.001257	0.005238	0.005210	0.000000	0.000000	4.000000	27.000000	0.000000
2973.871276	0.106225	0.567627	-0.017403	79.924973	-51.037315	45.467476	-0.871012	0.000000	-0.311064	0.000000	0.000000	0.000000	0.001257	0.005238	0.005210	0.000000	0.000000	4.000000	27.000000	0.000000
2973.874609	0.106225	0.567627	-0.017403	79.924973	-51.037315	45.467476	-0.871012	0.000000	-0.311064	0.000000	0.000000	0.000000	0.001257	0.005238	0.005210	0.000000	0.000000	4.000000	27.000000	0.000000
2973.877942	0.106244	0.567672	-0.017328	79.925087	-51.019176	45.487595	-0.870144	0.000000	-0.311273	0.000000	0.000000	0.000000	0.005460	0.013531	0.022598	0.000000	0.000000	4.000000	27.000000	0.000000
2973.881276	0.106244	0.567672	-0.017328	79.925087	-51.019176	45.487595	-0.870144	0.000000	-0.311273	0.000000	0.000000	0.000000	0.005460	0.013531	0.022598	0.000000	0.000000	4.000000	27.000000	0.000000
2973.884609	0.106244	0.567672	-0.017328	79.925087	-51.019176	45.487595	-0.870144	0.000000	-0.311273	0.000000	0.000000	0.000000	0.005460	0.013531	0.022598	0.000000	0.000000	4.000000	27.000000	0.000000
2973.887942	0.106244	0.567672	-0.017328	79.925087	-51.019176	45.487595	-0.866378	0.000000	-0.312183	0.000000	0.000000	0.000000	0.005460	0.013531	0.022598	0.000000	0.000000	4.000000	27.000000	0.000000
2973.891276	0.106244	0.567672	-0.017328	79.925087	-51.019176	45.487595	-0.866378	0.000000	-0.312183	0.000000	0.000000	0.000000	-0.000001	-0.000006	-0.000000	0.000000	0.000000	4.000000	27.000000	0.000000
2973.894609	0.106244	0.567672	-0.017328	79.925087	-51.019176	45.487595	-0.866378	0.000000	-0.312183	0.000000	0.000000	0.000000	-0.000001	-0.000006	-0.000000	0.000000	0.000000	4.000000	27.000000	0.000000
2973.897942	0.106244	0.567672	-0.017328	79.925087	-51.019176	45.487595	-0.866378	0.000000	-0.312183	0.000000	0.000000	0.000000	-0.000001	-0.000006	-0.000000	0.000000	0.000000	4.000000	27.000000	0.000000
2973.901276	0.106244	0.567672	-0.017328	79.925087	-51.019176	45.487595	-0.866378	0.000000	-0.312183	0.000000	0.000000	0.000000	-0.000001	-0.000006	-0.000000	0.000000	0.000000	4.000000	27.000000	0.000000
2973.904609	0.106249	0.567665	-0.017304	79.925087	-51.019176	45.487595	-0.866378	0.000000	-0.312183	0.000000	0.000000	0.000000	0.001682	-0.002185	0.006969	0.000000	0.000000	4.000000	27.000000	0.000000
2973.907942	0.106249	0.567665	-0.017304	79.926399	-51.035061	45.471424	-0.866378	0.000000	-0.312183	0.000000	0.000000	0.000000	0.001682	-0.002185	0.006969	0.000000	0.000000	4.000000	27.000000	0.000000
2973.911276	0.106249	0.567665	-0.017304	79.926399	-51.035061	45.471424	-0.866378	0.000000	-0.312183	0.000000	0.000000	0.000000	0.001682	-0.002185	0.006969	0.000000	0.000000	4.000000	27.000000	0.000000
2973.914609	0.106249	0.567665	-0.017304	79.926399	-51.035061	45.471424	-0.866378	0.000000	-0.312183	0.000000	0.000000	0.000000	0.001682	-0.002185	0.006969	0.000000	0.000000	4.000000	27.000000	0.000000
2973.917942	0.106220	0.567630	-0.017334	79.927765	-51.053699	45.455269	-0.865216	0.000000	-0.312463	0.000000	0.000000	0.000000	-0.008779	-0.010477	-0.008906	0.000000	0.000000	4.000000	27.000000	0.000000
2973.921276	0.106220	0.567630	-0.017334	79.927765	-51.053699	45.455269	-0.865216	0.000000	-0.312463	0.000000	0.000000	0.000000	-0.008779	-0.010477	-0.008906	0.000000	0.000000	4.000000	27.000000	0.000000
2973.924609	0.106220	0.567630	-0.017334	79.927765	-51.053699	45.455269	-0.865216	0.000000	-0.312463	0.000000	0.000000	0.000000	-0.008779	-0.010477	-0.008906	0.000000	0.000000	4.000000	27.000000	0.000000
2973.927942	0.106220	0.567630	-0.017334	79.927773	-51.056450	45.455269	-0.866701	0.000000	-0.311000	0.000000	0.000000	0.000000	-0.008779	-0.010477	-0.008906	0.000000	0.000000	4.000000	27.000000	0.000000
2973.931276	0.106199	0.567630	-0.017329	79.927773	-51.056450	45.455269	-0.866701	0.000000	-0.311000	0.000000	0.000000	0.000000	-0.006264	0.000002	0.001512	0.000000	0.000000	4.000000	27.000000	0.000000
2973.934609	0.106199	0.567630	-0.017329	79.927773	-51.056450	45.455269	-0.866701	0.000000	-0.311000	0.000000	0.000000	0.000000	-0.006264	0.000002	0.001512	0.000000	0.000000	4.000000	27.000000	0.000000
2973.937942	0.106199	0.567630	-0.017329	79.929085	-51.075104	45.439075	-0.866701	0.000000	-0.311000	0.000000	0.000000	0.000000	-0.006264	0.000002	0.001512	0.000000	0.000000	4.000000	27.000000	0.000000
2973.941276	0.106199	0.567630	-0.017329	79.929085	-51.075104	45.439075	-0.866701	0.000000	-0.311000	0.000000	0.000000	0.000000	-0.006264	0.000002	0.001512	0.000000	0.000000	4.000000	27.000000	0.000000
2973.944609	0.106174	0.567612	-0.017341	79.929085	-51.075104	45.439075	-0.866701	0.000000	-0.311000	0.000000	0.000000	0.000000	-0.007522	-0.005235	-0.003698	0.000000	0.000000	4.000000	27.000000	0.000000
2973.947942	0.106174	0.567612	-0.017341	79.929085	-51.075104	45.439075	-0.866449	0.000000	-0.309956	0.000000	0.000000	0.000000	-0.007522	-0.005235	-0.003698	0.000000	0.000000	4.000000	27.000000	0.000000
2973.951276	0.106174	0.567612	-0.017341	79.929085	-51.075104	45.439075	-0.866449	0.000000	-0.309956	0.000000	0.000000	0.000000	-0.007522	-0.005235	-0.003698	0.000000	0.000000	4.000000	27.000000	0.000000
2973.954609	0.106174	0.567612	-0.017341	79.929085	-51.075104	45.439075	-0.866449	0.000000	-0.309956	0.000000	0.000000	0.000000	-0.007522	-0.005235	-0.003698	0.000000	0.000000	4.000000	27.000000	0.000000
2973.957942	0.106178	0.567630	-0.017324	79.927765	-51.059143	45.455276	-0.867065	0.000000	-0.308703	0.000000	0.000000	0.000000	0.001256	0.005241	0.005210	0.000000	0.000000	4.000000	27.000000	0.000000
2973.961276	0.106178	0.567630	-0.017324	79.927765	-51.059143	45.455276	-0.867065	0.000000	-0.308703	0.000000	0.000000	0.000000	0.001256	0.005241	0.005210	0.000000	0.000000	4.000000	27.000000	0.000000
2973.964609	0.106178	0.567630	-0.017324	79.927765	-51.059143	45.455276	-0.867065	0.000000	-0.308703	0.000000	0.000000	0.000000	0.001256	0.005241	0.005210	0.000000	0.000000	4.000000	27.000000	0.000000
2973.967942	0.106178	0.567630	-0.017324	79.926430	-51.045944	45.471451	-0.866197	0.000000	-0.308912	0.000000	0.000000	0.000000	0.001256	0.005241	0.005210	0.000000	0.000000	4.000000	27.000000	0.000000
2973.971276	0.106162	0.567647	-0.017302	79.926430	-51.045944	45.471451	-0.866197	0.000000	-0.308912	0.000000	0.000000	0.000000	-0.005006	0.005239	0.006721	0.000000	0.000000	4.000000	27.000000	0.000000
2973.974609	0.106162	0.567647	-0.017302	79.926430	-51.045944	45.471451	-0.866197	0.000000	-0.308912	0.000000	0.000000	0.000000	-0.005006	0.005239	0.006721	0.000000	0.000000	4.000000	27.000000	0.000000
2973.977942	0.106162	0.567647	-0.017302	79.926430	-51.045944	45.471451	-0.866197	0.000000	-0.308912	0.000000	0.000000	0.000000	-0.005006	0.005239	0.006721	0.000000	0.000000	4.000000	27.000000	0.000000
2973.981276	0.106162	0.567647	-0.017302	79.926430	-51.045944	45.471451	-0.866197	0.000000	-0.308912	0.000000	0.000000	0.000000	-0.005006	0.005239	0.006721	0.000000	0.000000	4.000000	27.000000	0.000000
2973.984609	0.106162	0.567647	-0.017302	79.926430	-51.045944	45.471451	-0.866197	0.000000	-0.308912	0.000000	0.000000	0.000000	0.000001	-0.000001	0.000000	0.000000	0.000000	4.000000	27.000000	0.000000
2973.987942	0.106162	0.567647	-0.017302	79.926430	-51.045944	45.471451	-0.865076	0.000000	-0.308077	0.000000	0.000000	0.000000	0.000001	-0.000001	0.000000	0.000000	0.000000	4.000000	27.000000	0.000000
2973.991276	0.106162	0.567647	-0.017302	79.926430	-51.045944	45.471451	-0.865076	0.000000	-0.308077	0.000000	0.000000	0.000000	0.000001	-0.000001	0.000000	0.000000	0.000000	4.000000	27.000000	0.000000
2973.994609	0.106162	0.567647	-0.017302	79.926430	-51.045944	45.471451	-0.865076	0.000000	-0.308077	0.000000	0.000000	0.000000	0.000001	-0.000001	0.000000	0.000000	0.000000	4.000000	27.000000	0.000000
2973.997942	0.106156	0.567654	-0.017325	79.926430	-51.045944	45.471451	-0.865076	0.000000	-0.308077	0.000000	0.000000	0.000000	-0.001681	0.002178	-0.006969	0.000000	0.000000	4.000000	27.000000	0.000000
2974.001276	0.106156	0.567654	-0.017325	79.926430	-51.045944	45.471451	-0.865076	0.000000	-0.308077	0.000000	0.000000	0.000000	-0.001681	0.002178	-0.006969	0.000000	0.000000	4.000000	27.000000	0.000000
2974.004609	0.106156	0.567654	-0.017325	79.926430	-51.045944	45.471451	-0.865076	0.000000	-0.308077	0.000000	0.000000	0.000000	-0.001681	0.002178	-0.006969	0.000000	0.000000	4.000000	27.000000	0.000000
2974.007942	0.106156	0.567654	-0.017325	79.926430	-51.045944	45.471451	-0.866238	0.000000	-0.307797	0.000000	0.000000	0.000000	-0.001681	0.002178	-0.006969	0.000000	0.000000	4.000000	27.000000	0.000000
2974.011276	0.106150	0.567662	-0.017348	79.926430	-51.045944	45.471451	-0.866238	0.000000	-0.307797	0.000000	0.000000	0.000000	-0.001683	0.002176	-0.006969	0.000000	0.000000	4.000000	27.000000	0.000000
2974.014609	0.106150	0.567662	-0.017348	79.926430	-51.045944	45.471451	-0.866238	0.000000	-0.307797	0.000000	0.000000	0.000000	-0.001683	0.002176	-0.006969	0.000000	0.000000	4.000000	27.000000	0.000000
2974.017942	0.106150	0.567662	-0.017348	79.925064	-51.030003	45.487595	-0.866238	0.000000	-0.307797	0.000000	0.000000	0.000000	-0.001683	0.002176	-0.006969	0.000000	0.000000	4.000000	27.000000	0.000000
2974.021276	0.106150	0.567662	-0.017348	79.925064	-51.030003	45.487595	-0.866238	0.000000	-0.307797	0.000000	0.000000	0.000000	-0.001683	0.002176	-0.006969	0.000000	0.000000	4.000000	27.000000	0.000000
2974.024609	0.106155	0.567679	-0.017331	79.925064	-51.030003	45.487595	-0.866238	0.000000	-0.307797	0.000000	0.000000	0.000000	0.001257	0.005231	0.005210	0.000000	0.000000	4.000000	27.000000	0.000000
2974.027942	0.106155	0.567679	-0.017331	79.925064	-51.027306	45.487595	-0.867399	0.000000	-0.307517	0.000000	0.000000	0.000000	0.001257	0.005231	0.005210	0.000000	0.000000	4.000000	27.000000	0.000000
2974.031276	0.106155	0.567679	-0.017331	79.925064	-51.027306	45.487595	-0.867399	0.000000	-0.307517	0.000000	0.000000	0.000000	0.001257	0.005231	0.005210	0.000000	0.000000	4.000000	27.000000	0.000000
2974.034609	0.106155	0.567679	-0.017331	79.925064	-51.027306	45.487595	-0.867399	0.000000	-0.307517	0.000000	0.000000	0.000000	0.001257	0.005231	0.005210	0.000000	0.000000	4.000000	27.000000	0.000000
2974.037942	0.106175	0.567679	-0.017336	79.925064	-51.027306	45.487595	-0.866531	0.000000	-0.307726	0.000000	0.000000	0.000000	0.006265	-0.000008	-0.001512	0.000000	0.000000	4.000000	27.000000	0.000000
2974.041276	0.106175	0.567679	-0.017336	79.925064	-51.027306	45.487595	-0.866531	0.000000	-0.307726	0.000000	0.000000	0.000000	0.006265	-0.000008	-0.001512	0.000000	0.000000	4.000000	27.000000	0.000000
2974.044609	0.106175	0.567679	-0.017336	79.925064	-51.027306	45.487595	-0.866531	0.000000	-0.307726	0.000000	0.000000	0.000000	0.006265	-0.000008	-0.001512	0.000000	0.000000	4.000000	27.000000	0.000000
2974.047942	0.106175	0.567679	-0.017336	79.925064	-51.027306	45.487595	-0.866783	0.000000	-0.308770	0.000000	0.000000	0.000000	0.006265	-0.000008	-0.001512	0.000000	0.000000	4.000000	27.000000	0.000000
2974.051276	0.106202	0.567672	-0.017317	79.925064	-51.027306	45.487595	-0.866783	0.000000	-0.308770	0.000000	0.000000	0.000000	0.007947	-0.002187	0.005457	0.000000	0.000000	4.000000	27.000000	0.000000
2974.054609	0.106202	0.567672	-0.017317	79.925064	-51.027306	45.487595	-0.866783	0.000000	-0.308770	0.000000	0.000000	0.000000	0.007947	-0.002187	0.005457	0.000000	0.000000	4.000000	27.000000	0.000000
2974.057942	0.106202	0.567672	-0.017317	79.926430	-51.043243	45.471439	-0.866783	0.000000	-0.308770	0.000000	0.000000	0.000000	0.007947	-0.002187	0.005457	0.000000	0.000000	4.000000	27.000000	0.000000
[truncated: 82 more rows]
