# Supplementary material for: Haptic Guidance Needs to Be Intuitive Not Just Informative to Improve Human Motor Accuracy
Source: PLoS One. 2016 Mar 16;11(3):e0150912. doi: 10.1371/journal.pone.0150912 (PMC4794196; doi:10.1371/journal.pone.0150912)
Supplement: S2 Data — (ZIP) [file pone.0150912.s002.zip › Subject1/exp2_0028.txt]

Time	PosX	PosY	PosZ	RotX	RotY	RotZ	ForceX	ForceY	ForceZ	MomentX	MomentY	MomentZ	VelocityX	VelocityY	VelocityZ	CalibratedWeight	ButtonDown	Condition	Trial	Visual
2977.704959	0.001808	0.571475	0.254088	83.540627	36.047642	128.063400	0.000000	0.000000	0.000000	0.000000	0.000000	0.000000	0.000070	0.004401	0.027338	0.000000	1.000000	4.000000	28.000000	0.000000
2977.708293	0.001808	0.571475	0.254088	83.538071	36.042282	128.047119	4.641065	0.000000	-1.860247	0.000000	0.000000	0.000000	0.000070	0.004401	0.027338	0.000000	1.000000	4.000000	28.000000	0.000000
2977.711626	0.001808	0.571475	0.254088	83.538071	36.042282	128.047119	4.641065	0.000000	-1.860247	0.000000	0.000000	0.000000	0.000070	0.004401	0.027338	0.000000	1.000000	4.000000	28.000000	0.000000
2977.714959	0.001808	0.571475	0.254088	83.538071	36.042282	128.047119	4.641065	0.000000	-1.860247	0.000000	0.000000	0.000000	0.000070	0.004401	0.027338	0.000000	1.000000	4.000000	28.000000	0.000000
2977.718293	0.003901	0.571434	0.253946	83.548248	36.254066	128.104431	4.641294	0.000000	-1.859676	0.000000	0.000000	0.000000	0.627796	-0.012413	-0.042602	0.000000	1.000000	4.000000	28.000000	0.000000
2977.721626	0.003901	0.571434	0.253946	83.548248	36.254066	128.104431	4.641294	0.000000	-1.859676	0.000000	0.000000	0.000000	0.627796	-0.012413	-0.042602	0.000000	1.000000	4.000000	28.000000	0.000000
2977.724959	0.003901	0.571434	0.253946	83.548248	36.254066	128.104431	4.641294	0.000000	-1.859676	0.000000	0.000000	0.000000	0.627796	-0.012413	-0.042602	0.000000	1.000000	4.000000	28.000000	0.000000
2977.728293	0.005418	0.571416	0.253705	83.598679	36.308193	128.006119	4.627647	0.000000	-1.893379	0.000000	0.000000	0.000000	0.455198	-0.005167	-0.072303	0.000000	1.000000	4.000000	28.000000	0.000000
2977.731626	0.005418	0.571416	0.253705	83.598679	36.308193	128.006119	4.627647	0.000000	-1.893379	0.000000	0.000000	0.000000	0.455198	-0.005167	-0.072303	0.000000	1.000000	4.000000	28.000000	0.000000
2977.734959	0.005418	0.571416	0.253705	83.598679	36.308193	128.006119	4.627647	0.000000	-1.893379	0.000000	0.000000	0.000000	0.455198	-0.005167	-0.072303	0.000000	1.000000	4.000000	28.000000	0.000000
2977.738293	0.006900	0.571484	0.253370	83.845688	33.471832	124.810791	4.617271	0.000000	-1.918543	0.000000	0.000000	0.000000	0.444507	0.020289	-0.100708	0.000000	1.000000	4.000000	28.000000	0.000000
2977.741626	0.006900	0.571484	0.253370	83.845688	33.471832	124.810791	4.617271	0.000000	-1.918543	0.000000	0.000000	0.000000	0.444507	0.020289	-0.100708	0.000000	1.000000	4.000000	28.000000	0.000000
2977.744959	0.006900	0.571484	0.253370	83.845688	33.471832	124.810791	4.617271	0.000000	-1.918543	0.000000	0.000000	0.000000	0.444507	0.020289	-0.100708	0.000000	1.000000	4.000000	28.000000	0.000000
2977.748293	0.009020	0.571442	0.252962	84.344765	26.449780	117.062653	4.606759	0.000000	-1.943650	0.000000	0.000000	0.000000	0.636032	-0.012549	-0.122205	0.000000	1.000000	4.000000	28.000000	0.000000
2977.751626	0.009020	0.571442	0.252962	84.344765	26.449780	117.062653	4.606759	0.000000	-1.943650	0.000000	0.000000	0.000000	0.636032	-0.012549	-0.122205	0.000000	1.000000	4.000000	28.000000	0.000000
2977.754959	0.009020	0.571442	0.252962	84.344765	26.449780	117.062653	4.606759	0.000000	-1.943650	0.000000	0.000000	0.000000	0.636032	-0.012549	-0.122205	0.000000	1.000000	4.000000	28.000000	0.000000
2977.758293	0.010831	0.571388	0.252352	84.815338	15.492872	105.222252	4.591723	0.000000	-1.978910	0.000000	0.000000	0.000000	0.543430	-0.016311	-0.183159	0.000000	1.000000	4.000000	28.000000	0.000000
2977.761626	0.010831	0.571388	0.252352	84.815338	15.492872	105.222252	4.591723	0.000000	-1.978910	0.000000	0.000000	0.000000	0.543430	-0.016311	-0.183159	0.000000	1.000000	4.000000	28.000000	0.000000
2977.764959	0.010831	0.571388	0.252352	84.815338	15.492872	105.222252	4.591723	0.000000	-1.978910	0.000000	0.000000	0.000000	0.543430	-0.016311	-0.183159	0.000000	1.000000	4.000000	28.000000	0.000000
2977.768293	0.013108	0.571331	0.251587	85.061165	0.400768	89.094856	4.577934	0.000000	-2.010602	0.000000	0.000000	0.000000	0.683066	-0.017178	-0.229486	0.000000	1.000000	4.000000	28.000000	0.000000
2977.771626	0.013108	0.571331	0.251587	85.061165	0.400768	89.094856	4.577934	0.000000	-2.010602	0.000000	0.000000	0.000000	0.683066	-0.017178	-0.229486	0.000000	1.000000	4.000000	28.000000	0.000000
2977.774959	0.013108	0.571331	0.251587	85.061165	0.400768	89.094856	4.577934	0.000000	-2.010602	0.000000	0.000000	0.000000	0.683066	-0.017178	-0.229486	0.000000	1.000000	4.000000	28.000000	0.000000
2977.778293	0.015816	0.571285	0.250755	84.878456	-16.042452	71.505562	4.560325	0.000000	-2.050229	0.000000	0.000000	0.000000	0.812357	-0.013691	-0.249601	0.000000	1.000000	4.000000	28.000000	0.000000
2977.781626	0.015816	0.571285	0.250755	84.878456	-16.042452	71.505562	4.560325	0.000000	-2.050229	0.000000	0.000000	0.000000	0.812357	-0.013691	-0.249601	0.000000	1.000000	4.000000	28.000000	0.000000
2977.784959	0.015816	0.571285	0.250755	84.878456	-16.042452	71.505562	4.560325	0.000000	-2.050229	0.000000	0.000000	0.000000	0.812357	-0.013691	-0.249601	0.000000	1.000000	4.000000	28.000000	0.000000
2977.788293	0.018349	0.571152	0.249867	84.305222	-29.882788	56.541241	4.539224	0.000000	-2.096532	0.000000	0.000000	0.000000	0.759755	-0.039947	-0.266426	0.000000	1.000000	4.000000	28.000000	0.000000
2977.791626	0.018349	0.571152	0.249867	84.305222	-29.882788	56.541241	4.539224	0.000000	-2.096532	0.000000	0.000000	0.000000	0.759755	-0.039947	-0.266426	0.000000	1.000000	4.000000	28.000000	0.000000
2977.794959	0.018349	0.571152	0.249867	84.305222	-29.882788	56.541241	4.539224	0.000000	-2.096532	0.000000	0.000000	0.000000	0.759755	-0.039947	-0.266426	0.000000	1.000000	4.000000	28.000000	0.000000
2977.798293	0.021408	0.571081	0.248847	83.452759	-39.745861	45.558743	4.518754	0.000000	-2.140295	0.000000	0.000000	0.000000	0.917832	-0.021332	-0.305775	0.000000	1.000000	4.000000	28.000000	0.000000
2977.801626	0.021408	0.571081	0.248847	83.452759	-39.745861	45.558743	4.518754	0.000000	-2.140295	0.000000	0.000000	0.000000	0.917832	-0.021332	-0.305775	0.000000	1.000000	4.000000	28.000000	0.000000
2977.804959	0.021408	0.571081	0.248847	83.452759	-39.745861	45.558743	4.518754	0.000000	-2.140295	0.000000	0.000000	0.000000	0.917832	-0.021332	-0.305775	0.000000	1.000000	4.000000	28.000000	0.000000
2977.808293	0.024659	0.571004	0.247775	82.458603	-45.671654	38.628277	4.493707	0.000000	-2.192397	0.000000	0.000000	0.000000	0.975164	-0.022961	-0.321624	0.000000	1.000000	4.000000	28.000000	0.000000
2977.811626	0.024659	0.571004	0.247775	82.458603	-45.671654	38.628277	4.493707	0.000000	-2.192397	0.000000	0.000000	0.000000	0.975164	-0.022961	-0.321624	0.000000	1.000000	4.000000	28.000000	0.000000
2977.814959	0.024659	0.571004	0.247775	82.458603	-45.671654	38.628277	4.493707	0.000000	-2.192397	0.000000	0.000000	0.000000	0.975164	-0.022961	-0.321624	0.000000	1.000000	4.000000	28.000000	0.000000
2977.818293	0.027732	0.570982	0.246668	81.409340	-48.857227	34.465332	4.466563	0.000000	-2.247180	0.000000	0.000000	0.000000	0.921875	-0.006574	-0.332144	0.000000	1.000000	4.000000	28.000000	0.000000
2977.821626	0.027732	0.570982	0.246668	81.409340	-48.857227	34.465332	4.466563	0.000000	-2.247180	0.000000	0.000000	0.000000	0.921875	-0.006574	-0.332144	0.000000	1.000000	4.000000	28.000000	0.000000
2977.824959	0.027732	0.570982	0.246668	81.409340	-48.857227	34.465332	4.466563	0.000000	-2.247180	0.000000	0.000000	0.000000	0.921875	-0.006574	-0.332144	0.000000	1.000000	4.000000	28.000000	0.000000
2977.828293	0.030864	0.571008	0.245598	80.303810	-50.487717	32.006466	4.440026	0.000000	-2.299168	0.000000	0.000000	0.000000	0.939807	0.007770	-0.320990	0.000000	1.000000	4.000000	28.000000	0.000000
2977.831626	0.030864	0.571008	0.245598	80.303810	-50.487717	32.006466	4.440026	0.000000	-2.299168	0.000000	0.000000	0.000000	0.939807	0.007770	-0.320990	0.000000	1.000000	4.000000	28.000000	0.000000
2977.834959	0.030864	0.571008	0.245598	80.303810	-50.487717	32.006466	4.440026	0.000000	-2.299168	0.000000	0.000000	0.000000	0.939807	0.007770	-0.320990	0.000000	1.000000	4.000000	28.000000	0.000000
2977.838293	0.033822	0.571153	0.244533	79.212776	-51.066605	31.126968	4.412671	0.000000	-2.351242	0.000000	0.000000	0.000000	0.887268	0.043570	-0.319607	0.000000	0.000000	4.000000	28.000000	0.000000
2977.841626	0.033822	0.571153	0.244533	79.212776	-51.066605	31.126968	4.412671	0.000000	-2.351242	0.000000	0.000000	0.000000	0.887268	0.043570	-0.319607	0.000000	0.000000	4.000000	28.000000	0.000000
2977.844959	0.033822	0.571153	0.244533	79.212776	-51.066605	31.126968	4.412671	0.000000	-2.351242	0.000000	0.000000	0.000000	0.887268	0.043570	-0.319607	0.000000	0.000000	4.000000	28.000000	0.000000
2977.848293	0.036542	0.571351	0.243552	78.234077	-50.943623	31.284685	4.386154	0.000000	-2.400344	0.000000	0.000000	0.000000	0.816189	0.059301	-0.294182	0.000000	0.000000	4.000000	28.000000	0.000000
2977.851626	0.036542	0.571351	0.243552	78.234077	-50.943623	31.284685	4.386154	0.000000	-2.400344	0.000000	0.000000	0.000000	0.816189	0.059301	-0.294182	0.000000	0.000000	4.000000	28.000000	0.000000
2977.854959	0.036542	0.571351	0.243552	78.234077	-50.943623	31.284685	4.386154	0.000000	-2.400344	0.000000	0.000000	0.000000	0.816189	0.059301	-0.294182	0.000000	0.000000	4.000000	28.000000	0.000000
2977.858293	0.039199	0.571616	0.242743	77.465408	-50.301041	32.185993	4.361361	0.000000	-2.445105	0.000000	0.000000	0.000000	0.797095	0.079621	-0.242708	0.000000	0.000000	4.000000	28.000000	0.000000
2977.861626	0.039199	0.571616	0.242743	77.465408	-50.301041	32.185993	4.361361	0.000000	-2.445105	0.000000	0.000000	0.000000	0.797095	0.079621	-0.242708	0.000000	0.000000	4.000000	28.000000	0.000000
2977.864959	0.039199	0.571616	0.242743	77.465408	-50.301041	32.185993	4.361361	0.000000	-2.445105	0.000000	0.000000	0.000000	0.797095	0.079621	-0.242708	0.000000	0.000000	4.000000	28.000000	0.000000
2977.868293	0.041691	0.571782	0.242045	77.014748	-49.103775	33.799606	4.337447	0.000000	-2.487279	0.000000	0.000000	0.000000	0.747595	0.049525	-0.209462	0.000000	0.000000	4.000000	28.000000	0.000000
2977.871626	0.041691	0.571782	0.242045	77.014748	-49.103775	33.799606	4.337447	0.000000	-2.487279	0.000000	0.000000	0.000000	0.747595	0.049525	-0.209462	0.000000	0.000000	4.000000	28.000000	0.000000
2977.874959	0.041691	0.571782	0.242045	77.014748	-49.103775	33.799606	4.337447	0.000000	-2.487279	0.000000	0.000000	0.000000	0.747595	0.049525	-0.209462	0.000000	0.000000	4.000000	28.000000	0.000000
2977.878293	0.044049	0.571837	0.241396	76.878487	-47.437134	35.893864	4.315022	0.000000	-2.525983	0.000000	0.000000	0.000000	0.707376	0.016510	-0.194842	0.000000	0.000000	4.000000	28.000000	0.000000
2977.881626	0.044049	0.571837	0.241396	76.878487	-47.437134	35.893864	4.315022	0.000000	-2.525983	0.000000	0.000000	0.000000	0.707376	0.016510	-0.194842	0.000000	0.000000	4.000000	28.000000	0.000000
2977.884959	0.044049	0.571837	0.241396	76.878487	-47.437134	35.893864	4.315022	0.000000	-2.525983	0.000000	0.000000	0.000000	0.707376	0.016510	-0.194842	0.000000	0.000000	4.000000	28.000000	0.000000
2977.888293	0.046181	0.571797	0.240896	76.867401	-45.723255	37.750504	4.293636	0.000000	-2.562165	0.000000	0.000000	0.000000	0.639445	-0.011860	-0.149851	0.000000	0.000000	4.000000	28.000000	0.000000
2977.891626	0.046181	0.571797	0.240896	76.867401	-45.723255	37.750504	4.293636	0.000000	-2.562165	0.000000	0.000000	0.000000	0.639445	-0.011860	-0.149851	0.000000	0.000000	4.000000	28.000000	0.000000
2977.894959	0.046181	0.571797	0.240896	76.867401	-45.723255	37.750504	4.293636	0.000000	-2.562165	0.000000	0.000000	0.000000	0.639445	-0.011860	-0.149851	0.000000	0.000000	4.000000	28.000000	0.000000
2977.898293	0.048017	0.571751	0.240491	76.976234	-43.910892	39.592163	4.274548	0.000000	-2.593886	0.000000	0.000000	0.000000	0.550899	-0.013774	-0.121464	0.000000	0.000000	4.000000	28.000000	0.000000
2977.901626	0.048017	0.571751	0.240491	76.976234	-43.910892	39.592163	4.274548	0.000000	-2.593886	0.000000	0.000000	0.000000	0.550899	-0.013774	-0.121464	0.000000	0.000000	4.000000	28.000000	0.000000
2977.904959	0.048017	0.571751	0.240491	76.976234	-43.910892	39.592163	4.274548	0.000000	-2.593886	0.000000	0.000000	0.000000	0.550899	-0.013774	-0.121464	0.000000	0.000000	4.000000	28.000000	0.000000
2977.908293	0.049630	0.571845	0.240235	77.213242	-41.788284	41.884163	4.258113	0.000000	-2.620777	0.000000	0.000000	0.000000	0.483756	0.028247	-0.076987	0.000000	0.000000	4.000000	28.000000	0.000000
2977.911626	0.049630	0.571845	0.240235	77.213242	-41.788284	41.884163	4.258113	0.000000	-2.620777	0.000000	0.000000	0.000000	0.483756	0.028247	-0.076987	0.000000	0.000000	4.000000	28.000000	0.000000
2977.914959	0.049630	0.571845	0.240235	77.213242	-41.788284	41.884163	4.258113	0.000000	-2.620777	0.000000	0.000000	0.000000	0.483756	0.028247	-0.076987	0.000000	0.000000	4.000000	28.000000	0.000000
2977.918293	0.050918	0.572015	0.240098	77.578728	-39.283466	44.707317	4.244091	0.000000	-2.643425	0.000000	0.000000	0.000000	0.386369	0.050788	-0.041023	0.000000	0.000000	4.000000	28.000000	0.000000
2977.921626	0.050918	0.572015	0.240098	77.578728	-39.283466	44.707317	4.244091	0.000000	-2.643425	0.000000	0.000000	0.000000	0.386369	0.050788	-0.041023	0.000000	0.000000	4.000000	28.000000	0.000000
2977.924959	0.050918	0.572015	0.240098	77.578728	-39.283466	44.707317	4.244091	0.000000	-2.643425	0.000000	0.000000	0.000000	0.386369	0.050788	-0.041023	0.000000	0.000000	4.000000	28.000000	0.000000
2977.928293	0.051911	0.572271	0.240031	78.078346	-36.316605	48.150688	4.233191	0.000000	-2.660844	0.000000	0.000000	0.000000	0.298019	0.076800	-0.020191	0.000000	0.000000	4.000000	28.000000	0.000000
2977.931626	0.051911	0.572271	0.240031	78.078346	-36.316605	48.150688	4.233191	0.000000	-2.660844	0.000000	0.000000	0.000000	0.298019	0.076800	-0.020191	0.000000	0.000000	4.000000	28.000000	0.000000
2977.934959	0.051911	0.572271	0.240031	78.078346	-36.316605	48.150688	4.233191	0.000000	-2.660844	0.000000	0.000000	0.000000	0.298019	0.076800	-0.020191	0.000000	0.000000	4.000000	28.000000	0.000000
2977.938293	0.052674	0.572510	0.239998	78.706665	-32.899712	52.175480	4.224957	0.000000	-2.673899	0.000000	0.000000	0.000000	0.228916	0.071831	-0.009785	0.000000	0.000000	4.000000	28.000000	0.000000
2977.941626	0.052674	0.572510	0.239998	78.706665	-32.899712	52.175480	4.224957	0.000000	-2.673899	0.000000	0.000000	0.000000	0.228916	0.071831	-0.009785	0.000000	0.000000	4.000000	28.000000	0.000000
2977.944959	0.052674	0.572510	0.239998	78.706665	-32.899712	52.175480	4.224957	0.000000	-2.673899	0.000000	0.000000	0.000000	0.228916	0.071831	-0.009785	0.000000	0.000000	4.000000	28.000000	0.000000
2977.948293	0.053168	0.572641	0.239923	79.377068	-28.715420	57.066196	4.218720	0.000000	-2.683728	0.000000	0.000000	0.000000	0.148068	0.039333	-0.022563	0.000000	0.000000	4.000000	28.000000	0.000000
2977.951626	0.053168	0.572641	0.239923	79.377068	-28.715420	57.066196	4.218720	0.000000	-2.683728	0.000000	0.000000	0.000000	0.148068	0.039333	-0.022563	0.000000	0.000000	4.000000	28.000000	0.000000
2977.954959	0.053168	0.572641	0.239923	79.377068	-28.715420	57.066196	4.218720	0.000000	-2.683728	0.000000	0.000000	0.000000	0.148068	0.039333	-0.022563	0.000000	0.000000	4.000000	28.000000	0.000000
2977.958293	0.053456	0.572680	0.239782	80.041695	-23.718754	62.839367	4.214408	0.000000	-2.690495	0.000000	0.000000	0.000000	0.086628	0.011786	-0.042280	0.000000	0.000000	4.000000	28.000000	0.000000
2977.961626	0.053456	0.572680	0.239782	80.041695	-23.718754	62.839367	4.214408	0.000000	-2.690495	0.000000	0.000000	0.000000	0.086628	0.011786	-0.042280	0.000000	0.000000	4.000000	28.000000	0.000000
2977.964959	0.053456	0.572680	0.239782	80.041695	-23.718754	62.839367	4.214408	0.000000	-2.690495	0.000000	0.000000	0.000000	0.086628	0.011786	-0.042280	0.000000	0.000000	4.000000	28.000000	0.000000
2977.968293	0.053638	0.572585	0.239543	80.645012	-17.883575	69.479073	4.211389	0.000000	-2.695219	0.000000	0.000000	0.000000	0.054390	-0.028764	-0.071662	0.000000	0.000000	4.000000	28.000000	0.000000
2977.971626	0.053638	0.572585	0.239543	80.645012	-17.883575	69.479073	4.211389	0.000000	-2.695219	0.000000	0.000000	0.000000	0.054390	-0.028764	-0.071662	0.000000	0.000000	4.000000	28.000000	0.000000
2977.974959	0.053638	0.572585	0.239543	80.645012	-17.883575	69.479073	4.211389	0.000000	-2.695219	0.000000	0.000000	0.000000	0.054390	-0.028764	-0.071662	0.000000	0.000000	4.000000	28.000000	0.000000
2977.978293	0.053679	0.572375	0.239221	81.140999	-11.437277	76.730209	4.208721	0.000000	-2.699383	0.000000	0.000000	0.000000	0.012515	-0.062780	-0.096600	0.000000	0.000000	4.000000	28.000000	0.000000
2977.981626	0.053679	0.572375	0.239221	81.140999	-11.437277	76.730209	4.208721	0.000000	-2.699383	0.000000	0.000000	0.000000	0.012515	-0.062780	-0.096600	0.000000	0.000000	4.000000	28.000000	0.000000
2977.984959	0.053679	0.572375	0.239221	81.140999	-11.437277	76.730209	4.208721	0.000000	-2.699383	0.000000	0.000000	0.000000	0.012515	-0.062780	-0.096600	0.000000	0.000000	4.000000	28.000000	0.000000
2977.988293	0.053713	0.571993	0.238799	81.492088	-4.928235	83.976723	4.206736	0.000000	-2.702475	0.000000	0.000000	0.000000	0.010188	-0.114677	-0.126549	0.000000	0.000000	4.000000	28.000000	0.000000
2977.991626	0.053713	0.571993	0.238799	81.492088	-4.928235	83.976723	4.206736	0.000000	-2.702475	0.000000	0.000000	0.000000	0.010188	-0.114677	-0.126549	0.000000	0.000000	4.000000	28.000000	0.000000
2977.994959	0.053713	0.571993	0.238799	81.492088	-4.928235	83.976723	4.206736	0.000000	-2.702475	0.000000	0.000000	0.000000	0.010188	-0.114677	-0.126549	0.000000	0.000000	4.000000	28.000000	0.000000
2977.998293	0.053713	0.571993	0.238799	81.705727	0.860059	90.376015	4.204293	0.000000	-2.706275	0.000000	0.000000	0.000000	0.010188	-0.114677	-0.126549	0.000000	0.000000	4.000000	28.000000	0.000000
2978.001626	0.053809	0.571465	0.238315	81.705727	0.860059	90.376015	4.204293	0.000000	-2.706275	0.000000	0.000000	0.000000	0.028656	-0.158463	-0.145123	0.000000	0.000000	4.000000	28.000000	0.000000
2978.004959	0.053809	0.571465	0.238315	81.705727	0.860059	90.376015	4.204293	0.000000	-2.706275	0.000000	0.000000	0.000000	0.028656	-0.158463	-0.145123	0.000000	0.000000	4.000000	28.000000	0.000000
2978.008293	0.053900	0.570889	0.237774	81.822098	5.433837	95.410179	4.204293	0.000000	-2.706275	0.000000	0.000000	0.000000	0.027268	-0.172777	-0.162306	0.000000	0.000000	4.000000	28.000000	0.000000
2978.011626	0.053900	0.570889	0.237774	81.822098	5.433837	95.410179	4.204293	0.000000	-2.706275	0.000000	0.000000	0.000000	0.027268	-0.172777	-0.162306	0.000000	0.000000	4.000000	28.000000	0.000000
2978.014959	0.053900	0.570889	0.237774	81.822098	5.433837	95.410179	4.204293	0.000000	-2.706275	0.000000	0.000000	0.000000	0.027268	-0.172777	-0.162306	0.000000	0.000000	4.000000	28.000000	0.000000
2978.018293	0.053900	0.570889	0.237774	81.899017	8.717890	99.002319	4.197482	0.000000	-2.716826	0.000000	0.000000	0.000000	0.027268	-0.172777	-0.162306	0.000000	0.000000	4.000000	28.000000	0.000000
2978.021626	0.054122	0.570314	0.237222	81.899017	8.717890	99.002319	4.197482	0.000000	-2.716826	0.000000	0.000000	0.000000	0.066736	-0.172602	-0.165762	0.000000	0.000000	4.000000	28.000000	0.000000
2978.024959	0.054122	0.570314	0.237222	81.899017	8.717890	99.002319	4.197482	0.000000	-2.716826	0.000000	0.000000	0.000000	0.066736	-0.172602	-0.165762	0.000000	0.000000	4.000000	28.000000	0.000000
2978.028293	0.054415	0.569809	0.236732	81.957748	10.980378	101.459526	4.197482	0.000000	-2.716826	0.000000	0.000000	0.000000	0.087969	-0.151458	-0.146990	0.000000	0.000000	4.000000	28.000000	0.000000
2978.031626	0.054415	0.569809	0.236732	81.957748	10.980378	101.459526	4.197482	0.000000	-2.716826	0.000000	0.000000	0.000000	0.087969	-0.151458	-0.146990	0.000000	0.000000	4.000000	28.000000	0.000000
2978.034959	0.054415	0.569809	0.236732	81.957748	10.980378	101.459526	4.197482	0.000000	-2.716826	0.000000	0.000000	0.000000	0.087969	-0.151458	-0.146990	0.000000	0.000000	4.000000	28.000000	0.000000
2978.038293	0.054810	0.569369	0.236271	82.009048	12.437621	103.022430	4.187850	0.000000	-2.731650	0.000000	0.000000	0.000000	0.118335	-0.131930	-0.138295	0.000000	0.000000	4.000000	28.000000	0.000000
2978.041626	0.054810	0.569369	0.236271	82.009048	12.437621	103.022430	4.187850	0.000000	-2.731650	0.000000	0.000000	0.000000	0.118335	-0.131930	-0.138295	0.000000	0.000000	4.000000	28.000000	0.000000
2978.044959	0.054810	0.569369	0.236271	82.009048	12.437621	103.022430	4.187850	0.000000	-2.731650	0.000000	0.000000	0.000000	0.118335	-0.131930	-0.138295	0.000000	0.000000	4.000000	28.000000	0.000000
2978.048293	0.055312	0.568988	0.235920	82.062981	13.053349	103.646439	4.182210	0.000000	-2.740277	0.000000	0.000000	0.000000	0.150616	-0.114368	-0.105144	0.000000	0.000000	4.000000	28.000000	0.000000
2978.051626	0.055312	0.568988	0.235920	82.062981	13.053349	103.646439	4.182210	0.000000	-2.740277	0.000000	0.000000	0.000000	0.150616	-0.114368	-0.105144	0.000000	0.000000	4.000000	28.000000	0.000000
2978.054959	0.055312	0.568988	0.235920	82.062981	13.053349	103.646439	4.182210	0.000000	-2.740277	0.000000	0.000000	0.000000	0.150616	-0.114368	-0.105144	0.000000	0.000000	4.000000	28.000000	0.000000
2978.058293	0.055312	0.568988	0.235920	82.117386	13.080644	103.617455	4.176263	0.000000	-2.749332	0.000000	0.000000	0.000000	0.150616	-0.114368	-0.105144	0.000000	0.000000	4.000000	28.000000	0.000000
2978.061626	0.055883	0.568633	0.235608	82.117386	13.080644	103.617455	4.176263	0.000000	-2.749332	0.000000	0.000000	0.000000	0.171250	-0.106310	-0.093774	0.000000	0.000000	4.000000	28.000000	0.000000
2978.064959	0.055883	0.568633	0.235608	82.117386	13.080644	103.617455	4.176263	0.000000	-2.749332	0.000000	0.000000	0.000000	0.171250	-0.106310	-0.093774	0.000000	0.000000	4.000000	28.000000	0.000000
2978.068293	0.056557	0.568289	0.235349	82.170731	13.020337	103.483452	4.176263	0.000000	-2.749332	0.000000	0.000000	0.000000	0.202217	-0.103222	-0.077605	0.000000	0.000000	4.000000	28.000000	0.000000
2978.071626	0.056557	0.568289	0.235349	82.170731	13.020337	103.483452	4.176263	0.000000	-2.749332	0.000000	0.000000	0.000000	0.202217	-0.103222	-0.077605	0.000000	0.000000	4.000000	28.000000	0.000000
2978.074959	0.056557	0.568289	0.235349	82.170731	13.020337	103.483452	4.176263	0.000000	-2.749332	0.000000	0.000000	0.000000	0.202217	-0.103222	-0.077605	0.000000	0.000000	4.000000	28.000000	0.000000
2978.078293	0.056557	0.568289	0.235349	82.235199	12.581963	102.927811	4.163046	0.000000	-2.769305	0.000000	0.000000	0.000000	0.202217	-0.103222	-0.077605	0.000000	0.000000	4.000000	28.000000	0.000000
2978.081626	0.057297	0.567907	0.235090	82.235199	12.581963	102.927811	4.163046	0.000000	-2.769305	0.000000	0.000000	0.000000	0.221939	-0.114543	-0.077709	0.000000	0.000000	4.000000	28.000000	0.000000
2978.084959	0.057297	0.567907	0.235090	82.235199	12.581963	102.927811	4.163046	0.000000	-2.769305	0.000000	0.000000	0.000000	0.221939	-0.114543	-0.077709	0.000000	0.000000	4.000000	28.000000	0.000000
2978.088293	0.058101	0.567504	0.234812	82.314285	11.468304	101.628372	4.163046	0.000000	-2.769305	0.000000	0.000000	0.000000	0.241171	-0.120918	-0.083520	0.000000	0.000000	4.000000	28.000000	0.000000
2978.091626	0.058101	0.567504	0.234812	82.314285	11.468304	101.628372	4.163046	0.000000	-2.769305	0.000000	0.000000	0.000000	0.241171	-0.120918	-0.083520	0.000000	0.000000	4.000000	28.000000	0.000000
2978.094959	0.058101	0.567504	0.234812	82.314285	11.468304	101.628372	4.163046	0.000000	-2.769305	0.000000	0.000000	0.000000	0.241171	-0.120918	-0.083520	0.000000	0.000000	4.000000	28.000000	0.000000
2978.098293	0.058101	0.567504	0.234812	82.405495	9.602020	99.499611	4.147496	0.000000	-2.792541	0.000000	0.000000	0.000000	0.241171	-0.120918	-0.083520	0.000000	0.000000	4.000000	28.000000	0.000000
2978.101626	0.058933	0.567075	0.234485	82.405495	9.602020	99.499611	4.147496	0.000000	-2.792541	0.000000	0.000000	0.000000	0.249708	-0.128819	-0.098008	0.000000	0.000000	4.000000	28.000000	0.000000
2978.104959	0.058933	0.567075	0.234485	82.405495	9.602020	99.499611	4.147496	0.000000	-2.792541	0.000000	0.000000	0.000000	0.249708	-0.128819	-0.098008	0.000000	0.000000	4.000000	28.000000	0.000000
2978.108293	0.059766	0.566667	0.234170	82.487068	7.176212	96.762352	4.147496	0.000000	-2.792541	0.000000	0.000000	0.000000	0.249812	-0.122279	-0.094615	0.000000	0.000000	4.000000	28.000000	0.000000
2978.111626	0.059766	0.566667	0.234170	82.487068	7.176212	96.762352	4.147496	0.000000	-2.792541	0.000000	0.000000	0.000000	0.249812	-0.122279	-0.094615	0.000000	0.000000	4.000000	28.000000	0.000000
2978.114959	0.059766	0.566667	0.234170	82.487068	7.176212	96.762352	4.147496	0.000000	-2.792541	0.000000	0.000000	0.000000	0.249812	-0.122279	-0.094615	0.000000	0.000000	4.000000	28.000000	0.000000
2978.118293	0.059766	0.566667	0.234170	82.552422	4.431785	93.683716	4.130279	0.000000	-2.817942	0.000000	0.000000	0.000000	0.249812	-0.122279	-0.094615	0.000000	0.000000	4.000000	28.000000	0.000000
2978.121626	0.060530	0.566276	0.233840	82.552422	4.431785	93.683716	4.130279	0.000000	-2.817942	0.000000	0.000000	0.000000	0.229419	-0.117285	-0.098937	0.000000	0.000000	4.000000	28.000000	0.000000
2978.124959	0.060530	0.566276	0.233840	82.552422	4.431785	93.683716	4.130279	0.000000	-2.817942	0.000000	0.000000	0.000000	0.229419	-0.117285	-0.098937	0.000000	0.000000	4.000000	28.000000	0.000000
2978.128293	0.061234	0.565993	0.233579	82.586143	1.727446	90.660995	4.130279	0.000000	-2.817942	0.000000	0.000000	0.000000	0.211235	-0.085053	-0.078377	0.000000	0.000000	4.000000	28.000000	0.000000
2978.131626	0.061234	0.565993	0.233579	82.586143	1.727446	90.660995	4.130279	0.000000	-2.817942	0.000000	0.000000	0.000000	0.211235	-0.085053	-0.078377	0.000000	0.000000	4.000000	28.000000	0.000000
2978.134959	0.061234	0.565993	0.233579	82.586143	1.727446	90.660995	4.130279	0.000000	-2.817942	0.000000	0.000000	0.000000	0.211235	-0.085053	-0.078377	0.000000	0.000000	4.000000	28.000000	0.000000
2978.138293	0.061781	0.565741	0.233407	82.598160	-0.310887	88.382263	4.114863	0.000000	-2.840405	0.000000	0.000000	0.000000	0.163951	-0.075614	-0.051506	0.000000	0.000000	4.000000	28.000000	0.000000
2978.141626	0.061781	0.565741	0.233407	82.598160	-0.310887	88.382263	4.114863	0.000000	-2.840405	0.000000	0.000000	0.000000	0.163951	-0.075614	-0.051506	0.000000	0.000000	4.000000	28.000000	0.000000
2978.144959	0.061781	0.565741	0.233407	82.598160	-0.310887	88.382263	4.114863	0.000000	-2.840405	0.000000	0.000000	0.000000	0.163951	-0.075614	-0.051506	0.000000	0.000000	4.000000	28.000000	0.000000
2978.148293	0.061781	0.565741	0.233407	82.608719	-1.083551	87.505653	4.109382	0.000000	-2.848330	0.000000	0.000000	0.000000	0.163951	-0.075614	-0.051506	0.000000	0.000000	4.000000	28.000000	0.000000
2978.151626	0.062105	0.565579	0.233338	82.608719	-1.083551	87.505653	4.109382	0.000000	-2.848330	0.000000	0.000000	0.000000	0.097283	-0.048425	-0.020649	0.000000	0.000000	4.000000	28.000000	0.000000
2978.154959	0.062105	0.565579	0.233338	82.608719	-1.083551	87.505653	4.109382	0.000000	-2.848330	0.000000	0.000000	0.000000	0.097283	-0.048425	-0.020649	0.000000	0.000000	4.000000	28.000000	0.000000
2978.158293	0.062209	0.565433	0.233384	82.623657	-0.701105	87.920738	4.109382	0.000000	-2.848330	0.000000	0.000000	0.000000	0.030990	-0.043966	0.013870	0.000000	0.000000	4.000000	28.000000	0.000000
2978.161626	0.062209	0.565433	0.233384	82.623657	-0.701105	87.920738	4.109382	0.000000	-2.848330	0.000000	0.000000	0.000000	0.030990	-0.043966	0.013870	0.000000	0.000000	4.000000	28.000000	0.000000
2978.164959	0.062209	0.565433	0.233384	82.623657	-0.701105	87.920738	4.109382	0.000000	-2.848330	0.000000	0.000000	0.000000	0.030990	-0.043966	0.013870	0.000000	0.000000	4.000000	28.000000	0.000000
2978.168293	0.062209	0.565433	0.233384	82.637100	0.324848	89.045761	4.105728	0.000000	-2.853594	0.000000	0.000000	0.000000	0.030990	-0.043966	0.013870	0.000000	0.000000	4.000000	28.000000	0.000000
2978.171626	0.062155	0.565318	0.233521	82.637100	0.324848	89.045761	4.105728	0.000000	-2.853594	0.000000	0.000000	0.000000	-0.016135	-0.034603	0.041037	0.000000	0.000000	4.000000	28.000000	0.000000
2978.174959	0.062155	0.565318	0.233521	82.637100	0.324848	89.045761	4.105728	0.000000	-2.853594	0.000000	0.000000	0.000000	-0.016135	-0.034603	0.041037	0.000000	0.000000	4.000000	28.000000	0.000000
2978.178293	0.062155	0.565318	0.233521	82.649506	1.883347	90.764450	4.105728	0.000000	-2.853594	0.000000	0.000000	0.000000	-0.016135	-0.034603	0.041037	0.000000	0.000000	4.000000	28.000000	0.000000
2978.181626	0.062155	0.565318	0.233521	82.649506	1.883347	90.764450	4.105728	0.000000	-2.853594	0.000000	0.000000	0.000000	-0.016135	-0.034603	0.041037	0.000000	0.000000	4.000000	28.000000	0.000000
2978.184959	0.062040	0.565191	0.233714	82.649506	1.883347	90.764450	4.105728	0.000000	-2.853594	0.000000	0.000000	0.000000	-0.034470	-0.038088	0.057852	0.000000	0.000000	4.000000	28.000000	0.000000
2978.188293	0.062040	0.565191	0.233714	82.657433	3.895368	92.984322	4.106954	0.000000	-2.851829	0.000000	0.000000	0.000000	-0.034470	-0.038088	0.057852	0.000000	0.000000	4.000000	28.000000	0.000000
2978.191626	0.062040	0.565191	0.233714	82.657433	3.895368	92.984322	4.106954	0.000000	-2.851829	0.000000	0.000000	0.000000	-0.034470	-0.038088	0.057852	0.000000	0.000000	4.000000	28.000000	0.000000
2978.194959	0.062040	0.565191	0.233714	82.657433	3.895368	92.984322	4.106954	0.000000	-2.851829	0.000000	0.000000	0.000000	-0.034470	-0.038088	0.057852	0.000000	0.000000	4.000000	28.000000	0.000000
2978.198293	0.061547	0.564936	0.234123	82.654633	6.204856	95.532074	4.109002	0.000000	-2.848877	0.000000	0.000000	0.000000	-0.147766	-0.076227	0.122640	0.000000	0.000000	4.000000	28.000000	0.000000
2978.201626	0.061547	0.564936	0.234123	82.654633	6.204856	95.532074	4.109002	0.000000	-2.848877	0.000000	0.000000	0.000000	-0.147766	-0.076227	0.122640	0.000000	0.000000	4.000000	28.000000	0.000000
2978.204959	0.061547	0.564936	0.234123	82.654633	6.204856	95.532074	4.109002	0.000000	-2.848877	0.000000	0.000000	0.000000	-0.147766	-0.076227	0.122640	0.000000	0.000000	4.000000	28.000000	0.000000
2978.208293	0.061137	0.564809	0.234341	82.638992	8.440663	98.011711	4.115379	0.000000	-2.839658	0.000000	0.000000	0.000000	-0.123193	-0.038158	0.065607	0.000000	0.000000	4.000000	28.000000	0.000000
2978.211626	0.061137	0.564809	0.234341	82.638992	8.440663	98.011711	4.115379	0.000000	-2.839658	0.000000	0.000000	0.000000	-0.123193	-0.038158	0.065607	0.000000	0.000000	4.000000	28.000000	0.000000
2978.214959	0.061137	0.564809	0.234341	82.638992	8.440663	98.011711	4.115379	0.000000	-2.839658	0.000000	0.000000	0.000000	-0.123193	-0.038158	0.065607	0.000000	0.000000	4.000000	28.000000	0.000000
2978.218293	0.060529	0.564682	0.234577	82.616318	10.235842	100.031441	4.119988	0.000000	-2.832966	0.000000	0.000000	0.000000	-0.182377	-0.038177	0.070693	0.000000	0.000000	4.000000	28.000000	0.000000
2978.221626	0.060529	0.564682	0.234577	82.616318	10.235842	100.031441	4.119988	0.000000	-2.832966	0.000000	0.000000	0.000000	-0.182377	-0.038177	0.070693	0.000000	0.000000	4.000000	28.000000	0.000000
2978.224959	0.060529	0.564682	0.234577	82.616318	10.235842	100.031441	4.119988	0.000000	-2.832966	0.000000	0.000000	0.000000	-0.182377	-0.038177	0.070693	0.000000	0.000000	4.000000	28.000000	0.000000
2978.228293	0.060529	0.564682	0.234577	82.594086	11.489392	101.471672	4.126301	0.000000	-2.823763	0.000000	0.000000	0.000000	-0.182377	-0.038177	0.070693	0.000000	0.000000	4.000000	28.000000	0.000000
2978.231626	0.059758	0.564538	0.234845	82.594086	11.489392	101.471672	4.126301	0.000000	-2.823763	0.000000	0.000000	0.000000	-0.231283	-0.043158	0.080368	0.000000	0.000000	4.000000	28.000000	0.000000
2978.234959	0.059758	0.564538	0.234845	82.594086	11.489392	101.471672	4.126301	0.000000	-2.823763	0.000000	0.000000	0.000000	-0.231283	-0.043158	0.080368	0.000000	0.000000	4.000000	28.000000	0.000000
2978.238293	0.058826	0.564382	0.235176	82.569008	12.478300	102.641014	4.126301	0.000000	-2.823763	0.000000	0.000000	0.000000	-0.279462	-0.046684	0.099303	0.000000	0.000000	4.000000	28.000000	0.000000
2978.241626	0.058826	0.564382	0.235176	82.569008	12.478300	102.641014	4.126301	0.000000	-2.823763	0.000000	0.000000	0.000000	-0.279462	-0.046684	0.099303	0.000000	0.000000	4.000000	28.000000	0.000000
2978.244959	0.058826	0.564382	0.235176	82.569008	12.478300	102.641014	4.126301	0.000000	-2.823763	0.000000	0.000000	0.000000	-0.279462	-0.046684	0.099303	0.000000	0.000000	4.000000	28.000000	0.000000
2978.248293	0.057799	0.564156	0.235557	82.536919	13.788613	104.168938	4.143569	0.000000	-2.798363	0.000000	0.000000	0.000000	-0.308223	-0.068074	0.114289	0.000000	0.000000	4.000000	28.000000	0.000000
2978.251626	0.057799	0.564156	0.235557	82.536919	13.788613	104.168938	4.143569	0.000000	-2.798363	0.000000	0.000000	0.000000	-0.308223	-0.068074	0.114289	0.000000	0.000000	4.000000	28.000000	0.000000
2978.254959	0.057799	0.564156	0.235557	82.536919	13.788613	104.168938	4.143569	0.000000	-2.798363	0.000000	0.000000	0.000000	-0.308223	-0.068074	0.114289	0.000000	0.000000	4.000000	28.000000	0.000000
2978.258293	0.056806	0.563933	0.235965	82.478508	15.758863	106.425446	4.154048	0.000000	-2.782784	0.000000	0.000000	0.000000	-0.297890	-0.066687	0.122388	0.000000	0.000000	4.000000	28.000000	0.000000
2978.261626	0.056806	0.563933	0.235965	82.478508	15.758863	106.425446	4.154048	0.000000	-2.782784	0.000000	0.000000	0.000000	-0.297890	-0.066687	0.122388	0.000000	0.000000	4.000000	28.000000	0.000000
2978.264959	0.056806	0.563933	0.235965	82.478508	15.758863	106.425446	4.154048	0.000000	-2.782784	0.000000	0.000000	0.000000	-0.297890	-0.066687	0.122388	0.000000	0.000000	4.000000	28.000000	0.000000
2978.268293	0.055777	0.563630	0.236354	82.398262	18.212070	109.212448	4.164352	0.000000	-2.767340	0.000000	0.000000	0.000000	-0.308574	-0.091011	0.116737	0.000000	0.000000	4.000000	28.000000	0.000000
2978.271626	0.055777	0.563630	0.236354	82.398262	18.212070	109.212448	4.164352	0.000000	-2.767340	0.000000	0.000000	0.000000	-0.308574	-0.091011	0.116737	0.000000	0.000000	4.000000	28.000000	0.000000
2978.274959	0.055777	0.563630	0.236354	82.398262	18.212070	109.212448	4.164352	0.000000	-2.767340	0.000000	0.000000	0.000000	-0.308574	-0.091011	0.116737	0.000000	0.000000	4.000000	28.000000	0.000000
2978.278293	0.054717	0.563272	0.236768	82.310013	20.644039	111.986481	4.174803	0.000000	-2.751549	0.000000	0.000000	0.000000	-0.318200	-0.107496	0.124295	0.000000	0.000000	4.000000	28.000000	0.000000
2978.281626	0.054717	0.563272	0.236768	82.310013	20.644039	111.986481	4.174803	0.000000	-2.751549	0.000000	0.000000	0.000000	-0.318200	-0.107496	0.124295	0.000000	0.000000	4.000000	28.000000	0.000000
2978.284959	0.054717	0.563272	0.236768	82.310013	20.644039	111.986481	4.174803	0.000000	-2.751549	0.000000	0.000000	0.000000	-0.318200	-0.107496	0.124295	0.000000	0.000000	4.000000	28.000000	0.000000
2978.288293	0.053553	0.562849	0.237150	82.240456	22.433695	114.068588	4.185604	0.000000	-2.735090	0.000000	0.000000	0.000000	-0.349113	-0.126885	0.114461	0.000000	0.000000	4.000000	28.000000	0.000000
2978.291626	0.053553	0.562849	0.237150	82.240456	22.433695	114.068588	4.185604	0.000000	-2.735090	0.000000	0.000000	0.000000	-0.349113	-0.126885	0.114461	0.000000	0.000000	4.000000	28.000000	0.000000
2978.294959	0.053553	0.562849	0.237150	82.240456	22.433695	114.068588	4.185604	0.000000	-2.735090	0.000000	0.000000	0.000000	-0.349113	-0.126885	0.114461	0.000000	0.000000	4.000000	28.000000	0.000000
2978.298293	0.052190	0.562366	0.237537	82.203217	23.463585	115.322609	4.197020	0.000000	-2.717541	0.000000	0.000000	0.000000	-0.408986	-0.144817	0.116105	0.000000	0.000000	4.000000	28.000000	0.000000
2978.301626	0.052190	0.562366	0.237537	82.203217	23.463585	115.322609	4.197020	0.000000	-2.717541	0.000000	0.000000	0.000000	-0.408986	-0.144817	0.116105	0.000000	0.000000	4.000000	28.000000	0.000000
2978.304959	0.052190	0.562366	0.237537	82.203217	23.463585	115.322609	4.197020	0.000000	-2.717541	0.000000	0.000000	0.000000	-0.408986	-0.144817	0.116105	0.000000	0.000000	4.000000	28.000000	0.000000
2978.308293	0.050759	0.561845	0.237931	82.192337	24.050184	116.100853	4.210020	0.000000	-2.697356	0.000000	0.000000	0.000000	-0.429068	-0.156349	0.118333	0.000000	0.000000	4.000000	28.000000	0.000000
2978.311626	0.050759	0.561845	0.237931	82.192337	24.050184	116.100853	4.210020	0.000000	-2.697356	0.000000	0.000000	0.000000	-0.429068	-0.156349	0.118333	0.000000	0.000000	4.000000	28.000000	0.000000
2978.314959	0.050759	0.561845	0.237931	82.192337	24.050184	116.100853	4.210020	0.000000	-2.697356	0.000000	0.000000	0.000000	-0.429068	-0.156349	0.118333	0.000000	0.000000	4.000000	28.000000	0.000000
2978.318293	0.049259	0.561318	0.238296	82.189323	24.531273	116.761810	4.223537	0.000000	-2.676142	0.000000	0.000000	0.000000	-0.449981	-0.157886	0.109294	0.000000	0.000000	4.000000	28.000000	0.000000
2978.321626	0.049259	0.561318	0.238296	82.189323	24.531273	116.761810	4.223537	0.000000	-2.676142	0.000000	0.000000	0.000000	-0.449981	-0.157886	0.109294	0.000000	0.000000	4.000000	28.000000	0.000000
2978.324959	0.049259	0.561318	0.238296	82.189323	24.531273	116.761810	4.223537	0.000000	-2.676142	0.000000	0.000000	0.000000	-0.449981	-0.157886	0.109294	0.000000	0.000000	4.000000	28.000000	0.000000
2978.328293	0.047722	0.560728	0.238620	82.182739	25.227308	117.664627	4.237395	0.000000	-2.654145	0.000000	0.000000	0.000000	-0.461099	-0.177239	0.097282	0.000000	0.000000	4.000000	28.000000	0.000000
2978.331626	0.047722	0.560728	0.238620	82.182739	25.227308	117.664627	4.237395	0.000000	-2.654145	0.000000	0.000000	0.000000	-0.461099	-0.177239	0.097282	0.000000	0.000000	4.000000	28.000000	0.000000
2978.334959	0.047722	0.560728	0.238620	82.182739	25.227308	117.664627	4.237395	0.000000	-2.654145	0.000000	0.000000	0.000000	-0.461099	-0.177239	0.097282	0.000000	0.000000	4.000000	28.000000	0.000000
2978.338293	0.046144	0.560063	0.238841	82.167938	26.244587	118.923569	4.251283	0.000000	-2.631843	0.000000	0.000000	0.000000	-0.473402	-0.199364	0.066319	0.000000	0.000000	4.000000	28.000000	0.000000
2978.341626	0.046144	0.560063	0.238841	82.167938	26.244587	118.923569	4.251283	0.000000	-2.631843	0.000000	0.000000	0.000000	-0.473402	-0.199364	0.066319	0.000000	0.000000	4.000000	28.000000	0.000000
2978.344959	0.046144	0.560063	0.238841	82.167938	26.244587	118.923569	4.251283	0.000000	-2.631843	0.000000	0.000000	0.000000	-0.473402	-0.199364	0.066319	0.000000	0.000000	4.000000	28.000000	0.000000
2978.348293	0.044658	0.559266	0.238943	82.165039	27.397156	120.305069	4.264930	0.000000	-2.609669	0.000000	0.000000	0.000000	-0.445992	-0.239232	0.030475	0.000000	0.000000	4.000000	28.000000	0.000000
2978.351626	0.044658	0.559266	0.238943	82.165039	27.397156	120.305069	4.264930	0.000000	-2.609669	0.000000	0.000000	0.000000	-0.445992	-0.239232	0.030475	0.000000	0.000000	4.000000	28.000000	0.000000
2978.354959	0.044658	0.559266	0.238943	82.165039	27.397156	120.305069	4.264930	0.000000	-2.609669	0.000000	0.000000	0.000000	-0.445992	-0.239232	0.030475	0.000000	0.000000	4.000000	28.000000	0.000000
2978.358293	0.043161	0.558407	0.238888	82.190331	28.439020	121.546112	4.277225	0.000000	-2.589468	0.000000	0.000000	0.000000	-0.448898	-0.257479	-0.016259	0.000000	0.000000	4.000000	28.000000	0.000000
2978.361626	0.043161	0.558407	0.238888	82.190331	28.439020	121.546112	4.277225	0.000000	-2.589468	0.000000	0.000000	0.000000	-0.448898	-0.257479	-0.016259	0.000000	0.000000	4.000000	28.000000	0.000000
2978.364959	0.043161	0.558407	0.238888	82.190331	28.439020	121.546112	4.277225	0.000000	-2.589468	0.000000	0.000000	0.000000	-0.448898	-0.257479	-0.016259	0.000000	0.000000	4.000000	28.000000	0.000000
2978.368293	0.041690	0.557451	0.238681	82.276611	28.942957	122.042709	4.288822	0.000000	-2.570214	0.000000	0.000000	0.000000	-0.441508	-0.287005	-0.062105	0.000000	0.000000	4.000000	28.000000	0.000000
2978.371626	0.041690	0.557451	0.238681	82.276611	28.942957	122.042709	4.288822	0.000000	-2.570214	0.000000	0.000000	0.000000	-0.441508	-0.287005	-0.062105	0.000000	0.000000	4.000000	28.000000	0.000000
2978.374959	0.041690	0.557451	0.238681	82.276611	28.942957	122.042709	4.288822	0.000000	-2.570214	0.000000	0.000000	0.000000	-0.441508	-0.287005	-0.062105	0.000000	0.000000	4.000000	28.000000	0.000000
2978.378293	0.040277	0.556515	0.238334	82.388359	29.197758	122.221199	4.299489	0.000000	-2.552331	0.000000	0.000000	0.000000	-0.423693	-0.280727	-0.104136	0.000000	0.000000	4.000000	28.000000	0.000000
2978.381626	0.040277	0.556515	0.238334	82.388359	29.197758	122.221199	4.299489	0.000000	-2.552331	0.000000	0.000000	0.000000	-0.423693	-0.280727	-0.104136	0.000000	0.000000	4.000000	28.000000	0.000000
2978.384959	0.040277	0.556515	0.238334	82.388359	29.197758	122.221199	4.299489	0.000000	-2.552331	0.000000	0.000000	0.000000	-0.423693	-0.280727	-0.104136	0.000000	0.000000	4.000000	28.000000	0.000000
2978.388293	0.038797	0.555669	0.237925	82.497993	29.485275	122.469627	4.309031	0.000000	-2.536187	0.000000	0.000000	0.000000	-0.444076	-0.253865	-0.122689	0.000000	0.000000	4.000000	28.000000	0.000000
2978.391626	0.038797	0.555669	0.237925	82.497993	29.485275	122.469627	4.309031	0.000000	-2.536187	0.000000	0.000000	0.000000	-0.444076	-0.253865	-0.122689	0.000000	0.000000	4.000000	28.000000	0.000000
2978.394959	0.038797	0.555669	0.237925	82.497993	29.485275	122.469627	4.309031	0.000000	-2.536187	0.000000	0.000000	0.000000	-0.444076	-0.253865	-0.122689	0.000000	0.000000	4.000000	28.000000	0.000000
2978.398293	0.037316	0.554895	0.237469	82.604454	29.771238	122.767021	4.318835	0.000000	-2.519457	0.000000	0.000000	0.000000	-0.444222	-0.232071	-0.136844	0.000000	0.000000	4.000000	28.000000	0.000000
2978.401626	0.037316	0.554895	0.237469	82.604454	29.771238	122.767021	4.318835	0.000000	-2.519457	0.000000	0.000000	0.000000	-0.444222	-0.232071	-0.136844	0.000000	0.000000	4.000000	28.000000	0.000000
2978.404959	0.037316	0.554895	0.237469	82.604454	29.771238	122.767021	4.318835	0.000000	-2.519457	0.000000	0.000000	0.000000	-0.444222	-0.232071	-0.136844	0.000000	0.000000	4.000000	28.000000	0.000000
2978.408293	0.035707	0.554203	0.237036	82.702980	30.026964	123.036980	4.328440	0.000000	-2.502920	0.000000	0.000000	0.000000	-0.482843	-0.207647	-0.129929	0.000000	0.000000	4.000000	28.000000	0.000000
2978.411626	0.035707	0.554203	0.237036	82.702980	30.026964	123.036980	4.328440	0.000000	-2.502920	0.000000	0.000000	0.000000	-0.482843	-0.207647	-0.129929	0.000000	0.000000	4.000000	28.000000	0.000000
2978.414959	0.035707	0.554203	0.237036	82.702980	30.026964	123.036980	4.328440	0.000000	-2.502920	0.000000	0.000000	0.000000	-0.482843	-0.207647	-0.129929	0.000000	0.000000	4.000000	28.000000	0.000000
2978.418293	0.034100	0.553609	0.236600	82.777946	30.189823	123.176987	4.339180	0.000000	-2.484253	0.000000	0.000000	0.000000	-0.482174	-0.178280	-0.130658	0.000000	0.000000	4.000000	28.000000	0.000000
2978.421626	0.034100	0.553609	0.236600	82.777946	30.189823	123.176987	4.339180	0.000000	-2.484253	0.000000	0.000000	0.000000	-0.482174	-0.178280	-0.130658	0.000000	0.000000	4.000000	28.000000	0.000000
2978.424959	0.034100	0.553609	0.236600	82.777946	30.189823	123.176987	4.339180	0.000000	-2.484253	0.000000	0.000000	0.000000	-0.482174	-0.178280	-0.130658	0.000000	0.000000	4.000000	28.000000	0.000000
2978.428293	0.032497	0.553079	0.236200	82.815453	30.212276	123.125320	4.349905	0.000000	-2.465427	0.000000	0.000000	0.000000	-0.480981	-0.159012	-0.120198	0.000000	0.000000	4.000000	28.000000	0.000000
2978.431626	0.032497	0.553079	0.236200	82.815453	30.212276	123.125320	4.349905	0.000000	-2.465427	0.000000	0.000000	0.000000	-0.480981	-0.159012	-0.120198	0.000000	0.000000	4.000000	28.000000	0.000000
2978.434959	0.032497	0.553079	0.236200	82.815453	30.212276	123.125320	4.349905	0.000000	-2.465427	0.000000	0.000000	0.000000	-0.480981	-0.159012	-0.120198	0.000000	0.000000	4.000000	28.000000	0.000000
2978.438293	0.030898	0.552596	0.235853	82.809334	30.016562	122.804810	4.360761	0.000000	-2.446173	0.000000	0.000000	0.000000	-0.479612	-0.144829	-0.104095	0.000000	0.000000	4.000000	28.000000	0.000000
2978.441626	0.030898	0.552596	0.235853	82.809334	30.016562	122.804810	4.360761	0.000000	-2.446173	0.000000	0.000000	0.000000	-0.479612	-0.144829	-0.104095	0.000000	0.000000	4.000000	28.000000	0.000000
2978.444959	0.030898	0.552596	0.235853	82.809334	30.016562	122.804810	4.360761	0.000000	-2.446173	0.000000	0.000000	0.000000	-0.479612	-0.144829	-0.104095	0.000000	0.000000	4.000000	28.000000	0.000000
2978.448293	0.029333	0.552190	0.235490	82.792221	29.744005	122.383629	4.371821	0.000000	-2.426351	0.000000	0.000000	0.000000	-0.469364	-0.121956	-0.108960	0.000000	0.000000	4.000000	28.000000	0.000000
2978.451626	0.029333	0.552190	0.235490	82.792221	29.744005	122.383629	4.371821	0.000000	-2.426351	0.000000	0.000000	0.000000	-0.469364	-0.121956	-0.108960	0.000000	0.000000	4.000000	28.000000	0.000000
2978.454959	0.029333	0.552190	0.235490	82.792221	29.744005	122.383629	4.371821	0.000000	-2.426351	0.000000	0.000000	0.000000	-0.469364	-0.121956	-0.108960	0.000000	0.000000	4.000000	28.000000	0.000000
2978.458293	0.027768	0.551834	0.235067	82.794754	29.184486	121.601646	4.382541	0.000000	-2.406935	0.000000	0.000000	0.000000	-0.469509	-0.106792	-0.126896	0.000000	0.000000	4.000000	28.000000	0.000000
2978.461626	0.027768	0.551834	0.235067	82.794754	29.184486	121.601646	4.382541	0.000000	-2.406935	0.000000	0.000000	0.000000	-0.469509	-0.106792	-0.126896	0.000000	0.000000	4.000000	28.000000	0.000000
2978.464959	0.027768	0.551834	0.235067	82.794754	29.184486	121.601646	4.382541	0.000000	-2.406935	0.000000	0.000000	0.000000	-0.469509	-0.106792	-0.126896	0.000000	0.000000	4.000000	28.000000	0.000000
2978.468293	0.026106	0.551570	0.234614	82.828438	27.966196	120.066887	4.393008	0.000000	-2.387778	0.000000	0.000000	0.000000	-0.498791	-0.078959	-0.135705	0.000000	0.000000	4.000000	28.000000	0.000000
2978.471626	0.026106	0.551570	0.234614	82.828438	27.966196	120.066887	4.393008	0.000000	-2.387778	0.000000	0.000000	0.000000	-0.498791	-0.078959	-0.135705	0.000000	0.000000	4.000000	28.000000	0.000000
2978.474959	0.026106	0.551570	0.234614	82.828438	27.966196	120.066887	4.393008	0.000000	-2.387778	0.000000	0.000000	0.000000	-0.498791	-0.078959	-0.135705	0.000000	0.000000	4.000000	28.000000	0.000000
2978.478293	0.024313	0.551437	0.234128	82.901268	26.301140	118.116570	4.404119	0.000000	-2.367221	0.000000	0.000000	0.000000	-0.537848	-0.039875	-0.145915	0.000000	0.000000	4.000000	28.000000	0.000000
2978.481626	0.024313	0.551437	0.234128	82.901268	26.301140	118.116570	4.404119	0.000000	-2.367221	0.000000	0.000000	0.000000	-0.537848	-0.039875	-0.145915	0.000000	0.000000	4.000000	28.000000	0.000000
2978.484959	0.024313	0.551437	0.234128	82.901268	26.301140	118.116570	4.404119	0.000000	-2.367221	0.000000	0.000000	0.000000	-0.537848	-0.039875	-0.145915	0.000000	0.000000	4.000000	28.000000	0.000000
2978.488293	0.022326	0.551519	0.233662	82.984123	24.399927	115.984306	4.416108	0.000000	-2.344780	0.000000	0.000000	0.000000	-0.595892	0.024408	-0.139676	0.000000	0.000000	4.000000	28.000000	0.000000
2978.491626	0.022326	0.551519	0.233662	82.984123	24.399927	115.984306	4.416108	0.000000	-2.344780	0.000000	0.000000	0.000000	-0.595892	0.024408	-0.139676	0.000000	0.000000	4.000000	28.000000	0.000000
2978.494959	0.022326	0.551519	0.233662	82.984123	24.399927	115.984306	4.416108	0.000000	-2.344780	0.000000	0.000000	0.000000	-0.595892	0.024408	-0.139676	0.000000	0.000000	4.000000	28.000000	0.000000
2978.498293	0.020147	0.551776	0.233221	83.036102	22.996729	114.433884	4.429688	0.000000	-2.319022	0.000000	0.000000	0.000000	-0.653816	0.077234	-0.132376	0.000000	0.000000	4.000000	28.000000	0.000000
2978.501626	0.020147	0.551776	0.233221	83.036102	22.996729	114.433884	4.429688	0.000000	-2.319022	0.000000	0.000000	0.000000	-0.653816	0.077234	-0.132376	0.000000	0.000000	4.000000	28.000000	0.000000
2978.504959	0.020147	0.551776	0.233221	83.036102	22.996729	114.433884	4.429688	0.000000	-2.319022	0.000000	0.000000	0.000000	-0.653816	0.077234	-0.132376	0.000000	0.000000	4.000000	28.000000	0.000000
2978.508293	0.017873	0.552151	0.232791	83.047539	22.572681	113.887558	4.444850	0.000000	-2.289827	0.000000	0.000000	0.000000	-0.682274	0.112321	-0.128883	0.000000	0.000000	4.000000	28.000000	0.000000
2978.511626	0.017873	0.552151	0.232791	83.047539	22.572681	113.887558	4.444850	0.000000	-2.289827	0.000000	0.000000	0.000000	-0.682274	0.112321	-0.128883	0.000000	0.000000	4.000000	28.000000	0.000000
2978.514959	0.017873	0.552151	0.232791	83.047539	22.572681	113.887558	4.444850	0.000000	-2.289827	0.000000	0.000000	0.000000	-0.682274	0.112321	-0.128883	0.000000	0.000000	4.000000	28.000000	0.000000
2978.518293	0.015537	0.552588	0.232396	83.035530	22.611986	113.656364	4.460757	0.000000	-2.258683	0.000000	0.000000	0.000000	-0.700736	0.131112	-0.118770	0.000000	0.000000	4.000000	28.000000	0.000000
2978.521626	0.015537	0.552588	0.232396	83.035530	22.611986	113.656364	4.460757	0.000000	-2.258683	0.000000	0.000000	0.000000	-0.700736	0.131112	-0.118770	0.000000	0.000000	4.000000	28.000000	0.000000
2978.524959	0.015537	0.552588	0.232396	83.035530	22.611986	113.656364	4.460757	0.000000	-2.258683	0.000000	0.000000	0.000000	-0.700736	0.131112	-0.118770	0.000000	0.000000	4.000000	28.000000	0.000000
2978.528293	0.013171	0.553041	0.231973	83.009674	22.778328	113.354309	4.477216	0.000000	-2.225878	0.000000	0.000000	0.000000	-0.709799	0.135888	-0.126725	0.000000	0.000000	4.000000	28.000000	0.000000
2978.531626	0.013171	0.553041	0.231973	83.009674	22.778328	113.354309	4.477216	0.000000	-2.225878	0.000000	0.000000	0.000000	-0.709799	0.135888	-0.126725	0.000000	0.000000	4.000000	28.000000	0.000000
2978.534959	0.013171	0.553041	0.231973	83.009674	22.778328	113.354309	4.477216	0.000000	-2.225878	0.000000	0.000000	0.000000	-0.709799	0.135888	-0.126725	0.000000	0.000000	4.000000	28.000000	0.000000
2978.538293	0.010841	0.553476	0.231560	82.979095	23.091406	113.239105	4.493740	0.000000	-2.192328	0.000000	0.000000	0.000000	-0.698985	0.130708	-0.123888	0.000000	0.000000	4.000000	28.000000	0.000000
2978.541626	0.010841	0.553476	0.231560	82.979095	23.091406	113.239105	4.493740	0.000000	-2.192328	0.000000	0.000000	0.000000	-0.698985	0.130708	-0.123888	0.000000	0.000000	4.000000	28.000000	0.000000
2978.544959	0.010841	0.553476	0.231560	82.979095	23.091406	113.239105	4.493740	0.000000	-2.192328	0.000000	0.000000	0.000000	-0.698985	0.130708	-0.123888	0.000000	0.000000	4.000000	28.000000	0.000000
2978.548293	0.008513	0.553940	0.231069	82.949287	23.430882	113.493614	4.509952	0.000000	-2.158782	0.000000	0.000000	0.000000	-0.698365	0.139082	-0.147287	0.000000	0.000000	4.000000	28.000000	0.000000
2978.551626	0.008513	0.553940	0.231069	82.949287	23.430882	113.493614	4.509952	0.000000	-2.158782	0.000000	0.000000	0.000000	-0.698365	0.139082	-0.147287	0.000000	0.000000	4.000000	28.000000	0.000000
2978.554959	0.008513	0.553940	0.231069	82.949287	23.430882	113.493614	4.509952	0.000000	-2.158782	0.000000	0.000000	0.000000	-0.698365	0.139082	-0.147287	0.000000	0.000000	4.000000	28.000000	0.000000
2978.558293	0.006189	0.554440	0.230564	82.931259	23.493757	113.617081	4.525792	0.000000	-2.125373	0.000000	0.000000	0.000000	-0.697352	0.150110	-0.151449	0.000000	0.000000	4.000000	28.000000	0.000000
2978.561626	0.006189	0.554440	0.230564	82.931259	23.493757	113.617081	4.525792	0.000000	-2.125373	0.000000	0.000000	0.000000	-0.697352	0.150110	-0.151449	0.000000	0.000000	4.000000	28.000000	0.000000
2978.564959	0.006189	0.554440	0.230564	82.931259	23.493757	113.617081	4.525792	0.000000	-2.125373	0.000000	0.000000	0.000000	-0.697352	0.150110	-0.151449	0.000000	0.000000	4.000000	28.000000	0.000000
2978.568293	0.003803	0.554961	0.230065	82.927597	23.301338	113.382423	4.541486	0.000000	-2.091627	0.000000	0.000000	0.000000	-0.715855	0.156167	-0.149898	0.000000	0.000000	4.000000	28.000000	0.000000
2978.571626	0.003803	0.554961	0.230065	82.927597	23.301338	113.382423	4.541486	0.000000	-2.091627	0.000000	0.000000	0.000000	-0.715855	0.156167	-0.149898	0.000000	0.000000	4.000000	28.000000	0.000000
2978.574959	0.003803	0.554961	0.230065	82.927597	23.301338	113.382423	4.541486	0.000000	-2.091627	0.000000	0.000000	0.000000	-0.715855	0.156167	-0.149898	0.000000	0.000000	4.000000	28.000000	0.000000
2978.578293	0.001322	0.555556	0.229545	82.913185	23.045488	112.694672	4.557578	0.000000	-2.056326	0.000000	0.000000	0.000000	-0.744140	0.178445	-0.155766	0.000000	0.000000	4.000000	28.000000	0.000000
2978.581626	0.001322	0.555556	0.229545	82.913185	23.045488	112.694672	4.557578	0.000000	-2.056326	0.000000	0.000000	0.000000	-0.744140	0.178445	-0.155766	0.000000	0.000000	4.000000	28.000000	0.000000
2978.584959	0.001322	0.555556	0.229545	82.913185	23.045488	112.694672	4.557578	0.000000	-2.056326	0.000000	0.000000	0.000000	-0.744140	0.178445	-0.155766	0.000000	0.000000	4.000000	28.000000	0.000000
2978.588293	-0.001187	0.556163	0.229113	82.895134	22.790640	111.533272	4.574206	0.000000	-2.019068	0.000000	0.000000	0.000000	-0.752824	0.182324	-0.129726	0.000000	0.000000	4.000000	28.000000	0.000000
2978.591626	-0.001187	0.556163	0.229113	82.895134	22.790640	111.533272	4.574206	0.000000	-2.019068	0.000000	0.000000	0.000000	-0.752824	0.182324	-0.129726	0.000000	0.000000	4.000000	28.000000	0.000000
2978.594959	-0.001187	0.556163	0.229113	82.895134	22.790640	111.533272	4.574206	0.000000	-2.019068	0.000000	0.000000	0.000000	-0.752824	0.182324	-0.129726	0.000000	0.000000	4.000000	28.000000	0.000000
2978.598293	-0.003759	0.556738	0.228708	82.861229	22.744217	110.528893	4.591205	0.000000	-1.980110	0.000000	0.000000	0.000000	-0.771465	0.172271	-0.121506	0.000000	0.000000	4.000000	28.000000	0.000000
2978.601626	-0.003759	0.556738	0.228708	82.861229	22.744217	110.528893	4.591205	0.000000	-1.980110	0.000000	0.000000	0.000000	-0.771465	0.172271	-0.121506	0.000000	0.000000	4.000000	28.000000	0.000000
2978.604959	-0.003759	0.556738	0.228708	82.861229	22.744217	110.528893	4.591205	0.000000	-1.980110	0.000000	0.000000	0.000000	-0.771465	0.172271	-0.121506	0.000000	0.000000	4.000000	28.000000	0.000000
2978.608293	-0.006360	0.557203	0.228341	82.806549	23.152138	110.277817	4.608588	0.000000	-1.939309	0.000000	0.000000	0.000000	-0.780455	0.139748	-0.110085	0.000000	0.000000	4.000000	28.000000	0.000000
2978.611626	-0.006360	0.557203	0.228341	82.806549	23.152138	110.277817	4.608588	0.000000	-1.939309	0.000000	0.000000	0.000000	-0.780455	0.139748	-0.110085	0.000000	0.000000	4.000000	28.000000	0.000000
2978.614959	-0.006360	0.557203	0.228341	82.806549	23.152138	110.277817	4.608588	0.000000	-1.939309	0.000000	0.000000	0.000000	-0.780455	0.139748	-0.110085	0.000000	0.000000	4.000000	28.000000	0.000000
2978.618293	-0.008894	0.557594	0.227976	82.730347	23.937584	110.746628	4.626119	0.000000	-1.897108	0.000000	0.000000	0.000000	-0.760161	0.117174	-0.109632	0.000000	0.000000	4.000000	28.000000	0.000000
2978.621626	-0.008894	0.557594	0.227976	82.730347	23.937584	110.746628	4.626119	0.000000	-1.897108	0.000000	0.000000	0.000000	-0.760161	0.117174	-0.109632	0.000000	0.000000	4.000000	28.000000	0.000000
2978.624959	-0.008894	0.557594	0.227976	82.730347	23.937584	110.746628	4.626119	0.000000	-1.897108	0.000000	0.000000	0.000000	-0.760161	0.117174	-0.109632	0.000000	0.000000	4.000000	28.000000	0.000000
2978.628293	-0.011458	0.557904	0.227579	82.649338	24.939014	111.575829	4.642977	0.000000	-1.855469	0.000000	0.000000	0.000000	-0.769019	0.093143	-0.119102	0.000000	0.000000	4.000000	28.000000	0.000000
2978.631626	-0.011458	0.557904	0.227579	82.649338	24.939014	111.575829	4.642977	0.000000	-1.855469	0.000000	0.000000	0.000000	-0.769019	0.093143	-0.119102	0.000000	0.000000	4.000000	28.000000	0.000000
2978.634959	-0.011458	0.557904	0.227579	82.649338	24.939014	111.575829	4.642977	0.000000	-1.855469	0.000000	0.000000	0.000000	-0.769019	0.093143	-0.119102	0.000000	0.000000	4.000000	28.000000	0.000000
2978.638293	-0.013986	0.558140	0.227183	82.581062	25.791107	112.125191	4.659750	0.000000	-1.812934	0.000000	0.000000	0.000000	-0.758483	0.070623	-0.118560	0.000000	0.000000	4.000000	28.000000	0.000000
2978.641626	-0.013986	0.558140	0.227183	82.581062	25.791107	112.125191	4.659750	0.000000	-1.812934	0.000000	0.000000	0.000000	-0.758483	0.070623	-0.118560	0.000000	0.000000	4.000000	28.000000	0.000000
2978.644959	-0.013986	0.558140	0.227183	82.581062	25.791107	112.125191	4.659750	0.000000	-1.812934	0.000000	0.000000	0.000000	-0.758483	0.070623	-0.118560	0.000000	0.000000	4.000000	28.000000	0.000000
2978.648293	-0.016478	0.558333	0.226753	82.551918	26.171829	112.024048	4.676072	0.000000	-1.770410	0.000000	0.000000	0.000000	-0.747716	0.057853	-0.129247	0.000000	0.000000	4.000000	28.000000	0.000000
2978.651626	-0.016478	0.558333	0.226753	82.551918	26.171829	112.024048	4.676072	0.000000	-1.770410	0.000000	0.000000	0.000000	-0.747716	0.057853	-0.129247	0.000000	0.000000	4.000000	28.000000	0.000000
2978.654959	-0.016478	0.558333	0.226753	82.551918	26.171829	112.024048	4.676072	0.000000	-1.770410	0.000000	0.000000	0.000000	-0.747716	0.057853	-0.129247	0.000000	0.000000	4.000000	28.000000	0.000000
2978.658293	-0.018937	0.558551	0.226359	82.551178	26.071365	111.254471	4.691842	0.000000	-1.728184	0.000000	0.000000	0.000000	-0.737471	0.065558	-0.118057	0.000000	0.000000	4.000000	28.000000	0.000000
2978.661626	-0.018937	0.558551	0.226359	82.551178	26.071365	111.254471	4.691842	0.000000	-1.728184	0.000000	0.000000	0.000000	-0.737471	0.065558	-0.118057	0.000000	0.000000	4.000000	28.000000	0.000000
2978.664959	-0.018937	0.558551	0.226359	82.551178	26.071365	111.254471	4.691842	0.000000	-1.728184	0.000000	0.000000	0.000000	-0.737471	0.065558	-0.118057	0.000000	0.000000	4.000000	28.000000	0.000000
2978.668293	-0.021361	0.558774	0.225990	82.553925	25.878448	110.308281	4.707253	0.000000	-1.685755	0.000000	0.000000	0.000000	-0.727256	0.066912	-0.110769	0.000000	0.000000	4.000000	28.000000	0.000000
2978.671626	-0.021361	0.558774	0.225990	82.553925	25.878448	110.308281	4.707253	0.000000	-1.685755	0.000000	0.000000	0.000000	-0.727256	0.066912	-0.110769	0.000000	0.000000	4.000000	28.000000	0.000000
2978.674959	-0.021361	0.558774	0.225990	82.553925	25.878448	110.308281	4.707253	0.000000	-1.685755	0.000000	0.000000	0.000000	-0.727256	0.066912	-0.110769	0.000000	0.000000	4.000000	28.000000	0.000000
2978.678293	-0.023755	0.559016	0.225742	82.548409	25.652290	109.456230	4.722263	0.000000	-1.643238	0.000000	0.000000	0.000000	-0.718164	0.072637	-0.074243	0.000000	0.000000	4.000000	28.000000	0.000000
2978.681626	-0.023755	0.559016	0.225742	82.548409	25.652290	109.456230	4.722263	0.000000	-1.643238	0.000000	0.000000	0.000000	-0.718164	0.072637	-0.074243	0.000000	0.000000	4.000000	28.000000	0.000000
2978.684959	-0.023755	0.559016	0.225742	82.548409	25.652290	109.456230	4.722263	0.000000	-1.643238	0.000000	0.000000	0.000000	-0.718164	0.072637	-0.074243	0.000000	0.000000	4.000000	28.000000	0.000000
2978.688293	-0.026085	0.559252	0.225573	82.531738	25.390070	108.719116	4.737097	0.000000	-1.599972	0.000000	0.000000	0.000000	-0.699235	0.070627	-0.050963	0.000000	0.000000	4.000000	28.000000	0.000000
2978.691626	-0.026085	0.559252	0.225573	82.531738	25.390070	108.719116	4.737097	0.000000	-1.599972	0.000000	0.000000	0.000000	-0.699235	0.070627	-0.050963	0.000000	0.000000	4.000000	28.000000	0.000000
2978.694959	-0.026085	0.559252	0.225573	82.531738	25.390070	108.719116	4.737097	0.000000	-1.599972	0.000000	0.000000	0.000000	-0.699235	0.070627	-0.050963	0.000000	0.000000	4.000000	28.000000	0.000000
2978.698293	-0.028290	0.559427	0.225508	82.517853	25.149942	108.168831	4.751420	0.000000	-1.556923	0.000000	0.000000	0.000000	-0.661431	0.052565	-0.019300	0.000000	0.000000	4.000000	28.000000	0.000000
2978.701626	-0.028290	0.559427	0.225508	82.517853	25.149942	108.168831	4.751420	0.000000	-1.556923	0.000000	0.000000	0.000000	-0.661431	0.052565	-0.019300	0.000000	0.000000	4.000000	28.000000	0.000000
2978.704959	-0.028290	0.559427	0.225508	82.517853	25.149942	108.168831	4.751420	0.000000	-1.556923	0.000000	0.000000	0.000000	-0.661431	0.052565	-0.019300	0.000000	0.000000	4.000000	28.000000	0.000000
2978.708293	-0.030401	0.559500	0.225522	82.501167	24.904541	107.631676	4.764890	0.000000	-1.515197	0.000000	0.000000	0.000000	-0.633310	0.021875	0.004270	0.000000	0.000000	4.000000	28.000000	0.000000
2978.711626	-0.030401	0.559500	0.225522	82.501167	24.904541	107.631676	4.764890	0.000000	-1.515197	0.000000	0.000000	0.000000	-0.633310	0.021875	0.004270	0.000000	0.000000	4.000000	28.000000	0.000000
2978.714959	-0.030401	0.559500	0.225522	82.501167	24.904541	107.631676	4.764890	0.000000	-1.515197	0.000000	0.000000	0.000000	-0.633310	0.021875	0.004270	0.000000	0.000000	4.000000	28.000000	0.000000
2978.718293	-0.032384	0.559519	0.225561	82.493683	24.647135	106.959984	4.777659	0.000000	-1.474439	0.000000	0.000000	0.000000	-0.594876	0.005810	0.011509	0.000000	0.000000	4.000000	28.000000	0.000000
2978.721626	-0.032384	0.559519	0.225561	82.493683	24.647135	106.959984	4.777659	0.000000	-1.474439	0.000000	0.000000	0.000000	-0.594876	0.005810	0.011509	0.000000	0.000000	4.000000	28.000000	0.000000
2978.724959	-0.032384	0.559519	0.225561	82.493683	24.647135	106.959984	4.777659	0.000000	-1.474439	0.000000	0.000000	0.000000	-0.594876	0.005810	0.011509	0.000000	0.000000	4.000000	28.000000	0.000000
2978.728293	-0.034303	0.559501	0.225602	82.510300	24.118547	106.051048	4.789437	0.000000	-1.435719	0.000000	0.000000	0.000000	-0.575655	-0.005384	0.012430	0.000000	0.000000	4.000000	28.000000	0.000000
2978.731626	-0.034303	0.559501	0.225602	82.510300	24.118547	106.051048	4.789437	0.000000	-1.435719	0.000000	0.000000	0.000000	-0.575655	-0.005384	0.012430	0.000000	0.000000	4.000000	28.000000	0.000000
2978.734959	-0.034303	0.559501	0.225602	82.510300	24.118547	106.051048	4.789437	0.000000	-1.435719	0.000000	0.000000	0.000000	-0.575655	-0.005384	0.012430	0.000000	0.000000	4.000000	28.000000	0.000000
2978.738293	-0.036322	0.559472	0.225684	82.564835	23.047798	104.848961	4.800592	0.000000	-1.397967	0.000000	0.000000	0.000000	-0.605789	-0.008828	0.024612	0.000000	0.000000	4.000000	28.000000	0.000000
2978.741626	-0.036322	0.559472	0.225684	82.564835	23.047798	104.848961	4.800592	0.000000	-1.397967	0.000000	0.000000	0.000000	-0.605789	-0.008828	0.024612	0.000000	0.000000	4.000000	28.000000	0.000000
2978.744959	-0.036322	0.559472	0.225684	82.564835	23.047798	104.848961	4.800592	0.000000	-1.397967	0.000000	0.000000	0.000000	-0.605789	-0.008828	0.024612	0.000000	0.000000	4.000000	28.000000	0.000000
2978.748293	-0.038409	0.559410	0.225794	82.638779	21.522911	103.219917	4.812119	0.000000	-1.357758	0.000000	0.000000	0.000000	-0.626113	-0.018598	0.033058	0.000000	0.000000	4.000000	28.000000	0.000000
2978.751626	-0.038409	0.559410	0.225794	82.638779	21.522911	103.219917	4.812119	0.000000	-1.357758	0.000000	0.000000	0.000000	-0.626113	-0.018598	0.033058	0.000000	0.000000	4.000000	28.000000	0.000000
2978.754959	-0.038409	0.559410	0.225794	82.638779	21.522911	103.219917	4.812119	0.000000	-1.357758	0.000000	0.000000	0.000000	-0.626113	-0.018598	0.033058	0.000000	0.000000	4.000000	28.000000	0.000000
2978.758293	-0.040694	0.559315	0.225924	82.715462	19.947248	101.314590	4.823763	0.000000	-1.315793	0.000000	0.000000	0.000000	-0.685455	-0.028401	0.038997	0.000000	0.000000	4.000000	28.000000	0.000000
2978.761626	-0.040694	0.559315	0.225924	82.715462	19.947248	101.314590	4.823763	0.000000	-1.315793	0.000000	0.000000	0.000000	-0.685455	-0.028401	0.038997	0.000000	0.000000	4.000000	28.000000	0.000000
2978.764959	-0.040694	0.559315	0.225924	82.715462	19.947248	101.314590	4.823763	0.000000	-1.315793	0.000000	0.000000	0.000000	-0.685455	-0.028401	0.038997	0.000000	0.000000	4.000000	28.000000	0.000000
2978.768293	-0.043077	0.559162	0.226033	82.759956	18.880404	99.564262	4.836152	0.000000	-1.269503	0.000000	0.000000	0.000000	-0.714882	-0.045983	0.032499	0.000000	0.000000	4.000000	28.000000	0.000000
2978.771626	-0.043077	0.559162	0.226033	82.759956	18.880404	99.564262	4.836152	0.000000	-1.269503	0.000000	0.000000	0.000000	-0.714882	-0.045983	0.032499	0.000000	0.000000	4.000000	28.000000	0.000000
2978.774959	-0.043077	0.559162	0.226033	82.759956	18.880404	99.564262	4.836152	0.000000	-1.269503	0.000000	0.000000	0.000000	-0.714882	-0.045983	0.032499	0.000000	0.000000	4.000000	28.000000	0.000000
2978.778293	-0.045496	0.558917	0.226160	82.748825	18.812510	98.818954	4.848612	0.000000	-1.221048	0.000000	0.000000	0.000000	-0.725582	-0.073362	0.038305	0.000000	0.000000	4.000000	28.000000	0.000000
2978.781626	-0.045496	0.558917	0.226160	82.748825	18.812510	98.818954	4.848612	0.000000	-1.221048	0.000000	0.000000	0.000000	-0.725582	-0.073362	0.038305	0.000000	0.000000	4.000000	28.000000	0.000000
2978.784959	-0.045496	0.558917	0.226160	82.748825	18.812510	98.818954	4.848612	0.000000	-1.221048	0.000000	0.000000	0.000000	-0.725582	-0.073362	0.038305	0.000000	0.000000	4.000000	28.000000	0.000000
2978.788293	-0.047982	0.558619	0.226299	82.709724	19.324047	98.869774	4.860833	0.000000	-1.171452	0.000000	0.000000	0.000000	-0.745985	-0.089552	0.041623	0.000000	0.000000	4.000000	28.000000	0.000000
2978.791626	-0.047982	0.558619	0.226299	82.709724	19.324047	98.869774	4.860833	0.000000	-1.171452	0.000000	0.000000	0.000000	-0.745985	-0.089552	0.041623	0.000000	0.000000	4.000000	28.000000	0.000000
2978.794959	-0.047982	0.558619	0.226299	82.709724	19.324047	98.869774	4.860833	0.000000	-1.171452	0.000000	0.000000	0.000000	-0.745985	-0.089552	0.041623	0.000000	0.000000	4.000000	28.000000	0.000000
2978.798293	-0.050344	0.558287	0.226476	82.638039	20.326929	99.600189	4.872922	0.000000	-1.120100	0.000000	0.000000	0.000000	-0.708348	-0.099465	0.053004	0.000000	0.000000	4.000000	28.000000	0.000000
2978.801626	-0.050344	0.558287	0.226476	82.638039	20.326929	99.600189	4.872922	0.000000	-1.120100	0.000000	0.000000	0.000000	-0.708348	-0.099465	0.053004	0.000000	0.000000	4.000000	28.000000	0.000000
2978.804959	-0.050344	0.558287	0.226476	82.638039	20.326929	99.600189	4.872922	0.000000	-1.120100	0.000000	0.000000	0.000000	-0.708348	-0.099465	0.053004	0.000000	0.000000	4.000000	28.000000	0.000000
2978.808293	-0.052609	0.557918	0.226657	82.540863	21.680679	100.781746	4.883982	0.000000	-1.070848	0.000000	0.000000	0.000000	-0.679782	-0.110824	0.054358	0.000000	0.000000	4.000000	28.000000	0.000000
2978.811626	-0.052609	0.557918	0.226657	82.540863	21.680679	100.781746	4.883982	0.000000	-1.070848	0.000000	0.000000	0.000000	-0.679782	-0.110824	0.054358	0.000000	0.000000	4.000000	28.000000	0.000000
2978.814959	-0.052609	0.557918	0.226657	82.540863	21.680679	100.781746	4.883982	0.000000	-1.070848	0.000000	0.000000	0.000000	-0.679782	-0.110824	0.054358	0.000000	0.000000	4.000000	28.000000	0.000000
2978.818293	-0.054846	0.557473	0.226844	82.453270	22.839075	101.586868	4.894167	0.000000	-1.023295	0.000000	0.000000	0.000000	-0.670813	-0.133424	0.056047	0.000000	0.000000	4.000000	28.000000	0.000000
2978.821626	-0.054846	0.557473	0.226844	82.453270	22.839075	101.586868	4.894167	0.000000	-1.023295	0.000000	0.000000	0.000000	-0.670813	-0.133424	0.056047	0.000000	0.000000	4.000000	28.000000	0.000000
2978.824959	-0.054846	0.557473	0.226844	82.453270	22.839075	101.586868	4.894167	0.000000	-1.023295	0.000000	0.000000	0.000000	-0.670813	-0.133424	0.056047	0.000000	0.000000	4.000000	28.000000	0.000000
2978.828293	-0.056953	0.556969	0.227026	82.420708	23.411690	101.600410	4.903792	0.000000	-0.976126	0.000000	0.000000	0.000000	-0.632156	-0.151147	0.054605	0.000000	0.000000	4.000000	28.000000	0.000000
2978.831626	-0.056953	0.556969	0.227026	82.420708	23.411690	101.600410	4.903792	0.000000	-0.976126	0.000000	0.000000	0.000000	-0.632156	-0.151147	0.054605	0.000000	0.000000	4.000000	28.000000	0.000000
2978.834959	-0.056953	0.556969	0.227026	82.420708	23.411690	101.600410	4.903792	0.000000	-0.976126	0.000000	0.000000	0.000000	-0.632156	-0.151147	0.054605	0.000000	0.000000	4.000000	28.000000	0.000000
2978.838293	-0.059024	0.556381	0.227150	82.442749	23.329401	101.123817	4.912470	0.000000	-0.931473	0.000000	0.000000	0.000000	-0.621498	-0.176619	0.037335	0.000000	0.000000	4.000000	28.000000	0.000000
2978.841626	-0.059024	0.556381	0.227150	82.442749	23.329401	101.123817	4.912470	0.000000	-0.931473	0.000000	0.000000	0.000000	-0.621498	-0.176619	0.037335	0.000000	0.000000	4.000000	28.000000	0.000000
2978.844959	-0.059024	0.556381	0.227150	82.442749	23.329401	101.123817	4.912470	0.000000	-0.931473	0.000000	0.000000	0.000000	-0.621498	-0.176619	0.037335	0.000000	0.000000	4.000000	28.000000	0.000000
2978.848293	-0.061096	0.555770	0.227255	82.482323	23.210072	100.936150	4.920582	0.000000	-0.887623	0.000000	0.000000	0.000000	-0.621501	-0.183091	0.031277	0.000000	0.000000	4.000000	28.000000	0.000000
2978.851626	-0.061096	0.555770	0.227255	82.482323	23.210072	100.936150	4.920582	0.000000	-0.887623	0.000000	0.000000	0.000000	-0.621501	-0.183091	0.031277	0.000000	0.000000	4.000000	28.000000	0.000000
2978.854959	-0.061096	0.555770	0.227255	82.482323	23.210072	100.936150	4.920582	0.000000	-0.887623	0.000000	0.000000	0.000000	-0.621501	-0.183091	0.031277	0.000000	0.000000	4.000000	28.000000	0.000000
2978.858293	-0.063200	0.555176	0.227330	82.528381	22.958593	100.549568	4.928306	0.000000	-0.843682	0.000000	0.000000	0.000000	-0.631060	-0.178275	0.022703	0.000000	0.000000	4.000000	28.000000	0.000000
2978.861626	-0.063200	0.555176	0.227330	82.528381	22.958593	100.549568	4.928306	0.000000	-0.843682	0.000000	0.000000	0.000000	-0.631060	-0.178275	0.022703	0.000000	0.000000	4.000000	28.000000	0.000000
2978.864959	-0.063200	0.555176	0.227330	82.528381	22.958593	100.549568	4.928306	0.000000	-0.843682	0.000000	0.000000	0.000000	-0.631060	-0.178275	0.022703	0.000000	0.000000	4.000000	28.000000	0.000000
2978.868293	-0.065405	0.554586	0.227422	82.565208	22.770330	99.773026	4.935746	0.000000	-0.799003	0.000000	0.000000	0.000000	-0.661516	-0.177024	0.027405	0.000000	0.000000	4.000000	28.000000	0.000000
2978.871626	-0.065405	0.554586	0.227422	82.565208	22.770330	99.773026	4.935746	0.000000	-0.799003	0.000000	0.000000	0.000000	-0.661516	-0.177024	0.027405	0.000000	0.000000	4.000000	28.000000	0.000000
2978.874959	-0.065405	0.554586	0.227422	82.565208	22.770330	99.773026	4.935746	0.000000	-0.799003	0.000000	0.000000	0.000000	-0.661516	-0.177024	0.027405	0.000000	0.000000	4.000000	28.000000	0.000000
2978.878293	-0.067643	0.554033	0.227497	82.590027	22.690481	98.751419	4.943134	0.000000	-0.751949	0.000000	0.000000	0.000000	-0.671460	-0.165892	0.022560	0.000000	0.000000	4.000000	28.000000	0.000000
2978.881626	-0.067643	0.554033	0.227497	82.590027	22.690481	98.751419	4.943134	0.000000	-0.751949	0.000000	0.000000	0.000000	-0.671460	-0.165892	0.022560	0.000000	0.000000	4.000000	28.000000	0.000000
2978.884959	-0.067643	0.554033	0.227497	82.590027	22.690481	98.751419	4.943134	0.000000	-0.751949	0.000000	0.000000	0.000000	-0.671460	-0.165892	0.022560	0.000000	0.000000	4.000000	28.000000	0.000000
2978.888293	-0.069818	0.553538	0.227579	82.608353	22.603086	97.505280	4.950181	0.000000	-0.704071	0.000000	0.000000	0.000000	-0.652540	-0.148432	0.024635	0.000000	0.000000	4.000000	28.000000	0.000000
2978.891626	-0.069818	0.553538	0.227579	82.608353	22.603086	97.505280	4.950181	0.000000	-0.704071	0.000000	0.000000	0.000000	-0.652540	-0.148432	0.024635	0.000000	0.000000	4.000000	28.000000	0.000000
2978.894959	-0.069818	0.553538	0.227579	82.608353	22.603086	97.505280	4.950181	0.000000	-0.704071	0.000000	0.000000	0.000000	-0.652540	-0.148432	0.024635	0.000000	0.000000	4.000000	28.000000	0.000000
2978.898293	-0.071992	0.553060	0.227635	82.627647	22.504158	96.302086	4.956600	0.000000	-0.657356	0.000000	0.000000	0.000000	-0.652293	-0.143589	0.016849	0.000000	0.000000	4.000000	28.000000	0.000000
2978.901626	-0.071992	0.553060	0.227635	82.627647	22.504158	96.302086	4.956600	0.000000	-0.657356	0.000000	0.000000	0.000000	-0.652293	-0.143589	0.016849	0.000000	0.000000	4.000000	28.000000	0.000000
2978.904959	-0.071992	0.553060	0.227635	82.627647	22.504158	96.302086	4.956600	0.000000	-0.657356	0.000000	0.000000	0.000000	-0.652293	-0.143589	0.016849	0.000000	0.000000	4.000000	28.000000	0.000000
2978.908293	-0.074003	0.552597	0.227683	82.646889	22.416496	95.378510	4.962578	0.000000	-0.610585	0.000000	0.000000	0.000000	-0.603223	-0.138704	0.014365	0.000000	0.000000	4.000000	28.000000	0.000000
2978.911626	-0.074003	0.552597	0.227683	82.646889	22.416496	95.378510	4.962578	0.000000	-0.610585	0.000000	0.000000	0.000000	-0.603223	-0.138704	0.014365	0.000000	0.000000	4.000000	28.000000	0.000000
2978.914959	-0.074003	0.552597	0.227683	82.646889	22.416496	95.378510	4.962578	0.000000	-0.610585	0.000000	0.000000	0.000000	-0.603223	-0.138704	0.014365	0.000000	0.000000	4.000000	28.000000	0.000000
2978.918293	-0.075877	0.552126	0.227675	82.671638	22.363512	94.909752	4.967722	0.000000	-0.567218	0.000000	0.000000	0.000000	-0.562334	-0.141466	-0.002351	0.000000	0.000000	4.000000	28.000000	0.000000
2978.921626	-0.075877	0.552126	0.227675	82.671638	22.363512	94.909752	4.967722	0.000000	-0.567218	0.000000	0.000000	0.000000	-0.562334	-0.141466	-0.002351	0.000000	0.000000	4.000000	28.000000	0.000000
2978.924959	-0.075877	0.552126	0.227675	82.671638	22.363512	94.909752	4.967722	0.000000	-0.567218	0.000000	0.000000	0.000000	-0.562334	-0.141466	-0.002351	0.000000	0.000000	4.000000	28.000000	0.000000
2978.928293	-0.077607	0.551674	0.227544	82.706367	22.335903	94.825256	4.972170	0.000000	-0.526809	0.000000	0.000000	0.000000	-0.518946	-0.135541	-0.039413	0.000000	0.000000	4.000000	28.000000	0.000000
2978.931626	-0.077607	0.551674	0.227544	82.706367	22.335903	94.825256	4.972170	0.000000	-0.526809	0.000000	0.000000	0.000000	-0.518946	-0.135541	-0.039413	0.000000	0.000000	4.000000	28.000000	0.000000
2978.934959	-0.077607	0.551674	0.227544	82.706367	22.335903	94.825256	4.972170	0.000000	-0.526809	0.000000	0.000000	0.000000	-0.518946	-0.135541	-0.039413	0.000000	0.000000	4.000000	28.000000	0.000000
2978.938293	-0.079171	0.551314	0.227398	82.737526	22.323315	94.942932	4.975963	0.000000	-0.489688	0.000000	0.000000	0.000000	-0.469135	-0.107959	-0.043783	0.000000	0.000000	4.000000	28.000000	0.000000
2978.941626	-0.079171	0.551314	0.227398	82.737526	22.323315	94.942932	4.975963	0.000000	-0.489688	0.000000	0.000000	0.000000	-0.469135	-0.107959	-0.043783	0.000000	0.000000	4.000000	28.000000	0.000000
2978.944959	-0.079171	0.551314	0.227398	82.737526	22.323315	94.942932	4.975963	0.000000	-0.489688	0.000000	0.000000	0.000000	-0.469135	-0.107959	-0.043783	0.000000	0.000000	4.000000	28.000000	0.000000
2978.948293	-0.080573	0.551147	0.227274	82.748505	22.251221	94.990913	4.979156	0.000000	-0.456075	0.000000	0.000000	0.000000	-0.420542	-0.050179	-0.037239	0.000000	0.000000	4.000000	28.000000	0.000000
2978.951626	-0.080573	0.551147	0.227274	82.748505	22.251221	94.990913	4.979156	0.000000	-0.456075	0.000000	0.000000	0.000000	-0.420542	-0.050179	-0.037239	0.000000	0.000000	4.000000	28.000000	0.000000
2978.954959	-0.080573	0.551147	0.227274	82.748505	22.251221	94.990913	4.979156	0.000000	-0.456075	0.000000	0.000000	0.000000	-0.420542	-0.050179	-0.037239	0.000000	0.000000	4.000000	28.000000	0.000000
2978.958293	-0.081722	0.551122	0.227240	82.742065	22.141645	94.980385	4.981833	0.000000	-0.425842	0.000000	0.000000	0.000000	-0.344740	-0.007365	-0.010205	0.000000	0.000000	4.000000	28.000000	0.000000
2978.961626	-0.081722	0.551122	0.227240	82.742065	22.141645	94.980385	4.981833	0.000000	-0.425842	0.000000	0.000000	0.000000	-0.344740	-0.007365	-0.010205	0.000000	0.000000	4.000000	28.000000	0.000000
2978.964959	-0.081722	0.551122	0.227240	82.742065	22.141645	94.980385	4.981833	0.000000	-0.425842	0.000000	0.000000	0.000000	-0.344740	-0.007365	-0.010205	0.000000	0.000000	4.000000	28.000000	0.000000
2978.968293	-0.081722	0.551122	0.227240	82.721962	21.997320	94.910202	4.983904	0.000000	-0.400880	0.000000	0.000000	0.000000	-0.344740	-0.007365	-0.010205	0.000000	0.000000	4.000000	28.000000	0.000000
2978.971626	-0.082584	0.551257	0.227282	82.721962	21.997320	94.910202	4.983904	0.000000	-0.400880	0.000000	0.000000	0.000000	-0.258621	0.040468	0.012827	0.000000	0.000000	4.000000	28.000000	0.000000
2978.974959	-0.082584	0.551257	0.227282	82.721962	21.997320	94.910202	4.983904	0.000000	-0.400880	0.000000	0.000000	0.000000	-0.258621	0.040468	0.012827	0.000000	0.000000	4.000000	28.000000	0.000000
2978.978293	-0.083094	0.551455	0.227408	82.693573	21.847967	94.804756	4.983904	0.000000	-0.400880	0.000000	0.000000	0.000000	-0.152914	0.059402	0.037566	0.000000	0.000000	4.000000	28.000000	0.000000
2978.981626	-0.083094	0.551455	0.227408	82.693573	21.847967	94.804756	4.983904	0.000000	-0.400880	0.000000	0.000000	0.000000	-0.152914	0.059402	0.037566	0.000000	0.000000	4.000000	28.000000	0.000000
2978.984959	-0.083094	0.551455	0.227408	82.693573	21.847967	94.804756	4.983904	0.000000	-0.400880	0.000000	0.000000	0.000000	-0.152914	0.059402	0.037566	0.000000	0.000000	4.000000	28.000000	0.000000
2978.988293	-0.083094	0.551455	0.227408	82.665352	21.723232	94.684334	4.986239	0.000000	-0.370693	0.000000	0.000000	0.000000	-0.152914	0.059402	0.037566	0.000000	0.000000	4.000000	28.000000	0.000000
2978.991626	-0.083143	0.551666	0.227537	82.665352	21.723232	94.684334	4.986239	0.000000	-0.370693	0.000000	0.000000	0.000000	-0.014620	0.063117	0.038930	0.000000	0.000000	4.000000	28.000000	0.000000
2978.994959	-0.083143	0.551666	0.227537	82.665352	21.723232	94.684334	4.986239	0.000000	-0.370693	0.000000	0.000000	0.000000	-0.014620	0.063117	0.038930	0.000000	0.000000	4.000000	28.000000	0.000000
2978.998293	-0.083143	0.551666	0.227537	82.643684	21.628971	94.559059	4.986239	0.000000	-0.370693	0.000000	0.000000	0.000000	-0.014620	0.063117	0.038930	0.000000	0.000000	4.000000	28.000000	0.000000
2979.001626	-0.083143	0.551666	0.227537	82.643684	21.628971	94.559059	4.986239	0.000000	-0.370693	0.000000	0.000000	0.000000	-0.014620	0.063117	0.038930	0.000000	0.000000	4.000000	28.000000	0.000000
2979.004959	-0.082763	0.551888	0.227668	82.643684	21.628971	94.559059	4.986239	0.000000	-0.370693	0.000000	0.000000	0.000000	0.114000	0.066792	0.039159	0.000000	0.000000	4.000000	28.000000	0.000000
2979.008293	-0.082076	0.552114	0.227719	82.658852	21.486443	94.335114	4.986334	0.000000	-0.369421	0.000000	0.000000	0.000000	0.205936	0.067846	0.015389	0.000000	0.000000	4.000000	28.000000	0.000000
2979.011626	-0.082076	0.552114	0.227719	82.658852	21.486443	94.335114	4.986334	0.000000	-0.369421	0.000000	0.000000	0.000000	0.205936	0.067846	0.015389	0.000000	0.000000	4.000000	28.000000	0.000000
2979.014959	-0.082076	0.552114	0.227719	82.658852	21.486443	94.335114	4.986334	0.000000	-0.369421	0.000000	0.000000	0.000000	0.205936	0.067846	0.015389	0.000000	0.000000	4.000000	28.000000	0.000000
2979.018293	-0.081017	0.552285	0.227690	82.746498	20.892221	93.565865	4.984583	0.000000	-0.392340	0.000000	0.000000	0.000000	0.317587	0.051218	-0.008792	0.000000	0.000000	4.000000	28.000000	0.000000
2979.021626	-0.081017	0.552285	0.227690	82.746498	20.892221	93.565865	4.984583	0.000000	-0.392340	0.000000	0.000000	0.000000	0.317587	0.051218	-0.008792	0.000000	0.000000	4.000000	28.000000	0.000000
2979.024959	-0.081017	0.552285	0.227690	82.746498	20.892221	93.565865	4.984583	0.000000	-0.392340	0.000000	0.000000	0.000000	0.317587	0.051218	-0.008792	0.000000	0.000000	4.000000	28.000000	0.000000
2979.028293	-0.079615	0.552434	0.227537	82.896591	19.703871	92.106293	4.982714	0.000000	-0.415410	0.000000	0.000000	0.000000	0.420601	0.044556	-0.045766	0.000000	0.000000	4.000000	28.000000	0.000000
2979.031626	-0.079615	0.552434	0.227537	82.896591	19.703871	92.106293	4.982714	0.000000	-0.415410	0.000000	0.000000	0.000000	0.420601	0.044556	-0.045766	0.000000	0.000000	4.000000	28.000000	0.000000
2979.034959	-0.079615	0.552434	0.227537	82.896591	19.703871	92.106293	4.982714	0.000000	-0.415410	0.000000	0.000000	0.000000	0.420601	0.044556	-0.045766	0.000000	0.000000	4.000000	28.000000	0.000000
2979.038293	-0.077913	0.552552	0.227338	83.082191	17.808004	89.845161	4.980055	0.000000	-0.446152	0.000000	0.000000	0.000000	0.510705	0.035499	-0.059837	0.000000	0.000000	4.000000	28.000000	0.000000
2979.041626	-0.077913	0.552552	0.227338	83.082191	17.808004	89.845161	4.980055	0.000000	-0.446152	0.000000	0.000000	0.000000	0.510705	0.035499	-0.059837	0.000000	0.000000	4.000000	28.000000	0.000000
2979.044959	-0.077913	0.552552	0.227338	83.082191	17.808004	89.845161	4.980055	0.000000	-0.446152	0.000000	0.000000	0.000000	0.510705	0.035499	-0.059837	0.000000	0.000000	4.000000	28.000000	0.000000
2979.048293	-0.075977	0.552699	0.227090	83.272003	15.014925	86.596748	4.976568	0.000000	-0.483497	0.000000	0.000000	0.000000	0.580805	0.044060	-0.074338	0.000000	0.000000	4.000000	28.000000	0.000000
2979.051626	-0.075977	0.552699	0.227090	83.272003	15.014925	86.596748	4.976568	0.000000	-0.483497	0.000000	0.000000	0.000000	0.580805	0.044060	-0.074338	0.000000	0.000000	4.000000	28.000000	0.000000
2979.054959	-0.075977	0.552699	0.227090	83.272003	15.014925	86.596748	4.976568	0.000000	-0.483497	0.000000	0.000000	0.000000	0.580805	0.044060	-0.074338	0.000000	0.000000	4.000000	28.000000	0.000000
2979.058293	-0.073851	0.552887	0.226884	83.459114	11.453748	82.512123	4.972256	0.000000	-0.525995	0.000000	0.000000	0.000000	0.637813	0.056561	-0.061734	0.000000	0.000000	4.000000	28.000000	0.000000
2979.061626	-0.073851	0.552887	0.226884	83.459114	11.453748	82.512123	4.972256	0.000000	-0.525995	0.000000	0.000000	0.000000	0.637813	0.056561	-0.061734	0.000000	0.000000	4.000000	28.000000	0.000000
2979.064959	-0.073851	0.552887	0.226884	83.459114	11.453748	82.512123	4.972256	0.000000	-0.525995	0.000000	0.000000	0.000000	0.637813	0.056561	-0.061734	0.000000	0.000000	4.000000	28.000000	0.000000
2979.068293	-0.071634	0.553139	0.226722	83.624405	7.116260	77.591347	4.967119	0.000000	-0.572473	0.000000	0.000000	0.000000	0.665194	0.075405	-0.048700	0.000000	0.000000	4.000000	28.000000	0.000000
2979.071626	-0.071634	0.553139	0.226722	83.624405	7.116260	77.591347	4.967119	0.000000	-0.572473	0.000000	0.000000	0.000000	0.665194	0.075405	-0.048700	0.000000	0.000000	4.000000	28.000000	0.000000
2979.074959	-0.071634	0.553139	0.226722	83.624405	7.116260	77.591347	4.967119	0.000000	-0.572473	0.000000	0.000000	0.000000	0.665194	0.075405	-0.048700	0.000000	0.000000	4.000000	28.000000	0.000000
2979.078293	-0.069262	0.553436	0.226628	83.737099	2.267061	72.120735	4.961319	0.000000	-0.620735	0.000000	0.000000	0.000000	0.711566	0.089245	-0.028354	0.000000	0.000000	4.000000	28.000000	0.000000
2979.081626	-0.069262	0.553436	0.226628	83.737099	2.267061	72.120735	4.961319	0.000000	-0.620735	0.000000	0.000000	0.000000	0.711566	0.089245	-0.028354	0.000000	0.000000	4.000000	28.000000	0.000000
2979.084959	-0.069262	0.553436	0.226628	83.737099	2.267061	72.120735	4.961319	0.000000	-0.620735	0.000000	0.000000	0.000000	0.711566	0.089245	-0.028354	0.000000	0.000000	4.000000	28.000000	0.000000
2979.088293	-0.066770	0.553726	0.226620	83.790665	-2.421068	66.827438	4.954634	0.000000	-0.672012	0.000000	0.000000	0.000000	0.747652	0.086938	-0.002260	0.000000	0.000000	4.000000	28.000000	0.000000
2979.091626	-0.066770	0.553726	0.226620	83.790665	-2.421068	66.827438	4.954634	0.000000	-0.672012	0.000000	0.000000	0.000000	0.747652	0.086938	-0.002260	0.000000	0.000000	4.000000	28.000000	0.000000
2979.094959	-0.066770	0.553726	0.226620	83.790665	-2.421068	66.827438	4.954634	0.000000	-0.672012	0.000000	0.000000	0.000000	0.747652	0.086938	-0.002260	0.000000	0.000000	4.000000	28.000000	0.000000
2979.098293	-0.064122	0.554025	0.226683	83.787254	-6.424040	62.287918	4.947097	0.000000	-0.725417	0.000000	0.000000	0.000000	0.794256	0.089573	0.018779	0.000000	0.000000	4.000000	28.000000	0.000000
2979.101626	-0.064122	0.554025	0.226683	83.787254	-6.424040	62.287918	4.947097	0.000000	-0.725417	0.000000	0.000000	0.000000	0.794256	0.089573	0.018779	0.000000	0.000000	4.000000	28.000000	0.000000
2979.104959	-0.064122	0.554025	0.226683	83.787254	-6.424040	62.287918	4.947097	0.000000	-0.725417	0.000000	0.000000	0.000000	0.794256	0.089573	0.018779	0.000000	0.000000	4.000000	28.000000	0.000000
2979.108293	-0.061318	0.554274	0.226805	83.756783	-9.456808	58.826153	4.938527	0.000000	-0.781639	0.000000	0.000000	0.000000	0.841302	0.074713	0.036849	0.000000	0.000000	4.000000	28.000000	0.000000
2979.111626	-0.061318	0.554274	0.226805	83.756783	-9.456808	58.826153	4.938527	0.000000	-0.781639	0.000000	0.000000	0.000000	0.841302	0.074713	0.036849	0.000000	0.000000	4.000000	28.000000	0.000000
2979.114959	-0.061318	0.554274	0.226805	83.756783	-9.456808	58.826153	4.938527	0.000000	-0.781639	0.000000	0.000000	0.000000	0.841302	0.074713	0.036849	0.000000	0.000000	4.000000	28.000000	0.000000
2979.118293	-0.058419	0.554489	0.226962	83.712036	-11.732489	56.195599	4.928829	0.000000	-0.840624	0.000000	0.000000	0.000000	0.869553	0.064787	0.047091	0.000000	0.000000	4.000000	28.000000	0.000000
2979.121626	-0.058419	0.554489	0.226962	83.712036	-11.732489	56.195599	4.928829	0.000000	-0.840624	0.000000	0.000000	0.000000	0.869553	0.064787	0.047091	0.000000	0.000000	4.000000	28.000000	0.000000
2979.124959	-0.058419	0.554489	0.226962	83.712036	-11.732489	56.195599	4.928829	0.000000	-0.840624	0.000000	0.000000	0.000000	0.869553	0.064787	0.047091	0.000000	0.000000	4.000000	28.000000	0.000000
2979.128293	-0.055427	0.554694	0.227166	83.657822	-13.781444	53.926250	4.918145	0.000000	-0.901031	0.000000	0.000000	0.000000	0.897623	0.061215	0.061011	0.000000	0.000000	4.000000	28.000000	0.000000
2979.131626	-0.055427	0.554694	0.227166	83.657822	-13.781444	53.926250	4.918145	0.000000	-0.901031	0.000000	0.000000	0.000000	0.897623	0.061215	0.061011	0.000000	0.000000	4.000000	28.000000	0.000000
2979.134959	-0.055427	0.554694	0.227166	83.657822	-13.781444	53.926250	4.918145	0.000000	-0.901031	0.000000	0.000000	0.000000	0.897623	0.061215	0.061011	0.000000	0.000000	4.000000	28.000000	0.000000
2979.138293	-0.052439	0.554907	0.227420	83.587662	-15.727848	52.090633	4.906445	0.000000	-0.962707	0.000000	0.000000	0.000000	0.896347	0.063965	0.076354	0.000000	0.000000	4.000000	28.000000	0.000000
2979.141626	-0.052439	0.554907	0.227420	83.587662	-15.727848	52.090633	4.906445	0.000000	-0.962707	0.000000	0.000000	0.000000	0.896347	0.063965	0.076354	0.000000	0.000000	4.000000	28.000000	0.000000
2979.144959	-0.052439	0.554907	0.227420	83.587662	-15.727848	52.090633	4.906445	0.000000	-0.962707	0.000000	0.000000	0.000000	0.896347	0.063965	0.076354	0.000000	0.000000	4.000000	28.000000	0.000000
2979.148293	-0.049457	0.555171	0.227753	83.510979	-17.284798	51.032181	4.894121	0.000000	-1.023513	0.000000	0.000000	0.000000	0.894724	0.079343	0.099738	0.000000	0.000000	4.000000	28.000000	0.000000
2979.151626	-0.049457	0.555171	0.227753	83.510979	-17.284798	51.032181	4.894121	0.000000	-1.023513	0.000000	0.000000	0.000000	0.894724	0.079343	0.099738	0.000000	0.000000	4.000000	28.000000	0.000000
2979.154959	-0.049457	0.555171	0.227753	83.510979	-17.284798	51.032181	4.894121	0.000000	-1.023513	0.000000	0.000000	0.000000	0.894724	0.079343	0.099738	0.000000	0.000000	4.000000	28.000000	0.000000
2979.158293	-0.046507	0.555478	0.228097	83.432365	-18.143059	50.746880	4.881247	0.000000	-1.083250	0.000000	0.000000	0.000000	0.884995	0.092032	0.103176	0.000000	0.000000	4.000000	28.000000	0.000000
2979.161626	-0.046507	0.555478	0.228097	83.432365	-18.143059	50.746880	4.881247	0.000000	-1.083250	0.000000	0.000000	0.000000	0.884995	0.092032	0.103176	0.000000	0.000000	4.000000	28.000000	0.000000
2979.164959	-0.046507	0.555478	0.228097	83.432365	-18.143059	50.746880	4.881247	0.000000	-1.083250	0.000000	0.000000	0.000000	0.884995	0.092032	0.103176	0.000000	0.000000	4.000000	28.000000	0.000000
2979.168293	-0.043557	0.555789	0.228460	83.382629	-18.031658	51.208076	4.867925	0.000000	-1.141622	0.000000	0.000000	0.000000	0.885001	0.093436	0.108939	0.000000	0.000000	4.000000	28.000000	0.000000
2979.171626	-0.043557	0.555789	0.228460	83.382629	-18.031658	51.208076	4.867925	0.000000	-1.141622	0.000000	0.000000	0.000000	0.885001	0.093436	0.108939	0.000000	0.000000	4.000000	28.000000	0.000000
2979.174959	-0.043557	0.555789	0.228460	83.382629	-18.031658	51.208076	4.867925	0.000000	-1.141622	0.000000	0.000000	0.000000	0.885001	0.093436	0.108939	0.000000	0.000000	4.000000	28.000000	0.000000
2979.178293	-0.040604	0.556080	0.228797	83.366295	-17.345442	52.029697	4.854053	0.000000	-1.199237	0.000000	0.000000	0.000000	0.885924	0.087163	0.101052	0.000000	0.000000	4.000000	28.000000	0.000000
2979.181626	-0.040604	0.556080	0.228797	83.366295	-17.345442	52.029697	4.854053	0.000000	-1.199237	0.000000	0.000000	0.000000	0.885924	0.087163	0.101052	0.000000	0.000000	4.000000	28.000000	0.000000
2979.184959	-0.040604	0.556080	0.228797	83.366295	-17.345442	52.029697	4.854053	0.000000	-1.199237	0.000000	0.000000	0.000000	0.885924	0.087163	0.101052	0.000000	0.000000	4.000000	28.000000	0.000000
2979.188293	-0.037546	0.556319	0.229035	83.448540	-16.471708	52.956432	4.839581	0.000000	-1.256366	0.000000	0.000000	0.000000	0.917370	0.071732	0.071498	0.000000	0.000000	4.000000	28.000000	0.000000
2979.191626	-0.037546	0.556319	0.229035	83.448540	-16.471708	52.956432	4.839581	0.000000	-1.256366	0.000000	0.000000	0.000000	0.917370	0.071732	0.071498	0.000000	0.000000	4.000000	28.000000	0.000000
2979.194959	-0.037546	0.556319	0.229035	83.448540	-16.471708	52.956432	4.839581	0.000000	-1.256366	0.000000	0.000000	0.000000	0.917370	0.071732	0.071498	0.000000	0.000000	4.000000	28.000000	0.000000
2979.198293	-0.034414	0.556498	0.229108	83.708733	-15.529385	53.969559	4.823873	0.000000	-1.315390	0.000000	0.000000	0.000000	0.939654	0.053532	0.021793	0.000000	0.000000	4.000000	28.000000	0.000000
2979.201626	-0.034414	0.556498	0.229108	83.708733	-15.529385	53.969559	4.823873	0.000000	-1.315390	0.000000	0.000000	0.000000	0.939654	0.053532	0.021793	0.000000	0.000000	4.000000	28.000000	0.000000
2979.204959	-0.034414	0.556498	0.229108	83.708733	-15.529385	53.969559	4.823873	0.000000	-1.315390	0.000000	0.000000	0.000000	0.939654	0.053532	0.021793	0.000000	0.000000	4.000000	28.000000	0.000000
2979.208293	-0.031207	0.556664	0.228957	84.135124	-14.441221	55.145405	4.806915	0.000000	-1.376066	0.000000	0.000000	0.000000	0.962056	0.050038	-0.045126	0.000000	0.000000	4.000000	28.000000	0.000000
2979.211626	-0.031207	0.556664	0.228957	84.135124	-14.441221	55.145405	4.806915	0.000000	-1.376066	0.000000	0.000000	0.000000	0.962056	0.050038	-0.045126	0.000000	0.000000	4.000000	28.000000	0.000000
2979.214959	-0.031207	0.556664	0.228957	84.135124	-14.441221	55.145405	4.806915	0.000000	-1.376066	0.000000	0.000000	0.000000	0.962056	0.050038	-0.045126	0.000000	0.000000	4.000000	28.000000	0.000000
2979.218293	-0.027932	0.556812	0.228666	84.635605	-13.301509	56.386436	4.788522	0.000000	-1.438771	0.000000	0.000000	0.000000	0.982526	0.044409	-0.087499	0.000000	0.000000	4.000000	28.000000	0.000000
2979.221626	-0.027932	0.556812	0.228666	84.635605	-13.301509	56.386436	4.788522	0.000000	-1.438771	0.000000	0.000000	0.000000	0.982526	0.044409	-0.087499	0.000000	0.000000	4.000000	28.000000	0.000000
2979.224959	-0.027932	0.556812	0.228666	84.635605	-13.301509	56.386436	4.788522	0.000000	-1.438771	0.000000	0.000000	0.000000	0.982526	0.044409	-0.087499	0.000000	0.000000	4.000000	28.000000	0.000000
2979.228293	-0.024624	0.556983	0.228257	85.138237	-12.271093	57.439548	4.768763	0.000000	-1.502963	0.000000	0.000000	0.000000	0.992351	0.051316	-0.122572	0.000000	0.000000	4.000000	28.000000	0.000000
2979.231626	-0.024624	0.556983	0.228257	85.138237	-12.271093	57.439548	4.768763	0.000000	-1.502963	0.000000	0.000000	0.000000	0.992351	0.051316	-0.122572	0.000000	0.000000	4.000000	28.000000	0.000000
2979.234959	-0.024624	0.556983	0.228257	85.138237	-12.271093	57.439548	4.768763	0.000000	-1.502963	0.000000	0.000000	0.000000	0.992351	0.051316	-0.122572	0.000000	0.000000	4.000000	28.000000	0.000000
2979.238293	-0.021317	0.557194	0.227711	85.601448	-11.396231	58.303745	4.747826	0.000000	-1.567847	0.000000	0.000000	0.000000	0.992119	0.063095	-0.163842	0.000000	0.000000	4.000000	28.000000	0.000000
2979.241626	-0.021317	0.557194	0.227711	85.601448	-11.396231	58.303745	4.747826	0.000000	-1.567847	0.000000	0.000000	0.000000	0.992119	0.063095	-0.163842	0.000000	0.000000	4.000000	28.000000	0.000000
2979.244959	-0.021317	0.557194	0.227711	85.601448	-11.396231	58.303745	4.747826	0.000000	-1.567847	0.000000	0.000000	0.000000	0.992119	0.063095	-0.163842	0.000000	0.000000	4.000000	28.000000	0.000000
2979.248293	-0.018079	0.557415	0.227095	86.001144	-10.922722	58.704842	4.725827	0.000000	-1.632959	0.000000	0.000000	0.000000	0.971298	0.066367	-0.184735	0.000000	0.000000	4.000000	28.000000	0.000000
2979.251626	-0.018079	0.557415	0.227095	86.001144	-10.922722	58.704842	4.725827	0.000000	-1.632959	0.000000	0.000000	0.000000	0.971298	0.066367	-0.184735	0.000000	0.000000	4.000000	28.000000	0.000000
2979.254959	-0.018079	0.557415	0.227095	86.001144	-10.922722	58.704842	4.725827	0.000000	-1.632959	0.000000	0.000000	0.000000	0.971298	0.066367	-0.184735	0.000000	0.000000	4.000000	28.000000	0.000000
2979.258293	-0.014879	0.557701	0.226387	86.341415	-10.831999	58.698914	4.703337	0.000000	-1.696650	0.000000	0.000000	0.000000	0.960185	0.085703	-0.212514	0.000000	0.000000	4.000000	28.000000	0.000000
2979.261626	-0.014879	0.557701	0.226387	86.341415	-10.831999	58.698914	4.703337	0.000000	-1.696650	0.000000	0.000000	0.000000	0.960185	0.085703	-0.212514	0.000000	0.000000	4.000000	28.000000	0.000000
2979.264959	-0.014879	0.557701	0.226387	86.341415	-10.831999	58.698914	4.703337	0.000000	-1.696650	0.000000	0.000000	0.000000	0.960185	0.085703	-0.212514	0.000000	0.000000	4.000000	28.000000	0.000000
2979.268293	-0.011748	0.558029	0.225572	86.620316	-11.007975	58.491249	4.680106	0.000000	-1.759719	0.000000	0.000000	0.000000	0.939108	0.098600	-0.244453	0.000000	0.000000	4.000000	28.000000	0.000000
2979.271626	-0.011748	0.558029	0.225572	86.620316	-11.007975	58.491249	4.680106	0.000000	-1.759719	0.000000	0.000000	0.000000	0.939108	0.098600	-0.244453	0.000000	0.000000	4.000000	28.000000	0.000000
2979.274959	-0.011748	0.558029	0.225572	86.620316	-11.007975	58.491249	4.680106	0.000000	-1.759719	0.000000	0.000000	0.000000	0.939108	0.098600	-0.244453	0.000000	0.000000	4.000000	28.000000	0.000000
2979.278293	-0.008625	0.558331	0.224695	86.848053	-11.260923	58.093575	4.656323	0.000000	-1.821718	0.000000	0.000000	0.000000	0.936967	0.090456	-0.262950	0.000000	0.000000	4.000000	28.000000	0.000000
2979.281626	-0.008625	0.558331	0.224695	86.848053	-11.260923	58.093575	4.656323	0.000000	-1.821718	0.000000	0.000000	0.000000	0.936967	0.090456	-0.262950	0.000000	0.000000	4.000000	28.000000	0.000000
2979.284959	-0.008625	0.558331	0.224695	86.848053	-11.260923	58.093575	4.656323	0.000000	-1.821718	0.000000	0.000000	0.000000	0.936967	0.090456	-0.262950	0.000000	0.000000	4.000000	28.000000	0.000000
2979.288293	-0.005606	0.558696	0.223726	87.012596	-11.571147	57.529243	4.631668	0.000000	-1.883521	0.000000	0.000000	0.000000	0.905595	0.109473	-0.290766	0.000000	0.000000	4.000000	28.000000	0.000000
2979.291626	-0.005606	0.558696	0.223726	87.012596	-11.571147	57.529243	4.631668	0.000000	-1.883521	0.000000	0.000000	0.000000	0.905595	0.109473	-0.290766	0.000000	0.000000	4.000000	28.000000	0.000000
2979.294959	-0.005606	0.558696	0.223726	87.012596	-11.571147	57.529243	4.631668	0.000000	-1.883521	0.000000	0.000000	0.000000	0.905595	0.109473	-0.290766	0.000000	0.000000	4.000000	28.000000	0.000000
2979.298293	-0.002661	0.559112	0.222717	87.106323	-11.693755	57.159214	4.606753	0.000000	-1.943662	0.000000	0.000000	0.000000	0.883642	0.124954	-0.302776	0.000000	0.000000	4.000000	28.000000	0.000000
2979.301626	-0.002661	0.559112	0.222717	87.106323	-11.693755	57.159214	4.606753	0.000000	-1.943662	0.000000	0.000000	0.000000	0.883642	0.124954	-0.302776	0.000000	0.000000	4.000000	28.000000	0.000000
2979.304959	-0.002661	0.559112	0.222717	87.106323	-11.693755	57.159214	4.606753	0.000000	-1.943662	0.000000	0.000000	0.000000	0.883642	0.124954	-0.302776	0.000000	0.000000	4.000000	28.000000	0.000000
2979.308293	0.000179	0.559574	0.221753	87.133240	-11.562337	57.059055	4.581539	0.000000	-2.002375	0.000000	0.000000	0.000000	0.851995	0.138481	-0.289264	0.000000	0.000000	4.000000	28.000000	0.000000
2979.311626	0.000179	0.559574	0.221753	87.133240	-11.562337	57.059055	4.581539	0.000000	-2.002375	0.000000	0.000000	0.000000	0.851995	0.138481	-0.289264	0.000000	0.000000	4.000000	28.000000	0.000000
2979.314959	0.000179	0.559574	0.221753	87.133240	-11.562337	57.059055	4.581539	0.000000	-2.002375	0.000000	0.000000	0.000000	0.851995	0.138481	-0.289264	0.000000	0.000000	4.000000	28.000000	0.000000
2979.318293	0.002722	0.560107	0.220882	87.123291	-11.261575	57.183048	4.556601	0.000000	-2.058491	0.000000	0.000000	0.000000	0.762796	0.159804	-0.261211	0.000000	0.000000	4.000000	28.000000	0.000000
2979.321626	0.002722	0.560107	0.220882	87.123291	-11.261575	57.183048	4.556601	0.000000	-2.058491	0.000000	0.000000	0.000000	0.762796	0.159804	-0.261211	0.000000	0.000000	4.000000	28.000000	0.000000
2979.324959	0.002722	0.560107	0.220882	87.123291	-11.261575	57.183048	4.556601	0.000000	-2.058491	0.000000	0.000000	0.000000	0.762796	0.159804	-0.261211	0.000000	0.000000	4.000000	28.000000	0.000000
2979.328293	0.005034	0.560695	0.220127	87.040642	-10.465652	57.900833	4.533716	0.000000	-2.108416	0.000000	0.000000	0.000000	0.693605	0.176383	-0.226455	0.000000	0.000000	4.000000	28.000000	0.000000
2979.331626	0.005034	0.560695	0.220127	87.040642	-10.465652	57.900833	4.533716	0.000000	-2.108416	0.000000	0.000000	0.000000	0.693605	0.176383	-0.226455	0.000000	0.000000	4.000000	28.000000	0.000000
2979.334959	0.005034	0.560695	0.220127	87.040642	-10.465652	57.900833	4.533716	0.000000	-2.108416	0.000000	0.000000	0.000000	0.693605	0.176383	-0.226455	0.000000	0.000000	4.000000	28.000000	0.000000
2979.338293	0.006989	0.561343	0.219525	86.936310	-8.802972	59.793900	4.512620	0.000000	-2.153198	0.000000	0.000000	0.000000	0.586569	0.194551	-0.180689	0.000000	0.000000	4.000000	28.000000	0.000000
2979.341626	0.006989	0.561343	0.219525	86.936310	-8.802972	59.793900	4.512620	0.000000	-2.153198	0.000000	0.000000	0.000000	0.586569	0.194551	-0.180689	0.000000	0.000000	4.000000	28.000000	0.000000
2979.344959	0.006989	0.561343	0.219525	86.936310	-8.802972	59.793900	4.512620	0.000000	-2.153198	0.000000	0.000000	0.000000	0.586569	0.194551	-0.180689	0.000000	0.000000	4.000000	28.000000	0.000000
2979.348293	0.008589	0.562027	0.219032	86.828926	-6.274429	62.865444	4.494619	0.000000	-2.190525	0.000000	0.000000	0.000000	0.480043	0.205080	-0.147805	0.000000	0.000000	4.000000	28.000000	0.000000
2979.351626	0.008589	0.562027	0.219032	86.828926	-6.274429	62.865444	4.494619	0.000000	-2.190525	0.000000	0.000000	0.000000	0.480043	0.205080	-0.147805	0.000000	0.000000	4.000000	28.000000	0.000000
2979.354959	0.008589	0.562027	0.219032	86.828926	-6.274429	62.865444	4.494619	0.000000	-2.190525	0.000000	0.000000	0.000000	0.480043	0.205080	-0.147805	0.000000	0.000000	4.000000	28.000000	0.000000
2979.358293	0.009900	0.562730	0.218670	86.740334	-2.355123	67.403160	4.479694	0.000000	-2.220888	0.000000	0.000000	0.000000	0.393317	0.210935	-0.108629	0.000000	0.000000	4.000000	28.000000	0.000000
2979.361626	0.009900	0.562730	0.218670	86.740334	-2.355123	67.403160	4.479694	0.000000	-2.220888	0.000000	0.000000	0.000000	0.393317	0.210935	-0.108629	0.000000	0.000000	4.000000	28.000000	0.000000
2979.364959	0.009900	0.562730	0.218670	86.740334	-2.355123	67.403160	4.479694	0.000000	-2.220888	0.000000	0.000000	0.000000	0.393317	0.210935	-0.108629	0.000000	0.000000	4.000000	28.000000	0.000000
2979.368293	0.010858	0.563443	0.218376	86.689209	3.394405	73.512512	4.467508	0.000000	-2.245300	0.000000	0.000000	0.000000	0.287398	0.213819	-0.088256	0.000000	0.000000	4.000000	28.000000	0.000000
2979.371626	0.010858	0.563443	0.218376	86.689209	3.394405	73.512512	4.467508	0.000000	-2.245300	0.000000	0.000000	0.000000	0.287398	0.213819	-0.088256	0.000000	0.000000	4.000000	28.000000	0.000000
2979.374959	0.010858	0.563443	0.218376	86.689209	3.394405	73.512512	4.467508	0.000000	-2.245300	0.000000	0.000000	0.000000	0.287398	0.213819	-0.088256	0.000000	0.000000	4.000000	28.000000	0.000000
2979.378293	0.010858	0.563443	0.218376	86.586716	10.822262	81.192574	4.458413	0.000000	-2.263306	0.000000	0.000000	0.000000	0.287398	0.213819	-0.088256	0.000000	0.000000	4.000000	28.000000	0.000000
2979.381626	0.011464	0.564112	0.218176	86.586716	10.822262	81.192574	4.458413	0.000000	-2.263306	0.000000	0.000000	0.000000	0.181828	0.200951	-0.059892	0.000000	0.000000	4.000000	28.000000	0.000000
2979.384959	0.011464	0.564112	0.218176	86.586716	10.822262	81.192574	4.458413	0.000000	-2.263306	0.000000	0.000000	0.000000	0.181828	0.200951	-0.059892	0.000000	0.000000	4.000000	28.000000	0.000000
2979.388293	0.011719	0.564740	0.218072	86.402718	18.988878	89.698326	4.458413	0.000000	-2.263306	0.000000	0.000000	0.000000	0.076425	0.188196	-0.031190	0.000000	0.000000	4.000000	28.000000	0.000000
2979.391626	0.011719	0.564740	0.218072	86.402718	18.988878	89.698326	4.458413	0.000000	-2.263306	0.000000	0.000000	0.000000	0.076425	0.188196	-0.031190	0.000000	0.000000	4.000000	28.000000	0.000000
2979.394959	0.011719	0.564740	0.218072	86.402718	18.988878	89.698326	4.458413	0.000000	-2.263306	0.000000	0.000000	0.000000	0.076425	0.188196	-0.031190	0.000000	0.000000	4.000000	28.000000	0.000000
2979.398293	0.011719	0.564740	0.218072	86.131927	26.635902	97.738579	4.450023	0.000000	-2.279758	0.000000	0.000000	0.000000	0.076425	0.188196	-0.031190	0.000000	0.000000	4.000000	28.000000	0.000000
2979.401626	0.011655	0.565346	0.218077	86.131927	26.635902	97.738579	4.450023	0.000000	-2.279758	0.000000	0.000000	0.000000	-0.019212	0.181800	0.001524	0.000000	0.000000	4.000000	28.000000	0.000000
2979.404959	0.011655	0.565346	0.218077	86.131927	26.635902	97.738579	4.450023	0.000000	-2.279758	0.000000	0.000000	0.000000	-0.019212	0.181800	0.001524	0.000000	0.000000	4.000000	28.000000	0.000000
2979.408293	0.011304	0.565873	0.218183	85.800072	33.019741	104.537079	4.450023	0.000000	-2.279758	0.000000	0.000000	0.000000	-0.105280	0.158111	0.031809	0.000000	0.000000	4.000000	28.000000	0.000000
2979.411626	0.011304	0.565873	0.218183	85.800072	33.019741	104.537079	4.450023	0.000000	-2.279758	0.000000	0.000000	0.000000	-0.105280	0.158111	0.031809	0.000000	0.000000	4.000000	28.000000	0.000000
2979.414959	0.011304	0.565873	0.218183	85.800072	33.019741	104.537079	4.450023	0.000000	-2.279758	0.000000	0.000000	0.000000	-0.105280	0.158111	0.031809	0.000000	0.000000	4.000000	28.000000	0.000000
2979.418293	0.011304	0.565873	0.218183	85.444305	37.932072	109.856621	4.453925	0.000000	-2.272124	0.000000	0.000000	0.000000	-0.105280	0.158111	0.031809	0.000000	0.000000	4.000000	28.000000	0.000000
2979.421626	0.010635	0.566347	0.218437	85.444305	37.932072	109.856621	4.453925	0.000000	-2.272124	0.000000	0.000000	0.000000	-0.200836	0.142368	0.075969	0.000000	0.000000	4.000000	28.000000	0.000000
2979.424959	0.010635	0.566347	0.218437	85.444305	37.932072	109.856621	4.453925	0.000000	-2.272124	0.000000	0.000000	0.000000	-0.200836	0.142368	0.075969	0.000000	0.000000	4.000000	28.000000	0.000000
2979.428293	0.009709	0.566801	0.218796	85.083305	41.564869	113.886543	4.453925	0.000000	-2.272124	0.000000	0.000000	0.000000	-0.277540	0.136154	0.107940	0.000000	0.000000	4.000000	28.000000	0.000000
2979.431626	0.009709	0.566801	0.218796	85.083305	41.564869	113.886543	4.453925	0.000000	-2.272124	0.000000	0.000000	0.000000	-0.277540	0.136154	0.107940	0.000000	0.000000	4.000000	28.000000	0.000000
2979.434959	0.009709	0.566801	0.218796	85.083305	41.564869	113.886543	4.453925	0.000000	-2.272124	0.000000	0.000000	0.000000	-0.277540	0.136154	0.107940	0.000000	0.000000	4.000000	28.000000	0.000000
2979.438293	0.008593	0.567208	0.219332	84.711098	44.415970	117.138672	4.469590	0.000000	-2.241153	0.000000	0.000000	0.000000	-0.334958	0.122045	0.160679	0.000000	0.000000	4.000000	28.000000	0.000000
2979.441626	0.008593	0.567208	0.219332	84.711098	44.415970	117.138672	4.469590	0.000000	-2.241153	0.000000	0.000000	0.000000	-0.334958	0.122045	0.160679	0.000000	0.000000	4.000000	28.000000	0.000000
2979.444959	0.008593	0.567208	0.219332	84.711098	44.415970	117.138672	4.469590	0.000000	-2.241153	0.000000	0.000000	0.000000	-0.334958	0.122045	0.160679	0.000000	0.000000	4.000000	28.000000	0.000000
2979.448293	0.007283	0.567552	0.219944	84.344940	46.665581	119.786919	4.480871	0.000000	-2.218513	0.000000	0.000000	0.000000	-0.393089	0.103184	0.183674	0.000000	0.000000	4.000000	28.000000	0.000000
2979.451626	0.007283	0.567552	0.219944	84.344940	46.665581	119.786919	4.480871	0.000000	-2.218513	0.000000	0.000000	0.000000	-0.393089	0.103184	0.183674	0.000000	0.000000	4.000000	28.000000	0.000000
2979.454959	0.007283	0.567552	0.219944	84.344940	46.665581	119.786919	4.480871	0.000000	-2.218513	0.000000	0.000000	0.000000	-0.393089	0.103184	0.183674	0.000000	0.000000	4.000000	28.000000	0.000000
2979.458293	0.005746	0.567822	0.220684	83.985229	48.392719	121.910042	4.493901	0.000000	-2.191998	0.000000	0.000000	0.000000	-0.461031	0.081069	0.221925	0.000000	0.000000	4.000000	28.000000	0.000000
2979.461626	0.005746	0.567822	0.220684	83.985229	48.392719	121.910042	4.493901	0.000000	-2.191998	0.000000	0.000000	0.000000	-0.461031	0.081069	0.221925	0.000000	0.000000	4.000000	28.000000	0.000000
2979.464959	0.005746	0.567822	0.220684	83.985229	48.392719	121.910042	4.493901	0.000000	-2.191998	0.000000	0.000000	0.000000	-0.461031	0.081069	0.221925	0.000000	0.000000	4.000000	28.000000	0.000000
2979.468293	0.004077	0.567986	0.221470	83.656342	49.734795	123.631599	4.509068	0.000000	-2.160624	0.000000	0.000000	0.000000	-0.500598	0.049324	0.235962	0.000000	0.000000	4.000000	28.000000	0.000000
2979.471626	0.004077	0.567986	0.221470	83.656342	49.734795	123.631599	4.509068	0.000000	-2.160624	0.000000	0.000000	0.000000	-0.500598	0.049324	0.235962	0.000000	0.000000	4.000000	28.000000	0.000000
2979.474959	0.004077	0.567986	0.221470	83.656342	49.734795	123.631599	4.509068	0.000000	-2.160624	0.000000	0.000000	0.000000	-0.500598	0.049324	0.235962	0.000000	0.000000	4.000000	28.000000	0.000000
2979.478293	0.002308	0.568034	0.222238	83.408195	50.506481	124.727737	4.525229	0.000000	-2.126572	0.000000	0.000000	0.000000	-0.530796	0.014307	0.230195	0.000000	0.000000	4.000000	28.000000	0.000000
2979.481626	0.002308	0.568034	0.222238	83.408195	50.506481	124.727737	4.525229	0.000000	-2.126572	0.000000	0.000000	0.000000	-0.530796	0.014307	0.230195	0.000000	0.000000	4.000000	28.000000	0.000000
2979.484959	0.002308	0.568034	0.222238	83.408195	50.506481	124.727737	4.525229	0.000000	-2.126572	0.000000	0.000000	0.000000	-0.530796	0.014307	0.230195	0.000000	0.000000	4.000000	28.000000	0.000000
2979.488293	0.000405	0.567965	0.222985	83.302559	50.413368	124.852173	4.541844	0.000000	-2.090851	0.000000	0.000000	0.000000	-0.570739	-0.020817	0.224248	0.000000	0.000000	4.000000	28.000000	0.000000
2979.491626	0.000405	0.567965	0.222985	83.302559	50.413368	124.852173	4.541844	0.000000	-2.090851	0.000000	0.000000	0.000000	-0.570739	-0.020817	0.224248	0.000000	0.000000	4.000000	28.000000	0.000000
2979.494959	0.000405	0.567965	0.222985	83.302559	50.413368	124.852173	4.541844	0.000000	-2.090851	0.000000	0.000000	0.000000	-0.570739	-0.020817	0.224248	0.000000	0.000000	4.000000	28.000000	0.000000
2979.498293	-0.001566	0.567789	0.223661	83.305725	49.830414	124.410149	4.559134	0.000000	-2.052877	0.000000	0.000000	0.000000	-0.591338	-0.052847	0.202572	0.000000	0.000000	4.000000	28.000000	0.000000
2979.501626	-0.001566	0.567789	0.223661	83.305725	49.830414	124.410149	4.559134	0.000000	-2.052877	0.000000	0.000000	0.000000	-0.591338	-0.052847	0.202572	0.000000	0.000000	4.000000	28.000000	0.000000
2979.504959	-0.001566	0.567789	0.223661	83.305725	49.830414	124.410149	4.559134	0.000000	-2.052877	0.000000	0.000000	0.000000	-0.591338	-0.052847	0.202572	0.000000	0.000000	4.000000	28.000000	0.000000
2979.508293	-0.003638	0.567585	0.224283	83.324501	49.204681	123.920700	4.576397	0.000000	-2.014097	0.000000	0.000000	0.000000	-0.621552	-0.060982	0.186811	0.000000	0.000000	4.000000	28.000000	0.000000
2979.511626	-0.003638	0.567585	0.224283	83.324501	49.204681	123.920700	4.576397	0.000000	-2.014097	0.000000	0.000000	0.000000	-0.621552	-0.060982	0.186811	0.000000	0.000000	4.000000	28.000000	0.000000
2979.514959	-0.003638	0.567585	0.224283	83.324501	49.204681	123.920700	4.576397	0.000000	-2.014097	0.000000	0.000000	0.000000	-0.621552	-0.060982	0.186811	0.000000	0.000000	4.000000	28.000000	0.000000
2979.518293	-0.005875	0.567318	0.224858	83.342499	48.629955	123.502731	4.593936	0.000000	-1.973766	0.000000	0.000000	0.000000	-0.671156	-0.080280	0.172476	0.000000	0.000000	4.000000	28.000000	0.000000
2979.521626	-0.005875	0.567318	0.224858	83.342499	48.629955	123.502731	4.593936	0.000000	-1.973766	0.000000	0.000000	0.000000	-0.671156	-0.080280	0.172476	0.000000	0.000000	4.000000	28.000000	0.000000
2979.524959	-0.005875	0.567318	0.224858	83.342499	48.629955	123.502731	4.593936	0.000000	-1.973766	0.000000	0.000000	0.000000	-0.671156	-0.080280	0.172476	0.000000	0.000000	4.000000	28.000000	0.000000
2979.528293	-0.008310	0.567044	0.225390	83.346512	48.196033	123.257759	4.612216	0.000000	-1.930665	0.000000	0.000000	0.000000	-0.730505	-0.082042	0.159688	0.000000	0.000000	4.000000	28.000000	0.000000
2979.531626	-0.008310	0.567044	0.225390	83.346512	48.196033	123.257759	4.612216	0.000000	-1.930665	0.000000	0.000000	0.000000	-0.730505	-0.082042	0.159688	0.000000	0.000000	4.000000	28.000000	0.000000
2979.534959	-0.008310	0.567044	0.225390	83.346512	48.196033	123.257759	4.612216	0.000000	-1.930665	0.000000	0.000000	0.000000	-0.730505	-0.082042	0.159688	0.000000	0.000000	4.000000	28.000000	0.000000
2979.538293	-0.010974	0.566717	0.225819	83.340919	47.947906	123.228241	4.631434	0.000000	-1.884095	0.000000	0.000000	0.000000	-0.799320	-0.098091	0.128593	0.000000	0.000000	4.000000	28.000000	0.000000
2979.541626	-0.010974	0.566717	0.225819	83.340919	47.947906	123.228241	4.631434	0.000000	-1.884095	0.000000	0.000000	0.000000	-0.799320	-0.098091	0.128593	0.000000	0.000000	4.000000	28.000000	0.000000
2979.544959	-0.010974	0.566717	0.225819	83.340919	47.947906	123.228241	4.631434	0.000000	-1.884095	0.000000	0.000000	0.000000	-0.799320	-0.098091	0.128593	0.000000	0.000000	4.000000	28.000000	0.000000
2979.548293	-0.013771	0.566363	0.226189	83.339439	47.723946	123.239479	4.651573	0.000000	-1.833813	0.000000	0.000000	0.000000	-0.839013	-0.106159	0.110938	0.000000	0.000000	4.000000	28.000000	0.000000
2979.551626	-0.013771	0.566363	0.226189	83.339439	47.723946	123.239479	4.651573	0.000000	-1.833813	0.000000	0.000000	0.000000	-0.839013	-0.106159	0.110938	0.000000	0.000000	4.000000	28.000000	0.000000
2979.554959	-0.013771	0.566363	0.226189	83.339439	47.723946	123.239479	4.651573	0.000000	-1.833813	0.000000	0.000000	0.000000	-0.839013	-0.106159	0.110938	0.000000	0.000000	4.000000	28.000000	0.000000
2979.558293	-0.016665	0.566010	0.226429	83.345596	47.542458	123.300461	4.672013	0.000000	-1.781093	0.000000	0.000000	0.000000	-0.868336	-0.106088	0.071957	0.000000	0.000000	4.000000	28.000000	0.000000
2979.561626	-0.016665	0.566010	0.226429	83.345596	47.542458	123.300461	4.672013	0.000000	-1.781093	0.000000	0.000000	0.000000	-0.868336	-0.106088	0.071957	0.000000	0.000000	4.000000	28.000000	0.000000
2979.564959	-0.016665	0.566010	0.226429	83.345596	47.542458	123.300461	4.672013	0.000000	-1.781093	0.000000	0.000000	0.000000	-0.868336	-0.106088	0.071957	0.000000	0.000000	4.000000	28.000000	0.000000
2979.568293	-0.019591	0.565619	0.226545	83.359406	47.409359	123.411682	4.692297	0.000000	-1.726948	0.000000	0.000000	0.000000	-0.877810	-0.117149	0.034990	0.000000	0.000000	4.000000	28.000000	0.000000
2979.571626	-0.019591	0.565619	0.226545	83.359406	47.409359	123.411682	4.692297	0.000000	-1.726948	0.000000	0.000000	0.000000	-0.877810	-0.117149	0.034990	0.000000	0.000000	4.000000	28.000000	0.000000
2979.574959	-0.019591	0.565619	0.226545	83.359406	47.409359	123.411682	4.692297	0.000000	-1.726948	0.000000	0.000000	0.000000	-0.877810	-0.117149	0.034990	0.000000	0.000000	4.000000	28.000000	0.000000
2979.578293	-0.022546	0.565203	0.226487	83.403404	47.277885	123.512527	4.711997	0.000000	-1.672447	0.000000	0.000000	0.000000	-0.886344	-0.124867	-0.017463	0.000000	0.000000	4.000000	28.000000	0.000000
2979.581626	-0.022546	0.565203	0.226487	83.403404	47.277885	123.512527	4.711997	0.000000	-1.672447	0.000000	0.000000	0.000000	-0.886344	-0.124867	-0.017463	0.000000	0.000000	4.000000	28.000000	0.000000
2979.584959	-0.022546	0.565203	0.226487	83.403404	47.277885	123.512527	4.711997	0.000000	-1.672447	0.000000	0.000000	0.000000	-0.886344	-0.124867	-0.017463	0.000000	0.000000	4.000000	28.000000	0.000000
2979.588293	-0.025525	0.564794	0.226216	83.532738	46.703682	123.106522	4.731001	0.000000	-1.617908	0.000000	0.000000	0.000000	-0.893804	-0.122774	-0.081480	0.000000	0.000000	4.000000	28.000000	0.000000
2979.591626	-0.025525	0.564794	0.226216	83.532738	46.703682	123.106522	4.731001	0.000000	-1.617908	0.000000	0.000000	0.000000	-0.893804	-0.122774	-0.081480	0.000000	0.000000	4.000000	28.000000	0.000000
2979.594959	-0.025525	0.564794	0.226216	83.532738	46.703682	123.106522	4.731001	0.000000	-1.617908	0.000000	0.000000	0.000000	-0.893804	-0.122774	-0.081480	0.000000	0.000000	4.000000	28.000000	0.000000
2979.598293	-0.028493	0.564387	0.225699	83.818321	45.222385	121.665794	4.749244	0.000000	-1.563548	0.000000	0.000000	0.000000	-0.890319	-0.122131	-0.154915	0.000000	0.000000	4.000000	28.000000	0.000000
2979.601626	-0.028493	0.564387	0.225699	83.818321	45.222385	121.665794	4.749244	0.000000	-1.563548	0.000000	0.000000	0.000000	-0.890319	-0.122131	-0.154915	0.000000	0.000000	4.000000	28.000000	0.000000
2979.604959	-0.028493	0.564387	0.225699	83.818321	45.222385	121.665794	4.749244	0.000000	-1.563548	0.000000	0.000000	0.000000	-0.890319	-0.122131	-0.154915	0.000000	0.000000	4.000000	28.000000	0.000000
2979.608293	-0.031510	0.563940	0.224908	84.248947	42.599812	118.969193	4.766494	0.000000	-1.510142	0.000000	0.000000	0.000000	-0.904960	-0.134126	-0.237327	0.000000	0.000000	4.000000	28.000000	0.000000
2979.611626	-0.031510	0.563940	0.224908	84.248947	42.599812	118.969193	4.766494	0.000000	-1.510142	0.000000	0.000000	0.000000	-0.904960	-0.134126	-0.237327	0.000000	0.000000	4.000000	28.000000	0.000000
2979.614959	-0.031510	0.563940	0.224908	84.248947	42.599812	118.969193	4.766494	0.000000	-1.510142	0.000000	0.000000	0.000000	-0.904960	-0.134126	-0.237327	0.000000	0.000000	4.000000	28.000000	0.000000
2979.618293	-0.034507	0.563474	0.223857	84.793953	38.497395	114.682350	4.783131	0.000000	-1.456590	0.000000	0.000000	0.000000	-0.899264	-0.139744	-0.315313	0.000000	0.000000	4.000000	28.000000	0.000000
2979.621626	-0.034507	0.563474	0.223857	84.793953	38.497395	114.682350	4.783131	0.000000	-1.456590	0.000000	0.000000	0.000000	-0.899264	-0.139744	-0.315313	0.000000	0.000000	4.000000	28.000000	0.000000
2979.624959	-0.034507	0.563474	0.223857	84.793953	38.497395	114.682350	4.783131	0.000000	-1.456590	0.000000	0.000000	0.000000	-0.899264	-0.139744	-0.315313	0.000000	0.000000	4.000000	28.000000	0.000000
2979.628293	-0.037547	0.562989	0.222541	85.404068	31.652296	107.536240	4.798839	0.000000	-1.403977	0.000000	0.000000	0.000000	-0.911896	-0.145350	-0.394708	0.000000	0.000000	4.000000	28.000000	0.000000
2979.631626	-0.037547	0.562989	0.222541	85.404068	31.652296	107.536240	4.798839	0.000000	-1.403977	0.000000	0.000000	0.000000	-0.911896	-0.145350	-0.394708	0.000000	0.000000	4.000000	28.000000	0.000000
2979.634959	-0.037547	0.562989	0.222541	85.404068	31.652296	107.536240	4.798839	0.000000	-1.403977	0.000000	0.000000	0.000000	-0.911896	-0.145350	-0.394708	0.000000	0.000000	4.000000	28.000000	0.000000
2979.638293	-0.040598	0.562576	0.221047	85.915527	20.428289	95.907784	4.814023	0.000000	-1.350992	0.000000	0.000000	0.000000	-0.915239	-0.124101	-0.448424	0.000000	0.000000	4.000000	28.000000	0.000000
2979.641626	-0.040598	0.562576	0.221047	85.915527	20.428289	95.907784	4.814023	0.000000	-1.350992	0.000000	0.000000	0.000000	-0.915239	-0.124101	-0.448424	0.000000	0.000000	4.000000	28.000000	0.000000
2979.644959	-0.040598	0.562576	0.221047	85.915527	20.428289	95.907784	4.814023	0.000000	-1.350992	0.000000	0.000000	0.000000	-0.915239	-0.124101	-0.448424	0.000000	0.000000	4.000000	28.000000	0.000000
2979.648293	-0.043598	0.562263	0.219454	85.980980	5.632707	80.683434	4.828682	0.000000	-1.297626	0.000000	0.000000	0.000000	-0.900050	-0.093736	-0.477689	0.000000	0.000000	4.000000	28.000000	0.000000
2979.651626	-0.043598	0.562263	0.219454	85.980980	5.632707	80.683434	4.828682	0.000000	-1.297626	0.000000	0.000000	0.000000	-0.900050	-0.093736	-0.477689	0.000000	0.000000	4.000000	28.000000	0.000000
2979.654959	-0.043598	0.562263	0.219454	85.980980	5.632707	80.683434	4.828682	0.000000	-1.297626	0.000000	0.000000	0.000000	-0.900050	-0.093736	-0.477689	0.000000	0.000000	4.000000	28.000000	0.000000
2979.658293	-0.046550	0.562135	0.217819	85.538452	-6.875979	67.807404	4.842618	0.000000	-1.244609	0.000000	0.000000	0.000000	-0.885664	-0.038362	-0.490737	0.000000	0.000000	4.000000	28.000000	0.000000
2979.661626	-0.046550	0.562135	0.217819	85.538452	-6.875979	67.807404	4.842618	0.000000	-1.244609	0.000000	0.000000	0.000000	-0.885664	-0.038362	-0.490737	0.000000	0.000000	4.000000	28.000000	0.000000
2979.664959	-0.046550	0.562135	0.217819	85.538452	-6.875979	67.807404	4.842618	0.000000	-1.244609	0.000000	0.000000	0.000000	-0.885664	-0.038362	-0.490737	0.000000	0.000000	4.000000	28.000000	0.000000
2979.668293	-0.049417	0.562086	0.216075	84.848351	-14.043937	60.410294	4.855936	0.000000	-1.191590	0.000000	0.000000	0.000000	-0.860127	-0.014802	-0.523133	0.000000	0.000000	4.000000	28.000000	0.000000
2979.671626	-0.049417	0.562086	0.216075	84.848351	-14.043937	60.410294	4.855936	0.000000	-1.191590	0.000000	0.000000	0.000000	-0.860127	-0.014802	-0.523133	0.000000	0.000000	4.000000	28.000000	0.000000
2979.674959	-0.049417	0.562086	0.216075	84.848351	-14.043937	60.410294	4.855936	0.000000	-1.191590	0.000000	0.000000	0.000000	-0.860127	-0.014802	-0.523133	0.000000	0.000000	4.000000	28.000000	0.000000
2979.678293	-0.052291	0.562109	0.214183	84.127106	-17.654364	56.699627	4.868379	0.000000	-1.139686	0.000000	0.000000	0.000000	-0.862230	0.006962	-0.567493	0.000000	0.000000	4.000000	28.000000	0.000000
2979.681626	-0.052291	0.562109	0.214183	84.127106	-17.654364	56.699627	4.868379	0.000000	-1.139686	0.000000	0.000000	0.000000	-0.862230	0.006962	-0.567493	0.000000	0.000000	4.000000	28.000000	0.000000
2979.684959	-0.052291	0.562109	0.214183	84.127106	-17.654364	56.699627	4.868379	0.000000	-1.139686	0.000000	0.000000	0.000000	-0.862230	0.006962	-0.567493	0.000000	0.000000	4.000000	28.000000	0.000000
2979.688293	-0.055200	0.562220	0.212120	83.425919	-19.747681	54.564182	4.880391	0.000000	-1.087099	0.000000	0.000000	0.000000	-0.872731	0.033185	-0.618792	0.000000	0.000000	4.000000	28.000000	0.000000
2979.691626	-0.055200	0.562220	0.212120	83.425919	-19.747681	54.564182	4.880391	0.000000	-1.087099	0.000000	0.000000	0.000000	-0.872731	0.033185	-0.618792	0.000000	0.000000	4.000000	28.000000	0.000000
2979.694959	-0.055200	0.562220	0.212120	83.425919	-19.747681	54.564182	4.880391	0.000000	-1.087099	0.000000	0.000000	0.000000	-0.872731	0.033185	-0.618792	0.000000	0.000000	4.000000	28.000000	0.000000
2979.698293	-0.058073	0.562333	0.209836	82.787460	-21.326797	52.964840	4.892084	0.000000	-1.033208	0.000000	0.000000	0.000000	-0.861951	0.033890	-0.685356	0.000000	0.000000	4.000000	28.000000	0.000000
2979.701626	-0.058073	0.562333	0.209836	82.787460	-21.326797	52.964840	4.892084	0.000000	-1.033208	0.000000	0.000000	0.000000	-0.861951	0.033890	-0.685356	0.000000	0.000000	4.000000	28.000000	0.000000
2979.704959	-0.058073	0.562333	0.209836	82.787460	-21.326797	52.964840	4.892084	0.000000	-1.033208	0.000000	0.000000	0.000000	-0.861951	0.033890	-0.685356	0.000000	0.000000	4.000000	28.000000	0.000000
2979.708293	-0.060839	0.562400	0.207273	82.208496	-22.747705	51.520126	4.903086	0.000000	-0.979670	0.000000	0.000000	0.000000	-0.829650	0.020220	-0.768835	0.000000	0.000000	4.000000	28.000000	0.000000
2979.711626	-0.060839	0.562400	0.207273	82.208496	-22.747705	51.520126	4.903086	0.000000	-0.979670	0.000000	0.000000	0.000000	-0.829650	0.020220	-0.768835	0.000000	0.000000	4.000000	28.000000	0.000000
2979.714959	-0.060839	0.562400	0.207273	82.208496	-22.747705	51.520126	4.903086	0.000000	-0.979670	0.000000	0.000000	0.000000	-0.829650	0.020220	-0.768835	0.000000	0.000000	4.000000	28.000000	0.000000
2979.718293	-0.063527	0.562463	0.204455	81.681122	-24.305819	49.904125	4.913079	0.000000	-0.928253	0.000000	0.000000	0.000000	-0.806588	0.018727	-0.845519	0.000000	0.000000	4.000000	28.000000	0.000000
2979.721626	-0.063527	0.562463	0.204455	81.681122	-24.305819	49.904125	4.913079	0.000000	-0.928253	0.000000	0.000000	0.000000	-0.806588	0.018727	-0.845519	0.000000	0.000000	4.000000	28.000000	0.000000
2979.724959	-0.063527	0.562463	0.204455	81.681122	-24.305819	49.904125	4.913079	0.000000	-0.928253	0.000000	0.000000	0.000000	-0.806588	0.018727	-0.845519	0.000000	0.000000	4.000000	28.000000	0.000000
2979.728293	-0.066111	0.562659	0.201445	81.174210	-26.071516	48.029446	4.922293	0.000000	-0.878084	0.000000	0.000000	0.000000	-0.775090	0.058782	-0.902881	0.000000	0.000000	4.000000	28.000000	0.000000
2979.731626	-0.066111	0.562659	0.201445	81.174210	-26.071516	48.029446	4.922293	0.000000	-0.878084	0.000000	0.000000	0.000000	-0.775090	0.058782	-0.902881	0.000000	0.000000	4.000000	28.000000	0.000000
2979.734959	-0.066111	0.562659	0.201445	81.174210	-26.071516	48.029446	4.922293	0.000000	-0.878084	0.000000	0.000000	0.000000	-0.775090	0.058782	-0.902881	0.000000	0.000000	4.000000	28.000000	0.000000
2979.738293	-0.068722	0.563166	0.198322	80.667946	-27.814440	46.158844	4.930715	0.000000	-0.829489	0.000000	0.000000	0.000000	-0.783262	0.152313	-0.937011	0.000000	0.000000	4.000000	28.000000	0.000000
2979.741626	-0.068722	0.563166	0.198322	80.667946	-27.814440	46.158844	4.930715	0.000000	-0.829489	0.000000	0.000000	0.000000	-0.783262	0.152313	-0.937011	0.000000	0.000000	4.000000	28.000000	0.000000
2979.744959	-0.068722	0.563166	0.198322	80.667946	-27.814440	46.158844	4.930715	0.000000	-0.829489	0.000000	0.000000	0.000000	-0.783262	0.152313	-0.937011	0.000000	0.000000	4.000000	28.000000	0.000000
2979.748293	-0.071363	0.563915	0.195128	80.196907	-29.165705	44.721500	4.938952	0.000000	-0.778939	0.000000	0.000000	0.000000	-0.792212	0.224615	-0.958025	0.000000	0.000000	4.000000	28.000000	0.000000
2979.751626	-0.071363	0.563915	0.195128	80.196907	-29.165705	44.721500	4.938952	0.000000	-0.778939	0.000000	0.000000	0.000000	-0.792212	0.224615	-0.958025	0.000000	0.000000	4.000000	28.000000	0.000000
2979.754959	-0.071363	0.563915	0.195128	80.196907	-29.165705	44.721500	4.938952	0.000000	-0.778939	0.000000	0.000000	0.000000	-0.792212	0.224615	-0.958025	0.000000	0.000000	4.000000	28.000000	0.000000
2979.758293	-0.074011	0.564898	0.191954	79.794136	-29.855856	44.050728	4.947008	0.000000	-0.726030	0.000000	0.000000	0.000000	-0.794384	0.294770	-0.952160	0.000000	0.000000	4.000000	28.000000	0.000000
2979.761626	-0.074011	0.564898	0.191954	79.794136	-29.855856	44.050728	4.947008	0.000000	-0.726030	0.000000	0.000000	0.000000	-0.794384	0.294770	-0.952160	0.000000	0.000000	4.000000	28.000000	0.000000
2979.764959	-0.074011	0.564898	0.191954	79.794136	-29.855856	44.050728	4.947008	0.000000	-0.726030	0.000000	0.000000	0.000000	-0.794384	0.294770	-0.952160	0.000000	0.000000	4.000000	28.000000	0.000000
2979.768293	-0.076724	0.565979	0.188763	79.498482	-29.773010	44.309589	4.954792	0.000000	-0.670846	0.000000	0.000000	0.000000	-0.813870	0.324330	-0.957572	0.000000	0.000000	4.000000	28.000000	0.000000
2979.771626	-0.076724	0.565979	0.188763	79.498482	-29.773010	44.309589	4.954792	0.000000	-0.670846	0.000000	0.000000	0.000000	-0.813870	0.324330	-0.957572	0.000000	0.000000	4.000000	28.000000	0.000000
2979.774959	-0.076724	0.565979	0.188763	79.498482	-29.773010	44.309589	4.954792	0.000000	-0.670846	0.000000	0.000000	0.000000	-0.813870	0.324330	-0.957572	0.000000	0.000000	4.000000	28.000000	0.000000
2979.778293	-0.079470	0.567122	0.185561	79.286011	-29.304350	45.051647	4.962414	0.000000	-0.611919	0.000000	0.000000	0.000000	-0.824019	0.342899	-0.960366	0.000000	0.000000	4.000000	28.000000	0.000000
2979.781626	-0.079470	0.567122	0.185561	79.286011	-29.304350	45.051647	4.962414	0.000000	-0.611919	0.000000	0.000000	0.000000	-0.824019	0.342899	-0.960366	0.000000	0.000000	4.000000	28.000000	0.000000
2979.784959	-0.079470	0.567122	0.185561	79.286011	-29.304350	45.051647	4.962414	0.000000	-0.611919	0.000000	0.000000	0.000000	-0.824019	0.342899	-0.960366	0.000000	0.000000	4.000000	28.000000	0.000000
2979.788293	-0.082186	0.568285	0.182330	79.121925	-28.929174	45.718479	4.969677	0.000000	-0.549824	0.000000	0.000000	0.000000	-0.814620	0.348968	-0.969384	0.000000	0.000000	4.000000	28.000000	0.000000
2979.791626	-0.082186	0.568285	0.182330	79.121925	-28.929174	45.718479	4.969677	0.000000	-0.549824	0.000000	0.000000	0.000000	-0.814620	0.348968	-0.969384	0.000000	0.000000	4.000000	28.000000	0.000000
2979.794959	-0.082186	0.568285	0.182330	79.121925	-28.929174	45.718479	4.969677	0.000000	-0.549824	0.000000	0.000000	0.000000	-0.814620	0.348968	-0.969384	0.000000	0.000000	4.000000	28.000000	0.000000
2979.798293	-0.084891	0.569420	0.179003	79.018753	-28.570961	46.394493	4.976305	0.000000	-0.486203	0.000000	0.000000	0.000000	-0.811695	0.340681	-0.998262	0.000000	0.000000	4.000000	28.000000	0.000000
2979.801626	-0.084891	0.569420	0.179003	79.018753	-28.570961	46.394493	4.976305	0.000000	-0.486203	0.000000	0.000000	0.000000	-0.811695	0.340681	-0.998262	0.000000	0.000000	4.000000	28.000000	0.000000
2979.804959	-0.084891	0.569420	0.179003	79.018753	-28.570961	46.394493	4.976305	0.000000	-0.486203	0.000000	0.000000	0.000000	-0.811695	0.340681	-0.998262	0.000000	0.000000	4.000000	28.000000	0.000000
2979.808293	-0.087370	0.570557	0.175567	78.968384	-28.260113	47.023300	4.982284	0.000000	-0.420529	0.000000	0.000000	0.000000	-0.743470	0.340818	-1.030785	0.000000	0.000000	4.000000	28.000000	0.000000
2979.811626	-0.087370	0.570557	0.175567	78.968384	-28.260113	47.023300	4.982284	0.000000	-0.420529	0.000000	0.000000	0.000000	-0.743470	0.340818	-1.030785	0.000000	0.000000	4.000000	28.000000	0.000000
2979.814959	-0.087370	0.570557	0.175567	78.968384	-28.260113	47.023300	4.982284	0.000000	-0.420529	0.000000	0.000000	0.000000	-0.743470	0.340818	-1.030785	0.000000	0.000000	4.000000	28.000000	0.000000
2979.818293	-0.089669	0.571658	0.171932	78.965324	-28.260649	47.294678	4.987111	0.000000	-0.358778	0.000000	0.000000	0.000000	-0.689932	0.330559	-1.090387	0.000000	0.000000	4.000000	28.000000	0.000000
2979.821626	-0.089669	0.571658	0.171932	78.965324	-28.260649	47.294678	4.987111	0.000000	-0.358778	0.000000	0.000000	0.000000	-0.689932	0.330559	-1.090387	0.000000	0.000000	4.000000	28.000000	0.000000
2979.824959	-0.089669	0.571658	0.171932	78.965324	-28.260649	47.294678	4.987111	0.000000	-0.358778	0.000000	0.000000	0.000000	-0.689932	0.330559	-1.090387	0.000000	0.000000	4.000000	28.000000	0.000000
2979.828293	-0.091840	0.572839	0.168234	78.996475	-28.557106	47.228497	4.990998	0.000000	-0.299888	0.000000	0.000000	0.000000	-0.651165	0.354130	-1.109438	0.000000	0.000000	4.000000	28.000000	0.000000
2979.831626	-0.091840	0.572839	0.168234	78.996475	-28.557106	47.228497	4.990998	0.000000	-0.299888	0.000000	0.000000	0.000000	-0.651165	0.354130	-1.109438	0.000000	0.000000	4.000000	28.000000	0.000000
2979.834959	-0.091840	0.572839	0.168234	78.996475	-28.557106	47.228497	4.990998	0.000000	-0.299888	0.000000	0.000000	0.000000	-0.651165	0.354130	-1.109438	0.000000	0.000000	4.000000	28.000000	0.000000
2979.838293	-0.094005	0.574191	0.164491	79.055710	-28.901823	47.123978	4.994128	0.000000	-0.242239	0.000000	0.000000	0.000000	-0.649624	0.405769	-1.122839	0.000000	0.000000	4.000000	28.000000	0.000000
2979.841626	-0.094005	0.574191	0.164491	79.055710	-28.901823	47.123978	4.994128	0.000000	-0.242239	0.000000	0.000000	0.000000	-0.649624	0.405769	-1.122839	0.000000	0.000000	4.000000	28.000000	0.000000
2979.844959	-0.094005	0.574191	0.164491	79.055710	-28.901823	47.123978	4.994128	0.000000	-0.242239	0.000000	0.000000	0.000000	-0.649624	0.405769	-1.122839	0.000000	0.000000	4.000000	28.000000	0.000000
2979.848293	-0.096248	0.575726	0.160853	79.121086	-29.279932	46.996357	4.996683	0.000000	-0.182099	0.000000	0.000000	0.000000	-0.672819	0.460386	-1.091272	0.000000	0.000000	4.000000	28.000000	0.000000
2979.851626	-0.096248	0.575726	0.160853	79.121086	-29.279932	46.996357	4.996683	0.000000	-0.182099	0.000000	0.000000	0.000000	-0.672819	0.460386	-1.091272	0.000000	0.000000	4.000000	28.000000	0.000000
2979.854959	-0.096248	0.575726	0.160853	79.121086	-29.279932	46.996357	4.996683	0.000000	-0.182099	0.000000	0.000000	0.000000	-0.672819	0.460386	-1.091272	0.000000	0.000000	4.000000	28.000000	0.000000
2979.858293	-0.098512	0.577374	0.157343	79.161186	-29.586065	46.949032	4.998641	0.000000	-0.116596	0.000000	0.000000	0.000000	-0.679202	0.494415	-1.053064	0.000000	0.000000	4.000000	28.000000	0.000000
2979.861626	-0.098512	0.577374	0.157343	79.161186	-29.586065	46.949032	4.998641	0.000000	-0.116596	0.000000	0.000000	0.000000	-0.679202	0.494415	-1.053064	0.000000	0.000000	4.000000	28.000000	0.000000
2979.864959	-0.098512	0.577374	0.157343	79.161186	-29.586065	46.949032	4.998641	0.000000	-0.116596	0.000000	0.000000	0.000000	-0.679202	0.494415	-1.053064	0.000000	0.000000	4.000000	28.000000	0.000000
2979.868293	-0.100779	0.579130	0.154022	79.186424	-29.740580	47.070999	4.999776	0.000000	-0.047282	0.000000	0.000000	0.000000	-0.680102	0.526734	-0.996476	0.000000	0.000000	4.000000	28.000000	0.000000
2979.871626	-0.100779	0.579130	0.154022	79.186424	-29.740580	47.070999	4.999776	0.000000	-0.047282	0.000000	0.000000	0.000000	-0.680102	0.526734	-0.996476	0.000000	0.000000	4.000000	28.000000	0.000000
2979.874959	-0.100779	0.579130	0.154022	79.186424	-29.740580	47.070999	4.999776	0.000000	-0.047282	0.000000	0.000000	0.000000	-0.680102	0.526734	-0.996476	0.000000	0.000000	4.000000	28.000000	0.000000
2979.878293	-0.102985	0.580913	0.150843	79.217201	-29.618580	47.508602	4.999936	0.000000	0.025289	0.000000	0.000000	0.000000	-0.661650	0.535018	-0.953617	0.000000	0.000000	4.000000	28.000000	0.000000
2979.881626	-0.102985	0.580913	0.150843	79.217201	-29.618580	47.508602	4.999936	0.000000	0.025289	0.000000	0.000000	0.000000	-0.661650	0.535018	-0.953617	0.000000	0.000000	4.000000	28.000000	0.000000
2979.884959	-0.102985	0.580913	0.150843	79.217201	-29.618580	47.508602	4.999936	0.000000	0.025289	0.000000	0.000000	0.000000	-0.661650	0.535018	-0.953617	0.000000	0.000000	4.000000	28.000000	0.000000
2979.888293	-0.105058	0.582725	0.147728	79.249519	-29.281284	48.093575	4.999022	0.000000	0.098909	0.000000	0.000000	0.000000	-0.622106	0.543427	-0.934582	0.000000	0.000000	4.000000	28.000000	0.000000
2979.891626	-0.105058	0.582725	0.147728	79.249519	-29.281284	48.093575	4.999022	0.000000	0.098909	0.000000	0.000000	0.000000	-0.622106	0.543427	-0.934582	0.000000	0.000000	4.000000	28.000000	0.000000
2979.894959	-0.105058	0.582725	0.147728	79.249519	-29.281284	48.093575	4.999022	0.000000	0.098909	0.000000	0.000000	0.000000	-0.622106	0.543427	-0.934582	0.000000	0.000000	4.000000	28.000000	0.000000
2979.898293	-0.107048	0.584516	0.144604	79.279434	-28.904968	48.708740	4.997071	0.000000	0.171100	0.000000	0.000000	0.000000	-0.597046	0.537426	-0.937181	0.000000	0.000000	4.000000	28.000000	0.000000
2979.901626	-0.107048	0.584516	0.144604	79.279434	-28.904968	48.708740	4.997071	0.000000	0.171100	0.000000	0.000000	0.000000	-0.597046	0.537426	-0.937181	0.000000	0.000000	4.000000	28.000000	0.000000
2979.904959	-0.107048	0.584516	0.144604	79.279434	-28.904968	48.708740	4.997071	0.000000	0.171100	0.000000	0.000000	0.000000	-0.597046	0.537426	-0.937181	0.000000	0.000000	4.000000	28.000000	0.000000
2979.908293	-0.108922	0.586247	0.141449	79.310913	-28.616972	49.111095	4.994071	0.000000	0.243424	0.000000	0.000000	0.000000	-0.562150	0.519197	-0.946445	0.000000	0.000000	4.000000	28.000000	0.000000
2979.911626	-0.108922	0.586247	0.141449	79.310913	-28.616972	49.111095	4.994071	0.000000	0.243424	0.000000	0.000000	0.000000	-0.562150	0.519197	-0.946445	0.000000	0.000000	4.000000	28.000000	0.000000
2979.914959	-0.108922	0.586247	0.141449	79.310913	-28.616972	49.111095	4.994071	0.000000	0.243424	0.000000	0.000000	0.000000	-0.562150	0.519197	-0.946445	0.000000	0.000000	4.000000	28.000000	0.000000
2979.918293	-0.110666	0.587934	0.138187	79.332054	-28.622759	49.275692	4.990083	0.000000	0.314761	0.000000	0.000000	0.000000	-0.523184	0.506188	-0.978658	0.000000	0.000000	4.000000	28.000000	0.000000
2979.921626	-0.110666	0.587934	0.138187	79.332054	-28.622759	49.275692	4.990083	0.000000	0.314761	0.000000	0.000000	0.000000	-0.523184	0.506188	-0.978658	0.000000	0.000000	4.000000	28.000000	0.000000
2979.924959	-0.110666	0.587934	0.138187	79.332054	-28.622759	49.275692	4.990083	0.000000	0.314761	0.000000	0.000000	0.000000	-0.523184	0.506188	-0.978658	0.000000	0.000000	4.000000	28.000000	0.000000
2979.928293	-0.112381	0.589613	0.134887	79.336586	-28.858257	49.248295	4.985172	0.000000	0.384788	0.000000	0.000000	0.000000	-0.514320	0.503596	-0.990056	0.000000	0.000000	4.000000	28.000000	0.000000
2979.931626	-0.112381	0.589613	0.134887	79.336586	-28.858257	49.248295	4.985172	0.000000	0.384788	0.000000	0.000000	0.000000	-0.514320	0.503596	-0.990056	0.000000	0.000000	4.000000	28.000000	0.000000
2979.934959	-0.112381	0.589613	0.134887	79.336586	-28.858257	49.248295	4.985172	0.000000	0.384788	0.000000	0.000000	0.000000	-0.514320	0.503596	-0.990056	0.000000	0.000000	4.000000	28.000000	0.000000
2979.938293	-0.114101	0.591343	0.131585	79.344406	-29.095995	49.231316	4.979071	0.000000	0.457004	0.000000	0.000000	0.000000	-0.516178	0.519235	-0.990352	0.000000	0.000000	4.000000	28.000000	0.000000
2979.941626	-0.114101	0.591343	0.131585	79.344406	-29.095995	49.231316	4.979071	0.000000	0.457004	0.000000	0.000000	0.000000	-0.516178	0.519235	-0.990352	0.000000	0.000000	4.000000	28.000000	0.000000
2979.944959	-0.114101	0.591343	0.131585	79.344406	-29.095995	49.231316	4.979071	0.000000	0.457004	0.000000	0.000000	0.000000	-0.516178	0.519235	-0.990352	0.000000	0.000000	4.000000	28.000000	0.000000
2979.948293	-0.115837	0.593069	0.128333	79.386856	-29.394648	49.161205	4.971535	0.000000	0.532767	0.000000	0.000000	0.000000	-0.520892	0.517579	-0.975710	0.000000	0.000000	4.000000	28.000000	0.000000
2979.951626	-0.115837	0.593069	0.128333	79.386856	-29.394648	49.161205	4.971535	0.000000	0.532767	0.000000	0.000000	0.000000	-0.520892	0.517579	-0.975710	0.000000	0.000000	4.000000	28.000000	0.000000
2979.954959	-0.115837	0.593069	0.128333	79.386856	-29.394648	49.161205	4.971535	0.000000	0.532767	0.000000	0.000000	0.000000	-0.520892	0.517579	-0.975710	0.000000	0.000000	4.000000	28.000000	0.000000
2979.958293	-0.117671	0.594737	0.125106	79.528221	-29.826473	48.974720	4.962355	0.000000	0.612400	0.000000	0.000000	0.000000	-0.550173	0.500356	-0.967978	0.000000	0.000000	4.000000	28.000000	0.000000
2979.961626	-0.117671	0.594737	0.125106	79.528221	-29.826473	48.974720	4.962355	0.000000	0.612400	0.000000	0.000000	0.000000	-0.550173	0.500356	-0.967978	0.000000	0.000000	4.000000	28.000000	0.000000
2979.964959	-0.117671	0.594737	0.125106	79.528221	-29.826473	48.974720	4.962355	0.000000	0.612400	0.000000	0.000000	0.000000	-0.550173	0.500356	-0.967978	0.000000	0.000000	4.000000	28.000000	0.000000
2979.968293	-0.119514	0.596307	0.121894	79.791702	-30.220148	48.850964	4.950855	0.000000	0.699311	0.000000	0.000000	0.000000	-0.552670	0.471257	-0.963630	0.000000	0.000000	4.000000	28.000000	0.000000
2979.971626	-0.119514	0.596307	0.121894	79.791702	-30.220148	48.850964	4.950855	0.000000	0.699311	0.000000	0.000000	0.000000	-0.552670	0.471257	-0.963630	0.000000	0.000000	4.000000	28.000000	0.000000
2979.974959	-0.119514	0.596307	0.121894	79.791702	-30.220148	48.850964	4.950855	0.000000	0.699311	0.000000	0.000000	0.000000	-0.552670	0.471257	-0.963630	0.000000	0.000000	4.000000	28.000000	0.000000
2979.978293	-0.121355	0.597721	0.118655	80.128601	-30.484312	48.751541	4.937137	0.000000	0.790367	0.000000	0.000000	0.000000	-0.552505	0.424157	-0.971726	0.000000	0.000000	4.000000	28.000000	0.000000
2979.981626	-0.121355	0.597721	0.118655	80.128601	-30.484312	48.751541	4.937137	0.000000	0.790367	0.000000	0.000000	0.000000	-0.552505	0.424157	-0.971726	0.000000	0.000000	4.000000	28.000000	0.000000
2979.984959	-0.121355	0.597721	0.118655	80.128601	-30.484312	48.751541	4.937137	0.000000	0.790367	0.000000	0.000000	0.000000	-0.552505	0.424157	-0.971726	0.000000	0.000000	4.000000	28.000000	0.000000
2979.988293	-0.123220	0.598959	0.115370	80.468010	-30.586851	48.384892	4.920936	0.000000	0.885658	0.000000	0.000000	0.000000	-0.559432	0.371330	-0.985581	0.000000	0.000000	4.000000	28.000000	0.000000
2979.991626	-0.123220	0.598959	0.115370	80.468010	-30.586851	48.384892	4.920936	0.000000	0.885658	0.000000	0.000000	0.000000	-0.559432	0.371330	-0.985581	0.000000	0.000000	4.000000	28.000000	0.000000
2979.994959	-0.123220	0.598959	0.115370	80.468010	-30.586851	48.384892	4.920936	0.000000	0.885658	0.000000	0.000000	0.000000	-0.559432	0.371330	-0.985581	0.000000	0.000000	4.000000	28.000000	0.000000
2979.998293	-0.125010	0.600004	0.111985	80.803970	-30.472120	47.551895	4.901706	0.000000	0.986547	0.000000	0.000000	0.000000	-0.536977	0.313555	-1.015451	0.000000	0.000000	4.000000	28.000000	0.000000
2980.001626	-0.125010	0.600004	0.111985	80.803970	-30.472120	47.551895	4.901706	0.000000	0.986547	0.000000	0.000000	0.000000	-0.536977	0.313555	-1.015451	0.000000	0.000000	4.000000	28.000000	0.000000
2980.004959	-0.125010	0.600004	0.111985	80.803970	-30.472120	47.551895	4.901706	0.000000	0.986547	0.000000	0.000000	0.000000	-0.536977	0.313555	-1.015451	0.000000	0.000000	4.000000	28.000000	0.000000
2980.008293	-0.126715	0.600796	0.108459	81.126442	-30.152359	46.450577	4.879785	0.000000	1.089817	0.000000	0.000000	0.000000	-0.511433	0.237639	-1.057819	0.000000	0.000000	4.000000	28.000000	0.000000
2980.011626	-0.126715	0.600796	0.108459	81.126442	-30.152359	46.450577	4.879785	0.000000	1.089817	0.000000	0.000000	0.000000	-0.511433	0.237639	-1.057819	0.000000	0.000000	4.000000	28.000000	0.000000
2980.014959	-0.126715	0.600796	0.108459	81.126442	-30.152359	46.450577	4.879785	0.000000	1.089817	0.000000	0.000000	0.000000	-0.511433	0.237639	-1.057819	0.000000	0.000000	4.000000	28.000000	0.000000
2980.018293	-0.128381	0.601427	0.104878	81.420456	-29.695345	45.671959	4.854896	0.000000	1.195819	0.000000	0.000000	0.000000	-0.499787	0.189217	-1.074269	0.000000	0.000000	4.000000	28.000000	0.000000
2980.021626	-0.128381	0.601427	0.104878	81.420456	-29.695345	45.671959	4.854896	0.000000	1.195819	0.000000	0.000000	0.000000	-0.499787	0.189217	-1.074269	0.000000	0.000000	4.000000	28.000000	0.000000
2980.024959	-0.128381	0.601427	0.104878	81.420456	-29.695345	45.671959	4.854896	0.000000	1.195819	0.000000	0.000000	0.000000	-0.499787	0.189217	-1.074269	0.000000	0.000000	4.000000	28.000000	0.000000
2980.028293	-0.130111	0.602092	0.101329	81.678169	-29.027981	45.799309	4.826408	0.000000	1.306058	0.000000	0.000000	0.000000	-0.519165	0.199398	-1.064605	0.000000	0.000000	4.000000	28.000000	0.000000
2980.031626	-0.130111	0.602092	0.101329	81.678169	-29.027981	45.799309	4.826408	0.000000	1.306058	0.000000	0.000000	0.000000	-0.519165	0.199398	-1.064605	0.000000	0.000000	4.000000	28.000000	0.000000
2980.034959	-0.130111	0.602092	0.101329	81.678169	-29.027981	45.799309	4.826408	0.000000	1.306058	0.000000	0.000000	0.000000	-0.519165	0.199398	-1.064605	0.000000	0.000000	4.000000	28.000000	0.000000
2980.038293	-0.131919	0.602817	0.097985	81.878853	-27.649145	47.484413	4.792859	0.000000	1.424255	0.000000	0.000000	0.000000	-0.542273	0.217696	-1.003294	0.000000	0.000000	4.000000	28.000000	0.000000
2980.041626	-0.131919	0.602817	0.097985	81.878853	-27.649145	47.484413	4.792859	0.000000	1.424255	0.000000	0.000000	0.000000	-0.542273	0.217696	-1.003294	0.000000	0.000000	4.000000	28.000000	0.000000
2980.044959	-0.131919	0.602817	0.097985	81.878853	-27.649145	47.484413	4.792859	0.000000	1.424255	0.000000	0.000000	0.000000	-0.542273	0.217696	-1.003294	0.000000	0.000000	4.000000	28.000000	0.000000
2980.048293	-0.133761	0.603564	0.094888	82.039772	-25.229769	50.507587	4.754118	0.000000	1.548662	0.000000	0.000000	0.000000	-0.552532	0.224074	-0.929039	0.000000	0.000000	4.000000	28.000000	0.000000
2980.051626	-0.133761	0.603564	0.094888	82.039772	-25.229769	50.507587	4.754118	0.000000	1.548662	0.000000	0.000000	0.000000	-0.552532	0.224074	-0.929039	0.000000	0.000000	4.000000	28.000000	0.000000
2980.054959	-0.133761	0.603564	0.094888	82.039772	-25.229769	50.507587	4.754118	0.000000	1.548662	0.000000	0.000000	0.000000	-0.552532	0.224074	-0.929039	0.000000	0.000000	4.000000	28.000000	0.000000
2980.058293	-0.135624	0.604263	0.092084	82.183044	-21.918560	54.516079	4.710721	0.000000	1.676040	0.000000	0.000000	0.000000	-0.558894	0.209530	-0.841230	0.000000	0.000000	4.000000	28.000000	0.000000
2980.061626	-0.135624	0.604263	0.092084	82.183044	-21.918560	54.516079	4.710721	0.000000	1.676040	0.000000	0.000000	0.000000	-0.558894	0.209530	-0.841230	0.000000	0.000000	4.000000	28.000000	0.000000
2980.064959	-0.135624	0.604263	0.092084	82.183044	-21.918560	54.516079	4.710721	0.000000	1.676040	0.000000	0.000000	0.000000	-0.558894	0.209530	-0.841230	0.000000	0.000000	4.000000	28.000000	0.000000
2980.068293	-0.137561	0.604814	0.089549	82.292480	-18.084967	59.086731	4.604214	0.000000	1.781179	0.000000	0.000000	0.000000	-0.581275	0.165432	-0.760705	0.000000	0.000000	4.000000	28.000000	0.000000
2980.071626	-0.137561	0.604814	0.089549	82.292480	-18.084967	59.086731	4.604214	0.000000	1.781179	0.000000	0.000000	0.000000	-0.581275	0.165432	-0.760705	0.000000	0.000000	4.000000	28.000000	0.000000
2980.074959	-0.137561	0.604814	0.089549	82.292480	-18.084967	59.086731	4.604214	0.000000	1.781179	0.000000	0.000000	0.000000	-0.581275	0.165432	-0.760705	0.000000	0.000000	4.000000	28.000000	0.000000
2980.078293	-0.139453	0.605233	0.087228	82.360046	-13.932346	63.929985	4.477430	0.000000	1.878058	0.000000	0.000000	0.000000	-0.567631	0.125768	-0.696054	0.000000	0.000000	4.000000	28.000000	0.000000
2980.081626	-0.139453	0.605233	0.087228	82.360046	-13.932346	63.929985	4.477430	0.000000	1.878058	0.000000	0.000000	0.000000	-0.567631	0.125768	-0.696054	0.000000	0.000000	4.000000	28.000000	0.000000
2980.084959	-0.139453	0.605233	0.087228	82.360046	-13.932346	63.929985	4.477430	0.000000	1.878058	0.000000	0.000000	0.000000	-0.567631	0.125768	-0.696054	0.000000	0.000000	4.000000	28.000000	0.000000
2980.088293	-0.141322	0.605483	0.085090	82.382530	-9.684388	68.628777	4.361421	0.000000	1.972663	0.000000	0.000000	0.000000	-0.560646	0.074771	-0.641492	0.000000	0.000000	4.000000	28.000000	0.000000
2980.091626	-0.141322	0.605483	0.085090	82.382530	-9.684388	68.628777	4.361421	0.000000	1.972663	0.000000	0.000000	0.000000	-0.560646	0.074771	-0.641492	0.000000	0.000000	4.000000	28.000000	0.000000
2980.094959	-0.141322	0.605483	0.085090	82.382530	-9.684388	68.628777	4.361421	0.000000	1.972663	0.000000	0.000000	0.000000	-0.560646	0.074771	-0.641492	0.000000	0.000000	4.000000	28.000000	0.000000
2980.098293	-0.143155	0.605564	0.083076	82.376198	-5.679644	72.609703	4.254506	0.000000	2.066104	0.000000	0.000000	0.000000	-0.549945	0.024545	-0.604112	0.000000	0.000000	4.000000	28.000000	0.000000
2980.101626	-0.143155	0.605564	0.083076	82.376198	-5.679644	72.609703	4.254506	0.000000	2.066104	0.000000	0.000000	0.000000	-0.549945	0.024545	-0.604112	0.000000	0.000000	4.000000	28.000000	0.000000
2980.104959	-0.143155	0.605564	0.083076	82.376198	-5.679644	72.609703	4.254506	0.000000	2.066104	0.000000	0.000000	0.000000	-0.549945	0.024545	-0.604112	0.000000	0.000000	4.000000	28.000000	0.000000
2980.108293	-0.144953	0.605501	0.081079	82.450745	-2.121228	75.659943	4.153821	0.000000	2.157762	0.000000	0.000000	0.000000	-0.539281	-0.018940	-0.599259	0.000000	0.000000	4.000000	28.000000	0.000000
2980.111626	-0.144953	0.605501	0.081079	82.450745	-2.121228	75.659943	4.153821	0.000000	2.157762	0.000000	0.000000	0.000000	-0.539281	-0.018940	-0.599259	0.000000	0.000000	4.000000	28.000000	0.000000
2980.114959	-0.144953	0.605501	0.081079	82.450745	-2.121228	75.659943	4.153821	0.000000	2.157762	0.000000	0.000000	0.000000	-0.539281	-0.018940	-0.599259	0.000000	0.000000	4.000000	28.000000	0.000000
2980.118293	-0.146670	0.605194	0.079034	82.728729	1.218427	78.378624	4.053944	0.000000	2.247642	0.000000	0.000000	0.000000	-0.515287	-0.092343	-0.613556	0.000000	0.000000	4.000000	28.000000	0.000000
2980.121626	-0.146670	0.605194	0.079034	82.728729	1.218427	78.378624	4.053944	0.000000	2.247642	0.000000	0.000000	0.000000	-0.515287	-0.092343	-0.613556	0.000000	0.000000	4.000000	28.000000	0.000000
2980.124959	-0.146670	0.605194	0.079034	82.728729	1.218427	78.378624	4.053944	0.000000	2.247642	0.000000	0.000000	0.000000	-0.515287	-0.092343	-0.613556	0.000000	0.000000	4.000000	28.000000	0.000000
2980.128293	-0.148371	0.604793	0.077069	83.047684	4.214781	81.009392	3.951684	0.000000	2.333523	0.000000	0.000000	0.000000	-0.510112	-0.120029	-0.589264	0.000000	0.000000	4.000000	28.000000	0.000000
2980.131626	-0.148371	0.604793	0.077069	83.047684	4.214781	81.009392	3.951684	0.000000	2.333523	0.000000	0.000000	0.000000	-0.510112	-0.120029	-0.589264	0.000000	0.000000	4.000000	28.000000	0.000000
2980.134959	-0.148371	0.604793	0.077069	83.047684	4.214781	81.009392	3.951684	0.000000	2.333523	0.000000	0.000000	0.000000	-0.510112	-0.120029	-0.589264	0.000000	0.000000	4.000000	28.000000	0.000000
2980.138293	-0.150009	0.604322	0.075215	83.336853	6.932011	83.712059	3.853474	0.000000	2.418542	0.000000	0.000000	0.000000	-0.491337	-0.141349	-0.556392	0.000000	0.000000	4.000000	28.000000	0.000000
2980.141626	-0.150009	0.604322	0.075215	83.336853	6.932011	83.712059	3.853474	0.000000	2.418542	0.000000	0.000000	0.000000	-0.491337	-0.141349	-0.556392	0.000000	0.000000	4.000000	28.000000	0.000000
2980.144959	-0.150009	0.604322	0.075215	83.336853	6.932011	83.712059	3.853474	0.000000	2.418542	0.000000	0.000000	0.000000	-0.491337	-0.141349	-0.556392	0.000000	0.000000	4.000000	28.000000	0.000000
2980.148293	-0.151659	0.603851	0.073535	83.567513	9.514759	86.530197	3.760742	0.000000	2.500431	0.000000	0.000000	0.000000	-0.495017	-0.141427	-0.503924	0.000000	0.000000	4.000000	28.000000	0.000000
2980.151626	-0.151659	0.603851	0.073535	83.567513	9.514759	86.530197	3.760742	0.000000	2.500431	0.000000	0.000000	0.000000	-0.495017	-0.141427	-0.503924	0.000000	0.000000	4.000000	28.000000	0.000000
2980.154959	-0.151659	0.603851	0.073535	83.567513	9.514759	86.530197	3.760742	0.000000	2.500431	0.000000	0.000000	0.000000	-0.495017	-0.141427	-0.503924	0.000000	0.000000	4.000000	28.000000	0.000000
2980.158293	-0.153319	0.603359	0.072016	83.726273	12.270986	89.564110	3.676754	0.000000	2.582933	0.000000	0.000000	0.000000	-0.498154	-0.147422	-0.455641	0.000000	0.000000	4.000000	28.000000	0.000000
2980.161626	-0.153319	0.603359	0.072016	83.726273	12.270986	89.564110	3.676754	0.000000	2.582933	0.000000	0.000000	0.000000	-0.498154	-0.147422	-0.455641	0.000000	0.000000	4.000000	28.000000	0.000000
2980.164959	-0.153319	0.603359	0.072016	83.726273	12.270986	89.564110	3.676754	0.000000	2.582933	0.000000	0.000000	0.000000	-0.498154	-0.147422	-0.455641	0.000000	0.000000	4.000000	28.000000	0.000000
2980.168293	-0.154898	0.602838	0.070710	83.807961	15.002509	92.358574	3.600814	0.000000	2.665959	0.000000	0.000000	0.000000	-0.473773	-0.156306	-0.391883	0.000000	0.000000	4.000000	28.000000	0.000000
2980.171626	-0.154898	0.602838	0.070710	83.807961	15.002509	92.358574	3.600814	0.000000	2.665959	0.000000	0.000000	0.000000	-0.473773	-0.156306	-0.391883	0.000000	0.000000	4.000000	28.000000	0.000000
2980.174959	-0.154898	0.602838	0.070710	83.807961	15.002509	92.358574	3.600814	0.000000	2.665959	0.000000	0.000000	0.000000	-0.473773	-0.156306	-0.391883	0.000000	0.000000	4.000000	28.000000	0.000000
2980.178293	-0.156441	0.602248	0.069574	83.851524	17.344900	94.512939	3.535500	0.000000	2.744921	0.000000	0.000000	0.000000	-0.462699	-0.177123	-0.340889	0.000000	0.000000	4.000000	28.000000	0.000000
2980.181626	-0.156441	0.602248	0.069574	83.851524	17.344900	94.512939	3.535500	0.000000	2.744921	0.000000	0.000000	0.000000	-0.462699	-0.177123	-0.340889	0.000000	0.000000	4.000000	28.000000	0.000000
2980.184959	-0.156441	0.602248	0.069574	83.851524	17.344900	94.512939	3.535500	0.000000	2.744921	0.000000	0.000000	0.000000	-0.462699	-0.177123	-0.340889	0.000000	0.000000	4.000000	28.000000	0.000000
2980.188293	-0.157956	0.601588	0.068542	83.898506	18.925840	95.909210	3.478685	0.000000	2.822037	0.000000	0.000000	0.000000	-0.454477	-0.197908	-0.309503	0.000000	0.000000	4.000000	28.000000	0.000000
2980.191626	-0.157956	0.601588	0.068542	83.898506	18.925840	95.909210	3.478685	0.000000	2.822037	0.000000	0.000000	0.000000	-0.454477	-0.197908	-0.309503	0.000000	0.000000	4.000000	28.000000	0.000000
2980.194959	-0.157956	0.601588	0.068542	83.898506	18.925840	95.909210	3.478685	0.000000	2.822037	0.000000	0.000000	0.000000	-0.454477	-0.197908	-0.309503	0.000000	0.000000	4.000000	28.000000	0.000000
2980.198293	-0.159390	0.600840	0.067616	83.990379	19.428017	96.301628	3.427102	0.000000	2.897784	0.000000	0.000000	0.000000	-0.430329	-0.224594	-0.277866	0.000000	0.000000	4.000000	28.000000	0.000000
2980.201626	-0.159390	0.600840	0.067616	83.990379	19.428017	96.301628	3.427102	0.000000	2.897784	0.000000	0.000000	0.000000	-0.430329	-0.224594	-0.277866	0.000000	0.000000	4.000000	28.000000	0.000000
2980.204959	-0.159390	0.600840	0.067616	83.990379	19.428017	96.301628	3.427102	0.000000	2.897784	0.000000	0.000000	0.000000	-0.430329	-0.224594	-0.277866	0.000000	0.000000	4.000000	28.000000	0.000000
2980.208293	-0.160759	0.600072	0.066751	84.112907	19.533741	96.387726	3.380791	0.000000	2.969505	0.000000	0.000000	0.000000	-0.410614	-0.230295	-0.259442	0.000000	0.000000	4.000000	28.000000	0.000000
2980.211626	-0.160759	0.600072	0.066751	84.112907	19.533741	96.387726	3.380791	0.000000	2.969505	0.000000	0.000000	0.000000	-0.410614	-0.230295	-0.259442	0.000000	0.000000	4.000000	28.000000	0.000000
2980.214959	-0.160759	0.600072	0.066751	84.112907	19.533741	96.387726	3.380791	0.000000	2.969505	0.000000	0.000000	0.000000	-0.410614	-0.230295	-0.259442	0.000000	0.000000	4.000000	28.000000	0.000000
2980.218293	-0.162144	0.599355	0.065946	84.255600	19.308306	96.236099	3.337551	0.000000	3.037941	0.000000	0.000000	0.000000	-0.415456	-0.215113	-0.241366	0.000000	0.000000	4.000000	28.000000	0.000000
2980.221626	-0.162144	0.599355	0.065946	84.255600	19.308306	96.236099	3.337551	0.000000	3.037941	0.000000	0.000000	0.000000	-0.415456	-0.215113	-0.241366	0.000000	0.000000	4.000000	28.000000	0.000000
2980.224959	-0.162144	0.599355	0.065946	84.255600	19.308306	96.236099	3.337551	0.000000	3.037941	0.000000	0.000000	0.000000	-0.415456	-0.215113	-0.241366	0.000000	0.000000	4.000000	28.000000	0.000000
2980.228293	-0.163566	0.598738	0.065267	84.399338	18.759724	95.746384	3.297323	0.000000	3.107184	0.000000	0.000000	0.000000	-0.426608	-0.185101	-0.203697	0.000000	0.000000	4.000000	28.000000	0.000000
2980.231626	-0.163566	0.598738	0.065267	84.399338	18.759724	95.746384	3.297323	0.000000	3.107184	0.000000	0.000000	0.000000	-0.426608	-0.185101	-0.203697	0.000000	0.000000	4.000000	28.000000	0.000000
2980.234959	-0.163566	0.598738	0.065267	84.399338	18.759724	95.746384	3.297323	0.000000	3.107184	0.000000	0.000000	0.000000	-0.426608	-0.185101	-0.203697	0.000000	0.000000	4.000000	28.000000	0.000000
2980.238293	-0.165037	0.598161	0.064663	84.524605	18.162556	95.217606	3.263374	0.000000	3.178286	0.000000	0.000000	0.000000	-0.441447	-0.173120	-0.181344	0.000000	0.000000	4.000000	28.000000	0.000000
2980.241626	-0.165037	0.598161	0.064663	84.524605	18.162556	95.217606	3.263374	0.000000	3.178286	0.000000	0.000000	0.000000	-0.441447	-0.173120	-0.181344	0.000000	0.000000	4.000000	28.000000	0.000000
2980.244959	-0.165037	0.598161	0.064663	84.524605	18.162556	95.217606	3.263374	0.000000	3.178286	0.000000	0.000000	0.000000	-0.441447	-0.173120	-0.181344	0.000000	0.000000	4.000000	28.000000	0.000000
2980.248293	-0.166629	0.597593	0.064182	84.623489	17.839846	94.969162	3.233150	0.000000	3.251860	0.000000	0.000000	0.000000	-0.477617	-0.170262	-0.144216	0.000000	0.000000	4.000000	28.000000	0.000000
2980.251626	-0.166629	0.597593	0.064182	84.623489	17.839846	94.969162	3.233150	0.000000	3.251860	0.000000	0.000000	0.000000	-0.477617	-0.170262	-0.144216	0.000000	0.000000	4.000000	28.000000	0.000000
2980.254959	-0.166629	0.597593	0.064182	84.623489	17.839846	94.969162	3.233150	0.000000	3.251860	0.000000	0.000000	0.000000	-0.477617	-0.170262	-0.144216	0.000000	0.000000	4.000000	28.000000	0.000000
2980.258293	-0.168268	0.596966	0.063761	84.692307	17.917824	95.080406	3.209114	0.000000	3.331463	0.000000	0.000000	0.000000	-0.491584	-0.188301	-0.126493	0.000000	0.000000	4.000000	28.000000	0.000000
2980.261626	-0.168268	0.596966	0.063761	84.692307	17.917824	95.080406	3.209114	0.000000	3.331463	0.000000	0.000000	0.000000	-0.491584	-0.188301	-0.126493	0.000000	0.000000	4.000000	28.000000	0.000000
2980.264959	-0.168268	0.596966	0.063761	84.692307	17.917824	95.080406	3.209114	0.000000	3.331463	0.000000	0.000000	0.000000	-0.491584	-0.188301	-0.126493	0.000000	0.000000	4.000000	28.000000	0.000000
2980.268293	-0.169998	0.596258	0.063367	84.753052	18.211369	95.313622	3.188031	0.000000	3.413393	0.000000	0.000000	0.000000	-0.519120	-0.212321	-0.118145	0.000000	0.000000	4.000000	28.000000	0.000000
2980.271626	-0.169998	0.596258	0.063367	84.753052	18.211369	95.313622	3.188031	0.000000	3.413393	0.000000	0.000000	0.000000	-0.519120	-0.212321	-0.118145	0.000000	0.000000	4.000000	28.000000	0.000000
2980.274959	-0.169998	0.596258	0.063367	84.753052	18.211369	95.313622	3.188031	0.000000	3.413393	0.000000	0.000000	0.000000	-0.519120	-0.212321	-0.118145	0.000000	0.000000	4.000000	28.000000	0.000000
2980.278293	-0.171821	0.595470	0.063000	84.815903	18.528511	95.267540	3.168341	0.000000	3.499913	0.000000	0.000000	0.000000	-0.546735	-0.236441	-0.110164	0.000000	0.000000	4.000000	28.000000	0.000000
2980.281626	-0.171821	0.595470	0.063000	84.815903	18.528511	95.267540	3.168341	0.000000	3.499913	0.000000	0.000000	0.000000	-0.546735	-0.236441	-0.110164	0.000000	0.000000	4.000000	28.000000	0.000000
2980.284959	-0.171821	0.595470	0.063000	84.815903	18.528511	95.267540	3.168341	0.000000	3.499913	0.000000	0.000000	0.000000	-0.546735	-0.236441	-0.110164	0.000000	0.000000	4.000000	28.000000	0.000000
2980.288293	-0.173627	0.594641	0.062662	84.885803	18.927326	94.883095	3.149980	0.000000	3.591036	0.000000	0.000000	0.000000	-0.541940	-0.248598	-0.101301	0.000000	0.000000	4.000000	28.000000	0.000000
2980.291626	-0.173627	0.594641	0.062662	84.885803	18.927326	94.883095	3.149980	0.000000	3.591036	0.000000	0.000000	0.000000	-0.541940	-0.248598	-0.101301	0.000000	0.000000	4.000000	28.000000	0.000000
2980.294959	-0.173627	0.594641	0.062662	84.885803	18.927326	94.883095	3.149980	0.000000	3.591036	0.000000	0.000000	0.000000	-0.541940	-0.248598	-0.101301	0.000000	0.000000	4.000000	28.000000	0.000000
2980.298293	-0.175401	0.593743	0.062303	84.957718	19.358746	94.417145	3.133097	0.000000	3.681359	0.000000	0.000000	0.000000	-0.532090	-0.269524	-0.107627	0.000000	0.000000	4.000000	28.000000	0.000000
2980.301626	-0.175401	0.593743	0.062303	84.957718	19.358746	94.417145	3.133097	0.000000	3.681359	0.000000	0.000000	0.000000	-0.532090	-0.269524	-0.107627	0.000000	0.000000	4.000000	28.000000	0.000000
2980.304959	-0.175401	0.593743	0.062303	84.957718	19.358746	94.417145	3.133097	0.000000	3.681359	0.000000	0.000000	0.000000	-0.532090	-0.269524	-0.107627	0.000000	0.000000	4.000000	28.000000	0.000000
2980.308293	-0.177164	0.592823	0.061988	85.031380	19.841454	94.167183	3.115159	0.000000	3.770041	0.000000	0.000000	0.000000	-0.528821	-0.275828	-0.094408	0.000000	0.000000	4.000000	28.000000	0.000000
2980.311626	-0.177164	0.592823	0.061988	85.031380	19.841454	94.167183	3.115159	0.000000	3.770041	0.000000	0.000000	0.000000	-0.528821	-0.275828	-0.094408	0.000000	0.000000	4.000000	28.000000	0.000000
2980.314959	-0.177164	0.592823	0.061988	85.031380	19.841454	94.167183	3.115159	0.000000	3.770041	0.000000	0.000000	0.000000	-0.528821	-0.275828	-0.094408	0.000000	0.000000	4.000000	28.000000	0.000000
2980.318293	-0.178911	0.591863	0.061703	85.106712	20.367304	94.375259	3.099424	0.000000	3.858178	0.000000	0.000000	0.000000	-0.524168	-0.288051	-0.085549	0.000000	0.000000	4.000000	28.000000	0.000000
2980.321626	-0.178911	0.591863	0.061703	85.106712	20.367304	94.375259	3.099424	0.000000	3.858178	0.000000	0.000000	0.000000	-0.524168	-0.288051	-0.085549	0.000000	0.000000	4.000000	28.000000	0.000000
2980.324959	-0.178911	0.591863	0.061703	85.106712	20.367304	94.375259	3.099424	0.000000	3.858178	0.000000	0.000000	0.000000	-0.524168	-0.288051	-0.085549	0.000000	0.000000	4.000000	28.000000	0.000000
2980.328293	-0.180759	0.590970	0.061465	85.171761	20.811646	94.884636	3.079903	0.000000	3.938807	0.000000	0.000000	0.000000	-0.554481	-0.267791	-0.071590	0.000000	0.000000	4.000000	28.000000	0.000000
2980.331626	-0.180759	0.590970	0.061465	85.171761	20.811646	94.884636	3.079903	0.000000	3.938807	0.000000	0.000000	0.000000	-0.554481	-0.267791	-0.071590	0.000000	0.000000	4.000000	28.000000	0.000000
2980.334959	-0.180759	0.590970	0.061465	85.171761	20.811646	94.884636	3.079903	0.000000	3.938807	0.000000	0.000000	0.000000	-0.554481	-0.267791	-0.071590	0.000000	0.000000	4.000000	28.000000	0.000000
2980.338293	-0.182636	0.590164	0.061378	85.223122	21.168978	95.313324	3.028158	0.000000	3.978726	0.000000	0.000000	0.000000	-0.563097	-0.242083	-0.025874	0.000000	0.000000	4.000000	28.000000	0.000000
2980.341626	-0.182636	0.590164	0.061378	85.223122	21.168978	95.313324	3.028158	0.000000	3.978726	0.000000	0.000000	0.000000	-0.563097	-0.242083	-0.025874	0.000000	0.000000	4.000000	28.000000	0.000000
2980.344959	-0.182636	0.590164	0.061378	85.223122	21.168978	95.313324	3.028158	0.000000	3.978726	0.000000	0.000000	0.000000	-0.563097	-0.242083	-0.025874	0.000000	0.000000	4.000000	28.000000	0.000000
2980.348293	-0.184529	0.589401	0.061481	85.258682	21.409723	95.389610	2.981359	0.000000	4.013913	0.000000	0.000000	0.000000	-0.567786	-0.228777	0.030905	0.000000	0.000000	4.000000	28.000000	0.000000
2980.351626	-0.184529	0.589401	0.061481	85.258682	21.409723	95.389610	2.981359	0.000000	4.013913	0.000000	0.000000	0.000000	-0.567786	-0.228777	0.030905	0.000000	0.000000	4.000000	28.000000	0.000000
2980.354959	-0.184529	0.589401	0.061481	85.258682	21.409723	95.389610	2.981359	0.000000	4.013913	0.000000	0.000000	0.000000	-0.567786	-0.228777	0.030905	0.000000	0.000000	4.000000	28.000000	0.000000
2980.358293	-0.186414	0.588682	0.061782	85.285820	21.546850	95.195465	2.941049	0.000000	4.043542	0.000000	0.000000	0.000000	-0.565574	-0.215755	0.090281	0.000000	0.000000	4.000000	28.000000	0.000000
2980.361626	-0.186414	0.588682	0.061782	85.285820	21.546850	95.195465	2.941049	0.000000	4.043542	0.000000	0.000000	0.000000	-0.565574	-0.215755	0.090281	0.000000	0.000000	4.000000	28.000000	0.000000
2980.364959	-0.186414	0.588682	0.061782	85.285820	21.546850	95.195465	2.941049	0.000000	4.043542	0.000000	0.000000	0.000000	-0.565574	-0.215755	0.090281	0.000000	0.000000	4.000000	28.000000	0.000000
2980.368293	-0.188249	0.587945	0.062313	85.304558	21.584829	95.030327	2.908004	0.000000	4.067372	0.000000	0.000000	0.000000	-0.550437	-0.221153	0.159045	0.000000	0.000000	4.000000	28.000000	0.000000
2980.371626	-0.188249	0.587945	0.062313	85.304558	21.584829	95.030327	2.908004	0.000000	4.067372	0.000000	0.000000	0.000000	-0.550437	-0.221153	0.159045	0.000000	0.000000	4.000000	28.000000	0.000000
2980.374959	-0.188249	0.587945	0.062313	85.304558	21.584829	95.030327	2.908004	0.000000	4.067372	0.000000	0.000000	0.000000	-0.550437	-0.221153	0.159045	0.000000	0.000000	4.000000	28.000000	0.000000
2980.378293	-0.190004	0.587248	0.063068	85.312744	21.557041	94.725708	2.884014	0.000000	4.084417	0.000000	0.000000	0.000000	-0.526738	-0.208846	0.226551	0.000000	0.000000	4.000000	28.000000	0.000000
2980.381626	-0.190004	0.587248	0.063068	85.312744	21.557041	94.725708	2.884014	0.000000	4.084417	0.000000	0.000000	0.000000	-0.526738	-0.208846	0.226551	0.000000	0.000000	4.000000	28.000000	0.000000
2980.384959	-0.190004	0.587248	0.063068	85.312744	21.557041	94.725708	2.884014	0.000000	4.084417	0.000000	0.000000	0.000000	-0.526738	-0.208846	0.226551	0.000000	0.000000	4.000000	28.000000	0.000000
2980.388293	-0.191680	0.586494	0.063967	85.317421	21.474512	93.954910	2.869283	0.000000	4.094779	0.000000	0.000000	0.000000	-0.502593	-0.226273	0.269691	0.000000	0.000000	4.000000	28.000000	0.000000
2980.391626	-0.191680	0.586494	0.063967	85.317421	21.474512	93.954910	2.869283	0.000000	4.094779	0.000000	0.000000	0.000000	-0.502593	-0.226273	0.269691	0.000000	0.000000	4.000000	28.000000	0.000000
2980.394959	-0.191680	0.586494	0.063967	85.317421	21.474512	93.954910	2.869283	0.000000	4.094779	0.000000	0.000000	0.000000	-0.502593	-0.226273	0.269691	0.000000	0.000000	4.000000	28.000000	0.000000
2980.398293	-0.193262	0.585752	0.064976	85.322067	21.408407	92.689560	2.861030	0.000000	4.100550	0.000000	0.000000	0.000000	-0.474601	-0.222585	0.302657	0.000000	0.000000	4.000000	28.000000	0.000000
2980.401626	-0.193262	0.585752	0.064976	85.322067	21.408407	92.689560	2.861030	0.000000	4.100550	0.000000	0.000000	0.000000	-0.474601	-0.222585	0.302657	0.000000	0.000000	4.000000	28.000000	0.000000
2980.404959	-0.193262	0.585752	0.064976	85.322067	21.408407	92.689560	2.861030	0.000000	4.100550	0.000000	0.000000	0.000000	-0.474601	-0.222585	0.302657	0.000000	0.000000	4.000000	28.000000	0.000000
2980.408293	-0.194795	0.584955	0.065988	85.331459	21.343056	91.273048	2.858220	0.000000	4.102509	0.000000	0.000000	0.000000	-0.460000	-0.239280	0.303777	0.000000	0.000000	4.000000	28.000000	0.000000
2980.411626	-0.194795	0.584955	0.065988	85.331459	21.343056	91.273048	2.858220	0.000000	4.102509	0.000000	0.000000	0.000000	-0.460000	-0.239280	0.303777	0.000000	0.000000	4.000000	28.000000	0.000000
2980.414959	-0.194795	0.584955	0.065988	85.331459	21.343056	91.273048	2.858220	0.000000	4.102509	0.000000	0.000000	0.000000	-0.460000	-0.239280	0.303777	0.000000	0.000000	4.000000	28.000000	0.000000
2980.418293	-0.196398	0.584129	0.067018	85.342125	21.257233	90.103271	2.856597	0.000000	4.103639	0.000000	0.000000	0.000000	-0.480763	-0.247567	0.308814	0.000000	0.000000	4.000000	28.000000	0.000000
2980.421626	-0.196398	0.584129	0.067018	85.342125	21.257233	90.103271	2.856597	0.000000	4.103639	0.000000	0.000000	0.000000	-0.480763	-0.247567	0.308814	0.000000	0.000000	4.000000	28.000000	0.000000
2980.424959	-0.196398	0.584129	0.067018	85.342125	21.257233	90.103271	2.856597	0.000000	4.103639	0.000000	0.000000	0.000000	-0.480763	-0.247567	0.308814	0.000000	0.000000	4.000000	28.000000	0.000000
2980.428293	-0.198121	0.583309	0.067972	85.371704	20.880821	88.987511	2.854125	0.000000	4.105359	0.000000	0.000000	0.000000	-0.516984	-0.246038	0.286285	0.000000	0.000000	4.000000	28.000000	0.000000
2980.431626	-0.198121	0.583309	0.067972	85.371704	20.880821	88.987511	2.854125	0.000000	4.105359	0.000000	0.000000	0.000000	-0.516984	-0.246038	0.286285	0.000000	0.000000	4.000000	28.000000	0.000000
2980.434959	-0.198121	0.583309	0.067972	85.371704	20.880821	88.987511	2.854125	0.000000	4.105359	0.000000	0.000000	0.000000	-0.516984	-0.246038	0.286285	0.000000	0.000000	4.000000	28.000000	0.000000
2980.438293	-0.199985	0.582475	0.068826	85.422562	20.201084	87.720146	2.847236	0.000000	4.110139	0.000000	0.000000	0.000000	-0.559201	-0.250313	0.256237	0.000000	0.000000	4.000000	28.000000	0.000000
2980.441626	-0.199985	0.582475	0.068826	85.422562	20.201084	87.720146	2.847236	0.000000	4.110139	0.000000	0.000000	0.000000	-0.559201	-0.250313	0.256237	0.000000	0.000000	4.000000	28.000000	0.000000
2980.444959	-0.199985	0.582475	0.068826	85.422562	20.201084	87.720146	2.847236	0.000000	4.110139	0.000000	0.000000	0.000000	-0.559201	-0.250313	0.256237	0.000000	0.000000	4.000000	28.000000	0.000000
2980.448293	-0.202034	0.581654	0.069619	85.464127	19.713995	86.853676	2.835057	0.000000	4.118550	0.000000	0.000000	0.000000	-0.614786	-0.246122	0.237823	0.000000	0.000000	4.000000	28.000000	0.000000
2980.451626	-0.202034	0.581654	0.069619	85.464127	19.713995	86.853676	2.835057	0.000000	4.118550	0.000000	0.000000	0.000000	-0.614786	-0.246122	0.237823	0.000000	0.000000	4.000000	28.000000	0.000000
2980.454959	-0.202034	0.581654	0.069619	85.464127	19.713995	86.853676	2.835057	0.000000	4.118550	0.000000	0.000000	0.000000	-0.614786	-0.246122	0.237823	0.000000	0.000000	4.000000	28.000000	0.000000
2980.458293	-0.204111	0.580859	0.070385	85.470047	19.580923	86.544838	2.818062	0.000000	4.130197	0.000000	0.000000	0.000000	-0.623137	-0.238553	0.229988	0.000000	0.000000	4.000000	28.000000	0.000000
2980.461626	-0.204111	0.580859	0.070385	85.470047	19.580923	86.544838	2.818062	0.000000	4.130197	0.000000	0.000000	0.000000	-0.623137	-0.238553	0.229988	0.000000	0.000000	4.000000	28.000000	0.000000
2980.464959	-0.204111	0.580859	0.070385	85.470047	19.580923	86.544838	2.818062	0.000000	4.130197	0.000000	0.000000	0.000000	-0.623137	-0.238553	0.229988	0.000000	0.000000	4.000000	28.000000	0.000000
2980.468293	-0.206188	0.580039	0.071127	85.473640	19.537539	86.307869	2.800374	0.000000	4.142210	0.000000	0.000000	0.000000	-0.623018	-0.246054	0.222574	0.000000	0.000000	4.000000	28.000000	0.000000
2980.471626	-0.206188	0.580039	0.071127	85.473640	19.537539	86.307869	2.800374	0.000000	4.142210	0.000000	0.000000	0.000000	-0.623018	-0.246054	0.222574	0.000000	0.000000	4.000000	28.000000	0.000000
2980.474959	-0.206188	0.580039	0.071127	85.473640	19.537539	86.307869	2.800374	0.000000	4.142210	0.000000	0.000000	0.000000	-0.623018	-0.246054	0.222574	0.000000	0.000000	4.000000	28.000000	0.000000
2980.478293	-0.208237	0.579225	0.071848	85.465210	19.597923	86.151794	2.782572	0.000000	4.154191	0.000000	0.000000	0.000000	-0.614579	-0.244232	0.216263	0.000000	0.000000	4.000000	28.000000	0.000000
2980.481626	-0.208237	0.579225	0.071848	85.465210	19.597923	86.151794	2.782572	0.000000	4.154191	0.000000	0.000000	0.000000	-0.614579	-0.244232	0.216263	0.000000	0.000000	4.000000	28.000000	0.000000
2980.484959	-0.208237	0.579225	0.071848	85.465210	19.597923	86.151794	2.782572	0.000000	4.154191	0.000000	0.000000	0.000000	-0.614579	-0.244232	0.216263	0.000000	0.000000	4.000000	28.000000	0.000000
2980.488293	-0.210106	0.578417	0.072608	85.437431	20.038609	86.341942	2.765244	0.000000	4.165744	0.000000	0.000000	0.000000	-0.560783	-0.242366	0.228045	0.000000	0.000000	4.000000	28.000000	0.000000
2980.491626	-0.210106	0.578417	0.072608	85.437431	20.038609	86.341942	2.765244	0.000000	4.165744	0.000000	0.000000	0.000000	-0.560783	-0.242366	0.228045	0.000000	0.000000	4.000000	28.000000	0.000000
2980.494959	-0.210106	0.578417	0.072608	85.437431	20.038609	86.341942	2.765244	0.000000	4.165744	0.000000	0.000000	0.000000	-0.560783	-0.242366	0.228045	0.000000	0.000000	4.000000	28.000000	0.000000
2980.498293	-0.211912	0.577546	0.073337	85.401680	20.628216	86.644989	2.752582	0.000000	4.174122	0.000000	0.000000	0.000000	-0.541768	-0.261495	0.218529	0.000000	0.000000	4.000000	28.000000	0.000000
2980.501626	-0.211912	0.577546	0.073337	85.401680	20.628216	86.644989	2.752582	0.000000	4.174122	0.000000	0.000000	0.000000	-0.541768	-0.261495	0.218529	0.000000	0.000000	4.000000	28.000000	0.000000
2980.504959	-0.211912	0.577546	0.073337	85.401680	20.628216	86.644989	2.752582	0.000000	4.174122	0.000000	0.000000	0.000000	-0.541768	-0.261495	0.218529	0.000000	0.000000	4.000000	28.000000	0.000000
2980.508293	-0.213736	0.576712	0.074020	85.389687	20.959887	86.330917	2.740526	0.000000	4.182047	0.000000	0.000000	0.000000	-0.547291	-0.250120	0.205063	0.000000	0.000000	4.000000	28.000000	0.000000
2980.511626	-0.213736	0.576712	0.074020	85.389687	20.959887	86.330917	2.740526	0.000000	4.182047	0.000000	0.000000	0.000000	-0.547291	-0.250120	0.205063	0.000000	0.000000	4.000000	28.000000	0.000000
2980.514959	-0.213736	0.576712	0.074020	85.389687	20.959887	86.330917	2.740526	0.000000	4.182047	0.000000	0.000000	0.000000	-0.547291	-0.250120	0.205063	0.000000	0.000000	4.000000	28.000000	0.000000
2980.518293	-0.215528	0.575870	0.074606	85.399765	21.019739	85.462944	2.727317	0.000000	4.190673	0.000000	0.000000	0.000000	-0.537487	-0.252662	0.175597	0.000000	0.000000	4.000000	28.000000	0.000000
2980.521626	-0.215528	0.575870	0.074606	85.399765	21.019739	85.462944	2.727317	0.000000	4.190673	0.000000	0.000000	0.000000	-0.537487	-0.252662	0.175597	0.000000	0.000000	4.000000	28.000000	0.000000
2980.524959	-0.215528	0.575870	0.074606	85.399765	21.019739	85.462944	2.727317	0.000000	4.190673	0.000000	0.000000	0.000000	-0.537487	-0.252662	0.175597	0.000000	0.000000	4.000000	28.000000	0.000000
2980.528293	-0.217309	0.575051	0.075077	85.418022	21.086296	84.807495	2.712469	0.000000	4.200299	0.000000	0.000000	0.000000	-0.534361	-0.245579	0.141405	0.000000	0.000000	4.000000	28.000000	0.000000
2980.531626	-0.217309	0.575051	0.075077	85.418022	21.086296	84.807495	2.712469	0.000000	4.200299	0.000000	0.000000	0.000000	-0.534361	-0.245579	0.141405	0.000000	0.000000	4.000000	28.000000	0.000000
2980.534959	-0.217309	0.575051	0.075077	85.418022	21.086296	84.807495	2.712469	0.000000	4.200299	0.000000	0.000000	0.000000	-0.534361	-0.245579	0.141405	0.000000	0.000000	4.000000	28.000000	0.000000
2980.538293	-0.219149	0.574237	0.075389	85.438461	21.173279	84.595490	2.695247	0.000000	4.211371	0.000000	0.000000	0.000000	-0.552042	-0.244112	0.093660	0.000000	0.000000	4.000000	28.000000	0.000000
2980.541626	-0.219149	0.574237	0.075389	85.438461	21.173279	84.595490	2.695247	0.000000	4.211371	0.000000	0.000000	0.000000	-0.552042	-0.244112	0.093660	0.000000	0.000000	4.000000	28.000000	0.000000
2980.544959	-0.219149	0.574237	0.075389	85.438461	21.173279	84.595490	2.695247	0.000000	4.211371	0.000000	0.000000	0.000000	-0.552042	-0.244112	0.093660	0.000000	0.000000	4.000000	28.000000	0.000000
2980.548293	-0.221090	0.573441	0.075501	85.467926	21.355421	84.918205	2.673437	0.000000	4.225250	0.000000	0.000000	0.000000	-0.582183	-0.238801	0.033429	0.000000	0.000000	4.000000	28.000000	0.000000
2980.551626	-0.221090	0.573441	0.075501	85.467926	21.355421	84.918205	2.673437	0.000000	4.225250	0.000000	0.000000	0.000000	-0.582183	-0.238801	0.033429	0.000000	0.000000	4.000000	28.000000	0.000000
2980.554959	-0.221090	0.573441	0.075501	85.467926	21.355421	84.918205	2.673437	0.000000	4.225250	0.000000	0.000000	0.000000	-0.582183	-0.238801	0.033429	0.000000	0.000000	4.000000	28.000000	0.000000
2980.558293	-0.223124	0.572644	0.075396	85.492805	21.683714	85.448647	2.645443	0.000000	4.242833	0.000000	0.000000	0.000000	-0.610222	-0.239094	-0.031361	0.000000	0.000000	4.000000	28.000000	0.000000
2980.561626	-0.223124	0.572644	0.075396	85.492805	21.683714	85.448647	2.645443	0.000000	4.242833	0.000000	0.000000	0.000000	-0.610222	-0.239094	-0.031361	0.000000	0.000000	4.000000	28.000000	0.000000
2980.564959	-0.223124	0.572644	0.075396	85.492805	21.683714	85.448647	2.645443	0.000000	4.242833	0.000000	0.000000	0.000000	-0.610222	-0.239094	-0.031361	0.000000	0.000000	4.000000	28.000000	0.000000
2980.568293	-0.225220	0.571874	0.075145	85.473289	22.568001	86.597275	2.611124	0.000000	4.264040	0.000000	0.000000	0.000000	-0.628868	-0.231026	-0.075343	0.000000	0.000000	4.000000	28.000000	0.000000
2980.571626	-0.225220	0.571874	0.075145	85.473289	22.568001	86.597275	2.611124	0.000000	4.264040	0.000000	0.000000	0.000000	-0.628868	-0.231026	-0.075343	0.000000	0.000000	4.000000	28.000000	0.000000
2980.574959	-0.225220	0.571874	0.075145	85.473289	22.568001	86.597275	2.611124	0.000000	4.264040	0.000000	0.000000	0.000000	-0.628868	-0.231026	-0.075343	0.000000	0.000000	4.000000	28.000000	0.000000
2980.578293	-0.227377	0.571131	0.074747	85.376785	24.222628	88.599213	2.572801	0.000000	4.287271	0.000000	0.000000	0.000000	-0.647184	-0.222802	-0.119490	0.000000	0.000000	4.000000	28.000000	0.000000
2980.581626	-0.227377	0.571131	0.074747	85.376785	24.222628	88.599213	2.572801	0.000000	4.287271	0.000000	0.000000	0.000000	-0.647184	-0.222802	-0.119490	0.000000	0.000000	4.000000	28.000000	0.000000
2980.584959	-0.227377	0.571131	0.074747	85.376785	24.222628	88.599213	2.572801	0.000000	4.287271	0.000000	0.000000	0.000000	-0.647184	-0.222802	-0.119490	0.000000	0.000000	4.000000	28.000000	0.000000
2980.588293	-0.229567	0.570412	0.074277	85.199066	26.537756	91.288986	2.530539	0.000000	4.312351	0.000000	0.000000	0.000000	-0.657040	-0.215844	-0.140949	0.000000	0.000000	4.000000	28.000000	0.000000
2980.591626	-0.229567	0.570412	0.074277	85.199066	26.537756	91.288986	2.530539	0.000000	4.312351	0.000000	0.000000	0.000000	-0.657040	-0.215844	-0.140949	0.000000	0.000000	4.000000	28.000000	0.000000
2980.594959	-0.229567	0.570412	0.074277	85.199066	26.537756	91.288986	2.530539	0.000000	4.312351	0.000000	0.000000	0.000000	-0.657040	-0.215844	-0.140949	0.000000	0.000000	4.000000	28.000000	0.000000
2980.598293	-0.231739	0.569716	0.073757	84.924644	29.329020	94.371208	2.486703	0.000000	4.337777	0.000000	0.000000	0.000000	-0.651605	-0.208811	-0.155900	0.000000	0.000000	4.000000	28.000000	0.000000
2980.601626	-0.231739	0.569716	0.073757	84.924644	29.329020	94.371208	2.486703	0.000000	4.337777	0.000000	0.000000	0.000000	-0.651605	-0.208811	-0.155900	0.000000	0.000000	4.000000	28.000000	0.000000
2980.604959	-0.231739	0.569716	0.073757	84.924644	29.329020	94.371208	2.486703	0.000000	4.337777	0.000000	0.000000	0.000000	-0.651605	-0.208811	-0.155900	0.000000	0.000000	4.000000	28.000000	0.000000
2980.608293	-0.233795	0.569012	0.073238	84.523460	32.567562	97.656540	2.442587	0.000000	4.362771	0.000000	0.000000	0.000000	-0.616556	-0.211223	-0.155762	0.000000	0.000000	4.000000	28.000000	0.000000
2980.611626	-0.233795	0.569012	0.073238	84.523460	32.567562	97.656540	2.442587	0.000000	4.362771	0.000000	0.000000	0.000000	-0.616556	-0.211223	-0.155762	0.000000	0.000000	4.000000	28.000000	0.000000
2980.614959	-0.233795	0.569012	0.073238	84.523460	32.567562	97.656540	2.442587	0.000000	4.362771	0.000000	0.000000	0.000000	-0.616556	-0.211223	-0.155762	0.000000	0.000000	4.000000	28.000000	0.000000
2980.618293	-0.235658	0.568305	0.072689	83.994759	35.817532	100.758423	2.400800	0.000000	4.385905	0.000000	0.000000	0.000000	-0.559155	-0.212099	-0.164744	0.000000	0.000000	4.000000	28.000000	0.000000
2980.621626	-0.235658	0.568305	0.072689	83.994759	35.817532	100.758423	2.400800	0.000000	4.385905	0.000000	0.000000	0.000000	-0.559155	-0.212099	-0.164744	0.000000	0.000000	4.000000	28.000000	0.000000
2980.624959	-0.235658	0.568305	0.072689	83.994759	35.817532	100.758423	2.400800	0.000000	4.385905	0.000000	0.000000	0.000000	-0.559155	-0.212099	-0.164744	0.000000	0.000000	4.000000	28.000000	0.000000
2980.628293	-0.237368	0.567557	0.072060	83.395264	38.761719	103.619087	2.361473	0.000000	4.407204	0.000000	0.000000	0.000000	-0.512845	-0.224458	-0.188487	0.000000	0.000000	4.000000	28.000000	0.000000
2980.631626	-0.237368	0.567557	0.072060	83.395264	38.761719	103.619087	2.361473	0.000000	4.407204	0.000000	0.000000	0.000000	-0.512845	-0.224458	-0.188487	0.000000	0.000000	4.000000	28.000000	0.000000
2980.634959	-0.237368	0.567557	0.072060	83.395264	38.761719	103.619087	2.361473	0.000000	4.407204	0.000000	0.000000	0.000000	-0.512845	-0.224458	-0.188487	0.000000	0.000000	4.000000	28.000000	0.000000
2980.638293	-0.238920	0.566799	0.071349	82.822746	41.138412	106.053551	2.322709	0.000000	4.427756	0.000000	0.000000	0.000000	-0.465539	-0.227172	-0.213473	0.000000	0.000000	4.000000	28.000000	0.000000
2980.641626	-0.238920	0.566799	0.071349	82.822746	41.138412	106.053551	2.322709	0.000000	4.427756	0.000000	0.000000	0.000000	-0.465539	-0.227172	-0.213473	0.000000	0.000000	4.000000	28.000000	0.000000
2980.644959	-0.238920	0.566799	0.071349	82.822746	41.138412	106.053551	2.322709	0.000000	4.427756	0.000000	0.000000	0.000000	-0.465539	-0.227172	-0.213473	0.000000	0.000000	4.000000	28.000000	0.000000
2980.648293	-0.240301	0.566000	0.070461	82.391975	42.853794	107.832214	2.284318	0.000000	4.447684	0.000000	0.000000	0.000000	-0.414246	-0.239802	-0.266288	0.000000	0.000000	4.000000	28.000000	0.000000
2980.651626	-0.240301	0.566000	0.070461	82.391975	42.853794	107.832214	2.284318	0.000000	4.447684	0.000000	0.000000	0.000000	-0.414246	-0.239802	-0.266288	0.000000	0.000000	4.000000	28.000000	0.000000
2980.654959	-0.240301	0.566000	0.070461	82.391975	42.853794	107.832214	2.284318	0.000000	4.447684	0.000000	0.000000	0.000000	-0.414246	-0.239802	-0.266288	0.000000	0.000000	4.000000	28.000000	0.000000
2980.658293	-0.241518	0.565147	0.069418	82.143692	44.125862	109.186890	2.243985	0.000000	4.468168	0.000000	0.000000	0.000000	-0.365195	-0.255848	-0.312891	0.000000	0.000000	4.000000	28.000000	0.000000
2980.661626	-0.241518	0.565147	0.069418	82.143692	44.125862	109.186890	2.243985	0.000000	4.468168	0.000000	0.000000	0.000000	-0.365195	-0.255848	-0.312891	0.000000	0.000000	4.000000	28.000000	0.000000
2980.664959	-0.241518	0.565147	0.069418	82.143692	44.125862	109.186890	2.243985	0.000000	4.468168	0.000000	0.000000	0.000000	-0.365195	-0.255848	-0.312891	0.000000	0.000000	4.000000	28.000000	0.000000
2980.668293	-0.242550	0.564292	0.068241	82.021881	45.197556	110.332901	2.201980	0.000000	4.489018	0.000000	0.000000	0.000000	-0.309525	-0.256440	-0.353126	0.000000	0.000000	4.000000	28.000000	0.000000
2980.671626	-0.242550	0.564292	0.068241	82.021881	45.197556	110.332901	2.201980	0.000000	4.489018	0.000000	0.000000	0.000000	-0.309525	-0.256440	-0.353126	0.000000	0.000000	4.000000	28.000000	0.000000
2980.674959	-0.242550	0.564292	0.068241	82.021881	45.197556	110.332901	2.201980	0.000000	4.489018	0.000000	0.000000	0.000000	-0.309525	-0.256440	-0.353126	0.000000	0.000000	4.000000	28.000000	0.000000
2980.678293	-0.243363	0.563417	0.066928	81.940559	46.131775	111.455780	2.158956	0.000000	4.509868	0.000000	0.000000	0.000000	-0.244124	-0.262631	-0.394004	0.000000	0.000000	4.000000	28.000000	0.000000
2980.681626	-0.243363	0.563417	0.066928	81.940559	46.131775	111.455780	2.158956	0.000000	4.509868	0.000000	0.000000	0.000000	-0.244124	-0.262631	-0.394004	0.000000	0.000000	4.000000	28.000000	0.000000
2980.684959	-0.243363	0.563417	0.066928	81.940559	46.131775	111.455780	2.158956	0.000000	4.509868	0.000000	0.000000	0.000000	-0.244124	-0.262631	-0.394004	0.000000	0.000000	4.000000	28.000000	0.000000
2980.688293	-0.243988	0.562567	0.065542	81.823151	46.583935	112.174469	2.115072	0.000000	4.530615	0.000000	0.000000	0.000000	-0.187352	-0.255091	-0.415808	0.000000	0.000000	4.000000	28.000000	0.000000
2980.691626	-0.243988	0.562567	0.065542	81.823151	46.583935	112.174469	2.115072	0.000000	4.530615	0.000000	0.000000	0.000000	-0.187352	-0.255091	-0.415808	0.000000	0.000000	4.000000	28.000000	0.000000
2980.694959	-0.243988	0.562567	0.065542	81.823151	46.583935	112.174469	2.115072	0.000000	4.530615	0.000000	0.000000	0.000000	-0.187352	-0.255091	-0.415808	0.000000	0.000000	4.000000	28.000000	0.000000
2980.698293	-0.244405	0.561761	0.064110	81.634117	46.190514	112.083153	2.071443	0.000000	4.550728	0.000000	0.000000	0.000000	-0.125211	-0.241750	-0.429640	0.000000	0.000000	4.000000	28.000000	0.000000
2980.701626	-0.244405	0.561761	0.064110	81.634117	46.190514	112.083153	2.071443	0.000000	4.550728	0.000000	0.000000	0.000000	-0.125211	-0.241750	-0.429640	0.000000	0.000000	4.000000	28.000000	0.000000
2980.704959	-0.244405	0.561761	0.064110	81.634117	46.190514	112.083153	2.071443	0.000000	4.550728	0.000000	0.000000	0.000000	-0.125211	-0.241750	-0.429640	0.000000	0.000000	4.000000	28.000000	0.000000
2980.708293	-0.244506	0.561038	0.062719	81.362961	45.154182	111.382149	2.028829	0.000000	4.569885	0.000000	0.000000	0.000000	-0.030310	-0.216991	-0.417210	0.000000	0.000000	4.000000	28.000000	0.000000
2980.711626	-0.244506	0.561038	0.062719	81.362961	45.154182	111.382149	2.028829	0.000000	4.569885	0.000000	0.000000	0.000000	-0.030310	-0.216991	-0.417210	0.000000	0.000000	4.000000	28.000000	0.000000
2980.714959	-0.244506	0.561038	0.062719	81.362961	45.154182	111.382149	2.028829	0.000000	4.569885	0.000000	0.000000	0.000000	-0.030310	-0.216991	-0.417210	0.000000	0.000000	4.000000	28.000000	0.000000
2980.718293	-0.244305	0.560460	0.061460	81.017143	43.953007	110.545326	1.990696	0.000000	4.586625	0.000000	0.000000	0.000000	0.060383	-0.173145	-0.377806	0.000000	0.000000	4.000000	28.000000	0.000000
2980.721626	-0.244305	0.560460	0.061460	81.017143	43.953007	110.545326	1.990696	0.000000	4.586625	0.000000	0.000000	0.000000	0.060383	-0.173145	-0.377806	0.000000	0.000000	4.000000	28.000000	0.000000
2980.724959	-0.244305	0.560460	0.061460	81.017143	43.953007	110.545326	1.990696	0.000000	4.586625	0.000000	0.000000	0.000000	0.060383	-0.173145	-0.377806	0.000000	0.000000	4.000000	28.000000	0.000000
2980.728293	-0.243680	0.560034	0.060324	80.648293	42.858326	109.793961	1.959211	0.000000	4.600162	0.000000	0.000000	0.000000	0.187488	-0.127972	-0.340686	0.000000	0.000000	4.000000	28.000000	0.000000
2980.731626	-0.243680	0.560034	0.060324	80.648293	42.858326	109.793961	1.959211	0.000000	4.600162	0.000000	0.000000	0.000000	0.187488	-0.127972	-0.340686	0.000000	0.000000	4.000000	28.000000	0.000000
2980.734959	-0.243680	0.560034	0.060324	80.648293	42.858326	109.793961	1.959211	0.000000	4.600162	0.000000	0.000000	0.000000	0.187488	-0.127972	-0.340686	0.000000	0.000000	4.000000	28.000000	0.000000
2980.738293	-0.242719	0.559713	0.059301	80.356651	41.904373	109.076073	1.935571	0.000000	4.610159	0.000000	0.000000	0.000000	0.288223	-0.096107	-0.306877	0.000000	0.000000	4.000000	28.000000	0.000000
2980.741626	-0.242719	0.559713	0.059301	80.356651	41.904373	109.076073	1.935571	0.000000	4.610159	0.000000	0.000000	0.000000	0.288223	-0.096107	-0.306877	0.000000	0.000000	4.000000	28.000000	0.000000
2980.744959	-0.242719	0.559713	0.059301	80.356651	41.904373	109.076073	1.935571	0.000000	4.610159	0.000000	0.000000	0.000000	0.288223	-0.096107	-0.306877	0.000000	0.000000	4.000000	28.000000	0.000000
2980.748293	-0.241409	0.559492	0.058355	80.267548	40.963860	108.150497	1.918517	0.000000	4.617282	0.000000	0.000000	0.000000	0.393198	-0.066535	-0.283932	0.000000	0.000000	4.000000	28.000000	0.000000
2980.751626	-0.241409	0.559492	0.058355	80.267548	40.963860	108.150497	1.918517	0.000000	4.617282	0.000000	0.000000	0.000000	0.393198	-0.066535	-0.283932	0.000000	0.000000	4.000000	28.000000	0.000000
2980.754959	-0.241409	0.559492	0.058355	80.267548	40.963860	108.150497	1.918517	0.000000	4.617282	0.000000	0.000000	0.000000	0.393198	-0.066535	-0.283932	0.000000	0.000000	4.000000	28.000000	0.000000
2980.758293	-0.239723	0.559292	0.057423	80.296356	40.124256	107.177719	1.907311	0.000000	4.621922	0.000000	0.000000	0.000000	0.505824	-0.059965	-0.279508	0.000000	0.000000	4.000000	28.000000	0.000000
2980.761626	-0.239723	0.559292	0.057423	80.296356	40.124256	107.177719	1.907311	0.000000	4.621922	0.000000	0.000000	0.000000	0.505824	-0.059965	-0.279508	0.000000	0.000000	4.000000	28.000000	0.000000
2980.764959	-0.239723	0.559292	0.057423	80.296356	40.124256	107.177719	1.907311	0.000000	4.621922	0.000000	0.000000	0.000000	0.505824	-0.059965	-0.279508	0.000000	0.000000	4.000000	28.000000	0.000000
2980.768293	-0.237639	0.559113	0.056513	80.392296	39.530880	106.360306	1.900637	0.000000	4.624671	0.000000	0.000000	0.000000	0.625090	-0.053531	-0.272919	0.000000	0.000000	4.000000	28.000000	0.000000
2980.771626	-0.237639	0.559113	0.056513	80.392296	39.530880	106.360306	1.900637	0.000000	4.624671	0.000000	0.000000	0.000000	0.625090	-0.053531	-0.272919	0.000000	0.000000	4.000000	28.000000	0.000000
2980.774959	-0.237639	0.559113	0.056513	80.392296	39.530880	106.360306	1.900637	0.000000	4.624671	0.000000	0.000000	0.000000	0.625090	-0.053531	-0.272919	0.000000	0.000000	4.000000	28.000000	0.000000
2980.778293	-0.235310	0.559026	0.055690	80.551979	38.813747	105.316925	1.899102	0.000000	4.625301	0.000000	0.000000	0.000000	0.698649	-0.026179	-0.247031	0.000000	0.000000	4.000000	28.000000	0.000000
2980.781626	-0.235310	0.559026	0.055690	80.551979	38.813747	105.316925	1.899102	0.000000	4.625301	0.000000	0.000000	0.000000	0.698649	-0.026179	-0.247031	0.000000	0.000000	4.000000	28.000000	0.000000
2980.784959	-0.235310	0.559026	0.055690	80.551979	38.813747	105.316925	1.899102	0.000000	4.625301	0.000000	0.000000	0.000000	0.698649	-0.026179	-0.247031	0.000000	0.000000	4.000000	28.000000	0.000000
2980.788293	-0.232758	0.559086	0.054994	80.740990	37.600750	103.694992	1.902983	0.000000	4.623706	0.000000	0.000000	0.000000	0.765679	0.017853	-0.208700	0.000000	0.000000	4.000000	28.000000	0.000000
2980.791626	-0.232758	0.559086	0.054994	80.740990	37.600750	103.694992	1.902983	0.000000	4.623706	0.000000	0.000000	0.000000	0.765679	0.017853	-0.208700	0.000000	0.000000	4.000000	28.000000	0.000000
2980.794959	-0.232758	0.559086	0.054994	80.740990	37.600750	103.694992	1.902983	0.000000	4.623706	0.000000	0.000000	0.000000	0.765679	0.017853	-0.208700	0.000000	0.000000	4.000000	28.000000	0.000000
2980.798293	-0.229925	0.559425	0.054683	80.876526	35.297707	101.040451	1.913534	0.000000	4.619349	0.000000	0.000000	0.000000	0.849895	0.101777	-0.093183	0.000000	0.000000	4.000000	28.000000	0.000000
2980.801626	-0.229925	0.559425	0.054683	80.876526	35.297707	101.040451	1.913534	0.000000	4.619349	0.000000	0.000000	0.000000	0.849895	0.101777	-0.093183	0.000000	0.000000	4.000000	28.000000	0.000000
2980.804959	-0.229925	0.559425	0.054683	80.876526	35.297707	101.040451	1.913534	0.000000	4.619349	0.000000	0.000000	0.000000	0.849895	0.101777	-0.093183	0.000000	0.000000	4.000000	28.000000	0.000000
2980.808293	-0.226772	0.560001	0.054800	80.911957	31.683649	97.430473	1.939629	0.000000	4.608453	0.000000	0.000000	0.000000	0.945870	0.172756	0.035056	0.000000	0.000000	4.000000	28.000000	0.000000
2980.811626	-0.226772	0.560001	0.054800	80.911957	31.683649	97.430473	1.939629	0.000000	4.608453	0.000000	0.000000	0.000000	0.945870	0.172756	0.035056	0.000000	0.000000	4.000000	28.000000	0.000000
2980.814959	-0.226772	0.560001	0.054800	80.911957	31.683649	97.430473	1.939629	0.000000	4.608453	0.000000	0.000000	0.000000	0.945870	0.172756	0.035056	0.000000	0.000000	4.000000	28.000000	0.000000
2980.818293	-0.223309	0.560741	0.055369	80.864296	27.237545	93.251274	1.983945	0.000000	4.589550	0.000000	0.000000	0.000000	1.039039	0.222001	0.170668	0.000000	0.000000	4.000000	28.000000	0.000000
2980.821626	-0.223309	0.560741	0.055369	80.864296	27.237545	93.251274	1.983945	0.000000	4.589550	0.000000	0.000000	0.000000	1.039039	0.222001	0.170668	0.000000	0.000000	4.000000	28.000000	0.000000
2980.824959	-0.223309	0.560741	0.055369	80.864296	27.237545	93.251274	1.983945	0.000000	4.589550	0.000000	0.000000	0.000000	1.039039	0.222001	0.170668	0.000000	0.000000	4.000000	28.000000	0.000000
2980.828293	-0.219553	0.561650	0.056307	80.780296	22.314070	88.402557	2.048142	0.000000	4.561263	0.000000	0.000000	0.000000	1.126629	0.272941	0.281366	0.000000	0.000000	4.000000	28.000000	0.000000
2980.831626	-0.219553	0.561650	0.056307	80.780296	22.314070	88.402557	2.048142	0.000000	4.561263	0.000000	0.000000	0.000000	1.126629	0.272941	0.281366	0.000000	0.000000	4.000000	28.000000	0.000000
2980.834959	-0.219553	0.561650	0.056307	80.780296	22.314070	88.402557	2.048142	0.000000	4.561263	0.000000	0.000000	0.000000	1.126629	0.272941	0.281366	0.000000	0.000000	4.000000	28.000000	0.000000
2980.838293	-0.215511	0.562583	0.057567	80.721931	17.008286	82.897804	2.130435	0.000000	4.523411	0.000000	0.000000	0.000000	1.212587	0.279784	0.378103	0.000000	0.000000	4.000000	28.000000	0.000000
2980.841626	-0.215511	0.562583	0.057567	80.721931	17.008286	82.897804	2.130435	0.000000	4.523411	0.000000	0.000000	0.000000	1.212587	0.279784	0.378103	0.000000	0.000000	4.000000	28.000000	0.000000
2980.844959	-0.215511	0.562583	0.057567	80.721931	17.008286	82.897804	2.130435	0.000000	4.523411	0.000000	0.000000	0.000000	1.212587	0.279784	0.378103	0.000000	0.000000	4.000000	28.000000	0.000000
2980.848293	-0.211366	0.563521	0.059048	80.703163	11.300595	76.629532	2.230235	0.000000	4.475048	0.000000	0.000000	0.000000	1.243644	0.281281	0.444214	0.000000	0.000000	4.000000	28.000000	0.000000
2980.851626	-0.211366	0.563521	0.059048	80.703163	11.300595	76.629532	2.230235	0.000000	4.475048	0.000000	0.000000	0.000000	1.243644	0.281281	0.444214	0.000000	0.000000	4.000000	28.000000	0.000000
2980.854959	-0.211366	0.563521	0.059048	80.703163	11.300595	76.629532	2.230235	0.000000	4.475048	0.000000	0.000000	0.000000	1.243644	0.281281	0.444214	0.000000	0.000000	4.000000	28.000000	0.000000
2980.858293	-0.207046	0.564412	0.060655	80.701340	5.068855	69.187782	2.342221	0.000000	4.417465	0.000000	0.000000	0.000000	1.295922	0.267322	0.482048	0.000000	0.000000	4.000000	28.000000	0.000000
2980.861626	-0.207046	0.564412	0.060655	80.701340	5.068855	69.187782	2.342221	0.000000	4.417465	0.000000	0.000000	0.000000	1.295922	0.267322	0.482048	0.000000	0.000000	4.000000	28.000000	0.000000
2980.864959	-0.207046	0.564412	0.060655	80.701340	5.068855	69.187782	2.342221	0.000000	4.417465	0.000000	0.000000	0.000000	1.295922	0.267322	0.482048	0.000000	0.000000	4.000000	28.000000	0.000000
2980.868293	-0.202526	0.565226	0.062399	80.739952	-0.963362	62.076645	2.464927	0.000000	4.350188	0.000000	0.000000	0.000000	1.355987	0.244313	0.523215	0.000000	0.000000	4.000000	28.000000	0.000000
2980.871626	-0.202526	0.565226	0.062399	80.739952	-0.963362	62.076645	2.464927	0.000000	4.350188	0.000000	0.000000	0.000000	1.355987	0.244313	0.523215	0.000000	0.000000	4.000000	28.000000	0.000000
2980.874959	-0.202526	0.565226	0.062399	80.739952	-0.963362	62.076645	2.464927	0.000000	4.350188	0.000000	0.000000	0.000000	1.355987	0.244313	0.523215	0.000000	0.000000	4.000000	28.000000	0.000000
2980.878293	-0.197753	0.565999	0.064223	80.965385	-6.278866	55.977383	2.599488	0.000000	4.271143	0.000000	0.000000	0.000000	1.431766	0.231774	0.547110	0.000000	0.000000	4.000000	28.000000	0.000000
2980.881626	-0.197753	0.565999	0.064223	80.965385	-6.278866	55.977383	2.599488	0.000000	4.271143	0.000000	0.000000	0.000000	1.431766	0.231774	0.547110	0.000000	0.000000	4.000000	28.000000	0.000000
2980.884959	-0.197753	0.565999	0.064223	80.965385	-6.278866	55.977383	2.599488	0.000000	4.271143	0.000000	0.000000	0.000000	1.431766	0.231774	0.547110	0.000000	0.000000	4.000000	28.000000	0.000000
2980.888293	-0.192798	0.566806	0.066162	81.285301	-11.352114	51.087494	2.745434	0.000000	4.178827	0.000000	0.000000	0.000000	1.486774	0.242043	0.581807	0.000000	0.000000	4.000000	28.000000	0.000000
2980.891626	-0.192798	0.566806	0.066162	81.285301	-11.352114	51.087494	2.745434	0.000000	4.178827	0.000000	0.000000	0.000000	1.486774	0.242043	0.581807	0.000000	0.000000	4.000000	28.000000	0.000000
2980.894959	-0.192798	0.566806	0.066162	81.285301	-11.352114	51.087494	2.745434	0.000000	4.178827	0.000000	0.000000	0.000000	1.486774	0.242043	0.581807	0.000000	0.000000	4.000000	28.000000	0.000000
2980.898293	-0.187765	0.567685	0.068207	81.595657	-16.620159	47.484543	2.902649	0.000000	4.071195	0.000000	0.000000	0.000000	1.509873	0.263873	0.613408	0.000000	0.000000	4.000000	28.000000	0.000000
2980.901626	-0.187765	0.567685	0.068207	81.595657	-16.620159	47.484543	2.902649	0.000000	4.071195	0.000000	0.000000	0.000000	1.509873	0.263873	0.613408	0.000000	0.000000	4.000000	28.000000	0.000000
2980.904959	-0.187765	0.567685	0.068207	81.595657	-16.620159	47.484543	2.902649	0.000000	4.071195	0.000000	0.000000	0.000000	1.509873	0.263873	0.613408	0.000000	0.000000	4.000000	28.000000	0.000000
2980.908293	-0.182753	0.568608	0.070326	81.858757	-22.409472	43.912258	3.068172	0.000000	3.947951	0.000000	0.000000	0.000000	1.503606	0.276707	0.635630	0.000000	0.000000	4.000000	28.000000	0.000000
2980.911626	-0.182753	0.568608	0.070326	81.858757	-22.409472	43.912258	3.068172	0.000000	3.947951	0.000000	0.000000	0.000000	1.503606	0.276707	0.635630	0.000000	0.000000	4.000000	28.000000	0.000000
2980.914959	-0.182753	0.568608	0.070326	81.858757	-22.409472	43.912258	3.068172	0.000000	3.947951	0.000000	0.000000	0.000000	1.503606	0.276707	0.635630	0.000000	0.000000	4.000000	28.000000	0.000000
2980.918293	-0.177810	0.569543	0.072508	82.013428	-28.684975	39.543282	3.237863	0.000000	3.810019	0.000000	0.000000	0.000000	1.482646	0.280565	0.654710	0.000000	0.000000	4.000000	28.000000	0.000000
2980.921626	-0.177810	0.569543	0.072508	82.013428	-28.684975	39.543282	3.237863	0.000000	3.810019	0.000000	0.000000	0.000000	1.482646	0.280565	0.654710	0.000000	0.000000	4.000000	28.000000	0.000000
2980.924959	-0.177810	0.569543	0.072508	82.013428	-28.684975	39.543282	3.237863	0.000000	3.810019	0.000000	0.000000	0.000000	1.482646	0.280565	0.654710	0.000000	0.000000	4.000000	28.000000	0.000000
2980.928293	-0.173092	0.570415	0.074637	82.120399	-35.184887	34.051479	3.408696	0.000000	3.657976	0.000000	0.000000	0.000000	1.415439	0.261590	0.638865	0.000000	0.000000	4.000000	28.000000	0.000000
2980.931626	-0.173092	0.570415	0.074637	82.120399	-35.184887	34.051479	3.408696	0.000000	3.657976	0.000000	0.000000	0.000000	1.415439	0.261590	0.638865	0.000000	0.000000	4.000000	28.000000	0.000000
2980.934959	-0.173092	0.570415	0.074637	82.120399	-35.184887	34.051479	3.408696	0.000000	3.657976	0.000000	0.000000	0.000000	1.415439	0.261590	0.638865	0.000000	0.000000	4.000000	28.000000	0.000000
2980.938293	-0.168584	0.571211	0.076582	82.285942	-41.293434	27.572441	3.572317	0.000000	3.498364	0.000000	0.000000	0.000000	1.352601	0.239029	0.583432	0.000000	0.000000	4.000000	28.000000	0.000000
2980.941626	-0.168584	0.571211	0.076582	82.285942	-41.293434	27.572441	3.572317	0.000000	3.498364	0.000000	0.000000	0.000000	1.352601	0.239029	0.583432	0.000000	0.000000	4.000000	28.000000	0.000000
2980.944959	-0.168584	0.571211	0.076582	82.285942	-41.293434	27.572441	3.572317	0.000000	3.498364	0.000000	0.000000	0.000000	1.352601	0.239029	0.583432	0.000000	0.000000	4.000000	28.000000	0.000000
2980.948293	-0.164123	0.571875	0.078349	82.611267	-45.996677	21.982325	3.724690	0.000000	3.335668	0.000000	0.000000	0.000000	1.338276	0.199044	0.530129	0.000000	0.000000	4.000000	28.000000	0.000000
2980.951626	-0.164123	0.571875	0.078349	82.611267	-45.996677	21.982325	3.724690	0.000000	3.335668	0.000000	0.000000	0.000000	1.338276	0.199044	0.530129	0.000000	0.000000	4.000000	28.000000	0.000000
2980.954959	-0.164123	0.571875	0.078349	82.611267	-45.996677	21.982325	3.724690	0.000000	3.335668	0.000000	0.000000	0.000000	1.338276	0.199044	0.530129	0.000000	0.000000	4.000000	28.000000	0.000000
2980.958293	-0.159693	0.572469	0.079871	83.155304	-48.648773	18.864519	3.869333	0.000000	3.166744	0.000000	0.000000	0.000000	1.328912	0.178314	0.456483	0.000000	0.000000	4.000000	28.000000	0.000000
2980.961626	-0.159693	0.572469	0.079871	83.155304	-48.648773	18.864519	3.869333	0.000000	3.166744	0.000000	0.000000	0.000000	1.328912	0.178314	0.456483	0.000000	0.000000	4.000000	28.000000	0.000000
2980.964959	-0.159693	0.572469	0.079871	83.155304	-48.648773	18.864519	3.869333	0.000000	3.166744	0.000000	0.000000	0.000000	1.328912	0.178314	0.456483	0.000000	0.000000	4.000000	28.000000	0.000000
2980.968293	-0.155375	0.572990	0.081024	83.791801	-50.497929	16.745895	3.993547	0.000000	2.984652	0.000000	0.000000	0.000000	1.295359	0.156099	0.346006	0.000000	0.000000	4.000000	28.000000	0.000000
2980.971626	-0.155375	0.572990	0.081024	83.791801	-50.497929	16.745895	3.993547	0.000000	2.984652	0.000000	0.000000	0.000000	1.295359	0.156099	0.346006	0.000000	0.000000	4.000000	28.000000	0.000000
2980.974959	-0.155375	0.572990	0.081024	83.791801	-50.497929	16.745895	3.993547	0.000000	2.984652	0.000000	0.000000	0.000000	1.295359	0.156099	0.346006	0.000000	0.000000	4.000000	28.000000	0.000000
2980.978293	-0.151164	0.573377	0.081767	84.426979	-52.457058	14.567885	4.051214	0.000000	2.768758	0.000000	0.000000	0.000000	1.263226	0.116321	0.222685	0.000000	0.000000	4.000000	28.000000	0.000000
2980.981626	-0.151164	0.573377	0.081767	84.426979	-52.457058	14.567885	4.051214	0.000000	2.768758	0.000000	0.000000	0.000000	1.263226	0.116321	0.222685	0.000000	0.000000	4.000000	28.000000	0.000000
2980.984959	-0.151164	0.573377	0.081767	84.426979	-52.457058	14.567885	4.051214	0.000000	2.768758	0.000000	0.000000	0.000000	1.263226	0.116321	0.222685	0.000000	0.000000	4.000000	28.000000	0.000000
2980.988293	-0.146928	0.573685	0.082086	85.023422	-55.068913	11.747444	4.088328	0.000000	2.558221	0.000000	0.000000	0.000000	1.271008	0.092251	0.095879	0.000000	0.000000	4.000000	28.000000	0.000000
2980.991626	-0.146928	0.573685	0.082086	85.023422	-55.068913	11.747444	4.088328	0.000000	2.558221	0.000000	0.000000	0.000000	1.271008	0.092251	0.095879	0.000000	0.000000	4.000000	28.000000	0.000000
2980.994959	-0.146928	0.573685	0.082086	85.023422	-55.068913	11.747444	4.088328	0.000000	2.558221	0.000000	0.000000	0.000000	1.271008	0.092251	0.095879	0.000000	0.000000	4.000000	28.000000	0.000000
2980.998293	-0.142620	0.573861	0.081986	85.553452	-58.843365	8.068266	4.104309	0.000000	2.346386	0.000000	0.000000	0.000000	1.292352	0.052900	-0.029977	0.000000	0.000000	4.000000	28.000000	0.000000
2981.001626	-0.142620	0.573861	0.081986	85.553452	-58.843365	8.068266	4.104309	0.000000	2.346386	0.000000	0.000000	0.000000	1.292352	0.052900	-0.029977	0.000000	0.000000	4.000000	28.000000	0.000000
2981.004959	-0.142620	0.573861	0.081986	85.553452	-58.843365	8.068266	4.104309	0.000000	2.346386	0.000000	0.000000	0.000000	1.292352	0.052900	-0.029977	0.000000	0.000000	4.000000	28.000000	0.000000
2981.008293	-0.138281	0.573889	0.081377	86.002960	-64.299622	3.549906	4.099312	0.000000	2.130994	0.000000	0.000000	0.000000	1.301566	0.008503	-0.182862	0.000000	0.000000	4.000000	28.000000	0.000000
2981.011626	-0.138281	0.573889	0.081377	86.002960	-64.299622	3.549906	4.099312	0.000000	2.130994	0.000000	0.000000	0.000000	1.301566	0.008503	-0.182862	0.000000	0.000000	4.000000	28.000000	0.000000
2981.014959	-0.138281	0.573889	0.081377	86.002960	-64.299622	3.549906	4.099312	0.000000	2.130994	0.000000	0.000000	0.000000	1.301566	0.008503	-0.182862	0.000000	0.000000	4.000000	28.000000	0.000000
2981.018293	-0.133834	0.573791	0.080230	86.349876	-71.573807	-2.345090	4.068835	0.000000	1.914067	0.000000	0.000000	0.000000	1.334176	-0.029635	-0.343920	0.000000	0.000000	4.000000	28.000000	0.000000
2981.021626	-0.133834	0.573791	0.080230	86.349876	-71.573807	-2.345090	4.068835	0.000000	1.914067	0.000000	0.000000	0.000000	1.334176	-0.029635	-0.343920	0.000000	0.000000	4.000000	28.000000	0.000000
2981.024959	-0.133834	0.573791	0.080230	86.349876	-71.573807	-2.345090	4.068835	0.000000	1.914067	0.000000	0.000000	0.000000	1.334176	-0.029635	-0.343920	0.000000	0.000000	4.000000	28.000000	0.000000
2981.028293	-0.129338	0.573594	0.078523	86.567612	-78.190826	-7.418925	4.011515	0.000000	1.691704	0.000000	0.000000	0.000000	1.348852	-0.059149	-0.512279	0.000000	0.000000	4.000000	28.000000	0.000000
2981.031626	-0.129338	0.573594	0.078523	86.567612	-78.190826	-7.418925	4.011515	0.000000	1.691704	0.000000	0.000000	0.000000	1.348852	-0.059149	-0.512279	0.000000	0.000000	4.000000	28.000000	0.000000
2981.034959	-0.129338	0.573594	0.078523	86.567612	-78.190826	-7.418925	4.011515	0.000000	1.691704	0.000000	0.000000	0.000000	1.348852	-0.059149	-0.512279	0.000000	0.000000	4.000000	28.000000	0.000000
2981.038293	-0.124836	0.573358	0.076393	86.536888	-78.547493	-5.981727	3.926135	0.000000	1.466895	0.000000	0.000000	0.000000	1.350451	-0.070566	-0.638937	0.000000	0.000000	4.000000	28.000000	0.000000
2981.041626	-0.124836	0.573358	0.076393	86.536888	-78.547493	-5.981727	3.926135	0.000000	1.466895	0.000000	0.000000	0.000000	1.350451	-0.070566	-0.638937	0.000000	0.000000	4.000000	28.000000	0.000000
2981.044959	-0.124836	0.573358	0.076393	86.536888	-78.547493	-5.981727	3.926135	0.000000	1.466895	0.000000	0.000000	0.000000	1.350451	-0.070566	-0.638937	0.000000	0.000000	4.000000	28.000000	0.000000
2981.048293	-0.120321	0.573194	0.074004	86.184334	-71.547867	2.733228	3.819646	0.000000	1.241820	0.000000	0.000000	0.000000	1.354604	-0.049225	-0.716818	0.000000	0.000000	4.000000	28.000000	0.000000
2981.051626	-0.120321	0.573194	0.074004	86.184334	-71.547867	2.733228	3.819646	0.000000	1.241820	0.000000	0.000000	0.000000	1.354604	-0.049225	-0.716818	0.000000	0.000000	4.000000	28.000000	0.000000
2981.054959	-0.120321	0.573194	0.074004	86.184334	-71.547867	2.733228	3.819646	0.000000	1.241820	0.000000	0.000000	0.000000	1.354604	-0.049225	-0.716818	0.000000	0.000000	4.000000	28.000000	0.000000
2981.058293	-0.115640	0.573031	0.071360	85.508476	-62.463207	13.068811	3.700176	0.000000	1.016052	0.000000	0.000000	0.000000	1.404208	-0.049069	-0.793199	0.000000	0.000000	4.000000	28.000000	0.000000
2981.061626	-0.115640	0.573031	0.071360	85.508476	-62.463207	13.068811	3.700176	0.000000	1.016052	0.000000	0.000000	0.000000	1.404208	-0.049069	-0.793199	0.000000	0.000000	4.000000	28.000000	0.000000
2981.064959	-0.115640	0.573031	0.071360	85.508476	-62.463207	13.068811	3.700176	0.000000	1.016052	0.000000	0.000000	0.000000	1.404208	-0.049069	-0.793199	0.000000	0.000000	4.000000	28.000000	0.000000
2981.068293	-0.110873	0.572846	0.068422	84.626297	-55.070770	20.990788	3.567976	0.000000	0.782018	0.000000	0.000000	0.000000	1.430074	-0.055356	-0.881200	0.000000	0.000000	4.000000	28.000000	0.000000
2981.071626	-0.110873	0.572846	0.068422	84.626297	-55.070770	20.990788	3.567976	0.000000	0.782018	0.000000	0.000000	0.000000	1.430074	-0.055356	-0.881200	0.000000	0.000000	4.000000	28.000000	0.000000
2981.074959	-0.110873	0.572846	0.068422	84.626297	-55.070770	20.990788	3.567976	0.000000	0.782018	0.000000	0.000000	0.000000	1.430074	-0.055356	-0.881200	0.000000	0.000000	4.000000	28.000000	0.000000
2981.078293	-0.106020	0.572626	0.065274	83.645561	-49.722855	26.521729	3.421109	0.000000	0.543672	0.000000	0.000000	0.000000	1.456184	-0.065986	-0.944397	0.000000	0.000000	4.000000	28.000000	0.000000
2981.081626	-0.106020	0.572626	0.065274	83.645561	-49.722855	26.521729	3.421109	0.000000	0.543672	0.000000	0.000000	0.000000	1.456184	-0.065986	-0.944397	0.000000	0.000000	4.000000	28.000000	0.000000
2981.084959	-0.106020	0.572626	0.065274	83.645561	-49.722855	26.521729	3.421109	0.000000	0.543672	0.000000	0.000000	0.000000	1.456184	-0.065986	-0.944397	0.000000	0.000000	4.000000	28.000000	0.000000
2981.088293	-0.101131	0.572350	0.061885	82.622383	-45.874432	30.822523	3.263710	0.000000	0.300975	0.000000	0.000000	0.000000	1.466600	-0.082731	-1.016793	0.000000	0.000000	4.000000	28.000000	0.000000
2981.091626	-0.101131	0.572350	0.061885	82.622383	-45.874432	30.822523	3.263710	0.000000	0.300975	0.000000	0.000000	0.000000	1.466600	-0.082731	-1.016793	0.000000	0.000000	4.000000	28.000000	0.000000
2981.094959	-0.101131	0.572350	0.061885	82.622383	-45.874432	30.822523	3.263710	0.000000	0.300975	0.000000	0.000000	0.000000	1.466600	-0.082731	-1.016793	0.000000	0.000000	4.000000	28.000000	0.000000
2981.098293	-0.096442	0.571998	0.058254	81.584267	-43.218884	34.056995	3.094244	0.000000	0.056542	0.000000	0.000000	0.000000	1.406689	-0.105792	-1.089173	0.000000	0.000000	4.000000	28.000000	0.000000
2981.101626	-0.096442	0.571998	0.058254	81.584267	-43.218884	34.056995	3.094244	0.000000	0.056542	0.000000	0.000000	0.000000	1.406689	-0.105792	-1.089173	0.000000	0.000000	4.000000	28.000000	0.000000
2981.104959	-0.096442	0.571998	0.058254	81.584267	-43.218884	34.056995	3.094244	0.000000	0.056542	0.000000	0.000000	0.000000	1.406689	-0.105792	-1.089173	0.000000	0.000000	4.000000	28.000000	0.000000
2981.108293	-0.091911	0.571577	0.054433	80.561577	-41.435577	36.656906	2.912716	0.000000	-0.177906	0.000000	0.000000	0.000000	1.359215	-0.126385	-1.146363	0.000000	0.000000	4.000000	28.000000	0.000000
2981.111626	-0.091911	0.571577	0.054433	80.561577	-41.435577	36.656906	2.912716	0.000000	-0.177906	0.000000	0.000000	0.000000	1.359215	-0.126385	-1.146363	0.000000	0.000000	4.000000	28.000000	0.000000
2981.114959	-0.091911	0.571577	0.054433	80.561577	-41.435577	36.656906	2.912716	0.000000	-0.177906	0.000000	0.000000	0.000000	1.359215	-0.126385	-1.146363	0.000000	0.000000	4.000000	28.000000	0.000000
2981.118293	-0.087593	0.571124	0.050448	79.582367	-40.111477	39.086784	2.721655	0.000000	-0.404442	0.000000	0.000000	0.000000	1.295523	-0.135845	-1.195495	0.000000	0.000000	4.000000	28.000000	0.000000
2981.121626	-0.087593	0.571124	0.050448	79.582367	-40.111477	39.086784	2.721655	0.000000	-0.404442	0.000000	0.000000	0.000000	1.295523	-0.135845	-1.195495	0.000000	0.000000	4.000000	28.000000	0.000000
2981.124959	-0.087593	0.571124	0.050448	79.582367	-40.111477	39.086784	2.721655	0.000000	-0.404442	0.000000	0.000000	0.000000	1.295523	-0.135845	-1.195495	0.000000	0.000000	4.000000	28.000000	0.000000
2981.128293	-0.083494	0.570666	0.046359	78.670395	-38.911537	41.797157	2.522406	0.000000	-0.620363	0.000000	0.000000	0.000000	1.229595	-0.137293	-1.226649	0.000000	0.000000	4.000000	28.000000	0.000000
2981.131626	-0.083494	0.570666	0.046359	78.670395	-38.911537	41.797157	2.522406	0.000000	-0.620363	0.000000	0.000000	0.000000	1.229595	-0.137293	-1.226649	0.000000	0.000000	4.000000	28.000000	0.000000
2981.134959	-0.083494	0.570666	0.046359	78.670395	-38.911537	41.797157	2.522406	0.000000	-0.620363	0.000000	0.000000	0.000000	1.229595	-0.137293	-1.226649	0.000000	0.000000	4.000000	28.000000	0.000000
2981.138293	-0.079567	0.570249	0.042189	77.839264	-37.631973	44.948776	2.317964	0.000000	-0.825295	0.000000	0.000000	0.000000	1.178280	-0.125097	-1.250970	0.000000	0.000000	4.000000	28.000000	0.000000
2981.141626	-0.079567	0.570249	0.042189	77.839264	-37.631973	44.948776	2.317964	0.000000	-0.825295	0.000000	0.000000	0.000000	1.178280	-0.125097	-1.250970	0.000000	0.000000	4.000000	28.000000	0.000000
2981.144959	-0.079567	0.570249	0.042189	77.839264	-37.631973	44.948776	2.317964	0.000000	-0.825295	0.000000	0.000000	0.000000	1.178280	-0.125097	-1.250970	0.000000	0.000000	4.000000	28.000000	0.000000
2981.148293	-0.075978	0.569807	0.037952	77.114784	-36.260658	48.173637	2.109469	0.000000	-1.021675	0.000000	0.000000	0.000000	1.076631	-0.132586	-1.271238	0.000000	0.000000	4.000000	28.000000	0.000000
2981.151626	-0.075978	0.569807	0.037952	77.114784	-36.260658	48.173637	2.109469	0.000000	-1.021675	0.000000	0.000000	0.000000	1.076631	-0.132586	-1.271238	0.000000	0.000000	4.000000	28.000000	0.000000
2981.154959	-0.075978	0.569807	0.037952	77.114784	-36.260658	48.173637	2.109469	0.000000	-1.021675	0.000000	0.000000	0.000000	1.076631	-0.132586	-1.271238	0.000000	0.000000	4.000000	28.000000	0.000000
2981.158293	-0.072781	0.569341	0.033580	76.464233	-34.896687	50.570572	1.897596	0.000000	-1.201114	0.000000	0.000000	0.000000	0.958943	-0.139942	-1.311443	0.000000	0.000000	4.000000	28.000000	0.000000
2981.161626	-0.072781	0.569341	0.033580	76.464233	-34.896687	50.570572	1.897596	0.000000	-1.201114	0.000000	0.000000	0.000000	0.958943	-0.139942	-1.311443	0.000000	0.000000	4.000000	28.000000	0.000000
2981.164959	-0.072781	0.569341	0.033580	76.464233	-34.896687	50.570572	1.897596	0.000000	-1.201114	0.000000	0.000000	0.000000	0.958943	-0.139942	-1.311443	0.000000	0.000000	4.000000	28.000000	0.000000
2981.168293	-0.070062	0.568823	0.029074	75.873550	-33.680370	51.590645	1.679023	0.000000	-1.360937	0.000000	0.000000	0.000000	0.815813	-0.155441	-1.351787	0.000000	0.000000	4.000000	28.000000	0.000000
2981.171626	-0.070062	0.568823	0.029074	75.873550	-33.680370	51.590645	1.679023	0.000000	-1.360937	0.000000	0.000000	0.000000	0.815813	-0.155441	-1.351787	0.000000	0.000000	4.000000	28.000000	0.000000
2981.174959	-0.070062	0.568823	0.029074	75.873550	-33.680370	51.590645	1.679023	0.000000	-1.360937	0.000000	0.000000	0.000000	0.815813	-0.155441	-1.351787	0.000000	0.000000	4.000000	28.000000	0.000000
2981.178293	-0.067918	0.568217	0.024391	75.334991	-32.576435	52.227753	1.453725	0.000000	-1.496906	0.000000	0.000000	0.000000	0.643301	-0.181565	-1.405135	0.000000	0.000000	4.000000	28.000000	0.000000
2981.181626	-0.067918	0.568217	0.024391	75.334991	-32.576435	52.227753	1.453725	0.000000	-1.496906	0.000000	0.000000	0.000000	0.643301	-0.181565	-1.405135	0.000000	0.000000	4.000000	28.000000	0.000000
2981.184959	-0.067918	0.568217	0.024391	75.334991	-32.576435	52.227753	1.453725	0.000000	-1.496906	0.000000	0.000000	0.000000	0.643301	-0.181565	-1.405135	0.000000	0.000000	4.000000	28.000000	0.000000
2981.188293	-0.066459	0.567589	0.019612	74.847458	-31.536209	52.935310	1.219535	0.000000	-1.604123	0.000000	0.000000	0.000000	0.437574	-0.188468	-1.433533	0.000000	0.000000	4.000000	28.000000	0.000000
2981.191626	-0.066459	0.567589	0.019612	74.847458	-31.536209	52.935310	1.219535	0.000000	-1.604123	0.000000	0.000000	0.000000	0.437574	-0.188468	-1.433533	0.000000	0.000000	4.000000	28.000000	0.000000
2981.194959	-0.066459	0.567589	0.019612	74.847458	-31.536209	52.935310	1.219535	0.000000	-1.604123	0.000000	0.000000	0.000000	0.437574	-0.188468	-1.433533	0.000000	0.000000	4.000000	28.000000	0.000000
2981.198293	-0.065689	0.566938	0.014743	74.437248	-30.447195	53.897678	0.980613	0.000000	-1.677052	0.000000	0.000000	0.000000	0.231031	-0.195207	-1.460918	0.000000	0.000000	4.000000	28.000000	0.000000
2981.201626	-0.065689	0.566938	0.014743	74.437248	-30.447195	53.897678	0.980613	0.000000	-1.677052	0.000000	0.000000	0.000000	0.231031	-0.195207	-1.460918	0.000000	0.000000	4.000000	28.000000	0.000000
2981.204959	-0.065689	0.566938	0.014743	74.437248	-30.447195	53.897678	0.980613	0.000000	-1.677052	0.000000	0.000000	0.000000	0.231031	-0.195207	-1.460918	0.000000	0.000000	4.000000	28.000000	0.000000
2981.208293	-0.065470	0.566320	0.009921	74.069519	-29.147915	55.287754	0.737127	0.000000	-1.715557	0.000000	0.000000	0.000000	0.065704	-0.185463	-1.446561	0.000000	0.000000	4.000000	28.000000	0.000000
2981.211626	-0.065470	0.566320	0.009921	74.069519	-29.147915	55.287754	0.737127	0.000000	-1.715557	0.000000	0.000000	0.000000	0.065704	-0.185463	-1.446561	0.000000	0.000000	4.000000	28.000000	0.000000
2981.214959	-0.065470	0.566320	0.009921	74.069519	-29.147915	55.287754	0.737127	0.000000	-1.715557	0.000000	0.000000	0.000000	0.065704	-0.185463	-1.446561	0.000000	0.000000	4.000000	28.000000	0.000000
2981.218293	-0.065668	0.565797	0.005262	73.733353	-27.412397	57.429302	0.496033	0.000000	-1.726508	0.000000	0.000000	0.000000	-0.059347	-0.156901	-1.397698	0.000000	0.000000	4.000000	28.000000	0.000000
2981.221626	-0.065668	0.565797	0.005262	73.733353	-27.412397	57.429302	0.496033	0.000000	-1.726508	0.000000	0.000000	0.000000	-0.059347	-0.156901	-1.397698	0.000000	0.000000	4.000000	28.000000	0.000000
2981.224959	-0.065668	0.565797	0.005262	73.733353	-27.412397	57.429302	0.496033	0.000000	-1.726508	0.000000	0.000000	0.000000	-0.059347	-0.156901	-1.397698	0.000000	0.000000	4.000000	28.000000	0.000000
2981.228293	-0.066147	0.565404	0.000822	73.373451	-25.115326	60.477085	0.263084	0.000000	-1.716617	0.000000	0.000000	0.000000	-0.143691	-0.117875	-1.331923	0.000000	0.000000	4.000000	28.000000	0.000000
2981.231626	-0.066147	0.565404	0.000822	73.373451	-25.115326	60.477085	0.263084	0.000000	-1.716617	0.000000	0.000000	0.000000	-0.143691	-0.117875	-1.331923	0.000000	0.000000	4.000000	28.000000	0.000000
2981.234959	-0.066147	0.565404	0.000822	73.373451	-25.115326	60.477085	0.263084	0.000000	-1.716617	0.000000	0.000000	0.000000	-0.143691	-0.117875	-1.331923	0.000000	0.000000	4.000000	28.000000	0.000000
2981.238293	-0.066906	0.565108	-0.003367	72.964302	-22.490915	64.146912	0.041097	0.000000	-1.692668	0.000000	0.000000	0.000000	-0.227743	-0.088733	-1.256737	0.000000	0.000000	4.000000	28.000000	0.000000
2981.241626	-0.066906	0.565108	-0.003367	72.964302	-22.490915	64.146912	0.041097	0.000000	-1.692668	0.000000	0.000000	0.000000	-0.227743	-0.088733	-1.256737	0.000000	0.000000	4.000000	28.000000	0.000000
2981.244959	-0.066906	0.565108	-0.003367	72.964302	-22.490915	64.146912	0.041097	0.000000	-1.692668	0.000000	0.000000	0.000000	-0.227743	-0.088733	-1.256737	0.000000	0.000000	4.000000	28.000000	0.000000
2981.248293	-0.068139	0.564781	-0.007437	72.527443	-19.869356	68.044525	-0.168359	0.000000	-1.654711	0.000000	0.000000	0.000000	-0.370023	-0.098077	-1.221078	0.000000	0.000000	4.000000	28.000000	0.000000
2981.251626	-0.068139	0.564781	-0.007437	72.527443	-19.869356	68.044525	-0.168359	0.000000	-1.654711	0.000000	0.000000	0.000000	-0.370023	-0.098077	-1.221078	0.000000	0.000000	4.000000	28.000000	0.000000
2981.254959	-0.068139	0.564781	-0.007437	72.527443	-19.869356	68.044525	-0.168359	0.000000	-1.654711	0.000000	0.000000	0.000000	-0.370023	-0.098077	-1.221078	0.000000	0.000000	4.000000	28.000000	0.000000
2981.258293	-0.069847	0.564448	-0.011465	72.072014	-17.426977	71.940865	-0.371872	0.000000	-1.593041	0.000000	0.000000	0.000000	-0.512254	-0.099992	-1.208411	0.000000	0.000000	4.000000	28.000000	0.000000
2981.261626	-0.069847	0.564448	-0.011465	72.072014	-17.426977	71.940865	-0.371872	0.000000	-1.593041	0.000000	0.000000	0.000000	-0.512254	-0.099992	-1.208411	0.000000	0.000000	4.000000	28.000000	0.000000
2981.264959	-0.069847	0.564448	-0.011465	72.072014	-17.426977	71.940865	-0.371872	0.000000	-1.593041	0.000000	0.000000	0.000000	-0.512254	-0.099992	-1.208411	0.000000	0.000000	4.000000	28.000000	0.000000
2981.268293	-0.072024	0.563999	-0.015543	71.621696	-15.216407	75.754440	-0.573274	0.000000	-1.507665	0.000000	0.000000	0.000000	-0.653324	-0.134710	-1.223182	0.000000	0.000000	4.000000	28.000000	0.000000
2981.271626	-0.072024	0.563999	-0.015543	71.621696	-15.216407	75.754440	-0.573274	0.000000	-1.507665	0.000000	0.000000	0.000000	-0.653324	-0.134710	-1.223182	0.000000	0.000000	4.000000	28.000000	0.000000
2981.274959	-0.072024	0.563999	-0.015543	71.621696	-15.216407	75.754440	-0.573274	0.000000	-1.507665	0.000000	0.000000	0.000000	-0.653324	-0.134710	-1.223182	0.000000	0.000000	4.000000	28.000000	0.000000
2981.278293	-0.074702	0.563503	-0.019677	71.172203	-13.203653	79.529800	-0.777138	0.000000	-1.398778	0.000000	0.000000	0.000000	-0.803211	-0.148893	-1.240304	0.000000	0.000000	4.000000	28.000000	0.000000
2981.281626	-0.074702	0.563503	-0.019677	71.172203	-13.203653	79.529800	-0.777138	0.000000	-1.398778	0.000000	0.000000	0.000000	-0.803211	-0.148893	-1.240304	0.000000	0.000000	4.000000	28.000000	0.000000
2981.284959	-0.074702	0.563503	-0.019677	71.172203	-13.203653	79.529800	-0.777138	0.000000	-1.398778	0.000000	0.000000	0.000000	-0.803211	-0.148893	-1.240304	0.000000	0.000000	4.000000	28.000000	0.000000
2981.288293	-0.077778	0.562967	-0.023887	70.727295	-11.404851	82.619904	-0.983855	0.000000	-1.264909	0.000000	0.000000	0.000000	-0.922825	-0.160596	-1.262840	0.000000	0.000000	4.000000	28.000000	0.000000
2981.291626	-0.077778	0.562967	-0.023887	70.727295	-11.404851	82.619904	-0.983855	0.000000	-1.264909	0.000000	0.000000	0.000000	-0.922825	-0.160596	-1.262840	0.000000	0.000000	4.000000	28.000000	0.000000
2981.294959	-0.077778	0.562967	-0.023887	70.727295	-11.404851	82.619904	-0.983855	0.000000	-1.264909	0.000000	0.000000	0.000000	-0.922825	-0.160596	-1.262840	0.000000	0.000000	4.000000	28.000000	0.000000
2981.298293	-0.081140	0.562449	-0.028038	70.285103	-9.798550	84.545547	-1.194329	0.000000	-1.111105	0.000000	0.000000	0.000000	-1.008710	-0.155680	-1.245365	0.000000	0.000000	4.000000	28.000000	0.000000
2981.301626	-0.081140	0.562449	-0.028038	70.285103	-9.798550	84.545547	-1.194329	0.000000	-1.111105	0.000000	0.000000	0.000000	-1.008710	-0.155680	-1.245365	0.000000	0.000000	4.000000	28.000000	0.000000
2981.304959	-0.081140	0.562449	-0.028038	70.285103	-9.798550	84.545547	-1.194329	0.000000	-1.111105	0.000000	0.000000	0.000000	-1.008710	-0.155680	-1.245365	0.000000	0.000000	4.000000	28.000000	0.000000
2981.308293	-0.084753	0.562022	-0.032081	69.834389	-8.265275	85.703407	-1.401889	0.000000	-0.942987	0.000000	0.000000	0.000000	-1.083717	-0.128105	-1.212896	0.000000	0.000000	4.000000	28.000000	0.000000
2981.311626	-0.084753	0.562022	-0.032081	69.834389	-8.265275	85.703407	-1.401889	0.000000	-0.942987	0.000000	0.000000	0.000000	-1.083717	-0.128105	-1.212896	0.000000	0.000000	4.000000	28.000000	0.000000
2981.314959	-0.084753	0.562022	-0.032081	69.834389	-8.265275	85.703407	-1.401889	0.000000	-0.942987	0.000000	0.000000	0.000000	-1.083717	-0.128105	-1.212896	0.000000	0.000000	4.000000	28.000000	0.000000
2981.318293	-0.088636	0.561738	-0.035809	69.355621	-6.757883	86.598907	-1.604039	0.000000	-0.762367	0.000000	0.000000	0.000000	-1.165132	-0.085165	-1.118552	0.000000	0.000000	4.000000	28.000000	0.000000
2981.321626	-0.088636	0.561738	-0.035809	69.355621	-6.757883	86.598907	-1.604039	0.000000	-0.762367	0.000000	0.000000	0.000000	-1.165132	-0.085165	-1.118552	0.000000	0.000000	4.000000	28.000000	0.000000
2981.324959	-0.088636	0.561738	-0.035809	69.355621	-6.757883	86.598907	-1.604039	0.000000	-0.762367	0.000000	0.000000	0.000000	-1.165132	-0.085165	-1.118552	0.000000	0.000000	4.000000	28.000000	0.000000
2981.328293	-0.092777	0.561595	-0.039132	68.849602	-5.301719	87.616364	-1.790464	0.000000	-0.568179	0.000000	0.000000	0.000000	-1.242318	-0.042751	-0.996906	0.000000	0.000000	4.000000	28.000000	0.000000
2981.331626	-0.092777	0.561595	-0.039132	68.849602	-5.301719	87.616364	-1.790464	0.000000	-0.568179	0.000000	0.000000	0.000000	-1.242318	-0.042751	-0.996906	0.000000	0.000000	4.000000	28.000000	0.000000
2981.334959	-0.092777	0.561595	-0.039132	68.849602	-5.301719	87.616364	-1.790464	0.000000	-0.568179	0.000000	0.000000	0.000000	-1.242318	-0.042751	-0.996906	0.000000	0.000000	4.000000	28.000000	0.000000
2981.338293	-0.097257	0.561562	-0.042111	68.303398	-3.954650	88.919952	-1.956615	0.000000	-0.361125	0.000000	0.000000	0.000000	-1.343961	-0.009957	-0.893642	0.000000	0.000000	4.000000	28.000000	0.000000
2981.341626	-0.097257	0.561562	-0.042111	68.303398	-3.954650	88.919952	-1.956615	0.000000	-0.361125	0.000000	0.000000	0.000000	-1.343961	-0.009957	-0.893642	0.000000	0.000000	4.000000	28.000000	0.000000
2981.344959	-0.097257	0.561562	-0.042111	68.303398	-3.954650	88.919952	-1.956615	0.000000	-0.361125	0.000000	0.000000	0.000000	-1.343961	-0.009957	-0.893642	0.000000	0.000000	4.000000	28.000000	0.000000
2981.348293	-0.102030	0.561593	-0.044731	67.746765	-2.739529	90.182442	-2.105555	0.000000	-0.137132	0.000000	0.000000	0.000000	-1.431659	0.009451	-0.785955	0.000000	0.000000	4.000000	28.000000	0.000000
2981.351626	-0.102030	0.561593	-0.044731	67.746765	-2.739529	90.182442	-2.105555	0.000000	-0.137132	0.000000	0.000000	0.000000	-1.431659	0.009451	-0.785955	0.000000	0.000000	4.000000	28.000000	0.000000
2981.354959	-0.102030	0.561593	-0.044731	67.746765	-2.739529	90.182442	-2.105555	0.000000	-0.137132	0.000000	0.000000	0.000000	-1.431659	0.009451	-0.785955	0.000000	0.000000	4.000000	28.000000	0.000000
2981.358293	-0.107147	0.561711	-0.047088	67.421890	-1.382342	91.535515	-2.236548	0.000000	0.101478	0.000000	0.000000	0.000000	-1.535095	0.035111	-0.707027	0.000000	0.000000	4.000000	28.000000	0.000000
2981.361626	-0.107147	0.561711	-0.047088	67.421890	-1.382342	91.535515	-2.236548	0.000000	0.101478	0.000000	0.000000	0.000000	-1.535095	0.035111	-0.707027	0.000000	0.000000	4.000000	28.000000	0.000000
2981.364959	-0.107147	0.561711	-0.047088	67.421890	-1.382342	91.535515	-2.236548	0.000000	0.101478	0.000000	0.000000	0.000000	-1.535095	0.035111	-0.707027	0.000000	0.000000	4.000000	28.000000	0.000000
2981.368293	-0.112496	0.561763	-0.049334	67.697601	0.863091	93.542145	-2.354386	0.000000	0.357327	0.000000	0.000000	0.000000	-1.604967	0.015739	-0.673801	0.000000	0.000000	4.000000	28.000000	0.000000
2981.371626	-0.112496	0.561763	-0.049334	67.697601	0.863091	93.542145	-2.354386	0.000000	0.357327	0.000000	0.000000	0.000000	-1.604967	0.015739	-0.673801	0.000000	0.000000	4.000000	28.000000	0.000000
2981.374959	-0.112496	0.561763	-0.049334	67.697601	0.863091	93.542145	-2.354386	0.000000	0.357327	0.000000	0.000000	0.000000	-1.604967	0.015739	-0.673801	0.000000	0.000000	4.000000	28.000000	0.000000
2981.378293	-0.117954	0.561950	-0.051280	68.250107	4.053194	96.349518	-2.466686	0.000000	0.624821	0.000000	0.000000	0.000000	-1.637329	0.055961	-0.583868	0.000000	0.000000	4.000000	28.000000	0.000000
2981.381626	-0.117954	0.561950	-0.051280	68.250107	4.053194	96.349518	-2.466686	0.000000	0.624821	0.000000	0.000000	0.000000	-1.637329	0.055961	-0.583868	0.000000	0.000000	4.000000	28.000000	0.000000
2981.384959	-0.117954	0.561950	-0.051280	68.250107	4.053194	96.349518	-2.466686	0.000000	0.624821	0.000000	0.000000	0.000000	-1.637329	0.055961	-0.583868	0.000000	0.000000	4.000000	28.000000	0.000000
2981.388293	-0.123746	0.562284	-0.052787	68.697609	7.775854	99.762123	-2.563997	0.000000	0.897710	0.000000	0.000000	0.000000	-1.737570	0.100315	-0.452159	0.000000	0.000000	4.000000	28.000000	0.000000
2981.391626	-0.123746	0.562284	-0.052787	68.697609	7.775854	99.762123	-2.563997	0.000000	0.897710	0.000000	0.000000	0.000000	-1.737570	0.100315	-0.452159	0.000000	0.000000	4.000000	28.000000	0.000000
2981.394959	-0.123746	0.562284	-0.052787	68.697609	7.775854	99.762123	-2.563997	0.000000	0.897710	0.000000	0.000000	0.000000	-1.737570	0.100315	-0.452159	0.000000	0.000000	4.000000	28.000000	0.000000
2981.398293	-0.130042	0.562641	-0.053934	69.011017	11.763857	103.649307	-2.639357	0.000000	1.187305	0.000000	0.000000	0.000000	-1.888709	0.107081	-0.343949	0.000000	0.000000	4.000000	28.000000	0.000000
2981.401626	-0.130042	0.562641	-0.053934	69.011017	11.763857	103.649307	-2.639357	0.000000	1.187305	0.000000	0.000000	0.000000	-1.888709	0.107081	-0.343949	0.000000	0.000000	4.000000	28.000000	0.000000
2981.404959	-0.130042	0.562641	-0.053934	69.011017	11.763857	103.649307	-2.639357	0.000000	1.187305	0.000000	0.000000	0.000000	-1.888709	0.107081	-0.343949	0.000000	0.000000	4.000000	28.000000	0.000000
2981.408293	-0.136705	0.563039	-0.054767	69.248665	15.879823	107.512619	-2.696682	0.000000	1.502090	0.000000	0.000000	0.000000	-1.998816	0.119428	-0.250158	0.000000	0.000000	4.000000	28.000000	0.000000
2981.411626	-0.136705	0.563039	-0.054767	69.248665	15.879823	107.512619	-2.696682	0.000000	1.502090	0.000000	0.000000	0.000000	-1.998816	0.119428	-0.250158	0.000000	0.000000	4.000000	28.000000	0.000000
2981.414959	-0.136705	0.563039	-0.054767	69.248665	15.879823	107.512619	-2.696682	0.000000	1.502090	0.000000	0.000000	0.000000	-1.998816	0.119428	-0.250158	0.000000	0.000000	4.000000	28.000000	0.000000
2981.418293	-0.143617	0.563414	-0.055267	69.469551	20.171949	111.183601	-2.738375	0.000000	1.835226	0.000000	0.000000	0.000000	-2.073860	0.112444	-0.149769	0.000000	0.000000	4.000000	28.000000	0.000000
2981.421626	-0.143617	0.563414	-0.055267	69.469551	20.171949	111.183601	-2.738375	0.000000	1.835226	0.000000	0.000000	0.000000	-2.073860	0.112444	-0.149769	0.000000	0.000000	4.000000	28.000000	0.000000
2981.424959	-0.143617	0.563414	-0.055267	69.469551	20.171949	111.183601	-2.738375	0.000000	1.835226	0.000000	0.000000	0.000000	-2.073860	0.112444	-0.149769	0.000000	0.000000	4.000000	28.000000	0.000000
2981.428293	-0.150635	0.563816	-0.055421	69.671616	24.587318	114.558922	-2.763336	0.000000	2.180870	0.000000	0.000000	0.000000	-2.105235	0.120745	-0.046366	0.000000	0.000000	4.000000	28.000000	0.000000
2981.431626	-0.150635	0.563816	-0.055421	69.671616	24.587318	114.558922	-2.763336	0.000000	2.180870	0.000000	0.000000	0.000000	-2.105235	0.120745	-0.046366	0.000000	0.000000	4.000000	28.000000	0.000000
2981.434959	-0.150635	0.563816	-0.055421	69.671616	24.587318	114.558922	-2.763336	0.000000	2.180870	0.000000	0.000000	0.000000	-2.105235	0.120745	-0.046366	0.000000	0.000000	4.000000	28.000000	0.000000
2981.438293	-0.157631	0.564237	-0.055155	69.837975	29.016439	117.801666	-2.771064	0.000000	2.531742	0.000000	0.000000	0.000000	-2.098742	0.126353	0.079911	0.000000	0.000000	4.000000	28.000000	0.000000
2981.441626	-0.157631	0.564237	-0.055155	69.837975	29.016439	117.801666	-2.771064	0.000000	2.531742	0.000000	0.000000	0.000000	-2.098742	0.126353	0.079911	0.000000	0.000000	4.000000	28.000000	0.000000
2981.444959	-0.157631	0.564237	-0.055155	69.837975	29.016439	117.801666	-2.771064	0.000000	2.531742	0.000000	0.000000	0.000000	-2.098742	0.126353	0.079911	0.000000	0.000000	4.000000	28.000000	0.000000
2981.448293	-0.164534	0.564616	-0.054464	69.973053	33.348862	121.078697	-2.757746	0.000000	2.881533	0.000000	0.000000	0.000000	-2.070962	0.113620	0.207343	0.000000	0.000000	4.000000	28.000000	0.000000
2981.451626	-0.164534	0.564616	-0.054464	69.973053	33.348862	121.078697	-2.757746	0.000000	2.881533	0.000000	0.000000	0.000000	-2.070962	0.113620	0.207343	0.000000	0.000000	4.000000	28.000000	0.000000
2981.454959	-0.164534	0.564616	-0.054464	69.973053	33.348862	121.078697	-2.757746	0.000000	2.881533	0.000000	0.000000	0.000000	-2.070962	0.113620	0.207343	0.000000	0.000000	4.000000	28.000000	0.000000
2981.458293	-0.171227	0.565026	-0.053332	70.117638	37.599545	124.589989	-2.723188	0.000000	3.226693	0.000000	0.000000	0.000000	-2.007868	0.122994	0.339436	0.000000	0.000000	4.000000	28.000000	0.000000
2981.461626	-0.171227	0.565026	-0.053332	70.117638	37.599545	124.589989	-2.723188	0.000000	3.226693	0.000000	0.000000	0.000000	-2.007868	0.122994	0.339436	0.000000	0.000000	4.000000	28.000000	0.000000
2981.464959	-0.171227	0.565026	-0.053332	70.117638	37.599545	124.589989	-2.723188	0.000000	3.226693	0.000000	0.000000	0.000000	-2.007868	0.122994	0.339436	0.000000	0.000000	4.000000	28.000000	0.000000
2981.468293	-0.177764	0.565467	-0.051698	70.227478	41.685135	128.304459	-2.666616	0.000000	3.561337	0.000000	0.000000	0.000000	-1.961098	0.132336	0.490434	0.000000	0.000000	4.000000	28.000000	0.000000
2981.471626	-0.177764	0.565467	-0.051698	70.227478	41.685135	128.304459	-2.666616	0.000000	3.561337	0.000000	0.000000	0.000000	-1.961098	0.132336	0.490434	0.000000	0.000000	4.000000	28.000000	0.000000
2981.474959	-0.177764	0.565467	-0.051698	70.227478	41.685135	128.304459	-2.666616	0.000000	3.561337	0.000000	0.000000	0.000000	-1.961098	0.132336	0.490434	0.000000	0.000000	4.000000	28.000000	0.000000
2981.478293	-0.184114	0.565949	-0.049586	70.287224	45.648827	132.109375	-2.584877	0.000000	3.888186	0.000000	0.000000	0.000000	-1.905012	0.144503	0.633399	0.000000	0.000000	4.000000	28.000000	0.000000
2981.481626	-0.184114	0.565949	-0.049586	70.287224	45.648827	132.109375	-2.584877	0.000000	3.888186	0.000000	0.000000	0.000000	-1.905012	0.144503	0.633399	0.000000	0.000000	4.000000	28.000000	0.000000
2981.484959	-0.184114	0.565949	-0.049586	70.287224	45.648827	132.109375	-2.584877	0.000000	3.888186	0.000000	0.000000	0.000000	-1.905012	0.144503	0.633399	0.000000	0.000000	4.000000	28.000000	0.000000
2981.488293	-0.190310	0.566537	-0.046924	70.349136	49.486019	135.731033	-2.479310	0.000000	4.205688	0.000000	0.000000	0.000000	-1.858987	0.176370	0.798715	0.000000	0.000000	4.000000	28.000000	0.000000
2981.491626	-0.190310	0.566537	-0.046924	70.349136	49.486019	135.731033	-2.479310	0.000000	4.205688	0.000000	0.000000	0.000000	-1.858987	0.176370	0.798715	0.000000	0.000000	4.000000	28.000000	0.000000
2981.494959	-0.190310	0.566537	-0.046924	70.349136	49.486019	135.731033	-2.479310	0.000000	4.205688	0.000000	0.000000	0.000000	-1.858987	0.176370	0.798715	0.000000	0.000000	4.000000	28.000000	0.000000
2981.498293	-0.196305	0.567250	-0.043758	70.458771	53.196114	138.748047	-2.305310	0.000000	4.436840	0.000000	0.000000	0.000000	-1.798399	0.213965	0.949628	0.000000	0.000000	4.000000	28.000000	0.000000
2981.501626	-0.196305	0.567250	-0.043758	70.458771	53.196114	138.748047	-2.305310	0.000000	4.436840	0.000000	0.000000	0.000000	-1.798399	0.213965	0.949628	0.000000	0.000000	4.000000	28.000000	0.000000
2981.504959	-0.196305	0.567250	-0.043758	70.458771	53.196114	138.748047	-2.305310	0.000000	4.436840	0.000000	0.000000	0.000000	-1.798399	0.213965	0.949628	0.000000	0.000000	4.000000	28.000000	0.000000
2981.508293	-0.202053	0.568097	-0.040015	70.710999	56.823929	141.047638	-2.068363	0.000000	4.552128	0.000000	0.000000	0.000000	-1.724346	0.254055	1.123051	0.000000	0.000000	4.000000	28.000000	0.000000
2981.511626	-0.202053	0.568097	-0.040015	70.710999	56.823929	141.047638	-2.068363	0.000000	4.552128	0.000000	0.000000	0.000000	-1.724346	0.254055	1.123051	0.000000	0.000000	4.000000	28.000000	0.000000
2981.514959	-0.202053	0.568097	-0.040015	70.710999	56.823929	141.047638	-2.068363	0.000000	4.552128	0.000000	0.000000	0.000000	-1.724346	0.254055	1.123051	0.000000	0.000000	4.000000	28.000000	0.000000
2981.518293	-0.207551	0.569119	-0.035673	71.172203	60.318214	142.297440	-1.825206	0.000000	4.654956	0.000000	0.000000	0.000000	-1.649372	0.306661	1.302523	0.000000	0.000000	4.000000	28.000000	0.000000
2981.521626	-0.207551	0.569119	-0.035673	71.172203	60.318214	142.297440	-1.825206	0.000000	4.654956	0.000000	0.000000	0.000000	-1.649372	0.306661	1.302523	0.000000	0.000000	4.000000	28.000000	0.000000
2981.524959	-0.207551	0.569119	-0.035673	71.172203	60.318214	142.297440	-1.825206	0.000000	4.654956	0.000000	0.000000	0.000000	-1.649372	0.306661	1.302523	0.000000	0.000000	4.000000	28.000000	0.000000
2981.528293	-0.212675	0.570325	-0.030695	71.886070	63.521061	142.524536	-1.574103	0.000000	4.745756	0.000000	0.000000	0.000000	-1.537199	0.361628	1.493364	0.000000	0.000000	4.000000	28.000000	0.000000
2981.531626	-0.212675	0.570325	-0.030695	71.886070	63.521061	142.524536	-1.574103	0.000000	4.745756	0.000000	0.000000	0.000000	-1.537199	0.361628	1.493364	0.000000	0.000000	4.000000	28.000000	0.000000
2981.534959	-0.212675	0.570325	-0.030695	71.886070	63.521061	142.524536	-1.574103	0.000000	4.745756	0.000000	0.000000	0.000000	-1.537199	0.361628	1.493364	0.000000	0.000000	4.000000	28.000000	0.000000
2981.538293	-0.217335	0.571696	-0.025054	72.863152	66.350449	142.136154	-1.314223	0.000000	4.824191	0.000000	0.000000	0.000000	-1.398081	0.411470	1.692299	0.000000	0.000000	4.000000	28.000000	0.000000
2981.541626	-0.217335	0.571696	-0.025054	72.863152	66.350449	142.136154	-1.314223	0.000000	4.824191	0.000000	0.000000	0.000000	-1.398081	0.411470	1.692299	0.000000	0.000000	4.000000	28.000000	0.000000
2981.544959	-0.217335	0.571696	-0.025054	72.863152	66.350449	142.136154	-1.314223	0.000000	4.824191	0.000000	0.000000	0.000000	-1.398081	0.411470	1.692299	0.000000	0.000000	4.000000	28.000000	0.000000
2981.548293	-0.221420	0.573170	-0.018799	74.028870	68.861282	141.550797	-1.044101	0.000000	4.889770	0.000000	0.000000	0.000000	-1.225632	0.442237	1.876616	0.000000	0.000000	4.000000	28.000000	0.000000
2981.551626	-0.221420	0.573170	-0.018799	74.028870	68.861282	141.550797	-1.044101	0.000000	4.889770	0.000000	0.000000	0.000000	-1.225632	0.442237	1.876616	0.000000	0.000000	4.000000	28.000000	0.000000
2981.554959	-0.221420	0.573170	-0.018799	74.028870	68.861282	141.550797	-1.044101	0.000000	4.889770	0.000000	0.000000	0.000000	-1.225632	0.442237	1.876616	0.000000	0.000000	4.000000	28.000000	0.000000
2981.558293	-0.224924	0.574710	-0.011967	75.353683	71.357552	141.417969	-0.765009	0.000000	4.941130	0.000000	0.000000	0.000000	-1.051027	0.461842	2.049457	0.000000	0.000000	4.000000	28.000000	0.000000
2981.561626	-0.224924	0.574710	-0.011967	75.353683	71.357552	141.417969	-0.765009	0.000000	4.941130	0.000000	0.000000	0.000000	-1.051027	0.461842	2.049457	0.000000	0.000000	4.000000	28.000000	0.000000
2981.564959	-0.224924	0.574710	-0.011967	75.353683	71.357552	141.417969	-0.765009	0.000000	4.941130	0.000000	0.000000	0.000000	-1.051027	0.461842	2.049457	0.000000	0.000000	4.000000	28.000000	0.000000
2981.568293	-0.227934	0.576285	-0.004676	76.793785	74.020935	142.126831	-0.476803	0.000000	4.977214	0.000000	0.000000	0.000000	-0.903006	0.472651	2.187550	0.000000	0.000000	4.000000	28.000000	0.000000
2981.571626	-0.227934	0.576285	-0.004676	76.793785	74.020935	142.126831	-0.476803	0.000000	4.977214	0.000000	0.000000	0.000000	-0.903006	0.472651	2.187550	0.000000	0.000000	4.000000	28.000000	0.000000
2981.574959	-0.227934	0.576285	-0.004676	76.793785	74.020935	142.126831	-0.476803	0.000000	4.977214	0.000000	0.000000	0.000000	-0.903006	0.472651	2.187550	0.000000	0.000000	4.000000	28.000000	0.000000
2981.578293	-0.230622	0.577802	0.002889	78.364128	77.087425	143.470016	-0.182610	0.000000	4.996664	0.000000	0.000000	0.000000	-0.806552	0.454881	2.269259	0.000000	0.000000	4.000000	28.000000	0.000000
2981.581626	-0.230622	0.577802	0.002889	78.364128	77.087425	143.470016	-0.182610	0.000000	4.996664	0.000000	0.000000	0.000000	-0.806552	0.454881	2.269259	0.000000	0.000000	4.000000	28.000000	0.000000
2981.584959	-0.230622	0.577802	0.002889	78.364128	77.087425	143.470016	-0.182610	0.000000	4.996664	0.000000	0.000000	0.000000	-0.806552	0.454881	2.269259	0.000000	0.000000	4.000000	28.000000	0.000000
2981.588293	-0.233116	0.579207	0.010575	80.028076	80.830917	145.470230	0.110546	0.000000	4.998778	0.000000	0.000000	0.000000	-0.747957	0.421688	2.306021	0.000000	0.000000	4.000000	28.000000	0.000000
2981.591626	-0.233116	0.579207	0.010575	80.028076	80.830917	145.470230	0.110546	0.000000	4.998778	0.000000	0.000000	0.000000	-0.747957	0.421688	2.306021	0.000000	0.000000	4.000000	28.000000	0.000000
2981.594959	-0.233116	0.579207	0.010575	80.028076	80.830917	145.470230	0.110546	0.000000	4.998778	0.000000	0.000000	0.000000	-0.747957	0.421688	2.306021	0.000000	0.000000	4.000000	28.000000	0.000000
2981.598293	-0.235429	0.580517	0.018323	81.664497	85.380005	148.334076	0.395979	0.000000	4.984295	0.000000	0.000000	0.000000	-0.693906	0.392936	2.324185	0.000000	0.000000	4.000000	28.000000	0.000000
2981.601626	-0.235429	0.580517	0.018323	81.664497	85.380005	148.334076	0.395979	0.000000	4.984295	0.000000	0.000000	0.000000	-0.693906	0.392936	2.324185	0.000000	0.000000	4.000000	28.000000	0.000000
2981.604959	-0.235429	0.580517	0.018323	81.664497	85.380005	148.334076	0.395979	0.000000	4.984295	0.000000	0.000000	0.000000	-0.693906	0.392936	2.324185	0.000000	0.000000	4.000000	28.000000	0.000000
2981.608293	-0.237515	0.581719	0.026108	83.063248	90.965157	152.413528	0.670363	0.000000	4.954857	0.000000	0.000000	0.000000	-0.625773	0.360472	2.335567	0.000000	0.000000	4.000000	28.000000	0.000000
2981.611626	-0.237515	0.581719	0.026108	83.063248	90.965157	152.413528	0.670363	0.000000	4.954857	0.000000	0.000000	0.000000	-0.625773	0.360472	2.335567	0.000000	0.000000	4.000000	28.000000	0.000000
2981.614959	-0.237515	0.581719	0.026108	83.063248	90.965157	152.413528	0.670363	0.000000	4.954857	0.000000	0.000000	0.000000	-0.625773	0.360472	2.335567	0.000000	0.000000	4.000000	28.000000	0.000000
2981.618293	-0.239238	0.582735	0.033789	83.915298	97.616631	157.917297	0.932619	0.000000	4.912252	0.000000	0.000000	0.000000	-0.517063	0.304871	2.304226	0.000000	0.000000	4.000000	28.000000	0.000000
2981.621626	-0.239238	0.582735	0.033789	83.915298	97.616631	157.917297	0.932619	0.000000	4.912252	0.000000	0.000000	0.000000	-0.517063	0.304871	2.304226	0.000000	0.000000	4.000000	28.000000	0.000000
2981.624959	-0.239238	0.582735	0.033789	83.915298	97.616631	157.917297	0.932619	0.000000	4.912252	0.000000	0.000000	0.000000	-0.517063	0.304871	2.304226	0.000000	0.000000	4.000000	28.000000	0.000000
2981.628293	-0.240473	0.583645	0.041363	84.278542	103.945107	163.232498	1.179120	0.000000	4.858979	0.000000	0.000000	0.000000	-0.370573	0.273150	2.272187	0.000000	0.000000	4.000000	28.000000	0.000000
2981.631626	-0.240473	0.583645	0.041363	84.278542	103.945107	163.232498	1.179120	0.000000	4.858979	0.000000	0.000000	0.000000	-0.370573	0.273150	2.272187	0.000000	0.000000	4.000000	28.000000	0.000000
2981.634959	-0.240473	0.583645	0.041363	84.278542	103.945107	163.232498	1.179120	0.000000	4.858979	0.000000	0.000000	0.000000	-0.370573	0.273150	2.272187	0.000000	0.000000	4.000000	28.000000	0.000000
2981.638293	-0.241394	0.584463	0.048723	84.404236	108.570534	166.494797	1.412307	0.000000	4.796393	0.000000	0.000000	0.000000	-0.276218	0.245301	2.208050	0.000000	0.000000	4.000000	28.000000	0.000000
2981.641626	-0.241394	0.584463	0.048723	84.404236	108.570534	166.494797	1.412307	0.000000	4.796393	0.000000	0.000000	0.000000	-0.276218	0.245301	2.208050	0.000000	0.000000	4.000000	28.000000	0.000000
2981.644959	-0.241394	0.584463	0.048723	84.404236	108.570534	166.494797	1.412307	0.000000	4.796393	0.000000	0.000000	0.000000	-0.276218	0.245301	2.208050	0.000000	0.000000	4.000000	28.000000	0.000000
2981.648293	-0.241947	0.585250	0.055949	84.469124	112.197945	168.288330	1.628944	0.000000	4.727212	0.000000	0.000000	0.000000	-0.165976	0.235990	2.167714	0.000000	0.000000	4.000000	28.000000	0.000000
2981.651626	-0.241947	0.585250	0.055949	84.469124	112.197945	168.288330	1.628944	0.000000	4.727212	0.000000	0.000000	0.000000	-0.165976	0.235990	2.167714	0.000000	0.000000	4.000000	28.000000	0.000000
2981.654959	-0.241947	0.585250	0.055949	84.469124	112.197945	168.288330	1.628944	0.000000	4.727212	0.000000	0.000000	0.000000	-0.165976	0.235990	2.167714	0.000000	0.000000	4.000000	28.000000	0.000000
2981.658293	-0.241984	0.585981	0.063052	84.561958	115.784615	170.061325	1.833470	0.000000	4.651708	0.000000	0.000000	0.000000	-0.011038	0.219260	2.130964	0.000000	0.000000	4.000000	28.000000	0.000000
2981.661626	-0.241984	0.585981	0.063052	84.561958	115.784615	170.061325	1.833470	0.000000	4.651708	0.000000	0.000000	0.000000	-0.011038	0.219260	2.130964	0.000000	0.000000	4.000000	28.000000	0.000000
2981.664959	-0.241984	0.585981	0.063052	84.561958	115.784615	170.061325	1.833470	0.000000	4.651708	0.000000	0.000000	0.000000	-0.011038	0.219260	2.130964	0.000000	0.000000	4.000000	28.000000	0.000000
2981.668293	-0.241420	0.586691	0.070062	84.756821	119.805588	172.913605	2.029286	0.000000	4.569683	0.000000	0.000000	0.000000	0.169326	0.213078	2.103219	0.000000	0.000000	4.000000	28.000000	0.000000
2981.671626	-0.241420	0.586691	0.070062	84.756821	119.805588	172.913605	2.029286	0.000000	4.569683	0.000000	0.000000	0.000000	0.169326	0.213078	2.103219	0.000000	0.000000	4.000000	28.000000	0.000000
2981.674959	-0.241420	0.586691	0.070062	84.756821	119.805588	172.913605	2.029286	0.000000	4.569683	0.000000	0.000000	0.000000	0.169326	0.213078	2.103219	0.000000	0.000000	4.000000	28.000000	0.000000
2981.678293	-0.240249	0.587397	0.077124	85.248489	123.927895	176.256805	2.219645	0.000000	4.480310	0.000000	0.000000	0.000000	0.351296	0.211930	2.118563	0.000000	0.000000	4.000000	28.000000	0.000000
2981.681626	-0.240249	0.587397	0.077124	85.248489	123.927895	176.256805	2.219645	0.000000	4.480310	0.000000	0.000000	0.000000	0.351296	0.211930	2.118563	0.000000	0.000000	4.000000	28.000000	0.000000
2981.684959	-0.240249	0.587397	0.077124	85.248489	123.927895	176.256805	2.219645	0.000000	4.480310	0.000000	0.000000	0.000000	0.351296	0.211930	2.118563	0.000000	0.000000	4.000000	28.000000	0.000000
2981.688293	-0.238400	0.588167	0.084243	86.082535	128.902817	-179.687180	2.409295	0.000000	4.381244	0.000000	0.000000	0.000000	0.554629	0.230951	2.135736	0.000000	0.000000	4.000000	28.000000	0.000000
2981.691626	-0.238400	0.588167	0.084243	86.082535	128.902817	-179.687180	2.409295	0.000000	4.381244	0.000000	0.000000	0.000000	0.554629	0.230951	2.135736	0.000000	0.000000	4.000000	28.000000	0.000000
2981.694959	-0.238400	0.588167	0.084243	86.082535	128.902817	-179.687180	2.409295	0.000000	4.381244	0.000000	0.000000	0.000000	0.554629	0.230951	2.135736	0.000000	0.000000	4.000000	28.000000	0.000000
2981.698293	-0.235864	0.588891	0.091355	86.992149	138.783569	-170.881790	2.599735	0.000000	4.270993	0.000000	0.000000	0.000000	0.760841	0.217048	2.133579	0.000000	0.000000	4.000000	28.000000	0.000000
2981.701626	-0.235864	0.588891	0.091355	86.992149	138.783569	-170.881790	2.599735	0.000000	4.270993	0.000000	0.000000	0.000000	0.760841	0.217048	2.133579	0.000000	0.000000	4.000000	28.000000	0.000000
2981.704959	-0.235864	0.588891	0.091355	86.992149	138.783569	-170.881790	2.599735	0.000000	4.270993	0.000000	0.000000	0.000000	0.760841	0.217048	2.133579	0.000000	0.000000	4.000000	28.000000	0.000000
2981.708293	-0.232679	0.589554	0.098353	87.713127	160.318619	-150.585846	2.789960	0.000000	4.149231	0.000000	0.000000	0.000000	0.955299	0.199021	2.099387	0.000000	0.000000	4.000000	28.000000	0.000000
2981.711626	-0.232679	0.589554	0.098353	87.713127	160.318619	-150.585846	2.789960	0.000000	4.149231	0.000000	0.000000	0.000000	0.955299	0.199021	2.099387	0.000000	0.000000	4.000000	28.000000	0.000000
2981.714959	-0.232679	0.589554	0.098353	87.713127	160.318619	-150.585846	2.789960	0.000000	4.149231	0.000000	0.000000	0.000000	0.955299	0.199021	2.099387	0.000000	0.000000	4.000000	28.000000	0.000000
2981.718293	-0.228932	0.590200	0.105224	87.805359	-165.200958	-117.477646	2.977550	0.000000	4.016740	0.000000	0.000000	0.000000	1.124281	0.193964	2.061119	0.000000	0.000000	4.000000	28.000000	0.000000
2981.721626	-0.228932	0.590200	0.105224	87.805359	-165.200958	-117.477646	2.977550	0.000000	4.016740	0.000000	0.000000	0.000000	1.124281	0.193964	2.061119	0.000000	0.000000	4.000000	28.000000	0.000000
2981.724959	-0.228932	0.590200	0.105224	87.805359	-165.200958	-117.477646	2.977550	0.000000	4.016740	0.000000	0.000000	0.000000	1.124281	0.193964	2.061119	0.000000	0.000000	4.000000	28.000000	0.000000
2981.728293	-0.224754	0.590802	0.111752	87.059357	-137.505600	-91.251762	3.161400	0.000000	3.873701	0.000000	0.000000	0.000000	1.253244	0.180401	1.958405	0.000000	0.000000	4.000000	28.000000	0.000000
2981.731626	-0.224754	0.590802	0.111752	87.059357	-137.505600	-91.251762	3.161400	0.000000	3.873701	0.000000	0.000000	0.000000	1.253244	0.180401	1.958405	0.000000	0.000000	4.000000	28.000000	0.000000
2981.734959	-0.224754	0.590802	0.111752	87.059357	-137.505600	-91.251762	3.161400	0.000000	3.873701	0.000000	0.000000	0.000000	1.253244	0.180401	1.958405	0.000000	0.000000	4.000000	28.000000	0.000000
2981.738293	-0.220183	0.591361	0.117923	85.882202	-123.391579	-78.648293	3.336119	0.000000	3.724287	0.000000	0.000000	0.000000	1.371359	0.167830	1.851406	0.000000	0.000000	4.000000	28.000000	0.000000
2981.741626	-0.220183	0.591361	0.117923	85.882202	-123.391579	-78.648293	3.336119	0.000000	3.724287	0.000000	0.000000	0.000000	1.371359	0.167830	1.851406	0.000000	0.000000	4.000000	28.000000	0.000000
2981.744959	-0.220183	0.591361	0.117923	85.882202	-123.391579	-78.648293	3.336119	0.000000	3.724287	0.000000	0.000000	0.000000	1.371359	0.167830	1.851406	0.000000	0.000000	4.000000	28.000000	0.000000
2981.748293	-0.215131	0.591927	0.123642	84.636337	-115.952736	-72.693321	3.501817	0.000000	3.568932	0.000000	0.000000	0.000000	1.515535	0.169605	1.715577	0.000000	0.000000	4.000000	28.000000	0.000000
2981.751626	-0.215131	0.591927	0.123642	84.636337	-115.952736	-72.693321	3.501817	0.000000	3.568932	0.000000	0.000000	0.000000	1.515535	0.169605	1.715577	0.000000	0.000000	4.000000	28.000000	0.000000
2981.754959	-0.215131	0.591927	0.123642	84.636337	-115.952736	-72.693321	3.501817	0.000000	3.568932	0.000000	0.000000	0.000000	1.515535	0.169605	1.715577	0.000000	0.000000	4.000000	28.000000	0.000000
2981.758293	-0.209647	0.592453	0.128823	83.473396	-111.348450	-69.459732	3.659223	0.000000	3.407358	0.000000	0.000000	0.000000	1.645462	0.157856	1.554270	0.000000	0.000000	4.000000	28.000000	0.000000
2981.761626	-0.209647	0.592453	0.128823	83.473396	-111.348450	-69.459732	3.659223	0.000000	3.407358	0.000000	0.000000	0.000000	1.645462	0.157856	1.554270	0.000000	0.000000	4.000000	28.000000	0.000000
2981.764959	-0.209647	0.592453	0.128823	83.473396	-111.348450	-69.459732	3.659223	0.000000	3.407358	0.000000	0.000000	0.000000	1.645462	0.157856	1.554270	0.000000	0.000000	4.000000	28.000000	0.000000
2981.768293	-0.203779	0.593017	0.133374	82.416153	-108.179604	-67.266029	3.807547	0.000000	3.240769	0.000000	0.000000	0.000000	1.760342	0.169206	1.365451	0.000000	0.000000	4.000000	28.000000	0.000000
2981.771626	-0.203779	0.593017	0.133374	82.416153	-108.179604	-67.266029	3.807547	0.000000	3.240769	0.000000	0.000000	0.000000	1.760342	0.169206	1.365451	0.000000	0.000000	4.000000	28.000000	0.000000
2981.774959	-0.203779	0.593017	0.133374	82.416153	-108.179604	-67.266029	3.807547	0.000000	3.240769	0.000000	0.000000	0.000000	1.760342	0.169206	1.365451	0.000000	0.000000	4.000000	28.000000	0.000000
2981.778293	-0.197564	0.593650	0.137337	81.409798	-105.767059	-65.182091	3.946140	0.000000	3.070502	0.000000	0.000000	0.000000	1.864315	0.190077	1.188869	0.000000	0.000000	4.000000	28.000000	0.000000
2981.781626	-0.197564	0.593650	0.137337	81.409798	-105.767059	-65.182091	3.946140	0.000000	3.070502	0.000000	0.000000	0.000000	1.864315	0.190077	1.188869	0.000000	0.000000	4.000000	28.000000	0.000000
2981.784959	-0.197564	0.593650	0.137337	81.409798	-105.767059	-65.182091	3.946140	0.000000	3.070502	0.000000	0.000000	0.000000	1.864315	0.190077	1.188869	0.000000	0.000000	4.000000	28.000000	0.000000
2981.788293	-0.191199	0.594342	0.140671	80.390083	-103.867554	-63.099304	4.076143	0.000000	2.895696	0.000000	0.000000	0.000000	1.909475	0.207493	1.000115	0.000000	0.000000	4.000000	28.000000	0.000000
2981.791626	-0.191199	0.594342	0.140671	80.390083	-103.867554	-63.099304	4.076143	0.000000	2.895696	0.000000	0.000000	0.000000	1.909475	0.207493	1.000115	0.000000	0.000000	4.000000	28.000000	0.000000
2981.794959	-0.191199	0.594342	0.140671	80.390083	-103.867554	-63.099304	4.076143	0.000000	2.895696	0.000000	0.000000	0.000000	1.909475	0.207493	1.000115	0.000000	0.000000	4.000000	28.000000	0.000000
2981.798293	-0.184777	0.595031	0.143404	79.293747	-102.293640	-61.150459	4.195439	0.000000	2.719981	0.000000	0.000000	0.000000	1.926807	0.206814	0.819982	0.000000	0.000000	4.000000	28.000000	0.000000
2981.801626	-0.184777	0.595031	0.143404	79.293747	-102.293640	-61.150459	4.195439	0.000000	2.719981	0.000000	0.000000	0.000000	1.926807	0.206814	0.819982	0.000000	0.000000	4.000000	28.000000	0.000000
2981.804959	-0.184777	0.595031	0.143404	79.293747	-102.293640	-61.150459	4.195439	0.000000	2.719981	0.000000	0.000000	0.000000	1.926807	0.206814	0.819982	0.000000	0.000000	4.000000	28.000000	0.000000
2981.808293	-0.178297	0.595726	0.145579	78.115456	-100.992699	-59.653881	4.304133	0.000000	2.544493	0.000000	0.000000	0.000000	1.943964	0.208281	0.652556	0.000000	0.000000	4.000000	28.000000	0.000000
2981.811626	-0.178297	0.595726	0.145579	78.115456	-100.992699	-59.653881	4.304133	0.000000	2.544493	0.000000	0.000000	0.000000	1.943964	0.208281	0.652556	0.000000	0.000000	4.000000	28.000000	0.000000
2981.814959	-0.178297	0.595726	0.145579	78.115456	-100.992699	-59.653881	4.304133	0.000000	2.544493	0.000000	0.000000	0.000000	1.943964	0.208281	0.652556	0.000000	0.000000	4.000000	28.000000	0.000000
2981.818293	-0.171674	0.596397	0.147269	76.947319	-99.882393	-58.681252	4.403515	0.000000	2.368343	0.000000	0.000000	0.000000	1.986993	0.201414	0.506974	0.000000	0.000000	4.000000	28.000000	0.000000
2981.821626	-0.171674	0.596397	0.147269	76.947319	-99.882393	-58.681252	4.403515	0.000000	2.368343	0.000000	0.000000	0.000000	1.986993	0.201414	0.506974	0.000000	0.000000	4.000000	28.000000	0.000000
2981.824959	-0.171674	0.596397	0.147269	76.947319	-99.882393	-58.681252	4.403515	0.000000	2.368343	0.000000	0.000000	0.000000	1.986993	0.201414	0.506974	0.000000	0.000000	4.000000	28.000000	0.000000
2981.828293	-0.164851	0.597016	0.148439	75.880035	-98.942703	-58.001678	4.495825	0.000000	2.188048	0.000000	0.000000	0.000000	2.046771	0.185502	0.350909	0.000000	0.000000	4.000000	28.000000	0.000000
2981.831626	-0.164851	0.597016	0.148439	75.880035	-98.942703	-58.001678	4.495825	0.000000	2.188048	0.000000	0.000000	0.000000	2.046771	0.185502	0.350909	0.000000	0.000000	4.000000	28.000000	0.000000
2981.834959	-0.164851	0.597016	0.148439	75.880035	-98.942703	-58.001678	4.495825	0.000000	2.188048	0.000000	0.000000	0.000000	2.046771	0.185502	0.350909	0.000000	0.000000	4.000000	28.000000	0.000000
2981.838293	-0.157684	0.597607	0.149173	75.023712	-98.139000	-57.345291	4.581817	0.000000	2.001737	0.000000	0.000000	0.000000	2.150069	0.177595	0.220198	0.000000	0.000000	4.000000	28.000000	0.000000
2981.841626	-0.157684	0.597607	0.149173	75.023712	-98.139000	-57.345291	4.581817	0.000000	2.001737	0.000000	0.000000	0.000000	2.150069	0.177595	0.220198	0.000000	0.000000	4.000000	28.000000	0.000000
2981.844959	-0.157684	0.597607	0.149173	75.023712	-98.139000	-57.345291	4.581817	0.000000	2.001737	0.000000	0.000000	0.000000	2.150069	0.177595	0.220198	0.000000	0.000000	4.000000	28.000000	0.000000
2981.848293	-0.150250	0.598158	0.149464	74.389969	-97.354782	-56.391022	4.663473	0.000000	1.803334	0.000000	0.000000	0.000000	2.230355	0.165030	0.087380	0.000000	0.000000	4.000000	28.000000	0.000000
2981.851626	-0.150250	0.598158	0.149464	74.389969	-97.354782	-56.391022	4.663473	0.000000	1.803334	0.000000	0.000000	0.000000	2.230355	0.165030	0.087380	0.000000	0.000000	4.000000	28.000000	0.000000
2981.854959	-0.150250	0.598158	0.149464	74.389969	-97.354782	-56.391022	4.663473	0.000000	1.803334	0.000000	0.000000	0.000000	2.230355	0.165030	0.087380	0.000000	0.000000	4.000000	28.000000	0.000000
2981.858293	-0.142712	0.598705	0.149293	73.843369	-96.128639	-55.076530	4.739327	0.000000	1.593354	0.000000	0.000000	0.000000	2.261302	0.164266	-0.051198	0.000000	0.000000	4.000000	28.000000	0.000000
2981.861626	-0.142712	0.598705	0.149293	73.843369	-96.128639	-55.076530	4.739327	0.000000	1.593354	0.000000	0.000000	0.000000	2.261302	0.164266	-0.051198	0.000000	0.000000	4.000000	28.000000	0.000000
2981.864959	-0.142712	0.598705	0.149293	73.843369	-96.128639	-55.076530	4.739327	0.000000	1.593354	0.000000	0.000000	0.000000	2.261302	0.164266	-0.051198	0.000000	0.000000	4.000000	28.000000	0.000000
2981.868293	-0.135095	0.599276	0.148702	73.218277	-94.147560	-53.325859	4.807137	0.000000	1.375292	0.000000	0.000000	0.000000	2.284930	0.171248	-0.177479	0.000000	0.000000	4.000000	28.000000	0.000000
2981.871626	-0.135095	0.599276	0.148702	73.218277	-94.147560	-53.325859	4.807137	0.000000	1.375292	0.000000	0.000000	0.000000	2.284930	0.171248	-0.177479	0.000000	0.000000	4.000000	28.000000	0.000000
2981.874959	-0.135095	0.599276	0.148702	73.218277	-94.147560	-53.325859	4.807137	0.000000	1.375292	0.000000	0.000000	0.000000	2.284930	0.171248	-0.177479	0.000000	0.000000	4.000000	28.000000	0.000000
2981.878293	-0.127805	0.599870	0.147694	72.390778	-91.550056	-50.382153	4.866305	0.000000	1.148509	0.000000	0.000000	0.000000	2.187184	0.178233	-0.302263	0.000000	0.000000	4.000000	28.000000	0.000000
2981.881626	-0.127805	0.599870	0.147694	72.390778	-91.550056	-50.382153	4.866305	0.000000	1.148509	0.000000	0.000000	0.000000	2.187184	0.178233	-0.302263	0.000000	0.000000	4.000000	28.000000	0.000000
2981.884959	-0.127805	0.599870	0.147694	72.390778	-91.550056	-50.382153	4.866305	0.000000	1.148509	0.000000	0.000000	0.000000	2.187184	0.178233	-0.302263	0.000000	0.000000	4.000000	28.000000	0.000000
2981.888293	-0.120918	0.600414	0.146188	71.330559	-88.832550	-46.186543	4.913683	0.000000	0.925048	0.000000	0.000000	0.000000	2.065992	0.163065	-0.451863	0.000000	0.000000	4.000000	28.000000	0.000000
2981.891626	-0.120918	0.600414	0.146188	71.330559	-88.832550	-46.186543	4.913683	0.000000	0.925048	0.000000	0.000000	0.000000	2.065992	0.163065	-0.451863	0.000000	0.000000	4.000000	28.000000	0.000000
2981.894959	-0.120918	0.600414	0.146188	71.330559	-88.832550	-46.186543	4.913683	0.000000	0.925048	0.000000	0.000000	0.000000	2.065992	0.163065	-0.451863	0.000000	0.000000	4.000000	28.000000	0.000000
2981.898293	-0.114190	0.600837	0.144106	70.148895	-86.430511	-41.758999	4.949585	0.000000	0.708242	0.000000	0.000000	0.000000	2.018605	0.127025	-0.624706	0.000000	0.000000	4.000000	28.000000	0.000000
2981.901626	-0.114190	0.600837	0.144106	70.148895	-86.430511	-41.758999	4.949585	0.000000	0.708242	0.000000	0.000000	0.000000	2.018605	0.127025	-0.624706	0.000000	0.000000	4.000000	28.000000	0.000000
2981.904959	-0.114190	0.600837	0.144106	70.148895	-86.430511	-41.758999	4.949585	0.000000	0.708242	0.000000	0.000000	0.000000	2.018605	0.127025	-0.624706	0.000000	0.000000	4.000000	28.000000	0.000000
2981.908293	-0.107597	0.601182	0.141423	69.069176	-84.398735	-37.662857	4.975936	0.000000	0.489961	0.000000	0.000000	0.000000	1.977797	0.103432	-0.804911	0.000000	0.000000	4.000000	28.000000	0.000000
2981.911626	-0.107597	0.601182	0.141423	69.069176	-84.398735	-37.662857	4.975936	0.000000	0.489961	0.000000	0.000000	0.000000	1.977797	0.103432	-0.804911	0.000000	0.000000	4.000000	28.000000	0.000000
2981.914959	-0.107597	0.601182	0.141423	69.069176	-84.398735	-37.662857	4.975936	0.000000	0.489961	0.000000	0.000000	0.000000	1.977797	0.103432	-0.804911	0.000000	0.000000	4.000000	28.000000	0.000000
2981.918293	-0.101169	0.601425	0.138061	68.261070	-82.679581	-34.163849	4.992802	0.000000	0.268200	0.000000	0.000000	0.000000	1.928505	0.073065	-1.008442	0.000000	0.000000	4.000000	28.000000	0.000000
2981.921626	-0.101169	0.601425	0.138061	68.261070	-82.679581	-34.163849	4.992802	0.000000	0.268200	0.000000	0.000000	0.000000	1.928505	0.073065	-1.008442	0.000000	0.000000	4.000000	28.000000	0.000000
2981.924959	-0.101169	0.601425	0.138061	68.261070	-82.679581	-34.163849	4.992802	0.000000	0.268200	0.000000	0.000000	0.000000	1.928505	0.073065	-1.008442	0.000000	0.000000	4.000000	28.000000	0.000000
2981.928293	-0.094976	0.601635	0.134028	67.746368	-81.217064	-30.614435	4.999821	0.000000	0.042317	0.000000	0.000000	0.000000	1.857727	0.062861	-1.209922	0.000000	0.000000	4.000000	28.000000	0.000000
2981.931626	-0.094976	0.601635	0.134028	67.746368	-81.217064	-30.614435	4.999821	0.000000	0.042317	0.000000	0.000000	0.000000	1.857727	0.062861	-1.209922	0.000000	0.000000	4.000000	28.000000	0.000000
2981.934959	-0.094976	0.601635	0.134028	67.746368	-81.217064	-30.614435	4.999821	0.000000	0.042317	0.000000	0.000000	0.000000	1.857727	0.062861	-1.209922	0.000000	0.000000	4.000000	28.000000	0.000000
2981.938293	-0.089428	0.601799	0.129319	67.488388	-80.006523	-26.879910	4.996491	0.000000	-0.187289	0.000000	0.000000	0.000000	1.664564	0.049117	-1.412700	0.000000	0.000000	4.000000	28.000000	0.000000
2981.941626	-0.089428	0.601799	0.129319	67.488388	-80.006523	-26.879910	4.996491	0.000000	-0.187289	0.000000	0.000000	0.000000	1.664564	0.049117	-1.412700	0.000000	0.000000	4.000000	28.000000	0.000000
2981.944959	-0.089428	0.601799	0.129319	67.488388	-80.006523	-26.879910	4.996491	0.000000	-0.187289	0.000000	0.000000	0.000000	1.664564	0.049117	-1.412700	0.000000	0.000000	4.000000	28.000000	0.000000
2981.948293	-0.084435	0.601855	0.123948	67.451584	-79.062737	-23.256660	4.983374	0.000000	-0.407415	0.000000	0.000000	0.000000	1.497668	0.016971	-1.611176	0.000000	0.000000	4.000000	28.000000	0.000000
2981.951626	-0.084435	0.601855	0.123948	67.451584	-79.062737	-23.256660	4.983374	0.000000	-0.407415	0.000000	0.000000	0.000000	1.497668	0.016971	-1.611176	0.000000	0.000000	4.000000	28.000000	0.000000
2981.954959	-0.084435	0.601855	0.123948	67.451584	-79.062737	-23.256660	4.983374	0.000000	-0.407415	0.000000	0.000000	0.000000	1.497668	0.016971	-1.611176	0.000000	0.000000	4.000000	28.000000	0.000000
2981.958293	-0.079792	0.601708	0.118069	67.525787	-78.195267	-20.019680	4.961038	0.000000	-0.622976	0.000000	0.000000	0.000000	1.392912	-0.044054	-1.763976	0.000000	0.000000	4.000000	28.000000	0.000000
2981.961626	-0.079792	0.601708	0.118069	67.525787	-78.195267	-20.019680	4.961038	0.000000	-0.622976	0.000000	0.000000	0.000000	1.392912	-0.044054	-1.763976	0.000000	0.000000	4.000000	28.000000	0.000000
2981.964959	-0.079792	0.601708	0.118069	67.525787	-78.195267	-20.019680	4.961038	0.000000	-0.622976	0.000000	0.000000	0.000000	1.392912	-0.044054	-1.763976	0.000000	0.000000	4.000000	28.000000	0.000000
2981.968293	-0.075539	0.601403	0.111799	67.551376	-76.496864	-16.986450	4.928337	0.000000	-0.843497	0.000000	0.000000	0.000000	1.275909	-0.091602	-1.880782	0.000000	0.000000	4.000000	28.000000	0.000000
2981.971626	-0.075539	0.601403	0.111799	67.551376	-76.496864	-16.986450	4.928337	0.000000	-0.843497	0.000000	0.000000	0.000000	1.275909	-0.091602	-1.880782	0.000000	0.000000	4.000000	28.000000	0.000000
2981.974959	-0.075539	0.601403	0.111799	67.551376	-76.496864	-16.986450	4.928337	0.000000	-0.843497	0.000000	0.000000	0.000000	1.275909	-0.091602	-1.880782	0.000000	0.000000	4.000000	28.000000	0.000000
2981.978293	-0.071441	0.601064	0.105479	67.326859	-72.876335	-12.713850	4.884458	0.000000	-1.068678	0.000000	0.000000	0.000000	1.229503	-0.101784	-1.896086	0.000000	0.000000	4.000000	28.000000	0.000000
2981.981626	-0.071441	0.601064	0.105479	67.326859	-72.876335	-12.713850	4.884458	0.000000	-1.068678	0.000000	0.000000	0.000000	1.229503	-0.101784	-1.896086	0.000000	0.000000	4.000000	28.000000	0.000000
2981.984959	-0.071441	0.601064	0.105479	67.326859	-72.876335	-12.713850	4.884458	0.000000	-1.068678	0.000000	0.000000	0.000000	1.229503	-0.101784	-1.896086	0.000000	0.000000	4.000000	28.000000	0.000000
2981.988293	-0.067566	0.600641	0.099035	66.796112	-68.109772	-7.278323	4.826226	0.000000	-1.306730	0.000000	0.000000	0.000000	1.162395	-0.126840	-1.933083	0.000000	0.000000	4.000000	28.000000	0.000000
2981.991626	-0.067566	0.600641	0.099035	66.796112	-68.109772	-7.278323	4.826226	0.000000	-1.306730	0.000000	0.000000	0.000000	1.162395	-0.126840	-1.933083	0.000000	0.000000	4.000000	28.000000	0.000000
2981.994959	-0.067566	0.600641	0.099035	66.796112	-68.109772	-7.278323	4.826226	0.000000	-1.306730	0.000000	0.000000	0.000000	1.162395	-0.126840	-1.933083	0.000000	0.000000	4.000000	28.000000	0.000000
2981.998293	-0.064073	0.600195	0.092499	66.051010	-63.213142	-1.202522	4.751671	0.000000	-1.556156	0.000000	0.000000	0.000000	1.047997	-0.133747	-1.961066	0.000000	0.000000	4.000000	28.000000	0.000000
2982.001626	-0.064073	0.600195	0.092499	66.051010	-63.213142	-1.202522	4.751671	0.000000	-1.556156	0.000000	0.000000	0.000000	1.047997	-0.133747	-1.961066	0.000000	0.000000	4.000000	28.000000	0.000000
2982.004959	-0.064073	0.600195	0.092499	66.051010	-63.213142	-1.202522	4.751671	0.000000	-1.556156	0.000000	0.000000	0.000000	1.047997	-0.133747	-1.961066	0.000000	0.000000	4.000000	28.000000	0.000000
2982.008293	-0.060784	0.599775	0.086025	65.196785	-58.617626	5.396276	4.624925	0.000000	-1.796353	0.000000	0.000000	0.000000	0.986564	-0.125898	-1.942197	0.000000	0.000000	4.000000	28.000000	0.000000
2982.011626	-0.060784	0.599775	0.086025	65.196785	-58.617626	5.396276	4.624925	0.000000	-1.796353	0.000000	0.000000	0.000000	0.986564	-0.125898	-1.942197	0.000000	0.000000	4.000000	28.000000	0.000000
2982.014959	-0.060784	0.599775	0.086025	65.196785	-58.617626	5.396276	4.624925	0.000000	-1.796353	0.000000	0.000000	0.000000	0.986564	-0.125898	-1.942197	0.000000	0.000000	4.000000	28.000000	0.000000
2982.018293	-0.057879	0.599412	0.079654	64.347702	-54.384239	12.557413	4.301226	0.000000	-1.960781	0.000000	0.000000	0.000000	0.871530	-0.108888	-1.911079	0.000000	0.000000	4.000000	28.000000	0.000000
2982.021626	-0.057879	0.599412	0.079654	64.347702	-54.384239	12.557413	4.301226	0.000000	-1.960781	0.000000	0.000000	0.000000	0.871530	-0.108888	-1.911079	0.000000	0.000000	4.000000	28.000000	0.000000
2982.024959	-0.057879	0.599412	0.079654	64.347702	-54.384239	12.557413	4.301226	0.000000	-1.960781	0.000000	0.000000	0.000000	0.871530	-0.108888	-1.911079	0.000000	0.000000	4.000000	28.000000	0.000000
2982.028293	-0.055726	0.599068	0.073389	63.688900	-50.800747	19.330635	3.982713	0.000000	-2.106036	0.000000	0.000000	0.000000	0.645850	-0.103243	-1.879528	0.000000	0.000000	4.000000	28.000000	0.000000
2982.031626	-0.055726	0.599068	0.073389	63.688900	-50.800747	19.330635	3.982713	0.000000	-2.106036	0.000000	0.000000	0.000000	0.645850	-0.103243	-1.879528	0.000000	0.000000	4.000000	28.000000	0.000000
2982.034959	-0.055726	0.599068	0.073389	63.688900	-50.800747	19.330635	3.982713	0.000000	-2.106036	0.000000	0.000000	0.000000	0.645850	-0.103243	-1.879528	0.000000	0.000000	4.000000	28.000000	0.000000
2982.038293	-0.054195	0.598513	0.067191	63.505951	-48.477245	24.289898	3.669458	0.000000	-2.213677	0.000000	0.000000	0.000000	0.459496	-0.166585	-1.859378	0.000000	0.000000	4.000000	28.000000	0.000000
2982.041626	-0.054195	0.598513	0.067191	63.505951	-48.477245	24.289898	3.669458	0.000000	-2.213677	0.000000	0.000000	0.000000	0.459496	-0.166585	-1.859378	0.000000	0.000000	4.000000	28.000000	0.000000
2982.044959	-0.054195	0.598513	0.067191	63.505951	-48.477245	24.289898	3.669458	0.000000	-2.213677	0.000000	0.000000	0.000000	0.459496	-0.166585	-1.859378	0.000000	0.000000	4.000000	28.000000	0.000000
2982.048293	-0.053187	0.597764	0.061052	63.688026	-46.767956	27.851488	3.359561	0.000000	-2.290260	0.000000	0.000000	0.000000	0.302222	-0.224727	-1.841772	0.000000	0.000000	4.000000	28.000000	0.000000
2982.051626	-0.053187	0.597764	0.061052	63.688026	-46.767956	27.851488	3.359561	0.000000	-2.290260	0.000000	0.000000	0.000000	0.302222	-0.224727	-1.841772	0.000000	0.000000	4.000000	28.000000	0.000000
2982.054959	-0.053187	0.597764	0.061052	63.688026	-46.767956	27.851488	3.359561	0.000000	-2.290260	0.000000	0.000000	0.000000	0.302222	-0.224727	-1.841772	0.000000	0.000000	4.000000	28.000000	0.000000
2982.058293	-0.052662	0.596753	0.054978	64.085632	-45.064301	30.962442	3.052599	0.000000	-2.340630	0.000000	0.000000	0.000000	0.157535	-0.303253	-1.822281	0.000000	0.000000	4.000000	28.000000	0.000000
2982.061626	-0.052662	0.596753	0.054978	64.085632	-45.064301	30.962442	3.052599	0.000000	-2.340630	0.000000	0.000000	0.000000	0.157535	-0.303253	-1.822281	0.000000	0.000000	4.000000	28.000000	0.000000
2982.064959	-0.052662	0.596753	0.054978	64.085632	-45.064301	30.962442	3.052599	0.000000	-2.340630	0.000000	0.000000	0.000000	0.157535	-0.303253	-1.822281	0.000000	0.000000	4.000000	28.000000	0.000000
2982.068293	-0.052628	0.595537	0.048976	64.613258	-43.334957	33.795971	2.748886	0.000000	-2.366886	0.000000	0.000000	0.000000	0.010280	-0.364822	-1.800523	0.000000	0.000000	4.000000	28.000000	0.000000
2982.071626	-0.052628	0.595537	0.048976	64.613258	-43.334957	33.795971	2.748886	0.000000	-2.366886	0.000000	0.000000	0.000000	0.010280	-0.364822	-1.800523	0.000000	0.000000	4.000000	28.000000	0.000000
2982.074959	-0.052628	0.595537	0.048976	64.613258	-43.334957	33.795971	2.748886	0.000000	-2.366886	0.000000	0.000000	0.000000	0.010280	-0.364822	-1.800523	0.000000	0.000000	4.000000	28.000000	0.000000
2982.078293	-0.053206	0.594113	0.042993	65.204262	-41.539017	36.611076	2.448799	0.000000	-2.368599	0.000000	0.000000	0.000000	-0.173477	-0.427191	-1.794919	0.000000	0.000000	4.000000	28.000000	0.000000
2982.081626	-0.053206	0.594113	0.042993	65.204262	-41.539017	36.611076	2.448799	0.000000	-2.368599	0.000000	0.000000	0.000000	-0.173477	-0.427191	-1.794919	0.000000	0.000000	4.000000	28.000000	0.000000
2982.084959	-0.053206	0.594113	0.042993	65.204262	-41.539017	36.611076	2.448799	0.000000	-2.368599	0.000000	0.000000	0.000000	-0.173477	-0.427191	-1.794919	0.000000	0.000000	4.000000	28.000000	0.000000
2982.088293	-0.054391	0.592660	0.037171	65.586990	-39.099400	40.175560	2.149646	0.000000	-2.339686	0.000000	0.000000	0.000000	-0.355540	-0.435960	-1.746547	0.000000	0.000000	4.000000	28.000000	0.000000
2982.091626	-0.054391	0.592660	0.037171	65.586990	-39.099400	40.175560	2.149646	0.000000	-2.339686	0.000000	0.000000	0.000000	-0.355540	-0.435960	-1.746547	0.000000	0.000000	4.000000	28.000000	0.000000
2982.094959	-0.054391	0.592660	0.037171	65.586990	-39.099400	40.175560	2.149646	0.000000	-2.339686	0.000000	0.000000	0.000000	-0.355540	-0.435960	-1.746547	0.000000	0.000000	4.000000	28.000000	0.000000
2982.098293	-0.056063	0.591387	0.031854	65.339035	-35.085957	45.354748	1.858554	0.000000	-2.280430	0.000000	0.000000	0.000000	-0.501536	-0.381806	-1.595117	0.000000	0.000000	4.000000	28.000000	0.000000
2982.101626	-0.056063	0.591387	0.031854	65.339035	-35.085957	45.354748	1.858554	0.000000	-2.280430	0.000000	0.000000	0.000000	-0.501536	-0.381806	-1.595117	0.000000	0.000000	4.000000	28.000000	0.000000
2982.104959	-0.056063	0.591387	0.031854	65.339035	-35.085957	45.354748	1.858554	0.000000	-2.280430	0.000000	0.000000	0.000000	-0.501536	-0.381806	-1.595117	0.000000	0.000000	4.000000	28.000000	0.000000
2982.108293	-0.058059	0.590298	0.026911	64.533783	-30.192904	51.650120	1.592701	0.000000	-2.196840	0.000000	0.000000	0.000000	-0.598808	-0.326644	-1.482805	0.000000	0.000000	4.000000	28.000000	0.000000
2982.111626	-0.058059	0.590298	0.026911	64.533783	-30.192904	51.650120	1.592701	0.000000	-2.196840	0.000000	0.000000	0.000000	-0.598808	-0.326644	-1.482805	0.000000	0.000000	4.000000	28.000000	0.000000
2982.114959	-0.058059	0.590298	0.026911	64.533783	-30.192904	51.650120	1.592701	0.000000	-2.196840	0.000000	0.000000	0.000000	-0.598808	-0.326644	-1.482805	0.000000	0.000000	4.000000	28.000000	0.000000
2982.118293	-0.060363	0.589334	0.022232	63.411633	-25.413498	58.231182	1.345567	0.000000	-2.097039	0.000000	0.000000	0.000000	-0.691053	-0.289238	-1.403761	0.000000	0.000000	4.000000	28.000000	0.000000
2982.121626	-0.060363	0.589334	0.022232	63.411633	-25.413498	58.231182	1.345567	0.000000	-2.097039	0.000000	0.000000	0.000000	-0.691053	-0.289238	-1.403761	0.000000	0.000000	4.000000	28.000000	0.000000
2982.124959	-0.060363	0.589334	0.022232	63.411633	-25.413498	58.231182	1.345567	0.000000	-2.097039	0.000000	0.000000	0.000000	-0.691053	-0.289238	-1.403761	0.000000	0.000000	4.000000	28.000000	0.000000
2982.128293	-0.062871	0.588607	0.017930	62.071468	-21.216537	64.593399	1.111607	0.000000	-1.981864	0.000000	0.000000	0.000000	-0.752406	-0.218158	-1.290739	0.000000	0.000000	4.000000	28.000000	0.000000
2982.131626	-0.062871	0.588607	0.017930	62.071468	-21.216537	64.593399	1.111607	0.000000	-1.981864	0.000000	0.000000	0.000000	-0.752406	-0.218158	-1.290739	0.000000	0.000000	4.000000	28.000000	0.000000
2982.134959	-0.062871	0.588607	0.017930	62.071468	-21.216537	64.593399	1.111607	0.000000	-1.981864	0.000000	0.000000	0.000000	-0.752406	-0.218158	-1.290739	0.000000	0.000000	4.000000	28.000000	0.000000
2982.138293	-0.065619	0.588068	0.014080	60.517307	-17.662962	70.583176	0.896484	0.000000	-1.856463	0.000000	0.000000	0.000000	-0.824616	-0.161742	-1.154867	0.000000	0.000000	4.000000	28.000000	0.000000
2982.141626	-0.065619	0.588068	0.014080	60.517307	-17.662962	70.583176	0.896484	0.000000	-1.856463	0.000000	0.000000	0.000000	-0.824616	-0.161742	-1.154867	0.000000	0.000000	4.000000	28.000000	0.000000
2982.144959	-0.065619	0.588068	0.014080	60.517307	-17.662962	70.583176	0.896484	0.000000	-1.856463	0.000000	0.000000	0.000000	-0.824616	-0.161742	-1.154867	0.000000	0.000000	4.000000	28.000000	0.000000
2982.148293	-0.068620	0.587659	0.010721	59.106075	-15.014435	75.342194	0.704006	0.000000	-1.719027	0.000000	0.000000	0.000000	-0.900043	-0.122612	-1.007776	0.000000	0.000000	4.000000	28.000000	0.000000
2982.151626	-0.068620	0.587659	0.010721	59.106075	-15.014435	75.342194	0.704006	0.000000	-1.719027	0.000000	0.000000	0.000000	-0.900043	-0.122612	-1.007776	0.000000	0.000000	4.000000	28.000000	0.000000
2982.154959	-0.068620	0.587659	0.010721	59.106075	-15.014435	75.342194	0.704006	0.000000	-1.719027	0.000000	0.000000	0.000000	-0.900043	-0.122612	-1.007776	0.000000	0.000000	4.000000	28.000000	0.000000
2982.158293	-0.071816	0.586844	0.007301	59.085011	-13.590967	77.815704	0.536044	0.000000	-1.569019	0.000000	0.000000	0.000000	-0.958998	-0.244610	-1.025998	0.000000	0.000000	4.000000	28.000000	0.000000
2982.161626	-0.071816	0.586844	0.007301	59.085011	-13.590967	77.815704	0.536044	0.000000	-1.569019	0.000000	0.000000	0.000000	-0.958998	-0.244610	-1.025998	0.000000	0.000000	4.000000	28.000000	0.000000
2982.164959	-0.071816	0.586844	0.007301	59.085011	-13.590967	77.815704	0.536044	0.000000	-1.569019	0.000000	0.000000	0.000000	-0.958998	-0.244610	-1.025998	0.000000	0.000000	4.000000	28.000000	0.000000
2982.168293	-0.075541	0.586247	0.004364	59.518993	-12.492024	78.928993	0.365044	0.000000	-1.409186	0.000000	0.000000	0.000000	-1.117363	-0.179143	-0.880920	0.000000	0.000000	4.000000	28.000000	0.000000
2982.171626	-0.075541	0.586247	0.004364	59.518993	-12.492024	78.928993	0.365044	0.000000	-1.409186	0.000000	0.000000	0.000000	-1.117363	-0.179143	-0.880920	0.000000	0.000000	4.000000	28.000000	0.000000
2982.174959	-0.075541	0.586247	0.004364	59.518993	-12.492024	78.928993	0.365044	0.000000	-1.409186	0.000000	0.000000	0.000000	-1.117363	-0.179143	-0.880920	0.000000	0.000000	4.000000	28.000000	0.000000
2982.178293	-0.079707	0.585667	0.001885	59.795132	-11.386214	79.777565	0.218224	0.000000	-1.222959	0.000000	0.000000	0.000000	-1.249894	-0.173829	-0.743894	0.000000	0.000000	4.000000	28.000000	0.000000
2982.181626	-0.079707	0.585667	0.001885	59.795132	-11.386214	79.777565	0.218224	0.000000	-1.222959	0.000000	0.000000	0.000000	-1.249894	-0.173829	-0.743894	0.000000	0.000000	4.000000	28.000000	0.000000
2982.184959	-0.079707	0.585667	0.001885	59.795132	-11.386214	79.777565	0.218224	0.000000	-1.222959	0.000000	0.000000	0.000000	-1.249894	-0.173829	-0.743894	0.000000	0.000000	4.000000	28.000000	0.000000
2982.188293	-0.084313	0.585360	0.000029	59.910397	-10.223983	80.714607	0.094241	0.000000	-1.014643	0.000000	0.000000	0.000000	-1.381732	-0.092180	-0.556811	0.000000	0.000000	4.000000	28.000000	0.000000
2982.191626	-0.084313	0.585360	0.000029	59.910397	-10.223983	80.714607	0.094241	0.000000	-1.014643	0.000000	0.000000	0.000000	-1.381732	-0.092180	-0.556811	0.000000	0.000000	4.000000	28.000000	0.000000
2982.194959	-0.084313	0.585360	0.000029	59.910397	-10.223983	80.714607	0.094241	0.000000	-1.014643	0.000000	0.000000	0.000000	-1.381732	-0.092180	-0.556811	0.000000	0.000000	4.000000	28.000000	0.000000
2982.198293	-0.089125	0.585346	-0.001240	59.891663	-8.937568	81.939026	0.001440	0.000000	-0.784355	0.000000	0.000000	0.000000	-1.443529	-0.004231	-0.380543	0.000000	0.000000	4.000000	28.000000	0.000000
2982.201626	-0.089125	0.585346	-0.001240	59.891663	-8.937568	81.939026	0.001440	0.000000	-0.784355	0.000000	0.000000	0.000000	-1.443529	-0.004231	-0.380543	0.000000	0.000000	4.000000	28.000000	0.000000
2982.204959	-0.089125	0.585346	-0.001240	59.891663	-8.937568	81.939026	0.001440	0.000000	-0.784355	0.000000	0.000000	0.000000	-1.443529	-0.004231	-0.380543	0.000000	0.000000	4.000000	28.000000	0.000000
2982.208293	-0.093888	0.585577	-0.001947	59.933598	-7.458820	83.494820	-0.061984	0.000000	-0.543767	0.000000	0.000000	0.000000	-1.428882	0.069422	-0.212202	0.000000	0.000000	4.000000	28.000000	0.000000
2982.211626	-0.093888	0.585577	-0.001947	59.933598	-7.458820	83.494820	-0.061984	0.000000	-0.543767	0.000000	0.000000	0.000000	-1.428882	0.069422	-0.212202	0.000000	0.000000	4.000000	28.000000	0.000000
2982.214959	-0.093888	0.585577	-0.001947	59.933598	-7.458820	83.494820	-0.061984	0.000000	-0.543767	0.000000	0.000000	0.000000	-1.428882	0.069422	-0.212202	0.000000	0.000000	4.000000	28.000000	0.000000
2982.218293	-0.098852	0.585716	-0.002588	60.651882	-5.464614	85.673767	-0.097351	0.000000	-0.305620	0.000000	0.000000	0.000000	-1.489176	0.041517	-0.192170	0.000000	0.000000	4.000000	28.000000	0.000000
2982.221626	-0.098852	0.585716	-0.002588	60.651882	-5.464614	85.673767	-0.097351	0.000000	-0.305620	0.000000	0.000000	0.000000	-1.489176	0.041517	-0.192170	0.000000	0.000000	4.000000	28.000000	0.000000
2982.224959	-0.098852	0.585716	-0.002588	60.651882	-5.464614	85.673767	-0.097351	0.000000	-0.305620	0.000000	0.000000	0.000000	-1.489176	0.041517	-0.192170	0.000000	0.000000	4.000000	28.000000	0.000000
2982.228293	-0.104113	0.585905	-0.002959	61.741402	-2.776344	88.447571	-0.129379	0.000000	-0.057424	0.000000	0.000000	0.000000	-1.578523	0.056741	-0.111569	0.000000	0.000000	4.000000	28.000000	0.000000
2982.231626	-0.104113	0.585905	-0.002959	61.741402	-2.776344	88.447571	-0.129379	0.000000	-0.057424	0.000000	0.000000	0.000000	-1.578523	0.056741	-0.111569	0.000000	0.000000	4.000000	28.000000	0.000000
2982.234959	-0.104113	0.585905	-0.002959	61.741402	-2.776344	88.447571	-0.129379	0.000000	-0.057424	0.000000	0.000000	0.000000	-1.578523	0.056741	-0.111569	0.000000	0.000000	4.000000	28.000000	0.000000
2982.238293	-0.109785	0.586145	-0.002940	62.769779	0.431751	91.464149	-0.147974	0.000000	0.205663	0.000000	0.000000	0.000000	-1.701421	0.072146	0.005781	0.000000	0.000000	4.000000	28.000000	0.000000
2982.241626	-0.109785	0.586145	-0.002940	62.769779	0.431751	91.464149	-0.147974	0.000000	0.205663	0.000000	0.000000	0.000000	-1.701421	0.072146	0.005781	0.000000	0.000000	4.000000	28.000000	0.000000
2982.244959	-0.109785	0.586145	-0.002940	62.769779	0.431751	91.464149	-0.147974	0.000000	0.205663	0.000000	0.000000	0.000000	-1.701421	0.072146	0.005781	0.000000	0.000000	4.000000	28.000000	0.000000
2982.248293	-0.115993	0.586318	-0.002654	63.697189	4.037971	94.809883	-0.147011	0.000000	0.489233	0.000000	0.000000	0.000000	-1.862619	0.051741	0.085798	0.000000	0.000000	4.000000	28.000000	0.000000
2982.251626	-0.115993	0.586318	-0.002654	63.697189	4.037971	94.809883	-0.147011	0.000000	0.489233	0.000000	0.000000	0.000000	-1.862619	0.051741	0.085798	0.000000	0.000000	4.000000	28.000000	0.000000
2982.254959	-0.115993	0.586318	-0.002654	63.697189	4.037971	94.809883	-0.147011	0.000000	0.489233	0.000000	0.000000	0.000000	-1.862619	0.051741	0.085798	0.000000	0.000000	4.000000	28.000000	0.000000
2982.258293	-0.122596	0.586360	-0.002201	64.578468	7.986940	98.587540	-0.132711	0.000000	0.799670	0.000000	0.000000	0.000000	-1.980793	0.012590	0.136082	0.000000	0.000000	4.000000	28.000000	0.000000
2982.261626	-0.122596	0.586360	-0.002201	64.578468	7.986940	98.587540	-0.132711	0.000000	0.799670	0.000000	0.000000	0.000000	-1.980793	0.012590	0.136082	0.000000	0.000000	4.000000	28.000000	0.000000
2982.264959	-0.122596	0.586360	-0.002201	64.578468	7.986940	98.587540	-0.132711	0.000000	0.799670	0.000000	0.000000	0.000000	-1.980793	0.012590	0.136082	0.000000	0.000000	4.000000	28.000000	0.000000
2982.268293	-0.129453	0.586245	-0.001638	65.436119	12.295220	102.887215	-0.110031	0.000000	1.129802	0.000000	0.000000	0.000000	-2.057055	-0.034441	0.168688	0.000000	0.000000	4.000000	28.000000	0.000000
2982.271626	-0.129453	0.586245	-0.001638	65.436119	12.295220	102.887215	-0.110031	0.000000	1.129802	0.000000	0.000000	0.000000	-2.057055	-0.034441	0.168688	0.000000	0.000000	4.000000	28.000000	0.000000
2982.274959	-0.129453	0.586245	-0.001638	65.436119	12.295220	102.887215	-0.110031	0.000000	1.129802	0.000000	0.000000	0.000000	-2.057055	-0.034441	0.168688	0.000000	0.000000	4.000000	28.000000	0.000000
2982.278293	-0.136469	0.585988	-0.000930	66.191689	16.879202	107.420822	-0.081916	0.000000	1.472645	0.000000	0.000000	0.000000	-2.104943	-0.077199	0.212348	0.000000	0.000000	4.000000	28.000000	0.000000
2982.281626	-0.136469	0.585988	-0.000930	66.191689	16.879202	107.420822	-0.081916	0.000000	1.472645	0.000000	0.000000	0.000000	-2.104943	-0.077199	0.212348	0.000000	0.000000	4.000000	28.000000	0.000000
2982.284959	-0.136469	0.585988	-0.000930	66.191689	16.879202	107.420822	-0.081916	0.000000	1.472645	0.000000	0.000000	0.000000	-2.104943	-0.077199	0.212348	0.000000	0.000000	4.000000	28.000000	0.000000
2982.288293	-0.143450	0.585617	-0.000053	66.850853	21.609789	111.909149	-0.046525	0.000000	1.823469	0.000000	0.000000	0.000000	-2.094172	-0.111278	0.263316	0.000000	0.000000	4.000000	28.000000	0.000000
2982.291626	-0.143450	0.585617	-0.000053	66.850853	21.609789	111.909149	-0.046525	0.000000	1.823469	0.000000	0.000000	0.000000	-2.094172	-0.111278	0.263316	0.000000	0.000000	4.000000	28.000000	0.000000
2982.294959	-0.143450	0.585617	-0.000053	66.850853	21.609789	111.909149	-0.046525	0.000000	1.823469	0.000000	0.000000	0.000000	-2.094172	-0.111278	0.263316	0.000000	0.000000	4.000000	28.000000	0.000000
2982.298293	-0.150352	0.585109	0.000995	67.413063	26.293577	116.326469	-0.002639	0.000000	2.172497	0.000000	0.000000	0.000000	-2.070695	-0.152309	0.314272	0.000000	0.000000	4.000000	28.000000	0.000000
2982.301626	-0.150352	0.585109	0.000995	67.413063	26.293577	116.326469	-0.002639	0.000000	2.172497	0.000000	0.000000	0.000000	-2.070695	-0.152309	0.314272	0.000000	0.000000	4.000000	28.000000	0.000000
2982.304959	-0.150352	0.585109	0.000995	67.413063	26.293577	116.326469	-0.002639	0.000000	2.172497	0.000000	0.000000	0.000000	-2.070695	-0.152309	0.314272	0.000000	0.000000	4.000000	28.000000	0.000000
2982.308293	-0.157109	0.584539	0.002218	67.939423	30.898117	120.636986	0.049740	0.000000	2.517613	0.000000	0.000000	0.000000	-2.027035	-0.170943	0.367071	0.000000	0.000000	4.000000	28.000000	0.000000
2982.311626	-0.157109	0.584539	0.002218	67.939423	30.898117	120.636986	0.049740	0.000000	2.517613	0.000000	0.000000	0.000000	-2.027035	-0.170943	0.367071	0.000000	0.000000	4.000000	28.000000	0.000000
2982.314959	-0.157109	0.584539	0.002218	67.939423	30.898117	120.636986	0.049740	0.000000	2.517613	0.000000	0.000000	0.000000	-2.027035	-0.170943	0.367071	0.000000	0.000000	4.000000	28.000000	0.000000
2982.318293	-0.163580	0.583965	0.003636	68.479088	35.419796	124.806877	0.110918	0.000000	2.855453	0.000000	0.000000	0.000000	-1.941180	-0.172244	0.425249	0.000000	0.000000	4.000000	28.000000	0.000000
2982.321626	-0.163580	0.583965	0.003636	68.479088	35.419796	124.806877	0.110918	0.000000	2.855453	0.000000	0.000000	0.000000	-1.941180	-0.172244	0.425249	0.000000	0.000000	4.000000	28.000000	0.000000
2982.324959	-0.163580	0.583965	0.003636	68.479088	35.419796	124.806877	0.110918	0.000000	2.855453	0.000000	0.000000	0.000000	-1.941180	-0.172244	0.425249	0.000000	0.000000	4.000000	28.000000	0.000000
2982.328293	-0.169715	0.583440	0.005331	68.916565	39.919876	129.143860	0.181793	0.000000	3.178983	0.000000	0.000000	0.000000	-1.840734	-0.157482	0.508511	0.000000	0.000000	4.000000	28.000000	0.000000
2982.331626	-0.169715	0.583440	0.005331	68.916565	39.919876	129.143860	0.181793	0.000000	3.178983	0.000000	0.000000	0.000000	-1.840734	-0.157482	0.508511	0.000000	0.000000	4.000000	28.000000	0.000000
2982.334959	-0.169715	0.583440	0.005331	68.916565	39.919876	129.143860	0.181793	0.000000	3.178983	0.000000	0.000000	0.000000	-1.840734	-0.157482	0.508511	0.000000	0.000000	4.000000	28.000000	0.000000
2982.338293	-0.175542	0.583008	0.007318	69.238113	43.941299	133.096298	0.266545	0.000000	3.485772	0.000000	0.000000	0.000000	-1.747848	-0.129584	0.596087	0.000000	0.000000	4.000000	28.000000	0.000000
2982.341626	-0.175542	0.583008	0.007318	69.238113	43.941299	133.096298	0.266545	0.000000	3.485772	0.000000	0.000000	0.000000	-1.747848	-0.129584	0.596087	0.000000	0.000000	4.000000	28.000000	0.000000
2982.344959	-0.175542	0.583008	0.007318	69.238113	43.941299	133.096298	0.266545	0.000000	3.485772	0.000000	0.000000	0.000000	-1.747848	-0.129584	0.596087	0.000000	0.000000	4.000000	28.000000	0.000000
2982.348293	-0.181017	0.582715	0.009702	69.552040	45.882843	134.872681	0.365893	0.000000	3.777080	0.000000	0.000000	0.000000	-1.642562	-0.087833	0.715384	0.000000	0.000000	4.000000	28.000000	0.000000
2982.351626	-0.181017	0.582715	0.009702	69.552040	45.882843	134.872681	0.365893	0.000000	3.777080	0.000000	0.000000	0.000000	-1.642562	-0.087833	0.715384	0.000000	0.000000	4.000000	28.000000	0.000000
2982.354959	-0.181017	0.582715	0.009702	69.552040	45.882843	134.872681	0.365893	0.000000	3.777080	0.000000	0.000000	0.000000	-1.642562	-0.087833	0.715384	0.000000	0.000000	4.000000	28.000000	0.000000
2982.358293	-0.186332	0.582570	0.012463	69.957779	45.768612	134.446976	0.485124	0.000000	4.050840	0.000000	0.000000	0.000000	-1.594422	-0.043469	0.828134	0.000000	0.000000	4.000000	28.000000	0.000000
2982.361626	-0.186332	0.582570	0.012463	69.957779	45.768612	134.446976	0.485124	0.000000	4.050840	0.000000	0.000000	0.000000	-1.594422	-0.043469	0.828134	0.000000	0.000000	4.000000	28.000000	0.000000
2982.364959	-0.186332	0.582570	0.012463	69.957779	45.768612	134.446976	0.485124	0.000000	4.050840	0.000000	0.000000	0.000000	-1.594422	-0.043469	0.828134	0.000000	0.000000	4.000000	28.000000	0.000000
2982.368293	-0.191349	0.582542	0.015462	70.487282	44.874866	133.163376	0.623146	0.000000	4.316577	0.000000	0.000000	0.000000	-1.505361	-0.008514	0.899721	0.000000	0.000000	4.000000	28.000000	0.000000
2982.371626	-0.191349	0.582542	0.015462	70.487282	44.874866	133.163376	0.623146	0.000000	4.316577	0.000000	0.000000	0.000000	-1.505361	-0.008514	0.899721	0.000000	0.000000	4.000000	28.000000	0.000000
2982.374959	-0.191349	0.582542	0.015462	70.487282	44.874866	133.163376	0.623146	0.000000	4.316577	0.000000	0.000000	0.000000	-1.505361	-0.008514	0.899721	0.000000	0.000000	4.000000	28.000000	0.000000
2982.378293	-0.195738	0.582565	0.018815	71.158134	43.738201	131.524857	0.773100	0.000000	4.567471	0.000000	0.000000	0.000000	-1.316591	0.006992	1.005944	0.000000	0.000000	4.000000	28.000000	0.000000
2982.381626	-0.195738	0.582565	0.018815	71.158134	43.738201	131.524857	0.773100	0.000000	4.567471	0.000000	0.000000	0.000000	-1.316591	0.006992	1.005944	0.000000	0.000000	4.000000	28.000000	0.000000
2982.384959	-0.195738	0.582565	0.018815	71.158134	43.738201	131.524857	0.773100	0.000000	4.567471	0.000000	0.000000	0.000000	-1.316591	0.006992	1.005944	0.000000	0.000000	4.000000	28.000000	0.000000
2982.388293	-0.199673	0.582631	0.022418	71.984550	42.419708	129.475998	0.940757	0.000000	4.786902	0.000000	0.000000	0.000000	-1.180391	0.019611	1.080833	0.000000	0.000000	4.000000	28.000000	0.000000
2982.391626	-0.199673	0.582631	0.022418	71.984550	42.419708	129.475998	0.940757	0.000000	4.786902	0.000000	0.000000	0.000000	-1.180391	0.019611	1.080833	0.000000	0.000000	4.000000	28.000000	0.000000
2982.394959	-0.199673	0.582631	0.022418	71.984550	42.419708	129.475998	0.940757	0.000000	4.786902	0.000000	0.000000	0.000000	-1.180391	0.019611	1.080833	0.000000	0.000000	4.000000	28.000000	0.000000
2982.398293	-0.203196	0.582729	0.026283	72.983887	40.840374	126.921120	1.097168	0.000000	4.878137	0.000000	0.000000	0.000000	-1.057141	0.029457	1.159586	0.000000	0.000000	4.000000	28.000000	0.000000
2982.401626	-0.203196	0.582729	0.026283	72.983887	40.840374	126.921120	1.097168	0.000000	4.878137	0.000000	0.000000	0.000000	-1.057141	0.029457	1.159586	0.000000	0.000000	4.000000	28.000000	0.000000
2982.404959	-0.203196	0.582729	0.026283	72.983887	40.840374	126.921120	1.097168	0.000000	4.878137	0.000000	0.000000	0.000000	-1.057141	0.029457	1.159586	0.000000	0.000000	4.000000	28.000000	0.000000
2982.408293	-0.206259	0.582851	0.030326	74.204262	38.833050	123.642670	1.234058	0.000000	4.845317	0.000000	0.000000	0.000000	-0.918624	0.036609	1.212918	0.000000	0.000000	4.000000	28.000000	0.000000
2982.411626	-0.206259	0.582851	0.030326	74.204262	38.833050	123.642670	1.234058	0.000000	4.845317	0.000000	0.000000	0.000000	-0.918624	0.036609	1.212918	0.000000	0.000000	4.000000	28.000000	0.000000
2982.414959	-0.206259	0.582851	0.030326	74.204262	38.833050	123.642670	1.234058	0.000000	4.845317	0.000000	0.000000	0.000000	-0.918624	0.036609	1.212918	0.000000	0.000000	4.000000	28.000000	0.000000
2982.418293	-0.209028	0.583083	0.034658	75.628410	36.019398	119.261826	1.372211	0.000000	4.808018	0.000000	0.000000	0.000000	-0.830716	0.069605	1.299419	0.000000	0.000000	4.000000	28.000000	0.000000
2982.421626	-0.209028	0.583083	0.034658	75.628410	36.019398	119.261826	1.372211	0.000000	4.808018	0.000000	0.000000	0.000000	-0.830716	0.069605	1.299419	0.000000	0.000000	4.000000	28.000000	0.000000
2982.424959	-0.209028	0.583083	0.034658	75.628410	36.019398	119.261826	1.372211	0.000000	4.808018	0.000000	0.000000	0.000000	-0.830716	0.069605	1.299419	0.000000	0.000000	4.000000	28.000000	0.000000
2982.428293	-0.211432	0.583495	0.039267	77.143410	32.016006	113.773926	1.514711	0.000000	4.765045	0.000000	0.000000	0.000000	-0.721243	0.123588	1.382773	0.000000	0.000000	4.000000	28.000000	0.000000
2982.431626	-0.211432	0.583495	0.039267	77.143410	32.016006	113.773926	1.514711	0.000000	4.765045	0.000000	0.000000	0.000000	-0.721243	0.123588	1.382773	0.000000	0.000000	4.000000	28.000000	0.000000
2982.434959	-0.211432	0.583495	0.039267	77.143410	32.016006	113.773926	1.514711	0.000000	4.765045	0.000000	0.000000	0.000000	-0.721243	0.123588	1.382773	0.000000	0.000000	4.000000	28.000000	0.000000
2982.438293	-0.213404	0.583992	0.044161	78.597321	26.523266	107.871773	1.661769	0.000000	4.715774	0.000000	0.000000	0.000000	-0.591542	0.149113	1.468225	0.000000	0.000000	4.000000	28.000000	0.000000
2982.441626	-0.213404	0.583992	0.044161	78.597321	26.523266	107.871773	1.661769	0.000000	4.715774	0.000000	0.000000	0.000000	-0.591542	0.149113	1.468225	0.000000	0.000000	4.000000	28.000000	0.000000
2982.444959	-0.213404	0.583992	0.044161	78.597321	26.523266	107.871773	1.661769	0.000000	4.715774	0.000000	0.000000	0.000000	-0.591542	0.149113	1.468225	0.000000	0.000000	4.000000	28.000000	0.000000
2982.448293	-0.215115	0.584710	0.049449	79.807747	19.358006	101.172470	1.814358	0.000000	4.659195	0.000000	0.000000	0.000000	-0.513381	0.215314	1.586395	0.000000	0.000000	4.000000	28.000000	0.000000
2982.451626	-0.215115	0.584710	0.049449	79.807747	19.358006	101.172470	1.814358	0.000000	4.659195	0.000000	0.000000	0.000000	-0.513381	0.215314	1.586395	0.000000	0.000000	4.000000	28.000000	0.000000
2982.454959	-0.215115	0.584710	0.049449	79.807747	19.358006	101.172470	1.814358	0.000000	4.659195	0.000000	0.000000	0.000000	-0.513381	0.215314	1.586395	0.000000	0.000000	4.000000	28.000000	0.000000
2982.458293	-0.216604	0.585625	0.054982	80.741608	10.968114	93.029793	1.973441	0.000000	4.594076	0.000000	0.000000	0.000000	-0.446724	0.274443	1.660042	0.000000	0.000000	4.000000	28.000000	0.000000
2982.461626	-0.216604	0.585625	0.054982	80.741608	10.968114	93.029793	1.973441	0.000000	4.594076	0.000000	0.000000	0.000000	-0.446724	0.274443	1.660042	0.000000	0.000000	4.000000	28.000000	0.000000
2982.464959	-0.216604	0.585625	0.054982	80.741608	10.968114	93.029793	1.973441	0.000000	4.594076	0.000000	0.000000	0.000000	-0.446724	0.274443	1.660042	0.000000	0.000000	4.000000	28.000000	0.000000
2982.468293	-0.217737	0.586456	0.060537	81.684052	3.161892	84.769882	2.132478	0.000000	4.522448	0.000000	0.000000	0.000000	-0.339910	0.249334	1.666226	0.000000	0.000000	4.000000	28.000000	0.000000
2982.471626	-0.217737	0.586456	0.060537	81.684052	3.161892	84.769882	2.132478	0.000000	4.522448	0.000000	0.000000	0.000000	-0.339910	0.249334	1.666226	0.000000	0.000000	4.000000	28.000000	0.000000
2982.474959	-0.217737	0.586456	0.060537	81.684052	3.161892	84.769882	2.132478	0.000000	4.522448	0.000000	0.000000	0.000000	-0.339910	0.249334	1.666226	0.000000	0.000000	4.000000	28.000000	0.000000
2982.478293	-0.218666	0.587115	0.065940	82.832458	-3.549914	77.353622	2.286325	0.000000	4.446652	0.000000	0.000000	0.000000	-0.278849	0.197676	1.621160	0.000000	0.000000	4.000000	28.000000	0.000000
2982.481626	-0.218666	0.587115	0.065940	82.832458	-3.549914	77.353622	2.286325	0.000000	4.446652	0.000000	0.000000	0.000000	-0.278849	0.197676	1.621160	0.000000	0.000000	4.000000	28.000000	0.000000
2982.484959	-0.218666	0.587115	0.065940	82.832458	-3.549914	77.353622	2.286325	0.000000	4.446652	0.000000	0.000000	0.000000	-0.278849	0.197676	1.621160	0.000000	0.000000	4.000000	28.000000	0.000000
2982.488293	-0.219457	0.587608	0.071211	83.980736	-9.985018	70.647659	2.428625	0.000000	4.370558	0.000000	0.000000	0.000000	-0.237019	0.148093	1.581209	0.000000	0.000000	4.000000	28.000000	0.000000
2982.491626	-0.219457	0.587608	0.071211	83.980736	-9.985018	70.647659	2.428625	0.000000	4.370558	0.000000	0.000000	0.000000	-0.237019	0.148093	1.581209	0.000000	0.000000	4.000000	28.000000	0.000000
2982.494959	-0.219457	0.587608	0.071211	83.980736	-9.985018	70.647659	2.428625	0.000000	4.370558	0.000000	0.000000	0.000000	-0.237019	0.148093	1.581209	0.000000	0.000000	4.000000	28.000000	0.000000
2982.498293	-0.220083	0.588018	0.076362	84.991753	-15.653428	65.336754	2.560234	0.000000	4.294788	0.000000	0.000000	0.000000	-0.187881	0.122955	1.545302	0.000000	0.000000	4.000000	28.000000	0.000000
2982.501626	-0.220083	0.588018	0.076362	84.991753	-15.653428	65.336754	2.560234	0.000000	4.294788	0.000000	0.000000	0.000000	-0.187881	0.122955	1.545302	0.000000	0.000000	4.000000	28.000000	0.000000
2982.504959	-0.220083	0.588018	0.076362	84.991753	-15.653428	65.336754	2.560234	0.000000	4.294788	0.000000	0.000000	0.000000	-0.187881	0.122955	1.545302	0.000000	0.000000	4.000000	28.000000	0.000000
2982.508293	-0.220571	0.588380	0.081313	85.909637	-20.651632	61.246464	2.683022	0.000000	4.219170	0.000000	0.000000	0.000000	-0.146504	0.108456	1.485314	0.000000	0.000000	4.000000	28.000000	0.000000
2982.511626	-0.220571	0.588380	0.081313	85.909637	-20.651632	61.246464	2.683022	0.000000	4.219170	0.000000	0.000000	0.000000	-0.146504	0.108456	1.485314	0.000000	0.000000	4.000000	28.000000	0.000000
2982.514959	-0.220571	0.588380	0.081313	85.909637	-20.651632	61.246464	2.683022	0.000000	4.219170	0.000000	0.000000	0.000000	-0.146504	0.108456	1.485314	0.000000	0.000000	4.000000	28.000000	0.000000
2982.518293	-0.220971	0.588710	0.085960	86.776207	-26.495119	56.827187	2.795655	0.000000	4.145397	0.000000	0.000000	0.000000	-0.119830	0.099248	1.394126	0.000000	0.000000	4.000000	28.000000	0.000000
2982.521626	-0.220971	0.588710	0.085960	86.776207	-26.495119	56.827187	2.795655	0.000000	4.145397	0.000000	0.000000	0.000000	-0.119830	0.099248	1.394126	0.000000	0.000000	4.000000	28.000000	0.000000
2982.524959	-0.220971	0.588710	0.085960	86.776207	-26.495119	56.827187	2.795655	0.000000	4.145397	0.000000	0.000000	0.000000	-0.119830	0.099248	1.394126	0.000000	0.000000	4.000000	28.000000	0.000000
2982.528293	-0.221278	0.589026	0.090286	87.560966	-36.404903	48.716145	2.896203	0.000000	4.075783	0.000000	0.000000	0.000000	-0.092151	0.094544	1.297688	0.000000	0.000000	4.000000	28.000000	0.000000
2982.531626	-0.221278	0.589026	0.090286	87.560966	-36.404903	48.716145	2.896203	0.000000	4.075783	0.000000	0.000000	0.000000	-0.092151	0.094544	1.297688	0.000000	0.000000	4.000000	28.000000	0.000000
2982.534959	-0.221278	0.589026	0.090286	87.560966	-36.404903	48.716145	2.896203	0.000000	4.075783	0.000000	0.000000	0.000000	-0.092151	0.094544	1.297688	0.000000	0.000000	4.000000	28.000000	0.000000
2982.538293	-0.221451	0.589349	0.094327	88.191605	-55.271141	31.573095	2.985749	0.000000	4.010648	0.000000	0.000000	0.000000	-0.051864	0.096923	1.212469	0.000000	0.000000	4.000000	28.000000	0.000000
2982.541626	-0.221451	0.589349	0.094327	88.191605	-55.271141	31.573095	2.985749	0.000000	4.010648	0.000000	0.000000	0.000000	-0.051864	0.096923	1.212469	0.000000	0.000000	4.000000	28.000000	0.000000
2982.544959	-0.221451	0.589349	0.094327	88.191605	-55.271141	31.573095	2.985749	0.000000	4.010648	0.000000	0.000000	0.000000	-0.051864	0.096923	1.212469	0.000000	0.000000	4.000000	28.000000	0.000000
2982.548293	-0.221566	0.589577	0.098042	88.514961	-88.462234	-0.279357	3.066984	0.000000	3.948874	0.000000	0.000000	0.000000	-0.034656	0.068450	1.114495	0.000000	0.000000	4.000000	28.000000	0.000000
2982.551626	-0.221566	0.589577	0.098042	88.514961	-88.462234	-0.279357	3.066984	0.000000	3.948874	0.000000	0.000000	0.000000	-0.034656	0.068450	1.114495	0.000000	0.000000	4.000000	28.000000	0.000000
2982.554959	-0.221566	0.589577	0.098042	88.514961	-88.462234	-0.279357	3.066984	0.000000	3.948874	0.000000	0.000000	0.000000	-0.034656	0.068450	1.114495	0.000000	0.000000	4.000000	28.000000	0.000000
2982.558293	-0.221407	0.589671	0.101491	88.321358	-128.068466	-38.998566	3.138864	0.000000	3.891984	0.000000	0.000000	0.000000	0.047885	0.028162	1.034552	0.000000	0.000000	4.000000	28.000000	0.000000
2982.561626	-0.221407	0.589671	0.101491	88.321358	-128.068466	-38.998566	3.138864	0.000000	3.891984	0.000000	0.000000	0.000000	0.047885	0.028162	1.034552	0.000000	0.000000	4.000000	28.000000	0.000000
2982.564959	-0.221407	0.589671	0.101491	88.321358	-128.068466	-38.998566	3.138864	0.000000	3.891984	0.000000	0.000000	0.000000	0.047885	0.028162	1.034552	0.000000	0.000000	4.000000	28.000000	0.000000
2982.568293	-0.220955	0.589603	0.104629	87.683365	-157.218338	-67.529625	3.206864	0.000000	3.836148	0.000000	0.000000	0.000000	0.135584	-0.020234	0.941352	0.000000	0.000000	4.000000	28.000000	0.000000
2982.571626	-0.220955	0.589603	0.104629	87.683365	-157.218338	-67.529625	3.206864	0.000000	3.836148	0.000000	0.000000	0.000000	0.135584	-0.020234	0.941352	0.000000	0.000000	4.000000	28.000000	0.000000
2982.574959	-0.220955	0.589603	0.104629	87.683365	-157.218338	-67.529625	3.206864	0.000000	3.836148	0.000000	0.000000	0.000000	0.135584	-0.020234	0.941352	0.000000	0.000000	4.000000	28.000000	0.000000
2982.578293	-0.220224	0.589401	0.107408	86.784111	-174.024246	-83.999825	3.271107	0.000000	3.781515	0.000000	0.000000	0.000000	0.219308	-0.060655	0.833623	0.000000	0.000000	4.000000	28.000000	0.000000
2982.581626	-0.220224	0.589401	0.107408	86.784111	-174.024246	-83.999825	3.271107	0.000000	3.781515	0.000000	0.000000	0.000000	0.219308	-0.060655	0.833623	0.000000	0.000000	4.000000	28.000000	0.000000
2982.584959	-0.220224	0.589401	0.107408	86.784111	-174.024246	-83.999825	3.271107	0.000000	3.781515	0.000000	0.000000	0.000000	0.219308	-0.060655	0.833623	0.000000	0.000000	4.000000	28.000000	0.000000
2982.588293	-0.219187	0.589099	0.109832	85.764229	174.989746	-94.866898	3.331202	0.000000	3.728685	0.000000	0.000000	0.000000	0.310983	-0.090566	0.727452	0.000000	0.000000	4.000000	28.000000	0.000000
2982.591626	-0.219187	0.589099	0.109832	85.764229	174.989746	-94.866898	3.331202	0.000000	3.728685	0.000000	0.000000	0.000000	0.310983	-0.090566	0.727452	0.000000	0.000000	4.000000	28.000000	0.000000
2982.594959	-0.219187	0.589099	0.109832	85.764229	174.989746	-94.866898	3.331202	0.000000	3.728685	0.000000	0.000000	0.000000	0.310983	-0.090566	0.727452	0.000000	0.000000	4.000000	28.000000	0.000000
2982.598293	-0.217894	0.588713	0.111863	84.673767	166.725937	-103.005882	3.388296	0.000000	3.676881	0.000000	0.000000	0.000000	0.387848	-0.115939	0.609191	0.000000	0.000000	4.000000	28.000000	0.000000
2982.601626	-0.217894	0.588713	0.111863	84.673767	166.725937	-103.005882	3.388296	0.000000	3.676881	0.000000	0.000000	0.000000	0.387848	-0.115939	0.609191	0.000000	0.000000	4.000000	28.000000	0.000000
2982.604959	-0.217894	0.588713	0.111863	84.673767	166.725937	-103.005882	3.388296	0.000000	3.676881	0.000000	0.000000	0.000000	0.387848	-0.115939	0.609191	0.000000	0.000000	4.000000	28.000000	0.000000
2982.608293	-0.216393	0.588203	0.113452	83.528587	160.110626	-109.413498	3.441541	0.000000	3.627092	0.000000	0.000000	0.000000	0.450308	-0.152999	0.476721	0.000000	0.000000	4.000000	28.000000	0.000000
2982.611626	-0.216393	0.588203	0.113452	83.528587	160.110626	-109.413498	3.441541	0.000000	3.627092	0.000000	0.000000	0.000000	0.450308	-0.152999	0.476721	0.000000	0.000000	4.000000	28.000000	0.000000
2982.614959	-0.216393	0.588203	0.113452	83.528587	160.110626	-109.413498	3.441541	0.000000	3.627092	0.000000	0.000000	0.000000	0.450308	-0.152999	0.476721	0.000000	0.000000	4.000000	28.000000	0.000000
2982.618293	-0.214585	0.587661	0.114737	82.346581	154.730331	-114.370605	3.490009	0.000000	3.580480	0.000000	0.000000	0.000000	0.542336	-0.162640	0.385378	0.000000	0.000000	4.000000	28.000000	0.000000
2982.621626	-0.214585	0.587661	0.114737	82.346581	154.730331	-114.370605	3.490009	0.000000	3.580480	0.000000	0.000000	0.000000	0.542336	-0.162640	0.385378	0.000000	0.000000	4.000000	28.000000	0.000000
2982.624959	-0.214585	0.587661	0.114737	82.346581	154.730331	-114.370605	3.490009	0.000000	3.580480	0.000000	0.000000	0.000000	0.542336	-0.162640	0.385378	0.000000	0.000000	4.000000	28.000000	0.000000
2982.628293	-0.212397	0.587021	0.115758	81.258347	150.351761	-117.752831	3.537867	0.000000	3.533199	0.000000	0.000000	0.000000	0.656481	-0.191848	0.306359	0.000000	0.000000	4.000000	28.000000	0.000000
2982.631626	-0.212397	0.587021	0.115758	81.258347	150.351761	-117.752831	3.537867	0.000000	3.533199	0.000000	0.000000	0.000000	0.656481	-0.191848	0.306359	0.000000	0.000000	4.000000	28.000000	0.000000
2982.634959	-0.212397	0.587021	0.115758	81.258347	150.351761	-117.752831	3.537867	0.000000	3.533199	0.000000	0.000000	0.000000	0.656481	-0.191848	0.306359	0.000000	0.000000	4.000000	28.000000	0.000000
2982.638293	-0.209826	0.586334	0.116581	80.560478	146.680450	-119.899834	3.587225	0.000000	3.483076	0.000000	0.000000	0.000000	0.771343	-0.206157	0.247091	0.000000	0.000000	4.000000	28.000000	0.000000
2982.641626	-0.209826	0.586334	0.116581	80.560478	146.680450	-119.899834	3.587225	0.000000	3.483076	0.000000	0.000000	0.000000	0.771343	-0.206157	0.247091	0.000000	0.000000	4.000000	28.000000	0.000000
2982.644959	-0.209826	0.586334	0.116581	80.560478	146.680450	-119.899834	3.587225	0.000000	3.483076	0.000000	0.000000	0.000000	0.771343	-0.206157	0.247091	0.000000	0.000000	4.000000	28.000000	0.000000
2982.648293	-0.206917	0.585592	0.117149	80.327263	144.315964	-120.845459	3.639408	0.000000	3.428514	0.000000	0.000000	0.000000	0.872706	-0.222457	0.170187	0.000000	0.000000	4.000000	28.000000	0.000000
2982.651626	-0.206917	0.585592	0.117149	80.327263	144.315964	-120.845459	3.639408	0.000000	3.428514	0.000000	0.000000	0.000000	0.872706	-0.222457	0.170187	0.000000	0.000000	4.000000	28.000000	0.000000
2982.654959	-0.206917	0.585592	0.117149	80.327263	144.315964	-120.845459	3.639408	0.000000	3.428514	0.000000	0.000000	0.000000	0.872706	-0.222457	0.170187	0.000000	0.000000	4.000000	28.000000	0.000000
2982.658293	-0.203662	0.584790	0.117420	80.275551	144.541061	-119.633156	3.693135	0.000000	3.370572	0.000000	0.000000	0.000000	0.976538	-0.240760	0.081377	0.000000	0.000000	4.000000	28.000000	0.000000
2982.661626	-0.203662	0.584790	0.117420	80.275551	144.541061	-119.633156	3.693135	0.000000	3.370572	0.000000	0.000000	0.000000	0.976538	-0.240760	0.081377	0.000000	0.000000	4.000000	28.000000	0.000000
2982.664959	-0.203662	0.584790	0.117420	80.275551	144.541061	-119.633156	3.693135	0.000000	3.370572	0.000000	0.000000	0.000000	0.976538	-0.240760	0.081377	0.000000	0.000000	4.000000	28.000000	0.000000
2982.668293	-0.200108	0.583919	0.117335	80.249664	145.838715	-117.680748	3.748305	0.000000	3.309110	0.000000	0.000000	0.000000	1.066108	-0.261095	-0.025478	0.000000	0.000000	4.000000	28.000000	0.000000
2982.671626	-0.200108	0.583919	0.117335	80.249664	145.838715	-117.680748	3.748305	0.000000	3.309110	0.000000	0.000000	0.000000	1.066108	-0.261095	-0.025478	0.000000	0.000000	4.000000	28.000000	0.000000
2982.674959	-0.200108	0.583919	0.117335	80.249664	145.838715	-117.680748	3.748305	0.000000	3.309110	0.000000	0.000000	0.000000	1.066108	-0.261095	-0.025478	0.000000	0.000000	4.000000	28.000000	0.000000
2982.678293	-0.196160	0.582969	0.116944	80.257324	147.653427	-115.568207	3.803720	0.000000	3.245260	0.000000	0.000000	0.000000	1.184552	-0.285105	-0.117379	0.000000	0.000000	4.000000	28.000000	0.000000
2982.681626	-0.196160	0.582969	0.116944	80.257324	147.653427	-115.568207	3.803720	0.000000	3.245260	0.000000	0.000000	0.000000	1.184552	-0.285105	-0.117379	0.000000	0.000000	4.000000	28.000000	0.000000
2982.684959	-0.196160	0.582969	0.116944	80.257324	147.653427	-115.568207	3.803720	0.000000	3.245260	0.000000	0.000000	0.000000	1.184552	-0.285105	-0.117379	0.000000	0.000000	4.000000	28.000000	0.000000
2982.688293	-0.191877	0.581974	0.116309	80.395424	149.741867	-113.626190	3.862035	0.000000	3.175639	0.000000	0.000000	0.000000	1.284635	-0.298411	-0.190564	0.000000	0.000000	4.000000	28.000000	0.000000
2982.691626	-0.191877	0.581974	0.116309	80.395424	149.741867	-113.626190	3.862035	0.000000	3.175639	0.000000	0.000000	0.000000	1.284635	-0.298411	-0.190564	0.000000	0.000000	4.000000	28.000000	0.000000
2982.694959	-0.191877	0.581974	0.116309	80.395424	149.741867	-113.626190	3.862035	0.000000	3.175639	0.000000	0.000000	0.000000	1.284635	-0.298411	-0.190564	0.000000	0.000000	4.000000	28.000000	0.000000
2982.698293	-0.187344	0.580950	0.115471	80.794998	151.963806	-111.387596	3.923514	0.000000	3.099360	0.000000	0.000000	0.000000	1.359878	-0.307221	-0.251387	0.000000	0.000000	4.000000	28.000000	0.000000
2982.701626	-0.187344	0.580950	0.115471	80.794998	151.963806	-111.387596	3.923514	0.000000	3.099360	0.000000	0.000000	0.000000	1.359878	-0.307221	-0.251387	0.000000	0.000000	4.000000	28.000000	0.000000
2982.704959	-0.187344	0.580950	0.115471	80.794998	151.963806	-111.387596	3.923514	0.000000	3.099360	0.000000	0.000000	0.000000	1.359878	-0.307221	-0.251387	0.000000	0.000000	4.000000	28.000000	0.000000
2982.708293	-0.182477	0.579945	0.114519	81.452202	154.373322	-108.459801	3.987676	0.000000	3.016363	0.000000	0.000000	0.000000	1.460145	-0.301721	-0.285365	0.000000	0.000000	4.000000	28.000000	0.000000
2982.711626	-0.182477	0.579945	0.114519	81.452202	154.373322	-108.459801	3.987676	0.000000	3.016363	0.000000	0.000000	0.000000	1.460145	-0.301721	-0.285365	0.000000	0.000000	4.000000	28.000000	0.000000
2982.714959	-0.182477	0.579945	0.114519	81.452202	154.373322	-108.459801	3.987676	0.000000	3.016363	0.000000	0.000000	0.000000	1.460145	-0.301721	-0.285365	0.000000	0.000000	4.000000	28.000000	0.000000
2982.718293	-0.177191	0.578917	0.113442	82.279709	157.120941	-104.869240	4.057280	0.000000	2.922068	0.000000	0.000000	0.000000	1.585899	-0.308413	-0.323302	0.000000	0.000000	4.000000	28.000000	0.000000
2982.721626	-0.177191	0.578917	0.113442	82.279709	157.120941	-104.869240	4.057280	0.000000	2.922068	0.000000	0.000000	0.000000	1.585899	-0.308413	-0.323302	0.000000	0.000000	4.000000	28.000000	0.000000
2982.724959	-0.177191	0.578917	0.113442	82.279709	157.120941	-104.869240	4.057280	0.000000	2.922068	0.000000	0.000000	0.000000	1.585899	-0.308413	-0.323302	0.000000	0.000000	4.000000	28.000000	0.000000
2982.728293	-0.171495	0.577919	0.112232	83.153641	160.590286	-100.315681	4.133776	0.000000	2.812810	0.000000	0.000000	0.000000	1.708890	-0.299372	-0.362943	0.000000	0.000000	4.000000	28.000000	0.000000
2982.731626	-0.171495	0.577919	0.112232	83.153641	160.590286	-100.315681	4.133776	0.000000	2.812810	0.000000	0.000000	0.000000	1.708890	-0.299372	-0.362943	0.000000	0.000000	4.000000	28.000000	0.000000
2982.734959	-0.171495	0.577919	0.112232	83.153641	160.590286	-100.315681	4.133776	0.000000	2.812810	0.000000	0.000000	0.000000	1.708890	-0.299372	-0.362943	0.000000	0.000000	4.000000	28.000000	0.000000
2982.738293	-0.165394	0.576982	0.110870	84.011688	165.869415	-94.216125	4.217042	0.000000	2.686366	0.000000	0.000000	0.000000	1.830177	-0.280959	-0.408721	0.000000	0.000000	4.000000	28.000000	0.000000
2982.741626	-0.165394	0.576982	0.110870	84.011688	165.869415	-94.216125	4.217042	0.000000	2.686366	0.000000	0.000000	0.000000	1.830177	-0.280959	-0.408721	0.000000	0.000000	4.000000	28.000000	0.000000
2982.744959	-0.165394	0.576982	0.110870	84.011688	165.869415	-94.216125	4.217042	0.000000	2.686366	0.000000	0.000000	0.000000	1.830177	-0.280959	-0.408721	0.000000	0.000000	4.000000	28.000000	0.000000
2982.748293	-0.159131	0.576068	0.109342	84.783386	174.369049	-85.353111	4.306668	0.000000	2.540198	0.000000	0.000000	0.000000	1.879045	-0.274134	-0.458282	0.000000	0.000000	4.000000	28.000000	0.000000
2982.751626	-0.159131	0.576068	0.109342	84.783386	174.369049	-85.353111	4.306668	0.000000	2.540198	0.000000	0.000000	0.000000	1.879045	-0.274134	-0.458282	0.000000	0.000000	4.000000	28.000000	0.000000
2982.754959	-0.159131	0.576068	0.109342	84.783386	174.369049	-85.353111	4.306668	0.000000	2.540198	0.000000	0.000000	0.000000	1.879045	-0.274134	-0.458282	0.000000	0.000000	4.000000	28.000000	0.000000
2982.758293	-0.152765	0.575145	0.107634	85.336540	-172.576569	-71.983536	4.398080	0.000000	2.378421	0.000000	0.000000	0.000000	1.909576	-0.277161	-0.512480	0.000000	0.000000	4.000000	28.000000	0.000000
2982.761626	-0.152765	0.575145	0.107634	85.336540	-172.576569	-71.983536	4.398080	0.000000	2.378421	0.000000	0.000000	0.000000	1.909576	-0.277161	-0.512480	0.000000	0.000000	4.000000	28.000000	0.000000
2982.764959	-0.152765	0.575145	0.107634	85.336540	-172.576569	-71.983536	4.398080	0.000000	2.378421	0.000000	0.000000	0.000000	1.909576	-0.277161	-0.512480	0.000000	0.000000	4.000000	28.000000	0.000000
2982.768293	-0.146359	0.574178	0.105732	85.495026	-154.823410	-53.877678	4.489542	0.000000	2.200912	0.000000	0.000000	0.000000	1.921938	-0.289855	-0.570636	0.000000	0.000000	4.000000	28.000000	0.000000
2982.771626	-0.146359	0.574178	0.105732	85.495026	-154.823410	-53.877678	4.489542	0.000000	2.200912	0.000000	0.000000	0.000000	1.921938	-0.289855	-0.570636	0.000000	0.000000	4.000000	28.000000	0.000000
2982.774959	-0.146359	0.574178	0.105732	85.495026	-154.823410	-53.877678	4.489542	0.000000	2.200912	0.000000	0.000000	0.000000	1.921938	-0.289855	-0.570636	0.000000	0.000000	4.000000	28.000000	0.000000
2982.778293	-0.139975	0.573158	0.103640	85.112320	-136.423492	-35.317883	4.579173	0.000000	2.007777	0.000000	0.000000	0.000000	1.915262	-0.306095	-0.627546	0.000000	0.000000	4.000000	28.000000	0.000000
2982.781626	-0.139975	0.573158	0.103640	85.112320	-136.423492	-35.317883	4.579173	0.000000	2.007777	0.000000	0.000000	0.000000	1.915262	-0.306095	-0.627546	0.000000	0.000000	4.000000	28.000000	0.000000
2982.784959	-0.139975	0.573158	0.103640	85.112320	-136.423492	-35.317883	4.579173	0.000000	2.007777	0.000000	0.000000	0.000000	1.915262	-0.306095	-0.627546	0.000000	0.000000	4.000000	28.000000	0.000000
2982.788293	-0.133592	0.572135	0.101372	84.294975	-121.305733	-19.659063	4.665018	0.000000	1.799335	0.000000	0.000000	0.000000	1.914719	-0.306978	-0.680291	0.000000	0.000000	4.000000	28.000000	0.000000
2982.791626	-0.133592	0.572135	0.101372	84.294975	-121.305733	-19.659063	4.665018	0.000000	1.799335	0.000000	0.000000	0.000000	1.914719	-0.306978	-0.680291	0.000000	0.000000	4.000000	28.000000	0.000000
2982.794959	-0.133592	0.572135	0.101372	84.294975	-121.305733	-19.659063	4.665018	0.000000	1.799335	0.000000	0.000000	0.000000	1.914719	-0.306978	-0.680291	0.000000	0.000000	4.000000	28.000000	0.000000
2982.798293	-0.127305	0.571085	0.098952	83.224884	-110.161507	-7.392702	4.746196	0.000000	1.572776	0.000000	0.000000	0.000000	1.886233	-0.315041	-0.726166	0.000000	0.000000	4.000000	28.000000	0.000000
2982.801626	-0.127305	0.571085	0.098952	83.224884	-110.161507	-7.392702	4.746196	0.000000	1.572776	0.000000	0.000000	0.000000	1.886233	-0.315041	-0.726166	0.000000	0.000000	4.000000	28.000000	0.000000
2982.804959	-0.127305	0.571085	0.098952	83.224884	-110.161507	-7.392702	4.746196	0.000000	1.572776	0.000000	0.000000	0.000000	1.886233	-0.315041	-0.726166	0.000000	0.000000	4.000000	28.000000	0.000000
2982.808293	-0.121108	0.570051	0.096352	82.032623	-102.024696	2.087717	4.819865	0.000000	1.330002	0.000000	0.000000	0.000000	1.858968	-0.310224	-0.779870	0.000000	0.000000	4.000000	28.000000	0.000000
2982.811626	-0.121108	0.570051	0.096352	82.032623	-102.024696	2.087717	4.819865	0.000000	1.330002	0.000000	0.000000	0.000000	1.858968	-0.310224	-0.779870	0.000000	0.000000	4.000000	28.000000	0.000000
2982.814959	-0.121108	0.570051	0.096352	82.032623	-102.024696	2.087717	4.819865	0.000000	1.330002	0.000000	0.000000	0.000000	1.858968	-0.310224	-0.779870	0.000000	0.000000	4.000000	28.000000	0.000000
2982.818293	-0.115084	0.569032	0.093558	80.788643	-95.834999	9.280212	4.817600	0.000000	1.055415	0.000000	0.000000	0.000000	1.807370	-0.305603	-0.838096	0.000000	0.000000	4.000000	28.000000	0.000000
2982.821626	-0.115084	0.569032	0.093558	80.788643	-95.834999	9.280212	4.817600	0.000000	1.055415	0.000000	0.000000	0.000000	1.807370	-0.305603	-0.838096	0.000000	0.000000	4.000000	28.000000	0.000000
2982.824959	-0.115084	0.569032	0.093558	80.788643	-95.834999	9.280212	4.817600	0.000000	1.055415	0.000000	0.000000	0.000000	1.807370	-0.305603	-0.838096	0.000000	0.000000	4.000000	28.000000	0.000000
2982.828293	-0.109322	0.568135	0.090616	79.541573	-90.926849	14.414026	4.677917	0.000000	0.754187	0.000000	0.000000	0.000000	1.728538	-0.269194	-0.882625	0.000000	0.000000	4.000000	28.000000	0.000000
2982.831626	-0.109322	0.568135	0.090616	79.541573	-90.926849	14.414026	4.677917	0.000000	0.754187	0.000000	0.000000	0.000000	1.728538	-0.269194	-0.882625	0.000000	0.000000	4.000000	28.000000	0.000000
2982.834959	-0.109322	0.568135	0.090616	79.541573	-90.926849	14.414026	4.677917	0.000000	0.754187	0.000000	0.000000	0.000000	1.728538	-0.269194	-0.882625	0.000000	0.000000	4.000000	28.000000	0.000000
2982.838293	-0.103807	0.567352	0.087598	78.337708	-86.800598	18.449799	4.530813	0.000000	0.466097	0.000000	0.000000	0.000000	1.654488	-0.234657	-0.905392	0.000000	0.000000	4.000000	28.000000	0.000000
2982.841626	-0.103807	0.567352	0.087598	78.337708	-86.800598	18.449799	4.530813	0.000000	0.466097	0.000000	0.000000	0.000000	1.654488	-0.234657	-0.905392	0.000000	0.000000	4.000000	28.000000	0.000000
2982.844959	-0.103807	0.567352	0.087598	78.337708	-86.800598	18.449799	4.530813	0.000000	0.466097	0.000000	0.000000	0.000000	1.654488	-0.234657	-0.905392	0.000000	0.000000	4.000000	28.000000	0.000000
2982.848293	-0.098698	0.566770	0.084526	77.253288	-83.187302	22.238150	4.379914	0.000000	0.190349	0.000000	0.000000	0.000000	1.532642	-0.174718	-0.921551	0.000000	0.000000	4.000000	28.000000	0.000000
2982.851626	-0.098698	0.566770	0.084526	77.253288	-83.187302	22.238150	4.379914	0.000000	0.190349	0.000000	0.000000	0.000000	1.532642	-0.174718	-0.921551	0.000000	0.000000	4.000000	28.000000	0.000000
2982.854959	-0.098698	0.566770	0.084526	77.253288	-83.187302	22.238150	4.379914	0.000000	0.190349	0.000000	0.000000	0.000000	1.532642	-0.174718	-0.921551	0.000000	0.000000	4.000000	28.000000	0.000000
2982.858293	-0.094107	0.566340	0.081484	76.361168	-79.978760	26.155766	4.226322	0.000000	-0.065091	0.000000	0.000000	0.000000	1.377398	-0.129125	-0.912817	0.000000	0.000000	4.000000	28.000000	0.000000
2982.861626	-0.094107	0.566340	0.081484	76.361168	-79.978760	26.155766	4.226322	0.000000	-0.065091	0.000000	0.000000	0.000000	1.377398	-0.129125	-0.912817	0.000000	0.000000	4.000000	28.000000	0.000000
2982.864959	-0.094107	0.566340	0.081484	76.361168	-79.978760	26.155766	4.226322	0.000000	-0.065091	0.000000	0.000000	0.000000	1.377398	-0.129125	-0.912817	0.000000	0.000000	4.000000	28.000000	0.000000
2982.868293	-0.089944	0.566041	0.078482	75.687309	-77.029495	29.977823	4.074186	0.000000	-0.294657	0.000000	0.000000	0.000000	1.248831	-0.089634	-0.900649	0.000000	0.000000	4.000000	28.000000	0.000000
2982.871626	-0.089944	0.566041	0.078482	75.687309	-77.029495	29.977823	4.074186	0.000000	-0.294657	0.000000	0.000000	0.000000	1.248831	-0.089634	-0.900649	0.000000	0.000000	4.000000	28.000000	0.000000
2982.874959	-0.089944	0.566041	0.078482	75.687309	-77.029495	29.977823	4.074186	0.000000	-0.294657	0.000000	0.000000	0.000000	1.248831	-0.089634	-0.900649	0.000000	0.000000	4.000000	28.000000	0.000000
2982.878293	-0.086326	0.565854	0.075495	75.240692	-74.246025	33.455143	3.924078	0.000000	-0.502795	0.000000	0.000000	0.000000	1.085564	-0.056153	-0.896110	0.000000	0.000000	4.000000	28.000000	0.000000
2982.881626	-0.086326	0.565854	0.075495	75.240692	-74.246025	33.455143	3.924078	0.000000	-0.502795	0.000000	0.000000	0.000000	1.085564	-0.056153	-0.896110	0.000000	0.000000	4.000000	28.000000	0.000000
2982.884959	-0.086326	0.565854	0.075495	75.240692	-74.246025	33.455143	3.924078	0.000000	-0.502795	0.000000	0.000000	0.000000	1.085564	-0.056153	-0.896110	0.000000	0.000000	4.000000	28.000000	0.000000
2982.888293	-0.083302	0.565743	0.072429	75.031326	-71.567696	36.648079	3.774726	0.000000	-0.683723	0.000000	0.000000	0.000000	0.907030	-0.033312	-0.919642	0.000000	0.000000	4.000000	28.000000	0.000000
2982.891626	-0.083302	0.565743	0.072429	75.031326	-71.567696	36.648079	3.774726	0.000000	-0.683723	0.000000	0.000000	0.000000	0.907030	-0.033312	-0.919642	0.000000	0.000000	4.000000	28.000000	0.000000
2982.894959	-0.083302	0.565743	0.072429	75.031326	-71.567696	36.648079	3.774726	0.000000	-0.683723	0.000000	0.000000	0.000000	0.907030	-0.033312	-0.919642	0.000000	0.000000	4.000000	28.000000	0.000000
2982.898293	-0.080803	0.565661	0.069231	75.007149	-69.005775	39.540913	3.621453	0.000000	-0.834894	0.000000	0.000000	0.000000	0.749758	-0.024352	-0.959312	0.000000	0.000000	4.000000	28.000000	0.000000
2982.901626	-0.080803	0.565661	0.069231	75.007149	-69.005775	39.540913	3.621453	0.000000	-0.834894	0.000000	0.000000	0.000000	0.749758	-0.024352	-0.959312	0.000000	0.000000	4.000000	28.000000	0.000000
2982.904959	-0.080803	0.565661	0.069231	75.007149	-69.005775	39.540913	3.621453	0.000000	-0.834894	0.000000	0.000000	0.000000	0.749758	-0.024352	-0.959312	0.000000	0.000000	4.000000	28.000000	0.000000
2982.908293	-0.078838	0.565601	0.065866	75.080460	-66.579170	42.006130	3.461567	0.000000	-0.959854	0.000000	0.000000	0.000000	0.589389	-0.018125	-1.009685	0.000000	0.000000	4.000000	28.000000	0.000000
2982.911626	-0.078838	0.565601	0.065866	75.080460	-66.579170	42.006130	3.461567	0.000000	-0.959854	0.000000	0.000000	0.000000	0.589389	-0.018125	-1.009685	0.000000	0.000000	4.000000	28.000000	0.000000
2982.914959	-0.078838	0.565601	0.065866	75.080460	-66.579170	42.006130	3.461567	0.000000	-0.959854	0.000000	0.000000	0.000000	0.589389	-0.018125	-1.009685	0.000000	0.000000	4.000000	28.000000	0.000000
2982.918293	-0.077403	0.565626	0.062365	75.219231	-64.209869	44.470295	3.293287	0.000000	-1.058085	0.000000	0.000000	0.000000	0.430637	0.007404	-1.050194	0.000000	0.000000	4.000000	28.000000	0.000000
2982.921626	-0.077403	0.565626	0.062365	75.219231	-64.209869	44.470295	3.293287	0.000000	-1.058085	0.000000	0.000000	0.000000	0.430637	0.007404	-1.050194	0.000000	0.000000	4.000000	28.000000	0.000000
2982.924959	-0.077403	0.565626	0.062365	75.219231	-64.209869	44.470295	3.293287	0.000000	-1.058085	0.000000	0.000000	0.000000	0.430637	0.007404	-1.050194	0.000000	0.000000	4.000000	28.000000	0.000000
2982.928293	-0.076443	0.565741	0.058780	75.415436	-61.877094	47.055408	3.118254	0.000000	-1.129858	0.000000	0.000000	0.000000	0.287892	0.034718	-1.075471	0.000000	0.000000	4.000000	28.000000	0.000000
2982.931626	-0.076443	0.565741	0.058780	75.415436	-61.877094	47.055408	3.118254	0.000000	-1.129858	0.000000	0.000000	0.000000	0.287892	0.034718	-1.075471	0.000000	0.000000	4.000000	28.000000	0.000000
2982.934959	-0.076443	0.565741	0.058780	75.415436	-61.877094	47.055408	3.118254	0.000000	-1.129858	0.000000	0.000000	0.000000	0.287892	0.034718	-1.075471	0.000000	0.000000	4.000000	28.000000	0.000000
2982.938293	-0.075976	0.565993	0.055121	75.693184	-59.417297	49.971836	2.939009	0.000000	-1.177840	0.000000	0.000000	0.000000	0.140258	0.075432	-1.097705	0.000000	0.000000	4.000000	28.000000	0.000000
2982.941626	-0.075976	0.565993	0.055121	75.693184	-59.417297	49.971836	2.939009	0.000000	-1.177840	0.000000	0.000000	0.000000	0.140258	0.075432	-1.097705	0.000000	0.000000	4.000000	28.000000	0.000000
2982.944959	-0.075976	0.565993	0.055121	75.693184	-59.417297	49.971836	2.939009	0.000000	-1.177840	0.000000	0.000000	0.000000	0.140258	0.075432	-1.097705	0.000000	0.000000	4.000000	28.000000	0.000000
2982.948293	-0.075954	0.566366	0.051482	76.075401	-56.700661	53.391163	2.756058	0.000000	-1.201216	0.000000	0.000000	0.000000	0.006416	0.111959	-1.091792	0.000000	0.000000	4.000000	28.000000	0.000000
2982.951626	-0.075954	0.566366	0.051482	76.075401	-56.700661	53.391163	2.756058	0.000000	-1.201216	0.000000	0.000000	0.000000	0.006416	0.111959	-1.091792	0.000000	0.000000	4.000000	28.000000	0.000000
2982.954959	-0.075954	0.566366	0.051482	76.075401	-56.700661	53.391163	2.756058	0.000000	-1.201216	0.000000	0.000000	0.000000	0.006416	0.111959	-1.091792	0.000000	0.000000	4.000000	28.000000	0.000000
2982.958293	-0.076338	0.566839	0.047978	76.538353	-53.668304	57.355270	2.574093	0.000000	-1.202285	0.000000	0.000000	0.000000	-0.115252	0.141983	-1.051040	0.000000	0.000000	4.000000	28.000000	0.000000
2982.961626	-0.076338	0.566839	0.047978	76.538353	-53.668304	57.355270	2.574093	0.000000	-1.202285	0.000000	0.000000	0.000000	-0.115252	0.141983	-1.051040	0.000000	0.000000	4.000000	28.000000	0.000000
2982.964959	-0.076338	0.566839	0.047978	76.538353	-53.668304	57.355270	2.574093	0.000000	-1.202285	0.000000	0.000000	0.000000	-0.115252	0.141983	-1.051040	0.000000	0.000000	4.000000	28.000000	0.000000
2982.968293	-0.077145	0.567413	0.044608	77.012375	-50.289360	61.830746	2.398920	0.000000	-1.183077	0.000000	0.000000	0.000000	-0.242052	0.172142	-1.011208	0.000000	0.000000	4.000000	28.000000	0.000000
2982.971626	-0.077145	0.567413	0.044608	77.012375	-50.289360	61.830746	2.398920	0.000000	-1.183077	0.000000	0.000000	0.000000	-0.242052	0.172142	-1.011208	0.000000	0.000000	4.000000	28.000000	0.000000
2982.974959	-0.077145	0.567413	0.044608	77.012375	-50.289360	61.830746	2.398920	0.000000	-1.183077	0.000000	0.000000	0.000000	-0.242052	0.172142	-1.011208	0.000000	0.000000	4.000000	28.000000	0.000000
2982.978293	-0.078351	0.568097	0.041413	77.435867	-46.713017	66.586929	2.230385	0.000000	-1.142735	0.000000	0.000000	0.000000	-0.361693	0.205113	-0.958556	0.000000	0.000000	4.000000	28.000000	0.000000
2982.981626	-0.078351	0.568097	0.041413	77.435867	-46.713017	66.586929	2.230385	0.000000	-1.142735	0.000000	0.000000	0.000000	-0.361693	0.205113	-0.958556	0.000000	0.000000	4.000000	28.000000	0.000000
2982.984959	-0.078351	0.568097	0.041413	77.435867	-46.713017	66.586929	2.230385	0.000000	-1.142735	0.000000	0.000000	0.000000	-0.361693	0.205113	-0.958556	0.000000	0.000000	4.000000	28.000000	0.000000
2982.988293	-0.079949	0.568846	0.038380	77.766113	-42.977615	71.438255	2.070626	0.000000	-1.082452	0.000000	0.000000	0.000000	-0.479390	0.224758	-0.909662	0.000000	0.000000	4.000000	28.000000	0.000000
2982.991626	-0.079949	0.568846	0.038380	77.766113	-42.977615	71.438255	2.070626	0.000000	-1.082452	0.000000	0.000000	0.000000	-0.479390	0.224758	-0.909662	0.000000	0.000000	4.000000	28.000000	0.000000
2982.994959	-0.079949	0.568846	0.038380	77.766113	-42.977615	71.438255	2.070626	0.000000	-1.082452	0.000000	0.000000	0.000000	-0.479390	0.224758	-0.909662	0.000000	0.000000	4.000000	28.000000	0.000000
2982.998293	-0.081859	0.569626	0.035486	77.966248	-39.210106	75.928978	1.919015	0.000000	-1.002554	0.000000	0.000000	0.000000	-0.573165	0.234033	-0.868231	0.000000	0.000000	4.000000	28.000000	0.000000
2983.001626	-0.081859	0.569626	0.035486	77.966248	-39.210106	75.928978	1.919015	0.000000	-1.002554	0.000000	0.000000	0.000000	-0.573165	0.234033	-0.868231	0.000000	0.000000	4.000000	28.000000	0.000000
2983.004959	-0.081859	0.569626	0.035486	77.966248	-39.210106	75.928978	1.919015	0.000000	-1.002554	0.000000	0.000000	0.000000	-0.573165	0.234033	-0.868231	0.000000	0.000000	4.000000	28.000000	0.000000
2983.008293	-0.084143	0.570430	0.032676	78.026268	-35.577545	79.621429	1.774310	0.000000	-0.907026	0.000000	0.000000	0.000000	-0.685075	0.241042	-0.843199	0.000000	0.000000	4.000000	28.000000	0.000000
2983.011626	-0.084143	0.570430	0.032676	78.026268	-35.577545	79.621429	1.774310	0.000000	-0.907026	0.000000	0.000000	0.000000	-0.685075	0.241042	-0.843199	0.000000	0.000000	4.000000	28.000000	0.000000
2983.014959	-0.084143	0.570430	0.032676	78.026268	-35.577545	79.621429	1.774310	0.000000	-0.907026	0.000000	0.000000	0.000000	-0.685075	0.241042	-0.843199	0.000000	0.000000	4.000000	28.000000	0.000000
2983.018293	-0.086731	0.571249	0.029979	77.944511	-32.191677	82.604454	1.633777	0.000000	-0.792847	0.000000	0.000000	0.000000	-0.776258	0.245856	-0.808972	0.000000	0.000000	4.000000	28.000000	0.000000
2983.021626	-0.086731	0.571249	0.029979	77.944511	-32.191677	82.604454	1.633777	0.000000	-0.792847	0.000000	0.000000	0.000000	-0.776258	0.245856	-0.808972	0.000000	0.000000	4.000000	28.000000	0.000000
2983.024959	-0.086731	0.571249	0.029979	77.944511	-32.191677	82.604454	1.633777	0.000000	-0.792847	0.000000	0.000000	0.000000	-0.776258	0.245856	-0.808972	0.000000	0.000000	4.000000	28.000000	0.000000
2983.028293	-0.089637	0.572050	0.027354	77.773796	-28.972679	85.311577	1.498948	0.000000	-0.663471	0.000000	0.000000	0.000000	-0.871966	0.240294	-0.787430	0.000000	0.000000	4.000000	28.000000	0.000000
2983.031626	-0.089637	0.572050	0.027354	77.773796	-28.972679	85.311577	1.498948	0.000000	-0.663471	0.000000	0.000000	0.000000	-0.871966	0.240294	-0.787430	0.000000	0.000000	4.000000	28.000000	0.000000
2983.034959	-0.089637	0.572050	0.027354	77.773796	-28.972679	85.311577	1.498948	0.000000	-0.663471	0.000000	0.000000	0.000000	-0.871966	0.240294	-0.787430	0.000000	0.000000	4.000000	28.000000	0.000000
2983.038293	-0.092839	0.572807	0.024806	77.567894	-25.563154	88.524651	1.367710	0.000000	-0.518143	0.000000	0.000000	0.000000	-0.960487	0.227165	-0.764311	0.000000	0.000000	4.000000	28.000000	0.000000
2983.041626	-0.092839	0.572807	0.024806	77.567894	-25.563154	88.524651	1.367710	0.000000	-0.518143	0.000000	0.000000	0.000000	-0.960487	0.227165	-0.764311	0.000000	0.000000	4.000000	28.000000	0.000000
2983.044959	-0.092839	0.572807	0.024806	77.567894	-25.563154	88.524651	1.367710	0.000000	-0.518143	0.000000	0.000000	0.000000	-0.960487	0.227165	-0.764311	0.000000	0.000000	4.000000	28.000000	0.000000
2983.048293	-0.096181	0.573487	0.022392	77.348877	-21.851517	92.661110	1.240325	0.000000	-0.358062	0.000000	0.000000	0.000000	-1.002554	0.204052	-0.724469	0.000000	0.000000	4.000000	28.000000	0.000000
2983.051626	-0.096181	0.573487	0.022392	77.348877	-21.851517	92.661110	1.240325	0.000000	-0.358062	0.000000	0.000000	0.000000	-1.002554	0.204052	-0.724469	0.000000	0.000000	4.000000	28.000000	0.000000
2983.054959	-0.096181	0.573487	0.022392	77.348877	-21.851517	92.661110	1.240325	0.000000	-0.358062	0.000000	0.000000	0.000000	-1.002554	0.204052	-0.724469	0.000000	0.000000	4.000000	28.000000	0.000000
2983.058293	-0.099589	0.574083	0.020081	77.112411	-17.992657	97.237488	1.119580	0.000000	-0.190970	0.000000	0.000000	0.000000	-1.022372	0.178719	-0.693044	0.000000	0.000000	4.000000	28.000000	0.000000
2983.061626	-0.099589	0.574083	0.020081	77.112411	-17.992657	97.237488	1.119580	0.000000	-0.190970	0.000000	0.000000	0.000000	-1.022372	0.178719	-0.693044	0.000000	0.000000	4.000000	28.000000	0.000000
2983.064959	-0.099589	0.574083	0.020081	77.112411	-17.992657	97.237488	1.119580	0.000000	-0.190970	0.000000	0.000000	0.000000	-1.022372	0.178719	-0.693044	0.000000	0.000000	4.000000	28.000000	0.000000
2983.068293	-0.103215	0.574571	0.017915	76.826744	-14.273854	101.493134	1.004072	0.000000	-0.020575	0.000000	0.000000	0.000000	-1.087965	0.146350	-0.650076	0.000000	0.000000	4.000000	28.000000	0.000000
2983.071626	-0.103215	0.574571	0.017915	76.826744	-14.273854	101.493134	1.004072	0.000000	-0.020575	0.000000	0.000000	0.000000	-1.087965	0.146350	-0.650076	0.000000	0.000000	4.000000	28.000000	0.000000
2983.074959	-0.103215	0.574571	0.017915	76.826744	-14.273854	101.493134	1.004072	0.000000	-0.020575	0.000000	0.000000	0.000000	-1.087965	0.146350	-0.650076	0.000000	0.000000	4.000000	28.000000	0.000000
2983.078293	-0.107020	0.574998	0.015907	76.504829	-10.975076	104.818718	0.895726	0.000000	0.160753	0.000000	0.000000	0.000000	-1.141517	0.128073	-0.602323	0.000000	0.000000	4.000000	28.000000	0.000000
2983.081626	-0.107020	0.574998	0.015907	76.504829	-10.975076	104.818718	0.895726	0.000000	0.160753	0.000000	0.000000	0.000000	-1.141517	0.128073	-0.602323	0.000000	0.000000	4.000000	28.000000	0.000000
2983.084959	-0.107020	0.574998	0.015907	76.504829	-10.975076	104.818718	0.895726	0.000000	0.160753	0.000000	0.000000	0.000000	-1.141517	0.128073	-0.602323	0.000000	0.000000	4.000000	28.000000	0.000000
2983.088293	-0.111005	0.575321	0.014044	76.175446	-8.241150	107.013641	0.795339	0.000000	0.351005	0.000000	0.000000	0.000000	-1.195409	0.096961	-0.558932	0.000000	0.000000	4.000000	28.000000	0.000000
2983.091626	-0.111005	0.575321	0.014044	76.175446	-8.241150	107.013641	0.795339	0.000000	0.351005	0.000000	0.000000	0.000000	-1.195409	0.096961	-0.558932	0.000000	0.000000	4.000000	28.000000	0.000000
2983.094959	-0.111005	0.575321	0.014044	76.175446	-8.241150	107.013641	0.795339	0.000000	0.351005	0.000000	0.000000	0.000000	-1.195409	0.096961	-0.558932	0.000000	0.000000	4.000000	28.000000	0.000000
2983.098293	-0.115199	0.575560	0.012332	75.852638	-6.164055	108.097038	0.702184	0.000000	0.550240	0.000000	0.000000	0.000000	-1.258303	0.071712	-0.513533	0.000000	0.000000	4.000000	28.000000	0.000000
2983.101626	-0.115199	0.575560	0.012332	75.852638	-6.164055	108.097038	0.702184	0.000000	0.550240	0.000000	0.000000	0.000000	-1.258303	0.071712	-0.513533	0.000000	0.000000	4.000000	28.000000	0.000000
2983.104959	-0.115199	0.575560	0.012332	75.852638	-6.164055	108.097038	0.702184	0.000000	0.550240	0.000000	0.000000	0.000000	-1.258303	0.071712	-0.513533	0.000000	0.000000	4.000000	28.000000	0.000000
2983.108293	-0.119598	0.575771	0.010821	75.555244	-4.539164	108.425232	0.616595	0.000000	0.759957	0.000000	0.000000	0.000000	-1.319593	0.063179	-0.453205	0.000000	0.000000	4.000000	28.000000	0.000000
2983.111626	-0.119598	0.575771	0.010821	75.555244	-4.539164	108.425232	0.616595	0.000000	0.759957	0.000000	0.000000	0.000000	-1.319593	0.063179	-0.453205	0.000000	0.000000	4.000000	28.000000	0.000000
2983.114959	-0.119598	0.575771	0.010821	75.555244	-4.539164	108.425232	0.616595	0.000000	0.759957	0.000000	0.000000	0.000000	-1.319593	0.063179	-0.453205	0.000000	0.000000	4.000000	28.000000	0.000000
2983.118293	-0.124131	0.576008	0.009579	75.267128	-3.043116	108.866760	0.541061	0.000000	0.979890	0.000000	0.000000	0.000000	-1.360108	0.071251	-0.372712	0.000000	0.000000	4.000000	28.000000	0.000000
2983.121626	-0.124131	0.576008	0.009579	75.267128	-3.043116	108.866760	0.541061	0.000000	0.979890	0.000000	0.000000	0.000000	-1.360108	0.071251	-0.372712	0.000000	0.000000	4.000000	28.000000	0.000000
2983.124959	-0.124131	0.576008	0.009579	75.267128	-3.043116	108.866760	0.541061	0.000000	0.979890	0.000000	0.000000	0.000000	-1.360108	0.071251	-0.372712	0.000000	0.000000	4.000000	28.000000	0.000000
2983.128293	-0.128734	0.576308	0.008590	74.966248	-1.451084	110.011223	0.478942	0.000000	1.206574	0.000000	0.000000	0.000000	-1.380894	0.089843	-0.296725	0.000000	0.000000	4.000000	28.000000	0.000000
2983.131626	-0.128734	0.576308	0.008590	74.966248	-1.451084	110.011223	0.478942	0.000000	1.206574	0.000000	0.000000	0.000000	-1.380894	0.089843	-0.296725	0.000000	0.000000	4.000000	28.000000	0.000000
2983.134959	-0.128734	0.576308	0.008590	74.966248	-1.451084	110.011223	0.478942	0.000000	1.206574	0.000000	0.000000	0.000000	-1.380894	0.089843	-0.296725	0.000000	0.000000	4.000000	28.000000	0.000000
2983.138293	-0.133401	0.576635	0.007887	74.651520	0.306269	111.964165	0.429488	0.000000	1.436723	0.000000	0.000000	0.000000	-1.399996	0.098170	-0.210938	0.000000	0.000000	4.000000	28.000000	0.000000
2983.141626	-0.133401	0.576635	0.007887	74.651520	0.306269	111.964165	0.429488	0.000000	1.436723	0.000000	0.000000	0.000000	-1.399996	0.098170	-0.210938	0.000000	0.000000	4.000000	28.000000	0.000000
2983.144959	-0.133401	0.576635	0.007887	74.651520	0.306269	111.964165	0.429488	0.000000	1.436723	0.000000	0.000000	0.000000	-1.399996	0.098170	-0.210938	0.000000	0.000000	4.000000	28.000000	0.000000
2983.148293	-0.138044	0.577025	0.007464	74.350899	2.151205	114.306992	0.394332	0.000000	1.670056	0.000000	0.000000	0.000000	-1.392731	0.116914	-0.126709	0.000000	0.000000	4.000000	28.000000	0.000000
2983.151626	-0.138044	0.577025	0.007464	74.350899	2.151205	114.306992	0.394332	0.000000	1.670056	0.000000	0.000000	0.000000	-1.392731	0.116914	-0.126709	0.000000	0.000000	4.000000	28.000000	0.000000
2983.154959	-0.138044	0.577025	0.007464	74.350899	2.151205	114.306992	0.394332	0.000000	1.670056	0.000000	0.000000	0.000000	-1.392731	0.116914	-0.126709	0.000000	0.000000	4.000000	28.000000	0.000000
2983.158293	-0.142694	0.577357	0.007166	74.334778	4.464078	116.861137	0.373214	0.000000	1.902178	0.000000	0.000000	0.000000	-1.395139	0.099706	-0.089480	0.000000	0.000000	4.000000	28.000000	0.000000
2983.161626	-0.142694	0.577357	0.007166	74.334778	4.464078	116.861137	0.373214	0.000000	1.902178	0.000000	0.000000	0.000000	-1.395139	0.099706	-0.089480	0.000000	0.000000	4.000000	28.000000	0.000000
2983.164959	-0.142694	0.577357	0.007166	74.334778	4.464078	116.861137	0.373214	0.000000	1.902178	0.000000	0.000000	0.000000	-1.395139	0.099706	-0.089480	0.000000	0.000000	4.000000	28.000000	0.000000
2983.168293	-0.147223	0.577560	0.007030	74.709984	7.366440	119.234955	0.358300	0.000000	2.134701	0.000000	0.000000	0.000000	-1.358726	0.060864	-0.040874	0.000000	0.000000	4.000000	28.000000	0.000000
2983.171626	-0.147223	0.577560	0.007030	74.709984	7.366440	119.234955	0.358300	0.000000	2.134701	0.000000	0.000000	0.000000	-1.358726	0.060864	-0.040874	0.000000	0.000000	4.000000	28.000000	0.000000
2983.174959	-0.147223	0.577560	0.007030	74.709984	7.366440	119.234955	0.358300	0.000000	2.134701	0.000000	0.000000	0.000000	-1.358726	0.060864	-0.040874	0.000000	0.000000	4.000000	28.000000	0.000000
2983.178293	-0.151703	0.577725	0.007193	75.227180	10.350352	120.927391	0.351488	0.000000	2.361156	0.000000	0.000000	0.000000	-1.343921	0.049599	0.049078	0.000000	0.000000	4.000000	28.000000	0.000000
2983.181626	-0.151703	0.577725	0.007193	75.227180	10.350352	120.927391	0.351488	0.000000	2.361156	0.000000	0.000000	0.000000	-1.343921	0.049599	0.049078	0.000000	0.000000	4.000000	28.000000	0.000000
2983.184959	-0.151703	0.577725	0.007193	75.227180	10.350352	120.927391	0.351488	0.000000	2.361156	0.000000	0.000000	0.000000	-1.343921	0.049599	0.049078	0.000000	0.000000	4.000000	28.000000	0.000000
2983.188293	-0.156179	0.577760	0.007555	75.769463	13.221687	122.330086	0.359668	0.000000	2.585143	0.000000	0.000000	0.000000	-1.342914	0.010305	0.108563	0.000000	0.000000	4.000000	28.000000	0.000000
2983.191626	-0.156179	0.577760	0.007555	75.769463	13.221687	122.330086	0.359668	0.000000	2.585143	0.000000	0.000000	0.000000	-1.342914	0.010305	0.108563	0.000000	0.000000	4.000000	28.000000	0.000000
2983.194959	-0.156179	0.577760	0.007555	75.769463	13.221687	122.330086	0.359668	0.000000	2.585143	0.000000	0.000000	0.000000	-1.342914	0.010305	0.108563	0.000000	0.000000	4.000000	28.000000	0.000000
2983.198293	-0.160599	0.577724	0.008164	76.318878	15.834657	123.690475	0.377761	0.000000	2.808962	0.000000	0.000000	0.000000	-1.326053	-0.010633	0.182588	0.000000	0.000000	4.000000	28.000000	0.000000
2983.201626	-0.160599	0.577724	0.008164	76.318878	15.834657	123.690475	0.377761	0.000000	2.808962	0.000000	0.000000	0.000000	-1.326053	-0.010633	0.182588	0.000000	0.000000	4.000000	28.000000	0.000000
2983.204959	-0.160599	0.577724	0.008164	76.318878	15.834657	123.690475	0.377761	0.000000	2.808962	0.000000	0.000000	0.000000	-1.326053	-0.010633	0.182588	0.000000	0.000000	4.000000	28.000000	0.000000
2983.208293	-0.164844	0.577705	0.008951	76.866516	18.193123	125.222694	0.408193	0.000000	3.029971	0.000000	0.000000	0.000000	-1.273274	-0.005762	0.236117	0.000000	0.000000	4.000000	28.000000	0.000000
2983.211626	-0.164844	0.577705	0.008951	76.866516	18.193123	125.222694	0.408193	0.000000	3.029971	0.000000	0.000000	0.000000	-1.273274	-0.005762	0.236117	0.000000	0.000000	4.000000	28.000000	0.000000
2983.214959	-0.164844	0.577705	0.008951	76.866516	18.193123	125.222694	0.408193	0.000000	3.029971	0.000000	0.000000	0.000000	-1.273274	-0.005762	0.236117	0.000000	0.000000	4.000000	28.000000	0.000000
2983.218293	-0.168991	0.577739	0.009997	77.371376	20.428352	127.067558	0.447546	0.000000	3.242183	0.000000	0.000000	0.000000	-1.244095	0.010232	0.313691	0.000000	0.000000	4.000000	28.000000	0.000000
2983.221626	-0.168991	0.577739	0.009997	77.371376	20.428352	127.067558	0.447546	0.000000	3.242183	0.000000	0.000000	0.000000	-1.244095	0.010232	0.313691	0.000000	0.000000	4.000000	28.000000	0.000000
2983.224959	-0.168991	0.577739	0.009997	77.371376	20.428352	127.067558	0.447546	0.000000	3.242183	0.000000	0.000000	0.000000	-1.244095	0.010232	0.313691	0.000000	0.000000	4.000000	28.000000	0.000000
2983.228293	-0.172970	0.577907	0.011309	77.809517	22.582253	129.047455	0.499827	0.000000	3.449532	0.000000	0.000000	0.000000	-1.193671	0.050486	0.393705	0.000000	0.000000	4.000000	28.000000	0.000000
2983.231626	-0.172970	0.577907	0.011309	77.809517	22.582253	129.047455	0.499827	0.000000	3.449532	0.000000	0.000000	0.000000	-1.193671	0.050486	0.393705	0.000000	0.000000	4.000000	28.000000	0.000000
2983.234959	-0.172970	0.577907	0.011309	77.809517	22.582253	129.047455	0.499827	0.000000	3.449532	0.000000	0.000000	0.000000	-1.193671	0.050486	0.393705	0.000000	0.000000	4.000000	28.000000	0.000000
2983.238293	-0.176906	0.578145	0.012816	78.219078	24.518997	130.996063	0.565445	0.000000	3.648478	0.000000	0.000000	0.000000	-1.180863	0.071454	0.452128	0.000000	0.000000	4.000000	28.000000	0.000000
2983.241626	-0.176906	0.578145	0.012816	78.219078	24.518997	130.996063	0.565445	0.000000	3.648478	0.000000	0.000000	0.000000	-1.180863	0.071454	0.452128	0.000000	0.000000	4.000000	28.000000	0.000000
2983.244959	-0.176906	0.578145	0.012816	78.219078	24.518997	130.996063	0.565445	0.000000	3.648478	0.000000	0.000000	0.000000	-1.180863	0.071454	0.452128	0.000000	0.000000	4.000000	28.000000	0.000000
2983.248293	-0.180719	0.578444	0.014574	78.606285	26.188540	132.786224	0.640799	0.000000	3.845288	0.000000	0.000000	0.000000	-1.144074	0.089575	0.527518	0.000000	0.000000	4.000000	28.000000	0.000000
2983.251626	-0.180719	0.578444	0.014574	78.606285	26.188540	132.786224	0.640799	0.000000	3.845288	0.000000	0.000000	0.000000	-1.144074	0.089575	0.527518	0.000000	0.000000	4.000000	28.000000	0.000000
2983.254959	-0.180719	0.578444	0.014574	78.606285	26.188540	132.786224	0.640799	0.000000	3.845288	0.000000	0.000000	0.000000	-1.144074	0.089575	0.527518	0.000000	0.000000	4.000000	28.000000	0.000000
2983.258293	-0.184331	0.578765	0.016649	78.992966	27.623903	134.182999	0.728719	0.000000	4.035967	0.000000	0.000000	0.000000	-1.083581	0.096431	0.622439	0.000000	0.000000	4.000000	28.000000	0.000000
2983.261626	-0.184331	0.578765	0.016649	78.992966	27.623903	134.182999	0.728719	0.000000	4.035967	0.000000	0.000000	0.000000	-1.083581	0.096431	0.622439	0.000000	0.000000	4.000000	28.000000	0.000000
2983.264959	-0.184331	0.578765	0.016649	78.992966	27.623903	134.182999	0.728719	0.000000	4.035967	0.000000	0.000000	0.000000	-1.083581	0.096431	0.622439	0.000000	0.000000	4.000000	28.000000	0.000000
2983.268293	-0.187664	0.579117	0.019049	79.368286	28.985544	135.279129	0.832459	0.000000	4.216564	0.000000	0.000000	0.000000	-0.999710	0.105575	0.720038	0.000000	0.000000	4.000000	28.000000	0.000000
2983.271626	-0.187664	0.579117	0.019049	79.368286	28.985544	135.279129	0.832459	0.000000	4.216564	0.000000	0.000000	0.000000	-0.999710	0.105575	0.720038	0.000000	0.000000	4.000000	28.000000	0.000000
2983.274959	-0.187664	0.579117	0.019049	79.368286	28.985544	135.279129	0.832459	0.000000	4.216564	0.000000	0.000000	0.000000	-0.999710	0.105575	0.720038	0.000000	0.000000	4.000000	28.000000	0.000000
2983.278293	-0.190680	0.579433	0.021764	79.775269	30.452248	136.075531	0.952465	0.000000	4.383182	0.000000	0.000000	0.000000	-0.904891	0.094596	0.814533	0.000000	0.000000	4.000000	28.000000	0.000000
2983.281626	-0.190680	0.579433	0.021764	79.775269	30.452248	136.075531	0.952465	0.000000	4.383182	0.000000	0.000000	0.000000	-0.904891	0.094596	0.814533	0.000000	0.000000	4.000000	28.000000	0.000000
2983.284959	-0.190680	0.579433	0.021764	79.775269	30.452248	136.075531	0.952465	0.000000	4.383182	0.000000	0.000000	0.000000	-0.904891	0.094596	0.814533	0.000000	0.000000	4.000000	28.000000	0.000000
2983.288293	-0.193384	0.579775	0.024757	80.261543	32.059296	136.438461	1.088221	0.000000	4.533998	0.000000	0.000000	0.000000	-0.811101	0.102762	0.897718	0.000000	0.000000	4.000000	28.000000	0.000000
2983.291626	-0.193384	0.579775	0.024757	80.261543	32.059296	136.438461	1.088221	0.000000	4.533998	0.000000	0.000000	0.000000	-0.811101	0.102762	0.897718	0.000000	0.000000	4.000000	28.000000	0.000000
2983.294959	-0.193384	0.579775	0.024757	80.261543	32.059296	136.438461	1.088221	0.000000	4.533998	0.000000	0.000000	0.000000	-0.811101	0.102762	0.897718	0.000000	0.000000	4.000000	28.000000	0.000000
2983.298293	-0.195736	0.580154	0.028019	80.855476	33.441635	136.200317	1.237840	0.000000	4.669181	0.000000	0.000000	0.000000	-0.705772	0.113560	0.978616	0.000000	0.000000	4.000000	28.000000	0.000000
2983.301626	-0.195736	0.580154	0.028019	80.855476	33.441635	136.200317	1.237840	0.000000	4.669181	0.000000	0.000000	0.000000	-0.705772	0.113560	0.978616	0.000000	0.000000	4.000000	28.000000	0.000000
2983.304959	-0.195736	0.580154	0.028019	80.855476	33.441635	136.200317	1.237840	0.000000	4.669181	0.000000	0.000000	0.000000	-0.705772	0.113560	0.978616	0.000000	0.000000	4.000000	28.000000	0.000000
2983.308293	-0.197822	0.580568	0.031517	81.594421	34.107822	134.961502	1.400943	0.000000	4.786809	0.000000	0.000000	0.000000	-0.625778	0.124214	1.049515	0.000000	0.000000	4.000000	28.000000	0.000000
2983.311626	-0.197822	0.580568	0.031517	81.594421	34.107822	134.961502	1.400943	0.000000	4.786809	0.000000	0.000000	0.000000	-0.625778	0.124214	1.049515	0.000000	0.000000	4.000000	28.000000	0.000000
2983.314959	-0.197822	0.580568	0.031517	81.594421	34.107822	134.961502	1.400943	0.000000	4.786809	0.000000	0.000000	0.000000	-0.625778	0.124214	1.049515	0.000000	0.000000	4.000000	28.000000	0.000000
2983.318293	-0.199728	0.581017	0.035216	82.497581	33.702747	132.626129	1.533327	0.000000	4.759087	0.000000	0.000000	0.000000	-0.571666	0.134775	1.109757	0.000000	0.000000	4.000000	28.000000	0.000000
2983.321626	-0.199728	0.581017	0.035216	82.497581	33.702747	132.626129	1.533327	0.000000	4.759087	0.000000	0.000000	0.000000	-0.571666	0.134775	1.109757	0.000000	0.000000	4.000000	28.000000	0.000000
2983.324959	-0.199728	0.581017	0.035216	82.497581	33.702747	132.626129	1.533327	0.000000	4.759087	0.000000	0.000000	0.000000	-0.571666	0.134775	1.109757	0.000000	0.000000	4.000000	28.000000	0.000000
2983.328293	-0.201399	0.581422	0.039201	83.527824	31.708460	129.148010	1.664876	0.000000	4.714678	0.000000	0.000000	0.000000	-0.501308	0.121549	1.195356	0.000000	0.000000	4.000000	28.000000	0.000000
2983.331626	-0.201399	0.581422	0.039201	83.527824	31.708460	129.148010	1.664876	0.000000	4.714678	0.000000	0.000000	0.000000	-0.501308	0.121549	1.195356	0.000000	0.000000	4.000000	28.000000	0.000000
2983.334959	-0.201399	0.581422	0.039201	83.527824	31.708460	129.148010	1.664876	0.000000	4.714678	0.000000	0.000000	0.000000	-0.501308	0.121549	1.195356	0.000000	0.000000	4.000000	28.000000	0.000000
2983.338293	-0.202830	0.581751	0.043478	84.639328	27.049740	123.323372	1.802964	0.000000	4.663617	0.000000	0.000000	0.000000	-0.429280	0.098630	1.283160	0.000000	0.000000	4.000000	28.000000	0.000000
2983.341626	-0.202830	0.581751	0.043478	84.639328	27.049740	123.323372	1.802964	0.000000	4.663617	0.000000	0.000000	0.000000	-0.429280	0.098630	1.283160	0.000000	0.000000	4.000000	28.000000	0.000000
2983.344959	-0.202830	0.581751	0.043478	84.639328	27.049740	123.323372	1.802964	0.000000	4.663617	0.000000	0.000000	0.000000	-0.429280	0.098630	1.283160	0.000000	0.000000	4.000000	28.000000	0.000000
2983.348293	-0.204029	0.582057	0.048093	85.686615	17.960438	112.972542	1.947186	0.000000	4.605265	0.000000	0.000000	0.000000	-0.359882	0.091934	1.384385	0.000000	0.000000	4.000000	28.000000	0.000000
2983.351626	-0.204029	0.582057	0.048093	85.686615	17.960438	112.972542	1.947186	0.000000	4.605265	0.000000	0.000000	0.000000	-0.359882	0.091934	1.384385	0.000000	0.000000	4.000000	28.000000	0.000000
2983.354959	-0.204029	0.582057	0.048093	85.686615	17.960438	112.972542	1.947186	0.000000	4.605265	0.000000	0.000000	0.000000	-0.359882	0.091934	1.384385	0.000000	0.000000	4.000000	28.000000	0.000000
2983.358293	-0.204992	0.582278	0.053057	86.451714	2.853661	96.603874	2.098142	0.000000	4.538480	0.000000	0.000000	0.000000	-0.288850	0.066253	1.489227	0.000000	0.000000	4.000000	28.000000	0.000000
2983.361626	-0.204992	0.582278	0.053057	86.451714	2.853661	96.603874	2.098142	0.000000	4.538480	0.000000	0.000000	0.000000	-0.288850	0.066253	1.489227	0.000000	0.000000	4.000000	28.000000	0.000000
2983.364959	-0.204992	0.582278	0.053057	86.451714	2.853661	96.603874	2.098142	0.000000	4.538480	0.000000	0.000000	0.000000	-0.288850	0.066253	1.489227	0.000000	0.000000	4.000000	28.000000	0.000000
2983.368293	-0.205646	0.582482	0.058289	86.745499	-16.444220	76.124641	2.255118	0.000000	4.462560	0.000000	0.000000	0.000000	-0.196219	0.061160	1.569698	0.000000	0.000000	4.000000	28.000000	0.000000
2983.371626	-0.205646	0.582482	0.058289	86.745499	-16.444220	76.124641	2.255118	0.000000	4.462560	0.000000	0.000000	0.000000	-0.196219	0.061160	1.569698	0.000000	0.000000	4.000000	28.000000	0.000000
2983.374959	-0.205646	0.582482	0.058289	86.745499	-16.444220	76.124641	2.255118	0.000000	4.462560	0.000000	0.000000	0.000000	-0.196219	0.061160	1.569698	0.000000	0.000000	4.000000	28.000000	0.000000
2983.378293	-0.205992	0.582628	0.063750	86.603729	-33.313370	58.222870	2.415440	0.000000	4.377859	0.000000	0.000000	0.000000	-0.103877	0.043712	1.638298	0.000000	0.000000	4.000000	28.000000	0.000000
2983.381626	-0.205992	0.582628	0.063750	86.603729	-33.313370	58.222870	2.415440	0.000000	4.377859	0.000000	0.000000	0.000000	-0.103877	0.043712	1.638298	0.000000	0.000000	4.000000	28.000000	0.000000
2983.384959	-0.205992	0.582628	0.063750	86.603729	-33.313370	58.222870	2.415440	0.000000	4.377859	0.000000	0.000000	0.000000	-0.103877	0.043712	1.638298	0.000000	0.000000	4.000000	28.000000	0.000000
2983.388293	-0.206020	0.582699	0.069293	86.249336	-43.791569	46.912601	2.577077	0.000000	4.284702	0.000000	0.000000	0.000000	-0.008171	0.021288	1.662833	0.000000	0.000000	4.000000	28.000000	0.000000
2983.391626	-0.206020	0.582699	0.069293	86.249336	-43.791569	46.912601	2.577077	0.000000	4.284702	0.000000	0.000000	0.000000	-0.008171	0.021288	1.662833	0.000000	0.000000	4.000000	28.000000	0.000000
2983.394959	-0.206020	0.582699	0.069293	86.249336	-43.791569	46.912601	2.577077	0.000000	4.284702	0.000000	0.000000	0.000000	-0.008171	0.021288	1.662833	0.000000	0.000000	4.000000	28.000000	0.000000
2983.398293	-0.205711	0.582706	0.074897	85.844139	-49.809399	40.190487	2.735485	0.000000	4.185346	0.000000	0.000000	0.000000	0.092442	0.002041	1.681070	0.000000	0.000000	4.000000	28.000000	0.000000
2983.401626	-0.205711	0.582706	0.074897	85.844139	-49.809399	40.190487	2.735485	0.000000	4.185346	0.000000	0.000000	0.000000	0.092442	0.002041	1.681070	0.000000	0.000000	4.000000	28.000000	0.000000
2983.404959	-0.205711	0.582706	0.074897	85.844139	-49.809399	40.190487	2.735485	0.000000	4.185346	0.000000	0.000000	0.000000	0.092442	0.002041	1.681070	0.000000	0.000000	4.000000	28.000000	0.000000
2983.408293	-0.205129	0.582659	0.080510	85.419182	-53.110657	36.255398	2.890538	0.000000	4.079803	0.000000	0.000000	0.000000	0.174870	-0.013877	1.684131	0.000000	0.000000	4.000000	28.000000	0.000000
2983.411626	-0.205129	0.582659	0.080510	85.419182	-53.110657	36.255398	2.890538	0.000000	4.079803	0.000000	0.000000	0.000000	0.174870	-0.013877	1.684131	0.000000	0.000000	4.000000	28.000000	0.000000
2983.414959	-0.205129	0.582659	0.080510	85.419182	-53.110657	36.255398	2.890538	0.000000	4.079803	0.000000	0.000000	0.000000	0.174870	-0.013877	1.684131	0.000000	0.000000	4.000000	28.000000	0.000000
2983.418293	-0.204335	0.582556	0.086005	84.979759	-55.047928	33.708107	3.040058	0.000000	3.969640	0.000000	0.000000	0.000000	0.238095	-0.030964	1.648287	0.000000	0.000000	4.000000	28.000000	0.000000
2983.421626	-0.204335	0.582556	0.086005	84.979759	-55.047928	33.708107	3.040058	0.000000	3.969640	0.000000	0.000000	0.000000	0.238095	-0.030964	1.648287	0.000000	0.000000	4.000000	28.000000	0.000000
2983.424959	-0.204335	0.582556	0.086005	84.979759	-55.047928	33.708107	3.040058	0.000000	3.969640	0.000000	0.000000	0.000000	0.238095	-0.030964	1.648287	0.000000	0.000000	4.000000	28.000000	0.000000
2983.428293	-0.203326	0.582461	0.091367	84.521065	-56.508308	31.476606	3.180336	0.000000	3.858168	0.000000	0.000000	0.000000	0.302797	-0.028411	1.608692	0.000000	0.000000	4.000000	28.000000	0.000000
2983.431626	-0.203326	0.582461	0.091367	84.521065	-56.508308	31.476606	3.180336	0.000000	3.858168	0.000000	0.000000	0.000000	0.302797	-0.028411	1.608692	0.000000	0.000000	4.000000	28.000000	0.000000
2983.434959	-0.203326	0.582461	0.091367	84.521065	-56.508308	31.476606	3.180336	0.000000	3.858168	0.000000	0.000000	0.000000	0.302797	-0.028411	1.608692	0.000000	0.000000	4.000000	28.000000	0.000000
2983.438293	-0.201965	0.582343	0.096553	84.054787	-58.447403	28.266556	3.312127	0.000000	3.745640	0.000000	0.000000	0.000000	0.408103	-0.035648	1.555711	0.000000	0.000000	4.000000	28.000000	0.000000
2983.441626	-0.201965	0.582343	0.096553	84.054787	-58.447403	28.266556	3.312127	0.000000	3.745640	0.000000	0.000000	0.000000	0.408103	-0.035648	1.555711	0.000000	0.000000	4.000000	28.000000	0.000000
2983.444959	-0.201965	0.582343	0.096553	84.054787	-58.447403	28.266556	3.312127	0.000000	3.745640	0.000000	0.000000	0.000000	0.408103	-0.035648	1.555711	0.000000	0.000000	4.000000	28.000000	0.000000
2983.448293	-0.200240	0.582110	0.101526	83.620346	-61.245865	23.643589	3.437859	0.000000	3.630583	0.000000	0.000000	0.000000	0.517466	-0.069738	1.491999	0.000000	0.000000	4.000000	28.000000	0.000000
2983.451626	-0.200240	0.582110	0.101526	83.620346	-61.245865	23.643589	3.437859	0.000000	3.630583	0.000000	0.000000	0.000000	0.517466	-0.069738	1.491999	0.000000	0.000000	4.000000	28.000000	0.000000
2983.454959	-0.200240	0.582110	0.101526	83.620346	-61.245865	23.643589	3.437859	0.000000	3.630583	0.000000	0.000000	0.000000	0.517466	-0.069738	1.491999	0.000000	0.000000	4.000000	28.000000	0.000000
2983.458293	-0.198207	0.581733	0.106274	83.225525	-64.271141	18.998621	3.557988	0.000000	3.512936	0.000000	0.000000	0.000000	0.609971	-0.113013	1.424444	0.000000	0.000000	4.000000	28.000000	0.000000
2983.461626	-0.198207	0.581733	0.106274	83.225525	-64.271141	18.998621	3.557988	0.000000	3.512936	0.000000	0.000000	0.000000	0.609971	-0.113013	1.424444	0.000000	0.000000	4.000000	28.000000	0.000000
2983.464959	-0.198207	0.581733	0.106274	83.225525	-64.271141	18.998621	3.557988	0.000000	3.512936	0.000000	0.000000	0.000000	0.609971	-0.113013	1.424444	0.000000	0.000000	4.000000	28.000000	0.000000
2983.468293	-0.195802	0.581292	0.110782	82.871948	-66.909698	15.430214	3.672157	0.000000	3.393415	0.000000	0.000000	0.000000	0.721473	-0.132406	1.352342	0.000000	0.000000	4.000000	28.000000	0.000000
2983.471626	-0.195802	0.581292	0.110782	82.871948	-66.909698	15.430214	3.672157	0.000000	3.393415	0.000000	0.000000	0.000000	0.721473	-0.132406	1.352342	0.000000	0.000000	4.000000	28.000000	0.000000
2983.474959	-0.195802	0.581292	0.110782	82.871948	-66.909698	15.430214	3.672157	0.000000	3.393415	0.000000	0.000000	0.000000	0.721473	-0.132406	1.352342	0.000000	0.000000	4.000000	28.000000	0.000000
2983.478293	-0.192951	0.580809	0.115089	82.578049	-69.130028	12.498217	3.781970	0.000000	3.270581	0.000000	0.000000	0.000000	0.855467	-0.144849	1.292133	0.000000	0.000000	4.000000	28.000000	0.000000
2983.481626	-0.192951	0.580809	0.115089	82.578049	-69.130028	12.498217	3.781970	0.000000	3.270581	0.000000	0.000000	0.000000	0.855467	-0.144849	1.292133	0.000000	0.000000	4.000000	28.000000	0.000000
2983.484959	-0.192951	0.580809	0.115089	82.578049	-69.130028	12.498217	3.781970	0.000000	3.270581	0.000000	0.000000	0.000000	0.855467	-0.144849	1.292133	0.000000	0.000000	4.000000	28.000000	0.000000
2983.488293	-0.189794	0.580273	0.119069	82.346581	-71.089119	9.872520	3.889802	0.000000	3.141567	0.000000	0.000000	0.000000	0.946902	-0.160850	1.193984	0.000000	0.000000	4.000000	28.000000	0.000000
2983.491626	-0.189794	0.580273	0.119069	82.346581	-71.089119	9.872520	3.889802	0.000000	3.141567	0.000000	0.000000	0.000000	0.946902	-0.160850	1.193984	0.000000	0.000000	4.000000	28.000000	0.000000
2983.494959	-0.189794	0.580273	0.119069	82.346581	-71.089119	9.872520	3.889802	0.000000	3.141567	0.000000	0.000000	0.000000	0.946902	-0.160850	1.193984	0.000000	0.000000	4.000000	28.000000	0.000000
2983.498293	-0.186543	0.579781	0.122693	82.120422	-73.138237	7.158885	3.992058	0.000000	3.010560	0.000000	0.000000	0.000000	0.975354	-0.147663	1.087291	0.000000	0.000000	4.000000	28.000000	0.000000
2983.501626	-0.186543	0.579781	0.122693	82.120422	-73.138237	7.158885	3.992058	0.000000	3.010560	0.000000	0.000000	0.000000	0.975354	-0.147663	1.087291	0.000000	0.000000	4.000000	28.000000	0.000000
2983.504959	-0.186543	0.579781	0.122693	82.120422	-73.138237	7.158885	3.992058	0.000000	3.010560	0.000000	0.000000	0.000000	0.975354	-0.147663	1.087291	0.000000	0.000000	4.000000	28.000000	0.000000
2983.508293	-0.183129	0.579322	0.125912	81.846954	-75.289749	4.313880	4.085841	0.000000	2.881997	0.000000	0.000000	0.000000	1.024269	-0.137749	0.965608	0.000000	0.000000	4.000000	28.000000	0.000000
2983.511626	-0.183129	0.579322	0.125912	81.846954	-75.289749	4.313880	4.085841	0.000000	2.881997	0.000000	0.000000	0.000000	1.024269	-0.137749	0.965608	0.000000	0.000000	4.000000	28.000000	0.000000
2983.514959	-0.183129	0.579322	0.125912	81.846954	-75.289749	4.313880	4.085841	0.000000	2.881997	0.000000	0.000000	0.000000	1.024269	-0.137749	0.965608	0.000000	0.000000	4.000000	28.000000	0.000000
2983.518293	-0.179627	0.578905	0.128645	81.517792	-77.379402	1.501227	4.172635	0.000000	2.754836	0.000000	0.000000	0.000000	1.050454	-0.125033	0.819875	0.000000	0.000000	4.000000	28.000000	0.000000
2983.521626	-0.179627	0.578905	0.128645	81.517792	-77.379402	1.501227	4.172635	0.000000	2.754836	0.000000	0.000000	0.000000	1.050454	-0.125033	0.819875	0.000000	0.000000	4.000000	28.000000	0.000000
2983.524959	-0.179627	0.578905	0.128645	81.517792	-77.379402	1.501227	4.172635	0.000000	2.754836	0.000000	0.000000	0.000000	1.050454	-0.125033	0.819875	0.000000	0.000000	4.000000	28.000000	0.000000
2983.528293	-0.176035	0.578506	0.130845	81.187973	-79.189072	-1.014273	4.251472	0.000000	2.631537	0.000000	0.000000	0.000000	1.077670	-0.119592	0.659966	0.000000	0.000000	4.000000	28.000000	0.000000
2983.531626	-0.176035	0.578506	0.130845	81.187973	-79.189072	-1.014273	4.251472	0.000000	2.631537	0.000000	0.000000	0.000000	1.077670	-0.119592	0.659966	0.000000	0.000000	4.000000	28.000000	0.000000
2983.534959	-0.176035	0.578506	0.130845	81.187973	-79.189072	-1.014273	4.251472	0.000000	2.631537	0.000000	0.000000	0.000000	1.077670	-0.119592	0.659966	0.000000	0.000000	4.000000	28.000000	0.000000
2983.538293	-0.172188	0.578175	0.132534	80.899422	-80.607208	-3.099117	4.323072	0.000000	2.512180	0.000000	0.000000	0.000000	1.154213	-0.099373	0.506854	0.000000	0.000000	4.000000	28.000000	0.000000
2983.541626	-0.172188	0.578175	0.132534	80.899422	-80.607208	-3.099117	4.323072	0.000000	2.512180	0.000000	0.000000	0.000000	1.154213	-0.099373	0.506854	0.000000	0.000000	4.000000	28.000000	0.000000
2983.544959	-0.172188	0.578175	0.132534	80.899422	-80.607208	-3.099117	4.323072	0.000000	2.512180	0.000000	0.000000	0.000000	1.154213	-0.099373	0.506854	0.000000	0.000000	4.000000	28.000000	0.000000
2983.548293	-0.168084	0.577939	0.133669	80.672913	-81.584290	-4.690578	4.390920	0.000000	2.391614	0.000000	0.000000	0.000000	1.231192	-0.070721	0.340367	0.000000	0.000000	4.000000	28.000000	0.000000
2983.551626	-0.168084	0.577939	0.133669	80.672913	-81.584290	-4.690578	4.390920	0.000000	2.391614	0.000000	0.000000	0.000000	1.231192	-0.070721	0.340367	0.000000	0.000000	4.000000	28.000000	0.000000
2983.554959	-0.168084	0.577939	0.133669	80.672913	-81.584290	-4.690578	4.390920	0.000000	2.391614	0.000000	0.000000	0.000000	1.231192	-0.070721	0.340367	0.000000	0.000000	4.000000	28.000000	0.000000
2983.558293	-0.163727	0.577780	0.134326	80.499802	-82.215561	-5.902588	4.455354	0.000000	2.269321	0.000000	0.000000	0.000000	1.306984	-0.047754	0.197236	0.000000	0.000000	4.000000	28.000000	0.000000
2983.561626	-0.163727	0.577780	0.134326	80.499802	-82.215561	-5.902588	4.455354	0.000000	2.269321	0.000000	0.000000	0.000000	1.306984	-0.047754	0.197236	0.000000	0.000000	4.000000	28.000000	0.000000
2983.564959	-0.163727	0.577780	0.134326	80.499802	-82.215561	-5.902588	4.455354	0.000000	2.269321	0.000000	0.000000	0.000000	1.306984	-0.047754	0.197236	0.000000	0.000000	4.000000	28.000000	0.000000
2983.568293	-0.159134	0.577771	0.134522	80.313957	-82.636040	-6.911635	4.517401	0.000000	2.143150	0.000000	0.000000	0.000000	1.378053	-0.002758	0.058777	0.000000	0.000000	4.000000	28.000000	0.000000
2983.571626	-0.159134	0.577771	0.134522	80.313957	-82.636040	-6.911635	4.517401	0.000000	2.143150	0.000000	0.000000	0.000000	1.378053	-0.002758	0.058777	0.000000	0.000000	4.000000	28.000000	0.000000
2983.574959	-0.159134	0.577771	0.134522	80.313957	-82.636040	-6.911635	4.517401	0.000000	2.143150	0.000000	0.000000	0.000000	1.378053	-0.002758	0.058777	0.000000	0.000000	4.000000	28.000000	0.000000
2983.578293	-0.154442	0.577957	0.134283	80.065376	-83.008171	-7.815949	4.577278	0.000000	2.012095	0.000000	0.000000	0.000000	1.407561	0.055934	-0.071653	0.000000	0.000000	4.000000	28.000000	0.000000
2983.581626	-0.154442	0.577957	0.134283	80.065376	-83.008171	-7.815949	4.577278	0.000000	2.012095	0.000000	0.000000	0.000000	1.407561	0.055934	-0.071653	0.000000	0.000000	4.000000	28.000000	0.000000
2983.584959	-0.154442	0.577957	0.134283	80.065376	-83.008171	-7.815949	4.577278	0.000000	2.012095	0.000000	0.000000	0.000000	1.407561	0.055934	-0.071653	0.000000	0.000000	4.000000	28.000000	0.000000
2983.588293	-0.149693	0.578311	0.133737	79.737717	-83.257767	-8.160963	4.633665	0.000000	1.878604	0.000000	0.000000	0.000000	1.424515	0.106221	-0.163873	0.000000	0.000000	4.000000	28.000000	0.000000
2983.591626	-0.149693	0.578311	0.133737	79.737717	-83.257767	-8.160963	4.633665	0.000000	1.878604	0.000000	0.000000	0.000000	1.424515	0.106221	-0.163873	0.000000	0.000000	4.000000	28.000000	0.000000
2983.594959	-0.149693	0.578311	0.133737	79.737717	-83.257767	-8.160963	4.633665	0.000000	1.878604	0.000000	0.000000	0.000000	1.424515	0.106221	-0.163873	0.000000	0.000000	4.000000	28.000000	0.000000
2983.598293	-0.144893	0.578863	0.132874	79.296066	-82.814751	-7.285117	4.686901	0.000000	1.741538	0.000000	0.000000	0.000000	1.440196	0.165588	-0.258951	0.000000	0.000000	4.000000	28.000000	0.000000
2983.601626	-0.144893	0.578863	0.132874	79.296066	-82.814751	-7.285117	4.686901	0.000000	1.741538	0.000000	0.000000	0.000000	1.440196	0.165588	-0.258951	0.000000	0.000000	4.000000	28.000000	0.000000
2983.604959	-0.144893	0.578863	0.132874	79.296066	-82.814751	-7.285117	4.686901	0.000000	1.741538	0.000000	0.000000	0.000000	1.440196	0.165588	-0.258951	0.000000	0.000000	4.000000	28.000000	0.000000
2983.608293	-0.140084	0.579584	0.131725	78.773331	-81.877602	-5.923769	4.736944	0.000000	1.600425	0.000000	0.000000	0.000000	1.442758	0.216052	-0.344561	0.000000	0.000000	4.000000	28.000000	0.000000
2983.611626	-0.140084	0.579584	0.131725	78.773331	-81.877602	-5.923769	4.736944	0.000000	1.600425	0.000000	0.000000	0.000000	1.442758	0.216052	-0.344561	0.000000	0.000000	4.000000	28.000000	0.000000
2983.614959	-0.140084	0.579584	0.131725	78.773331	-81.877602	-5.923769	4.736944	0.000000	1.600425	0.000000	0.000000	0.000000	1.442758	0.216052	-0.344561	0.000000	0.000000	4.000000	28.000000	0.000000
2983.618293	-0.135328	0.580435	0.130283	78.238663	-80.754562	-4.602730	4.783438	0.000000	1.455584	0.000000	0.000000	0.000000	1.426660	0.255478	-0.432769	0.000000	0.000000	4.000000	28.000000	0.000000
2983.621626	-0.135328	0.580435	0.130283	78.238663	-80.754562	-4.602730	4.783438	0.000000	1.455584	0.000000	0.000000	0.000000	1.426660	0.255478	-0.432769	0.000000	0.000000	4.000000	28.000000	0.000000
2983.624959	-0.135328	0.580435	0.130283	78.238663	-80.754562	-4.602730	4.783438	0.000000	1.455584	0.000000	0.000000	0.000000	1.426660	0.255478	-0.432769	0.000000	0.000000	4.000000	28.000000	0.000000
2983.628293	-0.130587	0.581399	0.128480	77.740791	-79.653801	-3.451289	4.825728	0.000000	1.308566	0.000000	0.000000	0.000000	1.422379	0.289222	-0.540696	0.000000	0.000000	4.000000	28.000000	0.000000
2983.631626	-0.130587	0.581399	0.128480	77.740791	-79.653801	-3.451289	4.825728	0.000000	1.308566	0.000000	0.000000	0.000000	1.422379	0.289222	-0.540696	0.000000	0.000000	4.000000	28.000000	0.000000
2983.634959	-0.130587	0.581399	0.128480	77.740791	-79.653801	-3.451289	4.825728	0.000000	1.308566	0.000000	0.000000	0.000000	1.422379	0.289222	-0.540696	0.000000	0.000000	4.000000	28.000000	0.000000
2983.638293	-0.125898	0.582458	0.126331	77.308891	-78.492905	-2.851367	4.864064	0.000000	1.157967	0.000000	0.000000	0.000000	1.406725	0.317678	-0.644930	0.000000	0.000000	4.000000	28.000000	0.000000
2983.641626	-0.125898	0.582458	0.126331	77.308891	-78.492905	-2.851367	4.864064	0.000000	1.157967	0.000000	0.000000	0.000000	1.406725	0.317678	-0.644930	0.000000	0.000000	4.000000	28.000000	0.000000
2983.644959	-0.125898	0.582458	0.126331	77.308891	-78.492905	-2.851367	4.864064	0.000000	1.157967	0.000000	0.000000	0.000000	1.406725	0.317678	-0.644930	0.000000	0.000000	4.000000	28.000000	0.000000
2983.648293	-0.121415	0.583602	0.123860	76.961723	-77.271881	-2.251782	4.898138	0.000000	1.004115	0.000000	0.000000	0.000000	1.344704	0.343155	-0.741293	0.000000	0.000000	4.000000	28.000000	0.000000
2983.651626	-0.121415	0.583602	0.123860	76.961723	-77.271881	-2.251782	4.898138	0.000000	1.004115	0.000000	0.000000	0.000000	1.344704	0.343155	-0.741293	0.000000	0.000000	4.000000	28.000000	0.000000
2983.654959	-0.121415	0.583602	0.123860	76.961723	-77.271881	-2.251782	4.898138	0.000000	1.004115	0.000000	0.000000	0.000000	1.344704	0.343155	-0.741293	0.000000	0.000000	4.000000	28.000000	0.000000
2983.658293	-0.117127	0.584790	0.121139	76.698692	-75.938599	-1.037037	4.926899	0.000000	0.851862	0.000000	0.000000	0.000000	1.286555	0.356261	-0.816176	0.000000	0.000000	4.000000	28.000000	0.000000
2983.661626	-0.117127	0.584790	0.121139	76.698692	-75.938599	-1.037037	4.926899	0.000000	0.851862	0.000000	0.000000	0.000000	1.286555	0.356261	-0.816176	0.000000	0.000000	4.000000	28.000000	0.000000
2983.664959	-0.117127	0.584790	0.121139	76.698692	-75.938599	-1.037037	4.926899	0.000000	0.851862	0.000000	0.000000	0.000000	1.286555	0.356261	-0.816176	0.000000	0.000000	4.000000	28.000000	0.000000
2983.668293	-0.113060	0.586017	0.118166	76.492775	-74.469383	1.148260	4.950765	0.000000	0.699947	0.000000	0.000000	0.000000	1.220082	0.368254	-0.892044	0.000000	0.000000	4.000000	28.000000	0.000000
2983.671626	-0.113060	0.586017	0.118166	76.492775	-74.469383	1.148260	4.950765	0.000000	0.699947	0.000000	0.000000	0.000000	1.220082	0.368254	-0.892044	0.000000	0.000000	4.000000	28.000000	0.000000
2983.674959	-0.113060	0.586017	0.118166	76.492775	-74.469383	1.148260	4.950765	0.000000	0.699947	0.000000	0.000000	0.000000	1.220082	0.368254	-0.892044	0.000000	0.000000	4.000000	28.000000	0.000000
2983.678293	-0.109286	0.587286	0.115026	76.294937	-72.798920	4.037170	4.969739	0.000000	0.549266	0.000000	0.000000	0.000000	1.132057	0.380571	-0.942036	0.000000	0.000000	4.000000	28.000000	0.000000
2983.681626	-0.109286	0.587286	0.115026	76.294937	-72.798920	4.037170	4.969739	0.000000	0.549266	0.000000	0.000000	0.000000	1.132057	0.380571	-0.942036	0.000000	0.000000	4.000000	28.000000	0.000000
2983.684959	-0.109286	0.587286	0.115026	76.294937	-72.798920	4.037170	4.969739	0.000000	0.549266	0.000000	0.000000	0.000000	1.132057	0.380571	-0.942036	0.000000	0.000000	4.000000	28.000000	0.000000
2983.688293	-0.105707	0.588607	0.111658	76.074608	-70.901062	7.292448	4.983785	0.000000	0.402358	0.000000	0.000000	0.000000	1.073718	0.396535	-1.010122	0.000000	0.000000	4.000000	28.000000	0.000000
2983.691626	-0.105707	0.588607	0.111658	76.074608	-70.901062	7.292448	4.983785	0.000000	0.402358	0.000000	0.000000	0.000000	1.073718	0.396535	-1.010122	0.000000	0.000000	4.000000	28.000000	0.000000
2983.694959	-0.105707	0.588607	0.111658	76.074608	-70.901062	7.292448	4.983785	0.000000	0.402358	0.000000	0.000000	0.000000	1.073718	0.396535	-1.010122	0.000000	0.000000	4.000000	28.000000	0.000000
2983.698293	-0.102316	0.589973	0.108188	75.813347	-68.786491	10.703882	4.993481	0.000000	0.255238	0.000000	0.000000	0.000000	1.017404	0.409604	-1.041210	0.000000	0.000000	4.000000	28.000000	0.000000
2983.701626	-0.102316	0.589973	0.108188	75.813347	-68.786491	10.703882	4.993481	0.000000	0.255238	0.000000	0.000000	0.000000	1.017404	0.409604	-1.041210	0.000000	0.000000	4.000000	28.000000	0.000000
2983.704959	-0.102316	0.589973	0.108188	75.813347	-68.786491	10.703882	4.993481	0.000000	0.255238	0.000000	0.000000	0.000000	1.017404	0.409604	-1.041210	0.000000	0.000000	4.000000	28.000000	0.000000
2983.708293	-0.099164	0.591379	0.104607	75.485008	-66.508812	14.040731	4.998855	0.000000	0.107011	0.000000	0.000000	0.000000	0.945735	0.422016	-1.074357	0.000000	0.000000	4.000000	28.000000	0.000000
2983.711626	-0.099164	0.591379	0.104607	75.485008	-66.508812	14.040731	4.998855	0.000000	0.107011	0.000000	0.000000	0.000000	0.945735	0.422016	-1.074357	0.000000	0.000000	4.000000	28.000000	0.000000
2983.714959	-0.099164	0.591379	0.104607	75.485008	-66.508812	14.040731	4.998855	0.000000	0.107011	0.000000	0.000000	0.000000	0.945735	0.422016	-1.074357	0.000000	0.000000	4.000000	28.000000	0.000000
2983.718293	-0.096264	0.592802	0.101021	75.079002	-64.133438	16.985651	4.999840	0.000000	-0.039980	0.000000	0.000000	0.000000	0.869747	0.426615	-1.075566	0.000000	0.000000	4.000000	28.000000	0.000000
2983.721626	-0.096264	0.592802	0.101021	75.079002	-64.133438	16.985651	4.999840	0.000000	-0.039980	0.000000	0.000000	0.000000	0.869747	0.426615	-1.075566	0.000000	0.000000	4.000000	28.000000	0.000000
2983.724959	-0.096264	0.592802	0.101021	75.079002	-64.133438	16.985651	4.999840	0.000000	-0.039980	0.000000	0.000000	0.000000	0.869747	0.426615	-1.075566	0.000000	0.000000	4.000000	28.000000	0.000000
2983.728293	-0.093585	0.594219	0.097426	74.631416	-61.791096	19.328863	4.996585	0.000000	-0.184766	0.000000	0.000000	0.000000	0.803742	0.425336	-1.078579	0.000000	0.000000	4.000000	28.000000	0.000000
2983.731626	-0.093585	0.594219	0.097426	74.631416	-61.791096	19.328863	4.996585	0.000000	-0.184766	0.000000	0.000000	0.000000	0.803742	0.425336	-1.078579	0.000000	0.000000	4.000000	28.000000	0.000000
2983.734959	-0.093585	0.594219	0.097426	74.631416	-61.791096	19.328863	4.996585	0.000000	-0.184766	0.000000	0.000000	0.000000	0.803742	0.425336	-1.078579	0.000000	0.000000	4.000000	28.000000	0.000000
2983.738293	-0.091257	0.595622	0.093825	74.195457	-59.479465	21.415857	4.871306	0.000000	-0.320737	0.000000	0.000000	0.000000	0.698537	0.420951	-1.080306	0.000000	0.000000	4.000000	28.000000	0.000000
2983.741626	-0.091257	0.595622	0.093825	74.195457	-59.479465	21.415857	4.871306	0.000000	-0.320737	0.000000	0.000000	0.000000	0.698537	0.420951	-1.080306	0.000000	0.000000	4.000000	28.000000	0.000000
2983.744959	-0.091257	0.595622	0.093825	74.195457	-59.479465	21.415857	4.871306	0.000000	-0.320737	0.000000	0.000000	0.000000	0.698537	0.420951	-1.080306	0.000000	0.000000	4.000000	28.000000	0.000000
2983.748293	-0.089234	0.597001	0.090314	73.804527	-57.174316	23.715647	4.691255	0.000000	-0.437160	0.000000	0.000000	0.000000	0.606848	0.413549	-1.053311	0.000000	0.000000	4.000000	28.000000	0.000000
2983.751626	-0.089234	0.597001	0.090314	73.804527	-57.174316	23.715647	4.691255	0.000000	-0.437160	0.000000	0.000000	0.000000	0.606848	0.413549	-1.053311	0.000000	0.000000	4.000000	28.000000	0.000000
2983.754959	-0.089234	0.597001	0.090314	73.804527	-57.174316	23.715647	4.691255	0.000000	-0.437160	0.000000	0.000000	0.000000	0.606848	0.413549	-1.053311	0.000000	0.000000	4.000000	28.000000	0.000000
2983.758293	-0.087557	0.598348	0.086852	73.460213	-54.950264	26.148954	4.515703	0.000000	-0.538301	0.000000	0.000000	0.000000	0.503209	0.403992	-1.038569	0.000000	0.000000	4.000000	28.000000	0.000000
2983.761626	-0.087557	0.598348	0.086852	73.460213	-54.950264	26.148954	4.515703	0.000000	-0.538301	0.000000	0.000000	0.000000	0.503209	0.403992	-1.038569	0.000000	0.000000	4.000000	28.000000	0.000000
2983.764959	-0.087557	0.598348	0.086852	73.460213	-54.950264	26.148954	4.515703	0.000000	-0.538301	0.000000	0.000000	0.000000	0.503209	0.403992	-1.038569	0.000000	0.000000	4.000000	28.000000	0.000000
2983.768293	-0.086276	0.599595	0.083474	73.114220	-52.958099	28.392097	4.342608	0.000000	-0.622170	0.000000	0.000000	0.000000	0.384246	0.374137	-1.013589	0.000000	0.000000	4.000000	28.000000	0.000000
2983.771626	-0.086276	0.599595	0.083474	73.114220	-52.958099	28.392097	4.342608	0.000000	-0.622170	0.000000	0.000000	0.000000	0.384246	0.374137	-1.013589	0.000000	0.000000	4.000000	28.000000	0.000000
2983.774959	-0.086276	0.599595	0.083474	73.114220	-52.958099	28.392097	4.342608	0.000000	-0.622170	0.000000	0.000000	0.000000	0.384246	0.374137	-1.013589	0.000000	0.000000	4.000000	28.000000	0.000000
2983.778293	-0.085363	0.600736	0.080209	72.795448	-51.143513	30.452187	4.173676	0.000000	-0.686211	0.000000	0.000000	0.000000	0.273962	0.342466	-0.979216	0.000000	0.000000	4.000000	28.000000	0.000000
2983.781626	-0.085363	0.600736	0.080209	72.795448	-51.143513	30.452187	4.173676	0.000000	-0.686211	0.000000	0.000000	0.000000	0.273962	0.342466	-0.979216	0.000000	0.000000	4.000000	28.000000	0.000000
2983.784959	-0.085363	0.600736	0.080209	72.795448	-51.143513	30.452187	4.173676	0.000000	-0.686211	0.000000	0.000000	0.000000	0.273962	0.342466	-0.979216	0.000000	0.000000	4.000000	28.000000	0.000000
2983.788293	-0.084782	0.601707	0.077046	72.552803	-49.424801	32.402557	4.010474	0.000000	-0.731871	0.000000	0.000000	0.000000	0.174162	0.291213	-0.949150	0.000000	0.000000	4.000000	28.000000	0.000000
2983.791626	-0.084782	0.601707	0.077046	72.552803	-49.424801	32.402557	4.010474	0.000000	-0.731871	0.000000	0.000000	0.000000	0.174162	0.291213	-0.949150	0.000000	0.000000	4.000000	28.000000	0.000000
2983.794959	-0.084782	0.601707	0.077046	72.552803	-49.424801	32.402557	4.010474	0.000000	-0.731871	0.000000	0.000000	0.000000	0.174162	0.291213	-0.949150	0.000000	0.000000	4.000000	28.000000	0.000000
2983.798293	-0.084494	0.602511	0.073928	72.399353	-47.718857	34.388702	3.852282	0.000000	-0.760898	0.000000	0.000000	0.000000	0.086373	0.241073	-0.935189	0.000000	0.000000	4.000000	28.000000	0.000000
2983.801626	-0.084494	0.602511	0.073928	72.399353	-47.718857	34.388702	3.852282	0.000000	-0.760898	0.000000	0.000000	0.000000	0.086373	0.241073	-0.935189	0.000000	0.000000	4.000000	28.000000	0.000000
2983.804959	-0.084494	0.602511	0.073928	72.399353	-47.718857	34.388702	3.852282	0.000000	-0.760898	0.000000	0.000000	0.000000	0.086373	0.241073	-0.935189	0.000000	0.000000	4.000000	28.000000	0.000000
2983.808293	-0.084515	0.603111	0.070825	72.317696	-46.081512	36.459942	3.696417	0.000000	-0.775294	0.000000	0.000000	0.000000	-0.006124	0.180044	-0.930928	0.000000	0.000000	4.000000	28.000000	0.000000
2983.811626	-0.084515	0.603111	0.070825	72.317696	-46.081512	36.459942	3.696417	0.000000	-0.775294	0.000000	0.000000	0.000000	-0.006124	0.180044	-0.930928	0.000000	0.000000	4.000000	28.000000	0.000000
2983.814959	-0.084515	0.603111	0.070825	72.317696	-46.081512	36.459942	3.696417	0.000000	-0.775294	0.000000	0.000000	0.000000	-0.006124	0.180044	-0.930928	0.000000	0.000000	4.000000	28.000000	0.000000
2983.818293	-0.084859	0.603598	0.067709	72.295135	-44.532806	38.501640	3.541262	0.000000	-0.774273	0.000000	0.000000	0.000000	-0.103452	0.146188	-0.934735	0.000000	0.000000	4.000000	28.000000	0.000000
2983.821626	-0.084859	0.603598	0.067709	72.295135	-44.532806	38.501640	3.541262	0.000000	-0.774273	0.000000	0.000000	0.000000	-0.103452	0.146188	-0.934735	0.000000	0.000000	4.000000	28.000000	0.000000
2983.824959	-0.084859	0.603598	0.067709	72.295135	-44.532806	38.501640	3.541262	0.000000	-0.774273	0.000000	0.000000	0.000000	-0.103452	0.146188	-0.934735	0.000000	0.000000	4.000000	28.000000	0.000000
2983.828293	-0.085552	0.603965	0.064600	72.327972	-43.018967	40.479282	3.385473	0.000000	-0.757031	0.000000	0.000000	0.000000	-0.207686	0.110163	-0.932916	0.000000	0.000000	4.000000	28.000000	0.000000
2983.831626	-0.085552	0.603965	0.064600	72.327972	-43.018967	40.479282	3.385473	0.000000	-0.757031	0.000000	0.000000	0.000000	-0.207686	0.110163	-0.932916	0.000000	0.000000	4.000000	28.000000	0.000000
2983.834959	-0.085552	0.603965	0.064600	72.327972	-43.018967	40.479282	3.385473	0.000000	-0.757031	0.000000	0.000000	0.000000	-0.207686	0.110163	-0.932916	0.000000	0.000000	4.000000	28.000000	0.000000
2983.838293	-0.086581	0.604295	0.061621	72.402428	-41.467133	42.611893	3.229987	0.000000	-0.722416	0.000000	0.000000	0.000000	-0.308911	0.099038	-0.893712	0.000000	0.000000	4.000000	28.000000	0.000000
2983.841626	-0.086581	0.604295	0.061621	72.402428	-41.467133	42.611893	3.229987	0.000000	-0.722416	0.000000	0.000000	0.000000	-0.308911	0.099038	-0.893712	0.000000	0.000000	4.000000	28.000000	0.000000
2983.844959	-0.086581	0.604295	0.061621	72.402428	-41.467133	42.611893	3.229987	0.000000	-0.722416	0.000000	0.000000	0.000000	-0.308911	0.099038	-0.893712	0.000000	0.000000	4.000000	28.000000	0.000000
2983.848293	-0.087942	0.604417	0.058758	72.525940	-39.794674	44.991402	3.081035	0.000000	-0.670931	0.000000	0.000000	0.000000	-0.408319	0.036614	-0.858815	0.000000	0.000000	4.000000	28.000000	0.000000
2983.851626	-0.087942	0.604417	0.058758	72.525940	-39.794674	44.991402	3.081035	0.000000	-0.670931	0.000000	0.000000	0.000000	-0.408319	0.036614	-0.858815	0.000000	0.000000	4.000000	28.000000	0.000000
2983.854959	-0.087942	0.604417	0.058758	72.525940	-39.794674	44.991402	3.081035	0.000000	-0.670931	0.000000	0.000000	0.000000	-0.408319	0.036614	-0.858815	0.000000	0.000000	4.000000	28.000000	0.000000
2983.858293	-0.089565	0.604347	0.056061	72.660233	-37.879627	47.741173	2.937899	0.000000	-0.602878	0.000000	0.000000	0.000000	-0.486795	-0.021284	-0.809184	0.000000	0.000000	4.000000	28.000000	0.000000
2983.861626	-0.089565	0.604347	0.056061	72.660233	-37.879627	47.741173	2.937899	0.000000	-0.602878	0.000000	0.000000	0.000000	-0.486795	-0.021284	-0.809184	0.000000	0.000000	4.000000	28.000000	0.000000
2983.864959	-0.089565	0.604347	0.056061	72.660233	-37.879627	47.741173	2.937899	0.000000	-0.602878	0.000000	0.000000	0.000000	-0.486795	-0.021284	-0.809184	0.000000	0.000000	4.000000	28.000000	0.000000
2983.868293	-0.091436	0.604060	0.053601	72.744102	-35.578541	51.000408	2.803035	0.000000	-0.521746	0.000000	0.000000	0.000000	-0.561352	-0.085808	-0.738028	0.000000	0.000000	4.000000	28.000000	0.000000
2983.871626	-0.091436	0.604060	0.053601	72.744102	-35.578541	51.000408	2.803035	0.000000	-0.521746	0.000000	0.000000	0.000000	-0.561352	-0.085808	-0.738028	0.000000	0.000000	4.000000	28.000000	0.000000
2983.874959	-0.091436	0.604060	0.053601	72.744102	-35.578541	51.000408	2.803035	0.000000	-0.521746	0.000000	0.000000	0.000000	-0.561352	-0.085808	-0.738028	0.000000	0.000000	4.000000	28.000000	0.000000
2983.878293	-0.093515	0.603598	0.051288	72.724739	-32.889431	54.765003	2.680031	0.000000	-0.428187	0.000000	0.000000	0.000000	-0.623768	-0.138808	-0.693847	0.000000	0.000000	4.000000	28.000000	0.000000
2983.881626	-0.093515	0.603598	0.051288	72.724739	-32.889431	54.765003	2.680031	0.000000	-0.428187	0.000000	0.000000	0.000000	-0.623768	-0.138808	-0.693847	0.000000	0.000000	4.000000	28.000000	0.000000
2983.884959	-0.093515	0.603598	0.051288	72.724739	-32.889431	54.765003	2.680031	0.000000	-0.428187	0.000000	0.000000	0.000000	-0.623768	-0.138808	-0.693847	0.000000	0.000000	4.000000	28.000000	0.000000
2983.888293	-0.095847	0.602970	0.049088	72.611176	-29.983400	58.855728	2.564389	0.000000	-0.324226	0.000000	0.000000	0.000000	-0.699326	-0.188447	-0.660066	0.000000	0.000000	4.000000	28.000000	0.000000
2983.891626	-0.095847	0.602970	0.049088	72.611176	-29.983400	58.855728	2.564389	0.000000	-0.324226	0.000000	0.000000	0.000000	-0.699326	-0.188447	-0.660066	0.000000	0.000000	4.000000	28.000000	0.000000
2983.894959	-0.095847	0.602970	0.049088	72.611176	-29.983400	58.855728	2.564389	0.000000	-0.324226	0.000000	0.000000	0.000000	-0.699326	-0.188447	-0.660066	0.000000	0.000000	4.000000	28.000000	0.000000
2983.898293	-0.098466	0.602223	0.046933	72.404182	-26.896538	63.271603	2.454378	0.000000	-0.207671	0.000000	0.000000	0.000000	-0.785905	-0.223933	-0.646357	0.000000	0.000000	4.000000	28.000000	0.000000
2983.901626	-0.098466	0.602223	0.046933	72.404182	-26.896538	63.271603	2.454378	0.000000	-0.207671	0.000000	0.000000	0.000000	-0.785905	-0.223933	-0.646357	0.000000	0.000000	4.000000	28.000000	0.000000
2983.904959	-0.098466	0.602223	0.046933	72.404182	-26.896538	63.271603	2.454378	0.000000	-0.207671	0.000000	0.000000	0.000000	-0.785905	-0.223933	-0.646357	0.000000	0.000000	4.000000	28.000000	0.000000
2983.908293	-0.101318	0.601429	0.044918	72.119522	-23.740498	67.881615	2.346652	0.000000	-0.076687	0.000000	0.000000	0.000000	-0.855588	-0.238188	-0.604495	0.000000	0.000000	4.000000	28.000000	0.000000
2983.911626	-0.101318	0.601429	0.044918	72.119522	-23.740498	67.881615	2.346652	0.000000	-0.076687	0.000000	0.000000	0.000000	-0.855588	-0.238188	-0.604495	0.000000	0.000000	4.000000	28.000000	0.000000
2983.914959	-0.101318	0.601429	0.044918	72.119522	-23.740498	67.881615	2.346652	0.000000	-0.076687	0.000000	0.000000	0.000000	-0.855588	-0.238188	-0.604495	0.000000	0.000000	4.000000	28.000000	0.000000
2983.918293	-0.104269	0.600599	0.043107	71.751663	-20.606056	71.988792	2.245903	0.000000	0.065911	0.000000	0.000000	0.000000	-0.885248	-0.248921	-0.543340	0.000000	0.000000	4.000000	28.000000	0.000000
2983.921626	-0.104269	0.600599	0.043107	71.751663	-20.606056	71.988792	2.245903	0.000000	0.065911	0.000000	0.000000	0.000000	-0.885248	-0.248921	-0.543340	0.000000	0.000000	4.000000	28.000000	0.000000
2983.924959	-0.104269	0.600599	0.043107	71.751663	-20.606056	71.988792	2.245903	0.000000	0.065911	0.000000	0.000000	0.000000	-0.885248	-0.248921	-0.543340	0.000000	0.000000	4.000000	28.000000	0.000000
2983.928293	-0.107190	0.599793	0.041575	71.324951	-17.581789	74.985420	2.155346	0.000000	0.213452	0.000000	0.000000	0.000000	-0.876384	-0.242060	-0.459638	0.000000	0.000000	4.000000	28.000000	0.000000
2983.931626	-0.107190	0.599793	0.041575	71.324951	-17.581789	74.985420	2.155346	0.000000	0.213452	0.000000	0.000000	0.000000	-0.876384	-0.242060	-0.459638	0.000000	0.000000	4.000000	28.000000	0.000000
2983.934959	-0.107190	0.599793	0.041575	71.324951	-17.581789	74.985420	2.155346	0.000000	0.213452	0.000000	0.000000	0.000000	-0.876384	-0.242060	-0.459638	0.000000	0.000000	4.000000	28.000000	0.000000
2983.938293	-0.110213	0.598972	0.040327	70.842583	-14.716881	77.177177	2.078740	0.000000	0.359516	0.000000	0.000000	0.000000	-0.906765	-0.246221	-0.374308	0.000000	0.000000	4.000000	28.000000	0.000000
2983.941626	-0.110213	0.598972	0.040327	70.842583	-14.716881	77.177177	2.078740	0.000000	0.359516	0.000000	0.000000	0.000000	-0.906765	-0.246221	-0.374308	0.000000	0.000000	4.000000	28.000000	0.000000
2983.944959	-0.110213	0.598972	0.040327	70.842583	-14.716881	77.177177	2.078740	0.000000	0.359516	0.000000	0.000000	0.000000	-0.906765	-0.246221	-0.374308	0.000000	0.000000	4.000000	28.000000	0.000000
2983.948293	-0.113326	0.598176	0.039398	70.314140	-12.051648	79.091202	2.016355	0.000000	0.510644	0.000000	0.000000	0.000000	-0.933846	-0.238892	-0.278599	0.000000	0.000000	4.000000	28.000000	0.000000
2983.951626	-0.113326	0.598176	0.039398	70.314140	-12.051648	79.091202	2.016355	0.000000	0.510644	0.000000	0.000000	0.000000	-0.933846	-0.238892	-0.278599	0.000000	0.000000	4.000000	28.000000	0.000000
2983.954959	-0.113326	0.598176	0.039398	70.314140	-12.051648	79.091202	2.016355	0.000000	0.510644	0.000000	0.000000	0.000000	-0.933846	-0.238892	-0.278599	0.000000	0.000000	4.000000	28.000000	0.000000
2983.958293	-0.116476	0.597372	0.038745	69.748772	-9.629651	81.224792	1.969922	0.000000	0.666285	0.000000	0.000000	0.000000	-0.944941	-0.240982	-0.196102	0.000000	0.000000	4.000000	28.000000	0.000000
2983.961626	-0.116476	0.597372	0.038745	69.748772	-9.629651	81.224792	1.969922	0.000000	0.666285	0.000000	0.000000	0.000000	-0.944941	-0.240982	-0.196102	0.000000	0.000000	4.000000	28.000000	0.000000
2983.964959	-0.116476	0.597372	0.038745	69.748772	-9.629651	81.224792	1.969922	0.000000	0.666285	0.000000	0.000000	0.000000	-0.944941	-0.240982	-0.196102	0.000000	0.000000	4.000000	28.000000	0.000000
2983.968293	-0.119780	0.596494	0.038314	69.325417	-7.453224	83.562401	1.937238	0.000000	0.823775	0.000000	0.000000	0.000000	-0.991258	-0.263355	-0.129379	0.000000	0.000000	4.000000	28.000000	0.000000
2983.971626	-0.119780	0.596494	0.038314	69.325417	-7.453224	83.562401	1.937238	0.000000	0.823775	0.000000	0.000000	0.000000	-0.991258	-0.263355	-0.129379	0.000000	0.000000	4.000000	28.000000	0.000000
2983.974959	-0.119780	0.596494	0.038314	69.325417	-7.453224	83.562401	1.937238	0.000000	0.823775	0.000000	0.000000	0.000000	-0.991258	-0.263355	-0.129379	0.000000	0.000000	4.000000	28.000000	0.000000
2983.978293	-0.123204	0.595410	0.037843	69.512032	-5.220475	85.896355	1.915675	0.000000	0.988985	0.000000	0.000000	0.000000	-1.027172	-0.325321	-0.141249	0.000000	0.000000	4.000000	28.000000	0.000000
2983.981626	-0.123204	0.595410	0.037843	69.512032	-5.220475	85.896355	1.915675	0.000000	0.988985	0.000000	0.000000	0.000000	-1.027172	-0.325321	-0.141249	0.000000	0.000000	4.000000	28.000000	0.000000
2983.984959	-0.123204	0.595410	0.037843	69.512032	-5.220475	85.896355	1.915675	0.000000	0.988985	0.000000	0.000000	0.000000	-1.027172	-0.325321	-0.141249	0.000000	0.000000	4.000000	28.000000	0.000000
2983.988293	-0.126624	0.594243	0.037435	70.005058	-2.943419	87.667336	1.892134	0.000000	1.160180	0.000000	0.000000	0.000000	-1.026027	-0.350139	-0.122437	0.000000	0.000000	4.000000	28.000000	0.000000
2983.991626	-0.126624	0.594243	0.037435	70.005058	-2.943419	87.667336	1.892134	0.000000	1.160180	0.000000	0.000000	0.000000	-1.026027	-0.350139	-0.122437	0.000000	0.000000	4.000000	28.000000	0.000000
2983.994959	-0.126624	0.594243	0.037435	70.005058	-2.943419	87.667336	1.892134	0.000000	1.160180	0.000000	0.000000	0.000000	-1.026027	-0.350139	-0.122437	0.000000	0.000000	4.000000	28.000000	0.000000
2983.998293	-0.130042	0.593033	0.037186	70.481133	-0.830617	88.790344	1.871728	0.000000	1.331185	0.000000	0.000000	0.000000	-1.025486	-0.363083	-0.074431	0.000000	0.000000	4.000000	28.000000	0.000000
2984.001626	-0.130042	0.593033	0.037186	70.481133	-0.830617	88.790344	1.871728	0.000000	1.331185	0.000000	0.000000	0.000000	-1.025486	-0.363083	-0.074431	0.000000	0.000000	4.000000	28.000000	0.000000
2984.004959	-0.130042	0.593033	0.037186	70.481133	-0.830617	88.790344	1.871728	0.000000	1.331185	0.000000	0.000000	0.000000	-1.025486	-0.363083	-0.074431	0.000000	0.000000	4.000000	28.000000	0.000000
2984.008293	-0.133440	0.591750	0.037111	70.896576	1.202816	89.566788	1.859323	0.000000	1.502099	0.000000	0.000000	0.000000	-1.019437	-0.384908	-0.022501	0.000000	0.000000	4.000000	28.000000	0.000000
2984.011626	-0.133440	0.591750	0.037111	70.896576	1.202816	89.566788	1.859323	0.000000	1.502099	0.000000	0.000000	0.000000	-1.019437	-0.384908	-0.022501	0.000000	0.000000	4.000000	28.000000	0.000000
2984.014959	-0.133440	0.591750	0.037111	70.896576	1.202816	89.566788	1.859323	0.000000	1.502099	0.000000	0.000000	0.000000	-1.019437	-0.384908	-0.022501	0.000000	0.000000	4.000000	28.000000	0.000000
2984.018293	-0.136626	0.590504	0.037233	71.225418	3.209283	90.232445	1.855572	0.000000	1.672005	0.000000	0.000000	0.000000	-0.955665	-0.373638	0.036520	0.000000	0.000000	4.000000	28.000000	0.000000
2984.021626	-0.136626	0.590504	0.037233	71.225418	3.209283	90.232445	1.855572	0.000000	1.672005	0.000000	0.000000	0.000000	-0.955665	-0.373638	0.036520	0.000000	0.000000	4.000000	28.000000	0.000000
2984.024959	-0.136626	0.590504	0.037233	71.225418	3.209283	90.232445	1.855572	0.000000	1.672005	0.000000	0.000000	0.000000	-0.955665	-0.373638	0.036520	0.000000	0.000000	4.000000	28.000000	0.000000
2984.028293	-0.139606	0.589389	0.037573	71.462318	5.191328	91.180328	1.861659	0.000000	1.831282	0.000000	0.000000	0.000000	-0.894047	-0.334467	0.101937	0.000000	0.000000	4.000000	28.000000	0.000000
2984.031626	-0.139606	0.589389	0.037573	71.462318	5.191328	91.180328	1.861659	0.000000	1.831282	0.000000	0.000000	0.000000	-0.894047	-0.334467	0.101937	0.000000	0.000000	4.000000	28.000000	0.000000
2984.034959	-0.139606	0.589389	0.037573	71.462318	5.191328	91.180328	1.861659	0.000000	1.831282	0.000000	0.000000	0.000000	-0.894047	-0.334467	0.101937	0.000000	0.000000	4.000000	28.000000	0.000000
2984.038293	-0.142471	0.588472	0.038266	71.613663	7.054439	92.473335	1.878649	0.000000	1.980290	0.000000	0.000000	0.000000	-0.859648	-0.275129	0.207929	0.000000	0.000000	4.000000	28.000000	0.000000
2984.041626	-0.142471	0.588472	0.038266	71.613663	7.054439	92.473335	1.878649	0.000000	1.980290	0.000000	0.000000	0.000000	-0.859648	-0.275129	0.207929	0.000000	0.000000	4.000000	28.000000	0.000000
2984.044959	-0.142471	0.588472	0.038266	71.613663	7.054439	92.473335	1.878649	0.000000	1.980290	0.000000	0.000000	0.000000	-0.859648	-0.275129	0.207929	0.000000	0.000000	4.000000	28.000000	0.000000
2984.048293	-0.145178	0.587684	0.039238	71.748611	8.503800	93.543205	1.913303	0.000000	2.123565	0.000000	0.000000	0.000000	-0.811903	-0.236542	0.291434	0.000000	0.000000	4.000000	28.000000	0.000000
2984.051626	-0.145178	0.587684	0.039238	71.748611	8.503800	93.543205	1.913303	0.000000	2.123565	0.000000	0.000000	0.000000	-0.811903	-0.236542	0.291434	0.000000	0.000000	4.000000	28.000000	0.000000
2984.054959	-0.145178	0.587684	0.039238	71.748611	8.503800	93.543205	1.913303	0.000000	2.123565	0.000000	0.000000	0.000000	-0.811903	-0.236542	0.291434	0.000000	0.000000	4.000000	28.000000	0.000000
2984.058293	-0.147814	0.587032	0.040440	71.924377	9.295793	94.062065	1.961876	0.000000	2.258882	0.000000	0.000000	0.000000	-0.790973	-0.195527	0.360616	0.000000	0.000000	4.000000	28.000000	0.000000
2984.061626	-0.147814	0.587032	0.040440	71.924377	9.295793	94.062065	1.961876	0.000000	2.258882	0.000000	0.000000	0.000000	-0.790973	-0.195527	0.360616	0.000000	0.000000	4.000000	28.000000	0.000000
2984.064959	-0.147814	0.587032	0.040440	71.924377	9.295793	94.062065	1.961876	0.000000	2.258882	0.000000	0.000000	0.000000	-0.790973	-0.195527	0.360616	0.000000	0.000000	4.000000	28.000000	0.000000
2984.068293	-0.150391	0.586478	0.041902	72.141075	9.475643	94.276466	2.021978	0.000000	2.390712	0.000000	0.000000	0.000000	-0.773061	-0.166089	0.438755	0.000000	0.000000	4.000000	28.000000	0.000000
2984.071626	-0.150391	0.586478	0.041902	72.141075	9.475643	94.276466	2.021978	0.000000	2.390712	0.000000	0.000000	0.000000	-0.773061	-0.166089	0.438755	0.000000	0.000000	4.000000	28.000000	0.000000
2984.074959	-0.150391	0.586478	0.041902	72.141075	9.475643	94.276466	2.021978	0.000000	2.390712	0.000000	0.000000	0.000000	-0.773061	-0.166089	0.438755	0.000000	0.000000	4.000000	28.000000	0.000000
2984.078293	-0.152711	0.585964	0.043571	72.342880	9.437080	94.288437	2.095104	0.000000	2.519555	0.000000	0.000000	0.000000	-0.695891	-0.154328	0.500529	0.000000	0.000000	4.000000	28.000000	0.000000
2984.081626	-0.152711	0.585964	0.043571	72.342880	9.437080	94.288437	2.095104	0.000000	2.519555	0.000000	0.000000	0.000000	-0.695891	-0.154328	0.500529	0.000000	0.000000	4.000000	28.000000	0.000000
2984.084959	-0.152711	0.585964	0.043571	72.342880	9.437080	94.288437	2.095104	0.000000	2.519555	0.000000	0.000000	0.000000	-0.695891	-0.154328	0.500529	0.000000	0.000000	4.000000	28.000000	0.000000
2984.088293	-0.154779	0.585459	0.045388	72.631538	9.508912	94.311783	2.178526	0.000000	2.635537	0.000000	0.000000	0.000000	-0.620385	-0.151385	0.545251	0.000000	0.000000	4.000000	28.000000	0.000000
2984.091626	-0.154779	0.585459	0.045388	72.631538	9.508912	94.311783	2.178526	0.000000	2.635537	0.000000	0.000000	0.000000	-0.620385	-0.151385	0.545251	0.000000	0.000000	4.000000	28.000000	0.000000
2984.094959	-0.154779	0.585459	0.045388	72.631538	9.508912	94.311783	2.178526	0.000000	2.635537	0.000000	0.000000	0.000000	-0.620385	-0.151385	0.545251	0.000000	0.000000	4.000000	28.000000	0.000000
2984.098293	-0.156568	0.584859	0.047110	73.216339	10.114494	94.738571	2.269401	0.000000	2.738935	0.000000	0.000000	0.000000	-0.536796	-0.180049	0.516649	0.000000	0.000000	4.000000	28.000000	0.000000
2984.101626	-0.156568	0.584859	0.047110	73.216339	10.114494	94.738571	2.269401	0.000000	2.738935	0.000000	0.000000	0.000000	-0.536796	-0.180049	0.516649	0.000000	0.000000	4.000000	28.000000	0.000000
2984.104959	-0.156568	0.584859	0.047110	73.216339	10.114494	94.738571	2.269401	0.000000	2.738935	0.000000	0.000000	0.000000	-0.536796	-0.180049	0.516649	0.000000	0.000000	4.000000	28.000000	0.000000
2984.108293	-0.158120	0.584308	0.048885	73.908951	10.683703	94.986214	2.355509	0.000000	2.828400	0.000000	0.000000	0.000000	-0.465716	-0.165418	0.532376	0.000000	0.000000	4.000000	28.000000	0.000000
2984.111626	-0.158120	0.584308	0.048885	73.908951	10.683703	94.986214	2.355509	0.000000	2.828400	0.000000	0.000000	0.000000	-0.465716	-0.165418	0.532376	0.000000	0.000000	4.000000	28.000000	0.000000
2984.114959	-0.158120	0.584308	0.048885	73.908951	10.683703	94.986214	2.355509	0.000000	2.828400	0.000000	0.000000	0.000000	-0.465716	-0.165418	0.532376	0.000000	0.000000	4.000000	28.000000	0.000000
2984.118293	-0.159513	0.583777	0.050631	74.623756	10.843269	94.696922	2.444239	0.000000	2.906020	0.000000	0.000000	0.000000	-0.417851	-0.159080	0.523998	0.000000	0.000000	4.000000	28.000000	0.000000
2984.121626	-0.159513	0.583777	0.050631	74.623756	10.843269	94.696922	2.444239	0.000000	2.906020	0.000000	0.000000	0.000000	-0.417851	-0.159080	0.523998	0.000000	0.000000	4.000000	28.000000	0.000000
2984.124959	-0.159513	0.583777	0.050631	74.623756	10.843269	94.696922	2.444239	0.000000	2.906020	0.000000	0.000000	0.000000	-0.417851	-0.159080	0.523998	0.000000	0.000000	4.000000	28.000000	0.000000
2984.128293	-0.160756	0.583278	0.052389	75.348282	10.576934	93.877502	2.531571	0.000000	2.975662	0.000000	0.000000	0.000000	-0.372980	-0.149769	0.527229	0.000000	0.000000	4.000000	28.000000	0.000000
2984.131626	-0.160756	0.583278	0.052389	75.348282	10.576934	93.877502	2.531571	0.000000	2.975662	0.000000	0.000000	0.000000	-0.372980	-0.149769	0.527229	0.000000	0.000000	4.000000	28.000000	0.000000
2984.134959	-0.160756	0.583278	0.052389	75.348282	10.576934	93.877502	2.531571	0.000000	2.975662	0.000000	0.000000	0.000000	-0.372980	-0.149769	0.527229	0.000000	0.000000	4.000000	28.000000	0.000000
2984.138293	-0.161846	0.582858	0.054233	76.059853	9.857649	92.506378	2.619443	0.000000	3.037825	0.000000	0.000000	0.000000	-0.326771	-0.125953	0.553384	0.000000	0.000000	4.000000	28.000000	0.000000
2984.141626	-0.161846	0.582858	0.054233	76.059853	9.857649	92.506378	2.619443	0.000000	3.037825	0.000000	0.000000	0.000000	-0.326771	-0.125953	0.553384	0.000000	0.000000	4.000000	28.000000	0.000000
2984.144959	-0.161846	0.582858	0.054233	76.059853	9.857649	92.506378	2.619443	0.000000	3.037825	0.000000	0.000000	0.000000	-0.326771	-0.125953	0.553384	0.000000	0.000000	4.000000	28.000000	0.000000
2984.148293	-0.162804	0.582518	0.056158	76.695694	8.558555	90.501610	2.711673	0.000000	3.092286	0.000000	0.000000	0.000000	-0.287331	-0.102022	0.577497	0.000000	0.000000	4.000000	28.000000	0.000000
2984.151626	-0.162804	0.582518	0.056158	76.695694	8.558555	90.501610	2.711673	0.000000	3.092286	0.000000	0.000000	0.000000	-0.287331	-0.102022	0.577497	0.000000	0.000000	4.000000	28.000000	0.000000
2984.154959	-0.162804	0.582518	0.056158	76.695694	8.558555	90.501610	2.711673	0.000000	3.092286	0.000000	0.000000	0.000000	-0.287331	-0.102022	0.577497	0.000000	0.000000	4.000000	28.000000	0.000000
2984.158293	-0.163665	0.582352	0.058365	77.019310	6.208714	87.430046	2.807923	0.000000	3.140175	0.000000	0.000000	0.000000	-0.258434	-0.049851	0.662014	0.000000	0.000000	4.000000	28.000000	0.000000
2984.161626	-0.163665	0.582352	0.058365	77.019310	6.208714	87.430046	2.807923	0.000000	3.140175	0.000000	0.000000	0.000000	-0.258434	-0.049851	0.662014	0.000000	0.000000	4.000000	28.000000	0.000000
2984.164959	-0.163665	0.582352	0.058365	77.019310	6.208714	87.430046	2.807923	0.000000	3.140175	0.000000	0.000000	0.000000	-0.258434	-0.049851	0.662014	0.000000	0.000000	4.000000	28.000000	0.000000
2984.168293	-0.164361	0.582349	0.060898	77.026581	3.109477	83.601097	2.918258	0.000000	3.183248	0.000000	0.000000	0.000000	-0.208716	-0.000785	0.759822	0.000000	0.000000	4.000000	28.000000	0.000000
2984.171626	-0.164361	0.582349	0.060898	77.026581	3.109477	83.601097	2.918258	0.000000	3.183248	0.000000	0.000000	0.000000	-0.208716	-0.000785	0.759822	0.000000	0.000000	4.000000	28.000000	0.000000
2984.174959	-0.164361	0.582349	0.060898	77.026581	3.109477	83.601097	2.918258	0.000000	3.183248	0.000000	0.000000	0.000000	-0.208716	-0.000785	0.759822	0.000000	0.000000	4.000000	28.000000	0.000000
2984.178293	-0.164804	0.582454	0.063668	76.903564	-0.001771	79.746025	3.044896	0.000000	3.218034	0.000000	0.000000	0.000000	-0.133021	0.031386	0.830963	0.000000	0.000000	4.000000	28.000000	0.000000
2984.181626	-0.164804	0.582454	0.063668	76.903564	-0.001771	79.746025	3.044896	0.000000	3.218034	0.000000	0.000000	0.000000	-0.133021	0.031386	0.830963	0.000000	0.000000	4.000000	28.000000	0.000000
2984.184959	-0.164804	0.582454	0.063668	76.903564	-0.001771	79.746025	3.044896	0.000000	3.218034	0.000000	0.000000	0.000000	-0.133021	0.031386	0.830963	0.000000	0.000000	4.000000	28.000000	0.000000
2984.188293	-0.164969	0.582619	0.066608	76.722160	-2.797683	76.224335	3.183389	0.000000	3.240204	0.000000	0.000000	0.000000	-0.049372	0.049425	0.881940	0.000000	0.000000	4.000000	28.000000	0.000000
2984.191626	-0.164969	0.582619	0.066608	76.722160	-2.797683	76.224335	3.183389	0.000000	3.240204	0.000000	0.000000	0.000000	-0.049372	0.049425	0.881940	0.000000	0.000000	4.000000	28.000000	0.000000
2984.194959	-0.164969	0.582619	0.066608	76.722160	-2.797683	76.224335	3.183389	0.000000	3.240204	0.000000	0.000000	0.000000	-0.049372	0.049425	0.881940	0.000000	0.000000	4.000000	28.000000	0.000000
2984.198293	-0.164806	0.582926	0.069668	76.525093	-5.178818	73.148712	3.330379	0.000000	3.248432	0.000000	0.000000	0.000000	0.048732	0.092048	0.918259	0.000000	0.000000	4.000000	28.000000	0.000000
2984.201626	-0.164806	0.582926	0.069668	76.525093	-5.178818	73.148712	3.330379	0.000000	3.248432	0.000000	0.000000	0.000000	0.048732	0.092048	0.918259	0.000000	0.000000	4.000000	28.000000	0.000000
2984.204959	-0.164806	0.582926	0.069668	76.525093	-5.178818	73.148712	3.330379	0.000000	3.248432	0.000000	0.000000	0.000000	0.048732	0.092048	0.918259	0.000000	0.000000	4.000000	28.000000	0.000000
2984.208293	-0.164269	0.583268	0.072804	76.333519	-7.204704	70.441925	3.483423	0.000000	3.240310	0.000000	0.000000	0.000000	0.161129	0.102771	0.940675	0.000000	0.000000	4.000000	28.000000	0.000000
2984.211626	-0.164269	0.583268	0.072804	76.333519	-7.204704	70.441925	3.483423	0.000000	3.240310	0.000000	0.000000	0.000000	0.161129	0.102771	0.940675	0.000000	0.000000	4.000000	28.000000	0.000000
2984.214959	-0.164269	0.583268	0.072804	76.333519	-7.204704	70.441925	3.483423	0.000000	3.240310	0.000000	0.000000	0.000000	0.161129	0.102771	0.940675	0.000000	0.000000	4.000000	28.000000	0.000000
2984.218293	-0.163417	0.583719	0.075955	76.178368	-9.029853	67.917191	3.640202	0.000000	3.213455	0.000000	0.000000	0.000000	0.255716	0.135285	0.945343	0.000000	0.000000	4.000000	28.000000	0.000000
2984.221626	-0.163417	0.583719	0.075955	76.178368	-9.029853	67.917191	3.640202	0.000000	3.213455	0.000000	0.000000	0.000000	0.255716	0.135285	0.945343	0.000000	0.000000	4.000000	28.000000	0.000000
2984.224959	-0.163417	0.583719	0.075955	76.178368	-9.029853	67.917191	3.640202	0.000000	3.213455	0.000000	0.000000	0.000000	0.255716	0.135285	0.945343	0.000000	0.000000	4.000000	28.000000	0.000000
2984.228293	-0.162168	0.584280	0.079143	76.036148	-10.891990	65.277962	3.797759	0.000000	3.170836	0.000000	0.000000	0.000000	0.374504	0.168360	0.956461	0.000000	0.000000	4.000000	28.000000	0.000000
2984.231626	-0.162168	0.584280	0.079143	76.036148	-10.891990	65.277962	3.797759	0.000000	3.170836	0.000000	0.000000	0.000000	0.374504	0.168360	0.956461	0.000000	0.000000	4.000000	28.000000	0.000000
2984.234959	-0.162168	0.584280	0.079143	76.036148	-10.891990	65.277962	3.797759	0.000000	3.170836	0.000000	0.000000	0.000000	0.374504	0.168360	0.956461	0.000000	0.000000	4.000000	28.000000	0.000000
2984.238293	-0.160506	0.584976	0.082323	75.872910	-12.936060	62.346119	3.931971	0.000000	3.088625	0.000000	0.000000	0.000000	0.498799	0.208674	0.953832	0.000000	0.000000	4.000000	28.000000	0.000000
2984.241626	-0.160506	0.584976	0.082323	75.872910	-12.936060	62.346119	3.931971	0.000000	3.088625	0.000000	0.000000	0.000000	0.498799	0.208674	0.953832	0.000000	0.000000	4.000000	28.000000	0.000000
2984.244959	-0.160506	0.584976	0.082323	75.872910	-12.936060	62.346119	3.931971	0.000000	3.088625	0.000000	0.000000	0.000000	0.498799	0.208674	0.953832	0.000000	0.000000	4.000000	28.000000	0.000000
2984.248293	-0.158424	0.585808	0.085490	75.668579	-15.262734	58.988358	4.028857	0.000000	2.961134	0.000000	0.000000	0.000000	0.624524	0.249607	0.950052	0.000000	0.000000	4.000000	28.000000	0.000000
2984.251626	-0.158424	0.585808	0.085490	75.668579	-15.262734	58.988358	4.028857	0.000000	2.961134	0.000000	0.000000	0.000000	0.624524	0.249607	0.950052	0.000000	0.000000	4.000000	28.000000	0.000000
2984.254959	-0.158424	0.585808	0.085490	75.668579	-15.262734	58.988358	4.028857	0.000000	2.961134	0.000000	0.000000	0.000000	0.624524	0.249607	0.950052	0.000000	0.000000	4.000000	28.000000	0.000000
2984.258293	-0.155921	0.586748	0.088646	75.424789	-17.967468	55.076519	4.128088	0.000000	2.821151	0.000000	0.000000	0.000000	0.751024	0.281873	0.946843	0.000000	0.000000	4.000000	28.000000	0.000000
2984.261626	-0.155921	0.586748	0.088646	75.424789	-17.967468	55.076519	4.128088	0.000000	2.821151	0.000000	0.000000	0.000000	0.751024	0.281873	0.946843	0.000000	0.000000	4.000000	28.000000	0.000000
2984.264959	-0.155921	0.586748	0.088646	75.424789	-17.967468	55.076519	4.128088	0.000000	2.821151	0.000000	0.000000	0.000000	0.751024	0.281873	0.946843	0.000000	0.000000	4.000000	28.000000	0.000000
2984.268293	-0.153019	0.587759	0.091684	75.150620	-21.067146	50.581909	4.228871	0.000000	2.667704	0.000000	0.000000	0.000000	0.870466	0.303488	0.911537	0.000000	0.000000	4.000000	28.000000	0.000000
2984.271626	-0.153019	0.587759	0.091684	75.150620	-21.067146	50.581909	4.228871	0.000000	2.667704	0.000000	0.000000	0.000000	0.870466	0.303488	0.911537	0.000000	0.000000	4.000000	28.000000	0.000000
2984.274959	-0.153019	0.587759	0.091684	75.150620	-21.067146	50.581909	4.228871	0.000000	2.667704	0.000000	0.000000	0.000000	0.870466	0.303488	0.911537	0.000000	0.000000	4.000000	28.000000	0.000000
2984.278293	-0.149781	0.588764	0.094520	74.984703	-24.728067	45.370495	4.328387	0.000000	2.503011	0.000000	0.000000	0.000000	0.971429	0.301507	0.850737	0.000000	0.000000	4.000000	28.000000	0.000000
2984.281626	-0.149781	0.588764	0.094520	74.984703	-24.728067	45.370495	4.328387	0.000000	2.503011	0.000000	0.000000	0.000000	0.971429	0.301507	0.850737	0.000000	0.000000	4.000000	28.000000	0.000000
2984.284959	-0.149781	0.588764	0.094520	74.984703	-24.728067	45.370495	4.328387	0.000000	2.503011	0.000000	0.000000	0.000000	0.971429	0.301507	0.850737	0.000000	0.000000	4.000000	28.000000	0.000000
2984.288293	-0.146204	0.589686	0.097026	75.020645	-29.048845	39.454708	4.423944	0.000000	2.329960	0.000000	0.000000	0.000000	1.073035	0.276480	0.751910	0.000000	0.000000	4.000000	28.000000	0.000000
2984.291626	-0.146204	0.589686	0.097026	75.020645	-29.048845	39.454708	4.423944	0.000000	2.329960	0.000000	0.000000	0.000000	1.073035	0.276480	0.751910	0.000000	0.000000	4.000000	28.000000	0.000000
2984.294959	-0.146204	0.589686	0.097026	75.020645	-29.048845	39.454708	4.423944	0.000000	2.329960	0.000000	0.000000	0.000000	1.073035	0.276480	0.751910	0.000000	0.000000	4.000000	28.000000	0.000000
2984.298293	-0.142314	0.590566	0.099164	75.171181	-33.872505	33.514389	4.514284	0.000000	2.149708	0.000000	0.000000	0.000000	1.167182	0.264036	0.641248	0.000000	0.000000	4.000000	28.000000	0.000000
[truncated: 23,058 more rows]
