# Supplementary material for: Haptic Guidance Needs to Be Intuitive Not Just Informative to Improve Human Motor Accuracy
Source: PLoS One. 2016 Mar 16;11(3):e0150912. doi: 10.1371/journal.pone.0150912 (PMC4794196; doi:10.1371/journal.pone.0150912)
Supplement: S2 Data — (ZIP) [file pone.0150912.s002.zip › Subject1/exp2_0029.txt]

Time	PosX	PosY	PosZ	RotX	RotY	RotZ	ForceX	ForceY	ForceZ	MomentX	MomentY	MomentZ	VelocityX	VelocityY	VelocityZ	CalibratedWeight	ButtonDown	Condition	Trial	Visual
3065.261626	0.001401	0.542024	0.252854	81.952316	17.006348	75.761398	4.653153	0.000000	1.829799	0.000000	0.000000	0.000000	0.242698	0.043494	0.017984	0.000000	1.000000	4.000000	29.000000	0.000000
3065.264959	0.001401	0.542024	0.252854	81.952316	17.006348	75.761398	4.653153	0.000000	1.829799	0.000000	0.000000	0.000000	0.242698	0.043494	0.017984	0.000000	1.000000	4.000000	29.000000	0.000000
3065.268293	0.001401	0.542024	0.252854	81.952316	17.006348	75.761398	4.653153	0.000000	1.829799	0.000000	0.000000	0.000000	0.242698	0.043494	0.017984	0.000000	1.000000	4.000000	29.000000	0.000000
3065.271626	0.001401	0.542024	0.252854	81.940636	16.682514	75.280914	4.658358	0.000000	1.816508	0.000000	0.000000	0.000000	0.242698	0.043494	0.017984	0.000000	1.000000	4.000000	29.000000	0.000000
3065.274959	0.002783	0.541954	0.252921	81.940636	16.682514	75.280914	4.658358	0.000000	1.816508	0.000000	0.000000	0.000000	0.414665	-0.021050	0.020109	0.000000	1.000000	4.000000	29.000000	0.000000
3065.278293	0.002783	0.541954	0.252921	81.940636	16.682514	75.280914	4.658358	0.000000	1.816508	0.000000	0.000000	0.000000	0.414665	-0.021050	0.020109	0.000000	1.000000	4.000000	29.000000	0.000000
3065.281626	0.002783	0.541954	0.252921	81.949356	16.020790	74.420708	4.667100	0.000000	1.793928	0.000000	0.000000	0.000000	0.414665	-0.021050	0.020109	0.000000	1.000000	4.000000	29.000000	0.000000
3065.284959	0.004133	0.542248	0.253240	81.949356	16.020790	74.420708	4.667100	0.000000	1.793928	0.000000	0.000000	0.000000	0.405075	0.088399	0.095578	0.000000	1.000000	4.000000	29.000000	0.000000
3065.288293	0.004133	0.542248	0.253240	81.949356	16.020790	74.420708	4.667100	0.000000	1.793928	0.000000	0.000000	0.000000	0.405075	0.088399	0.095578	0.000000	1.000000	4.000000	29.000000	0.000000
3065.291626	0.004133	0.542248	0.253240	82.051712	12.318420	70.235542	4.676147	0.000000	1.770212	0.000000	0.000000	0.000000	0.405075	0.088399	0.095578	0.000000	1.000000	4.000000	29.000000	0.000000
3065.294959	0.005653	0.542208	0.253547	82.051712	12.318420	70.235542	4.676147	0.000000	1.770212	0.000000	0.000000	0.000000	0.456032	-0.012201	0.092273	0.000000	1.000000	4.000000	29.000000	0.000000
3065.298293	0.005653	0.542208	0.253547	82.051712	12.318420	70.235542	4.676147	0.000000	1.770212	0.000000	0.000000	0.000000	0.456032	-0.012201	0.092273	0.000000	1.000000	4.000000	29.000000	0.000000
3065.301626	0.005653	0.542208	0.253547	82.164185	4.932961	62.012886	4.686087	0.000000	1.743728	0.000000	0.000000	0.000000	0.456032	-0.012201	0.092273	0.000000	1.000000	4.000000	29.000000	0.000000
3065.304959	0.007715	0.542428	0.253892	82.164185	4.932961	62.012886	4.686087	0.000000	1.743728	0.000000	0.000000	0.000000	0.618599	0.066278	0.103593	0.000000	1.000000	4.000000	29.000000	0.000000
3065.308293	0.007715	0.542428	0.253892	82.164185	4.932961	62.012886	4.686087	0.000000	1.743728	0.000000	0.000000	0.000000	0.618599	0.066278	0.103593	0.000000	1.000000	4.000000	29.000000	0.000000
3065.311626	0.007715	0.542428	0.253892	82.130836	-3.769823	52.841389	4.699203	0.000000	1.708066	0.000000	0.000000	0.000000	0.618599	0.066278	0.103593	0.000000	1.000000	4.000000	29.000000	0.000000
3065.314959	0.009169	0.542553	0.254095	82.130836	-3.769823	52.841389	4.699203	0.000000	1.708066	0.000000	0.000000	0.000000	0.436286	0.037437	0.060687	0.000000	1.000000	4.000000	29.000000	0.000000
3065.318293	0.009169	0.542553	0.254095	82.130836	-3.769823	52.841389	4.699203	0.000000	1.708066	0.000000	0.000000	0.000000	0.436286	0.037437	0.060687	0.000000	1.000000	4.000000	29.000000	0.000000
3065.321626	0.009169	0.542553	0.254095	81.888550	-12.256495	45.060612	4.708226	0.000000	1.683036	0.000000	0.000000	0.000000	0.436286	0.037437	0.060687	0.000000	1.000000	4.000000	29.000000	0.000000
3065.324959	0.011400	0.542787	0.254206	81.888550	-12.256495	45.060612	4.708226	0.000000	1.683036	0.000000	0.000000	0.000000	0.669219	0.070233	0.033465	0.000000	1.000000	4.000000	29.000000	0.000000
3065.328293	0.011400	0.542787	0.254206	81.888550	-12.256495	45.060612	4.708226	0.000000	1.683036	0.000000	0.000000	0.000000	0.669219	0.070233	0.033465	0.000000	1.000000	4.000000	29.000000	0.000000
3065.331626	0.011400	0.542787	0.254206	81.492126	-19.800982	39.761257	4.721445	0.000000	1.645589	0.000000	0.000000	0.000000	0.669219	0.070233	0.033465	0.000000	1.000000	4.000000	29.000000	0.000000
3065.334959	0.013933	0.542925	0.254160	81.492126	-19.800982	39.761257	4.721445	0.000000	1.645589	0.000000	0.000000	0.000000	0.759797	0.041376	-0.013825	0.000000	1.000000	4.000000	29.000000	0.000000
3065.338293	0.013933	0.542925	0.254160	81.492126	-19.800982	39.761257	4.721445	0.000000	1.645589	0.000000	0.000000	0.000000	0.759797	0.041376	-0.013825	0.000000	1.000000	4.000000	29.000000	0.000000
3065.341626	0.013933	0.542925	0.254160	80.972801	-26.220631	36.227943	4.735833	0.000000	1.603711	0.000000	0.000000	0.000000	0.759797	0.041376	-0.013825	0.000000	1.000000	4.000000	29.000000	0.000000
3065.344959	0.016363	0.542999	0.254068	80.972801	-26.220631	36.227943	4.735833	0.000000	1.603711	0.000000	0.000000	0.000000	0.729083	0.022191	-0.027582	0.000000	1.000000	4.000000	29.000000	0.000000
3065.348293	0.016363	0.542999	0.254068	80.972801	-26.220631	36.227943	4.735833	0.000000	1.603711	0.000000	0.000000	0.000000	0.729083	0.022191	-0.027582	0.000000	1.000000	4.000000	29.000000	0.000000
3065.351626	0.016363	0.542999	0.254068	80.339073	-31.771811	32.752880	4.749286	0.000000	1.563420	0.000000	0.000000	0.000000	0.729083	0.022191	-0.027582	0.000000	1.000000	4.000000	29.000000	0.000000
3065.354959	0.019332	0.543087	0.253905	80.339073	-31.771811	32.752880	4.749286	0.000000	1.563420	0.000000	0.000000	0.000000	0.890588	0.026368	-0.048981	0.000000	1.000000	4.000000	29.000000	0.000000
3065.358293	0.019332	0.543087	0.253905	80.339073	-31.771811	32.752880	4.749286	0.000000	1.563420	0.000000	0.000000	0.000000	0.890588	0.026368	-0.048981	0.000000	1.000000	4.000000	29.000000	0.000000
3065.361626	0.019332	0.543087	0.253905	79.648834	-36.330639	28.851942	4.765278	0.000000	1.513977	0.000000	0.000000	0.000000	0.890588	0.026368	-0.048981	0.000000	1.000000	4.000000	29.000000	0.000000
3065.364959	0.022295	0.543178	0.253588	79.648834	-36.330639	28.851942	4.765278	0.000000	1.513977	0.000000	0.000000	0.000000	0.888938	0.027147	-0.095004	0.000000	1.000000	4.000000	29.000000	0.000000
3065.368293	0.022295	0.543178	0.253588	79.648834	-36.330639	28.851942	4.765278	0.000000	1.513977	0.000000	0.000000	0.000000	0.888938	0.027147	-0.095004	0.000000	1.000000	4.000000	29.000000	0.000000
3065.371626	0.022295	0.543178	0.253588	78.924469	-40.140621	24.261131	4.780599	0.000000	1.464881	0.000000	0.000000	0.000000	0.888938	0.027147	-0.095004	0.000000	1.000000	4.000000	29.000000	0.000000
3065.374959	0.025117	0.543236	0.253159	78.924469	-40.140621	24.261131	4.780599	0.000000	1.464881	0.000000	0.000000	0.000000	0.846654	0.017380	-0.128956	0.000000	1.000000	4.000000	29.000000	0.000000
3065.378293	0.025117	0.543236	0.253159	78.924469	-40.140621	24.261131	4.780599	0.000000	1.464881	0.000000	0.000000	0.000000	0.846654	0.017380	-0.128956	0.000000	1.000000	4.000000	29.000000	0.000000
3065.381626	0.025117	0.543236	0.253159	78.180534	-43.248714	20.151423	4.794645	0.000000	1.418230	0.000000	0.000000	0.000000	0.846654	0.017380	-0.128956	0.000000	1.000000	4.000000	29.000000	0.000000
3065.384959	0.028101	0.543342	0.252626	78.180534	-43.248714	20.151423	4.794645	0.000000	1.418230	0.000000	0.000000	0.000000	0.895279	0.032006	-0.159636	0.000000	1.000000	4.000000	29.000000	0.000000
3065.388293	0.028101	0.543342	0.252626	78.180534	-43.248714	20.151423	4.794645	0.000000	1.418230	0.000000	0.000000	0.000000	0.895279	0.032006	-0.159636	0.000000	1.000000	4.000000	29.000000	0.000000
3065.391626	0.028101	0.543342	0.252626	77.490303	-45.685696	16.821527	4.809026	0.000000	1.368672	0.000000	0.000000	0.000000	0.895279	0.032006	-0.159636	0.000000	1.000000	4.000000	29.000000	0.000000
3065.394959	0.030739	0.543413	0.251959	77.490303	-45.685696	16.821527	4.809026	0.000000	1.368672	0.000000	0.000000	0.000000	0.791275	0.021055	-0.200080	0.000000	1.000000	4.000000	29.000000	0.000000
3065.398293	0.030739	0.543413	0.251959	77.490303	-45.685696	16.821527	4.809026	0.000000	1.368672	0.000000	0.000000	0.000000	0.791275	0.021055	-0.200080	0.000000	1.000000	4.000000	29.000000	0.000000
3065.401626	0.030739	0.543413	0.251959	76.940193	-47.405849	14.369545	4.821163	0.000000	1.325288	0.000000	0.000000	0.000000	0.791275	0.021055	-0.200080	0.000000	1.000000	4.000000	29.000000	0.000000
3065.404959	0.033131	0.543566	0.251173	76.940193	-47.405849	14.369545	4.821163	0.000000	1.325288	0.000000	0.000000	0.000000	0.717574	0.046060	-0.235890	0.000000	1.000000	4.000000	29.000000	0.000000
3065.408293	0.033131	0.543566	0.251173	76.940193	-47.405849	14.369545	4.821163	0.000000	1.325288	0.000000	0.000000	0.000000	0.717574	0.046060	-0.235890	0.000000	1.000000	4.000000	29.000000	0.000000
3065.411626	0.033131	0.543566	0.251173	76.675690	-48.199089	13.114196	4.831703	0.000000	1.286332	0.000000	0.000000	0.000000	0.717574	0.046060	-0.235890	0.000000	1.000000	4.000000	29.000000	0.000000
3065.414959	0.035413	0.543729	0.250303	76.675690	-48.199089	13.114196	4.831703	0.000000	1.286332	0.000000	0.000000	0.000000	0.684628	0.048869	-0.261011	0.000000	1.000000	4.000000	29.000000	0.000000
3065.418293	0.035413	0.543729	0.250303	76.675690	-48.199089	13.114196	4.831703	0.000000	1.286332	0.000000	0.000000	0.000000	0.684628	0.048869	-0.261011	0.000000	1.000000	4.000000	29.000000	0.000000
3065.421626	0.035413	0.543729	0.250303	76.745026	-48.075123	13.095279	4.841421	0.000000	1.249258	0.000000	0.000000	0.000000	0.684628	0.048869	-0.261011	0.000000	1.000000	4.000000	29.000000	0.000000
3065.424959	0.037558	0.543916	0.249476	76.745026	-48.075123	13.095279	4.841421	0.000000	1.249258	0.000000	0.000000	0.000000	0.643457	0.056176	-0.248182	0.000000	0.000000	4.000000	29.000000	0.000000
3065.428293	0.037558	0.543916	0.249476	76.745026	-48.075123	13.095279	4.841421	0.000000	1.249258	0.000000	0.000000	0.000000	0.643457	0.056176	-0.248182	0.000000	0.000000	4.000000	29.000000	0.000000
3065.431626	0.037558	0.543916	0.249476	76.924171	-47.592159	13.538824	4.850377	0.000000	1.214019	0.000000	0.000000	0.000000	0.643457	0.056176	-0.248182	0.000000	0.000000	4.000000	29.000000	0.000000
3065.434959	0.039704	0.544136	0.248747	76.924171	-47.592159	13.538824	4.850377	0.000000	1.214019	0.000000	0.000000	0.000000	0.643802	0.065782	-0.218575	0.000000	0.000000	4.000000	29.000000	0.000000
3065.438293	0.039704	0.544136	0.248747	76.924171	-47.592159	13.538824	4.850377	0.000000	1.214019	0.000000	0.000000	0.000000	0.643802	0.065782	-0.218575	0.000000	0.000000	4.000000	29.000000	0.000000
3065.441626	0.039704	0.544136	0.248747	77.192146	-46.783947	14.380788	4.859278	0.000000	1.177886	0.000000	0.000000	0.000000	0.643802	0.065782	-0.218575	0.000000	0.000000	4.000000	29.000000	0.000000
3065.444959	0.042020	0.544348	0.248113	77.192146	-46.783947	14.380788	4.859278	0.000000	1.177886	0.000000	0.000000	0.000000	0.694746	0.063845	-0.190418	0.000000	0.000000	4.000000	29.000000	0.000000
3065.448293	0.042020	0.544348	0.248113	77.192146	-46.783947	14.380788	4.859278	0.000000	1.177886	0.000000	0.000000	0.000000	0.694746	0.063845	-0.190418	0.000000	0.000000	4.000000	29.000000	0.000000
3065.451626	0.042020	0.544348	0.248113	77.566765	-45.555958	15.742818	4.868826	0.000000	1.137776	0.000000	0.000000	0.000000	0.694746	0.063845	-0.190418	0.000000	0.000000	4.000000	29.000000	0.000000
3065.454959	0.044403	0.544628	0.247536	77.566765	-45.555958	15.742818	4.868826	0.000000	1.137776	0.000000	0.000000	0.000000	0.715005	0.083981	-0.172947	0.000000	0.000000	4.000000	29.000000	0.000000
3065.458293	0.044403	0.544628	0.247536	77.566765	-45.555958	15.742818	4.868826	0.000000	1.137776	0.000000	0.000000	0.000000	0.715005	0.083981	-0.172947	0.000000	0.000000	4.000000	29.000000	0.000000
3065.461626	0.044403	0.544628	0.247536	78.006218	-43.897831	17.605795	4.878465	0.000000	1.095712	0.000000	0.000000	0.000000	0.715005	0.083981	-0.172947	0.000000	0.000000	4.000000	29.000000	0.000000
3065.464959	0.046925	0.544962	0.247062	78.006218	-43.897831	17.605795	4.878465	0.000000	1.095712	0.000000	0.000000	0.000000	0.756464	0.100059	-0.142293	0.000000	0.000000	4.000000	29.000000	0.000000
3065.468293	0.046925	0.544962	0.247062	78.006218	-43.897831	17.605795	4.878465	0.000000	1.095712	0.000000	0.000000	0.000000	0.756464	0.100059	-0.142293	0.000000	0.000000	4.000000	29.000000	0.000000
3065.471626	0.046925	0.544962	0.247062	78.439850	-42.002998	19.723938	4.888470	0.000000	1.050175	0.000000	0.000000	0.000000	0.756464	0.100059	-0.142293	0.000000	0.000000	4.000000	29.000000	0.000000
3065.474959	0.049382	0.545422	0.246662	78.439850	-42.002998	19.723938	4.888470	0.000000	1.050175	0.000000	0.000000	0.000000	0.737219	0.138166	-0.120023	0.000000	0.000000	4.000000	29.000000	0.000000
3065.478293	0.049382	0.545422	0.246662	78.439850	-42.002998	19.723938	4.888470	0.000000	1.050175	0.000000	0.000000	0.000000	0.737219	0.138166	-0.120023	0.000000	0.000000	4.000000	29.000000	0.000000
3065.481626	0.049382	0.545422	0.246662	78.792679	-40.102856	21.816023	4.897932	0.000000	1.005118	0.000000	0.000000	0.000000	0.737219	0.138166	-0.120023	0.000000	0.000000	4.000000	29.000000	0.000000
3065.484959	0.051579	0.545997	0.246400	78.792679	-40.102856	21.816023	4.897932	0.000000	1.005118	0.000000	0.000000	0.000000	0.659208	0.172281	-0.078473	0.000000	0.000000	4.000000	29.000000	0.000000
3065.488293	0.051579	0.545997	0.246400	78.792679	-40.102856	21.816023	4.897932	0.000000	1.005118	0.000000	0.000000	0.000000	0.659208	0.172281	-0.078473	0.000000	0.000000	4.000000	29.000000	0.000000
3065.491626	0.051579	0.545997	0.246400	79.054558	-38.362560	23.702562	4.906166	0.000000	0.964124	0.000000	0.000000	0.000000	0.659208	0.172281	-0.078473	0.000000	0.000000	4.000000	29.000000	0.000000
3065.494959	0.053549	0.546681	0.246246	79.054558	-38.362560	23.702562	4.906166	0.000000	0.964124	0.000000	0.000000	0.000000	0.590943	0.205291	-0.046359	0.000000	0.000000	4.000000	29.000000	0.000000
3065.498293	0.053549	0.546681	0.246246	79.054558	-38.362560	23.702562	4.906166	0.000000	0.964124	0.000000	0.000000	0.000000	0.590943	0.205291	-0.046359	0.000000	0.000000	4.000000	29.000000	0.000000
3065.501626	0.053549	0.546681	0.246246	79.259476	-36.689617	25.512730	4.913346	0.000000	0.926837	0.000000	0.000000	0.000000	0.590943	0.205291	-0.046359	0.000000	0.000000	4.000000	29.000000	0.000000
3065.504959	0.055223	0.547433	0.246179	79.259476	-36.689617	25.512730	4.913346	0.000000	0.926837	0.000000	0.000000	0.000000	0.502304	0.225636	-0.020042	0.000000	0.000000	4.000000	29.000000	0.000000
3065.508293	0.055223	0.547433	0.246179	79.259476	-36.689617	25.512730	4.913346	0.000000	0.926837	0.000000	0.000000	0.000000	0.502304	0.225636	-0.020042	0.000000	0.000000	4.000000	29.000000	0.000000
3065.511626	0.055223	0.547433	0.246179	79.489662	-34.756500	27.650831	4.919290	0.000000	0.894752	0.000000	0.000000	0.000000	0.502304	0.225636	-0.020042	0.000000	0.000000	4.000000	29.000000	0.000000
3065.514959	0.056535	0.548232	0.246194	79.489662	-34.756500	27.650831	4.919290	0.000000	0.894752	0.000000	0.000000	0.000000	0.393480	0.239694	0.004517	0.000000	0.000000	4.000000	29.000000	0.000000
3065.518293	0.056535	0.548232	0.246194	79.489662	-34.756500	27.650831	4.919290	0.000000	0.894752	0.000000	0.000000	0.000000	0.393480	0.239694	0.004517	0.000000	0.000000	4.000000	29.000000	0.000000
3065.521626	0.056535	0.548232	0.246194	79.839088	-32.056061	30.702152	4.923853	0.000000	0.869295	0.000000	0.000000	0.000000	0.393480	0.239694	0.004517	0.000000	0.000000	4.000000	29.000000	0.000000
3065.524959	0.057713	0.548972	0.246208	79.839088	-32.056061	30.702152	4.923853	0.000000	0.869295	0.000000	0.000000	0.000000	0.353263	0.221826	0.004373	0.000000	0.000000	4.000000	29.000000	0.000000
3065.528293	0.057713	0.548972	0.246208	79.839088	-32.056061	30.702152	4.923853	0.000000	0.869295	0.000000	0.000000	0.000000	0.353263	0.221826	0.004373	0.000000	0.000000	4.000000	29.000000	0.000000
3065.531626	0.057713	0.548972	0.246208	80.356163	-28.908308	34.359390	4.927843	0.000000	0.846380	0.000000	0.000000	0.000000	0.353263	0.221826	0.004373	0.000000	0.000000	4.000000	29.000000	0.000000
3065.534959	0.058851	0.549605	0.246158	80.356163	-28.908308	34.359390	4.927843	0.000000	0.846380	0.000000	0.000000	0.000000	0.341658	0.189961	-0.015096	0.000000	0.000000	4.000000	29.000000	0.000000
3065.538293	0.058851	0.549605	0.246158	80.356163	-28.908308	34.359390	4.927843	0.000000	0.846380	0.000000	0.000000	0.000000	0.341658	0.189961	-0.015096	0.000000	0.000000	4.000000	29.000000	0.000000
3065.541626	0.058851	0.549605	0.246158	81.037178	-25.314577	38.644291	4.931572	0.000000	0.824378	0.000000	0.000000	0.000000	0.341658	0.189961	-0.015096	0.000000	0.000000	4.000000	29.000000	0.000000
3065.544959	0.059885	0.550131	0.246049	81.037178	-25.314577	38.644291	4.931572	0.000000	0.824378	0.000000	0.000000	0.000000	0.309936	0.158008	-0.032702	0.000000	0.000000	4.000000	29.000000	0.000000
3065.548293	0.059885	0.550131	0.246049	81.037178	-25.314577	38.644291	4.931572	0.000000	0.824378	0.000000	0.000000	0.000000	0.309936	0.158008	-0.032702	0.000000	0.000000	4.000000	29.000000	0.000000
3065.551626	0.059885	0.550131	0.246049	81.796036	-21.263155	43.591038	4.934843	0.000000	0.804569	0.000000	0.000000	0.000000	0.309936	0.158008	-0.032702	0.000000	0.000000	4.000000	29.000000	0.000000
3065.554959	0.060785	0.550581	0.245960	81.796036	-21.263155	43.591038	4.934843	0.000000	0.804569	0.000000	0.000000	0.000000	0.270079	0.134884	-0.026758	0.000000	0.000000	4.000000	29.000000	0.000000
3065.558293	0.060785	0.550581	0.245960	81.796036	-21.263155	43.591038	4.934843	0.000000	0.804569	0.000000	0.000000	0.000000	0.270079	0.134884	-0.026758	0.000000	0.000000	4.000000	29.000000	0.000000
3065.561626	0.060785	0.550581	0.245960	82.555687	-16.865547	48.713966	4.937636	0.000000	0.787244	0.000000	0.000000	0.000000	0.270079	0.134884	-0.026758	0.000000	0.000000	4.000000	29.000000	0.000000
3065.564959	0.061523	0.550979	0.245938	82.555687	-16.865547	48.713966	4.937636	0.000000	0.787244	0.000000	0.000000	0.000000	0.221389	0.119389	-0.006576	0.000000	0.000000	4.000000	29.000000	0.000000
3065.568293	0.061523	0.550979	0.245938	82.555687	-16.865547	48.713966	4.937636	0.000000	0.787244	0.000000	0.000000	0.000000	0.221389	0.119389	-0.006576	0.000000	0.000000	4.000000	29.000000	0.000000
3065.571626	0.061523	0.550979	0.245938	83.280693	-12.146852	53.975899	4.939909	0.000000	0.772854	0.000000	0.000000	0.000000	0.221389	0.119389	-0.006576	0.000000	0.000000	4.000000	29.000000	0.000000
3065.574959	0.062097	0.551343	0.245966	83.280693	-12.146852	53.975899	4.939909	0.000000	0.772854	0.000000	0.000000	0.000000	0.172279	0.109071	0.008363	0.000000	0.000000	4.000000	29.000000	0.000000
3065.578293	0.062097	0.551343	0.245966	83.280693	-12.146852	53.975899	4.939909	0.000000	0.772854	0.000000	0.000000	0.000000	0.172279	0.109071	0.008363	0.000000	0.000000	4.000000	29.000000	0.000000
3065.581626	0.062097	0.551343	0.245966	83.947090	-6.959615	59.651443	4.941671	0.000000	0.761504	0.000000	0.000000	0.000000	0.172279	0.109071	0.008363	0.000000	0.000000	4.000000	29.000000	0.000000
3065.584959	0.062579	0.551659	0.246087	83.947090	-6.959615	59.651443	4.941671	0.000000	0.761504	0.000000	0.000000	0.000000	0.144527	0.094862	0.036341	0.000000	0.000000	4.000000	29.000000	0.000000
3065.588293	0.062579	0.551659	0.246087	83.947090	-6.959615	59.651443	4.941671	0.000000	0.761504	0.000000	0.000000	0.000000	0.144527	0.094862	0.036341	0.000000	0.000000	4.000000	29.000000	0.000000
3065.591626	0.062579	0.551659	0.246087	84.502106	-1.273256	65.769371	4.943175	0.000000	0.751684	0.000000	0.000000	0.000000	0.144527	0.094862	0.036341	0.000000	0.000000	4.000000	29.000000	0.000000
3065.594959	0.062997	0.551941	0.246250	84.502106	-1.273256	65.769371	4.943175	0.000000	0.751684	0.000000	0.000000	0.000000	0.125510	0.084596	0.048785	0.000000	0.000000	4.000000	29.000000	0.000000
3065.598293	0.062997	0.551941	0.246250	84.502106	-1.273256	65.769371	4.943175	0.000000	0.751684	0.000000	0.000000	0.000000	0.125510	0.084596	0.048785	0.000000	0.000000	4.000000	29.000000	0.000000
3065.601626	0.062997	0.551941	0.246250	84.945496	4.962663	72.389328	4.944489	0.000000	0.742987	0.000000	0.000000	0.000000	0.125510	0.084596	0.048785	0.000000	0.000000	4.000000	29.000000	0.000000
3065.604959	0.063391	0.552197	0.246513	84.945496	4.962663	72.389328	4.944489	0.000000	0.742987	0.000000	0.000000	0.000000	0.118191	0.076793	0.078891	0.000000	0.000000	4.000000	29.000000	0.000000
3065.608293	0.063391	0.552197	0.246513	84.945496	4.962663	72.389328	4.944489	0.000000	0.742987	0.000000	0.000000	0.000000	0.118191	0.076793	0.078891	0.000000	0.000000	4.000000	29.000000	0.000000
3065.611626	0.063391	0.552197	0.246513	85.267403	11.578015	79.349091	4.945760	0.000000	0.734481	0.000000	0.000000	0.000000	0.118191	0.076793	0.078891	0.000000	0.000000	4.000000	29.000000	0.000000
3065.614959	0.063819	0.552414	0.246777	85.267403	11.578015	79.349091	4.945760	0.000000	0.734481	0.000000	0.000000	0.000000	0.128435	0.065251	0.079370	0.000000	0.000000	4.000000	29.000000	0.000000
3065.618293	0.063819	0.552414	0.246777	85.267403	11.578015	79.349091	4.945760	0.000000	0.734481	0.000000	0.000000	0.000000	0.128435	0.065251	0.079370	0.000000	0.000000	4.000000	29.000000	0.000000
3065.621626	0.063819	0.552414	0.246777	85.487511	18.291994	86.355911	4.947113	0.000000	0.725311	0.000000	0.000000	0.000000	0.128435	0.065251	0.079370	0.000000	0.000000	4.000000	29.000000	0.000000
3065.624959	0.064284	0.552597	0.247074	85.487511	18.291994	86.355911	4.947113	0.000000	0.725311	0.000000	0.000000	0.000000	0.139538	0.054952	0.089094	0.000000	0.000000	4.000000	29.000000	0.000000
3065.628293	0.064284	0.552597	0.247074	85.487511	18.291994	86.355911	4.947113	0.000000	0.725311	0.000000	0.000000	0.000000	0.139538	0.054952	0.089094	0.000000	0.000000	4.000000	29.000000	0.000000
3065.631626	0.064284	0.552597	0.247074	85.613174	24.553978	92.854141	4.948565	0.000000	0.715336	0.000000	0.000000	0.000000	0.139538	0.054952	0.089094	0.000000	0.000000	4.000000	29.000000	0.000000
3065.634959	0.064850	0.552781	0.247361	85.613174	24.553978	92.854141	4.948565	0.000000	0.715336	0.000000	0.000000	0.000000	0.169748	0.055007	0.086137	0.000000	0.000000	4.000000	29.000000	0.000000
3065.638293	0.064850	0.552781	0.247361	85.613174	24.553978	92.854141	4.948565	0.000000	0.715336	0.000000	0.000000	0.000000	0.169748	0.055007	0.086137	0.000000	0.000000	4.000000	29.000000	0.000000
3065.641626	0.064850	0.552781	0.247361	85.678635	29.846869	98.316673	4.950271	0.000000	0.703429	0.000000	0.000000	0.000000	0.169748	0.055007	0.086137	0.000000	0.000000	4.000000	29.000000	0.000000
3065.644959	0.064850	0.552781	0.247361	85.678635	29.846869	98.316673	4.950271	0.000000	0.703429	0.000000	0.000000	0.000000	0.169748	0.055007	0.086137	0.000000	0.000000	4.000000	29.000000	0.000000
3065.648293	0.065584	0.552925	0.247637	85.678635	29.846869	98.316673	4.950271	0.000000	0.703429	0.000000	0.000000	0.000000	0.220214	0.043419	0.082807	0.000000	0.000000	4.000000	29.000000	0.000000
3065.651626	0.065584	0.552925	0.247637	85.718880	33.794491	102.357124	4.950271	0.000000	0.703429	0.000000	0.000000	0.000000	0.220214	0.043419	0.082807	0.000000	0.000000	4.000000	29.000000	0.000000
3065.654959	0.066453	0.553032	0.247905	85.718880	33.794491	102.357124	4.950271	0.000000	0.703429	0.000000	0.000000	0.000000	0.260704	0.031826	0.080263	0.000000	0.000000	4.000000	29.000000	0.000000
3065.658293	0.066453	0.553032	0.247905	85.718880	33.794491	102.357124	4.950271	0.000000	0.703429	0.000000	0.000000	0.000000	0.260704	0.031826	0.080263	0.000000	0.000000	4.000000	29.000000	0.000000
3065.661626	0.066453	0.553032	0.247905	85.781273	36.164234	104.717834	4.954840	0.000000	0.670494	0.000000	0.000000	0.000000	0.260704	0.031826	0.080263	0.000000	0.000000	4.000000	29.000000	0.000000
3065.664959	0.067454	0.553095	0.248133	85.781273	36.164234	104.717834	4.954840	0.000000	0.670494	0.000000	0.000000	0.000000	0.300359	0.018949	0.068374	0.000000	0.000000	4.000000	29.000000	0.000000
3065.668293	0.067454	0.553095	0.248133	85.781273	36.164234	104.717834	4.954840	0.000000	0.670494	0.000000	0.000000	0.000000	0.300359	0.018949	0.068374	0.000000	0.000000	4.000000	29.000000	0.000000
3065.671626	0.067454	0.553095	0.248133	85.878403	37.253735	105.721420	4.957539	0.000000	0.650240	0.000000	0.000000	0.000000	0.300359	0.018949	0.068374	0.000000	0.000000	4.000000	29.000000	0.000000
3065.674959	0.068689	0.553175	0.248318	85.878403	37.253735	105.721420	4.957539	0.000000	0.650240	0.000000	0.000000	0.000000	0.370391	0.024146	0.055650	0.000000	0.000000	4.000000	29.000000	0.000000
3065.678293	0.068689	0.553175	0.248318	85.878403	37.253735	105.721420	4.957539	0.000000	0.650240	0.000000	0.000000	0.000000	0.370391	0.024146	0.055650	0.000000	0.000000	4.000000	29.000000	0.000000
3065.681626	0.068689	0.553175	0.248318	86.011787	38.310169	106.652405	4.960720	0.000000	0.625507	0.000000	0.000000	0.000000	0.370391	0.024146	0.055650	0.000000	0.000000	4.000000	29.000000	0.000000
3065.684959	0.070190	0.553213	0.248449	86.011787	38.310169	106.652405	4.960720	0.000000	0.625507	0.000000	0.000000	0.000000	0.450268	0.011267	0.039321	0.000000	0.000000	4.000000	29.000000	0.000000
3065.688293	0.070190	0.553213	0.248449	86.011787	38.310169	106.652405	4.960720	0.000000	0.625507	0.000000	0.000000	0.000000	0.450268	0.011267	0.039321	0.000000	0.000000	4.000000	29.000000	0.000000
3065.691626	0.070190	0.553213	0.248449	86.257599	39.545612	107.698212	4.964394	0.000000	0.595649	0.000000	0.000000	0.000000	0.450268	0.011267	0.039321	0.000000	0.000000	4.000000	29.000000	0.000000
3065.694959	0.071849	0.553277	0.248463	86.257599	39.545612	107.698212	4.964394	0.000000	0.595649	0.000000	0.000000	0.000000	0.497803	0.019137	0.004060	0.000000	0.000000	4.000000	29.000000	0.000000
3065.698293	0.071849	0.553277	0.248463	86.257599	39.545612	107.698212	4.964394	0.000000	0.595649	0.000000	0.000000	0.000000	0.497803	0.019137	0.004060	0.000000	0.000000	4.000000	29.000000	0.000000
3065.701626	0.071849	0.553277	0.248463	86.692871	40.414051	108.282387	4.968214	0.000000	0.562895	0.000000	0.000000	0.000000	0.497803	0.019137	0.004060	0.000000	0.000000	4.000000	29.000000	0.000000
3065.704959	0.073695	0.553281	0.248303	86.692871	40.414051	108.282387	4.968214	0.000000	0.562895	0.000000	0.000000	0.000000	0.553595	0.001267	-0.047808	0.000000	0.000000	4.000000	29.000000	0.000000
3065.708293	0.073695	0.553281	0.248303	86.692871	40.414051	108.282387	4.968214	0.000000	0.562895	0.000000	0.000000	0.000000	0.553595	0.001267	-0.047808	0.000000	0.000000	4.000000	29.000000	0.000000
3065.711626	0.073695	0.553281	0.248303	87.319557	40.017227	107.470665	4.972176	0.000000	0.526754	0.000000	0.000000	0.000000	0.553595	0.001267	-0.047808	0.000000	0.000000	4.000000	29.000000	0.000000
3065.714959	0.075690	0.553303	0.247963	87.319557	40.017227	107.470665	4.972176	0.000000	0.526754	0.000000	0.000000	0.000000	0.598614	0.006607	-0.102152	0.000000	0.000000	4.000000	29.000000	0.000000
3065.718293	0.075690	0.553303	0.247963	87.319557	40.017227	107.470665	4.972176	0.000000	0.526754	0.000000	0.000000	0.000000	0.598614	0.006607	-0.102152	0.000000	0.000000	4.000000	29.000000	0.000000
3065.721626	0.075690	0.553303	0.247963	88.056801	36.775280	103.731354	4.976143	0.000000	0.487855	0.000000	0.000000	0.000000	0.598614	0.006607	-0.102152	0.000000	0.000000	4.000000	29.000000	0.000000
3065.724959	0.077871	0.553308	0.247472	88.056801	36.775280	103.731354	4.976143	0.000000	0.487855	0.000000	0.000000	0.000000	0.654369	0.001584	-0.147263	0.000000	0.000000	4.000000	29.000000	0.000000
3065.728293	0.077871	0.553308	0.247472	88.056801	36.775280	103.731354	4.976143	0.000000	0.487855	0.000000	0.000000	0.000000	0.654369	0.001584	-0.147263	0.000000	0.000000	4.000000	29.000000	0.000000
3065.731626	0.077871	0.553308	0.247472	88.805969	25.345043	91.729462	4.980130	0.000000	0.445319	0.000000	0.000000	0.000000	0.654369	0.001584	-0.147263	0.000000	0.000000	4.000000	29.000000	0.000000
3065.734959	0.080269	0.553275	0.246812	88.805969	25.345043	91.729462	4.980130	0.000000	0.445319	0.000000	0.000000	0.000000	0.719231	-0.009877	-0.197915	0.000000	0.000000	4.000000	29.000000	0.000000
3065.738293	0.080269	0.553275	0.246812	88.805969	25.345043	91.729462	4.980130	0.000000	0.445319	0.000000	0.000000	0.000000	0.719231	-0.009877	-0.197915	0.000000	0.000000	4.000000	29.000000	0.000000
3065.741626	0.080269	0.553275	0.246812	89.310158	-15.434723	50.334164	4.984098	0.000000	0.398452	0.000000	0.000000	0.000000	0.719231	-0.009877	-0.197915	0.000000	0.000000	4.000000	29.000000	0.000000
3065.744959	0.082916	0.553286	0.245998	89.310158	-15.434723	50.334164	4.984098	0.000000	0.398452	0.000000	0.000000	0.000000	0.794184	0.003107	-0.244436	0.000000	0.000000	4.000000	29.000000	0.000000
3065.748293	0.082916	0.553286	0.245998	89.310158	-15.434723	50.334164	4.984098	0.000000	0.398452	0.000000	0.000000	0.000000	0.794184	0.003107	-0.244436	0.000000	0.000000	4.000000	29.000000	0.000000
3065.751626	0.082916	0.553286	0.245998	89.073387	-70.182205	-5.038207	4.987986	0.000000	0.346406	0.000000	0.000000	0.000000	0.794184	0.003107	-0.244436	0.000000	0.000000	4.000000	29.000000	0.000000
3065.754959	0.085850	0.553326	0.245069	89.073387	-70.182205	-5.038207	4.987986	0.000000	0.346406	0.000000	0.000000	0.000000	0.880218	0.012135	-0.278546	0.000000	0.000000	4.000000	29.000000	0.000000
3065.758293	0.085850	0.553326	0.245069	89.073387	-70.182205	-5.038207	4.987986	0.000000	0.346406	0.000000	0.000000	0.000000	0.880218	0.012135	-0.278546	0.000000	0.000000	4.000000	29.000000	0.000000
3065.761626	0.085850	0.553326	0.245069	88.473251	-89.103798	-24.578365	4.991686	0.000000	0.288213	0.000000	0.000000	0.000000	0.880218	0.012135	-0.278546	0.000000	0.000000	4.000000	29.000000	0.000000
3065.764959	0.088964	0.553469	0.243995	88.473251	-89.103798	-24.578365	4.991686	0.000000	0.288213	0.000000	0.000000	0.000000	0.934085	0.043024	-0.322351	0.000000	0.000000	4.000000	29.000000	0.000000
3065.768293	0.088964	0.553469	0.243995	88.473251	-89.103798	-24.578365	4.991686	0.000000	0.288213	0.000000	0.000000	0.000000	0.934085	0.043024	-0.322351	0.000000	0.000000	4.000000	29.000000	0.000000
3065.771626	0.088964	0.553469	0.243995	87.837708	-95.338593	-31.438469	4.994893	0.000000	0.225929	0.000000	0.000000	0.000000	0.934085	0.043024	-0.322351	0.000000	0.000000	4.000000	29.000000	0.000000
3065.774959	0.092328	0.553762	0.242819	87.837708	-95.338593	-31.438469	4.994893	0.000000	0.225929	0.000000	0.000000	0.000000	1.009363	0.087855	-0.352761	0.000000	0.000000	4.000000	29.000000	0.000000
3065.778293	0.092328	0.553762	0.242819	87.837708	-95.338593	-31.438469	4.994893	0.000000	0.225929	0.000000	0.000000	0.000000	1.009363	0.087855	-0.352761	0.000000	0.000000	4.000000	29.000000	0.000000
3065.781626	0.092328	0.553762	0.242819	87.236145	-97.704353	-34.419327	4.997507	0.000000	0.157895	0.000000	0.000000	0.000000	1.009363	0.087855	-0.352761	0.000000	0.000000	4.000000	29.000000	0.000000
3065.784959	0.095839	0.554123	0.241531	87.236145	-97.704353	-34.419327	4.997507	0.000000	0.157895	0.000000	0.000000	0.000000	1.053281	0.108164	-0.386363	0.000000	0.000000	4.000000	29.000000	0.000000
3065.788293	0.095839	0.554123	0.241531	87.236145	-97.704353	-34.419327	4.997507	0.000000	0.157895	0.000000	0.000000	0.000000	1.053281	0.108164	-0.386363	0.000000	0.000000	4.000000	29.000000	0.000000
3065.791626	0.095839	0.554123	0.241531	86.684181	-98.291016	-35.606647	4.999258	0.000000	0.086123	0.000000	0.000000	0.000000	1.053281	0.108164	-0.386363	0.000000	0.000000	4.000000	29.000000	0.000000
3065.794959	0.099521	0.554623	0.240082	86.684181	-98.291016	-35.606647	4.999258	0.000000	0.086123	0.000000	0.000000	0.000000	1.104695	0.150109	-0.434573	0.000000	0.000000	4.000000	29.000000	0.000000
3065.798293	0.099521	0.554623	0.240082	86.684181	-98.291016	-35.606647	4.999258	0.000000	0.086123	0.000000	0.000000	0.000000	1.104695	0.150109	-0.434573	0.000000	0.000000	4.000000	29.000000	0.000000
3065.801626	0.099521	0.554623	0.240082	86.209663	-98.073189	-35.941910	4.999990	0.000000	0.009967	0.000000	0.000000	0.000000	1.104695	0.150109	-0.434573	0.000000	0.000000	4.000000	29.000000	0.000000
3065.804959	0.103308	0.555245	0.238497	86.209663	-98.073189	-35.941910	4.999990	0.000000	0.009967	0.000000	0.000000	0.000000	1.136104	0.186671	-0.475499	0.000000	0.000000	4.000000	29.000000	0.000000
3065.808293	0.103308	0.555245	0.238497	86.209663	-98.073189	-35.941910	4.999990	0.000000	0.009967	0.000000	0.000000	0.000000	1.136104	0.186671	-0.475499	0.000000	0.000000	4.000000	29.000000	0.000000
3065.811626	0.103308	0.555245	0.238497	85.814514	-97.644058	-35.414761	4.999519	0.000000	-0.069354	0.000000	0.000000	0.000000	1.136104	0.186671	-0.475499	0.000000	0.000000	4.000000	29.000000	0.000000
3065.814959	0.107133	0.556048	0.236791	85.814514	-97.644058	-35.414761	4.999519	0.000000	-0.069354	0.000000	0.000000	0.000000	1.147255	0.240901	-0.511914	0.000000	0.000000	4.000000	29.000000	0.000000
3065.818293	0.107133	0.556048	0.236791	85.814514	-97.644058	-35.414761	4.999519	0.000000	-0.069354	0.000000	0.000000	0.000000	1.147255	0.240901	-0.511914	0.000000	0.000000	4.000000	29.000000	0.000000
3065.821626	0.107133	0.556048	0.236791	85.500244	-97.492691	-32.873466	4.997733	0.000000	-0.150542	0.000000	0.000000	0.000000	1.147255	0.240901	-0.511914	0.000000	0.000000	4.000000	29.000000	0.000000
3065.824959	0.111018	0.557005	0.234912	85.500244	-97.492691	-32.873466	4.997733	0.000000	-0.150542	0.000000	0.000000	0.000000	1.165464	0.286984	-0.563522	0.000000	0.000000	4.000000	29.000000	0.000000
3065.828293	0.111018	0.557005	0.234912	85.500244	-97.492691	-32.873466	4.997733	0.000000	-0.150542	0.000000	0.000000	0.000000	1.165464	0.286984	-0.563522	0.000000	0.000000	4.000000	29.000000	0.000000
3065.831626	0.111018	0.557005	0.234912	85.258392	-97.725800	-28.953859	4.994510	0.000000	-0.234245	0.000000	0.000000	0.000000	1.165464	0.286984	-0.563522	0.000000	0.000000	4.000000	29.000000	0.000000
3065.834959	0.114962	0.558135	0.232872	85.258392	-97.725800	-28.953859	4.994510	0.000000	-0.234245	0.000000	0.000000	0.000000	1.183246	0.339025	-0.612056	0.000000	0.000000	4.000000	29.000000	0.000000
3065.838293	0.114962	0.558135	0.232872	85.258392	-97.725800	-28.953859	4.994510	0.000000	-0.234245	0.000000	0.000000	0.000000	1.183246	0.339025	-0.612056	0.000000	0.000000	4.000000	29.000000	0.000000
3065.841626	0.114962	0.558135	0.232872	85.134010	-97.870232	-24.586449	4.989712	0.000000	-0.320581	0.000000	0.000000	0.000000	1.183246	0.339025	-0.612056	0.000000	0.000000	4.000000	29.000000	0.000000
3065.844959	0.119000	0.559442	0.230693	85.134010	-97.870232	-24.586449	4.989712	0.000000	-0.320581	0.000000	0.000000	0.000000	1.211383	0.391913	-0.653785	0.000000	0.000000	4.000000	29.000000	0.000000
3065.848293	0.119000	0.559442	0.230693	85.134010	-97.870232	-24.586449	4.989712	0.000000	-0.320581	0.000000	0.000000	0.000000	1.211383	0.391913	-0.653785	0.000000	0.000000	4.000000	29.000000	0.000000
3065.851626	0.119000	0.559442	0.230693	85.164955	-98.288612	-21.355867	4.983129	0.000000	-0.410405	0.000000	0.000000	0.000000	1.211383	0.391913	-0.653785	0.000000	0.000000	4.000000	29.000000	0.000000
3065.854959	0.123088	0.560896	0.228333	85.164955	-98.288612	-21.355867	4.983129	0.000000	-0.410405	0.000000	0.000000	0.000000	1.226380	0.436475	-0.707873	0.000000	0.000000	4.000000	29.000000	0.000000
3065.858293	0.123088	0.560896	0.228333	85.164955	-98.288612	-21.355867	4.983129	0.000000	-0.410405	0.000000	0.000000	0.000000	1.226380	0.436475	-0.707873	0.000000	0.000000	4.000000	29.000000	0.000000
3065.861626	0.123088	0.560896	0.228333	85.331245	-99.068085	-19.802036	4.974634	0.000000	-0.503001	0.000000	0.000000	0.000000	1.226380	0.436475	-0.707873	0.000000	0.000000	4.000000	29.000000	0.000000
3065.864959	0.127349	0.562341	0.225758	85.331245	-99.068085	-19.802036	4.974634	0.000000	-0.503001	0.000000	0.000000	0.000000	1.278563	0.433419	-0.772612	0.000000	0.000000	4.000000	29.000000	0.000000
3065.868293	0.127349	0.562341	0.225758	85.331245	-99.068085	-19.802036	4.974634	0.000000	-0.503001	0.000000	0.000000	0.000000	1.278563	0.433419	-0.772612	0.000000	0.000000	4.000000	29.000000	0.000000
3065.871626	0.127349	0.562341	0.225758	85.597939	-100.480255	-20.142733	4.963709	0.000000	-0.601327	0.000000	0.000000	0.000000	1.278563	0.433419	-0.772612	0.000000	0.000000	4.000000	29.000000	0.000000
3065.874959	0.131777	0.563753	0.222949	85.597939	-100.480255	-20.142733	4.963709	0.000000	-0.601327	0.000000	0.000000	0.000000	1.328216	0.423496	-0.842575	0.000000	0.000000	4.000000	29.000000	0.000000
3065.878293	0.131777	0.563753	0.222949	85.597939	-100.480255	-20.142733	4.963709	0.000000	-0.601327	0.000000	0.000000	0.000000	1.328216	0.423496	-0.842575	0.000000	0.000000	4.000000	29.000000	0.000000
3065.881626	0.131777	0.563753	0.222949	85.894867	-102.524506	-21.792437	4.949975	0.000000	-0.705516	0.000000	0.000000	0.000000	1.328216	0.423496	-0.842575	0.000000	0.000000	4.000000	29.000000	0.000000
3065.884959	0.136333	0.565151	0.219922	85.894867	-102.524506	-21.792437	4.949975	0.000000	-0.705516	0.000000	0.000000	0.000000	1.366978	0.419561	-0.908216	0.000000	0.000000	4.000000	29.000000	0.000000
3065.888293	0.136333	0.565151	0.219922	85.894867	-102.524506	-21.792437	4.949975	0.000000	-0.705516	0.000000	0.000000	0.000000	1.366978	0.419561	-0.908216	0.000000	0.000000	4.000000	29.000000	0.000000
3065.891626	0.136333	0.565151	0.219922	86.161865	-104.900719	-24.339291	4.933129	0.000000	-0.815004	0.000000	0.000000	0.000000	1.366978	0.419561	-0.908216	0.000000	0.000000	4.000000	29.000000	0.000000
3065.894959	0.140985	0.566519	0.216697	86.161865	-104.900719	-24.339291	4.933129	0.000000	-0.815004	0.000000	0.000000	0.000000	1.395387	0.410295	-0.967591	0.000000	0.000000	4.000000	29.000000	0.000000
3065.898293	0.140985	0.566519	0.216697	86.161865	-104.900719	-24.339291	4.933129	0.000000	-0.815004	0.000000	0.000000	0.000000	1.395387	0.410295	-0.967591	0.000000	0.000000	4.000000	29.000000	0.000000
3065.901626	0.140985	0.566519	0.216697	86.364441	-107.365219	-27.082109	4.912900	0.000000	-0.929196	0.000000	0.000000	0.000000	1.395387	0.410295	-0.967591	0.000000	0.000000	4.000000	29.000000	0.000000
3065.904959	0.145649	0.567903	0.213228	86.364441	-107.365219	-27.082109	4.912900	0.000000	-0.929196	0.000000	0.000000	0.000000	1.399309	0.415235	-1.040632	0.000000	0.000000	4.000000	29.000000	0.000000
3065.908293	0.145649	0.567903	0.213228	86.364441	-107.365219	-27.082109	4.912900	0.000000	-0.929196	0.000000	0.000000	0.000000	1.399309	0.415235	-1.040632	0.000000	0.000000	4.000000	29.000000	0.000000
3065.911626	0.145649	0.567903	0.213228	86.498703	-109.675720	-29.501253	4.889212	0.000000	-1.046710	0.000000	0.000000	0.000000	1.399309	0.415235	-1.040632	0.000000	0.000000	4.000000	29.000000	0.000000
3065.914959	0.150326	0.569344	0.209538	86.498703	-109.675720	-29.501253	4.889212	0.000000	-1.046710	0.000000	0.000000	0.000000	1.402964	0.432213	-1.106888	0.000000	0.000000	4.000000	29.000000	0.000000
3065.918293	0.150326	0.569344	0.209538	86.498703	-109.675720	-29.501253	4.889212	0.000000	-1.046710	0.000000	0.000000	0.000000	1.402964	0.432213	-1.106888	0.000000	0.000000	4.000000	29.000000	0.000000
3065.921626	0.150326	0.569344	0.209538	86.600853	-112.224632	-31.555182	4.861745	0.000000	-1.167663	0.000000	0.000000	0.000000	1.402964	0.432213	-1.106888	0.000000	0.000000	4.000000	29.000000	0.000000
3065.924959	0.154932	0.570791	0.205583	86.600853	-112.224632	-31.555182	4.861745	0.000000	-1.167663	0.000000	0.000000	0.000000	1.381873	0.434017	-1.186636	0.000000	0.000000	4.000000	29.000000	0.000000
3065.928293	0.154932	0.570791	0.205583	86.600853	-112.224632	-31.555182	4.861745	0.000000	-1.167663	0.000000	0.000000	0.000000	1.381873	0.434017	-1.186636	0.000000	0.000000	4.000000	29.000000	0.000000
3065.931626	0.154932	0.570791	0.205583	86.718010	-115.802277	-33.467983	4.830532	0.000000	-1.290720	0.000000	0.000000	0.000000	1.381873	0.434017	-1.186636	0.000000	0.000000	4.000000	29.000000	0.000000
3065.934959	0.159483	0.572177	0.201314	86.718010	-115.802277	-33.467983	4.830532	0.000000	-1.290720	0.000000	0.000000	0.000000	1.365325	0.415796	-1.280667	0.000000	0.000000	4.000000	29.000000	0.000000
3065.938293	0.159483	0.572177	0.201314	86.718010	-115.802277	-33.467983	4.830532	0.000000	-1.290720	0.000000	0.000000	0.000000	1.365325	0.415796	-1.280667	0.000000	0.000000	4.000000	29.000000	0.000000
3065.941626	0.159483	0.572177	0.201314	86.846939	-120.204666	-35.554096	4.795064	0.000000	-1.416814	0.000000	0.000000	0.000000	1.365325	0.415796	-1.280667	0.000000	0.000000	4.000000	29.000000	0.000000
3065.944959	0.164161	0.573483	0.196701	86.846939	-120.204666	-35.554096	4.795064	0.000000	-1.416814	0.000000	0.000000	0.000000	1.403471	0.391992	-1.383844	0.000000	0.000000	4.000000	29.000000	0.000000
3065.948293	0.164161	0.573483	0.196701	86.846939	-120.204666	-35.554096	4.795064	0.000000	-1.416814	0.000000	0.000000	0.000000	1.403471	0.391992	-1.383844	0.000000	0.000000	4.000000	29.000000	0.000000
3065.951626	0.164161	0.573483	0.196701	87.124374	-121.646683	-35.259838	4.753510	0.000000	-1.550528	0.000000	0.000000	0.000000	1.403471	0.391992	-1.383844	0.000000	0.000000	4.000000	29.000000	0.000000
3065.954959	0.168919	0.574783	0.191856	87.124374	-121.646683	-35.259838	4.753510	0.000000	-1.550528	0.000000	0.000000	0.000000	1.427285	0.389956	-1.453573	0.000000	0.000000	4.000000	29.000000	0.000000
3065.958293	0.168919	0.574783	0.191856	87.124374	-121.646683	-35.259838	4.753510	0.000000	-1.550528	0.000000	0.000000	0.000000	1.427285	0.389956	-1.453573	0.000000	0.000000	4.000000	29.000000	0.000000
3065.961626	0.168919	0.574783	0.191856	87.745277	-110.803589	-23.945532	4.705604	0.000000	-1.690354	0.000000	0.000000	0.000000	1.427285	0.389956	-1.453573	0.000000	0.000000	4.000000	29.000000	0.000000
3065.964959	0.173892	0.576167	0.186947	87.745277	-110.803589	-23.945532	4.705604	0.000000	-1.690354	0.000000	0.000000	0.000000	1.491958	0.415135	-1.472675	0.000000	0.000000	4.000000	29.000000	0.000000
3065.968293	0.173892	0.576167	0.186947	87.745277	-110.803589	-23.945532	4.705604	0.000000	-1.690354	0.000000	0.000000	0.000000	1.491958	0.415135	-1.472675	0.000000	0.000000	4.000000	29.000000	0.000000
3065.971626	0.173892	0.576167	0.186947	88.126953	-77.644005	8.753085	4.649951	0.000000	-1.837922	0.000000	0.000000	0.000000	1.491958	0.415135	-1.472675	0.000000	0.000000	4.000000	29.000000	0.000000
3065.974959	0.179015	0.577540	0.181986	88.126953	-77.644005	8.753085	4.649951	0.000000	-1.837922	0.000000	0.000000	0.000000	1.536888	0.412043	-1.488175	0.000000	0.000000	4.000000	29.000000	0.000000
3065.978293	0.179015	0.577540	0.181986	88.126953	-77.644005	8.753085	4.649951	0.000000	-1.837922	0.000000	0.000000	0.000000	1.536888	0.412043	-1.488175	0.000000	0.000000	4.000000	29.000000	0.000000
3065.981626	0.179015	0.577540	0.181986	87.577553	-42.256207	43.663967	4.586360	0.000000	-1.991307	0.000000	0.000000	0.000000	1.536888	0.412043	-1.488175	0.000000	0.000000	4.000000	29.000000	0.000000
3065.984959	0.184133	0.578904	0.177015	87.577553	-42.256207	43.663967	4.586360	0.000000	-1.991307	0.000000	0.000000	0.000000	1.535555	0.409133	-1.491541	0.000000	0.000000	4.000000	29.000000	0.000000
3065.988293	0.184133	0.578904	0.177015	87.577553	-42.256207	43.663967	4.586360	0.000000	-1.991307	0.000000	0.000000	0.000000	1.535555	0.409133	-1.491541	0.000000	0.000000	4.000000	29.000000	0.000000
3065.991626	0.184133	0.578904	0.177015	86.418816	-25.287886	60.117500	4.515879	0.000000	-2.146356	0.000000	0.000000	0.000000	1.535555	0.409133	-1.491541	0.000000	0.000000	4.000000	29.000000	0.000000
3065.994959	0.189212	0.580181	0.172022	86.418816	-25.287886	60.117500	4.515879	0.000000	-2.146356	0.000000	0.000000	0.000000	1.523510	0.383008	-1.497881	0.000000	0.000000	4.000000	29.000000	0.000000
3065.998293	0.189212	0.580181	0.172022	86.418816	-25.287886	60.117500	4.515879	0.000000	-2.146356	0.000000	0.000000	0.000000	1.523510	0.383008	-1.497881	0.000000	0.000000	4.000000	29.000000	0.000000
3066.001626	0.189212	0.580181	0.172022	85.092720	-17.928640	67.315018	4.438611	0.000000	-2.301898	0.000000	0.000000	0.000000	1.523510	0.383008	-1.497881	0.000000	0.000000	4.000000	29.000000	0.000000
3066.004959	0.194195	0.581393	0.167040	85.092720	-17.928640	67.315018	4.438611	0.000000	-2.301898	0.000000	0.000000	0.000000	1.494912	0.363581	-1.494512	0.000000	0.000000	4.000000	29.000000	0.000000
3066.008293	0.194195	0.581393	0.167040	85.092720	-17.928640	67.315018	4.438611	0.000000	-2.301898	0.000000	0.000000	0.000000	1.494912	0.363581	-1.494512	0.000000	0.000000	4.000000	29.000000	0.000000
3066.011626	0.194195	0.581393	0.167040	83.807838	-14.149363	71.718239	4.355259	0.000000	-2.455956	0.000000	0.000000	0.000000	1.494912	0.363581	-1.494512	0.000000	0.000000	4.000000	29.000000	0.000000
3066.014959	0.198967	0.582449	0.162110	83.807838	-14.149363	71.718239	4.355259	0.000000	-2.455956	0.000000	0.000000	0.000000	1.431638	0.316917	-1.479001	0.000000	0.000000	4.000000	29.000000	0.000000
3066.018293	0.198967	0.582449	0.162110	83.807838	-14.149363	71.718239	4.355259	0.000000	-2.455956	0.000000	0.000000	0.000000	1.431638	0.316917	-1.479001	0.000000	0.000000	4.000000	29.000000	0.000000
3066.021626	0.198967	0.582449	0.162110	82.777130	-12.206652	74.856857	4.267583	0.000000	-2.605328	0.000000	0.000000	0.000000	1.431638	0.316917	-1.479001	0.000000	0.000000	4.000000	29.000000	0.000000
3066.024959	0.203697	0.583346	0.157147	82.777130	-12.206652	74.856857	4.267583	0.000000	-2.605328	0.000000	0.000000	0.000000	1.419113	0.268987	-1.488995	0.000000	0.000000	4.000000	29.000000	0.000000
3066.028293	0.203697	0.583346	0.157147	82.777130	-12.206652	74.856857	4.267583	0.000000	-2.605328	0.000000	0.000000	0.000000	1.419113	0.268987	-1.488995	0.000000	0.000000	4.000000	29.000000	0.000000
3066.031626	0.203697	0.583346	0.157147	82.259224	-12.173315	76.508629	4.173285	0.000000	-2.753851	0.000000	0.000000	0.000000	1.419113	0.268987	-1.488995	0.000000	0.000000	4.000000	29.000000	0.000000
3066.034959	0.208279	0.584036	0.152123	82.259224	-12.173315	76.508629	4.173285	0.000000	-2.753851	0.000000	0.000000	0.000000	1.374482	0.207090	-1.507231	0.000000	0.000000	4.000000	29.000000	0.000000
3066.038293	0.208279	0.584036	0.152123	82.259224	-12.173315	76.508629	4.173285	0.000000	-2.753851	0.000000	0.000000	0.000000	1.374482	0.207090	-1.507231	0.000000	0.000000	4.000000	29.000000	0.000000
3066.041626	0.208279	0.584036	0.152123	82.125603	-13.187418	77.485001	4.073475	0.000000	-2.899449	0.000000	0.000000	0.000000	1.374482	0.207090	-1.507231	0.000000	0.000000	4.000000	29.000000	0.000000
3066.044959	0.212736	0.584501	0.147017	82.125603	-13.187418	77.485001	4.073475	0.000000	-2.899449	0.000000	0.000000	0.000000	1.337052	0.139495	-1.531636	0.000000	0.000000	4.000000	29.000000	0.000000
3066.048293	0.212736	0.584501	0.147017	82.125603	-13.187418	77.485001	4.073475	0.000000	-2.899449	0.000000	0.000000	0.000000	1.337052	0.139495	-1.531636	0.000000	0.000000	4.000000	29.000000	0.000000
3066.051626	0.212736	0.584501	0.147017	82.149773	-14.425863	78.121429	3.967737	0.000000	-3.042543	0.000000	0.000000	0.000000	1.337052	0.139495	-1.531636	0.000000	0.000000	4.000000	29.000000	0.000000
3066.054959	0.217246	0.584875	0.141796	82.149773	-14.425863	78.121429	3.967737	0.000000	-3.042543	0.000000	0.000000	0.000000	1.353193	0.112264	-1.566445	0.000000	0.000000	4.000000	29.000000	0.000000
3066.058293	0.217246	0.584875	0.141796	82.149773	-14.425863	78.121429	3.967737	0.000000	-3.042543	0.000000	0.000000	0.000000	1.353193	0.112264	-1.566445	0.000000	0.000000	4.000000	29.000000	0.000000
3066.061626	0.217246	0.584875	0.141796	82.202003	-15.925323	77.689537	3.853328	0.000000	-3.186198	0.000000	0.000000	0.000000	1.353193	0.112264	-1.566445	0.000000	0.000000	4.000000	29.000000	0.000000
3066.064959	0.221683	0.585118	0.136472	82.202003	-15.925323	77.689537	3.853328	0.000000	-3.186198	0.000000	0.000000	0.000000	1.331122	0.072789	-1.597008	0.000000	0.000000	4.000000	29.000000	0.000000
3066.068293	0.221683	0.585118	0.136472	82.202003	-15.925323	77.689537	3.853328	0.000000	-3.186198	0.000000	0.000000	0.000000	1.331122	0.072789	-1.597008	0.000000	0.000000	4.000000	29.000000	0.000000
3066.071626	0.221683	0.585118	0.136472	82.192116	-17.939707	75.463875	3.731953	0.000000	-3.327540	0.000000	0.000000	0.000000	1.331122	0.072789	-1.597008	0.000000	0.000000	4.000000	29.000000	0.000000
3066.074959	0.225912	0.585306	0.131120	82.192116	-17.939707	75.463875	3.731953	0.000000	-3.327540	0.000000	0.000000	0.000000	1.268523	0.056391	-1.605559	0.000000	0.000000	4.000000	29.000000	0.000000
3066.078293	0.225912	0.585306	0.131120	82.192116	-17.939707	75.463875	3.731953	0.000000	-3.327540	0.000000	0.000000	0.000000	1.268523	0.056391	-1.605559	0.000000	0.000000	4.000000	29.000000	0.000000
3066.081626	0.225912	0.585306	0.131120	82.065285	-20.628525	71.923828	3.606437	0.000000	-3.463179	0.000000	0.000000	0.000000	1.268523	0.056391	-1.605559	0.000000	0.000000	4.000000	29.000000	0.000000
3066.084959	0.229949	0.585502	0.125783	82.065285	-20.628525	71.923828	3.606437	0.000000	-3.463179	0.000000	0.000000	0.000000	1.211026	0.058751	-1.601342	0.000000	0.000000	4.000000	29.000000	0.000000
3066.088293	0.229949	0.585502	0.125783	82.065285	-20.628525	71.923828	3.606437	0.000000	-3.463179	0.000000	0.000000	0.000000	1.211026	0.058751	-1.601342	0.000000	0.000000	4.000000	29.000000	0.000000
3066.091626	0.229949	0.585502	0.125783	81.867012	-23.471140	68.424042	3.477476	0.000000	-3.592653	0.000000	0.000000	0.000000	1.211026	0.058751	-1.601342	0.000000	0.000000	4.000000	29.000000	0.000000
3066.094959	0.233731	0.585664	0.120459	81.867012	-23.471140	68.424042	3.477476	0.000000	-3.592653	0.000000	0.000000	0.000000	1.134814	0.048644	-1.597195	0.000000	0.000000	4.000000	29.000000	0.000000
3066.098293	0.233731	0.585664	0.120459	81.867012	-23.471140	68.424042	3.477476	0.000000	-3.592653	0.000000	0.000000	0.000000	1.134814	0.048644	-1.597195	0.000000	0.000000	4.000000	29.000000	0.000000
3066.101626	0.233731	0.585664	0.120459	81.652306	-25.927895	66.005730	3.346364	0.000000	-3.715084	0.000000	0.000000	0.000000	1.134814	0.048644	-1.597195	0.000000	0.000000	4.000000	29.000000	0.000000
3066.104959	0.237324	0.585798	0.115067	81.652306	-25.927895	66.005730	3.346364	0.000000	-3.715084	0.000000	0.000000	0.000000	1.077661	0.040345	-1.617537	0.000000	0.000000	4.000000	29.000000	0.000000
3066.108293	0.237324	0.585798	0.115067	81.652306	-25.927895	66.005730	3.346364	0.000000	-3.715084	0.000000	0.000000	0.000000	1.077661	0.040345	-1.617537	0.000000	0.000000	4.000000	29.000000	0.000000
3066.111626	0.237324	0.585798	0.115067	81.438057	-27.682295	64.593796	3.211295	0.000000	-3.832438	0.000000	0.000000	0.000000	1.077661	0.040345	-1.617537	0.000000	0.000000	4.000000	29.000000	0.000000
3066.114959	0.240868	0.585891	0.109572	81.438057	-27.682295	64.593796	3.211295	0.000000	-3.832438	0.000000	0.000000	0.000000	1.063297	0.027965	-1.648412	0.000000	0.000000	4.000000	29.000000	0.000000
3066.118293	0.240868	0.585891	0.109572	81.438057	-27.682295	64.593796	3.211295	0.000000	-3.832438	0.000000	0.000000	0.000000	1.063297	0.027965	-1.648412	0.000000	0.000000	4.000000	29.000000	0.000000
3066.121626	0.240868	0.585891	0.109572	81.230209	-28.660955	63.667690	3.069846	0.000000	-3.946650	0.000000	0.000000	0.000000	1.063297	0.027965	-1.648412	0.000000	0.000000	4.000000	29.000000	0.000000
3066.124959	0.244258	0.585949	0.103957	81.230209	-28.660955	63.667690	3.069846	0.000000	-3.946650	0.000000	0.000000	0.000000	1.017093	0.017155	-1.684527	0.000000	0.000000	4.000000	29.000000	0.000000
3066.128293	0.244258	0.585949	0.103957	81.230209	-28.660955	63.667690	3.069846	0.000000	-3.946650	0.000000	0.000000	0.000000	1.017093	0.017155	-1.684527	0.000000	0.000000	4.000000	29.000000	0.000000
3066.131626	0.244258	0.585949	0.103957	81.006317	-28.897346	63.510414	2.923211	0.000000	-4.056457	0.000000	0.000000	0.000000	1.017093	0.017155	-1.684527	0.000000	0.000000	4.000000	29.000000	0.000000
3066.134959	0.247436	0.585915	0.098240	81.006317	-28.897346	63.510414	2.923211	0.000000	-4.056457	0.000000	0.000000	0.000000	0.953325	-0.009972	-1.715193	0.000000	0.000000	4.000000	29.000000	0.000000
3066.138293	0.247436	0.585915	0.098240	81.006317	-28.897346	63.510414	2.923211	0.000000	-4.056457	0.000000	0.000000	0.000000	0.953325	-0.009972	-1.715193	0.000000	0.000000	4.000000	29.000000	0.000000
3066.141626	0.247436	0.585915	0.098240	80.723244	-28.569132	64.186607	2.772506	0.000000	-4.160914	0.000000	0.000000	0.000000	0.953325	-0.009972	-1.715193	0.000000	0.000000	4.000000	29.000000	0.000000
3066.144959	0.250376	0.585883	0.092370	80.723244	-28.569132	64.186607	2.772506	0.000000	-4.160914	0.000000	0.000000	0.000000	0.882033	-0.009699	-1.760833	0.000000	0.000000	4.000000	29.000000	0.000000
3066.148293	0.250376	0.585883	0.092370	80.723244	-28.569132	64.186607	2.772506	0.000000	-4.160914	0.000000	0.000000	0.000000	0.882033	-0.009699	-1.760833	0.000000	0.000000	4.000000	29.000000	0.000000
3066.151626	0.250376	0.585883	0.092370	80.339325	-27.947388	65.475121	2.617017	0.000000	-4.260425	0.000000	0.000000	0.000000	0.882033	-0.009699	-1.760833	0.000000	0.000000	4.000000	29.000000	0.000000
3066.154959	0.252910	0.585771	0.086467	80.339325	-27.947388	65.475121	2.617017	0.000000	-4.260425	0.000000	0.000000	0.000000	0.760201	-0.033552	-1.770939	0.000000	0.000000	4.000000	29.000000	0.000000
3066.158293	0.252910	0.585771	0.086467	80.339325	-27.947388	65.475121	2.617017	0.000000	-4.260425	0.000000	0.000000	0.000000	0.760201	-0.033552	-1.770939	0.000000	0.000000	4.000000	29.000000	0.000000
3066.161626	0.252910	0.585771	0.086467	79.815170	-27.216064	66.995850	2.461143	0.000000	-4.352330	0.000000	0.000000	0.000000	0.760201	-0.033552	-1.770939	0.000000	0.000000	4.000000	29.000000	0.000000
3066.164959	0.255069	0.585669	0.080458	79.815170	-27.216064	66.995850	2.461143	0.000000	-4.352330	0.000000	0.000000	0.000000	0.647535	-0.030604	-1.802657	0.000000	0.000000	4.000000	29.000000	0.000000
3066.168293	0.255069	0.585669	0.080458	79.815170	-27.216064	66.995850	2.461143	0.000000	-4.352330	0.000000	0.000000	0.000000	0.647535	-0.030604	-1.802657	0.000000	0.000000	4.000000	29.000000	0.000000
3066.171626	0.255069	0.585669	0.080458	79.159317	-26.422947	68.298271	2.302768	0.000000	-4.438160	0.000000	0.000000	0.000000	0.647535	-0.030604	-1.802657	0.000000	0.000000	4.000000	29.000000	0.000000
3066.174959	0.256888	0.585558	0.074419	79.159317	-26.422947	68.298271	2.302768	0.000000	-4.438160	0.000000	0.000000	0.000000	0.545719	-0.033444	-1.811824	0.000000	0.000000	4.000000	29.000000	0.000000
3066.178293	0.256888	0.585558	0.074419	79.159317	-26.422947	68.298271	2.302768	0.000000	-4.438160	0.000000	0.000000	0.000000	0.545719	-0.033444	-1.811824	0.000000	0.000000	4.000000	29.000000	0.000000
3066.181626	0.256888	0.585558	0.074419	78.416428	-25.521280	69.300865	2.142870	0.000000	-4.517533	0.000000	0.000000	0.000000	0.545719	-0.033444	-1.811824	0.000000	0.000000	4.000000	29.000000	0.000000
3066.184959	0.258507	0.585395	0.068251	78.416428	-25.521280	69.300865	2.142870	0.000000	-4.517533	0.000000	0.000000	0.000000	0.485922	-0.048821	-1.850298	0.000000	0.000000	4.000000	29.000000	0.000000
3066.188293	0.258507	0.585395	0.068251	78.416428	-25.521280	69.300865	2.142870	0.000000	-4.517533	0.000000	0.000000	0.000000	0.485922	-0.048821	-1.850298	0.000000	0.000000	4.000000	29.000000	0.000000
3066.191626	0.258507	0.585395	0.068251	77.635201	-24.639509	69.858002	1.977414	0.000000	-4.592367	0.000000	0.000000	0.000000	0.485922	-0.048821	-1.850298	0.000000	0.000000	4.000000	29.000000	0.000000
3066.194959	0.260131	0.585113	0.061935	77.635201	-24.639509	69.858002	1.977414	0.000000	-4.592367	0.000000	0.000000	0.000000	0.486991	-0.084710	-1.894848	0.000000	0.000000	4.000000	29.000000	0.000000
3066.198293	0.260131	0.585113	0.061935	77.635201	-24.639509	69.858002	1.977414	0.000000	-4.592367	0.000000	0.000000	0.000000	0.486991	-0.084710	-1.894848	0.000000	0.000000	4.000000	29.000000	0.000000
3066.201626	0.260131	0.585113	0.061935	76.828178	-23.764481	70.286522	1.803679	0.000000	-4.663340	0.000000	0.000000	0.000000	0.486991	-0.084710	-1.894848	0.000000	0.000000	4.000000	29.000000	0.000000
3066.204959	0.261587	0.584732	0.055570	76.828178	-23.764481	70.286522	1.803679	0.000000	-4.663340	0.000000	0.000000	0.000000	0.436909	-0.114263	-1.909456	0.000000	0.000000	4.000000	29.000000	0.000000
3066.208293	0.261587	0.584732	0.055570	76.828178	-23.764481	70.286522	1.803679	0.000000	-4.663340	0.000000	0.000000	0.000000	0.436909	-0.114263	-1.909456	0.000000	0.000000	4.000000	29.000000	0.000000
3066.211626	0.261587	0.584732	0.055570	75.999420	-22.996271	70.904564	1.626045	0.000000	-4.728211	0.000000	0.000000	0.000000	0.436909	-0.114263	-1.909456	0.000000	0.000000	4.000000	29.000000	0.000000
3066.214959	0.262685	0.584364	0.049318	75.999420	-22.996271	70.904564	1.626045	0.000000	-4.728211	0.000000	0.000000	0.000000	0.329319	-0.110451	-1.875641	0.000000	0.000000	4.000000	29.000000	0.000000
3066.218293	0.262685	0.584364	0.049318	75.999420	-22.996271	70.904564	1.626045	0.000000	-4.728211	0.000000	0.000000	0.000000	0.329319	-0.110451	-1.875641	0.000000	0.000000	4.000000	29.000000	0.000000
3066.221626	0.262685	0.584364	0.049318	75.134865	-22.363976	71.744438	1.450567	0.000000	-4.784961	0.000000	0.000000	0.000000	0.329319	-0.110451	-1.875641	0.000000	0.000000	4.000000	29.000000	0.000000
3066.224959	0.263260	0.583988	0.043256	75.134865	-22.363976	71.744438	1.450567	0.000000	-4.784961	0.000000	0.000000	0.000000	0.172547	-0.112808	-1.818747	0.000000	0.000000	4.000000	29.000000	0.000000
3066.228293	0.263260	0.583988	0.043256	75.134865	-22.363976	71.744438	1.450567	0.000000	-4.784961	0.000000	0.000000	0.000000	0.172547	-0.112808	-1.818747	0.000000	0.000000	4.000000	29.000000	0.000000
3066.231626	0.263260	0.583988	0.043256	74.294014	-21.784016	72.499146	1.280562	0.000000	-4.833235	0.000000	0.000000	0.000000	0.172547	-0.112808	-1.818747	0.000000	0.000000	4.000000	29.000000	0.000000
3066.234959	0.263276	0.583606	0.037344	74.294014	-21.784016	72.499146	1.280562	0.000000	-4.833235	0.000000	0.000000	0.000000	0.004715	-0.114582	-1.773355	0.000000	0.000000	4.000000	29.000000	0.000000
3066.238293	0.263276	0.583606	0.037344	74.294014	-21.784016	72.499146	1.280562	0.000000	-4.833235	0.000000	0.000000	0.000000	0.004715	-0.114582	-1.773355	0.000000	0.000000	4.000000	29.000000	0.000000
3066.241626	0.263276	0.583606	0.037344	73.578201	-21.112150	73.160583	1.114813	0.000000	-4.874135	0.000000	0.000000	0.000000	0.004715	-0.114582	-1.773355	0.000000	0.000000	4.000000	29.000000	0.000000
3066.244959	0.262790	0.583188	0.031500	73.578201	-21.112150	73.160583	1.114813	0.000000	-4.874135	0.000000	0.000000	0.000000	-0.145611	-0.125297	-1.753275	0.000000	0.000000	4.000000	29.000000	0.000000
3066.248293	0.262790	0.583188	0.031500	73.578201	-21.112150	73.160583	1.114813	0.000000	-4.874135	0.000000	0.000000	0.000000	-0.145611	-0.125297	-1.753275	0.000000	0.000000	4.000000	29.000000	0.000000
3066.251626	0.262790	0.583188	0.031500	73.117699	-20.091843	73.951317	0.949888	0.000000	-4.908942	0.000000	0.000000	0.000000	-0.145611	-0.125297	-1.753275	0.000000	0.000000	4.000000	29.000000	0.000000
3066.254959	0.261910	0.582645	0.025624	73.117699	-20.091843	73.951317	0.949888	0.000000	-4.908942	0.000000	0.000000	0.000000	-0.264124	-0.162911	-1.762949	0.000000	0.000000	4.000000	29.000000	0.000000
3066.258293	0.261910	0.582645	0.025624	73.117699	-20.091843	73.951317	0.949888	0.000000	-4.908942	0.000000	0.000000	0.000000	-0.264124	-0.162911	-1.762949	0.000000	0.000000	4.000000	29.000000	0.000000
3066.261626	0.261910	0.582645	0.025624	72.925529	-18.496273	75.196693	0.781567	0.000000	-4.938537	0.000000	0.000000	0.000000	-0.264124	-0.162911	-1.762949	0.000000	0.000000	4.000000	29.000000	0.000000
3066.264959	0.260696	0.582003	0.019814	72.925529	-18.496273	75.196693	0.781567	0.000000	-4.938537	0.000000	0.000000	0.000000	-0.364231	-0.192456	-1.743005	0.000000	0.000000	4.000000	29.000000	0.000000
3066.268293	0.260696	0.582003	0.019814	72.925529	-18.496273	75.196693	0.781567	0.000000	-4.938537	0.000000	0.000000	0.000000	-0.364231	-0.192456	-1.743005	0.000000	0.000000	4.000000	29.000000	0.000000
3066.271626	0.260696	0.582003	0.019814	72.735107	-16.392582	76.995483	0.611863	0.000000	-4.962421	0.000000	0.000000	0.000000	-0.364231	-0.192456	-1.743005	0.000000	0.000000	4.000000	29.000000	0.000000
3066.274959	0.259211	0.581197	0.014009	72.735107	-16.392582	76.995483	0.611863	0.000000	-4.962421	0.000000	0.000000	0.000000	-0.445528	-0.241991	-1.741476	0.000000	0.000000	4.000000	29.000000	0.000000
3066.278293	0.259211	0.581197	0.014009	72.735107	-16.392582	76.995483	0.611863	0.000000	-4.962421	0.000000	0.000000	0.000000	-0.445528	-0.241991	-1.741476	0.000000	0.000000	4.000000	29.000000	0.000000
3066.281626	0.259211	0.581197	0.014009	72.442421	-14.107491	78.939629	0.438250	0.000000	-4.980756	0.000000	0.000000	0.000000	-0.445528	-0.241991	-1.741476	0.000000	0.000000	4.000000	29.000000	0.000000
3066.284959	0.257524	0.580254	0.008375	72.442421	-14.107491	78.939629	0.438250	0.000000	-4.980756	0.000000	0.000000	0.000000	-0.506035	-0.282753	-1.690179	0.000000	0.000000	4.000000	29.000000	0.000000
3066.288293	0.257524	0.580254	0.008375	72.442421	-14.107491	78.939629	0.438250	0.000000	-4.980756	0.000000	0.000000	0.000000	-0.506035	-0.282753	-1.690179	0.000000	0.000000	4.000000	29.000000	0.000000
3066.291626	0.257524	0.580254	0.008375	72.026527	-11.781296	80.855606	0.265451	0.000000	-4.992949	0.000000	0.000000	0.000000	-0.506035	-0.282753	-1.690179	0.000000	0.000000	4.000000	29.000000	0.000000
3066.294959	0.255703	0.579199	0.002967	72.026527	-11.781296	80.855606	0.265451	0.000000	-4.992949	0.000000	0.000000	0.000000	-0.546158	-0.316694	-1.622427	0.000000	0.000000	4.000000	29.000000	0.000000
3066.298293	0.255703	0.579199	0.002967	72.026527	-11.781296	80.855606	0.265451	0.000000	-4.992949	0.000000	0.000000	0.000000	-0.546158	-0.316694	-1.622427	0.000000	0.000000	4.000000	29.000000	0.000000
3066.301626	0.255703	0.579199	0.002967	71.440140	-9.496962	82.658501	0.095251	0.000000	-4.999093	0.000000	0.000000	0.000000	-0.546158	-0.316694	-1.622427	0.000000	0.000000	4.000000	29.000000	0.000000
3066.304959	0.253469	0.578177	-0.002022	71.440140	-9.496962	82.658501	0.095251	0.000000	-4.999093	0.000000	0.000000	0.000000	-0.670356	-0.306625	-1.496612	0.000000	0.000000	4.000000	29.000000	0.000000
3066.308293	0.253469	0.578177	-0.002022	71.440140	-9.496962	82.658501	0.095251	0.000000	-4.999093	0.000000	0.000000	0.000000	-0.670356	-0.306625	-1.496612	0.000000	0.000000	4.000000	29.000000	0.000000
3066.311626	0.253469	0.578177	-0.002022	70.741325	-7.366575	84.285721	-0.065871	0.000000	-4.999566	0.000000	0.000000	0.000000	-0.670356	-0.306625	-1.496612	0.000000	0.000000	4.000000	29.000000	0.000000
3066.314959	0.250681	0.577264	-0.006576	70.741325	-7.366575	84.285721	-0.065871	0.000000	-4.999566	0.000000	0.000000	0.000000	-0.836412	-0.273646	-1.366178	0.000000	0.000000	4.000000	29.000000	0.000000
3066.318293	0.250681	0.577264	-0.006576	70.741325	-7.366575	84.285721	-0.065871	0.000000	-4.999566	0.000000	0.000000	0.000000	-0.836412	-0.273646	-1.366178	0.000000	0.000000	4.000000	29.000000	0.000000
3066.321626	0.250681	0.577264	-0.006576	70.030357	-5.352263	85.858017	-0.218000	0.000000	-4.995245	0.000000	0.000000	0.000000	-0.836412	-0.273646	-1.366178	0.000000	0.000000	4.000000	29.000000	0.000000
3066.324959	0.247501	0.576432	-0.010847	70.030357	-5.352263	85.858017	-0.218000	0.000000	-4.995245	0.000000	0.000000	0.000000	-0.953958	-0.249598	-1.281250	0.000000	0.000000	4.000000	29.000000	0.000000
3066.328293	0.247501	0.576432	-0.010847	70.030357	-5.352263	85.858017	-0.218000	0.000000	-4.995245	0.000000	0.000000	0.000000	-0.953958	-0.249598	-1.281250	0.000000	0.000000	4.000000	29.000000	0.000000
3066.331626	0.247501	0.576432	-0.010847	69.411293	-3.310812	87.670479	-0.366695	0.000000	-4.986536	0.000000	0.000000	0.000000	-0.953958	-0.249598	-1.281250	0.000000	0.000000	4.000000	29.000000	0.000000
3066.334959	0.243963	0.575605	-0.015002	69.411293	-3.310812	87.670479	-0.366695	0.000000	-4.986536	0.000000	0.000000	0.000000	-1.061310	-0.248246	-1.246620	0.000000	0.000000	4.000000	29.000000	0.000000
3066.338293	0.243963	0.575605	-0.015002	69.411293	-3.310812	87.670479	-0.366695	0.000000	-4.986536	0.000000	0.000000	0.000000	-1.061310	-0.248246	-1.246620	0.000000	0.000000	4.000000	29.000000	0.000000
3066.341626	0.243963	0.575605	-0.015002	68.874786	-1.246218	89.729469	-0.518235	0.000000	-4.973071	0.000000	0.000000	0.000000	-1.061310	-0.248246	-1.246620	0.000000	0.000000	4.000000	29.000000	0.000000
3066.344959	0.240130	0.574772	-0.019053	68.874786	-1.246218	89.729469	-0.518235	0.000000	-4.973071	0.000000	0.000000	0.000000	-1.149880	-0.249938	-1.215192	0.000000	0.000000	4.000000	29.000000	0.000000
3066.348293	0.240130	0.574772	-0.019053	68.874786	-1.246218	89.729469	-0.518235	0.000000	-4.973071	0.000000	0.000000	0.000000	-1.149880	-0.249938	-1.215192	0.000000	0.000000	4.000000	29.000000	0.000000
3066.351626	0.240130	0.574772	-0.019053	68.364395	0.640527	91.687805	-0.673627	0.000000	-4.954415	0.000000	0.000000	0.000000	-1.149880	-0.249938	-1.215192	0.000000	0.000000	4.000000	29.000000	0.000000
3066.354959	0.236072	0.573932	-0.023040	68.364395	0.640527	91.687805	-0.673627	0.000000	-4.954415	0.000000	0.000000	0.000000	-1.217330	-0.251780	-1.196145	0.000000	0.000000	4.000000	29.000000	0.000000
3066.358293	0.236072	0.573932	-0.023040	68.364395	0.640527	91.687805	-0.673627	0.000000	-4.954415	0.000000	0.000000	0.000000	-1.217330	-0.251780	-1.196145	0.000000	0.000000	4.000000	29.000000	0.000000
3066.361626	0.236072	0.573932	-0.023040	67.860825	2.318287	93.491814	-0.834725	0.000000	-4.929831	0.000000	0.000000	0.000000	-1.217330	-0.251780	-1.196145	0.000000	0.000000	4.000000	29.000000	0.000000
3066.364959	0.231778	0.573069	-0.026907	67.860825	2.318287	93.491814	-0.834725	0.000000	-4.929831	0.000000	0.000000	0.000000	-1.288312	-0.258922	-1.160000	0.000000	0.000000	4.000000	29.000000	0.000000
3066.368293	0.231778	0.573069	-0.026907	67.860825	2.318287	93.491814	-0.834725	0.000000	-4.929831	0.000000	0.000000	0.000000	-1.288312	-0.258922	-1.160000	0.000000	0.000000	4.000000	29.000000	0.000000
3066.371626	0.231778	0.573069	-0.026907	67.354393	3.760961	95.064934	-1.000269	0.000000	-4.898924	0.000000	0.000000	0.000000	-1.288312	-0.258922	-1.160000	0.000000	0.000000	4.000000	29.000000	0.000000
3066.374959	0.227302	0.572211	-0.030620	67.354393	3.760961	95.064934	-1.000269	0.000000	-4.898924	0.000000	0.000000	0.000000	-1.342765	-0.257573	-1.113909	0.000000	0.000000	4.000000	29.000000	0.000000
3066.378293	0.227302	0.572211	-0.030620	67.354393	3.760961	95.064934	-1.000269	0.000000	-4.898924	0.000000	0.000000	0.000000	-1.342765	-0.257573	-1.113909	0.000000	0.000000	4.000000	29.000000	0.000000
3066.381626	0.227302	0.572211	-0.030620	66.840233	4.983556	96.402939	-1.169288	0.000000	-4.861354	0.000000	0.000000	0.000000	-1.342765	-0.257573	-1.113909	0.000000	0.000000	4.000000	29.000000	0.000000
3066.384959	0.222713	0.571341	-0.034164	66.840233	4.983556	96.402939	-1.169288	0.000000	-4.861354	0.000000	0.000000	0.000000	-1.376626	-0.260972	-1.063364	0.000000	0.000000	4.000000	29.000000	0.000000
3066.388293	0.222713	0.571341	-0.034164	66.840233	4.983556	96.402939	-1.169288	0.000000	-4.861354	0.000000	0.000000	0.000000	-1.376626	-0.260972	-1.063364	0.000000	0.000000	4.000000	29.000000	0.000000
3066.391626	0.222713	0.571341	-0.034164	66.349693	6.040785	97.602341	-1.341030	0.000000	-4.816808	0.000000	0.000000	0.000000	-1.376626	-0.260972	-1.063364	0.000000	0.000000	4.000000	29.000000	0.000000
3066.394959	0.218020	0.570425	-0.037586	66.349693	6.040785	97.602341	-1.341030	0.000000	-4.816808	0.000000	0.000000	0.000000	-1.407948	-0.274615	-1.026418	0.000000	0.000000	4.000000	29.000000	0.000000
3066.398293	0.218020	0.570425	-0.037586	66.349693	6.040785	97.602341	-1.341030	0.000000	-4.816808	0.000000	0.000000	0.000000	-1.407948	-0.274615	-1.026418	0.000000	0.000000	4.000000	29.000000	0.000000
3066.401626	0.218020	0.570425	-0.037586	65.876343	6.969315	98.706345	-1.517253	0.000000	-4.764236	0.000000	0.000000	0.000000	-1.407948	-0.274615	-1.026418	0.000000	0.000000	4.000000	29.000000	0.000000
3066.404959	0.213207	0.569467	-0.040878	65.876343	6.969315	98.706345	-1.517253	0.000000	-4.764236	0.000000	0.000000	0.000000	-1.443978	-0.287614	-0.987701	0.000000	0.000000	4.000000	29.000000	0.000000
3066.408293	0.213207	0.569467	-0.040878	65.876343	6.969315	98.706345	-1.517253	0.000000	-4.764236	0.000000	0.000000	0.000000	-1.443978	-0.287614	-0.987701	0.000000	0.000000	4.000000	29.000000	0.000000
3066.411626	0.213207	0.569467	-0.040878	65.421051	7.762043	99.722542	-1.698135	0.000000	-4.702801	0.000000	0.000000	0.000000	-1.443978	-0.287614	-0.987701	0.000000	0.000000	4.000000	29.000000	0.000000
3066.414959	0.208223	0.568520	-0.043959	65.421051	7.762043	99.722542	-1.698135	0.000000	-4.702801	0.000000	0.000000	0.000000	-1.495094	-0.284117	-0.924395	0.000000	0.000000	4.000000	29.000000	0.000000
3066.418293	0.208223	0.568520	-0.043959	65.421051	7.762043	99.722542	-1.698135	0.000000	-4.702801	0.000000	0.000000	0.000000	-1.495094	-0.284117	-0.924395	0.000000	0.000000	4.000000	29.000000	0.000000
3066.421626	0.208223	0.568520	-0.043959	65.003860	8.418085	100.678780	-1.881646	0.000000	-4.632430	0.000000	0.000000	0.000000	-1.495094	-0.284117	-0.924395	0.000000	0.000000	4.000000	29.000000	0.000000
3066.424959	0.202978	0.567575	-0.046835	65.003860	8.418085	100.678780	-1.881646	0.000000	-4.632430	0.000000	0.000000	0.000000	-1.573590	-0.283337	-0.862708	0.000000	0.000000	4.000000	29.000000	0.000000
3066.428293	0.202978	0.567575	-0.046835	65.003860	8.418085	100.678780	-1.881646	0.000000	-4.632430	0.000000	0.000000	0.000000	-1.573590	-0.283337	-0.862708	0.000000	0.000000	4.000000	29.000000	0.000000
3066.431626	0.202978	0.567575	-0.046835	64.613144	8.991553	101.649345	-2.069993	0.000000	-4.551387	0.000000	0.000000	0.000000	-1.573590	-0.283337	-0.862708	0.000000	0.000000	4.000000	29.000000	0.000000
3066.434959	0.197573	0.566644	-0.049516	64.613144	8.991553	101.649345	-2.069993	0.000000	-4.551387	0.000000	0.000000	0.000000	-1.621385	-0.279242	-0.804221	0.000000	0.000000	4.000000	29.000000	0.000000
3066.438293	0.197573	0.566644	-0.049516	64.613144	8.991553	101.649345	-2.069993	0.000000	-4.551387	0.000000	0.000000	0.000000	-1.621385	-0.279242	-0.804221	0.000000	0.000000	4.000000	29.000000	0.000000
3066.441626	0.197573	0.566644	-0.049516	64.237320	9.568476	102.750084	-2.262676	0.000000	-4.458733	0.000000	0.000000	0.000000	-1.621385	-0.279242	-0.804221	0.000000	0.000000	4.000000	29.000000	0.000000
3066.444959	0.192098	0.565746	-0.052029	64.237320	9.568476	102.750084	-2.262676	0.000000	-4.458733	0.000000	0.000000	0.000000	-1.642634	-0.269666	-0.753930	0.000000	0.000000	4.000000	29.000000	0.000000
3066.448293	0.192098	0.565746	-0.052029	64.237320	9.568476	102.750084	-2.262676	0.000000	-4.458733	0.000000	0.000000	0.000000	-1.642634	-0.269666	-0.753930	0.000000	0.000000	4.000000	29.000000	0.000000
3066.451626	0.192098	0.565746	-0.052029	63.851894	10.189837	103.979980	-2.459332	0.000000	-4.353353	0.000000	0.000000	0.000000	-1.642634	-0.269666	-0.753930	0.000000	0.000000	4.000000	29.000000	0.000000
3066.454959	0.186690	0.564855	-0.054435	63.851894	10.189837	103.979980	-2.459332	0.000000	-4.353353	0.000000	0.000000	0.000000	-1.622525	-0.267129	-0.721727	0.000000	0.000000	4.000000	29.000000	0.000000
3066.458293	0.186690	0.564855	-0.054435	63.851894	10.189837	103.979980	-2.459332	0.000000	-4.353353	0.000000	0.000000	0.000000	-1.622525	-0.267129	-0.721727	0.000000	0.000000	4.000000	29.000000	0.000000
3066.461626	0.186690	0.564855	-0.054435	63.437256	10.836939	104.617249	-2.658894	0.000000	-4.234416	0.000000	0.000000	0.000000	-1.622525	-0.267129	-0.721727	0.000000	0.000000	4.000000	29.000000	0.000000
3066.464959	0.181421	0.563985	-0.056719	63.437256	10.836939	104.617249	-2.658894	0.000000	-4.234416	0.000000	0.000000	0.000000	-1.580478	-0.261144	-0.685225	0.000000	0.000000	4.000000	29.000000	0.000000
3066.468293	0.181421	0.563985	-0.056719	63.437256	10.836939	104.617249	-2.658894	0.000000	-4.234416	0.000000	0.000000	0.000000	-1.580478	-0.261144	-0.685225	0.000000	0.000000	4.000000	29.000000	0.000000
3066.471626	0.181421	0.563985	-0.056719	62.992149	11.458632	104.483536	-2.835931	0.000000	-4.071067	0.000000	0.000000	0.000000	-1.580478	-0.261144	-0.685225	0.000000	0.000000	4.000000	29.000000	0.000000
3066.474959	0.176254	0.563125	-0.058907	62.992149	11.458632	104.483536	-2.835931	0.000000	-4.071067	0.000000	0.000000	0.000000	-1.550257	-0.257816	-0.656401	0.000000	0.000000	4.000000	29.000000	0.000000
3066.478293	0.176254	0.563125	-0.058907	62.992149	11.458632	104.483536	-2.835931	0.000000	-4.071067	0.000000	0.000000	0.000000	-1.550257	-0.257816	-0.656401	0.000000	0.000000	4.000000	29.000000	0.000000
3066.481626	0.176254	0.563125	-0.058907	62.514366	12.019911	104.079315	-2.945331	0.000000	-3.812690	0.000000	0.000000	0.000000	-1.550257	-0.257816	-0.656401	0.000000	0.000000	4.000000	29.000000	0.000000
3066.484959	0.171164	0.562262	-0.060836	62.514366	12.019911	104.079315	-2.945331	0.000000	-3.812690	0.000000	0.000000	0.000000	-1.526805	-0.258950	-0.578692	0.000000	0.000000	4.000000	29.000000	0.000000
3066.488293	0.171164	0.562262	-0.060836	62.514366	12.019911	104.079315	-2.945331	0.000000	-3.812690	0.000000	0.000000	0.000000	-1.526805	-0.258950	-0.578692	0.000000	0.000000	4.000000	29.000000	0.000000
3066.491626	0.171164	0.562262	-0.060836	62.010708	12.447524	103.639832	-3.041780	0.000000	-3.558223	0.000000	0.000000	0.000000	-1.526805	-0.258950	-0.578692	0.000000	0.000000	4.000000	29.000000	0.000000
3066.494959	0.165980	0.561472	-0.062379	62.010708	12.447524	103.639832	-3.041780	0.000000	-3.558223	0.000000	0.000000	0.000000	-1.555195	-0.237114	-0.462952	0.000000	0.000000	4.000000	29.000000	0.000000
3066.498293	0.165980	0.561472	-0.062379	62.010708	12.447524	103.639832	-3.041780	0.000000	-3.558223	0.000000	0.000000	0.000000	-1.555195	-0.237114	-0.462952	0.000000	0.000000	4.000000	29.000000	0.000000
3066.501626	0.165980	0.561472	-0.062379	61.471882	12.745169	103.133247	-3.118938	0.000000	-3.299024	0.000000	0.000000	0.000000	-1.555195	-0.237114	-0.462952	0.000000	0.000000	4.000000	29.000000	0.000000
3066.504959	0.160702	0.560869	-0.063474	61.471882	12.745169	103.133247	-3.118938	0.000000	-3.299024	0.000000	0.000000	0.000000	-1.583433	-0.180878	-0.328700	0.000000	0.000000	4.000000	29.000000	0.000000
3066.508293	0.160702	0.560869	-0.063474	61.471882	12.745169	103.133247	-3.118938	0.000000	-3.299024	0.000000	0.000000	0.000000	-1.583433	-0.180878	-0.328700	0.000000	0.000000	4.000000	29.000000	0.000000
3066.511626	0.160702	0.560869	-0.063474	60.913342	12.929838	102.454247	-3.173721	0.000000	-3.035118	0.000000	0.000000	0.000000	-1.583433	-0.180878	-0.328700	0.000000	0.000000	4.000000	29.000000	0.000000
3066.514959	0.155347	0.560530	-0.064010	60.913342	12.929838	102.454247	-3.173721	0.000000	-3.035118	0.000000	0.000000	0.000000	-1.606691	-0.101558	-0.160671	0.000000	0.000000	4.000000	29.000000	0.000000
3066.518293	0.155347	0.560530	-0.064010	60.913342	12.929838	102.454247	-3.173721	0.000000	-3.035118	0.000000	0.000000	0.000000	-1.606691	-0.101558	-0.160671	0.000000	0.000000	4.000000	29.000000	0.000000
3066.521626	0.155347	0.560530	-0.064010	60.351646	13.071953	101.766785	-3.200500	0.000000	-2.767336	0.000000	0.000000	0.000000	-1.606691	-0.101558	-0.160671	0.000000	0.000000	4.000000	29.000000	0.000000
3066.524959	0.149987	0.560439	-0.064041	60.351646	13.071953	101.766785	-3.200500	0.000000	-2.767336	0.000000	0.000000	0.000000	-1.608022	-0.027421	-0.009338	0.000000	0.000000	4.000000	29.000000	0.000000
3066.528293	0.149987	0.560439	-0.064041	60.351646	13.071953	101.766785	-3.200500	0.000000	-2.767336	0.000000	0.000000	0.000000	-1.608022	-0.027421	-0.009338	0.000000	0.000000	4.000000	29.000000	0.000000
3066.531626	0.149987	0.560439	-0.064041	59.799995	13.220833	101.205498	-3.202056	0.000000	-2.499333	0.000000	0.000000	0.000000	-1.608022	-0.027421	-0.009338	0.000000	0.000000	4.000000	29.000000	0.000000
3066.534959	0.144868	0.560595	-0.063664	59.799995	13.220833	101.205498	-3.202056	0.000000	-2.499333	0.000000	0.000000	0.000000	-1.535584	0.046811	0.113097	0.000000	0.000000	4.000000	29.000000	0.000000
3066.538293	0.144868	0.560595	-0.063664	59.799995	13.220833	101.205498	-3.202056	0.000000	-2.499333	0.000000	0.000000	0.000000	-1.535584	0.046811	0.113097	0.000000	0.000000	4.000000	29.000000	0.000000
3066.541626	0.144868	0.560595	-0.063664	59.264233	13.406322	100.841606	-3.183207	0.000000	-2.243402	0.000000	0.000000	0.000000	-1.535584	0.046811	0.113097	0.000000	0.000000	4.000000	29.000000	0.000000
3066.544959	0.140035	0.560904	-0.062938	59.264233	13.406322	100.841606	-3.183207	0.000000	-2.243402	0.000000	0.000000	0.000000	-1.449945	0.092631	0.217773	0.000000	0.000000	4.000000	29.000000	0.000000
3066.548293	0.140035	0.560904	-0.062938	59.264233	13.406322	100.841606	-3.183207	0.000000	-2.243402	0.000000	0.000000	0.000000	-1.449945	0.092631	0.217773	0.000000	0.000000	4.000000	29.000000	0.000000
3066.551626	0.140035	0.560904	-0.062938	58.922279	13.484977	100.469223	-3.146911	0.000000	-2.001745	0.000000	0.000000	0.000000	-1.449945	0.092631	0.217773	0.000000	0.000000	4.000000	29.000000	0.000000
3066.554959	0.135355	0.561300	-0.061891	58.922279	13.484977	100.469223	-3.146911	0.000000	-2.001745	0.000000	0.000000	0.000000	-1.403898	0.118896	0.314113	0.000000	0.000000	4.000000	29.000000	0.000000
3066.558293	0.135355	0.561300	-0.061891	58.922279	13.484977	100.469223	-3.146911	0.000000	-2.001745	0.000000	0.000000	0.000000	-1.403898	0.118896	0.314113	0.000000	0.000000	4.000000	29.000000	0.000000
3066.561626	0.135355	0.561300	-0.061891	59.318943	13.113298	99.640236	-3.094559	0.000000	-1.767762	0.000000	0.000000	0.000000	-1.403898	0.118896	0.314113	0.000000	0.000000	4.000000	29.000000	0.000000
3066.564959	0.130559	0.561584	-0.060667	59.318943	13.113298	99.640236	-3.094559	0.000000	-1.767762	0.000000	0.000000	0.000000	-1.438914	0.085293	0.367315	0.000000	0.000000	4.000000	29.000000	0.000000
3066.568293	0.130559	0.561584	-0.060667	59.318943	13.113298	99.640236	-3.094559	0.000000	-1.767762	0.000000	0.000000	0.000000	-1.438914	0.085293	0.367315	0.000000	0.000000	4.000000	29.000000	0.000000
3066.571626	0.130559	0.561584	-0.060667	60.094711	12.577601	98.375916	-3.033340	0.000000	-1.527942	0.000000	0.000000	0.000000	-1.438914	0.085293	0.367315	0.000000	0.000000	4.000000	29.000000	0.000000
3066.574959	0.125584	0.561847	-0.059180	60.094711	12.577601	98.375916	-3.033340	0.000000	-1.527942	0.000000	0.000000	0.000000	-1.492542	0.078881	0.446080	0.000000	0.000000	4.000000	29.000000	0.000000
3066.578293	0.125584	0.561847	-0.059180	60.094711	12.577601	98.375916	-3.033340	0.000000	-1.527942	0.000000	0.000000	0.000000	-1.492542	0.078881	0.446080	0.000000	0.000000	4.000000	29.000000	0.000000
3066.581626	0.125584	0.561847	-0.059180	60.880619	12.159022	97.100288	-2.958993	0.000000	-1.279185	0.000000	0.000000	0.000000	-1.492542	0.078881	0.446080	0.000000	0.000000	4.000000	29.000000	0.000000
3066.584959	0.120653	0.562201	-0.057347	60.880619	12.159022	97.100288	-2.958993	0.000000	-1.279185	0.000000	0.000000	0.000000	-1.479217	0.106060	0.549913	0.000000	0.000000	4.000000	29.000000	0.000000
3066.588293	0.120653	0.562201	-0.057347	60.880619	12.159022	97.100288	-2.958993	0.000000	-1.279185	0.000000	0.000000	0.000000	-1.479217	0.106060	0.549913	0.000000	0.000000	4.000000	29.000000	0.000000
3066.591626	0.120653	0.562201	-0.057347	61.604332	11.979764	96.135376	-2.867341	0.000000	-1.032649	0.000000	0.000000	0.000000	-1.479217	0.106060	0.549913	0.000000	0.000000	4.000000	29.000000	0.000000
3066.594959	0.115879	0.562652	-0.055228	61.604332	11.979764	96.135376	-2.867341	0.000000	-1.032649	0.000000	0.000000	0.000000	-1.432300	0.135248	0.635698	0.000000	0.000000	4.000000	29.000000	0.000000
3066.598293	0.115879	0.562652	-0.055228	61.604332	11.979764	96.135376	-2.867341	0.000000	-1.032649	0.000000	0.000000	0.000000	-1.432300	0.135248	0.635698	0.000000	0.000000	4.000000	29.000000	0.000000
3066.601626	0.115879	0.562652	-0.055228	62.267811	12.056250	95.750885	-2.761391	0.000000	-0.793932	0.000000	0.000000	0.000000	-1.432300	0.135248	0.635698	0.000000	0.000000	4.000000	29.000000	0.000000
3066.604959	0.111253	0.563235	-0.052875	62.267811	12.056250	95.750885	-2.761391	0.000000	-0.793932	0.000000	0.000000	0.000000	-1.387551	0.175115	0.705853	0.000000	0.000000	4.000000	29.000000	0.000000
3066.608293	0.111253	0.563235	-0.052875	62.267811	12.056250	95.750885	-2.761391	0.000000	-0.793932	0.000000	0.000000	0.000000	-1.387551	0.175115	0.705853	0.000000	0.000000	4.000000	29.000000	0.000000
3066.611626	0.111253	0.563235	-0.052875	62.900341	12.394108	95.974693	-2.643749	0.000000	-0.562674	0.000000	0.000000	0.000000	-1.387551	0.175115	0.705853	0.000000	0.000000	4.000000	29.000000	0.000000
3066.614959	0.106824	0.563958	-0.050229	62.900341	12.394108	95.974693	-2.643749	0.000000	-0.562674	0.000000	0.000000	0.000000	-1.328984	0.216689	0.793803	0.000000	0.000000	4.000000	29.000000	0.000000
3066.618293	0.106824	0.563958	-0.050229	62.900341	12.394108	95.974693	-2.643749	0.000000	-0.562674	0.000000	0.000000	0.000000	-1.328984	0.216689	0.793803	0.000000	0.000000	4.000000	29.000000	0.000000
3066.621626	0.106824	0.563958	-0.050229	63.645157	12.990352	96.602814	-2.511449	0.000000	-0.341177	0.000000	0.000000	0.000000	-1.328984	0.216689	0.793803	0.000000	0.000000	4.000000	29.000000	0.000000
3066.624959	0.102523	0.564770	-0.047421	63.645157	12.990352	96.602814	-2.511449	0.000000	-0.341177	0.000000	0.000000	0.000000	-1.290120	0.243698	0.842422	0.000000	0.000000	4.000000	29.000000	0.000000
3066.628293	0.102523	0.564770	-0.047421	63.645157	12.990352	96.602814	-2.511449	0.000000	-0.341177	0.000000	0.000000	0.000000	-1.290120	0.243698	0.842422	0.000000	0.000000	4.000000	29.000000	0.000000
3066.631626	0.102523	0.564770	-0.047421	64.602119	13.914374	97.383575	-2.371045	0.000000	-0.126157	0.000000	0.000000	0.000000	-1.290120	0.243698	0.842422	0.000000	0.000000	4.000000	29.000000	0.000000
3066.634959	0.098270	0.565650	-0.044423	64.602119	13.914374	97.383575	-2.371045	0.000000	-0.126157	0.000000	0.000000	0.000000	-1.276067	0.263975	0.899510	0.000000	0.000000	4.000000	29.000000	0.000000
3066.638293	0.098270	0.565650	-0.044423	64.602119	13.914374	97.383575	-2.371045	0.000000	-0.126157	0.000000	0.000000	0.000000	-1.276067	0.263975	0.899510	0.000000	0.000000	4.000000	29.000000	0.000000
3066.641626	0.098270	0.565650	-0.044423	65.671112	15.282467	98.318832	-2.221127	0.000000	0.086521	0.000000	0.000000	0.000000	-1.276067	0.263975	0.899510	0.000000	0.000000	4.000000	29.000000	0.000000
3066.644959	0.094180	0.566677	-0.041143	65.671112	15.282467	98.318832	-2.221127	0.000000	0.086521	0.000000	0.000000	0.000000	-1.226975	0.308140	0.983968	0.000000	0.000000	4.000000	29.000000	0.000000
3066.648293	0.094180	0.566677	-0.041143	65.671112	15.282467	98.318832	-2.221127	0.000000	0.086521	0.000000	0.000000	0.000000	-1.226975	0.308140	0.983968	0.000000	0.000000	4.000000	29.000000	0.000000
3066.651626	0.094180	0.566677	-0.041143	66.764198	17.174997	99.712921	-2.057132	0.000000	0.291017	0.000000	0.000000	0.000000	-1.226975	0.308140	0.983968	0.000000	0.000000	4.000000	29.000000	0.000000
3066.654959	0.090189	0.567870	-0.037547	66.764198	17.174997	99.712921	-2.057132	0.000000	0.291017	0.000000	0.000000	0.000000	-1.197296	0.357870	1.078614	0.000000	0.000000	4.000000	29.000000	0.000000
3066.658293	0.090189	0.567870	-0.037547	66.764198	17.174997	99.712921	-2.057132	0.000000	0.291017	0.000000	0.000000	0.000000	-1.197296	0.357870	1.078614	0.000000	0.000000	4.000000	29.000000	0.000000
3066.661626	0.090189	0.567870	-0.037547	67.901245	19.620384	101.960602	-1.877363	0.000000	0.490566	0.000000	0.000000	0.000000	-1.197296	0.357870	1.078614	0.000000	0.000000	4.000000	29.000000	0.000000
3066.664959	0.086217	0.569219	-0.033665	67.901245	19.620384	101.960602	-1.877363	0.000000	0.490566	0.000000	0.000000	0.000000	-1.191376	0.404856	1.164752	0.000000	0.000000	4.000000	29.000000	0.000000
3066.668293	0.086217	0.569219	-0.033665	67.901245	19.620384	101.960602	-1.877363	0.000000	0.490566	0.000000	0.000000	0.000000	-1.191376	0.404856	1.164752	0.000000	0.000000	4.000000	29.000000	0.000000
3066.671626	0.086217	0.569219	-0.033665	69.066383	22.569084	104.744179	-1.683238	0.000000	0.689129	0.000000	0.000000	0.000000	-1.191376	0.404856	1.164752	0.000000	0.000000	4.000000	29.000000	0.000000
3066.674959	0.082408	0.570780	-0.029471	69.066383	22.569084	104.744179	-1.683238	0.000000	0.689129	0.000000	0.000000	0.000000	-1.142913	0.468057	1.258037	0.000000	0.000000	4.000000	29.000000	0.000000
3066.678293	0.082408	0.570780	-0.029471	69.066383	22.569084	104.744179	-1.683238	0.000000	0.689129	0.000000	0.000000	0.000000	-1.142913	0.468057	1.258037	0.000000	0.000000	4.000000	29.000000	0.000000
3066.681626	0.082408	0.570780	-0.029471	70.274490	26.014841	107.877083	-1.473565	0.000000	0.879614	0.000000	0.000000	0.000000	-1.142913	0.468057	1.258037	0.000000	0.000000	4.000000	29.000000	0.000000
3066.684959	0.078853	0.572578	-0.024991	70.274490	26.014841	107.877083	-1.473565	0.000000	0.879614	0.000000	0.000000	0.000000	-1.066335	0.539405	1.344071	0.000000	0.000000	4.000000	29.000000	0.000000
3066.688293	0.078853	0.572578	-0.024991	70.274490	26.014841	107.877083	-1.473565	0.000000	0.879614	0.000000	0.000000	0.000000	-1.066335	0.539405	1.344071	0.000000	0.000000	4.000000	29.000000	0.000000
3066.691626	0.078853	0.572578	-0.024991	71.546570	30.176695	111.793594	-1.249553	0.000000	1.057337	0.000000	0.000000	0.000000	-1.066335	0.539405	1.344071	0.000000	0.000000	4.000000	29.000000	0.000000
3066.694959	0.075686	0.574622	-0.020179	71.546570	30.176695	111.793594	-1.249553	0.000000	1.057337	0.000000	0.000000	0.000000	-0.950070	0.613343	1.443626	0.000000	0.000000	4.000000	29.000000	0.000000
3066.698293	0.075686	0.574622	-0.020179	71.546570	30.176695	111.793594	-1.249553	0.000000	1.057337	0.000000	0.000000	0.000000	-0.950070	0.613343	1.443626	0.000000	0.000000	4.000000	29.000000	0.000000
3066.701626	0.075686	0.574622	-0.020179	72.915764	35.191502	116.730843	-1.008949	0.000000	1.215682	0.000000	0.000000	0.000000	-0.950070	0.613343	1.443626	0.000000	0.000000	4.000000	29.000000	0.000000
3066.704959	0.073152	0.576840	-0.015120	72.915764	35.191502	116.730843	-1.008949	0.000000	1.215682	0.000000	0.000000	0.000000	-0.760367	0.665307	1.517800	0.000000	0.000000	4.000000	29.000000	0.000000
3066.708293	0.073152	0.576840	-0.015120	72.915764	35.191502	116.730843	-1.008949	0.000000	1.215682	0.000000	0.000000	0.000000	-0.760367	0.665307	1.517800	0.000000	0.000000	4.000000	29.000000	0.000000
3066.711626	0.073152	0.576840	-0.015120	74.426483	41.230804	122.872101	-0.755982	0.000000	1.342409	0.000000	0.000000	0.000000	-0.760367	0.665307	1.517800	0.000000	0.000000	4.000000	29.000000	0.000000
3066.714959	0.071161	0.579126	-0.009897	74.426483	41.230804	122.872101	-0.755982	0.000000	1.342409	0.000000	0.000000	0.000000	-0.597176	0.685797	1.566846	0.000000	0.000000	4.000000	29.000000	0.000000
3066.718293	0.071161	0.579126	-0.009897	74.426483	41.230804	122.872101	-0.755982	0.000000	1.342409	0.000000	0.000000	0.000000	-0.597176	0.685797	1.566846	0.000000	0.000000	4.000000	29.000000	0.000000
3066.721626	0.071161	0.579126	-0.009897	76.036018	48.496517	130.092911	-0.494841	0.000000	1.441939	0.000000	0.000000	0.000000	-0.597176	0.685797	1.566846	0.000000	0.000000	4.000000	29.000000	0.000000
3066.724959	0.069745	0.581444	-0.004544	76.036018	48.496517	130.092911	-0.494841	0.000000	1.441939	0.000000	0.000000	0.000000	-0.424755	0.695335	1.605925	0.000000	0.000000	4.000000	29.000000	0.000000
3066.728293	0.069745	0.581444	-0.004544	76.036018	48.496517	130.092911	-0.494841	0.000000	1.441939	0.000000	0.000000	0.000000	-0.424755	0.695335	1.605925	0.000000	0.000000	4.000000	29.000000	0.000000
3066.731626	0.069745	0.581444	-0.004544	77.594185	57.696815	138.960114	-0.227187	0.000000	1.512731	0.000000	0.000000	0.000000	-0.424755	0.695335	1.605925	0.000000	0.000000	4.000000	29.000000	0.000000
3066.734959	0.068946	0.583690	0.000811	77.594185	57.696815	138.960114	-0.227187	0.000000	1.512731	0.000000	0.000000	0.000000	-0.239667	0.673791	1.606419	0.000000	0.000000	4.000000	29.000000	0.000000
3066.738293	0.068946	0.583690	0.000811	77.594185	57.696815	138.960114	-0.227187	0.000000	1.512731	0.000000	0.000000	0.000000	-0.239667	0.673791	1.606419	0.000000	0.000000	4.000000	29.000000	0.000000
3066.741626	0.068946	0.583690	0.000811	78.893173	69.372009	150.110809	0.040550	0.000000	1.552676	0.000000	0.000000	0.000000	-0.239667	0.673791	1.606419	0.000000	0.000000	4.000000	29.000000	0.000000
3066.744959	0.068860	0.585889	0.006063	78.893173	69.372009	150.110809	0.040550	0.000000	1.552676	0.000000	0.000000	0.000000	-0.025873	0.659676	1.575574	0.000000	0.000000	4.000000	29.000000	0.000000
3066.748293	0.068860	0.585889	0.006063	78.893173	69.372009	150.110809	0.040550	0.000000	1.552676	0.000000	0.000000	0.000000	-0.025873	0.659676	1.575574	0.000000	0.000000	4.000000	29.000000	0.000000
3066.751626	0.068860	0.585889	0.006063	79.746811	83.297905	163.373917	0.303145	0.000000	1.556988	0.000000	0.000000	0.000000	-0.025873	0.659676	1.575574	0.000000	0.000000	4.000000	29.000000	0.000000
3066.754959	0.069458	0.587964	0.011153	79.746811	83.297905	163.373917	0.303145	0.000000	1.556988	0.000000	0.000000	0.000000	0.179264	0.622646	1.527044	0.000000	0.000000	4.000000	29.000000	0.000000
3066.758293	0.069458	0.587964	0.011153	79.746811	83.297905	163.373917	0.303145	0.000000	1.556988	0.000000	0.000000	0.000000	0.179264	0.622646	1.527044	0.000000	0.000000	4.000000	29.000000	0.000000
3066.761626	0.069458	0.587964	0.011153	80.083870	98.741219	178.130264	0.557653	0.000000	1.527110	0.000000	0.000000	0.000000	0.179264	0.622646	1.527044	0.000000	0.000000	4.000000	29.000000	0.000000
3066.764959	0.070704	0.589942	0.015993	80.083870	98.741219	178.130264	0.557653	0.000000	1.527110	0.000000	0.000000	0.000000	0.373767	0.593351	1.452052	0.000000	0.000000	4.000000	29.000000	0.000000
3066.768293	0.070704	0.589942	0.015993	80.083870	98.741219	178.130264	0.557653	0.000000	1.527110	0.000000	0.000000	0.000000	0.373767	0.593351	1.452052	0.000000	0.000000	4.000000	29.000000	0.000000
3066.771626	0.070704	0.589942	0.015993	79.910225	114.299744	-166.438141	0.799661	0.000000	1.464816	0.000000	0.000000	0.000000	0.373767	0.593351	1.452052	0.000000	0.000000	4.000000	29.000000	0.000000
3066.774959	0.072562	0.591843	0.020517	79.910225	114.299744	-166.438141	0.799661	0.000000	1.464816	0.000000	0.000000	0.000000	0.557615	0.570275	1.357139	0.000000	0.000000	4.000000	29.000000	0.000000
3066.778293	0.072562	0.591843	0.020517	79.910225	114.299744	-166.438141	0.799661	0.000000	1.464816	0.000000	0.000000	0.000000	0.557615	0.570275	1.357139	0.000000	0.000000	4.000000	29.000000	0.000000
3066.781626	0.072562	0.591843	0.020517	79.310394	129.038864	-150.958206	1.025851	0.000000	1.371880	0.000000	0.000000	0.000000	0.557615	0.570275	1.357139	0.000000	0.000000	4.000000	29.000000	0.000000
3066.784959	0.075075	0.593711	0.024725	79.310394	129.038864	-150.958206	1.025851	0.000000	1.371880	0.000000	0.000000	0.000000	0.753794	0.560597	1.262458	0.000000	0.000000	4.000000	29.000000	0.000000
3066.788293	0.075075	0.593711	0.024725	79.310394	129.038864	-150.958206	1.025851	0.000000	1.371880	0.000000	0.000000	0.000000	0.753794	0.560597	1.262458	0.000000	0.000000	4.000000	29.000000	0.000000
3066.791626	0.075075	0.593711	0.024725	78.340240	142.258270	-136.385086	1.236261	0.000000	1.246247	0.000000	0.000000	0.000000	0.753794	0.560597	1.262458	0.000000	0.000000	4.000000	29.000000	0.000000
3066.794959	0.078261	0.595514	0.028488	78.340240	142.258270	-136.385086	1.236261	0.000000	1.246247	0.000000	0.000000	0.000000	0.955775	0.540891	1.128794	0.000000	0.000000	4.000000	29.000000	0.000000
3066.798293	0.078261	0.595514	0.028488	78.340240	142.258270	-136.385086	1.236261	0.000000	1.246247	0.000000	0.000000	0.000000	0.955775	0.540891	1.128794	0.000000	0.000000	4.000000	29.000000	0.000000
3066.801626	0.078261	0.595514	0.028488	77.078186	153.780701	-123.539993	1.424393	0.000000	1.086951	0.000000	0.000000	0.000000	0.955775	0.540891	1.128794	0.000000	0.000000	4.000000	29.000000	0.000000
3066.804959	0.082049	0.597255	0.031873	77.078186	153.780701	-123.539993	1.424393	0.000000	1.086951	0.000000	0.000000	0.000000	1.136496	0.522250	1.015682	0.000000	0.000000	4.000000	29.000000	0.000000
3066.808293	0.082049	0.597255	0.031873	77.078186	153.780701	-123.539993	1.424393	0.000000	1.086951	0.000000	0.000000	0.000000	1.136496	0.522250	1.015682	0.000000	0.000000	4.000000	29.000000	0.000000
3066.811626	0.082049	0.597255	0.031873	75.859093	163.300293	-113.373840	1.593673	0.000000	0.897535	0.000000	0.000000	0.000000	1.136496	0.522250	1.015682	0.000000	0.000000	4.000000	29.000000	0.000000
3066.814959	0.086474	0.598900	0.034746	75.859093	163.300293	-113.373840	1.593673	0.000000	0.897535	0.000000	0.000000	0.000000	1.327420	0.493457	0.861782	0.000000	0.000000	4.000000	29.000000	0.000000
3066.818293	0.086474	0.598900	0.034746	75.859093	163.300293	-113.373840	1.593673	0.000000	0.897535	0.000000	0.000000	0.000000	1.327420	0.493457	0.861782	0.000000	0.000000	4.000000	29.000000	0.000000
3066.821626	0.086474	0.598900	0.034746	75.200333	171.011292	-105.754105	1.737304	0.000000	0.676298	0.000000	0.000000	0.000000	1.327420	0.493457	0.861782	0.000000	0.000000	4.000000	29.000000	0.000000
3066.824959	0.091403	0.600487	0.037150	75.200333	171.011292	-105.754105	1.737304	0.000000	0.676298	0.000000	0.000000	0.000000	1.478794	0.476186	0.721181	0.000000	0.000000	4.000000	29.000000	0.000000
3066.828293	0.091403	0.600487	0.037150	75.200333	171.011292	-105.754105	1.737304	0.000000	0.676298	0.000000	0.000000	0.000000	1.478794	0.476186	0.721181	0.000000	0.000000	4.000000	29.000000	0.000000
3066.831626	0.091403	0.600487	0.037150	75.200333	171.011292	-105.754105	1.737304	0.000000	0.676298	0.000000	0.000000	0.000000	1.478794	0.476186	0.721181	0.000000	0.000000	4.000000	29.000000	0.000000
3066.834959	0.096751	0.601961	0.038890	74.909401	177.873947	-99.262848	1.857501	0.000000	0.429833	0.000000	0.000000	0.000000	1.604389	0.442076	0.522048	0.000000	0.000000	4.000000	29.000000	0.000000
3066.838293	0.096751	0.601961	0.038890	74.909401	177.873947	-99.262848	1.857501	0.000000	0.429833	0.000000	0.000000	0.000000	1.604389	0.442076	0.522048	0.000000	0.000000	4.000000	29.000000	0.000000
3066.841626	0.096751	0.601961	0.038890	74.686783	-175.630920	-92.745049	1.944509	0.000000	0.162435	0.000000	0.000000	0.000000	1.604389	0.442076	0.522048	0.000000	0.000000	4.000000	29.000000	0.000000
3066.844959	0.102541	0.603345	0.039879	74.686783	-175.630920	-92.745049	1.944509	0.000000	0.162435	0.000000	0.000000	0.000000	1.736827	0.415278	0.296659	0.000000	0.000000	4.000000	29.000000	0.000000
3066.848293	0.102541	0.603345	0.039879	74.686783	-175.630920	-92.745049	1.944509	0.000000	0.162435	0.000000	0.000000	0.000000	1.736827	0.415278	0.296659	0.000000	0.000000	4.000000	29.000000	0.000000
3066.851626	0.102541	0.603345	0.039879	74.431244	-169.419128	-85.752304	1.993952	0.000000	-0.127036	0.000000	0.000000	0.000000	1.736827	0.415278	0.296659	0.000000	0.000000	4.000000	29.000000	0.000000
3066.854959	0.108646	0.604651	0.040170	74.431244	-169.419128	-85.752304	1.993952	0.000000	-0.127036	0.000000	0.000000	0.000000	1.831586	0.391754	0.087170	0.000000	0.000000	4.000000	29.000000	0.000000
3066.858293	0.108646	0.604651	0.040170	74.431244	-169.419128	-85.752304	1.993952	0.000000	-0.127036	0.000000	0.000000	0.000000	1.831586	0.391754	0.087170	0.000000	0.000000	4.000000	29.000000	0.000000
3066.861626	0.108646	0.604651	0.040170	74.431244	-169.419128	-85.752304	1.993952	0.000000	-0.127036	0.000000	0.000000	0.000000	1.831586	0.391754	0.087170	0.000000	0.000000	4.000000	29.000000	0.000000
3066.864959	0.114946	0.605791	0.039738	74.128403	-163.406967	-78.550117	2.008480	0.000000	-0.432301	0.000000	0.000000	0.000000	1.889891	0.341867	-0.129444	0.000000	0.000000	4.000000	29.000000	0.000000
3066.868293	0.114946	0.605791	0.039738	74.128403	-163.406967	-78.550117	2.008480	0.000000	-0.432301	0.000000	0.000000	0.000000	1.889891	0.341867	-0.129444	0.000000	0.000000	4.000000	29.000000	0.000000
3066.871626	0.114946	0.605791	0.039738	73.804840	-157.391479	-71.652008	1.986906	0.000000	-0.747283	0.000000	0.000000	0.000000	1.889891	0.341867	-0.129444	0.000000	0.000000	4.000000	29.000000	0.000000
3066.874959	0.121502	0.606732	0.038721	73.804840	-157.391479	-71.652008	1.986906	0.000000	-0.747283	0.000000	0.000000	0.000000	1.966825	0.282414	-0.305091	0.000000	0.000000	4.000000	29.000000	0.000000
3066.878293	0.121502	0.606732	0.038721	73.804840	-157.391479	-71.652008	1.986906	0.000000	-0.747283	0.000000	0.000000	0.000000	1.966825	0.282414	-0.305091	0.000000	0.000000	4.000000	29.000000	0.000000
3066.881626	0.121502	0.606732	0.038721	73.804840	-157.391479	-71.652008	1.986906	0.000000	-0.747283	0.000000	0.000000	0.000000	1.966825	0.282414	-0.305091	0.000000	0.000000	4.000000	29.000000	0.000000
3066.884959	0.128225	0.607441	0.037226	73.523537	-151.195496	-65.487892	1.936058	0.000000	-1.075086	0.000000	0.000000	0.000000	2.016956	0.212544	-0.448503	0.000000	0.000000	4.000000	29.000000	0.000000
3066.888293	0.128225	0.607441	0.037226	73.523537	-151.195496	-65.487892	1.936058	0.000000	-1.075086	0.000000	0.000000	0.000000	2.016956	0.212544	-0.448503	0.000000	0.000000	4.000000	29.000000	0.000000
3066.891626	0.128225	0.607441	0.037226	73.523537	-151.195496	-65.487892	1.936058	0.000000	-1.075086	0.000000	0.000000	0.000000	2.016956	0.212544	-0.448503	0.000000	0.000000	4.000000	29.000000	0.000000
3066.894959	0.134996	0.607946	0.035332	73.258316	-144.904694	-59.675583	1.861307	0.000000	-1.411245	0.000000	0.000000	0.000000	2.031420	0.151654	-0.568309	0.000000	0.000000	4.000000	29.000000	0.000000
3066.898293	0.134996	0.607946	0.035332	73.258316	-144.904694	-59.675583	1.861307	0.000000	-1.411245	0.000000	0.000000	0.000000	2.031420	0.151654	-0.568309	0.000000	0.000000	4.000000	29.000000	0.000000
3066.901626	0.134996	0.607946	0.035332	72.928391	-138.782822	-53.913448	1.766589	0.000000	-1.749815	0.000000	0.000000	0.000000	2.031420	0.151654	-0.568309	0.000000	0.000000	4.000000	29.000000	0.000000
3066.904959	0.141735	0.608220	0.033064	72.928391	-138.782822	-53.913448	1.766589	0.000000	-1.749815	0.000000	0.000000	0.000000	2.021461	0.082143	-0.680215	0.000000	0.000000	4.000000	29.000000	0.000000
3066.908293	0.141735	0.608220	0.033064	72.928391	-138.782822	-53.913448	1.766589	0.000000	-1.749815	0.000000	0.000000	0.000000	2.021461	0.082143	-0.680215	0.000000	0.000000	4.000000	29.000000	0.000000
3066.911626	0.141735	0.608220	0.033064	72.928391	-138.782822	-53.913448	1.766589	0.000000	-1.749815	0.000000	0.000000	0.000000	2.021461	0.082143	-0.680215	0.000000	0.000000	4.000000	29.000000	0.000000
3066.914959	0.148383	0.608234	0.030447	72.526070	-132.989853	-47.729912	1.653220	0.000000	-2.086725	0.000000	0.000000	0.000000	1.994413	0.004152	-0.785251	0.000000	0.000000	4.000000	29.000000	0.000000
3066.918293	0.148383	0.608234	0.030447	72.526070	-132.989853	-47.729912	1.653220	0.000000	-2.086725	0.000000	0.000000	0.000000	1.994413	0.004152	-0.785251	0.000000	0.000000	4.000000	29.000000	0.000000
3066.921626	0.148383	0.608234	0.030447	72.080246	-127.664253	-41.082249	1.522345	0.000000	-2.419128	0.000000	0.000000	0.000000	1.994413	0.004152	-0.785251	0.000000	0.000000	4.000000	29.000000	0.000000
3066.924959	0.154691	0.607921	0.027534	72.080246	-127.664253	-41.082249	1.522345	0.000000	-2.419128	0.000000	0.000000	0.000000	1.892613	-0.093947	-0.873924	0.000000	0.000000	4.000000	29.000000	0.000000
3066.928293	0.154691	0.607921	0.027534	72.080246	-127.664253	-41.082249	1.522345	0.000000	-2.419128	0.000000	0.000000	0.000000	1.892613	-0.093947	-0.873924	0.000000	0.000000	4.000000	29.000000	0.000000
3066.931626	0.154691	0.607921	0.027534	71.649284	-122.932396	-34.127823	1.376691	0.000000	-2.734563	0.000000	0.000000	0.000000	1.892613	-0.093947	-0.873924	0.000000	0.000000	4.000000	29.000000	0.000000
3066.934959	0.160634	0.607325	0.024284	71.649284	-122.932396	-34.127823	1.376691	0.000000	-2.734563	0.000000	0.000000	0.000000	1.782895	-0.178581	-0.975064	0.000000	0.000000	4.000000	29.000000	0.000000
3066.938293	0.160634	0.607325	0.024284	71.649284	-122.932396	-34.127823	1.376691	0.000000	-2.734563	0.000000	0.000000	0.000000	1.782895	-0.178581	-0.975064	0.000000	0.000000	4.000000	29.000000	0.000000
3066.941626	0.160634	0.607325	0.024284	71.300804	-118.829132	-27.466934	1.214180	0.000000	-3.031713	0.000000	0.000000	0.000000	1.782895	-0.178581	-0.975064	0.000000	0.000000	4.000000	29.000000	0.000000
3066.944959	0.166242	0.606480	0.020751	71.300804	-118.829132	-27.466934	1.214180	0.000000	-3.031713	0.000000	0.000000	0.000000	1.682294	-0.253509	-1.059906	0.000000	0.000000	4.000000	29.000000	0.000000
3066.948293	0.166242	0.606480	0.020751	71.300804	-118.829132	-27.466934	1.214180	0.000000	-3.031713	0.000000	0.000000	0.000000	1.682294	-0.253509	-1.059906	0.000000	0.000000	4.000000	29.000000	0.000000
3066.951626	0.166242	0.606480	0.020751	71.173363	-115.168846	-22.074497	1.037529	0.000000	-3.312095	0.000000	0.000000	0.000000	1.682294	-0.253509	-1.059906	0.000000	0.000000	4.000000	29.000000	0.000000
3066.954959	0.171463	0.605509	0.016966	71.173363	-115.168846	-22.074497	1.037529	0.000000	-3.312095	0.000000	0.000000	0.000000	1.566462	-0.291417	-1.135369	0.000000	0.000000	4.000000	29.000000	0.000000
3066.958293	0.171463	0.605509	0.016966	71.173363	-115.168846	-22.074497	1.037529	0.000000	-3.312095	0.000000	0.000000	0.000000	1.566462	-0.291417	-1.135369	0.000000	0.000000	4.000000	29.000000	0.000000
3066.961626	0.171463	0.605509	0.016966	71.410439	-111.516579	-17.820347	0.848301	0.000000	-3.573172	0.000000	0.000000	0.000000	1.566462	-0.291417	-1.135369	0.000000	0.000000	4.000000	29.000000	0.000000
3066.964959	0.176173	0.604420	0.012960	71.410439	-111.516579	-17.820347	0.848301	0.000000	-3.573172	0.000000	0.000000	0.000000	1.412909	-0.326738	-1.201920	0.000000	0.000000	4.000000	29.000000	0.000000
3066.968293	0.176173	0.604420	0.012960	71.410439	-111.516579	-17.820347	0.848301	0.000000	-3.573172	0.000000	0.000000	0.000000	1.412909	-0.326738	-1.201920	0.000000	0.000000	4.000000	29.000000	0.000000
3066.971626	0.176173	0.604420	0.012960	72.010597	-107.745430	-13.891296	0.647981	0.000000	-3.808657	0.000000	0.000000	0.000000	1.412909	-0.326738	-1.201920	0.000000	0.000000	4.000000	29.000000	0.000000
3066.974959	0.180317	0.603303	0.008874	72.010597	-107.745430	-13.891296	0.647981	0.000000	-3.808657	0.000000	0.000000	0.000000	1.243022	-0.335147	-1.225813	0.000000	0.000000	4.000000	29.000000	0.000000
3066.978293	0.180317	0.603303	0.008874	72.010597	-107.745430	-13.891296	0.647981	0.000000	-3.808657	0.000000	0.000000	0.000000	1.243022	-0.335147	-1.225813	0.000000	0.000000	4.000000	29.000000	0.000000
3066.981626	0.180317	0.603303	0.008874	72.010597	-107.745430	-13.891296	0.647981	0.000000	-3.808657	0.000000	0.000000	0.000000	1.243022	-0.335147	-1.225813	0.000000	0.000000	4.000000	29.000000	0.000000
3066.984959	0.183781	0.602208	0.004683	72.879013	-103.915520	-9.758140	0.443679	0.000000	-4.015827	0.000000	0.000000	0.000000	1.039249	-0.328469	-1.257278	0.000000	0.000000	4.000000	29.000000	0.000000
3066.988293	0.183781	0.602208	0.004683	72.879013	-103.915520	-9.758140	0.443679	0.000000	-4.015827	0.000000	0.000000	0.000000	1.039249	-0.328469	-1.257278	0.000000	0.000000	4.000000	29.000000	0.000000
3066.991626	0.183781	0.602208	0.004683	72.879013	-103.915520	-9.758140	0.443679	0.000000	-4.015827	0.000000	0.000000	0.000000	1.039249	-0.328469	-1.257278	0.000000	0.000000	4.000000	29.000000	0.000000
3066.994959	0.186580	0.601126	0.000423	73.878265	-99.815407	-4.939916	0.234132	0.000000	-4.189035	0.000000	0.000000	0.000000	0.839731	-0.324578	-1.277985	0.000000	0.000000	4.000000	29.000000	0.000000
3066.998293	0.186580	0.601126	0.000423	73.878265	-99.815407	-4.939916	0.234132	0.000000	-4.189035	0.000000	0.000000	0.000000	0.839731	-0.324578	-1.277985	0.000000	0.000000	4.000000	29.000000	0.000000
3067.001626	0.186580	0.601126	0.000423	73.878265	-99.815407	-4.939916	0.234132	0.000000	-4.189035	0.000000	0.000000	0.000000	0.839731	-0.324578	-1.277985	0.000000	0.000000	4.000000	29.000000	0.000000
3067.004959	0.188727	0.600044	-0.003941	74.867416	-95.062950	0.548607	0.021135	0.000000	-4.328990	0.000000	0.000000	0.000000	0.644173	-0.324659	-1.309087	0.000000	0.000000	4.000000	29.000000	0.000000
3067.008293	0.188727	0.600044	-0.003941	74.867416	-95.062950	0.548607	0.021135	0.000000	-4.328990	0.000000	0.000000	0.000000	0.644173	-0.324659	-1.309087	0.000000	0.000000	4.000000	29.000000	0.000000
3067.011626	0.188727	0.600044	-0.003941	74.867416	-95.062950	0.548607	0.021135	0.000000	-4.328990	0.000000	0.000000	0.000000	0.644173	-0.324659	-1.309087	0.000000	0.000000	4.000000	29.000000	0.000000
3067.014959	0.190244	0.598898	-0.008364	75.795464	-89.671310	6.634057	-0.197046	0.000000	-4.436353	0.000000	0.000000	0.000000	0.455182	-0.343620	-1.326907	0.000000	0.000000	4.000000	29.000000	0.000000
3067.018293	0.190244	0.598898	-0.008364	75.795464	-89.671310	6.634057	-0.197046	0.000000	-4.436353	0.000000	0.000000	0.000000	0.455182	-0.343620	-1.326907	0.000000	0.000000	4.000000	29.000000	0.000000
3067.021626	0.190244	0.598898	-0.008364	75.795464	-89.671310	6.634057	-0.197046	0.000000	-4.436353	0.000000	0.000000	0.000000	0.455182	-0.343620	-1.326907	0.000000	0.000000	4.000000	29.000000	0.000000
3067.024959	0.191118	0.597658	-0.012893	76.661217	-83.312889	13.637601	-0.418197	0.000000	-4.512216	0.000000	0.000000	0.000000	0.261966	-0.371991	-1.358717	0.000000	0.000000	4.000000	29.000000	0.000000
3067.028293	0.191118	0.597658	-0.012893	76.661217	-83.312889	13.637601	-0.418197	0.000000	-4.512216	0.000000	0.000000	0.000000	0.261966	-0.371991	-1.358717	0.000000	0.000000	4.000000	29.000000	0.000000
3067.031626	0.191118	0.597658	-0.012893	76.661217	-83.312889	13.637601	-0.418197	0.000000	-4.512216	0.000000	0.000000	0.000000	0.261966	-0.371991	-1.358717	0.000000	0.000000	4.000000	29.000000	0.000000
3067.034959	0.191416	0.596308	-0.017500	77.451004	-75.666901	21.716705	-0.644650	0.000000	-4.555877	0.000000	0.000000	0.000000	0.089401	-0.404942	-1.382202	0.000000	0.000000	4.000000	29.000000	0.000000
3067.038293	0.191416	0.596308	-0.017500	77.451004	-75.666901	21.716705	-0.644650	0.000000	-4.555877	0.000000	0.000000	0.000000	0.089401	-0.404942	-1.382202	0.000000	0.000000	4.000000	29.000000	0.000000
3067.041626	0.191416	0.596308	-0.017500	77.451004	-75.666901	21.716705	-0.644650	0.000000	-4.555877	0.000000	0.000000	0.000000	0.089401	-0.404942	-1.382202	0.000000	0.000000	4.000000	29.000000	0.000000
3067.044959	0.191043	0.594849	-0.022141	78.106415	-66.289574	31.197184	-0.875017	0.000000	-4.570777	0.000000	0.000000	0.000000	-0.111614	-0.437878	-1.392208	0.000000	0.000000	4.000000	29.000000	0.000000
3067.048293	0.191043	0.594849	-0.022141	78.106415	-66.289574	31.197184	-0.875017	0.000000	-4.570777	0.000000	0.000000	0.000000	-0.111614	-0.437878	-1.392208	0.000000	0.000000	4.000000	29.000000	0.000000
3067.051626	0.191043	0.594849	-0.022141	78.106415	-66.289574	31.197184	-0.875017	0.000000	-4.570777	0.000000	0.000000	0.000000	-0.111614	-0.437878	-1.392208	0.000000	0.000000	4.000000	29.000000	0.000000
3067.054959	0.189993	0.593336	-0.026755	78.491913	-55.149075	42.118763	-1.107052	0.000000	-4.552175	0.000000	0.000000	0.000000	-0.315090	-0.453917	-1.384158	0.000000	0.000000	4.000000	29.000000	0.000000
3067.058293	0.189993	0.593336	-0.026755	78.491913	-55.149075	42.118763	-1.107052	0.000000	-4.552175	0.000000	0.000000	0.000000	-0.315090	-0.453917	-1.384158	0.000000	0.000000	4.000000	29.000000	0.000000
3067.061626	0.189993	0.593336	-0.026755	78.491913	-55.149075	42.118763	-1.107052	0.000000	-4.552175	0.000000	0.000000	0.000000	-0.315090	-0.453917	-1.384158	0.000000	0.000000	4.000000	29.000000	0.000000
3067.064959	0.188337	0.591836	-0.031274	78.461411	-42.831051	54.252262	-1.337745	0.000000	-4.499660	0.000000	0.000000	0.000000	-0.496855	-0.449943	-1.355602	0.000000	0.000000	4.000000	29.000000	0.000000
3067.068293	0.188337	0.591836	-0.031274	78.461411	-42.831051	54.252262	-1.337745	0.000000	-4.499660	0.000000	0.000000	0.000000	-0.496855	-0.449943	-1.355602	0.000000	0.000000	4.000000	29.000000	0.000000
3067.071626	0.188337	0.591836	-0.031274	78.461411	-42.831051	54.252262	-1.337745	0.000000	-4.499660	0.000000	0.000000	0.000000	-0.496855	-0.449943	-1.355602	0.000000	0.000000	4.000000	29.000000	0.000000
3067.074959	0.186171	0.590390	-0.035631	77.918686	-30.622601	66.400406	-1.563679	0.000000	-4.416850	0.000000	0.000000	0.000000	-0.649835	-0.433899	-1.307338	0.000000	0.000000	4.000000	29.000000	0.000000
3067.078293	0.186171	0.590390	-0.035631	77.918686	-30.622601	66.400406	-1.563679	0.000000	-4.416850	0.000000	0.000000	0.000000	-0.649835	-0.433899	-1.307338	0.000000	0.000000	4.000000	29.000000	0.000000
3067.081626	0.186171	0.590390	-0.035631	77.918686	-30.622601	66.400406	-1.563679	0.000000	-4.416850	0.000000	0.000000	0.000000	-0.649835	-0.433899	-1.307338	0.000000	0.000000	4.000000	29.000000	0.000000
3067.084959	0.183550	0.589037	-0.039745	76.856117	-19.540627	77.542809	-1.781569	0.000000	-4.308544	0.000000	0.000000	0.000000	-0.786317	-0.405860	-1.233978	0.000000	0.000000	4.000000	29.000000	0.000000
3067.088293	0.183550	0.589037	-0.039745	76.856117	-19.540627	77.542809	-1.781569	0.000000	-4.308544	0.000000	0.000000	0.000000	-0.786317	-0.405860	-1.233978	0.000000	0.000000	4.000000	29.000000	0.000000
3067.091626	0.183550	0.589037	-0.039745	76.856117	-19.540627	77.542809	-1.781569	0.000000	-4.308544	0.000000	0.000000	0.000000	-0.786317	-0.405860	-1.233978	0.000000	0.000000	4.000000	29.000000	0.000000
3067.094959	0.180500	0.587677	-0.043594	75.391693	-10.445352	86.822777	-1.987231	0.000000	-4.177491	0.000000	0.000000	0.000000	-0.914983	-0.407965	-1.154922	0.000000	0.000000	4.000000	29.000000	0.000000
3067.098293	0.180500	0.587677	-0.043594	75.391693	-10.445352	86.822777	-1.987231	0.000000	-4.177491	0.000000	0.000000	0.000000	-0.914983	-0.407965	-1.154922	0.000000	0.000000	4.000000	29.000000	0.000000
3067.101626	0.180500	0.587677	-0.043594	75.391693	-10.445352	86.822777	-1.987231	0.000000	-4.177491	0.000000	0.000000	0.000000	-0.914983	-0.407965	-1.154922	0.000000	0.000000	4.000000	29.000000	0.000000
3067.104959	0.177002	0.586329	-0.047157	73.640221	-3.302966	94.270859	-2.179718	0.000000	-4.024994	0.000000	0.000000	0.000000	-1.049379	-0.404298	-1.068885	0.000000	0.000000	4.000000	29.000000	0.000000
3067.108293	0.177002	0.586329	-0.047157	73.640221	-3.302966	94.270859	-2.179718	0.000000	-4.024994	0.000000	0.000000	0.000000	-1.049379	-0.404298	-1.068885	0.000000	0.000000	4.000000	29.000000	0.000000
3067.111626	0.177002	0.586329	-0.047157	73.640221	-3.302966	94.270859	-2.179718	0.000000	-4.024994	0.000000	0.000000	0.000000	-1.049379	-0.404298	-1.068885	0.000000	0.000000	4.000000	29.000000	0.000000
3067.114959	0.173167	0.584946	-0.050374	71.720474	2.209487	100.170486	-2.357866	0.000000	-3.850098	0.000000	0.000000	0.000000	-1.150351	-0.414935	-0.964934	0.000000	0.000000	4.000000	29.000000	0.000000
3067.118293	0.173167	0.584946	-0.050374	71.720474	2.209487	100.170486	-2.357866	0.000000	-3.850098	0.000000	0.000000	0.000000	-1.150351	-0.414935	-0.964934	0.000000	0.000000	4.000000	29.000000	0.000000
3067.121626	0.173167	0.584946	-0.050374	69.720306	6.479523	104.567276	-2.518688	0.000000	-3.658373	0.000000	0.000000	0.000000	-1.150351	-0.414935	-0.964934	0.000000	0.000000	4.000000	29.000000	0.000000
3067.124959	0.169092	0.583578	-0.053207	69.720306	6.479523	104.567276	-2.518688	0.000000	-3.658373	0.000000	0.000000	0.000000	-1.222665	-0.410300	-0.850045	0.000000	0.000000	4.000000	29.000000	0.000000
3067.128293	0.169092	0.583578	-0.053207	69.720306	6.479523	104.567276	-2.518688	0.000000	-3.658373	0.000000	0.000000	0.000000	-1.222665	-0.410300	-0.850045	0.000000	0.000000	4.000000	29.000000	0.000000
3067.131626	0.169092	0.583578	-0.053207	69.720306	6.479523	104.567276	-2.518688	0.000000	-3.658373	0.000000	0.000000	0.000000	-1.222665	-0.410300	-0.850045	0.000000	0.000000	4.000000	29.000000	0.000000
3067.134959	0.164919	0.582235	-0.055651	67.659668	9.872229	107.321022	-2.660362	0.000000	-3.454596	0.000000	0.000000	0.000000	-1.251747	-0.403100	-0.733083	0.000000	0.000000	4.000000	29.000000	0.000000
3067.138293	0.164919	0.582235	-0.055651	67.659668	9.872229	107.321022	-2.660362	0.000000	-3.454596	0.000000	0.000000	0.000000	-1.251747	-0.403100	-0.733083	0.000000	0.000000	4.000000	29.000000	0.000000
3067.141626	0.164919	0.582235	-0.055651	67.659668	9.872229	107.321022	-2.660362	0.000000	-3.454596	0.000000	0.000000	0.000000	-1.251747	-0.403100	-0.733083	0.000000	0.000000	4.000000	29.000000	0.000000
3067.144959	0.160663	0.580953	-0.057675	65.583138	12.600622	108.741776	-2.782543	0.000000	-3.245971	0.000000	0.000000	0.000000	-1.276951	-0.384594	-0.607238	0.000000	0.000000	4.000000	29.000000	0.000000
3067.148293	0.160663	0.580953	-0.057675	65.583138	12.600622	108.741776	-2.782543	0.000000	-3.245971	0.000000	0.000000	0.000000	-1.276951	-0.384594	-0.607238	0.000000	0.000000	4.000000	29.000000	0.000000
3067.151626	0.160663	0.580953	-0.057675	65.583138	12.600622	108.741776	-2.782543	0.000000	-3.245971	0.000000	0.000000	0.000000	-1.276951	-0.384594	-0.607238	0.000000	0.000000	4.000000	29.000000	0.000000
3067.154959	0.156387	0.579834	-0.059168	63.637878	14.776167	109.657066	-2.883749	0.000000	-3.033146	0.000000	0.000000	0.000000	-1.282906	-0.335487	-0.447973	0.000000	0.000000	4.000000	29.000000	0.000000
3067.158293	0.156387	0.579834	-0.059168	63.637878	14.776167	109.657066	-2.883749	0.000000	-3.033146	0.000000	0.000000	0.000000	-1.282906	-0.335487	-0.447973	0.000000	0.000000	4.000000	29.000000	0.000000
3067.161626	0.156387	0.579834	-0.059168	63.637878	14.776167	109.657066	-2.883749	0.000000	-3.033146	0.000000	0.000000	0.000000	-1.282906	-0.335487	-0.447973	0.000000	0.000000	4.000000	29.000000	0.000000
3067.164959	0.152076	0.578791	-0.060319	62.676815	16.133675	110.241692	-2.958411	0.000000	-2.819329	0.000000	0.000000	0.000000	-1.293160	-0.313107	-0.345213	0.000000	0.000000	4.000000	29.000000	0.000000
3067.168293	0.152076	0.578791	-0.060319	62.676815	16.133675	110.241692	-2.958411	0.000000	-2.819329	0.000000	0.000000	0.000000	-1.293160	-0.313107	-0.345213	0.000000	0.000000	4.000000	29.000000	0.000000
3067.171626	0.152076	0.578791	-0.060319	62.676815	16.133675	110.241692	-2.958411	0.000000	-2.819329	0.000000	0.000000	0.000000	-1.293160	-0.313107	-0.345213	0.000000	0.000000	4.000000	29.000000	0.000000
3067.174959	0.147861	0.578073	-0.060939	62.563633	17.094894	110.694893	-3.015947	0.000000	-2.603802	0.000000	0.000000	0.000000	-1.264522	-0.215208	-0.185950	0.000000	0.000000	4.000000	29.000000	0.000000
3067.178293	0.147861	0.578073	-0.060939	62.563633	17.094894	110.694893	-3.015947	0.000000	-2.603802	0.000000	0.000000	0.000000	-1.264522	-0.215208	-0.185950	0.000000	0.000000	4.000000	29.000000	0.000000
3067.181626	0.147861	0.578073	-0.060939	62.546379	18.139120	111.160606	-3.046939	0.000000	-2.393048	0.000000	0.000000	0.000000	-1.264522	-0.215208	-0.185950	0.000000	0.000000	4.000000	29.000000	0.000000
3067.184959	0.143981	0.577799	-0.060859	62.546379	18.139120	111.160606	-3.046939	0.000000	-2.393048	0.000000	0.000000	0.000000	-1.164010	-0.082366	0.023922	0.000000	0.000000	4.000000	29.000000	0.000000
3067.188293	0.143981	0.577799	-0.060859	62.546379	18.139120	111.160606	-3.046939	0.000000	-2.393048	0.000000	0.000000	0.000000	-1.164010	-0.082366	0.023922	0.000000	0.000000	4.000000	29.000000	0.000000
3067.191626	0.143981	0.577799	-0.060859	62.546379	18.139120	111.160606	-3.046939	0.000000	-2.393048	0.000000	0.000000	0.000000	-1.164010	-0.082366	0.023922	0.000000	0.000000	4.000000	29.000000	0.000000
3067.194959	0.140380	0.577884	-0.060176	62.568920	19.287468	111.452347	-3.042952	0.000000	-2.199046	0.000000	0.000000	0.000000	-1.080357	0.025612	0.205034	0.000000	0.000000	4.000000	29.000000	0.000000
3067.198293	0.140380	0.577884	-0.060176	62.568920	19.287468	111.452347	-3.042952	0.000000	-2.199046	0.000000	0.000000	0.000000	-1.080357	0.025612	0.205034	0.000000	0.000000	4.000000	29.000000	0.000000
3067.201626	0.140380	0.577884	-0.060176	62.568920	19.287468	111.452347	-3.042952	0.000000	-2.199046	0.000000	0.000000	0.000000	-1.080357	0.025612	0.205034	0.000000	0.000000	4.000000	29.000000	0.000000
3067.204959	0.136813	0.578155	-0.058990	62.873825	20.570671	111.892799	-3.008780	0.000000	-2.018986	0.000000	0.000000	0.000000	-1.069953	0.081195	0.355530	0.000000	0.000000	4.000000	29.000000	0.000000
3067.208293	0.136813	0.578155	-0.058990	62.873825	20.570671	111.892799	-3.008780	0.000000	-2.018986	0.000000	0.000000	0.000000	-1.069953	0.081195	0.355530	0.000000	0.000000	4.000000	29.000000	0.000000
3067.211626	0.136813	0.578155	-0.058990	62.873825	20.570671	111.892799	-3.008780	0.000000	-2.018986	0.000000	0.000000	0.000000	-1.069953	0.081195	0.355530	0.000000	0.000000	4.000000	29.000000	0.000000
3067.214959	0.133279	0.578498	-0.057585	63.609287	22.149899	113.068787	-2.949524	0.000000	-1.840661	0.000000	0.000000	0.000000	-1.060343	0.102993	0.421608	0.000000	0.000000	4.000000	29.000000	0.000000
3067.218293	0.133279	0.578498	-0.057585	63.609287	22.149899	113.068787	-2.949524	0.000000	-1.840661	0.000000	0.000000	0.000000	-1.060343	0.102993	0.421608	0.000000	0.000000	4.000000	29.000000	0.000000
3067.221626	0.133279	0.578498	-0.057585	63.609287	22.149899	113.068787	-2.949524	0.000000	-1.840661	0.000000	0.000000	0.000000	-1.060343	0.102993	0.421608	0.000000	0.000000	4.000000	29.000000	0.000000
3067.224959	0.129837	0.578980	-0.055880	64.566345	24.205633	115.305862	-2.879256	0.000000	-1.663937	0.000000	0.000000	0.000000	-1.032503	0.144466	0.511416	0.000000	0.000000	4.000000	29.000000	0.000000
3067.228293	0.129837	0.578980	-0.055880	64.566345	24.205633	115.305862	-2.879256	0.000000	-1.663937	0.000000	0.000000	0.000000	-1.032503	0.144466	0.511416	0.000000	0.000000	4.000000	29.000000	0.000000
3067.231626	0.129837	0.578980	-0.055880	64.566345	24.205633	115.305862	-2.879256	0.000000	-1.663937	0.000000	0.000000	0.000000	-1.032503	0.144466	0.511416	0.000000	0.000000	4.000000	29.000000	0.000000
3067.234959	0.126591	0.579617	-0.053986	65.523125	26.803761	118.342865	-2.794020	0.000000	-1.491853	0.000000	0.000000	0.000000	-0.973723	0.191036	0.568259	0.000000	0.000000	4.000000	29.000000	0.000000
3067.238293	0.126591	0.579617	-0.053986	65.523125	26.803761	118.342865	-2.794020	0.000000	-1.491853	0.000000	0.000000	0.000000	-0.973723	0.191036	0.568259	0.000000	0.000000	4.000000	29.000000	0.000000
3067.241626	0.126591	0.579617	-0.053986	65.523125	26.803761	118.342865	-2.794020	0.000000	-1.491853	0.000000	0.000000	0.000000	-0.973723	0.191036	0.568259	0.000000	0.000000	4.000000	29.000000	0.000000
3067.244959	0.123595	0.580316	-0.051983	66.416199	29.903732	121.737007	-2.699311	0.000000	-1.329566	0.000000	0.000000	0.000000	-0.898943	0.209739	0.600960	0.000000	0.000000	4.000000	29.000000	0.000000
3067.248293	0.123595	0.580316	-0.051983	66.416199	29.903732	121.737007	-2.699311	0.000000	-1.329566	0.000000	0.000000	0.000000	-0.898943	0.209739	0.600960	0.000000	0.000000	4.000000	29.000000	0.000000
3067.251626	0.123595	0.580316	-0.051983	66.416199	29.903732	121.737007	-2.699311	0.000000	-1.329566	0.000000	0.000000	0.000000	-0.898943	0.209739	0.600960	0.000000	0.000000	4.000000	29.000000	0.000000
3067.254959	0.120722	0.581012	-0.049928	67.253914	33.460556	125.233543	-2.599151	0.000000	-1.179743	0.000000	0.000000	0.000000	-0.861784	0.208986	0.616594	0.000000	0.000000	4.000000	29.000000	0.000000
3067.258293	0.120722	0.581012	-0.049928	67.253914	33.460556	125.233543	-2.599151	0.000000	-1.179743	0.000000	0.000000	0.000000	-0.861784	0.208986	0.616594	0.000000	0.000000	4.000000	29.000000	0.000000
3067.261626	0.120722	0.581012	-0.049928	67.253914	33.460556	125.233543	-2.496385	0.000000	-1.036112	0.000000	0.000000	0.000000	-0.861784	0.208986	0.616594	0.000000	0.000000	4.000000	29.000000	0.000000
3067.264959	0.117972	0.581723	-0.047893	68.052696	37.274353	128.726685	-2.496385	0.000000	-1.036112	0.000000	0.000000	0.000000	-0.825082	0.213141	0.610313	0.000000	0.000000	4.000000	29.000000	0.000000
3067.268293	0.117972	0.581723	-0.047893	68.052696	37.274353	128.726685	-2.496385	0.000000	-1.036112	0.000000	0.000000	0.000000	-0.825082	0.213141	0.610313	0.000000	0.000000	4.000000	29.000000	0.000000
3067.271626	0.117972	0.581723	-0.047893	68.808624	41.293098	132.384979	-2.394666	0.000000	-0.898598	0.000000	0.000000	0.000000	-0.825082	0.213141	0.610313	0.000000	0.000000	4.000000	29.000000	0.000000
3067.274959	0.115368	0.582488	-0.045872	68.808624	41.293098	132.384979	-2.394666	0.000000	-0.898598	0.000000	0.000000	0.000000	-0.781289	0.229627	0.606255	0.000000	0.000000	4.000000	29.000000	0.000000
3067.278293	0.115368	0.582488	-0.045872	68.808624	41.293098	132.384979	-2.394666	0.000000	-0.898598	0.000000	0.000000	0.000000	-0.781289	0.229627	0.606255	0.000000	0.000000	4.000000	29.000000	0.000000
3067.281626	0.115368	0.582488	-0.045872	68.808624	41.293098	132.384979	-2.394666	0.000000	-0.898598	0.000000	0.000000	0.000000	-0.781289	0.229627	0.606255	0.000000	0.000000	4.000000	29.000000	0.000000
3067.284959	0.113062	0.583411	-0.043770	69.489029	45.272213	136.232498	-2.293624	0.000000	-0.768383	0.000000	0.000000	0.000000	-0.691584	0.276740	0.630695	0.000000	0.000000	4.000000	29.000000	0.000000
3067.288293	0.113062	0.583411	-0.043770	69.489029	45.272213	136.232498	-2.293624	0.000000	-0.768383	0.000000	0.000000	0.000000	-0.691584	0.276740	0.630695	0.000000	0.000000	4.000000	29.000000	0.000000
3067.291626	0.113062	0.583411	-0.043770	69.489029	45.272213	136.232498	-2.293624	0.000000	-0.768383	0.000000	0.000000	0.000000	-0.691584	0.276740	0.630695	0.000000	0.000000	4.000000	29.000000	0.000000
3067.294959	0.111118	0.584533	-0.041588	70.227493	48.941490	139.953003	-2.188508	0.000000	-0.653119	0.000000	0.000000	0.000000	-0.583171	0.336702	0.654567	0.000000	0.000000	4.000000	29.000000	0.000000
3067.298293	0.111118	0.584533	-0.041588	70.227493	48.941490	139.953003	-2.188508	0.000000	-0.653119	0.000000	0.000000	0.000000	-0.583171	0.336702	0.654567	0.000000	0.000000	4.000000	29.000000	0.000000
3067.301626	0.111118	0.584533	-0.041588	70.227493	48.941490	139.953003	-2.188508	0.000000	-0.653119	0.000000	0.000000	0.000000	-0.583171	0.336702	0.654567	0.000000	0.000000	4.000000	29.000000	0.000000
3067.304959	0.109444	0.585787	-0.039277	71.160332	52.324478	143.258514	-2.079414	0.000000	-0.555924	0.000000	0.000000	0.000000	-0.502413	0.376057	0.693327	0.000000	0.000000	4.000000	29.000000	0.000000
3067.308293	0.109444	0.585787	-0.039277	71.160332	52.324478	143.258514	-2.079414	0.000000	-0.555924	0.000000	0.000000	0.000000	-0.502413	0.376057	0.693327	0.000000	0.000000	4.000000	29.000000	0.000000
3067.311626	0.109444	0.585787	-0.039277	71.160332	52.324478	143.258514	-2.079414	0.000000	-0.555924	0.000000	0.000000	0.000000	-0.502413	0.376057	0.693327	0.000000	0.000000	4.000000	29.000000	0.000000
3067.314959	0.108139	0.587059	-0.036943	72.221489	55.711403	146.199829	-1.963859	0.000000	-0.472189	0.000000	0.000000	0.000000	-0.391520	0.381622	0.700384	0.000000	0.000000	4.000000	29.000000	0.000000
3067.318293	0.108139	0.587059	-0.036943	72.221489	55.711403	146.199829	-1.963859	0.000000	-0.472189	0.000000	0.000000	0.000000	-0.391520	0.381622	0.700384	0.000000	0.000000	4.000000	29.000000	0.000000
3067.321626	0.108139	0.587059	-0.036943	72.221489	55.711403	146.199829	-1.963859	0.000000	-0.472189	0.000000	0.000000	0.000000	-0.391520	0.381622	0.700384	0.000000	0.000000	4.000000	29.000000	0.000000
3067.324959	0.107289	0.588235	-0.034683	73.473854	59.226048	148.901291	-1.847129	0.000000	-0.406936	0.000000	0.000000	0.000000	-0.255057	0.352842	0.677860	0.000000	0.000000	4.000000	29.000000	0.000000
3067.328293	0.107289	0.588235	-0.034683	73.473854	59.226048	148.901291	-1.847129	0.000000	-0.406936	0.000000	0.000000	0.000000	-0.255057	0.352842	0.677860	0.000000	0.000000	4.000000	29.000000	0.000000
3067.331626	0.107289	0.588235	-0.034683	73.473854	59.226048	148.901291	-1.847129	0.000000	-0.406936	0.000000	0.000000	0.000000	-0.255057	0.352842	0.677860	0.000000	0.000000	4.000000	29.000000	0.000000
3067.334959	0.106811	0.589252	-0.032593	74.901962	62.837837	151.391876	-1.734152	0.000000	-0.364426	0.000000	0.000000	0.000000	-0.143162	0.305225	0.626912	0.000000	0.000000	4.000000	29.000000	0.000000
3067.338293	0.106811	0.589252	-0.032593	74.901962	62.837837	151.391876	-1.734152	0.000000	-0.364426	0.000000	0.000000	0.000000	-0.143162	0.305225	0.626912	0.000000	0.000000	4.000000	29.000000	0.000000
3067.341626	0.106811	0.589252	-0.032593	76.465080	66.589684	153.796738	-1.629667	0.000000	-0.340566	0.000000	0.000000	0.000000	-0.143162	0.305225	0.626912	0.000000	0.000000	4.000000	29.000000	0.000000
3067.344959	0.106761	0.590144	-0.030740	76.465080	66.589684	153.796738	-1.629667	0.000000	-0.340566	0.000000	0.000000	0.000000	-0.015085	0.267671	0.555937	0.000000	0.000000	4.000000	29.000000	0.000000
3067.348293	0.106761	0.590144	-0.030740	76.465080	66.589684	153.796738	-1.629667	0.000000	-0.340566	0.000000	0.000000	0.000000	-0.015085	0.267671	0.555937	0.000000	0.000000	4.000000	29.000000	0.000000
3067.351626	0.106761	0.590144	-0.030740	76.465080	66.589684	153.796738	-1.629667	0.000000	-0.340566	0.000000	0.000000	0.000000	-0.015085	0.267671	0.555937	0.000000	0.000000	4.000000	29.000000	0.000000
3067.354959	0.107129	0.590995	-0.029099	78.164803	70.728928	156.396347	-1.537010	0.000000	-0.338052	0.000000	0.000000	0.000000	0.110333	0.255216	0.492491	0.000000	0.000000	4.000000	29.000000	0.000000
3067.358293	0.107129	0.590995	-0.029099	78.164803	70.728928	156.396347	-1.537010	0.000000	-0.338052	0.000000	0.000000	0.000000	0.110333	0.255216	0.492491	0.000000	0.000000	4.000000	29.000000	0.000000
3067.361626	0.107129	0.590995	-0.029099	78.164803	70.728928	156.396347	-1.537010	0.000000	-0.338052	0.000000	0.000000	0.000000	0.110333	0.255216	0.492491	0.000000	0.000000	4.000000	29.000000	0.000000
3067.364959	0.107804	0.591840	-0.027698	79.941223	75.412163	159.437378	-1.454929	0.000000	-0.356440	0.000000	0.000000	0.000000	0.202677	0.253468	0.420263	0.000000	0.000000	4.000000	29.000000	0.000000
3067.368293	0.107804	0.591840	-0.027698	79.941223	75.412163	159.437378	-1.454929	0.000000	-0.356440	0.000000	0.000000	0.000000	0.202677	0.253468	0.420263	0.000000	0.000000	4.000000	29.000000	0.000000
3067.371626	0.107804	0.591840	-0.027698	81.740341	81.105118	163.440262	-1.384885	0.000000	-0.390220	0.000000	0.000000	0.000000	0.202677	0.253468	0.420263	0.000000	0.000000	4.000000	29.000000	0.000000
3067.374959	0.108732	0.592722	-0.026514	81.740341	81.105118	163.440262	-1.384885	0.000000	-0.390220	0.000000	0.000000	0.000000	0.278268	0.264569	0.355098	0.000000	0.000000	4.000000	29.000000	0.000000
3067.378293	0.108732	0.592722	-0.026514	81.740341	81.105118	163.440262	-1.384885	0.000000	-0.390220	0.000000	0.000000	0.000000	0.278268	0.264569	0.355098	0.000000	0.000000	4.000000	29.000000	0.000000
3067.381626	0.108732	0.592722	-0.026514	81.740341	81.105118	163.440262	-1.384885	0.000000	-0.390220	0.000000	0.000000	0.000000	0.278268	0.264569	0.355098	0.000000	0.000000	4.000000	29.000000	0.000000
3067.384959	0.109937	0.593593	-0.025540	83.490372	88.193153	168.853363	-1.325702	0.000000	-0.436598	0.000000	0.000000	0.000000	0.361643	0.261214	0.292219	0.000000	0.000000	4.000000	29.000000	0.000000
3067.388293	0.109937	0.593593	-0.025540	83.490372	88.193153	168.853363	-1.325702	0.000000	-0.436598	0.000000	0.000000	0.000000	0.361643	0.261214	0.292219	0.000000	0.000000	4.000000	29.000000	0.000000
3067.391626	0.109937	0.593593	-0.025540	83.490372	88.193153	168.853363	-1.325702	0.000000	-0.436598	0.000000	0.000000	0.000000	0.361643	0.261214	0.292219	0.000000	0.000000	4.000000	29.000000	0.000000
3067.394959	0.111338	0.594409	-0.024765	85.089607	96.673790	175.759094	-1.276999	0.000000	-0.496871	0.000000	0.000000	0.000000	0.420097	0.244979	0.232378	0.000000	0.000000	4.000000	29.000000	0.000000
3067.398293	0.111338	0.594409	-0.024765	85.089607	96.673790	175.759094	-1.276999	0.000000	-0.496871	0.000000	0.000000	0.000000	0.420097	0.244979	0.232378	0.000000	0.000000	4.000000	29.000000	0.000000
3067.401626	0.111338	0.594409	-0.024765	85.089607	96.673790	175.759094	-1.276999	0.000000	-0.496871	0.000000	0.000000	0.000000	0.420097	0.244979	0.232378	0.000000	0.000000	4.000000	29.000000	0.000000
3067.404959	0.112843	0.595134	-0.024203	86.505760	105.435715	-176.913452	-1.238269	0.000000	-0.566888	0.000000	0.000000	0.000000	0.451436	0.217478	0.168849	0.000000	0.000000	4.000000	29.000000	0.000000
3067.408293	0.112843	0.595134	-0.024203	86.505760	105.435715	-176.913452	-1.238269	0.000000	-0.566888	0.000000	0.000000	0.000000	0.451436	0.217478	0.168849	0.000000	0.000000	4.000000	29.000000	0.000000
3067.411626	0.112843	0.595134	-0.024203	87.719894	114.511917	-169.153854	-1.210127	0.000000	-0.642127	0.000000	0.000000	0.000000	0.451436	0.217478	0.168849	0.000000	0.000000	4.000000	29.000000	0.000000
3067.414959	0.114500	0.595736	-0.023832	87.719894	114.511917	-169.153854	-1.210127	0.000000	-0.642127	0.000000	0.000000	0.000000	0.497326	0.180693	0.111184	0.000000	0.000000	4.000000	29.000000	0.000000
3067.418293	0.114500	0.595736	-0.023832	87.719894	114.511917	-169.153854	-1.210127	0.000000	-0.642127	0.000000	0.000000	0.000000	0.497326	0.180693	0.111184	0.000000	0.000000	4.000000	29.000000	0.000000
3067.421626	0.114500	0.595736	-0.023832	87.719894	114.511917	-169.153854	-1.210127	0.000000	-0.642127	0.000000	0.000000	0.000000	0.497326	0.180693	0.111184	0.000000	0.000000	4.000000	29.000000	0.000000
3067.424959	0.116273	0.596209	-0.023712	88.716408	129.169327	-155.651535	-1.191597	0.000000	-0.725015	0.000000	0.000000	0.000000	0.531749	0.141671	0.035965	0.000000	0.000000	4.000000	29.000000	0.000000
3067.428293	0.116273	0.596209	-0.023712	88.716408	129.169327	-155.651535	-1.191597	0.000000	-0.725015	0.000000	0.000000	0.000000	0.531749	0.141671	0.035965	0.000000	0.000000	4.000000	29.000000	0.000000
3067.431626	0.116273	0.596209	-0.023712	89.344490	171.987000	-113.780136	-1.185603	0.000000	-0.813640	0.000000	0.000000	0.000000	0.531749	0.141671	0.035965	0.000000	0.000000	4.000000	29.000000	0.000000
3067.434959	0.118143	0.596519	-0.023899	89.344490	171.987000	-113.780136	-1.185603	0.000000	-0.813640	0.000000	0.000000	0.000000	0.561041	0.093124	-0.056154	0.000000	0.000000	4.000000	29.000000	0.000000
3067.438293	0.118143	0.596519	-0.023899	89.344490	171.987000	-113.780136	-1.185603	0.000000	-0.813640	0.000000	0.000000	0.000000	0.561041	0.093124	-0.056154	0.000000	0.000000	4.000000	29.000000	0.000000
3067.441626	0.118143	0.596519	-0.023899	89.130920	-122.782707	-48.619213	-1.194962	0.000000	-0.907147	0.000000	0.000000	0.000000	0.561041	0.093124	-0.056154	0.000000	0.000000	4.000000	29.000000	0.000000
3067.444959	0.120143	0.596698	-0.024344	89.130920	-122.782707	-48.619213	-1.194962	0.000000	-0.907147	0.000000	0.000000	0.000000	0.600134	0.053812	-0.133577	0.000000	0.000000	4.000000	29.000000	0.000000
3067.448293	0.120143	0.596698	-0.024344	89.130920	-122.782707	-48.619213	-1.194962	0.000000	-0.907147	0.000000	0.000000	0.000000	0.600134	0.053812	-0.133577	0.000000	0.000000	4.000000	29.000000	0.000000
3067.451626	0.120143	0.596698	-0.024344	88.414398	-98.925781	-22.374357	-1.217225	0.000000	-1.007169	0.000000	0.000000	0.000000	0.600134	0.053812	-0.133577	0.000000	0.000000	4.000000	29.000000	0.000000
3067.454959	0.122150	0.596722	-0.025007	88.414398	-98.925781	-22.374357	-1.217225	0.000000	-1.007169	0.000000	0.000000	0.000000	0.601937	0.007112	-0.198839	0.000000	0.000000	4.000000	29.000000	0.000000
3067.458293	0.122150	0.596722	-0.025007	88.414398	-98.925781	-22.374357	-1.217225	0.000000	-1.007169	0.000000	0.000000	0.000000	0.601937	0.007112	-0.198839	0.000000	0.000000	4.000000	29.000000	0.000000
3067.461626	0.122150	0.596722	-0.025007	87.436928	-88.578949	-8.203849	-1.250364	0.000000	-1.107492	0.000000	0.000000	0.000000	0.601937	0.007112	-0.198839	0.000000	0.000000	4.000000	29.000000	0.000000
3067.464959	0.124139	0.596640	-0.025805	87.436928	-88.578949	-8.203849	-1.250364	0.000000	-1.107492	0.000000	0.000000	0.000000	0.596711	-0.024651	-0.239193	0.000000	0.000000	4.000000	29.000000	0.000000
3067.468293	0.124139	0.596640	-0.025805	87.436928	-88.578949	-8.203849	-1.250364	0.000000	-1.107492	0.000000	0.000000	0.000000	0.596711	-0.024651	-0.239193	0.000000	0.000000	4.000000	29.000000	0.000000
3067.471626	0.124139	0.596640	-0.025805	86.174744	-82.956360	0.760201	-1.290230	0.000000	-1.206944	0.000000	0.000000	0.000000	0.596711	-0.024651	-0.239193	0.000000	0.000000	4.000000	29.000000	0.000000
3067.474959	0.126111	0.596477	-0.026652	86.174744	-82.956360	0.760201	-1.290230	0.000000	-1.206944	0.000000	0.000000	0.000000	0.591690	-0.048754	-0.254146	0.000000	0.000000	4.000000	29.000000	0.000000
3067.478293	0.126111	0.596477	-0.026652	86.174744	-82.956360	0.760201	-1.290230	0.000000	-1.206944	0.000000	0.000000	0.000000	0.591690	-0.048754	-0.254146	0.000000	0.000000	4.000000	29.000000	0.000000
3067.481626	0.126111	0.596477	-0.026652	84.749763	-79.539711	6.340016	-1.332587	0.000000	-1.305558	0.000000	0.000000	0.000000	0.591690	-0.048754	-0.254146	0.000000	0.000000	4.000000	29.000000	0.000000
3067.484959	0.128034	0.596222	-0.027582	84.749763	-79.539711	6.340016	-1.332587	0.000000	-1.305558	0.000000	0.000000	0.000000	0.576845	-0.076621	-0.279021	0.000000	0.000000	4.000000	29.000000	0.000000
3067.488293	0.128034	0.596222	-0.027582	84.749763	-79.539711	6.340016	-1.332587	0.000000	-1.305558	0.000000	0.000000	0.000000	0.576845	-0.076621	-0.279021	0.000000	0.000000	4.000000	29.000000	0.000000
3067.491626	0.128034	0.596222	-0.027582	83.317513	-77.343185	9.633308	-1.379091	0.000000	-1.401699	0.000000	0.000000	0.000000	0.576845	-0.076621	-0.279021	0.000000	0.000000	4.000000	29.000000	0.000000
3067.494959	0.129981	0.595880	-0.028642	83.317513	-77.343185	9.633308	-1.379091	0.000000	-1.401699	0.000000	0.000000	0.000000	0.583969	-0.102666	-0.318140	0.000000	0.000000	4.000000	29.000000	0.000000
3067.498293	0.129981	0.595880	-0.028642	83.317513	-77.343185	9.633308	-1.379091	0.000000	-1.401699	0.000000	0.000000	0.000000	0.583969	-0.102666	-0.318140	0.000000	0.000000	4.000000	29.000000	0.000000
3067.501626	0.129981	0.595880	-0.028642	81.998222	-75.809708	11.443297	-1.432114	0.000000	-1.499027	0.000000	0.000000	0.000000	0.583969	-0.102666	-0.318140	0.000000	0.000000	4.000000	29.000000	0.000000
3067.504959	0.132016	0.595463	-0.029905	81.998222	-75.809708	11.443297	-1.432114	0.000000	-1.499027	0.000000	0.000000	0.000000	0.610509	-0.125107	-0.378884	0.000000	0.000000	4.000000	29.000000	0.000000
3067.508293	0.132016	0.595463	-0.029905	81.998222	-75.809708	11.443297	-1.432114	0.000000	-1.499027	0.000000	0.000000	0.000000	0.610509	-0.125107	-0.378884	0.000000	0.000000	4.000000	29.000000	0.000000
3067.511626	0.132016	0.595463	-0.029905	80.895447	-74.837349	12.299884	-1.495262	0.000000	-1.600779	0.000000	0.000000	0.000000	0.610509	-0.125107	-0.378884	0.000000	0.000000	4.000000	29.000000	0.000000
3067.514959	0.134042	0.594965	-0.031317	80.895447	-74.837349	12.299884	-1.495262	0.000000	-1.600779	0.000000	0.000000	0.000000	0.607794	-0.149241	-0.423622	0.000000	0.000000	4.000000	29.000000	0.000000
3067.518293	0.134042	0.594965	-0.031317	80.895447	-74.837349	12.299884	-1.495262	0.000000	-1.600779	0.000000	0.000000	0.000000	0.607794	-0.149241	-0.423622	0.000000	0.000000	4.000000	29.000000	0.000000
3067.521626	0.134042	0.594965	-0.031317	79.936440	-74.221596	12.517189	-1.565865	0.000000	-1.702078	0.000000	0.000000	0.000000	0.607794	-0.149241	-0.423622	0.000000	0.000000	4.000000	29.000000	0.000000
3067.524959	0.136066	0.594425	-0.032847	79.936440	-74.221596	12.517189	-1.565865	0.000000	-1.702078	0.000000	0.000000	0.000000	0.607375	-0.162179	-0.458866	0.000000	0.000000	4.000000	29.000000	0.000000
3067.528293	0.136066	0.594425	-0.032847	79.936440	-74.221596	12.517189	-1.565865	0.000000	-1.702078	0.000000	0.000000	0.000000	0.607375	-0.162179	-0.458866	0.000000	0.000000	4.000000	29.000000	0.000000
3067.531626	0.136066	0.594425	-0.032847	79.006981	-73.840141	12.102260	-1.642343	0.000000	-1.803308	0.000000	0.000000	0.000000	0.607375	-0.162179	-0.458866	0.000000	0.000000	4.000000	29.000000	0.000000
3067.534959	0.138024	0.593798	-0.034483	79.006981	-73.840141	12.102260	-1.642343	0.000000	-1.803308	0.000000	0.000000	0.000000	0.587391	-0.187861	-0.490972	0.000000	0.000000	4.000000	29.000000	0.000000
3067.538293	0.138024	0.593798	-0.034483	79.006981	-73.840141	12.102260	-1.642343	0.000000	-1.803308	0.000000	0.000000	0.000000	0.587391	-0.187861	-0.490972	0.000000	0.000000	4.000000	29.000000	0.000000
3067.541626	0.138024	0.593798	-0.034483	78.058197	-73.599365	11.223413	-1.724172	0.000000	-1.901206	0.000000	0.000000	0.000000	0.587391	-0.187861	-0.490972	0.000000	0.000000	4.000000	29.000000	0.000000
3067.544959	0.139730	0.593142	-0.036112	78.058197	-73.599365	11.223413	-1.724172	0.000000	-1.901206	0.000000	0.000000	0.000000	0.511735	-0.196856	-0.488654	0.000000	0.000000	4.000000	29.000000	0.000000
3067.548293	0.139730	0.593142	-0.036112	78.058197	-73.599365	11.223413	-1.724172	0.000000	-1.901206	0.000000	0.000000	0.000000	0.511735	-0.196856	-0.488654	0.000000	0.000000	4.000000	29.000000	0.000000
3067.551626	0.139730	0.593142	-0.036112	77.075790	-73.297119	10.396964	-1.805614	0.000000	-1.986495	0.000000	0.000000	0.000000	0.511735	-0.196856	-0.488654	0.000000	0.000000	4.000000	29.000000	0.000000
3067.554959	0.141193	0.592450	-0.037708	77.075790	-73.297119	10.396964	-1.805614	0.000000	-1.986495	0.000000	0.000000	0.000000	0.438895	-0.207531	-0.478591	0.000000	0.000000	4.000000	29.000000	0.000000
3067.558293	0.141193	0.592450	-0.037708	77.075790	-73.297119	10.396964	-1.805614	0.000000	-1.986495	0.000000	0.000000	0.000000	0.438895	-0.207531	-0.478591	0.000000	0.000000	4.000000	29.000000	0.000000
3067.561626	0.141193	0.592450	-0.037708	76.155380	-72.939270	9.917735	-1.885379	0.000000	-2.059644	0.000000	0.000000	0.000000	0.438895	-0.207531	-0.478591	0.000000	0.000000	4.000000	29.000000	0.000000
3067.564959	0.142398	0.591766	-0.039251	76.155380	-72.939270	9.917735	-1.885379	0.000000	-2.059644	0.000000	0.000000	0.000000	0.361625	-0.205389	-0.463095	0.000000	0.000000	4.000000	29.000000	0.000000
3067.568293	0.142398	0.591766	-0.039251	76.155380	-72.939270	9.917735	-1.885379	0.000000	-2.059644	0.000000	0.000000	0.000000	0.361625	-0.205389	-0.463095	0.000000	0.000000	4.000000	29.000000	0.000000
3067.571626	0.142398	0.591766	-0.039251	75.517342	-72.754013	10.012130	-1.962562	0.000000	-2.119915	0.000000	0.000000	0.000000	0.361625	-0.205389	-0.463095	0.000000	0.000000	4.000000	29.000000	0.000000
3067.574959	0.143341	0.591063	-0.040826	75.517342	-72.754013	10.012130	-1.962562	0.000000	-2.119915	0.000000	0.000000	0.000000	0.282922	-0.210776	-0.472414	0.000000	0.000000	4.000000	29.000000	0.000000
3067.578293	0.143341	0.591063	-0.040826	75.517342	-72.754013	10.012130	-1.962562	0.000000	-2.119915	0.000000	0.000000	0.000000	0.282922	-0.210776	-0.472414	0.000000	0.000000	4.000000	29.000000	0.000000
3067.581626	0.143341	0.591063	-0.040826	75.416893	-73.056686	10.496080	-2.041297	0.000000	-2.167068	0.000000	0.000000	0.000000	0.282922	-0.210776	-0.472414	0.000000	0.000000	4.000000	29.000000	0.000000
3067.584959	0.144091	0.590337	-0.042428	75.416893	-73.056686	10.496080	-2.041297	0.000000	-2.167068	0.000000	0.000000	0.000000	0.224750	-0.217922	-0.480526	0.000000	0.000000	4.000000	29.000000	0.000000
3067.588293	0.144091	0.590337	-0.042428	75.416893	-73.056686	10.496080	-2.041297	0.000000	-2.167068	0.000000	0.000000	0.000000	0.224750	-0.217922	-0.480526	0.000000	0.000000	4.000000	29.000000	0.000000
3067.591626	0.144091	0.590337	-0.042428	75.596367	-73.661812	10.940935	-2.121385	0.000000	-2.204527	0.000000	0.000000	0.000000	0.224750	-0.217922	-0.480526	0.000000	0.000000	4.000000	29.000000	0.000000
3067.594959	0.144790	0.589605	-0.044088	75.596367	-73.661812	10.940935	-2.121385	0.000000	-2.204527	0.000000	0.000000	0.000000	0.209765	-0.219508	-0.497982	0.000000	0.000000	4.000000	29.000000	0.000000
3067.598293	0.144790	0.589605	-0.044088	75.596367	-73.661812	10.940935	-2.121385	0.000000	-2.204527	0.000000	0.000000	0.000000	0.209765	-0.219508	-0.497982	0.000000	0.000000	4.000000	29.000000	0.000000
3067.601626	0.144790	0.589605	-0.044088	75.824234	-74.364761	10.824724	-2.204382	0.000000	-2.239488	0.000000	0.000000	0.000000	0.209765	-0.219508	-0.497982	0.000000	0.000000	4.000000	29.000000	0.000000
3067.604959	0.145316	0.588881	-0.045718	75.824234	-74.364761	10.824724	-2.204382	0.000000	-2.239488	0.000000	0.000000	0.000000	0.157812	-0.217379	-0.489170	0.000000	0.000000	4.000000	29.000000	0.000000
3067.608293	0.145316	0.588881	-0.045718	75.824234	-74.364761	10.824724	-2.204382	0.000000	-2.239488	0.000000	0.000000	0.000000	0.157812	-0.217379	-0.489170	0.000000	0.000000	4.000000	29.000000	0.000000
3067.611626	0.145316	0.588881	-0.045718	76.055145	-75.147957	10.250609	-2.285910	0.000000	-2.265790	0.000000	0.000000	0.000000	0.157812	-0.217379	-0.489170	0.000000	0.000000	4.000000	29.000000	0.000000
3067.614959	0.145592	0.588163	-0.047291	76.055145	-75.147957	10.250609	-2.285910	0.000000	-2.265790	0.000000	0.000000	0.000000	0.083006	-0.215290	-0.471864	0.000000	0.000000	4.000000	29.000000	0.000000
3067.618293	0.145592	0.588163	-0.047291	76.055145	-75.147957	10.250609	-2.285910	0.000000	-2.265790	0.000000	0.000000	0.000000	0.083006	-0.215290	-0.471864	0.000000	0.000000	4.000000	29.000000	0.000000
3067.621626	0.145592	0.588163	-0.047291	76.297958	-75.966095	9.708223	-2.364554	0.000000	-2.279624	0.000000	0.000000	0.000000	0.083006	-0.215290	-0.471864	0.000000	0.000000	4.000000	29.000000	0.000000
3067.624959	0.145686	0.587470	-0.048810	76.297958	-75.966095	9.708223	-2.364554	0.000000	-2.279624	0.000000	0.000000	0.000000	0.028153	-0.207787	-0.455755	0.000000	0.000000	4.000000	29.000000	0.000000
3067.628293	0.145686	0.587470	-0.048810	76.297958	-75.966095	9.708223	-2.364554	0.000000	-2.279624	0.000000	0.000000	0.000000	0.028153	-0.207787	-0.455755	0.000000	0.000000	4.000000	29.000000	0.000000
3067.631626	0.145686	0.587470	-0.048810	76.623367	-76.595032	9.562862	-2.440513	0.000000	-2.284317	0.000000	0.000000	0.000000	0.028153	-0.207787	-0.455755	0.000000	0.000000	4.000000	29.000000	0.000000
3067.634959	0.145582	0.586779	-0.050262	76.623367	-76.595032	9.562862	-2.440513	0.000000	-2.284317	0.000000	0.000000	0.000000	-0.031198	-0.207463	-0.435497	0.000000	0.000000	4.000000	29.000000	0.000000
3067.638293	0.145582	0.586779	-0.050262	76.623367	-76.595032	9.562862	-2.440513	0.000000	-2.284317	0.000000	0.000000	0.000000	-0.031198	-0.207463	-0.435497	0.000000	0.000000	4.000000	29.000000	0.000000
3067.641626	0.145582	0.586779	-0.050262	77.128426	-75.960381	10.757098	-2.513096	0.000000	-2.279117	0.000000	0.000000	0.000000	-0.031198	-0.207463	-0.435497	0.000000	0.000000	4.000000	29.000000	0.000000
3067.644959	0.145281	0.586143	-0.051590	77.128426	-75.960381	10.757098	-2.513096	0.000000	-2.279117	0.000000	0.000000	0.000000	-0.090449	-0.190891	-0.398541	0.000000	0.000000	4.000000	29.000000	0.000000
3067.648293	0.145281	0.586143	-0.051590	77.128426	-75.960381	10.757098	-2.513096	0.000000	-2.279117	0.000000	0.000000	0.000000	-0.090449	-0.190891	-0.398541	0.000000	0.000000	4.000000	29.000000	0.000000
3067.651626	0.145281	0.586143	-0.051590	77.765572	-73.870140	13.191875	-2.579520	0.000000	-2.264042	0.000000	0.000000	0.000000	-0.090449	-0.190891	-0.398541	0.000000	0.000000	4.000000	29.000000	0.000000
3067.654959	0.144880	0.585561	-0.052830	77.765572	-73.870140	13.191875	-2.579520	0.000000	-2.264042	0.000000	0.000000	0.000000	-0.120222	-0.174451	-0.371937	0.000000	0.000000	4.000000	29.000000	0.000000
3067.658293	0.144880	0.585561	-0.052830	77.765572	-73.870140	13.191875	-2.579520	0.000000	-2.264042	0.000000	0.000000	0.000000	-0.120222	-0.174451	-0.371937	0.000000	0.000000	4.000000	29.000000	0.000000
3067.661626	0.144880	0.585561	-0.052830	78.433006	-70.734459	16.680267	-2.641510	0.000000	-2.244005	0.000000	0.000000	0.000000	-0.120222	-0.174451	-0.371937	0.000000	0.000000	4.000000	29.000000	0.000000
3067.664959	0.144364	0.584980	-0.054030	78.433006	-70.734459	16.680267	-2.641510	0.000000	-2.244005	0.000000	0.000000	0.000000	-0.154922	-0.174244	-0.360069	0.000000	0.000000	4.000000	29.000000	0.000000
3067.668293	0.144364	0.584980	-0.054030	78.433006	-70.734459	16.680267	-2.641510	0.000000	-2.244005	0.000000	0.000000	0.000000	-0.154922	-0.174244	-0.360069	0.000000	0.000000	4.000000	29.000000	0.000000
3067.671626	0.144364	0.584980	-0.054030	79.052650	-67.026512	20.763029	-2.701521	0.000000	-2.218184	0.000000	0.000000	0.000000	-0.154922	-0.174244	-0.360069	0.000000	0.000000	4.000000	29.000000	0.000000
3067.674959	0.143694	0.584370	-0.055240	79.052650	-67.026512	20.763029	-2.701521	0.000000	-2.218184	0.000000	0.000000	0.000000	-0.201011	-0.183150	-0.363023	0.000000	0.000000	4.000000	29.000000	0.000000
3067.678293	0.143694	0.584370	-0.055240	79.052650	-67.026512	20.763029	-2.701521	0.000000	-2.218184	0.000000	0.000000	0.000000	-0.201011	-0.183150	-0.363023	0.000000	0.000000	4.000000	29.000000	0.000000
3067.681626	0.143694	0.584370	-0.055240	79.569740	-62.852310	25.302126	-2.762025	0.000000	-2.184683	0.000000	0.000000	0.000000	-0.201011	-0.183150	-0.363023	0.000000	0.000000	4.000000	29.000000	0.000000
3067.684959	0.142853	0.583794	-0.056451	79.569740	-62.852310	25.302126	-2.762025	0.000000	-2.184683	0.000000	0.000000	0.000000	-0.252088	-0.172695	-0.363193	0.000000	0.000000	4.000000	29.000000	0.000000
3067.688293	0.142853	0.583794	-0.056451	79.569740	-62.852310	25.302126	-2.762025	0.000000	-2.184683	0.000000	0.000000	0.000000	-0.252088	-0.172695	-0.363193	0.000000	0.000000	4.000000	29.000000	0.000000
3067.691626	0.142853	0.583794	-0.056451	79.953545	-58.373360	30.105026	-2.822557	0.000000	-2.142668	0.000000	0.000000	0.000000	-0.252088	-0.172695	-0.363193	0.000000	0.000000	4.000000	29.000000	0.000000
3067.694959	0.141966	0.583214	-0.057622	79.953545	-58.373360	30.105026	-2.822557	0.000000	-2.142668	0.000000	0.000000	0.000000	-0.266208	-0.174166	-0.351122	0.000000	0.000000	4.000000	29.000000	0.000000
3067.698293	0.141966	0.583214	-0.057622	79.953545	-58.373360	30.105026	-2.822557	0.000000	-2.142668	0.000000	0.000000	0.000000	-0.266208	-0.174166	-0.351122	0.000000	0.000000	4.000000	29.000000	0.000000
3067.701626	0.141966	0.583214	-0.057622	80.197777	-53.703331	35.054314	-2.881077	0.000000	-2.098300	0.000000	0.000000	0.000000	-0.266208	-0.174166	-0.351122	0.000000	0.000000	4.000000	29.000000	0.000000
3067.704959	0.140973	0.582651	-0.058738	80.197777	-53.703331	35.054314	-2.881077	0.000000	-2.098300	0.000000	0.000000	0.000000	-0.297898	-0.168660	-0.335059	0.000000	0.000000	4.000000	29.000000	0.000000
3067.708293	0.140973	0.582651	-0.058738	80.197777	-53.703331	35.054314	-2.881077	0.000000	-2.098300	0.000000	0.000000	0.000000	-0.297898	-0.168660	-0.335059	0.000000	0.000000	4.000000	29.000000	0.000000
3067.711626	0.140973	0.582651	-0.058738	80.303329	-49.094841	39.899719	-2.936920	0.000000	-2.048650	0.000000	0.000000	0.000000	-0.297898	-0.168660	-0.335059	0.000000	0.000000	4.000000	29.000000	0.000000
3067.714959	0.139860	0.582115	-0.059727	80.303329	-49.094841	39.899719	-2.936920	0.000000	-2.048650	0.000000	0.000000	0.000000	-0.334015	-0.161026	-0.296432	0.000000	0.000000	4.000000	29.000000	0.000000
3067.718293	0.139860	0.582115	-0.059727	80.303329	-49.094841	39.899719	-2.936920	0.000000	-2.048650	0.000000	0.000000	0.000000	-0.334015	-0.161026	-0.296432	0.000000	0.000000	4.000000	29.000000	0.000000
3067.721626	0.139860	0.582115	-0.059727	80.284851	-44.669983	44.531483	-2.986326	0.000000	-1.992981	0.000000	0.000000	0.000000	-0.334015	-0.161026	-0.296432	0.000000	0.000000	4.000000	29.000000	0.000000
3067.724959	0.138545	0.581555	-0.060640	80.284851	-44.669983	44.531483	-2.986326	0.000000	-1.992981	0.000000	0.000000	0.000000	-0.394477	-0.167783	-0.274031	0.000000	0.000000	4.000000	29.000000	0.000000
3067.728293	0.138545	0.581555	-0.060640	80.284851	-44.669983	44.531483	-2.986326	0.000000	-1.992981	0.000000	0.000000	0.000000	-0.394477	-0.167783	-0.274031	0.000000	0.000000	4.000000	29.000000	0.000000
3067.731626	0.138545	0.581555	-0.060640	80.166092	-40.538628	48.848122	-3.031998	0.000000	-1.927235	0.000000	0.000000	0.000000	-0.394477	-0.167783	-0.274031	0.000000	0.000000	4.000000	29.000000	0.000000
3067.734959	0.137007	0.580933	-0.061485	80.166092	-40.538628	48.848122	-3.031998	0.000000	-1.927235	0.000000	0.000000	0.000000	-0.461234	-0.186623	-0.253405	0.000000	0.000000	4.000000	29.000000	0.000000
3067.738293	0.137007	0.580933	-0.061485	80.166092	-40.538628	48.848122	-3.031998	0.000000	-1.927235	0.000000	0.000000	0.000000	-0.461234	-0.186623	-0.253405	0.000000	0.000000	4.000000	29.000000	0.000000
3067.741626	0.137007	0.580933	-0.061485	79.992760	-36.658115	52.942406	-3.074232	0.000000	-1.850363	0.000000	0.000000	0.000000	-0.461234	-0.186623	-0.253405	0.000000	0.000000	4.000000	29.000000	0.000000
3067.744959	0.135260	0.580284	-0.062230	79.992760	-36.658115	52.942406	-3.074232	0.000000	-1.850363	0.000000	0.000000	0.000000	-0.524122	-0.194710	-0.223603	0.000000	0.000000	4.000000	29.000000	0.000000
3067.748293	0.135260	0.580284	-0.062230	79.992760	-36.658115	52.942406	-3.074232	0.000000	-1.850363	0.000000	0.000000	0.000000	-0.524122	-0.194710	-0.223603	0.000000	0.000000	4.000000	29.000000	0.000000
3067.751626	0.135260	0.580284	-0.062230	79.771667	-32.873383	56.983814	-3.111499	0.000000	-1.763009	0.000000	0.000000	0.000000	-0.524122	-0.194710	-0.223603	0.000000	0.000000	4.000000	29.000000	0.000000
3067.754959	0.133308	0.579619	-0.062932	79.771667	-32.873383	56.983814	-3.111499	0.000000	-1.763009	0.000000	0.000000	0.000000	-0.585796	-0.199621	-0.210470	0.000000	0.000000	4.000000	29.000000	0.000000
3067.758293	0.133308	0.579619	-0.062932	79.771667	-32.873383	56.983814	-3.111499	0.000000	-1.763009	0.000000	0.000000	0.000000	-0.585796	-0.199621	-0.210470	0.000000	0.000000	4.000000	29.000000	0.000000
3067.761626	0.133308	0.579619	-0.062932	79.517555	-29.253860	60.912025	-3.146577	0.000000	-1.665377	0.000000	0.000000	0.000000	-0.585796	-0.199621	-0.210470	0.000000	0.000000	4.000000	29.000000	0.000000
3067.764959	0.131220	0.578979	-0.063508	79.517555	-29.253860	60.912025	-3.146577	0.000000	-1.665377	0.000000	0.000000	0.000000	-0.626163	-0.191796	-0.172927	0.000000	0.000000	4.000000	29.000000	0.000000
3067.768293	0.131220	0.578979	-0.063508	79.517555	-29.253860	60.912025	-3.146577	0.000000	-1.665377	0.000000	0.000000	0.000000	-0.626163	-0.191796	-0.172927	0.000000	0.000000	4.000000	29.000000	0.000000
3067.771626	0.131220	0.578979	-0.063508	79.223930	-25.734829	64.797340	-3.175398	0.000000	-1.561016	0.000000	0.000000	0.000000	-0.626163	-0.191796	-0.172927	0.000000	0.000000	4.000000	29.000000	0.000000
3067.774959	0.128985	0.578384	-0.063938	79.223930	-25.734829	64.797340	-3.175398	0.000000	-1.561016	0.000000	0.000000	0.000000	-0.670501	-0.178766	-0.129072	0.000000	0.000000	4.000000	29.000000	0.000000
3067.778293	0.128985	0.578384	-0.063938	79.223930	-25.734829	64.797340	-3.175398	0.000000	-1.561016	0.000000	0.000000	0.000000	-0.670501	-0.178766	-0.129072	0.000000	0.000000	4.000000	29.000000	0.000000
3067.781626	0.128985	0.578384	-0.063938	78.875198	-22.379702	68.572807	-3.196910	0.000000	-1.449266	0.000000	0.000000	0.000000	-0.670501	-0.178766	-0.129072	0.000000	0.000000	4.000000	29.000000	0.000000
3067.784959	0.126535	0.577826	-0.064177	78.875198	-22.379702	68.572807	-3.196910	0.000000	-1.449266	0.000000	0.000000	0.000000	-0.735148	-0.167309	-0.071718	0.000000	0.000000	4.000000	29.000000	0.000000
3067.788293	0.126535	0.577826	-0.064177	78.875198	-22.379702	68.572807	-3.196910	0.000000	-1.449266	0.000000	0.000000	0.000000	-0.735148	-0.167309	-0.071718	0.000000	0.000000	4.000000	29.000000	0.000000
3067.791626	0.126535	0.577826	-0.064177	78.489120	-19.126141	72.316597	-3.208863	0.000000	-1.326741	0.000000	0.000000	0.000000	-0.735148	-0.167309	-0.071718	0.000000	0.000000	4.000000	29.000000	0.000000
3067.794959	0.123925	0.577314	-0.064177	78.489120	-19.126141	72.316597	-3.208863	0.000000	-1.326741	0.000000	0.000000	0.000000	-0.782966	-0.153692	0.000061	0.000000	0.000000	4.000000	29.000000	0.000000
3067.798293	0.123925	0.577314	-0.064177	78.489120	-19.126141	72.316597	-3.208863	0.000000	-1.326741	0.000000	0.000000	0.000000	-0.782966	-0.153692	0.000061	0.000000	0.000000	4.000000	29.000000	0.000000
3067.801626	0.123925	0.577314	-0.064177	78.079170	-15.849275	76.098022	-3.208853	0.000000	-1.196247	0.000000	0.000000	0.000000	-0.782966	-0.153692	0.000061	0.000000	0.000000	4.000000	29.000000	0.000000
3067.804959	0.121172	0.576817	-0.064010	78.079170	-15.849275	76.098022	-3.208853	0.000000	-1.196247	0.000000	0.000000	0.000000	-0.825833	-0.149104	0.050213	0.000000	0.000000	4.000000	29.000000	0.000000
3067.808293	0.121172	0.576817	-0.064010	78.079170	-15.849275	76.098022	-3.208853	0.000000	-1.196247	0.000000	0.000000	0.000000	-0.825833	-0.149104	0.050213	0.000000	0.000000	4.000000	29.000000	0.000000
3067.811626	0.121172	0.576817	-0.064010	77.679230	-12.416625	80.041679	-3.200485	0.000000	-1.058608	0.000000	0.000000	0.000000	-0.825833	-0.149104	0.050213	0.000000	0.000000	4.000000	29.000000	0.000000
3067.814959	0.118356	0.576330	-0.063677	77.679230	-12.416625	80.041679	-3.200485	0.000000	-1.058608	0.000000	0.000000	0.000000	-0.844930	-0.146054	0.099776	0.000000	0.000000	4.000000	29.000000	0.000000
3067.818293	0.118356	0.576330	-0.063677	77.679230	-12.416625	80.041679	-3.200485	0.000000	-1.058608	0.000000	0.000000	0.000000	-0.844930	-0.146054	0.099776	0.000000	0.000000	4.000000	29.000000	0.000000
3067.821626	0.118356	0.576330	-0.063677	77.312248	-8.767735	84.029640	-3.183855	0.000000	-0.917786	0.000000	0.000000	0.000000	-0.844930	-0.146054	0.099776	0.000000	0.000000	4.000000	29.000000	0.000000
3067.824959	0.115552	0.575870	-0.063185	77.312248	-8.767735	84.029640	-3.183855	0.000000	-0.917786	0.000000	0.000000	0.000000	-0.841010	-0.137804	0.147546	0.000000	0.000000	4.000000	29.000000	0.000000
3067.828293	0.115552	0.575870	-0.063185	77.312248	-8.767735	84.029640	-3.183855	0.000000	-0.917786	0.000000	0.000000	0.000000	-0.841010	-0.137804	0.147546	0.000000	0.000000	4.000000	29.000000	0.000000
3067.831626	0.115552	0.575870	-0.063185	76.954445	-4.919137	87.598488	-3.159264	0.000000	-0.777618	0.000000	0.000000	0.000000	-0.841010	-0.137804	0.147546	0.000000	0.000000	4.000000	29.000000	0.000000
3067.834959	0.112789	0.575443	-0.062568	76.954445	-4.919137	87.598488	-3.159264	0.000000	-0.777618	0.000000	0.000000	0.000000	-0.828893	-0.128166	0.185175	0.000000	0.000000	4.000000	29.000000	0.000000
3067.838293	0.112789	0.575443	-0.062568	76.954445	-4.919137	87.598488	-3.159264	0.000000	-0.777618	0.000000	0.000000	0.000000	-0.828893	-0.128166	0.185175	0.000000	0.000000	4.000000	29.000000	0.000000
3067.841626	0.112789	0.575443	-0.062568	76.597908	-1.040166	90.565514	-3.128402	0.000000	-0.639469	0.000000	0.000000	0.000000	-0.828893	-0.128166	0.185175	0.000000	0.000000	4.000000	29.000000	0.000000
3067.844959	0.109947	0.575031	-0.061810	76.597908	-1.040166	90.565514	-3.128402	0.000000	-0.639469	0.000000	0.000000	0.000000	-0.852858	-0.123789	0.227304	0.000000	0.000000	4.000000	29.000000	0.000000
3067.848293	0.109947	0.575031	-0.061810	76.597908	-1.040166	90.565514	-3.128402	0.000000	-0.639469	0.000000	0.000000	0.000000	-0.852858	-0.123789	0.227304	0.000000	0.000000	4.000000	29.000000	0.000000
3067.851626	0.109947	0.575031	-0.061810	76.218575	2.700005	93.094330	-3.090518	0.000000	-0.497326	0.000000	0.000000	0.000000	-0.852858	-0.123789	0.227304	0.000000	0.000000	4.000000	29.000000	0.000000
3067.854959	0.107018	0.574592	-0.060925	76.218575	2.700005	93.094330	-3.090518	0.000000	-0.497326	0.000000	0.000000	0.000000	-0.878698	-0.131466	0.265582	0.000000	0.000000	4.000000	29.000000	0.000000
3067.858293	0.107018	0.574592	-0.060925	76.218575	2.700005	93.094330	-3.090518	0.000000	-0.497326	0.000000	0.000000	0.000000	-0.878698	-0.131466	0.265582	0.000000	0.000000	4.000000	29.000000	0.000000
3067.861626	0.107018	0.574592	-0.060925	75.812851	6.225609	95.413200	-3.046254	0.000000	-0.350877	0.000000	0.000000	0.000000	-0.878698	-0.131466	0.265582	0.000000	0.000000	4.000000	29.000000	0.000000
3067.864959	0.104024	0.574123	-0.059895	75.812851	6.225609	95.413200	-3.046254	0.000000	-0.350877	0.000000	0.000000	0.000000	-0.897997	-0.140774	0.308896	0.000000	0.000000	4.000000	29.000000	0.000000
3067.868293	0.104024	0.574123	-0.059895	75.812851	6.225609	95.413200	-3.046254	0.000000	-0.350877	0.000000	0.000000	0.000000	-0.897997	-0.140774	0.308896	0.000000	0.000000	4.000000	29.000000	0.000000
3067.871626	0.104024	0.574123	-0.059895	75.389847	9.480373	97.823875	-2.994771	0.000000	-0.201210	0.000000	0.000000	0.000000	-0.897997	-0.140774	0.308896	0.000000	0.000000	4.000000	29.000000	0.000000
3067.874959	0.100925	0.573622	-0.058713	75.389847	9.480373	97.823875	-2.994771	0.000000	-0.201210	0.000000	0.000000	0.000000	-0.929801	-0.150250	0.354643	0.000000	0.000000	4.000000	29.000000	0.000000
3067.878293	0.100925	0.573622	-0.058713	75.389847	9.480373	97.823875	-2.994771	0.000000	-0.201210	0.000000	0.000000	0.000000	-0.929801	-0.150250	0.354643	0.000000	0.000000	4.000000	29.000000	0.000000
3067.881626	0.100925	0.573622	-0.058713	74.938683	12.427705	100.296593	-2.935664	0.000000	-0.046244	0.000000	0.000000	0.000000	-0.929801	-0.150250	0.354643	0.000000	0.000000	4.000000	29.000000	0.000000
3067.884959	0.097793	0.573105	-0.057475	74.938683	12.427705	100.296593	-2.935664	0.000000	-0.046244	0.000000	0.000000	0.000000	-0.939692	-0.155211	0.371338	0.000000	0.000000	4.000000	29.000000	0.000000
3067.888293	0.097793	0.573105	-0.057475	74.938683	12.427705	100.296593	-2.935664	0.000000	-0.046244	0.000000	0.000000	0.000000	-0.939692	-0.155211	0.371338	0.000000	0.000000	4.000000	29.000000	0.000000
3067.891626	0.097793	0.573105	-0.057475	74.463150	15.148265	102.802551	-2.873774	0.000000	0.110372	0.000000	0.000000	0.000000	-0.939692	-0.155211	0.371338	0.000000	0.000000	4.000000	29.000000	0.000000
3067.894959	0.094663	0.572617	-0.056111	74.463150	15.148265	102.802551	-2.873774	0.000000	0.110372	0.000000	0.000000	0.000000	-0.939013	-0.146412	0.409462	0.000000	0.000000	4.000000	29.000000	0.000000
3067.898293	0.094663	0.572617	-0.056111	74.463150	15.148265	102.802551	-2.873774	0.000000	0.110372	0.000000	0.000000	0.000000	-0.939013	-0.146412	0.409462	0.000000	0.000000	4.000000	29.000000	0.000000
3067.901626	0.094663	0.572617	-0.056111	73.994347	17.707491	105.215225	-2.805531	0.000000	0.266874	0.000000	0.000000	0.000000	-0.939013	-0.146412	0.409462	0.000000	0.000000	4.000000	29.000000	0.000000
3067.904959	0.091593	0.572151	-0.054701	73.994347	17.707491	105.215225	-2.805531	0.000000	0.266874	0.000000	0.000000	0.000000	-0.920939	-0.139781	0.422877	0.000000	0.000000	4.000000	29.000000	0.000000
3067.908293	0.091593	0.572151	-0.054701	73.994347	17.707491	105.215225	-2.805531	0.000000	0.266874	0.000000	0.000000	0.000000	-0.920939	-0.139781	0.422877	0.000000	0.000000	4.000000	29.000000	0.000000
3067.911626	0.091593	0.572151	-0.054701	73.650612	20.216547	107.287514	-2.735051	0.000000	0.420364	0.000000	0.000000	0.000000	-0.920939	-0.139781	0.422877	0.000000	0.000000	4.000000	29.000000	0.000000
3067.914959	0.088732	0.571775	-0.053204	73.650612	20.216547	107.287514	-2.735051	0.000000	0.420364	0.000000	0.000000	0.000000	-0.858289	-0.112631	0.449184	0.000000	0.000000	4.000000	29.000000	0.000000
3067.918293	0.088732	0.571775	-0.053204	73.650612	20.216547	107.287514	-2.735051	0.000000	0.420364	0.000000	0.000000	0.000000	-0.858289	-0.112631	0.449184	0.000000	0.000000	4.000000	29.000000	0.000000
3067.921626	0.088732	0.571775	-0.053204	73.549339	22.893505	109.386284	-2.660187	0.000000	0.563412	0.000000	0.000000	0.000000	-0.858289	-0.112631	0.449184	0.000000	0.000000	4.000000	29.000000	0.000000
3067.924959	0.085980	0.571364	-0.051698	73.549339	22.893505	109.386284	-2.660187	0.000000	0.563412	0.000000	0.000000	0.000000	-0.825476	-0.123354	0.451719	0.000000	0.000000	4.000000	29.000000	0.000000
3067.928293	0.085980	0.571364	-0.051698	73.549339	22.893505	109.386284	-2.660187	0.000000	0.563412	0.000000	0.000000	0.000000	-0.825476	-0.123354	0.451719	0.000000	0.000000	4.000000	29.000000	0.000000
3067.931626	0.085980	0.571364	-0.051698	73.579918	25.724522	111.710953	-2.584901	0.000000	0.700991	0.000000	0.000000	0.000000	-0.825476	-0.123354	0.451719	0.000000	0.000000	4.000000	29.000000	0.000000
3067.934959	0.083337	0.570939	-0.050188	73.579918	25.724522	111.710953	-2.584901	0.000000	0.700991	0.000000	0.000000	0.000000	-0.792970	-0.127431	0.453113	0.000000	0.000000	4.000000	29.000000	0.000000
3067.938293	0.083337	0.570939	-0.050188	73.579918	25.724522	111.710953	-2.584901	0.000000	0.700991	0.000000	0.000000	0.000000	-0.792970	-0.127431	0.453113	0.000000	0.000000	4.000000	29.000000	0.000000
3067.941626	0.083337	0.570939	-0.050188	73.657707	28.624653	114.372383	-2.509382	0.000000	0.833153	0.000000	0.000000	0.000000	-0.792970	-0.127431	0.453113	0.000000	0.000000	4.000000	29.000000	0.000000
3067.944959	0.080811	0.570512	-0.048629	73.657707	28.624653	114.372383	-2.509382	0.000000	0.833153	0.000000	0.000000	0.000000	-0.757873	-0.128127	0.467676	0.000000	0.000000	4.000000	29.000000	0.000000
3067.948293	0.080811	0.570512	-0.048629	73.657707	28.624653	114.372383	-2.509382	0.000000	0.833153	0.000000	0.000000	0.000000	-0.757873	-0.128127	0.467676	0.000000	0.000000	4.000000	29.000000	0.000000
3067.951626	0.080811	0.570512	-0.048629	73.754593	31.448200	117.155693	-2.431436	0.000000	0.959465	0.000000	0.000000	0.000000	-0.757873	-0.128127	0.467676	0.000000	0.000000	4.000000	29.000000	0.000000
3067.954959	0.078419	0.570105	-0.047029	73.754593	31.448200	117.155693	-2.431436	0.000000	0.959465	0.000000	0.000000	0.000000	-0.717392	-0.122157	0.479979	0.000000	0.000000	4.000000	29.000000	0.000000
3067.958293	0.078419	0.570105	-0.047029	73.754593	31.448200	117.155693	-2.431436	0.000000	0.959465	0.000000	0.000000	0.000000	-0.717392	-0.122157	0.479979	0.000000	0.000000	4.000000	29.000000	0.000000
3067.961626	0.078419	0.570105	-0.047029	73.875412	34.090012	119.780540	-2.351439	0.000000	1.079031	0.000000	0.000000	0.000000	-0.717392	-0.122157	0.479979	0.000000	0.000000	4.000000	29.000000	0.000000
3067.964959	0.076142	0.569740	-0.045388	73.875412	34.090012	119.780540	-2.351439	0.000000	1.079031	0.000000	0.000000	0.000000	-0.683086	-0.109470	0.492297	0.000000	0.000000	4.000000	29.000000	0.000000
3067.968293	0.076142	0.569740	-0.045388	73.875412	34.090012	119.780540	-2.351439	0.000000	1.079031	0.000000	0.000000	0.000000	-0.683086	-0.109470	0.492297	0.000000	0.000000	4.000000	29.000000	0.000000
3067.971626	0.076142	0.569740	-0.045388	74.066956	36.517319	122.018105	-2.269390	0.000000	1.192878	0.000000	0.000000	0.000000	-0.683086	-0.109470	0.492297	0.000000	0.000000	4.000000	29.000000	0.000000
3067.974959	0.074141	0.569412	-0.043708	74.066956	36.517319	122.018105	-2.269390	0.000000	1.192878	0.000000	0.000000	0.000000	-0.600368	-0.098584	0.503957	0.000000	0.000000	4.000000	29.000000	0.000000
3067.978293	0.074141	0.569412	-0.043708	74.066956	36.517319	122.018105	-2.269390	0.000000	1.192878	0.000000	0.000000	0.000000	-0.600368	-0.098584	0.503957	0.000000	0.000000	4.000000	29.000000	0.000000
3067.981626	0.074141	0.569412	-0.043708	74.381836	38.893013	123.997414	-2.185397	0.000000	1.292940	0.000000	0.000000	0.000000	-0.600368	-0.098584	0.503957	0.000000	0.000000	4.000000	29.000000	0.000000
3067.984959	0.072386	0.569113	-0.042047	74.381836	38.893013	123.997414	-2.185397	0.000000	1.292940	0.000000	0.000000	0.000000	-0.526476	-0.089488	0.498154	0.000000	0.000000	4.000000	29.000000	0.000000
3067.988293	0.072386	0.569113	-0.042047	74.381836	38.893013	123.997414	-2.185397	0.000000	1.292940	0.000000	0.000000	0.000000	-0.526476	-0.089488	0.498154	0.000000	0.000000	4.000000	29.000000	0.000000
3067.991626	0.072386	0.569113	-0.042047	74.818352	41.340763	125.976273	-2.102371	0.000000	1.380686	0.000000	0.000000	0.000000	-0.526476	-0.089488	0.498154	0.000000	0.000000	4.000000	29.000000	0.000000
3067.994959	0.070943	0.568863	-0.040395	74.818352	41.340763	125.976273	-2.102371	0.000000	1.380686	0.000000	0.000000	0.000000	-0.433082	-0.075174	0.495658	0.000000	0.000000	4.000000	29.000000	0.000000
3067.998293	0.070943	0.568863	-0.040395	74.818352	41.340763	125.976273	-2.102371	0.000000	1.380686	0.000000	0.000000	0.000000	-0.433082	-0.075174	0.495658	0.000000	0.000000	4.000000	29.000000	0.000000
3068.001626	0.070943	0.568863	-0.040395	75.350418	43.766827	127.931778	-2.019762	0.000000	1.452866	0.000000	0.000000	0.000000	-0.433082	-0.075174	0.495658	0.000000	0.000000	4.000000	29.000000	0.000000
3068.004959	0.069837	0.568654	-0.038727	75.350418	43.766827	127.931778	-2.019762	0.000000	1.452866	0.000000	0.000000	0.000000	-0.331594	-0.062714	0.500323	0.000000	0.000000	4.000000	29.000000	0.000000
3068.008293	0.069837	0.568654	-0.038727	75.350418	43.766827	127.931778	-2.019762	0.000000	1.452866	0.000000	0.000000	0.000000	-0.331594	-0.062714	0.500323	0.000000	0.000000	4.000000	29.000000	0.000000
3068.011626	0.069837	0.568654	-0.038727	75.918007	46.113468	130.003174	-1.936374	0.000000	1.508132	0.000000	0.000000	0.000000	-0.331594	-0.062714	0.500323	0.000000	0.000000	4.000000	29.000000	0.000000
3068.014959	0.068931	0.568469	-0.037037	75.918007	46.113468	130.003174	-1.936374	0.000000	1.508132	0.000000	0.000000	0.000000	-0.271883	-0.055449	0.507285	0.000000	0.000000	4.000000	29.000000	0.000000
3068.018293	0.068931	0.568469	-0.037037	75.918007	46.113468	130.003174	-1.936374	0.000000	1.508132	0.000000	0.000000	0.000000	-0.271883	-0.055449	0.507285	0.000000	0.000000	4.000000	29.000000	0.000000
3068.021626	0.068931	0.568469	-0.037037	76.460953	48.441799	132.308746	-1.851827	0.000000	1.553446	0.000000	0.000000	0.000000	-0.271883	-0.055449	0.507285	0.000000	0.000000	4.000000	29.000000	0.000000
3068.024959	0.068129	0.568302	-0.035281	76.460953	48.441799	132.308746	-1.851827	0.000000	1.553446	0.000000	0.000000	0.000000	-0.240487	-0.050041	0.526638	0.000000	0.000000	4.000000	29.000000	0.000000
3068.028293	0.068129	0.568302	-0.035281	76.460953	48.441799	132.308746	-1.851827	0.000000	1.553446	0.000000	0.000000	0.000000	-0.240487	-0.050041	0.526638	0.000000	0.000000	4.000000	29.000000	0.000000
3068.031626	0.068129	0.568302	-0.035281	77.012825	50.615345	134.368484	-1.764054	0.000000	1.593527	0.000000	0.000000	0.000000	-0.240487	-0.050041	0.526638	0.000000	0.000000	4.000000	29.000000	0.000000
3068.034959	0.067417	0.568114	-0.033562	77.012825	50.615345	134.368484	-1.764054	0.000000	1.593527	0.000000	0.000000	0.000000	-0.213753	-0.056498	0.515685	0.000000	0.000000	4.000000	29.000000	0.000000
3068.038293	0.067417	0.568114	-0.033562	77.012825	50.615345	134.368484	-1.764054	0.000000	1.593527	0.000000	0.000000	0.000000	-0.213753	-0.056498	0.515685	0.000000	0.000000	4.000000	29.000000	0.000000
3068.041626	0.067417	0.568114	-0.033562	77.586807	52.528316	136.057434	-1.678106	0.000000	1.629153	0.000000	0.000000	0.000000	-0.213753	-0.056498	0.515685	0.000000	0.000000	4.000000	29.000000	0.000000
3068.044959	0.066665	0.567973	-0.031785	77.586807	52.528316	136.057434	-1.678106	0.000000	1.629153	0.000000	0.000000	0.000000	-0.225647	-0.042326	0.533003	0.000000	0.000000	4.000000	29.000000	0.000000
3068.048293	0.066665	0.567973	-0.031785	77.586807	52.528316	136.057434	-1.678106	0.000000	1.629153	0.000000	0.000000	0.000000	-0.225647	-0.042326	0.533003	0.000000	0.000000	4.000000	29.000000	0.000000
3068.051626	0.066665	0.567973	-0.031785	78.166656	54.160069	137.384583	-1.589272	0.000000	1.666761	0.000000	0.000000	0.000000	-0.225647	-0.042326	0.533003	0.000000	0.000000	4.000000	29.000000	0.000000
3068.054959	0.065936	0.567896	-0.029943	78.166656	54.160069	137.384583	-1.589272	0.000000	1.666761	0.000000	0.000000	0.000000	-0.218726	-0.022944	0.552777	0.000000	0.000000	4.000000	29.000000	0.000000
3068.058293	0.065936	0.567896	-0.029943	78.166656	54.160069	137.384583	-1.589272	0.000000	1.666761	0.000000	0.000000	0.000000	-0.218726	-0.022944	0.552777	0.000000	0.000000	4.000000	29.000000	0.000000
3068.061626	0.065936	0.567896	-0.029943	78.728058	55.527603	138.382767	-1.497143	0.000000	1.703215	0.000000	0.000000	0.000000	-0.218726	-0.022944	0.552777	0.000000	0.000000	4.000000	29.000000	0.000000
3068.064959	0.065411	0.567932	-0.028074	78.728058	55.527603	138.382767	-1.497143	0.000000	1.703215	0.000000	0.000000	0.000000	-0.157432	0.010709	0.560577	0.000000	0.000000	4.000000	29.000000	0.000000
3068.068293	0.065411	0.567932	-0.028074	78.728058	55.527603	138.382767	-1.497143	0.000000	1.703215	0.000000	0.000000	0.000000	-0.157432	0.010709	0.560577	0.000000	0.000000	4.000000	29.000000	0.000000
3068.071626	0.065411	0.567932	-0.028074	79.275322	56.631695	139.043549	-1.403713	0.000000	1.729454	0.000000	0.000000	0.000000	-0.157432	0.010709	0.560577	0.000000	0.000000	4.000000	29.000000	0.000000
3068.074959	0.065158	0.568074	-0.026165	79.275322	56.631695	139.043549	-1.403713	0.000000	1.729454	0.000000	0.000000	0.000000	-0.075948	0.042662	0.572894	0.000000	0.000000	4.000000	29.000000	0.000000
3068.078293	0.065158	0.568074	-0.026165	79.275322	56.631695	139.043549	-1.403713	0.000000	1.729454	0.000000	0.000000	0.000000	-0.075948	0.042662	0.572894	0.000000	0.000000	4.000000	29.000000	0.000000
3068.081626	0.065158	0.568074	-0.026165	79.854485	57.313339	139.169830	-1.308231	0.000000	1.742111	0.000000	0.000000	0.000000	-0.075948	0.042662	0.572894	0.000000	0.000000	4.000000	29.000000	0.000000
3068.084959	0.065119	0.568300	-0.024199	79.854485	57.313339	139.169830	-1.308231	0.000000	1.742111	0.000000	0.000000	0.000000	-0.011745	0.067673	0.589814	0.000000	0.000000	4.000000	29.000000	0.000000
3068.088293	0.065119	0.568300	-0.024199	79.854485	57.313339	139.169830	-1.308231	0.000000	1.742111	0.000000	0.000000	0.000000	-0.011745	0.067673	0.589814	0.000000	0.000000	4.000000	29.000000	0.000000
3068.091626	0.065119	0.568300	-0.024199	80.512573	57.410328	138.544724	-1.209929	0.000000	1.744069	0.000000	0.000000	0.000000	-0.011745	0.067673	0.589814	0.000000	0.000000	4.000000	29.000000	0.000000
3068.094959	0.065291	0.568574	-0.022212	80.512573	57.410328	138.544724	-1.209929	0.000000	1.744069	0.000000	0.000000	0.000000	0.051618	0.082426	0.595943	0.000000	0.000000	4.000000	29.000000	0.000000
3068.098293	0.065291	0.568574	-0.022212	80.512573	57.410328	138.544724	-1.209929	0.000000	1.744069	0.000000	0.000000	0.000000	0.051618	0.082426	0.595943	0.000000	0.000000	4.000000	29.000000	0.000000
3068.101626	0.065291	0.568574	-0.022212	81.253082	56.769596	137.020340	-1.110605	0.000000	1.735466	0.000000	0.000000	0.000000	0.051618	0.082426	0.595943	0.000000	0.000000	4.000000	29.000000	0.000000
3068.104959	0.065622	0.568885	-0.020149	81.253082	56.769596	137.020340	-1.110605	0.000000	1.735466	0.000000	0.000000	0.000000	0.099270	0.093193	0.618974	0.000000	0.000000	4.000000	29.000000	0.000000
3068.108293	0.065622	0.568885	-0.020149	81.253082	56.769596	137.020340	-1.110605	0.000000	1.735466	0.000000	0.000000	0.000000	0.099270	0.093193	0.618974	0.000000	0.000000	4.000000	29.000000	0.000000
3068.111626	0.065622	0.568885	-0.020149	82.060097	55.153309	134.383362	-1.007443	0.000000	1.718921	0.000000	0.000000	0.000000	0.099270	0.093193	0.618974	0.000000	0.000000	4.000000	29.000000	0.000000
3068.114959	0.066083	0.569228	-0.018072	82.060097	55.153309	134.383362	-1.007443	0.000000	1.718921	0.000000	0.000000	0.000000	0.138324	0.102864	0.623139	0.000000	0.000000	4.000000	29.000000	0.000000
3068.118293	0.066083	0.569228	-0.018072	82.060097	55.153309	134.383362	-1.007443	0.000000	1.718921	0.000000	0.000000	0.000000	0.138324	0.102864	0.623139	0.000000	0.000000	4.000000	29.000000	0.000000
3068.121626	0.066083	0.569228	-0.018072	82.861824	52.303059	130.430374	-0.903587	0.000000	1.695867	0.000000	0.000000	0.000000	0.138324	0.102864	0.623139	0.000000	0.000000	4.000000	29.000000	0.000000
3068.124959	0.066720	0.569621	-0.015970	82.861824	52.303059	130.430374	-0.903587	0.000000	1.695867	0.000000	0.000000	0.000000	0.191281	0.117784	0.630506	0.000000	0.000000	4.000000	29.000000	0.000000
3068.128293	0.066720	0.569621	-0.015970	82.861824	52.303059	130.430374	-0.903587	0.000000	1.695867	0.000000	0.000000	0.000000	0.191281	0.117784	0.630506	0.000000	0.000000	4.000000	29.000000	0.000000
3068.131626	0.066720	0.569621	-0.015970	83.594948	47.995499	124.989922	-0.798502	0.000000	1.663987	0.000000	0.000000	0.000000	0.191281	0.117784	0.630506	0.000000	0.000000	4.000000	29.000000	0.000000
3068.134959	0.067548	0.570134	-0.013775	83.594948	47.995499	124.989922	-0.798502	0.000000	1.663987	0.000000	0.000000	0.000000	0.248183	0.153899	0.658659	0.000000	0.000000	4.000000	29.000000	0.000000
3068.138293	0.067548	0.570134	-0.013775	83.594948	47.995499	124.989922	-0.798502	0.000000	1.663987	0.000000	0.000000	0.000000	0.248183	0.153899	0.658659	0.000000	0.000000	4.000000	29.000000	0.000000
3068.141626	0.067548	0.570134	-0.013775	84.203560	42.085842	117.944557	-0.688726	0.000000	1.622623	0.000000	0.000000	0.000000	0.248183	0.153899	0.658659	0.000000	0.000000	4.000000	29.000000	0.000000
3068.144959	0.068609	0.570793	-0.011500	84.203560	42.085842	117.944557	-0.688726	0.000000	1.622623	0.000000	0.000000	0.000000	0.318318	0.197675	0.682401	0.000000	0.000000	4.000000	29.000000	0.000000
3068.148293	0.068609	0.570793	-0.011500	84.203560	42.085842	117.944557	-0.688726	0.000000	1.622623	0.000000	0.000000	0.000000	0.318318	0.197675	0.682401	0.000000	0.000000	4.000000	29.000000	0.000000
3068.151626	0.068609	0.570793	-0.011500	84.653679	34.392941	109.093811	-0.574992	0.000000	1.569570	0.000000	0.000000	0.000000	0.318318	0.197675	0.682401	0.000000	0.000000	4.000000	29.000000	0.000000
3068.154959	0.069968	0.571582	-0.009176	84.653679	34.392941	109.093811	-0.574992	0.000000	1.569570	0.000000	0.000000	0.000000	0.407845	0.236678	0.697031	0.000000	0.000000	4.000000	29.000000	0.000000
3068.158293	0.069968	0.571582	-0.009176	84.653679	34.392941	109.093811	-0.574992	0.000000	1.569570	0.000000	0.000000	0.000000	0.407845	0.236678	0.697031	0.000000	0.000000	4.000000	29.000000	0.000000
3068.161626	0.069968	0.571582	-0.009176	84.906380	25.106560	98.624977	-0.458820	0.000000	1.501595	0.000000	0.000000	0.000000	0.407845	0.236678	0.697031	0.000000	0.000000	4.000000	29.000000	0.000000
3068.164959	0.071594	0.572445	-0.006765	84.906380	25.106560	98.624977	-0.458820	0.000000	1.501595	0.000000	0.000000	0.000000	0.487668	0.259003	0.723333	0.000000	0.000000	4.000000	29.000000	0.000000
3068.168293	0.071594	0.572445	-0.006765	84.906380	25.106560	98.624977	-0.458820	0.000000	1.501595	0.000000	0.000000	0.000000	0.487668	0.259003	0.723333	0.000000	0.000000	4.000000	29.000000	0.000000
3068.171626	0.071594	0.572445	-0.006765	84.956635	14.984414	87.302315	-0.338265	0.000000	1.420318	0.000000	0.000000	0.000000	0.487668	0.259003	0.723333	0.000000	0.000000	4.000000	29.000000	0.000000
3068.174959	0.073392	0.573337	-0.004332	84.956635	14.984414	87.302315	-0.338265	0.000000	1.420318	0.000000	0.000000	0.000000	0.539408	0.267727	0.729968	0.000000	0.000000	4.000000	29.000000	0.000000
3068.178293	0.073392	0.573337	-0.004332	84.956635	14.984414	87.302315	-0.338265	0.000000	1.420318	0.000000	0.000000	0.000000	0.539408	0.267727	0.729968	0.000000	0.000000	4.000000	29.000000	0.000000
3068.181626	0.073392	0.573337	-0.004332	84.833351	4.922435	76.181129	-0.216604	0.000000	1.330416	0.000000	0.000000	0.000000	0.539408	0.267727	0.729968	0.000000	0.000000	4.000000	29.000000	0.000000
3068.184959	0.075494	0.574191	-0.001905	84.833351	4.922435	76.181129	-0.216604	0.000000	1.330416	0.000000	0.000000	0.000000	0.630652	0.256007	0.728031	0.000000	0.000000	4.000000	29.000000	0.000000
3068.188293	0.075494	0.574191	-0.001905	84.833351	4.922435	76.181129	-0.216604	0.000000	1.330416	0.000000	0.000000	0.000000	0.630652	0.256007	0.728031	0.000000	0.000000	4.000000	29.000000	0.000000
3068.191626	0.075494	0.574191	-0.001905	84.832748	-5.014159	65.664795	-0.095265	0.000000	1.225307	0.000000	0.000000	0.000000	0.630652	0.256007	0.728031	0.000000	0.000000	4.000000	29.000000	0.000000
3068.194959	0.077812	0.574962	0.000359	84.832748	-5.014159	65.664795	-0.095265	0.000000	1.225307	0.000000	0.000000	0.000000	0.695536	0.231426	0.679386	0.000000	0.000000	4.000000	29.000000	0.000000
3068.198293	0.077812	0.574962	0.000359	84.832748	-5.014159	65.664795	-0.095265	0.000000	1.225307	0.000000	0.000000	0.000000	0.695536	0.231426	0.679386	0.000000	0.000000	4.000000	29.000000	0.000000
3068.201626	0.077812	0.574962	0.000359	85.058899	-16.909462	53.557911	0.017966	0.000000	1.109385	0.000000	0.000000	0.000000	0.695536	0.231426	0.679386	0.000000	0.000000	4.000000	29.000000	0.000000
3068.204959	0.080317	0.575622	0.002406	85.058899	-16.909462	53.557911	0.017966	0.000000	1.109385	0.000000	0.000000	0.000000	0.751422	0.198125	0.613943	0.000000	0.000000	4.000000	29.000000	0.000000
3068.208293	0.080317	0.575622	0.002406	85.058899	-16.909462	53.557911	0.017966	0.000000	1.109385	0.000000	0.000000	0.000000	0.751422	0.198125	0.613943	0.000000	0.000000	4.000000	29.000000	0.000000
3068.211626	0.080317	0.575622	0.002406	85.126694	-30.292225	39.956669	0.120290	0.000000	0.984148	0.000000	0.000000	0.000000	0.751422	0.198125	0.613943	0.000000	0.000000	4.000000	29.000000	0.000000
3068.214959	0.083070	0.576305	0.004320	85.126694	-30.292225	39.956669	0.120290	0.000000	0.984148	0.000000	0.000000	0.000000	0.825747	0.204674	0.574370	0.000000	0.000000	4.000000	29.000000	0.000000
3068.218293	0.083070	0.576305	0.004320	85.126694	-30.292225	39.956669	0.120290	0.000000	0.984148	0.000000	0.000000	0.000000	0.825747	0.204674	0.574370	0.000000	0.000000	4.000000	29.000000	0.000000
3068.221626	0.083070	0.576305	0.004320	84.913460	-42.875725	27.057692	0.216018	0.000000	0.846523	0.000000	0.000000	0.000000	0.825747	0.204674	0.574370	0.000000	0.000000	4.000000	29.000000	0.000000
3068.224959	0.086141	0.576932	0.006106	84.913460	-42.875725	27.057692	0.216018	0.000000	0.846523	0.000000	0.000000	0.000000	0.921485	0.188310	0.535678	0.000000	0.000000	4.000000	29.000000	0.000000
3068.228293	0.086141	0.576932	0.006106	84.913460	-42.875725	27.057692	0.216018	0.000000	0.846523	0.000000	0.000000	0.000000	0.921485	0.188310	0.535678	0.000000	0.000000	4.000000	29.000000	0.000000
3068.231626	0.086141	0.576932	0.006106	84.478340	-53.436012	16.246309	0.305298	0.000000	0.692942	0.000000	0.000000	0.000000	0.921485	0.188310	0.535678	0.000000	0.000000	4.000000	29.000000	0.000000
3068.234959	0.089435	0.577476	0.007717	84.478340	-53.436012	16.246309	0.305298	0.000000	0.692942	0.000000	0.000000	0.000000	0.988208	0.163166	0.483264	0.000000	0.000000	4.000000	29.000000	0.000000
3068.238293	0.089435	0.577476	0.007717	84.478340	-53.436012	16.246309	0.305298	0.000000	0.692942	0.000000	0.000000	0.000000	0.988208	0.163166	0.483264	0.000000	0.000000	4.000000	29.000000	0.000000
3068.241626	0.089435	0.577476	0.007717	83.879616	-61.696472	7.922641	0.385842	0.000000	0.528241	0.000000	0.000000	0.000000	0.988208	0.163166	0.483264	0.000000	0.000000	4.000000	29.000000	0.000000
3068.244959	0.092995	0.577962	0.009134	83.879616	-61.696472	7.922641	0.385842	0.000000	0.528241	0.000000	0.000000	0.000000	1.067893	0.145714	0.425150	0.000000	0.000000	4.000000	29.000000	0.000000
3068.248293	0.092995	0.577962	0.009134	83.879616	-61.696472	7.922641	0.385842	0.000000	0.528241	0.000000	0.000000	0.000000	1.067893	0.145714	0.425150	0.000000	0.000000	4.000000	29.000000	0.000000
3068.251626	0.092995	0.577962	0.009134	83.150032	-67.873062	1.818666	0.456700	0.000000	0.350259	0.000000	0.000000	0.000000	1.067893	0.145714	0.425150	0.000000	0.000000	4.000000	29.000000	0.000000
3068.254959	0.096770	0.578423	0.010332	83.150032	-67.873062	1.818666	0.456700	0.000000	0.350259	0.000000	0.000000	0.000000	1.132403	0.138353	0.359329	0.000000	0.000000	4.000000	29.000000	0.000000
3068.258293	0.096770	0.578423	0.010332	83.150032	-67.873062	1.818666	0.456700	0.000000	0.350259	0.000000	0.000000	0.000000	1.132403	0.138353	0.359329	0.000000	0.000000	4.000000	29.000000	0.000000
3068.261626	0.096770	0.578423	0.010332	82.355736	-72.386734	-2.569211	0.516588	0.000000	0.161525	0.000000	0.000000	0.000000	1.132403	0.138353	0.359329	0.000000	0.000000	4.000000	29.000000	0.000000
3068.264959	0.100702	0.578806	0.011265	82.355736	-72.386734	-2.569211	0.516588	0.000000	0.161525	0.000000	0.000000	0.000000	1.179864	0.114702	0.280073	0.000000	0.000000	4.000000	29.000000	0.000000
3068.268293	0.100702	0.578806	0.011265	82.355736	-72.386734	-2.569211	0.516588	0.000000	0.161525	0.000000	0.000000	0.000000	1.179864	0.114702	0.280073	0.000000	0.000000	4.000000	29.000000	0.000000
3068.271626	0.100702	0.578806	0.011265	81.534943	-75.601814	-5.829028	0.563267	0.000000	-0.035119	0.000000	0.000000	0.000000	1.179864	0.114702	0.280073	0.000000	0.000000	4.000000	29.000000	0.000000
3068.274959	0.104820	0.579146	0.011960	81.534943	-75.601814	-5.829028	0.563267	0.000000	-0.035119	0.000000	0.000000	0.000000	1.235189	0.102019	0.208424	0.000000	0.000000	4.000000	29.000000	0.000000
3068.278293	0.104820	0.579146	0.011960	81.534943	-75.601814	-5.829028	0.563267	0.000000	-0.035119	0.000000	0.000000	0.000000	1.235189	0.102019	0.208424	0.000000	0.000000	4.000000	29.000000	0.000000
3068.281626	0.104820	0.579146	0.011960	80.679558	-77.964821	-7.760027	0.598004	0.000000	-0.240984	0.000000	0.000000	0.000000	1.235189	0.102019	0.208424	0.000000	0.000000	4.000000	29.000000	0.000000
3068.284959	0.109088	0.579407	0.012384	80.679558	-77.964821	-7.760027	0.598004	0.000000	-0.240984	0.000000	0.000000	0.000000	1.280562	0.078393	0.127192	0.000000	0.000000	4.000000	29.000000	0.000000
3068.288293	0.109088	0.579407	0.012384	80.679558	-77.964821	-7.760027	0.598004	0.000000	-0.240984	0.000000	0.000000	0.000000	1.280562	0.078393	0.127192	0.000000	0.000000	4.000000	29.000000	0.000000
3068.291626	0.109088	0.579407	0.012384	79.765976	-79.591072	-8.548562	0.619203	0.000000	-0.454411	0.000000	0.000000	0.000000	1.280562	0.078393	0.127192	0.000000	0.000000	4.000000	29.000000	0.000000
3068.294959	0.113524	0.579616	0.012522	79.765976	-79.591072	-8.548562	0.619203	0.000000	-0.454411	0.000000	0.000000	0.000000	1.330774	0.062733	0.041416	0.000000	0.000000	4.000000	29.000000	0.000000
3068.298293	0.113524	0.579616	0.012522	79.765976	-79.591072	-8.548562	0.619203	0.000000	-0.454411	0.000000	0.000000	0.000000	1.330774	0.062733	0.041416	0.000000	0.000000	4.000000	29.000000	0.000000
3068.301626	0.113524	0.579616	0.012522	78.741783	-80.562828	-8.392474	0.626106	0.000000	-0.676207	0.000000	0.000000	0.000000	1.330774	0.062733	0.041416	0.000000	0.000000	4.000000	29.000000	0.000000
3068.304959	0.118132	0.579718	0.012315	78.741783	-80.562828	-8.392474	0.626106	0.000000	-0.676207	0.000000	0.000000	0.000000	1.382343	0.030602	-0.062041	0.000000	0.000000	4.000000	29.000000	0.000000
3068.308293	0.118132	0.579718	0.012315	78.741783	-80.562828	-8.392474	0.626106	0.000000	-0.676207	0.000000	0.000000	0.000000	1.382343	0.030602	-0.062041	0.000000	0.000000	4.000000	29.000000	0.000000
3068.311626	0.118132	0.579718	0.012315	77.583588	-80.915657	-7.711841	0.615765	0.000000	-0.906597	0.000000	0.000000	0.000000	1.382343	0.030602	-0.062041	0.000000	0.000000	4.000000	29.000000	0.000000
3068.314959	0.122902	0.579733	0.011844	77.583588	-80.915657	-7.711841	0.615765	0.000000	-0.906597	0.000000	0.000000	0.000000	1.431143	0.004676	-0.141541	0.000000	0.000000	4.000000	29.000000	0.000000
3068.318293	0.122902	0.579733	0.011844	77.583588	-80.915657	-7.711841	0.615765	0.000000	-0.906597	0.000000	0.000000	0.000000	1.431143	0.004676	-0.141541	0.000000	0.000000	4.000000	29.000000	0.000000
3068.321626	0.122902	0.579733	0.011844	76.309326	-80.783615	-7.141925	0.592175	0.000000	-1.145121	0.000000	0.000000	0.000000	1.431143	0.004676	-0.141541	0.000000	0.000000	4.000000	29.000000	0.000000
3068.324959	0.127736	0.579644	0.011110	76.309326	-80.783615	-7.141925	0.592175	0.000000	-1.145121	0.000000	0.000000	0.000000	1.450146	-0.026761	-0.220057	0.000000	0.000000	4.000000	29.000000	0.000000
3068.328293	0.127736	0.579644	0.011110	76.309326	-80.783615	-7.141925	0.592175	0.000000	-1.145121	0.000000	0.000000	0.000000	1.450146	-0.026761	-0.220057	0.000000	0.000000	4.000000	29.000000	0.000000
3068.331626	0.127736	0.579644	0.011110	74.954803	-80.234329	-7.098186	0.555499	0.000000	-1.386812	0.000000	0.000000	0.000000	1.450146	-0.026761	-0.220057	0.000000	0.000000	4.000000	29.000000	0.000000
3068.334959	0.132693	0.579450	0.010094	74.954803	-80.234329	-7.098186	0.555499	0.000000	-1.386812	0.000000	0.000000	0.000000	1.487172	-0.058129	-0.304793	0.000000	0.000000	4.000000	29.000000	0.000000
3068.338293	0.132693	0.579450	0.010094	74.954803	-80.234329	-7.098186	0.555499	0.000000	-1.386812	0.000000	0.000000	0.000000	1.487172	-0.058129	-0.304793	0.000000	0.000000	4.000000	29.000000	0.000000
3068.341626	0.132693	0.579450	0.010094	73.606636	-79.445602	-7.379915	0.504700	0.000000	-1.634674	0.000000	0.000000	0.000000	1.487172	-0.058129	-0.304793	0.000000	0.000000	4.000000	29.000000	0.000000
3068.344959	0.137773	0.579144	0.008814	73.606636	-79.445602	-7.379915	0.504700	0.000000	-1.634674	0.000000	0.000000	0.000000	1.523977	-0.091897	-0.383946	0.000000	0.000000	4.000000	29.000000	0.000000
3068.348293	0.137773	0.579144	0.008814	73.606636	-79.445602	-7.379915	0.504700	0.000000	-1.634674	0.000000	0.000000	0.000000	1.523977	-0.091897	-0.383946	0.000000	0.000000	4.000000	29.000000	0.000000
3068.351626	0.137773	0.579144	0.008814	72.307404	-78.548538	-7.288060	0.440709	0.000000	-1.888670	0.000000	0.000000	0.000000	1.523977	-0.091897	-0.383946	0.000000	0.000000	4.000000	29.000000	0.000000
3068.354959	0.142849	0.578689	0.007268	72.307404	-78.548538	-7.288060	0.440709	0.000000	-1.888670	0.000000	0.000000	0.000000	1.522539	-0.136583	-0.463951	0.000000	0.000000	4.000000	29.000000	0.000000
3068.358293	0.142849	0.578689	0.007268	72.307404	-78.548538	-7.288060	0.440709	0.000000	-1.888670	0.000000	0.000000	0.000000	1.522539	-0.136583	-0.463951	0.000000	0.000000	4.000000	29.000000	0.000000
3068.361626	0.142849	0.578689	0.007268	71.086525	-77.609314	-6.642943	0.363384	0.000000	-2.142427	0.000000	0.000000	0.000000	1.522539	-0.136583	-0.463951	0.000000	0.000000	4.000000	29.000000	0.000000
3068.364959	0.147859	0.578167	0.005517	71.086525	-77.609314	-6.642943	0.363384	0.000000	-2.142427	0.000000	0.000000	0.000000	1.503091	-0.156615	-0.525132	0.000000	0.000000	4.000000	29.000000	0.000000
3068.368293	0.147859	0.578167	0.005517	71.086525	-77.609314	-6.642943	0.363384	0.000000	-2.142427	0.000000	0.000000	0.000000	1.503091	-0.156615	-0.525132	0.000000	0.000000	4.000000	29.000000	0.000000
3068.371626	0.147859	0.578167	0.005517	69.977325	-76.691330	-5.447547	0.275862	0.000000	-2.392942	0.000000	0.000000	0.000000	1.503091	-0.156615	-0.525132	0.000000	0.000000	4.000000	29.000000	0.000000
3068.374959	0.152673	0.577524	0.003552	69.977325	-76.691330	-5.447547	0.275862	0.000000	-2.392942	0.000000	0.000000	0.000000	1.444335	-0.192985	-0.589525	0.000000	0.000000	4.000000	29.000000	0.000000
3068.378293	0.152673	0.577524	0.003552	69.977325	-76.691330	-5.447547	0.275862	0.000000	-2.392942	0.000000	0.000000	0.000000	1.444335	-0.192985	-0.589525	0.000000	0.000000	4.000000	29.000000	0.000000
3068.381626	0.152673	0.577524	0.003552	68.946198	-75.760582	-3.635588	0.177608	0.000000	-2.633664	0.000000	0.000000	0.000000	1.444335	-0.192985	-0.589525	0.000000	0.000000	4.000000	29.000000	0.000000
3068.384959	0.157346	0.576815	0.001411	68.946198	-75.760582	-3.635588	0.177608	0.000000	-2.633664	0.000000	0.000000	0.000000	1.401930	-0.212722	-0.642358	0.000000	0.000000	4.000000	29.000000	0.000000
3068.388293	0.157346	0.576815	0.001411	68.946198	-75.760582	-3.635588	0.177608	0.000000	-2.633664	0.000000	0.000000	0.000000	1.401930	-0.212722	-0.642358	0.000000	0.000000	4.000000	29.000000	0.000000
3068.391626	0.157346	0.576815	0.001411	67.967155	-74.787865	-1.255687	0.070548	0.000000	-2.867319	0.000000	0.000000	0.000000	1.401930	-0.212722	-0.642358	0.000000	0.000000	4.000000	29.000000	0.000000
3068.394959	0.161846	0.576024	-0.000843	67.967155	-74.787865	-1.255687	0.070548	0.000000	-2.867319	0.000000	0.000000	0.000000	1.349910	-0.237200	-0.676219	0.000000	0.000000	4.000000	29.000000	0.000000
3068.398293	0.161846	0.576024	-0.000843	67.967155	-74.787865	-1.255687	0.070548	0.000000	-2.867319	0.000000	0.000000	0.000000	1.349910	-0.237200	-0.676219	0.000000	0.000000	4.000000	29.000000	0.000000
3068.401626	0.161846	0.576024	-0.000843	67.032738	-73.841522	1.681225	-0.042155	0.000000	-3.092304	0.000000	0.000000	0.000000	1.349910	-0.237200	-0.676219	0.000000	0.000000	4.000000	29.000000	0.000000
3068.404959	0.166077	0.575132	-0.003259	67.032738	-73.841522	1.681225	-0.042155	0.000000	-3.092304	0.000000	0.000000	0.000000	1.269424	-0.267447	-0.724690	0.000000	0.000000	4.000000	29.000000	0.000000
3068.408293	0.166077	0.575132	-0.003259	67.032738	-73.841522	1.681225	-0.042155	0.000000	-3.092304	0.000000	0.000000	0.000000	1.269424	-0.267447	-0.724690	0.000000	0.000000	4.000000	29.000000	0.000000
3068.411626	0.166077	0.575132	-0.003259	66.168404	-72.881180	4.514367	-0.162936	0.000000	-3.303875	0.000000	0.000000	0.000000	1.269424	-0.267447	-0.724690	0.000000	0.000000	4.000000	29.000000	0.000000
3068.414959	0.170107	0.574187	-0.005776	66.168404	-72.881180	4.514367	-0.162936	0.000000	-3.303875	0.000000	0.000000	0.000000	1.208740	-0.283571	-0.755045	0.000000	0.000000	4.000000	29.000000	0.000000
3068.418293	0.170107	0.574187	-0.005776	66.168404	-72.881180	4.514367	-0.162936	0.000000	-3.303875	0.000000	0.000000	0.000000	1.208740	-0.283571	-0.755045	0.000000	0.000000	4.000000	29.000000	0.000000
3068.421626	0.170107	0.574187	-0.005776	65.381477	-71.906525	6.440845	-0.288777	0.000000	-3.505332	0.000000	0.000000	0.000000	1.208740	-0.283571	-0.755045	0.000000	0.000000	4.000000	29.000000	0.000000
3068.424959	0.173945	0.573197	-0.008419	65.381477	-71.906525	6.440845	-0.288777	0.000000	-3.505332	0.000000	0.000000	0.000000	1.151411	-0.297078	-0.793140	0.000000	0.000000	4.000000	29.000000	0.000000
3068.428293	0.173945	0.573197	-0.008419	65.381477	-71.906525	6.440845	-0.288777	0.000000	-3.505332	0.000000	0.000000	0.000000	1.151411	-0.297078	-0.793140	0.000000	0.000000	4.000000	29.000000	0.000000
3068.431626	0.173945	0.573197	-0.008419	64.695381	-71.067024	7.368785	-0.420967	0.000000	-3.697233	0.000000	0.000000	0.000000	1.151411	-0.297078	-0.793140	0.000000	0.000000	4.000000	29.000000	0.000000
3068.434959	0.177477	0.572172	-0.011098	64.695381	-71.067024	7.368785	-0.420967	0.000000	-3.697233	0.000000	0.000000	0.000000	1.059784	-0.307431	-0.803484	0.000000	0.000000	4.000000	29.000000	0.000000
3068.438293	0.177477	0.572172	-0.011098	64.695381	-71.067024	7.368785	-0.420967	0.000000	-3.697233	0.000000	0.000000	0.000000	1.059784	-0.307431	-0.803484	0.000000	0.000000	4.000000	29.000000	0.000000
3068.441626	0.177477	0.572172	-0.011098	64.140930	-70.408989	7.764037	-0.554881	0.000000	-3.873864	0.000000	0.000000	0.000000	1.059784	-0.307431	-0.803484	0.000000	0.000000	4.000000	29.000000	0.000000
3068.444959	0.180676	0.571121	-0.013817	64.140930	-70.408989	7.764037	-0.554881	0.000000	-3.873864	0.000000	0.000000	0.000000	0.959549	-0.315212	-0.815885	0.000000	0.000000	4.000000	29.000000	0.000000
3068.448293	0.180676	0.571121	-0.013817	64.140930	-70.408989	7.764037	-0.554881	0.000000	-3.873864	0.000000	0.000000	0.000000	0.959549	-0.315212	-0.815885	0.000000	0.000000	4.000000	29.000000	0.000000
3068.451626	0.180676	0.571121	-0.013817	63.692833	-69.877701	8.328835	-0.690862	0.000000	-4.033789	0.000000	0.000000	0.000000	0.959549	-0.315212	-0.815885	0.000000	0.000000	4.000000	29.000000	0.000000
3068.454959	0.183564	0.570073	-0.016518	63.692833	-69.877701	8.328835	-0.690862	0.000000	-4.033789	0.000000	0.000000	0.000000	0.866462	-0.314556	-0.810157	0.000000	0.000000	4.000000	29.000000	0.000000
3068.458293	0.183564	0.570073	-0.016518	63.692833	-69.877701	8.328835	-0.690862	0.000000	-4.033789	0.000000	0.000000	0.000000	0.866462	-0.314556	-0.810157	0.000000	0.000000	4.000000	29.000000	0.000000
3068.461626	0.183564	0.570073	-0.016518	63.342773	-69.394096	9.197128	-0.825888	0.000000	-4.178199	0.000000	0.000000	0.000000	0.866462	-0.314556	-0.810157	0.000000	0.000000	4.000000	29.000000	0.000000
3068.464959	0.186078	0.568929	-0.019235	63.342773	-69.394096	9.197128	-0.825888	0.000000	-4.178199	0.000000	0.000000	0.000000	0.754285	-0.343107	-0.815065	0.000000	0.000000	4.000000	29.000000	0.000000
3068.468293	0.186078	0.568929	-0.019235	63.342773	-69.394096	9.197128	-0.825888	0.000000	-4.178199	0.000000	0.000000	0.000000	0.754285	-0.343107	-0.815065	0.000000	0.000000	4.000000	29.000000	0.000000
3068.471626	0.186078	0.568929	-0.019235	63.053799	-68.869102	10.593437	-0.961733	0.000000	-4.303913	0.000000	0.000000	0.000000	0.754285	-0.343107	-0.815065	0.000000	0.000000	4.000000	29.000000	0.000000
3068.474959	0.188274	0.567700	-0.022011	63.053799	-68.869102	10.593437	-0.961733	0.000000	-4.303913	0.000000	0.000000	0.000000	0.658575	-0.368810	-0.832940	0.000000	0.000000	4.000000	29.000000	0.000000
3068.478293	0.188274	0.567700	-0.022011	63.053799	-68.869102	10.593437	-0.961733	0.000000	-4.303913	0.000000	0.000000	0.000000	0.658575	-0.368810	-0.832940	0.000000	0.000000	4.000000	29.000000	0.000000
3068.481626	0.188274	0.567700	-0.022011	62.803822	-68.199837	12.265225	-1.100556	0.000000	-4.413676	0.000000	0.000000	0.000000	0.658575	-0.368810	-0.832940	0.000000	0.000000	4.000000	29.000000	0.000000
3068.484959	0.190165	0.566421	-0.024811	62.803822	-68.199837	12.265225	-1.100556	0.000000	-4.413676	0.000000	0.000000	0.000000	0.567401	-0.383557	-0.840018	0.000000	0.000000	4.000000	29.000000	0.000000
3068.488293	0.190165	0.566421	-0.024811	62.803822	-68.199837	12.265225	-1.100556	0.000000	-4.413676	0.000000	0.000000	0.000000	0.567401	-0.383557	-0.840018	0.000000	0.000000	4.000000	29.000000	0.000000
3068.491626	0.190165	0.566421	-0.024811	62.604816	-67.299049	14.347626	-1.240559	0.000000	-4.508243	0.000000	0.000000	0.000000	0.567401	-0.383557	-0.840018	0.000000	0.000000	4.000000	29.000000	0.000000
3068.494959	0.191681	0.565092	-0.027741	62.604816	-67.299049	14.347626	-1.240559	0.000000	-4.508243	0.000000	0.000000	0.000000	0.454809	-0.398915	-0.879006	0.000000	0.000000	4.000000	29.000000	0.000000
3068.498293	0.191681	0.565092	-0.027741	62.604816	-67.299049	14.347626	-1.240559	0.000000	-4.508243	0.000000	0.000000	0.000000	0.454809	-0.398915	-0.879006	0.000000	0.000000	4.000000	29.000000	0.000000
3068.501626	0.191681	0.565092	-0.027741	62.565235	-65.983482	16.960556	-1.387060	0.000000	-4.584044	0.000000	0.000000	0.000000	0.454809	-0.398915	-0.879006	0.000000	0.000000	4.000000	29.000000	0.000000
3068.504959	0.192821	0.563696	-0.030746	62.565235	-65.983482	16.960556	-1.387060	0.000000	-4.584044	0.000000	0.000000	0.000000	0.342132	-0.418779	-0.901428	0.000000	0.000000	4.000000	29.000000	0.000000
3068.508293	0.192821	0.563696	-0.030746	62.565235	-65.983482	16.960556	-1.387060	0.000000	-4.584044	0.000000	0.000000	0.000000	0.342132	-0.418779	-0.901428	0.000000	0.000000	4.000000	29.000000	0.000000
3068.511626	0.192821	0.563696	-0.030746	62.765991	-63.992199	19.885008	-1.537298	0.000000	-4.641066	0.000000	0.000000	0.000000	0.342132	-0.418779	-0.901428	0.000000	0.000000	4.000000	29.000000	0.000000
3068.514959	0.193717	0.562268	-0.033915	62.765991	-63.992199	19.885008	-1.537298	0.000000	-4.641066	0.000000	0.000000	0.000000	0.268624	-0.428263	-0.950578	0.000000	0.000000	4.000000	29.000000	0.000000
3068.518293	0.193717	0.562268	-0.033915	62.765991	-63.992199	19.885008	-1.537298	0.000000	-4.641066	0.000000	0.000000	0.000000	0.268624	-0.428263	-0.950578	0.000000	0.000000	4.000000	29.000000	0.000000
3068.521626	0.193717	0.562268	-0.033915	63.203407	-61.271484	23.053341	-1.695728	0.000000	-4.685837	0.000000	0.000000	0.000000	0.268624	-0.428263	-0.950578	0.000000	0.000000	4.000000	29.000000	0.000000
3068.524959	0.194311	0.560759	-0.037208	63.203407	-61.271484	23.053341	-1.695728	0.000000	-4.685837	0.000000	0.000000	0.000000	0.178331	-0.452695	-0.988093	0.000000	0.000000	4.000000	29.000000	0.000000
3068.528293	0.194311	0.560759	-0.037208	63.203407	-61.271484	23.053341	-1.695728	0.000000	-4.685837	0.000000	0.000000	0.000000	0.178331	-0.452695	-0.988093	0.000000	0.000000	4.000000	29.000000	0.000000
3068.531626	0.194311	0.560759	-0.037208	63.755589	-58.082836	26.440716	-1.834984	0.000000	-4.651111	0.000000	0.000000	0.000000	0.178331	-0.452695	-0.988093	0.000000	0.000000	4.000000	29.000000	0.000000
3068.534959	0.194464	0.559211	-0.040619	63.755589	-58.082836	26.440716	-1.834984	0.000000	-4.651111	0.000000	0.000000	0.000000	0.045932	-0.464329	-1.023349	0.000000	0.000000	4.000000	29.000000	0.000000
3068.538293	0.194464	0.559211	-0.040619	63.755589	-58.082836	26.440716	-1.834984	0.000000	-4.651111	0.000000	0.000000	0.000000	0.045932	-0.464329	-1.023349	0.000000	0.000000	4.000000	29.000000	0.000000
3068.541626	0.194464	0.559211	-0.040619	64.290474	-54.572285	29.924257	-1.975127	0.000000	-4.593350	0.000000	0.000000	0.000000	0.045932	-0.464329	-1.023349	0.000000	0.000000	4.000000	29.000000	0.000000
3068.544959	0.194204	0.557661	-0.044047	64.290474	-54.572285	29.924257	-1.975127	0.000000	-4.593350	0.000000	0.000000	0.000000	-0.078200	-0.465090	-1.028216	0.000000	0.000000	4.000000	29.000000	0.000000
3068.548293	0.194204	0.557661	-0.044047	64.290474	-54.572285	29.924257	-1.975127	0.000000	-4.593350	0.000000	0.000000	0.000000	-0.078200	-0.465090	-1.028216	0.000000	0.000000	4.000000	29.000000	0.000000
3068.551626	0.194204	0.557661	-0.044047	64.701164	-50.837967	33.647228	-2.117785	0.000000	-4.529347	0.000000	0.000000	0.000000	-0.078200	-0.465090	-1.028216	0.000000	0.000000	4.000000	29.000000	0.000000
3068.554959	0.193528	0.556183	-0.047506	64.701164	-50.837967	33.647228	-2.117785	0.000000	-4.529347	0.000000	0.000000	0.000000	-0.202616	-0.443513	-1.037773	0.000000	0.000000	4.000000	29.000000	0.000000
3068.558293	0.193528	0.556183	-0.047506	64.701164	-50.837967	33.647228	-2.117785	0.000000	-4.529347	0.000000	0.000000	0.000000	-0.202616	-0.443513	-1.037773	0.000000	0.000000	4.000000	29.000000	0.000000
3068.561626	0.193528	0.556183	-0.047506	64.950317	-47.053047	37.359734	-2.264312	0.000000	-4.457902	0.000000	0.000000	0.000000	-0.202616	-0.443513	-1.037773	0.000000	0.000000	4.000000	29.000000	0.000000
3068.564959	0.192431	0.554810	-0.050878	64.950317	-47.053047	37.359734	-2.264312	0.000000	-4.457902	0.000000	0.000000	0.000000	-0.329189	-0.411897	-1.011670	0.000000	0.000000	4.000000	29.000000	0.000000
3068.568293	0.192431	0.554810	-0.050878	64.950317	-47.053047	37.359734	-2.264312	0.000000	-4.457902	0.000000	0.000000	0.000000	-0.329189	-0.411897	-1.011670	0.000000	0.000000	4.000000	29.000000	0.000000
3068.571626	0.192431	0.554810	-0.050878	65.068466	-43.287518	40.747700	-2.411093	0.000000	-4.380254	0.000000	0.000000	0.000000	-0.329189	-0.411897	-1.011670	0.000000	0.000000	4.000000	29.000000	0.000000
3068.574959	0.190858	0.553598	-0.054101	65.068466	-43.287518	40.747700	-2.411093	0.000000	-4.380254	0.000000	0.000000	0.000000	-0.471914	-0.363647	-0.966782	0.000000	0.000000	4.000000	29.000000	0.000000
3068.578293	0.190858	0.553598	-0.054101	65.068466	-43.287518	40.747700	-2.411093	0.000000	-4.380254	0.000000	0.000000	0.000000	-0.471914	-0.363647	-0.966782	0.000000	0.000000	4.000000	29.000000	0.000000
3068.581626	0.190858	0.553598	-0.054101	65.121780	-39.661030	44.066666	-2.558074	0.000000	-4.296075	0.000000	0.000000	0.000000	-0.471914	-0.363647	-0.966782	0.000000	0.000000	4.000000	29.000000	0.000000
3068.584959	0.188932	0.552561	-0.057137	65.121780	-39.661030	44.066666	-2.558074	0.000000	-4.296075	0.000000	0.000000	0.000000	-0.577663	-0.311034	-0.910852	0.000000	0.000000	4.000000	29.000000	0.000000
3068.588293	0.188932	0.552561	-0.057137	65.121780	-39.661030	44.066666	-2.558074	0.000000	-4.296075	0.000000	0.000000	0.000000	-0.577663	-0.311034	-0.910852	0.000000	0.000000	4.000000	29.000000	0.000000
3068.591626	0.188932	0.552561	-0.057137	65.207428	-36.143883	47.714130	-2.702657	0.000000	-4.206619	0.000000	0.000000	0.000000	-0.577663	-0.311034	-0.910852	0.000000	0.000000	4.000000	29.000000	0.000000
3068.594959	0.186594	0.551629	-0.060040	65.207428	-36.143883	47.714130	-2.702657	0.000000	-4.206619	0.000000	0.000000	0.000000	-0.701587	-0.279424	-0.870995	0.000000	0.000000	4.000000	29.000000	0.000000
3068.598293	0.186594	0.551629	-0.060040	65.207428	-36.143883	47.714130	-2.702657	0.000000	-4.206619	0.000000	0.000000	0.000000	-0.701587	-0.279424	-0.870995	0.000000	0.000000	4.000000	29.000000	0.000000
3068.601626	0.186594	0.551629	-0.060040	65.388954	-32.711746	51.809643	-2.848962	0.000000	-4.108943	0.000000	0.000000	0.000000	-0.701587	-0.279424	-0.870995	0.000000	0.000000	4.000000	29.000000	0.000000
3068.604959	0.183831	0.550713	-0.062812	65.388954	-32.711746	51.809643	-2.848962	0.000000	-4.108943	0.000000	0.000000	0.000000	-0.828792	-0.274943	-0.831423	0.000000	0.000000	4.000000	29.000000	0.000000
3068.608293	0.183831	0.550713	-0.062812	65.388954	-32.711746	51.809643	-2.848962	0.000000	-4.108943	0.000000	0.000000	0.000000	-0.828792	-0.274943	-0.831423	0.000000	0.000000	4.000000	29.000000	0.000000
3068.611626	0.183831	0.550713	-0.062812	65.594925	-29.293343	56.358120	-2.998118	0.000000	-4.001410	0.000000	0.000000	0.000000	-0.828792	-0.274943	-0.831423	0.000000	0.000000	4.000000	29.000000	0.000000
3068.614959	0.180671	0.549714	-0.065519	65.594925	-29.293343	56.358120	-2.998118	0.000000	-4.001410	0.000000	0.000000	0.000000	-0.947917	-0.299541	-0.812324	0.000000	0.000000	4.000000	29.000000	0.000000
3068.618293	0.180671	0.549714	-0.065519	65.594925	-29.293343	56.358120	-2.998118	0.000000	-4.001410	0.000000	0.000000	0.000000	-0.947917	-0.299541	-0.812324	0.000000	0.000000	4.000000	29.000000	0.000000
3068.621626	0.180671	0.549714	-0.065519	65.743927	-25.598396	61.264107	-3.152210	0.000000	-3.881182	0.000000	0.000000	0.000000	-0.947917	-0.299541	-0.812324	0.000000	0.000000	4.000000	29.000000	0.000000
3068.624959	0.177213	0.548558	-0.068172	65.743927	-25.598396	61.264107	-3.152210	0.000000	-3.881182	0.000000	0.000000	0.000000	-1.037515	-0.346811	-0.795830	0.000000	0.000000	4.000000	29.000000	0.000000
3068.628293	0.177213	0.548558	-0.068172	65.743927	-25.598396	61.264107	-3.152210	0.000000	-3.881182	0.000000	0.000000	0.000000	-1.037515	-0.346811	-0.795830	0.000000	0.000000	4.000000	29.000000	0.000000
3068.631626	0.177213	0.548558	-0.068172	65.756355	-21.094778	66.831177	-3.309285	0.000000	-3.748150	0.000000	0.000000	0.000000	-1.037515	-0.346811	-0.795830	0.000000	0.000000	4.000000	29.000000	0.000000
3068.634959	0.173489	0.547256	-0.070818	65.756355	-21.094778	66.831177	-3.309285	0.000000	-3.748150	0.000000	0.000000	0.000000	-1.117154	-0.390822	-0.793745	0.000000	0.000000	4.000000	29.000000	0.000000
3068.638293	0.173489	0.547256	-0.070818	65.756355	-21.094778	66.831177	-3.309285	0.000000	-3.748150	0.000000	0.000000	0.000000	-1.117154	-0.390822	-0.793745	0.000000	0.000000	4.000000	29.000000	0.000000
3068.641626	0.173489	0.547256	-0.070818	65.510170	-15.771144	72.964729	-3.469498	0.000000	-3.600359	0.000000	0.000000	0.000000	-1.117154	-0.390822	-0.793745	0.000000	0.000000	4.000000	29.000000	0.000000
3068.644959	0.169612	0.545846	-0.073325	65.510170	-15.771144	72.964729	-3.469498	0.000000	-3.600359	0.000000	0.000000	0.000000	-1.163119	-0.422779	-0.751987	0.000000	0.000000	4.000000	29.000000	0.000000
3068.648293	0.169612	0.545846	-0.073325	65.510170	-15.771144	72.964729	-3.469498	0.000000	-3.600359	0.000000	0.000000	0.000000	-1.163119	-0.422779	-0.751987	0.000000	0.000000	4.000000	29.000000	0.000000
3068.651626	0.169612	0.545846	-0.073325	64.964058	-10.266525	78.923691	-3.626142	0.000000	-3.442542	0.000000	0.000000	0.000000	-1.163119	-0.422779	-0.751987	0.000000	0.000000	4.000000	29.000000	0.000000
3068.654959	0.165512	0.544450	-0.075619	64.964058	-10.266525	78.923691	-3.626142	0.000000	-3.442542	0.000000	0.000000	0.000000	-1.230145	-0.418936	-0.688343	0.000000	0.000000	4.000000	29.000000	0.000000
3068.658293	0.165512	0.544450	-0.075619	64.964058	-10.266525	78.923691	-3.626142	0.000000	-3.442542	0.000000	0.000000	0.000000	-1.230145	-0.418936	-0.688343	0.000000	0.000000	4.000000	29.000000	0.000000
3068.661626	0.165512	0.544450	-0.075619	64.149040	-5.120070	84.274513	-3.779063	0.000000	-3.273939	0.000000	0.000000	0.000000	-1.230145	-0.418936	-0.688343	0.000000	0.000000	4.000000	29.000000	0.000000
3068.664959	0.161055	0.543082	-0.077630	64.149040	-5.120070	84.274513	-3.779063	0.000000	-3.273939	0.000000	0.000000	0.000000	-1.336934	-0.410259	-0.603276	0.000000	0.000000	4.000000	29.000000	0.000000
3068.668293	0.161055	0.543082	-0.077630	64.149040	-5.120070	84.274513	-3.779063	0.000000	-3.273939	0.000000	0.000000	0.000000	-1.336934	-0.410259	-0.603276	0.000000	0.000000	4.000000	29.000000	0.000000
3068.671626	0.161055	0.543082	-0.077630	63.135578	-0.533084	89.131042	-3.881503	0.000000	-3.052757	0.000000	0.000000	0.000000	-1.336934	-0.410259	-0.603276	0.000000	0.000000	4.000000	29.000000	0.000000
3068.674959	0.156245	0.541775	-0.079327	63.135578	-0.533084	89.131042	-3.881503	0.000000	-3.052757	0.000000	0.000000	0.000000	-1.443146	-0.392181	-0.509052	0.000000	0.000000	4.000000	29.000000	0.000000
3068.678293	0.156245	0.541775	-0.079327	63.135578	-0.533084	89.131042	-3.881503	0.000000	-3.052757	0.000000	0.000000	0.000000	-1.443146	-0.392181	-0.509052	0.000000	0.000000	4.000000	29.000000	0.000000
3068.681626	0.156245	0.541775	-0.079327	61.975307	3.529320	93.641571	-3.966345	0.000000	-2.812233	0.000000	0.000000	0.000000	-1.443146	-0.392181	-0.509052	0.000000	0.000000	4.000000	29.000000	0.000000
3068.684959	0.151246	0.540505	-0.080784	61.975307	3.529320	93.641571	-3.966345	0.000000	-2.812233	0.000000	0.000000	0.000000	-1.499723	-0.381012	-0.437015	0.000000	0.000000	4.000000	29.000000	0.000000
3068.688293	0.151246	0.540505	-0.080784	61.975307	3.529320	93.641571	-3.966345	0.000000	-2.812233	0.000000	0.000000	0.000000	-1.499723	-0.381012	-0.437015	0.000000	0.000000	4.000000	29.000000	0.000000
3068.691626	0.151246	0.540505	-0.080784	60.710289	7.115576	97.766014	-4.039181	0.000000	-2.562280	0.000000	0.000000	0.000000	-1.499723	-0.381012	-0.437015	0.000000	0.000000	4.000000	29.000000	0.000000
3068.694959	0.146232	0.539316	-0.082086	60.710289	7.115576	97.766014	-4.039181	0.000000	-2.562280	0.000000	0.000000	0.000000	-1.503975	-0.356703	-0.390679	0.000000	0.000000	4.000000	29.000000	0.000000
3068.698293	0.146232	0.539316	-0.082086	60.710289	7.115576	97.766014	-4.039181	0.000000	-2.562280	0.000000	0.000000	0.000000	-1.503975	-0.356703	-0.390679	0.000000	0.000000	4.000000	29.000000	0.000000
3068.701626	0.146232	0.539316	-0.082086	59.357391	10.223769	101.036659	-4.104294	0.000000	-2.311618	0.000000	0.000000	0.000000	-1.503975	-0.356703	-0.390679	0.000000	0.000000	4.000000	29.000000	0.000000
3068.704959	0.141293	0.538185	-0.083264	59.357391	10.223769	101.036659	-4.104294	0.000000	-2.311618	0.000000	0.000000	0.000000	-1.481897	-0.339318	-0.353336	0.000000	0.000000	4.000000	29.000000	0.000000
3068.708293	0.141293	0.538185	-0.083264	59.357391	10.223769	101.036659	-4.104294	0.000000	-2.311618	0.000000	0.000000	0.000000	-1.481897	-0.339318	-0.353336	0.000000	0.000000	4.000000	29.000000	0.000000
3068.711626	0.141293	0.538185	-0.083264	58.178589	12.465010	102.724457	-4.163184	0.000000	-2.064635	0.000000	0.000000	0.000000	-1.481897	-0.339318	-0.353336	0.000000	0.000000	4.000000	29.000000	0.000000
3068.714959	0.136521	0.537083	-0.084320	58.178589	12.465010	102.724457	-4.163184	0.000000	-2.064635	0.000000	0.000000	0.000000	-1.431486	-0.330616	-0.316868	0.000000	0.000000	4.000000	29.000000	0.000000
3068.718293	0.136521	0.537083	-0.084320	58.178589	12.465010	102.724457	-4.163184	0.000000	-2.064635	0.000000	0.000000	0.000000	-1.431486	-0.330616	-0.316868	0.000000	0.000000	4.000000	29.000000	0.000000
3068.721626	0.136521	0.537083	-0.084320	57.498432	13.597372	102.739601	-4.215995	0.000000	-1.826054	0.000000	0.000000	0.000000	-1.431486	-0.330616	-0.316868	0.000000	0.000000	4.000000	29.000000	0.000000
3068.724959	0.131763	0.535927	-0.085275	57.498432	13.597372	102.739601	-4.215995	0.000000	-1.826054	0.000000	0.000000	0.000000	-1.427357	-0.346644	-0.286655	0.000000	0.000000	4.000000	29.000000	0.000000
3068.728293	0.131763	0.535927	-0.085275	57.498432	13.597372	102.739601	-4.215995	0.000000	-1.826054	0.000000	0.000000	0.000000	-1.427357	-0.346644	-0.286655	0.000000	0.000000	4.000000	29.000000	0.000000
3068.731626	0.131763	0.535927	-0.085275	57.039894	14.177999	102.250267	-4.263771	0.000000	-1.588161	0.000000	0.000000	0.000000	-1.427357	-0.346644	-0.286655	0.000000	0.000000	4.000000	29.000000	0.000000
3068.734959	0.127180	0.534987	-0.085710	57.039894	14.177999	102.250267	-4.263771	0.000000	-1.588161	0.000000	0.000000	0.000000	-1.375030	-0.282069	-0.130456	0.000000	0.000000	4.000000	29.000000	0.000000
3068.738293	0.127180	0.534987	-0.085710	57.039894	14.177999	102.250267	-4.263771	0.000000	-1.588161	0.000000	0.000000	0.000000	-1.375030	-0.282069	-0.130456	0.000000	0.000000	4.000000	29.000000	0.000000
3068.741626	0.127180	0.534987	-0.085710	56.599075	14.563246	101.846184	-4.285513	0.000000	-1.358989	0.000000	0.000000	0.000000	-1.375030	-0.282069	-0.130456	0.000000	0.000000	4.000000	29.000000	0.000000
3068.744959	0.122877	0.534280	-0.085661	56.599075	14.563246	101.846184	-4.285513	0.000000	-1.358989	0.000000	0.000000	0.000000	-1.290841	-0.212081	0.014685	0.000000	0.000000	4.000000	29.000000	0.000000
3068.748293	0.122877	0.534280	-0.085661	56.599075	14.563246	101.846184	-4.285513	0.000000	-1.358989	0.000000	0.000000	0.000000	-1.290841	-0.212081	0.014685	0.000000	0.000000	4.000000	29.000000	0.000000
3068.751626	0.122877	0.534280	-0.085661	56.265312	14.710820	101.235199	-4.283066	0.000000	-1.143849	0.000000	0.000000	0.000000	-1.290841	-0.212081	0.014685	0.000000	0.000000	4.000000	29.000000	0.000000
3068.754959	0.119002	0.533795	-0.085216	56.265312	14.710820	101.235199	-4.283066	0.000000	-1.143849	0.000000	0.000000	0.000000	-1.162567	-0.145558	0.133607	0.000000	0.000000	4.000000	29.000000	0.000000
3068.758293	0.119002	0.533795	-0.085216	56.265312	14.710820	101.235199	-4.283066	0.000000	-1.143849	0.000000	0.000000	0.000000	-1.162567	-0.145558	0.133607	0.000000	0.000000	4.000000	29.000000	0.000000
3068.761626	0.119002	0.533795	-0.085216	56.359528	14.366506	99.949608	-4.260798	0.000000	-0.950088	0.000000	0.000000	0.000000	-1.162567	-0.145558	0.133607	0.000000	0.000000	4.000000	29.000000	0.000000
3068.764959	0.115508	0.533498	-0.084463	56.359528	14.366506	99.949608	-4.260798	0.000000	-0.950088	0.000000	0.000000	0.000000	-1.047988	-0.089231	0.225787	0.000000	0.000000	4.000000	29.000000	0.000000
3068.768293	0.115508	0.533498	-0.084463	56.359528	14.366506	99.949608	-4.260798	0.000000	-0.950088	0.000000	0.000000	0.000000	-1.047988	-0.089231	0.225787	0.000000	0.000000	4.000000	29.000000	0.000000
3068.771626	0.115508	0.533498	-0.084463	56.743839	13.738320	98.215454	-4.223167	0.000000	-0.775423	0.000000	0.000000	0.000000	-1.047988	-0.089231	0.225787	0.000000	0.000000	4.000000	29.000000	0.000000
3068.774959	0.112355	0.533445	-0.083370	56.743839	13.738320	98.215454	-4.223167	0.000000	-0.775423	0.000000	0.000000	0.000000	-0.945918	-0.015915	0.327904	0.000000	0.000000	4.000000	29.000000	0.000000
3068.778293	0.112355	0.533445	-0.083370	56.743839	13.738320	98.215454	-4.223167	0.000000	-0.775423	0.000000	0.000000	0.000000	-0.945918	-0.015915	0.327904	0.000000	0.000000	4.000000	29.000000	0.000000
3068.781626	0.112355	0.533445	-0.083370	57.358719	12.945332	96.641945	-4.168516	0.000000	-0.617771	0.000000	0.000000	0.000000	-0.945918	-0.015915	0.327904	0.000000	0.000000	4.000000	29.000000	0.000000
3068.784959	0.109526	0.533664	-0.081955	57.358719	12.945332	96.641945	-4.168516	0.000000	-0.617771	0.000000	0.000000	0.000000	-0.848956	0.065661	0.424479	0.000000	0.000000	4.000000	29.000000	0.000000
3068.788293	0.109526	0.533664	-0.081955	57.358719	12.945332	96.641945	-4.168516	0.000000	-0.617771	0.000000	0.000000	0.000000	-0.848956	0.065661	0.424479	0.000000	0.000000	4.000000	29.000000	0.000000
3068.791626	0.109526	0.533664	-0.081955	58.241871	12.015667	95.564148	-4.097769	0.000000	-0.476278	0.000000	0.000000	0.000000	-0.848956	0.065661	0.424479	0.000000	0.000000	4.000000	29.000000	0.000000
3068.794959	0.106979	0.534068	-0.080256	58.241871	12.015667	95.564148	-4.097769	0.000000	-0.476278	0.000000	0.000000	0.000000	-0.763818	0.121180	0.509760	0.000000	0.000000	4.000000	29.000000	0.000000
3068.798293	0.106979	0.534068	-0.080256	58.241871	12.015667	95.564148	-4.097769	0.000000	-0.476278	0.000000	0.000000	0.000000	-0.763818	0.121180	0.509760	0.000000	0.000000	4.000000	29.000000	0.000000
3068.801626	0.106979	0.534068	-0.080256	59.366898	11.009254	94.678154	-4.012809	0.000000	-0.348975	0.000000	0.000000	0.000000	-0.763818	0.121180	0.509760	0.000000	0.000000	4.000000	29.000000	0.000000
3068.804959	0.104717	0.534798	-0.078179	59.366898	11.009254	94.678154	-4.012809	0.000000	-0.348975	0.000000	0.000000	0.000000	-0.678819	0.219029	0.623147	0.000000	0.000000	4.000000	29.000000	0.000000
3068.808293	0.104717	0.534798	-0.078179	59.366898	11.009254	94.678154	-4.012809	0.000000	-0.348975	0.000000	0.000000	0.000000	-0.678819	0.219029	0.623147	0.000000	0.000000	4.000000	29.000000	0.000000
3068.811626	0.104717	0.534798	-0.078179	60.677845	10.020756	93.662254	-3.908952	0.000000	-0.235838	0.000000	0.000000	0.000000	-0.678819	0.219029	0.623147	0.000000	0.000000	4.000000	29.000000	0.000000
3068.814959	0.102778	0.535866	-0.075688	60.677845	10.020756	93.662254	-3.908952	0.000000	-0.235838	0.000000	0.000000	0.000000	-0.581631	0.320672	0.747171	0.000000	0.000000	4.000000	29.000000	0.000000
3068.818293	0.102778	0.535866	-0.075688	60.677845	10.020756	93.662254	-3.908952	0.000000	-0.235838	0.000000	0.000000	0.000000	-0.581631	0.320672	0.747171	0.000000	0.000000	4.000000	29.000000	0.000000
3068.821626	0.102778	0.535866	-0.075688	62.254421	9.058911	92.403625	-3.784423	0.000000	-0.138900	0.000000	0.000000	0.000000	-0.581631	0.320672	0.747171	0.000000	0.000000	4.000000	29.000000	0.000000
3068.824959	0.101138	0.537302	-0.072783	62.254421	9.058911	92.403625	-3.784423	0.000000	-0.138900	0.000000	0.000000	0.000000	-0.492101	0.430523	0.871758	0.000000	0.000000	4.000000	29.000000	0.000000
3068.828293	0.101138	0.537302	-0.072783	62.254421	9.058911	92.403625	-3.784423	0.000000	-0.138900	0.000000	0.000000	0.000000	-0.492101	0.430523	0.871758	0.000000	0.000000	4.000000	29.000000	0.000000
3068.831626	0.101138	0.537302	-0.072783	64.139717	8.205980	91.443626	-3.639130	0.000000	-0.056883	0.000000	0.000000	0.000000	-0.492101	0.430523	0.871758	0.000000	0.000000	4.000000	29.000000	0.000000
3068.834959	0.099684	0.539064	-0.069496	64.139717	8.205980	91.443626	-3.639130	0.000000	-0.056883	0.000000	0.000000	0.000000	-0.436202	0.528783	0.985896	0.000000	0.000000	4.000000	29.000000	0.000000
3068.838293	0.099684	0.539064	-0.069496	64.139717	8.205980	91.443626	-3.639130	0.000000	-0.056883	0.000000	0.000000	0.000000	-0.436202	0.528783	0.985896	0.000000	0.000000	4.000000	29.000000	0.000000
3068.841626	0.099684	0.539064	-0.069496	66.369667	7.577087	91.322815	-3.474814	0.000000	0.015817	0.000000	0.000000	0.000000	-0.436202	0.528783	0.985896	0.000000	0.000000	4.000000	29.000000	0.000000
3068.844959	0.098448	0.541037	-0.065839	66.369667	7.577087	91.322815	-3.474814	0.000000	0.015817	0.000000	0.000000	0.000000	-0.370634	0.591773	1.097140	0.000000	0.000000	4.000000	29.000000	0.000000
3068.848293	0.098448	0.541037	-0.065839	66.369667	7.577087	91.322815	-3.474814	0.000000	0.015817	0.000000	0.000000	0.000000	-0.370634	0.591773	1.097140	0.000000	0.000000	4.000000	29.000000	0.000000
3068.851626	0.098448	0.541037	-0.065839	68.943466	7.398974	92.127975	-3.291957	0.000000	0.077590	0.000000	0.000000	0.000000	-0.370634	0.591773	1.097140	0.000000	0.000000	4.000000	29.000000	0.000000
3068.854959	0.097373	0.543140	-0.061875	68.943466	7.398974	92.127975	-3.291957	0.000000	0.077590	0.000000	0.000000	0.000000	-0.322645	0.631006	1.189134	0.000000	0.000000	4.000000	29.000000	0.000000
3068.858293	0.097373	0.543140	-0.061875	68.943466	7.398974	92.127975	-3.291957	0.000000	0.077590	0.000000	0.000000	0.000000	-0.322645	0.631006	1.189134	0.000000	0.000000	4.000000	29.000000	0.000000
3068.861626	0.097373	0.543140	-0.061875	71.634857	7.917814	93.560020	-3.093768	0.000000	0.131364	0.000000	0.000000	0.000000	-0.322645	0.631006	1.189134	0.000000	0.000000	4.000000	29.000000	0.000000
3068.864959	0.096360	0.545337	-0.057668	71.634857	7.917814	93.560020	-3.093768	0.000000	0.131364	0.000000	0.000000	0.000000	-0.303964	0.659059	1.262074	0.000000	0.000000	4.000000	29.000000	0.000000
3068.868293	0.096360	0.545337	-0.057668	71.634857	7.917814	93.560020	-3.093768	0.000000	0.131364	0.000000	0.000000	0.000000	-0.303964	0.659059	1.262074	0.000000	0.000000	4.000000	29.000000	0.000000
3068.871626	0.096360	0.545337	-0.057668	74.433014	9.204593	95.227608	-2.883423	0.000000	0.182024	0.000000	0.000000	0.000000	-0.303964	0.659059	1.262074	0.000000	0.000000	4.000000	29.000000	0.000000
3068.874959	0.095407	0.547565	-0.053300	74.433014	9.204593	95.227608	-2.883423	0.000000	0.182024	0.000000	0.000000	0.000000	-0.285782	0.668522	1.310627	0.000000	0.000000	4.000000	29.000000	0.000000
3068.878293	0.095407	0.547565	-0.053300	74.433014	9.204593	95.227608	-2.883423	0.000000	0.182024	0.000000	0.000000	0.000000	-0.285782	0.668522	1.310627	0.000000	0.000000	4.000000	29.000000	0.000000
3068.881626	0.095407	0.547565	-0.053300	77.261719	10.954423	96.701576	-2.664985	0.000000	0.229655	0.000000	0.000000	0.000000	-0.285782	0.668522	1.310627	0.000000	0.000000	4.000000	29.000000	0.000000
3068.884959	0.094490	0.549879	-0.048962	77.261719	10.954423	96.701576	-2.664985	0.000000	0.229655	0.000000	0.000000	0.000000	-0.275118	0.694179	1.301277	0.000000	0.000000	4.000000	29.000000	0.000000
3068.888293	0.094490	0.549879	-0.048962	77.261719	10.954423	96.701576	-2.664985	0.000000	0.229655	0.000000	0.000000	0.000000	-0.275118	0.694179	1.301277	0.000000	0.000000	4.000000	29.000000	0.000000
3068.891626	0.094490	0.549879	-0.048962	79.975365	12.848924	98.064445	-2.448105	0.000000	0.275508	0.000000	0.000000	0.000000	-0.275118	0.694179	1.301277	0.000000	0.000000	4.000000	29.000000	0.000000
3068.894959	0.093507	0.552287	-0.044658	79.975365	12.848924	98.064445	-2.448105	0.000000	0.275508	0.000000	0.000000	0.000000	-0.294726	0.722320	1.291206	0.000000	0.000000	4.000000	29.000000	0.000000
3068.898293	0.093507	0.552287	-0.044658	79.975365	12.848924	98.064445	-2.448105	0.000000	0.275508	0.000000	0.000000	0.000000	-0.294726	0.722320	1.291206	0.000000	0.000000	4.000000	29.000000	0.000000
3068.901626	0.093507	0.552287	-0.044658	82.648170	14.303073	99.076515	-2.232904	0.000000	0.324629	0.000000	0.000000	0.000000	-0.294726	0.722320	1.291206	0.000000	0.000000	4.000000	29.000000	0.000000
3068.904959	0.092633	0.554777	-0.040540	82.648170	14.303073	99.076515	-2.232904	0.000000	0.324629	0.000000	0.000000	0.000000	-0.262244	0.747145	1.235301	0.000000	0.000000	4.000000	29.000000	0.000000
3068.908293	0.092633	0.554777	-0.040540	82.648170	14.303073	99.076515	-2.232904	0.000000	0.324629	0.000000	0.000000	0.000000	-0.262244	0.747145	1.235301	0.000000	0.000000	4.000000	29.000000	0.000000
3068.911626	0.092633	0.554777	-0.040540	85.223160	14.365348	98.968346	-2.027021	0.000000	0.368336	0.000000	0.000000	0.000000	-0.262244	0.747145	1.235301	0.000000	0.000000	4.000000	29.000000	0.000000
3068.914959	0.092009	0.557359	-0.036663	85.223160	14.365348	98.968346	-2.027021	0.000000	0.368336	0.000000	0.000000	0.000000	-0.187280	0.774323	1.163200	0.000000	0.000000	4.000000	29.000000	0.000000
3068.918293	0.092009	0.557359	-0.036663	85.223160	14.365348	98.968346	-2.027021	0.000000	0.368336	0.000000	0.000000	0.000000	-0.187280	0.774323	1.163200	0.000000	0.000000	4.000000	29.000000	0.000000
3068.921626	0.092009	0.557359	-0.036663	87.735062	11.924330	96.447556	-1.833154	0.000000	0.399550	0.000000	0.000000	0.000000	-0.187280	0.774323	1.163200	0.000000	0.000000	4.000000	29.000000	0.000000
3068.924959	0.091691	0.559940	-0.033105	87.735062	11.924330	96.447556	-1.833154	0.000000	0.399550	0.000000	0.000000	0.000000	-0.095381	0.774431	1.067359	0.000000	0.000000	4.000000	29.000000	0.000000
3068.928293	0.091691	0.559940	-0.033105	87.735062	11.924330	96.447556	-1.833154	0.000000	0.399550	0.000000	0.000000	0.000000	-0.095381	0.774431	1.067359	0.000000	0.000000	4.000000	29.000000	0.000000
3068.931626	0.091691	0.559940	-0.033105	89.426651	-82.930206	1.364797	-1.655261	0.000000	0.415447	0.000000	0.000000	0.000000	-0.095381	0.774431	1.067359	0.000000	0.000000	4.000000	29.000000	0.000000
3068.934959	0.091700	0.562530	-0.029823	89.426651	-82.930206	1.364797	-1.655261	0.000000	0.415447	0.000000	0.000000	0.000000	0.002697	0.777051	0.984531	0.000000	0.000000	4.000000	29.000000	0.000000
3068.938293	0.091700	0.562530	-0.029823	89.426651	-82.930206	1.364797	-1.655261	0.000000	0.415447	0.000000	0.000000	0.000000	0.002697	0.777051	0.984531	0.000000	0.000000	4.000000	29.000000	0.000000
3068.941626	0.091700	0.562530	-0.029823	88.336464	-141.547028	-57.624374	-1.491172	0.000000	0.414997	0.000000	0.000000	0.000000	0.002697	0.777051	0.984531	0.000000	0.000000	4.000000	29.000000	0.000000
3068.944959	0.092099	0.565217	-0.026668	88.336464	-141.547028	-57.624374	-1.491172	0.000000	0.414997	0.000000	0.000000	0.000000	0.119757	0.806100	0.946649	0.000000	0.000000	4.000000	29.000000	0.000000
3068.948293	0.092099	0.565217	-0.026668	88.336464	-141.547028	-57.624374	-1.491172	0.000000	0.414997	0.000000	0.000000	0.000000	0.119757	0.806100	0.946649	0.000000	0.000000	4.000000	29.000000	0.000000
3068.951626	0.092099	0.565217	-0.026668	87.497513	-136.840805	-53.442860	-1.333397	0.000000	0.395038	0.000000	0.000000	0.000000	0.119757	0.806100	0.946649	0.000000	0.000000	4.000000	29.000000	0.000000
3068.954959	0.092860	0.567930	-0.023615	87.497513	-136.840805	-53.442860	-1.333397	0.000000	0.395038	0.000000	0.000000	0.000000	0.228223	0.813783	0.915933	0.000000	0.000000	4.000000	29.000000	0.000000
3068.958293	0.092860	0.567930	-0.023615	87.497513	-136.840805	-53.442860	-1.333397	0.000000	0.395038	0.000000	0.000000	0.000000	0.228223	0.813783	0.915933	0.000000	0.000000	4.000000	29.000000	0.000000
3068.961626	0.092860	0.567930	-0.023615	86.806229	-130.005417	-47.258381	-1.180742	0.000000	0.357001	0.000000	0.000000	0.000000	0.228223	0.813783	0.915933	0.000000	0.000000	4.000000	29.000000	0.000000
3068.964959	0.093977	0.570601	-0.020828	86.806229	-130.005417	-47.258381	-1.180742	0.000000	0.357001	0.000000	0.000000	0.000000	0.335063	0.801289	0.835982	0.000000	0.000000	4.000000	29.000000	0.000000
3068.968293	0.093977	0.570601	-0.020828	86.806229	-130.005417	-47.258381	-1.180742	0.000000	0.357001	0.000000	0.000000	0.000000	0.335063	0.801289	0.835982	0.000000	0.000000	4.000000	29.000000	0.000000
3068.971626	0.093977	0.570601	-0.020828	86.069855	-123.738861	-41.401505	-1.041411	0.000000	0.301157	0.000000	0.000000	0.000000	0.335063	0.801289	0.835982	0.000000	0.000000	4.000000	29.000000	0.000000
3068.974959	0.095533	0.573192	-0.018362	86.069855	-123.738861	-41.401505	-1.041411	0.000000	0.301157	0.000000	0.000000	0.000000	0.466852	0.777508	0.739960	0.000000	0.000000	4.000000	29.000000	0.000000
3068.978293	0.095533	0.573192	-0.018362	86.069855	-123.738861	-41.401505	-1.041411	0.000000	0.301157	0.000000	0.000000	0.000000	0.466852	0.777508	0.739960	0.000000	0.000000	4.000000	29.000000	0.000000
3068.981626	0.095533	0.573192	-0.018362	85.254349	-118.352646	-35.861771	-0.918085	0.000000	0.223348	0.000000	0.000000	0.000000	0.466852	0.777508	0.739960	0.000000	0.000000	4.000000	29.000000	0.000000
3068.984959	0.097503	0.575712	-0.016167	85.254349	-118.352646	-35.861771	-0.918085	0.000000	0.223348	0.000000	0.000000	0.000000	0.590943	0.756031	0.658269	0.000000	0.000000	4.000000	29.000000	0.000000
3068.988293	0.097503	0.575712	-0.016167	85.254349	-118.352646	-35.861771	-0.918085	0.000000	0.223348	0.000000	0.000000	0.000000	0.590943	0.756031	0.658269	0.000000	0.000000	4.000000	29.000000	0.000000
3068.991626	0.097503	0.575712	-0.016167	84.409416	-114.072983	-31.037985	-0.808373	0.000000	0.124858	0.000000	0.000000	0.000000	0.590943	0.756031	0.658269	0.000000	0.000000	4.000000	29.000000	0.000000
3068.994959	0.099864	0.578098	-0.014272	84.409416	-114.072983	-31.037985	-0.808373	0.000000	0.124858	0.000000	0.000000	0.000000	0.708486	0.715600	0.568751	0.000000	0.000000	4.000000	29.000000	0.000000
3068.998293	0.099864	0.578098	-0.014272	84.409416	-114.072983	-31.037985	-0.808373	0.000000	0.124858	0.000000	0.000000	0.000000	0.708486	0.715600	0.568751	0.000000	0.000000	4.000000	29.000000	0.000000
3069.001626	0.099864	0.578098	-0.014272	83.507835	-110.714851	-27.203434	-0.713581	0.000000	0.006777	0.000000	0.000000	0.000000	0.708486	0.715600	0.568751	0.000000	0.000000	4.000000	29.000000	0.000000
3069.004959	0.102610	0.580291	-0.012728	83.507835	-110.714851	-27.203434	-0.713581	0.000000	0.006777	0.000000	0.000000	0.000000	0.823625	0.657848	0.463185	0.000000	0.000000	4.000000	29.000000	0.000000
3069.008293	0.102610	0.580291	-0.012728	83.507835	-110.714851	-27.203434	-0.713581	0.000000	0.006777	0.000000	0.000000	0.000000	0.823625	0.657848	0.463185	0.000000	0.000000	4.000000	29.000000	0.000000
3069.011626	0.102610	0.580291	-0.012728	82.493500	-108.772621	-25.248411	-0.636384	0.000000	-0.130494	0.000000	0.000000	0.000000	0.823625	0.657848	0.463185	0.000000	0.000000	4.000000	29.000000	0.000000
3069.014959	0.105754	0.582250	-0.011577	82.493500	-108.772621	-25.248411	-0.636384	0.000000	-0.130494	0.000000	0.000000	0.000000	0.943187	0.587943	0.345182	0.000000	0.000000	4.000000	29.000000	0.000000
3069.018293	0.105754	0.582250	-0.011577	82.493500	-108.772621	-25.248411	-0.636384	0.000000	-0.130494	0.000000	0.000000	0.000000	0.943187	0.587943	0.345182	0.000000	0.000000	4.000000	29.000000	0.000000
3069.021626	0.105754	0.582250	-0.011577	81.218788	-108.423653	-24.930147	-0.578853	0.000000	-0.287692	0.000000	0.000000	0.000000	0.943187	0.587943	0.345182	0.000000	0.000000	4.000000	29.000000	0.000000
3069.024959	0.109191	0.583950	-0.010883	81.218788	-108.423653	-24.930147	-0.578853	0.000000	-0.287692	0.000000	0.000000	0.000000	1.031272	0.509933	0.208216	0.000000	0.000000	4.000000	29.000000	0.000000
3069.028293	0.109191	0.583950	-0.010883	81.218788	-108.423653	-24.930147	-0.578853	0.000000	-0.287692	0.000000	0.000000	0.000000	1.031272	0.509933	0.208216	0.000000	0.000000	4.000000	29.000000	0.000000
3069.031626	0.109191	0.583950	-0.010883	79.736534	-108.479912	-25.041986	-0.544151	0.000000	-0.459571	0.000000	0.000000	0.000000	1.031272	0.509933	0.208216	0.000000	0.000000	4.000000	29.000000	0.000000
3069.034959	0.112865	0.585466	-0.010589	79.736534	-108.479912	-25.041986	-0.544151	0.000000	-0.459571	0.000000	0.000000	0.000000	1.102111	0.454661	0.088110	0.000000	0.000000	4.000000	29.000000	0.000000
3069.038293	0.112865	0.585466	-0.010589	79.736534	-108.479912	-25.041986	-0.544151	0.000000	-0.459571	0.000000	0.000000	0.000000	1.102111	0.454661	0.088110	0.000000	0.000000	4.000000	29.000000	0.000000
3069.041626	0.112865	0.585466	-0.010589	78.139534	-108.014816	-24.636688	-0.529466	0.000000	-0.643256	0.000000	0.000000	0.000000	1.102111	0.454661	0.088110	0.000000	0.000000	4.000000	29.000000	0.000000
3069.044959	0.116760	0.586803	-0.010562	78.139534	-108.014816	-24.636688	-0.529466	0.000000	-0.643256	0.000000	0.000000	0.000000	1.168359	0.401339	0.008128	0.000000	0.000000	4.000000	29.000000	0.000000
3069.048293	0.116760	0.586803	-0.010562	78.139534	-108.014816	-24.636688	-0.529466	0.000000	-0.643256	0.000000	0.000000	0.000000	1.168359	0.401339	0.008128	0.000000	0.000000	4.000000	29.000000	0.000000
3069.051626	0.116760	0.586803	-0.010562	76.468262	-107.133888	-23.590832	-0.528111	0.000000	-0.837982	0.000000	0.000000	0.000000	1.168359	0.401339	0.008128	0.000000	0.000000	4.000000	29.000000	0.000000
3069.054959	0.120797	0.587950	-0.010828	76.468262	-107.133888	-23.590832	-0.528111	0.000000	-0.837982	0.000000	0.000000	0.000000	1.211174	0.343937	-0.079643	0.000000	0.000000	4.000000	29.000000	0.000000
3069.058293	0.120797	0.587950	-0.010828	76.468262	-107.133888	-23.590832	-0.528111	0.000000	-0.837982	0.000000	0.000000	0.000000	1.211174	0.343937	-0.079643	0.000000	0.000000	4.000000	29.000000	0.000000
3069.061626	0.120797	0.587950	-0.010828	74.805336	-106.142693	-22.050095	-0.541385	0.000000	-1.039845	0.000000	0.000000	0.000000	1.211174	0.343937	-0.079643	0.000000	0.000000	4.000000	29.000000	0.000000
3069.064959	0.124946	0.588885	-0.011398	74.805336	-106.142693	-22.050095	-0.541385	0.000000	-1.039845	0.000000	0.000000	0.000000	1.244625	0.280469	-0.171090	0.000000	0.000000	4.000000	29.000000	0.000000
3069.068293	0.124946	0.588885	-0.011398	74.805336	-106.142693	-22.050095	-0.541385	0.000000	-1.039845	0.000000	0.000000	0.000000	1.244625	0.280469	-0.171090	0.000000	0.000000	4.000000	29.000000	0.000000
3069.071626	0.124946	0.588885	-0.011398	73.185249	-105.203583	-20.090570	-0.569900	0.000000	-1.247282	0.000000	0.000000	0.000000	1.244625	0.280469	-0.171090	0.000000	0.000000	4.000000	29.000000	0.000000
3069.074959	0.129215	0.589637	-0.012219	73.185249	-105.203583	-20.090570	-0.569900	0.000000	-1.247282	0.000000	0.000000	0.000000	1.280953	0.225548	-0.246390	0.000000	0.000000	4.000000	29.000000	0.000000
3069.078293	0.129215	0.589637	-0.012219	73.185249	-105.203583	-20.090570	-0.569900	0.000000	-1.247282	0.000000	0.000000	0.000000	1.280953	0.225548	-0.246390	0.000000	0.000000	4.000000	29.000000	0.000000
3069.081626	0.129215	0.589637	-0.012219	71.677086	-104.458466	-17.859783	-0.610965	0.000000	-1.460774	0.000000	0.000000	0.000000	1.280953	0.225548	-0.246390	0.000000	0.000000	4.000000	29.000000	0.000000
3069.084959	0.133614	0.590142	-0.013326	71.677086	-104.458466	-17.859783	-0.610965	0.000000	-1.460774	0.000000	0.000000	0.000000	1.319652	0.151604	-0.331881	0.000000	0.000000	4.000000	29.000000	0.000000
3069.088293	0.133614	0.590142	-0.013326	71.677086	-104.458466	-17.859783	-0.610965	0.000000	-1.460774	0.000000	0.000000	0.000000	1.319652	0.151604	-0.331881	0.000000	0.000000	4.000000	29.000000	0.000000
3069.091626	0.133614	0.590142	-0.013326	70.299835	-103.808548	-15.786866	-0.666278	0.000000	-1.680716	0.000000	0.000000	0.000000	1.319652	0.151604	-0.331881	0.000000	0.000000	4.000000	29.000000	0.000000
3069.094959	0.138110	0.590430	-0.014652	70.299835	-103.808548	-15.786866	-0.666278	0.000000	-1.680716	0.000000	0.000000	0.000000	1.348774	0.086522	-0.397867	0.000000	0.000000	4.000000	29.000000	0.000000
3069.098293	0.138110	0.590430	-0.014652	70.299835	-103.808548	-15.786866	-0.666278	0.000000	-1.680716	0.000000	0.000000	0.000000	1.348774	0.086522	-0.397867	0.000000	0.000000	4.000000	29.000000	0.000000
3069.101626	0.138110	0.590430	-0.014652	69.053177	-103.033745	-14.378047	-0.732589	0.000000	-1.905512	0.000000	0.000000	0.000000	1.348774	0.086522	-0.397867	0.000000	0.000000	4.000000	29.000000	0.000000
3069.104959	0.142620	0.590515	-0.016226	69.053177	-103.033745	-14.378047	-0.732589	0.000000	-1.905512	0.000000	0.000000	0.000000	1.352928	0.025391	-0.472292	0.000000	0.000000	4.000000	29.000000	0.000000
3069.108293	0.142620	0.590515	-0.016226	69.053177	-103.033745	-14.378047	-0.732589	0.000000	-1.905512	0.000000	0.000000	0.000000	1.352928	0.025391	-0.472292	0.000000	0.000000	4.000000	29.000000	0.000000
3069.111626	0.142620	0.590515	-0.016226	68.039055	-101.707184	-13.276992	-0.811305	0.000000	-2.131000	0.000000	0.000000	0.000000	1.352928	0.025391	-0.472292	0.000000	0.000000	4.000000	29.000000	0.000000
3069.114959	0.146952	0.590445	-0.017909	68.039055	-101.707184	-13.276992	-0.811305	0.000000	-2.131000	0.000000	0.000000	0.000000	1.299581	-0.021112	-0.504809	0.000000	0.000000	4.000000	29.000000	0.000000
3069.118293	0.146952	0.590445	-0.017909	68.039055	-101.707184	-13.276992	-0.811305	0.000000	-2.131000	0.000000	0.000000	0.000000	1.299581	-0.021112	-0.504809	0.000000	0.000000	4.000000	29.000000	0.000000
3069.121626	0.146952	0.590445	-0.017909	67.234261	-99.889984	-12.163751	-0.895440	0.000000	-2.347596	0.000000	0.000000	0.000000	1.299581	-0.021112	-0.504809	0.000000	0.000000	4.000000	29.000000	0.000000
3069.124959	0.150956	0.590240	-0.019720	67.234261	-99.889984	-12.163751	-0.895440	0.000000	-2.347596	0.000000	0.000000	0.000000	1.201146	-0.061481	-0.543430	0.000000	0.000000	4.000000	29.000000	0.000000
3069.128293	0.150956	0.590240	-0.019720	67.234261	-99.889984	-12.163751	-0.895440	0.000000	-2.347596	0.000000	0.000000	0.000000	1.201146	-0.061481	-0.543430	0.000000	0.000000	4.000000	29.000000	0.000000
3069.131626	0.150956	0.590240	-0.019720	66.605026	-98.106743	-11.295242	-0.986012	0.000000	-2.547788	0.000000	0.000000	0.000000	1.201146	-0.061481	-0.543430	0.000000	0.000000	4.000000	29.000000	0.000000
3069.134959	0.154503	0.589890	-0.021745	66.605026	-98.106743	-11.295242	-0.986012	0.000000	-2.547788	0.000000	0.000000	0.000000	1.064204	-0.104778	-0.607416	0.000000	0.000000	4.000000	29.000000	0.000000
3069.138293	0.154503	0.589890	-0.021745	66.605026	-98.106743	-11.295242	-0.986012	0.000000	-2.547788	0.000000	0.000000	0.000000	1.064204	-0.104778	-0.607416	0.000000	0.000000	4.000000	29.000000	0.000000
3069.141626	0.154503	0.589890	-0.021745	66.152840	-96.870239	-10.494713	-1.087247	0.000000	-2.725155	0.000000	0.000000	0.000000	1.064204	-0.104778	-0.607416	0.000000	0.000000	4.000000	29.000000	0.000000
3069.144959	0.157562	0.589374	-0.024050	66.152840	-96.870239	-10.494713	-1.087247	0.000000	-2.725155	0.000000	0.000000	0.000000	0.917799	-0.154955	-0.691380	0.000000	0.000000	4.000000	29.000000	0.000000
3069.148293	0.157562	0.589374	-0.024050	66.152840	-96.870239	-10.494713	-1.087247	0.000000	-2.725155	0.000000	0.000000	0.000000	0.917799	-0.154955	-0.691380	0.000000	0.000000	4.000000	29.000000	0.000000
3069.151626	0.157562	0.589374	-0.024050	65.991714	-96.217163	-9.275912	-1.202477	0.000000	-2.878121	0.000000	0.000000	0.000000	0.917799	-0.154955	-0.691380	0.000000	0.000000	4.000000	29.000000	0.000000
3069.154959	0.160241	0.588722	-0.026700	65.991714	-96.217163	-9.275912	-1.202477	0.000000	-2.878121	0.000000	0.000000	0.000000	0.803633	-0.195497	-0.795112	0.000000	0.000000	4.000000	29.000000	0.000000
3069.158293	0.160241	0.588722	-0.026700	65.991714	-96.217163	-9.275912	-1.202477	0.000000	-2.878121	0.000000	0.000000	0.000000	0.803633	-0.195497	-0.795112	0.000000	0.000000	4.000000	29.000000	0.000000
3069.161626	0.160241	0.588722	-0.026700	66.126564	-95.602203	-7.409121	-1.334996	0.000000	-3.012060	0.000000	0.000000	0.000000	0.803633	-0.195497	-0.795112	0.000000	0.000000	4.000000	29.000000	0.000000
3069.164959	0.162491	0.587991	-0.029620	66.126564	-95.602203	-7.409121	-1.334996	0.000000	-3.012060	0.000000	0.000000	0.000000	0.674824	-0.219451	-0.875958	0.000000	0.000000	4.000000	29.000000	0.000000
3069.168293	0.162491	0.587991	-0.029620	66.126564	-95.602203	-7.409121	-1.334996	0.000000	-3.012060	0.000000	0.000000	0.000000	0.674824	-0.219451	-0.875958	0.000000	0.000000	4.000000	29.000000	0.000000
3069.171626	0.162491	0.587991	-0.029620	66.566765	-94.071396	-4.552350	-1.480989	0.000000	-3.124531	0.000000	0.000000	0.000000	0.674824	-0.219451	-0.875958	0.000000	0.000000	4.000000	29.000000	0.000000
3069.174959	0.164324	0.587213	-0.032582	66.566765	-94.071396	-4.552350	-1.480989	0.000000	-3.124531	0.000000	0.000000	0.000000	0.550139	-0.233379	-0.888645	0.000000	0.000000	4.000000	29.000000	0.000000
3069.178293	0.164324	0.587213	-0.032582	66.566765	-94.071396	-4.552350	-1.480989	0.000000	-3.124531	0.000000	0.000000	0.000000	0.550139	-0.233379	-0.888645	0.000000	0.000000	4.000000	29.000000	0.000000
3069.181626	0.164324	0.587213	-0.032582	67.298630	-91.421432	-0.871151	-1.629097	0.000000	-3.216221	0.000000	0.000000	0.000000	0.550139	-0.233379	-0.888645	0.000000	0.000000	4.000000	29.000000	0.000000
3069.184959	0.165781	0.586438	-0.035611	67.298630	-91.421432	-0.871151	-1.629097	0.000000	-3.216221	0.000000	0.000000	0.000000	0.436976	-0.232480	-0.908583	0.000000	0.000000	4.000000	29.000000	0.000000
3069.188293	0.165781	0.586438	-0.035611	67.298630	-91.421432	-0.871151	-1.629097	0.000000	-3.216221	0.000000	0.000000	0.000000	0.436976	-0.232480	-0.908583	0.000000	0.000000	4.000000	29.000000	0.000000
3069.191626	0.165781	0.586438	-0.035611	68.106422	-87.956902	3.187006	-1.780527	0.000000	-3.289050	0.000000	0.000000	0.000000	0.436976	-0.232480	-0.908583	0.000000	0.000000	4.000000	29.000000	0.000000
3069.194959	0.166863	0.585720	-0.038646	68.106422	-87.956902	3.187006	-1.780527	0.000000	-3.289050	0.000000	0.000000	0.000000	0.324467	-0.215483	-0.910765	0.000000	0.000000	4.000000	29.000000	0.000000
3069.198293	0.166863	0.585720	-0.038646	68.106422	-87.956902	3.187006	-1.780527	0.000000	-3.289050	0.000000	0.000000	0.000000	0.324467	-0.215483	-0.910765	0.000000	0.000000	4.000000	29.000000	0.000000
3069.201626	0.166863	0.585720	-0.038646	68.897163	-83.946426	7.479325	-1.932321	0.000000	-3.343128	0.000000	0.000000	0.000000	0.324467	-0.215483	-0.910765	0.000000	0.000000	4.000000	29.000000	0.000000
3069.204959	0.167392	0.585051	-0.041684	68.897163	-83.946426	7.479325	-1.932321	0.000000	-3.343128	0.000000	0.000000	0.000000	0.158689	-0.200586	-0.911186	0.000000	0.000000	4.000000	29.000000	0.000000
3069.208293	0.167392	0.585051	-0.041684	68.897163	-83.946426	7.479325	-1.932321	0.000000	-3.343128	0.000000	0.000000	0.000000	0.158689	-0.200586	-0.911186	0.000000	0.000000	4.000000	29.000000	0.000000
3069.211626	0.167392	0.585051	-0.041684	69.680275	-79.615898	11.862642	-2.084185	0.000000	-3.369576	0.000000	0.000000	0.000000	0.158689	-0.200586	-0.911186	0.000000	0.000000	4.000000	29.000000	0.000000
3069.214959	0.167450	0.584388	-0.044762	69.680275	-79.615898	11.862642	-2.084185	0.000000	-3.369576	0.000000	0.000000	0.000000	0.017569	-0.199028	-0.923356	0.000000	0.000000	4.000000	29.000000	0.000000
3069.218293	0.167450	0.584388	-0.044762	69.680275	-79.615898	11.862642	-2.084185	0.000000	-3.369576	0.000000	0.000000	0.000000	0.017569	-0.199028	-0.923356	0.000000	0.000000	4.000000	29.000000	0.000000
3069.221626	0.167450	0.584388	-0.044762	70.495529	-75.153008	16.144123	-2.238078	0.000000	-3.372504	0.000000	0.000000	0.000000	0.017569	-0.199028	-0.923356	0.000000	0.000000	4.000000	29.000000	0.000000
3069.224959	0.167115	0.583697	-0.047875	70.495529	-75.153008	16.144123	-2.238078	0.000000	-3.372504	0.000000	0.000000	0.000000	-0.100593	-0.207064	-0.934000	0.000000	0.000000	4.000000	29.000000	0.000000
3069.228293	0.167115	0.583697	-0.047875	70.495529	-75.153008	16.144123	-2.238078	0.000000	-3.372504	0.000000	0.000000	0.000000	-0.100593	-0.207064	-0.934000	0.000000	0.000000	4.000000	29.000000	0.000000
3069.231626	0.167115	0.583697	-0.047875	71.319473	-70.498215	20.530378	-2.393745	0.000000	-3.355739	0.000000	0.000000	0.000000	-0.100593	-0.207064	-0.934000	0.000000	0.000000	4.000000	29.000000	0.000000
3069.234959	0.166240	0.582860	-0.051120	71.319473	-70.498215	20.530378	-2.393745	0.000000	-3.355739	0.000000	0.000000	0.000000	-0.262519	-0.251255	-0.973645	0.000000	0.000000	4.000000	29.000000	0.000000
3069.238293	0.166240	0.582860	-0.051120	71.319473	-70.498215	20.530378	-2.393745	0.000000	-3.355739	0.000000	0.000000	0.000000	-0.262519	-0.251255	-0.973645	0.000000	0.000000	4.000000	29.000000	0.000000
3069.241626	0.166240	0.582860	-0.051120	72.146996	-65.597473	25.326988	-2.556019	0.000000	-3.311985	0.000000	0.000000	0.000000	-0.262519	-0.251255	-0.973645	0.000000	0.000000	4.000000	29.000000	0.000000
3069.244959	0.164896	0.581881	-0.054457	72.146996	-65.597473	25.326988	-2.556019	0.000000	-3.311985	0.000000	0.000000	0.000000	-0.403123	-0.293631	-1.001075	0.000000	0.000000	4.000000	29.000000	0.000000
3069.248293	0.164896	0.581881	-0.054457	72.146996	-65.597473	25.326988	-2.556019	0.000000	-3.311985	0.000000	0.000000	0.000000	-0.403123	-0.293631	-1.001075	0.000000	0.000000	4.000000	29.000000	0.000000
3069.251626	0.164896	0.581881	-0.054457	72.917549	-60.161160	30.762903	-2.722865	0.000000	-3.244798	0.000000	0.000000	0.000000	-0.403123	-0.293631	-1.001075	0.000000	0.000000	4.000000	29.000000	0.000000
3069.254959	0.163227	0.580738	-0.057940	72.917549	-60.161160	30.762903	-2.722865	0.000000	-3.244798	0.000000	0.000000	0.000000	-0.500734	-0.342793	-1.044671	0.000000	0.000000	4.000000	29.000000	0.000000
3069.258293	0.163227	0.580738	-0.057940	72.917549	-60.161160	30.762903	-2.722865	0.000000	-3.244798	0.000000	0.000000	0.000000	-0.500734	-0.342793	-1.044671	0.000000	0.000000	4.000000	29.000000	0.000000
3069.261626	0.163227	0.580738	-0.057940	73.554031	-53.841354	37.142723	-2.896977	0.000000	-3.161343	0.000000	0.000000	0.000000	-0.500734	-0.342793	-1.044671	0.000000	0.000000	4.000000	29.000000	0.000000
3069.264959	0.161315	0.579570	-0.061328	73.554031	-53.841354	37.142723	-2.896977	0.000000	-3.161343	0.000000	0.000000	0.000000	-0.573424	-0.350580	-1.016527	0.000000	0.000000	4.000000	29.000000	0.000000
3069.268293	0.161315	0.579570	-0.061328	73.554031	-53.841354	37.142723	-2.896977	0.000000	-3.161343	0.000000	0.000000	0.000000	-0.573424	-0.350580	-1.016527	0.000000	0.000000	4.000000	29.000000	0.000000
3069.271626	0.161315	0.579570	-0.061328	73.908478	-46.310741	44.732021	-3.066398	0.000000	-3.065772	0.000000	0.000000	0.000000	-0.573424	-0.350580	-1.016527	0.000000	0.000000	4.000000	29.000000	0.000000
3069.274959	0.159108	0.578464	-0.064506	73.908478	-46.310741	44.732021	-3.066398	0.000000	-3.065772	0.000000	0.000000	0.000000	-0.662195	-0.331730	-0.953488	0.000000	0.000000	4.000000	29.000000	0.000000
3069.278293	0.159108	0.578464	-0.064506	73.908478	-46.310741	44.732021	-3.066398	0.000000	-3.065772	0.000000	0.000000	0.000000	-0.662195	-0.331730	-0.953488	0.000000	0.000000	4.000000	29.000000	0.000000
3069.281626	0.159108	0.578464	-0.064506	73.845322	-38.026035	53.047005	-3.225312	0.000000	-2.955406	0.000000	0.000000	0.000000	-0.662195	-0.331730	-0.953488	0.000000	0.000000	4.000000	29.000000	0.000000
3069.284959	0.156718	0.577551	-0.067217	73.845322	-38.026035	53.047005	-3.225312	0.000000	-2.955406	0.000000	0.000000	0.000000	-0.716957	-0.273975	-0.813197	0.000000	0.000000	4.000000	29.000000	0.000000
3069.288293	0.156718	0.577551	-0.067217	73.845322	-38.026035	53.047005	-3.225312	0.000000	-2.955406	0.000000	0.000000	0.000000	-0.716957	-0.273975	-0.813197	0.000000	0.000000	4.000000	29.000000	0.000000
3069.291626	0.156718	0.577551	-0.067217	73.355591	-29.945152	61.161892	-3.360845	0.000000	-2.835913	0.000000	0.000000	0.000000	-0.716957	-0.273975	-0.813197	0.000000	0.000000	4.000000	29.000000	0.000000
3069.294959	0.154082	0.576869	-0.069422	73.355591	-29.945152	61.161892	-3.360845	0.000000	-2.835913	0.000000	0.000000	0.000000	-0.790958	-0.204434	-0.661471	0.000000	0.000000	4.000000	29.000000	0.000000
3069.298293	0.154082	0.576869	-0.069422	73.355591	-29.945152	61.161892	-3.360845	0.000000	-2.835913	0.000000	0.000000	0.000000	-0.790958	-0.204434	-0.661471	0.000000	0.000000	4.000000	29.000000	0.000000
3069.301626	0.154082	0.576869	-0.069422	72.539986	-22.600952	68.607124	-3.471090	0.000000	-2.704087	0.000000	0.000000	0.000000	-0.790958	-0.204434	-0.661471	0.000000	0.000000	4.000000	29.000000	0.000000
3069.304959	0.151210	0.576361	-0.071159	72.539986	-22.600952	68.607124	-3.471090	0.000000	-2.704087	0.000000	0.000000	0.000000	-0.861467	-0.152467	-0.521167	0.000000	0.000000	4.000000	29.000000	0.000000
3069.308293	0.151210	0.576361	-0.071159	72.539986	-22.600952	68.607124	-3.471090	0.000000	-2.704087	0.000000	0.000000	0.000000	-0.861467	-0.152467	-0.521167	0.000000	0.000000	4.000000	29.000000	0.000000
3069.311626	0.151210	0.576361	-0.071159	71.544098	-16.008827	75.506134	-3.557951	0.000000	-2.560509	0.000000	0.000000	0.000000	-0.861467	-0.152467	-0.521167	0.000000	0.000000	4.000000	29.000000	0.000000
3069.314959	0.148119	0.575986	-0.072451	71.544098	-16.008827	75.506134	-3.557951	0.000000	-2.560509	0.000000	0.000000	0.000000	-0.927360	-0.112511	-0.387527	0.000000	0.000000	4.000000	29.000000	0.000000
3069.318293	0.148119	0.575986	-0.072451	71.544098	-16.008827	75.506134	-3.557951	0.000000	-2.560509	0.000000	0.000000	0.000000	-0.927360	-0.112511	-0.387527	0.000000	0.000000	4.000000	29.000000	0.000000
3069.321626	0.148119	0.575986	-0.072451	70.462547	-10.057283	81.905235	-3.622539	0.000000	-2.405949	0.000000	0.000000	0.000000	-0.927360	-0.112511	-0.387527	0.000000	0.000000	4.000000	29.000000	0.000000
3069.324959	0.145034	0.575698	-0.073472	70.462547	-10.057283	81.905235	-3.622539	0.000000	-2.405949	0.000000	0.000000	0.000000	-0.925424	-0.086446	-0.306270	0.000000	0.000000	4.000000	29.000000	0.000000
3069.328293	0.145034	0.575698	-0.073472	70.462547	-10.057283	81.905235	-3.622539	0.000000	-2.405949	0.000000	0.000000	0.000000	-0.925424	-0.086446	-0.306270	0.000000	0.000000	4.000000	29.000000	0.000000
3069.331626	0.145034	0.575698	-0.073472	69.454704	-5.156368	87.059029	-3.673584	0.000000	-2.251712	0.000000	0.000000	0.000000	-0.925424	-0.086446	-0.306270	0.000000	0.000000	4.000000	29.000000	0.000000
3069.334959	0.142040	0.575594	-0.074210	69.454704	-5.156368	87.059029	-3.673584	0.000000	-2.251712	0.000000	0.000000	0.000000	-0.898356	-0.031190	-0.221468	0.000000	0.000000	4.000000	29.000000	0.000000
3069.338293	0.142040	0.575594	-0.074210	69.454704	-5.156368	87.059029	-3.673584	0.000000	-2.251712	0.000000	0.000000	0.000000	-0.898356	-0.031190	-0.221468	0.000000	0.000000	4.000000	29.000000	0.000000
3069.341626	0.142040	0.575594	-0.074210	69.290298	-2.667756	89.550468	-3.710495	0.000000	-2.101986	0.000000	0.000000	0.000000	-0.898356	-0.031190	-0.221468	0.000000	0.000000	4.000000	29.000000	0.000000
3069.344959	0.138923	0.575397	-0.074895	69.290298	-2.667756	89.550468	-3.710495	0.000000	-2.101986	0.000000	0.000000	0.000000	-0.934945	-0.058946	-0.205413	0.000000	0.000000	4.000000	29.000000	0.000000
3069.348293	0.138923	0.575397	-0.074895	69.290298	-2.667756	89.550468	-3.710495	0.000000	-2.101986	0.000000	0.000000	0.000000	-0.934945	-0.058946	-0.205413	0.000000	0.000000	4.000000	29.000000	0.000000
3069.351626	0.138923	0.575397	-0.074895	69.654419	-1.204992	90.661804	-3.744731	0.000000	-1.946161	0.000000	0.000000	0.000000	-0.934945	-0.058946	-0.205413	0.000000	0.000000	4.000000	29.000000	0.000000
3069.354959	0.135766	0.575467	-0.075130	69.654419	-1.204992	90.661804	-3.744731	0.000000	-1.946161	0.000000	0.000000	0.000000	-0.947171	0.021011	-0.070503	0.000000	0.000000	4.000000	29.000000	0.000000
3069.358293	0.135766	0.575467	-0.075130	69.654419	-1.204992	90.661804	-3.744731	0.000000	-1.946161	0.000000	0.000000	0.000000	-0.947171	0.021011	-0.070503	0.000000	0.000000	4.000000	29.000000	0.000000
3069.361626	0.135766	0.575467	-0.075130	70.063347	0.356939	91.647964	-3.756481	0.000000	-1.788299	0.000000	0.000000	0.000000	-0.947171	0.021011	-0.070503	0.000000	0.000000	4.000000	29.000000	0.000000
3069.364959	0.132735	0.575776	-0.074821	70.063347	0.356939	91.647964	-3.756481	0.000000	-1.788299	0.000000	0.000000	0.000000	-0.909167	0.092414	0.092518	0.000000	0.000000	4.000000	29.000000	0.000000
3069.368293	0.132735	0.575776	-0.074821	70.063347	0.356939	91.647964	-3.756481	0.000000	-1.788299	0.000000	0.000000	0.000000	-0.909167	0.092414	0.092518	0.000000	0.000000	4.000000	29.000000	0.000000
3069.371626	0.132735	0.575776	-0.074821	70.412422	2.219355	93.056602	-3.741061	0.000000	-1.636772	0.000000	0.000000	0.000000	-0.909167	0.092414	0.092518	0.000000	0.000000	4.000000	29.000000	0.000000
3069.374959	0.129789	0.576341	-0.073938	70.412422	2.219355	93.056602	-3.741061	0.000000	-1.636772	0.000000	0.000000	0.000000	-0.883933	0.169558	0.265086	0.000000	0.000000	4.000000	29.000000	0.000000
3069.378293	0.129789	0.576341	-0.073938	70.412422	2.219355	93.056602	-3.741061	0.000000	-1.636772	0.000000	0.000000	0.000000	-0.883933	0.169558	0.265086	0.000000	0.000000	4.000000	29.000000	0.000000
3069.381626	0.129789	0.576341	-0.073938	70.696838	4.336727	95.053589	-3.696881	0.000000	-1.489449	0.000000	0.000000	0.000000	-0.883933	0.169558	0.265086	0.000000	0.000000	4.000000	29.000000	0.000000
3069.384959	0.126945	0.577096	-0.072564	70.696838	4.336727	95.053589	-3.696881	0.000000	-1.489449	0.000000	0.000000	0.000000	-0.853128	0.226655	0.411990	0.000000	0.000000	4.000000	29.000000	0.000000
3069.388293	0.126945	0.577096	-0.072564	70.696838	4.336727	95.053589	-3.696881	0.000000	-1.489449	0.000000	0.000000	0.000000	-0.853128	0.226655	0.411990	0.000000	0.000000	4.000000	29.000000	0.000000
3069.391626	0.126945	0.577096	-0.072564	71.091881	6.498092	97.294128	-3.628216	0.000000	-1.347261	0.000000	0.000000	0.000000	-0.853128	0.226655	0.411990	0.000000	0.000000	4.000000	29.000000	0.000000
3069.394959	0.124237	0.578011	-0.070874	71.091881	6.498092	97.294128	-3.628216	0.000000	-1.347261	0.000000	0.000000	0.000000	-0.812457	0.274465	0.507011	0.000000	0.000000	4.000000	29.000000	0.000000
3069.398293	0.124237	0.578011	-0.070874	71.091881	6.498092	97.294128	-3.628216	0.000000	-1.347261	0.000000	0.000000	0.000000	-0.812457	0.274465	0.507011	0.000000	0.000000	4.000000	29.000000	0.000000
3069.401626	0.124237	0.578011	-0.070874	72.000282	8.439493	99.250198	-3.543714	0.000000	-1.211852	0.000000	0.000000	0.000000	-0.812457	0.274465	0.507011	0.000000	0.000000	4.000000	29.000000	0.000000
3069.404959	0.121539	0.578909	-0.069112	72.000282	8.439493	99.250198	-3.543714	0.000000	-1.211852	0.000000	0.000000	0.000000	-0.809413	0.269498	0.528682	0.000000	0.000000	4.000000	29.000000	0.000000
3069.408293	0.121539	0.578909	-0.069112	72.000282	8.439493	99.250198	-3.543714	0.000000	-1.211852	0.000000	0.000000	0.000000	-0.809413	0.269498	0.528682	0.000000	0.000000	4.000000	29.000000	0.000000
3069.411626	0.121539	0.578909	-0.069112	73.265930	10.595574	101.342239	-3.455600	0.000000	-1.076950	0.000000	0.000000	0.000000	-0.809413	0.269498	0.528682	0.000000	0.000000	4.000000	29.000000	0.000000
3069.414959	0.118931	0.579971	-0.067141	73.265930	10.595574	101.342239	-3.455600	0.000000	-1.076950	0.000000	0.000000	0.000000	-0.782415	0.318483	0.591205	0.000000	0.000000	4.000000	29.000000	0.000000
3069.418293	0.118931	0.579971	-0.067141	73.265930	10.595574	101.342239	-3.455600	0.000000	-1.076950	0.000000	0.000000	0.000000	-0.782415	0.318483	0.591205	0.000000	0.000000	4.000000	29.000000	0.000000
3069.421626	0.118931	0.579971	-0.067141	74.560890	13.363245	103.867668	-3.357066	0.000000	-0.946547	0.000000	0.000000	0.000000	-0.782415	0.318483	0.591205	0.000000	0.000000	4.000000	29.000000	0.000000
3069.424959	0.116564	0.581294	-0.064846	74.560890	13.363245	103.867668	-3.357066	0.000000	-0.946547	0.000000	0.000000	0.000000	-0.710178	0.396787	0.688629	0.000000	0.000000	4.000000	29.000000	0.000000
3069.428293	0.116564	0.581294	-0.064846	74.560890	13.363245	103.867668	-3.357066	0.000000	-0.946547	0.000000	0.000000	0.000000	-0.710178	0.396787	0.688629	0.000000	0.000000	4.000000	29.000000	0.000000
3069.431626	0.116564	0.581294	-0.064846	75.904411	16.906332	107.180328	-3.242295	0.000000	-0.828184	0.000000	0.000000	0.000000	-0.710178	0.396787	0.688629	0.000000	0.000000	4.000000	29.000000	0.000000
3069.434959	0.114467	0.582818	-0.062239	75.904411	16.906332	107.180328	-3.242295	0.000000	-0.828184	0.000000	0.000000	0.000000	-0.629009	0.457323	0.782107	0.000000	0.000000	4.000000	29.000000	0.000000
3069.438293	0.114467	0.582818	-0.062239	75.904411	16.906332	107.180328	-3.242295	0.000000	-0.828184	0.000000	0.000000	0.000000	-0.629009	0.457323	0.782107	0.000000	0.000000	4.000000	29.000000	0.000000
3069.441626	0.114467	0.582818	-0.062239	77.434013	21.167034	111.490784	-3.111943	0.000000	-0.723349	0.000000	0.000000	0.000000	-0.629009	0.457323	0.782107	0.000000	0.000000	4.000000	29.000000	0.000000
3069.444959	0.112607	0.584441	-0.059420	77.434013	21.167034	111.490784	-3.111943	0.000000	-0.723349	0.000000	0.000000	0.000000	-0.557883	0.486811	0.845660	0.000000	0.000000	4.000000	29.000000	0.000000
3069.448293	0.112607	0.584441	-0.059420	77.434013	21.167034	111.490784	-3.111943	0.000000	-0.723349	0.000000	0.000000	0.000000	-0.557883	0.486811	0.845660	0.000000	0.000000	4.000000	29.000000	0.000000
3069.451626	0.112607	0.584441	-0.059420	79.154724	25.756050	116.169144	-2.971000	0.000000	-0.630369	0.000000	0.000000	0.000000	-0.557883	0.486811	0.845660	0.000000	0.000000	4.000000	29.000000	0.000000
3069.454959	0.110915	0.586078	-0.056485	79.154724	25.756050	116.169144	-2.971000	0.000000	-0.630369	0.000000	0.000000	0.000000	-0.507625	0.491353	0.880587	0.000000	0.000000	4.000000	29.000000	0.000000
3069.458293	0.110915	0.586078	-0.056485	79.154724	25.756050	116.169144	-2.971000	0.000000	-0.630369	0.000000	0.000000	0.000000	-0.507625	0.491353	0.880587	0.000000	0.000000	4.000000	29.000000	0.000000
3069.461626	0.110915	0.586078	-0.056485	80.990601	30.480043	120.989670	-2.824235	0.000000	-0.545764	0.000000	0.000000	0.000000	-0.507625	0.491353	0.880587	0.000000	0.000000	4.000000	29.000000	0.000000
3069.464959	0.109364	0.587744	-0.053380	80.990601	30.480043	120.989670	-2.824235	0.000000	-0.545764	0.000000	0.000000	0.000000	-0.465506	0.499758	0.931280	0.000000	0.000000	4.000000	29.000000	0.000000
3069.468293	0.109364	0.587744	-0.053380	80.990601	30.480043	120.989670	-2.824235	0.000000	-0.545764	0.000000	0.000000	0.000000	-0.465506	0.499758	0.931280	0.000000	0.000000	4.000000	29.000000	0.000000
3069.471626	0.109364	0.587744	-0.053380	82.881699	35.631943	126.301086	-2.669022	0.000000	-0.468180	0.000000	0.000000	0.000000	-0.465506	0.499758	0.931280	0.000000	0.000000	4.000000	29.000000	0.000000
3069.474959	0.108103	0.589363	-0.050312	82.881699	35.631943	126.301086	-2.669022	0.000000	-0.468180	0.000000	0.000000	0.000000	-0.378048	0.485513	0.920542	0.000000	0.000000	4.000000	29.000000	0.000000
3069.478293	0.108103	0.589363	-0.050312	82.881699	35.631943	126.301086	-2.669022	0.000000	-0.468180	0.000000	0.000000	0.000000	-0.378048	0.485513	0.920542	0.000000	0.000000	4.000000	29.000000	0.000000
3069.481626	0.108103	0.589363	-0.050312	84.739624	43.339607	134.031372	-2.515598	0.000000	-0.405172	0.000000	0.000000	0.000000	-0.378048	0.485513	0.920542	0.000000	0.000000	4.000000	29.000000	0.000000
3069.484959	0.107306	0.590870	-0.047441	84.739624	43.339607	134.031372	-2.515598	0.000000	-0.405172	0.000000	0.000000	0.000000	-0.239246	0.452139	0.861384	0.000000	0.000000	4.000000	29.000000	0.000000
3069.488293	0.107306	0.590870	-0.047441	84.739624	43.339607	134.031372	-2.515598	0.000000	-0.405172	0.000000	0.000000	0.000000	-0.239246	0.452139	0.861384	0.000000	0.000000	4.000000	29.000000	0.000000
3069.491626	0.107306	0.590870	-0.047441	84.739624	43.339607	134.031372	-2.372035	0.000000	-0.365298	0.000000	0.000000	0.000000	-0.239246	0.452139	0.861384	0.000000	0.000000	4.000000	29.000000	0.000000
3069.494959	0.106900	0.592284	-0.044842	86.446419	57.088768	147.639709	-2.372035	0.000000	-0.365298	0.000000	0.000000	0.000000	-0.121925	0.424245	0.779636	0.000000	0.000000	4.000000	29.000000	0.000000
3069.498293	0.106900	0.592284	-0.044842	86.446419	57.088768	147.639709	-2.372035	0.000000	-0.365298	0.000000	0.000000	0.000000	-0.121925	0.424245	0.779636	0.000000	0.000000	4.000000	29.000000	0.000000
3069.501626	0.106900	0.592284	-0.044842	87.792915	87.461319	177.701050	-2.242095	0.000000	-0.344977	0.000000	0.000000	0.000000	-0.121925	0.424245	0.779636	0.000000	0.000000	4.000000	29.000000	0.000000
3069.504959	0.106668	0.593541	-0.042576	87.792915	87.461319	177.701050	-2.242095	0.000000	-0.344977	0.000000	0.000000	0.000000	-0.069384	0.377042	0.679884	0.000000	0.000000	4.000000	29.000000	0.000000
3069.508293	0.106668	0.593541	-0.042576	87.792915	87.461319	177.701050	-2.242095	0.000000	-0.344977	0.000000	0.000000	0.000000	-0.069384	0.377042	0.679884	0.000000	0.000000	4.000000	29.000000	0.000000
3069.511626	0.106668	0.593541	-0.042576	87.984428	144.297989	-126.001434	-2.128781	0.000000	-0.333413	0.000000	0.000000	0.000000	-0.069384	0.377042	0.679884	0.000000	0.000000	4.000000	29.000000	0.000000
3069.514959	0.106604	0.594673	-0.040694	87.984428	144.297989	-126.001434	-2.128781	0.000000	-0.333413	0.000000	0.000000	0.000000	-0.019157	0.339528	0.564452	0.000000	0.000000	4.000000	29.000000	0.000000
3069.518293	0.106604	0.594673	-0.040694	87.984428	144.297989	-126.001434	-2.128781	0.000000	-0.333413	0.000000	0.000000	0.000000	-0.019157	0.339528	0.564452	0.000000	0.000000	4.000000	29.000000	0.000000
3069.521626	0.106604	0.594673	-0.040694	86.796310	-176.980606	-88.087059	-2.034706	0.000000	-0.330220	0.000000	0.000000	0.000000	-0.019157	0.339528	0.564452	0.000000	0.000000	4.000000	29.000000	0.000000
3069.524959	0.106702	0.595715	-0.039158	86.796310	-176.980606	-88.087059	-2.034706	0.000000	-0.330220	0.000000	0.000000	0.000000	0.029170	0.312722	0.460870	0.000000	0.000000	4.000000	29.000000	0.000000
3069.528293	0.106702	0.595715	-0.039158	86.796310	-176.980606	-88.087059	-2.034706	0.000000	-0.330220	0.000000	0.000000	0.000000	0.029170	0.312722	0.460870	0.000000	0.000000	4.000000	29.000000	0.000000
3069.531626	0.106702	0.595715	-0.039158	85.683846	-157.546814	-69.683235	-1.957894	0.000000	-0.335081	0.000000	0.000000	0.000000	0.029170	0.312722	0.460870	0.000000	0.000000	4.000000	29.000000	0.000000
3069.534959	0.107039	0.596675	-0.037917	85.683846	-157.546814	-69.683235	-1.957894	0.000000	-0.335081	0.000000	0.000000	0.000000	0.101343	0.288147	0.372127	0.000000	0.000000	4.000000	29.000000	0.000000
3069.538293	0.107039	0.596675	-0.037917	85.683846	-157.546814	-69.683235	-1.957894	0.000000	-0.335081	0.000000	0.000000	0.000000	0.101343	0.288147	0.372127	0.000000	0.000000	4.000000	29.000000	0.000000
3069.541626	0.107039	0.596675	-0.037917	85.237694	-140.891296	-54.189568	-1.895873	0.000000	-0.351972	0.000000	0.000000	0.000000	0.101343	0.288147	0.372127	0.000000	0.000000	4.000000	29.000000	0.000000
3069.544959	0.107686	0.597625	-0.036802	85.237694	-140.891296	-54.189568	-1.895873	0.000000	-0.351972	0.000000	0.000000	0.000000	0.193879	0.284937	0.334708	0.000000	0.000000	4.000000	29.000000	0.000000
3069.548293	0.107686	0.597625	-0.036802	85.237694	-140.891296	-54.189568	-1.895873	0.000000	-0.351972	0.000000	0.000000	0.000000	0.193879	0.284937	0.334708	0.000000	0.000000	4.000000	29.000000	0.000000
3069.551626	0.107686	0.597625	-0.036802	84.644234	-125.697418	-40.244049	-1.840088	0.000000	-0.384285	0.000000	0.000000	0.000000	0.193879	0.284937	0.334708	0.000000	0.000000	4.000000	29.000000	0.000000
3069.554959	0.108504	0.598344	-0.036102	84.644234	-125.697418	-40.244049	-1.840088	0.000000	-0.384285	0.000000	0.000000	0.000000	0.245581	0.215548	0.210038	0.000000	0.000000	4.000000	29.000000	0.000000
3069.558293	0.108504	0.598344	-0.036102	84.644234	-125.697418	-40.244049	-1.840088	0.000000	-0.384285	0.000000	0.000000	0.000000	0.245581	0.215548	0.210038	0.000000	0.000000	4.000000	29.000000	0.000000
3069.561626	0.108504	0.598344	-0.036102	83.770050	-114.494637	-30.267609	-1.805082	0.000000	-0.425215	0.000000	0.000000	0.000000	0.245581	0.215548	0.210038	0.000000	0.000000	4.000000	29.000000	0.000000
3069.564959	0.109552	0.598904	-0.035762	83.770050	-114.494637	-30.267609	-1.805082	0.000000	-0.425215	0.000000	0.000000	0.000000	0.314394	0.168042	0.101804	0.000000	0.000000	4.000000	29.000000	0.000000
3069.568293	0.109552	0.598904	-0.035762	83.770050	-114.494637	-30.267609	-1.805082	0.000000	-0.425215	0.000000	0.000000	0.000000	0.314394	0.168042	0.101804	0.000000	0.000000	4.000000	29.000000	0.000000
3069.571626	0.109552	0.598904	-0.035762	82.815994	-106.794876	-23.668211	-1.788115	0.000000	-0.477614	0.000000	0.000000	0.000000	0.314394	0.168042	0.101804	0.000000	0.000000	4.000000	29.000000	0.000000
3069.574959	0.110807	0.599289	-0.035703	82.815994	-106.794876	-23.668211	-1.788115	0.000000	-0.477614	0.000000	0.000000	0.000000	0.376547	0.115569	0.017736	0.000000	0.000000	4.000000	29.000000	0.000000
3069.578293	0.110807	0.599289	-0.035703	82.815994	-106.794876	-23.668211	-1.788115	0.000000	-0.477614	0.000000	0.000000	0.000000	0.376547	0.115569	0.017736	0.000000	0.000000	4.000000	29.000000	0.000000
3069.581626	0.110807	0.599289	-0.035703	81.902405	-101.599625	-18.998884	-1.785159	0.000000	-0.540372	0.000000	0.000000	0.000000	0.376547	0.115569	0.017736	0.000000	0.000000	4.000000	29.000000	0.000000
3069.584959	0.112164	0.599480	-0.035915	81.902405	-101.599625	-18.998884	-1.785159	0.000000	-0.540372	0.000000	0.000000	0.000000	0.406973	0.057387	-0.063548	0.000000	0.000000	4.000000	29.000000	0.000000
3069.588293	0.112164	0.599480	-0.035915	81.902405	-101.599625	-18.998884	-1.785159	0.000000	-0.540372	0.000000	0.000000	0.000000	0.406973	0.057387	-0.063548	0.000000	0.000000	4.000000	29.000000	0.000000
3069.591626	0.112164	0.599480	-0.035915	81.049591	-97.934296	-15.462514	-1.795750	0.000000	-0.608201	0.000000	0.000000	0.000000	0.406973	0.057387	-0.063548	0.000000	0.000000	4.000000	29.000000	0.000000
3069.594959	0.113623	0.599480	-0.036306	81.049591	-97.934296	-15.462514	-1.795750	0.000000	-0.608201	0.000000	0.000000	0.000000	0.437758	0.000005	-0.117362	0.000000	0.000000	4.000000	29.000000	0.000000
3069.598293	0.113623	0.599480	-0.036306	81.049591	-97.934296	-15.462514	-1.795750	0.000000	-0.608201	0.000000	0.000000	0.000000	0.437758	0.000005	-0.117362	0.000000	0.000000	4.000000	29.000000	0.000000
3069.601626	0.113623	0.599480	-0.036306	80.239769	-95.131615	-12.577599	-1.815310	0.000000	-0.681160	0.000000	0.000000	0.000000	0.437758	0.000005	-0.117362	0.000000	0.000000	4.000000	29.000000	0.000000
3069.604959	0.115178	0.599321	-0.036817	80.239769	-95.131615	-12.577599	-1.815310	0.000000	-0.681160	0.000000	0.000000	0.000000	0.466582	-0.047785	-0.153144	0.000000	0.000000	4.000000	29.000000	0.000000
3069.608293	0.115178	0.599321	-0.036817	80.239769	-95.131615	-12.577599	-1.815310	0.000000	-0.681160	0.000000	0.000000	0.000000	0.466582	-0.047785	-0.153144	0.000000	0.000000	4.000000	29.000000	0.000000
3069.611626	0.115178	0.599321	-0.036817	79.450104	-92.867180	-10.486629	-1.840834	0.000000	-0.758924	0.000000	0.000000	0.000000	0.466582	-0.047785	-0.153144	0.000000	0.000000	4.000000	29.000000	0.000000
3069.614959	0.116702	0.599058	-0.037361	79.450104	-92.867180	-10.486629	-1.840834	0.000000	-0.758924	0.000000	0.000000	0.000000	0.457158	-0.078797	-0.163201	0.000000	0.000000	4.000000	29.000000	0.000000
3069.618293	0.116702	0.599058	-0.037361	79.450104	-92.867180	-10.486629	-1.840834	0.000000	-0.758924	0.000000	0.000000	0.000000	0.457158	-0.078797	-0.163201	0.000000	0.000000	4.000000	29.000000	0.000000
3069.621626	0.116702	0.599058	-0.037361	78.681160	-91.027527	-8.655072	-1.868034	0.000000	-0.835117	0.000000	0.000000	0.000000	0.457158	-0.078797	-0.163201	0.000000	0.000000	4.000000	29.000000	0.000000
3069.624959	0.118090	0.598674	-0.037926	78.681160	-91.027527	-8.655072	-1.868034	0.000000	-0.835117	0.000000	0.000000	0.000000	0.416404	-0.115313	-0.169629	0.000000	0.000000	4.000000	29.000000	0.000000
3069.628293	0.118090	0.598674	-0.037926	78.681160	-91.027527	-8.655072	-1.868034	0.000000	-0.835117	0.000000	0.000000	0.000000	0.416404	-0.115313	-0.169629	0.000000	0.000000	4.000000	29.000000	0.000000
3069.631626	0.118090	0.598674	-0.037926	77.959045	-89.544159	-7.283290	-1.896306	0.000000	-0.904518	0.000000	0.000000	0.000000	0.416404	-0.115313	-0.169629	0.000000	0.000000	4.000000	29.000000	0.000000
3069.634959	0.119248	0.598187	-0.038468	77.959045	-89.544159	-7.283290	-1.896306	0.000000	-0.904518	0.000000	0.000000	0.000000	0.347175	-0.146206	-0.162439	0.000000	0.000000	4.000000	29.000000	0.000000
3069.638293	0.119248	0.598187	-0.038468	77.959045	-89.544159	-7.283290	-1.896306	0.000000	-0.904518	0.000000	0.000000	0.000000	0.347175	-0.146206	-0.162439	0.000000	0.000000	4.000000	29.000000	0.000000
3069.641626	0.119248	0.598187	-0.038468	77.363358	-88.585709	-6.687447	-1.923379	0.000000	-0.962380	0.000000	0.000000	0.000000	0.347175	-0.146206	-0.162439	0.000000	0.000000	4.000000	29.000000	0.000000
3069.644959	0.120130	0.597594	-0.039064	77.363358	-88.585709	-6.687447	-1.923379	0.000000	-0.962380	0.000000	0.000000	0.000000	0.264664	-0.177876	-0.179030	0.000000	0.000000	4.000000	29.000000	0.000000
3069.648293	0.120130	0.597594	-0.039064	77.363358	-88.585709	-6.687447	-1.923379	0.000000	-0.962380	0.000000	0.000000	0.000000	0.264664	-0.177876	-0.179030	0.000000	0.000000	4.000000	29.000000	0.000000
3069.651626	0.120130	0.597594	-0.039064	77.029129	-88.267754	-6.491527	-1.953218	0.000000	-1.006491	0.000000	0.000000	0.000000	0.264664	-0.177876	-0.179030	0.000000	0.000000	4.000000	29.000000	0.000000
3069.654959	0.120752	0.596877	-0.039737	77.029129	-88.267754	-6.491527	-1.953218	0.000000	-1.006491	0.000000	0.000000	0.000000	0.186705	-0.214903	-0.201807	0.000000	0.000000	4.000000	29.000000	0.000000
3069.658293	0.120752	0.596877	-0.039737	77.029129	-88.267754	-6.491527	-1.953218	0.000000	-1.006491	0.000000	0.000000	0.000000	0.186705	-0.214903	-0.201807	0.000000	0.000000	4.000000	29.000000	0.000000
3069.661626	0.120752	0.596877	-0.039737	77.052727	-88.336105	-6.003924	-1.986852	0.000000	-1.037609	0.000000	0.000000	0.000000	0.186705	-0.214903	-0.201807	0.000000	0.000000	4.000000	29.000000	0.000000
3069.664959	0.121144	0.596141	-0.040457	77.052727	-88.336105	-6.003924	-1.986852	0.000000	-1.037609	0.000000	0.000000	0.000000	0.117667	-0.220884	-0.216003	0.000000	0.000000	4.000000	29.000000	0.000000
3069.668293	0.121144	0.596141	-0.040457	77.052727	-88.336105	-6.003924	-1.986852	0.000000	-1.037609	0.000000	0.000000	0.000000	0.117667	-0.220884	-0.216003	0.000000	0.000000	4.000000	29.000000	0.000000
3069.671626	0.121144	0.596141	-0.040457	77.326630	-87.629761	-4.449689	-2.022853	0.000000	-1.057220	0.000000	0.000000	0.000000	0.117667	-0.220884	-0.216003	0.000000	0.000000	4.000000	29.000000	0.000000
3069.674959	0.121372	0.595454	-0.041147	77.326630	-87.629761	-4.449689	-2.022853	0.000000	-1.057220	0.000000	0.000000	0.000000	0.068361	-0.206264	-0.207047	0.000000	0.000000	4.000000	29.000000	0.000000
3069.678293	0.121372	0.595454	-0.041147	77.326630	-87.629761	-4.449689	-2.022853	0.000000	-1.057220	0.000000	0.000000	0.000000	0.068361	-0.206264	-0.207047	0.000000	0.000000	4.000000	29.000000	0.000000
3069.681626	0.121372	0.595454	-0.041147	77.775826	-85.544983	-1.483148	-2.057361	0.000000	-1.068613	0.000000	0.000000	0.000000	0.068361	-0.206264	-0.207047	0.000000	0.000000	4.000000	29.000000	0.000000
3069.684959	0.121372	0.595454	-0.041147	77.775826	-85.544983	-1.483148	-2.057361	0.000000	-1.068613	0.000000	0.000000	0.000000	0.068361	-0.206264	-0.207047	0.000000	0.000000	4.000000	29.000000	0.000000
3069.688293	0.121399	0.594849	-0.041642	77.775826	-85.544983	-1.483148	-2.057361	0.000000	-1.068613	0.000000	0.000000	0.000000	0.008114	-0.181460	-0.148306	0.000000	0.000000	4.000000	29.000000	0.000000
3069.691626	0.121399	0.594849	-0.041642	78.268005	-82.452522	2.266329	-2.057361	0.000000	-1.068613	0.000000	0.000000	0.000000	0.008114	-0.181460	-0.148306	0.000000	0.000000	4.000000	29.000000	0.000000
3069.694959	0.121251	0.594287	-0.042076	78.268005	-82.452522	2.266329	-2.057361	0.000000	-1.068613	0.000000	0.000000	0.000000	-0.044487	-0.168566	-0.130321	0.000000	0.000000	4.000000	29.000000	0.000000
3069.698293	0.121251	0.594287	-0.042076	78.268005	-82.452522	2.266329	-2.057361	0.000000	-1.068613	0.000000	0.000000	0.000000	-0.044487	-0.168566	-0.130321	0.000000	0.000000	4.000000	29.000000	0.000000
3069.701626	0.121251	0.594287	-0.042076	78.738060	-78.906380	6.020378	-2.103798	0.000000	-1.062551	0.000000	0.000000	0.000000	-0.044487	-0.168566	-0.130321	0.000000	0.000000	4.000000	29.000000	0.000000
3069.704959	0.121251	0.594287	-0.042076	78.738060	-78.906380	6.020378	-2.103798	0.000000	-1.062551	0.000000	0.000000	0.000000	-0.044487	-0.168566	-0.130321	0.000000	0.000000	4.000000	29.000000	0.000000
3069.708293	0.120933	0.593713	-0.042505	78.738060	-78.906380	6.020378	-2.103798	0.000000	-1.062551	0.000000	0.000000	0.000000	-0.095273	-0.172245	-0.128714	0.000000	0.000000	4.000000	29.000000	0.000000
3069.711626	0.120933	0.593713	-0.042505	79.210114	-75.216866	9.911800	-2.103798	0.000000	-1.062551	0.000000	0.000000	0.000000	-0.095273	-0.172245	-0.128714	0.000000	0.000000	4.000000	29.000000	0.000000
3069.714959	0.120474	0.593121	-0.042911	79.210114	-75.216866	9.911800	-2.103798	0.000000	-1.062551	0.000000	0.000000	0.000000	-0.137959	-0.177478	-0.121928	0.000000	0.000000	4.000000	29.000000	0.000000
3069.718293	0.120474	0.593121	-0.042911	79.210114	-75.216866	9.911800	-2.103798	0.000000	-1.062551	0.000000	0.000000	0.000000	-0.137959	-0.177478	-0.121928	0.000000	0.000000	4.000000	29.000000	0.000000
3069.721626	0.120474	0.593121	-0.042911	79.682068	-71.552940	13.848251	-2.145572	0.000000	-1.023679	0.000000	0.000000	0.000000	-0.137959	-0.177478	-0.121928	0.000000	0.000000	4.000000	29.000000	0.000000
3069.724959	0.120474	0.593121	-0.042911	79.682068	-71.552940	13.848251	-2.145572	0.000000	-1.023679	0.000000	0.000000	0.000000	-0.137959	-0.177478	-0.121928	0.000000	0.000000	4.000000	29.000000	0.000000
3069.728293	0.119963	0.592517	-0.043348	79.682068	-71.552940	13.848251	-2.145572	0.000000	-1.023679	0.000000	0.000000	0.000000	-0.153087	-0.181097	-0.130883	0.000000	0.000000	4.000000	29.000000	0.000000
3069.731626	0.119963	0.592517	-0.043348	80.146194	-67.911995	17.820044	-2.145572	0.000000	-1.023679	0.000000	0.000000	0.000000	-0.153087	-0.181097	-0.130883	0.000000	0.000000	4.000000	29.000000	0.000000
3069.734959	0.119401	0.591852	-0.043892	80.146194	-67.911995	17.820044	-2.145572	0.000000	-1.023679	0.000000	0.000000	0.000000	-0.168563	-0.199524	-0.163408	0.000000	0.000000	4.000000	29.000000	0.000000
3069.738293	0.119401	0.591852	-0.043892	80.146194	-67.911995	17.820044	-2.145572	0.000000	-1.023679	0.000000	0.000000	0.000000	-0.168563	-0.199524	-0.163408	0.000000	0.000000	4.000000	29.000000	0.000000
3069.741626	0.119401	0.591852	-0.043892	80.566055	-64.273415	21.813826	-2.194620	0.000000	-0.970070	0.000000	0.000000	0.000000	-0.168563	-0.199524	-0.163408	0.000000	0.000000	4.000000	29.000000	0.000000
3069.744959	0.118790	0.591176	-0.044468	80.566055	-64.273415	21.813826	-2.194620	0.000000	-0.970070	0.000000	0.000000	0.000000	-0.183553	-0.203049	-0.172590	0.000000	0.000000	4.000000	29.000000	0.000000
3069.748293	0.118790	0.591176	-0.044468	80.566055	-64.273415	21.813826	-2.194620	0.000000	-0.970070	0.000000	0.000000	0.000000	-0.183553	-0.203049	-0.172590	0.000000	0.000000	4.000000	29.000000	0.000000
3069.751626	0.118790	0.591176	-0.044468	80.899017	-60.640755	25.773125	-2.223386	0.000000	-0.939478	0.000000	0.000000	0.000000	-0.183553	-0.203049	-0.172590	0.000000	0.000000	4.000000	29.000000	0.000000
3069.754959	0.118162	0.590542	-0.045030	80.899017	-60.640755	25.773125	-2.223386	0.000000	-0.939478	0.000000	0.000000	0.000000	-0.188348	-0.190142	-0.168722	0.000000	0.000000	4.000000	29.000000	0.000000
3069.758293	0.118162	0.590542	-0.045030	80.899017	-60.640755	25.773125	-2.223386	0.000000	-0.939478	0.000000	0.000000	0.000000	-0.188348	-0.190142	-0.168722	0.000000	0.000000	4.000000	29.000000	0.000000
3069.761626	0.118162	0.590542	-0.045030	81.100883	-57.128555	29.535261	-2.251506	0.000000	-0.908087	0.000000	0.000000	0.000000	-0.188348	-0.190142	-0.168722	0.000000	0.000000	4.000000	29.000000	0.000000
3069.764959	0.118162	0.590542	-0.045030	81.100883	-57.128555	29.535261	-2.251506	0.000000	-0.908087	0.000000	0.000000	0.000000	-0.188348	-0.190142	-0.168722	0.000000	0.000000	4.000000	29.000000	0.000000
3069.768293	0.117565	0.590010	-0.045565	81.100883	-57.128555	29.535261	-2.251506	0.000000	-0.908087	0.000000	0.000000	0.000000	-0.179156	-0.159440	-0.160355	0.000000	0.000000	4.000000	29.000000	0.000000
3069.771626	0.117565	0.590010	-0.045565	81.140976	-53.882668	32.906082	-2.251506	0.000000	-0.908087	0.000000	0.000000	0.000000	-0.179156	-0.159440	-0.160355	0.000000	0.000000	4.000000	29.000000	0.000000
3069.774959	0.117003	0.589583	-0.045978	81.140976	-53.882668	32.906082	-2.251506	0.000000	-0.908087	0.000000	0.000000	0.000000	-0.168402	-0.128129	-0.124053	0.000000	0.000000	4.000000	29.000000	0.000000
3069.778293	0.117003	0.589583	-0.045978	81.140976	-53.882668	32.906082	-2.251506	0.000000	-0.908087	0.000000	0.000000	0.000000	-0.168402	-0.128129	-0.124053	0.000000	0.000000	4.000000	29.000000	0.000000
3069.781626	0.117003	0.589583	-0.045978	81.037003	-51.016838	35.783878	-2.298907	0.000000	-0.850161	0.000000	0.000000	0.000000	-0.168402	-0.128129	-0.124053	0.000000	0.000000	4.000000	29.000000	0.000000
3069.784959	0.117003	0.589583	-0.045978	81.037003	-51.016838	35.783878	-2.298907	0.000000	-0.850161	0.000000	0.000000	0.000000	-0.168402	-0.128129	-0.124053	0.000000	0.000000	4.000000	29.000000	0.000000
3069.788293	0.116417	0.589283	-0.046260	81.037003	-51.016838	35.783878	-2.298907	0.000000	-0.850161	0.000000	0.000000	0.000000	-0.175870	-0.089968	-0.084698	0.000000	0.000000	4.000000	29.000000	0.000000
3069.791626	0.116417	0.589283	-0.046260	80.907677	-48.380653	38.436157	-2.298907	0.000000	-0.850161	0.000000	0.000000	0.000000	-0.175870	-0.089968	-0.084698	0.000000	0.000000	4.000000	29.000000	0.000000
3069.794959	0.115858	0.589100	-0.046375	80.907677	-48.380653	38.436157	-2.298907	0.000000	-0.850161	0.000000	0.000000	0.000000	-0.167710	-0.055030	-0.034468	0.000000	0.000000	4.000000	29.000000	0.000000
3069.798293	0.115858	0.589100	-0.046375	80.907677	-48.380653	38.436157	-2.298907	0.000000	-0.850161	0.000000	0.000000	0.000000	-0.167710	-0.055030	-0.034468	0.000000	0.000000	4.000000	29.000000	0.000000
3069.801626	0.115858	0.589100	-0.046375	80.797729	-45.890392	40.988262	-2.318768	0.000000	-0.792898	0.000000	0.000000	0.000000	-0.167710	-0.055030	-0.034468	0.000000	0.000000	4.000000	29.000000	0.000000
3069.804959	0.115324	0.589056	-0.046329	80.797729	-45.890392	40.988262	-2.318768	0.000000	-0.792898	0.000000	0.000000	0.000000	-0.160289	-0.013138	0.013773	0.000000	0.000000	4.000000	29.000000	0.000000
3069.808293	0.115324	0.589056	-0.046329	80.797729	-45.890392	40.988262	-2.318768	0.000000	-0.792898	0.000000	0.000000	0.000000	-0.160289	-0.013138	0.013773	0.000000	0.000000	4.000000	29.000000	0.000000
3069.811626	0.115324	0.589056	-0.046329	80.770645	-43.400845	43.664341	-2.316473	0.000000	-0.766183	0.000000	0.000000	0.000000	-0.160289	-0.013138	0.013773	0.000000	0.000000	4.000000	29.000000	0.000000
3069.814959	0.114764	0.589123	-0.046076	80.770645	-43.400845	43.664341	-2.316473	0.000000	-0.766183	0.000000	0.000000	0.000000	-0.168043	0.020146	0.076105	0.000000	0.000000	4.000000	29.000000	0.000000
3069.818293	0.114764	0.589123	-0.046076	80.770645	-43.400845	43.664341	-2.316473	0.000000	-0.766183	0.000000	0.000000	0.000000	-0.168043	0.020146	0.076105	0.000000	0.000000	4.000000	29.000000	0.000000
3069.821626	0.114764	0.589123	-0.046076	80.893623	-40.651096	46.786621	-2.303789	0.000000	-0.738176	0.000000	0.000000	0.000000	-0.168043	0.020146	0.076105	0.000000	0.000000	4.000000	29.000000	0.000000
3069.824959	0.114764	0.589123	-0.046076	80.893623	-40.651096	46.786621	-2.303789	0.000000	-0.738176	0.000000	0.000000	0.000000	-0.168043	0.020146	0.076105	0.000000	0.000000	4.000000	29.000000	0.000000
3069.828293	0.114299	0.589263	-0.045778	80.893623	-40.651096	46.786621	-2.303789	0.000000	-0.738176	0.000000	0.000000	0.000000	-0.139232	0.041870	0.089265	0.000000	0.000000	4.000000	29.000000	0.000000
3069.831626	0.114299	0.589263	-0.045778	81.141258	-37.541267	50.417301	-2.303789	0.000000	-0.738176	0.000000	0.000000	0.000000	-0.139232	0.041870	0.089265	0.000000	0.000000	4.000000	29.000000	0.000000
3069.834959	0.114024	0.589441	-0.045404	81.141258	-37.541267	50.417301	-2.303789	0.000000	-0.738176	0.000000	0.000000	0.000000	-0.082503	0.053477	0.112217	0.000000	0.000000	4.000000	29.000000	0.000000
3069.838293	0.114024	0.589441	-0.045404	81.141258	-37.541267	50.417301	-2.303789	0.000000	-0.738176	0.000000	0.000000	0.000000	-0.082503	0.053477	0.112217	0.000000	0.000000	4.000000	29.000000	0.000000
3069.841626	0.114024	0.589441	-0.045404	81.476311	-34.121952	54.484192	-2.270208	0.000000	-0.701220	0.000000	0.000000	0.000000	-0.082503	0.053477	0.112217	0.000000	0.000000	4.000000	29.000000	0.000000
3069.844959	0.114024	0.589441	-0.045404	81.476311	-34.121952	54.484192	-2.270208	0.000000	-0.701220	0.000000	0.000000	0.000000	-0.082503	0.053477	0.112217	0.000000	0.000000	4.000000	29.000000	0.000000
3069.848293	0.113773	0.589638	-0.045019	81.476311	-34.121952	54.484192	-2.270208	0.000000	-0.701220	0.000000	0.000000	0.000000	-0.075438	0.058935	0.115480	0.000000	0.000000	4.000000	29.000000	0.000000
3069.851626	0.113773	0.589638	-0.045019	81.816833	-30.558653	58.733597	-2.270208	0.000000	-0.701220	0.000000	0.000000	0.000000	-0.075438	0.058935	0.115480	0.000000	0.000000	4.000000	29.000000	0.000000
3069.854959	0.113506	0.589837	-0.044537	81.816833	-30.558653	58.733597	-2.270208	0.000000	-0.701220	0.000000	0.000000	0.000000	-0.080169	0.059709	0.144790	0.000000	0.000000	4.000000	29.000000	0.000000
3069.858293	0.113506	0.589837	-0.044537	81.816833	-30.558653	58.733597	-2.270208	0.000000	-0.701220	0.000000	0.000000	0.000000	-0.080169	0.059709	0.144790	0.000000	0.000000	4.000000	29.000000	0.000000
3069.861626	0.113506	0.589837	-0.044537	82.106781	-27.366016	62.538765	-2.226830	0.000000	-0.675286	0.000000	0.000000	0.000000	-0.080169	0.059709	0.144790	0.000000	0.000000	4.000000	29.000000	0.000000
3069.864959	0.113506	0.589837	-0.044537	82.106781	-27.366016	62.538765	-2.226830	0.000000	-0.675286	0.000000	0.000000	0.000000	-0.080169	0.059709	0.144790	0.000000	0.000000	4.000000	29.000000	0.000000
3069.868293	0.113268	0.590049	-0.044020	82.106781	-27.366016	62.538765	-2.226830	0.000000	-0.675286	0.000000	0.000000	0.000000	-0.071235	0.063596	0.155109	0.000000	0.000000	4.000000	29.000000	0.000000
3069.871626	0.113268	0.590049	-0.044020	82.281868	-25.151890	65.125534	-2.226830	0.000000	-0.675286	0.000000	0.000000	0.000000	-0.071235	0.063596	0.155109	0.000000	0.000000	4.000000	29.000000	0.000000
3069.874959	0.113109	0.590261	-0.043524	82.281868	-25.151890	65.125534	-2.226830	0.000000	-0.675286	0.000000	0.000000	0.000000	-0.047928	0.063621	0.148575	0.000000	0.000000	4.000000	29.000000	0.000000
3069.878293	0.113109	0.590261	-0.043524	82.281868	-25.151890	65.125534	-2.226830	0.000000	-0.675286	0.000000	0.000000	0.000000	-0.047928	0.063621	0.148575	0.000000	0.000000	4.000000	29.000000	0.000000
3069.881626	0.113109	0.590261	-0.043524	82.332817	-24.360392	65.991974	-2.176216	0.000000	-0.655425	0.000000	0.000000	0.000000	-0.047928	0.063621	0.148575	0.000000	0.000000	4.000000	29.000000	0.000000
3069.884959	0.113109	0.590261	-0.043524	82.332817	-24.360392	65.991974	-2.176216	0.000000	-0.655425	0.000000	0.000000	0.000000	-0.047928	0.063621	0.148575	0.000000	0.000000	4.000000	29.000000	0.000000
3069.888293	0.112981	0.590462	-0.042988	82.332817	-24.360392	65.991974	-2.176216	0.000000	-0.655425	0.000000	0.000000	0.000000	-0.038373	0.060478	0.161028	0.000000	0.000000	4.000000	29.000000	0.000000
3069.891626	0.112981	0.590462	-0.042988	82.288887	-24.281488	66.049782	-2.176216	0.000000	-0.655425	0.000000	0.000000	0.000000	-0.038373	0.060478	0.161028	0.000000	0.000000	4.000000	29.000000	0.000000
3069.894959	0.112900	0.590651	-0.042507	82.288887	-24.281488	66.049782	-2.176216	0.000000	-0.655425	0.000000	0.000000	0.000000	-0.024130	0.056638	0.144119	0.000000	0.000000	4.000000	29.000000	0.000000
3069.898293	0.112900	0.590651	-0.042507	82.288887	-24.281488	66.049782	-2.176216	0.000000	-0.655425	0.000000	0.000000	0.000000	-0.024130	0.056638	0.144119	0.000000	0.000000	4.000000	29.000000	0.000000
3069.901626	0.112900	0.590651	-0.042507	82.248398	-24.188644	66.133163	-2.125358	0.000000	-0.645008	0.000000	0.000000	0.000000	-0.024130	0.056638	0.144119	0.000000	0.000000	4.000000	29.000000	0.000000
3069.904959	0.112900	0.590651	-0.042507	82.248398	-24.188644	66.133163	-2.125358	0.000000	-0.645008	0.000000	0.000000	0.000000	-0.024130	0.056638	0.144119	0.000000	0.000000	4.000000	29.000000	0.000000
3069.908293	0.113027	0.590853	-0.042040	82.248398	-24.188644	66.133163	-2.125358	0.000000	-0.645008	0.000000	0.000000	0.000000	0.038116	0.060524	0.140006	0.000000	0.000000	4.000000	29.000000	0.000000
3069.911626	0.113027	0.590853	-0.042040	82.224388	-24.040983	66.267059	-2.125358	0.000000	-0.645008	0.000000	0.000000	0.000000	0.038116	0.060524	0.140006	0.000000	0.000000	4.000000	29.000000	0.000000
3069.914959	0.113266	0.591060	-0.041630	82.224388	-24.040983	66.267059	-2.125358	0.000000	-0.645008	0.000000	0.000000	0.000000	0.071686	0.062123	0.123203	0.000000	0.000000	4.000000	29.000000	0.000000
3069.918293	0.113266	0.591060	-0.041630	82.224388	-24.040983	66.267059	-2.125358	0.000000	-0.645008	0.000000	0.000000	0.000000	0.071686	0.062123	0.123203	0.000000	0.000000	4.000000	29.000000	0.000000
3069.921626	0.113266	0.591060	-0.041630	82.220146	-24.083483	66.204582	-2.081490	0.000000	-0.663309	0.000000	0.000000	0.000000	0.071686	0.062123	0.123203	0.000000	0.000000	4.000000	29.000000	0.000000
3069.924959	0.113266	0.591060	-0.041630	82.220146	-24.083483	66.204582	-2.081490	0.000000	-0.663309	0.000000	0.000000	0.000000	0.071686	0.062123	0.123203	0.000000	0.000000	4.000000	29.000000	0.000000
3069.928293	0.113527	0.591243	-0.041218	82.220146	-24.083483	66.204582	-2.081490	0.000000	-0.663309	0.000000	0.000000	0.000000	0.078242	0.055100	0.123613	0.000000	0.000000	4.000000	29.000000	0.000000
3069.931626	0.113527	0.591243	-0.041218	82.250702	-24.553064	65.696838	-2.081490	0.000000	-0.663309	0.000000	0.000000	0.000000	0.078242	0.055100	0.123613	0.000000	0.000000	4.000000	29.000000	0.000000
3069.934959	0.113801	0.591432	-0.040835	82.250702	-24.553064	65.696838	-2.081490	0.000000	-0.663309	0.000000	0.000000	0.000000	0.082313	0.056696	0.114835	0.000000	0.000000	4.000000	29.000000	0.000000
3069.938293	0.113801	0.591432	-0.040835	82.250702	-24.553064	65.696838	-2.081490	0.000000	-0.663309	0.000000	0.000000	0.000000	0.082313	0.056696	0.114835	0.000000	0.000000	4.000000	29.000000	0.000000
3069.941626	0.113801	0.591432	-0.040835	82.329773	-25.297607	64.926262	-2.041749	0.000000	-0.690068	0.000000	0.000000	0.000000	0.082313	0.056696	0.114835	0.000000	0.000000	4.000000	29.000000	0.000000
3069.944959	0.113801	0.591432	-0.040835	82.329773	-25.297607	64.926262	-2.041749	0.000000	-0.690068	0.000000	0.000000	0.000000	0.082313	0.056696	0.114835	0.000000	0.000000	4.000000	29.000000	0.000000
3069.948293	0.114062	0.591567	-0.040502	82.329773	-25.297607	64.926262	-2.041749	0.000000	-0.690068	0.000000	0.000000	0.000000	0.078337	0.040278	0.099930	0.000000	0.000000	4.000000	29.000000	0.000000
3069.951626	0.114062	0.591567	-0.040502	82.414803	-25.976307	64.229309	-2.041749	0.000000	-0.690068	0.000000	0.000000	0.000000	0.078337	0.040278	0.099930	0.000000	0.000000	4.000000	29.000000	0.000000
3069.954959	0.114062	0.591567	-0.040502	82.414803	-25.976307	64.229309	-2.041749	0.000000	-0.690068	0.000000	0.000000	0.000000	0.078337	0.040278	0.099930	0.000000	0.000000	4.000000	29.000000	0.000000
3069.958293	0.114062	0.591567	-0.040502	82.414803	-25.976307	64.229309	-2.041749	0.000000	-0.690068	0.000000	0.000000	0.000000	0.078337	0.040278	0.099930	0.000000	0.000000	4.000000	29.000000	0.000000
3069.961626	0.114724	0.591786	-0.039953	82.487251	-26.574659	63.601280	-2.025094	0.000000	-0.703124	0.000000	0.000000	0.000000	0.198430	0.065744	0.164727	0.000000	0.000000	4.000000	29.000000	0.000000
3069.964959	0.114724	0.591786	-0.039953	82.487251	-26.574659	63.601280	-2.025094	0.000000	-0.703124	0.000000	0.000000	0.000000	0.000001	-0.000006	-0.000000	0.000000	0.000000	4.000000	29.000000	0.000000
3069.968293	0.114724	0.591786	-0.039953	82.487251	-26.574659	63.601280	-2.025094	0.000000	-0.703124	0.000000	0.000000	0.000000	0.000001	-0.000006	-0.000000	0.000000	0.000000	4.000000	29.000000	0.000000
3069.971626	0.114724	0.591786	-0.039953	82.538780	-27.177172	62.940693	-1.997639	0.000000	-0.736196	0.000000	0.000000	0.000000	0.000001	-0.000006	-0.000000	0.000000	0.000000	4.000000	29.000000	0.000000
3069.974959	0.114724	0.591786	-0.039953	82.538780	-27.177172	62.940693	-1.997639	0.000000	-0.736196	0.000000	0.000000	0.000000	0.000001	-0.000006	-0.000000	0.000000	0.000000	4.000000	29.000000	0.000000
3069.978293	0.115140	0.591852	-0.039759	82.538780	-27.177172	62.940693	-1.997639	0.000000	-0.736196	0.000000	0.000000	0.000000	0.124721	0.019952	0.058177	0.000000	0.000000	4.000000	29.000000	0.000000
3069.981626	0.115140	0.591852	-0.039759	82.535652	-27.908436	62.090034	-1.997639	0.000000	-0.736196	0.000000	0.000000	0.000000	0.124721	0.019952	0.058177	0.000000	0.000000	4.000000	29.000000	0.000000
3069.984959	0.115140	0.591852	-0.039759	82.535652	-27.908436	62.090034	-1.997639	0.000000	-0.736196	0.000000	0.000000	0.000000	0.124721	0.019952	0.058177	0.000000	0.000000	4.000000	29.000000	0.000000
3069.988293	0.115140	0.591852	-0.039759	82.535652	-27.908436	62.090034	-1.997639	0.000000	-0.736196	0.000000	0.000000	0.000000	0.124721	0.019952	0.058177	0.000000	0.000000	4.000000	29.000000	0.000000
3069.991626	0.116073	0.591962	-0.039393	82.441551	-28.941906	60.831829	-1.987943	0.000000	-0.756982	0.000000	0.000000	0.000000	0.280117	0.032773	0.109813	0.000000	0.000000	4.000000	29.000000	0.000000
3069.994959	0.116073	0.591962	-0.039393	82.441551	-28.941906	60.831829	-1.987943	0.000000	-0.756982	0.000000	0.000000	0.000000	0.000001	-0.000004	-0.000000	0.000000	0.000000	4.000000	29.000000	0.000000
3069.998293	0.116073	0.591962	-0.039393	82.441551	-28.941906	60.831829	-1.987943	0.000000	-0.756982	0.000000	0.000000	0.000000	0.000001	-0.000004	-0.000000	0.000000	0.000000	4.000000	29.000000	0.000000
3070.001626	0.116073	0.591962	-0.039393	82.262283	-30.257851	59.189449	-1.969641	0.000000	-0.803668	0.000000	0.000000	0.000000	0.000001	-0.000004	-0.000000	0.000000	0.000000	4.000000	29.000000	0.000000
3070.004959	0.116073	0.591962	-0.039393	82.262283	-30.257851	59.189449	-1.969641	0.000000	-0.803668	0.000000	0.000000	0.000000	0.000001	-0.000004	-0.000000	0.000000	0.000000	4.000000	29.000000	0.000000
3070.008293	0.116603	0.592017	-0.039181	82.262283	-30.257851	59.189449	-1.969641	0.000000	-0.803668	0.000000	0.000000	0.000000	0.158767	0.016640	0.063534	0.000000	0.000000	4.000000	29.000000	0.000000
3070.011626	0.116603	0.592017	-0.039181	82.062263	-31.793736	57.277737	-1.969641	0.000000	-0.803668	0.000000	0.000000	0.000000	0.158767	0.016640	0.063534	0.000000	0.000000	4.000000	29.000000	0.000000
3070.014959	0.117223	0.592085	-0.038952	82.062263	-31.793736	57.277737	-1.969641	0.000000	-0.803668	0.000000	0.000000	0.000000	0.186104	0.020482	0.068601	0.000000	0.000000	4.000000	29.000000	0.000000
3070.018293	0.117223	0.592085	-0.038952	82.062263	-31.793736	57.277737	-1.969641	0.000000	-0.803668	0.000000	0.000000	0.000000	0.186104	0.020482	0.068601	0.000000	0.000000	4.000000	29.000000	0.000000
3070.021626	0.117223	0.592085	-0.038952	81.904449	-33.641674	55.055527	-1.947618	0.000000	-0.861147	0.000000	0.000000	0.000000	0.186104	0.020482	0.068601	0.000000	0.000000	4.000000	29.000000	0.000000
3070.024959	0.117223	0.592085	-0.038952	81.904449	-33.641674	55.055527	-1.947618	0.000000	-0.861147	0.000000	0.000000	0.000000	0.186104	0.020482	0.068601	0.000000	0.000000	4.000000	29.000000	0.000000
3070.028293	0.117963	0.592088	-0.038760	81.904449	-33.641674	55.055527	-1.947618	0.000000	-0.861147	0.000000	0.000000	0.000000	0.221891	0.000704	0.057580	0.000000	0.000000	4.000000	29.000000	0.000000
3070.031626	0.117963	0.592088	-0.038760	81.817078	-35.948528	52.390202	-1.947618	0.000000	-0.861147	0.000000	0.000000	0.000000	0.221891	0.000704	0.057580	0.000000	0.000000	4.000000	29.000000	0.000000
3070.034959	0.118802	0.592024	-0.038600	81.817078	-35.948528	52.390202	-1.947618	0.000000	-0.861147	0.000000	0.000000	0.000000	0.251764	-0.019091	0.048067	0.000000	0.000000	4.000000	29.000000	0.000000
3070.038293	0.118802	0.592024	-0.038600	81.817078	-35.948528	52.390202	-1.947618	0.000000	-0.861147	0.000000	0.000000	0.000000	0.251764	-0.019091	0.048067	0.000000	0.000000	4.000000	29.000000	0.000000
3070.041626	0.118802	0.592024	-0.038600	81.780853	-38.398319	49.615997	-1.930011	0.000000	-0.940089	0.000000	0.000000	0.000000	0.251764	-0.019091	0.048067	0.000000	0.000000	4.000000	29.000000	0.000000
3070.044959	0.119756	0.591942	-0.038492	81.780853	-38.398319	49.615997	-1.930011	0.000000	-0.940089	0.000000	0.000000	0.000000	0.286411	-0.024695	0.032417	0.000000	0.000000	4.000000	29.000000	0.000000
3070.048293	0.119756	0.591942	-0.038492	81.780853	-38.398319	49.615997	-1.930011	0.000000	-0.940089	0.000000	0.000000	0.000000	0.286411	-0.024695	0.032417	0.000000	0.000000	4.000000	29.000000	0.000000
3070.051626	0.119756	0.591942	-0.038492	81.770462	-40.861797	46.854713	-1.924608	0.000000	-0.987824	0.000000	0.000000	0.000000	0.286411	-0.024695	0.032417	0.000000	0.000000	4.000000	29.000000	0.000000
3070.054959	0.120835	0.591812	-0.038407	81.770462	-40.861797	46.854713	-1.924608	0.000000	-0.987824	0.000000	0.000000	0.000000	0.323695	-0.039057	0.025672	0.000000	0.000000	4.000000	29.000000	0.000000
3070.058293	0.120835	0.591812	-0.038407	81.770462	-40.861797	46.854713	-1.924608	0.000000	-0.987824	0.000000	0.000000	0.000000	0.323695	-0.039057	0.025672	0.000000	0.000000	4.000000	29.000000	0.000000
3070.061626	0.120835	0.591812	-0.038407	81.741890	-43.481098	43.913597	-1.920329	0.000000	-1.041773	0.000000	0.000000	0.000000	0.323695	-0.039057	0.025672	0.000000	0.000000	4.000000	29.000000	0.000000
3070.064959	0.122012	0.591639	-0.038362	81.741890	-43.481098	43.913597	-1.920329	0.000000	-1.041773	0.000000	0.000000	0.000000	0.353013	-0.051823	0.013350	0.000000	0.000000	4.000000	29.000000	0.000000
3070.068293	0.122012	0.591639	-0.038362	81.741890	-43.481098	43.913597	-1.920329	0.000000	-1.041773	0.000000	0.000000	0.000000	0.353013	-0.051823	0.013350	0.000000	0.000000	4.000000	29.000000	0.000000
3070.071626	0.122012	0.591639	-0.038362	81.618919	-46.158127	40.823494	-1.918104	0.000000	-1.100609	0.000000	0.000000	0.000000	0.353013	-0.051823	0.013350	0.000000	0.000000	4.000000	29.000000	0.000000
3070.074959	0.123284	0.591447	-0.038367	81.618919	-46.158127	40.823494	-1.918104	0.000000	-1.100609	0.000000	0.000000	0.000000	0.381695	-0.057425	-0.001339	0.000000	0.000000	4.000000	29.000000	0.000000
3070.078293	0.123284	0.591447	-0.038367	81.618919	-46.158127	40.823494	-1.918104	0.000000	-1.100609	0.000000	0.000000	0.000000	0.381695	-0.057425	-0.001339	0.000000	0.000000	4.000000	29.000000	0.000000
3070.081626	0.123284	0.591447	-0.038367	81.372200	-48.800007	37.687973	-1.918327	0.000000	-1.164224	0.000000	0.000000	0.000000	0.381695	-0.057425	-0.001339	0.000000	0.000000	4.000000	29.000000	0.000000
3070.084959	0.124523	0.591274	-0.038347	81.372200	-48.800007	37.687973	-1.918327	0.000000	-1.164224	0.000000	0.000000	0.000000	0.371490	-0.052083	0.005913	0.000000	0.000000	4.000000	29.000000	0.000000
3070.088293	0.124523	0.591274	-0.038347	81.372200	-48.800007	37.687973	-1.918327	0.000000	-1.164224	0.000000	0.000000	0.000000	0.371490	-0.052083	0.005913	0.000000	0.000000	4.000000	29.000000	0.000000
3070.091626	0.124523	0.591274	-0.038347	81.039040	-51.188293	34.832253	-1.917342	0.000000	-1.226140	0.000000	0.000000	0.000000	0.371490	-0.052083	0.005913	0.000000	0.000000	4.000000	29.000000	0.000000
3070.094959	0.125732	0.591136	-0.038286	81.039040	-51.188293	34.832253	-1.917342	0.000000	-1.226140	0.000000	0.000000	0.000000	0.362786	-0.041211	0.018152	0.000000	0.000000	4.000000	29.000000	0.000000
3070.098293	0.125732	0.591136	-0.038286	81.039040	-51.188293	34.832253	-1.917342	0.000000	-1.226140	0.000000	0.000000	0.000000	0.362786	-0.041211	0.018152	0.000000	0.000000	4.000000	29.000000	0.000000
3070.101626	0.125732	0.591136	-0.038286	80.697136	-53.287292	32.629658	-1.914317	0.000000	-1.286604	0.000000	0.000000	0.000000	0.362786	-0.041211	0.018152	0.000000	0.000000	4.000000	29.000000	0.000000
3070.104959	0.126916	0.591004	-0.038247	80.697136	-53.287292	32.629658	-1.914317	0.000000	-1.286604	0.000000	0.000000	0.000000	0.355044	-0.039655	0.011906	0.000000	0.000000	4.000000	29.000000	0.000000
3070.108293	0.126916	0.591004	-0.038247	80.697136	-53.287292	32.629658	-1.914317	0.000000	-1.286604	0.000000	0.000000	0.000000	0.355044	-0.039655	0.011906	0.000000	0.000000	4.000000	29.000000	0.000000
3070.111626	0.126916	0.591004	-0.038247	80.398643	-55.094746	31.190159	-1.912332	0.000000	-1.345778	0.000000	0.000000	0.000000	0.355044	-0.039655	0.011906	0.000000	0.000000	4.000000	29.000000	0.000000
3070.114959	0.128145	0.590890	-0.038206	80.398643	-55.094746	31.190159	-1.912332	0.000000	-1.345778	0.000000	0.000000	0.000000	0.368774	-0.034290	0.012119	0.000000	0.000000	4.000000	29.000000	0.000000
3070.118293	0.128145	0.590890	-0.038206	80.398643	-55.094746	31.190159	-1.912332	0.000000	-1.345778	0.000000	0.000000	0.000000	0.368774	-0.034290	0.012119	0.000000	0.000000	4.000000	29.000000	0.000000
3070.121626	0.128145	0.590890	-0.038206	80.193214	-56.715069	30.124506	-1.910312	0.000000	-1.407240	0.000000	0.000000	0.000000	0.368774	-0.034290	0.012119	0.000000	0.000000	4.000000	29.000000	0.000000
3070.124959	0.129371	0.590823	-0.038183	80.193214	-56.715069	30.124506	-1.910312	0.000000	-1.407240	0.000000	0.000000	0.000000	0.367806	-0.020007	0.006836	0.000000	0.000000	4.000000	29.000000	0.000000
3070.128293	0.129371	0.590823	-0.038183	80.193214	-56.715069	30.124506	-1.910312	0.000000	-1.407240	0.000000	0.000000	0.000000	0.367806	-0.020007	0.006836	0.000000	0.000000	4.000000	29.000000	0.000000
3070.131626	0.129371	0.590823	-0.038183	80.096344	-58.435226	28.834135	-1.909173	0.000000	-1.468541	0.000000	0.000000	0.000000	0.367806	-0.020007	0.006836	0.000000	0.000000	4.000000	29.000000	0.000000
3070.134959	0.130702	0.590774	-0.038179	80.096344	-58.435226	28.834135	-1.909173	0.000000	-1.468541	0.000000	0.000000	0.000000	0.399462	-0.014646	0.001320	0.000000	0.000000	4.000000	29.000000	0.000000
3070.138293	0.130702	0.590774	-0.038179	80.096344	-58.435226	28.834135	-1.909173	0.000000	-1.468541	0.000000	0.000000	0.000000	0.399462	-0.014646	0.001320	0.000000	0.000000	4.000000	29.000000	0.000000
3070.141626	0.130702	0.590774	-0.038179	80.083336	-60.491661	26.910757	-1.908953	0.000000	-1.535118	0.000000	0.000000	0.000000	0.399462	-0.014646	0.001320	0.000000	0.000000	4.000000	29.000000	0.000000
3070.144959	0.132084	0.590689	-0.038230	80.083336	-60.491661	26.910757	-1.908953	0.000000	-1.535118	0.000000	0.000000	0.000000	0.414620	-0.025691	-0.015344	0.000000	0.000000	4.000000	29.000000	0.000000
3070.148293	0.132084	0.590689	-0.038230	80.083336	-60.491661	26.910757	-1.908953	0.000000	-1.535118	0.000000	0.000000	0.000000	0.414620	-0.025691	-0.015344	0.000000	0.000000	4.000000	29.000000	0.000000
3070.151626	0.132084	0.590689	-0.038230	80.093193	-63.019642	24.360687	-1.911511	0.000000	-1.604221	0.000000	0.000000	0.000000	0.414620	-0.025691	-0.015344	0.000000	0.000000	4.000000	29.000000	0.000000
3070.154959	0.133432	0.590548	-0.038328	80.093193	-63.019642	24.360687	-1.911511	0.000000	-1.604221	0.000000	0.000000	0.000000	0.404269	-0.042220	-0.029421	0.000000	0.000000	4.000000	29.000000	0.000000
3070.158293	0.133432	0.590548	-0.038328	80.093193	-63.019642	24.360687	-1.911511	0.000000	-1.604221	0.000000	0.000000	0.000000	0.404269	-0.042220	-0.029421	0.000000	0.000000	4.000000	29.000000	0.000000
3070.161626	0.133432	0.590548	-0.038328	80.081467	-65.873482	21.594023	-1.916414	0.000000	-1.671599	0.000000	0.000000	0.000000	0.404269	-0.042220	-0.029421	0.000000	0.000000	4.000000	29.000000	0.000000
3070.164959	0.134715	0.590389	-0.038428	80.081467	-65.873482	21.594023	-1.916414	0.000000	-1.671599	0.000000	0.000000	0.000000	0.384981	-0.047810	-0.029844	0.000000	0.000000	4.000000	29.000000	0.000000
3070.168293	0.134715	0.590389	-0.038428	80.081467	-65.873482	21.594023	-1.916414	0.000000	-1.671599	0.000000	0.000000	0.000000	0.384981	-0.047810	-0.029844	0.000000	0.000000	4.000000	29.000000	0.000000
3070.171626	0.134715	0.590389	-0.038428	80.044281	-68.737350	19.109142	-1.921388	0.000000	-1.735763	0.000000	0.000000	0.000000	0.384981	-0.047810	-0.029844	0.000000	0.000000	4.000000	29.000000	0.000000
3070.174959	0.135885	0.590241	-0.038545	80.044281	-68.737350	19.109142	-1.921388	0.000000	-1.735763	0.000000	0.000000	0.000000	0.350815	-0.044417	-0.035231	0.000000	0.000000	4.000000	29.000000	0.000000
3070.178293	0.135885	0.590241	-0.038545	80.044281	-68.737350	19.109142	-1.921388	0.000000	-1.735763	0.000000	0.000000	0.000000	0.350815	-0.044417	-0.035231	0.000000	0.000000	4.000000	29.000000	0.000000
3070.181626	0.135885	0.590241	-0.038545	79.992676	-71.480133	16.944826	-1.927260	0.000000	-1.794232	0.000000	0.000000	0.000000	0.350815	-0.044417	-0.035231	0.000000	0.000000	4.000000	29.000000	0.000000
3070.184959	0.136977	0.590062	-0.038702	79.992676	-71.480133	16.944826	-1.927260	0.000000	-1.794232	0.000000	0.000000	0.000000	0.327571	-0.053704	-0.047015	0.000000	0.000000	4.000000	29.000000	0.000000
3070.188293	0.136977	0.590062	-0.038702	79.992676	-71.480133	16.944826	-1.927260	0.000000	-1.794232	0.000000	0.000000	0.000000	0.327571	-0.053704	-0.047015	0.000000	0.000000	4.000000	29.000000	0.000000
3070.191626	0.136977	0.590062	-0.038702	79.969048	-74.086090	14.865931	-1.935096	0.000000	-1.848827	0.000000	0.000000	0.000000	0.327571	-0.053704	-0.047015	0.000000	0.000000	4.000000	29.000000	0.000000
3070.194959	0.137983	0.589857	-0.038920	79.969048	-74.086090	14.865931	-1.935096	0.000000	-1.848827	0.000000	0.000000	0.000000	0.301938	-0.061237	-0.065549	0.000000	0.000000	4.000000	29.000000	0.000000
3070.198293	0.137983	0.589857	-0.038920	79.969048	-74.086090	14.865931	-1.935096	0.000000	-1.848827	0.000000	0.000000	0.000000	0.301938	-0.061237	-0.065549	0.000000	0.000000	4.000000	29.000000	0.000000
3070.201626	0.137983	0.589857	-0.038920	80.017593	-76.645569	12.605450	-1.946021	0.000000	-1.899150	0.000000	0.000000	0.000000	0.301938	-0.061237	-0.065549	0.000000	0.000000	4.000000	29.000000	0.000000
3070.204959	0.138954	0.589561	-0.039314	80.017593	-76.645569	12.605450	-1.946021	0.000000	-1.899150	0.000000	0.000000	0.000000	0.291218	-0.088836	-0.118160	0.000000	0.000000	4.000000	29.000000	0.000000
3070.208293	0.138954	0.589561	-0.039314	80.017593	-76.645569	12.605450	-1.946021	0.000000	-1.899150	0.000000	0.000000	0.000000	0.291218	-0.088836	-0.118160	0.000000	0.000000	4.000000	29.000000	0.000000
3070.211626	0.138954	0.589561	-0.039314	80.120125	-79.176971	10.176532	-1.965714	0.000000	-1.947686	0.000000	0.000000	0.000000	0.291218	-0.088836	-0.118160	0.000000	0.000000	4.000000	29.000000	0.000000
3070.214959	0.139854	0.589161	-0.039916	80.120125	-79.176971	10.176532	-1.965714	0.000000	-1.947686	0.000000	0.000000	0.000000	0.270206	-0.120118	-0.180535	0.000000	0.000000	4.000000	29.000000	0.000000
3070.218293	0.139854	0.589161	-0.039916	80.120125	-79.176971	10.176532	-1.965714	0.000000	-1.947686	0.000000	0.000000	0.000000	0.270206	-0.120118	-0.180535	0.000000	0.000000	4.000000	29.000000	0.000000
3070.221626	0.139854	0.589161	-0.039916	80.259422	-81.691895	7.844908	-1.995803	0.000000	-1.992720	0.000000	0.000000	0.000000	0.270206	-0.120118	-0.180535	0.000000	0.000000	4.000000	29.000000	0.000000
3070.224959	0.140656	0.588663	-0.040742	80.259422	-81.691895	7.844908	-1.995803	0.000000	-1.992720	0.000000	0.000000	0.000000	0.240454	-0.149479	-0.247785	0.000000	0.000000	4.000000	29.000000	0.000000
3070.228293	0.140656	0.588663	-0.040742	80.259422	-81.691895	7.844908	-1.995803	0.000000	-1.992720	0.000000	0.000000	0.000000	0.240454	-0.149479	-0.247785	0.000000	0.000000	4.000000	29.000000	0.000000
3070.231626	0.140656	0.588663	-0.040742	80.405952	-84.243141	5.677945	-2.037101	0.000000	-2.032796	0.000000	0.000000	0.000000	0.240454	-0.149479	-0.247785	0.000000	0.000000	4.000000	29.000000	0.000000
3070.234959	0.141282	0.588079	-0.041818	80.405952	-84.243141	5.677945	-2.037101	0.000000	-2.032796	0.000000	0.000000	0.000000	0.187759	-0.175222	-0.322765	0.000000	0.000000	4.000000	29.000000	0.000000
3070.238293	0.141282	0.588079	-0.041818	80.405952	-84.243141	5.677945	-2.037101	0.000000	-2.032796	0.000000	0.000000	0.000000	0.187759	-0.175222	-0.322765	0.000000	0.000000	4.000000	29.000000	0.000000
3070.241626	0.141282	0.588079	-0.041818	80.543335	-86.718803	3.762058	-2.090895	0.000000	-2.064089	0.000000	0.000000	0.000000	0.187759	-0.175222	-0.322765	0.000000	0.000000	4.000000	29.000000	0.000000
3070.244959	0.141623	0.587379	-0.043073	80.543335	-86.718803	3.762058	-2.090895	0.000000	-2.064089	0.000000	0.000000	0.000000	0.102310	-0.209731	-0.376661	0.000000	0.000000	4.000000	29.000000	0.000000
3070.248293	0.141623	0.587379	-0.043073	80.543335	-86.718803	3.762058	-2.090895	0.000000	-2.064089	0.000000	0.000000	0.000000	0.102310	-0.209731	-0.376661	0.000000	0.000000	4.000000	29.000000	0.000000
3070.251626	0.141623	0.587379	-0.043073	80.676819	-89.216591	1.867526	-2.153672	0.000000	-2.081141	0.000000	0.000000	0.000000	0.102310	-0.209731	-0.376661	0.000000	0.000000	4.000000	29.000000	0.000000
3070.254959	0.141669	0.586596	-0.044538	80.676819	-89.216591	1.867526	-2.153672	0.000000	-2.081141	0.000000	0.000000	0.000000	0.013868	-0.235162	-0.439488	0.000000	0.000000	4.000000	29.000000	0.000000
3070.258293	0.141669	0.586596	-0.044538	80.676819	-89.216591	1.867526	-2.153672	0.000000	-2.081141	0.000000	0.000000	0.000000	0.013868	-0.235162	-0.439488	0.000000	0.000000	4.000000	29.000000	0.000000
3070.261626	0.141669	0.586596	-0.044538	80.841225	-91.512154	-0.026143	-2.226920	0.000000	-2.083452	0.000000	0.000000	0.000000	0.013868	-0.235162	-0.439488	0.000000	0.000000	4.000000	29.000000	0.000000
3070.264959	0.141392	0.585698	-0.046170	80.841225	-91.512154	-0.026143	-2.226920	0.000000	-2.083452	0.000000	0.000000	0.000000	-0.083001	-0.269297	-0.489612	0.000000	0.000000	4.000000	29.000000	0.000000
3070.268293	0.141392	0.585698	-0.046170	80.841225	-91.512154	-0.026143	-2.226920	0.000000	-2.083452	0.000000	0.000000	0.000000	-0.083001	-0.269297	-0.489612	0.000000	0.000000	4.000000	29.000000	0.000000
3070.271626	0.141392	0.585698	-0.046170	81.120819	-93.112480	-1.361628	-2.308522	0.000000	-2.069618	0.000000	0.000000	0.000000	-0.083001	-0.269297	-0.489612	0.000000	0.000000	4.000000	29.000000	0.000000
3070.274959	0.140884	0.584723	-0.047965	81.120819	-93.112480	-1.361628	-2.308522	0.000000	-2.069618	0.000000	0.000000	0.000000	-0.152628	-0.292423	-0.538424	0.000000	0.000000	4.000000	29.000000	0.000000
3070.278293	0.140884	0.584723	-0.047965	81.120819	-93.112480	-1.361628	-2.308522	0.000000	-2.069618	0.000000	0.000000	0.000000	-0.152628	-0.292423	-0.538424	0.000000	0.000000	4.000000	29.000000	0.000000
3070.281626	0.140884	0.584723	-0.047965	81.648537	-92.266655	-0.232365	-2.398259	0.000000	-2.044180	0.000000	0.000000	0.000000	-0.152628	-0.292423	-0.538424	0.000000	0.000000	4.000000	29.000000	0.000000
3070.284959	0.140227	0.583750	-0.049809	81.648537	-92.266655	-0.232365	-2.398259	0.000000	-2.044180	0.000000	0.000000	0.000000	-0.196945	-0.291952	-0.553227	0.000000	0.000000	4.000000	29.000000	0.000000
3070.288293	0.140227	0.583750	-0.049809	81.648537	-92.266655	-0.232365	-2.398259	0.000000	-2.044180	0.000000	0.000000	0.000000	-0.196945	-0.291952	-0.553227	0.000000	0.000000	4.000000	29.000000	0.000000
3070.291626	0.140227	0.583750	-0.049809	82.383827	-88.522102	3.820946	-2.490464	0.000000	-2.011356	0.000000	0.000000	0.000000	-0.196945	-0.291952	-0.553227	0.000000	0.000000	4.000000	29.000000	0.000000
3070.294959	0.139415	0.582749	-0.051667	82.383827	-88.522102	3.820946	-2.490464	0.000000	-2.011356	0.000000	0.000000	0.000000	-0.243543	-0.300222	-0.557439	0.000000	0.000000	4.000000	29.000000	0.000000
3070.298293	0.139415	0.582749	-0.051667	82.383827	-88.522102	3.820946	-2.490464	0.000000	-2.011356	0.000000	0.000000	0.000000	-0.243543	-0.300222	-0.557439	0.000000	0.000000	4.000000	29.000000	0.000000
3070.301626	0.139415	0.582749	-0.051667	83.119751	-82.485626	10.178106	-2.583370	0.000000	-1.970765	0.000000	0.000000	0.000000	-0.243543	-0.300222	-0.557439	0.000000	0.000000	4.000000	29.000000	0.000000
3070.304959	0.138398	0.581679	-0.053630	83.119751	-82.485626	10.178106	-2.583370	0.000000	-1.970765	0.000000	0.000000	0.000000	-0.305217	-0.321087	-0.588812	0.000000	0.000000	4.000000	29.000000	0.000000
3070.308293	0.138398	0.581679	-0.053630	83.119751	-82.485626	10.178106	-2.583370	0.000000	-1.970765	0.000000	0.000000	0.000000	-0.305217	-0.321087	-0.588812	0.000000	0.000000	4.000000	29.000000	0.000000
3070.311626	0.138398	0.581679	-0.053630	83.715462	-74.479706	18.476404	-2.681505	0.000000	-1.919896	0.000000	0.000000	0.000000	-0.305217	-0.321087	-0.588812	0.000000	0.000000	4.000000	29.000000	0.000000
3070.314959	0.137278	0.580587	-0.055653	83.715462	-74.479706	18.476404	-2.681505	0.000000	-1.919896	0.000000	0.000000	0.000000	-0.335861	-0.327494	-0.606774	0.000000	0.000000	4.000000	29.000000	0.000000
3070.318293	0.137278	0.580587	-0.055653	83.715462	-74.479706	18.476404	-2.681505	0.000000	-1.919896	0.000000	0.000000	0.000000	-0.335861	-0.327494	-0.606774	0.000000	0.000000	4.000000	29.000000	0.000000
3070.321626	0.137278	0.580587	-0.055653	84.099670	-65.040871	28.176867	-2.782634	0.000000	-1.863919	0.000000	0.000000	0.000000	-0.335861	-0.327494	-0.606774	0.000000	0.000000	4.000000	29.000000	0.000000
3070.324959	0.136024	0.579428	-0.057711	84.099670	-65.040871	28.176867	-2.782634	0.000000	-1.863919	0.000000	0.000000	0.000000	-0.376212	-0.347695	-0.617420	0.000000	0.000000	4.000000	29.000000	0.000000
3070.328293	0.136024	0.579428	-0.057711	84.099670	-65.040871	28.176867	-2.782634	0.000000	-1.863919	0.000000	0.000000	0.000000	-0.376212	-0.347695	-0.617420	0.000000	0.000000	4.000000	29.000000	0.000000
3070.331626	0.136024	0.579428	-0.057711	84.245514	-54.972881	38.476246	-2.885538	0.000000	-1.801217	0.000000	0.000000	0.000000	-0.376212	-0.347695	-0.617420	0.000000	0.000000	4.000000	29.000000	0.000000
3070.334959	0.134687	0.578268	-0.059722	84.245514	-54.972881	38.476246	-2.885538	0.000000	-1.801217	0.000000	0.000000	0.000000	-0.401185	-0.348184	-0.603439	0.000000	0.000000	4.000000	29.000000	0.000000
3070.338293	0.134687	0.578268	-0.059722	84.245514	-54.972881	38.476246	-2.885538	0.000000	-1.801217	0.000000	0.000000	0.000000	-0.401185	-0.348184	-0.603439	0.000000	0.000000	4.000000	29.000000	0.000000
3070.341626	0.134687	0.578268	-0.059722	84.140541	-45.176636	48.447853	-2.986111	0.000000	-1.734353	0.000000	0.000000	0.000000	-0.401185	-0.348184	-0.603439	0.000000	0.000000	4.000000	29.000000	0.000000
3070.344959	0.133295	0.577130	-0.061608	84.140541	-45.176636	48.447853	-2.986111	0.000000	-1.734353	0.000000	0.000000	0.000000	-0.417648	-0.341343	-0.565689	0.000000	0.000000	4.000000	29.000000	0.000000
3070.348293	0.133295	0.577130	-0.061608	84.140541	-45.176636	48.447853	-2.986111	0.000000	-1.734353	0.000000	0.000000	0.000000	-0.417648	-0.341343	-0.565689	0.000000	0.000000	4.000000	29.000000	0.000000
3070.351626	0.133295	0.577130	-0.061608	83.817055	-36.489548	57.256676	-3.080392	0.000000	-1.664745	0.000000	0.000000	0.000000	-0.417648	-0.341343	-0.565689	0.000000	0.000000	4.000000	29.000000	0.000000
3070.354959	0.131860	0.576050	-0.063334	83.817055	-36.489548	57.256676	-3.080392	0.000000	-1.664745	0.000000	0.000000	0.000000	-0.430395	-0.324065	-0.517829	0.000000	0.000000	4.000000	29.000000	0.000000
3070.358293	0.131860	0.576050	-0.063334	83.817055	-36.489548	57.256676	-3.080392	0.000000	-1.664745	0.000000	0.000000	0.000000	-0.430395	-0.324065	-0.517829	0.000000	0.000000	4.000000	29.000000	0.000000
3070.361626	0.131860	0.576050	-0.063334	83.331146	-29.417755	64.412178	-3.166697	0.000000	-1.593012	0.000000	0.000000	0.000000	-0.430395	-0.324065	-0.517829	0.000000	0.000000	4.000000	29.000000	0.000000
3070.364959	0.130340	0.575091	-0.064784	83.331146	-29.417755	64.412178	-3.166697	0.000000	-1.593012	0.000000	0.000000	0.000000	-0.456142	-0.287660	-0.435071	0.000000	0.000000	4.000000	29.000000	0.000000
3070.368293	0.130340	0.575091	-0.064784	83.331146	-29.417755	64.412178	-3.166697	0.000000	-1.593012	0.000000	0.000000	0.000000	-0.456142	-0.287660	-0.435071	0.000000	0.000000	4.000000	29.000000	0.000000
3070.371626	0.130340	0.575091	-0.064784	82.765404	-23.655128	70.269539	-3.239209	0.000000	-1.516989	0.000000	0.000000	0.000000	-0.456142	-0.287660	-0.435071	0.000000	0.000000	4.000000	29.000000	0.000000
3070.374959	0.128760	0.574247	-0.065941	82.765404	-23.655128	70.269539	-3.239209	0.000000	-1.516989	0.000000	0.000000	0.000000	-0.473800	-0.253145	-0.347153	0.000000	0.000000	4.000000	29.000000	0.000000
3070.378293	0.128760	0.574247	-0.065941	82.765404	-23.655128	70.269539	-3.239209	0.000000	-1.516989	0.000000	0.000000	0.000000	-0.473800	-0.253145	-0.347153	0.000000	0.000000	4.000000	29.000000	0.000000
3070.381626	0.128760	0.574247	-0.065941	82.153374	-18.940643	75.100456	-3.297068	0.000000	-1.438022	0.000000	0.000000	0.000000	-0.473800	-0.253145	-0.347153	0.000000	0.000000	4.000000	29.000000	0.000000
3070.384959	0.127151	0.573523	-0.066841	82.153374	-18.940643	75.100456	-3.297068	0.000000	-1.438022	0.000000	0.000000	0.000000	-0.482693	-0.217308	-0.269755	0.000000	0.000000	4.000000	29.000000	0.000000
3070.388293	0.127151	0.573523	-0.066841	82.153374	-18.940643	75.100456	-3.297068	0.000000	-1.438022	0.000000	0.000000	0.000000	-0.482693	-0.217308	-0.269755	0.000000	0.000000	4.000000	29.000000	0.000000
3070.391626	0.127151	0.573523	-0.066841	81.544601	-15.282277	78.908112	-3.342027	0.000000	-1.357573	0.000000	0.000000	0.000000	-0.482693	-0.217308	-0.269755	0.000000	0.000000	4.000000	29.000000	0.000000
3070.394959	0.125425	0.572905	-0.067498	81.544601	-15.282277	78.908112	-3.342027	0.000000	-1.357573	0.000000	0.000000	0.000000	-0.517976	-0.185334	-0.197232	0.000000	0.000000	4.000000	29.000000	0.000000
3070.398293	0.125425	0.572905	-0.067498	81.544601	-15.282277	78.908112	-3.342027	0.000000	-1.357573	0.000000	0.000000	0.000000	-0.517976	-0.185334	-0.197232	0.000000	0.000000	4.000000	29.000000	0.000000
3070.401626	0.125425	0.572905	-0.067498	81.198242	-13.586722	80.790863	-3.374899	0.000000	-1.271244	0.000000	0.000000	0.000000	-0.517976	-0.185334	-0.197232	0.000000	0.000000	4.000000	29.000000	0.000000
3070.404959	0.123621	0.572403	-0.067979	81.198242	-13.586722	80.790863	-3.374899	0.000000	-1.271244	0.000000	0.000000	0.000000	-0.541295	-0.150470	-0.144256	0.000000	0.000000	4.000000	29.000000	0.000000
3070.408293	0.123621	0.572403	-0.067979	81.198242	-13.586722	80.790863	-3.374899	0.000000	-1.271244	0.000000	0.000000	0.000000	-0.541295	-0.150470	-0.144256	0.000000	0.000000	4.000000	29.000000	0.000000
3070.411626	0.123621	0.572403	-0.067979	81.325066	-14.395756	80.215790	-3.398942	0.000000	-1.181028	0.000000	0.000000	0.000000	-0.541295	-0.150470	-0.144256	0.000000	0.000000	4.000000	29.000000	0.000000
3070.414959	0.121703	0.571937	-0.068394	81.325066	-14.395756	80.215790	-3.398942	0.000000	-1.181028	0.000000	0.000000	0.000000	-0.575227	-0.139945	-0.124470	0.000000	0.000000	4.000000	29.000000	0.000000
3070.418293	0.121703	0.571937	-0.068394	81.325066	-14.395756	80.215790	-3.398942	0.000000	-1.181028	0.000000	0.000000	0.000000	-0.575227	-0.139945	-0.124470	0.000000	0.000000	4.000000	29.000000	0.000000
3070.421626	0.121703	0.571937	-0.068394	81.492981	-15.515284	79.345512	-3.419687	0.000000	-1.085157	0.000000	0.000000	0.000000	-0.575227	-0.139945	-0.124470	0.000000	0.000000	4.000000	29.000000	0.000000
3070.424959	0.119696	0.571700	-0.068472	81.492981	-15.515284	79.345512	-3.419687	0.000000	-1.085157	0.000000	0.000000	0.000000	-0.602131	-0.070959	-0.023403	0.000000	0.000000	4.000000	29.000000	0.000000
3070.428293	0.119696	0.571700	-0.068472	81.492981	-15.515284	79.345512	-3.419687	0.000000	-1.085157	0.000000	0.000000	0.000000	-0.602131	-0.070959	-0.023403	0.000000	0.000000	4.000000	29.000000	0.000000
3070.431626	0.119696	0.571700	-0.068472	81.616814	-16.515347	78.557648	-3.423587	0.000000	-0.984802	0.000000	0.000000	0.000000	-0.602131	-0.070959	-0.023403	0.000000	0.000000	4.000000	29.000000	0.000000
3070.434959	0.117579	0.571671	-0.068202	81.616814	-16.515347	78.557648	-3.423587	0.000000	-0.984802	0.000000	0.000000	0.000000	-0.635124	-0.008850	0.080872	0.000000	0.000000	4.000000	29.000000	0.000000
3070.438293	0.117579	0.571671	-0.068202	81.616814	-16.515347	78.557648	-3.423587	0.000000	-0.984802	0.000000	0.000000	0.000000	-0.635124	-0.008850	0.080872	0.000000	0.000000	4.000000	29.000000	0.000000
3070.441626	0.117579	0.571671	-0.068202	81.704498	-17.429892	77.875565	-3.410108	0.000000	-0.878948	0.000000	0.000000	0.000000	-0.635124	-0.008850	0.080872	0.000000	0.000000	4.000000	29.000000	0.000000
3070.444959	0.115334	0.571746	-0.067697	81.704498	-17.429892	77.875565	-3.410108	0.000000	-0.878948	0.000000	0.000000	0.000000	-0.673340	0.022487	0.151587	0.000000	0.000000	4.000000	29.000000	0.000000
3070.448293	0.115334	0.571746	-0.067697	81.704498	-17.429892	77.875565	-3.410108	0.000000	-0.878948	0.000000	0.000000	0.000000	-0.673340	0.022487	0.151587	0.000000	0.000000	4.000000	29.000000	0.000000
3070.451626	0.115334	0.571746	-0.067697	81.807533	-18.433880	76.990753	-3.384843	0.000000	-0.766724	0.000000	0.000000	0.000000	-0.673340	0.022487	0.151587	0.000000	0.000000	4.000000	29.000000	0.000000
3070.454959	0.113001	0.571942	-0.066951	81.807533	-18.433880	76.990753	-3.384843	0.000000	-0.766724	0.000000	0.000000	0.000000	-0.700099	0.058952	0.223654	0.000000	0.000000	4.000000	29.000000	0.000000
3070.458293	0.113001	0.571942	-0.066951	81.807533	-18.433880	76.990753	-3.384843	0.000000	-0.766724	0.000000	0.000000	0.000000	-0.700099	0.058952	0.223654	0.000000	0.000000	4.000000	29.000000	0.000000
3070.461626	0.113001	0.571942	-0.066951	81.992218	-19.975109	75.309448	-3.347568	0.000000	-0.650041	0.000000	0.000000	0.000000	-0.700099	0.058952	0.223654	0.000000	0.000000	4.000000	29.000000	0.000000
3070.464959	0.110502	0.572141	-0.066079	81.992218	-19.975109	75.309448	-3.347568	0.000000	-0.650041	0.000000	0.000000	0.000000	-0.749760	0.059561	0.261610	0.000000	0.000000	4.000000	29.000000	0.000000
3070.468293	0.110502	0.572141	-0.066079	81.992218	-19.975109	75.309448	-3.347568	0.000000	-0.650041	0.000000	0.000000	0.000000	-0.749760	0.059561	0.261610	0.000000	0.000000	4.000000	29.000000	0.000000
3070.471626	0.110502	0.572141	-0.066079	82.245316	-22.087635	72.679153	-3.303966	0.000000	-0.525081	0.000000	0.000000	0.000000	-0.749760	0.059561	0.261610	0.000000	0.000000	4.000000	29.000000	0.000000
3070.474959	0.107899	0.572391	-0.065140	82.245316	-22.087635	72.679153	-3.303966	0.000000	-0.525081	0.000000	0.000000	0.000000	-0.780894	0.075017	0.281759	0.000000	0.000000	4.000000	29.000000	0.000000
3070.478293	0.107899	0.572391	-0.065140	82.245316	-22.087635	72.679153	-3.303966	0.000000	-0.525081	0.000000	0.000000	0.000000	-0.780894	0.075017	0.281759	0.000000	0.000000	4.000000	29.000000	0.000000
3070.481626	0.107899	0.572391	-0.065140	82.515862	-24.430368	69.589104	-3.257006	0.000000	-0.394932	0.000000	0.000000	0.000000	-0.780894	0.075017	0.281759	0.000000	0.000000	4.000000	29.000000	0.000000
3070.484959	0.105228	0.572609	-0.064145	82.515862	-24.430368	69.589104	-3.257006	0.000000	-0.394932	0.000000	0.000000	0.000000	-0.801311	0.065373	0.298505	0.000000	0.000000	4.000000	29.000000	0.000000
3070.488293	0.105228	0.572609	-0.064145	82.515862	-24.430368	69.589104	-3.257006	0.000000	-0.394932	0.000000	0.000000	0.000000	-0.801311	0.065373	0.298505	0.000000	0.000000	4.000000	29.000000	0.000000
3070.491626	0.105228	0.572609	-0.064145	82.776421	-26.784624	66.418762	-3.207256	0.000000	-0.261380	0.000000	0.000000	0.000000	-0.801311	0.065373	0.298505	0.000000	0.000000	4.000000	29.000000	0.000000
3070.494959	0.102459	0.572829	-0.063051	82.776421	-26.784624	66.418762	-3.207256	0.000000	-0.261380	0.000000	0.000000	0.000000	-0.830673	0.065990	0.328327	0.000000	0.000000	4.000000	29.000000	0.000000
3070.498293	0.102459	0.572829	-0.063051	82.776421	-26.784624	66.418762	-3.207256	0.000000	-0.261380	0.000000	0.000000	0.000000	-0.830673	0.065990	0.328327	0.000000	0.000000	4.000000	29.000000	0.000000
3070.501626	0.102459	0.572829	-0.063051	83.005630	-29.122391	63.473297	-3.152534	0.000000	-0.122935	0.000000	0.000000	0.000000	-0.830673	0.065990	0.328327	0.000000	0.000000	4.000000	29.000000	0.000000
3070.504959	0.099595	0.572999	-0.061916	83.005630	-29.122391	63.473297	-3.152534	0.000000	-0.122935	0.000000	0.000000	0.000000	-0.859215	0.051186	0.340312	0.000000	0.000000	4.000000	29.000000	0.000000
3070.508293	0.099595	0.572999	-0.061916	83.005630	-29.122391	63.473297	-3.152534	0.000000	-0.122935	0.000000	0.000000	0.000000	-0.859215	0.051186	0.340312	0.000000	0.000000	4.000000	29.000000	0.000000
3070.511626	0.099595	0.572999	-0.061916	83.183762	-31.361200	60.775639	-3.095816	0.000000	0.020268	0.000000	0.000000	0.000000	-0.859215	0.051186	0.340312	0.000000	0.000000	4.000000	29.000000	0.000000
3070.514959	0.096669	0.573165	-0.060765	83.183762	-31.361200	60.775639	-3.095816	0.000000	0.020268	0.000000	0.000000	0.000000	-0.877802	0.049649	0.345282	0.000000	0.000000	4.000000	29.000000	0.000000
3070.518293	0.096669	0.573165	-0.060765	83.183762	-31.361200	60.775639	-3.095816	0.000000	0.020268	0.000000	0.000000	0.000000	-0.877802	0.049649	0.345282	0.000000	0.000000	4.000000	29.000000	0.000000
3070.521626	0.096669	0.573165	-0.060765	83.325912	-33.343513	58.296463	-3.038269	0.000000	0.166568	0.000000	0.000000	0.000000	-0.877802	0.049649	0.345282	0.000000	0.000000	4.000000	29.000000	0.000000
3070.524959	0.093678	0.573310	-0.059523	83.325912	-33.343513	58.296463	-3.038269	0.000000	0.166568	0.000000	0.000000	0.000000	-0.897267	0.043535	0.372634	0.000000	0.000000	4.000000	29.000000	0.000000
3070.528293	0.093678	0.573310	-0.059523	83.325912	-33.343513	58.296463	-3.038269	0.000000	0.166568	0.000000	0.000000	0.000000	-0.897267	0.043535	0.372634	0.000000	0.000000	4.000000	29.000000	0.000000
3070.531626	0.093678	0.573310	-0.059523	83.436752	-34.899666	56.179958	-2.976163	0.000000	0.316112	0.000000	0.000000	0.000000	-0.897267	0.043535	0.372634	0.000000	0.000000	4.000000	29.000000	0.000000
3070.534959	0.090641	0.573450	-0.058271	83.436752	-34.899666	56.179958	-2.976163	0.000000	0.316112	0.000000	0.000000	0.000000	-0.911076	0.041980	0.375548	0.000000	0.000000	4.000000	29.000000	0.000000
3070.538293	0.090641	0.573450	-0.058271	83.436752	-34.899666	56.179958	-2.976163	0.000000	0.316112	0.000000	0.000000	0.000000	-0.911076	0.041980	0.375548	0.000000	0.000000	4.000000	29.000000	0.000000
3070.541626	0.090641	0.573450	-0.058271	83.539406	-35.806919	54.692028	-2.913572	0.000000	0.467959	0.000000	0.000000	0.000000	-0.911076	0.041980	0.375548	0.000000	0.000000	4.000000	29.000000	0.000000
3070.544959	0.087578	0.573648	-0.056916	83.539406	-35.806919	54.692028	-2.913572	0.000000	0.467959	0.000000	0.000000	0.000000	-0.918900	0.059540	0.406551	0.000000	0.000000	4.000000	29.000000	0.000000
3070.548293	0.087578	0.573648	-0.056916	83.539406	-35.806919	54.692028	-2.913572	0.000000	0.467959	0.000000	0.000000	0.000000	-0.918900	0.059540	0.406551	0.000000	0.000000	4.000000	29.000000	0.000000
3070.551626	0.087578	0.573648	-0.056916	83.666954	-35.802620	54.285683	-2.845813	0.000000	0.621109	0.000000	0.000000	0.000000	-0.918900	0.059540	0.406551	0.000000	0.000000	4.000000	29.000000	0.000000
3070.554959	0.084539	0.573888	-0.055488	83.666954	-35.802620	54.285683	-2.845813	0.000000	0.621109	0.000000	0.000000	0.000000	-0.911611	0.071974	0.428461	0.000000	0.000000	4.000000	29.000000	0.000000
3070.558293	0.084539	0.573888	-0.055488	83.666954	-35.802620	54.285683	-2.845813	0.000000	0.621109	0.000000	0.000000	0.000000	-0.911611	0.071974	0.428461	0.000000	0.000000	4.000000	29.000000	0.000000
3070.561626	0.084539	0.573888	-0.055488	83.832169	-34.708443	55.355755	-2.774403	0.000000	0.773044	0.000000	0.000000	0.000000	-0.911611	0.071974	0.428461	0.000000	0.000000	4.000000	29.000000	0.000000
3070.564959	0.081666	0.574159	-0.053965	83.832169	-34.708443	55.355755	-2.774403	0.000000	0.773044	0.000000	0.000000	0.000000	-0.861834	0.081264	0.456776	0.000000	0.000000	4.000000	29.000000	0.000000
3070.568293	0.081666	0.574159	-0.053965	83.832169	-34.708443	55.355755	-2.774403	0.000000	0.773044	0.000000	0.000000	0.000000	-0.861834	0.081264	0.456776	0.000000	0.000000	4.000000	29.000000	0.000000
3070.571626	0.081666	0.574159	-0.053965	84.037506	-32.552254	57.580456	-2.698274	0.000000	0.916683	0.000000	0.000000	0.000000	-0.861834	0.081264	0.456776	0.000000	0.000000	4.000000	29.000000	0.000000
3070.574959	0.078982	0.574456	-0.052325	84.037506	-32.552254	57.580456	-2.698274	0.000000	0.916683	0.000000	0.000000	0.000000	-0.805357	0.088927	0.492216	0.000000	0.000000	4.000000	29.000000	0.000000
3070.578293	0.078982	0.574456	-0.052325	84.037506	-32.552254	57.580456	-2.698274	0.000000	0.916683	0.000000	0.000000	0.000000	-0.805357	0.088927	0.492216	0.000000	0.000000	4.000000	29.000000	0.000000
3070.581626	0.078982	0.574456	-0.052325	84.274193	-29.595144	60.505260	-2.616238	0.000000	1.050909	0.000000	0.000000	0.000000	-0.805357	0.088927	0.492216	0.000000	0.000000	4.000000	29.000000	0.000000
3070.584959	0.076524	0.574755	-0.050563	84.274193	-29.595144	60.505260	-2.616238	0.000000	1.050909	0.000000	0.000000	0.000000	-0.737399	0.089780	0.528469	0.000000	0.000000	4.000000	29.000000	0.000000
3070.588293	0.076524	0.574755	-0.050563	84.274193	-29.595144	60.505260	-2.616238	0.000000	1.050909	0.000000	0.000000	0.000000	-0.737399	0.089780	0.528469	0.000000	0.000000	4.000000	29.000000	0.000000
3070.591626	0.076524	0.574755	-0.050563	84.494629	-26.123747	63.750343	-2.528160	0.000000	1.173809	0.000000	0.000000	0.000000	-0.737399	0.089780	0.528469	0.000000	0.000000	4.000000	29.000000	0.000000
3070.594959	0.074248	0.575062	-0.048694	84.494629	-26.123747	63.750343	-2.528160	0.000000	1.173809	0.000000	0.000000	0.000000	-0.682621	0.091989	0.560844	0.000000	0.000000	4.000000	29.000000	0.000000
3070.598293	0.074248	0.575062	-0.048694	84.494629	-26.123747	63.750343	-2.528160	0.000000	1.173809	0.000000	0.000000	0.000000	-0.682621	0.091989	0.560844	0.000000	0.000000	4.000000	29.000000	0.000000
3070.601626	0.074248	0.575062	-0.048694	84.702805	-22.494871	67.014175	-2.434685	0.000000	1.287579	0.000000	0.000000	0.000000	-0.682621	0.091989	0.560844	0.000000	0.000000	4.000000	29.000000	0.000000
3070.604959	0.072194	0.575375	-0.046720	84.702805	-22.494871	67.014175	-2.434685	0.000000	1.287579	0.000000	0.000000	0.000000	-0.616293	0.094050	0.592046	0.000000	0.000000	4.000000	29.000000	0.000000
3070.608293	0.072194	0.575375	-0.046720	84.702805	-22.494871	67.014175	-2.434685	0.000000	1.287579	0.000000	0.000000	0.000000	-0.616293	0.094050	0.592046	0.000000	0.000000	4.000000	29.000000	0.000000
3070.611626	0.072194	0.575375	-0.046720	85.023811	-20.035002	69.191978	-2.336011	0.000000	1.390295	0.000000	0.000000	0.000000	-0.616293	0.094050	0.592046	0.000000	0.000000	4.000000	29.000000	0.000000
3070.614959	0.070313	0.575647	-0.044803	85.023811	-20.035002	69.191978	-2.336011	0.000000	1.390295	0.000000	0.000000	0.000000	-0.564233	0.081549	0.575181	0.000000	0.000000	4.000000	29.000000	0.000000
3070.618293	0.070313	0.575647	-0.044803	85.023811	-20.035002	69.191978	-2.336011	0.000000	1.390295	0.000000	0.000000	0.000000	-0.564233	0.081549	0.575181	0.000000	0.000000	4.000000	29.000000	0.000000
3070.621626	0.070313	0.575647	-0.044803	85.479912	-18.850538	70.390305	-2.240148	0.000000	1.484334	0.000000	0.000000	0.000000	-0.564233	0.081549	0.575181	0.000000	0.000000	4.000000	29.000000	0.000000
3070.624959	0.068612	0.575894	-0.042922	85.479912	-18.850538	70.390305	-2.240148	0.000000	1.484334	0.000000	0.000000	0.000000	-0.510403	0.074150	0.564398	0.000000	0.000000	4.000000	29.000000	0.000000
3070.628293	0.068612	0.575894	-0.042922	85.479912	-18.850538	70.390305	-2.240148	0.000000	1.484334	0.000000	0.000000	0.000000	-0.510403	0.074150	0.564398	0.000000	0.000000	4.000000	29.000000	0.000000
3070.631626	0.068612	0.575894	-0.042922	85.942574	-18.280031	71.281525	-2.146081	0.000000	1.569401	0.000000	0.000000	0.000000	-0.510403	0.074150	0.564398	0.000000	0.000000	4.000000	29.000000	0.000000
3070.634959	0.067153	0.576216	-0.040950	85.942574	-18.280031	71.281525	-2.146081	0.000000	1.569401	0.000000	0.000000	0.000000	-0.437646	0.096511	0.591343	0.000000	0.000000	4.000000	29.000000	0.000000
3070.638293	0.067153	0.576216	-0.040950	85.942574	-18.280031	71.281525	-2.146081	0.000000	1.569401	0.000000	0.000000	0.000000	-0.437646	0.096511	0.591343	0.000000	0.000000	4.000000	29.000000	0.000000
3070.641626	0.067153	0.576216	-0.040950	86.343605	-18.053352	71.803032	-2.047524	0.000000	1.642341	0.000000	0.000000	0.000000	-0.437646	0.096511	0.591343	0.000000	0.000000	4.000000	29.000000	0.000000
3070.644959	0.066003	0.576583	-0.038866	86.343605	-18.053352	71.803032	-2.047524	0.000000	1.642341	0.000000	0.000000	0.000000	-0.345093	0.110234	0.625249	0.000000	0.000000	4.000000	29.000000	0.000000
3070.648293	0.066003	0.576583	-0.038866	86.343605	-18.053352	71.803032	-2.047524	0.000000	1.642341	0.000000	0.000000	0.000000	-0.345093	0.110234	0.625249	0.000000	0.000000	4.000000	29.000000	0.000000
3070.651626	0.066003	0.576583	-0.038866	86.672333	-18.261263	71.647072	-1.943316	0.000000	1.699857	0.000000	0.000000	0.000000	-0.345093	0.110234	0.625249	0.000000	0.000000	4.000000	29.000000	0.000000
3070.654959	0.065219	0.577025	-0.036707	86.672333	-18.261263	71.647072	-1.943316	0.000000	1.699857	0.000000	0.000000	0.000000	-0.235199	0.132527	0.647834	0.000000	0.000000	4.000000	29.000000	0.000000
3070.658293	0.065219	0.577025	-0.036707	86.672333	-18.261263	71.647072	-1.943316	0.000000	1.699857	0.000000	0.000000	0.000000	-0.235199	0.132527	0.647834	0.000000	0.000000	4.000000	29.000000	0.000000
3070.661626	0.065219	0.577025	-0.036707	86.918793	-19.361032	70.304184	-1.835344	0.000000	1.739057	0.000000	0.000000	0.000000	-0.235199	0.132527	0.647834	0.000000	0.000000	4.000000	29.000000	0.000000
3070.664959	0.064805	0.577477	-0.034475	86.918793	-19.361032	70.304184	-1.835344	0.000000	1.739057	0.000000	0.000000	0.000000	-0.124196	0.135616	0.669489	0.000000	0.000000	4.000000	29.000000	0.000000
3070.668293	0.064805	0.577477	-0.034475	86.918793	-19.361032	70.304184	-1.835344	0.000000	1.739057	0.000000	0.000000	0.000000	-0.124196	0.135616	0.669489	0.000000	0.000000	4.000000	29.000000	0.000000
3070.671626	0.064805	0.577477	-0.034475	87.115814	-21.812218	67.593735	-1.723762	0.000000	1.759756	0.000000	0.000000	0.000000	-0.124196	0.135616	0.669489	0.000000	0.000000	4.000000	29.000000	0.000000
3070.674959	0.064717	0.577974	-0.032219	87.115814	-21.812218	67.593735	-1.723762	0.000000	1.759756	0.000000	0.000000	0.000000	-0.026302	0.149052	0.676827	0.000000	0.000000	4.000000	29.000000	0.000000
3070.678293	0.064717	0.577974	-0.032219	87.115814	-21.812218	67.593735	-1.723762	0.000000	1.759756	0.000000	0.000000	0.000000	-0.026302	0.149052	0.676827	0.000000	0.000000	4.000000	29.000000	0.000000
3070.681626	0.064717	0.577974	-0.032219	87.393463	-26.026436	63.296749	-1.610958	0.000000	1.764139	0.000000	0.000000	0.000000	-0.026302	0.149052	0.676827	0.000000	0.000000	4.000000	29.000000	0.000000
3070.684959	0.064928	0.578492	-0.030019	87.393463	-26.026436	63.296749	-1.610958	0.000000	1.764139	0.000000	0.000000	0.000000	0.063185	0.155449	0.660157	0.000000	0.000000	4.000000	29.000000	0.000000
3070.688293	0.064928	0.578492	-0.030019	87.393463	-26.026436	63.296749	-1.610958	0.000000	1.764139	0.000000	0.000000	0.000000	0.063185	0.155449	0.660157	0.000000	0.000000	4.000000	29.000000	0.000000
3070.691626	0.064928	0.578492	-0.030019	87.769279	-34.342922	54.950481	-1.500932	0.000000	1.753609	0.000000	0.000000	0.000000	0.063185	0.155449	0.660157	0.000000	0.000000	4.000000	29.000000	0.000000
3070.694959	0.065415	0.579020	-0.027912	87.769279	-34.342922	54.950481	-1.500932	0.000000	1.753609	0.000000	0.000000	0.000000	0.146075	0.158502	0.631846	0.000000	0.000000	4.000000	29.000000	0.000000
3070.698293	0.065415	0.579020	-0.027912	87.769279	-34.342922	54.950481	-1.500932	0.000000	1.753609	0.000000	0.000000	0.000000	0.146075	0.158502	0.631846	0.000000	0.000000	4.000000	29.000000	0.000000
3070.701626	0.065415	0.579020	-0.027912	88.085617	-47.538399	41.669807	-1.395624	0.000000	1.729263	0.000000	0.000000	0.000000	0.146075	0.158502	0.631846	0.000000	0.000000	4.000000	29.000000	0.000000
3070.704959	0.066123	0.579577	-0.025875	88.085617	-47.538399	41.669807	-1.395624	0.000000	1.729263	0.000000	0.000000	0.000000	0.212583	0.166957	0.611299	0.000000	0.000000	4.000000	29.000000	0.000000
3070.708293	0.066123	0.579577	-0.025875	88.085617	-47.538399	41.669807	-1.395624	0.000000	1.729263	0.000000	0.000000	0.000000	0.212583	0.166957	0.611299	0.000000	0.000000	4.000000	29.000000	0.000000
3070.711626	0.066123	0.579577	-0.025875	88.247437	-64.575836	24.501797	-1.293741	0.000000	1.693832	0.000000	0.000000	0.000000	0.212583	0.166957	0.611299	0.000000	0.000000	4.000000	29.000000	0.000000
3070.714959	0.067019	0.580156	-0.023876	88.247437	-64.575836	24.501797	-1.293741	0.000000	1.693832	0.000000	0.000000	0.000000	0.268785	0.173766	0.599494	0.000000	0.000000	4.000000	29.000000	0.000000
3070.718293	0.067019	0.580156	-0.023876	88.247437	-64.575836	24.501797	-1.293741	0.000000	1.693832	0.000000	0.000000	0.000000	0.268785	0.173766	0.599494	0.000000	0.000000	4.000000	29.000000	0.000000
3070.721626	0.067019	0.580156	-0.023876	88.243866	-82.397026	6.534993	-1.193825	0.000000	1.649035	0.000000	0.000000	0.000000	0.268785	0.173766	0.599494	0.000000	0.000000	4.000000	29.000000	0.000000
3070.724959	0.068161	0.580747	-0.021970	88.243866	-82.397026	6.534993	-1.193825	0.000000	1.649035	0.000000	0.000000	0.000000	0.342404	0.177167	0.572056	0.000000	0.000000	4.000000	29.000000	0.000000
3070.728293	0.068161	0.580747	-0.021970	88.243866	-82.397026	6.534993	-1.193825	0.000000	1.649035	0.000000	0.000000	0.000000	0.342404	0.177167	0.572056	0.000000	0.000000	4.000000	29.000000	0.000000
3070.731626	0.068161	0.580747	-0.021970	88.128426	-97.541473	-8.756017	-1.098482	0.000000	1.591968	0.000000	0.000000	0.000000	0.342404	0.177167	0.572056	0.000000	0.000000	4.000000	29.000000	0.000000
3070.734959	0.069573	0.581391	-0.020149	88.128426	-97.541473	-8.756017	-1.098482	0.000000	1.591968	0.000000	0.000000	0.000000	0.423637	0.193303	0.546218	0.000000	0.000000	4.000000	29.000000	0.000000
3070.738293	0.069573	0.581391	-0.020149	88.128426	-97.541473	-8.756017	-1.098482	0.000000	1.591968	0.000000	0.000000	0.000000	0.423637	0.193303	0.546218	0.000000	0.000000	4.000000	29.000000	0.000000
3070.741626	0.069573	0.581391	-0.020149	87.941193	-109.146851	-20.526228	-1.007446	0.000000	1.521362	0.000000	0.000000	0.000000	0.423637	0.193303	0.546218	0.000000	0.000000	4.000000	29.000000	0.000000
3070.744959	0.071278	0.582048	-0.018431	87.941193	-109.146851	-20.526228	-1.007446	0.000000	1.521362	0.000000	0.000000	0.000000	0.511521	0.197045	0.515416	0.000000	0.000000	4.000000	29.000000	0.000000
3070.748293	0.071278	0.582048	-0.018431	87.941193	-109.146851	-20.526228	-1.007446	0.000000	1.521362	0.000000	0.000000	0.000000	0.511521	0.197045	0.515416	0.000000	0.000000	4.000000	29.000000	0.000000
3070.751626	0.071278	0.582048	-0.018431	87.715866	-117.403648	-28.989117	-0.921543	0.000000	1.436108	0.000000	0.000000	0.000000	0.511521	0.197045	0.515416	0.000000	0.000000	4.000000	29.000000	0.000000
3070.754959	0.073287	0.582771	-0.016768	87.715866	-117.403648	-28.989117	-0.921543	0.000000	1.436108	0.000000	0.000000	0.000000	0.602835	0.217063	0.498976	0.000000	0.000000	4.000000	29.000000	0.000000
3070.758293	0.073287	0.582771	-0.016768	87.715866	-117.403648	-28.989117	-0.921543	0.000000	1.436108	0.000000	0.000000	0.000000	0.602835	0.217063	0.498976	0.000000	0.000000	4.000000	29.000000	0.000000
3070.761626	0.073287	0.582771	-0.016768	87.481453	-122.977173	-34.823494	-0.838381	0.000000	1.335635	0.000000	0.000000	0.000000	0.602835	0.217063	0.498976	0.000000	0.000000	4.000000	29.000000	0.000000
3070.764959	0.075681	0.583551	-0.015219	87.481453	-122.977173	-34.823494	-0.838381	0.000000	1.335635	0.000000	0.000000	0.000000	0.718199	0.233863	0.464642	0.000000	0.000000	4.000000	29.000000	0.000000
3070.768293	0.075681	0.583551	-0.015219	87.481453	-122.977173	-34.823494	-0.838381	0.000000	1.335635	0.000000	0.000000	0.000000	0.718199	0.233863	0.464642	0.000000	0.000000	4.000000	29.000000	0.000000
3070.771626	0.075681	0.583551	-0.015219	87.217369	-125.446449	-37.670704	-0.760940	0.000000	1.215935	0.000000	0.000000	0.000000	0.718199	0.233863	0.464642	0.000000	0.000000	4.000000	29.000000	0.000000
3070.774959	0.078442	0.584387	-0.013787	87.217369	-125.446449	-37.670704	-0.760940	0.000000	1.215935	0.000000	0.000000	0.000000	0.828231	0.250865	0.429512	0.000000	0.000000	4.000000	29.000000	0.000000
3070.778293	0.078442	0.584387	-0.013787	87.217369	-125.446449	-37.670704	-0.760940	0.000000	1.215935	0.000000	0.000000	0.000000	0.828231	0.250865	0.429512	0.000000	0.000000	4.000000	29.000000	0.000000
3070.781626	0.078442	0.584387	-0.013787	86.892090	-124.354782	-37.134998	-0.689355	0.000000	1.077897	0.000000	0.000000	0.000000	0.828231	0.250865	0.429512	0.000000	0.000000	4.000000	29.000000	0.000000
3070.784959	0.081449	0.585299	-0.012439	86.892090	-124.354782	-37.134998	-0.689355	0.000000	1.077897	0.000000	0.000000	0.000000	0.901983	0.273603	0.404307	0.000000	0.000000	4.000000	29.000000	0.000000
3070.788293	0.081449	0.585299	-0.012439	86.892090	-124.354782	-37.134998	-0.689355	0.000000	1.077897	0.000000	0.000000	0.000000	0.901983	0.273603	0.404307	0.000000	0.000000	4.000000	29.000000	0.000000
3070.791626	0.081449	0.585299	-0.012439	86.482582	-120.384872	-33.903805	-0.621970	0.000000	0.927567	0.000000	0.000000	0.000000	0.901983	0.273603	0.404307	0.000000	0.000000	4.000000	29.000000	0.000000
3070.794959	0.084695	0.586276	-0.011221	86.482582	-120.384872	-33.903805	-0.621970	0.000000	0.927567	0.000000	0.000000	0.000000	0.973861	0.293024	0.365391	0.000000	0.000000	4.000000	29.000000	0.000000
3070.798293	0.084695	0.586276	-0.011221	86.482582	-120.384872	-33.903805	-0.621970	0.000000	0.927567	0.000000	0.000000	0.000000	0.973861	0.293024	0.365391	0.000000	0.000000	4.000000	29.000000	0.000000
3070.801626	0.084695	0.586276	-0.011221	85.950874	-114.640640	-28.962923	-0.561072	0.000000	0.765257	0.000000	0.000000	0.000000	0.973861	0.293024	0.365391	0.000000	0.000000	4.000000	29.000000	0.000000
3070.804959	0.088147	0.587330	-0.010090	85.950874	-114.640640	-28.962923	-0.561072	0.000000	0.765257	0.000000	0.000000	0.000000	1.035512	0.316261	0.339483	0.000000	0.000000	4.000000	29.000000	0.000000
3070.808293	0.088147	0.587330	-0.010090	85.950874	-114.640640	-28.962923	-0.561072	0.000000	0.765257	0.000000	0.000000	0.000000	1.035512	0.316261	0.339483	0.000000	0.000000	4.000000	29.000000	0.000000
3070.811626	0.088147	0.587330	-0.010090	85.310150	-108.780792	-23.669687	-0.504491	0.000000	0.592671	0.000000	0.000000	0.000000	1.035512	0.316261	0.339483	0.000000	0.000000	4.000000	29.000000	0.000000
3070.814959	0.091808	0.588464	-0.009141	85.310150	-108.780792	-23.669687	-0.504491	0.000000	0.592671	0.000000	0.000000	0.000000	1.098359	0.340166	0.284538	0.000000	0.000000	4.000000	29.000000	0.000000
3070.818293	0.091808	0.588464	-0.009141	85.310150	-108.780792	-23.669687	-0.504491	0.000000	0.592671	0.000000	0.000000	0.000000	1.098359	0.340166	0.284538	0.000000	0.000000	4.000000	29.000000	0.000000
3070.821626	0.091808	0.588464	-0.009141	84.590424	-103.789215	-18.866653	-0.457068	0.000000	0.409612	0.000000	0.000000	0.000000	1.098359	0.340166	0.284538	0.000000	0.000000	4.000000	29.000000	0.000000
3070.824959	0.095742	0.589653	-0.008388	84.590424	-103.789215	-18.866653	-0.457068	0.000000	0.409612	0.000000	0.000000	0.000000	1.180385	0.356826	0.226058	0.000000	0.000000	4.000000	29.000000	0.000000
3070.828293	0.095742	0.589653	-0.008388	84.590424	-103.789215	-18.866653	-0.457068	0.000000	0.409612	0.000000	0.000000	0.000000	1.180385	0.356826	0.226058	0.000000	0.000000	4.000000	29.000000	0.000000
3070.831626	0.095742	0.589653	-0.008388	83.796097	-100.351402	-15.477894	-0.419392	0.000000	0.212881	0.000000	0.000000	0.000000	1.180385	0.356826	0.226058	0.000000	0.000000	4.000000	29.000000	0.000000
3070.834959	0.099883	0.590882	-0.007930	83.796097	-100.351402	-15.477894	-0.419392	0.000000	0.212881	0.000000	0.000000	0.000000	1.242276	0.368484	0.137304	0.000000	0.000000	4.000000	29.000000	0.000000
3070.838293	0.099883	0.590882	-0.007930	83.796097	-100.351402	-15.477894	-0.419392	0.000000	0.212881	0.000000	0.000000	0.000000	1.242276	0.368484	0.137304	0.000000	0.000000	4.000000	29.000000	0.000000
3070.841626	0.099883	0.590882	-0.007930	82.927986	-98.223488	-13.456877	-0.396508	0.000000	0.005834	0.000000	0.000000	0.000000	1.242276	0.368484	0.137304	0.000000	0.000000	4.000000	29.000000	0.000000
3070.844959	0.104194	0.592136	-0.007717	82.927986	-98.223488	-13.456877	-0.396508	0.000000	0.005834	0.000000	0.000000	0.000000	1.293136	0.376156	0.064006	0.000000	0.000000	4.000000	29.000000	0.000000
3070.848293	0.104194	0.592136	-0.007717	82.927986	-98.223488	-13.456877	-0.396508	0.000000	0.005834	0.000000	0.000000	0.000000	1.293136	0.376156	0.064006	0.000000	0.000000	4.000000	29.000000	0.000000
3070.851626	0.104194	0.592136	-0.007717	82.001366	-96.679298	-12.346480	-0.385840	0.000000	-0.209688	0.000000	0.000000	0.000000	1.293136	0.376156	0.064006	0.000000	0.000000	4.000000	29.000000	0.000000
3070.854959	0.108601	0.593396	-0.007753	82.001366	-96.679298	-12.346480	-0.385840	0.000000	-0.209688	0.000000	0.000000	0.000000	1.322288	0.378189	-0.010864	0.000000	0.000000	4.000000	29.000000	0.000000
3070.858293	0.108601	0.593396	-0.007753	82.001366	-96.679298	-12.346480	-0.385840	0.000000	-0.209688	0.000000	0.000000	0.000000	1.322288	0.378189	-0.010864	0.000000	0.000000	4.000000	29.000000	0.000000
3070.861626	0.108601	0.593396	-0.007753	81.051476	-95.293167	-11.552860	-0.387651	0.000000	-0.430069	0.000000	0.000000	0.000000	1.322288	0.378189	-0.010864	0.000000	0.000000	4.000000	29.000000	0.000000
3070.864959	0.113064	0.594656	-0.008007	81.051476	-95.293167	-11.552860	-0.387651	0.000000	-0.430069	0.000000	0.000000	0.000000	1.338811	0.378074	-0.076230	0.000000	0.000000	4.000000	29.000000	0.000000
3070.868293	0.113064	0.594656	-0.008007	81.051476	-95.293167	-11.552860	-0.387651	0.000000	-0.430069	0.000000	0.000000	0.000000	1.338811	0.378074	-0.076230	0.000000	0.000000	4.000000	29.000000	0.000000
3070.871626	0.113064	0.594656	-0.008007	80.067360	-93.838692	-10.511628	-0.400356	0.000000	-0.653204	0.000000	0.000000	0.000000	1.338811	0.378074	-0.076230	0.000000	0.000000	4.000000	29.000000	0.000000
3070.874959	0.117536	0.595891	-0.008462	80.067360	-93.838692	-10.511628	-0.400356	0.000000	-0.653204	0.000000	0.000000	0.000000	1.341668	0.370229	-0.136429	0.000000	0.000000	4.000000	29.000000	0.000000
3070.878293	0.117536	0.595891	-0.008462	80.067360	-93.838692	-10.511628	-0.400356	0.000000	-0.653204	0.000000	0.000000	0.000000	1.341668	0.370229	-0.136429	0.000000	0.000000	4.000000	29.000000	0.000000
3070.881626	0.117536	0.595891	-0.008462	79.081787	-92.397385	-9.404124	-0.423094	0.000000	-0.876816	0.000000	0.000000	0.000000	1.341668	0.370229	-0.136429	0.000000	0.000000	4.000000	29.000000	0.000000
3070.884959	0.121948	0.597123	-0.009107	79.081787	-92.397385	-9.404124	-0.423094	0.000000	-0.876816	0.000000	0.000000	0.000000	1.323395	0.369739	-0.193571	0.000000	0.000000	4.000000	29.000000	0.000000
3070.888293	0.121948	0.597123	-0.009107	79.081787	-92.397385	-9.404124	-0.423094	0.000000	-0.876816	0.000000	0.000000	0.000000	1.323395	0.369739	-0.193571	0.000000	0.000000	4.000000	29.000000	0.000000
3070.891626	0.121948	0.597123	-0.009107	78.124268	-90.925186	-7.758757	-0.455356	0.000000	-1.097382	0.000000	0.000000	0.000000	1.323395	0.369739	-0.193571	0.000000	0.000000	4.000000	29.000000	0.000000
3070.894959	0.126238	0.598297	-0.009976	78.124268	-90.925186	-7.758757	-0.455356	0.000000	-1.097382	0.000000	0.000000	0.000000	1.286987	0.352099	-0.260718	0.000000	0.000000	4.000000	29.000000	0.000000
3070.898293	0.126238	0.598297	-0.009976	78.124268	-90.925186	-7.758757	-0.455356	0.000000	-1.097382	0.000000	0.000000	0.000000	1.286987	0.352099	-0.260718	0.000000	0.000000	4.000000	29.000000	0.000000
3070.901626	0.126238	0.598297	-0.009976	77.223366	-89.478973	-6.001735	-0.498809	0.000000	-1.311879	0.000000	0.000000	0.000000	1.286987	0.352099	-0.260718	0.000000	0.000000	4.000000	29.000000	0.000000
3070.904959	0.130403	0.599454	-0.011057	77.223366	-89.478973	-6.001735	-0.498809	0.000000	-1.311879	0.000000	0.000000	0.000000	1.249674	0.347348	-0.324172	0.000000	0.000000	4.000000	29.000000	0.000000
3070.908293	0.130403	0.599454	-0.011057	77.223366	-89.478973	-6.001735	-0.498809	0.000000	-1.311879	0.000000	0.000000	0.000000	1.249674	0.347348	-0.324172	0.000000	0.000000	4.000000	29.000000	0.000000
3070.911626	0.130403	0.599454	-0.011057	76.421432	-88.212929	-4.049946	-0.552838	0.000000	-1.520158	0.000000	0.000000	0.000000	1.249674	0.347348	-0.324172	0.000000	0.000000	4.000000	29.000000	0.000000
3070.914959	0.134284	0.600583	-0.012248	76.421432	-88.212929	-4.049946	-0.552838	0.000000	-1.520158	0.000000	0.000000	0.000000	1.164342	0.338435	-0.357371	0.000000	0.000000	4.000000	29.000000	0.000000
3070.918293	0.134284	0.600583	-0.012248	76.421432	-88.212929	-4.049946	-0.552838	0.000000	-1.520158	0.000000	0.000000	0.000000	1.164342	0.338435	-0.357371	0.000000	0.000000	4.000000	29.000000	0.000000
3070.921626	0.134284	0.600583	-0.012248	75.813896	-87.279457	-2.083464	-0.612400	0.000000	-1.714215	0.000000	0.000000	0.000000	1.164342	0.338435	-0.357371	0.000000	0.000000	4.000000	29.000000	0.000000
3070.924959	0.137874	0.601610	-0.013634	75.813896	-87.279457	-2.083464	-0.612400	0.000000	-1.714215	0.000000	0.000000	0.000000	1.076761	0.308344	-0.415802	0.000000	0.000000	4.000000	29.000000	0.000000
3070.928293	0.137874	0.601610	-0.013634	75.813896	-87.279457	-2.083464	-0.612400	0.000000	-1.714215	0.000000	0.000000	0.000000	1.076761	0.308344	-0.415802	0.000000	0.000000	4.000000	29.000000	0.000000
3070.931626	0.137874	0.601610	-0.013634	75.452103	-86.777641	-0.442572	-0.681700	0.000000	-1.893675	0.000000	0.000000	0.000000	1.076761	0.308344	-0.415802	0.000000	0.000000	4.000000	29.000000	0.000000
3070.934959	0.141347	0.602549	-0.015222	75.452103	-86.777641	-0.442572	-0.681700	0.000000	-1.893675	0.000000	0.000000	0.000000	1.042119	0.281632	-0.476504	0.000000	0.000000	4.000000	29.000000	0.000000
3070.938293	0.141347	0.602549	-0.015222	75.452103	-86.777641	-0.442572	-0.681700	0.000000	-1.893675	0.000000	0.000000	0.000000	1.042119	0.281632	-0.476504	0.000000	0.000000	4.000000	29.000000	0.000000
3070.941626	0.141347	0.602549	-0.015222	75.280579	-86.542877	0.527361	-0.761117	0.000000	-2.067361	0.000000	0.000000	0.000000	1.042119	0.281632	-0.476504	0.000000	0.000000	4.000000	29.000000	0.000000
3070.944959	0.144613	0.603379	-0.016998	75.280579	-86.542877	0.527361	-0.761117	0.000000	-2.067361	0.000000	0.000000	0.000000	0.979632	0.248822	-0.532663	0.000000	0.000000	4.000000	29.000000	0.000000
3070.948293	0.144613	0.603379	-0.016998	75.280579	-86.542877	0.527361	-0.761117	0.000000	-2.067361	0.000000	0.000000	0.000000	0.979632	0.248822	-0.532663	0.000000	0.000000	4.000000	29.000000	0.000000
3070.951626	0.144613	0.603379	-0.016998	75.210594	-86.346794	0.768807	-0.849894	0.000000	-2.230633	0.000000	0.000000	0.000000	0.979632	0.248822	-0.532663	0.000000	0.000000	4.000000	29.000000	0.000000
3070.954959	0.147594	0.604059	-0.018965	75.210594	-86.346794	0.768807	-0.849894	0.000000	-2.230633	0.000000	0.000000	0.000000	0.894342	0.204201	-0.590229	0.000000	0.000000	4.000000	29.000000	0.000000
3070.958293	0.147594	0.604059	-0.018965	75.210594	-86.346794	0.768807	-0.849894	0.000000	-2.230633	0.000000	0.000000	0.000000	0.894342	0.204201	-0.590229	0.000000	0.000000	4.000000	29.000000	0.000000
3070.961626	0.147594	0.604059	-0.018965	75.202774	-85.846893	0.910150	-0.948266	0.000000	-2.379691	0.000000	0.000000	0.000000	0.894342	0.204201	-0.590229	0.000000	0.000000	4.000000	29.000000	0.000000
3070.964959	0.150244	0.604622	-0.021044	75.202774	-85.846893	0.910150	-0.948266	0.000000	-2.379691	0.000000	0.000000	0.000000	0.795131	0.168801	-0.623527	0.000000	0.000000	4.000000	29.000000	0.000000
3070.968293	0.150244	0.604622	-0.021044	75.202774	-85.846893	0.910150	-0.948266	0.000000	-2.379691	0.000000	0.000000	0.000000	0.795131	0.168801	-0.623527	0.000000	0.000000	4.000000	29.000000	0.000000
3070.971626	0.150244	0.604622	-0.021044	75.261131	-84.756485	1.757663	-1.052187	0.000000	-2.512213	0.000000	0.000000	0.000000	0.795131	0.168801	-0.623527	0.000000	0.000000	4.000000	29.000000	0.000000
3070.974959	0.152598	0.605079	-0.023196	75.261131	-84.756485	1.757663	-1.052187	0.000000	-2.512213	0.000000	0.000000	0.000000	0.706077	0.137018	-0.645747	0.000000	0.000000	4.000000	29.000000	0.000000
3070.978293	0.152598	0.605079	-0.023196	75.261131	-84.756485	1.757663	-1.052187	0.000000	-2.512213	0.000000	0.000000	0.000000	0.706077	0.137018	-0.645747	0.000000	0.000000	4.000000	29.000000	0.000000
3070.981626	0.152598	0.605079	-0.023196	75.428482	-82.594162	3.809621	-1.159811	0.000000	-2.629892	0.000000	0.000000	0.000000	0.706077	0.137018	-0.645747	0.000000	0.000000	4.000000	29.000000	0.000000
3070.984959	0.154607	0.605442	-0.025358	75.428482	-82.594162	3.809621	-1.159811	0.000000	-2.629892	0.000000	0.000000	0.000000	0.602859	0.108996	-0.648514	0.000000	0.000000	4.000000	29.000000	0.000000
3070.988293	0.154607	0.605442	-0.025358	75.428482	-82.594162	3.809621	-1.159811	0.000000	-2.629892	0.000000	0.000000	0.000000	0.602859	0.108996	-0.648514	0.000000	0.000000	4.000000	29.000000	0.000000
3070.991626	0.154607	0.605442	-0.025358	75.668907	-79.509537	6.804401	-1.267897	0.000000	-2.730369	0.000000	0.000000	0.000000	0.602859	0.108996	-0.648514	0.000000	0.000000	4.000000	29.000000	0.000000
3070.994959	0.156334	0.605737	-0.027554	75.668907	-79.509537	6.804401	-1.267897	0.000000	-2.730369	0.000000	0.000000	0.000000	0.517938	0.088412	-0.658822	0.000000	0.000000	4.000000	29.000000	0.000000
3070.998293	0.156334	0.605737	-0.027554	75.668907	-79.509537	6.804401	-1.267897	0.000000	-2.730369	0.000000	0.000000	0.000000	0.517938	0.088412	-0.658822	0.000000	0.000000	4.000000	29.000000	0.000000
3071.001626	0.156334	0.605737	-0.027554	75.926910	-75.894882	10.171723	-1.377701	0.000000	-2.816692	0.000000	0.000000	0.000000	0.517938	0.088412	-0.658822	0.000000	0.000000	4.000000	29.000000	0.000000
3071.004959	0.157773	0.605943	-0.029796	75.926910	-75.894882	10.171723	-1.377701	0.000000	-2.816692	0.000000	0.000000	0.000000	0.431840	0.061951	-0.672686	0.000000	0.000000	4.000000	29.000000	0.000000
3071.008293	0.157773	0.605943	-0.029796	75.926910	-75.894882	10.171723	-1.377701	0.000000	-2.816692	0.000000	0.000000	0.000000	0.431840	0.061951	-0.672686	0.000000	0.000000	4.000000	29.000000	0.000000
3071.011626	0.157773	0.605943	-0.029796	76.177605	-72.039528	13.682731	-1.489815	0.000000	-2.888665	0.000000	0.000000	0.000000	0.431840	0.061951	-0.672686	0.000000	0.000000	4.000000	29.000000	0.000000
3071.014959	0.158852	0.606080	-0.032037	76.177605	-72.039528	13.682731	-1.489815	0.000000	-2.888665	0.000000	0.000000	0.000000	0.323744	0.041081	-0.672119	0.000000	0.000000	4.000000	29.000000	0.000000
3071.018293	0.158852	0.606080	-0.032037	76.177605	-72.039528	13.682731	-1.489815	0.000000	-2.888665	0.000000	0.000000	0.000000	0.323744	0.041081	-0.672119	0.000000	0.000000	4.000000	29.000000	0.000000
3071.021626	0.158852	0.606080	-0.032037	76.374207	-68.147858	17.266550	-1.601835	0.000000	-2.942622	0.000000	0.000000	0.000000	0.323744	0.041081	-0.672119	0.000000	0.000000	4.000000	29.000000	0.000000
3071.024959	0.159566	0.606153	-0.034295	76.374207	-68.147858	17.266550	-1.601835	0.000000	-2.942622	0.000000	0.000000	0.000000	0.214102	0.021833	-0.677593	0.000000	0.000000	4.000000	29.000000	0.000000
3071.028293	0.159566	0.606153	-0.034295	76.374207	-68.147858	17.266550	-1.601835	0.000000	-2.942622	0.000000	0.000000	0.000000	0.214102	0.021833	-0.677593	0.000000	0.000000	4.000000	29.000000	0.000000
3071.031626	0.159566	0.606153	-0.034295	76.526108	-64.275139	20.872431	-1.714767	0.000000	-2.978306	0.000000	0.000000	0.000000	0.214102	0.021833	-0.677593	0.000000	0.000000	4.000000	29.000000	0.000000
3071.034959	0.160000	0.606136	-0.036593	76.526108	-64.275139	20.872431	-1.714767	0.000000	-2.978306	0.000000	0.000000	0.000000	0.130311	-0.004998	-0.689378	0.000000	0.000000	4.000000	29.000000	0.000000
3071.038293	0.160000	0.606136	-0.036593	76.526108	-64.275139	20.872431	-1.714767	0.000000	-2.978306	0.000000	0.000000	0.000000	0.130311	-0.004998	-0.689378	0.000000	0.000000	4.000000	29.000000	0.000000
3071.041626	0.160000	0.606136	-0.036593	76.686821	-60.470509	24.502436	-1.829663	0.000000	-3.000024	0.000000	0.000000	0.000000	0.130311	-0.004998	-0.689378	0.000000	0.000000	4.000000	29.000000	0.000000
3071.044959	0.160065	0.605981	-0.038877	76.686821	-60.470509	24.502436	-1.829663	0.000000	-3.000024	0.000000	0.000000	0.000000	0.019226	-0.046592	-0.684999	0.000000	0.000000	4.000000	29.000000	0.000000
3071.048293	0.160065	0.605981	-0.038877	76.686821	-60.470509	24.502436	-1.829663	0.000000	-3.000024	0.000000	0.000000	0.000000	0.019226	-0.046592	-0.684999	0.000000	0.000000	4.000000	29.000000	0.000000
3071.051626	0.160065	0.605981	-0.038877	76.917923	-56.734253	28.211576	-1.943830	0.000000	-3.003229	0.000000	0.000000	0.000000	0.019226	-0.046592	-0.684999	0.000000	0.000000	4.000000	29.000000	0.000000
3071.054959	0.159791	0.605650	-0.041191	76.917923	-56.734253	28.211576	-1.943830	0.000000	-3.003229	0.000000	0.000000	0.000000	-0.082211	-0.099383	-0.694328	0.000000	0.000000	4.000000	29.000000	0.000000
3071.058293	0.159791	0.605650	-0.041191	76.917923	-56.734253	28.211576	-1.943830	0.000000	-3.003229	0.000000	0.000000	0.000000	-0.082211	-0.099383	-0.694328	0.000000	0.000000	4.000000	29.000000	0.000000
3071.061626	0.159791	0.605650	-0.041191	77.206978	-52.869995	32.185890	-2.059551	0.000000	-2.989527	0.000000	0.000000	0.000000	-0.082211	-0.099383	-0.694328	0.000000	0.000000	4.000000	29.000000	0.000000
3071.064959	0.159208	0.605162	-0.043530	77.206978	-52.869995	32.185890	-2.059551	0.000000	-2.989527	0.000000	0.000000	0.000000	-0.174871	-0.146244	-0.701734	0.000000	0.000000	4.000000	29.000000	0.000000
3071.068293	0.159208	0.605162	-0.043530	77.206978	-52.869995	32.185890	-2.059551	0.000000	-2.989527	0.000000	0.000000	0.000000	-0.174871	-0.146244	-0.701734	0.000000	0.000000	4.000000	29.000000	0.000000
3071.071626	0.159208	0.605162	-0.043530	77.478798	-48.571289	36.680996	-2.176507	0.000000	-2.960382	0.000000	0.000000	0.000000	-0.174871	-0.146244	-0.701734	0.000000	0.000000	4.000000	29.000000	0.000000
3071.074959	0.158331	0.604624	-0.045865	77.478798	-48.571289	36.680996	-2.176507	0.000000	-2.960382	0.000000	0.000000	0.000000	-0.262871	-0.161418	-0.700493	0.000000	0.000000	4.000000	29.000000	0.000000
3071.078293	0.158331	0.604624	-0.045865	77.478798	-48.571289	36.680996	-2.176507	0.000000	-2.960382	0.000000	0.000000	0.000000	-0.262871	-0.161418	-0.700493	0.000000	0.000000	4.000000	29.000000	0.000000
3071.081626	0.158331	0.604624	-0.045865	77.662872	-43.649166	41.849728	-2.293255	0.000000	-2.916570	0.000000	0.000000	0.000000	-0.262871	-0.161418	-0.700493	0.000000	0.000000	4.000000	29.000000	0.000000
3071.084959	0.157207	0.604034	-0.048091	77.662872	-43.649166	41.849728	-2.293255	0.000000	-2.916570	0.000000	0.000000	0.000000	-0.337345	-0.177121	-0.667904	0.000000	0.000000	4.000000	29.000000	0.000000
3071.088293	0.157207	0.604034	-0.048091	77.662872	-43.649166	41.849728	-2.293255	0.000000	-2.916570	0.000000	0.000000	0.000000	-0.337345	-0.177121	-0.667904	0.000000	0.000000	4.000000	29.000000	0.000000
3071.091626	0.157207	0.604034	-0.048091	77.678017	-38.277977	47.464722	-2.404573	0.000000	-2.860346	0.000000	0.000000	0.000000	-0.337345	-0.177121	-0.667904	0.000000	0.000000	4.000000	29.000000	0.000000
3071.094959	0.155875	0.603448	-0.050173	77.678017	-38.277977	47.464722	-2.404573	0.000000	-2.860346	0.000000	0.000000	0.000000	-0.399504	-0.175695	-0.624353	0.000000	0.000000	4.000000	29.000000	0.000000
3071.098293	0.155875	0.603448	-0.050173	77.678017	-38.277977	47.464722	-2.404573	0.000000	-2.860346	0.000000	0.000000	0.000000	-0.399504	-0.175695	-0.624353	0.000000	0.000000	4.000000	29.000000	0.000000
3071.101626	0.155875	0.603448	-0.050173	77.487984	-32.986378	52.962841	-2.508631	0.000000	-2.793762	0.000000	0.000000	0.000000	-0.399504	-0.175695	-0.624353	0.000000	0.000000	4.000000	29.000000	0.000000
3071.104959	0.154360	0.602900	-0.052057	77.487984	-32.986378	52.962841	-2.508631	0.000000	-2.793762	0.000000	0.000000	0.000000	-0.454483	-0.164385	-0.565253	0.000000	0.000000	4.000000	29.000000	0.000000
3071.108293	0.154360	0.602900	-0.052057	77.487984	-32.986378	52.962841	-2.508631	0.000000	-2.793762	0.000000	0.000000	0.000000	-0.454483	-0.164385	-0.565253	0.000000	0.000000	4.000000	29.000000	0.000000
3071.111626	0.154360	0.602900	-0.052057	77.127548	-28.174034	57.948528	-2.602840	0.000000	-2.718015	0.000000	0.000000	0.000000	-0.454483	-0.164385	-0.565253	0.000000	0.000000	4.000000	29.000000	0.000000
3071.114959	0.152568	0.602292	-0.053771	77.127548	-28.174034	57.948528	-2.602840	0.000000	-2.718015	0.000000	0.000000	0.000000	-0.537768	-0.182466	-0.514365	0.000000	0.000000	4.000000	29.000000	0.000000
3071.118293	0.152568	0.602292	-0.053771	77.127548	-28.174034	57.948528	-2.602840	0.000000	-2.718015	0.000000	0.000000	0.000000	-0.537768	-0.182466	-0.514365	0.000000	0.000000	4.000000	29.000000	0.000000
3071.121626	0.152568	0.602292	-0.053771	76.646294	-24.019228	62.250763	-2.688568	0.000000	-2.628387	0.000000	0.000000	0.000000	-0.537768	-0.182466	-0.514365	0.000000	0.000000	4.000000	29.000000	0.000000
3071.124959	0.150539	0.601624	-0.055335	76.646294	-24.019228	62.250763	-2.688568	0.000000	-2.628387	0.000000	0.000000	0.000000	-0.608568	-0.200193	-0.468955	0.000000	0.000000	4.000000	29.000000	0.000000
3071.128293	0.150539	0.601624	-0.055335	76.646294	-24.019228	62.250763	-2.688568	0.000000	-2.628387	0.000000	0.000000	0.000000	-0.608568	-0.200193	-0.468955	0.000000	0.000000	4.000000	29.000000	0.000000
3071.131626	0.150539	0.601624	-0.055335	76.109772	-20.520624	65.910767	-2.766727	0.000000	-2.526959	0.000000	0.000000	0.000000	-0.608568	-0.200193	-0.468955	0.000000	0.000000	4.000000	29.000000	0.000000
3071.134959	0.148264	0.600918	-0.056728	76.109772	-20.520624	65.910767	-2.766727	0.000000	-2.526959	0.000000	0.000000	0.000000	-0.682568	-0.211956	-0.417908	0.000000	0.000000	4.000000	29.000000	0.000000
3071.138293	0.148264	0.600918	-0.056728	76.109772	-20.520624	65.910767	-2.766727	0.000000	-2.526959	0.000000	0.000000	0.000000	-0.682568	-0.211956	-0.417908	0.000000	0.000000	4.000000	29.000000	0.000000
3071.141626	0.148264	0.600918	-0.056728	75.573044	-17.401470	69.275864	-2.836379	0.000000	-2.413198	0.000000	0.000000	0.000000	-0.682568	-0.211956	-0.417908	0.000000	0.000000	4.000000	29.000000	0.000000
3071.144959	0.145736	0.600178	-0.057978	75.573044	-17.401470	69.275864	-2.836379	0.000000	-2.413198	0.000000	0.000000	0.000000	-0.758427	-0.222078	-0.375111	0.000000	0.000000	4.000000	29.000000	0.000000
3071.148293	0.145736	0.600178	-0.057978	75.573044	-17.401470	69.275864	-2.836379	0.000000	-2.413198	0.000000	0.000000	0.000000	-0.758427	-0.222078	-0.375111	0.000000	0.000000	4.000000	29.000000	0.000000
3071.151626	0.145736	0.600178	-0.057978	75.067230	-14.475003	72.574677	-2.898897	0.000000	-2.286794	0.000000	0.000000	0.000000	-0.758427	-0.222078	-0.375111	0.000000	0.000000	4.000000	29.000000	0.000000
3071.154959	0.143055	0.599446	-0.059116	75.067230	-14.475003	72.574677	-2.898897	0.000000	-2.286794	0.000000	0.000000	0.000000	-0.804411	-0.219461	-0.341475	0.000000	0.000000	4.000000	29.000000	0.000000
3071.158293	0.143055	0.599446	-0.059116	75.067230	-14.475003	72.574677	-2.898897	0.000000	-2.286794	0.000000	0.000000	0.000000	-0.804411	-0.219461	-0.341475	0.000000	0.000000	4.000000	29.000000	0.000000
3071.161626	0.143055	0.599446	-0.059116	74.611336	-11.781739	75.757141	-2.955810	0.000000	-2.152725	0.000000	0.000000	0.000000	-0.804411	-0.219461	-0.341475	0.000000	0.000000	4.000000	29.000000	0.000000
3071.164959	0.140315	0.598691	-0.060118	74.611336	-11.781739	75.757141	-2.955810	0.000000	-2.152725	0.000000	0.000000	0.000000	-0.821822	-0.226431	-0.300691	0.000000	0.000000	4.000000	29.000000	0.000000
3071.168293	0.140315	0.598691	-0.060118	74.611336	-11.781739	75.757141	-2.955810	0.000000	-2.152725	0.000000	0.000000	0.000000	-0.821822	-0.226431	-0.300691	0.000000	0.000000	4.000000	29.000000	0.000000
3071.171626	0.140315	0.598691	-0.060118	74.196968	-9.395217	78.713509	-3.005925	0.000000	-2.015755	0.000000	0.000000	0.000000	-0.821822	-0.226431	-0.300691	0.000000	0.000000	4.000000	29.000000	0.000000
3071.174959	0.137412	0.597942	-0.060984	74.196968	-9.395217	78.713509	-3.005925	0.000000	-2.015755	0.000000	0.000000	0.000000	-0.870847	-0.224908	-0.259689	0.000000	0.000000	4.000000	29.000000	0.000000
3071.178293	0.137412	0.597942	-0.060984	74.196968	-9.395217	78.713509	-3.005925	0.000000	-2.015755	0.000000	0.000000	0.000000	-0.870847	-0.224908	-0.259689	0.000000	0.000000	4.000000	29.000000	0.000000
3071.181626	0.137412	0.597942	-0.060984	73.840286	-7.459290	80.913391	-3.049206	0.000000	-1.870614	0.000000	0.000000	0.000000	-0.870847	-0.224908	-0.259689	0.000000	0.000000	4.000000	29.000000	0.000000
3071.184959	0.134332	0.597184	-0.061634	73.840286	-7.459290	80.913391	-3.049206	0.000000	-1.870614	0.000000	0.000000	0.000000	-0.923992	-0.227303	-0.195013	0.000000	0.000000	4.000000	29.000000	0.000000
3071.188293	0.134332	0.597184	-0.061634	73.840286	-7.459290	80.913391	-3.049206	0.000000	-1.870614	0.000000	0.000000	0.000000	-0.923992	-0.227303	-0.195013	0.000000	0.000000	4.000000	29.000000	0.000000
3071.191626	0.134332	0.597184	-0.061634	73.609657	-6.095167	82.129524	-3.081709	0.000000	-1.716615	0.000000	0.000000	0.000000	-0.923992	-0.227303	-0.195013	0.000000	0.000000	4.000000	29.000000	0.000000
3071.194959	0.131160	0.596423	-0.062127	73.609657	-6.095167	82.129524	-3.081709	0.000000	-1.716615	0.000000	0.000000	0.000000	-0.951762	-0.228180	-0.147950	0.000000	0.000000	4.000000	29.000000	0.000000
3071.198293	0.131160	0.596423	-0.062127	73.609657	-6.095167	82.129524	-3.081709	0.000000	-1.716615	0.000000	0.000000	0.000000	-0.951762	-0.228180	-0.147950	0.000000	0.000000	4.000000	29.000000	0.000000
3071.201626	0.131160	0.596423	-0.062127	73.545738	-5.259010	82.479355	-3.106367	0.000000	-1.557988	0.000000	0.000000	0.000000	-0.951762	-0.228180	-0.147950	0.000000	0.000000	4.000000	29.000000	0.000000
3071.204959	0.127894	0.595670	-0.062397	73.545738	-5.259010	82.479355	-3.106367	0.000000	-1.557988	0.000000	0.000000	0.000000	-0.979592	-0.226095	-0.080871	0.000000	0.000000	4.000000	29.000000	0.000000
3071.208293	0.127894	0.595670	-0.062397	73.545738	-5.259010	82.479355	-3.106367	0.000000	-1.557988	0.000000	0.000000	0.000000	-0.979592	-0.226095	-0.080871	0.000000	0.000000	4.000000	29.000000	0.000000
3071.211626	0.127894	0.595670	-0.062397	73.545738	-5.259010	82.479355	-3.106367	0.000000	-1.557988	0.000000	0.000000	0.000000	-0.979592	-0.226095	-0.080871	0.000000	0.000000	4.000000	29.000000	0.000000
3071.214959	0.124546	0.594905	-0.062467	73.612625	-4.687159	82.425133	-3.119845	0.000000	-1.394722	0.000000	0.000000	0.000000	-1.004404	-0.229360	-0.021135	0.000000	0.000000	4.000000	29.000000	0.000000
3071.218293	0.124546	0.594905	-0.062467	73.612625	-4.687159	82.425133	-3.119845	0.000000	-1.394722	0.000000	0.000000	0.000000	-1.004404	-0.229360	-0.021135	0.000000	0.000000	4.000000	29.000000	0.000000
3071.221626	0.124546	0.594905	-0.062467	73.776413	-4.188196	82.524872	-3.123368	0.000000	-1.227322	0.000000	0.000000	0.000000	-1.004404	-0.229360	-0.021135	0.000000	0.000000	4.000000	29.000000	0.000000
3071.224959	0.121110	0.594153	-0.062348	73.776413	-4.188196	82.524872	-3.123368	0.000000	-1.227322	0.000000	0.000000	0.000000	-1.030984	-0.225801	0.035796	0.000000	0.000000	4.000000	29.000000	0.000000
3071.228293	0.121110	0.594153	-0.062348	73.776413	-4.188196	82.524872	-3.123368	0.000000	-1.227322	0.000000	0.000000	0.000000	-1.030984	-0.225801	0.035796	0.000000	0.000000	4.000000	29.000000	0.000000
3071.231626	0.121110	0.594153	-0.062348	74.017960	-3.630970	82.929932	-3.117402	0.000000	-1.055491	0.000000	0.000000	0.000000	-1.030984	-0.225801	0.035796	0.000000	0.000000	4.000000	29.000000	0.000000
3071.234959	0.117602	0.593389	-0.062040	74.017960	-3.630970	82.929932	-3.117402	0.000000	-1.055491	0.000000	0.000000	0.000000	-1.052482	-0.229023	0.092518	0.000000	0.000000	4.000000	29.000000	0.000000
3071.238293	0.117602	0.593389	-0.062040	74.017960	-3.630970	82.929932	-3.117402	0.000000	-1.055491	0.000000	0.000000	0.000000	-1.052482	-0.229023	0.092518	0.000000	0.000000	4.000000	29.000000	0.000000
3071.241626	0.117602	0.593389	-0.062040	74.325096	-2.948922	83.532974	-3.101982	0.000000	-0.880077	0.000000	0.000000	0.000000	-1.052482	-0.229023	0.092518	0.000000	0.000000	4.000000	29.000000	0.000000
3071.244959	0.114029	0.592619	-0.061573	74.325096	-2.948922	83.532974	-3.101982	0.000000	-0.880077	0.000000	0.000000	0.000000	-1.071731	-0.230968	0.139946	0.000000	0.000000	4.000000	29.000000	0.000000
3071.248293	0.114029	0.592619	-0.061573	74.325096	-2.948922	83.532974	-3.101982	0.000000	-0.880077	0.000000	0.000000	0.000000	-1.071731	-0.230968	0.139946	0.000000	0.000000	4.000000	29.000000	0.000000
3071.251626	0.114029	0.592619	-0.061573	74.647484	-2.006689	84.306976	-3.078658	0.000000	-0.701455	0.000000	0.000000	0.000000	-1.071731	-0.230968	0.139946	0.000000	0.000000	4.000000	29.000000	0.000000
3071.254959	0.110372	0.591820	-0.060938	74.647484	-2.006689	84.306976	-3.078658	0.000000	-0.701455	0.000000	0.000000	0.000000	-1.097279	-0.239697	0.190552	0.000000	0.000000	4.000000	29.000000	0.000000
3071.258293	0.110372	0.591820	-0.060938	74.647484	-2.006689	84.306976	-3.078658	0.000000	-0.701455	0.000000	0.000000	0.000000	-1.097279	-0.239697	0.190552	0.000000	0.000000	4.000000	29.000000	0.000000
3071.261626	0.110372	0.591820	-0.060938	74.979797	-0.770476	85.356117	-3.046900	0.000000	-0.518576	0.000000	0.000000	0.000000	-1.097279	-0.239697	0.190552	0.000000	0.000000	4.000000	29.000000	0.000000
3071.264959	0.106690	0.591028	-0.060118	74.979797	-0.770476	85.356117	-3.046900	0.000000	-0.518576	0.000000	0.000000	0.000000	-1.104596	-0.237759	0.245878	0.000000	0.000000	4.000000	29.000000	0.000000
3071.268293	0.106690	0.591028	-0.060118	74.979797	-0.770476	85.356117	-3.046900	0.000000	-0.518576	0.000000	0.000000	0.000000	-1.104596	-0.237759	0.245878	0.000000	0.000000	4.000000	29.000000	0.000000
3071.271626	0.106690	0.591028	-0.060118	75.310326	0.733761	86.870041	-3.005920	0.000000	-0.334476	0.000000	0.000000	0.000000	-1.104596	-0.237759	0.245878	0.000000	0.000000	4.000000	29.000000	0.000000
3071.274959	0.102935	0.590173	-0.059201	75.310326	0.733761	86.870041	-3.005920	0.000000	-0.334476	0.000000	0.000000	0.000000	-1.126293	-0.256301	0.275262	0.000000	0.000000	4.000000	29.000000	0.000000
3071.278293	0.102935	0.590173	-0.059201	75.310326	0.733761	86.870041	-3.005920	0.000000	-0.334476	0.000000	0.000000	0.000000	-1.126293	-0.256301	0.275262	0.000000	0.000000	4.000000	29.000000	0.000000
3071.281626	0.102935	0.590173	-0.059201	75.623131	2.478300	88.650490	-2.960043	0.000000	-0.146761	0.000000	0.000000	0.000000	-1.126293	-0.256301	0.275262	0.000000	0.000000	4.000000	29.000000	0.000000
3071.284959	0.099216	0.589266	-0.058147	75.623131	2.478300	88.650490	-2.960043	0.000000	-0.146761	0.000000	0.000000	0.000000	-1.115801	-0.272285	0.316260	0.000000	0.000000	4.000000	29.000000	0.000000
3071.288293	0.099216	0.589266	-0.058147	75.623131	2.478300	88.650490	-2.960043	0.000000	-0.146761	0.000000	0.000000	0.000000	-1.115801	-0.272285	0.316260	0.000000	0.000000	4.000000	29.000000	0.000000
3071.291626	0.099216	0.589266	-0.058147	75.912117	4.391606	90.438080	-2.907333	0.000000	0.039206	0.000000	0.000000	0.000000	-1.115801	-0.272285	0.316260	0.000000	0.000000	4.000000	29.000000	0.000000
3071.294959	0.095546	0.588304	-0.056960	75.912117	4.391606	90.438080	-2.907333	0.000000	0.039206	0.000000	0.000000	0.000000	-1.100985	-0.288543	0.356139	0.000000	0.000000	4.000000	29.000000	0.000000
3071.298293	0.095546	0.588304	-0.056960	75.912117	4.391606	90.438080	-2.907333	0.000000	0.039206	0.000000	0.000000	0.000000	-1.100985	-0.288543	0.356139	0.000000	0.000000	4.000000	29.000000	0.000000
3071.301626	0.095546	0.588304	-0.056960	76.170883	6.364346	92.120911	-2.847976	0.000000	0.222703	0.000000	0.000000	0.000000	-1.100985	-0.288543	0.356139	0.000000	0.000000	4.000000	29.000000	0.000000
3071.304959	0.091936	0.587269	-0.055660	76.170883	6.364346	92.120911	-2.847976	0.000000	0.222703	0.000000	0.000000	0.000000	-1.082951	-0.310537	0.389960	0.000000	0.000000	4.000000	29.000000	0.000000
3071.308293	0.091936	0.587269	-0.055660	76.170883	6.364346	92.120911	-2.847976	0.000000	0.222703	0.000000	0.000000	0.000000	-1.082951	-0.310537	0.389960	0.000000	0.000000	4.000000	29.000000	0.000000
3071.311626	0.091936	0.587269	-0.055660	76.409012	8.299838	93.803238	-2.782983	0.000000	0.403195	0.000000	0.000000	0.000000	-1.082951	-0.310537	0.389960	0.000000	0.000000	4.000000	29.000000	0.000000
3071.314959	0.088324	0.586096	-0.054236	76.409012	8.299838	93.803238	-2.782983	0.000000	0.403195	0.000000	0.000000	0.000000	-1.083481	-0.351809	0.426949	0.000000	0.000000	4.000000	29.000000	0.000000
3071.318293	0.088324	0.586096	-0.054236	76.409012	8.299838	93.803238	-2.782983	0.000000	0.403195	0.000000	0.000000	0.000000	-1.083481	-0.351809	0.426949	0.000000	0.000000	4.000000	29.000000	0.000000
3071.321626	0.088324	0.586096	-0.054236	76.684494	10.128355	95.335007	-2.711825	0.000000	0.583775	0.000000	0.000000	0.000000	-1.083481	-0.351809	0.426949	0.000000	0.000000	4.000000	29.000000	0.000000
3071.324959	0.084732	0.584776	-0.052764	76.684494	10.128355	95.335007	-2.711825	0.000000	0.583775	0.000000	0.000000	0.000000	-1.077896	-0.396032	0.441691	0.000000	0.000000	4.000000	29.000000	0.000000
3071.328293	0.084732	0.584776	-0.052764	76.684494	10.128355	95.335007	-2.711825	0.000000	0.583775	0.000000	0.000000	0.000000	-1.077896	-0.396032	0.441691	0.000000	0.000000	4.000000	29.000000	0.000000
3071.331626	0.084732	0.584776	-0.052764	77.087677	11.882245	96.812157	-2.638210	0.000000	0.763425	0.000000	0.000000	0.000000	-1.077896	-0.396032	0.441691	0.000000	0.000000	4.000000	29.000000	0.000000
3071.334959	0.081209	0.583290	-0.051272	77.087677	11.882245	96.812157	-2.638210	0.000000	0.763425	0.000000	0.000000	0.000000	-1.056658	-0.445948	0.447601	0.000000	0.000000	4.000000	29.000000	0.000000
3071.338293	0.081209	0.583290	-0.051272	77.087677	11.882245	96.812157	-2.638210	0.000000	0.763425	0.000000	0.000000	0.000000	-1.056658	-0.445948	0.447601	0.000000	0.000000	4.000000	29.000000	0.000000
3071.341626	0.081209	0.583290	-0.051272	77.565033	13.666293	98.431801	-2.563610	0.000000	0.939535	0.000000	0.000000	0.000000	-1.056658	-0.445948	0.447601	0.000000	0.000000	4.000000	29.000000	0.000000
3071.344959	0.077798	0.581739	-0.049753	77.565033	13.666293	98.431801	-2.563610	0.000000	0.939535	0.000000	0.000000	0.000000	-1.023286	-0.465238	0.455810	0.000000	0.000000	4.000000	29.000000	0.000000
3071.348293	0.077798	0.581739	-0.049753	77.565033	13.666293	98.431801	-2.563610	0.000000	0.939535	0.000000	0.000000	0.000000	-1.023286	-0.465238	0.455810	0.000000	0.000000	4.000000	29.000000	0.000000
3071.351626	0.077798	0.581739	-0.049753	78.045723	15.446302	100.159660	-2.487641	0.000000	1.110082	0.000000	0.000000	0.000000	-1.023286	-0.465238	0.455810	0.000000	0.000000	4.000000	29.000000	0.000000
3071.354959	0.074510	0.580130	-0.048138	78.045723	15.446302	100.159660	-2.487641	0.000000	1.110082	0.000000	0.000000	0.000000	-0.986544	-0.482648	0.484396	0.000000	0.000000	4.000000	29.000000	0.000000
3071.358293	0.074510	0.580130	-0.048138	78.045723	15.446302	100.159660	-2.487641	0.000000	1.110082	0.000000	0.000000	0.000000	-0.986544	-0.482648	0.484396	0.000000	0.000000	4.000000	29.000000	0.000000
3071.361626	0.074510	0.580130	-0.048138	78.503334	17.113146	101.723221	-2.406909	0.000000	1.274506	0.000000	0.000000	0.000000	-0.986544	-0.482648	0.484396	0.000000	0.000000	4.000000	29.000000	0.000000
3071.364959	0.071401	0.578524	-0.046431	78.503334	17.113146	101.723221	-2.406909	0.000000	1.274506	0.000000	0.000000	0.000000	-0.932692	-0.481835	0.512028	0.000000	0.000000	4.000000	29.000000	0.000000
3071.368293	0.071401	0.578524	-0.046431	78.503334	17.113146	101.723221	-2.406909	0.000000	1.274506	0.000000	0.000000	0.000000	-0.932692	-0.481835	0.512028	0.000000	0.000000	4.000000	29.000000	0.000000
3071.371626	0.071401	0.578524	-0.046431	78.964096	18.565647	102.996056	-2.321571	0.000000	1.429955	0.000000	0.000000	0.000000	-0.932692	-0.481835	0.512028	0.000000	0.000000	4.000000	29.000000	0.000000
3071.374959	0.068527	0.576878	-0.044649	78.964096	18.565647	102.996056	-2.321571	0.000000	1.429955	0.000000	0.000000	0.000000	-0.862141	-0.493784	0.534676	0.000000	0.000000	4.000000	29.000000	0.000000
3071.378293	0.068527	0.576878	-0.044649	78.964096	18.565647	102.996056	-2.321571	0.000000	1.429955	0.000000	0.000000	0.000000	-0.862141	-0.493784	0.534676	0.000000	0.000000	4.000000	29.000000	0.000000
3071.381626	0.068527	0.576878	-0.044649	79.442284	19.718493	104.046799	-2.232458	0.000000	1.573645	0.000000	0.000000	0.000000	-0.862141	-0.493784	0.534676	0.000000	0.000000	4.000000	29.000000	0.000000
3071.384959	0.065883	0.575241	-0.042824	79.442284	19.718493	104.046799	-2.232458	0.000000	1.573645	0.000000	0.000000	0.000000	-0.793353	-0.491023	0.547676	0.000000	0.000000	4.000000	29.000000	0.000000
3071.388293	0.065883	0.575241	-0.042824	79.442284	19.718493	104.046799	-2.232458	0.000000	1.573645	0.000000	0.000000	0.000000	-0.793353	-0.491023	0.547676	0.000000	0.000000	4.000000	29.000000	0.000000
3071.391626	0.065883	0.575241	-0.042824	79.953018	20.556894	104.976158	-2.141179	0.000000	1.705870	0.000000	0.000000	0.000000	-0.793353	-0.491023	0.547676	0.000000	0.000000	4.000000	29.000000	0.000000
3071.394959	0.063549	0.573589	-0.040956	79.953018	20.556894	104.976158	-2.141179	0.000000	1.705870	0.000000	0.000000	0.000000	-0.700222	-0.495629	0.560341	0.000000	0.000000	4.000000	29.000000	0.000000
3071.398293	0.063549	0.573589	-0.040956	79.953018	20.556894	104.976158	-2.141179	0.000000	1.705870	0.000000	0.000000	0.000000	-0.700222	-0.495629	0.560341	0.000000	0.000000	4.000000	29.000000	0.000000
3071.401626	0.063549	0.573589	-0.040956	80.503708	21.018942	105.598732	-2.047788	0.000000	1.822574	0.000000	0.000000	0.000000	-0.700222	-0.495629	0.560341	0.000000	0.000000	4.000000	29.000000	0.000000
3071.404959	0.061581	0.571908	-0.039091	80.503708	21.018942	105.598732	-2.047788	0.000000	1.822574	0.000000	0.000000	0.000000	-0.590388	-0.504229	0.559362	0.000000	0.000000	4.000000	29.000000	0.000000
3071.408293	0.061581	0.571908	-0.039091	80.503708	21.018942	105.598732	-2.047788	0.000000	1.822574	0.000000	0.000000	0.000000	-0.590388	-0.504229	0.559362	0.000000	0.000000	4.000000	29.000000	0.000000
3071.411626	0.061581	0.571908	-0.039091	81.043991	21.329868	106.096809	-1.954561	0.000000	1.920972	0.000000	0.000000	0.000000	-0.590388	-0.504229	0.559362	0.000000	0.000000	4.000000	29.000000	0.000000
3071.414959	0.059959	0.570290	-0.037247	81.043991	21.329868	106.096809	-1.954561	0.000000	1.920972	0.000000	0.000000	0.000000	-0.486379	-0.485386	0.553390	0.000000	0.000000	4.000000	29.000000	0.000000
3071.418293	0.059959	0.570290	-0.037247	81.043991	21.329868	106.096809	-1.954561	0.000000	1.920972	0.000000	0.000000	0.000000	-0.486379	-0.485386	0.553390	0.000000	0.000000	4.000000	29.000000	0.000000
3071.421626	0.059959	0.570290	-0.037247	81.556099	21.414730	106.264481	-1.862330	0.000000	2.002035	0.000000	0.000000	0.000000	-0.486379	-0.485386	0.553390	0.000000	0.000000	4.000000	29.000000	0.000000
3071.424959	0.058677	0.568763	-0.035354	81.556099	21.414730	106.264481	-1.862330	0.000000	2.002035	0.000000	0.000000	0.000000	-0.384585	-0.458143	0.567661	0.000000	0.000000	4.000000	29.000000	0.000000
3071.428293	0.058677	0.568763	-0.035354	81.556099	21.414730	106.264481	-1.862330	0.000000	2.002035	0.000000	0.000000	0.000000	-0.384585	-0.458143	0.567661	0.000000	0.000000	4.000000	29.000000	0.000000
3071.431626	0.058677	0.568763	-0.035354	82.041351	21.122965	105.945313	-1.767720	0.000000	2.066133	0.000000	0.000000	0.000000	-0.384585	-0.458143	0.567661	0.000000	0.000000	4.000000	29.000000	0.000000
3071.434959	0.057714	0.567355	-0.033438	82.041351	21.122965	105.945313	-1.767720	0.000000	2.066133	0.000000	0.000000	0.000000	-0.288968	-0.422300	0.574968	0.000000	0.000000	4.000000	29.000000	0.000000
3071.438293	0.057714	0.567355	-0.033438	82.041351	21.122965	105.945313	-1.767720	0.000000	2.066133	0.000000	0.000000	0.000000	-0.288968	-0.422300	0.574968	0.000000	0.000000	4.000000	29.000000	0.000000
3071.441626	0.057714	0.567355	-0.033438	82.520264	20.291651	104.954201	-1.671892	0.000000	2.114294	0.000000	0.000000	0.000000	-0.288968	-0.422300	0.574968	0.000000	0.000000	4.000000	29.000000	0.000000
3071.444959	0.057051	0.566050	-0.031509	82.520264	20.291651	104.954201	-1.671892	0.000000	2.114294	0.000000	0.000000	0.000000	-0.198972	-0.391585	0.578638	0.000000	0.000000	4.000000	29.000000	0.000000
3071.448293	0.057051	0.566050	-0.031509	82.520264	20.291651	104.954201	-1.671892	0.000000	2.114294	0.000000	0.000000	0.000000	-0.198972	-0.391585	0.578638	0.000000	0.000000	4.000000	29.000000	0.000000
3071.451626	0.057051	0.566050	-0.031509	82.998512	18.763762	103.127281	-1.575452	0.000000	2.147456	0.000000	0.000000	0.000000	-0.198972	-0.391585	0.578638	0.000000	0.000000	4.000000	29.000000	0.000000
3071.454959	0.056723	0.564867	-0.029643	82.998512	18.763762	103.127281	-1.575452	0.000000	2.147456	0.000000	0.000000	0.000000	-0.098488	-0.354950	0.559838	0.000000	0.000000	4.000000	29.000000	0.000000
3071.458293	0.056723	0.564867	-0.029643	82.998512	18.763762	103.127281	-1.575452	0.000000	2.147456	0.000000	0.000000	0.000000	-0.098488	-0.354950	0.559838	0.000000	0.000000	4.000000	29.000000	0.000000
3071.461626	0.056723	0.564867	-0.029643	83.474358	16.476803	100.411354	-1.482146	0.000000	2.163871	0.000000	0.000000	0.000000	-0.098488	-0.354950	0.559838	0.000000	0.000000	4.000000	29.000000	0.000000
3071.464959	0.056754	0.563807	-0.027840	83.474358	16.476803	100.411354	-1.482146	0.000000	2.163871	0.000000	0.000000	0.000000	0.009523	-0.317949	0.540757	0.000000	0.000000	4.000000	29.000000	0.000000
3071.468293	0.056754	0.563807	-0.027840	83.474358	16.476803	100.411354	-1.482146	0.000000	2.163871	0.000000	0.000000	0.000000	0.009523	-0.317949	0.540757	0.000000	0.000000	4.000000	29.000000	0.000000
3071.471626	0.056754	0.563807	-0.027840	83.948807	13.272362	96.646980	-1.392020	0.000000	2.162284	0.000000	0.000000	0.000000	0.009523	-0.317949	0.540757	0.000000	0.000000	4.000000	29.000000	0.000000
3071.474959	0.057175	0.562866	-0.026080	83.948807	13.272362	96.646980	-1.392020	0.000000	2.162284	0.000000	0.000000	0.000000	0.126051	-0.282495	0.528251	0.000000	0.000000	4.000000	29.000000	0.000000
3071.478293	0.057175	0.562866	-0.026080	83.948807	13.272362	96.646980	-1.392020	0.000000	2.162284	0.000000	0.000000	0.000000	0.126051	-0.282495	0.528251	0.000000	0.000000	4.000000	29.000000	0.000000
3071.481626	0.057175	0.562866	-0.026080	84.407036	9.064191	91.782814	-1.303978	0.000000	2.141275	0.000000	0.000000	0.000000	0.126051	-0.282495	0.528251	0.000000	0.000000	4.000000	29.000000	0.000000
3071.484959	0.057939	0.562016	-0.024415	84.407036	9.064191	91.782814	-1.303978	0.000000	2.141275	0.000000	0.000000	0.000000	0.229296	-0.254888	0.499235	0.000000	0.000000	4.000000	29.000000	0.000000
3071.488293	0.057939	0.562016	-0.024415	84.407036	9.064191	91.782814	-1.303978	0.000000	2.141275	0.000000	0.000000	0.000000	0.229296	-0.254888	0.499235	0.000000	0.000000	4.000000	29.000000	0.000000
3071.491626	0.057939	0.562016	-0.024415	84.814995	3.753224	85.731056	-1.220772	0.000000	2.103059	0.000000	0.000000	0.000000	0.229296	-0.254888	0.499235	0.000000	0.000000	4.000000	29.000000	0.000000
3071.494959	0.059100	0.561222	-0.022802	84.814995	3.753224	85.731056	-1.220772	0.000000	2.103059	0.000000	0.000000	0.000000	0.348260	-0.238190	0.484118	0.000000	0.000000	4.000000	29.000000	0.000000
3071.498293	0.059100	0.561222	-0.022802	84.814995	3.753224	85.731056	-1.220772	0.000000	2.103059	0.000000	0.000000	0.000000	0.348260	-0.238190	0.484118	0.000000	0.000000	4.000000	29.000000	0.000000
3071.501626	0.059100	0.561222	-0.022802	85.162231	-2.513327	78.660286	-1.140086	0.000000	2.045016	0.000000	0.000000	0.000000	0.348260	-0.238190	0.484118	0.000000	0.000000	4.000000	29.000000	0.000000
3071.504959	0.060690	0.560488	-0.021336	85.162231	-2.513327	78.660286	-1.140086	0.000000	2.045016	0.000000	0.000000	0.000000	0.477235	-0.220048	0.439598	0.000000	0.000000	4.000000	29.000000	0.000000
3071.508293	0.060690	0.560488	-0.021336	85.162231	-2.513327	78.660286	-1.140086	0.000000	2.045016	0.000000	0.000000	0.000000	0.477235	-0.220048	0.439598	0.000000	0.000000	4.000000	29.000000	0.000000
3071.511626	0.060690	0.560488	-0.021336	85.447960	-9.571339	70.772690	-1.066819	0.000000	1.965477	0.000000	0.000000	0.000000	0.477235	-0.220048	0.439598	0.000000	0.000000	4.000000	29.000000	0.000000
3071.514959	0.062671	0.559776	-0.020030	85.447960	-9.571339	70.772690	-1.066819	0.000000	1.965477	0.000000	0.000000	0.000000	0.594306	-0.213812	0.391819	0.000000	0.000000	4.000000	29.000000	0.000000
3071.518293	0.062671	0.559776	-0.020030	85.447960	-9.571339	70.772690	-1.066819	0.000000	1.965477	0.000000	0.000000	0.000000	0.594306	-0.213812	0.391819	0.000000	0.000000	4.000000	29.000000	0.000000
3071.521626	0.062671	0.559776	-0.020030	85.677452	-17.154800	62.469128	-1.001516	0.000000	1.866426	0.000000	0.000000	0.000000	0.594306	-0.213812	0.391819	0.000000	0.000000	4.000000	29.000000	0.000000
3071.524959	0.064975	0.559034	-0.018934	85.677452	-17.154800	62.469128	-1.001516	0.000000	1.866426	0.000000	0.000000	0.000000	0.690936	-0.222495	0.329005	0.000000	0.000000	4.000000	29.000000	0.000000
3071.528293	0.064975	0.559034	-0.018934	85.677452	-17.154800	62.469128	-1.001516	0.000000	1.866426	0.000000	0.000000	0.000000	0.690936	-0.222495	0.329005	0.000000	0.000000	4.000000	29.000000	0.000000
3071.531626	0.064975	0.559034	-0.018934	85.850456	-24.893532	54.376080	-0.946682	0.000000	1.751270	0.000000	0.000000	0.000000	0.690936	-0.222495	0.329005	0.000000	0.000000	4.000000	29.000000	0.000000
3071.534959	0.067536	0.558313	-0.018052	85.850456	-24.893532	54.376080	-0.946682	0.000000	1.751270	0.000000	0.000000	0.000000	0.768392	-0.216245	0.264354	0.000000	0.000000	4.000000	29.000000	0.000000
3071.538293	0.067536	0.558313	-0.018052	85.850456	-24.893532	54.376080	-0.946682	0.000000	1.751270	0.000000	0.000000	0.000000	0.768392	-0.216245	0.264354	0.000000	0.000000	4.000000	29.000000	0.000000
3071.541626	0.067536	0.558313	-0.018052	85.972794	-31.943268	47.490887	-0.902623	0.000000	1.623204	0.000000	0.000000	0.000000	0.768392	-0.216245	0.264354	0.000000	0.000000	4.000000	29.000000	0.000000
3071.544959	0.070289	0.557598	-0.017399	85.972794	-31.943268	47.490887	-0.902623	0.000000	1.623204	0.000000	0.000000	0.000000	0.825876	-0.214586	0.196051	0.000000	0.000000	4.000000	29.000000	0.000000
3071.548293	0.070289	0.557598	-0.017399	85.972794	-31.943268	47.490887	-0.902623	0.000000	1.623204	0.000000	0.000000	0.000000	0.825876	-0.214586	0.196051	0.000000	0.000000	4.000000	29.000000	0.000000
3071.551626	0.070289	0.557598	-0.017399	86.063683	-38.394241	41.898628	-0.869948	0.000000	1.485558	0.000000	0.000000	0.000000	0.825876	-0.214586	0.196051	0.000000	0.000000	4.000000	29.000000	0.000000
3071.554959	0.073254	0.556841	-0.016969	86.063683	-38.394241	41.898628	-0.869948	0.000000	1.485558	0.000000	0.000000	0.000000	0.889480	-0.227116	0.128964	0.000000	0.000000	4.000000	29.000000	0.000000
3071.558293	0.073254	0.556841	-0.016969	86.063683	-38.394241	41.898628	-0.869948	0.000000	1.485558	0.000000	0.000000	0.000000	0.889480	-0.227116	0.128964	0.000000	0.000000	4.000000	29.000000	0.000000
3071.561626	0.073254	0.556841	-0.016969	86.104485	-44.303928	37.271450	-0.848454	0.000000	1.337312	0.000000	0.000000	0.000000	0.889480	-0.227116	0.128964	0.000000	0.000000	4.000000	29.000000	0.000000
3071.564959	0.076394	0.556028	-0.016713	86.104485	-44.303928	37.271450	-0.848454	0.000000	1.337312	0.000000	0.000000	0.000000	0.942175	-0.243864	0.076873	0.000000	0.000000	4.000000	29.000000	0.000000
3071.568293	0.076394	0.556028	-0.016713	86.104485	-44.303928	37.271450	-0.848454	0.000000	1.337312	0.000000	0.000000	0.000000	0.942175	-0.243864	0.076873	0.000000	0.000000	4.000000	29.000000	0.000000
3071.571626	0.076394	0.556028	-0.016713	86.075645	-49.968166	32.790928	-0.835642	0.000000	1.180283	0.000000	0.000000	0.000000	0.942175	-0.243864	0.076873	0.000000	0.000000	4.000000	29.000000	0.000000
3071.574959	0.079726	0.555143	-0.016656	86.075645	-49.968166	32.790928	-0.835642	0.000000	1.180283	0.000000	0.000000	0.000000	0.999449	-0.265427	0.017053	0.000000	0.000000	4.000000	29.000000	0.000000
3071.578293	0.079726	0.555143	-0.016656	86.075645	-49.968166	32.790928	-0.835642	0.000000	1.180283	0.000000	0.000000	0.000000	0.999449	-0.265427	0.017053	0.000000	0.000000	4.000000	29.000000	0.000000
3071.581626	0.079726	0.555143	-0.016656	85.953102	-55.303925	28.218788	-0.832800	0.000000	1.013708	0.000000	0.000000	0.000000	0.999449	-0.265427	0.017053	0.000000	0.000000	4.000000	29.000000	0.000000
3071.584959	0.083204	0.554163	-0.016790	85.953102	-55.303925	28.218788	-0.832800	0.000000	1.013708	0.000000	0.000000	0.000000	1.043515	-0.294100	-0.040205	0.000000	0.000000	4.000000	29.000000	0.000000
3071.588293	0.083204	0.554163	-0.016790	85.953102	-55.303925	28.218788	-0.832800	0.000000	1.013708	0.000000	0.000000	0.000000	1.043515	-0.294100	-0.040205	0.000000	0.000000	4.000000	29.000000	0.000000
3071.591626	0.083204	0.554163	-0.016790	85.741364	-59.999451	23.660046	-0.839501	0.000000	0.839788	0.000000	0.000000	0.000000	1.043515	-0.294100	-0.040205	0.000000	0.000000	4.000000	29.000000	0.000000
3071.594959	0.086784	0.553088	-0.017111	85.741364	-59.999451	23.660046	-0.839501	0.000000	0.839788	0.000000	0.000000	0.000000	1.073975	-0.322527	-0.096182	0.000000	0.000000	4.000000	29.000000	0.000000
3071.598293	0.086784	0.553088	-0.017111	85.741364	-59.999451	23.660046	-0.839501	0.000000	0.839788	0.000000	0.000000	0.000000	1.073975	-0.322527	-0.096182	0.000000	0.000000	4.000000	29.000000	0.000000
3071.601626	0.086784	0.553088	-0.017111	85.477577	-63.814232	19.730610	-0.855531	0.000000	0.660793	0.000000	0.000000	0.000000	1.073975	-0.322527	-0.096182	0.000000	0.000000	4.000000	29.000000	0.000000
3071.604959	0.090492	0.551869	-0.017684	85.477577	-63.814232	19.730610	-0.855531	0.000000	0.660793	0.000000	0.000000	0.000000	1.112431	-0.365680	-0.172019	0.000000	0.000000	4.000000	29.000000	0.000000
3071.608293	0.090492	0.551869	-0.017684	85.477577	-63.814232	19.730610	-0.855531	0.000000	0.660793	0.000000	0.000000	0.000000	1.112431	-0.365680	-0.172019	0.000000	0.000000	4.000000	29.000000	0.000000
3071.611626	0.090492	0.551869	-0.017684	85.198540	-66.855408	16.682846	-0.884201	0.000000	0.475388	0.000000	0.000000	0.000000	1.112431	-0.365680	-0.172019	0.000000	0.000000	4.000000	29.000000	0.000000
3071.614959	0.094247	0.550482	-0.018561	85.198540	-66.855408	16.682846	-0.884201	0.000000	0.475388	0.000000	0.000000	0.000000	1.126524	-0.416039	-0.263026	0.000000	0.000000	4.000000	29.000000	0.000000
3071.618293	0.094247	0.550482	-0.018561	85.198540	-66.855408	16.682846	-0.884201	0.000000	0.475388	0.000000	0.000000	0.000000	1.126524	-0.416039	-0.263026	0.000000	0.000000	4.000000	29.000000	0.000000
3071.621626	0.094247	0.550482	-0.018561	84.934921	-69.179855	14.461720	-0.928038	0.000000	0.287634	0.000000	0.000000	0.000000	1.126524	-0.416039	-0.263026	0.000000	0.000000	4.000000	29.000000	0.000000
3071.624959	0.097952	0.548931	-0.019656	84.934921	-69.179855	14.461720	-0.928038	0.000000	0.287634	0.000000	0.000000	0.000000	1.111486	-0.465392	-0.328598	0.000000	0.000000	4.000000	29.000000	0.000000
3071.628293	0.097952	0.548931	-0.019656	84.934921	-69.179855	14.461720	-0.928038	0.000000	0.287634	0.000000	0.000000	0.000000	1.111486	-0.465392	-0.328598	0.000000	0.000000	4.000000	29.000000	0.000000
3071.631626	0.097952	0.548931	-0.019656	84.680946	-71.309998	12.497849	-0.982805	0.000000	0.102386	0.000000	0.000000	0.000000	1.111486	-0.465392	-0.328598	0.000000	0.000000	4.000000	29.000000	0.000000
3071.634959	0.101500	0.547200	-0.021034	84.680946	-71.309998	12.497849	-0.982805	0.000000	0.102386	0.000000	0.000000	0.000000	1.064168	-0.519225	-0.413394	0.000000	0.000000	4.000000	29.000000	0.000000
3071.638293	0.101500	0.547200	-0.021034	84.680946	-71.309998	12.497849	-0.982805	0.000000	0.102386	0.000000	0.000000	0.000000	1.064168	-0.519225	-0.413394	0.000000	0.000000	4.000000	29.000000	0.000000
3071.641626	0.101500	0.547200	-0.021034	84.426414	-71.928413	11.987329	-1.051704	0.000000	-0.074975	0.000000	0.000000	0.000000	1.064168	-0.519225	-0.413394	0.000000	0.000000	4.000000	29.000000	0.000000
3071.644959	0.104876	0.545318	-0.022629	84.426414	-71.928413	11.987329	-1.051704	0.000000	-0.074975	0.000000	0.000000	0.000000	1.012916	-0.564572	-0.478440	0.000000	0.000000	4.000000	29.000000	0.000000
3071.648293	0.104876	0.545318	-0.022629	84.426414	-71.928413	11.987329	-1.051704	0.000000	-0.074975	0.000000	0.000000	0.000000	1.012916	-0.564572	-0.478440	0.000000	0.000000	4.000000	29.000000	0.000000
3071.651626	0.104876	0.545318	-0.022629	84.205658	-68.829567	14.977608	-1.131444	0.000000	-0.243795	0.000000	0.000000	0.000000	1.012916	-0.564572	-0.478440	0.000000	0.000000	4.000000	29.000000	0.000000
3071.654959	0.108121	0.543345	-0.024348	84.205658	-68.829567	14.977608	-1.131444	0.000000	-0.243795	0.000000	0.000000	0.000000	0.973588	-0.591891	-0.515660	0.000000	0.000000	4.000000	29.000000	0.000000
3071.658293	0.108121	0.543345	-0.024348	84.205658	-68.829567	14.977608	-1.131444	0.000000	-0.243795	0.000000	0.000000	0.000000	0.973588	-0.591891	-0.515660	0.000000	0.000000	4.000000	29.000000	0.000000
3071.661626	0.108121	0.543345	-0.024348	83.988297	-61.813854	22.048248	-1.217387	0.000000	-0.406059	0.000000	0.000000	0.000000	0.973588	-0.591891	-0.515660	0.000000	0.000000	4.000000	29.000000	0.000000
3071.664959	0.111277	0.541324	-0.026186	83.988297	-61.813854	22.048248	-1.217387	0.000000	-0.406059	0.000000	0.000000	0.000000	0.946884	-0.606445	-0.551482	0.000000	0.000000	4.000000	29.000000	0.000000
3071.668293	0.111277	0.541324	-0.026186	83.988297	-61.813854	22.048248	-1.217387	0.000000	-0.406059	0.000000	0.000000	0.000000	0.946884	-0.606445	-0.551482	0.000000	0.000000	4.000000	29.000000	0.000000
3071.671626	0.111277	0.541324	-0.026186	83.708923	-53.328438	30.550180	-1.309301	0.000000	-0.563873	0.000000	0.000000	0.000000	0.946884	-0.606445	-0.551482	0.000000	0.000000	4.000000	29.000000	0.000000
3071.674959	0.114383	0.539255	-0.028154	83.708923	-53.328438	30.550180	-1.309301	0.000000	-0.563873	0.000000	0.000000	0.000000	0.931683	-0.620560	-0.590317	0.000000	0.000000	4.000000	29.000000	0.000000
3071.678293	0.114383	0.539255	-0.028154	83.708923	-53.328438	30.550180	-1.309301	0.000000	-0.563873	0.000000	0.000000	0.000000	0.931683	-0.620560	-0.590317	0.000000	0.000000	4.000000	29.000000	0.000000
3071.681626	0.114383	0.539255	-0.028154	83.329498	-44.533909	39.829544	-1.407687	0.000000	-0.719154	0.000000	0.000000	0.000000	0.931683	-0.620560	-0.590317	0.000000	0.000000	4.000000	29.000000	0.000000
3071.684959	0.117331	0.537126	-0.030311	83.329498	-44.533909	39.829544	-1.407687	0.000000	-0.719154	0.000000	0.000000	0.000000	0.884470	-0.638841	-0.647245	0.000000	0.000000	4.000000	29.000000	0.000000
3071.688293	0.117331	0.537126	-0.030311	83.329498	-44.533909	39.829544	-1.407687	0.000000	-0.719154	0.000000	0.000000	0.000000	0.884470	-0.638841	-0.647245	0.000000	0.000000	4.000000	29.000000	0.000000
3071.691626	0.117331	0.537126	-0.030311	82.826050	-36.420300	48.380322	-1.515561	0.000000	-0.866566	0.000000	0.000000	0.000000	0.884470	-0.638841	-0.647245	0.000000	0.000000	4.000000	29.000000	0.000000
3071.694959	0.120111	0.535009	-0.032530	82.826050	-36.420300	48.380322	-1.515561	0.000000	-0.866566	0.000000	0.000000	0.000000	0.833861	-0.635057	-0.665574	0.000000	0.000000	4.000000	29.000000	0.000000
3071.698293	0.120111	0.535009	-0.032530	82.826050	-36.420300	48.380322	-1.515561	0.000000	-0.866566	0.000000	0.000000	0.000000	0.833861	-0.635057	-0.665574	0.000000	0.000000	4.000000	29.000000	0.000000
3071.701626	0.120111	0.535009	-0.032530	82.214195	-29.415918	55.767811	-1.626490	0.000000	-1.005542	0.000000	0.000000	0.000000	0.833861	-0.635057	-0.665574	0.000000	0.000000	4.000000	29.000000	0.000000
3071.704959	0.122689	0.532873	-0.034768	82.214195	-29.415918	55.767811	-1.626490	0.000000	-1.005542	0.000000	0.000000	0.000000	0.773557	-0.640777	-0.671534	0.000000	0.000000	4.000000	29.000000	0.000000
3071.708293	0.122689	0.532873	-0.034768	82.214195	-29.415918	55.767811	-1.626490	0.000000	-1.005542	0.000000	0.000000	0.000000	0.773557	-0.640777	-0.671534	0.000000	0.000000	4.000000	29.000000	0.000000
3071.711626	0.122689	0.532873	-0.034768	81.524597	-23.682018	61.865253	-1.738412	0.000000	-1.134468	0.000000	0.000000	0.000000	0.773557	-0.640777	-0.671534	0.000000	0.000000	4.000000	29.000000	0.000000
3071.714959	0.125029	0.530805	-0.036935	81.524597	-23.682018	61.865253	-1.738412	0.000000	-1.134468	0.000000	0.000000	0.000000	0.702020	-0.620358	-0.649964	0.000000	0.000000	4.000000	29.000000	0.000000
3071.718293	0.125029	0.530805	-0.036935	81.524597	-23.682018	61.865253	-1.738412	0.000000	-1.134468	0.000000	0.000000	0.000000	0.702020	-0.620358	-0.649964	0.000000	0.000000	4.000000	29.000000	0.000000
3071.721626	0.125029	0.530805	-0.036935	80.782433	-19.046614	66.866821	-1.846740	0.000000	-1.251472	0.000000	0.000000	0.000000	0.702020	-0.620358	-0.649964	0.000000	0.000000	4.000000	29.000000	0.000000
3071.724959	0.127149	0.528788	-0.038980	80.782433	-19.046614	66.866821	-1.846740	0.000000	-1.251472	0.000000	0.000000	0.000000	0.635808	-0.605254	-0.613477	0.000000	0.000000	4.000000	29.000000	0.000000
3071.728293	0.127149	0.528788	-0.038980	80.782433	-19.046614	66.866821	-1.846740	0.000000	-1.251472	0.000000	0.000000	0.000000	0.635808	-0.605254	-0.613477	0.000000	0.000000	4.000000	29.000000	0.000000
3071.731626	0.127149	0.528788	-0.038980	80.014397	-15.304673	70.963089	-1.948986	0.000000	-1.357440	0.000000	0.000000	0.000000	0.635808	-0.605254	-0.613477	0.000000	0.000000	4.000000	29.000000	0.000000
3071.734959	0.129038	0.526836	-0.040944	80.014397	-15.304673	70.963089	-1.948986	0.000000	-1.357440	0.000000	0.000000	0.000000	0.566802	-0.585411	-0.589275	0.000000	0.000000	4.000000	29.000000	0.000000
3071.738293	0.129038	0.526836	-0.040944	80.014397	-15.304673	70.963089	-1.948986	0.000000	-1.357440	0.000000	0.000000	0.000000	0.566802	-0.585411	-0.589275	0.000000	0.000000	4.000000	29.000000	0.000000
3071.741626	0.129038	0.526836	-0.040944	79.253136	-12.201300	74.422264	-2.047198	0.000000	-1.451906	0.000000	0.000000	0.000000	0.566802	-0.585411	-0.589275	0.000000	0.000000	4.000000	29.000000	0.000000
3071.744959	0.130793	0.524957	-0.042807	79.253136	-12.201300	74.422264	-2.047198	0.000000	-1.451906	0.000000	0.000000	0.000000	0.526426	-0.563774	-0.558978	0.000000	0.000000	4.000000	29.000000	0.000000
3071.748293	0.130793	0.524957	-0.042807	79.253136	-12.201300	74.422264	-2.047198	0.000000	-1.451906	0.000000	0.000000	0.000000	0.526426	-0.563774	-0.558978	0.000000	0.000000	4.000000	29.000000	0.000000
3071.751626	0.130793	0.524957	-0.042807	78.527779	-9.575214	77.321587	-2.140361	0.000000	-1.539644	0.000000	0.000000	0.000000	0.526426	-0.563774	-0.558978	0.000000	0.000000	4.000000	29.000000	0.000000
3071.754959	0.132366	0.523073	-0.044655	78.527779	-9.575214	77.321587	-2.140361	0.000000	-1.539644	0.000000	0.000000	0.000000	0.472020	-0.565275	-0.554395	0.000000	0.000000	4.000000	29.000000	0.000000
3071.758293	0.132366	0.523073	-0.044655	78.527779	-9.575214	77.321587	-2.140361	0.000000	-1.539644	0.000000	0.000000	0.000000	0.472020	-0.565275	-0.554395	0.000000	0.000000	4.000000	29.000000	0.000000
3071.761626	0.132366	0.523073	-0.044655	77.870537	-7.397911	79.570221	-2.232760	0.000000	-1.618314	0.000000	0.000000	0.000000	0.472020	-0.565275	-0.554395	0.000000	0.000000	4.000000	29.000000	0.000000
3071.764959	0.133776	0.521255	-0.046502	77.870537	-7.397911	79.570221	-2.232760	0.000000	-1.618314	0.000000	0.000000	0.000000	0.422974	-0.545388	-0.554166	0.000000	0.000000	4.000000	29.000000	0.000000
3071.768293	0.133776	0.521255	-0.046502	77.870537	-7.397911	79.570221	-2.232760	0.000000	-1.618314	0.000000	0.000000	0.000000	0.422974	-0.545388	-0.554166	0.000000	0.000000	4.000000	29.000000	0.000000
3071.771626	0.133776	0.521255	-0.046502	77.342812	-5.755922	81.200302	-2.325121	0.000000	-1.688809	0.000000	0.000000	0.000000	0.422974	-0.545388	-0.554166	0.000000	0.000000	4.000000	29.000000	0.000000
3071.774959	0.134895	0.519452	-0.048413	77.342812	-5.755922	81.200302	-2.325121	0.000000	-1.688809	0.000000	0.000000	0.000000	0.335535	-0.540899	-0.573144	0.000000	0.000000	4.000000	29.000000	0.000000
3071.778293	0.134895	0.519452	-0.048413	77.342812	-5.755922	81.200302	-2.325121	0.000000	-1.688809	0.000000	0.000000	0.000000	0.335535	-0.540899	-0.573144	0.000000	0.000000	4.000000	29.000000	0.000000
3071.781626	0.134895	0.519452	-0.048413	77.001762	-4.718537	82.280022	-2.420645	0.000000	-1.744732	0.000000	0.000000	0.000000	0.335535	-0.540899	-0.573144	0.000000	0.000000	4.000000	29.000000	0.000000
3071.784959	0.135618	0.517697	-0.050378	77.001762	-4.718537	82.280022	-2.420645	0.000000	-1.744732	0.000000	0.000000	0.000000	0.217071	-0.526433	-0.589409	0.000000	0.000000	4.000000	29.000000	0.000000
3071.788293	0.135618	0.517697	-0.050378	77.001762	-4.718537	82.280022	-2.420645	0.000000	-1.744732	0.000000	0.000000	0.000000	0.217071	-0.526433	-0.589409	0.000000	0.000000	4.000000	29.000000	0.000000
3071.791626	0.135618	0.517697	-0.050378	76.807663	-4.034636	83.049484	-2.518880	0.000000	-1.780910	0.000000	0.000000	0.000000	0.217071	-0.526433	-0.589409	0.000000	0.000000	4.000000	29.000000	0.000000
3071.794959	0.136028	0.516012	-0.052353	76.807663	-4.034636	83.049484	-2.518880	0.000000	-1.780910	0.000000	0.000000	0.000000	0.122997	-0.505504	-0.592640	0.000000	0.000000	4.000000	29.000000	0.000000
3071.798293	0.136028	0.516012	-0.052353	76.807663	-4.034636	83.049484	-2.518880	0.000000	-1.780910	0.000000	0.000000	0.000000	0.122997	-0.505504	-0.592640	0.000000	0.000000	4.000000	29.000000	0.000000
3071.801626	0.136028	0.516012	-0.052353	76.697708	-3.386858	83.650009	-2.617653	0.000000	-1.801410	0.000000	0.000000	0.000000	0.122997	-0.505504	-0.592640	0.000000	0.000000	4.000000	29.000000	0.000000
3071.804959	0.136165	0.514420	-0.054354	76.697708	-3.386858	83.650009	-2.617653	0.000000	-1.801410	0.000000	0.000000	0.000000	0.041097	-0.477573	-0.600187	0.000000	0.000000	4.000000	29.000000	0.000000
3071.808293	0.136165	0.514420	-0.054354	76.697708	-3.386858	83.650009	-2.617653	0.000000	-1.801410	0.000000	0.000000	0.000000	0.041097	-0.477573	-0.600187	0.000000	0.000000	4.000000	29.000000	0.000000
3071.811626	0.136165	0.514420	-0.054354	76.633835	-2.781352	84.157944	-2.717685	0.000000	-1.808259	0.000000	0.000000	0.000000	0.041097	-0.477573	-0.600187	0.000000	0.000000	4.000000	29.000000	0.000000
3071.814959	0.136090	0.512964	-0.056333	76.633835	-2.781352	84.157944	-2.717685	0.000000	-1.808259	0.000000	0.000000	0.000000	-0.022566	-0.436795	-0.593926	0.000000	0.000000	4.000000	29.000000	0.000000
3071.818293	0.136090	0.512964	-0.056333	76.633835	-2.781352	84.157944	-2.717685	0.000000	-1.808259	0.000000	0.000000	0.000000	-0.022566	-0.436795	-0.593926	0.000000	0.000000	4.000000	29.000000	0.000000
3071.821626	0.136090	0.512964	-0.056333	76.601410	-2.299378	84.568047	-2.816672	0.000000	-1.804498	0.000000	0.000000	0.000000	-0.022566	-0.436795	-0.593926	0.000000	0.000000	4.000000	29.000000	0.000000
3071.824959	0.135814	0.511611	-0.058266	76.601410	-2.299378	84.568047	-2.816672	0.000000	-1.804498	0.000000	0.000000	0.000000	-0.082764	-0.405969	-0.579827	0.000000	0.000000	4.000000	29.000000	0.000000
3071.828293	0.135814	0.511611	-0.058266	76.601410	-2.299378	84.568047	-2.816672	0.000000	-1.804498	0.000000	0.000000	0.000000	-0.082764	-0.405969	-0.579827	0.000000	0.000000	4.000000	29.000000	0.000000
[truncated: 2,274 more rows]
