# Supplementary material for: Haptic Guidance Needs to Be Intuitive Not Just Informative to Improve Human Motor Accuracy
Source: PLoS One. 2016 Mar 16;11(3):e0150912. doi: 10.1371/journal.pone.0150912 (PMC4794196; doi:10.1371/journal.pone.0150912)
Supplement: S2 Data — (ZIP) [file pone.0150912.s002.zip › Subject1/exp2_0030.txt]

Time	PosX	PosY	PosZ	RotX	RotY	RotZ	ForceX	ForceY	ForceZ	MomentX	MomentY	MomentZ	VelocityX	VelocityY	VelocityZ	CalibratedWeight	ButtonDown	Condition	Trial	Visual
3082.241626	-0.000830	0.557544	0.257755	82.194656	33.673882	113.375954	4.666523	0.000000	-1.795428	0.000000	0.000000	0.000000	0.010141	0.058474	0.033615	0.000000	1.000000	4.000000	30.000000	0.000000
3082.244959	-0.000626	0.557639	0.257866	82.194656	33.673882	113.375954	4.666523	0.000000	-1.795428	0.000000	0.000000	0.000000	0.061060	0.028566	0.033195	0.000000	1.000000	4.000000	30.000000	0.000000
3082.248293	-0.000626	0.557639	0.257866	82.194656	33.673882	113.375954	4.666523	0.000000	-1.795428	0.000000	0.000000	0.000000	0.061060	0.028566	0.033195	0.000000	1.000000	4.000000	30.000000	0.000000
3082.251626	-0.000626	0.557639	0.257866	82.262238	33.279518	112.728951	4.665546	0.000000	-1.797965	0.000000	0.000000	0.000000	0.061060	0.028566	0.033195	0.000000	1.000000	4.000000	30.000000	0.000000
3082.254959	0.001410	0.557756	0.257709	82.262238	33.279518	112.728951	4.665546	0.000000	-1.797965	0.000000	0.000000	0.000000	0.610896	0.035239	-0.047087	0.000000	1.000000	4.000000	30.000000	0.000000
3082.258293	0.001410	0.557756	0.257709	82.262238	33.279518	112.728951	4.665546	0.000000	-1.797965	0.000000	0.000000	0.000000	0.610896	0.035239	-0.047087	0.000000	1.000000	4.000000	30.000000	0.000000
3082.261626	0.001410	0.557756	0.257709	82.370949	32.490757	111.639793	4.652728	0.000000	-1.830881	0.000000	0.000000	0.000000	0.610896	0.035239	-0.047087	0.000000	1.000000	4.000000	30.000000	0.000000
3082.264959	0.003344	0.557631	0.257519	82.370949	32.490757	111.639793	4.652728	0.000000	-1.830881	0.000000	0.000000	0.000000	0.580051	-0.037615	-0.057016	0.000000	1.000000	4.000000	30.000000	0.000000
3082.268293	0.003344	0.557631	0.257519	82.370949	32.490757	111.639793	4.652728	0.000000	-1.830881	0.000000	0.000000	0.000000	0.580051	-0.037615	-0.057016	0.000000	1.000000	4.000000	30.000000	0.000000
3082.271626	0.003344	0.557631	0.257519	82.665695	29.134718	107.797981	4.640291	0.000000	-1.862175	0.000000	0.000000	0.000000	0.580051	-0.037615	-0.057016	0.000000	1.000000	4.000000	30.000000	0.000000
3082.274959	0.004937	0.557835	0.257264	82.665695	29.134718	107.797981	4.640291	0.000000	-1.862175	0.000000	0.000000	0.000000	0.477863	0.061311	-0.076457	0.000000	1.000000	4.000000	30.000000	0.000000
3082.278293	0.004937	0.557835	0.257264	82.665695	29.134718	107.797981	4.640291	0.000000	-1.862175	0.000000	0.000000	0.000000	0.477863	0.061311	-0.076457	0.000000	1.000000	4.000000	30.000000	0.000000
3082.281626	0.004937	0.557835	0.257264	83.257591	20.578585	98.220306	4.629673	0.000000	-1.888420	0.000000	0.000000	0.000000	0.477863	0.061311	-0.076457	0.000000	1.000000	4.000000	30.000000	0.000000
3082.284959	0.007306	0.557845	0.256746	83.257591	20.578585	98.220306	4.629673	0.000000	-1.888420	0.000000	0.000000	0.000000	0.710683	0.002834	-0.155333	0.000000	1.000000	4.000000	30.000000	0.000000
3082.288293	0.007306	0.557845	0.256746	83.257591	20.578585	98.220306	4.629673	0.000000	-1.888420	0.000000	0.000000	0.000000	0.710683	0.002834	-0.155333	0.000000	1.000000	4.000000	30.000000	0.000000
3082.291626	0.007306	0.557845	0.256746	83.726608	6.783563	83.134476	4.613289	0.000000	-1.928098	0.000000	0.000000	0.000000	0.710683	0.002834	-0.155333	0.000000	1.000000	4.000000	30.000000	0.000000
3082.294959	0.009430	0.557833	0.255931	83.726608	6.783563	83.134476	4.613289	0.000000	-1.928098	0.000000	0.000000	0.000000	0.637388	-0.003598	-0.244535	0.000000	1.000000	4.000000	30.000000	0.000000
3082.298293	0.009430	0.557833	0.255931	83.726608	6.783563	83.134476	4.613289	0.000000	-1.928098	0.000000	0.000000	0.000000	0.637388	-0.003598	-0.244535	0.000000	1.000000	4.000000	30.000000	0.000000
3082.301626	0.009430	0.557833	0.255931	83.719955	-10.174420	64.719124	4.597379	0.000000	-1.965734	0.000000	0.000000	0.000000	0.637388	-0.003598	-0.244535	0.000000	1.000000	4.000000	30.000000	0.000000
3082.304959	0.011953	0.557794	0.254918	83.719955	-10.174420	64.719124	4.597379	0.000000	-1.965734	0.000000	0.000000	0.000000	0.756742	-0.011503	-0.303807	0.000000	1.000000	4.000000	30.000000	0.000000
3082.308293	0.011953	0.557794	0.254918	83.719955	-10.174420	64.719124	4.597379	0.000000	-1.965734	0.000000	0.000000	0.000000	0.756742	-0.011503	-0.303807	0.000000	1.000000	4.000000	30.000000	0.000000
3082.311626	0.011953	0.557794	0.254918	83.113167	-25.851494	47.484585	4.577973	0.000000	-2.010512	0.000000	0.000000	0.000000	0.756742	-0.011503	-0.303807	0.000000	1.000000	4.000000	30.000000	0.000000
3082.314959	0.015072	0.557730	0.253698	83.113167	-25.851494	47.484585	4.577973	0.000000	-2.010512	0.000000	0.000000	0.000000	0.935710	-0.019470	-0.365988	0.000000	1.000000	4.000000	30.000000	0.000000
3082.318293	0.015072	0.557730	0.253698	83.113167	-25.851494	47.484585	4.577973	0.000000	-2.010512	0.000000	0.000000	0.000000	0.935710	-0.019470	-0.365988	0.000000	1.000000	4.000000	30.000000	0.000000
3082.321626	0.015072	0.557730	0.253698	81.979485	-36.758053	35.058853	4.553493	0.000000	-2.065359	0.000000	0.000000	0.000000	0.935710	-0.019470	-0.365988	0.000000	1.000000	4.000000	30.000000	0.000000
3082.324959	0.018040	0.557513	0.252236	81.979485	-36.758053	35.058853	4.553493	0.000000	-2.065359	0.000000	0.000000	0.000000	0.890354	-0.064999	-0.438667	0.000000	1.000000	4.000000	30.000000	0.000000
3082.328293	0.018040	0.557513	0.252236	81.979485	-36.758053	35.058853	4.553493	0.000000	-2.065359	0.000000	0.000000	0.000000	0.890354	-0.064999	-0.438667	0.000000	1.000000	4.000000	30.000000	0.000000
3082.331626	0.018040	0.557513	0.252236	80.371155	-41.870445	28.486504	4.528647	0.000000	-2.119282	0.000000	0.000000	0.000000	0.890354	-0.064999	-0.438667	0.000000	1.000000	4.000000	30.000000	0.000000
3082.334959	0.021596	0.557338	0.250623	80.371155	-41.870445	28.486504	4.528647	0.000000	-2.119282	0.000000	0.000000	0.000000	1.067099	-0.052314	-0.483962	0.000000	1.000000	4.000000	30.000000	0.000000
3082.338293	0.021596	0.557338	0.250623	80.371155	-41.870445	28.486504	4.528647	0.000000	-2.119282	0.000000	0.000000	0.000000	1.067099	-0.052314	-0.483962	0.000000	1.000000	4.000000	30.000000	0.000000
3082.341626	0.021596	0.557338	0.250623	78.482025	-43.082260	25.953432	4.498490	0.000000	-2.182565	0.000000	0.000000	0.000000	1.067099	-0.052314	-0.483962	0.000000	1.000000	4.000000	30.000000	0.000000
3082.344959	0.025369	0.557172	0.248898	78.482025	-43.082260	25.953432	4.498490	0.000000	-2.182565	0.000000	0.000000	0.000000	1.131803	-0.050072	-0.517330	0.000000	1.000000	4.000000	30.000000	0.000000
3082.348293	0.025369	0.557172	0.248898	78.482025	-43.082260	25.953432	4.498490	0.000000	-2.182565	0.000000	0.000000	0.000000	1.131803	-0.050072	-0.517330	0.000000	1.000000	4.000000	30.000000	0.000000
3082.351626	0.025369	0.557172	0.248898	76.572395	-42.886459	25.647490	4.465514	0.000000	-2.249263	0.000000	0.000000	0.000000	1.131803	-0.050072	-0.517330	0.000000	1.000000	4.000000	30.000000	0.000000
3082.354959	0.028820	0.557033	0.247093	76.572395	-42.886459	25.647490	4.465514	0.000000	-2.249263	0.000000	0.000000	0.000000	1.035222	-0.041496	-0.541538	0.000000	0.000000	4.000000	30.000000	0.000000
3082.358293	0.028820	0.557033	0.247093	76.572395	-42.886459	25.647490	4.465514	0.000000	-2.249263	0.000000	0.000000	0.000000	1.035222	-0.041496	-0.541538	0.000000	0.000000	4.000000	30.000000	0.000000
3082.361626	0.028820	0.557033	0.247093	74.655891	-42.193867	26.907663	4.433647	0.000000	-2.311444	0.000000	0.000000	0.000000	1.035222	-0.041496	-0.541538	0.000000	0.000000	4.000000	30.000000	0.000000
3082.364959	0.032284	0.557043	0.245211	74.655891	-42.193867	26.907663	4.433647	0.000000	-2.311444	0.000000	0.000000	0.000000	1.039204	0.002900	-0.564701	0.000000	0.000000	4.000000	30.000000	0.000000
3082.368293	0.032284	0.557043	0.245211	74.655891	-42.193867	26.907663	4.433647	0.000000	-2.311444	0.000000	0.000000	0.000000	1.039204	0.002900	-0.564701	0.000000	0.000000	4.000000	30.000000	0.000000
3082.371626	0.032284	0.557043	0.245211	72.795403	-41.283390	29.053898	4.400502	0.000000	-2.373939	0.000000	0.000000	0.000000	1.039204	0.002900	-0.564701	0.000000	0.000000	4.000000	30.000000	0.000000
3082.374959	0.035503	0.557362	0.243448	72.795403	-41.283390	29.053898	4.400502	0.000000	-2.373939	0.000000	0.000000	0.000000	0.965805	0.095859	-0.528857	0.000000	0.000000	4.000000	30.000000	0.000000
3082.378293	0.035503	0.557362	0.243448	72.795403	-41.283390	29.053898	4.400502	0.000000	-2.373939	0.000000	0.000000	0.000000	0.965805	0.095859	-0.528857	0.000000	0.000000	4.000000	30.000000	0.000000
3082.381626	0.035503	0.557362	0.243448	71.192574	-39.873550	31.391994	4.368847	0.000000	-2.431702	0.000000	0.000000	0.000000	0.965805	0.095859	-0.528857	0.000000	0.000000	4.000000	30.000000	0.000000
3082.384959	0.038121	0.557787	0.241906	71.192574	-39.873550	31.391994	4.368847	0.000000	-2.431702	0.000000	0.000000	0.000000	0.785221	0.127310	-0.462517	0.000000	0.000000	4.000000	30.000000	0.000000
3082.388293	0.038121	0.557787	0.241906	71.192574	-39.873550	31.391994	4.368847	0.000000	-2.431702	0.000000	0.000000	0.000000	0.785221	0.127310	-0.462517	0.000000	0.000000	4.000000	30.000000	0.000000
3082.391626	0.038121	0.557787	0.241906	70.259605	-37.199692	34.422455	4.342078	0.000000	-2.479186	0.000000	0.000000	0.000000	0.785221	0.127310	-0.462517	0.000000	0.000000	4.000000	30.000000	0.000000
3082.394959	0.040578	0.558309	0.240650	70.259605	-37.199692	34.422455	4.342078	0.000000	-2.479186	0.000000	0.000000	0.000000	0.737136	0.156550	-0.376828	0.000000	0.000000	4.000000	30.000000	0.000000
3082.398293	0.040578	0.558309	0.240650	70.259605	-37.199692	34.422455	4.342078	0.000000	-2.479186	0.000000	0.000000	0.000000	0.737136	0.156550	-0.376828	0.000000	0.000000	4.000000	30.000000	0.000000
3082.401626	0.040578	0.558309	0.240650	69.980309	-33.433975	38.401218	4.317344	0.000000	-2.522012	0.000000	0.000000	0.000000	0.737136	0.156550	-0.376828	0.000000	0.000000	4.000000	30.000000	0.000000
3082.404959	0.042712	0.558810	0.239679	69.980309	-33.433975	38.401218	4.317344	0.000000	-2.522012	0.000000	0.000000	0.000000	0.640379	0.150364	-0.291522	0.000000	0.000000	4.000000	30.000000	0.000000
3082.408293	0.042712	0.558810	0.239679	69.980309	-33.433975	38.401218	4.317344	0.000000	-2.522012	0.000000	0.000000	0.000000	0.640379	0.150364	-0.291522	0.000000	0.000000	4.000000	30.000000	0.000000
3082.411626	0.042712	0.558810	0.239679	70.375069	-30.283209	42.283714	4.296097	0.000000	-2.558036	0.000000	0.000000	0.000000	0.640379	0.150364	-0.291522	0.000000	0.000000	4.000000	30.000000	0.000000
3082.414959	0.044227	0.559282	0.238951	70.375069	-30.283209	42.283714	4.296097	0.000000	-2.558036	0.000000	0.000000	0.000000	0.454395	0.141742	-0.218112	0.000000	0.000000	4.000000	30.000000	0.000000
3082.418293	0.044227	0.559282	0.238951	70.375069	-30.283209	42.283714	4.296097	0.000000	-2.558036	0.000000	0.000000	0.000000	0.454395	0.141742	-0.218112	0.000000	0.000000	4.000000	30.000000	0.000000
3082.421626	0.044227	0.559282	0.238951	71.428650	-27.855022	45.835617	4.280683	0.000000	-2.583747	0.000000	0.000000	0.000000	0.454395	0.141742	-0.218112	0.000000	0.000000	4.000000	30.000000	0.000000
3082.424959	0.045251	0.559751	0.238365	71.428650	-27.855022	45.835617	4.280683	0.000000	-2.583747	0.000000	0.000000	0.000000	0.307115	0.140584	-0.175808	0.000000	0.000000	4.000000	30.000000	0.000000
3082.428293	0.045251	0.559751	0.238365	71.428650	-27.855022	45.835617	4.280683	0.000000	-2.583747	0.000000	0.000000	0.000000	0.307115	0.140584	-0.175808	0.000000	0.000000	4.000000	30.000000	0.000000
3082.431626	0.045251	0.559751	0.238365	72.621109	-25.047688	49.919777	4.269729	0.000000	-2.601810	0.000000	0.000000	0.000000	0.307115	0.140584	-0.175808	0.000000	0.000000	4.000000	30.000000	0.000000
3082.434959	0.045892	0.560370	0.238038	72.621109	-25.047688	49.919777	4.269729	0.000000	-2.601810	0.000000	0.000000	0.000000	0.192480	0.185816	-0.098170	0.000000	0.000000	4.000000	30.000000	0.000000
3082.438293	0.045892	0.560370	0.238038	72.621109	-25.047688	49.919777	4.269729	0.000000	-2.601810	0.000000	0.000000	0.000000	0.192480	0.185816	-0.098170	0.000000	0.000000	4.000000	30.000000	0.000000
3082.441626	0.045892	0.560370	0.238038	73.784454	-21.743708	54.552250	4.263022	0.000000	-2.612784	0.000000	0.000000	0.000000	0.192480	0.185816	-0.098170	0.000000	0.000000	4.000000	30.000000	0.000000
3082.444959	0.046085	0.561098	0.237949	73.784454	-21.743708	54.552250	4.263022	0.000000	-2.612784	0.000000	0.000000	0.000000	0.057897	0.218346	-0.026666	0.000000	0.000000	4.000000	30.000000	0.000000
3082.448293	0.046085	0.561098	0.237949	73.784454	-21.743708	54.552250	4.263022	0.000000	-2.612784	0.000000	0.000000	0.000000	0.057897	0.218346	-0.026666	0.000000	0.000000	4.000000	30.000000	0.000000
3082.451626	0.046085	0.561098	0.237949	74.856133	-17.985849	59.621468	4.261047	0.000000	-2.616005	0.000000	0.000000	0.000000	0.057897	0.218346	-0.026666	0.000000	0.000000	4.000000	30.000000	0.000000
3082.454959	0.045894	0.561871	0.238056	74.856133	-17.985849	59.621468	4.261047	0.000000	-2.616005	0.000000	0.000000	0.000000	-0.057548	0.231863	0.031956	0.000000	0.000000	4.000000	30.000000	0.000000
3082.458293	0.045894	0.561871	0.238056	74.856133	-17.985849	59.621468	4.261047	0.000000	-2.616005	0.000000	0.000000	0.000000	-0.057548	0.231863	0.031956	0.000000	0.000000	4.000000	30.000000	0.000000
3082.461626	0.045894	0.561871	0.238056	75.796738	-13.912784	64.933167	4.263099	0.000000	-2.612659	0.000000	0.000000	0.000000	-0.057548	0.231863	0.031956	0.000000	0.000000	4.000000	30.000000	0.000000
3082.464959	0.045317	0.562613	0.238369	75.796738	-13.912784	64.933167	4.263099	0.000000	-2.612659	0.000000	0.000000	0.000000	-0.172872	0.222669	0.093830	0.000000	0.000000	4.000000	30.000000	0.000000
3082.468293	0.045317	0.562613	0.238369	75.796738	-13.912784	64.933167	4.263099	0.000000	-2.612659	0.000000	0.000000	0.000000	-0.172872	0.222669	0.093830	0.000000	0.000000	4.000000	30.000000	0.000000
3082.471626	0.045317	0.562613	0.238369	76.605911	-9.523178	70.355850	4.269215	0.000000	-2.602653	0.000000	0.000000	0.000000	-0.172872	0.222669	0.093830	0.000000	0.000000	4.000000	30.000000	0.000000
3082.474959	0.044419	0.563337	0.238832	76.605911	-9.523178	70.355850	4.269215	0.000000	-2.602653	0.000000	0.000000	0.000000	-0.269631	0.217155	0.139075	0.000000	0.000000	4.000000	30.000000	0.000000
3082.478293	0.044419	0.563337	0.238832	76.605911	-9.523178	70.355850	4.269215	0.000000	-2.602653	0.000000	0.000000	0.000000	-0.269631	0.217155	0.139075	0.000000	0.000000	4.000000	30.000000	0.000000
3082.481626	0.044419	0.563337	0.238832	77.277100	-4.997047	75.206863	4.278594	0.000000	-2.587206	0.000000	0.000000	0.000000	-0.269631	0.217155	0.139075	0.000000	0.000000	4.000000	30.000000	0.000000
3082.484959	0.043394	0.563924	0.239419	77.277100	-4.997047	75.206863	4.278594	0.000000	-2.587206	0.000000	0.000000	0.000000	-0.307484	0.175950	0.175990	0.000000	0.000000	4.000000	30.000000	0.000000
3082.488293	0.043394	0.563924	0.239419	77.277100	-4.997047	75.206863	4.278594	0.000000	-2.587206	0.000000	0.000000	0.000000	-0.307484	0.175950	0.175990	0.000000	0.000000	4.000000	30.000000	0.000000
3082.491626	0.043394	0.563924	0.239419	77.875710	-0.367141	79.732376	4.289500	0.000000	-2.569083	0.000000	0.000000	0.000000	-0.307484	0.175950	0.175990	0.000000	0.000000	4.000000	30.000000	0.000000
3082.494959	0.042269	0.564320	0.240038	77.875710	-0.367141	79.732376	4.289500	0.000000	-2.569083	0.000000	0.000000	0.000000	-0.337267	0.118924	0.185752	0.000000	0.000000	4.000000	30.000000	0.000000
3082.498293	0.042269	0.564320	0.240038	77.875710	-0.367141	79.732376	4.289500	0.000000	-2.569083	0.000000	0.000000	0.000000	-0.337267	0.118924	0.185752	0.000000	0.000000	4.000000	30.000000	0.000000
3082.501626	0.042269	0.564320	0.240038	78.414017	4.175462	84.122154	4.301264	0.000000	-2.549338	0.000000	0.000000	0.000000	-0.337267	0.118924	0.185752	0.000000	0.000000	4.000000	30.000000	0.000000
3082.504959	0.040941	0.564609	0.240603	78.414017	4.175462	84.122154	4.301264	0.000000	-2.549338	0.000000	0.000000	0.000000	-0.398611	0.086768	0.169387	0.000000	0.000000	4.000000	30.000000	0.000000
3082.508293	0.040941	0.564609	0.240603	78.414017	4.175462	84.122154	4.301264	0.000000	-2.549338	0.000000	0.000000	0.000000	-0.398611	0.086768	0.169387	0.000000	0.000000	4.000000	30.000000	0.000000
3082.511626	0.040941	0.564609	0.240603	78.918266	8.305161	88.074074	4.314290	0.000000	-2.527233	0.000000	0.000000	0.000000	-0.398611	0.086768	0.169387	0.000000	0.000000	4.000000	30.000000	0.000000
3082.514959	0.039572	0.564748	0.241077	78.918266	8.305161	88.074074	4.314290	0.000000	-2.527233	0.000000	0.000000	0.000000	-0.410686	0.041683	0.142374	0.000000	0.000000	4.000000	30.000000	0.000000
3082.518293	0.039572	0.564748	0.241077	78.918266	8.305161	88.074074	4.314290	0.000000	-2.527233	0.000000	0.000000	0.000000	-0.410686	0.041683	0.142374	0.000000	0.000000	4.000000	30.000000	0.000000
3082.521626	0.039572	0.564748	0.241077	79.408310	11.338054	90.776543	4.327127	0.000000	-2.505191	0.000000	0.000000	0.000000	-0.410686	0.041683	0.142374	0.000000	0.000000	4.000000	30.000000	0.000000
3082.524959	0.038058	0.564799	0.241362	79.408310	11.338054	90.776543	4.327127	0.000000	-2.505191	0.000000	0.000000	0.000000	-0.454186	0.015107	0.085417	0.000000	0.000000	4.000000	30.000000	0.000000
3082.528293	0.038058	0.564799	0.241362	79.408310	11.338054	90.776543	4.327127	0.000000	-2.505191	0.000000	0.000000	0.000000	-0.454186	0.015107	0.085417	0.000000	0.000000	4.000000	30.000000	0.000000
3082.531626	0.038058	0.564799	0.241362	79.908875	13.046197	92.075089	4.340157	0.000000	-2.482547	0.000000	0.000000	0.000000	-0.454186	0.015107	0.085417	0.000000	0.000000	4.000000	30.000000	0.000000
3082.534959	0.036369	0.564787	0.241502	79.908875	13.046197	92.075089	4.340157	0.000000	-2.482547	0.000000	0.000000	0.000000	-0.506610	-0.003573	0.041956	0.000000	0.000000	4.000000	30.000000	0.000000
3082.538293	0.036369	0.564787	0.241502	79.908875	13.046197	92.075089	4.340157	0.000000	-2.482547	0.000000	0.000000	0.000000	-0.506610	-0.003573	0.041956	0.000000	0.000000	4.000000	30.000000	0.000000
3082.541626	0.036369	0.564787	0.241502	80.406097	13.683781	92.461258	4.353833	0.000000	-2.458483	0.000000	0.000000	0.000000	-0.506610	-0.003573	0.041956	0.000000	0.000000	4.000000	30.000000	0.000000
3082.544959	0.034508	0.564815	0.241528	80.406097	13.683781	92.461258	4.353833	0.000000	-2.458483	0.000000	0.000000	0.000000	-0.558256	0.008591	0.007770	0.000000	0.000000	4.000000	30.000000	0.000000
3082.548293	0.034508	0.564815	0.241528	80.406097	13.683781	92.461258	4.353833	0.000000	-2.458483	0.000000	0.000000	0.000000	-0.558256	0.008591	0.007770	0.000000	0.000000	4.000000	30.000000	0.000000
3082.551626	0.034508	0.564815	0.241528	80.857201	14.172244	93.066086	4.368280	0.000000	-2.432721	0.000000	0.000000	0.000000	-0.558256	0.008591	0.007770	0.000000	0.000000	4.000000	30.000000	0.000000
3082.554959	0.032548	0.564904	0.241560	80.857201	14.172244	93.066086	4.368280	0.000000	-2.432721	0.000000	0.000000	0.000000	-0.587977	0.026503	0.009714	0.000000	0.000000	4.000000	30.000000	0.000000
3082.558293	0.032548	0.564904	0.241560	80.857201	14.172244	93.066086	4.368280	0.000000	-2.432721	0.000000	0.000000	0.000000	-0.587977	0.026503	0.009714	0.000000	0.000000	4.000000	30.000000	0.000000
3082.561626	0.032548	0.564904	0.241560	81.257042	14.620685	93.686539	4.383451	0.000000	-2.405277	0.000000	0.000000	0.000000	-0.587977	0.026503	0.009714	0.000000	0.000000	4.000000	30.000000	0.000000
3082.564959	0.030388	0.565047	0.241571	81.257042	14.620685	93.686539	4.383451	0.000000	-2.405277	0.000000	0.000000	0.000000	-0.647978	0.042978	0.003333	0.000000	0.000000	4.000000	30.000000	0.000000
3082.568293	0.030388	0.565047	0.241571	81.257042	14.620685	93.686539	4.383451	0.000000	-2.405277	0.000000	0.000000	0.000000	-0.647978	0.042978	0.003333	0.000000	0.000000	4.000000	30.000000	0.000000
3082.571626	0.030388	0.565047	0.241571	81.592911	15.169449	94.436119	4.399984	0.000000	-2.374897	0.000000	0.000000	0.000000	-0.647978	0.042978	0.003333	0.000000	0.000000	4.000000	30.000000	0.000000
3082.574959	0.027932	0.565216	0.241631	81.592911	15.169449	94.436119	4.399984	0.000000	-2.374897	0.000000	0.000000	0.000000	-0.736941	0.050857	0.018089	0.000000	0.000000	4.000000	30.000000	0.000000
3082.578293	0.027932	0.565216	0.241631	81.592911	15.169449	94.436119	4.399984	0.000000	-2.374897	0.000000	0.000000	0.000000	-0.736941	0.050857	0.018089	0.000000	0.000000	4.000000	30.000000	0.000000
3082.581626	0.027932	0.565216	0.241631	81.858063	16.052809	95.563339	4.418869	0.000000	-2.339572	0.000000	0.000000	0.000000	-0.736941	0.050857	0.018089	0.000000	0.000000	4.000000	30.000000	0.000000
3082.584959	0.025246	0.565477	0.241773	81.858063	16.052809	95.563339	4.418869	0.000000	-2.339572	0.000000	0.000000	0.000000	-0.805737	0.078152	0.042588	0.000000	0.000000	4.000000	30.000000	0.000000
3082.588293	0.025246	0.565477	0.241773	81.858063	16.052809	95.563339	4.418869	0.000000	-2.339572	0.000000	0.000000	0.000000	-0.805737	0.078152	0.042588	0.000000	0.000000	4.000000	30.000000	0.000000
3082.591626	0.025246	0.565477	0.241773	82.052010	17.549736	97.233208	4.439657	0.000000	-2.299879	0.000000	0.000000	0.000000	-0.805737	0.078152	0.042588	0.000000	0.000000	4.000000	30.000000	0.000000
3082.594959	0.022262	0.565704	0.241952	82.052010	17.549736	97.233208	4.439657	0.000000	-2.299879	0.000000	0.000000	0.000000	-0.895190	0.068126	0.053474	0.000000	0.000000	4.000000	30.000000	0.000000
3082.598293	0.022262	0.565704	0.241952	82.052010	17.549736	97.233208	4.439657	0.000000	-2.299879	0.000000	0.000000	0.000000	-0.895190	0.068126	0.053474	0.000000	0.000000	4.000000	30.000000	0.000000
3082.601626	0.022262	0.565704	0.241952	82.183594	19.505722	99.083328	4.462606	0.000000	-2.255028	0.000000	0.000000	0.000000	-0.895190	0.068126	0.053474	0.000000	0.000000	4.000000	30.000000	0.000000
3082.604959	0.018978	0.565948	0.242107	82.183594	19.505722	99.083328	4.462606	0.000000	-2.255028	0.000000	0.000000	0.000000	-0.985291	0.073148	0.046504	0.000000	0.000000	4.000000	30.000000	0.000000
3082.608293	0.018978	0.565948	0.242107	82.183594	19.505722	99.083328	4.462606	0.000000	-2.255028	0.000000	0.000000	0.000000	-0.985291	0.073148	0.046504	0.000000	0.000000	4.000000	30.000000	0.000000
3082.611626	0.018978	0.565948	0.242107	82.295280	21.782675	100.938118	4.487418	0.000000	-2.205239	0.000000	0.000000	0.000000	-0.985291	0.073148	0.046504	0.000000	0.000000	4.000000	30.000000	0.000000
3082.614959	0.015459	0.566220	0.242183	82.295280	21.782675	100.938118	4.487418	0.000000	-2.205239	0.000000	0.000000	0.000000	-1.055760	0.081716	0.022869	0.000000	0.000000	4.000000	30.000000	0.000000
3082.618293	0.015459	0.566220	0.242183	82.295280	21.782675	100.938118	4.487418	0.000000	-2.205239	0.000000	0.000000	0.000000	-1.055760	0.081716	0.022869	0.000000	0.000000	4.000000	30.000000	0.000000
3082.621626	0.015459	0.566220	0.242183	82.448959	24.346270	102.969246	4.513337	0.000000	-2.151695	0.000000	0.000000	0.000000	-1.055760	0.081716	0.022869	0.000000	0.000000	4.000000	30.000000	0.000000
3082.624959	0.011705	0.566440	0.242158	82.448959	24.346270	102.969246	4.513337	0.000000	-2.151695	0.000000	0.000000	0.000000	-1.126011	0.065861	-0.007614	0.000000	0.000000	4.000000	30.000000	0.000000
3082.628293	0.011705	0.566440	0.242158	82.448959	24.346270	102.969246	4.513337	0.000000	-2.151695	0.000000	0.000000	0.000000	-1.126011	0.065861	-0.007614	0.000000	0.000000	4.000000	30.000000	0.000000
3082.631626	0.011705	0.566440	0.242158	82.700607	27.446957	105.620796	4.540223	0.000000	-2.094367	0.000000	0.000000	0.000000	-1.126011	0.065861	-0.007614	0.000000	0.000000	4.000000	30.000000	0.000000
3082.634959	0.007587	0.566666	0.242035	82.700607	27.446957	105.620796	4.540223	0.000000	-2.094367	0.000000	0.000000	0.000000	-1.235608	0.067917	-0.036791	0.000000	0.000000	4.000000	30.000000	0.000000
3082.638293	0.007587	0.566666	0.242035	82.700607	27.446957	105.620796	4.540223	0.000000	-2.094367	0.000000	0.000000	0.000000	-1.235608	0.067917	-0.036791	0.000000	0.000000	4.000000	30.000000	0.000000
3082.641626	0.007587	0.566666	0.242035	83.040611	31.264484	109.118896	4.568949	0.000000	-2.030936	0.000000	0.000000	0.000000	-1.235608	0.067917	-0.036791	0.000000	0.000000	4.000000	30.000000	0.000000
3082.644959	0.003270	0.566942	0.241833	83.040611	31.264484	109.118896	4.568949	0.000000	-2.030936	0.000000	0.000000	0.000000	-1.294865	0.082859	-0.060572	0.000000	0.000000	4.000000	30.000000	0.000000
3082.648293	0.003270	0.566942	0.241833	83.040611	31.264484	109.118896	4.568949	0.000000	-2.030936	0.000000	0.000000	0.000000	-1.294865	0.082859	-0.060572	0.000000	0.000000	4.000000	30.000000	0.000000
3082.651626	0.003270	0.566942	0.241833	83.383339	35.775505	113.174347	4.598285	0.000000	-1.963613	0.000000	0.000000	0.000000	-1.294865	0.082859	-0.060572	0.000000	0.000000	4.000000	30.000000	0.000000
3082.654959	-0.001342	0.567245	0.241648	83.383339	35.775505	113.174347	4.598285	0.000000	-1.963613	0.000000	0.000000	0.000000	-1.383620	0.090725	-0.055603	0.000000	0.000000	4.000000	30.000000	0.000000
3082.658293	-0.001342	0.567245	0.241648	83.383339	35.775505	113.174347	4.598285	0.000000	-1.963613	0.000000	0.000000	0.000000	-1.383620	0.090725	-0.055603	0.000000	0.000000	4.000000	30.000000	0.000000
3082.661626	-0.001342	0.567245	0.241648	83.631111	41.016785	118.021652	4.629060	0.000000	-1.889921	0.000000	0.000000	0.000000	-1.383620	0.090725	-0.055603	0.000000	0.000000	4.000000	30.000000	0.000000
3082.664959	-0.006184	0.567557	0.241492	83.631111	41.016785	118.021652	4.629060	0.000000	-1.889921	0.000000	0.000000	0.000000	-1.452653	0.093635	-0.046624	0.000000	0.000000	4.000000	30.000000	0.000000
3082.668293	-0.006184	0.567557	0.241492	83.631111	41.016785	118.021652	4.629060	0.000000	-1.889921	0.000000	0.000000	0.000000	-1.452653	0.093635	-0.046624	0.000000	0.000000	4.000000	30.000000	0.000000
3082.671626	-0.006184	0.567557	0.241492	83.727715	47.117668	123.703522	4.660659	0.000000	-1.810596	0.000000	0.000000	0.000000	-1.452653	0.093635	-0.046624	0.000000	0.000000	4.000000	30.000000	0.000000
3082.674959	-0.011058	0.567841	0.241371	83.727715	47.117668	123.703522	4.660659	0.000000	-1.810596	0.000000	0.000000	0.000000	-1.462298	0.085152	-0.036317	0.000000	0.000000	4.000000	30.000000	0.000000
3082.678293	-0.011058	0.567841	0.241371	83.727715	47.117668	123.703522	4.660659	0.000000	-1.810596	0.000000	0.000000	0.000000	-1.462298	0.085152	-0.036317	0.000000	0.000000	4.000000	30.000000	0.000000
3082.681626	-0.011058	0.567841	0.241371	83.644608	53.991001	130.080582	4.691618	0.000000	-1.728793	0.000000	0.000000	0.000000	-1.462298	0.085152	-0.036317	0.000000	0.000000	4.000000	30.000000	0.000000
3082.684959	-0.015965	0.568113	0.241265	83.644608	53.991001	130.080582	4.691618	0.000000	-1.728793	0.000000	0.000000	0.000000	-1.472169	0.081648	-0.031810	0.000000	0.000000	4.000000	30.000000	0.000000
3082.688293	-0.015965	0.568113	0.241265	83.644608	53.991001	130.080582	4.691618	0.000000	-1.728793	0.000000	0.000000	0.000000	-1.472169	0.081648	-0.031810	0.000000	0.000000	4.000000	30.000000	0.000000
3082.691626	-0.015965	0.568113	0.241265	83.435860	60.981178	136.515686	4.721778	0.000000	-1.644632	0.000000	0.000000	0.000000	-1.472169	0.081648	-0.031810	0.000000	0.000000	4.000000	30.000000	0.000000
3082.694959	-0.021003	0.568320	0.241083	83.435860	60.981178	136.515686	4.721778	0.000000	-1.644632	0.000000	0.000000	0.000000	-1.511323	0.062239	-0.054702	0.000000	0.000000	4.000000	30.000000	0.000000
3082.698293	-0.021003	0.568320	0.241083	83.435860	60.981178	136.515686	4.721778	0.000000	-1.644632	0.000000	0.000000	0.000000	-1.511323	0.062239	-0.054702	0.000000	0.000000	4.000000	30.000000	0.000000
3082.701626	-0.021003	0.568320	0.241083	83.204590	67.776314	142.815399	4.751420	0.000000	-1.556921	0.000000	0.000000	0.000000	-1.511323	0.062239	-0.054702	0.000000	0.000000	4.000000	30.000000	0.000000
3082.704959	-0.026002	0.568453	0.240765	83.204590	67.776314	142.815399	4.751420	0.000000	-1.556921	0.000000	0.000000	0.000000	-1.499721	0.039801	-0.095318	0.000000	0.000000	4.000000	30.000000	0.000000
3082.708293	-0.026002	0.568453	0.240765	83.204590	67.776314	142.815399	4.751420	0.000000	-1.556921	0.000000	0.000000	0.000000	-1.499721	0.039801	-0.095318	0.000000	0.000000	4.000000	30.000000	0.000000
3082.711626	-0.026002	0.568453	0.240765	83.068680	73.947113	148.215347	4.779363	0.000000	-1.468909	0.000000	0.000000	0.000000	-1.499721	0.039801	-0.095318	0.000000	0.000000	4.000000	30.000000	0.000000
3082.714959	-0.031025	0.568485	0.240266	83.068680	73.947113	148.215347	4.779363	0.000000	-1.468909	0.000000	0.000000	0.000000	-1.506689	0.009445	-0.149750	0.000000	0.000000	4.000000	30.000000	0.000000
3082.718293	-0.031025	0.568485	0.240266	83.068680	73.947113	148.215347	4.779363	0.000000	-1.468909	0.000000	0.000000	0.000000	-1.506689	0.009445	-0.149750	0.000000	0.000000	4.000000	30.000000	0.000000
3082.721626	-0.031025	0.568485	0.240266	83.098999	79.685997	152.646500	4.805883	0.000000	-1.379670	0.000000	0.000000	0.000000	-1.506689	0.009445	-0.149750	0.000000	0.000000	4.000000	30.000000	0.000000
3082.724959	-0.035898	0.568443	0.239524	83.098999	79.685997	152.646500	4.805883	0.000000	-1.379670	0.000000	0.000000	0.000000	-1.461942	-0.012520	-0.222438	0.000000	0.000000	4.000000	30.000000	0.000000
3082.728293	-0.035898	0.568443	0.239524	83.098999	79.685997	152.646500	4.805883	0.000000	-1.379670	0.000000	0.000000	0.000000	-1.461942	-0.012520	-0.222438	0.000000	0.000000	4.000000	30.000000	0.000000
3082.731626	-0.035898	0.568443	0.239524	83.136330	85.307953	156.680862	4.830023	0.000000	-1.292626	0.000000	0.000000	0.000000	-1.461942	-0.012520	-0.222438	0.000000	0.000000	4.000000	30.000000	0.000000
3082.734959	-0.040584	0.568328	0.238545	83.136330	85.307953	156.680862	4.830023	0.000000	-1.292626	0.000000	0.000000	0.000000	-1.405985	-0.034482	-0.293828	0.000000	0.000000	4.000000	30.000000	0.000000
3082.738293	-0.040584	0.568328	0.238545	83.136330	85.307953	156.680862	4.830023	0.000000	-1.292626	0.000000	0.000000	0.000000	-1.405985	-0.034482	-0.293828	0.000000	0.000000	4.000000	30.000000	0.000000
3082.741626	-0.040584	0.568328	0.238545	83.104942	90.629730	160.629166	4.851767	0.000000	-1.208455	0.000000	0.000000	0.000000	-1.405985	-0.034482	-0.293828	0.000000	0.000000	4.000000	30.000000	0.000000
3082.744959	-0.045214	0.568221	0.237341	83.104942	90.629730	160.629166	4.851767	0.000000	-1.208455	0.000000	0.000000	0.000000	-1.388784	-0.032160	-0.361217	0.000000	0.000000	4.000000	30.000000	0.000000
3082.748293	-0.045214	0.568221	0.237341	83.104942	90.629730	160.629166	4.851767	0.000000	-1.208455	0.000000	0.000000	0.000000	-1.388784	-0.032160	-0.361217	0.000000	0.000000	4.000000	30.000000	0.000000
3082.751626	-0.045214	0.568221	0.237341	83.064827	95.675056	164.650803	4.871887	0.000000	-1.124597	0.000000	0.000000	0.000000	-1.388784	-0.032160	-0.361217	0.000000	0.000000	4.000000	30.000000	0.000000
3082.754959	-0.049849	0.568164	0.235933	83.064827	95.675056	164.650803	4.871887	0.000000	-1.124597	0.000000	0.000000	0.000000	-1.390655	-0.017020	-0.422420	0.000000	0.000000	4.000000	30.000000	0.000000
3082.758293	-0.049849	0.568164	0.235933	83.064827	95.675056	164.650803	4.871887	0.000000	-1.124597	0.000000	0.000000	0.000000	-1.390655	-0.017020	-0.422420	0.000000	0.000000	4.000000	30.000000	0.000000
3082.761626	-0.049849	0.568164	0.235933	83.004089	100.227852	168.594971	4.890730	0.000000	-1.039593	0.000000	0.000000	0.000000	-1.390655	-0.017020	-0.422420	0.000000	0.000000	4.000000	30.000000	0.000000
3082.764959	-0.054586	0.568178	0.234324	83.004089	100.227852	168.594971	4.890730	0.000000	-1.039593	0.000000	0.000000	0.000000	-1.421179	0.004361	-0.482518	0.000000	0.000000	4.000000	30.000000	0.000000
3082.768293	-0.054586	0.568178	0.234324	83.004089	100.227852	168.594971	4.890730	0.000000	-1.039593	0.000000	0.000000	0.000000	-1.421179	0.004361	-0.482518	0.000000	0.000000	4.000000	30.000000	0.000000
3082.771626	-0.054586	0.568178	0.234324	82.914734	103.393944	171.711365	4.908663	0.000000	-0.951330	0.000000	0.000000	0.000000	-1.421179	0.004361	-0.482518	0.000000	0.000000	4.000000	30.000000	0.000000
3082.774959	-0.059227	0.568269	0.232561	82.914734	103.393944	171.711365	4.908663	0.000000	-0.951330	0.000000	0.000000	0.000000	-1.392216	0.027042	-0.529072	0.000000	0.000000	4.000000	30.000000	0.000000
3082.778293	-0.059227	0.568269	0.232561	82.914734	103.393944	171.711365	4.908663	0.000000	-0.951330	0.000000	0.000000	0.000000	-1.392216	0.027042	-0.529072	0.000000	0.000000	4.000000	30.000000	0.000000
3082.781626	-0.059227	0.568269	0.232561	82.869194	104.252480	172.913483	4.924883	0.000000	-0.863437	0.000000	0.000000	0.000000	-1.392216	0.027042	-0.529072	0.000000	0.000000	4.000000	30.000000	0.000000
3082.784959	-0.063606	0.568493	0.230665	82.869194	104.252480	172.913483	4.924883	0.000000	-0.863437	0.000000	0.000000	0.000000	-1.313727	0.067205	-0.568823	0.000000	0.000000	4.000000	30.000000	0.000000
3082.788293	-0.063606	0.568493	0.230665	82.869194	104.252480	172.913483	4.924883	0.000000	-0.863437	0.000000	0.000000	0.000000	-1.313727	0.067205	-0.568823	0.000000	0.000000	4.000000	30.000000	0.000000
3082.791626	-0.063606	0.568493	0.230665	82.886215	103.956696	172.981720	4.938904	0.000000	-0.779249	0.000000	0.000000	0.000000	-1.313727	0.067205	-0.568823	0.000000	0.000000	4.000000	30.000000	0.000000
3082.794959	-0.067753	0.568806	0.228611	82.886215	103.956696	172.981720	4.938904	0.000000	-0.779249	0.000000	0.000000	0.000000	-1.244009	0.094123	-0.616066	0.000000	0.000000	4.000000	30.000000	0.000000
3082.798293	-0.067753	0.568806	0.228611	82.886215	103.956696	172.981720	4.938904	0.000000	-0.779249	0.000000	0.000000	0.000000	-1.244009	0.094123	-0.616066	0.000000	0.000000	4.000000	30.000000	0.000000
3082.801626	-0.067753	0.568806	0.228611	82.984627	103.926804	173.236816	4.950988	0.000000	-0.698368	0.000000	0.000000	0.000000	-1.244009	0.094123	-0.616066	0.000000	0.000000	4.000000	30.000000	0.000000
3082.804959	-0.071525	0.569230	0.226315	82.984627	103.926804	173.236816	4.950988	0.000000	-0.698368	0.000000	0.000000	0.000000	-1.131764	0.127217	-0.688841	0.000000	0.000000	4.000000	30.000000	0.000000
3082.808293	-0.071525	0.569230	0.226315	82.984627	103.926804	173.236816	4.950988	0.000000	-0.698368	0.000000	0.000000	0.000000	-1.131764	0.127217	-0.688841	0.000000	0.000000	4.000000	30.000000	0.000000
3082.811626	-0.071525	0.569230	0.226315	83.233688	104.457214	173.852798	4.960888	0.000000	-0.624169	0.000000	0.000000	0.000000	-1.131764	0.127217	-0.688841	0.000000	0.000000	4.000000	30.000000	0.000000
3082.814959	-0.074796	0.569709	0.223819	83.233688	104.457214	173.852798	4.960888	0.000000	-0.624169	0.000000	0.000000	0.000000	-0.981108	0.143546	-0.748778	0.000000	0.000000	4.000000	30.000000	0.000000
3082.818293	-0.074796	0.569709	0.223819	83.233688	104.457214	173.852798	4.960888	0.000000	-0.624169	0.000000	0.000000	0.000000	-0.981108	0.143546	-0.748778	0.000000	0.000000	4.000000	30.000000	0.000000
3082.821626	-0.074796	0.569709	0.223819	83.692955	105.660965	174.810349	4.968596	0.000000	-0.559511	0.000000	0.000000	0.000000	-0.981108	0.143546	-0.748778	0.000000	0.000000	4.000000	30.000000	0.000000
3082.824959	-0.077785	0.570251	0.221051	83.692955	105.660965	174.810349	4.968596	0.000000	-0.559511	0.000000	0.000000	0.000000	-0.896636	0.162500	-0.830415	0.000000	0.000000	4.000000	30.000000	0.000000
3082.828293	-0.077785	0.570251	0.221051	83.692955	105.660965	174.810349	4.968596	0.000000	-0.559511	0.000000	0.000000	0.000000	-0.896636	0.162500	-0.830415	0.000000	0.000000	4.000000	30.000000	0.000000
3082.831626	-0.077785	0.570251	0.221051	84.416855	107.834114	176.526260	4.974939	0.000000	-0.499976	0.000000	0.000000	0.000000	-0.896636	0.162500	-0.830415	0.000000	0.000000	4.000000	30.000000	0.000000
3082.834959	-0.080463	0.570916	0.218054	84.416855	107.834114	176.526260	4.974939	0.000000	-0.499976	0.000000	0.000000	0.000000	-0.803412	0.199725	-0.899165	0.000000	0.000000	4.000000	30.000000	0.000000
3082.838293	-0.080463	0.570916	0.218054	84.416855	107.834114	176.526260	4.974939	0.000000	-0.499976	0.000000	0.000000	0.000000	-0.803412	0.199725	-0.899165	0.000000	0.000000	4.000000	30.000000	0.000000
3082.841626	-0.080463	0.570916	0.218054	85.341919	111.089645	179.389572	4.980050	0.000000	-0.446206	0.000000	0.000000	0.000000	-0.803412	0.199725	-0.899165	0.000000	0.000000	4.000000	30.000000	0.000000
3082.844959	-0.083097	0.571719	0.214893	85.341919	111.089645	179.389572	4.980050	0.000000	-0.446206	0.000000	0.000000	0.000000	-0.790246	0.240847	-0.948243	0.000000	0.000000	4.000000	30.000000	0.000000
3082.848293	-0.083097	0.571719	0.214893	85.341919	111.089645	179.389572	4.980050	0.000000	-0.446206	0.000000	0.000000	0.000000	-0.790246	0.240847	-0.948243	0.000000	0.000000	4.000000	30.000000	0.000000
3082.851626	-0.083097	0.571719	0.214893	86.314484	114.947960	-177.072647	4.984603	0.000000	-0.392082	0.000000	0.000000	0.000000	-0.790246	0.240847	-0.948243	0.000000	0.000000	4.000000	30.000000	0.000000
3082.854959	-0.085714	0.572767	0.211544	86.314484	114.947960	-177.072647	4.984603	0.000000	-0.392082	0.000000	0.000000	0.000000	-0.785186	0.314211	-1.004665	0.000000	0.000000	4.000000	30.000000	0.000000
3082.858293	-0.085714	0.572767	0.211544	86.314484	114.947960	-177.072647	4.984603	0.000000	-0.392082	0.000000	0.000000	0.000000	-0.785186	0.314211	-1.004665	0.000000	0.000000	4.000000	30.000000	0.000000
3082.861626	-0.085714	0.572767	0.211544	87.172981	118.452492	-173.817749	4.988637	0.000000	-0.336890	0.000000	0.000000	0.000000	-0.785186	0.314211	-1.004665	0.000000	0.000000	4.000000	30.000000	0.000000
3082.864959	-0.088263	0.573997	0.208123	87.172981	118.452492	-173.817749	4.988637	0.000000	-0.336890	0.000000	0.000000	0.000000	-0.764599	0.369268	-1.026291	0.000000	0.000000	4.000000	30.000000	0.000000
3082.868293	-0.088263	0.573997	0.208123	87.172981	118.452492	-173.817749	4.988637	0.000000	-0.336890	0.000000	0.000000	0.000000	-0.764599	0.369268	-1.026291	0.000000	0.000000	4.000000	30.000000	0.000000
3082.871626	-0.088263	0.573997	0.208123	87.785477	118.501518	-173.842575	4.992068	0.000000	-0.281531	0.000000	0.000000	0.000000	-0.764599	0.369268	-1.026291	0.000000	0.000000	4.000000	30.000000	0.000000
3082.874959	-0.090864	0.575461	0.204586	87.785477	118.501518	-173.842575	4.992068	0.000000	-0.281531	0.000000	0.000000	0.000000	-0.780468	0.438940	-1.061043	0.000000	0.000000	4.000000	30.000000	0.000000
3082.878293	-0.090864	0.575461	0.204586	87.785477	118.501518	-173.842575	4.992068	0.000000	-0.281531	0.000000	0.000000	0.000000	-0.780468	0.438940	-1.061043	0.000000	0.000000	4.000000	30.000000	0.000000
3082.881626	-0.090864	0.575461	0.204586	88.108032	112.231544	-179.997314	4.995022	0.000000	-0.223050	0.000000	0.000000	0.000000	-0.780468	0.438940	-1.061043	0.000000	0.000000	4.000000	30.000000	0.000000
3082.884959	-0.093426	0.577100	0.200971	88.108032	112.231544	-179.997314	4.995022	0.000000	-0.223050	0.000000	0.000000	0.000000	-0.768405	0.491973	-1.084755	0.000000	0.000000	4.000000	30.000000	0.000000
3082.888293	-0.093426	0.577100	0.200971	88.108032	112.231544	-179.997314	4.995022	0.000000	-0.223050	0.000000	0.000000	0.000000	-0.768405	0.491973	-1.084755	0.000000	0.000000	4.000000	30.000000	0.000000
3082.891626	-0.093426	0.577100	0.200971	88.246544	102.384560	170.336548	4.997327	0.000000	-0.163477	0.000000	0.000000	0.000000	-0.768405	0.491973	-1.084755	0.000000	0.000000	4.000000	30.000000	0.000000
3082.894959	-0.095912	0.578835	0.197259	88.246544	102.384560	170.336548	4.997327	0.000000	-0.163477	0.000000	0.000000	0.000000	-0.745783	0.520480	-1.113394	0.000000	0.000000	4.000000	30.000000	0.000000
3082.898293	-0.095912	0.578835	0.197259	88.246544	102.384560	170.336548	4.997327	0.000000	-0.163477	0.000000	0.000000	0.000000	-0.745783	0.520480	-1.113394	0.000000	0.000000	4.000000	30.000000	0.000000
3082.901626	-0.095912	0.578835	0.197259	88.336937	92.861862	160.898132	4.998927	0.000000	-0.103607	0.000000	0.000000	0.000000	-0.745783	0.520480	-1.113394	0.000000	0.000000	4.000000	30.000000	0.000000
3082.904959	-0.098439	0.580599	0.193394	88.336937	92.861862	160.898132	4.998927	0.000000	-0.103607	0.000000	0.000000	0.000000	-0.758150	0.529163	-1.159730	0.000000	0.000000	4.000000	30.000000	0.000000
3082.908293	-0.098439	0.580599	0.193394	88.336937	92.861862	160.898132	4.998927	0.000000	-0.103607	0.000000	0.000000	0.000000	-0.758150	0.529163	-1.159730	0.000000	0.000000	4.000000	30.000000	0.000000
3082.911626	-0.098439	0.580599	0.193394	88.377914	84.053391	152.119568	4.999837	0.000000	-0.040362	0.000000	0.000000	0.000000	-0.758150	0.529163	-1.159730	0.000000	0.000000	4.000000	30.000000	0.000000
3082.914959	-0.100670	0.582432	0.189450	88.377914	84.053391	152.119568	4.999837	0.000000	-0.040362	0.000000	0.000000	0.000000	-0.669323	0.549736	-1.183041	0.000000	0.000000	4.000000	30.000000	0.000000
3082.918293	-0.100670	0.582432	0.189450	88.377914	84.053391	152.119568	4.999837	0.000000	-0.040362	0.000000	0.000000	0.000000	-0.669323	0.549736	-1.183041	0.000000	0.000000	4.000000	30.000000	0.000000
3082.921626	-0.100670	0.582432	0.189450	88.384933	76.042152	144.274658	4.999969	0.000000	0.017679	0.000000	0.000000	0.000000	-0.669323	0.549736	-1.183041	0.000000	0.000000	4.000000	30.000000	0.000000
3082.924959	-0.102896	0.584421	0.185473	88.384933	76.042152	144.274658	4.999969	0.000000	0.017679	0.000000	0.000000	0.000000	-0.667854	0.596712	-1.193210	0.000000	0.000000	4.000000	30.000000	0.000000
3082.928293	-0.102896	0.584421	0.185473	88.384933	76.042152	144.274658	4.999969	0.000000	0.017679	0.000000	0.000000	0.000000	-0.667854	0.596712	-1.193210	0.000000	0.000000	4.000000	30.000000	0.000000
3082.931626	-0.102896	0.584421	0.185473	88.380569	68.896553	137.381836	4.999391	0.000000	0.078062	0.000000	0.000000	0.000000	-0.667854	0.596712	-1.193210	0.000000	0.000000	4.000000	30.000000	0.000000
3082.934959	-0.105271	0.586458	0.181456	88.380569	68.896553	137.381836	4.999391	0.000000	0.078062	0.000000	0.000000	0.000000	-0.712594	0.611052	-1.204897	0.000000	0.000000	4.000000	30.000000	0.000000
3082.938293	-0.105271	0.586458	0.181456	88.380569	68.896553	137.381836	4.999391	0.000000	0.078062	0.000000	0.000000	0.000000	-0.712594	0.611052	-1.204897	0.000000	0.000000	4.000000	30.000000	0.000000
3082.941626	-0.105271	0.586458	0.181456	88.360992	63.507675	132.256607	4.997891	0.000000	0.145190	0.000000	0.000000	0.000000	-0.712594	0.611052	-1.204897	0.000000	0.000000	4.000000	30.000000	0.000000
3082.944959	-0.107667	0.588499	0.177393	88.360992	63.507675	132.256607	4.997891	0.000000	0.145190	0.000000	0.000000	0.000000	-0.718787	0.612516	-1.218909	0.000000	0.000000	4.000000	30.000000	0.000000
3082.948293	-0.107667	0.588499	0.177393	88.360992	63.507675	132.256607	4.997891	0.000000	0.145190	0.000000	0.000000	0.000000	-0.718787	0.612516	-1.218909	0.000000	0.000000	4.000000	30.000000	0.000000
3082.951626	-0.107667	0.588499	0.177393	88.328949	60.062588	129.099548	4.995337	0.000000	0.215909	0.000000	0.000000	0.000000	-0.718787	0.612516	-1.218909	0.000000	0.000000	4.000000	30.000000	0.000000
3082.954959	-0.110209	0.590517	0.173303	88.328949	60.062588	129.099548	4.995337	0.000000	0.215909	0.000000	0.000000	0.000000	-0.762564	0.605408	-1.227069	0.000000	0.000000	4.000000	30.000000	0.000000
3082.958293	-0.110209	0.590517	0.173303	88.328949	60.062588	129.099548	4.995337	0.000000	0.215909	0.000000	0.000000	0.000000	-0.762564	0.605408	-1.227069	0.000000	0.000000	4.000000	30.000000	0.000000
3082.961626	-0.110209	0.590517	0.173303	88.321121	58.938351	128.217560	4.991346	0.000000	0.294037	0.000000	0.000000	0.000000	-0.762564	0.605408	-1.227069	0.000000	0.000000	4.000000	30.000000	0.000000
3082.964959	-0.112741	0.592379	0.169186	88.321121	58.938351	128.217560	4.991346	0.000000	0.294037	0.000000	0.000000	0.000000	-0.759407	0.558579	-1.235137	0.000000	0.000000	4.000000	30.000000	0.000000
3082.968293	-0.112741	0.592379	0.169186	88.321121	58.938351	128.217560	4.991346	0.000000	0.294037	0.000000	0.000000	0.000000	-0.759407	0.558579	-1.235137	0.000000	0.000000	4.000000	30.000000	0.000000
3082.971626	-0.112741	0.592379	0.169186	88.333519	60.135159	129.368607	4.985883	0.000000	0.375462	0.000000	0.000000	0.000000	-0.759407	0.558579	-1.235137	0.000000	0.000000	4.000000	30.000000	0.000000
3082.974959	-0.115157	0.594141	0.164977	88.333519	60.135159	129.368607	4.985883	0.000000	0.375462	0.000000	0.000000	0.000000	-0.724908	0.528534	-1.262716	0.000000	0.000000	4.000000	30.000000	0.000000
3082.978293	-0.115157	0.594141	0.164977	88.333519	60.135159	129.368607	4.985883	0.000000	0.375462	0.000000	0.000000	0.000000	-0.724908	0.528534	-1.262716	0.000000	0.000000	4.000000	30.000000	0.000000
3082.981626	-0.115157	0.594141	0.164977	88.359680	62.631489	131.364578	4.979031	0.000000	0.457438	0.000000	0.000000	0.000000	-0.724908	0.528534	-1.262716	0.000000	0.000000	4.000000	30.000000	0.000000
3082.984959	-0.117602	0.595781	0.160636	88.359680	62.631489	131.364578	4.979031	0.000000	0.457438	0.000000	0.000000	0.000000	-0.733558	0.492019	-1.302405	0.000000	0.000000	4.000000	30.000000	0.000000
3082.988293	-0.117602	0.595781	0.160636	88.359680	62.631489	131.364578	4.979031	0.000000	0.457438	0.000000	0.000000	0.000000	-0.733558	0.492019	-1.302405	0.000000	0.000000	4.000000	30.000000	0.000000
3082.991626	-0.117602	0.595781	0.160636	88.388451	66.183632	134.033752	4.970249	0.000000	0.544629	0.000000	0.000000	0.000000	-0.733558	0.492019	-1.302405	0.000000	0.000000	4.000000	30.000000	0.000000
3082.994959	-0.119902	0.597234	0.156060	88.388451	66.183632	134.033752	4.970249	0.000000	0.544629	0.000000	0.000000	0.000000	-0.689875	0.435749	-1.372559	0.000000	0.000000	4.000000	30.000000	0.000000
3082.998293	-0.119902	0.597234	0.156060	88.388451	66.183632	134.033752	4.970249	0.000000	0.544629	0.000000	0.000000	0.000000	-0.689875	0.435749	-1.372559	0.000000	0.000000	4.000000	30.000000	0.000000
3083.001626	-0.119902	0.597234	0.156060	88.414146	70.468910	137.384979	4.959832	0.000000	0.632505	0.000000	0.000000	0.000000	-0.689875	0.435749	-1.372559	0.000000	0.000000	4.000000	30.000000	0.000000
3083.004959	-0.122156	0.598445	0.151317	88.414146	70.468910	137.384979	4.959832	0.000000	0.632505	0.000000	0.000000	0.000000	-0.676408	0.363443	-1.423046	0.000000	0.000000	4.000000	30.000000	0.000000
3083.008293	-0.122156	0.598445	0.151317	88.414146	70.468910	137.384979	4.959832	0.000000	0.632505	0.000000	0.000000	0.000000	-0.676408	0.363443	-1.423046	0.000000	0.000000	4.000000	30.000000	0.000000
3083.011626	-0.122156	0.598445	0.151317	88.393799	66.335442	132.892593	4.947247	0.000000	0.724394	0.000000	0.000000	0.000000	-0.676408	0.363443	-1.423046	0.000000	0.000000	4.000000	30.000000	0.000000
3083.014959	-0.124548	0.599642	0.146578	88.393799	66.335442	132.892593	4.947247	0.000000	0.724394	0.000000	0.000000	0.000000	-0.717487	0.358945	-1.421764	0.000000	0.000000	4.000000	30.000000	0.000000
3083.018293	-0.124548	0.599642	0.146578	88.393799	66.335442	132.892593	4.947247	0.000000	0.724394	0.000000	0.000000	0.000000	-0.717487	0.358945	-1.421764	0.000000	0.000000	4.000000	30.000000	0.000000
3083.021626	-0.124548	0.599642	0.146578	88.116226	47.274483	114.139175	4.931322	0.000000	0.825870	0.000000	0.000000	0.000000	-0.717487	0.358945	-1.421764	0.000000	0.000000	4.000000	30.000000	0.000000
3083.024959	-0.127212	0.600848	0.142073	88.116226	47.274483	114.139175	4.931322	0.000000	0.825870	0.000000	0.000000	0.000000	-0.799118	0.362012	-1.351278	0.000000	0.000000	4.000000	30.000000	0.000000
3083.028293	-0.127212	0.600848	0.142073	88.116226	47.274483	114.139175	4.931322	0.000000	0.825870	0.000000	0.000000	0.000000	-0.799118	0.362012	-1.351278	0.000000	0.000000	4.000000	30.000000	0.000000
3083.031626	-0.127212	0.600848	0.142073	87.365150	34.373653	101.792801	4.910737	0.000000	0.940567	0.000000	0.000000	0.000000	-0.799118	0.362012	-1.351278	0.000000	0.000000	4.000000	30.000000	0.000000
3083.034959	-0.129968	0.601953	0.137795	87.365150	34.373653	101.792801	4.910737	0.000000	0.940567	0.000000	0.000000	0.000000	-0.826981	0.331497	-1.283385	0.000000	0.000000	4.000000	30.000000	0.000000
3083.038293	-0.129968	0.601953	0.137795	87.365150	34.373653	101.792801	4.910737	0.000000	0.940567	0.000000	0.000000	0.000000	-0.826981	0.331497	-1.283385	0.000000	0.000000	4.000000	30.000000	0.000000
3083.041626	-0.129968	0.601953	0.137795	86.280899	31.309273	99.444275	4.885788	0.000000	1.062581	0.000000	0.000000	0.000000	-0.826981	0.331497	-1.283385	0.000000	0.000000	4.000000	30.000000	0.000000
3083.044959	-0.132763	0.602995	0.133751	86.280899	31.309273	99.444275	4.885788	0.000000	1.062581	0.000000	0.000000	0.000000	-0.838529	0.312482	-1.213469	0.000000	0.000000	4.000000	30.000000	0.000000
3083.048293	-0.132763	0.602995	0.133751	86.280899	31.309273	99.444275	4.885788	0.000000	1.062581	0.000000	0.000000	0.000000	-0.838529	0.312482	-1.213469	0.000000	0.000000	4.000000	30.000000	0.000000
3083.051626	-0.132763	0.602995	0.133751	85.041130	31.801823	100.487015	4.856418	0.000000	1.189623	0.000000	0.000000	0.000000	-0.838529	0.312482	-1.213469	0.000000	0.000000	4.000000	30.000000	0.000000
3083.054959	-0.135660	0.603999	0.129942	85.041130	31.801823	100.487015	4.856418	0.000000	1.189623	0.000000	0.000000	0.000000	-0.869105	0.301085	-1.142695	0.000000	0.000000	4.000000	30.000000	0.000000
3083.058293	-0.135660	0.603999	0.129942	85.041130	31.801823	100.487015	4.856418	0.000000	1.189623	0.000000	0.000000	0.000000	-0.869105	0.301085	-1.142695	0.000000	0.000000	4.000000	30.000000	0.000000
3083.061626	-0.135660	0.603999	0.129942	83.778244	32.669735	101.550011	4.821724	0.000000	1.323246	0.000000	0.000000	0.000000	-0.869105	0.301085	-1.142695	0.000000	0.000000	4.000000	30.000000	0.000000
3083.064959	-0.138600	0.604873	0.126350	83.778244	32.669735	101.550011	4.821724	0.000000	1.323246	0.000000	0.000000	0.000000	-0.881920	0.262333	-1.077455	0.000000	0.000000	4.000000	30.000000	0.000000
3083.068293	-0.138600	0.604873	0.126350	83.778244	32.669735	101.550011	4.821724	0.000000	1.323246	0.000000	0.000000	0.000000	-0.881920	0.262333	-1.077455	0.000000	0.000000	4.000000	30.000000	0.000000
3083.071626	-0.138600	0.604873	0.126350	82.657997	33.443489	102.372742	4.781830	0.000000	1.460857	0.000000	0.000000	0.000000	-0.881920	0.262333	-1.077455	0.000000	0.000000	4.000000	30.000000	0.000000
3083.074959	-0.141574	0.605540	0.122924	82.657997	33.443489	102.372742	4.781830	0.000000	1.460857	0.000000	0.000000	0.000000	-0.892104	0.200001	-1.027950	0.000000	0.000000	4.000000	30.000000	0.000000
3083.078293	-0.141574	0.605540	0.122924	82.657997	33.443489	102.372742	4.781830	0.000000	1.460857	0.000000	0.000000	0.000000	-0.892104	0.200001	-1.027950	0.000000	0.000000	4.000000	30.000000	0.000000
3083.081626	-0.141574	0.605540	0.122924	82.041992	35.846779	104.562943	4.736444	0.000000	1.601907	0.000000	0.000000	0.000000	-0.892104	0.200001	-1.027950	0.000000	0.000000	4.000000	30.000000	0.000000
3083.084959	-0.144497	0.606020	0.119543	82.041992	35.846779	104.562943	4.736444	0.000000	1.601907	0.000000	0.000000	0.000000	-0.876807	0.144102	-1.014196	0.000000	0.000000	4.000000	30.000000	0.000000
3083.088293	-0.144497	0.606020	0.119543	82.041992	35.846779	104.562943	4.736444	0.000000	1.601907	0.000000	0.000000	0.000000	-0.876807	0.144102	-1.014196	0.000000	0.000000	4.000000	30.000000	0.000000
3083.091626	-0.144497	0.606020	0.119543	81.870277	38.929466	106.689842	4.685912	0.000000	1.744200	0.000000	0.000000	0.000000	-0.876807	0.144102	-1.014196	0.000000	0.000000	4.000000	30.000000	0.000000
3083.094959	-0.147318	0.606257	0.116119	81.870277	38.929466	106.689842	4.685912	0.000000	1.744200	0.000000	0.000000	0.000000	-0.846343	0.071059	-1.027083	0.000000	0.000000	4.000000	30.000000	0.000000
3083.098293	-0.147318	0.606257	0.116119	81.870277	38.929466	106.689842	4.685912	0.000000	1.744200	0.000000	0.000000	0.000000	-0.846343	0.071059	-1.027083	0.000000	0.000000	4.000000	30.000000	0.000000
3083.101626	-0.147318	0.606257	0.116119	81.893196	41.073208	107.317047	4.630325	0.000000	1.886819	0.000000	0.000000	0.000000	-0.846343	0.071059	-1.027083	0.000000	0.000000	4.000000	30.000000	0.000000
3083.104959	-0.149882	0.606294	0.112723	81.893196	41.073208	107.317047	4.630325	0.000000	1.886819	0.000000	0.000000	0.000000	-0.769325	0.011076	-1.018763	0.000000	0.000000	4.000000	30.000000	0.000000
3083.108293	-0.149882	0.606294	0.112723	81.893196	41.073208	107.317047	4.630325	0.000000	1.886819	0.000000	0.000000	0.000000	-0.769325	0.011076	-1.018763	0.000000	0.000000	4.000000	30.000000	0.000000
3083.111626	-0.149882	0.606294	0.112723	82.031532	42.696686	107.448311	4.572322	0.000000	2.023332	0.000000	0.000000	0.000000	-0.769325	0.011076	-1.018763	0.000000	0.000000	4.000000	30.000000	0.000000
3083.114959	-0.152144	0.606094	0.109282	82.031532	42.696686	107.448311	4.572322	0.000000	2.023332	0.000000	0.000000	0.000000	-0.678535	-0.060014	-1.032533	0.000000	0.000000	4.000000	30.000000	0.000000
3083.118293	-0.152144	0.606094	0.109282	82.031532	42.696686	107.448311	4.572322	0.000000	2.023332	0.000000	0.000000	0.000000	-0.678535	-0.060014	-1.032533	0.000000	0.000000	4.000000	30.000000	0.000000
3083.121626	-0.152144	0.606094	0.109282	82.154625	44.024609	107.814896	4.512619	0.000000	2.153201	0.000000	0.000000	0.000000	-0.678535	-0.060014	-1.032533	0.000000	0.000000	4.000000	30.000000	0.000000
3083.124959	-0.154168	0.605812	0.105919	82.154625	44.024609	107.814896	4.512619	0.000000	2.153201	0.000000	0.000000	0.000000	-0.607208	-0.084544	-1.008679	0.000000	0.000000	4.000000	30.000000	0.000000
3083.128293	-0.154168	0.605812	0.105919	82.154625	44.024609	107.814896	4.512619	0.000000	2.153201	0.000000	0.000000	0.000000	-0.607208	-0.084544	-1.008679	0.000000	0.000000	4.000000	30.000000	0.000000
3083.131626	-0.154168	0.605812	0.105919	82.231506	44.966274	108.529617	4.451640	0.000000	2.276598	0.000000	0.000000	0.000000	-0.607208	-0.084544	-1.008679	0.000000	0.000000	4.000000	30.000000	0.000000
3083.134959	-0.156188	0.605584	0.102641	82.231506	44.966274	108.529617	4.451640	0.000000	2.276598	0.000000	0.000000	0.000000	-0.606025	-0.068354	-0.983657	0.000000	0.000000	4.000000	30.000000	0.000000
3083.138293	-0.156188	0.605584	0.102641	82.231506	44.966274	108.529617	4.451640	0.000000	2.276598	0.000000	0.000000	0.000000	-0.606025	-0.068354	-0.983657	0.000000	0.000000	4.000000	30.000000	0.000000
3083.141626	-0.156188	0.605584	0.102641	82.277672	45.824249	109.645248	4.385840	0.000000	2.400917	0.000000	0.000000	0.000000	-0.606025	-0.068354	-0.983657	0.000000	0.000000	4.000000	30.000000	0.000000
3083.144959	-0.158228	0.605397	0.099524	82.277672	45.824249	109.645248	4.385840	0.000000	2.400917	0.000000	0.000000	0.000000	-0.611986	-0.056024	-0.934886	0.000000	0.000000	4.000000	30.000000	0.000000
3083.148293	-0.158228	0.605397	0.099524	82.277672	45.824249	109.645248	4.385840	0.000000	2.400917	0.000000	0.000000	0.000000	-0.611986	-0.056024	-0.934886	0.000000	0.000000	4.000000	30.000000	0.000000
3083.151626	-0.158228	0.605397	0.099524	82.261322	46.498062	110.648636	4.315643	0.000000	2.524921	0.000000	0.000000	0.000000	-0.611986	-0.056024	-0.934886	0.000000	0.000000	4.000000	30.000000	0.000000
3083.154959	-0.160263	0.605201	0.096573	82.261322	46.498062	110.648636	4.315643	0.000000	2.524921	0.000000	0.000000	0.000000	-0.610410	-0.059016	-0.885317	0.000000	0.000000	4.000000	30.000000	0.000000
3083.158293	-0.160263	0.605201	0.096573	82.261322	46.498062	110.648636	4.315643	0.000000	2.524921	0.000000	0.000000	0.000000	-0.610410	-0.059016	-0.885317	0.000000	0.000000	4.000000	30.000000	0.000000
3083.161626	-0.160263	0.605201	0.096573	82.165535	46.898842	111.376625	4.241879	0.000000	2.646973	0.000000	0.000000	0.000000	-0.610410	-0.059016	-0.885317	0.000000	0.000000	4.000000	30.000000	0.000000
3083.164959	-0.162221	0.604932	0.093827	82.165535	46.898842	111.376625	4.241879	0.000000	2.646973	0.000000	0.000000	0.000000	-0.587596	-0.080483	-0.823872	0.000000	0.000000	4.000000	30.000000	0.000000
3083.168293	-0.162221	0.604932	0.093827	82.165535	46.898842	111.376625	4.241879	0.000000	2.646973	0.000000	0.000000	0.000000	-0.587596	-0.080483	-0.823872	0.000000	0.000000	4.000000	30.000000	0.000000
3083.171626	-0.162221	0.604932	0.093827	82.057419	47.278019	111.821693	4.167004	0.000000	2.763345	0.000000	0.000000	0.000000	-0.587596	-0.080483	-0.823872	0.000000	0.000000	4.000000	30.000000	0.000000
3083.174959	-0.164089	0.604544	0.091224	82.057419	47.278019	111.821693	4.167004	0.000000	2.763345	0.000000	0.000000	0.000000	-0.560435	-0.116490	-0.780851	0.000000	0.000000	4.000000	30.000000	0.000000
3083.178293	-0.164089	0.604544	0.091224	82.057419	47.278019	111.821693	4.167004	0.000000	2.763345	0.000000	0.000000	0.000000	-0.560435	-0.116490	-0.780851	0.000000	0.000000	4.000000	30.000000	0.000000
3083.181626	-0.164089	0.604544	0.091224	81.986809	47.774433	111.912148	4.091255	0.000000	2.874305	0.000000	0.000000	0.000000	-0.560435	-0.116490	-0.780851	0.000000	0.000000	4.000000	30.000000	0.000000
3083.184959	-0.165777	0.604051	0.088646	81.986809	47.774433	111.912148	4.091255	0.000000	2.874305	0.000000	0.000000	0.000000	-0.506329	-0.147997	-0.773409	0.000000	0.000000	4.000000	30.000000	0.000000
3083.188293	-0.165777	0.604051	0.088646	81.986809	47.774433	111.912148	4.091255	0.000000	2.874305	0.000000	0.000000	0.000000	-0.506329	-0.147997	-0.773409	0.000000	0.000000	4.000000	30.000000	0.000000
3083.191626	-0.165777	0.604051	0.088646	82.005493	48.271992	111.442574	4.015328	0.000000	2.979453	0.000000	0.000000	0.000000	-0.506329	-0.147997	-0.773409	0.000000	0.000000	4.000000	30.000000	0.000000
3083.194959	-0.167299	0.603392	0.086044	82.005493	48.271992	111.442574	4.015328	0.000000	2.979453	0.000000	0.000000	0.000000	-0.456660	-0.197490	-0.780525	0.000000	0.000000	4.000000	30.000000	0.000000
3083.198293	-0.167299	0.603392	0.086044	82.005493	48.271992	111.442574	4.015328	0.000000	2.979453	0.000000	0.000000	0.000000	-0.456660	-0.197490	-0.780525	0.000000	0.000000	4.000000	30.000000	0.000000
3083.201626	-0.167299	0.603392	0.086044	82.082718	48.503151	110.342171	3.938407	0.000000	3.080415	0.000000	0.000000	0.000000	-0.456660	-0.197490	-0.780525	0.000000	0.000000	4.000000	30.000000	0.000000
3083.204959	-0.168588	0.602572	0.083378	82.082718	48.503151	110.342171	3.938407	0.000000	3.080415	0.000000	0.000000	0.000000	-0.386490	-0.246230	-0.799882	0.000000	0.000000	4.000000	30.000000	0.000000
3083.208293	-0.168588	0.602572	0.083378	82.082718	48.503151	110.342171	3.938407	0.000000	3.080415	0.000000	0.000000	0.000000	-0.386490	-0.246230	-0.799882	0.000000	0.000000	4.000000	30.000000	0.000000
3083.211626	-0.168588	0.602572	0.083378	82.181839	48.040993	108.883118	3.861392	0.000000	3.176421	0.000000	0.000000	0.000000	-0.386490	-0.246230	-0.799882	0.000000	0.000000	4.000000	30.000000	0.000000
3083.214959	-0.169645	0.601641	0.080654	82.181839	48.040993	108.883118	3.861392	0.000000	3.176421	0.000000	0.000000	0.000000	-0.317205	-0.279276	-0.817274	0.000000	0.000000	4.000000	30.000000	0.000000
3083.218293	-0.169645	0.601641	0.080654	82.181839	48.040993	108.883118	3.861392	0.000000	3.176421	0.000000	0.000000	0.000000	-0.317205	-0.279276	-0.817274	0.000000	0.000000	4.000000	30.000000	0.000000
3083.221626	-0.169645	0.601641	0.080654	82.280624	46.821697	107.474831	3.784361	0.000000	3.267815	0.000000	0.000000	0.000000	-0.317205	-0.279276	-0.817274	0.000000	0.000000	4.000000	30.000000	0.000000
3083.224959	-0.170725	0.600741	0.077963	82.280624	46.821697	107.474831	3.784361	0.000000	3.267815	0.000000	0.000000	0.000000	-0.324140	-0.270066	-0.807321	0.000000	0.000000	4.000000	30.000000	0.000000
3083.228293	-0.170725	0.600741	0.077963	82.280624	46.821697	107.474831	3.784361	0.000000	3.267815	0.000000	0.000000	0.000000	-0.324140	-0.270066	-0.807321	0.000000	0.000000	4.000000	30.000000	0.000000
3083.231626	-0.170725	0.600741	0.077963	82.312424	45.326794	106.161064	3.703239	0.000000	3.359467	0.000000	0.000000	0.000000	-0.324140	-0.270066	-0.807321	0.000000	0.000000	4.000000	30.000000	0.000000
3083.234959	-0.171990	0.599899	0.075372	82.312424	45.326794	106.161064	3.703239	0.000000	3.359467	0.000000	0.000000	0.000000	-0.379431	-0.252323	-0.777361	0.000000	0.000000	4.000000	30.000000	0.000000
3083.238293	-0.171990	0.599899	0.075372	82.312424	45.326794	106.161064	3.703239	0.000000	3.359467	0.000000	0.000000	0.000000	-0.379431	-0.252323	-0.777361	0.000000	0.000000	4.000000	30.000000	0.000000
3083.241626	-0.171990	0.599899	0.075372	82.264015	44.031204	105.122528	3.615708	0.000000	3.453499	0.000000	0.000000	0.000000	-0.379431	-0.252323	-0.777361	0.000000	0.000000	4.000000	30.000000	0.000000
3083.244959	-0.173391	0.599087	0.072904	82.264015	44.031204	105.122528	3.615708	0.000000	3.453499	0.000000	0.000000	0.000000	-0.420310	-0.243730	-0.740288	0.000000	0.000000	4.000000	30.000000	0.000000
3083.248293	-0.173391	0.599087	0.072904	82.264015	44.031204	105.122528	3.615708	0.000000	3.453499	0.000000	0.000000	0.000000	-0.420310	-0.243730	-0.740288	0.000000	0.000000	4.000000	30.000000	0.000000
3083.251626	-0.173391	0.599087	0.072904	82.231964	43.000042	104.348473	3.523737	0.000000	3.547292	0.000000	0.000000	0.000000	-0.420310	-0.243730	-0.740288	0.000000	0.000000	4.000000	30.000000	0.000000
3083.254959	-0.174875	0.598203	0.070562	82.231964	43.000042	104.348473	3.523737	0.000000	3.547292	0.000000	0.000000	0.000000	-0.445005	-0.265290	-0.702434	0.000000	0.000000	4.000000	30.000000	0.000000
3083.258293	-0.174875	0.598203	0.070562	82.231964	43.000042	104.348473	3.523737	0.000000	3.547292	0.000000	0.000000	0.000000	-0.445005	-0.265290	-0.702434	0.000000	0.000000	4.000000	30.000000	0.000000
3083.261626	-0.174875	0.598203	0.070562	82.170349	42.391674	104.035217	3.429200	0.000000	3.638762	0.000000	0.000000	0.000000	-0.445005	-0.265290	-0.702434	0.000000	0.000000	4.000000	30.000000	0.000000
3083.264959	-0.176428	0.597338	0.068391	82.170349	42.391674	104.035217	3.429200	0.000000	3.638762	0.000000	0.000000	0.000000	-0.466145	-0.259554	-0.651523	0.000000	0.000000	4.000000	30.000000	0.000000
3083.268293	-0.176428	0.597338	0.068391	82.170349	42.391674	104.035217	3.429200	0.000000	3.638762	0.000000	0.000000	0.000000	-0.466145	-0.259554	-0.651523	0.000000	0.000000	4.000000	30.000000	0.000000
3083.271626	-0.176428	0.597338	0.068391	82.052460	42.376167	104.371872	3.334175	0.000000	3.726027	0.000000	0.000000	0.000000	-0.466145	-0.259554	-0.651523	0.000000	0.000000	4.000000	30.000000	0.000000
3083.274959	-0.177993	0.596402	0.066370	82.052460	42.376167	104.371872	3.334175	0.000000	3.726027	0.000000	0.000000	0.000000	-0.469368	-0.280724	-0.606226	0.000000	0.000000	4.000000	30.000000	0.000000
3083.278293	-0.177993	0.596402	0.066370	82.052460	42.376167	104.371872	3.334175	0.000000	3.726027	0.000000	0.000000	0.000000	-0.469368	-0.280724	-0.606226	0.000000	0.000000	4.000000	30.000000	0.000000
3083.281626	-0.177993	0.596402	0.066370	81.834610	43.116714	105.532387	3.240394	0.000000	3.807867	0.000000	0.000000	0.000000	-0.469368	-0.280724	-0.606226	0.000000	0.000000	4.000000	30.000000	0.000000
3083.284959	-0.179496	0.595457	0.064446	81.834610	43.116714	105.532387	3.240394	0.000000	3.807867	0.000000	0.000000	0.000000	-0.450956	-0.283397	-0.577311	0.000000	0.000000	4.000000	30.000000	0.000000
3083.288293	-0.179496	0.595457	0.064446	81.834610	43.116714	105.532387	3.240394	0.000000	3.807867	0.000000	0.000000	0.000000	-0.450956	-0.283397	-0.577311	0.000000	0.000000	4.000000	30.000000	0.000000
3083.291626	-0.179496	0.595457	0.064446	81.520203	44.421982	107.122879	3.148693	0.000000	3.884036	0.000000	0.000000	0.000000	-0.450956	-0.283397	-0.577311	0.000000	0.000000	4.000000	30.000000	0.000000
3083.294959	-0.180967	0.594474	0.062617	81.520203	44.421982	107.122879	3.148693	0.000000	3.884036	0.000000	0.000000	0.000000	-0.441211	-0.295051	-0.548644	0.000000	0.000000	4.000000	30.000000	0.000000
3083.298293	-0.180967	0.594474	0.062617	81.520203	44.421982	107.122879	3.148693	0.000000	3.884036	0.000000	0.000000	0.000000	-0.441211	-0.295051	-0.548644	0.000000	0.000000	4.000000	30.000000	0.000000
3083.301626	-0.180967	0.594474	0.062617	81.174706	46.084763	108.688644	3.058812	0.000000	3.955208	0.000000	0.000000	0.000000	-0.441211	-0.295051	-0.548644	0.000000	0.000000	4.000000	30.000000	0.000000
3083.304959	-0.182231	0.593463	0.060857	81.174706	46.084763	108.688644	3.058812	0.000000	3.955208	0.000000	0.000000	0.000000	-0.379309	-0.303322	-0.527977	0.000000	0.000000	4.000000	30.000000	0.000000
3083.308293	-0.182231	0.593463	0.060857	81.174706	46.084763	108.688644	3.058812	0.000000	3.955208	0.000000	0.000000	0.000000	-0.379309	-0.303322	-0.527977	0.000000	0.000000	4.000000	30.000000	0.000000
3083.311626	-0.182231	0.593463	0.060857	80.856728	47.821274	110.134506	2.974397	0.000000	4.019075	0.000000	0.000000	0.000000	-0.379309	-0.303322	-0.527977	0.000000	0.000000	4.000000	30.000000	0.000000
3083.314959	-0.183295	0.592346	0.059100	80.856728	47.821274	110.134506	2.974397	0.000000	4.019075	0.000000	0.000000	0.000000	-0.319166	-0.335101	-0.526923	0.000000	0.000000	4.000000	30.000000	0.000000
3083.318293	-0.183295	0.592346	0.059100	80.856728	47.821274	110.134506	2.974397	0.000000	4.019075	0.000000	0.000000	0.000000	-0.319166	-0.335101	-0.526923	0.000000	0.000000	4.000000	30.000000	0.000000
3083.321626	-0.183295	0.592346	0.059100	80.678139	49.358326	111.300133	2.893338	0.000000	4.077818	0.000000	0.000000	0.000000	-0.319166	-0.335101	-0.526923	0.000000	0.000000	4.000000	30.000000	0.000000
3083.324959	-0.184139	0.591124	0.057290	80.678139	49.358326	111.300133	2.893338	0.000000	4.077818	0.000000	0.000000	0.000000	-0.253140	-0.366398	-0.543011	0.000000	0.000000	4.000000	30.000000	0.000000
3083.328293	-0.184139	0.591124	0.057290	80.678139	49.358326	111.300133	2.893338	0.000000	4.077818	0.000000	0.000000	0.000000	-0.253140	-0.366398	-0.543011	0.000000	0.000000	4.000000	30.000000	0.000000
3083.331626	-0.184139	0.591124	0.057290	80.727486	50.657150	112.259109	2.814101	0.000000	4.132896	0.000000	0.000000	0.000000	-0.253140	-0.366398	-0.543011	0.000000	0.000000	4.000000	30.000000	0.000000
3083.334959	-0.184761	0.589781	0.055346	80.727486	50.657150	112.259109	2.814101	0.000000	4.132896	0.000000	0.000000	0.000000	-0.186761	-0.402950	-0.583399	0.000000	0.000000	4.000000	30.000000	0.000000
3083.338293	-0.184761	0.589781	0.055346	80.727486	50.657150	112.259109	2.814101	0.000000	4.132896	0.000000	0.000000	0.000000	-0.186761	-0.402950	-0.583399	0.000000	0.000000	4.000000	30.000000	0.000000
3083.341626	-0.184761	0.589781	0.055346	80.859734	51.926826	113.487343	2.733644	0.000000	4.186549	0.000000	0.000000	0.000000	-0.186761	-0.402950	-0.583399	0.000000	0.000000	4.000000	30.000000	0.000000
3083.344959	-0.185331	0.588414	0.053353	80.859734	51.926826	113.487343	2.733644	0.000000	4.186549	0.000000	0.000000	0.000000	-0.170891	-0.410149	-0.597938	0.000000	0.000000	4.000000	30.000000	0.000000
3083.348293	-0.185331	0.588414	0.053353	80.859734	51.926826	113.487343	2.733644	0.000000	4.186549	0.000000	0.000000	0.000000	-0.170891	-0.410149	-0.597938	0.000000	0.000000	4.000000	30.000000	0.000000
3083.351626	-0.185331	0.588414	0.053353	80.950996	53.279728	114.987450	2.650734	0.000000	4.239530	0.000000	0.000000	0.000000	-0.170891	-0.410149	-0.597938	0.000000	0.000000	4.000000	30.000000	0.000000
3083.354959	-0.185990	0.587053	0.051251	80.950996	53.279728	114.987450	2.650734	0.000000	4.239530	0.000000	0.000000	0.000000	-0.197670	-0.408365	-0.630434	0.000000	0.000000	4.000000	30.000000	0.000000
3083.358293	-0.185990	0.587053	0.051251	80.950996	53.279728	114.987450	2.650734	0.000000	4.239530	0.000000	0.000000	0.000000	-0.197670	-0.408365	-0.630434	0.000000	0.000000	4.000000	30.000000	0.000000
3083.361626	-0.185990	0.587053	0.051251	81.003044	54.674213	116.573914	2.559878	0.000000	4.295001	0.000000	0.000000	0.000000	-0.197670	-0.408365	-0.630434	0.000000	0.000000	4.000000	30.000000	0.000000
3083.364959	-0.186845	0.585676	0.049115	81.003044	54.674213	116.573914	2.559878	0.000000	4.295001	0.000000	0.000000	0.000000	-0.256572	-0.412947	-0.640926	0.000000	0.000000	4.000000	30.000000	0.000000
3083.368293	-0.186845	0.585676	0.049115	81.003044	54.674213	116.573914	2.559878	0.000000	4.295001	0.000000	0.000000	0.000000	-0.256572	-0.412947	-0.640926	0.000000	0.000000	4.000000	30.000000	0.000000
3083.371626	-0.186845	0.585676	0.049115	80.957909	56.137714	118.315926	2.455738	0.000000	4.342261	0.000000	0.000000	0.000000	-0.256572	-0.412947	-0.640926	0.000000	0.000000	4.000000	30.000000	0.000000
3083.374959	-0.187695	0.584295	0.046992	80.957909	56.137714	118.315926	2.455738	0.000000	4.342261	0.000000	0.000000	0.000000	-0.255021	-0.414399	-0.636732	0.000000	0.000000	4.000000	30.000000	0.000000
3083.378293	-0.187695	0.584295	0.046992	80.957909	56.137714	118.315926	2.455738	0.000000	4.342261	0.000000	0.000000	0.000000	-0.255021	-0.414399	-0.636732	0.000000	0.000000	4.000000	30.000000	0.000000
3083.381626	-0.187695	0.584295	0.046992	80.727676	57.658360	120.232452	2.349616	0.000000	4.384765	0.000000	0.000000	0.000000	-0.255021	-0.414399	-0.636732	0.000000	0.000000	4.000000	30.000000	0.000000
3083.384959	-0.188596	0.582899	0.044887	80.727676	57.658360	120.232452	2.349616	0.000000	4.384765	0.000000	0.000000	0.000000	-0.270219	-0.418870	-0.631477	0.000000	0.000000	4.000000	30.000000	0.000000
3083.388293	-0.188596	0.582899	0.044887	80.727676	57.658360	120.232452	2.349616	0.000000	4.384765	0.000000	0.000000	0.000000	-0.270219	-0.418870	-0.631477	0.000000	0.000000	4.000000	30.000000	0.000000
3083.391626	-0.188596	0.582899	0.044887	80.317978	59.112404	122.032303	2.244370	0.000000	4.429801	0.000000	0.000000	0.000000	-0.270219	-0.418870	-0.631477	0.000000	0.000000	4.000000	30.000000	0.000000
3083.394959	-0.189442	0.581497	0.042881	80.317978	59.112404	122.032303	2.244370	0.000000	4.429801	0.000000	0.000000	0.000000	-0.253880	-0.420573	-0.601890	0.000000	0.000000	4.000000	30.000000	0.000000
3083.398293	-0.189442	0.581497	0.042881	80.317978	59.112404	122.032303	2.244370	0.000000	4.429801	0.000000	0.000000	0.000000	-0.253880	-0.420573	-0.601890	0.000000	0.000000	4.000000	30.000000	0.000000
3083.401626	-0.189442	0.581497	0.042881	79.703575	60.428837	123.493263	2.144055	0.000000	4.472115	0.000000	0.000000	0.000000	-0.253880	-0.420573	-0.601890	0.000000	0.000000	4.000000	30.000000	0.000000
3083.404959	-0.190119	0.580090	0.040952	79.703575	60.428837	123.493263	2.144055	0.000000	4.472115	0.000000	0.000000	0.000000	-0.203018	-0.422006	-0.578664	0.000000	0.000000	4.000000	30.000000	0.000000
3083.408293	-0.190119	0.580090	0.040952	79.703575	60.428837	123.493263	2.144055	0.000000	4.472115	0.000000	0.000000	0.000000	-0.203018	-0.422006	-0.578664	0.000000	0.000000	4.000000	30.000000	0.000000
3083.411626	-0.190119	0.580090	0.040952	78.946915	61.495609	124.576775	2.047611	0.000000	4.505950	0.000000	0.000000	0.000000	-0.203018	-0.422006	-0.578664	0.000000	0.000000	4.000000	30.000000	0.000000
3083.414959	-0.190642	0.578688	0.039138	78.946915	61.495609	124.576775	2.047611	0.000000	4.505950	0.000000	0.000000	0.000000	-0.156978	-0.420690	-0.544275	0.000000	0.000000	4.000000	30.000000	0.000000
3083.418293	-0.190642	0.578688	0.039138	78.946915	61.495609	124.576775	2.047611	0.000000	4.505950	0.000000	0.000000	0.000000	-0.156978	-0.420690	-0.544275	0.000000	0.000000	4.000000	30.000000	0.000000
3083.421626	-0.190642	0.578688	0.039138	78.220329	62.126980	125.341866	1.956898	0.000000	4.532114	0.000000	0.000000	0.000000	-0.156978	-0.420690	-0.544275	0.000000	0.000000	4.000000	30.000000	0.000000
3083.424959	-0.190907	0.577282	0.037372	78.220329	62.126980	125.341866	1.956898	0.000000	4.532114	0.000000	0.000000	0.000000	-0.079543	-0.421704	-0.529849	0.000000	0.000000	4.000000	30.000000	0.000000
3083.428293	-0.190907	0.577282	0.037372	78.220329	62.126980	125.341866	1.956898	0.000000	4.532114	0.000000	0.000000	0.000000	-0.079543	-0.421704	-0.529849	0.000000	0.000000	4.000000	30.000000	0.000000
3083.431626	-0.190907	0.577282	0.037372	77.767792	61.768475	125.240974	1.868590	0.000000	4.545370	0.000000	0.000000	0.000000	-0.079543	-0.421704	-0.529849	0.000000	0.000000	4.000000	30.000000	0.000000
3083.434959	-0.190975	0.575911	0.035666	77.767792	61.768475	125.240974	1.868590	0.000000	4.545370	0.000000	0.000000	0.000000	-0.020372	-0.411409	-0.511615	0.000000	0.000000	4.000000	30.000000	0.000000
3083.438293	-0.190975	0.575911	0.035666	77.767792	61.768475	125.240974	1.868590	0.000000	4.545370	0.000000	0.000000	0.000000	-0.020372	-0.411409	-0.511615	0.000000	0.000000	4.000000	30.000000	0.000000
3083.441626	-0.190975	0.575911	0.035666	77.648224	60.050396	123.813202	1.783321	0.000000	4.548765	0.000000	0.000000	0.000000	-0.020372	-0.411409	-0.511615	0.000000	0.000000	4.000000	30.000000	0.000000
3083.444959	-0.190903	0.574639	0.034096	77.648224	60.050396	123.813202	1.783321	0.000000	4.548765	0.000000	0.000000	0.000000	0.021574	-0.381604	-0.471181	0.000000	0.000000	4.000000	30.000000	0.000000
3083.448293	-0.190903	0.574639	0.034096	77.648224	60.050396	123.813202	1.783321	0.000000	4.548765	0.000000	0.000000	0.000000	0.021574	-0.381604	-0.471181	0.000000	0.000000	4.000000	30.000000	0.000000
3083.451626	-0.190903	0.574639	0.034096	77.702873	57.350994	121.234207	1.704791	0.000000	4.545170	0.000000	0.000000	0.000000	0.021574	-0.381604	-0.471181	0.000000	0.000000	4.000000	30.000000	0.000000
3083.454959	-0.190485	0.573465	0.032742	77.702873	57.350994	121.234207	1.704791	0.000000	4.545170	0.000000	0.000000	0.000000	0.125651	-0.352091	-0.406036	0.000000	0.000000	4.000000	30.000000	0.000000
3083.458293	-0.190485	0.573465	0.032742	77.702873	57.350994	121.234207	1.704791	0.000000	4.545170	0.000000	0.000000	0.000000	0.125651	-0.352091	-0.406036	0.000000	0.000000	4.000000	30.000000	0.000000
3083.461626	-0.190485	0.573465	0.032742	77.719856	54.269123	118.234787	1.637118	0.000000	4.524228	0.000000	0.000000	0.000000	0.125651	-0.352091	-0.406036	0.000000	0.000000	4.000000	30.000000	0.000000
3083.464959	-0.189659	0.572409	0.031581	77.719856	54.269123	118.234787	1.637118	0.000000	4.524228	0.000000	0.000000	0.000000	0.247557	-0.316907	-0.348287	0.000000	0.000000	4.000000	30.000000	0.000000
3083.468293	-0.189659	0.572409	0.031581	77.719856	54.269123	118.234787	1.637118	0.000000	4.524228	0.000000	0.000000	0.000000	0.247557	-0.316907	-0.348287	0.000000	0.000000	4.000000	30.000000	0.000000
3083.471626	-0.189659	0.572409	0.031581	77.708679	51.181286	115.181541	1.579070	0.000000	4.482968	0.000000	0.000000	0.000000	0.247557	-0.316907	-0.348287	0.000000	0.000000	4.000000	30.000000	0.000000
3083.474959	-0.188572	0.571440	0.030564	77.708679	51.181286	115.181541	1.579070	0.000000	4.482968	0.000000	0.000000	0.000000	0.326141	-0.290528	-0.305259	0.000000	0.000000	4.000000	30.000000	0.000000
3083.478293	-0.188572	0.571440	0.030564	77.708679	51.181286	115.181541	1.579070	0.000000	4.482968	0.000000	0.000000	0.000000	0.326141	-0.290528	-0.305259	0.000000	0.000000	4.000000	30.000000	0.000000
3083.481626	-0.188572	0.571440	0.030564	77.738655	48.107979	112.045578	1.528194	0.000000	4.428611	0.000000	0.000000	0.000000	0.326141	-0.290528	-0.305259	0.000000	0.000000	4.000000	30.000000	0.000000
3083.484959	-0.187352	0.570522	0.029604	77.738655	48.107979	112.045578	1.528194	0.000000	4.428611	0.000000	0.000000	0.000000	0.366163	-0.275510	-0.287936	0.000000	0.000000	4.000000	30.000000	0.000000
3083.488293	-0.187352	0.570522	0.029604	77.738655	48.107979	112.045578	1.528194	0.000000	4.428611	0.000000	0.000000	0.000000	0.366163	-0.275510	-0.287936	0.000000	0.000000	4.000000	30.000000	0.000000
3083.491626	-0.187352	0.570522	0.029604	77.825897	44.951389	108.706879	1.480205	0.000000	4.367584	0.000000	0.000000	0.000000	0.366163	-0.275510	-0.287936	0.000000	0.000000	4.000000	30.000000	0.000000
3083.494959	-0.185996	0.569682	0.028696	77.825897	44.951389	108.706879	1.480205	0.000000	4.367584	0.000000	0.000000	0.000000	0.406573	-0.252093	-0.272547	0.000000	0.000000	4.000000	30.000000	0.000000
3083.498293	-0.185996	0.569682	0.028696	77.825897	44.951389	108.706879	1.480205	0.000000	4.367584	0.000000	0.000000	0.000000	0.406573	-0.252093	-0.272547	0.000000	0.000000	4.000000	30.000000	0.000000
3083.501626	-0.185996	0.569682	0.028696	77.948196	41.672283	105.134163	1.434780	0.000000	4.299821	0.000000	0.000000	0.000000	0.406573	-0.252093	-0.272547	0.000000	0.000000	4.000000	30.000000	0.000000
3083.504959	-0.184443	0.568864	0.027808	77.948196	41.672283	105.134163	1.434780	0.000000	4.299821	0.000000	0.000000	0.000000	0.465898	-0.245436	-0.266279	0.000000	0.000000	4.000000	30.000000	0.000000
3083.508293	-0.184443	0.568864	0.027808	77.948196	41.672283	105.134163	1.434780	0.000000	4.299821	0.000000	0.000000	0.000000	0.465898	-0.245436	-0.266279	0.000000	0.000000	4.000000	30.000000	0.000000
3083.511626	-0.184443	0.568864	0.027808	78.101456	38.041126	101.084190	1.390400	0.000000	4.222171	0.000000	0.000000	0.000000	0.465898	-0.245436	-0.266279	0.000000	0.000000	4.000000	30.000000	0.000000
3083.514959	-0.182715	0.568096	0.026925	78.101456	38.041126	101.084190	1.390400	0.000000	4.222171	0.000000	0.000000	0.000000	0.518580	-0.230361	-0.264890	0.000000	0.000000	4.000000	30.000000	0.000000
3083.518293	-0.182715	0.568096	0.026925	78.101456	38.041126	101.084190	1.390400	0.000000	4.222171	0.000000	0.000000	0.000000	0.518580	-0.230361	-0.264890	0.000000	0.000000	4.000000	30.000000	0.000000
3083.521626	-0.182715	0.568096	0.026925	78.246460	33.585411	96.083305	1.346252	0.000000	4.135742	0.000000	0.000000	0.000000	0.518580	-0.230361	-0.264890	0.000000	0.000000	4.000000	30.000000	0.000000
3083.524959	-0.180898	0.567359	0.025995	78.246460	33.585411	96.083305	1.346252	0.000000	4.135742	0.000000	0.000000	0.000000	0.545130	-0.220893	-0.279101	0.000000	0.000000	4.000000	30.000000	0.000000
3083.528293	-0.180898	0.567359	0.025995	78.246460	33.585411	96.083305	1.346252	0.000000	4.135742	0.000000	0.000000	0.000000	0.545130	-0.220893	-0.279101	0.000000	0.000000	4.000000	30.000000	0.000000
3083.531626	-0.180898	0.567359	0.025995	78.290222	28.085772	90.206757	1.299735	0.000000	4.044887	0.000000	0.000000	0.000000	0.545130	-0.220893	-0.279101	0.000000	0.000000	4.000000	30.000000	0.000000
3083.534959	-0.179004	0.566618	0.024976	78.290222	28.085772	90.206757	1.299735	0.000000	4.044887	0.000000	0.000000	0.000000	0.568078	-0.222514	-0.305740	0.000000	0.000000	4.000000	30.000000	0.000000
3083.538293	-0.179004	0.566618	0.024976	78.290222	28.085772	90.206757	1.299735	0.000000	4.044887	0.000000	0.000000	0.000000	0.568078	-0.222514	-0.305740	0.000000	0.000000	4.000000	30.000000	0.000000
3083.541626	-0.179004	0.566618	0.024976	78.114304	21.921597	84.080414	1.248778	0.000000	3.950207	0.000000	0.000000	0.000000	0.568078	-0.222514	-0.305740	0.000000	0.000000	4.000000	30.000000	0.000000
3083.544959	-0.177183	0.565906	0.023916	78.114304	21.921597	84.080414	1.248778	0.000000	3.950207	0.000000	0.000000	0.000000	0.546413	-0.213536	-0.318015	0.000000	0.000000	4.000000	30.000000	0.000000
3083.548293	-0.177183	0.565906	0.023916	78.114304	21.921597	84.080414	1.248778	0.000000	3.950207	0.000000	0.000000	0.000000	0.546413	-0.213536	-0.318015	0.000000	0.000000	4.000000	30.000000	0.000000
3083.551626	-0.177183	0.565906	0.023916	77.699844	16.132605	78.924026	1.195776	0.000000	3.859138	0.000000	0.000000	0.000000	0.546413	-0.213536	-0.318015	0.000000	0.000000	4.000000	30.000000	0.000000
3083.554959	-0.175458	0.565298	0.022812	77.699844	16.132605	78.924026	1.195776	0.000000	3.859138	0.000000	0.000000	0.000000	0.517463	-0.182442	-0.331026	0.000000	0.000000	4.000000	30.000000	0.000000
3083.558293	-0.175458	0.565298	0.022812	77.699844	16.132605	78.924026	1.195776	0.000000	3.859138	0.000000	0.000000	0.000000	0.517463	-0.182442	-0.331026	0.000000	0.000000	4.000000	30.000000	0.000000
3083.561626	-0.175458	0.565298	0.022812	77.065094	11.286401	75.136528	1.140605	0.000000	3.772894	0.000000	0.000000	0.000000	0.517463	-0.182442	-0.331026	0.000000	0.000000	4.000000	30.000000	0.000000
3083.564959	-0.173786	0.564735	0.021762	77.065094	11.286401	75.136528	1.140605	0.000000	3.772894	0.000000	0.000000	0.000000	0.501428	-0.168693	-0.315044	0.000000	0.000000	4.000000	30.000000	0.000000
3083.568293	-0.173786	0.564735	0.021762	77.065094	11.286401	75.136528	1.140605	0.000000	3.772894	0.000000	0.000000	0.000000	0.501428	-0.168693	-0.315044	0.000000	0.000000	4.000000	30.000000	0.000000
3083.571626	-0.173786	0.564735	0.021762	76.276802	7.543730	72.068634	1.088098	0.000000	3.689322	0.000000	0.000000	0.000000	0.501428	-0.168693	-0.315044	0.000000	0.000000	4.000000	30.000000	0.000000
3083.574959	-0.172106	0.564237	0.020807	76.276802	7.543730	72.068634	1.088098	0.000000	3.689322	0.000000	0.000000	0.000000	0.504202	-0.149579	-0.286587	0.000000	0.000000	4.000000	30.000000	0.000000
3083.578293	-0.172106	0.564237	0.020807	76.276802	7.543730	72.068634	1.088098	0.000000	3.689322	0.000000	0.000000	0.000000	0.504202	-0.149579	-0.286587	0.000000	0.000000	4.000000	30.000000	0.000000
3083.581626	-0.172106	0.564237	0.020807	75.414291	4.696542	69.343536	1.040333	0.000000	3.605289	0.000000	0.000000	0.000000	0.504202	-0.149579	-0.286587	0.000000	0.000000	4.000000	30.000000	0.000000
3083.584959	-0.170504	0.563757	0.019836	75.414291	4.696542	69.343536	1.040333	0.000000	3.605289	0.000000	0.000000	0.000000	0.480597	-0.143996	-0.291294	0.000000	0.000000	4.000000	30.000000	0.000000
3083.588293	-0.170504	0.563757	0.019836	75.414291	4.696542	69.343536	1.040333	0.000000	3.605289	0.000000	0.000000	0.000000	0.480597	-0.143996	-0.291294	0.000000	0.000000	4.000000	30.000000	0.000000
3083.591626	-0.170504	0.563757	0.019836	74.515083	2.501529	67.119286	0.991784	0.000000	3.525189	0.000000	0.000000	0.000000	0.480597	-0.143996	-0.291294	0.000000	0.000000	4.000000	30.000000	0.000000
3083.594959	-0.168988	0.563286	0.018872	74.515083	2.501529	67.119286	0.991784	0.000000	3.525189	0.000000	0.000000	0.000000	0.454801	-0.141263	-0.289220	0.000000	0.000000	4.000000	30.000000	0.000000
3083.598293	-0.168988	0.563286	0.018872	74.515083	2.501529	67.119286	0.991784	0.000000	3.525189	0.000000	0.000000	0.000000	0.454801	-0.141263	-0.289220	0.000000	0.000000	4.000000	30.000000	0.000000
3083.601626	-0.168988	0.563286	0.018872	73.725052	0.870030	65.691116	0.943581	0.000000	3.449389	0.000000	0.000000	0.000000	0.454801	-0.141263	-0.289220	0.000000	0.000000	4.000000	30.000000	0.000000
3083.604959	-0.167617	0.562833	0.017870	73.725052	0.870030	65.691116	0.943581	0.000000	3.449389	0.000000	0.000000	0.000000	0.411201	-0.135736	-0.300562	0.000000	0.000000	4.000000	30.000000	0.000000
3083.608293	-0.167617	0.562833	0.017870	73.725052	0.870030	65.691116	0.943581	0.000000	3.449389	0.000000	0.000000	0.000000	0.411201	-0.135736	-0.300562	0.000000	0.000000	4.000000	30.000000	0.000000
3083.611626	-0.167617	0.562833	0.017870	73.451759	0.316221	65.513489	0.893487	0.000000	3.380856	0.000000	0.000000	0.000000	0.411201	-0.135736	-0.300562	0.000000	0.000000	4.000000	30.000000	0.000000
3083.614959	-0.166230	0.562312	0.016661	73.451759	0.316221	65.513489	0.893487	0.000000	3.380856	0.000000	0.000000	0.000000	0.416103	-0.156517	-0.362600	0.000000	0.000000	4.000000	30.000000	0.000000
3083.618293	-0.166230	0.562312	0.016661	73.451759	0.316221	65.513489	0.893487	0.000000	3.380856	0.000000	0.000000	0.000000	0.416103	-0.156517	-0.362600	0.000000	0.000000	4.000000	30.000000	0.000000
3083.621626	-0.166230	0.562312	0.016661	73.585587	0.548771	65.666351	0.833054	0.000000	3.311505	0.000000	0.000000	0.000000	0.416103	-0.156517	-0.362600	0.000000	0.000000	4.000000	30.000000	0.000000
3083.624959	-0.164822	0.561775	0.015302	73.585587	0.548771	65.666351	0.833054	0.000000	3.311505	0.000000	0.000000	0.000000	0.422478	-0.161134	-0.407768	0.000000	0.000000	4.000000	30.000000	0.000000
3083.628293	-0.164822	0.561775	0.015302	73.585587	0.548771	65.666351	0.833054	0.000000	3.311505	0.000000	0.000000	0.000000	0.422478	-0.161134	-0.407768	0.000000	0.000000	4.000000	30.000000	0.000000
3083.631626	-0.164822	0.561775	0.015302	73.729271	0.833677	65.857231	0.765093	0.000000	3.241092	0.000000	0.000000	0.000000	0.422478	-0.161134	-0.407768	0.000000	0.000000	4.000000	30.000000	0.000000
3083.634959	-0.163369	0.561293	0.013941	73.729271	0.833677	65.857231	0.765093	0.000000	3.241092	0.000000	0.000000	0.000000	0.435735	-0.144603	-0.408285	0.000000	0.000000	4.000000	30.000000	0.000000
3083.638293	-0.163369	0.561293	0.013941	73.729271	0.833677	65.857231	0.765093	0.000000	3.241092	0.000000	0.000000	0.000000	0.435735	-0.144603	-0.408285	0.000000	0.000000	4.000000	30.000000	0.000000
3083.641626	-0.163369	0.561293	0.013941	73.863930	1.107968	66.047722	0.697045	0.000000	3.168469	0.000000	0.000000	0.000000	0.435735	-0.144603	-0.408285	0.000000	0.000000	4.000000	30.000000	0.000000
3083.644959	-0.161987	0.560838	0.012545	73.863930	1.107968	66.047722	0.697045	0.000000	3.168469	0.000000	0.000000	0.000000	0.414845	-0.136428	-0.418806	0.000000	0.000000	4.000000	30.000000	0.000000
3083.648293	-0.161987	0.560838	0.012545	73.863930	1.107968	66.047722	0.697045	0.000000	3.168469	0.000000	0.000000	0.000000	0.414845	-0.136428	-0.418806	0.000000	0.000000	4.000000	30.000000	0.000000
3083.651626	-0.161987	0.560838	0.012545	73.988533	1.362322	66.256531	0.627244	0.000000	3.099329	0.000000	0.000000	0.000000	0.414845	-0.136428	-0.418806	0.000000	0.000000	4.000000	30.000000	0.000000
3083.654959	-0.160785	0.560481	0.011150	73.988533	1.362322	66.256531	0.627244	0.000000	3.099329	0.000000	0.000000	0.000000	0.360590	-0.106963	-0.418361	0.000000	0.000000	4.000000	30.000000	0.000000
3083.658293	-0.160785	0.560481	0.011150	73.988533	1.362322	66.256531	0.627244	0.000000	3.099329	0.000000	0.000000	0.000000	0.360590	-0.106963	-0.418361	0.000000	0.000000	4.000000	30.000000	0.000000
3083.661626	-0.160785	0.560481	0.011150	74.096664	1.635239	66.529198	0.557517	0.000000	3.039230	0.000000	0.000000	0.000000	0.360590	-0.106963	-0.418361	0.000000	0.000000	4.000000	30.000000	0.000000
3083.664959	-0.159780	0.560177	0.009740	74.096664	1.635239	66.529198	0.557517	0.000000	3.039230	0.000000	0.000000	0.000000	0.301271	-0.091183	-0.423042	0.000000	0.000000	4.000000	30.000000	0.000000
3083.668293	-0.159780	0.560177	0.009740	74.096664	1.635239	66.529198	0.557517	0.000000	3.039230	0.000000	0.000000	0.000000	0.301271	-0.091183	-0.423042	0.000000	0.000000	4.000000	30.000000	0.000000
3083.671626	-0.159780	0.560177	0.009740	74.177155	1.981297	66.924660	0.487010	0.000000	2.989018	0.000000	0.000000	0.000000	0.301271	-0.091183	-0.423042	0.000000	0.000000	4.000000	30.000000	0.000000
3083.674959	-0.158893	0.559917	0.008300	74.177155	1.981297	66.924660	0.487010	0.000000	2.989018	0.000000	0.000000	0.000000	0.266305	-0.078045	-0.432072	0.000000	0.000000	4.000000	30.000000	0.000000
3083.678293	-0.158893	0.559917	0.008300	74.177155	1.981297	66.924660	0.487010	0.000000	2.989018	0.000000	0.000000	0.000000	0.266305	-0.078045	-0.432072	0.000000	0.000000	4.000000	30.000000	0.000000
3083.681626	-0.158893	0.559917	0.008300	74.232307	2.429556	67.486870	0.414999	0.000000	2.944634	0.000000	0.000000	0.000000	0.266305	-0.078045	-0.432072	0.000000	0.000000	4.000000	30.000000	0.000000
3083.684959	-0.158154	0.559736	0.006856	74.232307	2.429556	67.486870	0.414999	0.000000	2.944634	0.000000	0.000000	0.000000	0.221605	-0.054412	-0.433090	0.000000	0.000000	4.000000	30.000000	0.000000
3083.688293	-0.158154	0.559736	0.006856	74.232307	2.429556	67.486870	0.414999	0.000000	2.944634	0.000000	0.000000	0.000000	0.221605	-0.054412	-0.433090	0.000000	0.000000	4.000000	30.000000	0.000000
3083.691626	-0.158154	0.559736	0.006856	74.257118	2.987460	68.229485	0.342817	0.000000	2.907701	0.000000	0.000000	0.000000	0.221605	-0.054412	-0.433090	0.000000	0.000000	4.000000	30.000000	0.000000
3083.694959	-0.157449	0.559615	0.005363	74.257118	2.987460	68.229485	0.342817	0.000000	2.907701	0.000000	0.000000	0.000000	0.211534	-0.036107	-0.448113	0.000000	0.000000	4.000000	30.000000	0.000000
3083.698293	-0.157449	0.559615	0.005363	74.257118	2.987460	68.229485	0.342817	0.000000	2.907701	0.000000	0.000000	0.000000	0.211534	-0.036107	-0.448113	0.000000	0.000000	4.000000	30.000000	0.000000
3083.701626	-0.157449	0.559615	0.005363	74.255470	3.669208	69.163528	0.268131	0.000000	2.872445	0.000000	0.000000	0.000000	0.211534	-0.036107	-0.448113	0.000000	0.000000	4.000000	30.000000	0.000000
3083.704959	-0.156720	0.559547	0.003795	74.255470	3.669208	69.163528	0.268131	0.000000	2.872445	0.000000	0.000000	0.000000	0.218670	-0.020586	-0.470272	0.000000	0.000000	4.000000	30.000000	0.000000
3083.708293	-0.156720	0.559547	0.003795	74.255470	3.669208	69.163528	0.268131	0.000000	2.872445	0.000000	0.000000	0.000000	0.218670	-0.020586	-0.470272	0.000000	0.000000	4.000000	30.000000	0.000000
3083.711626	-0.156720	0.559547	0.003795	74.237907	4.447801	70.238503	0.189753	0.000000	2.836000	0.000000	0.000000	0.000000	0.218670	-0.020586	-0.470272	0.000000	0.000000	4.000000	30.000000	0.000000
3083.714959	-0.155963	0.559485	0.002142	74.237907	4.447801	70.238503	0.189753	0.000000	2.836000	0.000000	0.000000	0.000000	0.226976	-0.018589	-0.495948	0.000000	0.000000	4.000000	30.000000	0.000000
3083.718293	-0.155963	0.559485	0.002142	74.237907	4.447801	70.238503	0.189753	0.000000	2.836000	0.000000	0.000000	0.000000	0.226976	-0.018589	-0.495948	0.000000	0.000000	4.000000	30.000000	0.000000
3083.721626	-0.155963	0.559485	0.002142	74.219101	5.254680	71.346390	0.107095	0.000000	2.798170	0.000000	0.000000	0.000000	0.226976	-0.018589	-0.495948	0.000000	0.000000	4.000000	30.000000	0.000000
3083.724959	-0.155124	0.559394	0.000384	74.219101	5.254680	71.346390	0.107095	0.000000	2.798170	0.000000	0.000000	0.000000	0.251737	-0.027221	-0.527405	0.000000	0.000000	4.000000	30.000000	0.000000
3083.728293	-0.155124	0.559394	0.000384	74.219101	5.254680	71.346390	0.107095	0.000000	2.798170	0.000000	0.000000	0.000000	0.251737	-0.027221	-0.527405	0.000000	0.000000	4.000000	30.000000	0.000000
3083.731626	-0.155124	0.559394	0.000384	74.216751	6.047993	72.425377	0.019194	0.000000	2.756214	0.000000	0.000000	0.000000	0.251737	-0.027221	-0.527405	0.000000	0.000000	4.000000	30.000000	0.000000
3083.734959	-0.154248	0.559248	-0.001489	74.216751	6.047993	72.425377	0.019194	0.000000	2.756214	0.000000	0.000000	0.000000	0.262832	-0.043896	-0.561907	0.000000	0.000000	4.000000	30.000000	0.000000
3083.738293	-0.154248	0.559248	-0.001489	74.216751	6.047993	72.425377	0.019194	0.000000	2.756214	0.000000	0.000000	0.000000	0.262832	-0.043896	-0.561907	0.000000	0.000000	4.000000	30.000000	0.000000
3083.741626	-0.154248	0.559248	-0.001489	74.238724	6.751341	73.366135	-0.074457	0.000000	2.712408	0.000000	0.000000	0.000000	0.262832	-0.043896	-0.561907	0.000000	0.000000	4.000000	30.000000	0.000000
3083.744959	-0.153362	0.559063	-0.003468	74.238724	6.751341	73.366135	-0.074457	0.000000	2.712408	0.000000	0.000000	0.000000	0.265758	-0.055313	-0.593705	0.000000	0.000000	4.000000	30.000000	0.000000
3083.748293	-0.153362	0.559063	-0.003468	74.238724	6.751341	73.366135	-0.074457	0.000000	2.712408	0.000000	0.000000	0.000000	0.265758	-0.055313	-0.593705	0.000000	0.000000	4.000000	30.000000	0.000000
3083.751626	-0.153362	0.559063	-0.003468	74.279160	7.379348	74.199638	-0.173408	0.000000	2.668115	0.000000	0.000000	0.000000	0.265758	-0.055313	-0.593705	0.000000	0.000000	4.000000	30.000000	0.000000
3083.754959	-0.152536	0.558858	-0.005558	74.279160	7.379348	74.199638	-0.173408	0.000000	2.668115	0.000000	0.000000	0.000000	0.247778	-0.061547	-0.627050	0.000000	0.000000	4.000000	30.000000	0.000000
3083.758293	-0.152536	0.558858	-0.005558	74.279160	7.379348	74.199638	-0.173408	0.000000	2.668115	0.000000	0.000000	0.000000	0.247778	-0.061547	-0.627050	0.000000	0.000000	4.000000	30.000000	0.000000
3083.761626	-0.152536	0.558858	-0.005558	74.320114	7.975419	75.003716	-0.277917	0.000000	2.626819	0.000000	0.000000	0.000000	0.247778	-0.061547	-0.627050	0.000000	0.000000	4.000000	30.000000	0.000000
3083.764959	-0.151769	0.558632	-0.007691	74.320114	7.975419	75.003716	-0.277917	0.000000	2.626819	0.000000	0.000000	0.000000	0.230338	-0.067730	-0.639772	0.000000	0.000000	4.000000	30.000000	0.000000
3083.768293	-0.151769	0.558632	-0.007691	74.320114	7.975419	75.003716	-0.277917	0.000000	2.626819	0.000000	0.000000	0.000000	0.230338	-0.067730	-0.639772	0.000000	0.000000	4.000000	30.000000	0.000000
3083.771626	-0.151769	0.558632	-0.007691	74.314934	8.433529	75.675842	-0.384545	0.000000	2.588429	0.000000	0.000000	0.000000	0.230338	-0.067730	-0.639772	0.000000	0.000000	4.000000	30.000000	0.000000
3083.774959	-0.151054	0.558438	-0.009807	74.314934	8.433529	75.675842	-0.384545	0.000000	2.588429	0.000000	0.000000	0.000000	0.214374	-0.058296	-0.634946	0.000000	0.000000	4.000000	30.000000	0.000000
3083.778293	-0.151054	0.558438	-0.009807	74.314934	8.433529	75.675842	-0.384545	0.000000	2.588429	0.000000	0.000000	0.000000	0.214374	-0.058296	-0.634946	0.000000	0.000000	4.000000	30.000000	0.000000
3083.781626	-0.151054	0.558438	-0.009807	74.179726	8.566889	76.047569	-0.490370	0.000000	2.552700	0.000000	0.000000	0.000000	0.214374	-0.058296	-0.634946	0.000000	0.000000	4.000000	30.000000	0.000000
3083.784959	-0.150348	0.558301	-0.011830	74.179726	8.566889	76.047569	-0.490370	0.000000	2.552700	0.000000	0.000000	0.000000	0.211883	-0.041037	-0.606635	0.000000	0.000000	4.000000	30.000000	0.000000
3083.788293	-0.150348	0.558301	-0.011830	74.179726	8.566889	76.047569	-0.490370	0.000000	2.552700	0.000000	0.000000	0.000000	0.211883	-0.041037	-0.606635	0.000000	0.000000	4.000000	30.000000	0.000000
3083.791626	-0.150348	0.558301	-0.011830	73.893875	8.299781	76.037788	-0.591475	0.000000	2.517386	0.000000	0.000000	0.000000	0.211883	-0.041037	-0.606635	0.000000	0.000000	4.000000	30.000000	0.000000
3083.794959	-0.149641	0.558256	-0.013716	73.893875	8.299781	76.037788	-0.591475	0.000000	2.517386	0.000000	0.000000	0.000000	0.212116	-0.013512	-0.565812	0.000000	0.000000	4.000000	30.000000	0.000000
3083.798293	-0.149641	0.558256	-0.013716	73.893875	8.299781	76.037788	-0.591475	0.000000	2.517386	0.000000	0.000000	0.000000	0.212116	-0.013512	-0.565812	0.000000	0.000000	4.000000	30.000000	0.000000
3083.801626	-0.149641	0.558256	-0.013716	73.545616	7.777171	75.741310	-0.685777	0.000000	2.482033	0.000000	0.000000	0.000000	0.212116	-0.013512	-0.565812	0.000000	0.000000	4.000000	30.000000	0.000000
3083.804959	-0.148901	0.558268	-0.015492	73.545616	7.777171	75.741310	-0.685777	0.000000	2.482033	0.000000	0.000000	0.000000	0.221881	0.003613	-0.533012	0.000000	0.000000	4.000000	30.000000	0.000000
3083.808293	-0.148901	0.558268	-0.015492	73.545616	7.777171	75.741310	-0.685777	0.000000	2.482033	0.000000	0.000000	0.000000	0.221881	0.003613	-0.533012	0.000000	0.000000	4.000000	30.000000	0.000000
3083.811626	-0.148901	0.558268	-0.015492	73.195274	7.072237	75.172859	-0.774613	0.000000	2.445053	0.000000	0.000000	0.000000	0.221881	0.003613	-0.533012	0.000000	0.000000	4.000000	30.000000	0.000000
3083.814959	-0.148158	0.558329	-0.017144	73.195274	7.072237	75.172859	-0.774613	0.000000	2.445053	0.000000	0.000000	0.000000	0.222885	0.018220	-0.495577	0.000000	0.000000	4.000000	30.000000	0.000000
3083.818293	-0.148158	0.558329	-0.017144	73.195274	7.072237	75.172859	-0.774613	0.000000	2.445053	0.000000	0.000000	0.000000	0.222885	0.018220	-0.495577	0.000000	0.000000	4.000000	30.000000	0.000000
3083.821626	-0.148158	0.558329	-0.017144	72.879356	6.236252	74.352699	-0.857209	0.000000	2.407906	0.000000	0.000000	0.000000	0.222885	0.018220	-0.495577	0.000000	0.000000	4.000000	30.000000	0.000000
3083.824959	-0.147358	0.558524	-0.018626	72.879356	6.236252	74.352699	-0.857209	0.000000	2.407906	0.000000	0.000000	0.000000	0.240072	0.058391	-0.444619	0.000000	0.000000	4.000000	30.000000	0.000000
3083.828293	-0.147358	0.558524	-0.018626	72.879356	6.236252	74.352699	-0.857209	0.000000	2.407906	0.000000	0.000000	0.000000	0.240072	0.058391	-0.444619	0.000000	0.000000	4.000000	30.000000	0.000000
3083.831626	-0.147358	0.558524	-0.018626	72.582672	5.499423	73.609497	-0.931312	0.000000	2.367894	0.000000	0.000000	0.000000	0.240072	0.058391	-0.444619	0.000000	0.000000	4.000000	30.000000	0.000000
3083.834959	-0.146567	0.558803	-0.019880	72.582672	5.499423	73.609497	-0.931312	0.000000	2.367894	0.000000	0.000000	0.000000	0.237236	0.083669	-0.376101	0.000000	0.000000	4.000000	30.000000	0.000000
3083.838293	-0.146567	0.558803	-0.019880	72.582672	5.499423	73.609497	-0.931312	0.000000	2.367894	0.000000	0.000000	0.000000	0.237236	0.083669	-0.376101	0.000000	0.000000	4.000000	30.000000	0.000000
3083.841626	-0.146567	0.558803	-0.019880	72.310699	4.884445	72.982422	-0.993995	0.000000	2.328355	0.000000	0.000000	0.000000	0.237236	0.083669	-0.376101	0.000000	0.000000	4.000000	30.000000	0.000000
3083.844959	-0.145854	0.559184	-0.020908	72.310699	4.884445	72.982422	-0.993995	0.000000	2.328355	0.000000	0.000000	0.000000	0.213967	0.114333	-0.308577	0.000000	0.000000	4.000000	30.000000	0.000000
3083.848293	-0.145854	0.559184	-0.020908	72.310699	4.884445	72.982422	-0.993995	0.000000	2.328355	0.000000	0.000000	0.000000	0.213967	0.114333	-0.308577	0.000000	0.000000	4.000000	30.000000	0.000000
3083.851626	-0.145854	0.559184	-0.020908	72.072121	4.376700	72.457001	-1.045425	0.000000	2.292693	0.000000	0.000000	0.000000	0.213967	0.114333	-0.308577	0.000000	0.000000	4.000000	30.000000	0.000000
3083.854959	-0.145249	0.559608	-0.021754	72.072121	4.376700	72.457001	-1.045425	0.000000	2.292693	0.000000	0.000000	0.000000	0.181328	0.127331	-0.253768	0.000000	0.000000	4.000000	30.000000	0.000000
3083.858293	-0.145249	0.559608	-0.021754	72.072121	4.376700	72.457001	-1.045425	0.000000	2.292693	0.000000	0.000000	0.000000	0.181328	0.127331	-0.253768	0.000000	0.000000	4.000000	30.000000	0.000000
3083.861626	-0.145249	0.559608	-0.021754	71.866333	3.949320	71.999100	-1.087720	0.000000	2.262472	0.000000	0.000000	0.000000	0.181328	0.127331	-0.253768	0.000000	0.000000	4.000000	30.000000	0.000000
3083.864959	-0.145249	0.559608	-0.021754	71.866333	3.949320	71.999100	-1.087720	0.000000	2.262472	0.000000	0.000000	0.000000	0.181328	0.127331	-0.253768	0.000000	0.000000	4.000000	30.000000	0.000000
3083.868293	-0.144706	0.560060	-0.022420	71.866333	3.949320	71.999100	-1.087720	0.000000	2.262472	0.000000	0.000000	0.000000	0.162966	0.135496	-0.199828	0.000000	0.000000	4.000000	30.000000	0.000000
3083.871626	-0.144706	0.560060	-0.022420	71.721962	3.674640	71.690613	-1.087720	0.000000	2.262472	0.000000	0.000000	0.000000	0.162966	0.135496	-0.199828	0.000000	0.000000	4.000000	30.000000	0.000000
3083.874959	-0.144233	0.560505	-0.022948	71.721962	3.674640	71.690613	-1.087720	0.000000	2.262472	0.000000	0.000000	0.000000	0.141920	0.133547	-0.158160	0.000000	0.000000	4.000000	30.000000	0.000000
3083.878293	-0.144233	0.560505	-0.022948	71.721962	3.674640	71.690613	-1.087720	0.000000	2.262472	0.000000	0.000000	0.000000	0.141920	0.133547	-0.158160	0.000000	0.000000	4.000000	30.000000	0.000000
3083.881626	-0.144233	0.560505	-0.022948	71.678802	3.635709	71.612282	-1.147384	0.000000	2.211658	0.000000	0.000000	0.000000	0.141920	0.133547	-0.158160	0.000000	0.000000	4.000000	30.000000	0.000000
3083.884959	-0.144233	0.560505	-0.022948	71.678802	3.635709	71.612282	-1.147384	0.000000	2.211658	0.000000	0.000000	0.000000	0.141920	0.133547	-0.158160	0.000000	0.000000	4.000000	30.000000	0.000000
3083.888293	-0.143783	0.560925	-0.023408	71.678802	3.635709	71.612282	-1.147384	0.000000	2.211658	0.000000	0.000000	0.000000	0.135040	0.126133	-0.138170	0.000000	0.000000	4.000000	30.000000	0.000000
3083.891626	-0.143783	0.560925	-0.023408	71.739479	3.820684	71.747116	-1.147384	0.000000	2.211658	0.000000	0.000000	0.000000	0.135040	0.126133	-0.138170	0.000000	0.000000	4.000000	30.000000	0.000000
3083.894959	-0.143311	0.561278	-0.023869	71.739479	3.820684	71.747116	-1.147384	0.000000	2.211658	0.000000	0.000000	0.000000	0.141705	0.105649	-0.138305	0.000000	0.000000	4.000000	30.000000	0.000000
3083.898293	-0.143311	0.561278	-0.023869	71.739479	3.820684	71.747116	-1.147384	0.000000	2.211658	0.000000	0.000000	0.000000	0.141705	0.105649	-0.138305	0.000000	0.000000	4.000000	30.000000	0.000000
3083.901626	-0.143311	0.561278	-0.023869	71.889931	4.177011	72.016594	-1.193463	0.000000	2.165533	0.000000	0.000000	0.000000	0.141705	0.105649	-0.138305	0.000000	0.000000	4.000000	30.000000	0.000000
3083.904959	-0.143311	0.561278	-0.023869	71.889931	4.177011	72.016594	-1.193463	0.000000	2.165533	0.000000	0.000000	0.000000	0.141705	0.105649	-0.138305	0.000000	0.000000	4.000000	30.000000	0.000000
3083.908293	-0.142693	0.561560	-0.024359	71.889931	4.177011	72.016594	-1.193463	0.000000	2.165533	0.000000	0.000000	0.000000	0.185320	0.084619	-0.146952	0.000000	0.000000	4.000000	30.000000	0.000000
3083.911626	-0.142693	0.561560	-0.024359	72.078072	4.514573	72.220619	-1.193463	0.000000	2.165533	0.000000	0.000000	0.000000	0.185320	0.084619	-0.146952	0.000000	0.000000	4.000000	30.000000	0.000000
3083.914959	-0.142068	0.561756	-0.024874	72.078072	4.514573	72.220619	-1.193463	0.000000	2.165533	0.000000	0.000000	0.000000	0.187355	0.059001	-0.154340	0.000000	0.000000	4.000000	30.000000	0.000000
3083.918293	-0.142068	0.561756	-0.024874	72.078072	4.514573	72.220619	-1.193463	0.000000	2.165533	0.000000	0.000000	0.000000	0.187355	0.059001	-0.154340	0.000000	0.000000	4.000000	30.000000	0.000000
3083.921626	-0.142068	0.561756	-0.024874	72.283569	4.732019	72.263748	-1.243679	0.000000	2.103421	0.000000	0.000000	0.000000	0.187355	0.059001	-0.154340	0.000000	0.000000	4.000000	30.000000	0.000000
3083.924959	-0.142068	0.561756	-0.024874	72.283569	4.732019	72.263748	-1.243679	0.000000	2.103421	0.000000	0.000000	0.000000	0.187355	0.059001	-0.154340	0.000000	0.000000	4.000000	30.000000	0.000000
3083.928293	-0.141486	0.561858	-0.025473	72.283569	4.732019	72.263748	-1.243679	0.000000	2.103421	0.000000	0.000000	0.000000	0.174828	0.030552	-0.179700	0.000000	0.000000	4.000000	30.000000	0.000000
3083.931626	-0.141486	0.561858	-0.025473	72.518890	4.790743	72.114426	-1.243679	0.000000	2.103421	0.000000	0.000000	0.000000	0.174828	0.030552	-0.179700	0.000000	0.000000	4.000000	30.000000	0.000000
3083.934959	-0.141030	0.561814	-0.026241	72.518890	4.790743	72.114426	-1.243679	0.000000	2.103421	0.000000	0.000000	0.000000	0.136708	-0.013300	-0.230529	0.000000	0.000000	4.000000	30.000000	0.000000
3083.938293	-0.141030	0.561814	-0.026241	72.518890	4.790743	72.114426	-1.243679	0.000000	2.103421	0.000000	0.000000	0.000000	0.136708	-0.013300	-0.230529	0.000000	0.000000	4.000000	30.000000	0.000000
3083.941626	-0.141030	0.561814	-0.026241	72.751556	4.717491	71.816673	-1.312050	0.000000	2.051498	0.000000	0.000000	0.000000	0.136708	-0.013300	-0.230529	0.000000	0.000000	4.000000	30.000000	0.000000
3083.944959	-0.140803	0.561624	-0.027212	72.751556	4.717491	71.816673	-1.312050	0.000000	2.051498	0.000000	0.000000	0.000000	0.068216	-0.057052	-0.291318	0.000000	0.000000	4.000000	30.000000	0.000000
3083.948293	-0.140803	0.561624	-0.027212	72.751556	4.717491	71.816673	-1.312050	0.000000	2.051498	0.000000	0.000000	0.000000	0.068216	-0.057052	-0.291318	0.000000	0.000000	4.000000	30.000000	0.000000
3083.951626	-0.140803	0.561624	-0.027212	72.947548	4.688167	71.668022	-1.360603	0.000000	2.040129	0.000000	0.000000	0.000000	0.068216	-0.057052	-0.291318	0.000000	0.000000	4.000000	30.000000	0.000000
3083.954959	-0.140722	0.561264	-0.028354	72.947548	4.688167	71.668022	-1.360603	0.000000	2.040129	0.000000	0.000000	0.000000	0.024219	-0.108007	-0.342468	0.000000	0.000000	4.000000	30.000000	0.000000
3083.958293	-0.140722	0.561264	-0.028354	72.947548	4.688167	71.668022	-1.360603	0.000000	2.040129	0.000000	0.000000	0.000000	0.024219	-0.108007	-0.342468	0.000000	0.000000	4.000000	30.000000	0.000000
3083.961626	-0.140722	0.561264	-0.028354	73.079384	4.853264	71.887611	-1.417681	0.000000	2.036092	0.000000	0.000000	0.000000	0.024219	-0.108007	-0.342468	0.000000	0.000000	4.000000	30.000000	0.000000
3083.964959	-0.140727	0.560801	-0.029640	73.079384	4.853264	71.887611	-1.417681	0.000000	2.036092	0.000000	0.000000	0.000000	-0.001585	-0.138779	-0.385804	0.000000	0.000000	4.000000	30.000000	0.000000
3083.968293	-0.140727	0.560801	-0.029640	73.079384	4.853264	71.887611	-1.417681	0.000000	2.036092	0.000000	0.000000	0.000000	-0.001585	-0.138779	-0.385804	0.000000	0.000000	4.000000	30.000000	0.000000
3083.971626	-0.140727	0.560801	-0.029640	73.195038	5.042157	72.174522	-1.481982	0.000000	2.036357	0.000000	0.000000	0.000000	-0.001585	-0.138779	-0.385804	0.000000	0.000000	4.000000	30.000000	0.000000
3083.974959	-0.140725	0.560205	-0.031009	73.195038	5.042157	72.174522	-1.481982	0.000000	2.036357	0.000000	0.000000	0.000000	0.000656	-0.178932	-0.410869	0.000000	0.000000	4.000000	30.000000	0.000000
3083.978293	-0.140725	0.560205	-0.031009	73.195038	5.042157	72.174522	-1.481982	0.000000	2.036357	0.000000	0.000000	0.000000	0.000656	-0.178932	-0.410869	0.000000	0.000000	4.000000	30.000000	0.000000
3083.981626	-0.140725	0.560205	-0.031009	73.307014	5.306919	72.588753	-1.550460	0.000000	2.036247	0.000000	0.000000	0.000000	0.000656	-0.178932	-0.410869	0.000000	0.000000	4.000000	30.000000	0.000000
3083.984959	-0.140776	0.559566	-0.032482	73.307014	5.306919	72.588753	-1.550460	0.000000	2.036247	0.000000	0.000000	0.000000	-0.015194	-0.191613	-0.441729	0.000000	0.000000	4.000000	30.000000	0.000000
3083.988293	-0.140776	0.559566	-0.032482	73.307014	5.306919	72.588753	-1.550460	0.000000	2.036247	0.000000	0.000000	0.000000	-0.015194	-0.191613	-0.441729	0.000000	0.000000	4.000000	30.000000	0.000000
3083.991626	-0.140776	0.559566	-0.032482	73.380348	5.704523	73.236008	-1.624082	0.000000	2.038779	0.000000	0.000000	0.000000	-0.015194	-0.191613	-0.441729	0.000000	0.000000	4.000000	30.000000	0.000000
3083.994959	-0.140797	0.558885	-0.034031	73.380348	5.704523	73.236008	-1.624082	0.000000	2.038779	0.000000	0.000000	0.000000	-0.006564	-0.204231	-0.464667	0.000000	0.000000	4.000000	30.000000	0.000000
3083.998293	-0.140797	0.558885	-0.034031	73.380348	5.704523	73.236008	-1.624082	0.000000	2.038779	0.000000	0.000000	0.000000	-0.006564	-0.204231	-0.464667	0.000000	0.000000	4.000000	30.000000	0.000000
3084.001626	-0.140797	0.558885	-0.034031	73.351929	6.016448	73.863121	-1.701526	0.000000	2.039873	0.000000	0.000000	0.000000	-0.006564	-0.204231	-0.464667	0.000000	0.000000	4.000000	30.000000	0.000000
3084.004959	-0.140801	0.558223	-0.035557	73.351929	6.016448	73.863121	-1.701526	0.000000	2.039873	0.000000	0.000000	0.000000	-0.001063	-0.198623	-0.458007	0.000000	0.000000	4.000000	30.000000	0.000000
3084.008293	-0.140801	0.558223	-0.035557	73.351929	6.016448	73.863121	-1.701526	0.000000	2.039873	0.000000	0.000000	0.000000	-0.001063	-0.198623	-0.458007	0.000000	0.000000	4.000000	30.000000	0.000000
3084.011626	-0.140801	0.558223	-0.035557	73.096687	5.836591	74.069527	-1.777861	0.000000	2.040051	0.000000	0.000000	0.000000	-0.001063	-0.198623	-0.458007	0.000000	0.000000	4.000000	30.000000	0.000000
3084.014959	-0.140879	0.557616	-0.036984	73.096687	5.836591	74.069527	-1.777861	0.000000	2.040051	0.000000	0.000000	0.000000	-0.023414	-0.182223	-0.428043	0.000000	0.000000	4.000000	30.000000	0.000000
3084.018293	-0.140879	0.557616	-0.036984	73.096687	5.836591	74.069527	-1.777861	0.000000	2.040051	0.000000	0.000000	0.000000	-0.023414	-0.182223	-0.428043	0.000000	0.000000	4.000000	30.000000	0.000000
3084.021626	-0.140879	0.557616	-0.036984	72.638504	5.222806	73.934578	-1.849201	0.000000	2.043953	0.000000	0.000000	0.000000	-0.023414	-0.182223	-0.428043	0.000000	0.000000	4.000000	30.000000	0.000000
3084.024959	-0.141197	0.557053	-0.038411	72.638504	5.222806	73.934578	-1.849201	0.000000	2.043953	0.000000	0.000000	0.000000	-0.095451	-0.168780	-0.428085	0.000000	0.000000	4.000000	30.000000	0.000000
3084.028293	-0.141197	0.557053	-0.038411	72.638504	5.222806	73.934578	-1.849201	0.000000	2.043953	0.000000	0.000000	0.000000	-0.095451	-0.168780	-0.428085	0.000000	0.000000	4.000000	30.000000	0.000000
3084.031626	-0.141197	0.557053	-0.038411	72.130028	4.518942	73.769676	-1.920549	0.000000	2.059862	0.000000	0.000000	0.000000	-0.095451	-0.168780	-0.428085	0.000000	0.000000	4.000000	30.000000	0.000000
3084.034959	-0.141698	0.556460	-0.039872	72.130028	4.518942	73.769676	-1.920549	0.000000	2.059862	0.000000	0.000000	0.000000	-0.150257	-0.177829	-0.438368	0.000000	0.000000	4.000000	30.000000	0.000000
3084.038293	-0.141698	0.556460	-0.039872	72.130028	4.518942	73.769676	-1.920549	0.000000	2.059862	0.000000	0.000000	0.000000	-0.150257	-0.177829	-0.438368	0.000000	0.000000	4.000000	30.000000	0.000000
3084.041626	-0.141698	0.556460	-0.039872	71.638084	3.872915	73.705185	-1.993610	0.000000	2.084905	0.000000	0.000000	0.000000	-0.150257	-0.177829	-0.438368	0.000000	0.000000	4.000000	30.000000	0.000000
3084.044959	-0.142315	0.555821	-0.041366	71.638084	3.872915	73.705185	-1.993610	0.000000	2.084905	0.000000	0.000000	0.000000	-0.184977	-0.191802	-0.448049	0.000000	0.000000	4.000000	30.000000	0.000000
3084.048293	-0.142315	0.555821	-0.041366	71.638084	3.872915	73.705185	-1.993610	0.000000	2.084905	0.000000	0.000000	0.000000	-0.184977	-0.191802	-0.448049	0.000000	0.000000	4.000000	30.000000	0.000000
3084.051626	-0.142315	0.555821	-0.041366	71.175484	3.338184	73.795845	-2.068285	0.000000	2.115734	0.000000	0.000000	0.000000	-0.184977	-0.191802	-0.448049	0.000000	0.000000	4.000000	30.000000	0.000000
3084.054959	-0.143006	0.555135	-0.042879	71.175484	3.338184	73.795845	-2.068285	0.000000	2.115734	0.000000	0.000000	0.000000	-0.207516	-0.205652	-0.453872	0.000000	0.000000	4.000000	30.000000	0.000000
3084.058293	-0.143006	0.555135	-0.042879	71.175484	3.338184	73.795845	-2.068285	0.000000	2.115734	0.000000	0.000000	0.000000	-0.207516	-0.205652	-0.453872	0.000000	0.000000	4.000000	30.000000	0.000000
3084.061626	-0.143006	0.555135	-0.042879	70.759140	2.909973	74.015221	-2.143930	0.000000	2.150321	0.000000	0.000000	0.000000	-0.207516	-0.205652	-0.453872	0.000000	0.000000	4.000000	30.000000	0.000000
3084.064959	-0.143765	0.554437	-0.044370	70.759140	2.909973	74.015221	-2.143930	0.000000	2.150321	0.000000	0.000000	0.000000	-0.227589	-0.209379	-0.447286	0.000000	0.000000	4.000000	30.000000	0.000000
3084.068293	-0.143765	0.554437	-0.044370	70.759140	2.909973	74.015221	-2.143930	0.000000	2.150321	0.000000	0.000000	0.000000	-0.227589	-0.209379	-0.447286	0.000000	0.000000	4.000000	30.000000	0.000000
3084.071626	-0.143765	0.554437	-0.044370	70.392860	2.521068	74.251755	-2.218478	0.000000	2.188252	0.000000	0.000000	0.000000	-0.227589	-0.209379	-0.447286	0.000000	0.000000	4.000000	30.000000	0.000000
3084.074959	-0.144672	0.553755	-0.045732	70.392860	2.521068	74.251755	-2.218478	0.000000	2.188252	0.000000	0.000000	0.000000	-0.271993	-0.204608	-0.408800	0.000000	0.000000	4.000000	30.000000	0.000000
3084.078293	-0.144672	0.553755	-0.045732	70.392860	2.521068	74.251755	-2.218478	0.000000	2.188252	0.000000	0.000000	0.000000	-0.271993	-0.204608	-0.408800	0.000000	0.000000	4.000000	30.000000	0.000000
3084.081626	-0.144672	0.553755	-0.045732	70.060020	2.143139	74.488838	-2.286611	0.000000	2.233585	0.000000	0.000000	0.000000	-0.271993	-0.204608	-0.408800	0.000000	0.000000	4.000000	30.000000	0.000000
3084.084959	-0.145757	0.553146	-0.046944	70.060020	2.143139	74.488838	-2.286611	0.000000	2.233585	0.000000	0.000000	0.000000	-0.325666	-0.182822	-0.363536	0.000000	0.000000	4.000000	30.000000	0.000000
3084.088293	-0.145757	0.553146	-0.046944	70.060020	2.143139	74.488838	-2.286611	0.000000	2.233585	0.000000	0.000000	0.000000	-0.325666	-0.182822	-0.363536	0.000000	0.000000	4.000000	30.000000	0.000000
3084.091626	-0.145757	0.553146	-0.046944	69.754517	1.787105	74.746002	-2.347201	0.000000	2.287862	0.000000	0.000000	0.000000	-0.325666	-0.182822	-0.363536	0.000000	0.000000	4.000000	30.000000	0.000000
3084.094959	-0.147055	0.552642	-0.047978	69.754517	1.787105	74.746002	-2.347201	0.000000	2.287862	0.000000	0.000000	0.000000	-0.389279	-0.151284	-0.310096	0.000000	0.000000	4.000000	30.000000	0.000000
3084.098293	-0.147055	0.552642	-0.047978	69.754517	1.787105	74.746002	-2.347201	0.000000	2.287862	0.000000	0.000000	0.000000	-0.389279	-0.151284	-0.310096	0.000000	0.000000	4.000000	30.000000	0.000000
3084.101626	-0.147055	0.552642	-0.047978	69.470535	1.454373	75.037262	-2.398883	0.000000	2.352742	0.000000	0.000000	0.000000	-0.389279	-0.151284	-0.310096	0.000000	0.000000	4.000000	30.000000	0.000000
3084.104959	-0.148663	0.552291	-0.048810	69.470535	1.454373	75.037262	-2.398883	0.000000	2.352742	0.000000	0.000000	0.000000	-0.482420	-0.105129	-0.249753	0.000000	0.000000	4.000000	30.000000	0.000000
3084.108293	-0.148663	0.552291	-0.048810	69.470535	1.454373	75.037262	-2.398883	0.000000	2.352742	0.000000	0.000000	0.000000	-0.482420	-0.105129	-0.249753	0.000000	0.000000	4.000000	30.000000	0.000000
3084.111626	-0.148663	0.552291	-0.048810	69.206291	1.153086	75.378670	-2.440509	0.000000	2.433146	0.000000	0.000000	0.000000	-0.482420	-0.105129	-0.249753	0.000000	0.000000	4.000000	30.000000	0.000000
3084.114959	-0.150568	0.552047	-0.049428	69.206291	1.153086	75.378670	-2.440509	0.000000	2.433146	0.000000	0.000000	0.000000	-0.571534	-0.073411	-0.185325	0.000000	0.000000	4.000000	30.000000	0.000000
3084.118293	-0.150568	0.552047	-0.049428	69.206291	1.153086	75.378670	-2.440509	0.000000	2.433146	0.000000	0.000000	0.000000	-0.571534	-0.073411	-0.185325	0.000000	0.000000	4.000000	30.000000	0.000000
3084.121626	-0.150568	0.552047	-0.049428	68.966042	0.903329	75.792801	-2.471396	0.000000	2.528401	0.000000	0.000000	0.000000	-0.571534	-0.073411	-0.185325	0.000000	0.000000	4.000000	30.000000	0.000000
3084.124959	-0.152739	0.551898	-0.049868	68.966042	0.903329	75.792801	-2.471396	0.000000	2.528401	0.000000	0.000000	0.000000	-0.651315	-0.044631	-0.131905	0.000000	0.000000	4.000000	30.000000	0.000000
3084.128293	-0.152739	0.551898	-0.049868	68.966042	0.903329	75.792801	-2.471396	0.000000	2.528401	0.000000	0.000000	0.000000	-0.651315	-0.044631	-0.131905	0.000000	0.000000	4.000000	30.000000	0.000000
3084.131626	-0.152739	0.551898	-0.049868	68.734276	0.753902	76.373413	-2.493380	0.000000	2.636954	0.000000	0.000000	0.000000	-0.651315	-0.044631	-0.131905	0.000000	0.000000	4.000000	30.000000	0.000000
3084.134959	-0.155116	0.551804	-0.050124	68.734276	0.753902	76.373413	-2.493380	0.000000	2.636954	0.000000	0.000000	0.000000	-0.713204	-0.028069	-0.076936	0.000000	0.000000	4.000000	30.000000	0.000000
3084.138293	-0.155116	0.551804	-0.050124	68.734276	0.753902	76.373413	-2.493380	0.000000	2.636954	0.000000	0.000000	0.000000	-0.713204	-0.028069	-0.076936	0.000000	0.000000	4.000000	30.000000	0.000000
3084.141626	-0.155116	0.551804	-0.050124	68.549286	0.783435	77.187225	-2.506203	0.000000	2.755821	0.000000	0.000000	0.000000	-0.713204	-0.028069	-0.076936	0.000000	0.000000	4.000000	30.000000	0.000000
3084.144959	-0.157697	0.551749	-0.050218	68.549286	0.783435	77.187225	-2.506203	0.000000	2.755821	0.000000	0.000000	0.000000	-0.774092	-0.016584	-0.028316	0.000000	0.000000	4.000000	30.000000	0.000000
3084.148293	-0.157697	0.551749	-0.050218	68.549286	0.783435	77.187225	-2.506203	0.000000	2.755821	0.000000	0.000000	0.000000	-0.774092	-0.016584	-0.028316	0.000000	0.000000	4.000000	30.000000	0.000000
3084.151626	-0.157697	0.551749	-0.050218	68.502098	1.135800	78.242203	-2.510922	0.000000	2.884837	0.000000	0.000000	0.000000	-0.774092	-0.016584	-0.028316	0.000000	0.000000	4.000000	30.000000	0.000000
3084.154959	-0.160405	0.551682	-0.050184	68.502098	1.135800	78.242203	-2.510922	0.000000	2.884837	0.000000	0.000000	0.000000	-0.812446	-0.020186	0.010302	0.000000	0.000000	4.000000	30.000000	0.000000
3084.158293	-0.160405	0.551682	-0.050184	68.502098	1.135800	78.242203	-2.510922	0.000000	2.884837	0.000000	0.000000	0.000000	-0.812446	-0.020186	0.010302	0.000000	0.000000	4.000000	30.000000	0.000000
3084.161626	-0.160405	0.551682	-0.050184	68.708870	2.057888	79.218498	-2.509205	0.000000	3.020245	0.000000	0.000000	0.000000	-0.812446	-0.020186	0.010302	0.000000	0.000000	4.000000	30.000000	0.000000
3084.164959	-0.163140	0.551550	-0.050114	68.708870	2.057888	79.218498	-2.509205	0.000000	3.020245	0.000000	0.000000	0.000000	-0.820533	-0.039403	0.020986	0.000000	0.000000	4.000000	30.000000	0.000000
3084.168293	-0.163140	0.551550	-0.050114	68.708870	2.057888	79.218498	-2.509205	0.000000	3.020245	0.000000	0.000000	0.000000	-0.820533	-0.039403	0.020986	0.000000	0.000000	4.000000	30.000000	0.000000
3084.171626	-0.163140	0.551550	-0.050114	69.029694	3.321357	80.023125	-2.505708	0.000000	3.157000	0.000000	0.000000	0.000000	-0.820533	-0.039403	0.020986	0.000000	0.000000	4.000000	30.000000	0.000000
3084.174959	-0.165956	0.551422	-0.049878	69.029694	3.321357	80.023125	-2.505708	0.000000	3.157000	0.000000	0.000000	0.000000	-0.844821	-0.038444	0.070714	0.000000	0.000000	4.000000	30.000000	0.000000
3084.178293	-0.165956	0.551422	-0.049878	69.029694	3.321357	80.023125	-2.505708	0.000000	3.157000	0.000000	0.000000	0.000000	-0.844821	-0.038444	0.070714	0.000000	0.000000	4.000000	30.000000	0.000000
3084.181626	-0.165956	0.551422	-0.049878	69.322754	4.646970	80.774178	-2.493922	0.000000	3.297803	0.000000	0.000000	0.000000	-0.844821	-0.038444	0.070714	0.000000	0.000000	4.000000	30.000000	0.000000
3084.184959	-0.168881	0.551372	-0.049362	69.322754	4.646970	80.774178	-2.493922	0.000000	3.297803	0.000000	0.000000	0.000000	-0.877621	-0.015160	0.154800	0.000000	0.000000	4.000000	30.000000	0.000000
3084.188293	-0.168881	0.551372	-0.049362	69.322754	4.646970	80.774178	-2.493922	0.000000	3.297803	0.000000	0.000000	0.000000	-0.877621	-0.015160	0.154800	0.000000	0.000000	4.000000	30.000000	0.000000
3084.191626	-0.168881	0.551372	-0.049362	69.558319	5.944520	81.617241	-2.468122	0.000000	3.444074	0.000000	0.000000	0.000000	-0.877621	-0.015160	0.154800	0.000000	0.000000	4.000000	30.000000	0.000000
3084.194959	-0.172066	0.551390	-0.048604	69.558319	5.944520	81.617241	-2.468122	0.000000	3.444074	0.000000	0.000000	0.000000	-0.955246	0.005606	0.227554	0.000000	0.000000	4.000000	30.000000	0.000000
3084.198293	-0.172066	0.551390	-0.048604	69.558319	5.944520	81.617241	-2.468122	0.000000	3.444074	0.000000	0.000000	0.000000	-0.955246	0.005606	0.227554	0.000000	0.000000	4.000000	30.000000	0.000000
3084.201626	-0.172066	0.551390	-0.048604	69.782364	7.163593	82.553497	-2.430197	0.000000	3.603281	0.000000	0.000000	0.000000	-0.955246	0.005606	0.227554	0.000000	0.000000	4.000000	30.000000	0.000000
3084.204959	-0.175521	0.551419	-0.047647	69.782364	7.163593	82.553497	-2.430197	0.000000	3.603281	0.000000	0.000000	0.000000	-1.036600	0.008689	0.287061	0.000000	0.000000	4.000000	30.000000	0.000000
3084.208293	-0.175521	0.551419	-0.047647	69.782364	7.163593	82.553497	-2.430197	0.000000	3.603281	0.000000	0.000000	0.000000	-1.036600	0.008689	0.287061	0.000000	0.000000	4.000000	30.000000	0.000000
3084.211626	-0.175521	0.551419	-0.047647	70.043480	8.422867	83.635933	-2.382353	0.000000	3.776049	0.000000	0.000000	0.000000	-1.036600	0.008689	0.287061	0.000000	0.000000	4.000000	30.000000	0.000000
3084.214959	-0.179188	0.551456	-0.046542	70.043480	8.422867	83.635933	-2.382353	0.000000	3.776049	0.000000	0.000000	0.000000	-1.099995	0.010912	0.331400	0.000000	0.000000	4.000000	30.000000	0.000000
3084.218293	-0.179188	0.551456	-0.046542	70.043480	8.422867	83.635933	-2.382353	0.000000	3.776049	0.000000	0.000000	0.000000	-1.099995	0.010912	0.331400	0.000000	0.000000	4.000000	30.000000	0.000000
3084.221626	-0.179188	0.551456	-0.046542	70.338997	9.801139	84.726547	-2.327120	0.000000	3.959381	0.000000	0.000000	0.000000	-1.099995	0.010912	0.331400	0.000000	0.000000	4.000000	30.000000	0.000000
3084.224959	-0.183029	0.551523	-0.045283	70.338997	9.801139	84.726547	-2.327120	0.000000	3.959381	0.000000	0.000000	0.000000	-1.152350	0.020054	0.377827	0.000000	0.000000	4.000000	30.000000	0.000000
3084.228293	-0.183029	0.551523	-0.045283	70.338997	9.801139	84.726547	-2.327120	0.000000	3.959381	0.000000	0.000000	0.000000	-1.152350	0.020054	0.377827	0.000000	0.000000	4.000000	30.000000	0.000000
3084.231626	-0.183029	0.551523	-0.045283	70.631897	11.279496	85.843597	-2.264148	0.000000	4.151439	0.000000	0.000000	0.000000	-1.152350	0.020054	0.377827	0.000000	0.000000	4.000000	30.000000	0.000000
3084.234959	-0.186926	0.551636	-0.043726	70.631897	11.279496	85.843597	-2.264148	0.000000	4.151439	0.000000	0.000000	0.000000	-1.169235	0.034030	0.467127	0.000000	0.000000	4.000000	30.000000	0.000000
3084.238293	-0.186926	0.551636	-0.043726	70.631897	11.279496	85.843597	-2.264148	0.000000	4.151439	0.000000	0.000000	0.000000	-1.169235	0.034030	0.467127	0.000000	0.000000	4.000000	30.000000	0.000000
3084.241626	-0.186926	0.551636	-0.043726	70.888397	12.757356	86.824371	-2.186294	0.000000	4.346313	0.000000	0.000000	0.000000	-1.169235	0.034030	0.467127	0.000000	0.000000	4.000000	30.000000	0.000000
3084.244959	-0.190867	0.551845	-0.041804	70.888397	12.757356	86.824371	-2.186294	0.000000	4.346313	0.000000	0.000000	0.000000	-1.182232	0.062716	0.576424	0.000000	0.000000	4.000000	30.000000	0.000000
3084.248293	-0.190867	0.551845	-0.041804	70.888397	12.757356	86.824371	-2.186294	0.000000	4.346313	0.000000	0.000000	0.000000	-1.182232	0.062716	0.576424	0.000000	0.000000	4.000000	30.000000	0.000000
3084.251626	-0.190867	0.551845	-0.041804	71.122192	14.126032	87.440636	-2.089760	0.000000	4.542345	0.000000	0.000000	0.000000	-1.182232	0.062716	0.576424	0.000000	0.000000	4.000000	30.000000	0.000000
3084.254959	-0.194762	0.552182	-0.039509	71.122192	14.126032	87.440636	-2.089760	0.000000	4.542345	0.000000	0.000000	0.000000	-1.168638	0.101062	0.688502	0.000000	0.000000	4.000000	30.000000	0.000000
3084.258293	-0.194762	0.552182	-0.039509	71.122192	14.126032	87.440636	-2.089760	0.000000	4.542345	0.000000	0.000000	0.000000	-1.168638	0.101062	0.688502	0.000000	0.000000	4.000000	30.000000	0.000000
3084.261626	-0.194762	0.552182	-0.039509	71.345543	15.536399	88.039192	-1.924118	0.000000	4.614951	0.000000	0.000000	0.000000	-1.168638	0.101062	0.688502	0.000000	0.000000	4.000000	30.000000	0.000000
3084.264959	-0.198577	0.552612	-0.036864	71.345543	15.536399	88.039192	-1.924118	0.000000	4.614951	0.000000	0.000000	0.000000	-1.144372	0.129159	0.793681	0.000000	0.000000	4.000000	30.000000	0.000000
3084.268293	-0.198577	0.552612	-0.036864	71.345543	15.536399	88.039192	-1.924118	0.000000	4.614951	0.000000	0.000000	0.000000	-1.144372	0.129159	0.793681	0.000000	0.000000	4.000000	30.000000	0.000000
3084.271626	-0.198577	0.552612	-0.036864	71.600159	17.235516	89.193428	-1.751345	0.000000	4.683246	0.000000	0.000000	0.000000	-1.144372	0.129159	0.793681	0.000000	0.000000	4.000000	30.000000	0.000000
3084.274959	-0.202371	0.553111	-0.033890	71.600159	17.235516	89.193428	-1.751345	0.000000	4.683246	0.000000	0.000000	0.000000	-1.138278	0.149470	0.892136	0.000000	0.000000	4.000000	30.000000	0.000000
3084.278293	-0.202371	0.553111	-0.033890	71.600159	17.235516	89.193428	-1.751345	0.000000	4.683246	0.000000	0.000000	0.000000	-1.138278	0.149470	0.892136	0.000000	0.000000	4.000000	30.000000	0.000000
3084.281626	-0.202371	0.553111	-0.033890	71.933182	19.312025	90.925674	-1.571382	0.000000	4.746657	0.000000	0.000000	0.000000	-1.138278	0.149470	0.892136	0.000000	0.000000	4.000000	30.000000	0.000000
3084.284959	-0.206031	0.553624	-0.030666	71.933182	19.312025	90.925674	-1.571382	0.000000	4.746657	0.000000	0.000000	0.000000	-1.097894	0.154101	0.967139	0.000000	0.000000	4.000000	30.000000	0.000000
3084.288293	-0.206031	0.553624	-0.030666	71.933182	19.312025	90.925674	-1.571382	0.000000	4.746657	0.000000	0.000000	0.000000	-1.097894	0.154101	0.967139	0.000000	0.000000	4.000000	30.000000	0.000000
3084.291626	-0.206031	0.553624	-0.030666	72.319839	21.534010	92.768730	-1.389166	0.000000	4.803147	0.000000	0.000000	0.000000	-1.097894	0.154101	0.967139	0.000000	0.000000	4.000000	30.000000	0.000000
3084.294959	-0.209572	0.554152	-0.027199	72.319839	21.534010	92.768730	-1.389166	0.000000	4.803147	0.000000	0.000000	0.000000	-1.062253	0.158349	1.040149	0.000000	0.000000	4.000000	30.000000	0.000000
3084.298293	-0.209572	0.554152	-0.027199	72.319839	21.534010	92.768730	-1.389166	0.000000	4.803147	0.000000	0.000000	0.000000	-1.062253	0.158349	1.040149	0.000000	0.000000	4.000000	30.000000	0.000000
3084.301626	-0.209572	0.554152	-0.027199	72.745903	23.797518	94.668304	-1.204596	0.000000	4.852726	0.000000	0.000000	0.000000	-1.062253	0.158349	1.040149	0.000000	0.000000	4.000000	30.000000	0.000000
3084.304959	-0.213004	0.554649	-0.023507	72.745903	23.797518	94.668304	-1.204596	0.000000	4.852726	0.000000	0.000000	0.000000	-1.029671	0.149094	1.107520	0.000000	0.000000	4.000000	30.000000	0.000000
3084.308293	-0.213004	0.554649	-0.023507	72.745903	23.797518	94.668304	-1.204596	0.000000	4.852726	0.000000	0.000000	0.000000	-1.029671	0.149094	1.107520	0.000000	0.000000	4.000000	30.000000	0.000000
3084.311626	-0.213004	0.554649	-0.023507	73.189522	25.970324	96.385399	-1.018312	0.000000	4.895205	0.000000	0.000000	0.000000	-1.029671	0.149094	1.107520	0.000000	0.000000	4.000000	30.000000	0.000000
3084.314959	-0.216266	0.555175	-0.019599	73.189522	25.970324	96.385399	-1.018312	0.000000	4.895205	0.000000	0.000000	0.000000	-0.978650	0.157873	1.172652	0.000000	0.000000	4.000000	30.000000	0.000000
3084.318293	-0.216266	0.555175	-0.019599	73.189522	25.970324	96.385399	-1.018312	0.000000	4.895205	0.000000	0.000000	0.000000	-0.978650	0.157873	1.172652	0.000000	0.000000	4.000000	30.000000	0.000000
3084.321626	-0.216266	0.555175	-0.019599	73.654068	27.986498	97.771347	-0.831105	0.000000	4.930443	0.000000	0.000000	0.000000	-0.978650	0.157873	1.172652	0.000000	0.000000	4.000000	30.000000	0.000000
3084.324959	-0.219365	0.555793	-0.015442	73.654068	27.986498	97.771347	-0.831105	0.000000	4.930443	0.000000	0.000000	0.000000	-0.929614	0.185172	1.246878	0.000000	0.000000	4.000000	30.000000	0.000000
3084.328293	-0.219365	0.555793	-0.015442	73.654068	27.986498	97.771347	-0.831105	0.000000	4.930443	0.000000	0.000000	0.000000	-0.929614	0.185172	1.246878	0.000000	0.000000	4.000000	30.000000	0.000000
3084.331626	-0.219365	0.555793	-0.015442	74.127808	29.811357	98.719536	-0.641505	0.000000	4.958676	0.000000	0.000000	0.000000	-0.929614	0.185172	1.246878	0.000000	0.000000	4.000000	30.000000	0.000000
3084.334959	-0.222159	0.556523	-0.011092	74.127808	29.811357	98.719536	-0.641505	0.000000	4.958676	0.000000	0.000000	0.000000	-0.838171	0.218987	1.304933	0.000000	0.000000	4.000000	30.000000	0.000000
3084.338293	-0.222159	0.556523	-0.011092	74.127808	29.811357	98.719536	-0.641505	0.000000	4.958676	0.000000	0.000000	0.000000	-0.838171	0.218987	1.304933	0.000000	0.000000	4.000000	30.000000	0.000000
3084.341626	-0.222159	0.556523	-0.011092	74.608765	31.477371	99.348022	-0.452159	0.000000	4.979513	0.000000	0.000000	0.000000	-0.838171	0.218987	1.304933	0.000000	0.000000	4.000000	30.000000	0.000000
3084.344959	-0.224615	0.557349	-0.006482	74.608765	31.477371	99.348022	-0.452159	0.000000	4.979513	0.000000	0.000000	0.000000	-0.736865	0.247845	1.383141	0.000000	0.000000	4.000000	30.000000	0.000000
3084.348293	-0.224615	0.557349	-0.006482	74.608765	31.477371	99.348022	-0.452159	0.000000	4.979513	0.000000	0.000000	0.000000	-0.736865	0.247845	1.383141	0.000000	0.000000	4.000000	30.000000	0.000000
3084.351626	-0.224615	0.557349	-0.006482	75.114586	32.953571	99.886528	-0.259731	0.000000	4.993249	0.000000	0.000000	0.000000	-0.736865	0.247845	1.383141	0.000000	0.000000	4.000000	30.000000	0.000000
3084.354959	-0.226722	0.558293	-0.001659	75.114586	32.953571	99.886528	-0.259731	0.000000	4.993249	0.000000	0.000000	0.000000	-0.632075	0.283310	1.447047	0.000000	0.000000	4.000000	30.000000	0.000000
3084.358293	-0.226722	0.558293	-0.001659	75.114586	32.953571	99.886528	-0.259731	0.000000	4.993249	0.000000	0.000000	0.000000	-0.632075	0.283310	1.447047	0.000000	0.000000	4.000000	30.000000	0.000000
3084.361626	-0.226722	0.558293	-0.001659	75.681717	34.201118	100.269112	-0.065434	0.000000	4.999572	0.000000	0.000000	0.000000	-0.632075	0.283310	1.447047	0.000000	0.000000	4.000000	30.000000	0.000000
3084.364959	-0.228557	0.559331	0.003343	75.681717	34.201118	100.269112	-0.065434	0.000000	4.999572	0.000000	0.000000	0.000000	-0.550469	0.311240	1.500420	0.000000	0.000000	4.000000	30.000000	0.000000
3084.368293	-0.228557	0.559331	0.003343	75.681717	34.201118	100.269112	-0.065434	0.000000	4.999572	0.000000	0.000000	0.000000	-0.550469	0.311240	1.500420	0.000000	0.000000	4.000000	30.000000	0.000000
3084.371626	-0.228557	0.559331	0.003343	76.317352	35.194939	100.298271	0.129971	0.000000	4.998311	0.000000	0.000000	0.000000	-0.550469	0.311240	1.500420	0.000000	0.000000	4.000000	30.000000	0.000000
3084.374959	-0.230109	0.560409	0.008467	76.317352	35.194939	100.298271	0.129971	0.000000	4.998311	0.000000	0.000000	0.000000	-0.465586	0.323525	1.537173	0.000000	0.000000	4.000000	30.000000	0.000000
3084.378293	-0.230109	0.560409	0.008467	76.317352	35.194939	100.298271	0.129971	0.000000	4.998311	0.000000	0.000000	0.000000	-0.465586	0.323525	1.537173	0.000000	0.000000	4.000000	30.000000	0.000000
3084.381626	-0.230109	0.560409	0.008467	76.982475	35.977840	100.069412	0.324686	0.000000	4.989447	0.000000	0.000000	0.000000	-0.465586	0.323525	1.537173	0.000000	0.000000	4.000000	30.000000	0.000000
3084.384959	-0.231341	0.561483	0.013716	76.982475	35.977840	100.069412	0.324686	0.000000	4.989447	0.000000	0.000000	0.000000	-0.369767	0.322080	1.574717	0.000000	0.000000	4.000000	30.000000	0.000000
3084.388293	-0.231341	0.561483	0.013716	76.982475	35.977840	100.069412	0.324686	0.000000	4.989447	0.000000	0.000000	0.000000	-0.369767	0.322080	1.574717	0.000000	0.000000	4.000000	30.000000	0.000000
3084.391626	-0.231341	0.561483	0.013716	77.615761	36.547535	99.645943	0.519320	0.000000	4.972957	0.000000	0.000000	0.000000	-0.369767	0.322080	1.574717	0.000000	0.000000	4.000000	30.000000	0.000000
3084.394959	-0.232212	0.562562	0.019083	77.615761	36.547535	99.645943	0.519320	0.000000	4.972957	0.000000	0.000000	0.000000	-0.261280	0.323804	1.610024	0.000000	0.000000	4.000000	30.000000	0.000000
3084.398293	-0.232212	0.562562	0.019083	77.615761	36.547535	99.645943	0.519320	0.000000	4.972957	0.000000	0.000000	0.000000	-0.261280	0.323804	1.610024	0.000000	0.000000	4.000000	30.000000	0.000000
3084.401626	-0.232212	0.562562	0.019083	78.168587	36.901012	99.066406	0.714263	0.000000	4.948720	0.000000	0.000000	0.000000	-0.261280	0.323804	1.610024	0.000000	0.000000	4.000000	30.000000	0.000000
3084.404959	-0.232704	0.563629	0.024553	78.168587	36.901012	99.066406	0.714263	0.000000	4.948720	0.000000	0.000000	0.000000	-0.147502	0.320076	1.641213	0.000000	0.000000	4.000000	30.000000	0.000000
3084.408293	-0.232704	0.563629	0.024553	78.168587	36.901012	99.066406	0.714263	0.000000	4.948720	0.000000	0.000000	0.000000	-0.147502	0.320076	1.641213	0.000000	0.000000	4.000000	30.000000	0.000000
3084.411626	-0.232704	0.563629	0.024553	78.600548	36.870907	98.186996	0.909675	0.000000	4.916553	0.000000	0.000000	0.000000	-0.147502	0.320076	1.641213	0.000000	0.000000	4.000000	30.000000	0.000000
3084.414959	-0.232717	0.564705	0.030121	78.600548	36.870907	98.186996	0.909675	0.000000	4.916553	0.000000	0.000000	0.000000	-0.004032	0.322887	1.670405	0.000000	0.000000	4.000000	30.000000	0.000000
3084.418293	-0.232717	0.564705	0.030121	78.600548	36.870907	98.186996	0.909675	0.000000	4.916553	0.000000	0.000000	0.000000	-0.004032	0.322887	1.670405	0.000000	0.000000	4.000000	30.000000	0.000000
3084.421626	-0.232717	0.564705	0.030121	78.882935	36.050777	96.601250	1.106647	0.000000	4.875996	0.000000	0.000000	0.000000	-0.004032	0.322887	1.670405	0.000000	0.000000	4.000000	30.000000	0.000000
3084.424959	-0.232267	0.565762	0.035781	78.882935	36.050777	96.601250	1.106647	0.000000	4.875996	0.000000	0.000000	0.000000	0.135210	0.317068	1.697849	0.000000	0.000000	4.000000	30.000000	0.000000
3084.428293	-0.232267	0.565762	0.035781	78.882935	36.050777	96.601250	1.106647	0.000000	4.875996	0.000000	0.000000	0.000000	0.135210	0.317068	1.697849	0.000000	0.000000	4.000000	30.000000	0.000000
3084.431626	-0.232267	0.565762	0.035781	79.015846	33.870831	93.694397	1.305668	0.000000	4.826513	0.000000	0.000000	0.000000	0.135210	0.317068	1.697849	0.000000	0.000000	4.000000	30.000000	0.000000
3084.434959	-0.231386	0.566830	0.041503	79.015846	33.870831	93.694397	1.305668	0.000000	4.826513	0.000000	0.000000	0.000000	0.264340	0.320283	1.716709	0.000000	0.000000	4.000000	30.000000	0.000000
3084.438293	-0.231386	0.566830	0.041503	79.015846	33.870831	93.694397	1.305668	0.000000	4.826513	0.000000	0.000000	0.000000	0.264340	0.320283	1.716709	0.000000	0.000000	4.000000	30.000000	0.000000
3084.441626	-0.231386	0.566830	0.041503	79.112442	30.990808	90.028725	1.506085	0.000000	4.767778	0.000000	0.000000	0.000000	0.264340	0.320283	1.716709	0.000000	0.000000	4.000000	30.000000	0.000000
3084.444959	-0.230115	0.567879	0.047270	79.112442	30.990808	90.028725	1.506085	0.000000	4.767778	0.000000	0.000000	0.000000	0.381170	0.314695	1.729968	0.000000	0.000000	4.000000	30.000000	0.000000
3084.448293	-0.230115	0.567879	0.047270	79.112442	30.990808	90.028725	1.506085	0.000000	4.767778	0.000000	0.000000	0.000000	0.381170	0.314695	1.729968	0.000000	0.000000	4.000000	30.000000	0.000000
3084.451626	-0.230115	0.567879	0.047270	79.228790	27.771378	85.922997	1.707285	0.000000	4.699487	0.000000	0.000000	0.000000	0.381170	0.314695	1.729968	0.000000	0.000000	4.000000	30.000000	0.000000
3084.454959	-0.228505	0.568898	0.053076	79.228790	27.771378	85.922997	1.707285	0.000000	4.699487	0.000000	0.000000	0.000000	0.483075	0.305732	1.741995	0.000000	0.000000	4.000000	30.000000	0.000000
3084.458293	-0.228505	0.568898	0.053076	79.228790	27.771378	85.922997	1.707285	0.000000	4.699487	0.000000	0.000000	0.000000	0.483075	0.305732	1.741995	0.000000	0.000000	4.000000	30.000000	0.000000
3084.461626	-0.228505	0.568898	0.053076	79.351860	24.098122	81.253944	1.908749	0.000000	4.621329	0.000000	0.000000	0.000000	0.483075	0.305732	1.741995	0.000000	0.000000	4.000000	30.000000	0.000000
3084.464959	-0.226493	0.569872	0.058861	79.351860	24.098122	81.253944	1.908749	0.000000	4.621329	0.000000	0.000000	0.000000	0.603470	0.292104	1.735434	0.000000	0.000000	4.000000	30.000000	0.000000
3084.468293	-0.226493	0.569872	0.058861	79.351860	24.098122	81.253944	1.908749	0.000000	4.621329	0.000000	0.000000	0.000000	0.603470	0.292104	1.735434	0.000000	0.000000	4.000000	30.000000	0.000000
3084.471626	-0.226493	0.569872	0.058861	79.441750	20.051319	76.132797	2.109452	0.000000	4.533234	0.000000	0.000000	0.000000	0.603470	0.292104	1.735434	0.000000	0.000000	4.000000	30.000000	0.000000
3084.474959	-0.224071	0.570749	0.064612	79.441750	20.051319	76.132797	2.109452	0.000000	4.533234	0.000000	0.000000	0.000000	0.726572	0.263354	1.725162	0.000000	0.000000	4.000000	30.000000	0.000000
3084.478293	-0.224071	0.570749	0.064612	79.441750	20.051319	76.132797	2.109452	0.000000	4.533234	0.000000	0.000000	0.000000	0.726572	0.263354	1.725162	0.000000	0.000000	4.000000	30.000000	0.000000
3084.481626	-0.224071	0.570749	0.064612	79.468452	15.737815	70.676437	2.309425	0.000000	4.434699	0.000000	0.000000	0.000000	0.726572	0.263354	1.725162	0.000000	0.000000	4.000000	30.000000	0.000000
3084.484959	-0.221255	0.571558	0.070373	79.468452	15.737815	70.676437	2.309425	0.000000	4.434699	0.000000	0.000000	0.000000	0.844845	0.242410	1.728481	0.000000	0.000000	4.000000	30.000000	0.000000
3084.488293	-0.221255	0.571558	0.070373	79.468452	15.737815	70.676437	2.309425	0.000000	4.434699	0.000000	0.000000	0.000000	0.844845	0.242410	1.728481	0.000000	0.000000	4.000000	30.000000	0.000000
3084.491626	-0.221255	0.571558	0.070373	79.389557	11.252258	65.003731	2.509799	0.000000	4.324455	0.000000	0.000000	0.000000	0.844845	0.242410	1.728481	0.000000	0.000000	4.000000	30.000000	0.000000
3084.494959	-0.217955	0.572307	0.076152	79.389557	11.252258	65.003731	2.509799	0.000000	4.324455	0.000000	0.000000	0.000000	0.990183	0.224791	1.733504	0.000000	0.000000	4.000000	30.000000	0.000000
3084.498293	-0.217955	0.572307	0.076152	79.389557	11.252258	65.003731	2.509799	0.000000	4.324455	0.000000	0.000000	0.000000	0.990183	0.224791	1.733504	0.000000	0.000000	4.000000	30.000000	0.000000
3084.501626	-0.217955	0.572307	0.076152	79.165985	6.616307	59.132397	2.711940	0.000000	4.200641	0.000000	0.000000	0.000000	0.990183	0.224791	1.733504	0.000000	0.000000	4.000000	30.000000	0.000000
3084.504959	-0.214206	0.573092	0.081901	79.165985	6.616307	59.132397	2.711940	0.000000	4.200641	0.000000	0.000000	0.000000	1.124570	0.235660	1.724875	0.000000	0.000000	4.000000	30.000000	0.000000
3084.508293	-0.214206	0.573092	0.081901	79.165985	6.616307	59.132397	2.711940	0.000000	4.200641	0.000000	0.000000	0.000000	1.124570	0.235660	1.724875	0.000000	0.000000	4.000000	30.000000	0.000000
3084.511626	-0.214206	0.573092	0.081901	78.809311	1.796748	52.989231	2.913854	0.000000	4.063182	0.000000	0.000000	0.000000	1.124570	0.235660	1.724875	0.000000	0.000000	4.000000	30.000000	0.000000
3084.514959	-0.210081	0.573832	0.087582	78.809311	1.796748	52.989231	2.913854	0.000000	4.063182	0.000000	0.000000	0.000000	1.237587	0.221925	1.704112	0.000000	0.000000	4.000000	30.000000	0.000000
3084.518293	-0.210081	0.573832	0.087582	78.809311	1.796748	52.989231	2.913854	0.000000	4.063182	0.000000	0.000000	0.000000	1.237587	0.221925	1.704112	0.000000	0.000000	4.000000	30.000000	0.000000
3084.521626	-0.210081	0.573832	0.087582	78.338959	-3.073838	46.672890	3.112997	0.000000	3.912704	0.000000	0.000000	0.000000	1.237587	0.221925	1.704112	0.000000	0.000000	4.000000	30.000000	0.000000
3084.524959	-0.205535	0.574551	0.093155	78.338959	-3.073838	46.672890	3.112997	0.000000	3.912704	0.000000	0.000000	0.000000	1.363708	0.215606	1.672110	0.000000	0.000000	4.000000	30.000000	0.000000
3084.528293	-0.205535	0.574551	0.093155	78.338959	-3.073838	46.672890	3.112997	0.000000	3.912704	0.000000	0.000000	0.000000	1.363708	0.215606	1.672110	0.000000	0.000000	4.000000	30.000000	0.000000
3084.531626	-0.205535	0.574551	0.093155	77.772598	-7.707191	40.574875	3.308830	0.000000	3.748552	0.000000	0.000000	0.000000	1.363708	0.215606	1.672110	0.000000	0.000000	4.000000	30.000000	0.000000
3084.534959	-0.200691	0.575177	0.098544	77.772598	-7.707191	40.574875	3.308830	0.000000	3.748552	0.000000	0.000000	0.000000	1.453113	0.187950	1.616671	0.000000	0.000000	4.000000	30.000000	0.000000
3084.538293	-0.200691	0.575177	0.098544	77.772598	-7.707191	40.574875	3.308830	0.000000	3.748552	0.000000	0.000000	0.000000	1.453113	0.187950	1.616671	0.000000	0.000000	4.000000	30.000000	0.000000
3084.541626	-0.200691	0.575177	0.098544	77.131592	-11.890984	35.241558	3.497230	0.000000	3.573428	0.000000	0.000000	0.000000	1.453113	0.187950	1.616671	0.000000	0.000000	4.000000	30.000000	0.000000
3084.544959	-0.195616	0.575684	0.103667	77.131592	-11.890984	35.241558	3.497230	0.000000	3.573428	0.000000	0.000000	0.000000	1.522535	0.152068	1.536809	0.000000	0.000000	4.000000	30.000000	0.000000
3084.548293	-0.195616	0.575684	0.103667	77.131592	-11.890984	35.241558	3.497230	0.000000	3.573428	0.000000	0.000000	0.000000	1.522535	0.152068	1.536809	0.000000	0.000000	4.000000	30.000000	0.000000
3084.551626	-0.195616	0.575684	0.103667	76.460541	-15.608932	31.375889	3.675366	0.000000	3.389939	0.000000	0.000000	0.000000	1.522535	0.152068	1.536809	0.000000	0.000000	4.000000	30.000000	0.000000
3084.554959	-0.190353	0.576077	0.108448	76.460541	-15.608932	31.375889	3.675366	0.000000	3.389939	0.000000	0.000000	0.000000	1.579034	0.117704	1.434233	0.000000	0.000000	4.000000	30.000000	0.000000
3084.558293	-0.190353	0.576077	0.108448	76.460541	-15.608932	31.375889	3.675366	0.000000	3.389939	0.000000	0.000000	0.000000	1.579034	0.117704	1.434233	0.000000	0.000000	4.000000	30.000000	0.000000
3084.561626	-0.190353	0.576077	0.108448	75.791145	-18.897556	28.426985	3.841460	0.000000	3.200497	0.000000	0.000000	0.000000	1.579034	0.117704	1.434233	0.000000	0.000000	4.000000	30.000000	0.000000
3084.564959	-0.184842	0.576327	0.112854	75.791145	-18.897556	28.426985	3.841460	0.000000	3.200497	0.000000	0.000000	0.000000	1.653154	0.075229	1.321861	0.000000	0.000000	4.000000	30.000000	0.000000
3084.568293	-0.184842	0.576327	0.112854	75.791145	-18.897556	28.426985	3.841460	0.000000	3.200497	0.000000	0.000000	0.000000	1.653154	0.075229	1.321861	0.000000	0.000000	4.000000	30.000000	0.000000
3084.571626	-0.184842	0.576327	0.112854	75.132423	-21.792486	25.774788	3.996567	0.000000	3.004572	0.000000	0.000000	0.000000	1.653154	0.075229	1.321861	0.000000	0.000000	4.000000	30.000000	0.000000
3084.574959	-0.179136	0.576495	0.116818	75.132423	-21.792486	25.774788	3.996567	0.000000	3.004572	0.000000	0.000000	0.000000	1.711841	0.050411	1.189317	0.000000	0.000000	4.000000	30.000000	0.000000
3084.578293	-0.179136	0.576495	0.116818	75.132423	-21.792486	25.774788	3.996567	0.000000	3.004572	0.000000	0.000000	0.000000	1.711841	0.050411	1.189317	0.000000	0.000000	4.000000	30.000000	0.000000
3084.581626	-0.179136	0.576495	0.116818	74.490852	-24.270018	23.196739	4.139575	0.000000	2.804269	0.000000	0.000000	0.000000	1.711841	0.050411	1.189317	0.000000	0.000000	4.000000	30.000000	0.000000
3084.584959	-0.173199	0.576600	0.120271	74.490852	-24.270018	23.196739	4.139575	0.000000	2.804269	0.000000	0.000000	0.000000	1.781265	0.031516	1.035897	0.000000	0.000000	4.000000	30.000000	0.000000
3084.588293	-0.173199	0.576600	0.120271	74.490852	-24.270018	23.196739	4.139575	0.000000	2.804269	0.000000	0.000000	0.000000	1.781265	0.031516	1.035897	0.000000	0.000000	4.000000	30.000000	0.000000
3084.591626	-0.173199	0.576600	0.120271	73.890999	-26.243734	20.897577	4.271151	0.000000	2.599475	0.000000	0.000000	0.000000	1.781265	0.031516	1.035897	0.000000	0.000000	4.000000	30.000000	0.000000
3084.594959	-0.167072	0.576677	0.123195	73.890999	-26.243734	20.897577	4.271151	0.000000	2.599475	0.000000	0.000000	0.000000	1.838082	0.022861	0.877122	0.000000	0.000000	4.000000	30.000000	0.000000
3084.598293	-0.167072	0.576677	0.123195	73.890999	-26.243734	20.897577	4.271151	0.000000	2.599475	0.000000	0.000000	0.000000	1.838082	0.022861	0.877122	0.000000	0.000000	4.000000	30.000000	0.000000
3084.601626	-0.167072	0.576677	0.123195	73.361969	-27.632626	19.375689	4.391359	0.000000	2.390808	0.000000	0.000000	0.000000	1.838082	0.022861	0.877122	0.000000	0.000000	4.000000	30.000000	0.000000
3084.604959	-0.160818	0.576718	0.125536	73.361969	-27.632626	19.375689	4.391359	0.000000	2.390808	0.000000	0.000000	0.000000	1.876149	0.012441	0.702305	0.000000	0.000000	4.000000	30.000000	0.000000
3084.608293	-0.160818	0.576718	0.125536	73.361969	-27.632626	19.375689	4.391359	0.000000	2.390808	0.000000	0.000000	0.000000	1.876149	0.012441	0.702305	0.000000	0.000000	4.000000	30.000000	0.000000
3084.611626	-0.160818	0.576718	0.125536	72.927216	-28.620878	18.564188	4.499748	0.000000	2.179969	0.000000	0.000000	0.000000	1.876149	0.012441	0.702305	0.000000	0.000000	4.000000	30.000000	0.000000
3084.614959	-0.154377	0.576712	0.127335	72.927216	-28.620878	18.564188	4.499748	0.000000	2.179969	0.000000	0.000000	0.000000	1.932086	-0.001744	0.539605	0.000000	0.000000	4.000000	30.000000	0.000000
3084.618293	-0.154377	0.576712	0.127335	72.927216	-28.620878	18.564188	4.499748	0.000000	2.179969	0.000000	0.000000	0.000000	1.932086	-0.001744	0.539605	0.000000	0.000000	4.000000	30.000000	0.000000
3084.621626	-0.154377	0.576712	0.127335	72.558517	-29.452299	17.884771	4.598265	0.000000	1.963660	0.000000	0.000000	0.000000	1.932086	-0.001744	0.539605	0.000000	0.000000	4.000000	30.000000	0.000000
3084.624959	-0.147884	0.576733	0.128580	72.558517	-29.452299	17.884771	4.598265	0.000000	1.963660	0.000000	0.000000	0.000000	1.947996	0.006088	0.373618	0.000000	0.000000	4.000000	30.000000	0.000000
3084.628293	-0.147884	0.576733	0.128580	72.558517	-29.452299	17.884771	4.598265	0.000000	1.963660	0.000000	0.000000	0.000000	1.947996	0.006088	0.373618	0.000000	0.000000	4.000000	30.000000	0.000000
3084.631626	-0.147884	0.576733	0.128580	72.256165	-30.309374	16.871466	4.685627	0.000000	1.744962	0.000000	0.000000	0.000000	1.947996	0.006088	0.373618	0.000000	0.000000	4.000000	30.000000	0.000000
3084.634959	-0.141500	0.576732	0.129264	72.256165	-30.309374	16.871466	4.685627	0.000000	1.744962	0.000000	0.000000	0.000000	1.915308	-0.000028	0.205142	0.000000	0.000000	4.000000	30.000000	0.000000
3084.638293	-0.141500	0.576732	0.129264	72.256165	-30.309374	16.871466	4.685627	0.000000	1.744962	0.000000	0.000000	0.000000	1.915308	-0.000028	0.205142	0.000000	0.000000	4.000000	30.000000	0.000000
3084.641626	-0.141500	0.576732	0.129264	71.989250	-31.320616	16.197947	4.760672	0.000000	1.528400	0.000000	0.000000	0.000000	1.915308	-0.000028	0.205142	0.000000	0.000000	4.000000	30.000000	0.000000
3084.644959	-0.135153	0.576777	0.129395	71.989250	-31.320616	16.197947	4.760672	0.000000	1.528400	0.000000	0.000000	0.000000	1.904064	0.013301	0.039402	0.000000	0.000000	4.000000	30.000000	0.000000
3084.648293	-0.135153	0.576777	0.129395	71.989250	-31.320616	16.197947	4.760672	0.000000	1.528400	0.000000	0.000000	0.000000	1.904064	0.013301	0.039402	0.000000	0.000000	4.000000	30.000000	0.000000
3084.651626	-0.135153	0.576777	0.129395	71.739723	-32.511566	16.094398	4.825111	0.000000	1.310843	0.000000	0.000000	0.000000	1.904064	0.013301	0.039402	0.000000	0.000000	4.000000	30.000000	0.000000
3084.654959	-0.128859	0.576831	0.128980	71.739723	-32.511566	16.094398	4.825111	0.000000	1.310843	0.000000	0.000000	0.000000	1.888114	0.016202	-0.124603	0.000000	0.000000	4.000000	30.000000	0.000000
3084.658293	-0.128859	0.576831	0.128980	71.739723	-32.511566	16.094398	4.825111	0.000000	1.310843	0.000000	0.000000	0.000000	1.888114	0.016202	-0.124603	0.000000	0.000000	4.000000	30.000000	0.000000
3084.661626	-0.128859	0.576831	0.128980	71.500999	-33.826389	16.062353	4.879352	0.000000	1.091754	0.000000	0.000000	0.000000	1.888114	0.016202	-0.124603	0.000000	0.000000	4.000000	30.000000	0.000000
3084.664959	-0.122403	0.576970	0.128030	71.500999	-33.826389	16.062353	4.879352	0.000000	1.091754	0.000000	0.000000	0.000000	1.936970	0.041786	-0.285105	0.000000	0.000000	4.000000	30.000000	0.000000
3084.668293	-0.122403	0.576970	0.128030	71.500999	-33.826389	16.062353	4.879352	0.000000	1.091754	0.000000	0.000000	0.000000	1.936970	0.041786	-0.285105	0.000000	0.000000	4.000000	30.000000	0.000000
3084.671626	-0.122403	0.576970	0.128030	71.276009	-35.214588	16.004505	4.925169	0.000000	0.861808	0.000000	0.000000	0.000000	1.936970	0.041786	-0.285105	0.000000	0.000000	4.000000	30.000000	0.000000
3084.674959	-0.115835	0.577165	0.126572	71.276009	-35.214588	16.004505	4.925169	0.000000	0.861808	0.000000	0.000000	0.000000	1.970404	0.058609	-0.437287	0.000000	0.000000	4.000000	30.000000	0.000000
3084.678293	-0.115835	0.577165	0.126572	71.276009	-35.214588	16.004505	4.925169	0.000000	0.861808	0.000000	0.000000	0.000000	1.970404	0.058609	-0.437287	0.000000	0.000000	4.000000	30.000000	0.000000
3084.681626	-0.115835	0.577165	0.126572	71.049156	-36.527401	15.870522	4.961326	0.000000	0.620681	0.000000	0.000000	0.000000	1.970404	0.058609	-0.437287	0.000000	0.000000	4.000000	30.000000	0.000000
3084.684959	-0.109123	0.577472	0.124654	71.049156	-36.527401	15.870522	4.961326	0.000000	0.620681	0.000000	0.000000	0.000000	2.013617	0.091986	-0.575423	0.000000	0.000000	4.000000	30.000000	0.000000
3084.688293	-0.109123	0.577472	0.124654	71.049156	-36.527401	15.870522	4.961326	0.000000	0.620681	0.000000	0.000000	0.000000	2.013617	0.091986	-0.575423	0.000000	0.000000	4.000000	30.000000	0.000000
3084.691626	-0.109123	0.577472	0.124654	70.833679	-37.671921	15.490813	4.986664	0.000000	0.364941	0.000000	0.000000	0.000000	2.013617	0.091986	-0.575423	0.000000	0.000000	4.000000	30.000000	0.000000
3084.694959	-0.102305	0.577865	0.122246	70.833679	-37.671921	15.490813	4.986664	0.000000	0.364941	0.000000	0.000000	0.000000	2.045151	0.117741	-0.722351	0.000000	0.000000	4.000000	30.000000	0.000000
3084.698293	-0.102305	0.577865	0.122246	70.833679	-37.671921	15.490813	4.986664	0.000000	0.364941	0.000000	0.000000	0.000000	2.045151	0.117741	-0.722351	0.000000	0.000000	4.000000	30.000000	0.000000
3084.701626	-0.102305	0.577865	0.122246	70.659286	-38.636932	15.356094	4.999111	0.000000	0.094277	0.000000	0.000000	0.000000	2.045151	0.117741	-0.722351	0.000000	0.000000	4.000000	30.000000	0.000000
3084.704959	-0.095564	0.578272	0.119325	70.659286	-38.636932	15.356094	4.999111	0.000000	0.094277	0.000000	0.000000	0.000000	2.022334	0.122343	-0.876249	0.000000	0.000000	4.000000	30.000000	0.000000
3084.708293	-0.095564	0.578272	0.119325	70.659286	-38.636932	15.356094	4.999111	0.000000	0.094277	0.000000	0.000000	0.000000	2.022334	0.122343	-0.876249	0.000000	0.000000	4.000000	30.000000	0.000000
3084.711626	-0.095564	0.578272	0.119325	70.535866	-39.461460	15.673739	4.996549	0.000000	-0.185738	0.000000	0.000000	0.000000	2.022334	0.122343	-0.876249	0.000000	0.000000	4.000000	30.000000	0.000000
3084.714959	-0.088930	0.578662	0.115832	70.535866	-39.461460	15.673739	4.996549	0.000000	-0.185738	0.000000	0.000000	0.000000	1.990150	0.116948	-1.047989	0.000000	0.000000	4.000000	30.000000	0.000000
3084.718293	-0.088930	0.578662	0.115832	70.535866	-39.461460	15.673739	4.996549	0.000000	-0.185738	0.000000	0.000000	0.000000	1.990150	0.116948	-1.047989	0.000000	0.000000	4.000000	30.000000	0.000000
3084.721626	-0.088930	0.578662	0.115832	70.461739	-40.209217	16.276604	4.977324	0.000000	-0.475661	0.000000	0.000000	0.000000	1.990150	0.116948	-1.047989	0.000000	0.000000	4.000000	30.000000	0.000000
3084.724959	-0.082296	0.578992	0.111689	70.461739	-40.209217	16.276604	4.977324	0.000000	-0.475661	0.000000	0.000000	0.000000	1.990443	0.098881	-1.242939	0.000000	0.000000	4.000000	30.000000	0.000000
3084.728293	-0.082296	0.578992	0.111689	70.461739	-40.209217	16.276604	4.977324	0.000000	-0.475661	0.000000	0.000000	0.000000	1.990443	0.098881	-1.242939	0.000000	0.000000	4.000000	30.000000	0.000000
3084.731626	-0.082296	0.578992	0.111689	70.388527	-41.060749	17.084852	4.938342	0.000000	-0.782801	0.000000	0.000000	0.000000	1.990443	0.098881	-1.242939	0.000000	0.000000	4.000000	30.000000	0.000000
3084.734959	-0.075778	0.579194	0.106826	70.388527	-41.060749	17.084852	4.938342	0.000000	-0.782801	0.000000	0.000000	0.000000	1.955219	0.060751	-1.458940	0.000000	0.000000	4.000000	30.000000	0.000000
3084.738293	-0.075778	0.579194	0.106826	70.388527	-41.060749	17.084852	4.938342	0.000000	-0.782801	0.000000	0.000000	0.000000	1.955219	0.060751	-1.458940	0.000000	0.000000	4.000000	30.000000	0.000000
3084.741626	-0.075778	0.579194	0.106826	70.151009	-42.004295	17.791084	4.876225	0.000000	-1.105639	0.000000	0.000000	0.000000	1.955219	0.060751	-1.458940	0.000000	0.000000	4.000000	30.000000	0.000000
3084.744959	-0.069410	0.579306	0.101363	70.151009	-42.004295	17.791084	4.876225	0.000000	-1.105639	0.000000	0.000000	0.000000	1.910450	0.033535	-1.638722	0.000000	0.000000	4.000000	30.000000	0.000000
3084.748293	-0.069410	0.579306	0.101363	70.151009	-42.004295	17.791084	4.876225	0.000000	-1.105639	0.000000	0.000000	0.000000	1.910450	0.033535	-1.638722	0.000000	0.000000	4.000000	30.000000	0.000000
3084.751626	-0.069410	0.579306	0.101363	69.582054	-42.578503	18.424194	4.786773	0.000000	-1.444577	0.000000	0.000000	0.000000	1.910450	0.033535	-1.638722	0.000000	0.000000	4.000000	30.000000	0.000000
3084.754959	-0.063170	0.579453	0.095472	69.582054	-42.578503	18.424194	4.786773	0.000000	-1.444577	0.000000	0.000000	0.000000	1.872007	0.044007	-1.767327	0.000000	0.000000	4.000000	30.000000	0.000000
3084.758293	-0.063170	0.579453	0.095472	69.582054	-42.578503	18.424194	4.786773	0.000000	-1.444577	0.000000	0.000000	0.000000	1.872007	0.044007	-1.767327	0.000000	0.000000	4.000000	30.000000	0.000000
3084.761626	-0.063170	0.579453	0.095472	68.738571	-42.569031	19.259205	4.664927	0.000000	-1.799572	0.000000	0.000000	0.000000	1.872007	0.044007	-1.767327	0.000000	0.000000	4.000000	30.000000	0.000000
3084.764959	-0.057189	0.579649	0.089314	68.738571	-42.569031	19.259205	4.664927	0.000000	-1.799572	0.000000	0.000000	0.000000	1.794261	0.058906	-1.847391	0.000000	0.000000	4.000000	30.000000	0.000000
3084.768293	-0.057189	0.579649	0.089314	68.738571	-42.569031	19.259205	4.664927	0.000000	-1.799572	0.000000	0.000000	0.000000	1.794261	0.058906	-1.847391	0.000000	0.000000	4.000000	30.000000	0.000000
3084.771626	-0.057189	0.579649	0.089314	67.788528	-42.048840	20.812878	4.465709	0.000000	-2.140540	0.000000	0.000000	0.000000	1.794261	0.058906	-1.847391	0.000000	0.000000	4.000000	30.000000	0.000000
3084.774959	-0.051488	0.579812	0.082828	67.788528	-42.048840	20.812878	4.465709	0.000000	-2.140540	0.000000	0.000000	0.000000	1.710498	0.048912	-1.945866	0.000000	0.000000	4.000000	30.000000	0.000000
3084.778293	-0.051488	0.579812	0.082828	67.788528	-42.048840	20.812878	4.465709	0.000000	-2.140540	0.000000	0.000000	0.000000	1.710498	0.048912	-1.945866	0.000000	0.000000	4.000000	30.000000	0.000000
3084.781626	-0.051488	0.579812	0.082828	66.893303	-41.204594	23.276728	4.141397	0.000000	-2.425623	0.000000	0.000000	0.000000	1.710498	0.048912	-1.945866	0.000000	0.000000	4.000000	30.000000	0.000000
3084.784959	-0.046047	0.579954	0.076097	66.893303	-41.204594	23.276728	4.141397	0.000000	-2.425623	0.000000	0.000000	0.000000	1.632100	0.042689	-2.019291	0.000000	0.000000	4.000000	30.000000	0.000000
3084.788293	-0.046047	0.579954	0.076097	66.893303	-41.204594	23.276728	4.141397	0.000000	-2.425623	0.000000	0.000000	0.000000	1.632100	0.042689	-2.019291	0.000000	0.000000	4.000000	30.000000	0.000000
3084.791626	-0.046047	0.579954	0.076097	66.119705	-40.201927	26.414042	3.804849	0.000000	-2.697640	0.000000	0.000000	0.000000	1.632100	0.042689	-2.019291	0.000000	0.000000	4.000000	30.000000	0.000000
3084.794959	-0.040990	0.579957	0.069081	66.119705	-40.201927	26.414042	3.804849	0.000000	-2.697640	0.000000	0.000000	0.000000	1.517252	0.000793	-2.104833	0.000000	0.000000	4.000000	30.000000	0.000000
3084.798293	-0.040990	0.579957	0.069081	66.119705	-40.201927	26.414042	3.804849	0.000000	-2.697640	0.000000	0.000000	0.000000	1.517252	0.000793	-2.104833	0.000000	0.000000	4.000000	30.000000	0.000000
3084.801626	-0.040990	0.579957	0.069081	65.419067	-39.121277	29.401598	3.454043	0.000000	-2.950515	0.000000	0.000000	0.000000	1.517252	0.000793	-2.104833	0.000000	0.000000	4.000000	30.000000	0.000000
3084.804959	-0.036334	0.579819	0.061784	65.419067	-39.121277	29.401598	3.454043	0.000000	-2.950515	0.000000	0.000000	0.000000	1.396639	-0.041430	-2.188931	0.000000	0.000000	4.000000	30.000000	0.000000
3084.808293	-0.036334	0.579819	0.061784	65.419067	-39.121277	29.401598	3.454043	0.000000	-2.950515	0.000000	0.000000	0.000000	1.396639	-0.041430	-2.188931	0.000000	0.000000	4.000000	30.000000	0.000000
3084.811626	-0.036334	0.579819	0.061784	64.698608	-37.927700	31.284245	3.089221	0.000000	-3.183288	0.000000	0.000000	0.000000	1.396639	-0.041430	-2.188931	0.000000	0.000000	4.000000	30.000000	0.000000
3084.814959	-0.032131	0.579558	0.054353	64.698608	-37.927700	31.284245	3.089221	0.000000	-3.183288	0.000000	0.000000	0.000000	1.260962	-0.078130	-2.229389	0.000000	0.000000	4.000000	30.000000	0.000000
3084.818293	-0.032131	0.579558	0.054353	64.698608	-37.927700	31.284245	3.089221	0.000000	-3.183288	0.000000	0.000000	0.000000	1.260962	-0.078130	-2.229389	0.000000	0.000000	4.000000	30.000000	0.000000
3084.821626	-0.032131	0.579558	0.054353	63.868080	-36.518608	32.415497	2.717657	0.000000	-3.393449	0.000000	0.000000	0.000000	1.260962	-0.078130	-2.229389	0.000000	0.000000	4.000000	30.000000	0.000000
3084.824959	-0.028447	0.579271	0.046939	63.868080	-36.518608	32.415497	2.717657	0.000000	-3.393449	0.000000	0.000000	0.000000	1.105166	-0.086194	-2.224285	0.000000	0.000000	4.000000	30.000000	0.000000
3084.828293	-0.028447	0.579271	0.046939	63.868080	-36.518608	32.415497	2.717657	0.000000	-3.393449	0.000000	0.000000	0.000000	1.105166	-0.086194	-2.224285	0.000000	0.000000	4.000000	30.000000	0.000000
3084.831626	-0.028447	0.579271	0.046939	62.952885	-34.905136	33.878666	2.346943	0.000000	-3.577643	0.000000	0.000000	0.000000	1.105166	-0.086194	-2.224285	0.000000	0.000000	4.000000	30.000000	0.000000
3084.834959	-0.025434	0.579069	0.039647	62.952885	-34.905136	33.878666	2.346943	0.000000	-3.577643	0.000000	0.000000	0.000000	0.904002	-0.060522	-2.187606	0.000000	0.000000	4.000000	30.000000	0.000000
3084.838293	-0.025434	0.579069	0.039647	62.952885	-34.905136	33.878666	2.346943	0.000000	-3.577643	0.000000	0.000000	0.000000	0.904002	-0.060522	-2.187606	0.000000	0.000000	4.000000	30.000000	0.000000
3084.841626	-0.025434	0.579069	0.039647	62.079685	-33.195633	36.528584	1.982342	0.000000	-3.728310	0.000000	0.000000	0.000000	0.904002	-0.060522	-2.187606	0.000000	0.000000	4.000000	30.000000	0.000000
3084.844959	-0.023274	0.578944	0.032507	62.079685	-33.195633	36.528584	1.982342	0.000000	-3.728310	0.000000	0.000000	0.000000	0.647941	-0.037494	-2.141941	0.000000	0.000000	4.000000	30.000000	0.000000
3084.848293	-0.023274	0.578944	0.032507	62.079685	-33.195633	36.528584	1.982342	0.000000	-3.728310	0.000000	0.000000	0.000000	0.647941	-0.037494	-2.141941	0.000000	0.000000	4.000000	30.000000	0.000000
3084.851626	-0.023274	0.578944	0.032507	61.348904	-31.458960	40.304504	1.625351	0.000000	-3.836300	0.000000	0.000000	0.000000	0.647941	-0.037494	-2.141941	0.000000	0.000000	4.000000	30.000000	0.000000
3084.854959	-0.021839	0.578789	0.025502	61.348904	-31.458960	40.304504	1.625351	0.000000	-3.836300	0.000000	0.000000	0.000000	0.430546	-0.046652	-2.101581	0.000000	0.000000	4.000000	30.000000	0.000000
3084.858293	-0.021839	0.578789	0.025502	61.348904	-31.458960	40.304504	1.625351	0.000000	-3.836300	0.000000	0.000000	0.000000	0.430546	-0.046652	-2.101581	0.000000	0.000000	4.000000	30.000000	0.000000
3084.861626	-0.021839	0.578789	0.025502	60.800003	-29.691221	44.539642	1.275088	0.000000	-3.908058	0.000000	0.000000	0.000000	0.430546	-0.046652	-2.101581	0.000000	0.000000	4.000000	30.000000	0.000000
3084.864959	-0.021028	0.578604	0.018580	60.800003	-29.691221	44.539642	1.275088	0.000000	-3.908058	0.000000	0.000000	0.000000	0.243313	-0.055480	-2.076651	0.000000	0.000000	4.000000	30.000000	0.000000
3084.868293	-0.021028	0.578604	0.018580	60.800003	-29.691221	44.539642	1.275088	0.000000	-3.908058	0.000000	0.000000	0.000000	0.243313	-0.055480	-2.076651	0.000000	0.000000	4.000000	30.000000	0.000000
3084.871626	-0.021028	0.578604	0.018580	60.438591	-27.905752	48.510185	0.928979	0.000000	-3.948610	0.000000	0.000000	0.000000	0.243313	-0.055480	-2.076651	0.000000	0.000000	4.000000	30.000000	0.000000
3084.874959	-0.020836	0.578286	0.011707	60.438591	-27.905752	48.510185	0.928979	0.000000	-3.948610	0.000000	0.000000	0.000000	0.057668	-0.095282	-2.061737	0.000000	0.000000	4.000000	30.000000	0.000000
3084.878293	-0.020836	0.578286	0.011707	60.438591	-27.905752	48.510185	0.928979	0.000000	-3.948610	0.000000	0.000000	0.000000	0.057668	-0.095282	-2.061737	0.000000	0.000000	4.000000	30.000000	0.000000
3084.881626	-0.020836	0.578286	0.011707	60.169567	-26.214197	51.328865	0.585357	0.000000	-3.958221	0.000000	0.000000	0.000000	0.057668	-0.095282	-2.061737	0.000000	0.000000	4.000000	30.000000	0.000000
3084.884959	-0.021188	0.577751	0.004802	60.169567	-26.214197	51.328865	0.585357	0.000000	-3.958221	0.000000	0.000000	0.000000	-0.105739	-0.160466	-2.071420	0.000000	0.000000	4.000000	30.000000	0.000000
3084.888293	-0.021188	0.577751	0.004802	60.169567	-26.214197	51.328865	0.585357	0.000000	-3.958221	0.000000	0.000000	0.000000	-0.105739	-0.160466	-2.071420	0.000000	0.000000	4.000000	30.000000	0.000000
3084.891626	-0.021188	0.577751	0.004802	59.970577	-24.649088	53.251041	0.240120	0.000000	-3.940598	0.000000	0.000000	0.000000	-0.105739	-0.160466	-2.071420	0.000000	0.000000	4.000000	30.000000	0.000000
3084.894959	-0.022060	0.576938	-0.002140	59.970577	-24.649088	53.251041	0.240120	0.000000	-3.940598	0.000000	0.000000	0.000000	-0.261696	-0.243876	-2.082814	0.000000	0.000000	4.000000	30.000000	0.000000
3084.898293	-0.022060	0.576938	-0.002140	59.970577	-24.649088	53.251041	0.240120	0.000000	-3.940598	0.000000	0.000000	0.000000	-0.261696	-0.243876	-2.082814	0.000000	0.000000	4.000000	30.000000	0.000000
3084.901626	-0.022060	0.576938	-0.002140	59.821056	-23.225439	55.217628	-0.107016	0.000000	-3.896982	0.000000	0.000000	0.000000	-0.261696	-0.243876	-2.082814	0.000000	0.000000	4.000000	30.000000	0.000000
3084.904959	-0.023453	0.575904	-0.009050	59.821056	-23.225439	55.217628	-0.107016	0.000000	-3.896982	0.000000	0.000000	0.000000	-0.417775	-0.310411	-2.072777	0.000000	0.000000	4.000000	30.000000	0.000000
3084.908293	-0.023453	0.575904	-0.009050	59.821056	-23.225439	55.217628	-0.107016	0.000000	-3.896982	0.000000	0.000000	0.000000	-0.417775	-0.310411	-2.072777	0.000000	0.000000	4.000000	30.000000	0.000000
3084.911626	-0.023453	0.575904	-0.009050	59.668152	-21.936844	57.198879	-0.452479	0.000000	-3.827353	0.000000	0.000000	0.000000	-0.417775	-0.310411	-2.072777	0.000000	0.000000	4.000000	30.000000	0.000000
3084.914959	-0.025431	0.574762	-0.015829	59.668152	-21.936844	57.198879	-0.452479	0.000000	-3.827353	0.000000	0.000000	0.000000	-0.593360	-0.342452	-2.033902	0.000000	0.000000	4.000000	30.000000	0.000000
3084.918293	-0.025431	0.574762	-0.015829	59.668152	-21.936844	57.198879	-0.452479	0.000000	-3.827353	0.000000	0.000000	0.000000	-0.593360	-0.342452	-2.033902	0.000000	0.000000	4.000000	30.000000	0.000000
3084.921626	-0.025431	0.574762	-0.015829	59.456566	-20.668934	59.308098	-0.791462	0.000000	-3.728460	0.000000	0.000000	0.000000	-0.593360	-0.342452	-2.033902	0.000000	0.000000	4.000000	30.000000	0.000000
3084.924959	-0.027954	0.573561	-0.022383	59.456566	-20.668934	59.308098	-0.791462	0.000000	-3.728460	0.000000	0.000000	0.000000	-0.756851	-0.360448	-1.965986	0.000000	0.000000	4.000000	30.000000	0.000000
3084.928293	-0.027954	0.573561	-0.022383	59.456566	-20.668934	59.308098	-0.791462	0.000000	-3.728460	0.000000	0.000000	0.000000	-0.756851	-0.360448	-1.965986	0.000000	0.000000	4.000000	30.000000	0.000000
3084.931626	-0.027954	0.573561	-0.022383	59.041954	-19.196739	61.784245	-1.119127	0.000000	-3.602318	0.000000	0.000000	0.000000	-0.756851	-0.360448	-1.965986	0.000000	0.000000	4.000000	30.000000	0.000000
3084.934959	-0.030910	0.572462	-0.028548	59.041954	-19.196739	61.784245	-1.119127	0.000000	-3.602318	0.000000	0.000000	0.000000	-0.886870	-0.329493	-1.849595	0.000000	0.000000	4.000000	30.000000	0.000000
3084.938293	-0.030910	0.572462	-0.028548	59.041954	-19.196739	61.784245	-1.119127	0.000000	-3.602318	0.000000	0.000000	0.000000	-0.886870	-0.329493	-1.849595	0.000000	0.000000	4.000000	30.000000	0.000000
3084.941626	-0.030910	0.572462	-0.028548	58.405926	-17.526428	64.674423	-1.427393	0.000000	-3.454506	0.000000	0.000000	0.000000	-0.886870	-0.329493	-1.849595	0.000000	0.000000	4.000000	30.000000	0.000000
3084.944959	-0.034171	0.571441	-0.034289	58.405926	-17.526428	64.674423	-1.427393	0.000000	-3.454506	0.000000	0.000000	0.000000	-0.978334	-0.306365	-1.722306	0.000000	0.000000	4.000000	30.000000	0.000000
3084.948293	-0.034171	0.571441	-0.034289	58.405926	-17.526428	64.674423	-1.427393	0.000000	-3.454506	0.000000	0.000000	0.000000	-0.978334	-0.306365	-1.722306	0.000000	0.000000	4.000000	30.000000	0.000000
3084.951626	-0.034171	0.571441	-0.034289	57.665096	-15.915967	67.633240	-1.714444	0.000000	-3.291450	0.000000	0.000000	0.000000	-0.978334	-0.306365	-1.722306	0.000000	0.000000	4.000000	30.000000	0.000000
3084.954959	-0.037703	0.570404	-0.039739	57.665096	-15.915967	67.633240	-1.714444	0.000000	-3.291450	0.000000	0.000000	0.000000	-1.059608	-0.311154	-1.635092	0.000000	0.000000	4.000000	30.000000	0.000000
3084.958293	-0.037703	0.570404	-0.039739	57.665096	-15.915967	67.633240	-1.714444	0.000000	-3.291450	0.000000	0.000000	0.000000	-1.059608	-0.311154	-1.635092	0.000000	0.000000	4.000000	30.000000	0.000000
3084.961626	-0.037703	0.570404	-0.039739	56.865055	-14.522357	69.945526	-1.986959	0.000000	-3.114849	0.000000	0.000000	0.000000	-1.059608	-0.311154	-1.635092	0.000000	0.000000	4.000000	30.000000	0.000000
3084.964959	-0.041467	0.569305	-0.044863	56.865055	-14.522357	69.945526	-1.986959	0.000000	-3.114849	0.000000	0.000000	0.000000	-1.129228	-0.329681	-1.537289	0.000000	0.000000	4.000000	30.000000	0.000000
3084.968293	-0.041467	0.569305	-0.044863	56.865055	-14.522357	69.945526	-1.986959	0.000000	-3.114849	0.000000	0.000000	0.000000	-1.129228	-0.329681	-1.537289	0.000000	0.000000	4.000000	30.000000	0.000000
3084.971626	-0.041467	0.569305	-0.044863	56.062923	-13.399930	71.351418	-2.243174	0.000000	-2.926644	0.000000	0.000000	0.000000	-1.129228	-0.329681	-1.537289	0.000000	0.000000	4.000000	30.000000	0.000000
3084.974959	-0.045462	0.568050	-0.049685	56.062923	-13.399930	71.351418	-2.243174	0.000000	-2.926644	0.000000	0.000000	0.000000	-1.198452	-0.376577	-1.446577	0.000000	0.000000	4.000000	30.000000	0.000000
3084.978293	-0.045462	0.568050	-0.049685	56.062923	-13.399930	71.351418	-2.243174	0.000000	-2.926644	0.000000	0.000000	0.000000	-1.198452	-0.376577	-1.446577	0.000000	0.000000	4.000000	30.000000	0.000000
3084.981626	-0.045462	0.568050	-0.049685	55.255386	-12.552137	71.912163	-2.484270	0.000000	-2.726902	0.000000	0.000000	0.000000	-1.198452	-0.376577	-1.446577	0.000000	0.000000	4.000000	30.000000	0.000000
3084.984959	-0.049767	0.566685	-0.054209	55.255386	-12.552137	71.912163	-2.484270	0.000000	-2.726902	0.000000	0.000000	0.000000	-1.291521	-0.409327	-1.357195	0.000000	0.000000	4.000000	30.000000	0.000000
3084.988293	-0.049767	0.566685	-0.054209	55.255386	-12.552137	71.912163	-2.484270	0.000000	-2.726902	0.000000	0.000000	0.000000	-1.291521	-0.409327	-1.357195	0.000000	0.000000	4.000000	30.000000	0.000000
3084.991626	-0.049767	0.566685	-0.054209	54.442528	-11.957149	71.678329	-2.710469	0.000000	-2.511649	0.000000	0.000000	0.000000	-1.291521	-0.409327	-1.357195	0.000000	0.000000	4.000000	30.000000	0.000000
3084.994959	-0.054333	0.565207	-0.058390	54.442528	-11.957149	71.678329	-2.710469	0.000000	-2.511649	0.000000	0.000000	0.000000	-1.369790	-0.443412	-1.254110	0.000000	0.000000	4.000000	30.000000	0.000000
3084.998293	-0.054333	0.565207	-0.058390	54.442528	-11.957149	71.678329	-2.710469	0.000000	-2.511649	0.000000	0.000000	0.000000	-1.369790	-0.443412	-1.254110	0.000000	0.000000	4.000000	30.000000	0.000000
3085.001626	-0.054333	0.565207	-0.058390	53.631210	-11.595444	71.473412	-2.919487	0.000000	-2.283350	0.000000	0.000000	0.000000	-1.369790	-0.443412	-1.254110	0.000000	0.000000	4.000000	30.000000	0.000000
3085.004959	-0.059214	0.563709	-0.062174	53.631210	-11.595444	71.473412	-2.919487	0.000000	-2.283350	0.000000	0.000000	0.000000	-1.464213	-0.449385	-1.135309	0.000000	0.000000	4.000000	30.000000	0.000000
3085.008293	-0.059214	0.563709	-0.062174	53.631210	-11.595444	71.473412	-2.919487	0.000000	-2.283350	0.000000	0.000000	0.000000	-1.464213	-0.449385	-1.135309	0.000000	0.000000	4.000000	30.000000	0.000000
3085.011626	-0.059214	0.563709	-0.062174	52.827084	-11.444882	71.917038	-3.108706	0.000000	-2.039315	0.000000	0.000000	0.000000	-1.464213	-0.449385	-1.135309	0.000000	0.000000	4.000000	30.000000	0.000000
3085.014959	-0.064267	0.562358	-0.065453	52.827084	-11.444882	71.917038	-3.108706	0.000000	-2.039315	0.000000	0.000000	0.000000	-1.516012	-0.405421	-0.983659	0.000000	0.000000	4.000000	30.000000	0.000000
3085.018293	-0.064267	0.562358	-0.065453	52.827084	-11.444882	71.917038	-3.108706	0.000000	-2.039315	0.000000	0.000000	0.000000	-1.516012	-0.405421	-0.983659	0.000000	0.000000	4.000000	30.000000	0.000000
3085.021626	-0.064267	0.562358	-0.065453	52.159595	-11.539642	72.708023	-3.272649	0.000000	-1.786646	0.000000	0.000000	0.000000	-1.516012	-0.405421	-0.983659	0.000000	0.000000	4.000000	30.000000	0.000000
3085.024959	-0.069364	0.561195	-0.068216	52.159595	-11.539642	72.708023	-3.272649	0.000000	-1.786646	0.000000	0.000000	0.000000	-1.528944	-0.349014	-0.829006	0.000000	0.000000	4.000000	30.000000	0.000000
3085.028293	-0.069364	0.561195	-0.068216	52.159595	-11.539642	72.708023	-3.272649	0.000000	-1.786646	0.000000	0.000000	0.000000	-1.528944	-0.349014	-0.829006	0.000000	0.000000	4.000000	30.000000	0.000000
3085.031626	-0.069364	0.561195	-0.068216	52.084320	-12.012439	73.021126	-3.410817	0.000000	-1.531822	0.000000	0.000000	0.000000	-1.528944	-0.349014	-0.829006	0.000000	0.000000	4.000000	30.000000	0.000000
3085.034959	-0.074504	0.560222	-0.070485	52.084320	-12.012439	73.021126	-3.410817	0.000000	-1.531822	0.000000	0.000000	0.000000	-1.542073	-0.291838	-0.680617	0.000000	0.000000	4.000000	30.000000	0.000000
3085.038293	-0.074504	0.560222	-0.070485	52.084320	-12.012439	73.021126	-3.410817	0.000000	-1.531822	0.000000	0.000000	0.000000	-1.542073	-0.291838	-0.680617	0.000000	0.000000	4.000000	30.000000	0.000000
3085.041626	-0.074504	0.560222	-0.070485	52.477833	-12.701873	72.458839	-3.524253	0.000000	-1.274810	0.000000	0.000000	0.000000	-1.542073	-0.291838	-0.680617	0.000000	0.000000	4.000000	30.000000	0.000000
3085.044959	-0.079736	0.559491	-0.072232	52.477833	-12.701873	72.458839	-3.524253	0.000000	-1.274810	0.000000	0.000000	0.000000	-1.569518	-0.219155	-0.524189	0.000000	0.000000	4.000000	30.000000	0.000000
3085.048293	-0.079736	0.559491	-0.072232	52.477833	-12.701873	72.458839	-3.524253	0.000000	-1.274810	0.000000	0.000000	0.000000	-1.569518	-0.219155	-0.524189	0.000000	0.000000	4.000000	30.000000	0.000000
3085.051626	-0.079736	0.559491	-0.072232	52.975498	-13.407270	71.285583	-3.611618	0.000000	-1.013224	0.000000	0.000000	0.000000	-1.569518	-0.219155	-0.524189	0.000000	0.000000	4.000000	30.000000	0.000000
3085.054959	-0.085157	0.559045	-0.073300	52.975498	-13.407270	71.285583	-3.611618	0.000000	-1.013224	0.000000	0.000000	0.000000	-1.626355	-0.133796	-0.320362	0.000000	0.000000	4.000000	30.000000	0.000000
3085.058293	-0.085157	0.559045	-0.073300	52.975498	-13.407270	71.285583	-3.611618	0.000000	-1.013224	0.000000	0.000000	0.000000	-1.626355	-0.133796	-0.320362	0.000000	0.000000	4.000000	30.000000	0.000000
3085.061626	-0.085157	0.559045	-0.073300	53.682507	-14.107823	70.069435	-3.665011	0.000000	-0.742165	0.000000	0.000000	0.000000	-1.626355	-0.133796	-0.320362	0.000000	0.000000	4.000000	30.000000	0.000000
3085.064959	-0.090782	0.558685	-0.073926	53.682507	-14.107823	70.069435	-3.665011	0.000000	-0.742165	0.000000	0.000000	0.000000	-1.687701	-0.108076	-0.187700	0.000000	0.000000	4.000000	30.000000	0.000000
3085.068293	-0.090782	0.558685	-0.073926	53.682507	-14.107823	70.069435	-3.665011	0.000000	-0.742165	0.000000	0.000000	0.000000	-1.687701	-0.108076	-0.187700	0.000000	0.000000	4.000000	30.000000	0.000000
3085.071626	-0.090782	0.558685	-0.073926	54.664341	-14.733886	69.149078	-3.696295	0.000000	-0.460881	0.000000	0.000000	0.000000	-1.687701	-0.108076	-0.187700	0.000000	0.000000	4.000000	30.000000	0.000000
3085.074959	-0.096552	0.558391	-0.074213	54.664341	-14.733886	69.149078	-3.696295	0.000000	-0.460881	0.000000	0.000000	0.000000	-1.730987	-0.088148	-0.086100	0.000000	0.000000	4.000000	30.000000	0.000000
3085.078293	-0.096552	0.558391	-0.074213	54.664341	-14.733886	69.149078	-3.696295	0.000000	-0.460881	0.000000	0.000000	0.000000	-1.730987	-0.088148	-0.086100	0.000000	0.000000	4.000000	30.000000	0.000000
3085.081626	-0.096552	0.558391	-0.074213	55.743267	-15.193102	68.619827	-3.710645	0.000000	-0.172383	0.000000	0.000000	0.000000	-1.730987	-0.088148	-0.086100	0.000000	0.000000	4.000000	30.000000	0.000000
3085.084959	-0.102614	0.558205	-0.074119	55.743267	-15.193102	68.619827	-3.710645	0.000000	-0.172383	0.000000	0.000000	0.000000	-1.818426	-0.055821	0.028137	0.000000	0.000000	4.000000	30.000000	0.000000
3085.088293	-0.102614	0.558205	-0.074119	55.743267	-15.193102	68.619827	-3.710645	0.000000	-0.172383	0.000000	0.000000	0.000000	-1.818426	-0.055821	0.028137	0.000000	0.000000	4.000000	30.000000	0.000000
3085.091626	-0.102614	0.558205	-0.074119	56.813251	-15.423713	68.375946	-3.705956	0.000000	0.130688	0.000000	0.000000	0.000000	-1.818426	-0.055821	0.028137	0.000000	0.000000	4.000000	30.000000	0.000000
3085.094959	-0.109061	0.558211	-0.073607	56.813251	-15.423713	68.375946	-3.705956	0.000000	0.130688	0.000000	0.000000	0.000000	-1.934237	0.001835	0.153599	0.000000	0.000000	4.000000	30.000000	0.000000
3085.098293	-0.109061	0.558211	-0.073607	56.813251	-15.423713	68.375946	-3.705956	0.000000	0.130688	0.000000	0.000000	0.000000	-1.934237	0.001835	0.153599	0.000000	0.000000	4.000000	30.000000	0.000000
3085.101626	-0.109061	0.558211	-0.073607	57.888290	-15.343740	68.181847	-3.680356	0.000000	0.453061	0.000000	0.000000	0.000000	-1.934237	0.001835	0.153599	0.000000	0.000000	4.000000	30.000000	0.000000
3085.104959	-0.115778	0.558418	-0.072705	57.888290	-15.343740	68.181847	-3.680356	0.000000	0.453061	0.000000	0.000000	0.000000	-2.014915	0.062103	0.270550	0.000000	0.000000	4.000000	30.000000	0.000000
3085.108293	-0.115778	0.558418	-0.072705	57.888290	-15.343740	68.181847	-3.680356	0.000000	0.453061	0.000000	0.000000	0.000000	-2.014915	0.062103	0.270550	0.000000	0.000000	4.000000	30.000000	0.000000
3085.111626	-0.115778	0.558418	-0.072705	59.021748	-14.803170	68.220337	-3.635264	0.000000	0.788880	0.000000	0.000000	0.000000	-2.014915	0.062103	0.270550	0.000000	0.000000	4.000000	30.000000	0.000000
3085.114959	-0.122798	0.558863	-0.071323	59.021748	-14.803170	68.220337	-3.635264	0.000000	0.788880	0.000000	0.000000	0.000000	-2.106246	0.133448	0.414832	0.000000	0.000000	4.000000	30.000000	0.000000
3085.118293	-0.122798	0.558863	-0.071323	59.021748	-14.803170	68.220337	-3.635264	0.000000	0.788880	0.000000	0.000000	0.000000	-2.106246	0.133448	0.414832	0.000000	0.000000	4.000000	30.000000	0.000000
3085.121626	-0.122798	0.558863	-0.071323	60.292702	-13.534011	69.001122	-3.566125	0.000000	1.139921	0.000000	0.000000	0.000000	-2.106246	0.133448	0.414832	0.000000	0.000000	4.000000	30.000000	0.000000
3085.124959	-0.130076	0.559545	-0.069452	60.292702	-13.534011	69.001122	-3.566125	0.000000	1.139921	0.000000	0.000000	0.000000	-2.183273	0.204473	0.561193	0.000000	0.000000	4.000000	30.000000	0.000000
3085.128293	-0.130076	0.559545	-0.069452	60.292702	-13.534011	69.001122	-3.566125	0.000000	1.139921	0.000000	0.000000	0.000000	-2.183273	0.204473	0.561193	0.000000	0.000000	4.000000	30.000000	0.000000
3085.131626	-0.130076	0.559545	-0.069452	61.765648	-11.133382	70.921730	-3.472593	0.000000	1.503800	0.000000	0.000000	0.000000	-2.183273	0.204473	0.561193	0.000000	0.000000	4.000000	30.000000	0.000000
3085.134959	-0.137626	0.560419	-0.067191	61.765648	-11.133382	70.921730	-3.472593	0.000000	1.503800	0.000000	0.000000	0.000000	-2.265078	0.262133	0.678246	0.000000	0.000000	4.000000	30.000000	0.000000
3085.138293	-0.137626	0.560419	-0.067191	61.765648	-11.133382	70.921730	-3.472593	0.000000	1.503800	0.000000	0.000000	0.000000	-2.265078	0.262133	0.678246	0.000000	0.000000	4.000000	30.000000	0.000000
3085.141626	-0.137626	0.560419	-0.067191	63.297749	-7.170162	74.223595	-3.359552	0.000000	1.881312	0.000000	0.000000	0.000000	-2.265078	0.262133	0.678246	0.000000	0.000000	4.000000	30.000000	0.000000
3085.144959	-0.145530	0.561453	-0.064450	63.297749	-7.170162	74.223595	-3.359552	0.000000	1.881312	0.000000	0.000000	0.000000	-2.371121	0.310429	0.822414	0.000000	0.000000	4.000000	30.000000	0.000000
3085.148293	-0.145530	0.561453	-0.064450	63.297749	-7.170162	74.223595	-3.359552	0.000000	1.881312	0.000000	0.000000	0.000000	-2.371121	0.310429	0.822414	0.000000	0.000000	4.000000	30.000000	0.000000
3085.151626	-0.145530	0.561453	-0.064450	64.552650	-1.575708	78.996414	-3.222483	0.000000	2.276499	0.000000	0.000000	0.000000	-2.371121	0.310429	0.822414	0.000000	0.000000	4.000000	30.000000	0.000000
3085.154959	-0.153909	0.562549	-0.061334	64.552650	-1.575708	78.996414	-3.222483	0.000000	2.276499	0.000000	0.000000	0.000000	-2.513607	0.328737	0.934737	0.000000	0.000000	4.000000	30.000000	0.000000
3085.158293	-0.153909	0.562549	-0.061334	64.552650	-1.575708	78.996414	-3.222483	0.000000	2.276499	0.000000	0.000000	0.000000	-2.513607	0.328737	0.934737	0.000000	0.000000	4.000000	30.000000	0.000000
3085.161626	-0.153909	0.562549	-0.061334	65.367462	5.451491	85.448952	-3.066694	0.000000	2.695434	0.000000	0.000000	0.000000	-2.513607	0.328737	0.934737	0.000000	0.000000	4.000000	30.000000	0.000000
3085.164959	-0.162840	0.563584	-0.057960	65.367462	5.451491	85.448952	-3.066694	0.000000	2.695434	0.000000	0.000000	0.000000	-2.679412	0.310424	1.012056	0.000000	0.000000	4.000000	30.000000	0.000000
3085.168293	-0.162840	0.563584	-0.057960	65.367462	5.451491	85.448952	-3.066694	0.000000	2.695434	0.000000	0.000000	0.000000	-2.679412	0.310424	1.012056	0.000000	0.000000	4.000000	30.000000	0.000000
3085.171626	-0.162840	0.563584	-0.057960	65.721291	13.246470	92.374084	-2.898018	0.000000	3.142002	0.000000	0.000000	0.000000	-2.679412	0.310424	1.012056	0.000000	0.000000	4.000000	30.000000	0.000000
3085.174959	-0.172112	0.564453	-0.054334	65.721291	13.246470	92.374084	-2.898018	0.000000	3.142002	0.000000	0.000000	0.000000	-2.781602	0.260874	1.087835	0.000000	0.000000	4.000000	30.000000	0.000000
3085.178293	-0.172112	0.564453	-0.054334	65.721291	13.246470	92.374084	-2.898018	0.000000	3.142002	0.000000	0.000000	0.000000	-2.781602	0.260874	1.087835	0.000000	0.000000	4.000000	30.000000	0.000000
3085.181626	-0.172112	0.564453	-0.054334	65.812553	21.195621	98.769951	-2.716712	0.000000	3.605602	0.000000	0.000000	0.000000	-2.781602	0.260874	1.087835	0.000000	0.000000	4.000000	30.000000	0.000000
3085.184959	-0.181379	0.565184	-0.050299	65.812553	21.195621	98.769951	-2.716712	0.000000	3.605602	0.000000	0.000000	0.000000	-2.779966	0.219033	1.210615	0.000000	0.000000	4.000000	30.000000	0.000000
3085.188293	-0.181379	0.565184	-0.050299	65.812553	21.195621	98.769951	-2.716712	0.000000	3.605602	0.000000	0.000000	0.000000	-2.779966	0.219033	1.210615	0.000000	0.000000	4.000000	30.000000	0.000000
3085.191626	-0.181379	0.565184	-0.050299	65.983063	28.793653	104.279160	-2.514943	0.000000	4.068930	0.000000	0.000000	0.000000	-2.779966	0.219033	1.210615	0.000000	0.000000	4.000000	30.000000	0.000000
3085.194959	-0.190399	0.565751	-0.045709	65.983063	28.793653	104.279160	-2.514943	0.000000	4.068930	0.000000	0.000000	0.000000	-2.706234	0.170255	1.376954	0.000000	0.000000	4.000000	30.000000	0.000000
3085.198293	-0.190399	0.565751	-0.045709	65.983063	28.793653	104.279160	-2.514943	0.000000	4.068930	0.000000	0.000000	0.000000	-2.706234	0.170255	1.376954	0.000000	0.000000	4.000000	30.000000	0.000000
3085.201626	-0.190399	0.565751	-0.045709	66.264320	36.165447	110.162720	-2.256157	0.000000	4.462035	0.000000	0.000000	0.000000	-2.706234	0.170255	1.376954	0.000000	0.000000	4.000000	30.000000	0.000000
3085.204959	-0.199040	0.566363	-0.040299	66.264320	36.165447	110.162720	-2.256157	0.000000	4.462035	0.000000	0.000000	0.000000	-2.592258	0.183716	1.623128	0.000000	0.000000	4.000000	30.000000	0.000000
3085.208293	-0.199040	0.566363	-0.040299	66.264320	36.165447	110.162720	-2.256157	0.000000	4.462035	0.000000	0.000000	0.000000	-2.592258	0.183716	1.623128	0.000000	0.000000	4.000000	30.000000	0.000000
3085.211626	-0.199040	0.566363	-0.040299	66.468185	43.483650	116.592628	-1.884433	0.000000	4.631297	0.000000	0.000000	0.000000	-2.592258	0.183716	1.623128	0.000000	0.000000	4.000000	30.000000	0.000000
3085.214959	-0.206908	0.567042	-0.033890	66.468185	43.483650	116.592628	-1.884433	0.000000	4.631297	0.000000	0.000000	0.000000	-2.360263	0.203524	1.922434	0.000000	0.000000	4.000000	30.000000	0.000000
3085.218293	-0.206908	0.567042	-0.033890	66.468185	43.483650	116.592628	-1.884433	0.000000	4.631297	0.000000	0.000000	0.000000	-2.360263	0.203524	1.922434	0.000000	0.000000	4.000000	30.000000	0.000000
3085.221626	-0.206908	0.567042	-0.033890	66.642418	50.484039	122.339836	-1.510931	0.000000	4.766245	0.000000	0.000000	0.000000	-2.360263	0.203524	1.922434	0.000000	0.000000	4.000000	30.000000	0.000000
3085.224959	-0.213995	0.567809	-0.026565	66.642418	50.484039	122.339836	-1.510931	0.000000	4.766245	0.000000	0.000000	0.000000	-2.126101	0.230272	2.197751	0.000000	0.000000	4.000000	30.000000	0.000000
3085.228293	-0.213995	0.567809	-0.026565	66.642418	50.484039	122.339836	-1.510931	0.000000	4.766245	0.000000	0.000000	0.000000	-2.126101	0.230272	2.197751	0.000000	0.000000	4.000000	30.000000	0.000000
3085.231626	-0.213995	0.567809	-0.026565	66.996605	56.671574	126.986481	-1.134764	0.000000	4.869529	0.000000	0.000000	0.000000	-2.126101	0.230272	2.197751	0.000000	0.000000	4.000000	30.000000	0.000000
3085.234959	-0.220541	0.568722	-0.018472	66.996605	56.671574	126.986481	-1.134764	0.000000	4.869529	0.000000	0.000000	0.000000	-1.963915	0.273848	2.427878	0.000000	0.000000	4.000000	30.000000	0.000000
3085.238293	-0.220541	0.568722	-0.018472	66.996605	56.671574	126.986481	-1.134764	0.000000	4.869529	0.000000	0.000000	0.000000	-1.963915	0.273848	2.427878	0.000000	0.000000	4.000000	30.000000	0.000000
3085.241626	-0.220541	0.568722	-0.018472	67.778671	61.790333	130.269012	-0.757358	0.000000	4.942308	0.000000	0.000000	0.000000	-1.963915	0.273848	2.427878	0.000000	0.000000	4.000000	30.000000	0.000000
3085.244959	-0.226435	0.569815	-0.009663	67.778671	61.790333	130.269012	-0.757358	0.000000	4.942308	0.000000	0.000000	0.000000	-1.768063	0.327900	2.642567	0.000000	0.000000	4.000000	30.000000	0.000000
3085.248293	-0.226435	0.569815	-0.009663	67.778671	61.790333	130.269012	-0.757358	0.000000	4.942308	0.000000	0.000000	0.000000	-1.768063	0.327900	2.642567	0.000000	0.000000	4.000000	30.000000	0.000000
3085.251626	-0.226435	0.569815	-0.009663	68.956207	66.366081	132.817703	-0.381029	0.000000	4.985460	0.000000	0.000000	0.000000	-1.768063	0.327900	2.642567	0.000000	0.000000	4.000000	30.000000	0.000000
3085.254959	-0.231667	0.570983	-0.000399	68.956207	66.366081	132.817703	-0.381029	0.000000	4.985460	0.000000	0.000000	0.000000	-1.569736	0.350234	2.779376	0.000000	0.000000	4.000000	30.000000	0.000000
3085.258293	-0.231667	0.570983	-0.000399	68.956207	66.366081	132.817703	-0.381029	0.000000	4.985460	0.000000	0.000000	0.000000	-1.569736	0.350234	2.779376	0.000000	0.000000	4.000000	30.000000	0.000000
3085.261626	-0.231667	0.570983	-0.000399	70.338104	71.120216	135.446045	-0.015135	0.000000	4.999977	0.000000	0.000000	0.000000	-1.569736	0.350234	2.779376	0.000000	0.000000	4.000000	30.000000	0.000000
3085.264959	-0.236283	0.572239	0.009196	70.338104	71.120216	135.446045	-0.015135	0.000000	4.999977	0.000000	0.000000	0.000000	-1.384671	0.376877	2.878453	0.000000	0.000000	4.000000	30.000000	0.000000
3085.268293	-0.236283	0.572239	0.009196	70.338104	71.120216	135.446045	-0.015135	0.000000	4.999977	0.000000	0.000000	0.000000	-1.384671	0.376877	2.878453	0.000000	0.000000	4.000000	30.000000	0.000000
3085.271626	-0.236283	0.572239	0.009196	71.750221	76.389427	138.585632	0.336632	0.000000	4.988655	0.000000	0.000000	0.000000	-1.384671	0.376877	2.878453	0.000000	0.000000	4.000000	30.000000	0.000000
3085.274959	-0.240105	0.573548	0.018982	71.750221	76.389427	138.585632	0.336632	0.000000	4.988655	0.000000	0.000000	0.000000	-1.146705	0.392588	2.935663	0.000000	0.000000	4.000000	30.000000	0.000000
3085.278293	-0.240105	0.573548	0.018982	71.750221	76.389427	138.585632	0.336632	0.000000	4.988655	0.000000	0.000000	0.000000	-1.146705	0.392588	2.935663	0.000000	0.000000	4.000000	30.000000	0.000000
3085.281626	-0.240105	0.573548	0.018982	73.042480	82.073982	142.271240	0.671281	0.000000	4.954733	0.000000	0.000000	0.000000	-1.146705	0.392588	2.935663	0.000000	0.000000	4.000000	30.000000	0.000000
3085.284959	-0.243137	0.574833	0.028834	73.042480	82.073982	142.271240	0.671281	0.000000	4.954733	0.000000	0.000000	0.000000	-0.909662	0.385512	2.955756	0.000000	0.000000	4.000000	30.000000	0.000000
3085.288293	-0.243137	0.574833	0.028834	73.042480	82.073982	142.271240	0.671281	0.000000	4.954733	0.000000	0.000000	0.000000	-0.909662	0.385512	2.955756	0.000000	0.000000	4.000000	30.000000	0.000000
3085.291626	-0.243137	0.574833	0.028834	74.087746	87.927414	146.388382	0.987392	0.000000	4.901536	0.000000	0.000000	0.000000	-0.909662	0.385512	2.955756	0.000000	0.000000	4.000000	30.000000	0.000000
3085.294959	-0.245385	0.576106	0.038611	74.087746	87.927414	146.388382	0.987392	0.000000	4.901536	0.000000	0.000000	0.000000	-0.674386	0.381947	2.932934	0.000000	0.000000	4.000000	30.000000	0.000000
3085.298293	-0.245385	0.576106	0.038611	74.087746	87.927414	146.388382	0.987392	0.000000	4.901536	0.000000	0.000000	0.000000	-0.674386	0.381947	2.932934	0.000000	0.000000	4.000000	30.000000	0.000000
3085.301626	-0.245385	0.576106	0.038611	74.859711	93.795570	150.899170	1.283391	0.000000	4.832485	0.000000	0.000000	0.000000	-0.674386	0.381947	2.932934	0.000000	0.000000	4.000000	30.000000	0.000000
3085.304959	-0.246929	0.577394	0.048111	74.859711	93.795570	150.899170	1.283391	0.000000	4.832485	0.000000	0.000000	0.000000	-0.463269	0.386371	2.850048	0.000000	0.000000	4.000000	30.000000	0.000000
3085.308293	-0.246929	0.577394	0.048111	74.859711	93.795570	150.899170	1.283391	0.000000	4.832485	0.000000	0.000000	0.000000	-0.463269	0.386371	2.850048	0.000000	0.000000	4.000000	30.000000	0.000000
3085.311626	-0.246929	0.577394	0.048111	75.465614	99.727440	155.996719	1.555924	0.000000	4.751747	0.000000	0.000000	0.000000	-0.463269	0.386371	2.850048	0.000000	0.000000	4.000000	30.000000	0.000000
3085.314959	-0.247871	0.578723	0.057199	75.465614	99.727440	155.996719	1.555924	0.000000	4.751747	0.000000	0.000000	0.000000	-0.282415	0.398885	2.726339	0.000000	0.000000	4.000000	30.000000	0.000000
3085.318293	-0.247871	0.578723	0.057199	75.465614	99.727440	155.996719	1.555924	0.000000	4.751747	0.000000	0.000000	0.000000	-0.282415	0.398885	2.726339	0.000000	0.000000	4.000000	30.000000	0.000000
3085.321626	-0.247871	0.578723	0.057199	76.112305	105.429413	161.001419	1.803830	0.000000	4.663282	0.000000	0.000000	0.000000	-0.282415	0.398885	2.726339	0.000000	0.000000	4.000000	30.000000	0.000000
3085.324959	-0.248317	0.580210	0.065849	76.112305	105.429413	161.001419	1.803830	0.000000	4.663282	0.000000	0.000000	0.000000	-0.133892	0.446086	2.595181	0.000000	0.000000	4.000000	30.000000	0.000000
3085.328293	-0.248317	0.580210	0.065849	76.112305	105.429413	161.001419	1.803830	0.000000	4.663282	0.000000	0.000000	0.000000	-0.133892	0.446086	2.595181	0.000000	0.000000	4.000000	30.000000	0.000000
3085.331626	-0.248317	0.580210	0.065849	77.312843	109.744492	164.005554	2.028907	0.000000	4.569851	0.000000	0.000000	0.000000	-0.133892	0.446086	2.595181	0.000000	0.000000	4.000000	30.000000	0.000000
3085.334959	-0.248309	0.581857	0.074075	77.312843	109.744492	164.005554	2.028907	0.000000	4.569851	0.000000	0.000000	0.000000	0.002572	0.494127	2.467626	0.000000	0.000000	4.000000	30.000000	0.000000
3085.338293	-0.248309	0.581857	0.074075	77.312843	109.744492	164.005554	2.028907	0.000000	4.569851	0.000000	0.000000	0.000000	0.002572	0.494127	2.467626	0.000000	0.000000	4.000000	30.000000	0.000000
3085.341626	-0.248309	0.581857	0.074075	79.011559	113.066238	165.974152	2.234149	0.000000	4.473095	0.000000	0.000000	0.000000	0.002572	0.494127	2.467626	0.000000	0.000000	4.000000	30.000000	0.000000
3085.344959	-0.247766	0.583689	0.081894	79.011559	113.066238	165.974152	2.234149	0.000000	4.473095	0.000000	0.000000	0.000000	0.162759	0.549639	2.345627	0.000000	0.000000	4.000000	30.000000	0.000000
3085.348293	-0.247766	0.583689	0.081894	79.011559	113.066238	165.974152	2.234149	0.000000	4.473095	0.000000	0.000000	0.000000	0.162759	0.549639	2.345627	0.000000	0.000000	4.000000	30.000000	0.000000
3085.351626	-0.247766	0.583689	0.081894	80.713318	116.773735	168.355560	2.423719	0.000000	4.373281	0.000000	0.000000	0.000000	0.162759	0.549639	2.345627	0.000000	0.000000	4.000000	30.000000	0.000000
3085.354959	-0.246555	0.585553	0.089139	80.713318	116.773735	168.355560	2.423719	0.000000	4.373281	0.000000	0.000000	0.000000	0.363211	0.559095	2.173519	0.000000	0.000000	4.000000	30.000000	0.000000
3085.358293	-0.246555	0.585553	0.089139	80.713318	116.773735	168.355560	2.423719	0.000000	4.373281	0.000000	0.000000	0.000000	0.363211	0.559095	2.173519	0.000000	0.000000	4.000000	30.000000	0.000000
3085.361626	-0.246555	0.585553	0.089139	82.328468	121.287003	171.566223	2.598266	0.000000	4.271886	0.000000	0.000000	0.000000	0.363211	0.559095	2.173519	0.000000	0.000000	4.000000	30.000000	0.000000
3085.364959	-0.244570	0.587463	0.095905	82.328468	121.287003	171.566223	2.598266	0.000000	4.271886	0.000000	0.000000	0.000000	0.595646	0.573008	2.030051	0.000000	0.000000	4.000000	30.000000	0.000000
3085.368293	-0.244570	0.587463	0.095905	82.328468	121.287003	171.566223	2.598266	0.000000	4.271886	0.000000	0.000000	0.000000	0.595646	0.573008	2.030051	0.000000	0.000000	4.000000	30.000000	0.000000
3085.371626	-0.244570	0.587463	0.095905	83.865150	127.246689	176.240341	2.764026	0.000000	4.166553	0.000000	0.000000	0.000000	0.595646	0.573008	2.030051	0.000000	0.000000	4.000000	30.000000	0.000000
3085.374959	-0.241963	0.589471	0.102099	83.865150	127.246689	176.240341	2.764026	0.000000	4.166553	0.000000	0.000000	0.000000	0.782043	0.602342	1.857972	0.000000	0.000000	4.000000	30.000000	0.000000
3085.378293	-0.241963	0.589471	0.102099	83.865150	127.246689	176.240341	2.764026	0.000000	4.166553	0.000000	0.000000	0.000000	0.782043	0.602342	1.857972	0.000000	0.000000	4.000000	30.000000	0.000000
3085.381626	-0.241963	0.589471	0.102099	85.392700	136.827866	-175.498245	2.919362	0.000000	4.059227	0.000000	0.000000	0.000000	0.782043	0.602342	1.857972	0.000000	0.000000	4.000000	30.000000	0.000000
3085.384959	-0.238866	0.591447	0.107699	85.392700	136.827866	-175.498245	2.919362	0.000000	4.059227	0.000000	0.000000	0.000000	0.929027	0.592939	1.680097	0.000000	0.000000	4.000000	30.000000	0.000000
3085.388293	-0.238866	0.591447	0.107699	85.392700	136.827866	-175.498245	2.919362	0.000000	4.059227	0.000000	0.000000	0.000000	0.929027	0.592939	1.680097	0.000000	0.000000	4.000000	30.000000	0.000000
3085.391626	-0.238866	0.591447	0.107699	86.824974	156.458893	-157.287506	3.064238	0.000000	3.951006	0.000000	0.000000	0.000000	0.929027	0.592939	1.680097	0.000000	0.000000	4.000000	30.000000	0.000000
3085.394959	-0.235331	0.593484	0.112791	86.824974	156.458893	-157.287506	3.064238	0.000000	3.951006	0.000000	0.000000	0.000000	1.060743	0.611034	1.527557	0.000000	0.000000	4.000000	30.000000	0.000000
3085.398293	-0.235331	0.593484	0.112791	86.824974	156.458893	-157.287506	3.064238	0.000000	3.951006	0.000000	0.000000	0.000000	1.060743	0.611034	1.527557	0.000000	0.000000	4.000000	30.000000	0.000000
3085.401626	-0.235331	0.593484	0.112791	87.542023	-162.827744	-118.040344	3.201180	0.000000	3.840891	0.000000	0.000000	0.000000	1.060743	0.611034	1.527557	0.000000	0.000000	4.000000	30.000000	0.000000
3085.404959	-0.231468	0.595541	0.117302	87.542023	-162.827744	-118.040344	3.201180	0.000000	3.840891	0.000000	0.000000	0.000000	1.158861	0.617001	1.353459	0.000000	0.000000	4.000000	30.000000	0.000000
3085.408293	-0.231468	0.595541	0.117302	87.542023	-162.827744	-118.040344	3.201180	0.000000	3.840891	0.000000	0.000000	0.000000	1.158861	0.617001	1.353459	0.000000	0.000000	4.000000	30.000000	0.000000
3085.411626	-0.231468	0.595541	0.117302	86.777542	-122.257790	-78.259720	3.328824	0.000000	3.730808	0.000000	0.000000	0.000000	1.158861	0.617001	1.353459	0.000000	0.000000	4.000000	30.000000	0.000000
3085.414959	-0.227152	0.597525	0.121193	86.777542	-122.257790	-78.259720	3.328824	0.000000	3.730808	0.000000	0.000000	0.000000	1.294743	0.595334	1.167099	0.000000	0.000000	4.000000	30.000000	0.000000
3085.418293	-0.227152	0.597525	0.121193	86.777542	-122.257790	-78.259720	3.328824	0.000000	3.730808	0.000000	0.000000	0.000000	1.294743	0.595334	1.167099	0.000000	0.000000	4.000000	30.000000	0.000000
3085.421626	-0.227152	0.597525	0.121193	85.265633	-102.839729	-57.665470	3.449705	0.000000	3.619329	0.000000	0.000000	0.000000	1.294743	0.595334	1.167099	0.000000	0.000000	4.000000	30.000000	0.000000
3085.424959	-0.222398	0.599469	0.124451	85.265633	-102.839729	-57.665470	3.449705	0.000000	3.619329	0.000000	0.000000	0.000000	1.426291	0.583163	0.977498	0.000000	0.000000	4.000000	30.000000	0.000000
3085.428293	-0.222398	0.599469	0.124451	85.265633	-102.839729	-57.665470	3.449705	0.000000	3.619329	0.000000	0.000000	0.000000	1.426291	0.583163	0.977498	0.000000	0.000000	4.000000	30.000000	0.000000
3085.431626	-0.222398	0.599469	0.124451	83.634682	-93.312126	-46.465538	3.564822	0.000000	3.506001	0.000000	0.000000	0.000000	1.426291	0.583163	0.977498	0.000000	0.000000	4.000000	30.000000	0.000000
3085.434959	-0.217228	0.601408	0.127001	83.634682	-93.312126	-46.465538	3.564822	0.000000	3.506001	0.000000	0.000000	0.000000	1.550972	0.581650	0.765079	0.000000	0.000000	4.000000	30.000000	0.000000
3085.438293	-0.217228	0.601408	0.127001	83.634682	-93.312126	-46.465538	3.564822	0.000000	3.506001	0.000000	0.000000	0.000000	1.550972	0.581650	0.765079	0.000000	0.000000	4.000000	30.000000	0.000000
3085.441626	-0.217228	0.601408	0.127001	82.039406	-87.868568	-39.701897	3.674080	0.000000	3.391332	0.000000	0.000000	0.000000	1.550972	0.581650	0.765079	0.000000	0.000000	4.000000	30.000000	0.000000
3085.444959	-0.211638	0.603358	0.128858	82.039406	-87.868568	-39.701897	3.674080	0.000000	3.391332	0.000000	0.000000	0.000000	1.676759	0.585099	0.557120	0.000000	0.000000	4.000000	30.000000	0.000000
3085.448293	-0.211638	0.603358	0.128858	82.039406	-87.868568	-39.701897	3.674080	0.000000	3.391332	0.000000	0.000000	0.000000	1.676759	0.585099	0.557120	0.000000	0.000000	4.000000	30.000000	0.000000
3085.451626	-0.211638	0.603358	0.128858	80.519089	-84.340485	-35.341946	3.779009	0.000000	3.274002	0.000000	0.000000	0.000000	1.676759	0.585099	0.557120	0.000000	0.000000	4.000000	30.000000	0.000000
3085.454959	-0.205875	0.605280	0.129941	80.519089	-84.340485	-35.341946	3.779009	0.000000	3.274002	0.000000	0.000000	0.000000	1.729104	0.576418	0.324805	0.000000	0.000000	4.000000	30.000000	0.000000
3085.458293	-0.205875	0.605280	0.129941	80.519089	-84.340485	-35.341946	3.779009	0.000000	3.274002	0.000000	0.000000	0.000000	1.729104	0.576418	0.324805	0.000000	0.000000	4.000000	30.000000	0.000000
3085.461626	-0.205875	0.605280	0.129941	79.058731	-81.968315	-33.105484	3.876221	0.000000	3.158308	0.000000	0.000000	0.000000	1.729104	0.576418	0.324805	0.000000	0.000000	4.000000	30.000000	0.000000
3085.464959	-0.199898	0.607147	0.130346	79.058731	-81.968315	-33.105484	3.876221	0.000000	3.158308	0.000000	0.000000	0.000000	1.793047	0.560278	0.121507	0.000000	0.000000	4.000000	30.000000	0.000000
3085.468293	-0.199898	0.607147	0.130346	79.058731	-81.968315	-33.105484	3.876221	0.000000	3.158308	0.000000	0.000000	0.000000	1.793047	0.560278	0.121507	0.000000	0.000000	4.000000	30.000000	0.000000
3085.471626	-0.199898	0.607147	0.130346	77.637627	-80.358719	-32.791317	3.968533	0.000000	3.041504	0.000000	0.000000	0.000000	1.793047	0.560278	0.121507	0.000000	0.000000	4.000000	30.000000	0.000000
3085.474959	-0.193693	0.608932	0.130062	77.637627	-80.358719	-32.791317	3.968533	0.000000	3.041504	0.000000	0.000000	0.000000	1.861454	0.535437	-0.085210	0.000000	0.000000	4.000000	30.000000	0.000000
3085.478293	-0.193693	0.608932	0.130062	77.637627	-80.358719	-32.791317	3.968533	0.000000	3.041504	0.000000	0.000000	0.000000	1.861454	0.535437	-0.085210	0.000000	0.000000	4.000000	30.000000	0.000000
3085.481626	-0.193693	0.608932	0.130062	76.271606	-79.191841	-32.588409	4.056956	0.000000	2.922517	0.000000	0.000000	0.000000	1.861454	0.535437	-0.085210	0.000000	0.000000	4.000000	30.000000	0.000000
3085.484959	-0.187419	0.610596	0.129138	76.271606	-79.191841	-32.588409	4.056956	0.000000	2.922517	0.000000	0.000000	0.000000	1.882133	0.499252	-0.277153	0.000000	0.000000	4.000000	30.000000	0.000000
3085.488293	-0.187419	0.610596	0.129138	76.271606	-79.191841	-32.588409	4.056956	0.000000	2.922517	0.000000	0.000000	0.000000	1.882133	0.499252	-0.277153	0.000000	0.000000	4.000000	30.000000	0.000000
3085.491626	-0.187419	0.610596	0.129138	75.007217	-78.286209	-31.626268	4.140508	0.000000	2.802890	0.000000	0.000000	0.000000	1.882133	0.499252	-0.277153	0.000000	0.000000	4.000000	30.000000	0.000000
3085.494959	-0.181091	0.612132	0.127569	75.007217	-78.286209	-31.626268	4.140508	0.000000	2.802890	0.000000	0.000000	0.000000	1.898570	0.460697	-0.470859	0.000000	0.000000	4.000000	30.000000	0.000000
3085.498293	-0.181091	0.612132	0.127569	75.007217	-78.286209	-31.626268	4.140508	0.000000	2.802890	0.000000	0.000000	0.000000	1.898570	0.460697	-0.470859	0.000000	0.000000	4.000000	30.000000	0.000000
3085.501626	-0.181091	0.612132	0.127569	73.868240	-77.578789	-29.543325	4.219646	0.000000	2.682274	0.000000	0.000000	0.000000	1.898570	0.460697	-0.470859	0.000000	0.000000	4.000000	30.000000	0.000000
3085.504959	-0.174828	0.613569	0.125402	73.868240	-77.578789	-29.543325	4.219646	0.000000	2.682274	0.000000	0.000000	0.000000	1.878877	0.431288	-0.650028	0.000000	0.000000	4.000000	30.000000	0.000000
3085.508293	-0.174828	0.613569	0.125402	73.868240	-77.578789	-29.543325	4.219646	0.000000	2.682274	0.000000	0.000000	0.000000	1.878877	0.431288	-0.650028	0.000000	0.000000	4.000000	30.000000	0.000000
3085.511626	-0.174828	0.613569	0.125402	72.821175	-77.032707	-26.948488	4.293696	0.000000	2.562064	0.000000	0.000000	0.000000	1.878877	0.431288	-0.650028	0.000000	0.000000	4.000000	30.000000	0.000000
3085.514959	-0.168647	0.614889	0.122656	72.821175	-77.032707	-26.948488	4.293696	0.000000	2.562064	0.000000	0.000000	0.000000	1.854372	0.395862	-0.823827	0.000000	0.000000	4.000000	30.000000	0.000000
3085.518293	-0.168647	0.614889	0.122656	72.821175	-77.032707	-26.948488	4.293696	0.000000	2.562064	0.000000	0.000000	0.000000	1.854372	0.395862	-0.823827	0.000000	0.000000	4.000000	30.000000	0.000000
3085.521626	-0.168647	0.614889	0.122656	71.846573	-76.594894	-24.747850	4.363147	0.000000	2.441914	0.000000	0.000000	0.000000	1.854372	0.395862	-0.823827	0.000000	0.000000	4.000000	30.000000	0.000000
3085.524959	-0.162548	0.616242	0.119404	71.846573	-76.594894	-24.747850	4.363147	0.000000	2.441914	0.000000	0.000000	0.000000	1.829690	0.405765	-0.975579	0.000000	0.000000	4.000000	30.000000	0.000000
3085.528293	-0.162548	0.616242	0.119404	71.846573	-76.594894	-24.747850	4.363147	0.000000	2.441914	0.000000	0.000000	0.000000	1.829690	0.405765	-0.975579	0.000000	0.000000	4.000000	30.000000	0.000000
3085.531626	-0.162548	0.616242	0.119404	70.941414	-76.177139	-22.992622	4.429117	0.000000	2.320113	0.000000	0.000000	0.000000	1.829690	0.405765	-0.975579	0.000000	0.000000	4.000000	30.000000	0.000000
3085.534959	-0.156578	0.617623	0.115789	70.941414	-76.177139	-22.992622	4.429117	0.000000	2.320113	0.000000	0.000000	0.000000	1.790995	0.414423	-1.084478	0.000000	0.000000	4.000000	30.000000	0.000000
3085.538293	-0.156578	0.617623	0.115789	70.941414	-76.177139	-22.992622	4.429117	0.000000	2.320113	0.000000	0.000000	0.000000	1.790995	0.414423	-1.084478	0.000000	0.000000	4.000000	30.000000	0.000000
3085.541626	-0.156578	0.617623	0.115789	70.150108	-75.679138	-21.807026	4.492386	0.000000	2.195100	0.000000	0.000000	0.000000	1.790995	0.414423	-1.084478	0.000000	0.000000	4.000000	30.000000	0.000000
3085.544959	-0.150712	0.619002	0.111925	70.150108	-75.679138	-21.807026	4.492386	0.000000	2.195100	0.000000	0.000000	0.000000	1.759578	0.413804	-1.159278	0.000000	0.000000	4.000000	30.000000	0.000000
3085.548293	-0.150712	0.619002	0.111925	70.150108	-75.679138	-21.807026	4.492386	0.000000	2.195100	0.000000	0.000000	0.000000	1.759578	0.413804	-1.159278	0.000000	0.000000	4.000000	30.000000	0.000000
3085.551626	-0.150712	0.619002	0.111925	69.574348	-75.040977	-21.304596	4.554320	0.000000	2.063532	0.000000	0.000000	0.000000	1.759578	0.413804	-1.159278	0.000000	0.000000	4.000000	30.000000	0.000000
3085.554959	-0.145004	0.620354	0.107785	69.574348	-75.040977	-21.304596	4.554320	0.000000	2.063532	0.000000	0.000000	0.000000	1.712347	0.405444	-1.242001	0.000000	0.000000	4.000000	30.000000	0.000000
3085.558293	-0.145004	0.620354	0.107785	69.574348	-75.040977	-21.304596	4.554320	0.000000	2.063532	0.000000	0.000000	0.000000	1.712347	0.405444	-1.242001	0.000000	0.000000	4.000000	30.000000	0.000000
3085.561626	-0.145004	0.620354	0.107785	69.330872	-74.278397	-19.970896	4.613952	0.000000	1.926512	0.000000	0.000000	0.000000	1.712347	0.405444	-1.242001	0.000000	0.000000	4.000000	30.000000	0.000000
3085.564959	-0.139547	0.621704	0.103399	69.330872	-74.278397	-19.970896	4.613952	0.000000	1.926512	0.000000	0.000000	0.000000	1.637172	0.405030	-1.315601	0.000000	0.000000	4.000000	30.000000	0.000000
3085.568293	-0.139547	0.621704	0.103399	69.330872	-74.278397	-19.970896	4.613952	0.000000	1.926512	0.000000	0.000000	0.000000	1.637172	0.405030	-1.315601	0.000000	0.000000	4.000000	30.000000	0.000000
3085.571626	-0.139547	0.621704	0.103399	69.364532	-73.469658	-17.335548	4.670075	0.000000	1.786168	0.000000	0.000000	0.000000	1.637172	0.405030	-1.315601	0.000000	0.000000	4.000000	30.000000	0.000000
3085.574959	-0.134509	0.622996	0.098667	69.364532	-73.469658	-17.335548	4.670075	0.000000	1.786168	0.000000	0.000000	0.000000	1.511619	0.387596	-1.419676	0.000000	0.000000	4.000000	30.000000	0.000000
3085.578293	-0.134509	0.622996	0.098667	69.364532	-73.469658	-17.335548	4.670075	0.000000	1.786168	0.000000	0.000000	0.000000	1.511619	0.387596	-1.419676	0.000000	0.000000	4.000000	30.000000	0.000000
3085.581626	-0.134509	0.622996	0.098667	69.448860	-72.805374	-14.750849	4.719664	0.000000	1.650689	0.000000	0.000000	0.000000	1.511619	0.387596	-1.419676	0.000000	0.000000	4.000000	30.000000	0.000000
3085.584959	-0.129888	0.624266	0.093623	69.448860	-72.805374	-14.750849	4.719664	0.000000	1.650689	0.000000	0.000000	0.000000	1.386064	0.381152	-1.513188	0.000000	0.000000	4.000000	30.000000	0.000000
3085.588293	-0.129888	0.624266	0.093623	69.448860	-72.805374	-14.750849	4.719664	0.000000	1.650689	0.000000	0.000000	0.000000	1.386064	0.381152	-1.513188	0.000000	0.000000	4.000000	30.000000	0.000000
3085.591626	-0.129888	0.624266	0.093623	69.503288	-72.343201	-12.624605	4.681158	0.000000	1.494416	0.000000	0.000000	0.000000	1.386064	0.381152	-1.513188	0.000000	0.000000	4.000000	30.000000	0.000000
3085.594959	-0.125791	0.625521	0.088288	69.503288	-72.343201	-12.624605	4.681158	0.000000	1.494416	0.000000	0.000000	0.000000	1.229287	0.376420	-1.600681	0.000000	0.000000	4.000000	30.000000	0.000000
3085.598293	-0.125791	0.625521	0.088288	69.503288	-72.343201	-12.624605	4.681158	0.000000	1.494416	0.000000	0.000000	0.000000	1.229287	0.376420	-1.600681	0.000000	0.000000	4.000000	30.000000	0.000000
3085.601626	-0.125791	0.625521	0.088288	69.545631	-72.090302	-10.871965	4.414378	0.000000	1.289535	0.000000	0.000000	0.000000	1.229287	0.376420	-1.600681	0.000000	0.000000	4.000000	30.000000	0.000000
3085.604959	-0.122364	0.626716	0.082667	69.545631	-72.090302	-10.871965	4.414378	0.000000	1.289535	0.000000	0.000000	0.000000	1.027940	0.358318	-1.686144	0.000000	0.000000	4.000000	30.000000	0.000000
3085.608293	-0.122364	0.626716	0.082667	69.545631	-72.090302	-10.871965	4.414378	0.000000	1.289535	0.000000	0.000000	0.000000	1.027940	0.358318	-1.686144	0.000000	0.000000	4.000000	30.000000	0.000000
3085.611626	-0.122364	0.626716	0.082667	69.596794	-71.945412	-9.563960	4.133354	0.000000	1.118212	0.000000	0.000000	0.000000	1.027940	0.358318	-1.686144	0.000000	0.000000	4.000000	30.000000	0.000000
3085.614959	-0.119606	0.627870	0.076846	69.596794	-71.945412	-9.563960	4.133354	0.000000	1.118212	0.000000	0.000000	0.000000	0.827345	0.346282	-1.746299	0.000000	0.000000	4.000000	30.000000	0.000000
3085.618293	-0.119606	0.627870	0.076846	69.596794	-71.945412	-9.563960	4.133354	0.000000	1.118212	0.000000	0.000000	0.000000	0.827345	0.346282	-1.746299	0.000000	0.000000	4.000000	30.000000	0.000000
3085.621626	-0.119606	0.627870	0.076846	69.680328	-71.544792	-8.389982	3.842304	0.000000	0.980321	0.000000	0.000000	0.000000	0.827345	0.346282	-1.746299	0.000000	0.000000	4.000000	30.000000	0.000000
3085.624959	-0.117472	0.628938	0.070960	69.680328	-71.544792	-8.389982	3.842304	0.000000	0.980321	0.000000	0.000000	0.000000	0.640235	0.320571	-1.765728	0.000000	0.000000	4.000000	30.000000	0.000000
3085.628293	-0.117472	0.628938	0.070960	69.680328	-71.544792	-8.389982	3.842304	0.000000	0.980321	0.000000	0.000000	0.000000	0.640235	0.320571	-1.765728	0.000000	0.000000	4.000000	30.000000	0.000000
3085.631626	-0.117472	0.628938	0.070960	69.890450	-70.248558	-6.581527	3.548016	0.000000	0.873615	0.000000	0.000000	0.000000	0.640235	0.320571	-1.765728	0.000000	0.000000	4.000000	30.000000	0.000000
3085.634959	-0.116021	0.629866	0.065021	69.890450	-70.248558	-6.581527	3.548016	0.000000	0.873615	0.000000	0.000000	0.000000	0.435308	0.278222	-1.781722	0.000000	0.000000	4.000000	30.000000	0.000000
3085.638293	-0.116021	0.629866	0.065021	69.890450	-70.248558	-6.581527	3.548016	0.000000	0.873615	0.000000	0.000000	0.000000	0.435308	0.278222	-1.781722	0.000000	0.000000	4.000000	30.000000	0.000000
3085.641626	-0.116021	0.629866	0.065021	70.263557	-67.405098	-3.240244	3.251062	0.000000	0.801064	0.000000	0.000000	0.000000	0.435308	0.278222	-1.781722	0.000000	0.000000	4.000000	30.000000	0.000000
3085.644959	-0.114960	0.630723	0.059203	70.263557	-67.405098	-3.240244	3.251062	0.000000	0.801064	0.000000	0.000000	0.000000	0.318301	0.257232	-1.745345	0.000000	0.000000	4.000000	30.000000	0.000000
3085.648293	-0.114960	0.630723	0.059203	70.263557	-67.405098	-3.240244	3.251062	0.000000	0.801064	0.000000	0.000000	0.000000	0.318301	0.257232	-1.745345	0.000000	0.000000	4.000000	30.000000	0.000000
3085.651626	-0.114960	0.630723	0.059203	70.802162	-63.252602	1.692241	2.960171	0.000000	0.748014	0.000000	0.000000	0.000000	0.318301	0.257232	-1.745345	0.000000	0.000000	4.000000	30.000000	0.000000
3085.654959	-0.114210	0.631422	0.053431	70.802162	-63.252602	1.692241	2.960171	0.000000	0.748014	0.000000	0.000000	0.000000	0.225181	0.209609	-1.731634	0.000000	0.000000	4.000000	30.000000	0.000000
3085.658293	-0.114210	0.631422	0.053431	70.802162	-63.252602	1.692241	2.960171	0.000000	0.748014	0.000000	0.000000	0.000000	0.225181	0.209609	-1.731634	0.000000	0.000000	4.000000	30.000000	0.000000
3085.661626	-0.114210	0.631422	0.053431	71.418282	-58.166199	7.922160	2.671566	0.000000	0.710484	0.000000	0.000000	0.000000	0.225181	0.209609	-1.731634	0.000000	0.000000	4.000000	30.000000	0.000000
3085.664959	-0.113977	0.632016	0.047664	71.418282	-58.166199	7.922160	2.671566	0.000000	0.710484	0.000000	0.000000	0.000000	0.069746	0.178367	-1.730094	0.000000	0.000000	4.000000	30.000000	0.000000
3085.668293	-0.113977	0.632016	0.047664	71.418282	-58.166199	7.922160	2.671566	0.000000	0.710484	0.000000	0.000000	0.000000	0.069746	0.178367	-1.730094	0.000000	0.000000	4.000000	30.000000	0.000000
3085.671626	-0.113977	0.632016	0.047664	71.970909	-52.388958	15.131680	2.383217	0.000000	0.698859	0.000000	0.000000	0.000000	0.069746	0.178367	-1.730094	0.000000	0.000000	4.000000	30.000000	0.000000
3085.674959	-0.114215	0.632489	0.041986	71.970909	-52.388958	15.131680	2.383217	0.000000	0.698859	0.000000	0.000000	0.000000	-0.071453	0.141833	-1.703540	0.000000	0.000000	4.000000	30.000000	0.000000
3085.678293	-0.114215	0.632489	0.041986	71.970909	-52.388958	15.131680	2.383217	0.000000	0.698859	0.000000	0.000000	0.000000	-0.071453	0.141833	-1.703540	0.000000	0.000000	4.000000	30.000000	0.000000
3085.681626	-0.114215	0.632489	0.041986	72.395927	-46.079197	23.163029	2.099293	0.000000	0.710768	0.000000	0.000000	0.000000	-0.071453	0.141833	-1.703540	0.000000	0.000000	4.000000	30.000000	0.000000
3085.684959	-0.115012	0.632812	0.036409	72.395927	-46.079197	23.163029	2.099293	0.000000	0.710768	0.000000	0.000000	0.000000	-0.239123	0.096843	-1.673184	0.000000	0.000000	4.000000	30.000000	0.000000
3085.688293	-0.115012	0.632812	0.036409	72.395927	-46.079197	23.163029	2.099293	0.000000	0.710768	0.000000	0.000000	0.000000	-0.239123	0.096843	-1.673184	0.000000	0.000000	4.000000	30.000000	0.000000
3085.691626	-0.115012	0.632812	0.036409	72.644684	-39.358868	31.895767	1.820429	0.000000	0.750622	0.000000	0.000000	0.000000	-0.239123	0.096843	-1.673184	0.000000	0.000000	4.000000	30.000000	0.000000
3085.694959	-0.116284	0.633013	0.031052	72.644684	-39.358868	31.895767	1.820429	0.000000	0.750622	0.000000	0.000000	0.000000	-0.381509	0.060294	-1.606888	0.000000	0.000000	4.000000	30.000000	0.000000
3085.698293	-0.116284	0.633013	0.031052	72.644684	-39.358868	31.895767	1.820429	0.000000	0.750622	0.000000	0.000000	0.000000	-0.381509	0.060294	-1.606888	0.000000	0.000000	4.000000	30.000000	0.000000
3085.701626	-0.116284	0.633013	0.031052	72.654373	-32.439476	41.057671	1.552615	0.000000	0.814207	0.000000	0.000000	0.000000	-0.381509	0.060294	-1.606888	0.000000	0.000000	4.000000	30.000000	0.000000
3085.704959	-0.117854	0.633156	0.026026	72.654373	-32.439476	41.057671	1.552615	0.000000	0.814207	0.000000	0.000000	0.000000	-0.470971	0.042863	-1.507799	0.000000	0.000000	4.000000	30.000000	0.000000
3085.708293	-0.117854	0.633156	0.026026	72.654373	-32.439476	41.057671	1.552615	0.000000	0.814207	0.000000	0.000000	0.000000	-0.470971	0.042863	-1.507799	0.000000	0.000000	4.000000	30.000000	0.000000
3085.711626	-0.117854	0.633156	0.026026	72.357407	-25.795389	49.990597	1.301315	0.000000	0.892702	0.000000	0.000000	0.000000	-0.470971	0.042863	-1.507799	0.000000	0.000000	4.000000	30.000000	0.000000
3085.714959	-0.119670	0.633304	0.021413	72.357407	-25.795389	49.990597	1.301315	0.000000	0.892702	0.000000	0.000000	0.000000	-0.544713	0.044441	-1.383968	0.000000	0.000000	4.000000	30.000000	0.000000
3085.718293	-0.119670	0.633304	0.021413	72.357407	-25.795389	49.990597	1.301315	0.000000	0.892702	0.000000	0.000000	0.000000	-0.544713	0.044441	-1.383968	0.000000	0.000000	4.000000	30.000000	0.000000
3085.721626	-0.119670	0.633304	0.021413	71.777946	-19.913824	57.592838	1.070654	0.000000	0.983487	0.000000	0.000000	0.000000	-0.544713	0.044441	-1.383968	0.000000	0.000000	4.000000	30.000000	0.000000
3085.724959	-0.121829	0.633365	0.017203	71.777946	-19.913824	57.592838	1.070654	0.000000	0.983487	0.000000	0.000000	0.000000	-0.647661	0.018352	-1.262916	0.000000	0.000000	4.000000	30.000000	0.000000
3085.728293	-0.121829	0.633365	0.017203	71.777946	-19.913824	57.592838	1.070654	0.000000	0.983487	0.000000	0.000000	0.000000	-0.647661	0.018352	-1.262916	0.000000	0.000000	4.000000	30.000000	0.000000
3085.731626	-0.121829	0.633365	0.017203	71.028946	-15.266489	62.900249	0.860168	0.000000	1.091431	0.000000	0.000000	0.000000	-0.647661	0.018352	-1.262916	0.000000	0.000000	4.000000	30.000000	0.000000
3085.734959	-0.124147	0.633308	0.013414	71.028946	-15.266489	62.900249	0.860168	0.000000	1.091431	0.000000	0.000000	0.000000	-0.695567	-0.017187	-1.136932	0.000000	0.000000	4.000000	30.000000	0.000000
3085.738293	-0.124147	0.633308	0.013414	71.028946	-15.266489	62.900249	0.860168	0.000000	1.091431	0.000000	0.000000	0.000000	-0.695567	-0.017187	-1.136932	0.000000	0.000000	4.000000	30.000000	0.000000
3085.741626	-0.124147	0.633308	0.013414	70.475403	-11.743165	66.381363	0.670679	0.000000	1.207358	0.000000	0.000000	0.000000	-0.695567	-0.017187	-1.136932	0.000000	0.000000	4.000000	30.000000	0.000000
3085.744959	-0.126642	0.633033	0.009990	70.475403	-11.743165	66.381363	0.670679	0.000000	1.207358	0.000000	0.000000	0.000000	-0.748488	-0.082621	-1.027168	0.000000	0.000000	4.000000	30.000000	0.000000
3085.748293	-0.126642	0.633033	0.009990	70.475403	-11.743165	66.381363	0.670679	0.000000	1.207358	0.000000	0.000000	0.000000	-0.748488	-0.082621	-1.027168	0.000000	0.000000	4.000000	30.000000	0.000000
3085.751626	-0.126642	0.633033	0.009990	70.525620	-8.858701	68.820496	0.499484	0.000000	1.332106	0.000000	0.000000	0.000000	-0.748488	-0.082621	-1.027168	0.000000	0.000000	4.000000	30.000000	0.000000
3085.754959	-0.129419	0.632457	0.006775	70.525620	-8.858701	68.820496	0.499484	0.000000	1.332106	0.000000	0.000000	0.000000	-0.833097	-0.172622	-0.964332	0.000000	0.000000	4.000000	30.000000	0.000000
3085.758293	-0.129419	0.632457	0.006775	70.525620	-8.858701	68.820496	0.499484	0.000000	1.332106	0.000000	0.000000	0.000000	-0.833097	-0.172622	-0.964332	0.000000	0.000000	4.000000	30.000000	0.000000
3085.761626	-0.129419	0.632457	0.006775	70.709068	-6.067877	71.302208	0.338762	0.000000	1.470956	0.000000	0.000000	0.000000	-0.833097	-0.172622	-0.964332	0.000000	0.000000	4.000000	30.000000	0.000000
3085.764959	-0.132399	0.631804	0.003981	70.709068	-6.067877	71.302208	0.338762	0.000000	1.470956	0.000000	0.000000	0.000000	-0.894057	-0.195991	-0.838301	0.000000	0.000000	4.000000	30.000000	0.000000
3085.768293	-0.132399	0.631804	0.003981	70.709068	-6.067877	71.302208	0.338762	0.000000	1.470956	0.000000	0.000000	0.000000	-0.894057	-0.195991	-0.838301	0.000000	0.000000	4.000000	30.000000	0.000000
3085.771626	-0.132399	0.631804	0.003981	70.805611	-3.282290	74.213776	0.199045	0.000000	1.619965	0.000000	0.000000	0.000000	-0.894057	-0.195991	-0.838301	0.000000	0.000000	4.000000	30.000000	0.000000
3085.774959	-0.135401	0.631142	0.001680	70.805611	-3.282290	74.213776	0.199045	0.000000	1.619965	0.000000	0.000000	0.000000	-0.900573	-0.198388	-0.690217	0.000000	0.000000	4.000000	30.000000	0.000000
3085.778293	-0.135401	0.631142	0.001680	70.805611	-3.282290	74.213776	0.199045	0.000000	1.619965	0.000000	0.000000	0.000000	-0.900573	-0.198388	-0.690217	0.000000	0.000000	4.000000	30.000000	0.000000
3085.781626	-0.135401	0.631142	0.001680	70.760223	-0.470723	77.417427	0.084009	0.000000	1.770061	0.000000	0.000000	0.000000	-0.900573	-0.198388	-0.690217	0.000000	0.000000	4.000000	30.000000	0.000000
3085.784959	-0.138470	0.630590	-0.000019	70.760223	-0.470723	77.417427	0.084009	0.000000	1.770061	0.000000	0.000000	0.000000	-0.920593	-0.165869	-0.509683	0.000000	0.000000	4.000000	30.000000	0.000000
3085.788293	-0.138470	0.630590	-0.000019	70.760223	-0.470723	77.417427	0.084009	0.000000	1.770061	0.000000	0.000000	0.000000	-0.920593	-0.165869	-0.509683	0.000000	0.000000	4.000000	30.000000	0.000000
3085.791626	-0.138470	0.630590	-0.000019	70.610344	2.218451	80.459938	-0.000938	0.000000	1.923493	0.000000	0.000000	0.000000	-0.920593	-0.165869	-0.509683	0.000000	0.000000	4.000000	30.000000	0.000000
3085.794959	-0.141542	0.630203	-0.001138	70.610344	2.218451	80.459938	-0.000938	0.000000	1.923493	0.000000	0.000000	0.000000	-0.921502	-0.115834	-0.335652	0.000000	0.000000	4.000000	30.000000	0.000000
3085.798293	-0.141542	0.630203	-0.001138	70.610344	2.218451	80.459938	-0.000938	0.000000	1.923493	0.000000	0.000000	0.000000	-0.921502	-0.115834	-0.335652	0.000000	0.000000	4.000000	30.000000	0.000000
3085.801626	-0.141542	0.630203	-0.001138	70.543114	4.605736	82.972923	-0.056880	0.000000	2.077077	0.000000	0.000000	0.000000	-0.921502	-0.115834	-0.335652	0.000000	0.000000	4.000000	30.000000	0.000000
3085.804959	-0.144633	0.630021	-0.001738	70.543114	4.605736	82.972923	-0.056880	0.000000	2.077077	0.000000	0.000000	0.000000	-0.927409	-0.054637	-0.180148	0.000000	0.000000	4.000000	30.000000	0.000000
3085.808293	-0.144633	0.630021	-0.001738	70.543114	4.605736	82.972923	-0.056880	0.000000	2.077077	0.000000	0.000000	0.000000	-0.927409	-0.054637	-0.180148	0.000000	0.000000	4.000000	30.000000	0.000000
3085.811626	-0.144633	0.630021	-0.001738	70.783890	6.817990	85.060356	-0.086905	0.000000	2.231645	0.000000	0.000000	0.000000	-0.927409	-0.054637	-0.180148	0.000000	0.000000	4.000000	30.000000	0.000000
3085.814959	-0.147743	0.629919	-0.002002	70.783890	6.817990	85.060356	-0.086905	0.000000	2.231645	0.000000	0.000000	0.000000	-0.933000	-0.030570	-0.079304	0.000000	0.000000	4.000000	30.000000	0.000000
3085.818293	-0.147743	0.629919	-0.002002	70.783890	6.817990	85.060356	-0.086905	0.000000	2.231645	0.000000	0.000000	0.000000	-0.933000	-0.030570	-0.079304	0.000000	0.000000	4.000000	30.000000	0.000000
3085.821626	-0.147743	0.629919	-0.002002	71.348915	8.643046	86.355690	-0.100122	0.000000	2.387145	0.000000	0.000000	0.000000	-0.933000	-0.030570	-0.079304	0.000000	0.000000	4.000000	30.000000	0.000000
3085.824959	-0.150765	0.629931	-0.001837	71.348915	8.643046	86.355690	-0.100122	0.000000	2.387145	0.000000	0.000000	0.000000	-0.906617	0.003468	0.049569	0.000000	0.000000	4.000000	30.000000	0.000000
3085.828293	-0.150765	0.629931	-0.001837	71.348915	8.643046	86.355690	-0.100122	0.000000	2.387145	0.000000	0.000000	0.000000	-0.906617	0.003468	0.049569	0.000000	0.000000	4.000000	30.000000	0.000000
3085.831626	-0.150765	0.629931	-0.001837	72.088066	9.932278	86.863762	-0.091861	0.000000	2.538248	0.000000	0.000000	0.000000	-0.906617	0.003468	0.049569	0.000000	0.000000	4.000000	30.000000	0.000000
3085.834959	-0.153673	0.630022	-0.001195	72.088066	9.932278	86.863762	-0.091861	0.000000	2.538248	0.000000	0.000000	0.000000	-0.872304	0.027300	0.192776	0.000000	0.000000	4.000000	30.000000	0.000000
3085.838293	-0.153673	0.630022	-0.001195	72.088066	9.932278	86.863762	-0.091861	0.000000	2.538248	0.000000	0.000000	0.000000	-0.872304	0.027300	0.192776	0.000000	0.000000	4.000000	30.000000	0.000000
3085.841626	-0.153673	0.630022	-0.001195	72.852493	11.042409	87.459778	-0.059731	0.000000	2.683632	0.000000	0.000000	0.000000	-0.872304	0.027300	0.192776	0.000000	0.000000	4.000000	30.000000	0.000000
3085.844959	-0.156396	0.630150	-0.000079	72.852493	11.042409	87.459778	-0.059731	0.000000	2.683632	0.000000	0.000000	0.000000	-0.817072	0.038411	0.334764	0.000000	0.000000	4.000000	30.000000	0.000000
3085.848293	-0.156396	0.630150	-0.000079	72.852493	11.042409	87.459778	-0.059731	0.000000	2.683632	0.000000	0.000000	0.000000	-0.817072	0.038411	0.334764	0.000000	0.000000	4.000000	30.000000	0.000000
3085.851626	-0.156396	0.630150	-0.000079	73.636787	11.996323	88.215370	-0.003937	0.000000	2.819810	0.000000	0.000000	0.000000	-0.817072	0.038411	0.334764	0.000000	0.000000	4.000000	30.000000	0.000000
3085.854959	-0.158969	0.630352	0.001533	73.636787	11.996323	88.215370	-0.003937	0.000000	2.819810	0.000000	0.000000	0.000000	-0.771968	0.060737	0.483613	0.000000	0.000000	4.000000	30.000000	0.000000
3085.858293	-0.158969	0.630352	0.001533	73.636787	11.996323	88.215370	-0.003937	0.000000	2.819810	0.000000	0.000000	0.000000	-0.771968	0.060737	0.483613	0.000000	0.000000	4.000000	30.000000	0.000000
3085.861626	-0.158969	0.630352	0.001533	74.470222	12.734193	88.698746	0.076665	0.000000	2.948472	0.000000	0.000000	0.000000	-0.771968	0.060737	0.483613	0.000000	0.000000	4.000000	30.000000	0.000000
3085.864959	-0.161538	0.630578	0.003495	74.470222	12.734193	88.698746	0.076665	0.000000	2.948472	0.000000	0.000000	0.000000	-0.770468	0.067743	0.588413	0.000000	0.000000	4.000000	30.000000	0.000000
3085.868293	-0.161538	0.630578	0.003495	74.470222	12.734193	88.698746	0.076665	0.000000	2.948472	0.000000	0.000000	0.000000	-0.770468	0.067743	0.588413	0.000000	0.000000	4.000000	30.000000	0.000000
3085.871626	-0.161538	0.630578	0.003495	75.386139	13.316446	88.925339	0.174734	0.000000	3.076883	0.000000	0.000000	0.000000	-0.770468	0.067743	0.588413	0.000000	0.000000	4.000000	30.000000	0.000000
3085.874959	-0.164187	0.630851	0.005765	75.386139	13.316446	88.925339	0.174734	0.000000	3.076883	0.000000	0.000000	0.000000	-0.794736	0.081820	0.680963	0.000000	0.000000	4.000000	30.000000	0.000000
3085.878293	-0.164187	0.630851	0.005765	75.386139	13.316446	88.925339	0.174734	0.000000	3.076883	0.000000	0.000000	0.000000	-0.794736	0.081820	0.680963	0.000000	0.000000	4.000000	30.000000	0.000000
3085.881626	-0.164187	0.630851	0.005765	76.457031	14.185699	89.367195	0.288228	0.000000	3.209339	0.000000	0.000000	0.000000	-0.794736	0.081820	0.680963	0.000000	0.000000	4.000000	30.000000	0.000000
3085.884959	-0.166813	0.631127	0.008255	76.457031	14.185699	89.367195	0.288228	0.000000	3.209339	0.000000	0.000000	0.000000	-0.787964	0.082667	0.747211	0.000000	0.000000	4.000000	30.000000	0.000000
3085.888293	-0.166813	0.631127	0.008255	76.457031	14.185699	89.367195	0.288228	0.000000	3.209339	0.000000	0.000000	0.000000	-0.787964	0.082667	0.747211	0.000000	0.000000	4.000000	30.000000	0.000000
3085.891626	-0.166813	0.631127	0.008255	77.681633	15.730799	90.449089	0.412763	0.000000	3.340667	0.000000	0.000000	0.000000	-0.787964	0.082667	0.747211	0.000000	0.000000	4.000000	30.000000	0.000000
3085.894959	-0.169334	0.631416	0.010946	77.681633	15.730799	90.449089	0.412763	0.000000	3.340667	0.000000	0.000000	0.000000	-0.756174	0.086903	0.807084	0.000000	0.000000	4.000000	30.000000	0.000000
3085.898293	-0.169334	0.631416	0.010946	77.681633	15.730799	90.449089	0.412763	0.000000	3.340667	0.000000	0.000000	0.000000	-0.756174	0.086903	0.807084	0.000000	0.000000	4.000000	30.000000	0.000000
3085.901626	-0.169334	0.631416	0.010946	78.916351	17.886255	92.157181	0.547277	0.000000	3.466695	0.000000	0.000000	0.000000	-0.756174	0.086903	0.807084	0.000000	0.000000	4.000000	30.000000	0.000000
3085.904959	-0.171654	0.631746	0.013860	78.916351	17.886255	92.157181	0.547277	0.000000	3.466695	0.000000	0.000000	0.000000	-0.695907	0.098803	0.874403	0.000000	0.000000	4.000000	30.000000	0.000000
3085.908293	-0.171654	0.631746	0.013860	78.916351	17.886255	92.157181	0.547277	0.000000	3.466695	0.000000	0.000000	0.000000	-0.695907	0.098803	0.874403	0.000000	0.000000	4.000000	30.000000	0.000000
3085.911626	-0.171654	0.631746	0.013860	80.055923	20.686131	94.548073	0.693010	0.000000	3.582680	0.000000	0.000000	0.000000	-0.695907	0.098803	0.874403	0.000000	0.000000	4.000000	30.000000	0.000000
3085.914959	-0.173745	0.632059	0.016939	80.055923	20.686131	94.548073	0.693010	0.000000	3.582680	0.000000	0.000000	0.000000	-0.627369	0.094106	0.923515	0.000000	0.000000	4.000000	30.000000	0.000000
3085.918293	-0.173745	0.632059	0.016939	80.055923	20.686131	94.548073	0.693010	0.000000	3.582680	0.000000	0.000000	0.000000	-0.627369	0.094106	0.923515	0.000000	0.000000	4.000000	30.000000	0.000000
3085.921626	-0.173745	0.632059	0.016939	81.081696	24.143818	97.575012	0.846929	0.000000	3.687241	0.000000	0.000000	0.000000	-0.627369	0.094106	0.923515	0.000000	0.000000	4.000000	30.000000	0.000000
3085.924959	-0.175573	0.632412	0.020174	81.081696	24.143818	97.575012	0.846929	0.000000	3.687241	0.000000	0.000000	0.000000	-0.548515	0.105685	0.970556	0.000000	0.000000	4.000000	30.000000	0.000000
3085.928293	-0.175573	0.632412	0.020174	81.081696	24.143818	97.575012	0.846929	0.000000	3.687241	0.000000	0.000000	0.000000	-0.548515	0.105685	0.970556	0.000000	0.000000	4.000000	30.000000	0.000000
3085.931626	-0.175573	0.632412	0.020174	82.051987	27.982393	100.756111	1.008689	0.000000	3.778661	0.000000	0.000000	0.000000	-0.548515	0.105685	0.970556	0.000000	0.000000	4.000000	30.000000	0.000000
3085.934959	-0.177134	0.632797	0.023502	82.051987	27.982393	100.756111	1.008689	0.000000	3.778661	0.000000	0.000000	0.000000	-0.468250	0.115619	0.998394	0.000000	0.000000	4.000000	30.000000	0.000000
3085.938293	-0.177134	0.632797	0.023502	82.051987	27.982393	100.756111	1.008689	0.000000	3.778661	0.000000	0.000000	0.000000	-0.468250	0.115619	0.998394	0.000000	0.000000	4.000000	30.000000	0.000000
3085.941626	-0.177134	0.632797	0.023502	83.027626	31.785151	103.611023	1.175088	0.000000	3.856703	0.000000	0.000000	0.000000	-0.468250	0.115619	0.998394	0.000000	0.000000	4.000000	30.000000	0.000000
3085.944959	-0.178448	0.633260	0.026854	83.027626	31.785151	103.611023	1.175088	0.000000	3.856703	0.000000	0.000000	0.000000	-0.394097	0.138792	1.005739	0.000000	0.000000	4.000000	30.000000	0.000000
3085.948293	-0.178448	0.633260	0.026854	83.027626	31.785151	103.611023	1.175088	0.000000	3.856703	0.000000	0.000000	0.000000	-0.394097	0.138792	1.005739	0.000000	0.000000	4.000000	30.000000	0.000000
3085.951626	-0.178448	0.633260	0.026854	84.062515	35.429543	106.228119	1.342711	0.000000	3.922385	0.000000	0.000000	0.000000	-0.394097	0.138792	1.005739	0.000000	0.000000	4.000000	30.000000	0.000000
3085.954959	-0.179478	0.633809	0.030219	84.062515	35.429543	106.228119	1.342711	0.000000	3.922385	0.000000	0.000000	0.000000	-0.309073	0.164938	1.009465	0.000000	0.000000	4.000000	30.000000	0.000000
3085.958293	-0.179478	0.633809	0.030219	84.062515	35.429543	106.228119	1.342711	0.000000	3.922385	0.000000	0.000000	0.000000	-0.309073	0.164938	1.009465	0.000000	0.000000	4.000000	30.000000	0.000000
3085.961626	-0.179478	0.633809	0.030219	85.169815	38.475983	108.352943	1.510955	0.000000	3.973897	0.000000	0.000000	0.000000	-0.309073	0.164938	1.009465	0.000000	0.000000	4.000000	30.000000	0.000000
3085.964959	-0.180196	0.634449	0.033606	85.169815	38.475983	108.352943	1.510955	0.000000	3.973897	0.000000	0.000000	0.000000	-0.215499	0.191913	1.016201	0.000000	0.000000	4.000000	30.000000	0.000000
3085.968293	-0.180196	0.634449	0.033606	85.169815	38.475983	108.352943	1.510955	0.000000	3.973897	0.000000	0.000000	0.000000	-0.215499	0.191913	1.016201	0.000000	0.000000	4.000000	30.000000	0.000000
3085.971626	-0.180196	0.634449	0.033606	86.255241	37.722183	106.768494	1.680322	0.000000	4.009813	0.000000	0.000000	0.000000	-0.215499	0.191913	1.016201	0.000000	0.000000	4.000000	30.000000	0.000000
3085.974959	-0.180551	0.635127	0.036964	86.255241	37.722183	106.768494	1.680322	0.000000	4.009813	0.000000	0.000000	0.000000	-0.106463	0.203312	1.007362	0.000000	0.000000	4.000000	30.000000	0.000000
3085.978293	-0.180551	0.635127	0.036964	86.255241	37.722183	106.768494	1.680322	0.000000	4.009813	0.000000	0.000000	0.000000	-0.106463	0.203312	1.007362	0.000000	0.000000	4.000000	30.000000	0.000000
3085.981626	-0.180551	0.635127	0.036964	87.057022	23.285431	91.386169	1.848215	0.000000	4.027557	0.000000	0.000000	0.000000	-0.106463	0.203312	1.007362	0.000000	0.000000	4.000000	30.000000	0.000000
3085.984959	-0.180525	0.635912	0.040407	87.057022	23.285431	91.386169	1.848215	0.000000	4.027557	0.000000	0.000000	0.000000	0.007835	0.235511	1.032922	0.000000	0.000000	4.000000	30.000000	0.000000
3085.988293	-0.180525	0.635912	0.040407	87.057022	23.285431	91.386169	1.848215	0.000000	4.027557	0.000000	0.000000	0.000000	0.007835	0.235511	1.032922	0.000000	0.000000	4.000000	30.000000	0.000000
3085.991626	-0.180525	0.635912	0.040407	87.391579	-3.485708	63.538223	2.020369	0.000000	4.026251	0.000000	0.000000	0.000000	0.007835	0.235511	1.032922	0.000000	0.000000	4.000000	30.000000	0.000000
3085.994959	-0.179966	0.636652	0.043755	87.391579	-3.485708	63.538223	2.020369	0.000000	4.026251	0.000000	0.000000	0.000000	0.167851	0.221955	1.004328	0.000000	0.000000	4.000000	30.000000	0.000000
3085.998293	-0.179966	0.636652	0.043755	87.391579	-3.485708	63.538223	2.020369	0.000000	4.026251	0.000000	0.000000	0.000000	0.167851	0.221955	1.004328	0.000000	0.000000	4.000000	30.000000	0.000000
3086.001626	-0.179966	0.636652	0.043755	87.070961	-32.158497	33.670765	2.187757	0.000000	3.998276	0.000000	0.000000	0.000000	0.167851	0.221955	1.004328	0.000000	0.000000	4.000000	30.000000	0.000000
3086.004959	-0.178803	0.637365	0.046980	87.070961	-32.158497	33.670765	2.187757	0.000000	3.998276	0.000000	0.000000	0.000000	0.348622	0.213934	0.967377	0.000000	0.000000	4.000000	30.000000	0.000000
3086.008293	-0.178803	0.637365	0.046980	87.070961	-32.158497	33.670765	2.187757	0.000000	3.998276	0.000000	0.000000	0.000000	0.348622	0.213934	0.967377	0.000000	0.000000	4.000000	30.000000	0.000000
3086.011626	-0.178803	0.637365	0.046980	86.193581	-52.578556	11.948906	2.348987	0.000000	3.940171	0.000000	0.000000	0.000000	0.348622	0.213934	0.967377	0.000000	0.000000	4.000000	30.000000	0.000000
3086.014959	-0.177100	0.637982	0.050037	86.193581	-52.578556	11.948906	2.348987	0.000000	3.940171	0.000000	0.000000	0.000000	0.510908	0.185212	0.917101	0.000000	0.000000	4.000000	30.000000	0.000000
3086.018293	-0.177100	0.637982	0.050037	86.193581	-52.578556	11.948906	2.348987	0.000000	3.940171	0.000000	0.000000	0.000000	0.510908	0.185212	0.917101	0.000000	0.000000	4.000000	30.000000	0.000000
3086.021626	-0.177100	0.637982	0.050037	84.947708	-65.288818	-2.180883	2.501837	0.000000	3.855020	0.000000	0.000000	0.000000	0.510908	0.185212	0.917101	0.000000	0.000000	4.000000	30.000000	0.000000
3086.024959	-0.174928	0.638531	0.052823	84.947708	-65.288818	-2.180883	2.501837	0.000000	3.855020	0.000000	0.000000	0.000000	0.651627	0.164554	0.835757	0.000000	0.000000	4.000000	30.000000	0.000000
3086.028293	-0.174928	0.638531	0.052823	84.947708	-65.288818	-2.180883	2.501837	0.000000	3.855020	0.000000	0.000000	0.000000	0.651627	0.164554	0.835757	0.000000	0.000000	4.000000	30.000000	0.000000
3086.031626	-0.174928	0.638531	0.052823	83.475082	-73.326851	-11.735296	2.641130	0.000000	3.746415	0.000000	0.000000	0.000000	0.651627	0.164554	0.835757	0.000000	0.000000	4.000000	30.000000	0.000000
3086.034959	-0.172441	0.638953	0.055303	83.475082	-73.326851	-11.735296	2.641130	0.000000	3.746415	0.000000	0.000000	0.000000	0.746121	0.126609	0.744051	0.000000	0.000000	4.000000	30.000000	0.000000
3086.038293	-0.172441	0.638953	0.055303	83.475082	-73.326851	-11.735296	2.641130	0.000000	3.746415	0.000000	0.000000	0.000000	0.746121	0.126609	0.744051	0.000000	0.000000	4.000000	30.000000	0.000000
3086.041626	-0.172441	0.638953	0.055303	81.860092	-78.564598	-18.344070	2.765138	0.000000	3.622062	0.000000	0.000000	0.000000	0.746121	0.126609	0.744051	0.000000	0.000000	4.000000	30.000000	0.000000
3086.044959	-0.169598	0.639326	0.057419	81.860092	-78.564598	-18.344070	2.765138	0.000000	3.622062	0.000000	0.000000	0.000000	0.852916	0.111886	0.634843	0.000000	0.000000	4.000000	30.000000	0.000000
3086.048293	-0.169598	0.639326	0.057419	81.860092	-78.564598	-18.344070	2.765138	0.000000	3.622062	0.000000	0.000000	0.000000	0.852916	0.111886	0.634843	0.000000	0.000000	4.000000	30.000000	0.000000
3086.051626	-0.169598	0.639326	0.057419	80.168686	-81.949837	-22.345392	2.870945	0.000000	3.479910	0.000000	0.000000	0.000000	0.852916	0.111886	0.634843	0.000000	0.000000	4.000000	30.000000	0.000000
3086.054959	-0.166418	0.639583	0.059208	80.168686	-81.949837	-22.345392	2.870945	0.000000	3.479910	0.000000	0.000000	0.000000	0.953943	0.077089	0.536628	0.000000	0.000000	4.000000	30.000000	0.000000
3086.058293	-0.166418	0.639583	0.059208	80.168686	-81.949837	-22.345392	2.870945	0.000000	3.479910	0.000000	0.000000	0.000000	0.953943	0.077089	0.536628	0.000000	0.000000	4.000000	30.000000	0.000000
3086.061626	-0.166418	0.639583	0.059208	78.388535	-83.934692	-24.075512	2.960383	0.000000	3.320919	0.000000	0.000000	0.000000	0.953943	0.077089	0.536628	0.000000	0.000000	4.000000	30.000000	0.000000
3086.064959	-0.162858	0.639724	0.060679	78.388535	-83.934692	-24.075512	2.960383	0.000000	3.320919	0.000000	0.000000	0.000000	1.067993	0.042410	0.441480	0.000000	0.000000	4.000000	30.000000	0.000000
3086.068293	-0.162858	0.639724	0.060679	78.388535	-83.934692	-24.075512	2.960383	0.000000	3.320919	0.000000	0.000000	0.000000	1.067993	0.042410	0.441480	0.000000	0.000000	4.000000	30.000000	0.000000
3086.071626	-0.162858	0.639724	0.060679	76.450134	-84.698677	-24.575397	3.033963	0.000000	3.142920	0.000000	0.000000	0.000000	1.067993	0.042410	0.441480	0.000000	0.000000	4.000000	30.000000	0.000000
3086.074959	-0.158914	0.639733	0.061879	76.450134	-84.698677	-24.575397	3.033963	0.000000	3.142920	0.000000	0.000000	0.000000	1.183460	0.002577	0.359870	0.000000	0.000000	4.000000	30.000000	0.000000
3086.078293	-0.158914	0.639733	0.061879	76.450134	-84.698677	-24.575397	3.033963	0.000000	3.142920	0.000000	0.000000	0.000000	1.183460	0.002577	0.359870	0.000000	0.000000	4.000000	30.000000	0.000000
3086.081626	-0.158914	0.639733	0.061879	74.327919	-84.374504	-24.675722	3.093942	0.000000	2.945676	0.000000	0.000000	0.000000	1.183460	0.002577	0.359870	0.000000	0.000000	4.000000	30.000000	0.000000
3086.084959	-0.154740	0.639528	0.062760	74.327919	-84.374504	-24.675722	3.093942	0.000000	2.945676	0.000000	0.000000	0.000000	1.252188	-0.061338	0.264318	0.000000	0.000000	4.000000	30.000000	0.000000
3086.088293	-0.154740	0.639528	0.062760	74.327919	-84.374504	-24.675722	3.093942	0.000000	2.945676	0.000000	0.000000	0.000000	1.252188	-0.061338	0.264318	0.000000	0.000000	4.000000	30.000000	0.000000
3086.091626	-0.154740	0.639528	0.062760	72.104271	-83.483032	-24.419115	3.137995	0.000000	2.736978	0.000000	0.000000	0.000000	1.252188	-0.061338	0.264318	0.000000	0.000000	4.000000	30.000000	0.000000
3086.094959	-0.150576	0.639123	0.063288	72.104271	-83.483032	-24.419115	3.137995	0.000000	2.736978	0.000000	0.000000	0.000000	1.249002	-0.121477	0.158361	0.000000	0.000000	4.000000	30.000000	0.000000
3086.098293	-0.150576	0.639123	0.063288	72.104271	-83.483032	-24.419115	3.137995	0.000000	2.736978	0.000000	0.000000	0.000000	1.249002	-0.121477	0.158361	0.000000	0.000000	4.000000	30.000000	0.000000
3086.101626	-0.150576	0.639123	0.063288	69.911690	-82.433586	-23.642324	3.164389	0.000000	2.528811	0.000000	0.000000	0.000000	1.249002	-0.121477	0.158361	0.000000	0.000000	4.000000	30.000000	0.000000
3086.104959	-0.146409	0.638539	0.063482	69.911690	-82.433586	-23.642324	3.164389	0.000000	2.528811	0.000000	0.000000	0.000000	1.250048	-0.175241	0.058209	0.000000	0.000000	4.000000	30.000000	0.000000
3086.108293	-0.146409	0.638539	0.063482	69.911690	-82.433586	-23.642324	3.164389	0.000000	2.528811	0.000000	0.000000	0.000000	1.250048	-0.175241	0.058209	0.000000	0.000000	4.000000	30.000000	0.000000
3086.111626	-0.146409	0.638539	0.063482	67.883865	-81.315750	-22.484921	3.174090	0.000000	2.320470	0.000000	0.000000	0.000000	1.250048	-0.175241	0.058209	0.000000	0.000000	4.000000	30.000000	0.000000
3086.114959	-0.142433	0.637860	0.063346	67.883865	-81.315750	-22.484921	3.174090	0.000000	2.320470	0.000000	0.000000	0.000000	1.193028	-0.203726	-0.040801	0.000000	0.000000	4.000000	30.000000	0.000000
3086.118293	-0.142433	0.637860	0.063346	67.883865	-81.315750	-22.484921	3.174090	0.000000	2.320470	0.000000	0.000000	0.000000	1.193028	-0.203726	-0.040801	0.000000	0.000000	4.000000	30.000000	0.000000
3086.121626	-0.142433	0.637860	0.063346	66.125557	-80.224503	-20.942331	3.167290	0.000000	2.121632	0.000000	0.000000	0.000000	1.193028	-0.203726	-0.040801	0.000000	0.000000	4.000000	30.000000	0.000000
3086.124959	-0.138792	0.637044	0.062817	66.125557	-80.224503	-20.942331	3.167290	0.000000	2.121632	0.000000	0.000000	0.000000	1.092324	-0.244742	-0.158614	0.000000	0.000000	4.000000	30.000000	0.000000
3086.128293	-0.138792	0.637044	0.062817	66.125557	-80.224503	-20.942331	3.167290	0.000000	2.121632	0.000000	0.000000	0.000000	1.092324	-0.244742	-0.158614	0.000000	0.000000	4.000000	30.000000	0.000000
3086.131626	-0.138792	0.637044	0.062817	64.772400	-79.150398	-18.953541	3.140854	0.000000	1.939577	0.000000	0.000000	0.000000	1.092324	-0.244742	-0.158614	0.000000	0.000000	4.000000	30.000000	0.000000
3086.134959	-0.135533	0.636101	0.061865	64.772400	-79.150398	-18.953541	3.140854	0.000000	1.939577	0.000000	0.000000	0.000000	0.977617	-0.283117	-0.285514	0.000000	0.000000	4.000000	30.000000	0.000000
3086.138293	-0.135533	0.636101	0.061865	64.772400	-79.150398	-18.953541	3.140854	0.000000	1.939577	0.000000	0.000000	0.000000	0.977617	-0.283117	-0.285514	0.000000	0.000000	4.000000	30.000000	0.000000
3086.141626	-0.135533	0.636101	0.061865	63.912384	-78.084343	-16.817928	3.093268	0.000000	1.776641	0.000000	0.000000	0.000000	0.977617	-0.283117	-0.285514	0.000000	0.000000	4.000000	30.000000	0.000000
3086.144959	-0.132579	0.635037	0.060492	63.912384	-78.084343	-16.817928	3.093268	0.000000	1.776641	0.000000	0.000000	0.000000	0.886268	-0.318934	-0.412061	0.000000	0.000000	4.000000	30.000000	0.000000
3086.148293	-0.132579	0.635037	0.060492	63.912384	-78.084343	-16.817928	3.093268	0.000000	1.776641	0.000000	0.000000	0.000000	0.886268	-0.318934	-0.412061	0.000000	0.000000	4.000000	30.000000	0.000000
3086.151626	-0.132579	0.635037	0.060492	63.480885	-77.008522	-14.975460	3.024591	0.000000	1.628930	0.000000	0.000000	0.000000	0.886268	-0.318934	-0.412061	0.000000	0.000000	4.000000	30.000000	0.000000
3086.154959	-0.130016	0.633888	0.058731	63.480885	-77.008522	-14.975460	3.024591	0.000000	1.628930	0.000000	0.000000	0.000000	0.768864	-0.344808	-0.528398	0.000000	0.000000	4.000000	30.000000	0.000000
3086.158293	-0.130016	0.633888	0.058731	63.480885	-77.008522	-14.975460	3.024591	0.000000	1.628930	0.000000	0.000000	0.000000	0.768864	-0.344808	-0.528398	0.000000	0.000000	4.000000	30.000000	0.000000
3086.161626	-0.130016	0.633888	0.058731	63.360374	-75.855827	-13.353737	2.936525	0.000000	1.500786	0.000000	0.000000	0.000000	0.768864	-0.344808	-0.528398	0.000000	0.000000	4.000000	30.000000	0.000000
3086.164959	-0.127979	0.632657	0.056614	63.360374	-75.855827	-13.353737	2.936525	0.000000	1.500786	0.000000	0.000000	0.000000	0.611039	-0.369434	-0.634944	0.000000	0.000000	4.000000	30.000000	0.000000
3086.168293	-0.127979	0.632657	0.056614	63.360374	-75.855827	-13.353737	2.936525	0.000000	1.500786	0.000000	0.000000	0.000000	0.611039	-0.369434	-0.634944	0.000000	0.000000	4.000000	30.000000	0.000000
3086.171626	-0.127979	0.632657	0.056614	63.445621	-74.529961	-11.388266	2.830701	0.000000	1.398946	0.000000	0.000000	0.000000	0.611039	-0.369434	-0.634944	0.000000	0.000000	4.000000	30.000000	0.000000
3086.174959	-0.126358	0.631319	0.054245	63.445621	-74.529961	-11.388266	2.830701	0.000000	1.398946	0.000000	0.000000	0.000000	0.486253	-0.401445	-0.710573	0.000000	0.000000	4.000000	30.000000	0.000000
3086.178293	-0.126358	0.631319	0.054245	63.445621	-74.529961	-11.388266	2.830701	0.000000	1.398946	0.000000	0.000000	0.000000	0.486253	-0.401445	-0.710573	0.000000	0.000000	4.000000	30.000000	0.000000
3086.181626	-0.126358	0.631319	0.054245	63.643929	-72.961128	-9.106616	2.712272	0.000000	1.317904	0.000000	0.000000	0.000000	0.486253	-0.401445	-0.710573	0.000000	0.000000	4.000000	30.000000	0.000000
3086.184959	-0.125173	0.629924	0.051626	63.643929	-72.961128	-9.106616	2.712272	0.000000	1.317904	0.000000	0.000000	0.000000	0.355595	-0.418441	-0.785956	0.000000	0.000000	4.000000	30.000000	0.000000
3086.188293	-0.125173	0.629924	0.051626	63.643929	-72.961128	-9.106616	2.712272	0.000000	1.317904	0.000000	0.000000	0.000000	0.355595	-0.418441	-0.785956	0.000000	0.000000	4.000000	30.000000	0.000000
3086.191626	-0.125173	0.629924	0.051626	63.988819	-71.059547	-6.442910	2.581280	0.000000	1.258638	0.000000	0.000000	0.000000	0.355595	-0.418441	-0.785956	0.000000	0.000000	4.000000	30.000000	0.000000
3086.194959	-0.124383	0.628477	0.048828	63.988819	-71.059547	-6.442910	2.581280	0.000000	1.258638	0.000000	0.000000	0.000000	0.237047	-0.434050	-0.839332	0.000000	0.000000	4.000000	30.000000	0.000000
3086.198293	-0.124383	0.628477	0.048828	63.988819	-71.059547	-6.442910	2.581280	0.000000	1.258638	0.000000	0.000000	0.000000	0.237047	-0.434050	-0.839332	0.000000	0.000000	4.000000	30.000000	0.000000
3086.201626	-0.124383	0.628477	0.048828	64.473907	-68.588272	-3.319936	2.441391	0.000000	1.219130	0.000000	0.000000	0.000000	0.237047	-0.434050	-0.839332	0.000000	0.000000	4.000000	30.000000	0.000000
3086.204959	-0.123956	0.627056	0.045855	64.473907	-68.588272	-3.319936	2.441391	0.000000	1.219130	0.000000	0.000000	0.000000	0.128048	-0.426394	-0.891865	0.000000	0.000000	4.000000	30.000000	0.000000
3086.208293	-0.123956	0.627056	0.045855	64.473907	-68.588272	-3.319936	2.441391	0.000000	1.219130	0.000000	0.000000	0.000000	0.128048	-0.426394	-0.891865	0.000000	0.000000	4.000000	30.000000	0.000000
3086.211626	-0.123956	0.627056	0.045855	65.059914	-65.193481	0.663503	2.292747	0.000000	1.197789	0.000000	0.000000	0.000000	0.128048	-0.426394	-0.891865	0.000000	0.000000	4.000000	30.000000	0.000000
3086.214959	-0.123873	0.625643	0.042760	65.059914	-65.193481	0.663503	2.292747	0.000000	1.197789	0.000000	0.000000	0.000000	0.024833	-0.423664	-0.928574	0.000000	0.000000	4.000000	30.000000	0.000000
3086.218293	-0.123873	0.625643	0.042760	65.059914	-65.193481	0.663503	2.292747	0.000000	1.197789	0.000000	0.000000	0.000000	0.024833	-0.423664	-0.928574	0.000000	0.000000	4.000000	30.000000	0.000000
3086.221626	-0.123873	0.625643	0.042760	65.600891	-60.769070	5.942202	2.137984	0.000000	1.193650	0.000000	0.000000	0.000000	0.024833	-0.423664	-0.928574	0.000000	0.000000	4.000000	30.000000	0.000000
3086.224959	-0.124182	0.624280	0.039559	65.600891	-60.769070	5.942202	2.137984	0.000000	1.193650	0.000000	0.000000	0.000000	-0.092630	-0.408875	-0.960247	0.000000	0.000000	4.000000	30.000000	0.000000
3086.228293	-0.124182	0.624280	0.039559	65.600891	-60.769070	5.942202	2.137984	0.000000	1.193650	0.000000	0.000000	0.000000	-0.092630	-0.408875	-0.960247	0.000000	0.000000	4.000000	30.000000	0.000000
3086.231626	-0.124182	0.624280	0.039559	65.966438	-55.603695	12.215443	1.977943	0.000000	1.209088	0.000000	0.000000	0.000000	-0.092630	-0.408875	-0.960247	0.000000	0.000000	4.000000	30.000000	0.000000
3086.234959	-0.124870	0.622991	0.036333	65.966438	-55.603695	12.215443	1.977943	0.000000	1.209088	0.000000	0.000000	0.000000	-0.206442	-0.386736	-0.967777	0.000000	0.000000	4.000000	30.000000	0.000000
3086.238293	-0.124870	0.622991	0.036333	65.966438	-55.603695	12.215443	1.977943	0.000000	1.209088	0.000000	0.000000	0.000000	-0.206442	-0.386736	-0.967777	0.000000	0.000000	4.000000	30.000000	0.000000
3086.241626	-0.124870	0.622991	0.036333	66.106750	-50.070835	19.121162	1.816647	0.000000	1.243496	0.000000	0.000000	0.000000	-0.206442	-0.386736	-0.967777	0.000000	0.000000	4.000000	30.000000	0.000000
3086.244959	-0.125872	0.621713	0.033140	66.106750	-50.070835	19.121162	1.816647	0.000000	1.243496	0.000000	0.000000	0.000000	-0.300501	-0.383621	-0.957889	0.000000	0.000000	4.000000	30.000000	0.000000
3086.248293	-0.125872	0.621713	0.033140	66.106750	-50.070835	19.121162	1.816647	0.000000	1.243496	0.000000	0.000000	0.000000	-0.300501	-0.383621	-0.957889	0.000000	0.000000	4.000000	30.000000	0.000000
3086.251626	-0.125872	0.621713	0.033140	66.020935	-44.427032	26.190928	1.656999	0.000000	1.293579	0.000000	0.000000	0.000000	-0.300501	-0.383621	-0.957889	0.000000	0.000000	4.000000	30.000000	0.000000
3086.254959	-0.127101	0.620505	0.030046	66.020935	-44.427032	26.190928	1.656999	0.000000	1.293579	0.000000	0.000000	0.000000	-0.368836	-0.362323	-0.928108	0.000000	0.000000	4.000000	30.000000	0.000000
3086.258293	-0.127101	0.620505	0.030046	66.020935	-44.427032	26.190928	1.656999	0.000000	1.293579	0.000000	0.000000	0.000000	-0.368836	-0.362323	-0.928108	0.000000	0.000000	4.000000	30.000000	0.000000
3086.261626	-0.127101	0.620505	0.030046	65.685715	-38.902424	32.533775	1.502314	0.000000	1.355052	0.000000	0.000000	0.000000	-0.368836	-0.362323	-0.928108	0.000000	0.000000	4.000000	30.000000	0.000000
3086.264959	-0.128447	0.619359	0.027195	65.685715	-38.902424	32.533775	1.502314	0.000000	1.355052	0.000000	0.000000	0.000000	-0.403769	-0.343865	-0.855408	0.000000	0.000000	4.000000	30.000000	0.000000
3086.268293	-0.128447	0.619359	0.027195	65.685715	-38.902424	32.533775	1.502314	0.000000	1.355052	0.000000	0.000000	0.000000	-0.403769	-0.343865	-0.855408	0.000000	0.000000	4.000000	30.000000	0.000000
3086.271626	-0.128447	0.619359	0.027195	65.083138	-33.663353	38.075977	1.359746	0.000000	1.422347	0.000000	0.000000	0.000000	-0.403769	-0.343865	-0.855408	0.000000	0.000000	4.000000	30.000000	0.000000
3086.274959	-0.129953	0.618327	0.024647	65.083138	-33.663353	38.075977	1.359746	0.000000	1.422347	0.000000	0.000000	0.000000	-0.451710	-0.309582	-0.764335	0.000000	0.000000	4.000000	30.000000	0.000000
3086.278293	-0.129953	0.618327	0.024647	65.083138	-33.663353	38.075977	1.359746	0.000000	1.422347	0.000000	0.000000	0.000000	-0.451710	-0.309582	-0.764335	0.000000	0.000000	4.000000	30.000000	0.000000
3086.281626	-0.129953	0.618327	0.024647	64.248177	-28.827759	42.743870	1.232357	0.000000	1.497632	0.000000	0.000000	0.000000	-0.451710	-0.309582	-0.764335	0.000000	0.000000	4.000000	30.000000	0.000000
3086.284959	-0.131609	0.617420	0.022537	64.248177	-28.827759	42.743870	1.232357	0.000000	1.497632	0.000000	0.000000	0.000000	-0.496998	-0.272096	-0.632952	0.000000	0.000000	4.000000	30.000000	0.000000
3086.288293	-0.131609	0.617420	0.022537	64.248177	-28.827759	42.743870	1.232357	0.000000	1.497632	0.000000	0.000000	0.000000	-0.496998	-0.272096	-0.632952	0.000000	0.000000	4.000000	30.000000	0.000000
3086.291626	-0.131609	0.617420	0.022537	63.237827	-24.474548	46.632015	1.126865	0.000000	1.580465	0.000000	0.000000	0.000000	-0.496998	-0.272096	-0.632952	0.000000	0.000000	4.000000	30.000000	0.000000
3086.294959	-0.133346	0.616744	0.020941	63.237827	-24.474548	46.632015	1.126865	0.000000	1.580465	0.000000	0.000000	0.000000	-0.521025	-0.202638	-0.478803	0.000000	0.000000	4.000000	30.000000	0.000000
3086.298293	-0.133346	0.616744	0.020941	63.237827	-24.474548	46.632015	1.126865	0.000000	1.580465	0.000000	0.000000	0.000000	-0.521025	-0.202638	-0.478803	0.000000	0.000000	4.000000	30.000000	0.000000
3086.301626	-0.133346	0.616744	0.020941	62.993874	-21.029144	49.699112	1.047064	0.000000	1.667303	0.000000	0.000000	0.000000	-0.521025	-0.202638	-0.478803	0.000000	0.000000	4.000000	30.000000	0.000000
3086.304959	-0.135060	0.616249	0.019729	62.993874	-21.029144	49.699112	1.047064	0.000000	1.667303	0.000000	0.000000	0.000000	-0.514147	-0.148486	-0.363697	0.000000	0.000000	4.000000	30.000000	0.000000
3086.308293	-0.135060	0.616249	0.019729	62.993874	-21.029144	49.699112	1.047064	0.000000	1.667303	0.000000	0.000000	0.000000	-0.514147	-0.148486	-0.363697	0.000000	0.000000	4.000000	30.000000	0.000000
3086.311626	-0.135060	0.616249	0.019729	63.640541	-17.888268	52.451691	0.986448	0.000000	1.752994	0.000000	0.000000	0.000000	-0.514147	-0.148486	-0.363697	0.000000	0.000000	4.000000	30.000000	0.000000
3086.314959	-0.136800	0.615790	0.018713	63.640541	-17.888268	52.451691	0.986448	0.000000	1.752994	0.000000	0.000000	0.000000	-0.521969	-0.137639	-0.304922	0.000000	0.000000	4.000000	30.000000	0.000000
3086.318293	-0.136800	0.615790	0.018713	63.640541	-17.888268	52.451691	0.986448	0.000000	1.752994	0.000000	0.000000	0.000000	-0.521969	-0.137639	-0.304922	0.000000	0.000000	4.000000	30.000000	0.000000
3086.321626	-0.136800	0.615790	0.018713	64.152565	-14.567460	55.361576	0.935628	0.000000	1.839988	0.000000	0.000000	0.000000	-0.521969	-0.137639	-0.304922	0.000000	0.000000	4.000000	30.000000	0.000000
3086.324959	-0.138764	0.615742	0.018227	64.152565	-14.567460	55.361576	0.935628	0.000000	1.839988	0.000000	0.000000	0.000000	-0.589267	-0.014654	-0.145587	0.000000	0.000000	4.000000	30.000000	0.000000
3086.328293	-0.138764	0.615742	0.018227	64.152565	-14.567460	55.361576	0.935628	0.000000	1.839988	0.000000	0.000000	0.000000	-0.589267	-0.014654	-0.145587	0.000000	0.000000	4.000000	30.000000	0.000000
3086.331626	-0.138764	0.615742	0.018227	64.436012	-11.341952	57.980843	0.911363	0.000000	1.938200	0.000000	0.000000	0.000000	-0.589267	-0.014654	-0.145587	0.000000	0.000000	4.000000	30.000000	0.000000
3086.334959	-0.140839	0.615890	0.018197	64.436012	-11.341952	57.980843	0.911363	0.000000	1.938200	0.000000	0.000000	0.000000	-0.622567	0.044485	-0.009085	0.000000	0.000000	4.000000	30.000000	0.000000
3086.338293	-0.140839	0.615890	0.018197	64.436012	-11.341952	57.980843	0.911363	0.000000	1.938200	0.000000	0.000000	0.000000	-0.622567	0.044485	-0.009085	0.000000	0.000000	4.000000	30.000000	0.000000
3086.341626	-0.140839	0.615890	0.018197	64.581284	-8.383246	59.949200	0.909849	0.000000	2.041961	0.000000	0.000000	0.000000	-0.622567	0.044485	-0.009085	0.000000	0.000000	4.000000	30.000000	0.000000
3086.344959	-0.142961	0.616138	0.018470	64.581284	-8.383246	59.949200	0.909849	0.000000	2.041961	0.000000	0.000000	0.000000	-0.636607	0.074446	0.082043	0.000000	0.000000	4.000000	30.000000	0.000000
3086.348293	-0.142961	0.616138	0.018470	64.581284	-8.383246	59.949200	0.909849	0.000000	2.041961	0.000000	0.000000	0.000000	-0.636607	0.074446	0.082043	0.000000	0.000000	4.000000	30.000000	0.000000
3086.351626	-0.142961	0.616138	0.018470	64.793488	-5.620522	61.369202	0.923523	0.000000	2.148062	0.000000	0.000000	0.000000	-0.636607	0.074446	0.082043	0.000000	0.000000	4.000000	30.000000	0.000000
3086.354959	-0.145072	0.616528	0.019006	64.793488	-5.620522	61.369202	0.923523	0.000000	2.148062	0.000000	0.000000	0.000000	-0.633108	0.116901	0.160742	0.000000	0.000000	4.000000	30.000000	0.000000
3086.358293	-0.145072	0.616528	0.019006	64.793488	-5.620522	61.369202	0.923523	0.000000	2.148062	0.000000	0.000000	0.000000	-0.633108	0.116901	0.160742	0.000000	0.000000	4.000000	30.000000	0.000000
3086.361626	-0.145072	0.616528	0.019006	65.259315	-2.831861	62.929115	0.950313	0.000000	2.253581	0.000000	0.000000	0.000000	-0.633108	0.116901	0.160742	0.000000	0.000000	4.000000	30.000000	0.000000
3086.364959	-0.147011	0.617061	0.019763	65.259315	-2.831861	62.929115	0.950313	0.000000	2.253581	0.000000	0.000000	0.000000	-0.581817	0.160081	0.226953	0.000000	0.000000	4.000000	30.000000	0.000000
3086.368293	-0.147011	0.617061	0.019763	65.259315	-2.831861	62.929115	0.950313	0.000000	2.253581	0.000000	0.000000	0.000000	-0.581817	0.160081	0.226953	0.000000	0.000000	4.000000	30.000000	0.000000
3086.371626	-0.147011	0.617061	0.019763	65.848984	0.009970	64.996666	0.988139	0.000000	2.350550	0.000000	0.000000	0.000000	-0.581817	0.160081	0.226953	0.000000	0.000000	4.000000	30.000000	0.000000
3086.374959	-0.148727	0.617846	0.020812	65.848984	0.009970	64.996666	0.988139	0.000000	2.350550	0.000000	0.000000	0.000000	-0.514748	0.235536	0.314645	0.000000	0.000000	4.000000	30.000000	0.000000
3086.378293	-0.148727	0.617846	0.020812	65.848984	0.009970	64.996666	0.988139	0.000000	2.350550	0.000000	0.000000	0.000000	-0.514748	0.235536	0.314645	0.000000	0.000000	4.000000	30.000000	0.000000
3086.381626	-0.148727	0.617846	0.020812	66.541855	2.660628	67.315094	1.040580	0.000000	2.436341	0.000000	0.000000	0.000000	-0.514748	0.235536	0.314645	0.000000	0.000000	4.000000	30.000000	0.000000
3086.384959	-0.150202	0.618877	0.022183	66.541855	2.660628	67.315094	1.040580	0.000000	2.436341	0.000000	0.000000	0.000000	-0.442699	0.309175	0.411456	0.000000	0.000000	4.000000	30.000000	0.000000
3086.388293	-0.150202	0.618877	0.022183	66.541855	2.660628	67.315094	1.040580	0.000000	2.436341	0.000000	0.000000	0.000000	-0.442699	0.309175	0.411456	0.000000	0.000000	4.000000	30.000000	0.000000
3086.391626	-0.150202	0.618877	0.022183	67.425758	4.983613	69.722908	1.109156	0.000000	2.510124	0.000000	0.000000	0.000000	-0.442699	0.309175	0.411456	0.000000	0.000000	4.000000	30.000000	0.000000
3086.394959	-0.151499	0.620012	0.023838	67.425758	4.983613	69.722908	1.109156	0.000000	2.510124	0.000000	0.000000	0.000000	-0.388907	0.340527	0.496572	0.000000	0.000000	4.000000	30.000000	0.000000
3086.398293	-0.151499	0.620012	0.023838	67.425758	4.983613	69.722908	1.109156	0.000000	2.510124	0.000000	0.000000	0.000000	-0.388907	0.340527	0.496572	0.000000	0.000000	4.000000	30.000000	0.000000
3086.401626	-0.151499	0.620012	0.023838	68.622101	7.120954	71.619957	1.191918	0.000000	2.574942	0.000000	0.000000	0.000000	-0.388907	0.340527	0.496572	0.000000	0.000000	4.000000	30.000000	0.000000
3086.404959	-0.152497	0.621179	0.025727	68.622101	7.120954	71.619957	1.191918	0.000000	2.574942	0.000000	0.000000	0.000000	-0.299414	0.350202	0.566568	0.000000	0.000000	4.000000	30.000000	0.000000
3086.408293	-0.152497	0.621179	0.025727	68.622101	7.120954	71.619957	1.191918	0.000000	2.574942	0.000000	0.000000	0.000000	-0.299414	0.350202	0.566568	0.000000	0.000000	4.000000	30.000000	0.000000
3086.411626	-0.152497	0.621179	0.025727	70.065788	9.448996	73.405128	1.286345	0.000000	2.624845	0.000000	0.000000	0.000000	-0.299414	0.350202	0.566568	0.000000	0.000000	4.000000	30.000000	0.000000
3086.414959	-0.153089	0.622366	0.027842	70.065788	9.448996	73.405128	1.286345	0.000000	2.624845	0.000000	0.000000	0.000000	-0.177603	0.356043	0.634598	0.000000	0.000000	4.000000	30.000000	0.000000
3086.418293	-0.153089	0.622366	0.027842	70.065788	9.448996	73.405128	1.286345	0.000000	2.624845	0.000000	0.000000	0.000000	-0.177603	0.356043	0.634598	0.000000	0.000000	4.000000	30.000000	0.000000
3086.421626	-0.153089	0.622366	0.027842	71.677864	11.834389	75.007790	1.392112	0.000000	2.654445	0.000000	0.000000	0.000000	-0.177603	0.356043	0.634598	0.000000	0.000000	4.000000	30.000000	0.000000
3086.424959	-0.153363	0.623596	0.030081	71.677864	11.834389	75.007790	1.392112	0.000000	2.654445	0.000000	0.000000	0.000000	-0.082283	0.368799	0.671595	0.000000	0.000000	4.000000	30.000000	0.000000
3086.428293	-0.153363	0.623596	0.030081	71.677864	11.834389	75.007790	1.392112	0.000000	2.654445	0.000000	0.000000	0.000000	-0.082283	0.368799	0.671595	0.000000	0.000000	4.000000	30.000000	0.000000
3086.431626	-0.153363	0.623596	0.030081	73.447105	13.992555	76.154419	1.504044	0.000000	2.668159	0.000000	0.000000	0.000000	-0.082283	0.368799	0.671595	0.000000	0.000000	4.000000	30.000000	0.000000
3086.434959	-0.153443	0.624880	0.032443	73.447105	13.992555	76.154419	1.504044	0.000000	2.668159	0.000000	0.000000	0.000000	-0.023861	0.385378	0.708655	0.000000	0.000000	4.000000	30.000000	0.000000
3086.438293	-0.153443	0.624880	0.032443	73.447105	13.992555	76.154419	1.504044	0.000000	2.668159	0.000000	0.000000	0.000000	-0.023861	0.385378	0.708655	0.000000	0.000000	4.000000	30.000000	0.000000
3086.441626	-0.153443	0.624880	0.032443	75.354797	15.571503	76.700722	1.622153	0.000000	2.672136	0.000000	0.000000	0.000000	-0.023861	0.385378	0.708655	0.000000	0.000000	4.000000	30.000000	0.000000
3086.444959	-0.153259	0.626191	0.034803	75.354797	15.571503	76.700722	1.622153	0.000000	2.672136	0.000000	0.000000	0.000000	0.054970	0.393162	0.708056	0.000000	0.000000	4.000000	30.000000	0.000000
3086.448293	-0.153259	0.626191	0.034803	75.354797	15.571503	76.700722	1.622153	0.000000	2.672136	0.000000	0.000000	0.000000	0.054970	0.393162	0.708056	0.000000	0.000000	4.000000	30.000000	0.000000
3086.451626	-0.153259	0.626191	0.034803	77.423409	16.352432	76.799507	1.740163	0.000000	2.662974	0.000000	0.000000	0.000000	0.054970	0.393162	0.708056	0.000000	0.000000	4.000000	30.000000	0.000000
3086.454959	-0.152702	0.627418	0.037144	77.423409	16.352432	76.799507	1.740163	0.000000	2.662974	0.000000	0.000000	0.000000	0.167119	0.368119	0.702229	0.000000	0.000000	4.000000	30.000000	0.000000
3086.458293	-0.152702	0.627418	0.037144	77.423409	16.352432	76.799507	1.740163	0.000000	2.662974	0.000000	0.000000	0.000000	0.167119	0.368119	0.702229	0.000000	0.000000	4.000000	30.000000	0.000000
3086.461626	-0.152702	0.627418	0.037144	79.587975	15.896970	75.840813	1.857201	0.000000	2.635120	0.000000	0.000000	0.000000	0.167119	0.368119	0.702229	0.000000	0.000000	4.000000	30.000000	0.000000
3086.464959	-0.151844	0.628556	0.039377	79.587975	15.896970	75.840813	1.857201	0.000000	2.635120	0.000000	0.000000	0.000000	0.257414	0.341487	0.670009	0.000000	0.000000	4.000000	30.000000	0.000000
3086.468293	-0.151844	0.628556	0.039377	79.587975	15.896970	75.840813	1.857201	0.000000	2.635120	0.000000	0.000000	0.000000	0.257414	0.341487	0.670009	0.000000	0.000000	4.000000	30.000000	0.000000
3086.471626	-0.151844	0.628556	0.039377	81.726425	12.850760	71.903091	1.968869	0.000000	2.592218	0.000000	0.000000	0.000000	0.257414	0.341487	0.670009	0.000000	0.000000	4.000000	30.000000	0.000000
3086.474959	-0.150698	0.629515	0.041464	81.726425	12.850760	71.903091	1.968869	0.000000	2.592218	0.000000	0.000000	0.000000	0.343860	0.287756	0.625994	0.000000	0.000000	4.000000	30.000000	0.000000
3086.478293	-0.150698	0.629515	0.041464	81.726425	12.850760	71.903091	1.968869	0.000000	2.592218	0.000000	0.000000	0.000000	0.343860	0.287756	0.625994	0.000000	0.000000	4.000000	30.000000	0.000000
3086.481626	-0.150698	0.629515	0.041464	83.409828	3.578552	61.641289	2.073202	0.000000	2.534909	0.000000	0.000000	0.000000	0.343860	0.287756	0.625994	0.000000	0.000000	4.000000	30.000000	0.000000
3086.484959	-0.149294	0.630286	0.043419	83.409828	3.578552	61.641289	2.073202	0.000000	2.534909	0.000000	0.000000	0.000000	0.421148	0.231307	0.586624	0.000000	0.000000	4.000000	30.000000	0.000000
3086.488293	-0.149294	0.630286	0.043419	83.409828	3.578552	61.641289	2.073202	0.000000	2.534909	0.000000	0.000000	0.000000	0.421148	0.231307	0.586624	0.000000	0.000000	4.000000	30.000000	0.000000
3086.491626	-0.149294	0.630286	0.043419	84.005669	-13.400292	44.315559	2.170972	0.000000	2.464717	0.000000	0.000000	0.000000	0.421148	0.231307	0.586624	0.000000	0.000000	4.000000	30.000000	0.000000
3086.494959	-0.147764	0.630930	0.045249	84.005669	-13.400292	44.315559	2.170972	0.000000	2.464717	0.000000	0.000000	0.000000	0.458974	0.193078	0.548787	0.000000	0.000000	4.000000	30.000000	0.000000
3086.498293	-0.147764	0.630930	0.045249	84.005669	-13.400292	44.315559	2.170972	0.000000	2.464717	0.000000	0.000000	0.000000	0.458974	0.193078	0.548787	0.000000	0.000000	4.000000	30.000000	0.000000
3086.501626	-0.147764	0.630930	0.045249	83.647659	-31.268766	27.208767	2.262437	0.000000	2.388222	0.000000	0.000000	0.000000	0.458974	0.193078	0.548787	0.000000	0.000000	4.000000	30.000000	0.000000
3086.504959	-0.146070	0.631367	0.046816	83.647659	-31.268766	27.208767	2.262437	0.000000	2.388222	0.000000	0.000000	0.000000	0.508258	0.131080	0.470127	0.000000	0.000000	4.000000	30.000000	0.000000
3086.508293	-0.146070	0.631367	0.046816	83.647659	-31.268766	27.208767	2.262437	0.000000	2.388222	0.000000	0.000000	0.000000	0.508258	0.131080	0.470127	0.000000	0.000000	4.000000	30.000000	0.000000
3086.511626	-0.146070	0.631367	0.046816	82.757462	-45.278217	14.544781	2.340791	0.000000	2.303512	0.000000	0.000000	0.000000	0.508258	0.131080	0.470127	0.000000	0.000000	4.000000	30.000000	0.000000
3086.514959	-0.144125	0.631670	0.048077	82.757462	-45.278217	14.544781	2.340791	0.000000	2.303512	0.000000	0.000000	0.000000	0.583692	0.091068	0.378378	0.000000	0.000000	4.000000	30.000000	0.000000
3086.518293	-0.144125	0.631670	0.048077	82.757462	-45.278217	14.544781	2.340791	0.000000	2.303512	0.000000	0.000000	0.000000	0.583692	0.091068	0.378378	0.000000	0.000000	4.000000	30.000000	0.000000
3086.521626	-0.144125	0.631670	0.048077	81.604362	-55.144077	6.011318	2.403854	0.000000	2.206230	0.000000	0.000000	0.000000	0.583692	0.091068	0.378378	0.000000	0.000000	4.000000	30.000000	0.000000
3086.524959	-0.142084	0.631885	0.048929	81.604362	-55.144077	6.011318	2.403854	0.000000	2.206230	0.000000	0.000000	0.000000	0.612207	0.064525	0.255443	0.000000	0.000000	4.000000	30.000000	0.000000
3086.528293	-0.142084	0.631885	0.048929	81.604362	-55.144077	6.011318	2.403854	0.000000	2.206230	0.000000	0.000000	0.000000	0.612207	0.064525	0.255443	0.000000	0.000000	4.000000	30.000000	0.000000
3086.531626	-0.142084	0.631885	0.048929	80.313057	-62.087330	-0.090703	2.446428	0.000000	2.104196	0.000000	0.000000	0.000000	0.612207	0.064525	0.255443	0.000000	0.000000	4.000000	30.000000	0.000000
3086.534959	-0.139927	0.632087	0.049460	80.313057	-62.087330	-0.090703	2.446428	0.000000	2.104196	0.000000	0.000000	0.000000	0.647206	0.060305	0.159397	0.000000	0.000000	4.000000	30.000000	0.000000
3086.538293	-0.139927	0.632087	0.049460	80.313057	-62.087330	-0.090703	2.446428	0.000000	2.104196	0.000000	0.000000	0.000000	0.647206	0.060305	0.159397	0.000000	0.000000	4.000000	30.000000	0.000000
3086.541626	-0.139927	0.632087	0.049460	78.977631	-66.873055	-5.162669	2.472995	0.000000	1.996328	0.000000	0.000000	0.000000	0.647206	0.060305	0.159397	0.000000	0.000000	4.000000	30.000000	0.000000
3086.544959	-0.137707	0.632244	0.049666	78.977631	-66.873055	-5.162669	2.472995	0.000000	1.996328	0.000000	0.000000	0.000000	0.665802	0.047361	0.061773	0.000000	0.000000	4.000000	30.000000	0.000000
3086.548293	-0.137707	0.632244	0.049666	78.977631	-66.873055	-5.162669	2.472995	0.000000	1.996328	0.000000	0.000000	0.000000	0.665802	0.047361	0.061773	0.000000	0.000000	4.000000	30.000000	0.000000
3086.551626	-0.137707	0.632244	0.049666	77.636734	-70.039444	-9.704669	2.483290	0.000000	1.885361	0.000000	0.000000	0.000000	0.665802	0.047361	0.061773	0.000000	0.000000	4.000000	30.000000	0.000000
3086.554959	-0.135548	0.632355	0.049602	77.636734	-70.039444	-9.704669	2.483290	0.000000	1.885361	0.000000	0.000000	0.000000	0.647787	0.033172	-0.019204	0.000000	0.000000	4.000000	30.000000	0.000000
3086.558293	-0.135548	0.632355	0.049602	77.636734	-70.039444	-9.704669	2.483290	0.000000	1.885361	0.000000	0.000000	0.000000	0.647787	0.033172	-0.019204	0.000000	0.000000	4.000000	30.000000	0.000000
3086.561626	-0.135548	0.632355	0.049602	76.299690	-71.676979	-12.580384	2.480089	0.000000	1.777396	0.000000	0.000000	0.000000	0.647787	0.033172	-0.019204	0.000000	0.000000	4.000000	30.000000	0.000000
3086.564959	-0.133379	0.632386	0.049385	76.299690	-71.676979	-12.580384	2.480089	0.000000	1.777396	0.000000	0.000000	0.000000	0.650595	0.009230	-0.064955	0.000000	0.000000	4.000000	30.000000	0.000000
3086.568293	-0.133379	0.632386	0.049385	76.299690	-71.676979	-12.580384	2.480089	0.000000	1.777396	0.000000	0.000000	0.000000	0.650595	0.009230	-0.064955	0.000000	0.000000	4.000000	30.000000	0.000000
3086.571626	-0.133379	0.632386	0.049385	74.993744	-71.973915	-13.373432	2.469263	0.000000	1.668963	0.000000	0.000000	0.000000	0.650595	0.009230	-0.064955	0.000000	0.000000	4.000000	30.000000	0.000000
3086.574959	-0.131351	0.632374	0.049094	74.993744	-71.973915	-13.373432	2.469263	0.000000	1.668963	0.000000	0.000000	0.000000	0.608366	-0.003421	-0.087241	0.000000	0.000000	4.000000	30.000000	0.000000
3086.578293	-0.131351	0.632374	0.049094	74.993744	-71.973915	-13.373432	2.469263	0.000000	1.668963	0.000000	0.000000	0.000000	0.608366	-0.003421	-0.087241	0.000000	0.000000	4.000000	30.000000	0.000000
3086.581626	-0.131351	0.632374	0.049094	73.851486	-71.512276	-12.900703	2.454723	0.000000	1.567569	0.000000	0.000000	0.000000	0.608366	-0.003421	-0.087241	0.000000	0.000000	4.000000	30.000000	0.000000
3086.584959	-0.129528	0.632231	0.048681	73.851486	-71.512276	-12.900703	2.454723	0.000000	1.567569	0.000000	0.000000	0.000000	0.546941	-0.043127	-0.124110	0.000000	0.000000	4.000000	30.000000	0.000000
3086.588293	-0.129528	0.632231	0.048681	73.851486	-71.512276	-12.900703	2.454723	0.000000	1.567569	0.000000	0.000000	0.000000	0.546941	-0.043127	-0.124110	0.000000	0.000000	4.000000	30.000000	0.000000
3086.591626	-0.129528	0.632231	0.048681	72.913353	-70.635696	-11.797080	2.434038	0.000000	1.476412	0.000000	0.000000	0.000000	0.546941	-0.043127	-0.124110	0.000000	0.000000	4.000000	30.000000	0.000000
3086.594959	-0.127779	0.632020	0.048135	72.913353	-70.635696	-11.797080	2.434038	0.000000	1.476412	0.000000	0.000000	0.000000	0.524653	-0.063296	-0.163748	0.000000	0.000000	4.000000	30.000000	0.000000
3086.598293	-0.127779	0.632020	0.048135	72.913353	-70.635696	-11.797080	2.434038	0.000000	1.476412	0.000000	0.000000	0.000000	0.524653	-0.063296	-0.163748	0.000000	0.000000	4.000000	30.000000	0.000000
3086.601626	-0.127779	0.632020	0.048135	72.208138	-69.521271	-10.754259	2.406747	0.000000	1.388970	0.000000	0.000000	0.000000	0.524653	-0.063296	-0.163748	0.000000	0.000000	4.000000	30.000000	0.000000
3086.604959	-0.126273	0.631741	0.047415	72.208138	-69.521271	-10.754259	2.406747	0.000000	1.388970	0.000000	0.000000	0.000000	0.451901	-0.083456	-0.215833	0.000000	0.000000	4.000000	30.000000	0.000000
3086.608293	-0.126273	0.631741	0.047415	72.208138	-69.521271	-10.754259	2.406747	0.000000	1.388970	0.000000	0.000000	0.000000	0.451901	-0.083456	-0.215833	0.000000	0.000000	4.000000	30.000000	0.000000
3086.611626	-0.126273	0.631741	0.047415	71.702118	-68.310600	-9.805063	2.370774	0.000000	1.313653	0.000000	0.000000	0.000000	0.451901	-0.083456	-0.215833	0.000000	0.000000	4.000000	30.000000	0.000000
3086.614959	-0.125061	0.631465	0.046531	71.702118	-68.310600	-9.805063	2.370774	0.000000	1.313653	0.000000	0.000000	0.000000	0.363570	-0.082803	-0.265442	0.000000	0.000000	4.000000	30.000000	0.000000
3086.618293	-0.125061	0.631465	0.046531	71.702118	-68.310600	-9.805063	2.370774	0.000000	1.313653	0.000000	0.000000	0.000000	0.363570	-0.082803	-0.265442	0.000000	0.000000	4.000000	30.000000	0.000000
3086.621626	-0.125061	0.631465	0.046531	71.366974	-67.008018	-8.658478	2.326534	0.000000	1.253058	0.000000	0.000000	0.000000	0.363570	-0.082803	-0.265442	0.000000	0.000000	4.000000	30.000000	0.000000
3086.624959	-0.124192	0.631163	0.045480	71.366974	-67.008018	-8.658478	2.326534	0.000000	1.253058	0.000000	0.000000	0.000000	0.260611	-0.090723	-0.315239	0.000000	0.000000	4.000000	30.000000	0.000000
3086.628293	-0.124192	0.631163	0.045480	71.366974	-67.008018	-8.658478	2.326534	0.000000	1.253058	0.000000	0.000000	0.000000	0.260611	-0.090723	-0.315239	0.000000	0.000000	4.000000	30.000000	0.000000
3086.631626	-0.124192	0.631163	0.045480	71.213219	-65.615517	-7.295207	2.273994	0.000000	1.209623	0.000000	0.000000	0.000000	0.260611	-0.090723	-0.315239	0.000000	0.000000	4.000000	30.000000	0.000000
3086.634959	-0.123757	0.630831	0.044330	71.213219	-65.615517	-7.295207	2.273994	0.000000	1.209623	0.000000	0.000000	0.000000	0.130690	-0.099474	-0.344949	0.000000	0.000000	4.000000	30.000000	0.000000
3086.638293	-0.123757	0.630831	0.044330	71.213219	-65.615517	-7.295207	2.273994	0.000000	1.209623	0.000000	0.000000	0.000000	0.130690	-0.099474	-0.344949	0.000000	0.000000	4.000000	30.000000	0.000000
3086.641626	-0.123757	0.630831	0.044330	71.173080	-64.183350	-5.801226	2.216503	0.000000	1.187841	0.000000	0.000000	0.000000	0.130690	-0.099474	-0.344949	0.000000	0.000000	4.000000	30.000000	0.000000
3086.644959	-0.123600	0.630458	0.043081	71.173080	-64.183350	-5.801226	2.216503	0.000000	1.187841	0.000000	0.000000	0.000000	0.047144	-0.112024	-0.374857	0.000000	0.000000	4.000000	30.000000	0.000000
3086.648293	-0.123600	0.630458	0.043081	71.173080	-64.183350	-5.801226	2.216503	0.000000	1.187841	0.000000	0.000000	0.000000	0.047144	-0.112024	-0.374857	0.000000	0.000000	4.000000	30.000000	0.000000
3086.651626	-0.123600	0.630458	0.043081	71.273270	-62.609505	-4.001971	2.154027	0.000000	1.179983	0.000000	0.000000	0.000000	0.047144	-0.112024	-0.374857	0.000000	0.000000	4.000000	30.000000	0.000000
3086.654959	-0.123623	0.630012	0.041853	71.273270	-62.609505	-4.001971	2.154027	0.000000	1.179983	0.000000	0.000000	0.000000	-0.007068	-0.133664	-0.368235	0.000000	0.000000	4.000000	30.000000	0.000000
3086.658293	-0.123623	0.630012	0.041853	71.273270	-62.609505	-4.001971	2.154027	0.000000	1.179983	0.000000	0.000000	0.000000	-0.007068	-0.133664	-0.368235	0.000000	0.000000	4.000000	30.000000	0.000000
3086.661626	-0.123623	0.630012	0.041853	71.520233	-60.746979	-1.705565	2.092654	0.000000	1.181162	0.000000	0.000000	0.000000	-0.007068	-0.133664	-0.368235	0.000000	0.000000	4.000000	30.000000	0.000000
3086.664959	-0.123811	0.629490	0.040587	71.520233	-60.746979	-1.705565	2.092654	0.000000	1.181162	0.000000	0.000000	0.000000	-0.056458	-0.156721	-0.379689	0.000000	0.000000	4.000000	30.000000	0.000000
3086.668293	-0.123811	0.629490	0.040587	71.520233	-60.746979	-1.705565	2.092654	0.000000	1.181162	0.000000	0.000000	0.000000	-0.056458	-0.156721	-0.379689	0.000000	0.000000	4.000000	30.000000	0.000000
3086.671626	-0.123811	0.629490	0.040587	71.894478	-58.245766	1.472528	2.029372	0.000000	1.190571	0.000000	0.000000	0.000000	-0.056458	-0.156721	-0.379689	0.000000	0.000000	4.000000	30.000000	0.000000
3086.674959	-0.124194	0.628932	0.039305	71.894478	-58.245766	1.472528	2.029372	0.000000	1.190571	0.000000	0.000000	0.000000	-0.114624	-0.167385	-0.384654	0.000000	0.000000	4.000000	30.000000	0.000000
3086.678293	-0.124194	0.628932	0.039305	71.894478	-58.245766	1.472528	2.029372	0.000000	1.190571	0.000000	0.000000	0.000000	-0.114624	-0.167385	-0.384654	0.000000	0.000000	4.000000	30.000000	0.000000
3086.681626	-0.124194	0.628932	0.039305	72.218040	-54.644882	5.952755	1.965263	0.000000	1.209675	0.000000	0.000000	0.000000	-0.114624	-0.167385	-0.384654	0.000000	0.000000	4.000000	30.000000	0.000000
3086.684959	-0.124826	0.628400	0.038036	72.218040	-54.644882	5.952755	1.965263	0.000000	1.209675	0.000000	0.000000	0.000000	-0.189665	-0.159610	-0.380708	0.000000	0.000000	4.000000	30.000000	0.000000
3086.688293	-0.124826	0.628400	0.038036	72.218040	-54.644882	5.952755	1.965263	0.000000	1.209675	0.000000	0.000000	0.000000	-0.189665	-0.159610	-0.380708	0.000000	0.000000	4.000000	30.000000	0.000000
3086.691626	-0.124826	0.628400	0.038036	72.322983	-49.763824	11.899474	1.901812	0.000000	1.241286	0.000000	0.000000	0.000000	-0.189665	-0.159610	-0.380708	0.000000	0.000000	4.000000	30.000000	0.000000
3086.694959	-0.125764	0.627955	0.036810	72.322983	-49.763824	11.899474	1.901812	0.000000	1.241286	0.000000	0.000000	0.000000	-0.281595	-0.133540	-0.367909	0.000000	0.000000	4.000000	30.000000	0.000000
3086.698293	-0.125764	0.627955	0.036810	72.322983	-49.763824	11.899474	1.901812	0.000000	1.241286	0.000000	0.000000	0.000000	-0.281595	-0.133540	-0.367909	0.000000	0.000000	4.000000	30.000000	0.000000
3086.701626	-0.125764	0.627955	0.036810	72.216003	-44.023247	18.959017	1.840494	0.000000	1.288218	0.000000	0.000000	0.000000	-0.281595	-0.133540	-0.367909	0.000000	0.000000	4.000000	30.000000	0.000000
3086.704959	-0.126925	0.627563	0.035592	72.216003	-44.023247	18.959017	1.840494	0.000000	1.288218	0.000000	0.000000	0.000000	-0.348169	-0.117482	-0.365425	0.000000	0.000000	4.000000	30.000000	0.000000
3086.708293	-0.126925	0.627563	0.035592	72.216003	-44.023247	18.959017	1.840494	0.000000	1.288218	0.000000	0.000000	0.000000	-0.348169	-0.117482	-0.365425	0.000000	0.000000	4.000000	30.000000	0.000000
3086.711626	-0.126925	0.627563	0.035592	71.948006	-37.964939	26.617476	1.779590	0.000000	1.346247	0.000000	0.000000	0.000000	-0.348169	-0.117482	-0.365425	0.000000	0.000000	4.000000	30.000000	0.000000
3086.714959	-0.128299	0.627231	0.034447	71.948006	-37.964939	26.617476	1.779590	0.000000	1.346247	0.000000	0.000000	0.000000	-0.412173	-0.099830	-0.343443	0.000000	0.000000	4.000000	30.000000	0.000000
3086.718293	-0.128299	0.627231	0.034447	71.948006	-37.964939	26.617476	1.779590	0.000000	1.346247	0.000000	0.000000	0.000000	-0.412173	-0.099830	-0.343443	0.000000	0.000000	4.000000	30.000000	0.000000
3086.721626	-0.128299	0.627231	0.034447	71.528069	-31.788292	34.645519	1.722349	0.000000	1.414943	0.000000	0.000000	0.000000	-0.412173	-0.099830	-0.343443	0.000000	0.000000	4.000000	30.000000	0.000000
3086.724959	-0.129670	0.627010	0.033501	71.528069	-31.788292	34.645519	1.722349	0.000000	1.414943	0.000000	0.000000	0.000000	-0.411473	-0.066136	-0.283836	0.000000	0.000000	4.000000	30.000000	0.000000
3086.728293	-0.129670	0.627010	0.033501	71.528069	-31.788292	34.645519	1.722349	0.000000	1.414943	0.000000	0.000000	0.000000	-0.411473	-0.066136	-0.283836	0.000000	0.000000	4.000000	30.000000	0.000000
3086.731626	-0.129670	0.627010	0.033501	70.894073	-25.812086	42.237061	1.675043	0.000000	1.483521	0.000000	0.000000	0.000000	-0.411473	-0.066136	-0.283836	0.000000	0.000000	4.000000	30.000000	0.000000
3086.734959	-0.131087	0.626900	0.032831	70.894073	-25.812086	42.237061	1.675043	0.000000	1.483521	0.000000	0.000000	0.000000	-0.425075	-0.033062	-0.201022	0.000000	0.000000	4.000000	30.000000	0.000000
3086.738293	-0.131087	0.626900	0.032831	70.894073	-25.812086	42.237061	1.675043	0.000000	1.483521	0.000000	0.000000	0.000000	-0.425075	-0.033062	-0.201022	0.000000	0.000000	4.000000	30.000000	0.000000
3086.741626	-0.131087	0.626900	0.032831	70.038704	-20.496878	48.487404	1.641540	0.000000	1.554367	0.000000	0.000000	0.000000	-0.425075	-0.033062	-0.201022	0.000000	0.000000	4.000000	30.000000	0.000000
3086.744959	-0.132592	0.626905	0.032490	70.038704	-20.496878	48.487404	1.641540	0.000000	1.554367	0.000000	0.000000	0.000000	-0.451316	0.001630	-0.102122	0.000000	0.000000	4.000000	30.000000	0.000000
3086.748293	-0.132592	0.626905	0.032490	70.038704	-20.496878	48.487404	1.641540	0.000000	1.554367	0.000000	0.000000	0.000000	-0.451316	0.001630	-0.102122	0.000000	0.000000	4.000000	30.000000	0.000000
3086.751626	-0.132592	0.626905	0.032490	69.112816	-16.125704	52.800896	1.624520	0.000000	1.629587	0.000000	0.000000	0.000000	-0.451316	0.001630	-0.102122	0.000000	0.000000	4.000000	30.000000	0.000000
3086.754959	-0.134085	0.627061	0.032472	69.112816	-16.125704	52.800896	1.624520	0.000000	1.629587	0.000000	0.000000	0.000000	-0.447953	0.046860	-0.005424	0.000000	0.000000	4.000000	30.000000	0.000000
3086.758293	-0.134085	0.627061	0.032472	69.112816	-16.125704	52.800896	1.624520	0.000000	1.629587	0.000000	0.000000	0.000000	-0.447953	0.046860	-0.005424	0.000000	0.000000	4.000000	30.000000	0.000000
3086.761626	-0.134085	0.627061	0.032472	69.038689	-12.430815	55.624500	1.623616	0.000000	1.704246	0.000000	0.000000	0.000000	-0.447953	0.046860	-0.005424	0.000000	0.000000	4.000000	30.000000	0.000000
3086.764959	-0.135519	0.627107	0.032505	69.038689	-12.430815	55.624500	1.623616	0.000000	1.704246	0.000000	0.000000	0.000000	-0.430290	0.013561	0.009697	0.000000	0.000000	4.000000	30.000000	0.000000
3086.768293	-0.135519	0.627107	0.032505	69.038689	-12.430815	55.624500	1.623616	0.000000	1.704246	0.000000	0.000000	0.000000	-0.430290	0.013561	0.009697	0.000000	0.000000	4.000000	30.000000	0.000000
3086.771626	-0.135519	0.627107	0.032505	69.523438	-8.982173	57.869263	1.625232	0.000000	1.775960	0.000000	0.000000	0.000000	-0.430290	0.013561	0.009697	0.000000	0.000000	4.000000	30.000000	0.000000
3086.774959	-0.136862	0.627150	0.032648	69.523438	-8.982173	57.869263	1.625232	0.000000	1.775960	0.000000	0.000000	0.000000	-0.402696	0.012861	0.043015	0.000000	0.000000	4.000000	30.000000	0.000000
3086.778293	-0.136862	0.627150	0.032648	69.523438	-8.982173	57.869263	1.625232	0.000000	1.775960	0.000000	0.000000	0.000000	-0.402696	0.012861	0.043015	0.000000	0.000000	4.000000	30.000000	0.000000
3086.781626	-0.136862	0.627150	0.032648	69.949417	-5.778796	59.772133	1.632401	0.000000	1.843077	0.000000	0.000000	0.000000	-0.402696	0.012861	0.043015	0.000000	0.000000	4.000000	30.000000	0.000000
3086.784959	-0.138139	0.627282	0.033085	69.949417	-5.778796	59.772133	1.632401	0.000000	1.843077	0.000000	0.000000	0.000000	-0.383114	0.039683	0.131203	0.000000	0.000000	4.000000	30.000000	0.000000
3086.788293	-0.138139	0.627282	0.033085	69.949417	-5.778796	59.772133	1.632401	0.000000	1.843077	0.000000	0.000000	0.000000	-0.383114	0.039683	0.131203	0.000000	0.000000	4.000000	30.000000	0.000000
3086.791626	-0.138139	0.627282	0.033085	70.276688	-2.952113	61.610546	1.654268	0.000000	1.906929	0.000000	0.000000	0.000000	-0.383114	0.039683	0.131203	0.000000	0.000000	4.000000	30.000000	0.000000
3086.794959	-0.139258	0.627503	0.033843	70.276688	-2.952113	61.610546	1.654268	0.000000	1.906929	0.000000	0.000000	0.000000	-0.335917	0.066380	0.227352	0.000000	0.000000	4.000000	30.000000	0.000000
3086.798293	-0.139258	0.627503	0.033843	70.276688	-2.952113	61.610546	1.654268	0.000000	1.906929	0.000000	0.000000	0.000000	-0.335917	0.066380	0.227352	0.000000	0.000000	4.000000	30.000000	0.000000
3086.801626	-0.139258	0.627503	0.033843	70.542236	-0.501923	63.449486	1.692160	0.000000	1.962915	0.000000	0.000000	0.000000	-0.335917	0.066380	0.227352	0.000000	0.000000	4.000000	30.000000	0.000000
3086.804959	-0.140225	0.627836	0.034847	70.542236	-0.501923	63.449486	1.692160	0.000000	1.962915	0.000000	0.000000	0.000000	-0.289862	0.099778	0.301047	0.000000	0.000000	4.000000	30.000000	0.000000
3086.808293	-0.140225	0.627836	0.034847	70.542236	-0.501923	63.449486	1.692160	0.000000	1.962915	0.000000	0.000000	0.000000	-0.289862	0.099778	0.301047	0.000000	0.000000	4.000000	30.000000	0.000000
3086.811626	-0.140225	0.627836	0.034847	70.796295	1.571595	65.513702	1.742334	0.000000	2.011225	0.000000	0.000000	0.000000	-0.289862	0.099778	0.301047	0.000000	0.000000	4.000000	30.000000	0.000000
3086.814959	-0.141012	0.628353	0.036188	70.796295	1.571595	65.513702	1.742334	0.000000	2.011225	0.000000	0.000000	0.000000	-0.236234	0.155310	0.402332	0.000000	0.000000	4.000000	30.000000	0.000000
3086.818293	-0.141012	0.628353	0.036188	70.796295	1.571595	65.513702	1.742334	0.000000	2.011225	0.000000	0.000000	0.000000	-0.236234	0.155310	0.402332	0.000000	0.000000	4.000000	30.000000	0.000000
3086.821626	-0.141012	0.628353	0.036188	71.263039	3.456513	67.727547	1.809390	0.000000	2.050598	0.000000	0.000000	0.000000	-0.236234	0.155310	0.402332	0.000000	0.000000	4.000000	30.000000	0.000000
3086.824959	-0.141551	0.629034	0.037717	71.263039	3.456513	67.727547	1.809390	0.000000	2.050598	0.000000	0.000000	0.000000	-0.161607	0.204119	0.458749	0.000000	0.000000	4.000000	30.000000	0.000000
3086.828293	-0.141551	0.629034	0.037717	71.263039	3.456513	67.727547	1.809390	0.000000	2.050598	0.000000	0.000000	0.000000	-0.161607	0.204119	0.458749	0.000000	0.000000	4.000000	30.000000	0.000000
3086.831626	-0.141551	0.629034	0.037717	72.119980	5.284647	69.536301	1.885848	0.000000	2.077532	0.000000	0.000000	0.000000	-0.161607	0.204119	0.458749	0.000000	0.000000	4.000000	30.000000	0.000000
3086.834959	-0.141785	0.629811	0.039340	72.119980	5.284647	69.536301	1.885848	0.000000	2.077532	0.000000	0.000000	0.000000	-0.070408	0.233297	0.486867	0.000000	0.000000	4.000000	30.000000	0.000000
3086.838293	-0.141785	0.629811	0.039340	72.119980	5.284647	69.536301	1.885848	0.000000	2.077532	0.000000	0.000000	0.000000	-0.070408	0.233297	0.486867	0.000000	0.000000	4.000000	30.000000	0.000000
3086.841626	-0.141785	0.629811	0.039340	73.152840	6.967603	70.951248	1.966993	0.000000	2.089267	0.000000	0.000000	0.000000	-0.070408	0.233297	0.486867	0.000000	0.000000	4.000000	30.000000	0.000000
3086.844959	-0.141787	0.630705	0.041139	73.152840	6.967603	70.951248	1.966993	0.000000	2.089267	0.000000	0.000000	0.000000	-0.000632	0.267955	0.539668	0.000000	0.000000	4.000000	30.000000	0.000000
3086.848293	-0.141787	0.630705	0.041139	73.152840	6.967603	70.951248	1.966993	0.000000	2.089267	0.000000	0.000000	0.000000	-0.000632	0.267955	0.539668	0.000000	0.000000	4.000000	30.000000	0.000000
3086.851626	-0.141787	0.630705	0.041139	74.248878	8.406494	71.953568	2.056937	0.000000	2.089372	0.000000	0.000000	0.000000	-0.000632	0.267955	0.539668	0.000000	0.000000	4.000000	30.000000	0.000000
3086.854959	-0.141614	0.631701	0.043056	74.248878	8.406494	71.953568	2.056937	0.000000	2.089372	0.000000	0.000000	0.000000	0.051895	0.299032	0.575151	0.000000	0.000000	4.000000	30.000000	0.000000
3086.858293	-0.141614	0.631701	0.043056	74.248878	8.406494	71.953568	2.056937	0.000000	2.089372	0.000000	0.000000	0.000000	0.051895	0.299032	0.575151	0.000000	0.000000	4.000000	30.000000	0.000000
3086.861626	-0.141614	0.631701	0.043056	75.398148	9.408566	72.347054	2.152796	0.000000	2.080723	0.000000	0.000000	0.000000	0.051895	0.299032	0.575151	0.000000	0.000000	4.000000	30.000000	0.000000
3086.864959	-0.141222	0.632622	0.045034	75.398148	9.408566	72.347054	2.152796	0.000000	2.080723	0.000000	0.000000	0.000000	0.117717	0.276106	0.593386	0.000000	0.000000	4.000000	30.000000	0.000000
3086.868293	-0.141222	0.632622	0.045034	75.398148	9.408566	72.347054	2.152796	0.000000	2.080723	0.000000	0.000000	0.000000	0.117717	0.276106	0.593386	0.000000	0.000000	4.000000	30.000000	0.000000
3086.871626	-0.141222	0.632622	0.045034	76.608490	9.824974	72.011360	2.251693	0.000000	2.061103	0.000000	0.000000	0.000000	0.117717	0.276106	0.593386	0.000000	0.000000	4.000000	30.000000	0.000000
3086.874959	-0.140680	0.633419	0.046960	76.608490	9.824974	72.011360	2.251693	0.000000	2.061103	0.000000	0.000000	0.000000	0.162757	0.239135	0.577726	0.000000	0.000000	4.000000	30.000000	0.000000
3086.878293	-0.140680	0.633419	0.046960	76.608490	9.824974	72.011360	2.251693	0.000000	2.061103	0.000000	0.000000	0.000000	0.162757	0.239135	0.577726	0.000000	0.000000	4.000000	30.000000	0.000000
3086.881626	-0.140680	0.633419	0.046960	77.873009	9.552271	70.876266	2.347981	0.000000	2.033977	0.000000	0.000000	0.000000	0.162757	0.239135	0.577726	0.000000	0.000000	4.000000	30.000000	0.000000
3086.884959	-0.139985	0.634170	0.048829	77.873009	9.552271	70.876266	2.347981	0.000000	2.033977	0.000000	0.000000	0.000000	0.208389	0.225392	0.560675	0.000000	0.000000	4.000000	30.000000	0.000000
3086.888293	-0.139985	0.634170	0.048829	77.873009	9.552271	70.876266	2.347981	0.000000	2.033977	0.000000	0.000000	0.000000	0.208389	0.225392	0.560675	0.000000	0.000000	4.000000	30.000000	0.000000
3086.891626	-0.139985	0.634170	0.048829	79.149788	8.590868	69.029716	2.441427	0.000000	1.999245	0.000000	0.000000	0.000000	0.208389	0.225392	0.560675	0.000000	0.000000	4.000000	30.000000	0.000000
3086.894959	-0.139014	0.634809	0.050568	79.149788	8.590868	69.029716	2.441427	0.000000	1.999245	0.000000	0.000000	0.000000	0.291288	0.191525	0.521691	0.000000	0.000000	4.000000	30.000000	0.000000
3086.898293	-0.139014	0.634809	0.050568	79.149788	8.590868	69.029716	2.441427	0.000000	1.999245	0.000000	0.000000	0.000000	0.291288	0.191525	0.521691	0.000000	0.000000	4.000000	30.000000	0.000000
3086.901626	-0.139014	0.634809	0.050568	80.417557	6.749815	66.372627	2.528375	0.000000	1.950697	0.000000	0.000000	0.000000	0.291288	0.191525	0.521691	0.000000	0.000000	4.000000	30.000000	0.000000
3086.904959	-0.137801	0.635429	0.052112	80.417557	6.749815	66.372627	2.528375	0.000000	1.950697	0.000000	0.000000	0.000000	0.363945	0.186015	0.463328	0.000000	0.000000	4.000000	30.000000	0.000000
3086.908293	-0.137801	0.635429	0.052112	80.417557	6.749815	66.372627	2.528375	0.000000	1.950697	0.000000	0.000000	0.000000	0.363945	0.186015	0.463328	0.000000	0.000000	4.000000	30.000000	0.000000
3086.911626	-0.137801	0.635429	0.052112	81.629234	3.601820	62.590462	2.605597	0.000000	1.890040	0.000000	0.000000	0.000000	0.363945	0.186015	0.463328	0.000000	0.000000	4.000000	30.000000	0.000000
3086.914959	-0.136350	0.636051	0.053474	81.629234	3.601820	62.590462	2.605597	0.000000	1.890040	0.000000	0.000000	0.000000	0.435274	0.186854	0.408668	0.000000	0.000000	4.000000	30.000000	0.000000
3086.918293	-0.136350	0.636051	0.053474	81.629234	3.601820	62.590462	2.605597	0.000000	1.890040	0.000000	0.000000	0.000000	0.435274	0.186854	0.408668	0.000000	0.000000	4.000000	30.000000	0.000000
3086.921626	-0.136350	0.636051	0.053474	82.690941	-2.248725	55.898422	2.673708	0.000000	1.817494	0.000000	0.000000	0.000000	0.435274	0.186854	0.408668	0.000000	0.000000	4.000000	30.000000	0.000000
3086.924959	-0.134722	0.636644	0.054584	82.690941	-2.248725	55.898422	2.673708	0.000000	1.817494	0.000000	0.000000	0.000000	0.488352	0.177715	0.332923	0.000000	0.000000	4.000000	30.000000	0.000000
3086.928293	-0.134722	0.636644	0.054584	82.690941	-2.248725	55.898422	2.673708	0.000000	1.817494	0.000000	0.000000	0.000000	0.488352	0.177715	0.332923	0.000000	0.000000	4.000000	30.000000	0.000000
3086.931626	-0.134722	0.636644	0.054584	83.158340	-12.494018	44.997952	2.729195	0.000000	1.736102	0.000000	0.000000	0.000000	0.488352	0.177715	0.332923	0.000000	0.000000	4.000000	30.000000	0.000000
3086.934959	-0.132978	0.637219	0.055464	83.158340	-12.494018	44.997952	2.729195	0.000000	1.736102	0.000000	0.000000	0.000000	0.523268	0.172422	0.263927	0.000000	0.000000	4.000000	30.000000	0.000000
3086.938293	-0.132978	0.637219	0.055464	83.158340	-12.494018	44.997952	2.729195	0.000000	1.736102	0.000000	0.000000	0.000000	0.523268	0.172422	0.263927	0.000000	0.000000	4.000000	30.000000	0.000000
3086.941626	-0.132978	0.637219	0.055464	82.771889	-24.629311	32.967625	2.773183	0.000000	1.648891	0.000000	0.000000	0.000000	0.523268	0.172422	0.263927	0.000000	0.000000	4.000000	30.000000	0.000000
3086.944959	-0.131203	0.637709	0.056136	82.771889	-24.629311	32.967625	2.773183	0.000000	1.648891	0.000000	0.000000	0.000000	0.532310	0.147209	0.201685	0.000000	0.000000	4.000000	30.000000	0.000000
3086.948293	-0.131203	0.637709	0.056136	82.771889	-24.629311	32.967625	2.773183	0.000000	1.648891	0.000000	0.000000	0.000000	0.532310	0.147209	0.201685	0.000000	0.000000	4.000000	30.000000	0.000000
3086.951626	-0.131203	0.637709	0.056136	81.875969	-35.158928	23.214367	2.806797	0.000000	1.560172	0.000000	0.000000	0.000000	0.532310	0.147209	0.201685	0.000000	0.000000	4.000000	30.000000	0.000000
3086.954959	-0.129257	0.638020	0.056542	81.875969	-35.158928	23.214367	2.806797	0.000000	1.560172	0.000000	0.000000	0.000000	0.584010	0.093082	0.121812	0.000000	0.000000	4.000000	30.000000	0.000000
3086.958293	-0.129257	0.638020	0.056542	81.875969	-35.158928	23.214367	2.806797	0.000000	1.560172	0.000000	0.000000	0.000000	0.584010	0.093082	0.121812	0.000000	0.000000	4.000000	30.000000	0.000000
3086.961626	-0.129257	0.638020	0.056542	80.707077	-42.832703	16.569309	2.827099	0.000000	1.462837	0.000000	0.000000	0.000000	0.584010	0.093082	0.121812	0.000000	0.000000	4.000000	30.000000	0.000000
3086.964959	-0.127247	0.638162	0.056692	80.707077	-42.832703	16.569309	2.827099	0.000000	1.462837	0.000000	0.000000	0.000000	0.602814	0.042619	0.045102	0.000000	0.000000	4.000000	30.000000	0.000000
3086.968293	-0.127247	0.638162	0.056692	80.707077	-42.832703	16.569309	2.827099	0.000000	1.462837	0.000000	0.000000	0.000000	0.602814	0.042619	0.045102	0.000000	0.000000	4.000000	30.000000	0.000000
3086.971626	-0.127247	0.638162	0.056692	79.401474	-47.895058	12.187222	2.834616	0.000000	1.362368	0.000000	0.000000	0.000000	0.602814	0.042619	0.045102	0.000000	0.000000	4.000000	30.000000	0.000000
3086.974959	-0.125219	0.638172	0.056542	79.401474	-47.895058	12.187222	2.834616	0.000000	1.362368	0.000000	0.000000	0.000000	0.608529	0.003138	-0.045174	0.000000	0.000000	4.000000	30.000000	0.000000
3086.978293	-0.125219	0.638172	0.056542	79.401474	-47.895058	12.187222	2.834616	0.000000	1.362368	0.000000	0.000000	0.000000	0.608529	0.003138	-0.045174	0.000000	0.000000	4.000000	30.000000	0.000000
3086.981626	-0.125219	0.638172	0.056542	78.010475	-50.907085	8.921261	2.827087	0.000000	1.260946	0.000000	0.000000	0.000000	0.608529	0.003138	-0.045174	0.000000	0.000000	4.000000	30.000000	0.000000
3086.984959	-0.123251	0.638071	0.056085	78.010475	-50.907085	8.921261	2.827087	0.000000	1.260946	0.000000	0.000000	0.000000	0.590459	-0.030221	-0.136875	0.000000	0.000000	4.000000	30.000000	0.000000
3086.988293	-0.123251	0.638071	0.056085	78.010475	-50.907085	8.921261	2.827087	0.000000	1.260946	0.000000	0.000000	0.000000	0.590459	-0.030221	-0.136875	0.000000	0.000000	4.000000	30.000000	0.000000
3086.991626	-0.123251	0.638071	0.056085	76.582695	-52.299129	6.300265	2.804275	0.000000	1.162537	0.000000	0.000000	0.000000	0.590459	-0.030221	-0.136875	0.000000	0.000000	4.000000	30.000000	0.000000
3086.994959	-0.121500	0.637872	0.055326	76.582695	-52.299129	6.300265	2.804275	0.000000	1.162537	0.000000	0.000000	0.000000	0.525313	-0.059877	-0.227983	0.000000	0.000000	4.000000	30.000000	0.000000
3086.998293	-0.121500	0.637872	0.055326	76.582695	-52.299129	6.300265	2.804275	0.000000	1.162537	0.000000	0.000000	0.000000	0.525313	-0.059877	-0.227983	0.000000	0.000000	4.000000	30.000000	0.000000
3087.001626	-0.121500	0.637872	0.055326	75.127968	-52.437828	5.007050	2.766277	0.000000	1.074984	0.000000	0.000000	0.000000	0.525313	-0.059877	-0.227983	0.000000	0.000000	4.000000	30.000000	0.000000
3087.004959	-0.119920	0.637544	0.054284	75.127968	-52.437828	5.007050	2.766277	0.000000	1.074984	0.000000	0.000000	0.000000	0.473868	-0.098265	-0.312354	0.000000	0.000000	4.000000	30.000000	0.000000
3087.008293	-0.119920	0.637544	0.054284	75.127968	-52.437828	5.007050	2.766277	0.000000	1.074984	0.000000	0.000000	0.000000	0.473868	-0.098265	-0.312354	0.000000	0.000000	4.000000	30.000000	0.000000
3087.011626	-0.119920	0.637544	0.054284	73.735023	-51.644394	5.111086	2.714218	0.000000	0.996006	0.000000	0.000000	0.000000	0.473868	-0.098265	-0.312354	0.000000	0.000000	4.000000	30.000000	0.000000
3087.014959	-0.118578	0.637114	0.053025	73.735023	-51.644394	5.111086	2.714218	0.000000	0.996006	0.000000	0.000000	0.000000	0.402752	-0.128986	-0.377953	0.000000	0.000000	4.000000	30.000000	0.000000
3087.018293	-0.118578	0.637114	0.053025	73.735023	-51.644394	5.111086	2.714218	0.000000	0.996006	0.000000	0.000000	0.000000	0.402752	-0.128986	-0.377953	0.000000	0.000000	4.000000	30.000000	0.000000
3087.021626	-0.118578	0.637114	0.053025	72.442200	-50.195766	6.416788	2.651226	0.000000	0.928881	0.000000	0.000000	0.000000	0.402752	-0.128986	-0.377953	0.000000	0.000000	4.000000	30.000000	0.000000
3087.024959	-0.117567	0.636582	0.051525	72.442200	-50.195766	6.416788	2.651226	0.000000	0.928881	0.000000	0.000000	0.000000	0.303047	-0.159712	-0.449941	0.000000	0.000000	4.000000	30.000000	0.000000
3087.028293	-0.117567	0.636582	0.051525	72.442200	-50.195766	6.416788	2.651226	0.000000	0.928881	0.000000	0.000000	0.000000	0.303047	-0.159712	-0.449941	0.000000	0.000000	4.000000	30.000000	0.000000
3087.031626	-0.117567	0.636582	0.051525	71.243919	-48.233116	8.582879	2.576236	0.000000	0.878373	0.000000	0.000000	0.000000	0.303047	-0.159712	-0.449941	0.000000	0.000000	4.000000	30.000000	0.000000
3087.034959	-0.116883	0.635994	0.049879	71.243919	-48.233116	8.582879	2.576236	0.000000	0.878373	0.000000	0.000000	0.000000	0.205389	-0.176400	-0.493807	0.000000	0.000000	4.000000	30.000000	0.000000
3087.038293	-0.116883	0.635994	0.049879	71.243919	-48.233116	8.582879	2.576236	0.000000	0.878373	0.000000	0.000000	0.000000	0.205389	-0.176400	-0.493807	0.000000	0.000000	4.000000	30.000000	0.000000
3087.041626	-0.116883	0.635994	0.049879	70.223328	-45.863686	11.022456	2.493935	0.000000	0.844142	0.000000	0.000000	0.000000	0.205389	-0.176400	-0.493807	0.000000	0.000000	4.000000	30.000000	0.000000
3087.044959	-0.116513	0.635376	0.048166	70.223328	-45.863686	11.022456	2.493935	0.000000	0.844142	0.000000	0.000000	0.000000	0.110821	-0.185284	-0.513660	0.000000	0.000000	4.000000	30.000000	0.000000
3087.048293	-0.116513	0.635376	0.048166	70.223328	-45.863686	11.022456	2.493935	0.000000	0.844142	0.000000	0.000000	0.000000	0.110821	-0.185284	-0.513660	0.000000	0.000000	4.000000	30.000000	0.000000
3087.051626	-0.116513	0.635376	0.048166	69.366425	-43.141258	13.767420	2.408325	0.000000	0.825672	0.000000	0.000000	0.000000	0.110821	-0.185284	-0.513660	0.000000	0.000000	4.000000	30.000000	0.000000
3087.054959	-0.116509	0.634789	0.046508	69.366425	-43.141258	13.767420	2.408325	0.000000	0.825672	0.000000	0.000000	0.000000	0.001402	-0.176163	-0.497661	0.000000	0.000000	4.000000	30.000000	0.000000
3087.058293	-0.116509	0.634789	0.046508	69.366425	-43.141258	13.767420	2.408325	0.000000	0.825672	0.000000	0.000000	0.000000	0.001402	-0.176163	-0.497661	0.000000	0.000000	4.000000	30.000000	0.000000
3087.061626	-0.116509	0.634789	0.046508	68.610191	-40.352165	16.766092	2.325381	0.000000	0.825438	0.000000	0.000000	0.000000	0.001402	-0.176163	-0.497661	0.000000	0.000000	4.000000	30.000000	0.000000
3087.064959	-0.116849	0.634264	0.045048	68.610191	-40.352165	16.766092	2.325381	0.000000	0.825438	0.000000	0.000000	0.000000	-0.102207	-0.157503	-0.437951	0.000000	0.000000	4.000000	30.000000	0.000000
3087.068293	-0.116849	0.634264	0.045048	68.610191	-40.352165	16.766092	2.325381	0.000000	0.825438	0.000000	0.000000	0.000000	-0.102207	-0.157503	-0.437951	0.000000	0.000000	4.000000	30.000000	0.000000
3087.071626	-0.116849	0.634264	0.045048	67.909966	-37.492146	20.061777	2.252389	0.000000	0.842473	0.000000	0.000000	0.000000	-0.102207	-0.157503	-0.437951	0.000000	0.000000	4.000000	30.000000	0.000000
3087.074959	-0.117334	0.633807	0.043898	67.909966	-37.492146	20.061777	2.252389	0.000000	0.842473	0.000000	0.000000	0.000000	-0.145465	-0.137039	-0.345059	0.000000	0.000000	4.000000	30.000000	0.000000
3087.078293	-0.117334	0.633807	0.043898	67.909966	-37.492146	20.061777	2.252389	0.000000	0.842473	0.000000	0.000000	0.000000	-0.145465	-0.137039	-0.345059	0.000000	0.000000	4.000000	30.000000	0.000000
3087.081626	-0.117334	0.633807	0.043898	67.233231	-34.619198	23.567694	2.194880	0.000000	0.866717	0.000000	0.000000	0.000000	-0.145465	-0.137039	-0.345059	0.000000	0.000000	4.000000	30.000000	0.000000
3087.084959	-0.117994	0.633412	0.043075	67.233231	-34.619198	23.567694	2.194880	0.000000	0.866717	0.000000	0.000000	0.000000	-0.197827	-0.118667	-0.246750	0.000000	0.000000	4.000000	30.000000	0.000000
3087.088293	-0.117994	0.633412	0.043075	67.233231	-34.619198	23.567694	2.194880	0.000000	0.866717	0.000000	0.000000	0.000000	-0.197827	-0.118667	-0.246750	0.000000	0.000000	4.000000	30.000000	0.000000
3087.091626	-0.117994	0.633412	0.043075	66.583694	-31.850002	27.139717	2.153755	0.000000	0.899688	0.000000	0.000000	0.000000	-0.197827	-0.118667	-0.246750	0.000000	0.000000	4.000000	30.000000	0.000000
3087.094959	-0.118774	0.633113	0.042559	66.583694	-31.850002	27.139717	2.153755	0.000000	0.899688	0.000000	0.000000	0.000000	-0.234058	-0.089618	-0.154827	0.000000	0.000000	4.000000	30.000000	0.000000
3087.098293	-0.118774	0.633113	0.042559	66.583694	-31.850002	27.139717	2.153755	0.000000	0.899688	0.000000	0.000000	0.000000	-0.234058	-0.089618	-0.154827	0.000000	0.000000	4.000000	30.000000	0.000000
3087.101626	-0.118774	0.633113	0.042559	66.370918	-29.620243	30.389702	2.127950	0.000000	0.938698	0.000000	0.000000	0.000000	-0.234058	-0.089618	-0.154827	0.000000	0.000000	4.000000	30.000000	0.000000
3087.104959	-0.119668	0.632898	0.042312	66.370918	-29.620243	30.389702	2.127950	0.000000	0.938698	0.000000	0.000000	0.000000	-0.268104	-0.064486	-0.074043	0.000000	0.000000	4.000000	30.000000	0.000000
3087.108293	-0.119668	0.632898	0.042312	66.370918	-29.620243	30.389702	2.127950	0.000000	0.938698	0.000000	0.000000	0.000000	-0.268104	-0.064486	-0.074043	0.000000	0.000000	4.000000	30.000000	0.000000
3087.111626	-0.119668	0.632898	0.042312	67.087112	-28.103704	33.210152	2.115610	0.000000	0.983382	0.000000	0.000000	0.000000	-0.268104	-0.064486	-0.074043	0.000000	0.000000	4.000000	30.000000	0.000000
3087.114959	-0.120691	0.632524	0.041979	67.087112	-28.103704	33.210152	2.115610	0.000000	0.983382	0.000000	0.000000	0.000000	-0.306939	-0.112103	-0.100021	0.000000	0.000000	4.000000	30.000000	0.000000
3087.118293	-0.120691	0.632524	0.041979	67.087112	-28.103704	33.210152	2.115610	0.000000	0.983382	0.000000	0.000000	0.000000	-0.306939	-0.112103	-0.100021	0.000000	0.000000	4.000000	30.000000	0.000000
3087.121626	-0.120691	0.632524	0.041979	68.005157	-26.185871	36.668724	2.098940	0.000000	1.034539	0.000000	0.000000	0.000000	-0.306939	-0.112103	-0.100021	0.000000	0.000000	4.000000	30.000000	0.000000
3087.124959	-0.121895	0.632385	0.041976	68.005157	-26.185871	36.668724	2.098940	0.000000	1.034539	0.000000	0.000000	0.000000	-0.361128	-0.041716	-0.000971	0.000000	0.000000	4.000000	30.000000	0.000000
3087.128293	-0.121895	0.632385	0.041976	68.005157	-26.185871	36.668724	2.098940	0.000000	1.034539	0.000000	0.000000	0.000000	-0.361128	-0.041716	-0.000971	0.000000	0.000000	4.000000	30.000000	0.000000
3087.131626	-0.121895	0.632385	0.041976	68.883858	-23.670084	40.506008	2.098778	0.000000	1.094727	0.000000	0.000000	0.000000	-0.361128	-0.041716	-0.000971	0.000000	0.000000	4.000000	30.000000	0.000000
3087.134959	-0.123177	0.632342	0.042288	68.883858	-23.670084	40.506008	2.098778	0.000000	1.094727	0.000000	0.000000	0.000000	-0.384874	-0.012981	0.093707	0.000000	0.000000	4.000000	30.000000	0.000000
3087.138293	-0.123177	0.632342	0.042288	68.883858	-23.670084	40.506008	2.098778	0.000000	1.094727	0.000000	0.000000	0.000000	-0.384874	-0.012981	0.093707	0.000000	0.000000	4.000000	30.000000	0.000000
3087.141626	-0.123177	0.632342	0.042288	69.743515	-20.551006	44.441124	2.114396	0.000000	1.158872	0.000000	0.000000	0.000000	-0.384874	-0.012981	0.093707	0.000000	0.000000	4.000000	30.000000	0.000000
3087.144959	-0.124573	0.632340	0.042839	69.743515	-20.551006	44.441124	2.114396	0.000000	1.158872	0.000000	0.000000	0.000000	-0.418668	-0.000640	0.165216	0.000000	0.000000	4.000000	30.000000	0.000000
3087.148293	-0.124573	0.632340	0.042839	69.743515	-20.551006	44.441124	2.114396	0.000000	1.158872	0.000000	0.000000	0.000000	-0.418668	-0.000640	0.165216	0.000000	0.000000	4.000000	30.000000	0.000000
3087.151626	-0.124573	0.632340	0.042839	70.726265	-16.918858	48.349419	2.141932	0.000000	1.228650	0.000000	0.000000	0.000000	-0.418668	-0.000640	0.165216	0.000000	0.000000	4.000000	30.000000	0.000000
3087.154959	-0.126049	0.632347	0.043493	70.726265	-16.918858	48.349419	2.141932	0.000000	1.228650	0.000000	0.000000	0.000000	-0.442925	0.002183	0.196265	0.000000	0.000000	4.000000	30.000000	0.000000
3087.158293	-0.126049	0.632347	0.043493	70.726265	-16.918858	48.349419	2.141932	0.000000	1.228650	0.000000	0.000000	0.000000	-0.442925	0.002183	0.196265	0.000000	0.000000	4.000000	30.000000	0.000000
3087.161626	-0.126049	0.632347	0.043493	71.816689	-12.751238	52.594814	2.174642	0.000000	1.302471	0.000000	0.000000	0.000000	-0.442925	0.002183	0.196265	0.000000	0.000000	4.000000	30.000000	0.000000
3087.164959	-0.127568	0.632309	0.044191	71.816689	-12.751238	52.594814	2.174642	0.000000	1.302471	0.000000	0.000000	0.000000	-0.455432	-0.011333	0.209576	0.000000	0.000000	4.000000	30.000000	0.000000
3087.168293	-0.127568	0.632309	0.044191	71.816689	-12.751238	52.594814	2.174642	0.000000	1.302471	0.000000	0.000000	0.000000	-0.455432	-0.011333	0.209576	0.000000	0.000000	4.000000	30.000000	0.000000
3087.171626	-0.127568	0.632309	0.044191	72.822525	-8.217798	57.119164	2.209572	0.000000	1.378376	0.000000	0.000000	0.000000	-0.455432	-0.011333	0.209576	0.000000	0.000000	4.000000	30.000000	0.000000
3087.174959	-0.129085	0.632296	0.044964	72.822525	-8.217798	57.119164	2.209572	0.000000	1.378376	0.000000	0.000000	0.000000	-0.455188	-0.004153	0.231892	0.000000	0.000000	4.000000	30.000000	0.000000
3087.178293	-0.129085	0.632296	0.044964	72.822525	-8.217798	57.119164	2.209572	0.000000	1.378376	0.000000	0.000000	0.000000	-0.455188	-0.004153	0.231892	0.000000	0.000000	4.000000	30.000000	0.000000
3087.181626	-0.129085	0.632296	0.044964	73.712456	-3.875646	61.214096	2.248220	0.000000	1.454241	0.000000	0.000000	0.000000	-0.455188	-0.004153	0.231892	0.000000	0.000000	4.000000	30.000000	0.000000
3087.184959	-0.130573	0.632236	0.045800	73.712456	-3.875646	61.214096	2.248220	0.000000	1.454241	0.000000	0.000000	0.000000	-0.446470	-0.017912	0.250580	0.000000	0.000000	4.000000	30.000000	0.000000
3087.188293	-0.130573	0.632236	0.045800	73.712456	-3.875646	61.214096	2.248220	0.000000	1.454241	0.000000	0.000000	0.000000	-0.446470	-0.017912	0.250580	0.000000	0.000000	4.000000	30.000000	0.000000
3087.191626	-0.130573	0.632236	0.045800	74.531273	0.007491	64.779709	2.289984	0.000000	1.528653	0.000000	0.000000	0.000000	-0.446470	-0.017912	0.250580	0.000000	0.000000	4.000000	30.000000	0.000000
3087.194959	-0.132067	0.632097	0.046635	74.531273	0.007491	64.779709	2.289984	0.000000	1.528653	0.000000	0.000000	0.000000	-0.448181	-0.041779	0.250476	0.000000	0.000000	4.000000	30.000000	0.000000
3087.198293	-0.132067	0.632097	0.046635	74.531273	0.007491	64.779709	2.289984	0.000000	1.528653	0.000000	0.000000	0.000000	-0.448181	-0.041779	0.250476	0.000000	0.000000	4.000000	30.000000	0.000000
3087.201626	-0.132067	0.632097	0.046635	75.307060	3.465471	68.049828	2.331730	0.000000	1.603350	0.000000	0.000000	0.000000	-0.448181	-0.041779	0.250476	0.000000	0.000000	4.000000	30.000000	0.000000
3087.204959	-0.133340	0.631942	0.047485	75.307060	3.465471	68.049828	2.331730	0.000000	1.603350	0.000000	0.000000	0.000000	-0.381937	-0.046334	0.255056	0.000000	0.000000	4.000000	30.000000	0.000000
3087.208293	-0.133340	0.631942	0.047485	75.307060	3.465471	68.049828	2.331730	0.000000	1.603350	0.000000	0.000000	0.000000	-0.381937	-0.046334	0.255056	0.000000	0.000000	4.000000	30.000000	0.000000
3087.211626	-0.133340	0.631942	0.047485	76.056168	6.507148	70.984444	2.374239	0.000000	1.667006	0.000000	0.000000	0.000000	-0.381937	-0.046334	0.255056	0.000000	0.000000	4.000000	30.000000	0.000000
3087.214959	-0.134312	0.631732	0.048344	76.056168	6.507148	70.984444	2.374239	0.000000	1.667006	0.000000	0.000000	0.000000	-0.291526	-0.063175	0.257709	0.000000	0.000000	4.000000	30.000000	0.000000
3087.218293	-0.134312	0.631732	0.048344	76.056168	6.507148	70.984444	2.374239	0.000000	1.667006	0.000000	0.000000	0.000000	-0.291526	-0.063175	0.257709	0.000000	0.000000	4.000000	30.000000	0.000000
3087.221626	-0.134312	0.631732	0.048344	76.818924	9.076888	73.410736	2.417191	0.000000	1.715593	0.000000	0.000000	0.000000	-0.291526	-0.063175	0.257709	0.000000	0.000000	4.000000	30.000000	0.000000
3087.224959	-0.134970	0.631530	0.049172	76.818924	9.076888	73.410736	2.417191	0.000000	1.715593	0.000000	0.000000	0.000000	-0.197302	-0.060388	0.248535	0.000000	0.000000	4.000000	30.000000	0.000000
3087.228293	-0.134970	0.631530	0.049172	76.818924	9.076888	73.410736	2.417191	0.000000	1.715593	0.000000	0.000000	0.000000	-0.197302	-0.060388	0.248535	0.000000	0.000000	4.000000	30.000000	0.000000
3087.231626	-0.134970	0.631530	0.049172	77.617783	10.996647	75.201653	2.458613	0.000000	1.748477	0.000000	0.000000	0.000000	-0.197302	-0.060388	0.248535	0.000000	0.000000	4.000000	30.000000	0.000000
3087.234959	-0.134970	0.631530	0.049172	77.617783	10.996647	75.201653	2.458613	0.000000	1.748477	0.000000	0.000000	0.000000	-0.197302	-0.060388	0.248535	0.000000	0.000000	4.000000	30.000000	0.000000
3087.238293	-0.135244	0.631314	0.049911	77.617783	10.996647	75.201653	2.458613	0.000000	1.748477	0.000000	0.000000	0.000000	-0.082305	-0.064932	0.221740	0.000000	0.000000	4.000000	30.000000	0.000000
3087.241626	-0.135244	0.631314	0.049911	78.398483	12.545287	76.560471	2.458613	0.000000	1.748477	0.000000	0.000000	0.000000	-0.082305	-0.064932	0.221740	0.000000	0.000000	4.000000	30.000000	0.000000
3087.244959	-0.135234	0.631104	0.050550	78.398483	12.545287	76.560471	2.458613	0.000000	1.748477	0.000000	0.000000	0.000000	0.003112	-0.063103	0.191589	0.000000	0.000000	4.000000	30.000000	0.000000
3087.248293	-0.135234	0.631104	0.050550	78.398483	12.545287	76.560471	2.458613	0.000000	1.748477	0.000000	0.000000	0.000000	0.003112	-0.063103	0.191589	0.000000	0.000000	4.000000	30.000000	0.000000
3087.251626	-0.135234	0.631104	0.050550	79.128654	13.243753	76.936478	2.527501	0.000000	1.761676	0.000000	0.000000	0.000000	0.003112	-0.063103	0.191589	0.000000	0.000000	4.000000	30.000000	0.000000
3087.254959	-0.135234	0.631104	0.050550	79.128654	13.243753	76.936478	2.527501	0.000000	1.761676	0.000000	0.000000	0.000000	0.003112	-0.063103	0.191589	0.000000	0.000000	4.000000	30.000000	0.000000
3087.258293	-0.135008	0.630929	0.051060	79.128654	13.243753	76.936478	2.527501	0.000000	1.761676	0.000000	0.000000	0.000000	0.067763	-0.052459	0.152963	0.000000	0.000000	4.000000	30.000000	0.000000
3087.261626	-0.135008	0.630929	0.051060	79.615807	12.162051	75.408981	2.527501	0.000000	1.761676	0.000000	0.000000	0.000000	0.067763	-0.052459	0.152963	0.000000	0.000000	4.000000	30.000000	0.000000
3087.264959	-0.134621	0.630782	0.051451	79.615807	12.162051	75.408981	2.527501	0.000000	1.761676	0.000000	0.000000	0.000000	0.116145	-0.044087	0.117303	0.000000	0.000000	4.000000	30.000000	0.000000
3087.268293	-0.134621	0.630782	0.051451	79.615807	12.162051	75.408981	2.527501	0.000000	1.761676	0.000000	0.000000	0.000000	0.116145	-0.044087	0.117303	0.000000	0.000000	4.000000	30.000000	0.000000
3087.271626	-0.134621	0.630782	0.051451	79.769302	8.915213	71.584274	2.572546	0.000000	1.731025	0.000000	0.000000	0.000000	0.116145	-0.044087	0.117303	0.000000	0.000000	4.000000	30.000000	0.000000
3087.274959	-0.134621	0.630782	0.051451	79.769302	8.915213	71.584274	2.572546	0.000000	1.731025	0.000000	0.000000	0.000000	0.116145	-0.044087	0.117303	0.000000	0.000000	4.000000	30.000000	0.000000
3087.278293	-0.134048	0.630663	0.051729	79.769302	8.915213	71.584274	2.572546	0.000000	1.731025	0.000000	0.000000	0.000000	0.171731	-0.035660	0.083469	0.000000	0.000000	4.000000	30.000000	0.000000
3087.281626	-0.134048	0.630663	0.051729	79.741425	4.580070	66.549477	2.572546	0.000000	1.731025	0.000000	0.000000	0.000000	0.171731	-0.035660	0.083469	0.000000	0.000000	4.000000	30.000000	0.000000
3087.284959	-0.133144	0.630523	0.051927	79.741425	4.580070	66.549477	2.572546	0.000000	1.731025	0.000000	0.000000	0.000000	0.271072	-0.041954	0.059484	0.000000	0.000000	4.000000	30.000000	0.000000
3087.288293	-0.133144	0.630523	0.051927	79.741425	4.580070	66.549477	2.572546	0.000000	1.731025	0.000000	0.000000	0.000000	0.271072	-0.041954	0.059484	0.000000	0.000000	4.000000	30.000000	0.000000
3087.291626	-0.133144	0.630523	0.051927	79.567986	-0.342882	60.811020	2.596371	0.000000	1.657224	0.000000	0.000000	0.000000	0.271072	-0.041954	0.059484	0.000000	0.000000	4.000000	30.000000	0.000000
3087.294959	-0.131988	0.630337	0.051946	79.567986	-0.342882	60.811020	2.596371	0.000000	1.657224	0.000000	0.000000	0.000000	0.346961	-0.055705	0.005513	0.000000	0.000000	4.000000	30.000000	0.000000
3087.298293	-0.131988	0.630337	0.051946	79.567986	-0.342882	60.811020	2.596371	0.000000	1.657224	0.000000	0.000000	0.000000	0.346961	-0.055705	0.005513	0.000000	0.000000	4.000000	30.000000	0.000000
3087.301626	-0.131988	0.630337	0.051946	79.215805	-5.861101	54.328117	2.597290	0.000000	1.599397	0.000000	0.000000	0.000000	0.346961	-0.055705	0.005513	0.000000	0.000000	4.000000	30.000000	0.000000
3087.304959	-0.130638	0.630118	0.051807	79.215805	-5.861101	54.328117	2.597290	0.000000	1.599397	0.000000	0.000000	0.000000	0.405107	-0.065721	-0.041778	0.000000	0.000000	4.000000	30.000000	0.000000
3087.308293	-0.130638	0.630118	0.051807	79.215805	-5.861101	54.328117	2.597290	0.000000	1.599397	0.000000	0.000000	0.000000	0.405107	-0.065721	-0.041778	0.000000	0.000000	4.000000	30.000000	0.000000
3087.311626	-0.130638	0.630118	0.051807	78.603119	-11.803194	47.283474	2.590327	0.000000	1.531879	0.000000	0.000000	0.000000	0.405107	-0.065721	-0.041778	0.000000	0.000000	4.000000	30.000000	0.000000
3087.314959	-0.129235	0.629813	0.051555	78.603119	-11.803194	47.283474	2.590327	0.000000	1.531879	0.000000	0.000000	0.000000	0.420675	-0.091688	-0.075454	0.000000	0.000000	4.000000	30.000000	0.000000
3087.318293	-0.129235	0.629813	0.051555	78.603119	-11.803194	47.283474	2.590327	0.000000	1.531879	0.000000	0.000000	0.000000	0.420675	-0.091688	-0.075454	0.000000	0.000000	4.000000	30.000000	0.000000
3087.321626	-0.129235	0.629813	0.051555	77.698807	-17.586767	40.287193	2.577751	0.000000	1.461767	0.000000	0.000000	0.000000	0.420675	-0.091688	-0.075454	0.000000	0.000000	4.000000	30.000000	0.000000
3087.324959	-0.127845	0.629408	0.051136	77.698807	-17.586767	40.287193	2.577751	0.000000	1.461767	0.000000	0.000000	0.000000	0.417045	-0.121299	-0.125830	0.000000	0.000000	4.000000	30.000000	0.000000
3087.328293	-0.127845	0.629408	0.051136	77.698807	-17.586767	40.287193	2.577751	0.000000	1.461767	0.000000	0.000000	0.000000	0.417045	-0.121299	-0.125830	0.000000	0.000000	4.000000	30.000000	0.000000
3087.331626	-0.127845	0.629408	0.051136	76.532738	-22.500097	34.243382	2.556780	0.000000	1.392260	0.000000	0.000000	0.000000	0.417045	-0.121299	-0.125830	0.000000	0.000000	4.000000	30.000000	0.000000
3087.334959	-0.126531	0.628910	0.050595	76.532738	-22.500097	34.243382	2.556780	0.000000	1.392260	0.000000	0.000000	0.000000	0.394246	-0.149607	-0.162032	0.000000	0.000000	4.000000	30.000000	0.000000
3087.338293	-0.126531	0.628910	0.050595	76.532738	-22.500097	34.243382	2.556780	0.000000	1.392260	0.000000	0.000000	0.000000	0.394246	-0.149607	-0.162032	0.000000	0.000000	4.000000	30.000000	0.000000
3087.341626	-0.126531	0.628910	0.050595	75.179413	-26.291758	29.887985	2.529774	0.000000	1.326553	0.000000	0.000000	0.000000	0.394246	-0.149607	-0.162032	0.000000	0.000000	4.000000	30.000000	0.000000
3087.344959	-0.125347	0.628309	0.049946	75.179413	-26.291758	29.887985	2.529774	0.000000	1.326553	0.000000	0.000000	0.000000	0.355242	-0.180206	-0.194893	0.000000	0.000000	4.000000	30.000000	0.000000
3087.348293	-0.125347	0.628309	0.049946	75.179413	-26.291758	29.887985	2.529774	0.000000	1.326553	0.000000	0.000000	0.000000	0.355242	-0.180206	-0.194893	0.000000	0.000000	4.000000	30.000000	0.000000
3087.351626	-0.125347	0.628309	0.049946	73.727394	-28.937975	27.405252	2.497292	0.000000	1.267346	0.000000	0.000000	0.000000	0.355242	-0.180206	-0.194893	0.000000	0.000000	4.000000	30.000000	0.000000
3087.354959	-0.124368	0.627627	0.049183	73.727394	-28.937975	27.405252	2.497292	0.000000	1.267346	0.000000	0.000000	0.000000	0.293671	-0.204563	-0.228787	0.000000	0.000000	4.000000	30.000000	0.000000
3087.358293	-0.124368	0.627627	0.049183	73.727394	-28.937975	27.405252	2.497292	0.000000	1.267346	0.000000	0.000000	0.000000	0.293671	-0.204563	-0.228787	0.000000	0.000000	4.000000	30.000000	0.000000
3087.361626	-0.124368	0.627627	0.049183	72.287605	-30.622868	26.385359	2.459161	0.000000	1.218401	0.000000	0.000000	0.000000	0.293671	-0.204563	-0.228787	0.000000	0.000000	4.000000	30.000000	0.000000
3087.364959	-0.123608	0.626869	0.048368	72.287605	-30.622868	26.385359	2.459161	0.000000	1.218401	0.000000	0.000000	0.000000	0.227955	-0.227508	-0.244496	0.000000	0.000000	4.000000	30.000000	0.000000
3087.368293	-0.123608	0.626869	0.048368	72.287605	-30.622868	26.385359	2.459161	0.000000	1.218401	0.000000	0.000000	0.000000	0.227955	-0.227508	-0.244496	0.000000	0.000000	4.000000	30.000000	0.000000
3087.371626	-0.123608	0.626869	0.048368	70.909134	-31.509323	26.082335	2.418412	0.000000	1.180408	0.000000	0.000000	0.000000	0.227955	-0.227508	-0.244496	0.000000	0.000000	4.000000	30.000000	0.000000
3087.374959	-0.123166	0.626120	0.047600	70.909134	-31.509323	26.082335	2.418412	0.000000	1.180408	0.000000	0.000000	0.000000	0.132521	-0.224509	-0.230456	0.000000	0.000000	4.000000	30.000000	0.000000
3087.378293	-0.123166	0.626120	0.047600	70.909134	-31.509323	26.082335	2.418412	0.000000	1.180408	0.000000	0.000000	0.000000	0.132521	-0.224509	-0.230456	0.000000	0.000000	4.000000	30.000000	0.000000
3087.381626	-0.123166	0.626120	0.047600	69.682426	-31.427757	26.286331	2.380002	0.000000	1.158321	0.000000	0.000000	0.000000	0.132521	-0.224509	-0.230456	0.000000	0.000000	4.000000	30.000000	0.000000
3087.384959	-0.123035	0.625484	0.046956	69.682426	-31.427757	26.286331	2.380002	0.000000	1.158321	0.000000	0.000000	0.000000	0.039539	-0.191005	-0.193236	0.000000	0.000000	4.000000	30.000000	0.000000
3087.388293	-0.123035	0.625484	0.046956	69.682426	-31.427757	26.286331	2.380002	0.000000	1.158321	0.000000	0.000000	0.000000	0.039539	-0.191005	-0.193236	0.000000	0.000000	4.000000	30.000000	0.000000
3087.391626	-0.123035	0.625484	0.046956	68.653305	-30.275879	27.362541	2.347796	0.000000	1.151731	0.000000	0.000000	0.000000	0.039539	-0.191005	-0.193236	0.000000	0.000000	4.000000	30.000000	0.000000
3087.394959	-0.123206	0.625000	0.046620	68.653305	-30.275879	27.362541	2.347796	0.000000	1.151731	0.000000	0.000000	0.000000	-0.051426	-0.145217	-0.100821	0.000000	0.000000	4.000000	30.000000	0.000000
3087.398293	-0.123206	0.625000	0.046620	68.653305	-30.275879	27.362541	2.347796	0.000000	1.151731	0.000000	0.000000	0.000000	-0.051426	-0.145217	-0.100821	0.000000	0.000000	4.000000	30.000000	0.000000
3087.401626	-0.123206	0.625000	0.046620	67.771042	-28.411888	29.587372	2.330993	0.000000	1.160302	0.000000	0.000000	0.000000	-0.051426	-0.145217	-0.100821	0.000000	0.000000	4.000000	30.000000	0.000000
3087.404959	-0.123705	0.624668	0.046586	67.771042	-28.411888	29.587372	2.330993	0.000000	1.160302	0.000000	0.000000	0.000000	-0.149647	-0.099612	-0.010036	0.000000	0.000000	4.000000	30.000000	0.000000
3087.408293	-0.123705	0.624668	0.046586	67.771042	-28.411888	29.587372	2.330993	0.000000	1.160302	0.000000	0.000000	0.000000	-0.149647	-0.099612	-0.010036	0.000000	0.000000	4.000000	30.000000	0.000000
3087.411626	-0.123705	0.624668	0.046586	67.268135	-26.427370	32.361012	2.329320	0.000000	1.185244	0.000000	0.000000	0.000000	-0.149647	-0.099612	-0.010036	0.000000	0.000000	4.000000	30.000000	0.000000
3087.414959	-0.124521	0.624519	0.046912	67.268135	-26.427370	32.361012	2.329320	0.000000	1.185244	0.000000	0.000000	0.000000	-0.244800	-0.044434	0.097668	0.000000	0.000000	4.000000	30.000000	0.000000
3087.418293	-0.124521	0.624519	0.046912	67.268135	-26.427370	32.361012	2.329320	0.000000	1.185244	0.000000	0.000000	0.000000	-0.244800	-0.044434	0.097668	0.000000	0.000000	4.000000	30.000000	0.000000
3087.421626	-0.124521	0.624519	0.046912	67.930412	-24.926003	35.056358	2.345598	0.000000	1.226044	0.000000	0.000000	0.000000	-0.244800	-0.044434	0.097668	0.000000	0.000000	4.000000	30.000000	0.000000
3087.424959	-0.125538	0.624241	0.047121	67.930412	-24.926003	35.056358	2.345598	0.000000	1.226044	0.000000	0.000000	0.000000	-0.305177	-0.083642	0.062680	0.000000	0.000000	4.000000	30.000000	0.000000
3087.428293	-0.125538	0.624241	0.047121	67.930412	-24.926003	35.056358	2.345598	0.000000	1.226044	0.000000	0.000000	0.000000	-0.305177	-0.083642	0.062680	0.000000	0.000000	4.000000	30.000000	0.000000
3087.431626	-0.125538	0.624241	0.047121	69.105347	-23.152794	38.288567	2.356045	0.000000	1.276906	0.000000	0.000000	0.000000	-0.305177	-0.083642	0.062680	0.000000	0.000000	4.000000	30.000000	0.000000
3087.434959	-0.126746	0.624100	0.047473	69.105347	-23.152794	38.288567	2.356045	0.000000	1.276906	0.000000	0.000000	0.000000	-0.362283	-0.042290	0.105594	0.000000	0.000000	4.000000	30.000000	0.000000
3087.438293	-0.126746	0.624100	0.047473	69.105347	-23.152794	38.288567	2.356045	0.000000	1.276906	0.000000	0.000000	0.000000	-0.362283	-0.042290	0.105594	0.000000	0.000000	4.000000	30.000000	0.000000
3087.441626	-0.126746	0.624100	0.047473	70.298538	-20.654909	42.388393	2.373644	0.000000	1.337286	0.000000	0.000000	0.000000	-0.362283	-0.042290	0.105594	0.000000	0.000000	4.000000	30.000000	0.000000
3087.444959	-0.128061	0.624096	0.048139	70.298538	-20.654909	42.388393	2.373644	0.000000	1.337286	0.000000	0.000000	0.000000	-0.394669	-0.001062	0.199948	0.000000	0.000000	4.000000	30.000000	0.000000
3087.448293	-0.128061	0.624096	0.048139	70.298538	-20.654909	42.388393	2.373644	0.000000	1.337286	0.000000	0.000000	0.000000	-0.394669	-0.001062	0.199948	0.000000	0.000000	4.000000	30.000000	0.000000
3087.451626	-0.128061	0.624096	0.048139	71.398743	-17.466051	47.115093	2.406969	0.000000	1.403065	0.000000	0.000000	0.000000	-0.394669	-0.001062	0.199948	0.000000	0.000000	4.000000	30.000000	0.000000
3087.454959	-0.129405	0.624124	0.049001	71.398743	-17.466051	47.115093	2.406969	0.000000	1.403065	0.000000	0.000000	0.000000	-0.403262	0.008232	0.258585	0.000000	0.000000	4.000000	30.000000	0.000000
3087.458293	-0.129405	0.624124	0.049001	71.398743	-17.466051	47.115093	2.406969	0.000000	1.403065	0.000000	0.000000	0.000000	-0.403262	0.008232	0.258585	0.000000	0.000000	4.000000	30.000000	0.000000
3087.461626	-0.129405	0.624124	0.049001	72.404739	-13.752678	51.701103	2.450066	0.000000	1.470275	0.000000	0.000000	0.000000	-0.403262	0.008232	0.258585	0.000000	0.000000	4.000000	30.000000	0.000000
3087.464959	-0.130805	0.624137	0.049958	72.404739	-13.752678	51.701103	2.450066	0.000000	1.470275	0.000000	0.000000	0.000000	-0.419807	0.003944	0.287005	0.000000	0.000000	4.000000	30.000000	0.000000
3087.468293	-0.130805	0.624137	0.049958	72.404739	-13.752678	51.701103	2.450066	0.000000	1.470275	0.000000	0.000000	0.000000	-0.419807	0.003944	0.287005	0.000000	0.000000	4.000000	30.000000	0.000000
3087.471626	-0.130805	0.624137	0.049958	73.394646	-9.790197	55.716549	2.497900	0.000000	1.540243	0.000000	0.000000	0.000000	-0.419807	0.003944	0.287005	0.000000	0.000000	4.000000	30.000000	0.000000
3087.474959	-0.132084	0.624127	0.050927	73.394646	-9.790197	55.716549	2.497900	0.000000	1.540243	0.000000	0.000000	0.000000	-0.383850	-0.002810	0.290774	0.000000	0.000000	4.000000	30.000000	0.000000
3087.478293	-0.132084	0.624127	0.050927	73.394646	-9.790197	55.716549	2.497900	0.000000	1.540243	0.000000	0.000000	0.000000	-0.383850	-0.002810	0.290774	0.000000	0.000000	4.000000	30.000000	0.000000
3087.481626	-0.132084	0.624127	0.050927	74.422920	-5.994721	58.884262	2.546363	0.000000	1.604218	0.000000	0.000000	0.000000	-0.383850	-0.002810	0.290774	0.000000	0.000000	4.000000	30.000000	0.000000
3087.484959	-0.133257	0.624068	0.051764	74.422920	-5.994721	58.884262	2.546363	0.000000	1.604218	0.000000	0.000000	0.000000	-0.351717	-0.017910	0.251154	0.000000	0.000000	4.000000	30.000000	0.000000
3087.488293	-0.133257	0.624068	0.051764	74.422920	-5.994721	58.884262	2.546363	0.000000	1.604218	0.000000	0.000000	0.000000	-0.351717	-0.017910	0.251154	0.000000	0.000000	4.000000	30.000000	0.000000
3087.491626	-0.133257	0.624068	0.051764	75.443962	-2.553450	61.740963	2.588222	0.000000	1.662837	0.000000	0.000000	0.000000	-0.351717	-0.017910	0.251154	0.000000	0.000000	4.000000	30.000000	0.000000
3087.494959	-0.134403	0.623970	0.052488	75.443962	-2.553450	61.740963	2.588222	0.000000	1.662837	0.000000	0.000000	0.000000	-0.343949	-0.029253	0.217120	0.000000	0.000000	4.000000	30.000000	0.000000
3087.498293	-0.134403	0.623970	0.052488	75.443962	-2.553450	61.740963	2.588222	0.000000	1.662837	0.000000	0.000000	0.000000	-0.343949	-0.029253	0.217120	0.000000	0.000000	4.000000	30.000000	0.000000
3087.501626	-0.134403	0.623970	0.052488	76.457184	0.311517	64.227180	2.624409	0.000000	1.720162	0.000000	0.000000	0.000000	-0.343949	-0.029253	0.217120	0.000000	0.000000	4.000000	30.000000	0.000000
3087.504959	-0.135200	0.623872	0.053151	76.457184	0.311517	64.227180	2.624409	0.000000	1.720162	0.000000	0.000000	0.000000	-0.239035	-0.029314	0.198805	0.000000	0.000000	4.000000	30.000000	0.000000
3087.508293	-0.135200	0.623872	0.053151	76.457184	0.311517	64.227180	2.624409	0.000000	1.720162	0.000000	0.000000	0.000000	-0.239035	-0.029314	0.198805	0.000000	0.000000	4.000000	30.000000	0.000000
3087.511626	-0.135200	0.623872	0.053151	77.451477	2.766622	66.562614	2.657543	0.000000	1.760001	0.000000	0.000000	0.000000	-0.239035	-0.029314	0.198805	0.000000	0.000000	4.000000	30.000000	0.000000
3087.514959	-0.135200	0.623872	0.053151	77.451477	2.766622	66.562614	2.657543	0.000000	1.760001	0.000000	0.000000	0.000000	-0.239035	-0.029314	0.198805	0.000000	0.000000	4.000000	30.000000	0.000000
3087.518293	-0.135662	0.623734	0.053720	77.451477	2.766622	66.562614	2.657543	0.000000	1.760001	0.000000	0.000000	0.000000	-0.138690	-0.041443	0.170761	0.000000	0.000000	4.000000	30.000000	0.000000
3087.521626	-0.135662	0.623734	0.053720	78.467186	4.817823	68.575996	2.657543	0.000000	1.760001	0.000000	0.000000	0.000000	-0.138690	-0.041443	0.170761	0.000000	0.000000	4.000000	30.000000	0.000000
3087.524959	-0.135726	0.623602	0.054156	78.467186	4.817823	68.575996	2.657543	0.000000	1.760001	0.000000	0.000000	0.000000	-0.019104	-0.039673	0.130658	0.000000	0.000000	4.000000	30.000000	0.000000
3087.528293	-0.135726	0.623602	0.054156	78.467186	4.817823	68.575996	2.657543	0.000000	1.760001	0.000000	0.000000	0.000000	-0.019104	-0.039673	0.130658	0.000000	0.000000	4.000000	30.000000	0.000000
3087.531626	-0.135726	0.623602	0.054156	79.447037	6.449895	70.018417	2.707779	0.000000	1.786300	0.000000	0.000000	0.000000	-0.019104	-0.039673	0.130658	0.000000	0.000000	4.000000	30.000000	0.000000
3087.534959	-0.135726	0.623602	0.054156	79.447037	6.449895	70.018417	2.707779	0.000000	1.786300	0.000000	0.000000	0.000000	-0.019104	-0.039673	0.130658	0.000000	0.000000	4.000000	30.000000	0.000000
3087.538293	-0.135412	0.623505	0.054443	79.447037	6.449895	70.018417	2.707779	0.000000	1.786300	0.000000	0.000000	0.000000	0.094123	-0.029072	0.086083	0.000000	0.000000	4.000000	30.000000	0.000000
3087.541626	-0.135412	0.623505	0.054443	80.154915	6.621245	69.863297	2.707779	0.000000	1.786300	0.000000	0.000000	0.000000	0.094123	-0.029072	0.086083	0.000000	0.000000	4.000000	30.000000	0.000000
3087.544959	-0.134913	0.623345	0.054519	80.154915	6.621245	69.863297	2.707779	0.000000	1.786300	0.000000	0.000000	0.000000	0.149862	-0.047952	0.022875	0.000000	0.000000	4.000000	30.000000	0.000000
3087.548293	-0.134913	0.623345	0.054519	80.154915	6.621245	69.863297	2.707779	0.000000	1.786300	0.000000	0.000000	0.000000	0.149862	-0.047952	0.022875	0.000000	0.000000	4.000000	30.000000	0.000000
3087.551626	-0.134913	0.623345	0.054519	80.123688	3.553746	66.305931	2.725939	0.000000	1.745636	0.000000	0.000000	0.000000	0.149862	-0.047952	0.022875	0.000000	0.000000	4.000000	30.000000	0.000000
3087.554959	-0.134297	0.623289	0.054548	80.123688	3.553746	66.305931	2.725939	0.000000	1.745636	0.000000	0.000000	0.000000	0.184674	-0.016821	0.008842	0.000000	0.000000	4.000000	30.000000	0.000000
3087.558293	-0.134297	0.623289	0.054548	80.123688	3.553746	66.305931	2.725939	0.000000	1.745636	0.000000	0.000000	0.000000	0.184674	-0.016821	0.008842	0.000000	0.000000	4.000000	30.000000	0.000000
3087.561626	-0.134297	0.623289	0.054548	79.733467	-1.279267	60.797890	2.727412	0.000000	1.714857	0.000000	0.000000	0.000000	0.184674	-0.016821	0.008842	0.000000	0.000000	4.000000	30.000000	0.000000
3087.564959	-0.133636	0.623145	0.054402	79.733467	-1.279267	60.797890	2.727412	0.000000	1.714857	0.000000	0.000000	0.000000	0.198326	-0.043336	-0.043769	0.000000	0.000000	4.000000	30.000000	0.000000
3087.568293	-0.133636	0.623145	0.054402	79.733467	-1.279267	60.797890	2.727412	0.000000	1.714857	0.000000	0.000000	0.000000	0.198326	-0.043336	-0.043769	0.000000	0.000000	4.000000	30.000000	0.000000
3087.571626	-0.133636	0.623145	0.054402	79.141769	-6.344644	54.948212	2.720118	0.000000	1.681802	0.000000	0.000000	0.000000	0.198326	-0.043336	-0.043769	0.000000	0.000000	4.000000	30.000000	0.000000
3087.574959	-0.132864	0.622937	0.054025	79.141769	-6.344644	54.948212	2.720118	0.000000	1.681802	0.000000	0.000000	0.000000	0.231700	-0.062211	-0.113175	0.000000	0.000000	4.000000	30.000000	0.000000
3087.578293	-0.132864	0.622937	0.054025	79.141769	-6.344644	54.948212	2.720118	0.000000	1.681802	0.000000	0.000000	0.000000	0.231700	-0.062211	-0.113175	0.000000	0.000000	4.000000	30.000000	0.000000
3087.581626	-0.132864	0.622937	0.054025	78.392197	-10.780787	49.696514	2.701255	0.000000	1.643186	0.000000	0.000000	0.000000	0.231700	-0.062211	-0.113175	0.000000	0.000000	4.000000	30.000000	0.000000
3087.584959	-0.131936	0.622687	0.053442	78.392197	-10.780787	49.696514	2.701255	0.000000	1.643186	0.000000	0.000000	0.000000	0.278263	-0.075020	-0.174891	0.000000	0.000000	4.000000	30.000000	0.000000
3087.588293	-0.131936	0.622687	0.053442	78.392197	-10.780787	49.696514	2.701255	0.000000	1.643186	0.000000	0.000000	0.000000	0.278263	-0.075020	-0.174891	0.000000	0.000000	4.000000	30.000000	0.000000
3087.591626	-0.131936	0.622687	0.053442	77.519585	-14.301689	45.384182	2.672107	0.000000	1.596809	0.000000	0.000000	0.000000	0.278263	-0.075020	-0.174891	0.000000	0.000000	4.000000	30.000000	0.000000
3087.594959	-0.130896	0.622369	0.052714	77.519585	-14.301689	45.384182	2.672107	0.000000	1.596809	0.000000	0.000000	0.000000	0.311949	-0.095515	-0.218364	0.000000	0.000000	4.000000	30.000000	0.000000
3087.598293	-0.130896	0.622369	0.052714	77.519585	-14.301689	45.384182	2.672107	0.000000	1.596809	0.000000	0.000000	0.000000	0.311949	-0.095515	-0.218364	0.000000	0.000000	4.000000	30.000000	0.000000
3087.601626	-0.130896	0.622369	0.052714	76.533249	-16.993088	41.958454	2.635713	0.000000	1.544817	0.000000	0.000000	0.000000	0.311949	-0.095515	-0.218364	0.000000	0.000000	4.000000	30.000000	0.000000
3087.604959	-0.129938	0.621982	0.051791	76.533249	-16.993088	41.958454	2.635713	0.000000	1.544817	0.000000	0.000000	0.000000	0.287356	-0.115990	-0.276983	0.000000	0.000000	4.000000	30.000000	0.000000
3087.608293	-0.129938	0.621982	0.051791	76.533249	-16.993088	41.958454	2.635713	0.000000	1.544817	0.000000	0.000000	0.000000	0.287356	-0.115990	-0.276983	0.000000	0.000000	4.000000	30.000000	0.000000
3087.611626	-0.129938	0.621982	0.051791	75.446373	-18.970062	39.314007	2.589549	0.000000	1.496925	0.000000	0.000000	0.000000	0.287356	-0.115990	-0.276983	0.000000	0.000000	4.000000	30.000000	0.000000
3087.614959	-0.129150	0.621546	0.050816	75.446373	-18.970062	39.314007	2.589549	0.000000	1.496925	0.000000	0.000000	0.000000	0.236432	-0.130767	-0.292389	0.000000	0.000000	4.000000	30.000000	0.000000
3087.618293	-0.129150	0.621546	0.050816	75.446373	-18.970062	39.314007	2.589549	0.000000	1.496925	0.000000	0.000000	0.000000	0.236432	-0.130767	-0.292389	0.000000	0.000000	4.000000	30.000000	0.000000
3087.621626	-0.129150	0.621546	0.050816	74.319511	-20.280279	37.499168	2.540817	0.000000	1.457520	0.000000	0.000000	0.000000	0.236432	-0.130767	-0.292389	0.000000	0.000000	4.000000	30.000000	0.000000
3087.624959	-0.128585	0.621053	0.049802	74.319511	-20.280279	37.499168	2.540817	0.000000	1.457520	0.000000	0.000000	0.000000	0.169620	-0.147968	-0.304421	0.000000	0.000000	4.000000	30.000000	0.000000
3087.628293	-0.128585	0.621053	0.049802	74.319511	-20.280279	37.499168	2.540817	0.000000	1.457520	0.000000	0.000000	0.000000	0.169620	-0.147968	-0.304421	0.000000	0.000000	4.000000	30.000000	0.000000
3087.631626	-0.128585	0.621053	0.049802	73.202164	-20.691059	36.904072	2.490081	0.000000	1.429250	0.000000	0.000000	0.000000	0.169620	-0.147968	-0.304421	0.000000	0.000000	4.000000	30.000000	0.000000
3087.634959	-0.128326	0.620628	0.048880	73.202164	-20.691059	36.904072	2.490081	0.000000	1.429250	0.000000	0.000000	0.000000	0.077780	-0.127514	-0.276429	0.000000	0.000000	4.000000	30.000000	0.000000
3087.638293	-0.128326	0.620628	0.048880	73.202164	-20.691059	36.904072	2.490081	0.000000	1.429250	0.000000	0.000000	0.000000	0.077780	-0.127514	-0.276429	0.000000	0.000000	4.000000	30.000000	0.000000
3087.641626	-0.128326	0.620628	0.048880	72.148254	-20.091492	37.703884	2.444009	0.000000	1.416286	0.000000	0.000000	0.000000	0.077780	-0.127514	-0.276429	0.000000	0.000000	4.000000	30.000000	0.000000
3087.644959	-0.128282	0.620279	0.048203	72.148254	-20.091492	37.703884	2.444009	0.000000	1.416286	0.000000	0.000000	0.000000	0.013184	-0.104848	-0.203053	0.000000	0.000000	4.000000	30.000000	0.000000
3087.648293	-0.128282	0.620279	0.048203	72.148254	-20.091492	37.703884	2.444009	0.000000	1.416286	0.000000	0.000000	0.000000	0.013184	-0.104848	-0.203053	0.000000	0.000000	4.000000	30.000000	0.000000
3087.651626	-0.128282	0.620279	0.048203	71.142258	-18.902155	39.305038	2.410167	0.000000	1.414089	0.000000	0.000000	0.000000	0.013184	-0.104848	-0.203053	0.000000	0.000000	4.000000	30.000000	0.000000
3087.654959	-0.128468	0.620008	0.047832	71.142258	-18.902155	39.305038	2.410167	0.000000	1.414089	0.000000	0.000000	0.000000	-0.055915	-0.081053	-0.111505	0.000000	0.000000	4.000000	30.000000	0.000000
3087.658293	-0.128468	0.620008	0.047832	71.142258	-18.902155	39.305038	2.410167	0.000000	1.414089	0.000000	0.000000	0.000000	-0.055915	-0.081053	-0.111505	0.000000	0.000000	4.000000	30.000000	0.000000
3087.661626	-0.128468	0.620008	0.047832	70.194221	-17.424852	41.338871	2.391583	0.000000	1.423409	0.000000	0.000000	0.000000	-0.055915	-0.081053	-0.111505	0.000000	0.000000	4.000000	30.000000	0.000000
3087.664959	-0.128944	0.619878	0.047796	70.194221	-17.424852	41.338871	2.391583	0.000000	1.423409	0.000000	0.000000	0.000000	-0.142776	-0.039108	-0.010782	0.000000	0.000000	4.000000	30.000000	0.000000
3087.668293	-0.128944	0.619878	0.047796	70.194221	-17.424852	41.338871	2.391583	0.000000	1.423409	0.000000	0.000000	0.000000	-0.142776	-0.039108	-0.010782	0.000000	0.000000	4.000000	30.000000	0.000000
3087.671626	-0.128944	0.619878	0.047796	69.961472	-15.871555	43.650253	2.389786	0.000000	1.447205	0.000000	0.000000	0.000000	-0.142776	-0.039108	-0.010782	0.000000	0.000000	4.000000	30.000000	0.000000
3087.674959	-0.129618	0.619814	0.048034	69.961472	-15.871555	43.650253	2.389786	0.000000	1.447205	0.000000	0.000000	0.000000	-0.202206	-0.019062	0.071351	0.000000	0.000000	4.000000	30.000000	0.000000
3087.678293	-0.129618	0.619814	0.048034	69.961472	-15.871555	43.650253	2.389786	0.000000	1.447205	0.000000	0.000000	0.000000	-0.202206	-0.019062	0.071351	0.000000	0.000000	4.000000	30.000000	0.000000
3087.681626	-0.129618	0.619814	0.048034	70.892097	-13.964151	46.509529	2.401678	0.000000	1.480906	0.000000	0.000000	0.000000	-0.202206	-0.019062	0.071351	0.000000	0.000000	4.000000	30.000000	0.000000
3087.684959	-0.130403	0.619613	0.048200	70.892097	-13.964151	46.509529	2.401678	0.000000	1.480906	0.000000	0.000000	0.000000	-0.235330	-0.060499	0.049873	0.000000	0.000000	4.000000	30.000000	0.000000
3087.688293	-0.130403	0.619613	0.048200	70.892097	-13.964151	46.509529	2.401678	0.000000	1.480906	0.000000	0.000000	0.000000	-0.235330	-0.060499	0.049873	0.000000	0.000000	4.000000	30.000000	0.000000
3087.691626	-0.130403	0.619613	0.048200	72.105949	-11.282749	50.286732	2.409990	0.000000	1.520128	0.000000	0.000000	0.000000	-0.235330	-0.060499	0.049873	0.000000	0.000000	4.000000	30.000000	0.000000
3087.694959	-0.131339	0.619603	0.048653	72.105949	-11.282749	50.286732	2.409990	0.000000	1.520128	0.000000	0.000000	0.000000	-0.281069	-0.002881	0.136038	0.000000	0.000000	4.000000	30.000000	0.000000
3087.698293	-0.131339	0.619603	0.048653	72.105949	-11.282749	50.286732	2.409990	0.000000	1.520128	0.000000	0.000000	0.000000	-0.281069	-0.002881	0.136038	0.000000	0.000000	4.000000	30.000000	0.000000
3087.701626	-0.131339	0.619603	0.048653	73.216545	-7.761258	54.978397	2.432663	0.000000	1.566972	0.000000	0.000000	0.000000	-0.281069	-0.002881	0.136038	0.000000	0.000000	4.000000	30.000000	0.000000
3087.704959	-0.132373	0.619663	0.049469	73.216545	-7.761258	54.978397	2.432663	0.000000	1.566972	0.000000	0.000000	0.000000	-0.310062	0.017851	0.244606	0.000000	0.000000	4.000000	30.000000	0.000000
3087.708293	-0.132373	0.619663	0.049469	73.216545	-7.761258	54.978397	2.432663	0.000000	1.566972	0.000000	0.000000	0.000000	-0.310062	0.017851	0.244606	0.000000	0.000000	4.000000	30.000000	0.000000
3087.711626	-0.132373	0.619663	0.049469	74.199432	-3.451941	60.479065	2.473431	0.000000	1.618649	0.000000	0.000000	0.000000	-0.310062	0.017851	0.244606	0.000000	0.000000	4.000000	30.000000	0.000000
3087.714959	-0.133522	0.619706	0.050516	74.199432	-3.451941	60.479065	2.473431	0.000000	1.618649	0.000000	0.000000	0.000000	-0.344782	0.012933	0.314098	0.000000	0.000000	4.000000	30.000000	0.000000
3087.718293	-0.133522	0.619706	0.050516	74.199432	-3.451941	60.479065	2.473431	0.000000	1.618649	0.000000	0.000000	0.000000	-0.344782	0.012933	0.314098	0.000000	0.000000	4.000000	30.000000	0.000000
3087.721626	-0.133522	0.619706	0.050516	75.093521	1.595858	66.652168	2.525780	0.000000	1.676113	0.000000	0.000000	0.000000	-0.344782	0.012933	0.314098	0.000000	0.000000	4.000000	30.000000	0.000000
3087.724959	-0.134682	0.619753	0.051684	75.093521	1.595858	66.652168	2.525780	0.000000	1.676113	0.000000	0.000000	0.000000	-0.348012	0.014287	0.350644	0.000000	0.000000	4.000000	30.000000	0.000000
3087.728293	-0.134682	0.619753	0.051684	75.093521	1.595858	66.652168	2.525780	0.000000	1.676113	0.000000	0.000000	0.000000	-0.348012	0.014287	0.350644	0.000000	0.000000	4.000000	30.000000	0.000000
3087.731626	-0.134682	0.619753	0.051684	76.006058	7.330723	73.284355	2.584221	0.000000	1.734115	0.000000	0.000000	0.000000	-0.348012	0.014287	0.350644	0.000000	0.000000	4.000000	30.000000	0.000000
3087.734959	-0.135751	0.619770	0.052884	76.006058	7.330723	73.284355	2.584221	0.000000	1.734115	0.000000	0.000000	0.000000	-0.320714	0.004888	0.359784	0.000000	0.000000	4.000000	30.000000	0.000000
3087.738293	-0.135751	0.619770	0.052884	76.006058	7.330723	73.284355	2.584221	0.000000	1.734115	0.000000	0.000000	0.000000	-0.320714	0.004888	0.359784	0.000000	0.000000	4.000000	30.000000	0.000000
3087.741626	-0.135751	0.619770	0.052884	76.937706	13.352509	79.816399	2.644185	0.000000	1.787567	0.000000	0.000000	0.000000	-0.320714	0.004888	0.359784	0.000000	0.000000	4.000000	30.000000	0.000000
3087.744959	-0.136695	0.619777	0.053987	76.937706	13.352509	79.816399	2.644185	0.000000	1.787567	0.000000	0.000000	0.000000	-0.283014	0.002295	0.330910	0.000000	0.000000	4.000000	30.000000	0.000000
3087.748293	-0.136695	0.619777	0.053987	76.937706	13.352509	79.816399	2.644185	0.000000	1.787567	0.000000	0.000000	0.000000	-0.283014	0.002295	0.330910	0.000000	0.000000	4.000000	30.000000	0.000000
3087.751626	-0.136695	0.619777	0.053987	77.836548	19.423145	86.193542	2.699337	0.000000	1.834736	0.000000	0.000000	0.000000	-0.283014	0.002295	0.330910	0.000000	0.000000	4.000000	30.000000	0.000000
3087.754959	-0.137479	0.619780	0.055067	77.836548	19.423145	86.193542	2.699337	0.000000	1.834736	0.000000	0.000000	0.000000	-0.235204	0.000739	0.324038	0.000000	0.000000	4.000000	30.000000	0.000000
3087.758293	-0.137479	0.619780	0.055067	77.836548	19.423145	86.193542	2.699337	0.000000	1.834736	0.000000	0.000000	0.000000	-0.235204	0.000739	0.324038	0.000000	0.000000	4.000000	30.000000	0.000000
3087.761626	-0.137479	0.619780	0.055067	78.721916	25.498743	92.370087	2.753343	0.000000	1.873936	0.000000	0.000000	0.000000	-0.235204	0.000739	0.324038	0.000000	0.000000	4.000000	30.000000	0.000000
3087.764959	-0.137934	0.619783	0.056082	78.721916	25.498743	92.370087	2.753343	0.000000	1.873936	0.000000	0.000000	0.000000	-0.136626	0.001013	0.304673	0.000000	0.000000	4.000000	30.000000	0.000000
3087.768293	-0.137934	0.619783	0.056082	78.721916	25.498743	92.370087	2.753343	0.000000	1.873936	0.000000	0.000000	0.000000	-0.136626	0.001013	0.304673	0.000000	0.000000	4.000000	30.000000	0.000000
3087.771626	-0.137934	0.619783	0.056082	79.599342	31.673510	98.480309	2.804122	0.000000	1.896707	0.000000	0.000000	0.000000	-0.136626	0.001013	0.304673	0.000000	0.000000	4.000000	30.000000	0.000000
3087.774959	-0.138043	0.619785	0.056975	79.599342	31.673510	98.480309	2.804122	0.000000	1.896707	0.000000	0.000000	0.000000	-0.032738	0.000635	0.267901	0.000000	0.000000	4.000000	30.000000	0.000000
3087.778293	-0.138043	0.619785	0.056975	79.599342	31.673510	98.480309	2.804122	0.000000	1.896707	0.000000	0.000000	0.000000	-0.032738	0.000635	0.267901	0.000000	0.000000	4.000000	30.000000	0.000000
3087.781626	-0.138043	0.619785	0.056975	80.417496	38.330002	104.948906	2.848772	0.000000	1.902164	0.000000	0.000000	0.000000	-0.032738	0.000635	0.267901	0.000000	0.000000	4.000000	30.000000	0.000000
3087.784959	-0.137829	0.619787	0.057740	80.417496	38.330002	104.948906	2.848772	0.000000	1.902164	0.000000	0.000000	0.000000	0.064191	0.000503	0.229332	0.000000	0.000000	4.000000	30.000000	0.000000
3087.788293	-0.137829	0.619787	0.057740	80.417496	38.330002	104.948906	2.848772	0.000000	1.902164	0.000000	0.000000	0.000000	0.064191	0.000503	0.229332	0.000000	0.000000	4.000000	30.000000	0.000000
3087.791626	-0.137829	0.619787	0.057740	81.114586	44.895004	111.246544	2.886994	0.000000	1.891465	0.000000	0.000000	0.000000	0.064191	0.000503	0.229332	0.000000	0.000000	4.000000	30.000000	0.000000
3087.794959	-0.137382	0.619783	0.058225	81.114586	44.895004	111.246544	2.886994	0.000000	1.891465	0.000000	0.000000	0.000000	0.134076	-0.001133	0.145434	0.000000	0.000000	4.000000	30.000000	0.000000
3087.798293	-0.137382	0.619783	0.058225	81.114586	44.895004	111.246544	2.886994	0.000000	1.891465	0.000000	0.000000	0.000000	0.134076	-0.001133	0.145434	0.000000	0.000000	4.000000	30.000000	0.000000
3087.801626	-0.137382	0.619783	0.058225	81.506317	45.901924	111.922386	2.911233	0.000000	1.869119	0.000000	0.000000	0.000000	0.134076	-0.001133	0.145434	0.000000	0.000000	4.000000	30.000000	0.000000
3087.804959	-0.136787	0.619800	0.058549	81.506317	45.901924	111.922386	2.911233	0.000000	1.869119	0.000000	0.000000	0.000000	0.178542	0.005102	0.097248	0.000000	0.000000	4.000000	30.000000	0.000000
3087.808293	-0.136787	0.619800	0.058549	81.506317	45.901924	111.922386	2.911233	0.000000	1.869119	0.000000	0.000000	0.000000	0.178542	0.005102	0.097248	0.000000	0.000000	4.000000	30.000000	0.000000
3087.811626	-0.136787	0.619800	0.058549	81.679169	41.192005	106.802132	2.927441	0.000000	1.839363	0.000000	0.000000	0.000000	0.178542	0.005102	0.097248	0.000000	0.000000	4.000000	30.000000	0.000000
3087.814959	-0.136787	0.619800	0.058549	81.679169	41.192005	106.802132	2.927441	0.000000	1.839363	0.000000	0.000000	0.000000	0.178542	0.005102	0.097248	0.000000	0.000000	4.000000	30.000000	0.000000
3087.818293	-0.136064	0.619861	0.058785	81.679169	41.192005	106.802132	2.927441	0.000000	1.839363	0.000000	0.000000	0.000000	0.217059	0.018317	0.070892	0.000000	0.000000	4.000000	30.000000	0.000000
3087.821626	-0.136064	0.619861	0.058785	81.766129	34.479897	99.574417	2.927441	0.000000	1.839363	0.000000	0.000000	0.000000	0.217059	0.018317	0.070892	0.000000	0.000000	4.000000	30.000000	0.000000
3087.824959	-0.135214	0.619830	0.058740	81.766129	34.479897	99.574417	2.927441	0.000000	1.839363	0.000000	0.000000	0.000000	0.254916	-0.009387	-0.013469	0.000000	0.000000	4.000000	30.000000	0.000000
3087.828293	-0.135214	0.619830	0.058740	81.766129	34.479897	99.574417	2.927441	0.000000	1.839363	0.000000	0.000000	0.000000	0.254916	-0.009387	-0.013469	0.000000	0.000000	4.000000	30.000000	0.000000
3087.831626	-0.135214	0.619830	0.058740	81.737038	26.603083	91.070908	2.937012	0.000000	1.760700	0.000000	0.000000	0.000000	0.254916	-0.009387	-0.013469	0.000000	0.000000	4.000000	30.000000	0.000000
3087.834959	-0.134179	0.619724	0.058381	81.737038	26.603083	91.070908	2.937012	0.000000	1.760700	0.000000	0.000000	0.000000	0.310610	-0.031878	-0.107827	0.000000	0.000000	4.000000	30.000000	0.000000
3087.838293	-0.134179	0.619724	0.058381	81.737038	26.603083	91.070908	2.937012	0.000000	1.760700	0.000000	0.000000	0.000000	0.310610	-0.031878	-0.107827	0.000000	0.000000	4.000000	30.000000	0.000000
3087.841626	-0.134179	0.619724	0.058381	81.516449	18.077040	81.822678	2.919040	0.000000	1.708932	0.000000	0.000000	0.000000	0.310610	-0.031878	-0.107827	0.000000	0.000000	4.000000	30.000000	0.000000
3087.844959	-0.133052	0.619565	0.057760	81.516449	18.077040	81.822678	2.919040	0.000000	1.708932	0.000000	0.000000	0.000000	0.338073	-0.047566	-0.186320	0.000000	0.000000	4.000000	30.000000	0.000000
3087.848293	-0.133052	0.619565	0.057760	81.516449	18.077040	81.822678	2.919040	0.000000	1.708932	0.000000	0.000000	0.000000	0.338073	-0.047566	-0.186320	0.000000	0.000000	4.000000	30.000000	0.000000
3087.851626	-0.133052	0.619565	0.057760	80.993919	9.360600	72.306541	2.887987	0.000000	1.652586	0.000000	0.000000	0.000000	0.338073	-0.047566	-0.186320	0.000000	0.000000	4.000000	30.000000	0.000000
3087.854959	-0.131871	0.619336	0.056915	80.993919	9.360600	72.306541	2.887987	0.000000	1.652586	0.000000	0.000000	0.000000	0.354326	-0.068593	-0.253435	0.000000	0.000000	4.000000	30.000000	0.000000
3087.858293	-0.131871	0.619336	0.056915	80.993919	9.360600	72.306541	2.887987	0.000000	1.652586	0.000000	0.000000	0.000000	0.354326	-0.068593	-0.253435	0.000000	0.000000	4.000000	30.000000	0.000000
3087.861626	-0.131871	0.619336	0.056915	80.089676	1.369707	63.471714	2.845748	0.000000	1.593532	0.000000	0.000000	0.000000	0.354326	-0.068593	-0.253435	0.000000	0.000000	4.000000	30.000000	0.000000
3087.864959	-0.130712	0.619023	0.055938	80.089676	1.369707	63.471714	2.845748	0.000000	1.593532	0.000000	0.000000	0.000000	0.347655	-0.094080	-0.293095	0.000000	0.000000	4.000000	30.000000	0.000000
3087.868293	-0.130712	0.619023	0.055938	80.089676	1.369707	63.471714	2.845748	0.000000	1.593532	0.000000	0.000000	0.000000	0.347655	-0.094080	-0.293095	0.000000	0.000000	4.000000	30.000000	0.000000
3087.871626	-0.130712	0.619023	0.055938	78.820305	-5.181385	56.064693	2.796899	0.000000	1.535590	0.000000	0.000000	0.000000	0.347655	-0.094080	-0.293095	0.000000	0.000000	4.000000	30.000000	0.000000
3087.874959	-0.129637	0.618656	0.054867	78.820305	-5.181385	56.064693	2.796899	0.000000	1.535590	0.000000	0.000000	0.000000	0.322468	-0.109942	-0.321232	0.000000	0.000000	4.000000	30.000000	0.000000
3087.878293	-0.129637	0.618656	0.054867	78.820305	-5.181385	56.064693	2.796899	0.000000	1.535590	0.000000	0.000000	0.000000	0.322468	-0.109942	-0.321232	0.000000	0.000000	4.000000	30.000000	0.000000
3087.881626	-0.129637	0.618656	0.054867	77.290314	-9.949341	50.470402	2.743360	0.000000	1.481845	0.000000	0.000000	0.000000	0.322468	-0.109942	-0.321232	0.000000	0.000000	4.000000	30.000000	0.000000
3087.884959	-0.128642	0.618217	0.053689	77.290314	-9.949341	50.470402	2.743360	0.000000	1.481845	0.000000	0.000000	0.000000	0.298475	-0.131843	-0.353583	0.000000	0.000000	4.000000	30.000000	0.000000
3087.888293	-0.128642	0.618217	0.053689	77.290314	-9.949341	50.470402	2.743360	0.000000	1.481845	0.000000	0.000000	0.000000	0.298475	-0.131843	-0.353583	0.000000	0.000000	4.000000	30.000000	0.000000
3087.891626	-0.128642	0.618217	0.053689	75.657173	-13.180347	46.467403	2.684430	0.000000	1.432099	0.000000	0.000000	0.000000	0.298475	-0.131843	-0.353583	0.000000	0.000000	4.000000	30.000000	0.000000
3087.894959	-0.127693	0.617708	0.052474	75.657173	-13.180347	46.467403	2.684430	0.000000	1.432099	0.000000	0.000000	0.000000	0.284643	-0.152750	-0.364355	0.000000	0.000000	4.000000	30.000000	0.000000
3087.898293	-0.127693	0.617708	0.052474	75.657173	-13.180347	46.467403	2.684430	0.000000	1.432099	0.000000	0.000000	0.000000	0.284643	-0.152750	-0.364355	0.000000	0.000000	4.000000	30.000000	0.000000
3087.901626	-0.127693	0.617708	0.052474	74.022591	-15.337750	43.595585	2.623704	0.000000	1.384658	0.000000	0.000000	0.000000	0.284643	-0.152750	-0.364355	0.000000	0.000000	4.000000	30.000000	0.000000
3087.904959	-0.126872	0.617141	0.051243	74.022591	-15.337750	43.595585	2.623704	0.000000	1.384658	0.000000	0.000000	0.000000	0.246423	-0.170003	-0.369436	0.000000	0.000000	4.000000	30.000000	0.000000
3087.908293	-0.126872	0.617141	0.051243	74.022591	-15.337750	43.595585	2.623704	0.000000	1.384658	0.000000	0.000000	0.000000	0.246423	-0.170003	-0.369436	0.000000	0.000000	4.000000	30.000000	0.000000
3087.911626	-0.126872	0.617141	0.051243	72.420609	-16.762230	41.520367	2.562131	0.000000	1.343588	0.000000	0.000000	0.000000	0.246423	-0.170003	-0.369436	0.000000	0.000000	4.000000	30.000000	0.000000
3087.914959	-0.126156	0.616537	0.050015	72.420609	-16.762230	41.520367	2.562131	0.000000	1.343588	0.000000	0.000000	0.000000	0.214641	-0.181096	-0.368284	0.000000	0.000000	4.000000	30.000000	0.000000
3087.918293	-0.126156	0.616537	0.050015	72.420609	-16.762230	41.520367	2.562131	0.000000	1.343588	0.000000	0.000000	0.000000	0.214641	-0.181096	-0.368284	0.000000	0.000000	4.000000	30.000000	0.000000
3087.921626	-0.126156	0.616537	0.050015	70.871071	-17.709221	39.985081	2.500751	0.000000	1.307814	0.000000	0.000000	0.000000	0.214641	-0.181096	-0.368284	0.000000	0.000000	4.000000	30.000000	0.000000
3087.924959	-0.125642	0.615912	0.048871	70.871071	-17.709221	39.985081	2.500751	0.000000	1.307814	0.000000	0.000000	0.000000	0.154227	-0.187566	-0.343185	0.000000	0.000000	4.000000	30.000000	0.000000
3087.928293	-0.125642	0.615912	0.048871	70.871071	-17.709221	39.985081	2.500751	0.000000	1.307814	0.000000	0.000000	0.000000	0.154227	-0.187566	-0.343185	0.000000	0.000000	4.000000	30.000000	0.000000
3087.931626	-0.125642	0.615912	0.048871	69.384094	-18.212509	39.012241	2.443553	0.000000	1.282110	0.000000	0.000000	0.000000	0.154227	-0.187566	-0.343185	0.000000	0.000000	4.000000	30.000000	0.000000
3087.934959	-0.125376	0.615358	0.047901	69.384094	-18.212509	39.012241	2.443553	0.000000	1.282110	0.000000	0.000000	0.000000	0.079902	-0.166414	-0.291080	0.000000	0.000000	4.000000	30.000000	0.000000
3087.938293	-0.125376	0.615358	0.047901	69.384094	-18.212509	39.012241	2.443553	0.000000	1.282110	0.000000	0.000000	0.000000	0.079902	-0.166414	-0.291080	0.000000	0.000000	4.000000	30.000000	0.000000
3087.941626	-0.125376	0.615358	0.047901	67.998100	-18.186735	38.824055	2.395040	0.000000	1.268793	0.000000	0.000000	0.000000	0.079902	-0.166414	-0.291080	0.000000	0.000000	4.000000	30.000000	0.000000
3087.944959	-0.125307	0.614917	0.047212	67.998100	-18.186735	38.824055	2.395040	0.000000	1.268793	0.000000	0.000000	0.000000	0.020761	-0.132194	-0.206535	0.000000	0.000000	4.000000	30.000000	0.000000
3087.948293	-0.125307	0.614917	0.047212	67.998100	-18.186735	38.824055	2.395040	0.000000	1.268793	0.000000	0.000000	0.000000	0.020761	-0.132194	-0.206535	0.000000	0.000000	4.000000	30.000000	0.000000
3087.951626	-0.125307	0.614917	0.047212	67.407639	-17.804863	39.433601	2.360617	0.000000	1.265333	0.000000	0.000000	0.000000	0.020761	-0.132194	-0.206535	0.000000	0.000000	4.000000	30.000000	0.000000
3087.954959	-0.125447	0.614607	0.046755	67.407639	-17.804863	39.433601	2.360617	0.000000	1.265333	0.000000	0.000000	0.000000	-0.042120	-0.093088	-0.137207	0.000000	0.000000	4.000000	30.000000	0.000000
3087.958293	-0.125447	0.614607	0.046755	67.407639	-17.804863	39.433601	2.360617	0.000000	1.265333	0.000000	0.000000	0.000000	-0.042120	-0.093088	-0.137207	0.000000	0.000000	4.000000	30.000000	0.000000
3087.961626	-0.125447	0.614607	0.046755	67.900047	-17.228333	40.495522	2.337749	0.000000	1.272352	0.000000	0.000000	0.000000	-0.042120	-0.093088	-0.137207	0.000000	0.000000	4.000000	30.000000	0.000000
3087.964959	-0.125447	0.614607	0.046755	67.900047	-17.228333	40.495522	2.337749	0.000000	1.272352	0.000000	0.000000	0.000000	-0.042120	-0.093088	-0.137207	0.000000	0.000000	4.000000	30.000000	0.000000
3087.968293	-0.125748	0.614286	0.046433	67.900047	-17.228333	40.495522	2.337749	0.000000	1.272352	0.000000	0.000000	0.000000	-0.090260	-0.096055	-0.096450	0.000000	0.000000	4.000000	30.000000	0.000000
3087.971626	-0.125748	0.614286	0.046433	68.630119	-16.236139	42.175446	2.337749	0.000000	1.272352	0.000000	0.000000	0.000000	-0.090260	-0.096055	-0.096450	0.000000	0.000000	4.000000	30.000000	0.000000
3087.974959	-0.126245	0.614214	0.046591	68.630119	-16.236139	42.175446	2.337749	0.000000	1.272352	0.000000	0.000000	0.000000	-0.149054	-0.021584	0.047404	0.000000	0.000000	4.000000	30.000000	0.000000
3087.978293	-0.126245	0.614214	0.046591	68.630119	-16.236139	42.175446	2.337749	0.000000	1.272352	0.000000	0.000000	0.000000	-0.149054	-0.021584	0.047404	0.000000	0.000000	4.000000	30.000000	0.000000
3087.981626	-0.126245	0.614214	0.046591	69.411583	-14.805888	44.446747	2.329575	0.000000	1.312238	0.000000	0.000000	0.000000	-0.149054	-0.021584	0.047404	0.000000	0.000000	4.000000	30.000000	0.000000
3087.984959	-0.126865	0.614250	0.047139	69.411583	-14.805888	44.446747	2.329575	0.000000	1.312238	0.000000	0.000000	0.000000	-0.186215	0.010692	0.164223	0.000000	0.000000	4.000000	30.000000	0.000000
3087.988293	-0.126865	0.614250	0.047139	69.411583	-14.805888	44.446747	2.329575	0.000000	1.312238	0.000000	0.000000	0.000000	-0.186215	0.010692	0.164223	0.000000	0.000000	4.000000	30.000000	0.000000
3087.991626	-0.126865	0.614250	0.047139	70.308510	-12.878601	47.350086	2.356945	0.000000	1.343275	0.000000	0.000000	0.000000	-0.186215	0.010692	0.164223	0.000000	0.000000	4.000000	30.000000	0.000000
3087.994959	-0.127631	0.614281	0.047953	70.308510	-12.878601	47.350086	2.356945	0.000000	1.343275	0.000000	0.000000	0.000000	-0.229752	0.009283	0.244213	0.000000	0.000000	4.000000	30.000000	0.000000
3087.998293	-0.127631	0.614281	0.047953	70.308510	-12.878601	47.350086	2.356945	0.000000	1.343275	0.000000	0.000000	0.000000	-0.229752	0.009283	0.244213	0.000000	0.000000	4.000000	30.000000	0.000000
3088.001626	-0.127631	0.614281	0.047953	71.442604	-10.319361	50.977642	2.397647	0.000000	1.381567	0.000000	0.000000	0.000000	-0.229752	0.009283	0.244213	0.000000	0.000000	4.000000	30.000000	0.000000
3088.004959	-0.128453	0.614317	0.048879	71.442604	-10.319361	50.977642	2.397647	0.000000	1.381567	0.000000	0.000000	0.000000	-0.246591	0.010787	0.277857	0.000000	0.000000	4.000000	30.000000	0.000000
3088.008293	-0.128453	0.614317	0.048879	71.442604	-10.319361	50.977642	2.397647	0.000000	1.381567	0.000000	0.000000	0.000000	-0.246591	0.010787	0.277857	0.000000	0.000000	4.000000	30.000000	0.000000
3088.011626	-0.128453	0.614317	0.048879	72.683220	-7.029087	55.365223	2.443957	0.000000	1.422666	0.000000	0.000000	0.000000	-0.246591	0.010787	0.277857	0.000000	0.000000	4.000000	30.000000	0.000000
3088.014959	-0.129344	0.614375	0.049865	72.683220	-7.029087	55.365223	2.443957	0.000000	1.422666	0.000000	0.000000	0.000000	-0.267309	0.017290	0.295854	0.000000	0.000000	4.000000	30.000000	0.000000
3088.018293	-0.129344	0.614375	0.049865	72.683220	-7.029087	55.365223	2.443957	0.000000	1.422666	0.000000	0.000000	0.000000	-0.267309	0.017290	0.295854	0.000000	0.000000	4.000000	30.000000	0.000000
3088.021626	-0.129344	0.614375	0.049865	73.852280	-3.070638	60.385998	2.493266	0.000000	1.467217	0.000000	0.000000	0.000000	-0.267309	0.017290	0.295854	0.000000	0.000000	4.000000	30.000000	0.000000
3088.024959	-0.130310	0.614431	0.050831	73.852280	-3.070638	60.385998	2.493266	0.000000	1.467217	0.000000	0.000000	0.000000	-0.289687	0.016789	0.289557	0.000000	0.000000	4.000000	30.000000	0.000000
3088.028293	-0.130310	0.614431	0.050831	73.852280	-3.070638	60.385998	2.493266	0.000000	1.467217	0.000000	0.000000	0.000000	-0.289687	0.016789	0.289557	0.000000	0.000000	4.000000	30.000000	0.000000
3088.031626	-0.130310	0.614431	0.050831	74.877640	1.434067	65.818596	2.541525	0.000000	1.515498	0.000000	0.000000	0.000000	-0.289687	0.016789	0.289557	0.000000	0.000000	4.000000	30.000000	0.000000
3088.034959	-0.131236	0.614476	0.051828	74.877640	1.434067	65.818596	2.541525	0.000000	1.515498	0.000000	0.000000	0.000000	-0.277706	0.013750	0.299290	0.000000	0.000000	4.000000	30.000000	0.000000
3088.038293	-0.131236	0.614476	0.051828	74.877640	1.434067	65.818596	2.541525	0.000000	1.515498	0.000000	0.000000	0.000000	-0.277706	0.013750	0.299290	0.000000	0.000000	4.000000	30.000000	0.000000
3088.041626	-0.131236	0.614476	0.051828	75.780914	6.259645	71.322105	2.591407	0.000000	1.561783	0.000000	0.000000	0.000000	-0.277706	0.013750	0.299290	0.000000	0.000000	4.000000	30.000000	0.000000
3088.044959	-0.132076	0.614518	0.052782	75.780914	6.259645	71.322105	2.591407	0.000000	1.561783	0.000000	0.000000	0.000000	-0.251989	0.012432	0.286248	0.000000	0.000000	4.000000	30.000000	0.000000
3088.048293	-0.132076	0.614518	0.052782	75.780914	6.259645	71.322105	2.591407	0.000000	1.561783	0.000000	0.000000	0.000000	-0.251989	0.012432	0.286248	0.000000	0.000000	4.000000	30.000000	0.000000
3088.051626	-0.132076	0.614518	0.052782	76.596611	11.144137	76.599747	2.639115	0.000000	1.603781	0.000000	0.000000	0.000000	-0.251989	0.012432	0.286248	0.000000	0.000000	4.000000	30.000000	0.000000
3088.054959	-0.132811	0.614546	0.053723	76.596611	11.144137	76.599747	2.639115	0.000000	1.603781	0.000000	0.000000	0.000000	-0.220601	0.008574	0.282063	0.000000	0.000000	4.000000	30.000000	0.000000
3088.058293	-0.132811	0.614546	0.053723	76.596611	11.144137	76.599747	2.639115	0.000000	1.603781	0.000000	0.000000	0.000000	-0.220601	0.008574	0.282063	0.000000	0.000000	4.000000	30.000000	0.000000
3088.061626	-0.132811	0.614546	0.053723	77.337898	15.900043	81.390205	2.686125	0.000000	1.640548	0.000000	0.000000	0.000000	-0.220601	0.008574	0.282063	0.000000	0.000000	4.000000	30.000000	0.000000
3088.064959	-0.133389	0.614577	0.054551	77.337898	15.900043	81.390205	2.686125	0.000000	1.640548	0.000000	0.000000	0.000000	-0.173532	0.009219	0.248485	0.000000	0.000000	4.000000	30.000000	0.000000
3088.068293	-0.133389	0.614577	0.054551	77.337898	15.900043	81.390205	2.686125	0.000000	1.640548	0.000000	0.000000	0.000000	-0.173532	0.009219	0.248485	0.000000	0.000000	4.000000	30.000000	0.000000
3088.071626	-0.133389	0.614577	0.054551	78.043716	20.575214	85.890015	2.727540	0.000000	1.669470	0.000000	0.000000	0.000000	-0.173532	0.009219	0.248485	0.000000	0.000000	4.000000	30.000000	0.000000
3088.074959	-0.133664	0.614610	0.055306	78.043716	20.575214	85.890015	2.727540	0.000000	1.669470	0.000000	0.000000	0.000000	-0.082445	0.010008	0.226577	0.000000	0.000000	4.000000	30.000000	0.000000
3088.078293	-0.133664	0.614610	0.055306	78.043716	20.575214	85.890015	2.727540	0.000000	1.669470	0.000000	0.000000	0.000000	-0.082445	0.010008	0.226577	0.000000	0.000000	4.000000	30.000000	0.000000
3088.081626	-0.133664	0.614610	0.055306	78.755142	25.072161	90.268097	2.765302	0.000000	1.683211	0.000000	0.000000	0.000000	-0.082445	0.010008	0.226577	0.000000	0.000000	4.000000	30.000000	0.000000
3088.084959	-0.133756	0.614647	0.055957	78.755142	25.072161	90.268097	2.765302	0.000000	1.683211	0.000000	0.000000	0.000000	-0.027533	0.010944	0.195358	0.000000	0.000000	4.000000	30.000000	0.000000
3088.088293	-0.133756	0.614647	0.055957	78.755142	25.072161	90.268097	2.765302	0.000000	1.683211	0.000000	0.000000	0.000000	-0.027533	0.010944	0.195358	0.000000	0.000000	4.000000	30.000000	0.000000
3088.091626	-0.133756	0.614647	0.055957	79.482925	29.241257	94.310707	2.797862	0.000000	1.687800	0.000000	0.000000	0.000000	-0.027533	0.010944	0.195358	0.000000	0.000000	4.000000	30.000000	0.000000
3088.094959	-0.133756	0.614647	0.055957	79.482925	29.241257	94.310707	2.797862	0.000000	1.687800	0.000000	0.000000	0.000000	-0.027533	0.010944	0.195358	0.000000	0.000000	4.000000	30.000000	0.000000
3088.098293	-0.133616	0.614722	0.056421	79.482925	29.241257	94.310707	2.797862	0.000000	1.687800	0.000000	0.000000	0.000000	0.041872	0.022614	0.138998	0.000000	0.000000	4.000000	30.000000	0.000000
3088.101626	-0.133616	0.614722	0.056421	80.103203	32.793446	97.662506	2.797862	0.000000	1.687800	0.000000	0.000000	0.000000	0.041872	0.022614	0.138998	0.000000	0.000000	4.000000	30.000000	0.000000
3088.104959	-0.133295	0.614759	0.056686	80.103203	32.793446	97.662506	2.797862	0.000000	1.687800	0.000000	0.000000	0.000000	0.096481	0.010907	0.079557	0.000000	0.000000	4.000000	30.000000	0.000000
3088.108293	-0.133295	0.614759	0.056686	80.103203	32.793446	97.662506	2.797862	0.000000	1.687800	0.000000	0.000000	0.000000	0.096481	0.010907	0.079557	0.000000	0.000000	4.000000	30.000000	0.000000
3088.111626	-0.133295	0.614759	0.056686	80.333420	32.938679	97.600594	2.834288	0.000000	1.664741	0.000000	0.000000	0.000000	0.096481	0.010907	0.079557	0.000000	0.000000	4.000000	30.000000	0.000000
3088.114959	-0.132895	0.614839	0.056850	80.333420	32.938679	97.600594	2.834288	0.000000	1.664741	0.000000	0.000000	0.000000	0.119995	0.024188	0.049354	0.000000	0.000000	4.000000	30.000000	0.000000
3088.118293	-0.132895	0.614839	0.056850	80.333420	32.938679	97.600594	2.834288	0.000000	1.664741	0.000000	0.000000	0.000000	0.119995	0.024188	0.049354	0.000000	0.000000	4.000000	30.000000	0.000000
3088.121626	-0.132895	0.614839	0.056850	80.280396	30.170851	94.590279	2.842514	0.000000	1.644742	0.000000	0.000000	0.000000	0.119995	0.024188	0.049354	0.000000	0.000000	4.000000	30.000000	0.000000
3088.124959	-0.132895	0.614839	0.056850	80.280396	30.170851	94.590279	2.842514	0.000000	1.644742	0.000000	0.000000	0.000000	0.119995	0.024188	0.049354	0.000000	0.000000	4.000000	30.000000	0.000000
3088.128293	-0.132426	0.614884	0.056851	80.280396	30.170851	94.590279	2.842514	0.000000	1.644742	0.000000	0.000000	0.000000	0.140527	0.013269	0.000078	0.000000	0.000000	4.000000	30.000000	0.000000
3088.131626	-0.132426	0.614884	0.056851	80.121941	26.597742	90.746033	2.842514	0.000000	1.644742	0.000000	0.000000	0.000000	0.140527	0.013269	0.000078	0.000000	0.000000	4.000000	30.000000	0.000000
3088.134959	-0.131805	0.614909	0.056660	80.121941	26.597742	90.746033	2.842514	0.000000	1.644742	0.000000	0.000000	0.000000	0.186370	0.007600	-0.057211	0.000000	0.000000	4.000000	30.000000	0.000000
3088.138293	-0.131805	0.614909	0.056660	80.121941	26.597742	90.746033	2.842514	0.000000	1.644742	0.000000	0.000000	0.000000	0.186370	0.007600	-0.057211	0.000000	0.000000	4.000000	30.000000	0.000000
3088.141626	-0.131805	0.614909	0.056660	79.893295	22.719637	86.557106	2.832992	0.000000	1.590260	0.000000	0.000000	0.000000	0.186370	0.007600	-0.057211	0.000000	0.000000	4.000000	30.000000	0.000000
3088.144959	-0.131805	0.614909	0.056660	79.893295	22.719637	86.557106	2.832992	0.000000	1.590260	0.000000	0.000000	0.000000	0.186370	0.007600	-0.057211	0.000000	0.000000	4.000000	30.000000	0.000000
3088.148293	-0.131072	0.614826	0.056230	79.893295	22.719637	86.557106	2.832992	0.000000	1.590260	0.000000	0.000000	0.000000	0.220012	-0.024938	-0.128809	0.000000	0.000000	4.000000	30.000000	0.000000
3088.151626	-0.131072	0.614826	0.056230	79.599091	18.362556	81.799347	2.832992	0.000000	1.590260	0.000000	0.000000	0.000000	0.220012	-0.024938	-0.128809	0.000000	0.000000	4.000000	30.000000	0.000000
3088.154959	-0.130163	0.614723	0.055615	79.599091	18.362556	81.799347	2.832992	0.000000	1.590260	0.000000	0.000000	0.000000	0.272662	-0.030774	-0.184715	0.000000	0.000000	4.000000	30.000000	0.000000
3088.158293	-0.130163	0.614723	0.055615	79.599091	18.362556	81.799347	2.832992	0.000000	1.590260	0.000000	0.000000	0.000000	0.272662	-0.030774	-0.184715	0.000000	0.000000	4.000000	30.000000	0.000000
3088.161626	-0.130163	0.614723	0.055615	79.184334	13.269850	76.183296	2.780738	0.000000	1.508148	0.000000	0.000000	0.000000	0.272662	-0.030774	-0.184715	0.000000	0.000000	4.000000	30.000000	0.000000
3088.164959	-0.129260	0.614534	0.054808	79.184334	13.269850	76.183296	2.780738	0.000000	1.508148	0.000000	0.000000	0.000000	0.270929	-0.056689	-0.242085	0.000000	0.000000	4.000000	30.000000	0.000000
3088.168293	-0.129260	0.614534	0.054808	79.184334	13.269850	76.183296	2.780738	0.000000	1.508148	0.000000	0.000000	0.000000	0.270929	-0.056689	-0.242085	0.000000	0.000000	4.000000	30.000000	0.000000
3088.171626	-0.129260	0.614534	0.054808	78.536674	7.540789	69.806679	2.740390	0.000000	1.462993	0.000000	0.000000	0.000000	0.270929	-0.056689	-0.242085	0.000000	0.000000	4.000000	30.000000	0.000000
3088.174959	-0.128364	0.614322	0.053918	78.536674	7.540789	69.806679	2.740390	0.000000	1.462993	0.000000	0.000000	0.000000	0.268624	-0.063744	-0.266882	0.000000	0.000000	4.000000	30.000000	0.000000
3088.178293	-0.128364	0.614322	0.053918	78.536674	7.540789	69.806679	2.740390	0.000000	1.462993	0.000000	0.000000	0.000000	0.268624	-0.063744	-0.266882	0.000000	0.000000	4.000000	30.000000	0.000000
3088.181626	-0.128364	0.614322	0.053918	77.617195	1.885668	63.405140	2.695910	0.000000	1.418222	0.000000	0.000000	0.000000	0.268624	-0.063744	-0.266882	0.000000	0.000000	4.000000	30.000000	0.000000
3088.184959	-0.127460	0.614048	0.052983	77.617195	1.885668	63.405140	2.695910	0.000000	1.418222	0.000000	0.000000	0.000000	0.271226	-0.082029	-0.280603	0.000000	0.000000	4.000000	30.000000	0.000000
3088.188293	-0.127460	0.614048	0.052983	77.617195	1.885668	63.405140	2.695910	0.000000	1.418222	0.000000	0.000000	0.000000	0.271226	-0.082029	-0.280603	0.000000	0.000000	4.000000	30.000000	0.000000
3088.191626	-0.127460	0.614048	0.052983	76.492920	-2.919573	57.826172	2.649143	0.000000	1.373018	0.000000	0.000000	0.000000	0.271226	-0.082029	-0.280603	0.000000	0.000000	4.000000	30.000000	0.000000
3088.194959	-0.126549	0.613763	0.052008	76.492920	-2.919573	57.826172	2.649143	0.000000	1.373018	0.000000	0.000000	0.000000	0.273338	-0.085663	-0.292564	0.000000	0.000000	4.000000	30.000000	0.000000
3088.198293	-0.126549	0.613763	0.052008	76.492920	-2.919573	57.826172	2.649143	0.000000	1.373018	0.000000	0.000000	0.000000	0.273338	-0.085663	-0.292564	0.000000	0.000000	4.000000	30.000000	0.000000
3088.201626	-0.126549	0.613763	0.052008	75.267227	-6.616086	53.392467	2.600382	0.000000	1.327461	0.000000	0.000000	0.000000	0.273338	-0.085663	-0.292564	0.000000	0.000000	4.000000	30.000000	0.000000
3088.204959	-0.125707	0.613500	0.051092	75.267227	-6.616086	53.392467	2.600382	0.000000	1.327461	0.000000	0.000000	0.000000	0.252650	-0.078985	-0.274621	0.000000	0.000000	4.000000	30.000000	0.000000
3088.208293	-0.125707	0.613500	0.051092	75.267227	-6.616086	53.392467	2.600382	0.000000	1.327461	0.000000	0.000000	0.000000	0.252650	-0.078985	-0.274621	0.000000	0.000000	4.000000	30.000000	0.000000
3088.211626	-0.125707	0.613500	0.051092	74.012680	-9.292308	50.069363	2.554612	0.000000	1.285353	0.000000	0.000000	0.000000	0.252650	-0.078985	-0.274621	0.000000	0.000000	4.000000	30.000000	0.000000
3088.214959	-0.125037	0.613299	0.050243	74.012680	-9.292308	50.069363	2.554612	0.000000	1.285353	0.000000	0.000000	0.000000	0.201047	-0.060263	-0.254920	0.000000	0.000000	4.000000	30.000000	0.000000
3088.218293	-0.125037	0.613299	0.050243	74.012680	-9.292308	50.069363	2.554612	0.000000	1.285353	0.000000	0.000000	0.000000	0.201047	-0.060263	-0.254920	0.000000	0.000000	4.000000	30.000000	0.000000
3088.221626	-0.125037	0.613299	0.050243	72.742050	-10.975738	47.944981	2.512125	0.000000	1.251845	0.000000	0.000000	0.000000	0.201047	-0.060263	-0.254920	0.000000	0.000000	4.000000	30.000000	0.000000
3088.224959	-0.124649	0.613178	0.049599	72.742050	-10.975738	47.944981	2.512125	0.000000	1.251845	0.000000	0.000000	0.000000	0.116441	-0.036331	-0.192961	0.000000	0.000000	4.000000	30.000000	0.000000
3088.228293	-0.124649	0.613178	0.049599	72.742050	-10.975738	47.944981	2.512125	0.000000	1.251845	0.000000	0.000000	0.000000	0.116441	-0.036331	-0.192961	0.000000	0.000000	4.000000	30.000000	0.000000
3088.231626	-0.124649	0.613178	0.049599	71.490685	-11.663564	47.089226	2.479965	0.000000	1.232439	0.000000	0.000000	0.000000	0.116441	-0.036331	-0.192961	0.000000	0.000000	4.000000	30.000000	0.000000
3088.234959	-0.124425	0.613157	0.049208	71.490685	-11.663564	47.089226	2.479965	0.000000	1.232439	0.000000	0.000000	0.000000	0.067122	-0.006295	-0.117439	0.000000	0.000000	4.000000	30.000000	0.000000
3088.238293	-0.124425	0.613157	0.049208	71.490685	-11.663564	47.089226	2.479965	0.000000	1.232439	0.000000	0.000000	0.000000	0.067122	-0.006295	-0.117439	0.000000	0.000000	4.000000	30.000000	0.000000
3088.241626	-0.124425	0.613157	0.049208	70.553726	-11.625989	47.216732	2.460392	0.000000	1.221252	0.000000	0.000000	0.000000	0.067122	-0.006295	-0.117439	0.000000	0.000000	4.000000	30.000000	0.000000
3088.244959	-0.124425	0.613157	0.049208	70.553726	-11.625989	47.216732	2.460392	0.000000	1.221252	0.000000	0.000000	0.000000	0.067122	-0.006295	-0.117439	0.000000	0.000000	4.000000	30.000000	0.000000
3088.248293	-0.124417	0.613179	0.049073	70.553726	-11.625989	47.216732	2.460392	0.000000	1.221252	0.000000	0.000000	0.000000	0.002268	0.006738	-0.040351	0.000000	0.000000	4.000000	30.000000	0.000000
3088.251626	-0.124417	0.613179	0.049073	70.769508	-11.198663	47.835762	2.460392	0.000000	1.221252	0.000000	0.000000	0.000000	0.002268	0.006738	-0.040351	0.000000	0.000000	4.000000	30.000000	0.000000
3088.254959	-0.124417	0.613179	0.049073	70.769508	-11.198663	47.835762	2.460392	0.000000	1.221252	0.000000	0.000000	0.000000	0.002268	0.006738	-0.040351	0.000000	0.000000	4.000000	30.000000	0.000000
3088.258293	-0.124417	0.613179	0.049073	70.769508	-11.198663	47.835762	2.460392	0.000000	1.221252	0.000000	0.000000	0.000000	0.002268	0.006738	-0.040351	0.000000	0.000000	4.000000	30.000000	0.000000
3088.261626	-0.124709	0.612968	0.048808	71.388596	-10.494850	48.799877	2.453667	0.000000	1.220874	0.000000	0.000000	0.000000	-0.087413	-0.063413	-0.079667	0.000000	0.000000	4.000000	30.000000	0.000000
3088.264959	-0.124709	0.612968	0.048808	71.388596	-10.494850	48.799877	2.453667	0.000000	1.220874	0.000000	0.000000	0.000000	-0.087413	-0.063413	-0.079667	0.000000	0.000000	4.000000	30.000000	0.000000
3088.268293	-0.124709	0.612968	0.048808	71.388596	-10.494850	48.799877	2.453667	0.000000	1.220874	0.000000	0.000000	0.000000	-0.087413	-0.063413	-0.079667	0.000000	0.000000	4.000000	30.000000	0.000000
3088.271626	-0.124709	0.612968	0.048808	71.995201	-9.624680	49.965649	2.440389	0.000000	1.235443	0.000000	0.000000	0.000000	-0.087413	-0.063413	-0.079667	0.000000	0.000000	4.000000	30.000000	0.000000
3088.274959	-0.124968	0.612943	0.049032	71.995201	-9.624680	49.965649	2.440389	0.000000	1.235443	0.000000	0.000000	0.000000	-0.077765	-0.007495	0.067286	0.000000	0.000000	4.000000	30.000000	0.000000
3088.278293	-0.124968	0.612943	0.049032	71.995201	-9.624680	49.965649	2.440389	0.000000	1.235443	0.000000	0.000000	0.000000	-0.077765	-0.007495	0.067286	0.000000	0.000000	4.000000	30.000000	0.000000
3088.281626	-0.124968	0.612943	0.049032	72.553040	-8.567361	51.363163	2.451603	0.000000	1.248404	0.000000	0.000000	0.000000	-0.077765	-0.007495	0.067286	0.000000	0.000000	4.000000	30.000000	0.000000
3088.284959	-0.124968	0.612943	0.049032	72.553040	-8.567361	51.363163	2.451603	0.000000	1.248404	0.000000	0.000000	0.000000	-0.077765	-0.007495	0.067286	0.000000	0.000000	4.000000	30.000000	0.000000
3088.288293	-0.125303	0.612966	0.049460	72.553040	-8.567361	51.363163	2.451603	0.000000	1.248404	0.000000	0.000000	0.000000	-0.100570	0.007121	0.128282	0.000000	0.000000	4.000000	30.000000	0.000000
3088.291626	-0.125303	0.612966	0.049460	73.050194	-7.250697	53.085175	2.451603	0.000000	1.248404	0.000000	0.000000	0.000000	-0.100570	0.007121	0.128282	0.000000	0.000000	4.000000	30.000000	0.000000
3088.294959	-0.125740	0.613087	0.050091	73.050194	-7.250697	53.085175	2.451603	0.000000	1.248404	0.000000	0.000000	0.000000	-0.131140	0.036259	0.189250	0.000000	0.000000	4.000000	30.000000	0.000000
3088.298293	-0.125740	0.613087	0.050091	73.050194	-7.250697	53.085175	2.451603	0.000000	1.248404	0.000000	0.000000	0.000000	-0.131140	0.036259	0.189250	0.000000	0.000000	4.000000	30.000000	0.000000
3088.301626	-0.125740	0.613087	0.050091	73.603912	-5.545898	55.270866	2.504525	0.000000	1.287023	0.000000	0.000000	0.000000	-0.131140	0.036259	0.189250	0.000000	0.000000	4.000000	30.000000	0.000000
3088.304959	-0.125740	0.613087	0.050091	73.603912	-5.545898	55.270866	2.504525	0.000000	1.287023	0.000000	0.000000	0.000000	-0.131140	0.036259	0.189250	0.000000	0.000000	4.000000	30.000000	0.000000
3088.308293	-0.126200	0.613251	0.050810	73.603912	-5.545898	55.270866	2.504525	0.000000	1.287023	0.000000	0.000000	0.000000	-0.137950	0.048994	0.215729	0.000000	0.000000	4.000000	30.000000	0.000000
3088.311626	-0.126200	0.613251	0.050810	74.354546	-3.192584	58.178314	2.504525	0.000000	1.287023	0.000000	0.000000	0.000000	-0.137950	0.048994	0.215729	0.000000	0.000000	4.000000	30.000000	0.000000
3088.314959	-0.126700	0.613416	0.051582	74.354546	-3.192584	58.178314	2.504525	0.000000	1.287023	0.000000	0.000000	0.000000	-0.149867	0.049731	0.231641	0.000000	0.000000	4.000000	30.000000	0.000000
3088.318293	-0.126700	0.613416	0.051582	74.354546	-3.192584	58.178314	2.504525	0.000000	1.287023	0.000000	0.000000	0.000000	-0.149867	0.049731	0.231641	0.000000	0.000000	4.000000	30.000000	0.000000
3088.321626	-0.126700	0.613416	0.051582	75.198212	-0.237890	61.704647	2.579087	0.000000	1.334993	0.000000	0.000000	0.000000	-0.149867	0.049731	0.231641	0.000000	0.000000	4.000000	30.000000	0.000000
3088.324959	-0.127189	0.613613	0.052410	75.198212	-0.237890	61.704647	2.579087	0.000000	1.334993	0.000000	0.000000	0.000000	-0.146705	0.059017	0.248621	0.000000	0.000000	4.000000	30.000000	0.000000
3088.328293	-0.127189	0.613613	0.052410	75.198212	-0.237890	61.704647	2.579087	0.000000	1.334993	0.000000	0.000000	0.000000	-0.146705	0.059017	0.248621	0.000000	0.000000	4.000000	30.000000	0.000000
3088.331626	-0.127189	0.613613	0.052410	76.004280	3.155677	65.643906	2.620524	0.000000	1.359443	0.000000	0.000000	0.000000	-0.146705	0.059017	0.248621	0.000000	0.000000	4.000000	30.000000	0.000000
3088.334959	-0.127649	0.613755	0.053327	76.004280	3.155677	65.643906	2.620524	0.000000	1.359443	0.000000	0.000000	0.000000	-0.138113	0.042453	0.274851	0.000000	0.000000	4.000000	30.000000	0.000000
3088.338293	-0.127649	0.613755	0.053327	76.004280	3.155677	65.643906	2.620524	0.000000	1.359443	0.000000	0.000000	0.000000	-0.138113	0.042453	0.274851	0.000000	0.000000	4.000000	30.000000	0.000000
3088.341626	-0.127649	0.613755	0.053327	76.755478	6.686990	69.627563	2.666332	0.000000	1.382462	0.000000	0.000000	0.000000	-0.138113	0.042453	0.274851	0.000000	0.000000	4.000000	30.000000	0.000000
3088.344959	-0.128088	0.613866	0.054256	76.755478	6.686990	69.627563	2.666332	0.000000	1.382462	0.000000	0.000000	0.000000	-0.131634	0.033547	0.278824	0.000000	0.000000	4.000000	30.000000	0.000000
3088.348293	-0.128088	0.613866	0.054256	76.755478	6.686990	69.627563	2.666332	0.000000	1.382462	0.000000	0.000000	0.000000	-0.131634	0.033547	0.278824	0.000000	0.000000	4.000000	30.000000	0.000000
3088.351626	-0.128088	0.613866	0.054256	77.473236	10.037445	73.278801	2.712803	0.000000	1.404401	0.000000	0.000000	0.000000	-0.131634	0.033547	0.278824	0.000000	0.000000	4.000000	30.000000	0.000000
3088.354959	-0.128088	0.613866	0.054256	77.473236	10.037445	73.278801	2.712803	0.000000	1.404401	0.000000	0.000000	0.000000	-0.131634	0.033547	0.278824	0.000000	0.000000	4.000000	30.000000	0.000000
3088.358293	-0.128471	0.613937	0.055168	77.473236	10.037445	73.278801	2.712803	0.000000	1.404401	0.000000	0.000000	0.000000	-0.115032	0.021187	0.273528	0.000000	0.000000	4.000000	30.000000	0.000000
3088.361626	-0.128471	0.613937	0.055168	78.204147	13.021865	76.376892	2.712803	0.000000	1.404401	0.000000	0.000000	0.000000	-0.115032	0.021187	0.273528	0.000000	0.000000	4.000000	30.000000	0.000000
3088.364959	-0.128775	0.613966	0.056068	78.204147	13.021865	76.376892	2.712803	0.000000	1.404401	0.000000	0.000000	0.000000	-0.091041	0.008841	0.270132	0.000000	0.000000	4.000000	30.000000	0.000000
3088.368293	-0.128775	0.613966	0.056068	78.204147	13.021865	76.376892	2.712803	0.000000	1.404401	0.000000	0.000000	0.000000	-0.091041	0.008841	0.270132	0.000000	0.000000	4.000000	30.000000	0.000000
3088.371626	-0.128775	0.613966	0.056068	78.947823	15.706973	79.031403	2.803413	0.000000	1.438745	0.000000	0.000000	0.000000	-0.091041	0.008841	0.270132	0.000000	0.000000	4.000000	30.000000	0.000000
3088.374959	-0.128775	0.613966	0.056068	78.947823	15.706973	79.031403	2.803413	0.000000	1.438745	0.000000	0.000000	0.000000	-0.091041	0.008841	0.270132	0.000000	0.000000	4.000000	30.000000	0.000000
3088.378293	-0.128916	0.613930	0.056836	78.947823	15.706973	79.031403	2.803413	0.000000	1.438745	0.000000	0.000000	0.000000	-0.042240	-0.011052	0.230366	0.000000	0.000000	4.000000	30.000000	0.000000
3088.381626	-0.128916	0.613930	0.056836	79.650955	18.474594	81.713898	2.803413	0.000000	1.438745	0.000000	0.000000	0.000000	-0.042240	-0.011052	0.230366	0.000000	0.000000	4.000000	30.000000	0.000000
3088.384959	-0.128829	0.613838	0.057527	79.650955	18.474594	81.713898	2.803413	0.000000	1.438745	0.000000	0.000000	0.000000	0.025910	-0.027485	0.207326	0.000000	0.000000	4.000000	30.000000	0.000000
3088.388293	-0.128829	0.613838	0.057527	79.650955	18.474594	81.713898	2.803413	0.000000	1.438745	0.000000	0.000000	0.000000	0.025910	-0.027485	0.207326	0.000000	0.000000	4.000000	30.000000	0.000000
3088.391626	-0.128829	0.613838	0.057527	80.280121	21.187490	84.315147	2.876361	0.000000	1.441467	0.000000	0.000000	0.000000	0.025910	-0.027485	0.207326	0.000000	0.000000	4.000000	30.000000	0.000000
3088.394959	-0.128829	0.613838	0.057527	80.280121	21.187490	84.315147	2.876361	0.000000	1.441467	0.000000	0.000000	0.000000	0.025910	-0.027485	0.207326	0.000000	0.000000	4.000000	30.000000	0.000000
3088.398293	-0.128579	0.613681	0.058086	80.280121	21.187490	84.315147	2.876361	0.000000	1.441467	0.000000	0.000000	0.000000	0.074972	-0.047224	0.167703	0.000000	0.000000	4.000000	30.000000	0.000000
3088.401626	-0.128579	0.613681	0.058086	80.747299	22.803230	85.770706	2.876361	0.000000	1.441467	0.000000	0.000000	0.000000	0.074972	-0.047224	0.167703	0.000000	0.000000	4.000000	30.000000	0.000000
3088.404959	-0.128365	0.613478	0.058479	80.747299	22.803230	85.770706	2.876361	0.000000	1.441467	0.000000	0.000000	0.000000	0.064220	-0.060827	0.117735	0.000000	0.000000	4.000000	30.000000	0.000000
3088.408293	-0.128365	0.613478	0.058479	80.747299	22.803230	85.770706	2.876361	0.000000	1.441467	0.000000	0.000000	0.000000	0.064220	-0.060827	0.117735	0.000000	0.000000	4.000000	30.000000	0.000000
3088.411626	-0.128365	0.613478	0.058479	80.844490	21.605459	84.351181	2.923934	0.000000	1.418268	0.000000	0.000000	0.000000	0.064220	-0.060827	0.117735	0.000000	0.000000	4.000000	30.000000	0.000000
3088.414959	-0.128365	0.613478	0.058479	80.844490	21.605459	84.351181	2.923934	0.000000	1.418268	0.000000	0.000000	0.000000	0.064220	-0.060827	0.117735	0.000000	0.000000	4.000000	30.000000	0.000000
3088.418293	-0.128072	0.613270	0.058764	80.844490	21.605459	84.351181	2.923934	0.000000	1.418268	0.000000	0.000000	0.000000	0.087931	-0.062269	0.085533	0.000000	0.000000	4.000000	30.000000	0.000000
3088.421626	-0.128072	0.613270	0.058764	80.717865	18.825476	81.311844	2.923934	0.000000	1.418268	0.000000	0.000000	0.000000	0.087931	-0.062269	0.085533	0.000000	0.000000	4.000000	30.000000	0.000000
3088.424959	-0.128072	0.613270	0.058764	80.717865	18.825476	81.311844	2.923934	0.000000	1.418268	0.000000	0.000000	0.000000	0.087931	-0.062269	0.085533	0.000000	0.000000	4.000000	30.000000	0.000000
3088.428293	-0.128072	0.613270	0.058764	80.717865	18.825476	81.311844	2.923934	0.000000	1.418268	0.000000	0.000000	0.000000	0.087931	-0.062269	0.085533	0.000000	0.000000	4.000000	30.000000	0.000000
3088.431626	-0.127378	0.612754	0.059006	80.446465	15.724744	77.967667	2.938190	0.000000	1.403613	0.000000	0.000000	0.000000	0.208204	-0.154840	0.072677	0.000000	0.000000	4.000000	30.000000	0.000000
3088.434959	-0.127378	0.612754	0.059006	80.446465	15.724744	77.967667	2.938190	0.000000	1.403613	0.000000	0.000000	0.000000	0.000002	-0.000005	-0.000000	0.000000	0.000000	4.000000	30.000000	0.000000
3088.438293	-0.127378	0.612754	0.059006	80.446465	15.724744	77.967667	2.938190	0.000000	1.403613	0.000000	0.000000	0.000000	0.000002	-0.000005	-0.000000	0.000000	0.000000	4.000000	30.000000	0.000000
3088.441626	-0.127378	0.612754	0.059006	80.079048	12.804757	74.820671	2.950303	0.000000	1.368913	0.000000	0.000000	0.000000	0.000002	-0.000005	-0.000000	0.000000	0.000000	4.000000	30.000000	0.000000
3088.444959	-0.127378	0.612754	0.059006	80.079048	12.804757	74.820671	2.950303	0.000000	1.368913	0.000000	0.000000	0.000000	0.000002	-0.000005	-0.000000	0.000000	0.000000	4.000000	30.000000	0.000000
3088.448293	-0.126895	0.612513	0.058942	80.079048	12.804757	74.820671	2.950303	0.000000	1.368913	0.000000	0.000000	0.000000	0.145083	-0.072368	-0.019249	0.000000	0.000000	4.000000	30.000000	0.000000
3088.451626	-0.126895	0.612513	0.058942	79.651299	10.167739	71.976273	2.950303	0.000000	1.368913	0.000000	0.000000	0.000000	0.145083	-0.072368	-0.019249	0.000000	0.000000	4.000000	30.000000	0.000000
3088.454959	-0.126395	0.612299	0.058809	79.651299	10.167739	71.976273	2.950303	0.000000	1.368913	0.000000	0.000000	0.000000	0.150027	-0.064272	-0.039817	0.000000	0.000000	4.000000	30.000000	0.000000
3088.458293	-0.126395	0.612299	0.058809	79.651299	10.167739	71.976273	2.950303	0.000000	1.368913	0.000000	0.000000	0.000000	0.150027	-0.064272	-0.039817	0.000000	0.000000	4.000000	30.000000	0.000000
3088.461626	-0.126395	0.612299	0.058809	79.189445	7.853003	69.469872	2.940458	0.000000	1.319728	0.000000	0.000000	0.000000	0.150027	-0.064272	-0.039817	0.000000	0.000000	4.000000	30.000000	0.000000
3088.464959	-0.126395	0.612299	0.058809	79.189445	7.853003	69.469872	2.940458	0.000000	1.319728	0.000000	0.000000	0.000000	0.150027	-0.064272	-0.039817	0.000000	0.000000	4.000000	30.000000	0.000000
3088.468293	-0.125917	0.612114	0.058662	79.189445	7.853003	69.469872	2.940458	0.000000	1.319728	0.000000	0.000000	0.000000	0.143196	-0.055542	-0.044267	0.000000	0.000000	4.000000	30.000000	0.000000
3088.471626	-0.125917	0.612114	0.058662	78.715660	5.904480	67.356140	2.940458	0.000000	1.319728	0.000000	0.000000	0.000000	0.143196	-0.055542	-0.044267	0.000000	0.000000	4.000000	30.000000	0.000000
3088.474959	-0.125445	0.611998	0.058534	78.715660	5.904480	67.356140	2.940458	0.000000	1.319728	0.000000	0.000000	0.000000	0.141604	-0.034774	-0.038232	0.000000	0.000000	4.000000	30.000000	0.000000
3088.478293	-0.125445	0.611998	0.058534	78.715660	5.904480	67.356140	2.940458	0.000000	1.319728	0.000000	0.000000	0.000000	0.141604	-0.034774	-0.038232	0.000000	0.000000	4.000000	30.000000	0.000000
3088.481626	-0.125445	0.611998	0.058534	78.262550	4.329047	65.639069	2.926708	0.000000	1.272262	0.000000	0.000000	0.000000	0.141604	-0.034774	-0.038232	0.000000	0.000000	4.000000	30.000000	0.000000
3088.484959	-0.125445	0.611998	0.058534	78.262550	4.329047	65.639069	2.926708	0.000000	1.272262	0.000000	0.000000	0.000000	0.141604	-0.034774	-0.038232	0.000000	0.000000	4.000000	30.000000	0.000000
3088.488293	-0.125063	0.611933	0.058454	78.262550	4.329047	65.639069	2.926708	0.000000	1.272262	0.000000	0.000000	0.000000	0.114687	-0.019386	-0.023910	0.000000	0.000000	4.000000	30.000000	0.000000
3088.491626	-0.125063	0.611933	0.058454	77.835808	3.007775	64.190247	2.926708	0.000000	1.272262	0.000000	0.000000	0.000000	0.114687	-0.019386	-0.023910	0.000000	0.000000	4.000000	30.000000	0.000000
3088.494959	-0.125063	0.611933	0.058454	77.835808	3.007775	64.190247	2.926708	0.000000	1.272262	0.000000	0.000000	0.000000	0.114687	-0.019386	-0.023910	0.000000	0.000000	4.000000	30.000000	0.000000
3088.498293	-0.125063	0.611933	0.058454	77.835808	3.007775	64.190247	2.926708	0.000000	1.272262	0.000000	0.000000	0.000000	0.114687	-0.019386	-0.023910	0.000000	0.000000	4.000000	30.000000	0.000000
3088.501626	-0.124438	0.611902	0.058551	77.451271	1.855603	62.908298	2.922724	0.000000	1.253147	0.000000	0.000000	0.000000	0.187347	-0.009359	0.028935	0.000000	0.000000	4.000000	30.000000	0.000000
3088.504959	-0.124438	0.611902	0.058551	77.451271	1.855603	62.908298	2.922724	0.000000	1.253147	0.000000	0.000000	0.000000	0.000001	-0.000007	-0.000001	0.000000	0.000000	4.000000	30.000000	0.000000
3088.508293	-0.124438	0.611902	0.058551	77.451271	1.855603	62.908298	2.922724	0.000000	1.253147	0.000000	0.000000	0.000000	0.000001	-0.000007	-0.000001	0.000000	0.000000	4.000000	30.000000	0.000000
3088.511626	-0.124438	0.611902	0.058551	77.110970	0.872954	61.800056	2.927546	0.000000	1.221923	0.000000	0.000000	0.000000	0.000001	-0.000007	-0.000001	0.000000	0.000000	4.000000	30.000000	0.000000
3088.514959	-0.124438	0.611902	0.058551	77.110970	0.872954	61.800056	2.927546	0.000000	1.221923	0.000000	0.000000	0.000000	0.000001	-0.000007	-0.000001	0.000000	0.000000	4.000000	30.000000	0.000000
3088.518293	-0.124187	0.611924	0.058690	77.110970	0.872954	61.800056	2.927546	0.000000	1.221923	0.000000	0.000000	0.000000	0.075434	0.006676	0.041759	0.000000	0.000000	4.000000	30.000000	0.000000
3088.521626	-0.124187	0.611924	0.058690	76.822701	0.027572	60.830376	2.927546	0.000000	1.221923	0.000000	0.000000	0.000000	0.075434	0.006676	0.041759	0.000000	0.000000	4.000000	30.000000	0.000000
3088.524959	-0.124187	0.611924	0.058690	76.822701	0.027572	60.830376	2.927546	0.000000	1.221923	0.000000	0.000000	0.000000	0.075434	0.006676	0.041759	0.000000	0.000000	4.000000	30.000000	0.000000
3088.528293	-0.124187	0.611924	0.058690	76.822701	0.027572	60.830376	2.927546	0.000000	1.221923	0.000000	0.000000	0.000000	0.075434	0.006676	0.041759	0.000000	0.000000	4.000000	30.000000	0.000000
3088.531626	-0.123758	0.612031	0.059060	76.601463	-0.688517	59.986725	2.934506	0.000000	1.209351	0.000000	0.000000	0.000000	0.128843	0.032087	0.110842	0.000000	0.000000	4.000000	30.000000	0.000000
3088.534959	-0.123758	0.612031	0.059060	76.601463	-0.688517	59.986725	2.934506	0.000000	1.209351	0.000000	0.000000	0.000000	0.128843	0.032087	0.110842	0.000000	0.000000	4.000000	30.000000	0.000000
3088.538293	-0.123758	0.612031	0.059060	76.601463	-0.688517	59.986725	2.934506	0.000000	1.209351	0.000000	0.000000	0.000000	0.128843	0.032087	0.110842	0.000000	0.000000	4.000000	30.000000	0.000000
3088.541626	-0.123758	0.612031	0.059060	76.441475	-1.231255	59.340881	2.952980	0.000000	1.187877	0.000000	0.000000	0.000000	0.128843	0.032087	0.110842	0.000000	0.000000	4.000000	30.000000	0.000000
3088.544959	-0.123625	0.612096	0.059264	76.441475	-1.231255	59.340881	2.952980	0.000000	1.187877	0.000000	0.000000	0.000000	0.039760	0.019398	0.061233	0.000000	0.000000	4.000000	30.000000	0.000000
3088.548293	-0.123625	0.612096	0.059264	76.441475	-1.231255	59.340881	2.952980	0.000000	1.187877	0.000000	0.000000	0.000000	0.039760	0.019398	0.061233	0.000000	0.000000	4.000000	30.000000	0.000000
3088.551626	-0.123625	0.612096	0.059264	76.393951	-1.389678	59.136353	2.963185	0.000000	1.181251	0.000000	0.000000	0.000000	0.039760	0.019398	0.061233	0.000000	0.000000	4.000000	30.000000	0.000000
3088.554959	-0.123625	0.612096	0.059264	76.393951	-1.389678	59.136353	2.963185	0.000000	1.181251	0.000000	0.000000	0.000000	0.039760	0.019398	0.061233	0.000000	0.000000	4.000000	30.000000	0.000000
3088.558293	-0.123513	0.612218	0.059445	76.393951	-1.389678	59.136353	2.963185	0.000000	1.181251	0.000000	0.000000	0.000000	0.033624	0.036801	0.054514	0.000000	0.000000	4.000000	30.000000	0.000000
3088.561626	-0.123513	0.612218	0.059445	76.432487	-1.325048	59.191921	2.963185	0.000000	1.181251	0.000000	0.000000	0.000000	0.033624	0.036801	0.054514	0.000000	0.000000	4.000000	30.000000	0.000000
3088.564959	-0.123513	0.612218	0.059445	76.432487	-1.325048	59.191921	2.963185	0.000000	1.181251	0.000000	0.000000	0.000000	0.033624	0.036801	0.054514	0.000000	0.000000	4.000000	30.000000	0.000000
3088.568293	-0.123513	0.612218	0.059445	76.432487	-1.325048	59.191921	2.963185	0.000000	1.181251	0.000000	0.000000	0.000000	0.033624	0.036801	0.054514	0.000000	0.000000	4.000000	30.000000	0.000000
3088.571626	-0.123481	0.612459	0.059636	76.561668	-1.167304	59.341728	2.972270	0.000000	1.175647	0.000000	0.000000	0.000000	0.009652	0.072309	0.057263	0.000000	0.000000	4.000000	30.000000	0.000000
3088.574959	-0.123481	0.612459	0.059636	76.561668	-1.167304	59.341728	2.972270	0.000000	1.175647	0.000000	0.000000	0.000000	0.009652	0.072309	0.057263	0.000000	0.000000	4.000000	30.000000	0.000000
3088.578293	-0.123481	0.612459	0.059636	76.561668	-1.167304	59.341728	2.972270	0.000000	1.175647	0.000000	0.000000	0.000000	0.009652	0.072309	0.057263	0.000000	0.000000	4.000000	30.000000	0.000000
3088.581626	-0.123481	0.612459	0.059636	76.779083	-0.894901	59.605301	2.981814	0.000000	1.174038	0.000000	0.000000	0.000000	0.009652	0.072309	0.057263	0.000000	0.000000	4.000000	30.000000	0.000000
3088.584959	-0.123454	0.612567	0.059632	76.779083	-0.894901	59.605301	2.981814	0.000000	1.174038	0.000000	0.000000	0.000000	0.008100	0.032150	-0.001339	0.000000	0.000000	4.000000	30.000000	0.000000
3088.588293	-0.123454	0.612567	0.059632	76.779083	-0.894901	59.605301	2.981814	0.000000	1.174038	0.000000	0.000000	0.000000	0.008100	0.032150	-0.001339	0.000000	0.000000	4.000000	30.000000	0.000000
3088.591626	-0.123454	0.612567	0.059632	77.021912	-0.586297	59.900097	2.981591	0.000000	1.172688	0.000000	0.000000	0.000000	0.008100	0.032150	-0.001339	0.000000	0.000000	4.000000	30.000000	0.000000
3088.594959	-0.123454	0.612567	0.059632	77.021912	-0.586297	59.900097	2.981591	0.000000	1.172688	0.000000	0.000000	0.000000	0.008100	0.032150	-0.001339	0.000000	0.000000	4.000000	30.000000	0.000000
3088.598293	-0.123393	0.612663	0.059596	77.021912	-0.586297	59.900097	2.981591	0.000000	1.172688	0.000000	0.000000	0.000000	0.018118	0.028802	-0.010723	0.000000	0.000000	4.000000	30.000000	0.000000
3088.601626	-0.123393	0.612663	0.059596	77.233658	-0.316497	60.158253	2.981591	0.000000	1.172688	0.000000	0.000000	0.000000	0.018118	0.028802	-0.010723	0.000000	0.000000	4.000000	30.000000	0.000000
3088.604959	-0.123393	0.612663	0.059596	77.233658	-0.316497	60.158253	2.981591	0.000000	1.172688	0.000000	0.000000	0.000000	0.018118	0.028802	-0.010723	0.000000	0.000000	4.000000	30.000000	0.000000
3088.608293	-0.123393	0.612663	0.059596	77.233658	-0.316497	60.158253	2.981591	0.000000	1.172688	0.000000	0.000000	0.000000	0.018118	0.028802	-0.010723	0.000000	0.000000	4.000000	30.000000	0.000000
3088.611626	-0.123321	0.612870	0.059402	77.405540	-0.087457	60.389393	2.979804	0.000000	1.169668	0.000000	0.000000	0.000000	0.021696	0.062269	-0.058296	0.000000	0.000000	4.000000	30.000000	0.000000
3088.614959	-0.123321	0.612870	0.059402	77.405540	-0.087457	60.389393	2.979804	0.000000	1.169668	0.000000	0.000000	0.000000	0.021696	0.062269	-0.058296	0.000000	0.000000	4.000000	30.000000	0.000000
3088.618293	-0.123321	0.612870	0.059402	77.405540	-0.087457	60.389393	2.979804	0.000000	1.169668	0.000000	0.000000	0.000000	0.021696	0.062269	-0.058296	0.000000	0.000000	4.000000	30.000000	0.000000
3088.621626	-0.123321	0.612870	0.059402	77.526535	0.070780	60.541794	2.970088	0.000000	1.166052	0.000000	0.000000	0.000000	0.021696	0.062269	-0.058296	0.000000	0.000000	4.000000	30.000000	0.000000
3088.624959	-0.123283	0.613011	0.059241	77.526535	0.070780	60.541794	2.970088	0.000000	1.166052	0.000000	0.000000	0.000000	0.011530	0.042157	-0.048303	0.000000	0.000000	4.000000	30.000000	0.000000
3088.628293	-0.123283	0.613011	0.059241	77.526535	0.070780	60.541794	2.970088	0.000000	1.166052	0.000000	0.000000	0.000000	0.011530	0.042157	-0.048303	0.000000	0.000000	4.000000	30.000000	0.000000
3088.631626	-0.123283	0.613011	0.059241	77.589035	0.158319	60.629131	2.962038	0.000000	1.164131	0.000000	0.000000	0.000000	0.011530	0.042157	-0.048303	0.000000	0.000000	4.000000	30.000000	0.000000
3088.634959	-0.123270	0.613200	0.059080	77.589035	0.158319	60.629131	2.962038	0.000000	1.164131	0.000000	0.000000	0.000000	0.003743	0.056847	-0.048234	0.000000	0.000000	4.000000	30.000000	0.000000
3088.638293	-0.123270	0.613200	0.059080	77.589035	0.158319	60.629131	2.962038	0.000000	1.164131	0.000000	0.000000	0.000000	0.003743	0.056847	-0.048234	0.000000	0.000000	4.000000	30.000000	0.000000
3088.641626	-0.123270	0.613200	0.059080	77.604668	0.178697	60.655743	2.953999	0.000000	1.163507	0.000000	0.000000	0.000000	0.003743	0.056847	-0.048234	0.000000	0.000000	4.000000	30.000000	0.000000
3088.644959	-0.123270	0.613200	0.059080	77.604668	0.178697	60.655743	2.953999	0.000000	1.163507	0.000000	0.000000	0.000000	0.003743	0.056847	-0.048234	0.000000	0.000000	4.000000	30.000000	0.000000
3088.648293	-0.123317	0.613450	0.058951	77.604668	0.178697	60.655743	2.953999	0.000000	1.163507	0.000000	0.000000	0.000000	-0.014045	0.074911	-0.038801	0.000000	0.000000	4.000000	30.000000	0.000000
3088.651626	-0.123317	0.613450	0.058951	77.585350	0.152435	60.636475	2.953999	0.000000	1.163507	0.000000	0.000000	0.000000	-0.014045	0.074911	-0.038801	0.000000	0.000000	4.000000	30.000000	0.000000
3088.654959	-0.123317	0.613450	0.058951	77.585350	0.152435	60.636475	2.953999	0.000000	1.163507	0.000000	0.000000	0.000000	-0.014045	0.074911	-0.038801	0.000000	0.000000	4.000000	30.000000	0.000000
3088.658293	-0.123317	0.613450	0.058951	77.585350	0.152435	60.636475	2.953999	0.000000	1.163507	0.000000	0.000000	0.000000	-0.014045	0.074911	-0.038801	0.000000	0.000000	4.000000	30.000000	0.000000
3088.661626	-0.123387	0.614061	0.058812	77.555511	0.118874	60.612453	2.947532	0.000000	1.165848	0.000000	0.000000	0.000000	-0.021159	0.183349	-0.041489	0.000000	0.000000	4.000000	30.000000	0.000000
3088.664959	-0.123387	0.614061	0.058812	77.555511	0.118874	60.612453	2.947532	0.000000	1.165848	0.000000	0.000000	0.000000	-0.021159	0.183349	-0.041489	0.000000	0.000000	4.000000	30.000000	0.000000
3088.668293	-0.123387	0.614061	0.058812	77.555511	0.118874	60.612453	2.947532	0.000000	1.165848	0.000000	0.000000	0.000000	-0.021159	0.183349	-0.041489	0.000000	0.000000	4.000000	30.000000	0.000000
3088.671626	-0.123387	0.614061	0.058812	77.567825	0.146212	60.653187	2.940617	0.000000	1.169374	0.000000	0.000000	0.000000	-0.021159	0.183349	-0.041489	0.000000	0.000000	4.000000	30.000000	0.000000
3088.674959	-0.123380	0.614382	0.058780	77.567825	0.146212	60.653187	2.940617	0.000000	1.169374	0.000000	0.000000	0.000000	0.002292	0.096380	-0.009590	0.000000	0.000000	4.000000	30.000000	0.000000
3088.678293	-0.123380	0.614382	0.058780	77.567825	0.146212	60.653187	2.940617	0.000000	1.169374	0.000000	0.000000	0.000000	0.002292	0.096380	-0.009590	0.000000	0.000000	4.000000	30.000000	0.000000
3088.681626	-0.123380	0.614382	0.058780	77.661766	0.273983	60.857903	2.939019	0.000000	1.168992	0.000000	0.000000	0.000000	0.002292	0.096380	-0.009590	0.000000	0.000000	4.000000	30.000000	0.000000
3088.684959	-0.123380	0.614382	0.058780	77.661766	0.273983	60.857903	2.939019	0.000000	1.168992	0.000000	0.000000	0.000000	0.002292	0.096380	-0.009590	0.000000	0.000000	4.000000	30.000000	0.000000
3088.688293	-0.123344	0.614683	0.058740	77.661766	0.273983	60.857903	2.939019	0.000000	1.168992	0.000000	0.000000	0.000000	0.010683	0.090344	-0.012197	0.000000	0.000000	4.000000	30.000000	0.000000
3088.691626	-0.123344	0.614683	0.058740	77.865501	0.509921	61.183399	2.939019	0.000000	1.168992	0.000000	0.000000	0.000000	0.010683	0.090344	-0.012197	0.000000	0.000000	4.000000	30.000000	0.000000
3088.694959	-0.123344	0.614683	0.058740	77.865501	0.509921	61.183399	2.939019	0.000000	1.168992	0.000000	0.000000	0.000000	0.010683	0.090344	-0.012197	0.000000	0.000000	4.000000	30.000000	0.000000
3088.698293	-0.123344	0.614683	0.058740	77.865501	0.509921	61.183399	2.939019	0.000000	1.168992	0.000000	0.000000	0.000000	0.010683	0.090344	-0.012197	0.000000	0.000000	4.000000	30.000000	0.000000
3088.701626	-0.123093	0.615148	0.058444	78.170914	0.794012	61.418423	2.936986	0.000000	1.167211	0.000000	0.000000	0.000000	0.075514	0.139442	-0.088591	0.000000	0.000000	4.000000	30.000000	0.000000
3088.704959	-0.123093	0.615148	0.058444	78.170914	0.794012	61.418423	2.936986	0.000000	1.167211	0.000000	0.000000	0.000000	0.075514	0.139442	-0.088591	0.000000	0.000000	4.000000	30.000000	0.000000
3088.708293	-0.123093	0.615148	0.058444	78.170914	0.794012	61.418423	2.936986	0.000000	1.167211	0.000000	0.000000	0.000000	0.075514	0.139442	-0.088591	0.000000	0.000000	4.000000	30.000000	0.000000
3088.711626	-0.123093	0.615148	0.058444	78.525200	1.040060	61.585835	2.922220	0.000000	1.154626	0.000000	0.000000	0.000000	0.075514	0.139442	-0.088591	0.000000	0.000000	4.000000	30.000000	0.000000
3088.714959	-0.122938	0.615343	0.058230	78.525200	1.040060	61.585835	2.922220	0.000000	1.154626	0.000000	0.000000	0.000000	0.046423	0.058486	-0.064469	0.000000	0.000000	4.000000	30.000000	0.000000
3088.718293	-0.122938	0.615343	0.058230	78.525200	1.040060	61.585835	2.922220	0.000000	1.154626	0.000000	0.000000	0.000000	0.046423	0.058486	-0.064469	0.000000	0.000000	4.000000	30.000000	0.000000
3088.721626	-0.122938	0.615343	0.058230	78.899529	1.192351	61.634754	2.911476	0.000000	1.146888	0.000000	0.000000	0.000000	0.046423	0.058486	-0.064469	0.000000	0.000000	4.000000	30.000000	0.000000
3088.724959	-0.122833	0.615587	0.058009	78.899529	1.192351	61.634754	2.911476	0.000000	1.146888	0.000000	0.000000	0.000000	0.031305	0.073165	-0.066231	0.000000	0.000000	4.000000	30.000000	0.000000
3088.728293	-0.122833	0.615587	0.058009	78.899529	1.192351	61.634754	2.911476	0.000000	1.146888	0.000000	0.000000	0.000000	0.031305	0.073165	-0.066231	0.000000	0.000000	4.000000	30.000000	0.000000
3088.731626	-0.122833	0.615587	0.058009	79.255150	1.273310	61.615505	2.900437	0.000000	1.141671	0.000000	0.000000	0.000000	0.031305	0.073165	-0.066231	0.000000	0.000000	4.000000	30.000000	0.000000
3088.734959	-0.122833	0.615587	0.058009	79.255150	1.273310	61.615505	2.900437	0.000000	1.141671	0.000000	0.000000	0.000000	0.031305	0.073165	-0.066231	0.000000	0.000000	4.000000	30.000000	0.000000
3088.738293	-0.122796	0.615854	0.057850	79.255150	1.273310	61.615505	2.900437	0.000000	1.141671	0.000000	0.000000	0.000000	0.011333	0.079938	-0.047521	0.000000	0.000000	4.000000	30.000000	0.000000
3088.741626	-0.122796	0.615854	0.057850	79.561913	1.418807	61.694851	2.900437	0.000000	1.141671	0.000000	0.000000	0.000000	0.011333	0.079938	-0.047521	0.000000	0.000000	4.000000	30.000000	0.000000
3088.744959	-0.122796	0.615854	0.057850	79.561913	1.418807	61.694851	2.900437	0.000000	1.141671	0.000000	0.000000	0.000000	0.011333	0.079938	-0.047521	0.000000	0.000000	4.000000	30.000000	0.000000
3088.748293	-0.122796	0.615854	0.057850	79.561913	1.418807	61.694851	2.900437	0.000000	1.141671	0.000000	0.000000	0.000000	0.011333	0.079938	-0.047521	0.000000	0.000000	4.000000	30.000000	0.000000
3088.751626	-0.122802	0.616397	0.057767	79.811783	1.772332	62.035057	2.892517	0.000000	1.139782	0.000000	0.000000	0.000000	-0.001764	0.163064	-0.025111	0.000000	0.000000	4.000000	30.000000	0.000000
3088.754959	-0.122802	0.616397	0.057767	79.811783	1.772332	62.035057	2.892517	0.000000	1.139782	0.000000	0.000000	0.000000	-0.000000	0.000004	0.000000	0.000000	0.000000	4.000000	30.000000	0.000000
3088.758293	-0.122802	0.616397	0.057767	79.811783	1.772332	62.035057	2.892517	0.000000	1.139782	0.000000	0.000000	0.000000	-0.000000	0.000004	0.000000	0.000000	0.000000	4.000000	30.000000	0.000000
3088.761626	-0.122802	0.616397	0.057767	80.055786	2.243542	62.507042	2.888332	0.000000	1.140076	0.000000	0.000000	0.000000	-0.000000	0.000004	0.000000	0.000000	0.000000	4.000000	30.000000	0.000000
3088.764959	-0.122823	0.616645	0.057856	80.055786	2.243542	62.507042	2.888332	0.000000	1.140076	0.000000	0.000000	0.000000	-0.006366	0.074491	0.026694	0.000000	0.000000	4.000000	30.000000	0.000000
3088.768293	-0.122823	0.616645	0.057856	80.055786	2.243542	62.507042	2.888332	0.000000	1.140076	0.000000	0.000000	0.000000	-0.006366	0.074491	0.026694	0.000000	0.000000	4.000000	30.000000	0.000000
3088.771626	-0.122823	0.616645	0.057856	80.339912	2.809049	63.078800	2.892781	0.000000	1.141137	0.000000	0.000000	0.000000	-0.006366	0.074491	0.026694	0.000000	0.000000	4.000000	30.000000	0.000000
3088.774959	-0.122823	0.616645	0.057856	80.339912	2.809049	63.078800	2.892781	0.000000	1.141137	0.000000	0.000000	0.000000	-0.006366	0.074491	0.026694	0.000000	0.000000	4.000000	30.000000	0.000000
3088.778293	-0.122851	0.616856	0.057976	80.339912	2.809049	63.078800	2.892781	0.000000	1.141137	0.000000	0.000000	0.000000	-0.008592	0.063242	0.036029	0.000000	0.000000	4.000000	30.000000	0.000000
3088.781626	-0.122851	0.616856	0.057976	80.691605	3.543158	63.808167	2.892781	0.000000	1.141137	0.000000	0.000000	0.000000	-0.008592	0.063242	0.036029	0.000000	0.000000	4.000000	30.000000	0.000000
3088.784959	-0.122851	0.616856	0.057976	80.691605	3.543158	63.808167	2.892781	0.000000	1.141137	0.000000	0.000000	0.000000	-0.008592	0.063242	0.036029	0.000000	0.000000	4.000000	30.000000	0.000000
3088.788293	-0.122851	0.616856	0.057976	80.691605	3.543158	63.808167	2.892781	0.000000	1.141137	0.000000	0.000000	0.000000	-0.008592	0.063242	0.036029	0.000000	0.000000	4.000000	30.000000	0.000000
3088.791626	-0.122913	0.617078	0.058127	81.081406	4.400912	64.652184	2.898786	0.000000	1.142569	0.000000	0.000000	0.000000	-0.018572	0.066682	0.045357	0.000000	0.000000	4.000000	30.000000	0.000000
3088.794959	-0.122913	0.617078	0.058127	81.081406	4.400912	64.652184	2.898786	0.000000	1.142569	0.000000	0.000000	0.000000	-0.018572	0.066682	0.045357	0.000000	0.000000	4.000000	30.000000	0.000000
3088.798293	-0.122913	0.617078	0.058127	81.081406	4.400912	64.652184	2.898786	0.000000	1.142569	0.000000	0.000000	0.000000	-0.018572	0.066682	0.045357	0.000000	0.000000	4.000000	30.000000	0.000000
3088.801626	-0.122913	0.617078	0.058127	81.482262	5.152895	65.361267	2.906345	0.000000	1.145665	0.000000	0.000000	0.000000	-0.018572	0.066682	0.045357	0.000000	0.000000	4.000000	30.000000	0.000000
3088.804959	-0.122945	0.617119	0.058150	81.482262	5.152895	65.361267	2.906345	0.000000	1.145665	0.000000	0.000000	0.000000	-0.009381	0.012142	0.006809	0.000000	0.000000	4.000000	30.000000	0.000000
3088.808293	-0.122945	0.617119	0.058150	81.482262	5.152895	65.361267	2.906345	0.000000	1.145665	0.000000	0.000000	0.000000	-0.009381	0.012142	0.006809	0.000000	0.000000	4.000000	30.000000	0.000000
3088.811626	-0.122945	0.617119	0.058150	81.879112	5.433143	65.547409	2.907480	0.000000	1.147228	0.000000	0.000000	0.000000	-0.009381	0.012142	0.006809	0.000000	0.000000	4.000000	30.000000	0.000000
3088.814959	-0.122945	0.617119	0.058150	81.879112	5.433143	65.547409	2.907480	0.000000	1.147228	0.000000	0.000000	0.000000	-0.009381	0.012142	0.006809	0.000000	0.000000	4.000000	30.000000	0.000000
3088.818293	-0.122990	0.617099	0.058124	81.879112	5.433143	65.547409	2.907480	0.000000	1.147228	0.000000	0.000000	0.000000	-0.013655	-0.006078	-0.007782	0.000000	0.000000	4.000000	30.000000	0.000000
3088.821626	-0.122990	0.617099	0.058124	82.257339	5.136307	65.110306	2.907480	0.000000	1.147228	0.000000	0.000000	0.000000	-0.013655	-0.006078	-0.007782	0.000000	0.000000	4.000000	30.000000	0.000000
3088.824959	-0.122990	0.617099	0.058124	82.257339	5.136307	65.110306	2.907480	0.000000	1.147228	0.000000	0.000000	0.000000	-0.013655	-0.006078	-0.007782	0.000000	0.000000	4.000000	30.000000	0.000000
3088.828293	-0.122990	0.617099	0.058124	82.257339	5.136307	65.110306	2.907480	0.000000	1.147228	0.000000	0.000000	0.000000	-0.013655	-0.006078	-0.007782	0.000000	0.000000	4.000000	30.000000	0.000000
3088.831626	-0.123173	0.616876	0.057914	82.606285	4.454756	64.258904	2.906183	0.000000	1.149504	0.000000	0.000000	0.000000	-0.054784	-0.066686	-0.062873	0.000000	0.000000	4.000000	30.000000	0.000000
3088.834959	-0.123173	0.616876	0.057914	82.606285	4.454756	64.258904	2.906183	0.000000	1.149504	0.000000	0.000000	0.000000	0.000000	-0.000006	-0.000000	0.000000	0.000000	4.000000	30.000000	0.000000
3088.838293	-0.123173	0.616876	0.057914	82.606285	4.454756	64.258904	2.906183	0.000000	1.149504	0.000000	0.000000	0.000000	0.000000	-0.000006	-0.000000	0.000000	0.000000	4.000000	30.000000	0.000000
3088.841626	-0.123173	0.616876	0.057914	82.916985	3.430222	63.047661	2.895704	0.000000	1.158635	0.000000	0.000000	0.000000	0.000000	-0.000006	-0.000000	0.000000	0.000000	4.000000	30.000000	0.000000
3088.844959	-0.123173	0.616876	0.057914	82.916985	3.430222	63.047661	2.895704	0.000000	1.158635	0.000000	0.000000	0.000000	0.000000	-0.000006	-0.000000	0.000000	0.000000	4.000000	30.000000	0.000000
3088.848293	-0.123266	0.616744	0.057762	82.916985	3.430222	63.047661	2.895704	0.000000	1.158635	0.000000	0.000000	0.000000	-0.027864	-0.039831	-0.045593	0.000000	0.000000	4.000000	30.000000	0.000000
3088.851626	-0.123266	0.616744	0.057762	83.176308	2.107018	61.536537	2.895704	0.000000	1.158635	0.000000	0.000000	0.000000	-0.027864	-0.039831	-0.045593	0.000000	0.000000	4.000000	30.000000	0.000000
[truncated: 11,455 more rows]
