# Supplementary material for: Haptic Guidance Needs to Be Intuitive Not Just Informative to Improve Human Motor Accuracy
Source: PLoS One. 2016 Mar 16;11(3):e0150912. doi: 10.1371/journal.pone.0150912 (PMC4794196; doi:10.1371/journal.pone.0150912)
Supplement: S2 Data — (ZIP) [file pone.0150912.s002.zip › Subject1/exp2_0031.txt]

Time	PosX	PosY	PosZ	RotX	RotY	RotZ	ForceX	ForceY	ForceZ	MomentX	MomentY	MomentZ	VelocityX	VelocityY	VelocityZ	CalibratedWeight	ButtonDown	Condition	Trial	Visual
3130.288293	0.004564	0.536002	0.252060	83.118202	-14.722801	36.640400	0.000000	0.000000	0.000000	0.000000	0.000000	0.000000	0.040360	-0.024276	-0.006985	0.000000	1.000000	4.000000	31.000000	0.000000
3130.291626	0.005372	0.535931	0.252125	83.120659	-14.815473	36.516361	4.676049	0.000000	1.770469	0.000000	0.000000	0.000000	0.242571	-0.021179	0.019508	0.000000	1.000000	4.000000	31.000000	0.000000
3130.294959	0.005372	0.535931	0.252125	83.120659	-14.815473	36.516361	4.676049	0.000000	1.770469	0.000000	0.000000	0.000000	0.242571	-0.021179	0.019508	0.000000	1.000000	4.000000	31.000000	0.000000
3130.298293	0.005372	0.535931	0.252125	83.120659	-14.815473	36.516361	4.676049	0.000000	1.770469	0.000000	0.000000	0.000000	0.242571	-0.021179	0.019508	0.000000	1.000000	4.000000	31.000000	0.000000
3130.301626	0.006957	0.535948	0.252266	83.079208	-14.817844	36.340576	4.681152	0.000000	1.756932	0.000000	0.000000	0.000000	0.475217	0.005157	0.042420	0.000000	1.000000	4.000000	31.000000	0.000000
3130.304959	0.006957	0.535948	0.252266	83.079208	-14.817844	36.340576	4.681152	0.000000	1.756932	0.000000	0.000000	0.000000	0.475217	0.005157	0.042420	0.000000	1.000000	4.000000	31.000000	0.000000
3130.308293	0.006957	0.535948	0.252266	83.079208	-14.817844	36.340576	4.681152	0.000000	1.756932	0.000000	0.000000	0.000000	0.475217	0.005157	0.042420	0.000000	1.000000	4.000000	31.000000	0.000000
3130.311626	0.008643	0.535948	0.252420	83.066246	-15.206861	35.764042	4.691092	0.000000	1.730219	0.000000	0.000000	0.000000	0.505794	-0.000121	0.046272	0.000000	1.000000	4.000000	31.000000	0.000000
3130.314959	0.008643	0.535948	0.252420	83.066246	-15.206861	35.764042	4.691092	0.000000	1.730219	0.000000	0.000000	0.000000	0.505794	-0.000121	0.046272	0.000000	1.000000	4.000000	31.000000	0.000000
3130.318293	0.008643	0.535948	0.252420	83.066246	-15.206861	35.764042	4.691092	0.000000	1.730219	0.000000	0.000000	0.000000	0.505794	-0.000121	0.046272	0.000000	1.000000	4.000000	31.000000	0.000000
3130.321626	0.010196	0.535961	0.252696	82.869720	-18.527697	32.033962	4.701544	0.000000	1.701611	0.000000	0.000000	0.000000	0.466129	0.003995	0.082836	0.000000	1.000000	4.000000	31.000000	0.000000
3130.324959	0.010196	0.535961	0.252696	82.869720	-18.527697	32.033962	4.701544	0.000000	1.701611	0.000000	0.000000	0.000000	0.466129	0.003995	0.082836	0.000000	1.000000	4.000000	31.000000	0.000000
3130.328293	0.010196	0.535961	0.252696	82.869720	-18.527697	32.033962	4.701544	0.000000	1.701611	0.000000	0.000000	0.000000	0.466129	0.003995	0.082836	0.000000	1.000000	4.000000	31.000000	0.000000
3130.331626	0.012291	0.536175	0.253000	82.402809	-25.416277	24.758955	4.711332	0.000000	1.674322	0.000000	0.000000	0.000000	0.628525	0.064241	0.091136	0.000000	1.000000	4.000000	31.000000	0.000000
3130.334959	0.012291	0.536175	0.253000	82.402809	-25.416277	24.758955	4.711332	0.000000	1.674322	0.000000	0.000000	0.000000	0.628525	0.064241	0.091136	0.000000	1.000000	4.000000	31.000000	0.000000
3130.338293	0.012291	0.536175	0.253000	82.402809	-25.416277	24.758955	4.711332	0.000000	1.674322	0.000000	0.000000	0.000000	0.628525	0.064241	0.091136	0.000000	1.000000	4.000000	31.000000	0.000000
3130.341626	0.013946	0.536210	0.253107	81.684525	-32.935085	17.316719	4.724170	0.000000	1.637748	0.000000	0.000000	0.000000	0.496376	0.010467	0.032002	0.000000	1.000000	4.000000	31.000000	0.000000
3130.344959	0.013946	0.536210	0.253107	81.684525	-32.935085	17.316719	4.724170	0.000000	1.637748	0.000000	0.000000	0.000000	0.496376	0.010467	0.032002	0.000000	1.000000	4.000000	31.000000	0.000000
3130.348293	0.013946	0.536210	0.253107	81.684525	-32.935085	17.316719	4.724170	0.000000	1.637748	0.000000	0.000000	0.000000	0.496376	0.010467	0.032002	0.000000	1.000000	4.000000	31.000000	0.000000
3130.351626	0.016138	0.536348	0.253061	80.766754	-39.489376	10.927947	4.733877	0.000000	1.609475	0.000000	0.000000	0.000000	0.657480	0.041278	-0.013812	0.000000	1.000000	4.000000	31.000000	0.000000
3130.354959	0.016138	0.536348	0.253061	80.766754	-39.489376	10.927947	4.733877	0.000000	1.609475	0.000000	0.000000	0.000000	0.657480	0.041278	-0.013812	0.000000	1.000000	4.000000	31.000000	0.000000
3130.358293	0.016138	0.536348	0.253061	80.766754	-39.489376	10.927947	4.733877	0.000000	1.609475	0.000000	0.000000	0.000000	0.657480	0.041278	-0.013812	0.000000	1.000000	4.000000	31.000000	0.000000
3130.361626	0.018729	0.536408	0.252834	79.753891	-44.626465	5.611712	4.746172	0.000000	1.572846	0.000000	0.000000	0.000000	0.777505	0.018117	-0.068142	0.000000	1.000000	4.000000	31.000000	0.000000
3130.364959	0.018729	0.536408	0.252834	79.753891	-44.626465	5.611712	4.746172	0.000000	1.572846	0.000000	0.000000	0.000000	0.777505	0.018117	-0.068142	0.000000	1.000000	4.000000	31.000000	0.000000
3130.368293	0.018729	0.536408	0.252834	79.753891	-44.626465	5.611712	4.746172	0.000000	1.572846	0.000000	0.000000	0.000000	0.777505	0.018117	-0.068142	0.000000	1.000000	4.000000	31.000000	0.000000
3130.371626	0.021249	0.536398	0.252497	78.753250	-48.423000	1.393168	4.760128	0.000000	1.530094	0.000000	0.000000	0.000000	0.755940	-0.002981	-0.100960	0.000000	1.000000	4.000000	31.000000	0.000000
3130.374959	0.021249	0.536398	0.252497	78.753250	-48.423000	1.393168	4.760128	0.000000	1.530094	0.000000	0.000000	0.000000	0.755940	-0.002981	-0.100960	0.000000	1.000000	4.000000	31.000000	0.000000
3130.378293	0.021249	0.536398	0.252497	78.753250	-48.423000	1.393168	4.760128	0.000000	1.530094	0.000000	0.000000	0.000000	0.755940	-0.002981	-0.100960	0.000000	1.000000	4.000000	31.000000	0.000000
3130.381626	0.023966	0.536360	0.252069	77.803726	-51.272831	-1.836821	4.773230	0.000000	1.488716	0.000000	0.000000	0.000000	0.815137	-0.011402	-0.128327	0.000000	1.000000	4.000000	31.000000	0.000000
3130.384959	0.023966	0.536360	0.252069	77.803726	-51.272831	-1.836821	4.773230	0.000000	1.488716	0.000000	0.000000	0.000000	0.815137	-0.011402	-0.128327	0.000000	1.000000	4.000000	31.000000	0.000000
3130.388293	0.023966	0.536360	0.252069	77.803726	-51.272831	-1.836821	4.773230	0.000000	1.488716	0.000000	0.000000	0.000000	0.815137	-0.011402	-0.128327	0.000000	1.000000	4.000000	31.000000	0.000000
3130.391626	0.026811	0.536312	0.251533	76.912430	-53.413704	-4.171585	4.786967	0.000000	1.443934	0.000000	0.000000	0.000000	0.853563	-0.014533	-0.160960	0.000000	1.000000	4.000000	31.000000	0.000000
3130.394959	0.026811	0.536312	0.251533	76.912430	-53.413704	-4.171585	4.786967	0.000000	1.443934	0.000000	0.000000	0.000000	0.853563	-0.014533	-0.160960	0.000000	1.000000	4.000000	31.000000	0.000000
3130.398293	0.026811	0.536312	0.251533	76.912430	-53.413704	-4.171585	4.786967	0.000000	1.443934	0.000000	0.000000	0.000000	0.853563	-0.014533	-0.160960	0.000000	1.000000	4.000000	31.000000	0.000000
3130.401626	0.029452	0.536207	0.251015	76.094742	-55.048599	-5.608005	4.800897	0.000000	1.396919	0.000000	0.000000	0.000000	0.792140	-0.031453	-0.155384	0.000000	1.000000	4.000000	31.000000	0.000000
3130.404959	0.029452	0.536207	0.251015	76.094742	-55.048599	-5.608005	4.800897	0.000000	1.396919	0.000000	0.000000	0.000000	0.792140	-0.031453	-0.155384	0.000000	1.000000	4.000000	31.000000	0.000000
3130.408293	0.029452	0.536207	0.251015	76.094742	-55.048599	-5.608005	4.800897	0.000000	1.396919	0.000000	0.000000	0.000000	0.792140	-0.031453	-0.155384	0.000000	1.000000	4.000000	31.000000	0.000000
3130.411626	0.032230	0.536098	0.250623	75.323814	-56.276516	-6.500863	4.813503	0.000000	1.352843	0.000000	0.000000	0.000000	0.833333	-0.032574	-0.117703	0.000000	1.000000	4.000000	31.000000	0.000000
3130.414959	0.032230	0.536098	0.250623	75.323814	-56.276516	-6.500863	4.813503	0.000000	1.352843	0.000000	0.000000	0.000000	0.833333	-0.032574	-0.117703	0.000000	1.000000	4.000000	31.000000	0.000000
3130.418293	0.032230	0.536098	0.250623	75.323814	-56.276516	-6.500863	4.813503	0.000000	1.352843	0.000000	0.000000	0.000000	0.833333	-0.032574	-0.117703	0.000000	1.000000	4.000000	31.000000	0.000000
3130.421626	0.035019	0.536042	0.250512	74.633537	-57.100712	-7.392904	4.826650	0.000000	1.305165	0.000000	0.000000	0.000000	0.836888	-0.016894	-0.033150	0.000000	0.000000	4.000000	31.000000	0.000000
3130.424959	0.035019	0.536042	0.250512	74.633537	-57.100712	-7.392904	4.826650	0.000000	1.305165	0.000000	0.000000	0.000000	0.836888	-0.016894	-0.033150	0.000000	0.000000	4.000000	31.000000	0.000000
3130.428293	0.035019	0.536042	0.250512	74.633537	-57.100712	-7.392904	4.826650	0.000000	1.305165	0.000000	0.000000	0.000000	0.836888	-0.016894	-0.033150	0.000000	0.000000	4.000000	31.000000	0.000000
3130.431626	0.037957	0.536171	0.250645	74.073311	-57.470196	-8.291222	4.839829	0.000000	1.255412	0.000000	0.000000	0.000000	0.881299	0.038895	0.040024	0.000000	0.000000	4.000000	31.000000	0.000000
3130.434959	0.037957	0.536171	0.250645	74.073311	-57.470196	-8.291222	4.839829	0.000000	1.255412	0.000000	0.000000	0.000000	0.881299	0.038895	0.040024	0.000000	0.000000	4.000000	31.000000	0.000000
3130.438293	0.037957	0.536171	0.250645	74.073311	-57.470196	-8.291222	4.839829	0.000000	1.255412	0.000000	0.000000	0.000000	0.881299	0.038895	0.040024	0.000000	0.000000	4.000000	31.000000	0.000000
3130.441626	0.041009	0.536618	0.250961	73.725372	-57.442043	-8.751814	4.853517	0.000000	1.201407	0.000000	0.000000	0.000000	0.915525	0.133908	0.094534	0.000000	0.000000	4.000000	31.000000	0.000000
3130.444959	0.041009	0.536618	0.250961	73.725372	-57.442043	-8.751814	4.853517	0.000000	1.201407	0.000000	0.000000	0.000000	0.915525	0.133908	0.094534	0.000000	0.000000	4.000000	31.000000	0.000000
3130.448293	0.041009	0.536618	0.250961	73.725372	-57.442043	-8.751814	4.853517	0.000000	1.201407	0.000000	0.000000	0.000000	0.915525	0.133908	0.094534	0.000000	0.000000	4.000000	31.000000	0.000000
3130.451626	0.043831	0.537265	0.251316	73.790138	-57.849560	-9.311971	4.867337	0.000000	1.144127	0.000000	0.000000	0.000000	0.846644	0.194306	0.106727	0.000000	0.000000	4.000000	31.000000	0.000000
3130.454959	0.043831	0.537265	0.251316	73.790138	-57.849560	-9.311971	4.867337	0.000000	1.144127	0.000000	0.000000	0.000000	0.846644	0.194306	0.106727	0.000000	0.000000	4.000000	31.000000	0.000000
3130.458293	0.043831	0.537265	0.251316	73.790138	-57.849560	-9.311971	4.867337	0.000000	1.144127	0.000000	0.000000	0.000000	0.846644	0.194306	0.106727	0.000000	0.000000	4.000000	31.000000	0.000000
3130.461626	0.046480	0.537999	0.251551	74.238441	-59.688019	-11.036397	4.879611	0.000000	1.090593	0.000000	0.000000	0.000000	0.794831	0.219989	0.070534	0.000000	0.000000	4.000000	31.000000	0.000000
3130.464959	0.046480	0.537999	0.251551	74.238441	-59.688019	-11.036397	4.879611	0.000000	1.090593	0.000000	0.000000	0.000000	0.794831	0.219989	0.070534	0.000000	0.000000	4.000000	31.000000	0.000000
3130.468293	0.046480	0.537999	0.251551	74.238441	-59.688019	-11.036397	4.879611	0.000000	1.090593	0.000000	0.000000	0.000000	0.794831	0.219989	0.070534	0.000000	0.000000	4.000000	31.000000	0.000000
3130.471626	0.049099	0.538832	0.251782	74.884583	-62.188442	-13.274971	4.890537	0.000000	1.040504	0.000000	0.000000	0.000000	0.785501	0.249842	0.069173	0.000000	0.000000	4.000000	31.000000	0.000000
3130.474959	0.049099	0.538832	0.251782	74.884583	-62.188442	-13.274971	4.890537	0.000000	1.040504	0.000000	0.000000	0.000000	0.785501	0.249842	0.069173	0.000000	0.000000	4.000000	31.000000	0.000000
3130.478293	0.049099	0.538832	0.251782	74.884583	-62.188442	-13.274971	4.890537	0.000000	1.040504	0.000000	0.000000	0.000000	0.785501	0.249842	0.069173	0.000000	0.000000	4.000000	31.000000	0.000000
3130.481626	0.051552	0.539648	0.252031	75.595016	-64.830948	-15.585874	4.900852	0.000000	0.990779	0.000000	0.000000	0.000000	0.736046	0.244852	0.074780	0.000000	0.000000	4.000000	31.000000	0.000000
3130.484959	0.051552	0.539648	0.252031	75.595016	-64.830948	-15.585874	4.900852	0.000000	0.990779	0.000000	0.000000	0.000000	0.736046	0.244852	0.074780	0.000000	0.000000	4.000000	31.000000	0.000000
3130.488293	0.051552	0.539648	0.252031	75.595016	-64.830948	-15.585874	4.900852	0.000000	0.990779	0.000000	0.000000	0.000000	0.736046	0.244852	0.074780	0.000000	0.000000	4.000000	31.000000	0.000000
3130.491626	0.053973	0.540345	0.252256	76.293869	-67.551094	-17.978079	4.910103	0.000000	0.943868	0.000000	0.000000	0.000000	0.726199	0.209054	0.067410	0.000000	0.000000	4.000000	31.000000	0.000000
3130.494959	0.053973	0.540345	0.252256	76.293869	-67.551094	-17.978079	4.910103	0.000000	0.943868	0.000000	0.000000	0.000000	0.726199	0.209054	0.067410	0.000000	0.000000	4.000000	31.000000	0.000000
3130.498293	0.053973	0.540345	0.252256	76.293869	-67.551094	-17.978079	4.910103	0.000000	0.943868	0.000000	0.000000	0.000000	0.726199	0.209054	0.067410	0.000000	0.000000	4.000000	31.000000	0.000000
3130.501626	0.056528	0.541000	0.252434	76.907921	-70.386467	-20.552176	4.918790	0.000000	0.897495	0.000000	0.000000	0.000000	0.766602	0.196529	0.053510	0.000000	0.000000	4.000000	31.000000	0.000000
3130.504959	0.056528	0.541000	0.252434	76.907921	-70.386467	-20.552176	4.918790	0.000000	0.897495	0.000000	0.000000	0.000000	0.766602	0.196529	0.053510	0.000000	0.000000	4.000000	31.000000	0.000000
3130.508293	0.056528	0.541000	0.252434	76.907921	-70.386467	-20.552176	4.918790	0.000000	0.897495	0.000000	0.000000	0.000000	0.766602	0.196529	0.053510	0.000000	0.000000	4.000000	31.000000	0.000000
3130.511626	0.059112	0.541666	0.252521	77.393799	-73.320763	-23.304695	4.927468	0.000000	0.848563	0.000000	0.000000	0.000000	0.775297	0.199818	0.025909	0.000000	0.000000	4.000000	31.000000	0.000000
3130.514959	0.059112	0.541666	0.252521	77.393799	-73.320763	-23.304695	4.927468	0.000000	0.848563	0.000000	0.000000	0.000000	0.775297	0.199818	0.025909	0.000000	0.000000	4.000000	31.000000	0.000000
3130.518293	0.059112	0.541666	0.252521	77.393799	-73.320763	-23.304695	4.927468	0.000000	0.848563	0.000000	0.000000	0.000000	0.775297	0.199818	0.025909	0.000000	0.000000	4.000000	31.000000	0.000000
3130.521626	0.061661	0.542307	0.252556	77.726051	-76.299866	-26.193005	4.935718	0.000000	0.799181	0.000000	0.000000	0.000000	0.764435	0.192474	0.010596	0.000000	0.000000	4.000000	31.000000	0.000000
3130.524959	0.061661	0.542307	0.252556	77.726051	-76.299866	-26.193005	4.935718	0.000000	0.799181	0.000000	0.000000	0.000000	0.764435	0.192474	0.010596	0.000000	0.000000	4.000000	31.000000	0.000000
3130.528293	0.061661	0.542307	0.252556	77.726051	-76.299866	-26.193005	4.935718	0.000000	0.799181	0.000000	0.000000	0.000000	0.764435	0.192474	0.010596	0.000000	0.000000	4.000000	31.000000	0.000000
3130.531626	0.064270	0.543059	0.252500	77.928352	-79.190834	-29.013186	4.943364	0.000000	0.750432	0.000000	0.000000	0.000000	0.782887	0.225438	-0.016785	0.000000	0.000000	4.000000	31.000000	0.000000
3130.534959	0.064270	0.543059	0.252500	77.928352	-79.190834	-29.013186	4.943364	0.000000	0.750432	0.000000	0.000000	0.000000	0.782887	0.225438	-0.016785	0.000000	0.000000	4.000000	31.000000	0.000000
3130.538293	0.064270	0.543059	0.252500	77.928352	-79.190834	-29.013186	4.943364	0.000000	0.750432	0.000000	0.000000	0.000000	0.782887	0.225438	-0.016785	0.000000	0.000000	4.000000	31.000000	0.000000
3130.541626	0.066740	0.543863	0.252393	78.054863	-81.959724	-31.420000	4.950681	0.000000	0.700543	0.000000	0.000000	0.000000	0.741068	0.241413	-0.032024	0.000000	0.000000	4.000000	31.000000	0.000000
3130.544959	0.066740	0.543863	0.252393	78.054863	-81.959724	-31.420000	4.950681	0.000000	0.700543	0.000000	0.000000	0.000000	0.741068	0.241413	-0.032024	0.000000	0.000000	4.000000	31.000000	0.000000
3130.548293	0.066740	0.543863	0.252393	78.054863	-81.959724	-31.420000	4.950681	0.000000	0.700543	0.000000	0.000000	0.000000	0.741068	0.241413	-0.032024	0.000000	0.000000	4.000000	31.000000	0.000000
3130.551626	0.069208	0.544725	0.252255	78.239922	-84.618668	-33.302765	4.957145	0.000000	0.653238	0.000000	0.000000	0.000000	0.740389	0.258487	-0.041618	0.000000	0.000000	4.000000	31.000000	0.000000
3130.554959	0.069208	0.544725	0.252255	78.239922	-84.618668	-33.302765	4.957145	0.000000	0.653238	0.000000	0.000000	0.000000	0.740389	0.258487	-0.041618	0.000000	0.000000	4.000000	31.000000	0.000000
3130.558293	0.069208	0.544725	0.252255	78.239922	-84.618668	-33.302765	4.957145	0.000000	0.653238	0.000000	0.000000	0.000000	0.740389	0.258487	-0.041618	0.000000	0.000000	4.000000	31.000000	0.000000
3130.561626	0.071737	0.545579	0.252038	78.631104	-87.257378	-34.865845	4.963161	0.000000	0.605832	0.000000	0.000000	0.000000	0.758658	0.256286	-0.064892	0.000000	0.000000	4.000000	31.000000	0.000000
3130.564959	0.071737	0.545579	0.252038	78.631104	-87.257378	-34.865845	4.963161	0.000000	0.605832	0.000000	0.000000	0.000000	0.758658	0.256286	-0.064892	0.000000	0.000000	4.000000	31.000000	0.000000
3130.568293	0.071737	0.545579	0.252038	78.631104	-87.257378	-34.865845	4.963161	0.000000	0.605832	0.000000	0.000000	0.000000	0.758658	0.256286	-0.064892	0.000000	0.000000	4.000000	31.000000	0.000000
3130.571626	0.074395	0.546448	0.251750	79.277084	-90.124077	-36.496567	4.968857	0.000000	0.557193	0.000000	0.000000	0.000000	0.797298	0.260460	-0.086595	0.000000	0.000000	4.000000	31.000000	0.000000
3130.574959	0.074395	0.546448	0.251750	79.277084	-90.124077	-36.496567	4.968857	0.000000	0.557193	0.000000	0.000000	0.000000	0.797298	0.260460	-0.086595	0.000000	0.000000	4.000000	31.000000	0.000000
3130.578293	0.074395	0.546448	0.251750	79.277084	-90.124077	-36.496567	4.968857	0.000000	0.557193	0.000000	0.000000	0.000000	0.797298	0.260460	-0.086595	0.000000	0.000000	4.000000	31.000000	0.000000
3130.581626	0.077245	0.547287	0.251354	80.114517	-93.411072	-38.669197	4.974337	0.000000	0.505934	0.000000	0.000000	0.000000	0.855052	0.251751	-0.118616	0.000000	0.000000	4.000000	31.000000	0.000000
3130.584959	0.077245	0.547287	0.251354	80.114517	-93.411072	-38.669197	4.974337	0.000000	0.505934	0.000000	0.000000	0.000000	0.855052	0.251751	-0.118616	0.000000	0.000000	4.000000	31.000000	0.000000
3130.588293	0.077245	0.547287	0.251354	80.114517	-93.411072	-38.669197	4.974337	0.000000	0.505934	0.000000	0.000000	0.000000	0.855052	0.251751	-0.118616	0.000000	0.000000	4.000000	31.000000	0.000000
3130.591626	0.080118	0.548136	0.250864	80.986076	-97.150864	-41.418362	4.979636	0.000000	0.450804	0.000000	0.000000	0.000000	0.861843	0.254625	-0.147084	0.000000	0.000000	4.000000	31.000000	0.000000
3130.594959	0.080118	0.548136	0.250864	80.986076	-97.150864	-41.418362	4.979636	0.000000	0.450804	0.000000	0.000000	0.000000	0.861843	0.254625	-0.147084	0.000000	0.000000	4.000000	31.000000	0.000000
3130.598293	0.080118	0.548136	0.250864	80.986076	-97.150864	-41.418362	4.979636	0.000000	0.450804	0.000000	0.000000	0.000000	0.861843	0.254625	-0.147084	0.000000	0.000000	4.000000	31.000000	0.000000
3130.601626	0.083076	0.548951	0.250245	81.746925	-101.190941	-44.493038	4.984370	0.000000	0.395035	0.000000	0.000000	0.000000	0.887553	0.244568	-0.185656	0.000000	0.000000	4.000000	31.000000	0.000000
3130.604959	0.083076	0.548951	0.250245	81.746925	-101.190941	-44.493038	4.984370	0.000000	0.395035	0.000000	0.000000	0.000000	0.887553	0.244568	-0.185656	0.000000	0.000000	4.000000	31.000000	0.000000
3130.608293	0.083076	0.548951	0.250245	81.746925	-101.190941	-44.493038	4.984370	0.000000	0.395035	0.000000	0.000000	0.000000	0.887553	0.244568	-0.185656	0.000000	0.000000	4.000000	31.000000	0.000000
3130.611626	0.086112	0.549784	0.249443	82.267036	-104.975792	-47.319939	4.988605	0.000000	0.337371	0.000000	0.000000	0.000000	0.910823	0.250090	-0.240525	0.000000	0.000000	4.000000	31.000000	0.000000
3130.614959	0.086112	0.549784	0.249443	82.267036	-104.975792	-47.319939	4.988605	0.000000	0.337371	0.000000	0.000000	0.000000	0.910823	0.250090	-0.240525	0.000000	0.000000	4.000000	31.000000	0.000000
3130.618293	0.086112	0.549784	0.249443	82.267036	-104.975792	-47.319939	4.988605	0.000000	0.337371	0.000000	0.000000	0.000000	0.910823	0.250090	-0.240525	0.000000	0.000000	4.000000	31.000000	0.000000
3130.621626	0.089258	0.550597	0.248458	82.483337	-107.743591	-49.193531	4.992269	0.000000	0.277941	0.000000	0.000000	0.000000	0.943577	0.243732	-0.295571	0.000000	0.000000	4.000000	31.000000	0.000000
3130.624959	0.089258	0.550597	0.248458	82.483337	-107.743591	-49.193531	4.992269	0.000000	0.277941	0.000000	0.000000	0.000000	0.943577	0.243732	-0.295571	0.000000	0.000000	4.000000	31.000000	0.000000
3130.628293	0.089258	0.550597	0.248458	82.483337	-107.743591	-49.193531	4.992269	0.000000	0.277941	0.000000	0.000000	0.000000	0.943577	0.243732	-0.295571	0.000000	0.000000	4.000000	31.000000	0.000000
3130.631626	0.092544	0.551409	0.247296	82.513420	-109.418228	-50.134201	4.995333	0.000000	0.215978	0.000000	0.000000	0.000000	0.986035	0.243667	-0.348688	0.000000	0.000000	4.000000	31.000000	0.000000
3130.634959	0.092544	0.551409	0.247296	82.513420	-109.418228	-50.134201	4.995333	0.000000	0.215978	0.000000	0.000000	0.000000	0.986035	0.243667	-0.348688	0.000000	0.000000	4.000000	31.000000	0.000000
3130.638293	0.092544	0.551409	0.247296	82.513420	-109.418228	-50.134201	4.995333	0.000000	0.215978	0.000000	0.000000	0.000000	0.986035	0.243667	-0.348688	0.000000	0.000000	4.000000	31.000000	0.000000
3130.641626	0.096074	0.552224	0.245971	82.490730	-110.177170	-50.284550	4.997729	0.000000	0.150673	0.000000	0.000000	0.000000	1.058875	0.244608	-0.397532	0.000000	0.000000	4.000000	31.000000	0.000000
3130.644959	0.096074	0.552224	0.245971	82.490730	-110.177170	-50.284550	4.997729	0.000000	0.150673	0.000000	0.000000	0.000000	1.058875	0.244608	-0.397532	0.000000	0.000000	4.000000	31.000000	0.000000
3130.648293	0.096074	0.552224	0.245971	82.490730	-110.177170	-50.284550	4.997729	0.000000	0.150673	0.000000	0.000000	0.000000	1.058875	0.244608	-0.397532	0.000000	0.000000	4.000000	31.000000	0.000000
3130.651626	0.099806	0.552999	0.244458	82.489426	-110.161606	-49.648785	4.999363	0.000000	0.079795	0.000000	0.000000	0.000000	1.119628	0.232516	-0.453834	0.000000	0.000000	4.000000	31.000000	0.000000
3130.654959	0.099806	0.552999	0.244458	82.489426	-110.161606	-49.648785	4.999363	0.000000	0.079795	0.000000	0.000000	0.000000	1.119628	0.232516	-0.453834	0.000000	0.000000	4.000000	31.000000	0.000000
3130.658293	0.099806	0.552999	0.244458	82.489426	-110.161606	-49.648785	4.999363	0.000000	0.079795	0.000000	0.000000	0.000000	1.119628	0.232516	-0.453834	0.000000	0.000000	4.000000	31.000000	0.000000
3130.661626	0.103812	0.553742	0.242805	82.495461	-109.801125	-48.579437	4.999998	0.000000	0.003965	0.000000	0.000000	0.000000	1.201840	0.222789	-0.495927	0.000000	0.000000	4.000000	31.000000	0.000000
3130.664959	0.103812	0.553742	0.242805	82.495461	-109.801125	-48.579437	4.999998	0.000000	0.003965	0.000000	0.000000	0.000000	1.201840	0.222789	-0.495927	0.000000	0.000000	4.000000	31.000000	0.000000
3130.668293	0.103812	0.553742	0.242805	82.495461	-109.801125	-48.579437	4.999998	0.000000	0.003965	0.000000	0.000000	0.000000	1.201840	0.222789	-0.495927	0.000000	0.000000	4.000000	31.000000	0.000000
3130.671626	0.108025	0.554435	0.241034	82.511162	-109.274399	-47.355705	4.999384	0.000000	-0.078495	0.000000	0.000000	0.000000	1.263902	0.207847	-0.531115	0.000000	0.000000	4.000000	31.000000	0.000000
3130.674959	0.108025	0.554435	0.241034	82.511162	-109.274399	-47.355705	4.999384	0.000000	-0.078495	0.000000	0.000000	0.000000	1.263902	0.207847	-0.531115	0.000000	0.000000	4.000000	31.000000	0.000000
3130.678293	0.108025	0.554435	0.241034	82.511162	-109.274399	-47.355705	4.999384	0.000000	-0.078495	0.000000	0.000000	0.000000	1.263902	0.207847	-0.531115	0.000000	0.000000	4.000000	31.000000	0.000000
3130.681626	0.112374	0.555056	0.239141	82.535339	-108.581924	-45.798840	4.997231	0.000000	-0.166384	0.000000	0.000000	0.000000	1.304597	0.186414	-0.568151	0.000000	0.000000	4.000000	31.000000	0.000000
3130.684959	0.112374	0.555056	0.239141	82.535339	-108.581924	-45.798840	4.997231	0.000000	-0.166384	0.000000	0.000000	0.000000	1.304597	0.186414	-0.568151	0.000000	0.000000	4.000000	31.000000	0.000000
3130.688293	0.112374	0.555056	0.239141	82.535339	-108.581924	-45.798840	4.997231	0.000000	-0.166384	0.000000	0.000000	0.000000	1.304597	0.186414	-0.568151	0.000000	0.000000	4.000000	31.000000	0.000000
3130.691626	0.116984	0.555623	0.237080	82.554291	-107.537979	-43.722916	4.993320	0.000000	-0.258371	0.000000	0.000000	0.000000	1.383039	0.170105	-0.618161	0.000000	0.000000	4.000000	31.000000	0.000000
3130.694959	0.116984	0.555623	0.237080	82.554291	-107.537979	-43.722916	4.993320	0.000000	-0.258371	0.000000	0.000000	0.000000	1.383039	0.170105	-0.618161	0.000000	0.000000	4.000000	31.000000	0.000000
3130.698293	0.116984	0.555623	0.237080	82.554291	-107.537979	-43.722916	4.993320	0.000000	-0.258371	0.000000	0.000000	0.000000	1.383039	0.170105	-0.618161	0.000000	0.000000	4.000000	31.000000	0.000000
3130.701626	0.121719	0.556136	0.234870	82.526985	-106.103180	-41.171768	4.987219	0.000000	-0.357277	0.000000	0.000000	0.000000	1.420617	0.153735	-0.663012	0.000000	0.000000	4.000000	31.000000	0.000000
3130.704959	0.121719	0.556136	0.234870	82.526985	-106.103180	-41.171768	4.987219	0.000000	-0.357277	0.000000	0.000000	0.000000	1.420617	0.153735	-0.663012	0.000000	0.000000	4.000000	31.000000	0.000000
3130.708293	0.121719	0.556136	0.234870	82.526985	-106.103180	-41.171768	4.987219	0.000000	-0.357277	0.000000	0.000000	0.000000	1.420617	0.153735	-0.663012	0.000000	0.000000	4.000000	31.000000	0.000000
3130.711626	0.126644	0.556615	0.232508	82.457047	-104.365883	-38.150238	4.978757	0.000000	-0.460407	0.000000	0.000000	0.000000	1.477387	0.143746	-0.708679	0.000000	0.000000	4.000000	31.000000	0.000000
3130.714959	0.126644	0.556615	0.232508	82.457047	-104.365883	-38.150238	4.978757	0.000000	-0.460407	0.000000	0.000000	0.000000	1.477387	0.143746	-0.708679	0.000000	0.000000	4.000000	31.000000	0.000000
3130.718293	0.126644	0.556615	0.232508	82.457047	-104.365883	-38.150238	4.978757	0.000000	-0.460407	0.000000	0.000000	0.000000	1.477387	0.143746	-0.708679	0.000000	0.000000	4.000000	31.000000	0.000000
3130.721626	0.131825	0.557065	0.230007	82.340454	-102.189903	-34.599636	4.967490	0.000000	-0.569246	0.000000	0.000000	0.000000	1.554158	0.135001	-0.750324	0.000000	0.000000	4.000000	31.000000	0.000000
3130.724959	0.131825	0.557065	0.230007	82.340454	-102.189903	-34.599636	4.967490	0.000000	-0.569246	0.000000	0.000000	0.000000	1.554158	0.135001	-0.750324	0.000000	0.000000	4.000000	31.000000	0.000000
3130.728293	0.131825	0.557065	0.230007	82.340454	-102.189903	-34.599636	4.967490	0.000000	-0.569246	0.000000	0.000000	0.000000	1.554158	0.135001	-0.750324	0.000000	0.000000	4.000000	31.000000	0.000000
3130.731626	0.137187	0.557541	0.227350	82.169304	-99.827629	-31.129297	4.952816	0.000000	-0.685290	0.000000	0.000000	0.000000	1.608610	0.142746	-0.797034	0.000000	0.000000	4.000000	31.000000	0.000000
3130.734959	0.137187	0.557541	0.227350	82.169304	-99.827629	-31.129297	4.952816	0.000000	-0.685290	0.000000	0.000000	0.000000	1.608610	0.142746	-0.797034	0.000000	0.000000	4.000000	31.000000	0.000000
3130.738293	0.137187	0.557541	0.227350	82.169304	-99.827629	-31.129297	4.952816	0.000000	-0.685290	0.000000	0.000000	0.000000	1.608610	0.142746	-0.797034	0.000000	0.000000	4.000000	31.000000	0.000000
3130.741626	0.142744	0.558094	0.224620	81.979729	-97.386856	-28.090197	4.934428	0.000000	-0.807103	0.000000	0.000000	0.000000	1.667074	0.165856	-0.819124	0.000000	0.000000	4.000000	31.000000	0.000000
3130.744959	0.142744	0.558094	0.224620	81.979729	-97.386856	-28.090197	4.934428	0.000000	-0.807103	0.000000	0.000000	0.000000	1.667074	0.165856	-0.819124	0.000000	0.000000	4.000000	31.000000	0.000000
3130.748293	0.142744	0.558094	0.224620	81.979729	-97.386856	-28.090197	4.934428	0.000000	-0.807103	0.000000	0.000000	0.000000	1.667074	0.165856	-0.819124	0.000000	0.000000	4.000000	31.000000	0.000000
3130.751626	0.148662	0.558690	0.221811	81.787285	-95.031494	-25.519108	4.911858	0.000000	-0.934693	0.000000	0.000000	0.000000	1.775483	0.178827	-0.842422	0.000000	0.000000	4.000000	31.000000	0.000000
3130.754959	0.148662	0.558690	0.221811	81.787285	-95.031494	-25.519108	4.911858	0.000000	-0.934693	0.000000	0.000000	0.000000	1.775483	0.178827	-0.842422	0.000000	0.000000	4.000000	31.000000	0.000000
3130.758293	0.148662	0.558690	0.221811	81.787285	-95.031494	-25.519108	4.911858	0.000000	-0.934693	0.000000	0.000000	0.000000	1.775483	0.178827	-0.842422	0.000000	0.000000	4.000000	31.000000	0.000000
3130.761626	0.154879	0.559372	0.218956	81.592514	-92.708206	-23.065830	4.883853	0.000000	-1.071438	0.000000	0.000000	0.000000	1.865263	0.204597	-0.856511	0.000000	0.000000	4.000000	31.000000	0.000000
3130.764959	0.154879	0.559372	0.218956	81.592514	-92.708206	-23.065830	4.883853	0.000000	-1.071438	0.000000	0.000000	0.000000	1.865263	0.204597	-0.856511	0.000000	0.000000	4.000000	31.000000	0.000000
3130.768293	0.154879	0.559372	0.218956	81.592514	-92.708206	-23.065830	4.883853	0.000000	-1.071438	0.000000	0.000000	0.000000	1.865263	0.204597	-0.856511	0.000000	0.000000	4.000000	31.000000	0.000000
3130.771626	0.161433	0.560047	0.216068	81.371582	-90.611313	-20.955351	4.849980	0.000000	-1.215602	0.000000	0.000000	0.000000	1.966055	0.202714	-0.866667	0.000000	0.000000	4.000000	31.000000	0.000000
3130.774959	0.161433	0.560047	0.216068	81.371582	-90.611313	-20.955351	4.849980	0.000000	-1.215602	0.000000	0.000000	0.000000	1.966055	0.202714	-0.866667	0.000000	0.000000	4.000000	31.000000	0.000000
3130.778293	0.161433	0.560047	0.216068	81.371582	-90.611313	-20.955351	4.849980	0.000000	-1.215602	0.000000	0.000000	0.000000	1.966055	0.202714	-0.866667	0.000000	0.000000	4.000000	31.000000	0.000000
3130.781626	0.168412	0.560734	0.213093	81.092148	-88.637070	-18.838463	4.809383	0.000000	-1.367416	0.000000	0.000000	0.000000	2.093619	0.205931	-0.892379	0.000000	0.000000	4.000000	31.000000	0.000000
3130.784959	0.168412	0.560734	0.213093	81.092148	-88.637070	-18.838463	4.809383	0.000000	-1.367416	0.000000	0.000000	0.000000	2.093619	0.205931	-0.892379	0.000000	0.000000	4.000000	31.000000	0.000000
3130.788293	0.168412	0.560734	0.213093	81.092148	-88.637070	-18.838463	4.809383	0.000000	-1.367416	0.000000	0.000000	0.000000	2.093619	0.205931	-0.892379	0.000000	0.000000	4.000000	31.000000	0.000000
3130.791626	0.175719	0.561491	0.210051	80.712631	-86.805389	-16.850574	4.760680	0.000000	-1.528374	0.000000	0.000000	0.000000	2.192141	0.227005	-0.912450	0.000000	0.000000	4.000000	31.000000	0.000000
3130.794959	0.175719	0.561491	0.210051	80.712631	-86.805389	-16.850574	4.760680	0.000000	-1.528374	0.000000	0.000000	0.000000	2.192141	0.227005	-0.912450	0.000000	0.000000	4.000000	31.000000	0.000000
3130.798293	0.175719	0.561491	0.210051	80.712631	-86.805389	-16.850574	4.760680	0.000000	-1.528374	0.000000	0.000000	0.000000	2.192141	0.227005	-0.912450	0.000000	0.000000	4.000000	31.000000	0.000000
3130.801626	0.183188	0.562372	0.206952	80.216690	-85.102081	-14.190733	4.703722	0.000000	-1.695584	0.000000	0.000000	0.000000	2.240756	0.264332	-0.929954	0.000000	0.000000	4.000000	31.000000	0.000000
3130.804959	0.183188	0.562372	0.206952	80.216690	-85.102081	-14.190733	4.703722	0.000000	-1.695584	0.000000	0.000000	0.000000	2.240756	0.264332	-0.929954	0.000000	0.000000	4.000000	31.000000	0.000000
3130.808293	0.183188	0.562372	0.206952	80.216690	-85.102081	-14.190733	4.703722	0.000000	-1.695584	0.000000	0.000000	0.000000	2.240756	0.264332	-0.929954	0.000000	0.000000	4.000000	31.000000	0.000000
3130.811626	0.190621	0.563372	0.203811	79.645370	-83.453705	-10.756955	4.639229	0.000000	-1.864822	0.000000	0.000000	0.000000	2.229917	0.300193	-0.942294	0.000000	0.000000	4.000000	31.000000	0.000000
3130.814959	0.190621	0.563372	0.203811	79.645370	-83.453705	-10.756955	4.639229	0.000000	-1.864822	0.000000	0.000000	0.000000	2.229917	0.300193	-0.942294	0.000000	0.000000	4.000000	31.000000	0.000000
3130.818293	0.190621	0.563372	0.203811	79.645370	-83.453705	-10.756955	4.639229	0.000000	-1.864822	0.000000	0.000000	0.000000	2.229917	0.300193	-0.942294	0.000000	0.000000	4.000000	31.000000	0.000000
3130.821626	0.197835	0.564477	0.200583	79.105247	-81.942879	-6.958676	4.568737	0.000000	-2.031413	0.000000	0.000000	0.000000	2.164077	0.331513	-0.968146	0.000000	0.000000	4.000000	31.000000	0.000000
3130.824959	0.197835	0.564477	0.200583	79.105247	-81.942879	-6.958676	4.568737	0.000000	-2.031413	0.000000	0.000000	0.000000	2.164077	0.331513	-0.968146	0.000000	0.000000	4.000000	31.000000	0.000000
3130.828293	0.197835	0.564477	0.200583	79.105247	-81.942879	-6.958676	4.568737	0.000000	-2.031413	0.000000	0.000000	0.000000	2.164077	0.331513	-0.968146	0.000000	0.000000	4.000000	31.000000	0.000000
3130.831626	0.204858	0.565649	0.197152	78.754753	-81.088890	-3.988496	4.493939	0.000000	-2.191919	0.000000	0.000000	0.000000	2.106921	0.351627	-1.029458	0.000000	0.000000	4.000000	31.000000	0.000000
3130.834959	0.204858	0.565649	0.197152	78.754753	-81.088890	-3.988496	4.493939	0.000000	-2.191919	0.000000	0.000000	0.000000	2.106921	0.351627	-1.029458	0.000000	0.000000	4.000000	31.000000	0.000000
3130.838293	0.204858	0.565649	0.197152	78.754753	-81.088890	-3.988496	4.493939	0.000000	-2.191919	0.000000	0.000000	0.000000	2.106921	0.351627	-1.029458	0.000000	0.000000	4.000000	31.000000	0.000000
3130.841626	0.211711	0.566792	0.193389	78.836479	-81.678909	-3.186202	4.414458	0.000000	-2.347883	0.000000	0.000000	0.000000	2.055973	0.342708	-1.128849	0.000000	0.000000	4.000000	31.000000	0.000000
3130.844959	0.211711	0.566792	0.193389	78.836479	-81.678909	-3.186202	4.414458	0.000000	-2.347883	0.000000	0.000000	0.000000	2.055973	0.342708	-1.128849	0.000000	0.000000	4.000000	31.000000	0.000000
3130.848293	0.211711	0.566792	0.193389	78.836479	-81.678909	-3.186202	4.414458	0.000000	-2.347883	0.000000	0.000000	0.000000	2.055973	0.342708	-1.128849	0.000000	0.000000	4.000000	31.000000	0.000000
3130.851626	0.218499	0.567860	0.189232	79.171654	-83.309753	-4.676351	4.329568	0.000000	-2.500968	0.000000	0.000000	0.000000	2.036400	0.320391	-1.247270	0.000000	0.000000	4.000000	31.000000	0.000000
3130.854959	0.218499	0.567860	0.189232	79.171654	-83.309753	-4.676351	4.329568	0.000000	-2.500968	0.000000	0.000000	0.000000	2.036400	0.320391	-1.247270	0.000000	0.000000	4.000000	31.000000	0.000000
3130.858293	0.218499	0.567860	0.189232	79.171654	-83.309753	-4.676351	4.329568	0.000000	-2.500968	0.000000	0.000000	0.000000	2.036400	0.320391	-1.247270	0.000000	0.000000	4.000000	31.000000	0.000000
3130.861626	0.225197	0.568803	0.184743	79.657692	-85.619576	-7.257960	4.237683	0.000000	-2.653684	0.000000	0.000000	0.000000	2.009423	0.283091	-1.346432	0.000000	0.000000	4.000000	31.000000	0.000000
3130.864959	0.225197	0.568803	0.184743	79.657692	-85.619576	-7.257960	4.237683	0.000000	-2.653684	0.000000	0.000000	0.000000	2.009423	0.283091	-1.346432	0.000000	0.000000	4.000000	31.000000	0.000000
3130.868293	0.225197	0.568803	0.184743	79.657692	-85.619576	-7.257960	4.237683	0.000000	-2.653684	0.000000	0.000000	0.000000	2.009423	0.283091	-1.346432	0.000000	0.000000	4.000000	31.000000	0.000000
3130.871626	0.231773	0.569664	0.179961	80.179672	-88.301132	-10.114368	4.139092	0.000000	-2.804981	0.000000	0.000000	0.000000	1.972793	0.258190	-1.434873	0.000000	0.000000	4.000000	31.000000	0.000000
3130.874959	0.231773	0.569664	0.179961	80.179672	-88.301132	-10.114368	4.139092	0.000000	-2.804981	0.000000	0.000000	0.000000	1.972793	0.258190	-1.434873	0.000000	0.000000	4.000000	31.000000	0.000000
3130.878293	0.231773	0.569664	0.179961	80.179672	-88.301132	-10.114368	4.139092	0.000000	-2.804981	0.000000	0.000000	0.000000	1.972793	0.258190	-1.434873	0.000000	0.000000	4.000000	31.000000	0.000000
3130.881626	0.238349	0.570446	0.174869	80.615585	-91.029343	-12.725253	4.034142	0.000000	-2.953930	0.000000	0.000000	0.000000	1.972734	0.234504	-1.527510	0.000000	0.000000	4.000000	31.000000	0.000000
3130.884959	0.238349	0.570446	0.174869	80.615585	-91.029343	-12.725253	4.034142	0.000000	-2.953930	0.000000	0.000000	0.000000	1.972734	0.234504	-1.527510	0.000000	0.000000	4.000000	31.000000	0.000000
3130.888293	0.238349	0.570446	0.174869	80.615585	-91.029343	-12.725253	4.034142	0.000000	-2.953930	0.000000	0.000000	0.000000	1.972734	0.234504	-1.527510	0.000000	0.000000	4.000000	31.000000	0.000000
3130.891626	0.244816	0.571290	0.169568	80.759369	-92.812897	-13.710748	3.921201	0.000000	-3.102286	0.000000	0.000000	0.000000	1.940049	0.253279	-1.590281	0.000000	0.000000	4.000000	31.000000	0.000000
3130.894959	0.244816	0.571290	0.169568	80.759369	-92.812897	-13.710748	3.921201	0.000000	-3.102286	0.000000	0.000000	0.000000	1.940049	0.253279	-1.590281	0.000000	0.000000	4.000000	31.000000	0.000000
3130.898293	0.244816	0.571290	0.169568	80.759369	-92.812897	-13.710748	3.921201	0.000000	-3.102286	0.000000	0.000000	0.000000	1.940049	0.253279	-1.590281	0.000000	0.000000	4.000000	31.000000	0.000000
3130.901626	0.250916	0.572258	0.164203	80.544434	-93.108299	-12.648314	3.802130	0.000000	-3.247122	0.000000	0.000000	0.000000	1.830215	0.290430	-1.609560	0.000000	0.000000	4.000000	31.000000	0.000000
3130.904959	0.250916	0.572258	0.164203	80.544434	-93.108299	-12.648314	3.802130	0.000000	-3.247122	0.000000	0.000000	0.000000	1.830215	0.290430	-1.609560	0.000000	0.000000	4.000000	31.000000	0.000000
3130.908293	0.250916	0.572258	0.164203	80.544434	-93.108299	-12.648314	3.802130	0.000000	-3.247122	0.000000	0.000000	0.000000	1.830215	0.290430	-1.609560	0.000000	0.000000	4.000000	31.000000	0.000000
3130.911626	0.256603	0.573357	0.158745	80.250870	-92.595131	-10.512448	3.681333	0.000000	-3.383459	0.000000	0.000000	0.000000	1.706054	0.329755	-1.637295	0.000000	0.000000	4.000000	31.000000	0.000000
3130.914959	0.256603	0.573357	0.158745	80.250870	-92.595131	-10.512448	3.681333	0.000000	-3.383459	0.000000	0.000000	0.000000	1.706054	0.329755	-1.637295	0.000000	0.000000	4.000000	31.000000	0.000000
3130.918293	0.256603	0.573357	0.158745	80.250870	-92.595131	-10.512448	3.681333	0.000000	-3.383459	0.000000	0.000000	0.000000	1.706054	0.329755	-1.637295	0.000000	0.000000	4.000000	31.000000	0.000000
3130.921626	0.261938	0.574479	0.153105	79.989929	-91.767090	-8.061797	3.559466	0.000000	-3.511439	0.000000	0.000000	0.000000	1.600323	0.336461	-1.692149	0.000000	0.000000	4.000000	31.000000	0.000000
3130.924959	0.261938	0.574479	0.153105	79.989929	-91.767090	-8.061797	3.559466	0.000000	-3.511439	0.000000	0.000000	0.000000	1.600323	0.336461	-1.692149	0.000000	0.000000	4.000000	31.000000	0.000000
3130.928293	0.261938	0.574479	0.153105	79.989929	-91.767090	-8.061797	3.559466	0.000000	-3.511439	0.000000	0.000000	0.000000	1.600323	0.336461	-1.692149	0.000000	0.000000	4.000000	31.000000	0.000000
3130.931626	0.266786	0.575626	0.147381	79.850777	-90.959373	-5.814184	3.435056	0.000000	-3.633234	0.000000	0.000000	0.000000	1.454554	0.344060	-1.717073	0.000000	0.000000	4.000000	31.000000	0.000000
3130.934959	0.266786	0.575626	0.147381	79.850777	-90.959373	-5.814184	3.435056	0.000000	-3.633234	0.000000	0.000000	0.000000	1.454554	0.344060	-1.717073	0.000000	0.000000	4.000000	31.000000	0.000000
3130.938293	0.266786	0.575626	0.147381	79.850777	-90.959373	-5.814184	3.435056	0.000000	-3.633234	0.000000	0.000000	0.000000	1.454554	0.344060	-1.717073	0.000000	0.000000	4.000000	31.000000	0.000000
3130.941626	0.271333	0.576639	0.141456	79.949692	-89.936562	-3.694752	3.310845	0.000000	-3.746772	0.000000	0.000000	0.000000	1.364054	0.303977	-1.777614	0.000000	0.000000	4.000000	31.000000	0.000000
3130.944959	0.271333	0.576639	0.141456	79.949692	-89.936562	-3.694752	3.310845	0.000000	-3.746772	0.000000	0.000000	0.000000	1.364054	0.303977	-1.777614	0.000000	0.000000	4.000000	31.000000	0.000000
3130.948293	0.271333	0.576639	0.141456	79.949692	-89.936562	-3.694752	3.310845	0.000000	-3.746772	0.000000	0.000000	0.000000	1.364054	0.303977	-1.777614	0.000000	0.000000	4.000000	31.000000	0.000000
3130.951626	0.275683	0.577461	0.135274	80.216103	-88.188507	-1.553198	3.183333	0.000000	-3.855696	0.000000	0.000000	0.000000	1.305001	0.246490	-1.854605	0.000000	0.000000	4.000000	31.000000	0.000000
3130.954959	0.275683	0.577461	0.135274	80.216103	-88.188507	-1.553198	3.183333	0.000000	-3.855696	0.000000	0.000000	0.000000	1.305001	0.246490	-1.854605	0.000000	0.000000	4.000000	31.000000	0.000000
3130.958293	0.275683	0.577461	0.135274	80.216103	-88.188507	-1.553198	3.183333	0.000000	-3.855696	0.000000	0.000000	0.000000	1.305001	0.246490	-1.854605	0.000000	0.000000	4.000000	31.000000	0.000000
3130.961626	0.279844	0.578048	0.128798	80.566437	-85.592133	0.575207	3.050436	0.000000	-3.961672	0.000000	0.000000	0.000000	1.248219	0.176344	-1.942658	0.000000	0.000000	4.000000	31.000000	0.000000
3130.964959	0.279844	0.578048	0.128798	80.566437	-85.592133	0.575207	3.050436	0.000000	-3.961672	0.000000	0.000000	0.000000	1.248219	0.176344	-1.942658	0.000000	0.000000	4.000000	31.000000	0.000000
3130.968293	0.279844	0.578048	0.128798	80.566437	-85.592133	0.575207	3.050436	0.000000	-3.961672	0.000000	0.000000	0.000000	1.248219	0.176344	-1.942658	0.000000	0.000000	4.000000	31.000000	0.000000
3130.971626	0.283874	0.578409	0.122033	80.858475	-81.799057	3.779916	2.911252	0.000000	-4.065047	0.000000	0.000000	0.000000	1.209247	0.108158	-2.029519	0.000000	0.000000	4.000000	31.000000	0.000000
3130.974959	0.283874	0.578409	0.122033	80.858475	-81.799057	3.779916	2.911252	0.000000	-4.065047	0.000000	0.000000	0.000000	1.209247	0.108158	-2.029519	0.000000	0.000000	4.000000	31.000000	0.000000
3130.978293	0.283874	0.578409	0.122033	80.858475	-81.799057	3.779916	2.911252	0.000000	-4.065047	0.000000	0.000000	0.000000	1.209247	0.108158	-2.029519	0.000000	0.000000	4.000000	31.000000	0.000000
3130.981626	0.287637	0.578619	0.115065	81.061806	-76.791481	8.648245	2.764868	0.000000	-4.165994	0.000000	0.000000	0.000000	1.128845	0.063147	-2.090489	0.000000	0.000000	4.000000	31.000000	0.000000
3130.984959	0.287637	0.578619	0.115065	81.061806	-76.791481	8.648245	2.764868	0.000000	-4.165994	0.000000	0.000000	0.000000	1.128845	0.063147	-2.090489	0.000000	0.000000	4.000000	31.000000	0.000000
3130.988293	0.287637	0.578619	0.115065	81.061806	-76.791481	8.648245	2.764868	0.000000	-4.165994	0.000000	0.000000	0.000000	1.128845	0.063147	-2.090489	0.000000	0.000000	4.000000	31.000000	0.000000
3130.991626	0.290888	0.578825	0.108027	81.095497	-70.603668	15.208285	2.613820	0.000000	-4.262387	0.000000	0.000000	0.000000	0.975230	0.061732	-2.111398	0.000000	0.000000	4.000000	31.000000	0.000000
3130.994959	0.290888	0.578825	0.108027	81.095497	-70.603668	15.208285	2.613820	0.000000	-4.262387	0.000000	0.000000	0.000000	0.975230	0.061732	-2.111398	0.000000	0.000000	4.000000	31.000000	0.000000
3130.998293	0.290888	0.578825	0.108027	81.095497	-70.603668	15.208285	2.613820	0.000000	-4.262387	0.000000	0.000000	0.000000	0.975230	0.061732	-2.111398	0.000000	0.000000	4.000000	31.000000	0.000000
3131.001626	0.293547	0.578968	0.100960	80.909401	-63.764366	22.421162	2.462591	0.000000	-4.351511	0.000000	0.000000	0.000000	0.797778	0.042889	-2.119891	0.000000	0.000000	4.000000	31.000000	0.000000
3131.004959	0.293547	0.578968	0.100960	80.909401	-63.764366	22.421162	2.462591	0.000000	-4.351511	0.000000	0.000000	0.000000	0.797778	0.042889	-2.119891	0.000000	0.000000	4.000000	31.000000	0.000000
3131.008293	0.293547	0.578968	0.100960	80.909401	-63.764366	22.421162	2.462591	0.000000	-4.351511	0.000000	0.000000	0.000000	0.797778	0.042889	-2.119891	0.000000	0.000000	4.000000	31.000000	0.000000
3131.011626	0.295739	0.579094	0.093777	80.587944	-56.851757	29.026966	2.312455	0.000000	-4.433120	0.000000	0.000000	0.000000	0.657623	0.037748	-2.154964	0.000000	0.000000	4.000000	31.000000	0.000000
3131.014959	0.295739	0.579094	0.093777	80.587944	-56.851757	29.026966	2.312455	0.000000	-4.433120	0.000000	0.000000	0.000000	0.657623	0.037748	-2.154964	0.000000	0.000000	4.000000	31.000000	0.000000
3131.018293	0.295739	0.579094	0.093777	80.587944	-56.851757	29.026966	2.312455	0.000000	-4.433120	0.000000	0.000000	0.000000	0.657623	0.037748	-2.154964	0.000000	0.000000	4.000000	31.000000	0.000000
3131.021626	0.297458	0.579091	0.086467	80.259544	-50.079018	35.184723	2.160327	0.000000	-4.509212	0.000000	0.000000	0.000000	0.515542	-0.001043	-2.193165	0.000000	0.000000	4.000000	31.000000	0.000000
3131.024959	0.297458	0.579091	0.086467	80.259544	-50.079018	35.184723	2.160327	0.000000	-4.509212	0.000000	0.000000	0.000000	0.515542	-0.001043	-2.193165	0.000000	0.000000	4.000000	31.000000	0.000000
3131.028293	0.297458	0.579091	0.086467	80.259544	-50.079018	35.184723	2.160327	0.000000	-4.509212	0.000000	0.000000	0.000000	0.515542	-0.001043	-2.193165	0.000000	0.000000	4.000000	31.000000	0.000000
3131.031626	0.298787	0.578977	0.079001	80.032455	-43.318989	41.579052	2.005628	0.000000	-4.580115	0.000000	0.000000	0.000000	0.398697	-0.034174	-2.239807	0.000000	0.000000	4.000000	31.000000	0.000000
3131.034959	0.298787	0.578977	0.079001	80.032455	-43.318989	41.579052	2.005628	0.000000	-4.580115	0.000000	0.000000	0.000000	0.398697	-0.034174	-2.239807	0.000000	0.000000	4.000000	31.000000	0.000000
3131.038293	0.298787	0.578977	0.079001	80.032455	-43.318989	41.579052	2.005628	0.000000	-4.580115	0.000000	0.000000	0.000000	0.398697	-0.034174	-2.239807	0.000000	0.000000	4.000000	31.000000	0.000000
3131.041626	0.299913	0.578645	0.071362	79.844406	-36.221302	48.615005	1.846588	0.000000	-4.646516	0.000000	0.000000	0.000000	0.337880	-0.099392	-2.291702	0.000000	0.000000	4.000000	31.000000	0.000000
3131.044959	0.299913	0.578645	0.071362	79.844406	-36.221302	48.615005	1.846588	0.000000	-4.646516	0.000000	0.000000	0.000000	0.337880	-0.099392	-2.291702	0.000000	0.000000	4.000000	31.000000	0.000000
3131.048293	0.299913	0.578645	0.071362	79.844406	-36.221302	48.615005	1.846588	0.000000	-4.646516	0.000000	0.000000	0.000000	0.337880	-0.099392	-2.291702	0.000000	0.000000	4.000000	31.000000	0.000000
3131.051626	0.300868	0.578227	0.063672	79.491829	-29.114716	55.205967	1.680930	0.000000	-4.708978	0.000000	0.000000	0.000000	0.286599	-0.125489	-2.306842	0.000000	0.000000	4.000000	31.000000	0.000000
3131.054959	0.300868	0.578227	0.063672	79.491829	-29.114716	55.205967	1.680930	0.000000	-4.708978	0.000000	0.000000	0.000000	0.286599	-0.125489	-2.306842	0.000000	0.000000	4.000000	31.000000	0.000000
3131.058293	0.300868	0.578227	0.063672	79.491829	-29.114716	55.205967	1.680930	0.000000	-4.708978	0.000000	0.000000	0.000000	0.286599	-0.125489	-2.306842	0.000000	0.000000	4.000000	31.000000	0.000000
3131.061626	0.301731	0.577660	0.056012	78.959976	-22.514540	61.168121	1.510833	0.000000	-4.766275	0.000000	0.000000	0.000000	0.258788	-0.170158	-2.297891	0.000000	0.000000	4.000000	31.000000	0.000000
3131.064959	0.301731	0.577660	0.056012	78.959976	-22.514540	61.168121	1.510833	0.000000	-4.766275	0.000000	0.000000	0.000000	0.258788	-0.170158	-2.297891	0.000000	0.000000	4.000000	31.000000	0.000000
3131.068293	0.301731	0.577660	0.056012	78.959976	-22.514540	61.168121	1.510833	0.000000	-4.766275	0.000000	0.000000	0.000000	0.258788	-0.170158	-2.297891	0.000000	0.000000	4.000000	31.000000	0.000000
3131.071626	0.302548	0.576983	0.048461	78.238312	-16.831593	66.133522	1.337688	0.000000	-4.817738	0.000000	0.000000	0.000000	0.245013	-0.203062	-2.265500	0.000000	0.000000	4.000000	31.000000	0.000000
3131.074959	0.302548	0.576983	0.048461	78.238312	-16.831593	66.133522	1.337688	0.000000	-4.817738	0.000000	0.000000	0.000000	0.245013	-0.203062	-2.265500	0.000000	0.000000	4.000000	31.000000	0.000000
3131.078293	0.302548	0.576983	0.048461	78.238312	-16.831593	66.133522	1.337688	0.000000	-4.817738	0.000000	0.000000	0.000000	0.245013	-0.203062	-2.265500	0.000000	0.000000	4.000000	31.000000	0.000000
3131.081626	0.303047	0.576280	0.041259	77.333054	-12.331774	69.948235	1.163444	0.000000	-4.862756	0.000000	0.000000	0.000000	0.149746	-0.210994	-2.160536	0.000000	0.000000	4.000000	31.000000	0.000000
3131.084959	0.303047	0.576280	0.041259	77.333054	-12.331774	69.948235	1.163444	0.000000	-4.862756	0.000000	0.000000	0.000000	0.149746	-0.210994	-2.160536	0.000000	0.000000	4.000000	31.000000	0.000000
3131.088293	0.303047	0.576280	0.041259	77.333054	-12.331774	69.948235	1.163444	0.000000	-4.862756	0.000000	0.000000	0.000000	0.149746	-0.210994	-2.160536	0.000000	0.000000	4.000000	31.000000	0.000000
3131.091626	0.303108	0.575553	0.034497	76.334572	-8.800822	73.609207	0.995649	0.000000	-4.899865	0.000000	0.000000	0.000000	0.018199	-0.218072	-2.028480	0.000000	0.000000	4.000000	31.000000	0.000000
3131.094959	0.303108	0.575553	0.034497	76.334572	-8.800822	73.609207	0.995649	0.000000	-4.899865	0.000000	0.000000	0.000000	0.018199	-0.218072	-2.028480	0.000000	0.000000	4.000000	31.000000	0.000000
3131.098293	0.303108	0.575553	0.034497	76.334572	-8.800822	73.609207	0.995649	0.000000	-4.899865	0.000000	0.000000	0.000000	0.018199	-0.218072	-2.028480	0.000000	0.000000	4.000000	31.000000	0.000000
3131.101626	0.302867	0.574747	0.028053	75.355209	-5.726734	77.924095	0.837249	0.000000	-4.929403	0.000000	0.000000	0.000000	-0.072203	-0.241854	-1.933346	0.000000	0.000000	4.000000	31.000000	0.000000
3131.104959	0.302867	0.574747	0.028053	75.355209	-5.726734	77.924095	0.837249	0.000000	-4.929403	0.000000	0.000000	0.000000	-0.072203	-0.241854	-1.933346	0.000000	0.000000	4.000000	31.000000	0.000000
3131.108293	0.302867	0.574747	0.028053	75.355209	-5.726734	77.924095	0.837249	0.000000	-4.929403	0.000000	0.000000	0.000000	-0.072203	-0.241854	-1.933346	0.000000	0.000000	4.000000	31.000000	0.000000
3131.111626	0.302373	0.573834	0.021727	74.480103	-2.925375	82.447151	0.684895	0.000000	-4.952870	0.000000	0.000000	0.000000	-0.148112	-0.273934	-1.897776	0.000000	0.000000	4.000000	31.000000	0.000000
3131.114959	0.302373	0.573834	0.021727	74.480103	-2.925375	82.447151	0.684895	0.000000	-4.952870	0.000000	0.000000	0.000000	-0.148112	-0.273934	-1.897776	0.000000	0.000000	4.000000	31.000000	0.000000
3131.118293	0.302373	0.573834	0.021727	74.480103	-2.925375	82.447151	0.684895	0.000000	-4.952870	0.000000	0.000000	0.000000	-0.148112	-0.273934	-1.897776	0.000000	0.000000	4.000000	31.000000	0.000000
3131.121626	0.301703	0.572809	0.015430	73.760628	-0.395140	86.500320	0.533738	0.000000	-4.971431	0.000000	0.000000	0.000000	-0.201114	-0.307498	-1.889057	0.000000	0.000000	4.000000	31.000000	0.000000
3131.124959	0.301703	0.572809	0.015430	73.760628	-0.395140	86.500320	0.533738	0.000000	-4.971431	0.000000	0.000000	0.000000	-0.201114	-0.307498	-1.889057	0.000000	0.000000	4.000000	31.000000	0.000000
3131.128293	0.301703	0.572809	0.015430	73.760628	-0.395140	86.500320	0.533738	0.000000	-4.971431	0.000000	0.000000	0.000000	-0.201114	-0.307498	-1.889057	0.000000	0.000000	4.000000	31.000000	0.000000
3131.131626	0.300915	0.571751	0.009202	73.258278	1.572308	89.717873	0.381383	0.000000	-4.985434	0.000000	0.000000	0.000000	-0.236245	-0.317331	-1.868500	0.000000	0.000000	4.000000	31.000000	0.000000
3131.134959	0.300915	0.571751	0.009202	73.258278	1.572308	89.717873	0.381383	0.000000	-4.985434	0.000000	0.000000	0.000000	-0.236245	-0.317331	-1.868500	0.000000	0.000000	4.000000	31.000000	0.000000
3131.138293	0.300915	0.571751	0.009202	73.258278	1.572308	89.717873	0.381383	0.000000	-4.985434	0.000000	0.000000	0.000000	-0.236245	-0.317331	-1.868500	0.000000	0.000000	4.000000	31.000000	0.000000
3131.141626	0.300024	0.570767	0.003106	73.060204	2.507237	91.334312	0.228757	0.000000	-4.994764	0.000000	0.000000	0.000000	-0.267293	-0.295028	-1.828704	0.000000	0.000000	4.000000	31.000000	0.000000
3131.144959	0.300024	0.570767	0.003106	73.060204	2.507237	91.334312	0.228757	0.000000	-4.994764	0.000000	0.000000	0.000000	-0.267293	-0.295028	-1.828704	0.000000	0.000000	4.000000	31.000000	0.000000
3131.148293	0.300024	0.570767	0.003106	73.060204	2.507237	91.334312	0.228757	0.000000	-4.994764	0.000000	0.000000	0.000000	-0.267293	-0.295028	-1.828704	0.000000	0.000000	4.000000	31.000000	0.000000
3131.151626	0.299095	0.569825	-0.002813	73.154991	2.217351	90.794571	0.077634	0.000000	-4.999398	0.000000	0.000000	0.000000	-0.278945	-0.282846	-1.775754	0.000000	0.000000	4.000000	31.000000	0.000000
3131.154959	0.299095	0.569825	-0.002813	73.154991	2.217351	90.794571	0.077634	0.000000	-4.999398	0.000000	0.000000	0.000000	-0.278945	-0.282846	-1.775754	0.000000	0.000000	4.000000	31.000000	0.000000
3131.158293	0.299095	0.569825	-0.002813	73.154991	2.217351	90.794571	0.077634	0.000000	-4.999398	0.000000	0.000000	0.000000	-0.278945	-0.282846	-1.775754	0.000000	0.000000	4.000000	31.000000	0.000000
3131.161626	0.298047	0.568931	-0.008451	73.343887	1.020144	88.993675	-0.070639	0.000000	-4.999501	0.000000	0.000000	0.000000	-0.314231	-0.268101	-1.691287	0.000000	0.000000	4.000000	31.000000	0.000000
3131.164959	0.298047	0.568931	-0.008451	73.343887	1.020144	88.993675	-0.070639	0.000000	-4.999501	0.000000	0.000000	0.000000	-0.314231	-0.268101	-1.691287	0.000000	0.000000	4.000000	31.000000	0.000000
3131.168293	0.298047	0.568931	-0.008451	73.343887	1.020144	88.993675	-0.070639	0.000000	-4.999501	0.000000	0.000000	0.000000	-0.314231	-0.268101	-1.691287	0.000000	0.000000	4.000000	31.000000	0.000000
3131.171626	0.296678	0.568108	-0.013717	73.394447	-0.583733	86.636635	-0.213156	0.000000	-4.995455	0.000000	0.000000	0.000000	-0.410716	-0.246923	-1.579765	0.000000	0.000000	4.000000	31.000000	0.000000
3131.174959	0.296678	0.568108	-0.013717	73.394447	-0.583733	86.636635	-0.213156	0.000000	-4.995455	0.000000	0.000000	0.000000	-0.410716	-0.246923	-1.579765	0.000000	0.000000	4.000000	31.000000	0.000000
3131.178293	0.296678	0.568108	-0.013717	73.394447	-0.583733	86.636635	-0.213156	0.000000	-4.995455	0.000000	0.000000	0.000000	-0.410716	-0.246923	-1.579765	0.000000	0.000000	4.000000	31.000000	0.000000
3131.181626	0.294910	0.567283	-0.018705	73.308525	-2.410239	83.941231	-0.347861	0.000000	-4.987885	0.000000	0.000000	0.000000	-0.530345	-0.247466	-1.496560	0.000000	0.000000	4.000000	31.000000	0.000000
3131.184959	0.294910	0.567283	-0.018705	73.308525	-2.410239	83.941231	-0.347861	0.000000	-4.987885	0.000000	0.000000	0.000000	-0.530345	-0.247466	-1.496560	0.000000	0.000000	4.000000	31.000000	0.000000
3131.188293	0.294910	0.567283	-0.018705	73.308525	-2.410239	83.941231	-0.347861	0.000000	-4.987885	0.000000	0.000000	0.000000	-0.530345	-0.247466	-1.496560	0.000000	0.000000	4.000000	31.000000	0.000000
3131.191626	0.292717	0.566433	-0.023612	73.170464	-4.364168	81.095490	-0.477644	0.000000	-4.977134	0.000000	0.000000	0.000000	-0.657890	-0.254851	-1.472133	0.000000	0.000000	4.000000	31.000000	0.000000
3131.194959	0.292717	0.566433	-0.023612	73.170464	-4.364168	81.095490	-0.477644	0.000000	-4.977134	0.000000	0.000000	0.000000	-0.657890	-0.254851	-1.472133	0.000000	0.000000	4.000000	31.000000	0.000000
3131.198293	0.292717	0.566433	-0.023612	73.170464	-4.364168	81.095490	-0.477644	0.000000	-4.977134	0.000000	0.000000	0.000000	-0.657890	-0.254851	-1.472133	0.000000	0.000000	4.000000	31.000000	0.000000
3131.201626	0.290062	0.565578	-0.028468	73.046349	-6.226641	78.433174	-0.608065	0.000000	-4.962888	0.000000	0.000000	0.000000	-0.796607	-0.256591	-1.456645	0.000000	0.000000	4.000000	31.000000	0.000000
3131.204959	0.290062	0.565578	-0.028468	73.046349	-6.226641	78.433174	-0.608065	0.000000	-4.962888	0.000000	0.000000	0.000000	-0.796607	-0.256591	-1.456645	0.000000	0.000000	4.000000	31.000000	0.000000
3131.208293	0.290062	0.565578	-0.028468	73.046349	-6.226641	78.433174	-0.608065	0.000000	-4.962888	0.000000	0.000000	0.000000	-0.796607	-0.256591	-1.456645	0.000000	0.000000	4.000000	31.000000	0.000000
3131.211626	0.287042	0.564704	-0.033235	72.987610	-7.815886	76.233307	-0.740644	0.000000	-4.944840	0.000000	0.000000	0.000000	-0.905997	-0.262329	-1.430216	0.000000	0.000000	4.000000	31.000000	0.000000
3131.214959	0.287042	0.564704	-0.033235	72.987610	-7.815886	76.233307	-0.740644	0.000000	-4.944840	0.000000	0.000000	0.000000	-0.905997	-0.262329	-1.430216	0.000000	0.000000	4.000000	31.000000	0.000000
3131.218293	0.287042	0.564704	-0.033235	72.987610	-7.815886	76.233307	-0.740644	0.000000	-4.944840	0.000000	0.000000	0.000000	-0.905997	-0.262329	-1.430216	0.000000	0.000000	4.000000	31.000000	0.000000
3131.221626	0.283730	0.563963	-0.037826	72.901581	-8.512886	75.118187	-0.874737	0.000000	-4.922889	0.000000	0.000000	0.000000	-0.993466	-0.222097	-1.377326	0.000000	0.000000	4.000000	31.000000	0.000000
3131.224959	0.283730	0.563963	-0.037826	72.901581	-8.512886	75.118187	-0.874737	0.000000	-4.922889	0.000000	0.000000	0.000000	-0.993466	-0.222097	-1.377326	0.000000	0.000000	4.000000	31.000000	0.000000
3131.228293	0.283730	0.563963	-0.037826	72.901581	-8.512886	75.118187	-0.874737	0.000000	-4.922889	0.000000	0.000000	0.000000	-0.993466	-0.222097	-1.377326	0.000000	0.000000	4.000000	31.000000	0.000000
3131.231626	0.280354	0.563485	-0.041967	72.606430	-7.646621	75.638458	-1.008247	0.000000	-4.897289	0.000000	0.000000	0.000000	-1.012778	-0.143584	-1.242298	0.000000	0.000000	4.000000	31.000000	0.000000
3131.234959	0.280354	0.563485	-0.041967	72.606430	-7.646621	75.638458	-1.008247	0.000000	-4.897289	0.000000	0.000000	0.000000	-1.012778	-0.143584	-1.242298	0.000000	0.000000	4.000000	31.000000	0.000000
3131.238293	0.280354	0.563485	-0.041967	72.606430	-7.646621	75.638458	-1.008247	0.000000	-4.897289	0.000000	0.000000	0.000000	-1.012778	-0.143584	-1.242298	0.000000	0.000000	4.000000	31.000000	0.000000
3131.241626	0.276883	0.563148	-0.045805	72.152893	-5.780054	77.224388	-1.133188	0.000000	-4.869895	0.000000	0.000000	0.000000	-1.041570	-0.100906	-1.151438	0.000000	0.000000	4.000000	31.000000	0.000000
3131.244959	0.276883	0.563148	-0.045805	72.152893	-5.780054	77.224388	-1.133188	0.000000	-4.869895	0.000000	0.000000	0.000000	-1.041570	-0.100906	-1.151438	0.000000	0.000000	4.000000	31.000000	0.000000
3131.248293	0.276883	0.563148	-0.045805	72.152893	-5.780054	77.224388	-1.133188	0.000000	-4.869895	0.000000	0.000000	0.000000	-1.041570	-0.100906	-1.151438	0.000000	0.000000	4.000000	31.000000	0.000000
3131.251626	0.273270	0.562863	-0.049336	71.661209	-3.752010	79.049545	-1.253447	0.000000	-4.840338	0.000000	0.000000	0.000000	-1.083707	-0.085493	-1.059235	0.000000	0.000000	4.000000	31.000000	0.000000
3131.254959	0.273270	0.562863	-0.049336	71.661209	-3.752010	79.049545	-1.253447	0.000000	-4.840338	0.000000	0.000000	0.000000	-1.083707	-0.085493	-1.059235	0.000000	0.000000	4.000000	31.000000	0.000000
3131.258293	0.273270	0.562863	-0.049336	71.661209	-3.752010	79.049545	-1.253447	0.000000	-4.840338	0.000000	0.000000	0.000000	-1.083707	-0.085493	-1.059235	0.000000	0.000000	4.000000	31.000000	0.000000
3131.261626	0.269549	0.562568	-0.052692	71.176720	-1.901258	80.737656	-1.369250	0.000000	-4.808862	0.000000	0.000000	0.000000	-1.116262	-0.088533	-1.006930	0.000000	0.000000	4.000000	31.000000	0.000000
3131.264959	0.269549	0.562568	-0.052692	71.176720	-1.901258	80.737656	-1.369250	0.000000	-4.808862	0.000000	0.000000	0.000000	-1.116262	-0.088533	-1.006930	0.000000	0.000000	4.000000	31.000000	0.000000
3131.268293	0.269549	0.562568	-0.052692	71.176720	-1.901258	80.737656	-1.369250	0.000000	-4.808862	0.000000	0.000000	0.000000	-1.116262	-0.088533	-1.006930	0.000000	0.000000	4.000000	31.000000	0.000000
3131.271626	0.265661	0.562256	-0.055808	70.696007	-0.252471	82.264137	-1.483890	0.000000	-4.774733	0.000000	0.000000	0.000000	-1.166426	-0.093826	-0.934587	0.000000	0.000000	4.000000	31.000000	0.000000
3131.274959	0.265661	0.562256	-0.055808	70.696007	-0.252471	82.264137	-1.483890	0.000000	-4.774733	0.000000	0.000000	0.000000	-1.166426	-0.093826	-0.934587	0.000000	0.000000	4.000000	31.000000	0.000000
3131.278293	0.265661	0.562256	-0.055808	70.696007	-0.252471	82.264137	-1.483890	0.000000	-4.774733	0.000000	0.000000	0.000000	-1.166426	-0.093826	-0.934587	0.000000	0.000000	4.000000	31.000000	0.000000
3131.281626	0.261488	0.561970	-0.058669	70.243927	1.153369	83.613609	-1.596251	0.000000	-4.738353	0.000000	0.000000	0.000000	-1.251915	-0.085750	-0.858414	0.000000	0.000000	4.000000	31.000000	0.000000
3131.284959	0.261488	0.561970	-0.058669	70.243927	1.153369	83.613609	-1.596251	0.000000	-4.738353	0.000000	0.000000	0.000000	-1.251915	-0.085750	-0.858414	0.000000	0.000000	4.000000	31.000000	0.000000
3131.288293	0.261488	0.561970	-0.058669	70.243927	1.153369	83.613609	-1.596251	0.000000	-4.738353	0.000000	0.000000	0.000000	-1.251915	-0.085750	-0.858414	0.000000	0.000000	4.000000	31.000000	0.000000
3131.291626	0.256965	0.561710	-0.061316	69.841255	2.363501	84.873093	-1.707332	0.000000	-4.699470	0.000000	0.000000	0.000000	-1.357016	-0.077976	-0.794019	0.000000	0.000000	4.000000	31.000000	0.000000
3131.294959	0.256965	0.561710	-0.061316	69.841255	2.363501	84.873093	-1.707332	0.000000	-4.699470	0.000000	0.000000	0.000000	-1.357016	-0.077976	-0.794019	0.000000	0.000000	4.000000	31.000000	0.000000
3131.298293	0.256965	0.561710	-0.061316	69.841255	2.363501	84.873093	-1.707332	0.000000	-4.699470	0.000000	0.000000	0.000000	-1.357016	-0.077976	-0.794019	0.000000	0.000000	4.000000	31.000000	0.000000
3131.301626	0.252208	0.561500	-0.063837	69.512840	3.445814	86.160957	-1.819291	0.000000	-4.657271	0.000000	0.000000	0.000000	-1.427015	-0.062874	-0.756282	0.000000	0.000000	4.000000	31.000000	0.000000
3131.304959	0.252208	0.561500	-0.063837	69.512840	3.445814	86.160957	-1.819291	0.000000	-4.657271	0.000000	0.000000	0.000000	-1.427015	-0.062874	-0.756282	0.000000	0.000000	4.000000	31.000000	0.000000
3131.308293	0.252208	0.561500	-0.063837	69.512840	3.445814	86.160957	-1.819291	0.000000	-4.657271	0.000000	0.000000	0.000000	-1.427015	-0.062874	-0.756282	0.000000	0.000000	4.000000	31.000000	0.000000
3131.311626	0.247214	0.561287	-0.066298	69.270874	4.462757	87.554321	-1.933830	0.000000	-4.610890	0.000000	0.000000	0.000000	-1.498379	-0.063906	-0.738392	0.000000	0.000000	4.000000	31.000000	0.000000
3131.314959	0.247214	0.561287	-0.066298	69.270874	4.462757	87.554321	-1.933830	0.000000	-4.610890	0.000000	0.000000	0.000000	-1.498379	-0.063906	-0.738392	0.000000	0.000000	4.000000	31.000000	0.000000
3131.318293	0.247214	0.561287	-0.066298	69.270874	4.462757	87.554321	-1.933830	0.000000	-4.610890	0.000000	0.000000	0.000000	-1.498379	-0.063906	-0.738392	0.000000	0.000000	4.000000	31.000000	0.000000
3131.321626	0.242118	0.561010	-0.068827	69.125603	5.538359	89.229706	-2.053164	0.000000	-4.559004	0.000000	0.000000	0.000000	-1.528573	-0.083128	-0.758706	0.000000	0.000000	4.000000	31.000000	0.000000
3131.324959	0.242118	0.561010	-0.068827	69.125603	5.538359	89.229706	-2.053164	0.000000	-4.559004	0.000000	0.000000	0.000000	-1.528573	-0.083128	-0.758706	0.000000	0.000000	4.000000	31.000000	0.000000
3131.328293	0.242118	0.561010	-0.068827	69.125603	5.538359	89.229706	-2.053164	0.000000	-4.559004	0.000000	0.000000	0.000000	-1.528573	-0.083128	-0.758706	0.000000	0.000000	4.000000	31.000000	0.000000
3131.331626	0.237059	0.560747	-0.071376	69.052414	6.623610	91.056335	-2.179350	0.000000	-4.500048	0.000000	0.000000	0.000000	-1.517779	-0.078861	-0.764645	0.000000	0.000000	4.000000	31.000000	0.000000
3131.334959	0.237059	0.560747	-0.071376	69.052414	6.623610	91.056335	-2.179350	0.000000	-4.500048	0.000000	0.000000	0.000000	-1.517779	-0.078861	-0.764645	0.000000	0.000000	4.000000	31.000000	0.000000
3131.338293	0.237059	0.560747	-0.071376	69.052414	6.623610	91.056335	-2.179350	0.000000	-4.500048	0.000000	0.000000	0.000000	-1.517779	-0.078861	-0.764645	0.000000	0.000000	4.000000	31.000000	0.000000
3131.341626	0.231879	0.560449	-0.073835	69.001480	7.593338	92.797684	-2.309445	0.000000	-4.434689	0.000000	0.000000	0.000000	-1.554132	-0.089396	-0.737804	0.000000	0.000000	4.000000	31.000000	0.000000
3131.344959	0.231879	0.560449	-0.073835	69.001480	7.593338	92.797684	-2.309445	0.000000	-4.434689	0.000000	0.000000	0.000000	-1.554132	-0.089396	-0.737804	0.000000	0.000000	4.000000	31.000000	0.000000
3131.348293	0.231879	0.560449	-0.073835	69.001480	7.593338	92.797684	-2.309445	0.000000	-4.434689	0.000000	0.000000	0.000000	-1.554132	-0.089396	-0.737804	0.000000	0.000000	4.000000	31.000000	0.000000
3131.351626	0.226619	0.560163	-0.076065	68.944908	8.395110	93.804428	-2.442597	0.000000	-4.362765	0.000000	0.000000	0.000000	-1.577996	-0.085737	-0.668939	0.000000	0.000000	4.000000	31.000000	0.000000
3131.354959	0.226619	0.560163	-0.076065	68.944908	8.395110	93.804428	-2.442597	0.000000	-4.362765	0.000000	0.000000	0.000000	-1.577996	-0.085737	-0.668939	0.000000	0.000000	4.000000	31.000000	0.000000
3131.358293	0.226619	0.560163	-0.076065	68.944908	8.395110	93.804428	-2.442597	0.000000	-4.362765	0.000000	0.000000	0.000000	-1.577996	-0.085737	-0.668939	0.000000	0.000000	4.000000	31.000000	0.000000
3131.361626	0.221429	0.559969	-0.078023	68.875938	9.000233	93.951080	-2.574818	0.000000	-4.286061	0.000000	0.000000	0.000000	-1.556817	-0.058205	-0.587272	0.000000	0.000000	4.000000	31.000000	0.000000
3131.364959	0.221429	0.559969	-0.078023	68.875938	9.000233	93.951080	-2.574818	0.000000	-4.286061	0.000000	0.000000	0.000000	-1.556817	-0.058205	-0.587272	0.000000	0.000000	4.000000	31.000000	0.000000
3131.368293	0.221429	0.559969	-0.078023	68.875938	9.000233	93.951080	-2.574818	0.000000	-4.286061	0.000000	0.000000	0.000000	-1.556817	-0.058205	-0.587272	0.000000	0.000000	4.000000	31.000000	0.000000
3131.371626	0.216209	0.559784	-0.079756	68.803528	9.441060	93.549149	-2.702833	0.000000	-4.206505	0.000000	0.000000	0.000000	-1.566124	-0.055647	-0.519919	0.000000	0.000000	4.000000	31.000000	0.000000
3131.374959	0.216209	0.559784	-0.079756	68.803528	9.441060	93.549149	-2.702833	0.000000	-4.206505	0.000000	0.000000	0.000000	-1.566124	-0.055647	-0.519919	0.000000	0.000000	4.000000	31.000000	0.000000
3131.378293	0.216209	0.559784	-0.079756	68.803528	9.441060	93.549149	-2.702833	0.000000	-4.206505	0.000000	0.000000	0.000000	-1.566124	-0.055647	-0.519919	0.000000	0.000000	4.000000	31.000000	0.000000
3131.381626	0.210990	0.559666	-0.081250	68.750427	9.817250	93.270889	-2.829324	0.000000	-4.122490	0.000000	0.000000	0.000000	-1.565648	-0.035303	-0.448198	0.000000	0.000000	4.000000	31.000000	0.000000
3131.384959	0.210990	0.559666	-0.081250	68.750427	9.817250	93.270889	-2.829324	0.000000	-4.122490	0.000000	0.000000	0.000000	-1.565648	-0.035303	-0.448198	0.000000	0.000000	4.000000	31.000000	0.000000
3131.388293	0.210990	0.559666	-0.081250	68.750427	9.817250	93.270889	-2.829324	0.000000	-4.122490	0.000000	0.000000	0.000000	-1.565648	-0.035303	-0.448198	0.000000	0.000000	4.000000	31.000000	0.000000
3131.391626	0.205821	0.559574	-0.082625	68.737083	10.220366	93.410339	-2.953440	0.000000	-4.034500	0.000000	0.000000	0.000000	-1.550590	-0.027727	-0.412458	0.000000	0.000000	4.000000	31.000000	0.000000
3131.394959	0.205821	0.559574	-0.082625	68.737083	10.220366	93.410339	-2.953440	0.000000	-4.034500	0.000000	0.000000	0.000000	-1.550590	-0.027727	-0.412458	0.000000	0.000000	4.000000	31.000000	0.000000
3131.398293	0.205821	0.559574	-0.082625	68.737083	10.220366	93.410339	-2.953440	0.000000	-4.034500	0.000000	0.000000	0.000000	-1.550590	-0.027727	-0.412458	0.000000	0.000000	4.000000	31.000000	0.000000
3131.401626	0.200707	0.559548	-0.083868	68.747696	10.712819	93.821579	-3.077104	0.000000	-3.940994	0.000000	0.000000	0.000000	-1.534223	-0.007812	-0.373035	0.000000	0.000000	4.000000	31.000000	0.000000
3131.404959	0.200707	0.559548	-0.083868	68.747696	10.712819	93.821579	-3.077104	0.000000	-3.940994	0.000000	0.000000	0.000000	-1.534223	-0.007812	-0.373035	0.000000	0.000000	4.000000	31.000000	0.000000
3131.408293	0.200707	0.559548	-0.083868	68.747696	10.712819	93.821579	-3.077104	0.000000	-3.940994	0.000000	0.000000	0.000000	-1.534223	-0.007812	-0.373035	0.000000	0.000000	4.000000	31.000000	0.000000
3131.411626	0.195630	0.559599	-0.084923	68.769669	11.274467	94.153419	-3.199692	0.000000	-3.842131	0.000000	0.000000	0.000000	-1.523176	0.015347	-0.316363	0.000000	0.000000	4.000000	31.000000	0.000000
3131.414959	0.195630	0.559599	-0.084923	68.769669	11.274467	94.153419	-3.199692	0.000000	-3.842131	0.000000	0.000000	0.000000	-1.523176	0.015347	-0.316363	0.000000	0.000000	4.000000	31.000000	0.000000
3131.418293	0.195630	0.559599	-0.084923	68.769669	11.274467	94.153419	-3.199692	0.000000	-3.842131	0.000000	0.000000	0.000000	-1.523176	0.015347	-0.316363	0.000000	0.000000	4.000000	31.000000	0.000000
3131.421626	0.190518	0.559705	-0.085747	68.782120	11.889084	94.239799	-3.320032	0.000000	-3.738634	0.000000	0.000000	0.000000	-1.533516	0.031938	-0.247235	0.000000	0.000000	4.000000	31.000000	0.000000
3131.424959	0.190518	0.559705	-0.085747	68.782120	11.889084	94.239799	-3.320032	0.000000	-3.738634	0.000000	0.000000	0.000000	-1.533516	0.031938	-0.247235	0.000000	0.000000	4.000000	31.000000	0.000000
3131.428293	0.190518	0.559705	-0.085747	68.782120	11.889084	94.239799	-3.320032	0.000000	-3.738634	0.000000	0.000000	0.000000	-1.533516	0.031938	-0.247235	0.000000	0.000000	4.000000	31.000000	0.000000
3131.431626	0.185328	0.559873	-0.086248	68.773331	12.502432	94.231018	-3.438567	0.000000	-3.629912	0.000000	0.000000	0.000000	-1.557041	0.050338	-0.150295	0.000000	0.000000	4.000000	31.000000	0.000000
3131.434959	0.185328	0.559873	-0.086248	68.773331	12.502432	94.231018	-3.438567	0.000000	-3.629912	0.000000	0.000000	0.000000	-1.557041	0.050338	-0.150295	0.000000	0.000000	4.000000	31.000000	0.000000
3131.438293	0.185328	0.559873	-0.086248	68.773331	12.502432	94.231018	-3.438567	0.000000	-3.629912	0.000000	0.000000	0.000000	-1.557041	0.050338	-0.150295	0.000000	0.000000	4.000000	31.000000	0.000000
3131.441626	0.180098	0.560132	-0.086383	68.746979	13.078043	94.260612	-3.554432	0.000000	-3.516534	0.000000	0.000000	0.000000	-1.569017	0.077565	-0.040628	0.000000	0.000000	4.000000	31.000000	0.000000
3131.444959	0.180098	0.560132	-0.086383	68.746979	13.078043	94.260612	-3.554432	0.000000	-3.516534	0.000000	0.000000	0.000000	-1.569017	0.077565	-0.040628	0.000000	0.000000	4.000000	31.000000	0.000000
3131.448293	0.180098	0.560132	-0.086383	68.746979	13.078043	94.260612	-3.554432	0.000000	-3.516534	0.000000	0.000000	0.000000	-1.569017	0.077565	-0.040628	0.000000	0.000000	4.000000	31.000000	0.000000
3131.451626	0.174865	0.560423	-0.086287	68.720490	13.612922	94.253777	-3.666397	0.000000	-3.399637	0.000000	0.000000	0.000000	-1.569975	0.087300	0.028908	0.000000	0.000000	4.000000	31.000000	0.000000
3131.454959	0.174865	0.560423	-0.086287	68.720490	13.612922	94.253777	-3.666397	0.000000	-3.399637	0.000000	0.000000	0.000000	-1.569975	0.087300	0.028908	0.000000	0.000000	4.000000	31.000000	0.000000
3131.458293	0.174865	0.560423	-0.086287	68.720490	13.612922	94.253777	-3.666397	0.000000	-3.399637	0.000000	0.000000	0.000000	-1.569975	0.087300	0.028908	0.000000	0.000000	4.000000	31.000000	0.000000
3131.461626	0.169715	0.560776	-0.086035	68.707787	14.108375	93.970718	-3.776648	0.000000	-3.276725	0.000000	0.000000	0.000000	-1.545055	0.106076	0.075511	0.000000	0.000000	4.000000	31.000000	0.000000
3131.464959	0.169715	0.560776	-0.086035	68.707787	14.108375	93.970718	-3.776648	0.000000	-3.276725	0.000000	0.000000	0.000000	-1.545055	0.106076	0.075511	0.000000	0.000000	4.000000	31.000000	0.000000
3131.468293	0.169715	0.560776	-0.086035	68.707787	14.108375	93.970718	-3.776648	0.000000	-3.276725	0.000000	0.000000	0.000000	-1.545055	0.106076	0.075511	0.000000	0.000000	4.000000	31.000000	0.000000
3131.471626	0.164585	0.561133	-0.085608	68.706604	14.574041	93.546761	-3.884740	0.000000	-3.147824	0.000000	0.000000	0.000000	-1.538791	0.106956	0.127986	0.000000	0.000000	4.000000	31.000000	0.000000
3131.474959	0.164585	0.561133	-0.085608	68.706604	14.574041	93.546761	-3.884740	0.000000	-3.147824	0.000000	0.000000	0.000000	-1.538791	0.106956	0.127986	0.000000	0.000000	4.000000	31.000000	0.000000
3131.478293	0.164585	0.561133	-0.085608	68.706604	14.574041	93.546761	-3.884740	0.000000	-3.147824	0.000000	0.000000	0.000000	-1.538791	0.106956	0.127986	0.000000	0.000000	4.000000	31.000000	0.000000
3131.481626	0.159390	0.561500	-0.084999	68.725212	14.985796	93.199776	-3.991503	0.000000	-3.011297	0.000000	0.000000	0.000000	-1.558556	0.110090	0.182971	0.000000	0.000000	4.000000	31.000000	0.000000
3131.484959	0.159390	0.561500	-0.084999	68.725212	14.985796	93.199776	-3.991503	0.000000	-3.011297	0.000000	0.000000	0.000000	-1.558556	0.110090	0.182971	0.000000	0.000000	4.000000	31.000000	0.000000
3131.488293	0.159390	0.561500	-0.084999	68.725212	14.985796	93.199776	-3.991503	0.000000	-3.011297	0.000000	0.000000	0.000000	-1.558556	0.110090	0.182971	0.000000	0.000000	4.000000	31.000000	0.000000
3131.491626	0.154054	0.561857	-0.084174	68.777512	15.308536	93.019974	-4.098624	0.000000	-2.863788	0.000000	0.000000	0.000000	-1.600859	0.107020	0.247402	0.000000	0.000000	4.000000	31.000000	0.000000
3131.494959	0.154054	0.561857	-0.084174	68.777512	15.308536	93.019974	-4.098624	0.000000	-2.863788	0.000000	0.000000	0.000000	-1.600859	0.107020	0.247402	0.000000	0.000000	4.000000	31.000000	0.000000
3131.498293	0.154054	0.561857	-0.084174	68.777512	15.308536	93.019974	-4.098624	0.000000	-2.863788	0.000000	0.000000	0.000000	-1.600859	0.107020	0.247402	0.000000	0.000000	4.000000	31.000000	0.000000
3131.501626	0.148585	0.562216	-0.083101	68.843758	15.543408	92.979889	-4.207207	0.000000	-2.701742	0.000000	0.000000	0.000000	-1.640722	0.107830	0.321986	0.000000	0.000000	4.000000	31.000000	0.000000
3131.504959	0.148585	0.562216	-0.083101	68.843758	15.543408	92.979889	-4.207207	0.000000	-2.701742	0.000000	0.000000	0.000000	-1.640722	0.107830	0.321986	0.000000	0.000000	4.000000	31.000000	0.000000
3131.508293	0.148585	0.562216	-0.083101	68.843758	15.543408	92.979889	-4.207207	0.000000	-2.701742	0.000000	0.000000	0.000000	-1.640722	0.107830	0.321986	0.000000	0.000000	4.000000	31.000000	0.000000
3131.511626	0.143044	0.562580	-0.081812	68.884071	15.750603	92.614510	-4.155029	0.000000	-2.429244	0.000000	0.000000	0.000000	-1.662246	0.109118	0.386666	0.000000	0.000000	4.000000	31.000000	0.000000
3131.514959	0.143044	0.562580	-0.081812	68.884071	15.750603	92.614510	-4.155029	0.000000	-2.429244	0.000000	0.000000	0.000000	-1.662246	0.109118	0.386666	0.000000	0.000000	4.000000	31.000000	0.000000
3131.518293	0.143044	0.562580	-0.081812	68.884071	15.750603	92.614510	-4.155029	0.000000	-2.429244	0.000000	0.000000	0.000000	-1.662246	0.109118	0.386666	0.000000	0.000000	4.000000	31.000000	0.000000
3131.521626	0.137575	0.562922	-0.080334	68.911835	16.010521	91.927246	-4.090585	0.000000	-2.152203	0.000000	0.000000	0.000000	-1.640790	0.102636	0.443275	0.000000	0.000000	4.000000	31.000000	0.000000
3131.524959	0.137575	0.562922	-0.080334	68.911835	16.010521	91.927246	-4.090585	0.000000	-2.152203	0.000000	0.000000	0.000000	-1.640790	0.102636	0.443275	0.000000	0.000000	4.000000	31.000000	0.000000
3131.528293	0.137575	0.562922	-0.080334	68.911835	16.010521	91.927246	-4.090585	0.000000	-2.152203	0.000000	0.000000	0.000000	-1.640790	0.102636	0.443275	0.000000	0.000000	4.000000	31.000000	0.000000
3131.531626	0.132201	0.563315	-0.078623	68.910843	16.382948	91.124321	-4.016706	0.000000	-1.878737	0.000000	0.000000	0.000000	-1.612004	0.118064	0.513214	0.000000	0.000000	4.000000	31.000000	0.000000
3131.534959	0.132201	0.563315	-0.078623	68.910843	16.382948	91.124321	-4.016706	0.000000	-1.878737	0.000000	0.000000	0.000000	-1.612004	0.118064	0.513214	0.000000	0.000000	4.000000	31.000000	0.000000
3131.538293	0.132201	0.563315	-0.078623	68.910843	16.382948	91.124321	-4.016706	0.000000	-1.878737	0.000000	0.000000	0.000000	-1.612004	0.118064	0.513214	0.000000	0.000000	4.000000	31.000000	0.000000
3131.541626	0.126976	0.563734	-0.076665	68.877274	16.886353	90.483429	-3.931170	0.000000	-1.610070	0.000000	0.000000	0.000000	-1.567731	0.125713	0.587641	0.000000	0.000000	4.000000	31.000000	0.000000
3131.544959	0.126976	0.563734	-0.076665	68.877274	16.886353	90.483429	-3.931170	0.000000	-1.610070	0.000000	0.000000	0.000000	-1.567731	0.125713	0.587641	0.000000	0.000000	4.000000	31.000000	0.000000
3131.548293	0.126976	0.563734	-0.076665	68.877274	16.886353	90.483429	-3.931170	0.000000	-1.610070	0.000000	0.000000	0.000000	-1.567731	0.125713	0.587641	0.000000	0.000000	4.000000	31.000000	0.000000
3131.551626	0.121791	0.564223	-0.074433	68.802139	17.453682	90.270844	-3.833230	0.000000	-1.348781	0.000000	0.000000	0.000000	-1.555518	0.146729	0.669335	0.000000	0.000000	4.000000	31.000000	0.000000
3131.554959	0.121791	0.564223	-0.074433	68.802139	17.453682	90.270844	-3.833230	0.000000	-1.348781	0.000000	0.000000	0.000000	-1.555518	0.146729	0.669335	0.000000	0.000000	4.000000	31.000000	0.000000
3131.558293	0.121791	0.564223	-0.074433	68.802139	17.453682	90.270844	-3.833230	0.000000	-1.348781	0.000000	0.000000	0.000000	-1.555518	0.146729	0.669335	0.000000	0.000000	4.000000	31.000000	0.000000
3131.561626	0.116596	0.564783	-0.071917	68.685631	18.028242	90.452637	-3.721674	0.000000	-1.089528	0.000000	0.000000	0.000000	-1.558422	0.167957	0.754924	0.000000	0.000000	4.000000	31.000000	0.000000
3131.564959	0.116596	0.564783	-0.071917	68.685631	18.028242	90.452637	-3.721674	0.000000	-1.089528	0.000000	0.000000	0.000000	-1.558422	0.167957	0.754924	0.000000	0.000000	4.000000	31.000000	0.000000
3131.568293	0.116596	0.564783	-0.071917	68.685631	18.028242	90.452637	-3.721674	0.000000	-1.089528	0.000000	0.000000	0.000000	-1.558422	0.167957	0.754924	0.000000	0.000000	4.000000	31.000000	0.000000
3131.571626	0.111486	0.565443	-0.069083	68.520859	18.570362	90.528168	-3.595853	0.000000	-0.829791	0.000000	0.000000	0.000000	-1.533069	0.197806	0.850258	0.000000	0.000000	4.000000	31.000000	0.000000
3131.574959	0.111486	0.565443	-0.069083	68.520859	18.570362	90.528168	-3.595853	0.000000	-0.829791	0.000000	0.000000	0.000000	-1.533069	0.197806	0.850258	0.000000	0.000000	4.000000	31.000000	0.000000
3131.578293	0.111486	0.565443	-0.069083	68.520859	18.570362	90.528168	-3.595853	0.000000	-0.829791	0.000000	0.000000	0.000000	-1.533069	0.197806	0.850258	0.000000	0.000000	4.000000	31.000000	0.000000
3131.581626	0.106513	0.566201	-0.066041	68.331718	19.113293	90.188072	-3.454144	0.000000	-0.574280	0.000000	0.000000	0.000000	-1.491796	0.227547	0.912477	0.000000	0.000000	4.000000	31.000000	0.000000
3131.584959	0.106513	0.566201	-0.066041	68.331718	19.113293	90.188072	-3.454144	0.000000	-0.574280	0.000000	0.000000	0.000000	-1.491796	0.227547	0.912477	0.000000	0.000000	4.000000	31.000000	0.000000
3131.588293	0.106513	0.566201	-0.066041	68.331718	19.113293	90.188072	-3.454144	0.000000	-0.574280	0.000000	0.000000	0.000000	-1.491796	0.227547	0.912477	0.000000	0.000000	4.000000	31.000000	0.000000
3131.591626	0.101724	0.566976	-0.062802	68.296143	19.821953	89.755791	-3.302064	0.000000	-0.325647	0.000000	0.000000	0.000000	-1.436591	0.232349	0.971837	0.000000	0.000000	4.000000	31.000000	0.000000
3131.594959	0.101724	0.566976	-0.062802	68.296143	19.821953	89.755791	-3.302064	0.000000	-0.325647	0.000000	0.000000	0.000000	-1.436591	0.232349	0.971837	0.000000	0.000000	4.000000	31.000000	0.000000
3131.598293	0.101724	0.566976	-0.062802	68.296143	19.821953	89.755791	-3.302064	0.000000	-0.325647	0.000000	0.000000	0.000000	-1.436591	0.232349	0.971837	0.000000	0.000000	4.000000	31.000000	0.000000
3131.601626	0.097172	0.567759	-0.059441	68.543373	20.894911	89.814743	-3.140091	0.000000	-0.086215	0.000000	0.000000	0.000000	-1.365795	0.235124	1.008271	0.000000	0.000000	4.000000	31.000000	0.000000
3131.604959	0.097172	0.567759	-0.059441	68.543373	20.894911	89.814743	-3.140091	0.000000	-0.086215	0.000000	0.000000	0.000000	-1.365795	0.235124	1.008271	0.000000	0.000000	4.000000	31.000000	0.000000
3131.608293	0.097172	0.567759	-0.059441	68.543373	20.894911	89.814743	-3.140091	0.000000	-0.086215	0.000000	0.000000	0.000000	-1.365795	0.235124	1.008271	0.000000	0.000000	4.000000	31.000000	0.000000
3131.611626	0.092914	0.568592	-0.055858	68.916420	22.381546	90.568573	-2.972046	0.000000	0.141417	0.000000	0.000000	0.000000	-1.277336	0.249647	1.074950	0.000000	0.000000	4.000000	31.000000	0.000000
3131.614959	0.092914	0.568592	-0.055858	68.916420	22.381546	90.568573	-2.972046	0.000000	0.141417	0.000000	0.000000	0.000000	-1.277336	0.249647	1.074950	0.000000	0.000000	4.000000	31.000000	0.000000
3131.618293	0.092914	0.568592	-0.055858	68.916420	22.381546	90.568573	-2.972046	0.000000	0.141417	0.000000	0.000000	0.000000	-1.277336	0.249647	1.074950	0.000000	0.000000	4.000000	31.000000	0.000000
3131.621626	0.088916	0.569506	-0.051906	69.249886	24.162271	91.834091	-2.792888	0.000000	0.354306	0.000000	0.000000	0.000000	-1.199353	0.274261	1.185612	0.000000	0.000000	4.000000	31.000000	0.000000
3131.624959	0.088916	0.569506	-0.051906	69.249886	24.162271	91.834091	-2.792888	0.000000	0.354306	0.000000	0.000000	0.000000	-1.199353	0.274261	1.185612	0.000000	0.000000	4.000000	31.000000	0.000000
3131.628293	0.088916	0.569506	-0.051906	69.249886	24.162271	91.834091	-2.792888	0.000000	0.354306	0.000000	0.000000	0.000000	-1.199353	0.274261	1.185612	0.000000	0.000000	4.000000	31.000000	0.000000
3131.631626	0.085144	0.570506	-0.047598	69.520668	26.076382	93.298782	-2.595286	0.000000	0.554198	0.000000	0.000000	0.000000	-1.131535	0.300161	1.292295	0.000000	0.000000	4.000000	31.000000	0.000000
3131.634959	0.085144	0.570506	-0.047598	69.520668	26.076382	93.298782	-2.595286	0.000000	0.554198	0.000000	0.000000	0.000000	-1.131535	0.300161	1.292295	0.000000	0.000000	4.000000	31.000000	0.000000
3131.638293	0.085144	0.570506	-0.047598	69.520668	26.076382	93.298782	-2.595286	0.000000	0.554198	0.000000	0.000000	0.000000	-1.131535	0.300161	1.292295	0.000000	0.000000	4.000000	31.000000	0.000000
3131.641626	0.081730	0.571505	-0.043050	69.840096	28.160280	94.900803	-2.379903	0.000000	0.742787	0.000000	0.000000	0.000000	-1.024176	0.299692	1.364514	0.000000	0.000000	4.000000	31.000000	0.000000
3131.644959	0.081730	0.571505	-0.043050	69.840096	28.160280	94.900803	-2.379903	0.000000	0.742787	0.000000	0.000000	0.000000	-1.024176	0.299692	1.364514	0.000000	0.000000	4.000000	31.000000	0.000000
3131.648293	0.081730	0.571505	-0.043050	69.840096	28.160280	94.900803	-2.379903	0.000000	0.742787	0.000000	0.000000	0.000000	-1.024176	0.299692	1.364514	0.000000	0.000000	4.000000	31.000000	0.000000
3131.651626	0.078638	0.572523	-0.038344	70.336578	30.576832	96.595123	-2.152484	0.000000	0.913484	0.000000	0.000000	0.000000	-0.927692	0.305383	1.411667	0.000000	0.000000	4.000000	31.000000	0.000000
3131.654959	0.078638	0.572523	-0.038344	70.336578	30.576832	96.595123	-2.152484	0.000000	0.913484	0.000000	0.000000	0.000000	-0.927692	0.305383	1.411667	0.000000	0.000000	4.000000	31.000000	0.000000
3131.658293	0.078638	0.572523	-0.038344	70.336578	30.576832	96.595123	-2.152484	0.000000	0.913484	0.000000	0.000000	0.000000	-0.927692	0.305383	1.411667	0.000000	0.000000	4.000000	31.000000	0.000000
3131.661626	0.075800	0.573546	-0.033413	71.003723	33.351959	98.610229	-1.917206	0.000000	1.068099	0.000000	0.000000	0.000000	-0.851322	0.306780	1.479344	0.000000	0.000000	4.000000	31.000000	0.000000
3131.664959	0.075800	0.573546	-0.033413	71.003723	33.351959	98.610229	-1.917206	0.000000	1.068099	0.000000	0.000000	0.000000	-0.851322	0.306780	1.479344	0.000000	0.000000	4.000000	31.000000	0.000000
3131.668293	0.075800	0.573546	-0.033413	71.003723	33.351959	98.610229	-1.917206	0.000000	1.068099	0.000000	0.000000	0.000000	-0.851322	0.306780	1.479344	0.000000	0.000000	4.000000	31.000000	0.000000
3131.671626	0.073271	0.574606	-0.028317	71.760780	36.238964	100.723145	-1.670649	0.000000	1.209986	0.000000	0.000000	0.000000	-0.758830	0.318134	1.528832	0.000000	0.000000	4.000000	31.000000	0.000000
3131.674959	0.073271	0.574606	-0.028317	71.760780	36.238964	100.723145	-1.670649	0.000000	1.209986	0.000000	0.000000	0.000000	-0.758830	0.318134	1.528832	0.000000	0.000000	4.000000	31.000000	0.000000
3131.678293	0.073271	0.574606	-0.028317	71.760780	36.238964	100.723145	-1.670649	0.000000	1.209986	0.000000	0.000000	0.000000	-0.758830	0.318134	1.528832	0.000000	0.000000	4.000000	31.000000	0.000000
3131.681626	0.071056	0.575703	-0.023052	72.555222	39.064594	102.688652	-1.415843	0.000000	1.336457	0.000000	0.000000	0.000000	-0.664437	0.328919	1.579477	0.000000	0.000000	4.000000	31.000000	0.000000
3131.684959	0.071056	0.575703	-0.023052	72.555222	39.064594	102.688652	-1.415843	0.000000	1.336457	0.000000	0.000000	0.000000	-0.664437	0.328919	1.579477	0.000000	0.000000	4.000000	31.000000	0.000000
3131.688293	0.071056	0.575703	-0.023052	72.555222	39.064594	102.688652	-1.415843	0.000000	1.336457	0.000000	0.000000	0.000000	-0.664437	0.328919	1.579477	0.000000	0.000000	4.000000	31.000000	0.000000
3131.691626	0.069268	0.576833	-0.017632	73.346405	41.828777	104.650520	-1.152597	0.000000	1.447197	0.000000	0.000000	0.000000	-0.536533	0.339175	1.626066	0.000000	0.000000	4.000000	31.000000	0.000000
3131.694959	0.069268	0.576833	-0.017632	73.346405	41.828777	104.650520	-1.152597	0.000000	1.447197	0.000000	0.000000	0.000000	-0.536533	0.339175	1.626066	0.000000	0.000000	4.000000	31.000000	0.000000
3131.698293	0.069268	0.576833	-0.017632	73.346405	41.828777	104.650520	-1.152597	0.000000	1.447197	0.000000	0.000000	0.000000	-0.536533	0.339175	1.626066	0.000000	0.000000	4.000000	31.000000	0.000000
3131.701626	0.067975	0.577985	-0.012104	74.054558	44.728031	107.076561	-0.881586	0.000000	1.536619	0.000000	0.000000	0.000000	-0.387790	0.345447	1.658333	0.000000	0.000000	4.000000	31.000000	0.000000
3131.704959	0.067975	0.577985	-0.012104	74.054558	44.728031	107.076561	-0.881586	0.000000	1.536619	0.000000	0.000000	0.000000	-0.387790	0.345447	1.658333	0.000000	0.000000	4.000000	31.000000	0.000000
3131.708293	0.067975	0.577985	-0.012104	74.054558	44.728031	107.076561	-0.881586	0.000000	1.536619	0.000000	0.000000	0.000000	-0.387790	0.345447	1.658333	0.000000	0.000000	4.000000	31.000000	0.000000
3131.711626	0.067248	0.579176	-0.006547	74.688461	47.800537	109.894836	-0.605198	0.000000	1.601251	0.000000	0.000000	0.000000	-0.218017	0.357418	1.667027	0.000000	0.000000	4.000000	31.000000	0.000000
3131.714959	0.067248	0.579176	-0.006547	74.688461	47.800537	109.894836	-0.605198	0.000000	1.601251	0.000000	0.000000	0.000000	-0.218017	0.357418	1.667027	0.000000	0.000000	4.000000	31.000000	0.000000
3131.718293	0.067248	0.579176	-0.006547	74.688461	47.800537	109.894836	-0.605198	0.000000	1.601251	0.000000	0.000000	0.000000	-0.218017	0.357418	1.667027	0.000000	0.000000	4.000000	31.000000	0.000000
3131.721626	0.066956	0.580338	-0.000942	75.300484	50.902378	112.804306	-0.327360	0.000000	1.637587	0.000000	0.000000	0.000000	-0.087708	0.348729	1.681516	0.000000	0.000000	4.000000	31.000000	0.000000
3131.724959	0.066956	0.580338	-0.000942	75.300484	50.902378	112.804306	-0.327360	0.000000	1.637587	0.000000	0.000000	0.000000	-0.087708	0.348729	1.681516	0.000000	0.000000	4.000000	31.000000	0.000000
3131.728293	0.066956	0.580338	-0.000942	75.300484	50.902378	112.804306	-0.327360	0.000000	1.637587	0.000000	0.000000	0.000000	-0.087708	0.348729	1.681516	0.000000	0.000000	4.000000	31.000000	0.000000
3131.731626	0.067105	0.581535	0.004650	75.910934	53.925060	115.526939	-0.047107	0.000000	1.652205	0.000000	0.000000	0.000000	0.044671	0.358966	1.677619	0.000000	0.000000	4.000000	31.000000	0.000000
3131.734959	0.067105	0.581535	0.004650	75.910934	53.925060	115.526939	-0.047107	0.000000	1.652205	0.000000	0.000000	0.000000	0.044671	0.358966	1.677619	0.000000	0.000000	4.000000	31.000000	0.000000
3131.738293	0.067105	0.581535	0.004650	75.910934	53.925060	115.526939	-0.047107	0.000000	1.652205	0.000000	0.000000	0.000000	0.044671	0.358966	1.677619	0.000000	0.000000	4.000000	31.000000	0.000000
3131.741626	0.067733	0.582766	0.010224	76.546600	56.845512	117.983307	0.232496	0.000000	1.644760	0.000000	0.000000	0.000000	0.188584	0.369339	1.672153	0.000000	0.000000	4.000000	31.000000	0.000000
3131.744959	0.067733	0.582766	0.010224	76.546600	56.845512	117.983307	0.232496	0.000000	1.644760	0.000000	0.000000	0.000000	0.188584	0.369339	1.672153	0.000000	0.000000	4.000000	31.000000	0.000000
3131.748293	0.067733	0.582766	0.010224	76.546600	56.845512	117.983307	0.232496	0.000000	1.644760	0.000000	0.000000	0.000000	0.188584	0.369339	1.672153	0.000000	0.000000	4.000000	31.000000	0.000000
3131.751626	0.068838	0.584077	0.015789	77.192490	59.653748	120.198364	0.511188	0.000000	1.613329	0.000000	0.000000	0.000000	0.331341	0.393200	1.669536	0.000000	0.000000	4.000000	31.000000	0.000000
3131.754959	0.068838	0.584077	0.015789	77.192490	59.653748	120.198364	0.511188	0.000000	1.613329	0.000000	0.000000	0.000000	0.331341	0.393200	1.669536	0.000000	0.000000	4.000000	31.000000	0.000000
3131.758293	0.068838	0.584077	0.015789	77.192490	59.653748	120.198364	0.511188	0.000000	1.613329	0.000000	0.000000	0.000000	0.331341	0.393200	1.669536	0.000000	0.000000	4.000000	31.000000	0.000000
3131.761626	0.070361	0.585458	0.021310	77.853615	62.291512	122.134041	0.789444	0.000000	1.558106	0.000000	0.000000	0.000000	0.456814	0.414392	1.656247	0.000000	0.000000	4.000000	31.000000	0.000000
3131.764959	0.070361	0.585458	0.021310	77.853615	62.291512	122.134041	0.789444	0.000000	1.558106	0.000000	0.000000	0.000000	0.456814	0.414392	1.656247	0.000000	0.000000	4.000000	31.000000	0.000000
3131.768293	0.070361	0.585458	0.021310	77.853615	62.291512	122.134041	0.789444	0.000000	1.558106	0.000000	0.000000	0.000000	0.456814	0.414392	1.656247	0.000000	0.000000	4.000000	31.000000	0.000000
3131.771626	0.072382	0.586893	0.026754	78.538322	64.703384	123.735191	1.065486	0.000000	1.481970	0.000000	0.000000	0.000000	0.606414	0.430581	1.633235	0.000000	0.000000	4.000000	31.000000	0.000000
3131.774959	0.072382	0.586893	0.026754	78.538322	64.703384	123.735191	1.065486	0.000000	1.481970	0.000000	0.000000	0.000000	0.606414	0.430581	1.633235	0.000000	0.000000	4.000000	31.000000	0.000000
3131.778293	0.072382	0.586893	0.026754	78.538322	64.703384	123.735191	1.065486	0.000000	1.481970	0.000000	0.000000	0.000000	0.606414	0.430581	1.633235	0.000000	0.000000	4.000000	31.000000	0.000000
3131.781626	0.075001	0.588382	0.032037	79.229393	67.090843	125.231537	1.337691	0.000000	1.380901	0.000000	0.000000	0.000000	0.785806	0.446482	1.584829	0.000000	0.000000	4.000000	31.000000	0.000000
3131.784959	0.075001	0.588382	0.032037	79.229393	67.090843	125.231537	1.337691	0.000000	1.380901	0.000000	0.000000	0.000000	0.785806	0.446482	1.584829	0.000000	0.000000	4.000000	31.000000	0.000000
3131.788293	0.075001	0.588382	0.032037	79.229393	67.090843	125.231537	1.337691	0.000000	1.380901	0.000000	0.000000	0.000000	0.785806	0.446482	1.584829	0.000000	0.000000	4.000000	31.000000	0.000000
3131.791626	0.078257	0.589833	0.037126	79.937004	69.590958	126.764526	1.601830	0.000000	1.249933	0.000000	0.000000	0.000000	0.976769	0.435334	1.526938	0.000000	0.000000	4.000000	31.000000	0.000000
3131.794959	0.078257	0.589833	0.037126	79.937004	69.590958	126.764526	1.601830	0.000000	1.249933	0.000000	0.000000	0.000000	0.976769	0.435334	1.526938	0.000000	0.000000	4.000000	31.000000	0.000000
3131.798293	0.078257	0.589833	0.037126	79.937004	69.590958	126.764526	1.601830	0.000000	1.249933	0.000000	0.000000	0.000000	0.976769	0.435334	1.526938	0.000000	0.000000	4.000000	31.000000	0.000000
3131.801626	0.082136	0.591264	0.041969	80.704239	72.113190	128.207825	1.856319	0.000000	1.087139	0.000000	0.000000	0.000000	1.163617	0.429248	1.452868	0.000000	0.000000	4.000000	31.000000	0.000000
3131.804959	0.082136	0.591264	0.041969	80.704239	72.113190	128.207825	1.856319	0.000000	1.087139	0.000000	0.000000	0.000000	1.163617	0.429248	1.452868	0.000000	0.000000	4.000000	31.000000	0.000000
3131.808293	0.082136	0.591264	0.041969	80.704239	72.113190	128.207825	1.856319	0.000000	1.087139	0.000000	0.000000	0.000000	1.163617	0.429248	1.452868	0.000000	0.000000	4.000000	31.000000	0.000000
3131.811626	0.086639	0.592654	0.046475	81.579460	74.586578	129.451935	2.098464	0.000000	0.893203	0.000000	0.000000	0.000000	1.350916	0.417119	1.351628	0.000000	0.000000	4.000000	31.000000	0.000000
3131.814959	0.086639	0.592654	0.046475	81.579460	74.586578	129.451935	2.098464	0.000000	0.893203	0.000000	0.000000	0.000000	1.350916	0.417119	1.351628	0.000000	0.000000	4.000000	31.000000	0.000000
3131.818293	0.086639	0.592654	0.046475	81.579460	74.586578	129.451935	2.098464	0.000000	0.893203	0.000000	0.000000	0.000000	1.350916	0.417119	1.351628	0.000000	0.000000	4.000000	31.000000	0.000000
3131.821626	0.091662	0.593996	0.050674	82.601402	76.846481	130.385178	2.323735	0.000000	0.668050	0.000000	0.000000	0.000000	1.506786	0.402649	1.259676	0.000000	0.000000	4.000000	31.000000	0.000000
3131.824959	0.091662	0.593996	0.050674	82.601402	76.846481	130.385178	2.323735	0.000000	0.668050	0.000000	0.000000	0.000000	1.506786	0.402649	1.259676	0.000000	0.000000	4.000000	31.000000	0.000000
3131.828293	0.091662	0.593996	0.050674	82.601402	76.846481	130.385178	2.323735	0.000000	0.668050	0.000000	0.000000	0.000000	1.506786	0.402649	1.259676	0.000000	0.000000	4.000000	31.000000	0.000000
3131.831626	0.097075	0.595270	0.054500	83.777290	78.857590	130.986771	2.533681	0.000000	0.416919	0.000000	0.000000	0.000000	1.624085	0.382119	1.147925	0.000000	0.000000	4.000000	31.000000	0.000000
3131.834959	0.097075	0.595270	0.054500	83.777290	78.857590	130.986771	2.533681	0.000000	0.416919	0.000000	0.000000	0.000000	1.624085	0.382119	1.147925	0.000000	0.000000	4.000000	31.000000	0.000000
3131.838293	0.097075	0.595270	0.054500	83.777290	78.857590	130.986771	2.533681	0.000000	0.416919	0.000000	0.000000	0.000000	1.624085	0.382119	1.147925	0.000000	0.000000	4.000000	31.000000	0.000000
3131.841626	0.102877	0.596485	0.057923	85.094719	80.414207	131.357620	2.725002	0.000000	0.146238	0.000000	0.000000	0.000000	1.740443	0.364593	1.026871	0.000000	0.000000	4.000000	31.000000	0.000000
3131.844959	0.102877	0.596485	0.057923	85.094719	80.414207	131.357620	2.725002	0.000000	0.146238	0.000000	0.000000	0.000000	1.740443	0.364593	1.026871	0.000000	0.000000	4.000000	31.000000	0.000000
3131.848293	0.102877	0.596485	0.057923	85.094719	80.414207	131.357620	2.725002	0.000000	0.146238	0.000000	0.000000	0.000000	1.740443	0.364593	1.026871	0.000000	0.000000	4.000000	31.000000	0.000000
3131.851626	0.109210	0.597624	0.060887	86.506599	81.288803	131.465469	2.896147	0.000000	-0.143836	0.000000	0.000000	0.000000	1.899916	0.341556	0.889302	0.000000	0.000000	4.000000	31.000000	0.000000
3131.854959	0.109210	0.597624	0.060887	86.506599	81.288803	131.465469	2.896147	0.000000	-0.143836	0.000000	0.000000	0.000000	1.899916	0.341556	0.889302	0.000000	0.000000	4.000000	31.000000	0.000000
3131.858293	0.109210	0.597624	0.060887	86.506599	81.288803	131.465469	2.896147	0.000000	-0.143836	0.000000	0.000000	0.000000	1.899916	0.341556	0.889302	0.000000	0.000000	4.000000	31.000000	0.000000
3131.861626	0.116030	0.598677	0.063412	87.951675	80.397621	130.855118	3.044364	0.000000	-0.460488	0.000000	0.000000	0.000000	2.045950	0.315952	0.757315	0.000000	0.000000	4.000000	31.000000	0.000000
3131.864959	0.116030	0.598677	0.063412	87.951675	80.397621	130.855118	3.044364	0.000000	-0.460488	0.000000	0.000000	0.000000	2.045950	0.315952	0.757315	0.000000	0.000000	4.000000	31.000000	0.000000
3131.868293	0.116030	0.598677	0.063412	87.951675	80.397621	130.855118	3.044364	0.000000	-0.460488	0.000000	0.000000	0.000000	2.045950	0.315952	0.757315	0.000000	0.000000	4.000000	31.000000	0.000000
3131.871626	0.123284	0.599645	0.065493	89.420547	63.406567	115.272766	3.170583	0.000000	-0.801480	0.000000	0.000000	0.000000	2.176329	0.290484	0.624389	0.000000	0.000000	4.000000	31.000000	0.000000
3131.874959	0.123284	0.599645	0.065493	89.420547	63.406567	115.272766	3.170583	0.000000	-0.801480	0.000000	0.000000	0.000000	2.176329	0.290484	0.624389	0.000000	0.000000	4.000000	31.000000	0.000000
3131.878293	0.123284	0.599645	0.065493	89.420547	63.406567	115.272766	3.170583	0.000000	-0.801480	0.000000	0.000000	0.000000	2.176329	0.290484	0.624389	0.000000	0.000000	4.000000	31.000000	0.000000
3131.881626	0.131031	0.600480	0.067157	88.866676	-74.659798	-21.237951	3.274648	0.000000	-1.164202	0.000000	0.000000	0.000000	2.324046	0.250471	0.499230	0.000000	0.000000	4.000000	31.000000	0.000000
3131.884959	0.131031	0.600480	0.067157	88.866676	-74.659798	-21.237951	3.274648	0.000000	-1.164202	0.000000	0.000000	0.000000	2.324046	0.250471	0.499230	0.000000	0.000000	4.000000	31.000000	0.000000
3131.888293	0.131031	0.600480	0.067157	88.866676	-74.659798	-21.237951	3.274648	0.000000	-1.164202	0.000000	0.000000	0.000000	2.324046	0.250471	0.499230	0.000000	0.000000	4.000000	31.000000	0.000000
3131.891626	0.139281	0.601171	0.068343	87.143982	-80.361961	-26.392319	3.357853	0.000000	-1.551543	0.000000	0.000000	0.000000	2.474994	0.207209	0.355652	0.000000	0.000000	4.000000	31.000000	0.000000
3131.894959	0.139281	0.601171	0.068343	87.143982	-80.361961	-26.392319	3.357853	0.000000	-1.551543	0.000000	0.000000	0.000000	2.474994	0.207209	0.355652	0.000000	0.000000	4.000000	31.000000	0.000000
3131.898293	0.139281	0.601171	0.068343	87.143982	-80.361961	-26.392319	3.357853	0.000000	-1.551543	0.000000	0.000000	0.000000	2.474994	0.207209	0.355652	0.000000	0.000000	4.000000	31.000000	0.000000
3131.901626	0.147897	0.601697	0.069050	85.300217	-80.029099	-26.607458	3.417129	0.000000	-1.964042	0.000000	0.000000	0.000000	2.584927	0.157836	0.212345	0.000000	0.000000	4.000000	31.000000	0.000000
3131.904959	0.147897	0.601697	0.069050	85.300217	-80.029099	-26.607458	3.417129	0.000000	-1.964042	0.000000	0.000000	0.000000	2.584927	0.157836	0.212345	0.000000	0.000000	4.000000	31.000000	0.000000
3131.908293	0.147897	0.601697	0.069050	85.300217	-80.029099	-26.607458	3.417129	0.000000	-1.964042	0.000000	0.000000	0.000000	2.584927	0.157836	0.212345	0.000000	0.000000	4.000000	31.000000	0.000000
3131.911626	0.156897	0.602028	0.069266	83.392265	-78.627220	-25.859966	3.452520	0.000000	-2.394863	0.000000	0.000000	0.000000	2.699772	0.099350	0.064803	0.000000	0.000000	4.000000	31.000000	0.000000
3131.914959	0.156897	0.602028	0.069266	83.392265	-78.627220	-25.859966	3.452520	0.000000	-2.394863	0.000000	0.000000	0.000000	2.699772	0.099350	0.064803	0.000000	0.000000	4.000000	31.000000	0.000000
3131.918293	0.156897	0.602028	0.069266	83.392265	-78.627220	-25.859966	3.452520	0.000000	-2.394863	0.000000	0.000000	0.000000	2.699772	0.099350	0.064803	0.000000	0.000000	4.000000	31.000000	0.000000
3131.921626	0.166257	0.602134	0.068858	81.434982	-76.939705	-23.978989	3.463320	0.000000	-2.844825	0.000000	0.000000	0.000000	2.808169	0.031751	-0.122419	0.000000	0.000000	4.000000	31.000000	0.000000
3131.924959	0.166257	0.602134	0.068858	81.434982	-76.939705	-23.978989	3.463320	0.000000	-2.844825	0.000000	0.000000	0.000000	2.808169	0.031751	-0.122419	0.000000	0.000000	4.000000	31.000000	0.000000
3131.928293	0.166257	0.602134	0.068858	81.434982	-76.939705	-23.978989	3.463320	0.000000	-2.844825	0.000000	0.000000	0.000000	2.808169	0.031751	-0.122419	0.000000	0.000000	4.000000	31.000000	0.000000
3131.931626	0.175774	0.601994	0.067920	79.455811	-75.264778	-21.019455	3.442917	0.000000	-3.312853	0.000000	0.000000	0.000000	2.855185	-0.041937	-0.281461	0.000000	0.000000	4.000000	31.000000	0.000000
3131.934959	0.175774	0.601994	0.067920	79.455811	-75.264778	-21.019455	3.442917	0.000000	-3.312853	0.000000	0.000000	0.000000	2.855185	-0.041937	-0.281461	0.000000	0.000000	4.000000	31.000000	0.000000
3131.938293	0.175774	0.601994	0.067920	79.455811	-75.264778	-21.019455	3.442917	0.000000	-3.312853	0.000000	0.000000	0.000000	2.855185	-0.041937	-0.281461	0.000000	0.000000	4.000000	31.000000	0.000000
3131.941626	0.185345	0.601569	0.066444	77.438156	-73.541328	-17.382769	3.337303	0.000000	-3.723226	0.000000	0.000000	0.000000	2.871332	-0.127611	-0.442973	0.000000	0.000000	4.000000	31.000000	0.000000
3131.944959	0.185345	0.601569	0.066444	77.438156	-73.541328	-17.382769	3.337303	0.000000	-3.723226	0.000000	0.000000	0.000000	2.871332	-0.127611	-0.442973	0.000000	0.000000	4.000000	31.000000	0.000000
3131.948293	0.185345	0.601569	0.066444	77.438156	-73.541328	-17.382769	3.337303	0.000000	-3.723226	0.000000	0.000000	0.000000	2.871332	-0.127611	-0.442973	0.000000	0.000000	4.000000	31.000000	0.000000
3131.951626	0.194929	0.600859	0.064370	75.407875	-71.794609	-14.346437	3.071539	0.000000	-3.945332	0.000000	0.000000	0.000000	2.875068	-0.212925	-0.622061	0.000000	0.000000	4.000000	31.000000	0.000000
3131.954959	0.194929	0.600859	0.064370	75.407875	-71.794609	-14.346437	3.071539	0.000000	-3.945332	0.000000	0.000000	0.000000	2.875068	-0.212925	-0.622061	0.000000	0.000000	4.000000	31.000000	0.000000
3131.958293	0.194929	0.600859	0.064370	75.407875	-71.794609	-14.346437	3.071539	0.000000	-3.945332	0.000000	0.000000	0.000000	2.875068	-0.212925	-0.622061	0.000000	0.000000	4.000000	31.000000	0.000000
3131.961626	0.204408	0.599886	0.061751	73.422508	-70.120926	-12.207227	2.806131	0.000000	-4.138312	0.000000	0.000000	0.000000	2.843650	-0.291772	-0.785624	0.000000	0.000000	4.000000	31.000000	0.000000
3131.964959	0.204408	0.599886	0.061751	73.422508	-70.120926	-12.207227	2.806131	0.000000	-4.138312	0.000000	0.000000	0.000000	2.843650	-0.291772	-0.785624	0.000000	0.000000	4.000000	31.000000	0.000000
3131.968293	0.204408	0.599886	0.061751	73.422508	-70.120926	-12.207227	2.806131	0.000000	-4.138312	0.000000	0.000000	0.000000	2.843650	-0.291772	-0.785624	0.000000	0.000000	4.000000	31.000000	0.000000
3131.971626	0.213656	0.598633	0.058618	71.590752	-68.575516	-10.132637	2.545349	0.000000	-4.303626	0.000000	0.000000	0.000000	2.774354	-0.376045	-0.939890	0.000000	0.000000	4.000000	31.000000	0.000000
3131.974959	0.213656	0.598633	0.058618	71.590752	-68.575516	-10.132637	2.545349	0.000000	-4.303626	0.000000	0.000000	0.000000	2.774354	-0.376045	-0.939890	0.000000	0.000000	4.000000	31.000000	0.000000
3131.978293	0.213656	0.598633	0.058618	71.590752	-68.575516	-10.132637	2.545349	0.000000	-4.303626	0.000000	0.000000	0.000000	2.774354	-0.376045	-0.939890	0.000000	0.000000	4.000000	31.000000	0.000000
3131.981626	0.222568	0.597192	0.055057	70.016441	-67.205093	-7.312097	2.291896	0.000000	-4.443784	0.000000	0.000000	0.000000	2.673827	-0.432385	-1.068341	0.000000	0.000000	4.000000	31.000000	0.000000
3131.984959	0.222568	0.597192	0.055057	70.016441	-67.205093	-7.312097	2.291896	0.000000	-4.443784	0.000000	0.000000	0.000000	2.673827	-0.432385	-1.068341	0.000000	0.000000	4.000000	31.000000	0.000000
3131.988293	0.222568	0.597192	0.055057	70.016441	-67.205093	-7.312097	2.291896	0.000000	-4.443784	0.000000	0.000000	0.000000	2.673827	-0.432385	-1.068341	0.000000	0.000000	4.000000	31.000000	0.000000
3131.991626	0.230948	0.595605	0.051197	68.797531	-66.108727	-4.037330	2.048770	0.000000	-4.560980	0.000000	0.000000	0.000000	2.513960	-0.475941	-1.157968	0.000000	0.000000	4.000000	31.000000	0.000000
3131.994959	0.230948	0.595605	0.051197	68.797531	-66.108727	-4.037330	2.048770	0.000000	-4.560980	0.000000	0.000000	0.000000	2.513960	-0.475941	-1.157968	0.000000	0.000000	4.000000	31.000000	0.000000
3131.998293	0.230948	0.595605	0.051197	68.797531	-66.108727	-4.037330	2.048770	0.000000	-4.560980	0.000000	0.000000	0.000000	2.513960	-0.475941	-1.157968	0.000000	0.000000	4.000000	31.000000	0.000000
3132.001626	0.238754	0.594047	0.047119	67.882195	-65.210609	-1.390261	1.820659	0.000000	-4.656737	0.000000	0.000000	0.000000	2.341577	-0.467478	-1.223606	0.000000	0.000000	4.000000	31.000000	0.000000
3132.004959	0.238754	0.594047	0.047119	67.882195	-65.210609	-1.390261	1.820659	0.000000	-4.656737	0.000000	0.000000	0.000000	2.341577	-0.467478	-1.223606	0.000000	0.000000	4.000000	31.000000	0.000000
3132.008293	0.238754	0.594047	0.047119	67.882195	-65.210609	-1.390261	1.820659	0.000000	-4.656737	0.000000	0.000000	0.000000	2.341577	-0.467478	-1.223606	0.000000	0.000000	4.000000	31.000000	0.000000
3132.011626	0.245806	0.592528	0.042973	67.173241	-64.379364	0.396861	1.607751	0.000000	-4.734463	0.000000	0.000000	0.000000	2.115650	-0.455773	-1.243731	0.000000	0.000000	4.000000	31.000000	0.000000
3132.014959	0.245806	0.592528	0.042973	67.173241	-64.379364	0.396861	1.607751	0.000000	-4.734463	0.000000	0.000000	0.000000	2.115650	-0.455773	-1.243731	0.000000	0.000000	4.000000	31.000000	0.000000
3132.018293	0.245806	0.592528	0.042973	67.173241	-64.379364	0.396861	1.607751	0.000000	-4.734463	0.000000	0.000000	0.000000	2.115650	-0.455773	-1.243731	0.000000	0.000000	4.000000	31.000000	0.000000
3132.021626	0.252013	0.591048	0.038838	66.723999	-63.774002	1.632568	1.413519	0.000000	-4.796036	0.000000	0.000000	0.000000	1.862233	-0.443732	-1.240578	0.000000	0.000000	4.000000	31.000000	0.000000
3132.024959	0.252013	0.591048	0.038838	66.723999	-63.774002	1.632568	1.413519	0.000000	-4.796036	0.000000	0.000000	0.000000	1.862233	-0.443732	-1.240578	0.000000	0.000000	4.000000	31.000000	0.000000
3132.028293	0.252013	0.591048	0.038838	66.723999	-63.774002	1.632568	1.413519	0.000000	-4.796036	0.000000	0.000000	0.000000	1.862233	-0.443732	-1.240578	0.000000	0.000000	4.000000	31.000000	0.000000
3132.031626	0.257422	0.589590	0.034705	66.576057	-63.497086	2.952300	1.237685	0.000000	-4.844393	0.000000	0.000000	0.000000	1.622555	-0.437407	-1.239899	0.000000	0.000000	4.000000	31.000000	0.000000
3132.034959	0.257422	0.589590	0.034705	66.576057	-63.497086	2.952300	1.237685	0.000000	-4.844393	0.000000	0.000000	0.000000	1.622555	-0.437407	-1.239899	0.000000	0.000000	4.000000	31.000000	0.000000
3132.038293	0.257422	0.589590	0.034705	66.576057	-63.497086	2.952300	1.237685	0.000000	-4.844393	0.000000	0.000000	0.000000	1.622555	-0.437407	-1.239899	0.000000	0.000000	4.000000	31.000000	0.000000
3132.041626	0.262080	0.588185	0.030567	66.686852	-63.526184	4.515754	1.076433	0.000000	-4.882755	0.000000	0.000000	0.000000	1.397375	-0.421740	-1.241210	0.000000	0.000000	4.000000	31.000000	0.000000
3132.044959	0.262080	0.588185	0.030567	66.686852	-63.526184	4.515754	1.076433	0.000000	-4.882755	0.000000	0.000000	0.000000	1.397375	-0.421740	-1.241210	0.000000	0.000000	4.000000	31.000000	0.000000
3132.048293	0.262080	0.588185	0.030567	66.686852	-63.526184	4.515754	1.076433	0.000000	-4.882755	0.000000	0.000000	0.000000	1.397375	-0.421740	-1.241210	0.000000	0.000000	4.000000	31.000000	0.000000
3132.051626	0.265986	0.586833	0.026380	66.988472	-63.685089	6.031279	0.926633	0.000000	-4.913385	0.000000	0.000000	0.000000	1.171901	-0.405567	-1.256234	0.000000	0.000000	4.000000	31.000000	0.000000
3132.054959	0.265986	0.586833	0.026380	66.988472	-63.685089	6.031279	0.926633	0.000000	-4.913385	0.000000	0.000000	0.000000	1.171901	-0.405567	-1.256234	0.000000	0.000000	4.000000	31.000000	0.000000
3132.058293	0.265986	0.586833	0.026380	66.988472	-63.685089	6.031279	0.926633	0.000000	-4.913385	0.000000	0.000000	0.000000	1.171901	-0.405567	-1.256234	0.000000	0.000000	4.000000	31.000000	0.000000
3132.061626	0.269175	0.585554	0.022160	67.509888	-63.553307	7.334234	0.784788	0.000000	-4.938026	0.000000	0.000000	0.000000	0.956707	-0.383605	-1.265913	0.000000	0.000000	4.000000	31.000000	0.000000
3132.064959	0.269175	0.585554	0.022160	67.509888	-63.553307	7.334234	0.784788	0.000000	-4.938026	0.000000	0.000000	0.000000	0.956707	-0.383605	-1.265913	0.000000	0.000000	4.000000	31.000000	0.000000
3132.068293	0.269175	0.585554	0.022160	67.509888	-63.553307	7.334234	0.784788	0.000000	-4.938026	0.000000	0.000000	0.000000	0.956707	-0.383605	-1.265913	0.000000	0.000000	4.000000	31.000000	0.000000
3132.071626	0.271644	0.584328	0.017908	68.358360	-62.401737	9.012265	0.649397	0.000000	-4.957649	0.000000	0.000000	0.000000	0.740633	-0.367708	-1.275655	0.000000	0.000000	4.000000	31.000000	0.000000
3132.074959	0.271644	0.584328	0.017908	68.358360	-62.401737	9.012265	0.649397	0.000000	-4.957649	0.000000	0.000000	0.000000	0.740633	-0.367708	-1.275655	0.000000	0.000000	4.000000	31.000000	0.000000
3132.078293	0.271644	0.584328	0.017908	68.358360	-62.401737	9.012265	0.649397	0.000000	-4.957649	0.000000	0.000000	0.000000	0.740633	-0.367708	-1.275655	0.000000	0.000000	4.000000	31.000000	0.000000
3132.081626	0.273388	0.583077	0.013566	69.489937	-60.036140	11.745864	0.518841	0.000000	-4.973008	0.000000	0.000000	0.000000	0.523328	-0.375416	-1.302597	0.000000	0.000000	4.000000	31.000000	0.000000
3132.084959	0.273388	0.583077	0.013566	69.489937	-60.036140	11.745864	0.518841	0.000000	-4.973008	0.000000	0.000000	0.000000	0.523328	-0.375416	-1.302597	0.000000	0.000000	4.000000	31.000000	0.000000
3132.088293	0.273388	0.583077	0.013566	69.489937	-60.036140	11.745864	0.518841	0.000000	-4.973008	0.000000	0.000000	0.000000	0.523328	-0.375416	-1.302597	0.000000	0.000000	4.000000	31.000000	0.000000
3132.091626	0.274384	0.581725	0.008941	70.765221	-56.759441	15.566066	0.390007	0.000000	-4.984766	0.000000	0.000000	0.000000	0.298757	-0.405484	-1.387520	0.000000	0.000000	4.000000	31.000000	0.000000
3132.094959	0.274384	0.581725	0.008941	70.765221	-56.759441	15.566066	0.390007	0.000000	-4.984766	0.000000	0.000000	0.000000	0.298757	-0.405484	-1.387520	0.000000	0.000000	4.000000	31.000000	0.000000
3132.098293	0.274384	0.581725	0.008941	70.765221	-56.759441	15.566066	0.390007	0.000000	-4.984766	0.000000	0.000000	0.000000	0.298757	-0.405484	-1.387520	0.000000	0.000000	4.000000	31.000000	0.000000
3132.101626	0.274679	0.580321	0.004017	72.029694	-52.796333	19.988972	0.256017	0.000000	-4.993441	0.000000	0.000000	0.000000	0.088553	-0.421184	-1.477152	0.000000	0.000000	4.000000	31.000000	0.000000
3132.104959	0.274679	0.580321	0.004017	72.029694	-52.796333	19.988972	0.256017	0.000000	-4.993441	0.000000	0.000000	0.000000	0.088553	-0.421184	-1.477152	0.000000	0.000000	4.000000	31.000000	0.000000
3132.108293	0.274679	0.580321	0.004017	72.029694	-52.796333	19.988972	0.256017	0.000000	-4.993441	0.000000	0.000000	0.000000	0.088553	-0.421184	-1.477152	0.000000	0.000000	4.000000	31.000000	0.000000
3132.111626	0.274344	0.578900	-0.001138	73.143059	-48.052212	25.089533	0.114951	0.000000	-4.998679	0.000000	0.000000	0.000000	-0.100676	-0.426385	-1.546578	0.000000	0.000000	4.000000	31.000000	0.000000
3132.114959	0.274344	0.578900	-0.001138	73.143059	-48.052212	25.089533	0.114951	0.000000	-4.998679	0.000000	0.000000	0.000000	-0.100676	-0.426385	-1.546578	0.000000	0.000000	4.000000	31.000000	0.000000
3132.118293	0.274344	0.578900	-0.001138	73.143059	-48.052212	25.089533	0.114951	0.000000	-4.998679	0.000000	0.000000	0.000000	-0.100676	-0.426385	-1.546578	0.000000	0.000000	4.000000	31.000000	0.000000
3132.121626	0.273434	0.577543	-0.006438	73.920090	-42.450146	30.883823	-0.032645	0.000000	-4.999893	0.000000	0.000000	0.000000	-0.272968	-0.407102	-1.589843	0.000000	0.000000	4.000000	31.000000	0.000000
3132.124959	0.273434	0.577543	-0.006438	73.920090	-42.450146	30.883823	-0.032645	0.000000	-4.999893	0.000000	0.000000	0.000000	-0.272968	-0.407102	-1.589843	0.000000	0.000000	4.000000	31.000000	0.000000
3132.128293	0.273434	0.577543	-0.006438	73.920090	-42.450146	30.883823	-0.032645	0.000000	-4.999893	0.000000	0.000000	0.000000	-0.272968	-0.407102	-1.589843	0.000000	0.000000	4.000000	31.000000	0.000000
3132.131626	0.272046	0.576291	-0.011782	74.206398	-36.079056	37.349907	-0.185470	0.000000	-4.996559	0.000000	0.000000	0.000000	-0.416217	-0.375509	-1.603334	0.000000	0.000000	4.000000	31.000000	0.000000
3132.134959	0.272046	0.576291	-0.011782	74.206398	-36.079056	37.349907	-0.185470	0.000000	-4.996559	0.000000	0.000000	0.000000	-0.416217	-0.375509	-1.603334	0.000000	0.000000	4.000000	31.000000	0.000000
3132.138293	0.272046	0.576291	-0.011782	74.206398	-36.079056	37.349907	-0.185470	0.000000	-4.996559	0.000000	0.000000	0.000000	-0.416217	-0.375509	-1.603334	0.000000	0.000000	4.000000	31.000000	0.000000
3132.141626	0.270089	0.575223	-0.016915	74.050255	-29.474432	44.086113	-0.341614	0.000000	-4.988317	0.000000	0.000000	0.000000	-0.587146	-0.320654	-1.539922	0.000000	0.000000	4.000000	31.000000	0.000000
3132.144959	0.270089	0.575223	-0.016915	74.050255	-29.474432	44.086113	-0.341614	0.000000	-4.988317	0.000000	0.000000	0.000000	-0.587146	-0.320654	-1.539922	0.000000	0.000000	4.000000	31.000000	0.000000
3132.148293	0.270089	0.575223	-0.016915	74.050255	-29.474432	44.086113	-0.341614	0.000000	-4.988317	0.000000	0.000000	0.000000	-0.587146	-0.320654	-1.539922	0.000000	0.000000	4.000000	31.000000	0.000000
3132.151626	0.267606	0.574275	-0.021844	73.615273	-22.994116	50.276550	-0.494807	0.000000	-4.975456	0.000000	0.000000	0.000000	-0.744829	-0.284423	-1.478619	0.000000	0.000000	4.000000	31.000000	0.000000
3132.154959	0.267606	0.574275	-0.021844	73.615273	-22.994116	50.276550	-0.494807	0.000000	-4.975456	0.000000	0.000000	0.000000	-0.744829	-0.284423	-1.478619	0.000000	0.000000	4.000000	31.000000	0.000000
3132.158293	0.267606	0.574275	-0.021844	73.615273	-22.994116	50.276550	-0.494807	0.000000	-4.975456	0.000000	0.000000	0.000000	-0.744829	-0.284423	-1.478619	0.000000	0.000000	4.000000	31.000000	0.000000
3132.161626	0.264631	0.573360	-0.026638	73.088959	-16.879572	56.166710	-0.646182	0.000000	-4.958069	0.000000	0.000000	0.000000	-0.892573	-0.274458	-1.438332	0.000000	0.000000	4.000000	31.000000	0.000000
3132.164959	0.264631	0.573360	-0.026638	73.088959	-16.879572	56.166710	-0.646182	0.000000	-4.958069	0.000000	0.000000	0.000000	-0.892573	-0.274458	-1.438332	0.000000	0.000000	4.000000	31.000000	0.000000
3132.168293	0.264631	0.573360	-0.026638	73.088959	-16.879572	56.166710	-0.646182	0.000000	-4.958069	0.000000	0.000000	0.000000	-0.892573	-0.274458	-1.438332	0.000000	0.000000	4.000000	31.000000	0.000000
3132.171626	0.261185	0.572375	-0.031385	72.583725	-11.070252	62.058041	-0.798647	0.000000	-4.935804	0.000000	0.000000	0.000000	-1.033874	-0.295492	-1.424021	0.000000	0.000000	4.000000	31.000000	0.000000
3132.174959	0.261185	0.572375	-0.031385	72.583725	-11.070252	62.058041	-0.798647	0.000000	-4.935804	0.000000	0.000000	0.000000	-1.033874	-0.295492	-1.424021	0.000000	0.000000	4.000000	31.000000	0.000000
3132.178293	0.261185	0.572375	-0.031385	72.583725	-11.070252	62.058041	-0.798647	0.000000	-4.935804	0.000000	0.000000	0.000000	-1.033874	-0.295492	-1.424021	0.000000	0.000000	4.000000	31.000000	0.000000
3132.181626	0.257540	0.571383	-0.036073	72.065178	-5.591696	67.887657	-0.955630	0.000000	-4.907827	0.000000	0.000000	0.000000	-1.093431	-0.297365	-1.406189	0.000000	0.000000	4.000000	31.000000	0.000000
3132.184959	0.257540	0.571383	-0.036073	72.065178	-5.591696	67.887657	-0.955630	0.000000	-4.907827	0.000000	0.000000	0.000000	-1.093431	-0.297365	-1.406189	0.000000	0.000000	4.000000	31.000000	0.000000
3132.188293	0.257540	0.571383	-0.036073	72.065178	-5.591696	67.887657	-0.955630	0.000000	-4.907827	0.000000	0.000000	0.000000	-1.093431	-0.297365	-1.406189	0.000000	0.000000	4.000000	31.000000	0.000000
3132.191626	0.253557	0.570377	-0.040589	71.484436	-0.462103	73.602905	-1.115986	0.000000	-4.873867	0.000000	0.000000	0.000000	-1.194907	-0.301994	-1.354840	0.000000	0.000000	4.000000	31.000000	0.000000
3132.194959	0.253557	0.570377	-0.040589	71.484436	-0.462103	73.602905	-1.115986	0.000000	-4.873867	0.000000	0.000000	0.000000	-1.194907	-0.301994	-1.354840	0.000000	0.000000	4.000000	31.000000	0.000000
3132.198293	0.253557	0.570377	-0.040589	71.484436	-0.462103	73.602905	-1.115986	0.000000	-4.873867	0.000000	0.000000	0.000000	-1.194907	-0.301994	-1.354840	0.000000	0.000000	4.000000	31.000000	0.000000
3132.201626	0.249220	0.569437	-0.044722	70.764519	4.110430	78.890968	-1.277732	0.000000	-4.833984	0.000000	0.000000	0.000000	-1.301056	-0.281904	-1.240083	0.000000	0.000000	4.000000	31.000000	0.000000
3132.204959	0.249220	0.569437	-0.044722	70.764519	4.110430	78.890968	-1.277732	0.000000	-4.833984	0.000000	0.000000	0.000000	-1.301056	-0.281904	-1.240083	0.000000	0.000000	4.000000	31.000000	0.000000
3132.208293	0.249220	0.569437	-0.044722	70.764519	4.110430	78.890968	-1.277732	0.000000	-4.833984	0.000000	0.000000	0.000000	-1.301056	-0.281904	-1.240083	0.000000	0.000000	4.000000	31.000000	0.000000
3132.211626	0.244575	0.568601	-0.048387	69.900566	7.934042	83.453369	-1.435448	0.000000	-4.789518	0.000000	0.000000	0.000000	-1.393448	-0.250803	-1.099345	0.000000	0.000000	4.000000	31.000000	0.000000
3132.214959	0.244575	0.568601	-0.048387	69.900566	7.934042	83.453369	-1.435448	0.000000	-4.789518	0.000000	0.000000	0.000000	-1.393448	-0.250803	-1.099345	0.000000	0.000000	4.000000	31.000000	0.000000
3132.218293	0.244575	0.568601	-0.048387	69.900566	7.934042	83.453369	-1.435448	0.000000	-4.789518	0.000000	0.000000	0.000000	-1.393448	-0.250803	-1.099345	0.000000	0.000000	4.000000	31.000000	0.000000
3132.221626	0.239693	0.567869	-0.051626	68.952705	10.940529	87.159813	-1.586891	0.000000	-4.741496	0.000000	0.000000	0.000000	-1.464862	-0.219725	-0.971892	0.000000	0.000000	4.000000	31.000000	0.000000
3132.224959	0.239693	0.567869	-0.051626	68.952705	10.940529	87.159813	-1.586891	0.000000	-4.741496	0.000000	0.000000	0.000000	-1.464862	-0.219725	-0.971892	0.000000	0.000000	4.000000	31.000000	0.000000
3132.228293	0.239693	0.567869	-0.051626	68.952705	10.940529	87.159813	-1.586891	0.000000	-4.741496	0.000000	0.000000	0.000000	-1.464862	-0.219725	-0.971892	0.000000	0.000000	4.000000	31.000000	0.000000
3132.231626	0.234495	0.567222	-0.054421	68.185577	12.959646	89.907616	-1.733276	0.000000	-4.689963	0.000000	0.000000	0.000000	-1.559341	-0.193944	-0.838269	0.000000	0.000000	4.000000	31.000000	0.000000
3132.234959	0.234495	0.567222	-0.054421	68.185577	12.959646	89.907616	-1.733276	0.000000	-4.689963	0.000000	0.000000	0.000000	-1.559341	-0.193944	-0.838269	0.000000	0.000000	4.000000	31.000000	0.000000
3132.238293	0.234495	0.567222	-0.054421	68.185577	12.959646	89.907616	-1.733276	0.000000	-4.689963	0.000000	0.000000	0.000000	-1.559341	-0.193944	-0.838269	0.000000	0.000000	4.000000	31.000000	0.000000
3132.241626	0.229070	0.566650	-0.056951	67.879326	13.924752	91.673683	-1.875438	0.000000	-4.634947	0.000000	0.000000	0.000000	-1.627421	-0.171664	-0.759108	0.000000	0.000000	4.000000	31.000000	0.000000
3132.244959	0.229070	0.566650	-0.056951	67.879326	13.924752	91.673683	-1.875438	0.000000	-4.634947	0.000000	0.000000	0.000000	-1.627421	-0.171664	-0.759108	0.000000	0.000000	4.000000	31.000000	0.000000
3132.248293	0.229070	0.566650	-0.056951	67.879326	13.924752	91.673683	-1.875438	0.000000	-4.634947	0.000000	0.000000	0.000000	-1.627421	-0.171664	-0.759108	0.000000	0.000000	4.000000	31.000000	0.000000
3132.251626	0.223494	0.566201	-0.059280	67.918068	14.334315	92.624092	-2.018447	0.000000	-4.574481	0.000000	0.000000	0.000000	-1.672943	-0.134603	-0.698754	0.000000	0.000000	4.000000	31.000000	0.000000
3132.254959	0.223494	0.566201	-0.059280	67.918068	14.334315	92.624092	-2.018447	0.000000	-4.574481	0.000000	0.000000	0.000000	-1.672943	-0.134603	-0.698754	0.000000	0.000000	4.000000	31.000000	0.000000
3132.258293	0.223494	0.566201	-0.059280	67.918068	14.334315	92.624092	-2.018447	0.000000	-4.574481	0.000000	0.000000	0.000000	-1.672943	-0.134603	-0.698754	0.000000	0.000000	4.000000	31.000000	0.000000
3132.261626	0.217993	0.565862	-0.061409	68.034363	14.681092	92.922386	-2.163751	0.000000	-4.507569	0.000000	0.000000	0.000000	-1.650206	-0.101671	-0.638605	0.000000	0.000000	4.000000	31.000000	0.000000
3132.264959	0.217993	0.565862	-0.061409	68.034363	14.681092	92.922386	-2.163751	0.000000	-4.507569	0.000000	0.000000	0.000000	-1.650206	-0.101671	-0.638605	0.000000	0.000000	4.000000	31.000000	0.000000
3132.268293	0.217993	0.565862	-0.061409	68.034363	14.681092	92.922386	-2.163751	0.000000	-4.507569	0.000000	0.000000	0.000000	-1.650206	-0.101671	-0.638605	0.000000	0.000000	4.000000	31.000000	0.000000
3132.271626	0.212562	0.565647	-0.063387	68.183754	15.082945	92.638359	-2.308318	0.000000	-4.435276	0.000000	0.000000	0.000000	-1.629208	-0.064487	-0.593469	0.000000	0.000000	4.000000	31.000000	0.000000
3132.274959	0.212562	0.565647	-0.063387	68.183754	15.082945	92.638359	-2.308318	0.000000	-4.435276	0.000000	0.000000	0.000000	-1.629208	-0.064487	-0.593469	0.000000	0.000000	4.000000	31.000000	0.000000
3132.278293	0.212562	0.565647	-0.063387	68.183754	15.082945	92.638359	-2.308318	0.000000	-4.435276	0.000000	0.000000	0.000000	-1.629208	-0.064487	-0.593469	0.000000	0.000000	4.000000	31.000000	0.000000
3132.281626	0.207096	0.565473	-0.065185	68.377808	15.530720	92.086205	-2.453388	0.000000	-4.356706	0.000000	0.000000	0.000000	-1.640001	-0.052393	-0.539443	0.000000	0.000000	4.000000	31.000000	0.000000
3132.284959	0.207096	0.565473	-0.065185	68.377808	15.530720	92.086205	-2.453388	0.000000	-4.356706	0.000000	0.000000	0.000000	-1.640001	-0.052393	-0.539443	0.000000	0.000000	4.000000	31.000000	0.000000
3132.288293	0.207096	0.565473	-0.065185	68.377808	15.530720	92.086205	-2.453388	0.000000	-4.356706	0.000000	0.000000	0.000000	-1.640001	-0.052393	-0.539443	0.000000	0.000000	4.000000	31.000000	0.000000
3132.291626	0.201615	0.565481	-0.066580	68.582664	16.029156	91.692383	-2.599636	0.000000	-4.271052	0.000000	0.000000	0.000000	-1.644090	0.002343	-0.418442	0.000000	0.000000	4.000000	31.000000	0.000000
3132.294959	0.201615	0.565481	-0.066580	68.582664	16.029156	91.692383	-2.599636	0.000000	-4.271052	0.000000	0.000000	0.000000	-1.644090	0.002343	-0.418442	0.000000	0.000000	4.000000	31.000000	0.000000
3132.298293	0.201615	0.565481	-0.066580	68.582664	16.029156	91.692383	-2.599636	0.000000	-4.271052	0.000000	0.000000	0.000000	-1.644090	0.002343	-0.418442	0.000000	0.000000	4.000000	31.000000	0.000000
3132.301626	0.196180	0.565689	-0.067585	68.771950	16.592321	91.664398	-2.740262	0.000000	-4.182220	0.000000	0.000000	0.000000	-1.630631	0.062495	-0.301475	0.000000	0.000000	4.000000	31.000000	0.000000
3132.304959	0.196180	0.565689	-0.067585	68.771950	16.592321	91.664398	-2.740262	0.000000	-4.182220	0.000000	0.000000	0.000000	-1.630631	0.062495	-0.301475	0.000000	0.000000	4.000000	31.000000	0.000000
3132.308293	0.196180	0.565689	-0.067585	68.771950	16.592321	91.664398	-2.740262	0.000000	-4.182220	0.000000	0.000000	0.000000	-1.630631	0.062495	-0.301475	0.000000	0.000000	4.000000	31.000000	0.000000
3132.311626	0.190887	0.566079	-0.068171	68.968079	17.224354	91.901375	-2.874703	0.000000	-4.090976	0.000000	0.000000	0.000000	-1.587762	0.117113	-0.175724	0.000000	0.000000	4.000000	31.000000	0.000000
3132.314959	0.190887	0.566079	-0.068171	68.968079	17.224354	91.901375	-2.874703	0.000000	-4.090976	0.000000	0.000000	0.000000	-1.587762	0.117113	-0.175724	0.000000	0.000000	4.000000	31.000000	0.000000
3132.318293	0.190887	0.566079	-0.068171	68.968079	17.224354	91.901375	-2.874703	0.000000	-4.090976	0.000000	0.000000	0.000000	-1.587762	0.117113	-0.175724	0.000000	0.000000	4.000000	31.000000	0.000000
3132.321626	0.185748	0.566620	-0.068383	69.116356	17.962328	92.458839	-3.000148	0.000000	-3.999889	0.000000	0.000000	0.000000	-1.541882	0.162349	-0.063772	0.000000	0.000000	4.000000	31.000000	0.000000
3132.324959	0.185748	0.566620	-0.068383	69.116356	17.962328	92.458839	-3.000148	0.000000	-3.999889	0.000000	0.000000	0.000000	-1.541882	0.162349	-0.063772	0.000000	0.000000	4.000000	31.000000	0.000000
3132.328293	0.185748	0.566620	-0.068383	69.116356	17.962328	92.458839	-3.000148	0.000000	-3.999889	0.000000	0.000000	0.000000	-1.541882	0.162349	-0.063772	0.000000	0.000000	4.000000	31.000000	0.000000
3132.331626	0.180748	0.567241	-0.068270	69.217636	18.777414	93.195786	-3.117498	0.000000	-3.909118	0.000000	0.000000	0.000000	-1.499992	0.186076	0.033865	0.000000	0.000000	4.000000	31.000000	0.000000
3132.334959	0.180748	0.567241	-0.068270	69.217636	18.777414	93.195786	-3.117498	0.000000	-3.909118	0.000000	0.000000	0.000000	-1.499992	0.186076	0.033865	0.000000	0.000000	4.000000	31.000000	0.000000
3132.338293	0.180748	0.567241	-0.068270	69.217636	18.777414	93.195786	-3.117498	0.000000	-3.909118	0.000000	0.000000	0.000000	-1.499992	0.186076	0.033865	0.000000	0.000000	4.000000	31.000000	0.000000
3132.341626	0.175805	0.567922	-0.067888	69.272842	19.637573	93.766968	-3.228207	0.000000	-3.818204	0.000000	0.000000	0.000000	-1.482800	0.204293	0.114700	0.000000	0.000000	4.000000	31.000000	0.000000
3132.344959	0.175805	0.567922	-0.067888	69.272842	19.637573	93.766968	-3.228207	0.000000	-3.818204	0.000000	0.000000	0.000000	-1.482800	0.204293	0.114700	0.000000	0.000000	4.000000	31.000000	0.000000
3132.348293	0.175805	0.567922	-0.067888	69.272842	19.637573	93.766968	-3.228207	0.000000	-3.818204	0.000000	0.000000	0.000000	-1.482800	0.204293	0.114700	0.000000	0.000000	4.000000	31.000000	0.000000
3132.351626	0.170905	0.568638	-0.067298	69.291069	20.488947	94.117859	-3.335680	0.000000	-3.724680	0.000000	0.000000	0.000000	-1.469983	0.214854	0.176943	0.000000	0.000000	4.000000	31.000000	0.000000
3132.354959	0.170905	0.568638	-0.067298	69.291069	20.488947	94.117859	-3.335680	0.000000	-3.724680	0.000000	0.000000	0.000000	-1.469983	0.214854	0.176943	0.000000	0.000000	4.000000	31.000000	0.000000
3132.358293	0.170905	0.568638	-0.067298	69.291069	20.488947	94.117859	-3.335680	0.000000	-3.724680	0.000000	0.000000	0.000000	-1.469983	0.214854	0.176943	0.000000	0.000000	4.000000	31.000000	0.000000
3132.361626	0.166006	0.569368	-0.066478	69.271301	21.316761	94.226326	-3.364911	0.000000	-3.545252	0.000000	0.000000	0.000000	-1.469749	0.219077	0.245977	0.000000	0.000000	4.000000	31.000000	0.000000
3132.364959	0.166006	0.569368	-0.066478	69.271301	21.316761	94.226326	-3.364911	0.000000	-3.545252	0.000000	0.000000	0.000000	-1.469749	0.219077	0.245977	0.000000	0.000000	4.000000	31.000000	0.000000
3132.368293	0.166006	0.569368	-0.066478	69.271301	21.316761	94.226326	-3.364911	0.000000	-3.545252	0.000000	0.000000	0.000000	-1.469749	0.219077	0.245977	0.000000	0.000000	4.000000	31.000000	0.000000
3132.371626	0.161162	0.570132	-0.065435	69.249908	22.133425	94.195526	-3.323915	0.000000	-3.300294	0.000000	0.000000	0.000000	-1.453158	0.229206	0.313095	0.000000	0.000000	4.000000	31.000000	0.000000
3132.374959	0.161162	0.570132	-0.065435	69.249908	22.133425	94.195526	-3.323915	0.000000	-3.300294	0.000000	0.000000	0.000000	-1.453158	0.229206	0.313095	0.000000	0.000000	4.000000	31.000000	0.000000
3132.378293	0.161162	0.570132	-0.065435	69.249908	22.133425	94.195526	-3.323915	0.000000	-3.300294	0.000000	0.000000	0.000000	-1.453158	0.229206	0.313095	0.000000	0.000000	4.000000	31.000000	0.000000
3132.381626	0.156458	0.570932	-0.064203	69.357773	22.987572	94.414871	-3.271732	0.000000	-3.058101	0.000000	0.000000	0.000000	-1.411180	0.239962	0.369634	0.000000	0.000000	4.000000	31.000000	0.000000
3132.384959	0.156458	0.570932	-0.064203	69.357773	22.987572	94.414871	-3.271732	0.000000	-3.058101	0.000000	0.000000	0.000000	-1.411180	0.239962	0.369634	0.000000	0.000000	4.000000	31.000000	0.000000
3132.388293	0.156458	0.570932	-0.064203	69.357773	22.987572	94.414871	-3.271732	0.000000	-3.058101	0.000000	0.000000	0.000000	-1.411180	0.239962	0.369634	0.000000	0.000000	4.000000	31.000000	0.000000
3132.391626	0.151937	0.571804	-0.062758	69.732491	23.924595	94.930695	-3.210127	0.000000	-2.822904	0.000000	0.000000	0.000000	-1.356458	0.261669	0.433419	0.000000	0.000000	4.000000	31.000000	0.000000
3132.394959	0.151937	0.571804	-0.062758	69.732491	23.924595	94.930695	-3.210127	0.000000	-2.822904	0.000000	0.000000	0.000000	-1.356458	0.261669	0.433419	0.000000	0.000000	4.000000	31.000000	0.000000
3132.398293	0.151937	0.571804	-0.062758	69.732491	23.924595	94.930695	-3.210127	0.000000	-2.822904	0.000000	0.000000	0.000000	-1.356458	0.261669	0.433419	0.000000	0.000000	4.000000	31.000000	0.000000
3132.401626	0.147664	0.572820	-0.060949	70.323929	24.923922	95.644585	-3.137890	0.000000	-2.596828	0.000000	0.000000	0.000000	-1.281663	0.304790	0.542672	0.000000	0.000000	4.000000	31.000000	0.000000
3132.404959	0.147664	0.572820	-0.060949	70.323929	24.923922	95.644585	-3.137890	0.000000	-2.596828	0.000000	0.000000	0.000000	-1.281663	0.304790	0.542672	0.000000	0.000000	4.000000	31.000000	0.000000
3132.408293	0.147664	0.572820	-0.060949	70.323929	24.923922	95.644585	-3.137890	0.000000	-2.596828	0.000000	0.000000	0.000000	-1.281663	0.304790	0.542672	0.000000	0.000000	4.000000	31.000000	0.000000
3132.411626	0.143703	0.574001	-0.058680	71.087395	25.839876	96.043045	-3.047445	0.000000	-2.383218	0.000000	0.000000	0.000000	-1.188483	0.354073	0.680668	0.000000	0.000000	4.000000	31.000000	0.000000
3132.414959	0.143703	0.574001	-0.058680	71.087395	25.839876	96.043045	-3.047445	0.000000	-2.383218	0.000000	0.000000	0.000000	-1.188483	0.354073	0.680668	0.000000	0.000000	4.000000	31.000000	0.000000
3132.418293	0.143703	0.574001	-0.058680	71.087395	25.839876	96.043045	-3.047445	0.000000	-2.383218	0.000000	0.000000	0.000000	-1.188483	0.354073	0.680668	0.000000	0.000000	4.000000	31.000000	0.000000
3132.421626	0.140023	0.575284	-0.056040	72.031357	26.508934	95.827072	-2.934000	0.000000	-2.185137	0.000000	0.000000	0.000000	-1.103788	0.385166	0.791896	0.000000	0.000000	4.000000	31.000000	0.000000
3132.424959	0.140023	0.575284	-0.056040	72.031357	26.508934	95.827072	-2.934000	0.000000	-2.185137	0.000000	0.000000	0.000000	-1.103788	0.385166	0.791896	0.000000	0.000000	4.000000	31.000000	0.000000
3132.428293	0.140023	0.575284	-0.056040	72.031357	26.508934	95.827072	-2.934000	0.000000	-2.185137	0.000000	0.000000	0.000000	-1.103788	0.385166	0.791896	0.000000	0.000000	4.000000	31.000000	0.000000
3132.431626	0.136715	0.576598	-0.053106	73.151604	27.037903	95.454788	-2.802017	0.000000	-2.001173	0.000000	0.000000	0.000000	-0.992528	0.394117	0.880167	0.000000	0.000000	4.000000	31.000000	0.000000
3132.434959	0.136715	0.576598	-0.053106	73.151604	27.037903	95.454788	-2.802017	0.000000	-2.001173	0.000000	0.000000	0.000000	-0.992528	0.394117	0.880167	0.000000	0.000000	4.000000	31.000000	0.000000
3132.438293	0.136715	0.576598	-0.053106	73.151604	27.037903	95.454788	-2.802017	0.000000	-2.001173	0.000000	0.000000	0.000000	-0.992528	0.394117	0.880167	0.000000	0.000000	4.000000	31.000000	0.000000
3132.441626	0.133812	0.577948	-0.050004	74.352409	27.629553	95.436501	-2.655323	0.000000	-1.835751	0.000000	0.000000	0.000000	-0.870767	0.404949	0.930685	0.000000	0.000000	4.000000	31.000000	0.000000
3132.444959	0.133812	0.577948	-0.050004	74.352409	27.629553	95.436501	-2.655323	0.000000	-1.835751	0.000000	0.000000	0.000000	-0.870767	0.404949	0.930685	0.000000	0.000000	4.000000	31.000000	0.000000
3132.448293	0.133812	0.577948	-0.050004	74.352409	27.629553	95.436501	-2.655323	0.000000	-1.835751	0.000000	0.000000	0.000000	-0.870767	0.404949	0.930685	0.000000	0.000000	4.000000	31.000000	0.000000
3132.451626	0.131444	0.579334	-0.046861	75.559647	28.440338	95.886108	-2.500208	0.000000	-1.690624	0.000000	0.000000	0.000000	-0.710651	0.415840	0.942851	0.000000	0.000000	4.000000	31.000000	0.000000
3132.454959	0.131444	0.579334	-0.046861	75.559647	28.440338	95.886108	-2.500208	0.000000	-1.690624	0.000000	0.000000	0.000000	-0.710651	0.415840	0.942851	0.000000	0.000000	4.000000	31.000000	0.000000
3132.458293	0.131444	0.579334	-0.046861	75.559647	28.440338	95.886108	-2.500208	0.000000	-1.690624	0.000000	0.000000	0.000000	-0.710651	0.415840	0.942851	0.000000	0.000000	4.000000	31.000000	0.000000
3132.461626	0.129577	0.580727	-0.043720	76.729767	29.488625	96.625046	-2.343067	0.000000	-1.572182	0.000000	0.000000	0.000000	-0.559859	0.417836	0.942515	0.000000	0.000000	4.000000	31.000000	0.000000
3132.464959	0.129577	0.580727	-0.043720	76.729767	29.488625	96.625046	-2.343067	0.000000	-1.572182	0.000000	0.000000	0.000000	-0.559859	0.417836	0.942515	0.000000	0.000000	4.000000	31.000000	0.000000
3132.468293	0.129577	0.580727	-0.043720	76.729767	29.488625	96.625046	-2.343067	0.000000	-1.572182	0.000000	0.000000	0.000000	-0.559859	0.417836	0.942515	0.000000	0.000000	4.000000	31.000000	0.000000
3132.471626	0.128177	0.582108	-0.040577	77.857864	30.648962	97.500191	-2.185981	0.000000	-1.478872	0.000000	0.000000	0.000000	-0.420109	0.414351	0.942804	0.000000	0.000000	4.000000	31.000000	0.000000
3132.474959	0.128177	0.582108	-0.040577	77.857864	30.648962	97.500191	-2.185981	0.000000	-1.478872	0.000000	0.000000	0.000000	-0.420109	0.414351	0.942804	0.000000	0.000000	4.000000	31.000000	0.000000
3132.478293	0.128177	0.582108	-0.040577	77.857864	30.648962	97.500191	-2.185981	0.000000	-1.478872	0.000000	0.000000	0.000000	-0.420109	0.414351	0.942804	0.000000	0.000000	4.000000	31.000000	0.000000
3132.481626	0.127129	0.583423	-0.037541	78.976341	31.624224	98.311691	-2.028847	0.000000	-1.408854	0.000000	0.000000	0.000000	-0.314291	0.394504	0.910896	0.000000	0.000000	4.000000	31.000000	0.000000
3132.484959	0.127129	0.583423	-0.037541	78.976341	31.624224	98.311691	-2.028847	0.000000	-1.408854	0.000000	0.000000	0.000000	-0.314291	0.394504	0.910896	0.000000	0.000000	4.000000	31.000000	0.000000
3132.488293	0.127129	0.583423	-0.037541	78.976341	31.624224	98.311691	-2.028847	0.000000	-1.408854	0.000000	0.000000	0.000000	-0.314291	0.394504	0.910896	0.000000	0.000000	4.000000	31.000000	0.000000
3132.491626	0.126396	0.584658	-0.034543	80.102310	31.998945	98.489334	-1.877031	0.000000	-1.356472	0.000000	0.000000	0.000000	-0.219890	0.370610	0.899310	0.000000	0.000000	4.000000	31.000000	0.000000
3132.494959	0.126396	0.584658	-0.034543	80.102310	31.998945	98.489334	-1.877031	0.000000	-1.356472	0.000000	0.000000	0.000000	-0.219890	0.370610	0.899310	0.000000	0.000000	4.000000	31.000000	0.000000
3132.498293	0.126396	0.584658	-0.034543	80.102310	31.998945	98.489334	-1.877031	0.000000	-1.356472	0.000000	0.000000	0.000000	-0.219890	0.370610	0.899310	0.000000	0.000000	4.000000	31.000000	0.000000
3132.501626	0.125964	0.585831	-0.031651	81.233887	31.278702	97.340057	-1.727146	0.000000	-1.319823	0.000000	0.000000	0.000000	-0.129774	0.351728	0.867486	0.000000	0.000000	4.000000	31.000000	0.000000
3132.504959	0.125964	0.585831	-0.031651	81.233887	31.278702	97.340057	-1.727146	0.000000	-1.319823	0.000000	0.000000	0.000000	-0.129774	0.351728	0.867486	0.000000	0.000000	4.000000	31.000000	0.000000
3132.508293	0.125964	0.585831	-0.031651	81.233887	31.278702	97.340057	-1.727146	0.000000	-1.319823	0.000000	0.000000	0.000000	-0.129774	0.351728	0.867486	0.000000	0.000000	4.000000	31.000000	0.000000
3132.511626	0.125945	0.586957	-0.028878	82.369743	28.895187	94.288078	-1.582565	0.000000	-1.298194	0.000000	0.000000	0.000000	-0.005669	0.337940	0.832063	0.000000	0.000000	4.000000	31.000000	0.000000
3132.514959	0.125945	0.586957	-0.028878	82.369743	28.895187	94.288078	-1.582565	0.000000	-1.298194	0.000000	0.000000	0.000000	-0.005669	0.337940	0.832063	0.000000	0.000000	4.000000	31.000000	0.000000
3132.518293	0.125945	0.586957	-0.028878	82.369743	28.895187	94.288078	-1.582565	0.000000	-1.298194	0.000000	0.000000	0.000000	-0.005669	0.337940	0.832063	0.000000	0.000000	4.000000	31.000000	0.000000
3132.521626	0.126381	0.588116	-0.026186	83.461151	24.104893	88.623093	-1.443887	0.000000	-1.297249	0.000000	0.000000	0.000000	0.130791	0.347717	0.807595	0.000000	0.000000	4.000000	31.000000	0.000000
3132.524959	0.126381	0.588116	-0.026186	83.461151	24.104893	88.623093	-1.443887	0.000000	-1.297249	0.000000	0.000000	0.000000	0.130791	0.347717	0.807595	0.000000	0.000000	4.000000	31.000000	0.000000
3132.528293	0.126381	0.588116	-0.026186	83.461151	24.104893	88.623093	-1.443887	0.000000	-1.297249	0.000000	0.000000	0.000000	0.130791	0.347717	0.807595	0.000000	0.000000	4.000000	31.000000	0.000000
3132.531626	0.127307	0.589253	-0.023638	84.418053	15.811006	79.277443	-1.309288	0.000000	-1.319048	0.000000	0.000000	0.000000	0.277751	0.341029	0.764299	0.000000	0.000000	4.000000	31.000000	0.000000
3132.534959	0.127307	0.589253	-0.023638	84.418053	15.811006	79.277443	-1.309288	0.000000	-1.319048	0.000000	0.000000	0.000000	0.277751	0.341029	0.764299	0.000000	0.000000	4.000000	31.000000	0.000000
3132.538293	0.127307	0.589253	-0.023638	84.418053	15.811006	79.277443	-1.309288	0.000000	-1.319048	0.000000	0.000000	0.000000	0.277751	0.341029	0.764299	0.000000	0.000000	4.000000	31.000000	0.000000
3132.541626	0.128674	0.590386	-0.021203	85.089401	3.459698	65.763794	-1.181905	0.000000	-1.365340	0.000000	0.000000	0.000000	0.410144	0.339729	0.730444	0.000000	0.000000	4.000000	31.000000	0.000000
3132.544959	0.128674	0.590386	-0.021203	85.089401	3.459698	65.763794	-1.181905	0.000000	-1.365340	0.000000	0.000000	0.000000	0.410144	0.339729	0.730444	0.000000	0.000000	4.000000	31.000000	0.000000
3132.548293	0.128674	0.590386	-0.021203	85.089401	3.459698	65.763794	-1.181905	0.000000	-1.365340	0.000000	0.000000	0.000000	0.410144	0.339729	0.730444	0.000000	0.000000	4.000000	31.000000	0.000000
3132.551626	0.130422	0.591426	-0.018885	85.342171	-11.907159	49.173943	-1.060164	0.000000	-1.433698	0.000000	0.000000	0.000000	0.524380	0.312269	0.695463	0.000000	0.000000	4.000000	31.000000	0.000000
3132.554959	0.130422	0.591426	-0.018885	85.342171	-11.907159	49.173943	-1.060164	0.000000	-1.433698	0.000000	0.000000	0.000000	0.524380	0.312269	0.695463	0.000000	0.000000	4.000000	31.000000	0.000000
3132.558293	0.130422	0.591426	-0.018885	85.342171	-11.907159	49.173943	-1.060164	0.000000	-1.433698	0.000000	0.000000	0.000000	0.524380	0.312269	0.695463	0.000000	0.000000	4.000000	31.000000	0.000000
3132.561626	0.132540	0.592344	-0.016742	85.136108	-27.162628	32.693470	-0.944254	0.000000	-1.521095	0.000000	0.000000	0.000000	0.635490	0.275159	0.642803	0.000000	0.000000	4.000000	31.000000	0.000000
3132.564959	0.132540	0.592344	-0.016742	85.136108	-27.162628	32.693470	-0.944254	0.000000	-1.521095	0.000000	0.000000	0.000000	0.635490	0.275159	0.642803	0.000000	0.000000	4.000000	31.000000	0.000000
3132.568293	0.132540	0.592344	-0.016742	85.136108	-27.162628	32.693470	-0.944254	0.000000	-1.521095	0.000000	0.000000	0.000000	0.635490	0.275159	0.642803	0.000000	0.000000	4.000000	31.000000	0.000000
3132.571626	0.134950	0.593136	-0.014754	84.601883	-39.066696	19.884039	-0.837120	0.000000	-1.627010	0.000000	0.000000	0.000000	0.722963	0.237579	0.596555	0.000000	0.000000	4.000000	31.000000	0.000000
3132.574959	0.134950	0.593136	-0.014754	84.601883	-39.066696	19.884039	-0.837120	0.000000	-1.627010	0.000000	0.000000	0.000000	0.722963	0.237579	0.596555	0.000000	0.000000	4.000000	31.000000	0.000000
3132.578293	0.134950	0.593136	-0.014754	84.601883	-39.066696	19.884039	-0.837120	0.000000	-1.627010	0.000000	0.000000	0.000000	0.722963	0.237579	0.596555	0.000000	0.000000	4.000000	31.000000	0.000000
3132.581626	0.137592	0.593821	-0.012979	83.944244	-47.439083	11.422069	-0.737694	0.000000	-1.747504	0.000000	0.000000	0.000000	0.792454	0.205561	0.532426	0.000000	0.000000	4.000000	31.000000	0.000000
3132.584959	0.137592	0.593821	-0.012979	83.944244	-47.439083	11.422069	-0.737694	0.000000	-1.747504	0.000000	0.000000	0.000000	0.792454	0.205561	0.532426	0.000000	0.000000	4.000000	31.000000	0.000000
3132.588293	0.137592	0.593821	-0.012979	83.944244	-47.439083	11.422069	-0.737694	0.000000	-1.747504	0.000000	0.000000	0.000000	0.792454	0.205561	0.532426	0.000000	0.000000	4.000000	31.000000	0.000000
3132.591626	0.140469	0.594373	-0.011414	83.253456	-53.357632	6.009205	-0.648957	0.000000	-1.879579	0.000000	0.000000	0.000000	0.863136	0.165671	0.469520	0.000000	0.000000	4.000000	31.000000	0.000000
3132.594959	0.140469	0.594373	-0.011414	83.253456	-53.357632	6.009205	-0.648957	0.000000	-1.879579	0.000000	0.000000	0.000000	0.863136	0.165671	0.469520	0.000000	0.000000	4.000000	31.000000	0.000000
3132.598293	0.140469	0.594373	-0.011414	83.253456	-53.357632	6.009205	-0.648957	0.000000	-1.879579	0.000000	0.000000	0.000000	0.863136	0.165671	0.469520	0.000000	0.000000	4.000000	31.000000	0.000000
3132.601626	0.143594	0.594824	-0.010099	82.530792	-57.744831	1.874611	-0.570703	0.000000	-2.023435	0.000000	0.000000	0.000000	0.937652	0.135259	0.394517	0.000000	0.000000	4.000000	31.000000	0.000000
3132.604959	0.143594	0.594824	-0.010099	82.530792	-57.744831	1.874611	-0.570703	0.000000	-2.023435	0.000000	0.000000	0.000000	0.937652	0.135259	0.394517	0.000000	0.000000	4.000000	31.000000	0.000000
3132.608293	0.143594	0.594824	-0.010099	82.530792	-57.744831	1.874611	-0.570703	0.000000	-2.023435	0.000000	0.000000	0.000000	0.937652	0.135259	0.394517	0.000000	0.000000	4.000000	31.000000	0.000000
3132.611626	0.146957	0.595140	-0.009001	81.798645	-60.960594	-1.672662	-0.504951	0.000000	-2.179710	0.000000	0.000000	0.000000	1.008793	0.094926	0.329307	0.000000	0.000000	4.000000	31.000000	0.000000
3132.614959	0.146957	0.595140	-0.009001	81.798645	-60.960594	-1.672662	-0.504951	0.000000	-2.179710	0.000000	0.000000	0.000000	1.008793	0.094926	0.329307	0.000000	0.000000	4.000000	31.000000	0.000000
3132.618293	0.146957	0.595140	-0.009001	81.798645	-60.960594	-1.672662	-0.504951	0.000000	-2.179710	0.000000	0.000000	0.000000	1.008793	0.094926	0.329307	0.000000	0.000000	4.000000	31.000000	0.000000
3132.621626	0.150475	0.595362	-0.008157	81.065147	-63.361393	-4.610818	-0.450066	0.000000	-2.347842	0.000000	0.000000	0.000000	1.055443	0.066370	0.253404	0.000000	0.000000	4.000000	31.000000	0.000000
3132.624959	0.150475	0.595362	-0.008157	81.065147	-63.361393	-4.610818	-0.450066	0.000000	-2.347842	0.000000	0.000000	0.000000	1.055443	0.066370	0.253404	0.000000	0.000000	4.000000	31.000000	0.000000
3132.628293	0.150475	0.595362	-0.008157	81.065147	-63.361393	-4.610818	-0.450066	0.000000	-2.347842	0.000000	0.000000	0.000000	1.055443	0.066370	0.253404	0.000000	0.000000	4.000000	31.000000	0.000000
3132.631626	0.154117	0.595500	-0.007515	80.336716	-65.035675	-6.470796	-0.407832	0.000000	-2.523750	0.000000	0.000000	0.000000	1.092580	0.041394	0.192471	0.000000	0.000000	4.000000	31.000000	0.000000
3132.634959	0.154117	0.595500	-0.007515	80.336716	-65.035675	-6.470796	-0.407832	0.000000	-2.523750	0.000000	0.000000	0.000000	1.092580	0.041394	0.192471	0.000000	0.000000	4.000000	31.000000	0.000000
3132.638293	0.154117	0.595500	-0.007515	80.336716	-65.035675	-6.470796	-0.407832	0.000000	-2.523750	0.000000	0.000000	0.000000	1.092580	0.041394	0.192471	0.000000	0.000000	4.000000	31.000000	0.000000
3132.641626	0.157819	0.595528	-0.007049	79.639961	-66.233826	-7.437966	-0.375754	0.000000	-2.705846	0.000000	0.000000	0.000000	1.110649	0.008587	0.139691	0.000000	0.000000	4.000000	31.000000	0.000000
3132.644959	0.157819	0.595528	-0.007049	79.639961	-66.233826	-7.437966	-0.375754	0.000000	-2.705846	0.000000	0.000000	0.000000	1.110649	0.008587	0.139691	0.000000	0.000000	4.000000	31.000000	0.000000
3132.648293	0.157819	0.595528	-0.007049	79.639961	-66.233826	-7.437966	-0.375754	0.000000	-2.705846	0.000000	0.000000	0.000000	1.110649	0.008587	0.139691	0.000000	0.000000	4.000000	31.000000	0.000000
3132.651626	0.161552	0.595424	-0.006836	78.994606	-67.027710	-7.996222	-0.352472	0.000000	-2.890954	0.000000	0.000000	0.000000	1.119873	-0.031216	0.063881	0.000000	0.000000	4.000000	31.000000	0.000000
3132.654959	0.161552	0.595424	-0.006836	78.994606	-67.027710	-7.996222	-0.352472	0.000000	-2.890954	0.000000	0.000000	0.000000	1.119873	-0.031216	0.063881	0.000000	0.000000	4.000000	31.000000	0.000000
3132.658293	0.161552	0.595424	-0.006836	78.994606	-67.027710	-7.996222	-0.352472	0.000000	-2.890954	0.000000	0.000000	0.000000	1.119873	-0.031216	0.063881	0.000000	0.000000	4.000000	31.000000	0.000000
3132.661626	0.165331	0.595218	-0.006823	78.414452	-67.512558	-8.487020	-0.341825	0.000000	-3.077600	0.000000	0.000000	0.000000	1.133722	-0.061793	0.003907	0.000000	0.000000	4.000000	31.000000	0.000000
3132.664959	0.165331	0.595218	-0.006823	78.414452	-67.512558	-8.487020	-0.341825	0.000000	-3.077600	0.000000	0.000000	0.000000	1.133722	-0.061793	0.003907	0.000000	0.000000	4.000000	31.000000	0.000000
3132.668293	0.165331	0.595218	-0.006823	78.414452	-67.512558	-8.487020	-0.341825	0.000000	-3.077600	0.000000	0.000000	0.000000	1.133722	-0.061793	0.003907	0.000000	0.000000	4.000000	31.000000	0.000000
3132.671626	0.169090	0.594880	-0.007048	77.938904	-67.824135	-9.273396	-0.341174	0.000000	-3.266553	0.000000	0.000000	0.000000	1.127807	-0.101417	-0.067409	0.000000	0.000000	4.000000	31.000000	0.000000
3132.674959	0.169090	0.594880	-0.007048	77.938904	-67.824135	-9.273396	-0.341174	0.000000	-3.266553	0.000000	0.000000	0.000000	1.127807	-0.101417	-0.067409	0.000000	0.000000	4.000000	31.000000	0.000000
3132.678293	0.169090	0.594880	-0.007048	77.938904	-67.824135	-9.273396	-0.341174	0.000000	-3.266553	0.000000	0.000000	0.000000	1.127807	-0.101417	-0.067409	0.000000	0.000000	4.000000	31.000000	0.000000
3132.681626	0.172832	0.594399	-0.007556	77.593674	-68.003143	-9.555903	-0.352408	0.000000	-3.454521	0.000000	0.000000	0.000000	1.122612	-0.144318	-0.152271	0.000000	0.000000	4.000000	31.000000	0.000000
3132.684959	0.172832	0.594399	-0.007556	77.593674	-68.003143	-9.555903	-0.352408	0.000000	-3.454521	0.000000	0.000000	0.000000	1.122612	-0.144318	-0.152271	0.000000	0.000000	4.000000	31.000000	0.000000
3132.688293	0.172832	0.594399	-0.007556	77.593674	-68.003143	-9.555903	-0.352408	0.000000	-3.454521	0.000000	0.000000	0.000000	1.122612	-0.144318	-0.152271	0.000000	0.000000	4.000000	31.000000	0.000000
3132.691626	0.176575	0.593749	-0.008347	77.340996	-68.101013	-8.861478	-0.377787	0.000000	-3.641623	0.000000	0.000000	0.000000	1.122908	-0.194858	-0.237484	0.000000	0.000000	4.000000	31.000000	0.000000
3132.694959	0.176575	0.593749	-0.008347	77.340996	-68.101013	-8.861478	-0.377787	0.000000	-3.641623	0.000000	0.000000	0.000000	1.122908	-0.194858	-0.237484	0.000000	0.000000	4.000000	31.000000	0.000000
3132.698293	0.176575	0.593749	-0.008347	77.340996	-68.101013	-8.861478	-0.377787	0.000000	-3.641623	0.000000	0.000000	0.000000	1.122908	-0.194858	-0.237484	0.000000	0.000000	4.000000	31.000000	0.000000
3132.701626	0.180259	0.592966	-0.009435	77.106827	-68.185013	-7.590127	-0.417368	0.000000	-3.828774	0.000000	0.000000	0.000000	1.105143	-0.234947	-0.326421	0.000000	0.000000	4.000000	31.000000	0.000000
3132.704959	0.180259	0.592966	-0.009435	77.106827	-68.185013	-7.590127	-0.417368	0.000000	-3.828774	0.000000	0.000000	0.000000	1.105143	-0.234947	-0.326421	0.000000	0.000000	4.000000	31.000000	0.000000
3132.708293	0.180259	0.592966	-0.009435	77.106827	-68.185013	-7.590127	-0.417368	0.000000	-3.828774	0.000000	0.000000	0.000000	1.105143	-0.234947	-0.326421	0.000000	0.000000	4.000000	31.000000	0.000000
3132.711626	0.183765	0.592032	-0.010791	76.795555	-68.146751	-5.939513	-0.471771	0.000000	-4.012964	0.000000	0.000000	0.000000	1.051709	-0.280265	-0.406587	0.000000	0.000000	4.000000	31.000000	0.000000
3132.714959	0.183765	0.592032	-0.010791	76.795555	-68.146751	-5.939513	-0.471771	0.000000	-4.012964	0.000000	0.000000	0.000000	1.051709	-0.280265	-0.406587	0.000000	0.000000	4.000000	31.000000	0.000000
3132.718293	0.183765	0.592032	-0.010791	76.795555	-68.146751	-5.939513	-0.471771	0.000000	-4.012964	0.000000	0.000000	0.000000	1.051709	-0.280265	-0.406587	0.000000	0.000000	4.000000	31.000000	0.000000
3132.721626	0.187006	0.591023	-0.012305	76.350121	-67.916962	-4.292182	-0.539536	0.000000	-4.188249	0.000000	0.000000	0.000000	0.972415	-0.302573	-0.454251	0.000000	0.000000	4.000000	31.000000	0.000000
3132.724959	0.187006	0.591023	-0.012305	76.350121	-67.916962	-4.292182	-0.539536	0.000000	-4.188249	0.000000	0.000000	0.000000	0.972415	-0.302573	-0.454251	0.000000	0.000000	4.000000	31.000000	0.000000
3132.728293	0.187006	0.591023	-0.012305	76.350121	-67.916962	-4.292182	-0.539536	0.000000	-4.188249	0.000000	0.000000	0.000000	0.972415	-0.302573	-0.454251	0.000000	0.000000	4.000000	31.000000	0.000000
3132.731626	0.189958	0.589912	-0.014025	75.789993	-67.637779	-3.106488	-0.615244	0.000000	-4.350318	0.000000	0.000000	0.000000	0.885437	-0.333492	-0.516075	0.000000	0.000000	4.000000	31.000000	0.000000
3132.734959	0.189958	0.589912	-0.014025	75.789993	-67.637779	-3.106488	-0.615244	0.000000	-4.350318	0.000000	0.000000	0.000000	0.885437	-0.333492	-0.516075	0.000000	0.000000	4.000000	31.000000	0.000000
3132.738293	0.189958	0.589912	-0.014025	75.789993	-67.637779	-3.106488	-0.615244	0.000000	-4.350318	0.000000	0.000000	0.000000	0.885437	-0.333492	-0.516075	0.000000	0.000000	4.000000	31.000000	0.000000
3132.741626	0.192675	0.588725	-0.015981	75.187347	-67.381119	-2.861355	-0.701257	0.000000	-4.497891	0.000000	0.000000	0.000000	0.815240	-0.356053	-0.586687	0.000000	0.000000	4.000000	31.000000	0.000000
3132.744959	0.192675	0.588725	-0.015981	75.187347	-67.381119	-2.861355	-0.701257	0.000000	-4.497891	0.000000	0.000000	0.000000	0.815240	-0.356053	-0.586687	0.000000	0.000000	4.000000	31.000000	0.000000
3132.748293	0.192675	0.588725	-0.015981	75.187347	-67.381119	-2.861355	-0.701257	0.000000	-4.497891	0.000000	0.000000	0.000000	0.815240	-0.356053	-0.586687	0.000000	0.000000	4.000000	31.000000	0.000000
3132.751626	0.195269	0.587528	-0.018191	74.620178	-67.194489	-3.487612	-0.799038	0.000000	-4.633765	0.000000	0.000000	0.000000	0.778153	-0.359142	-0.663015	0.000000	0.000000	4.000000	31.000000	0.000000
3132.754959	0.195269	0.587528	-0.018191	74.620178	-67.194489	-3.487612	-0.799038	0.000000	-4.633765	0.000000	0.000000	0.000000	0.778153	-0.359142	-0.663015	0.000000	0.000000	4.000000	31.000000	0.000000
3132.758293	0.195269	0.587528	-0.018191	74.620178	-67.194489	-3.487612	-0.799038	0.000000	-4.633765	0.000000	0.000000	0.000000	0.778153	-0.359142	-0.663015	0.000000	0.000000	4.000000	31.000000	0.000000
3132.761626	0.197705	0.586287	-0.020607	74.131348	-67.087341	-4.138368	-0.909540	0.000000	-4.763457	0.000000	0.000000	0.000000	0.730874	-0.372119	-0.724787	0.000000	0.000000	4.000000	31.000000	0.000000
3132.764959	0.197705	0.586287	-0.020607	74.131348	-67.087341	-4.138368	-0.909540	0.000000	-4.763457	0.000000	0.000000	0.000000	0.730874	-0.372119	-0.724787	0.000000	0.000000	4.000000	31.000000	0.000000
3132.768293	0.197705	0.586287	-0.020607	74.131348	-67.087341	-4.138368	-0.909540	0.000000	-4.763457	0.000000	0.000000	0.000000	0.730874	-0.372119	-0.724787	0.000000	0.000000	4.000000	31.000000	0.000000
3132.771626	0.199895	0.585031	-0.023195	73.714302	-67.070396	-4.480272	-1.030338	0.000000	-4.885269	0.000000	0.000000	0.000000	0.656780	-0.377021	-0.776517	0.000000	0.000000	4.000000	31.000000	0.000000
3132.774959	0.199895	0.585031	-0.023195	73.714302	-67.070396	-4.480272	-1.030338	0.000000	-4.885269	0.000000	0.000000	0.000000	0.656780	-0.377021	-0.776517	0.000000	0.000000	4.000000	31.000000	0.000000
3132.778293	0.199895	0.585031	-0.023195	73.714302	-67.070396	-4.480272	-1.030338	0.000000	-4.885269	0.000000	0.000000	0.000000	0.656780	-0.377021	-0.776517	0.000000	0.000000	4.000000	31.000000	0.000000
3132.781626	0.201892	0.583754	-0.025882	73.339752	-66.911812	-4.147225	-1.130895	0.000000	-4.870429	0.000000	0.000000	0.000000	0.599341	-0.383067	-0.806203	0.000000	0.000000	4.000000	31.000000	0.000000
3132.784959	0.201892	0.583754	-0.025882	73.339752	-66.911812	-4.147225	-1.130895	0.000000	-4.870429	0.000000	0.000000	0.000000	0.599341	-0.383067	-0.806203	0.000000	0.000000	4.000000	31.000000	0.000000
3132.788293	0.201892	0.583754	-0.025882	73.339752	-66.911812	-4.147225	-1.130895	0.000000	-4.870429	0.000000	0.000000	0.000000	0.599341	-0.383067	-0.806203	0.000000	0.000000	4.000000	31.000000	0.000000
3132.791626	0.203550	0.582494	-0.028559	72.992897	-66.219810	-2.932077	-1.230995	0.000000	-4.846097	0.000000	0.000000	0.000000	0.497151	-0.377997	-0.802855	0.000000	0.000000	4.000000	31.000000	0.000000
3132.794959	0.203550	0.582494	-0.028559	72.992897	-66.219810	-2.932077	-1.230995	0.000000	-4.846097	0.000000	0.000000	0.000000	0.497151	-0.377997	-0.802855	0.000000	0.000000	4.000000	31.000000	0.000000
3132.798293	0.203550	0.582494	-0.028559	72.992897	-66.219810	-2.932077	-1.230995	0.000000	-4.846097	0.000000	0.000000	0.000000	0.497151	-0.377997	-0.802855	0.000000	0.000000	4.000000	31.000000	0.000000
3132.801626	0.204819	0.581243	-0.031169	72.685143	-64.761810	-1.183797	-1.329354	0.000000	-4.820044	0.000000	0.000000	0.000000	0.380767	-0.375204	-0.783173	0.000000	0.000000	4.000000	31.000000	0.000000
3132.804959	0.204819	0.581243	-0.031169	72.685143	-64.761810	-1.183797	-1.329354	0.000000	-4.820044	0.000000	0.000000	0.000000	0.380767	-0.375204	-0.783173	0.000000	0.000000	4.000000	31.000000	0.000000
3132.808293	0.204819	0.581243	-0.031169	72.685143	-64.761810	-1.183797	-1.329354	0.000000	-4.820044	0.000000	0.000000	0.000000	0.380767	-0.375204	-0.783173	0.000000	0.000000	4.000000	31.000000	0.000000
3132.811626	0.205688	0.579995	-0.033847	72.474800	-62.743988	0.853712	-1.425141	0.000000	-4.792595	0.000000	0.000000	0.000000	0.260844	-0.374303	-0.803287	0.000000	0.000000	4.000000	31.000000	0.000000
3132.814959	0.205688	0.579995	-0.033847	72.474800	-62.743988	0.853712	-1.425141	0.000000	-4.792595	0.000000	0.000000	0.000000	0.260844	-0.374303	-0.803287	0.000000	0.000000	4.000000	31.000000	0.000000
3132.818293	0.205688	0.579995	-0.033847	72.474800	-62.743988	0.853712	-1.425141	0.000000	-4.792595	0.000000	0.000000	0.000000	0.260844	-0.374303	-0.803287	0.000000	0.000000	4.000000	31.000000	0.000000
3132.821626	0.206185	0.578714	-0.036640	72.475853	-60.502220	2.668230	-1.524966	0.000000	-4.761773	0.000000	0.000000	0.000000	0.149097	-0.384275	-0.837871	0.000000	0.000000	4.000000	31.000000	0.000000
3132.824959	0.206185	0.578714	-0.036640	72.475853	-60.502220	2.668230	-1.524966	0.000000	-4.761773	0.000000	0.000000	0.000000	0.149097	-0.384275	-0.837871	0.000000	0.000000	4.000000	31.000000	0.000000
3132.828293	0.206185	0.578714	-0.036640	72.475853	-60.502220	2.668230	-1.524966	0.000000	-4.761773	0.000000	0.000000	0.000000	0.149097	-0.384275	-0.837871	0.000000	0.000000	4.000000	31.000000	0.000000
3132.831626	0.206365	0.577451	-0.039588	72.764359	-58.024952	4.845516	-1.630914	0.000000	-4.726533	0.000000	0.000000	0.000000	0.053936	-0.378940	-0.884569	0.000000	0.000000	4.000000	31.000000	0.000000
3132.834959	0.206365	0.577451	-0.039588	72.764359	-58.024952	4.845516	-1.630914	0.000000	-4.726533	0.000000	0.000000	0.000000	0.053936	-0.378940	-0.884569	0.000000	0.000000	4.000000	31.000000	0.000000
3132.838293	0.206365	0.577451	-0.039588	72.764359	-58.024952	4.845516	-1.630914	0.000000	-4.726533	0.000000	0.000000	0.000000	0.053936	-0.378940	-0.884569	0.000000	0.000000	4.000000	31.000000	0.000000
3132.841626	0.206242	0.576177	-0.042764	73.180374	-55.182388	7.524939	-1.744080	0.000000	-4.685956	0.000000	0.000000	0.000000	-0.036977	-0.382341	-0.952783	0.000000	0.000000	4.000000	31.000000	0.000000
3132.844959	0.206242	0.576177	-0.042764	73.180374	-55.182388	7.524939	-1.744080	0.000000	-4.685956	0.000000	0.000000	0.000000	-0.036977	-0.382341	-0.952783	0.000000	0.000000	4.000000	31.000000	0.000000
3132.848293	0.206242	0.576177	-0.042764	73.180374	-55.182388	7.524939	-1.744080	0.000000	-4.685956	0.000000	0.000000	0.000000	-0.036977	-0.382341	-0.952783	0.000000	0.000000	4.000000	31.000000	0.000000
3132.851626	0.205797	0.574975	-0.045962	73.613289	-51.918434	10.690129	-1.867019	0.000000	-4.638345	0.000000	0.000000	0.000000	-0.133523	-0.360425	-0.959166	0.000000	0.000000	4.000000	31.000000	0.000000
3132.854959	0.205797	0.574975	-0.045962	73.613289	-51.918434	10.690129	-1.867019	0.000000	-4.638345	0.000000	0.000000	0.000000	-0.133523	-0.360425	-0.959166	0.000000	0.000000	4.000000	31.000000	0.000000
3132.858293	0.205797	0.574975	-0.045962	73.613289	-51.918434	10.690129	-1.867019	0.000000	-4.638345	0.000000	0.000000	0.000000	-0.133523	-0.360425	-0.959166	0.000000	0.000000	4.000000	31.000000	0.000000
3132.861626	0.205057	0.573820	-0.049184	73.993530	-48.269634	14.280365	-1.992279	0.000000	-4.585938	0.000000	0.000000	0.000000	-0.222074	-0.346535	-0.966884	0.000000	0.000000	4.000000	31.000000	0.000000
3132.864959	0.205057	0.573820	-0.049184	73.993530	-48.269634	14.280365	-1.992279	0.000000	-4.585938	0.000000	0.000000	0.000000	-0.222074	-0.346535	-0.966884	0.000000	0.000000	4.000000	31.000000	0.000000
3132.868293	0.205057	0.573820	-0.049184	73.993530	-48.269634	14.280365	-1.992279	0.000000	-4.585938	0.000000	0.000000	0.000000	-0.222074	-0.346535	-0.966884	0.000000	0.000000	4.000000	31.000000	0.000000
3132.871626	0.204028	0.572696	-0.052382	74.279175	-44.323517	18.176580	-2.120021	0.000000	-4.528301	0.000000	0.000000	0.000000	-0.308661	-0.337329	-0.959206	0.000000	0.000000	4.000000	31.000000	0.000000
3132.874959	0.204028	0.572696	-0.052382	74.279175	-44.323517	18.176580	-2.120021	0.000000	-4.528301	0.000000	0.000000	0.000000	-0.308661	-0.337329	-0.959206	0.000000	0.000000	4.000000	31.000000	0.000000
3132.878293	0.204028	0.572696	-0.052382	74.279175	-44.323517	18.176580	-2.120021	0.000000	-4.528301	0.000000	0.000000	0.000000	-0.308661	-0.337329	-0.959206	0.000000	0.000000	4.000000	31.000000	0.000000
3132.881626	0.202677	0.571601	-0.055536	74.461090	-40.216789	22.239580	-2.248697	0.000000	-4.465799	0.000000	0.000000	0.000000	-0.405191	-0.328488	-0.946300	0.000000	0.000000	4.000000	31.000000	0.000000
3132.884959	0.202677	0.571601	-0.055536	74.461090	-40.216789	22.239580	-2.248697	0.000000	-4.465799	0.000000	0.000000	0.000000	-0.405191	-0.328488	-0.946300	0.000000	0.000000	4.000000	31.000000	0.000000
3132.888293	0.202677	0.571601	-0.055536	74.461090	-40.216789	22.239580	-2.248697	0.000000	-4.465799	0.000000	0.000000	0.000000	-0.405191	-0.328488	-0.946300	0.000000	0.000000	4.000000	31.000000	0.000000
3132.891626	0.201000	0.570552	-0.058625	74.570053	-36.038826	26.447828	-2.378747	0.000000	-4.397904	0.000000	0.000000	0.000000	-0.503168	-0.314728	-0.926621	0.000000	0.000000	4.000000	31.000000	0.000000
3132.894959	0.201000	0.570552	-0.058625	74.570053	-36.038826	26.447828	-2.378747	0.000000	-4.397904	0.000000	0.000000	0.000000	-0.503168	-0.314728	-0.926621	0.000000	0.000000	4.000000	31.000000	0.000000
3132.898293	0.201000	0.570552	-0.058625	74.570053	-36.038826	26.447828	-2.378747	0.000000	-4.397904	0.000000	0.000000	0.000000	-0.503168	-0.314728	-0.926621	0.000000	0.000000	4.000000	31.000000	0.000000
3132.901626	0.199032	0.569540	-0.061640	74.653786	-31.900450	30.728092	-2.510033	0.000000	-4.324319	0.000000	0.000000	0.000000	-0.590280	-0.303440	-0.904421	0.000000	0.000000	4.000000	31.000000	0.000000
3132.904959	0.199032	0.569540	-0.061640	74.653786	-31.900450	30.728092	-2.510033	0.000000	-4.324319	0.000000	0.000000	0.000000	-0.590280	-0.303440	-0.904421	0.000000	0.000000	4.000000	31.000000	0.000000
3132.908293	0.199032	0.569540	-0.061640	74.653786	-31.900450	30.728092	-2.510033	0.000000	-4.324319	0.000000	0.000000	0.000000	-0.590280	-0.303440	-0.904421	0.000000	0.000000	4.000000	31.000000	0.000000
3132.911626	0.196754	0.568548	-0.064591	74.748291	-27.767988	35.181305	-2.642115	0.000000	-4.244906	0.000000	0.000000	0.000000	-0.683549	-0.297704	-0.885422	0.000000	0.000000	4.000000	31.000000	0.000000
3132.914959	0.196754	0.568548	-0.064591	74.748291	-27.767988	35.181305	-2.642115	0.000000	-4.244906	0.000000	0.000000	0.000000	-0.683549	-0.297704	-0.885422	0.000000	0.000000	4.000000	31.000000	0.000000
3132.918293	0.196754	0.568548	-0.064591	74.748291	-27.767988	35.181305	-2.642115	0.000000	-4.244906	0.000000	0.000000	0.000000	-0.683549	-0.297704	-0.885422	0.000000	0.000000	4.000000	31.000000	0.000000
3132.921626	0.194235	0.567602	-0.067449	74.818092	-23.648722	39.769817	-2.776136	0.000000	-4.158494	0.000000	0.000000	0.000000	-0.755673	-0.283902	-0.857338	0.000000	0.000000	4.000000	31.000000	0.000000
3132.924959	0.194235	0.567602	-0.067449	74.818092	-23.648722	39.769817	-2.776136	0.000000	-4.158494	0.000000	0.000000	0.000000	-0.755673	-0.283902	-0.857338	0.000000	0.000000	4.000000	31.000000	0.000000
3132.928293	0.194235	0.567602	-0.067449	74.818092	-23.648722	39.769817	-2.776136	0.000000	-4.158494	0.000000	0.000000	0.000000	-0.755673	-0.283902	-0.857338	0.000000	0.000000	4.000000	31.000000	0.000000
3132.931626	0.191447	0.566666	-0.070241	74.824364	-19.612936	44.375084	-2.910140	0.000000	-4.065844	0.000000	0.000000	0.000000	-0.836445	-0.280736	-0.837588	0.000000	0.000000	4.000000	31.000000	0.000000
3132.934959	0.191447	0.566666	-0.070241	74.824364	-19.612936	44.375084	-2.910140	0.000000	-4.065844	0.000000	0.000000	0.000000	-0.836445	-0.280736	-0.837588	0.000000	0.000000	4.000000	31.000000	0.000000
3132.938293	0.191447	0.566666	-0.070241	74.824364	-19.612936	44.375084	-2.910140	0.000000	-4.065844	0.000000	0.000000	0.000000	-0.836445	-0.280736	-0.837588	0.000000	0.000000	4.000000	31.000000	0.000000
3132.941626	0.188493	0.565813	-0.072865	74.780457	-15.683281	48.981319	-3.045753	0.000000	-3.965273	0.000000	0.000000	0.000000	-0.886045	-0.255961	-0.787366	0.000000	0.000000	4.000000	31.000000	0.000000
3132.944959	0.188493	0.565813	-0.072865	74.780457	-15.683281	48.981319	-3.045753	0.000000	-3.965273	0.000000	0.000000	0.000000	-0.886045	-0.255961	-0.787366	0.000000	0.000000	4.000000	31.000000	0.000000
3132.948293	0.188493	0.565813	-0.072865	74.780457	-15.683281	48.981319	-3.045753	0.000000	-3.965273	0.000000	0.000000	0.000000	-0.886045	-0.255961	-0.787366	0.000000	0.000000	4.000000	31.000000	0.000000
3132.951626	0.185371	0.565035	-0.075295	74.666924	-11.855996	53.585449	-3.178241	0.000000	-3.859895	0.000000	0.000000	0.000000	-0.936602	-0.233430	-0.729006	0.000000	0.000000	4.000000	31.000000	0.000000
3132.954959	0.185371	0.565035	-0.075295	74.666924	-11.855996	53.585449	-3.178241	0.000000	-3.859895	0.000000	0.000000	0.000000	-0.936602	-0.233430	-0.729006	0.000000	0.000000	4.000000	31.000000	0.000000
3132.958293	0.185371	0.565035	-0.075295	74.666924	-11.855996	53.585449	-3.178241	0.000000	-3.859895	0.000000	0.000000	0.000000	-0.936602	-0.233430	-0.729006	0.000000	0.000000	4.000000	31.000000	0.000000
3132.961626	0.182118	0.564365	-0.077510	74.479126	-8.196129	58.105648	-3.307315	0.000000	-3.749889	0.000000	0.000000	0.000000	-0.975798	-0.200946	-0.664478	0.000000	0.000000	4.000000	31.000000	0.000000
3132.964959	0.182118	0.564365	-0.077510	74.479126	-8.196129	58.105648	-3.307315	0.000000	-3.749889	0.000000	0.000000	0.000000	-0.975798	-0.200946	-0.664478	0.000000	0.000000	4.000000	31.000000	0.000000
3132.968293	0.182118	0.564365	-0.077510	74.479126	-8.196129	58.105648	-3.307315	0.000000	-3.749889	0.000000	0.000000	0.000000	-0.975798	-0.200946	-0.664478	0.000000	0.000000	4.000000	31.000000	0.000000
3132.971626	0.178789	0.563750	-0.079498	74.219818	-4.799239	62.426483	-3.432039	0.000000	-3.636084	0.000000	0.000000	0.000000	-0.998801	-0.184327	-0.596245	0.000000	0.000000	4.000000	31.000000	0.000000
3132.974959	0.178789	0.563750	-0.079498	74.219818	-4.799239	62.426483	-3.432039	0.000000	-3.636084	0.000000	0.000000	0.000000	-0.998801	-0.184327	-0.596245	0.000000	0.000000	4.000000	31.000000	0.000000
3132.978293	0.178789	0.563750	-0.079498	74.219818	-4.799239	62.426483	-3.432039	0.000000	-3.636084	0.000000	0.000000	0.000000	-0.998801	-0.184327	-0.596245	0.000000	0.000000	4.000000	31.000000	0.000000
3132.981626	0.175445	0.563198	-0.081315	73.909935	-1.685284	66.512558	-3.551326	0.000000	-3.519671	0.000000	0.000000	0.000000	-1.003166	-0.165845	-0.545245	0.000000	0.000000	4.000000	31.000000	0.000000
3132.984959	0.175445	0.563198	-0.081315	73.909935	-1.685284	66.512558	-3.551326	0.000000	-3.519671	0.000000	0.000000	0.000000	-1.003166	-0.165845	-0.545245	0.000000	0.000000	4.000000	31.000000	0.000000
3132.988293	0.175445	0.563198	-0.081315	73.909935	-1.685284	66.512558	-3.551326	0.000000	-3.519671	0.000000	0.000000	0.000000	-1.003166	-0.165845	-0.545245	0.000000	0.000000	4.000000	31.000000	0.000000
3132.991626	0.172091	0.562651	-0.083000	73.569092	1.147697	70.374596	-3.665355	0.000000	-3.400761	0.000000	0.000000	0.000000	-1.006167	-0.164112	-0.505391	0.000000	0.000000	4.000000	31.000000	0.000000
3132.994959	0.172091	0.562651	-0.083000	73.569092	1.147697	70.374596	-3.665355	0.000000	-3.400761	0.000000	0.000000	0.000000	-1.006167	-0.164112	-0.505391	0.000000	0.000000	4.000000	31.000000	0.000000
3132.998293	0.172091	0.562651	-0.083000	73.569092	1.147697	70.374596	-3.665355	0.000000	-3.400761	0.000000	0.000000	0.000000	-1.006167	-0.164112	-0.505391	0.000000	0.000000	4.000000	31.000000	0.000000
3133.001626	0.168692	0.562121	-0.084489	73.209633	3.696861	74.010345	-3.774884	0.000000	-3.278758	0.000000	0.000000	0.000000	-1.019873	-0.158877	-0.446796	0.000000	0.000000	4.000000	31.000000	0.000000
3133.004959	0.168692	0.562121	-0.084489	73.209633	3.696861	74.010345	-3.774884	0.000000	-3.278758	0.000000	0.000000	0.000000	-1.019873	-0.158877	-0.446796	0.000000	0.000000	4.000000	31.000000	0.000000
3133.008293	0.168692	0.562121	-0.084489	73.209633	3.696861	74.010345	-3.774884	0.000000	-3.278758	0.000000	0.000000	0.000000	-1.019873	-0.158877	-0.446796	0.000000	0.000000	4.000000	31.000000	0.000000
3133.011626	0.165226	0.561621	-0.085829	72.828651	5.948287	77.321022	-3.879574	0.000000	-3.154189	0.000000	0.000000	0.000000	-1.039704	-0.149965	-0.402022	0.000000	0.000000	4.000000	31.000000	0.000000
3133.014959	0.165226	0.561621	-0.085829	72.828651	5.948287	77.321022	-3.879574	0.000000	-3.154189	0.000000	0.000000	0.000000	-1.039704	-0.149965	-0.402022	0.000000	0.000000	4.000000	31.000000	0.000000
3133.018293	0.165226	0.561621	-0.085829	72.828651	5.948287	77.321022	-3.879574	0.000000	-3.154189	0.000000	0.000000	0.000000	-1.039704	-0.149965	-0.402022	0.000000	0.000000	4.000000	31.000000	0.000000
3133.021626	0.161679	0.561140	-0.086962	72.434273	7.804956	80.045555	-3.980903	0.000000	-3.025295	0.000000	0.000000	0.000000	-1.064277	-0.144299	-0.339877	0.000000	0.000000	4.000000	31.000000	0.000000
3133.024959	0.161679	0.561140	-0.086962	72.434273	7.804956	80.045555	-3.980903	0.000000	-3.025295	0.000000	0.000000	0.000000	-1.064277	-0.144299	-0.339877	0.000000	0.000000	4.000000	31.000000	0.000000
3133.028293	0.161679	0.561140	-0.086962	72.434273	7.804956	80.045555	-3.980903	0.000000	-3.025295	0.000000	0.000000	0.000000	-1.064277	-0.144299	-0.339877	0.000000	0.000000	4.000000	31.000000	0.000000
3133.031626	0.158066	0.560668	-0.087945	72.054016	9.185494	81.660744	-4.078346	0.000000	-2.892594	0.000000	0.000000	0.000000	-1.083754	-0.141683	-0.294934	0.000000	0.000000	4.000000	31.000000	0.000000
3133.034959	0.158066	0.560668	-0.087945	72.054016	9.185494	81.660744	-4.078346	0.000000	-2.892594	0.000000	0.000000	0.000000	-1.083754	-0.141683	-0.294934	0.000000	0.000000	4.000000	31.000000	0.000000
3133.038293	0.158066	0.560668	-0.087945	72.054016	9.185494	81.660744	-4.078346	0.000000	-2.892594	0.000000	0.000000	0.000000	-1.083754	-0.141683	-0.294934	0.000000	0.000000	4.000000	31.000000	0.000000
3133.041626	0.154355	0.560183	-0.088761	71.768608	10.050158	81.909309	-4.172565	0.000000	-2.754941	0.000000	0.000000	0.000000	-1.113385	-0.145468	-0.244705	0.000000	0.000000	4.000000	31.000000	0.000000
3133.044959	0.154355	0.560183	-0.088761	71.768608	10.050158	81.909309	-4.172565	0.000000	-2.754941	0.000000	0.000000	0.000000	-1.113385	-0.145468	-0.244705	0.000000	0.000000	4.000000	31.000000	0.000000
3133.048293	0.154355	0.560183	-0.088761	71.768608	10.050158	81.909309	-4.172565	0.000000	-2.754941	0.000000	0.000000	0.000000	-1.113385	-0.145468	-0.244705	0.000000	0.000000	4.000000	31.000000	0.000000
3133.051626	0.150588	0.559763	-0.089402	71.646301	10.478566	81.309517	-4.264016	0.000000	-2.611162	0.000000	0.000000	0.000000	-1.129935	-0.126052	-0.192448	0.000000	0.000000	4.000000	31.000000	0.000000
3133.054959	0.150588	0.559763	-0.089402	71.646301	10.478566	81.309517	-4.264016	0.000000	-2.611162	0.000000	0.000000	0.000000	-1.129935	-0.126052	-0.192448	0.000000	0.000000	4.000000	31.000000	0.000000
3133.058293	0.150588	0.559763	-0.089402	71.646301	10.478566	81.309517	-4.264016	0.000000	-2.611162	0.000000	0.000000	0.000000	-1.129935	-0.126052	-0.192448	0.000000	0.000000	4.000000	31.000000	0.000000
3133.061626	0.146848	0.559440	-0.089864	71.632599	10.678182	80.653198	-4.351637	0.000000	-2.462368	0.000000	0.000000	0.000000	-1.122066	-0.096814	-0.138599	0.000000	0.000000	4.000000	31.000000	0.000000
3133.064959	0.146848	0.559440	-0.089864	71.632599	10.678182	80.653198	-4.351637	0.000000	-2.462368	0.000000	0.000000	0.000000	-1.122066	-0.096814	-0.138599	0.000000	0.000000	4.000000	31.000000	0.000000
3133.068293	0.146848	0.559440	-0.089864	71.632599	10.678182	80.653198	-4.351637	0.000000	-2.462368	0.000000	0.000000	0.000000	-1.122066	-0.096814	-0.138599	0.000000	0.000000	4.000000	31.000000	0.000000
3133.071626	0.143124	0.559188	-0.090111	71.690491	10.774690	80.149734	-4.433688	0.000000	-2.311365	0.000000	0.000000	0.000000	-1.117287	-0.075627	-0.074092	0.000000	0.000000	4.000000	31.000000	0.000000
3133.074959	0.143124	0.559188	-0.090111	71.690491	10.774690	80.149734	-4.433688	0.000000	-2.311365	0.000000	0.000000	0.000000	-1.117287	-0.075627	-0.074092	0.000000	0.000000	4.000000	31.000000	0.000000
3133.078293	0.143124	0.559188	-0.090111	71.690491	10.774690	80.149734	-4.433688	0.000000	-2.311365	0.000000	0.000000	0.000000	-1.117287	-0.075627	-0.074092	0.000000	0.000000	4.000000	31.000000	0.000000
3133.081626	0.139437	0.559002	-0.090127	71.803230	10.803882	79.694313	-4.505573	0.000000	-2.156188	0.000000	0.000000	0.000000	-1.106116	-0.055890	-0.004594	0.000000	0.000000	4.000000	31.000000	0.000000
3133.084959	0.139437	0.559002	-0.090127	71.803230	10.803882	79.694313	-4.505573	0.000000	-2.156188	0.000000	0.000000	0.000000	-1.106116	-0.055890	-0.004594	0.000000	0.000000	4.000000	31.000000	0.000000
3133.088293	0.139437	0.559002	-0.090127	71.803230	10.803882	79.694313	-4.505573	0.000000	-2.156188	0.000000	0.000000	0.000000	-1.106116	-0.055890	-0.004594	0.000000	0.000000	4.000000	31.000000	0.000000
3133.091626	0.135737	0.558877	-0.089867	71.907715	10.793232	79.234100	-4.506339	0.000000	-1.971835	0.000000	0.000000	0.000000	-1.109834	-0.037511	0.077899	0.000000	0.000000	4.000000	31.000000	0.000000
3133.094959	0.135737	0.558877	-0.089867	71.907715	10.793232	79.234100	-4.506339	0.000000	-1.971835	0.000000	0.000000	0.000000	-1.109834	-0.037511	0.077899	0.000000	0.000000	4.000000	31.000000	0.000000
3133.098293	0.135737	0.558877	-0.089867	71.907715	10.793232	79.234100	-4.506339	0.000000	-1.971835	0.000000	0.000000	0.000000	-1.109834	-0.037511	0.077899	0.000000	0.000000	4.000000	31.000000	0.000000
3133.101626	0.131985	0.558753	-0.089427	72.002426	10.767214	78.778740	-4.493355	0.000000	-1.786863	0.000000	0.000000	0.000000	-1.125777	-0.037057	0.132000	0.000000	0.000000	4.000000	31.000000	0.000000
3133.104959	0.131985	0.558753	-0.089427	72.002426	10.767214	78.778740	-4.493355	0.000000	-1.786863	0.000000	0.000000	0.000000	-1.125777	-0.037057	0.132000	0.000000	0.000000	4.000000	31.000000	0.000000
3133.108293	0.131985	0.558753	-0.089427	72.002426	10.767214	78.778740	-4.493355	0.000000	-1.786863	0.000000	0.000000	0.000000	-1.125777	-0.037057	0.132000	0.000000	0.000000	4.000000	31.000000	0.000000
3133.111626	0.128233	0.558648	-0.088809	72.084930	10.760244	78.231277	-4.471355	0.000000	-1.599233	0.000000	0.000000	0.000000	-1.125586	-0.031574	0.185483	0.000000	0.000000	4.000000	31.000000	0.000000
3133.114959	0.128233	0.558648	-0.088809	72.084930	10.760244	78.231277	-4.471355	0.000000	-1.599233	0.000000	0.000000	0.000000	-1.125586	-0.031574	0.185483	0.000000	0.000000	4.000000	31.000000	0.000000
3133.118293	0.128233	0.558648	-0.088809	72.084930	10.760244	78.231277	-4.471355	0.000000	-1.599233	0.000000	0.000000	0.000000	-1.125586	-0.031574	0.185483	0.000000	0.000000	4.000000	31.000000	0.000000
3133.121626	0.124474	0.558583	-0.088017	72.161537	10.844483	77.752701	-4.440441	0.000000	-1.411636	0.000000	0.000000	0.000000	-1.127549	-0.019588	0.237404	0.000000	0.000000	4.000000	31.000000	0.000000
3133.124959	0.124474	0.558583	-0.088017	72.161537	10.844483	77.752701	-4.440441	0.000000	-1.411636	0.000000	0.000000	0.000000	-1.127549	-0.019588	0.237404	0.000000	0.000000	4.000000	31.000000	0.000000
3133.128293	0.124474	0.558583	-0.088017	72.161537	10.844483	77.752701	-4.440441	0.000000	-1.411636	0.000000	0.000000	0.000000	-1.127549	-0.019588	0.237404	0.000000	0.000000	4.000000	31.000000	0.000000
3133.131626	0.120739	0.558557	-0.087065	72.226494	11.052806	77.631950	-4.400874	0.000000	-1.223711	0.000000	0.000000	0.000000	-1.120619	-0.007570	0.285855	0.000000	0.000000	4.000000	31.000000	0.000000
3133.134959	0.120739	0.558557	-0.087065	72.226494	11.052806	77.631950	-4.400874	0.000000	-1.223711	0.000000	0.000000	0.000000	-1.120619	-0.007570	0.285855	0.000000	0.000000	4.000000	31.000000	0.000000
3133.138293	0.120739	0.558557	-0.087065	72.226494	11.052806	77.631950	-4.400874	0.000000	-1.223711	0.000000	0.000000	0.000000	-1.120619	-0.007570	0.285855	0.000000	0.000000	4.000000	31.000000	0.000000
3133.141626	0.117075	0.558600	-0.085901	72.275841	11.427402	77.900940	-4.353231	0.000000	-1.036941	0.000000	0.000000	0.000000	-1.099121	0.012757	0.349053	0.000000	0.000000	4.000000	31.000000	0.000000
3133.144959	0.117075	0.558600	-0.085901	72.275841	11.427402	77.900940	-4.353231	0.000000	-1.036941	0.000000	0.000000	0.000000	-1.099121	0.012757	0.349053	0.000000	0.000000	4.000000	31.000000	0.000000
3133.148293	0.117075	0.558600	-0.085901	72.275841	11.427402	77.900940	-4.353231	0.000000	-1.036941	0.000000	0.000000	0.000000	-1.099121	0.012757	0.349053	0.000000	0.000000	4.000000	31.000000	0.000000
3133.151626	0.113552	0.558699	-0.084593	72.311119	11.962342	78.293289	-4.295056	0.000000	-0.853754	0.000000	0.000000	0.000000	-1.056987	0.029725	0.392380	0.000000	0.000000	4.000000	31.000000	0.000000
3133.154959	0.113552	0.558699	-0.084593	72.311119	11.962342	78.293289	-4.295056	0.000000	-0.853754	0.000000	0.000000	0.000000	-1.056987	0.029725	0.392380	0.000000	0.000000	4.000000	31.000000	0.000000
3133.158293	0.113552	0.558699	-0.084593	72.311119	11.962342	78.293289	-4.295056	0.000000	-0.853754	0.000000	0.000000	0.000000	-1.056987	0.029725	0.392380	0.000000	0.000000	4.000000	31.000000	0.000000
3133.161626	0.110102	0.558801	-0.083152	72.330566	12.632436	78.596909	-4.229659	0.000000	-0.677589	0.000000	0.000000	0.000000	-1.034999	0.030548	0.432348	0.000000	0.000000	4.000000	31.000000	0.000000
3133.164959	0.110102	0.558801	-0.083152	72.330566	12.632436	78.596909	-4.229659	0.000000	-0.677589	0.000000	0.000000	0.000000	-1.034999	0.030548	0.432348	0.000000	0.000000	4.000000	31.000000	0.000000
3133.168293	0.110102	0.558801	-0.083152	72.330566	12.632436	78.596909	-4.229659	0.000000	-0.677589	0.000000	0.000000	0.000000	-1.034999	0.030548	0.432348	0.000000	0.000000	4.000000	31.000000	0.000000
3133.171626	0.106715	0.558916	-0.081529	72.332657	13.399390	78.794098	-4.157601	0.000000	-0.505089	0.000000	0.000000	0.000000	-1.016118	0.034687	0.487022	0.000000	0.000000	4.000000	31.000000	0.000000
3133.174959	0.106715	0.558916	-0.081529	72.332657	13.399390	78.794098	-4.157601	0.000000	-0.505089	0.000000	0.000000	0.000000	-1.016118	0.034687	0.487022	0.000000	0.000000	4.000000	31.000000	0.000000
3133.178293	0.106715	0.558916	-0.081529	72.332657	13.399390	78.794098	-4.157601	0.000000	-0.505089	0.000000	0.000000	0.000000	-1.016118	0.034687	0.487022	0.000000	0.000000	4.000000	31.000000	0.000000
3133.181626	0.103333	0.559018	-0.079771	72.310730	14.201483	78.966431	-4.076431	0.000000	-0.335737	0.000000	0.000000	0.000000	-1.014659	0.030448	0.527182	0.000000	0.000000	4.000000	31.000000	0.000000
3133.184959	0.103333	0.559018	-0.079771	72.310730	14.201483	78.966431	-4.076431	0.000000	-0.335737	0.000000	0.000000	0.000000	-1.014659	0.030448	0.527182	0.000000	0.000000	4.000000	31.000000	0.000000
3133.188293	0.103333	0.559018	-0.079771	72.310730	14.201483	78.966431	-4.076431	0.000000	-0.335737	0.000000	0.000000	0.000000	-1.014659	0.030448	0.527182	0.000000	0.000000	4.000000	31.000000	0.000000
3133.191626	0.099936	0.559142	-0.077862	72.283447	15.018345	79.225616	-3.988567	0.000000	-0.166627	0.000000	0.000000	0.000000	-1.018954	0.037386	0.572731	0.000000	0.000000	4.000000	31.000000	0.000000
3133.194959	0.099936	0.559142	-0.077862	72.283447	15.018345	79.225616	-3.988567	0.000000	-0.166627	0.000000	0.000000	0.000000	-1.018954	0.037386	0.572731	0.000000	0.000000	4.000000	31.000000	0.000000
3133.198293	0.099936	0.559142	-0.077862	72.283447	15.018345	79.225616	-3.988567	0.000000	-0.166627	0.000000	0.000000	0.000000	-1.018954	0.037386	0.572731	0.000000	0.000000	4.000000	31.000000	0.000000
3133.201626	0.096547	0.559257	-0.075847	72.297531	15.891282	79.704582	-3.893112	0.000000	0.003199	0.000000	0.000000	0.000000	-1.016763	0.034383	0.604490	0.000000	0.000000	4.000000	31.000000	0.000000
3133.204959	0.096547	0.559257	-0.075847	72.297531	15.891282	79.704582	-3.893112	0.000000	0.003199	0.000000	0.000000	0.000000	-1.016763	0.034383	0.604490	0.000000	0.000000	4.000000	31.000000	0.000000
3133.208293	0.096547	0.559257	-0.075847	72.297531	15.891282	79.704582	-3.893112	0.000000	0.003199	0.000000	0.000000	0.000000	-1.016763	0.034383	0.604490	0.000000	0.000000	4.000000	31.000000	0.000000
3133.211626	0.093214	0.559383	-0.073745	72.404160	16.839453	80.336655	-3.792364	0.000000	0.172659	0.000000	0.000000	0.000000	-0.999701	0.037698	0.630783	0.000000	0.000000	4.000000	31.000000	0.000000
3133.214959	0.093214	0.559383	-0.073745	72.404160	16.839453	80.336655	-3.792364	0.000000	0.172659	0.000000	0.000000	0.000000	-0.999701	0.037698	0.630783	0.000000	0.000000	4.000000	31.000000	0.000000
3133.218293	0.093214	0.559383	-0.073745	72.404160	16.839453	80.336655	-3.792364	0.000000	0.172659	0.000000	0.000000	0.000000	-0.999701	0.037698	0.630783	0.000000	0.000000	4.000000	31.000000	0.000000
3133.221626	0.089945	0.559552	-0.071516	72.570274	17.888523	81.047768	-3.687233	0.000000	0.339276	0.000000	0.000000	0.000000	-0.980859	0.050725	0.668592	0.000000	0.000000	4.000000	31.000000	0.000000
3133.224959	0.089945	0.559552	-0.071516	72.570274	17.888523	81.047768	-3.687233	0.000000	0.339276	0.000000	0.000000	0.000000	-0.980859	0.050725	0.668592	0.000000	0.000000	4.000000	31.000000	0.000000
3133.228293	0.089945	0.559552	-0.071516	72.570274	17.888523	81.047768	-3.687233	0.000000	0.339276	0.000000	0.000000	0.000000	-0.980859	0.050725	0.668592	0.000000	0.000000	4.000000	31.000000	0.000000
3133.231626	0.086795	0.559759	-0.069148	72.779770	19.021545	81.770882	-3.575801	0.000000	0.502753	0.000000	0.000000	0.000000	-0.944926	0.062031	0.710353	0.000000	0.000000	4.000000	31.000000	0.000000
3133.234959	0.086795	0.559759	-0.069148	72.779770	19.021545	81.770882	-3.575801	0.000000	0.502753	0.000000	0.000000	0.000000	-0.944926	0.062031	0.710353	0.000000	0.000000	4.000000	31.000000	0.000000
3133.238293	0.086795	0.559759	-0.069148	72.779770	19.021545	81.770882	-3.575801	0.000000	0.502753	0.000000	0.000000	0.000000	-0.944926	0.062031	0.710353	0.000000	0.000000	4.000000	31.000000	0.000000
3133.241626	0.083776	0.560008	-0.066572	73.027779	20.206579	82.402695	-3.457409	0.000000	0.660241	0.000000	0.000000	0.000000	-0.905669	0.074891	0.772821	0.000000	0.000000	4.000000	31.000000	0.000000
3133.244959	0.083776	0.560008	-0.066572	73.027779	20.206579	82.402695	-3.457409	0.000000	0.660241	0.000000	0.000000	0.000000	-0.905669	0.074891	0.772821	0.000000	0.000000	4.000000	31.000000	0.000000
3133.248293	0.083776	0.560008	-0.066572	73.027779	20.206579	82.402695	-3.457409	0.000000	0.660241	0.000000	0.000000	0.000000	-0.905669	0.074891	0.772821	0.000000	0.000000	4.000000	31.000000	0.000000
3133.251626	0.080911	0.560311	-0.063840	73.310722	21.434893	83.086319	-3.328606	0.000000	0.811186	0.000000	0.000000	0.000000	-0.859521	0.090751	0.819510	0.000000	0.000000	4.000000	31.000000	0.000000
3133.254959	0.080911	0.560311	-0.063840	73.310722	21.434893	83.086319	-3.328606	0.000000	0.811186	0.000000	0.000000	0.000000	-0.859521	0.090751	0.819510	0.000000	0.000000	4.000000	31.000000	0.000000
3133.258293	0.080911	0.560311	-0.063840	73.310722	21.434893	83.086319	-3.328606	0.000000	0.811186	0.000000	0.000000	0.000000	-0.859521	0.090751	0.819510	0.000000	0.000000	4.000000	31.000000	0.000000
3133.261626	0.078230	0.560671	-0.060888	73.627632	22.694351	83.644852	-3.192021	0.000000	0.954439	0.000000	0.000000	0.000000	-0.804463	0.108071	0.885871	0.000000	0.000000	4.000000	31.000000	0.000000
3133.264959	0.078230	0.560671	-0.060888	73.627632	22.694351	83.644852	-3.192021	0.000000	0.954439	0.000000	0.000000	0.000000	-0.804463	0.108071	0.885871	0.000000	0.000000	4.000000	31.000000	0.000000
3133.268293	0.078230	0.560671	-0.060888	73.627632	22.694351	83.644852	-3.192021	0.000000	0.954439	0.000000	0.000000	0.000000	-0.804463	0.108071	0.885871	0.000000	0.000000	4.000000	31.000000	0.000000
3133.271626	0.075707	0.561094	-0.057824	74.011177	24.064890	84.239853	-3.044376	0.000000	1.088516	0.000000	0.000000	0.000000	-0.756756	0.126852	0.918988	0.000000	0.000000	4.000000	31.000000	0.000000
3133.274959	0.075707	0.561094	-0.057824	74.011177	24.064890	84.239853	-3.044376	0.000000	1.088516	0.000000	0.000000	0.000000	-0.756756	0.126852	0.918988	0.000000	0.000000	4.000000	31.000000	0.000000
3133.278293	0.075707	0.561094	-0.057824	74.011177	24.064890	84.239853	-3.044376	0.000000	1.088516	0.000000	0.000000	0.000000	-0.756756	0.126852	0.918988	0.000000	0.000000	4.000000	31.000000	0.000000
3133.281626	0.073353	0.561568	-0.054600	74.472397	25.612528	85.228088	-2.891211	0.000000	1.214642	0.000000	0.000000	0.000000	-0.706368	0.142201	0.967249	0.000000	0.000000	4.000000	31.000000	0.000000
3133.284959	0.073353	0.561568	-0.054600	74.472397	25.612528	85.228088	-2.891211	0.000000	1.214642	0.000000	0.000000	0.000000	-0.706368	0.142201	0.967249	0.000000	0.000000	4.000000	31.000000	0.000000
3133.288293	0.073353	0.561568	-0.054600	74.472397	25.612528	85.228088	-2.891211	0.000000	1.214642	0.000000	0.000000	0.000000	-0.706368	0.142201	0.967249	0.000000	0.000000	4.000000	31.000000	0.000000
3133.291626	0.071221	0.562137	-0.051234	74.989166	27.388821	86.670349	-2.730003	0.000000	1.332371	0.000000	0.000000	0.000000	-0.639351	0.170864	1.009780	0.000000	0.000000	4.000000	31.000000	0.000000
3133.294959	0.071221	0.562137	-0.051234	74.989166	27.388821	86.670349	-2.730003	0.000000	1.332371	0.000000	0.000000	0.000000	-0.639351	0.170864	1.009780	0.000000	0.000000	4.000000	31.000000	0.000000
3133.298293	0.071221	0.562137	-0.051234	74.989166	27.388821	86.670349	-2.730003	0.000000	1.332371	0.000000	0.000000	0.000000	-0.639351	0.170864	1.009780	0.000000	0.000000	4.000000	31.000000	0.000000
3133.301626	0.069393	0.562803	-0.047737	75.555740	29.357533	88.277481	-2.561706	0.000000	1.438929	0.000000	0.000000	0.000000	-0.548497	0.199629	1.049128	0.000000	0.000000	4.000000	31.000000	0.000000
3133.304959	0.069393	0.562803	-0.047737	75.555740	29.357533	88.277481	-2.561706	0.000000	1.438929	0.000000	0.000000	0.000000	-0.548497	0.199629	1.049128	0.000000	0.000000	4.000000	31.000000	0.000000
3133.308293	0.069393	0.562803	-0.047737	75.555740	29.357533	88.277481	-2.561706	0.000000	1.438929	0.000000	0.000000	0.000000	-0.548497	0.199629	1.049128	0.000000	0.000000	4.000000	31.000000	0.000000
3133.311626	0.067781	0.563520	-0.044172	76.169060	31.384905	89.818413	-2.386852	0.000000	1.530345	0.000000	0.000000	0.000000	-0.483731	0.215186	1.069654	0.000000	0.000000	4.000000	31.000000	0.000000
3133.314959	0.067781	0.563520	-0.044172	76.169060	31.384905	89.818413	-2.386852	0.000000	1.530345	0.000000	0.000000	0.000000	-0.483731	0.215186	1.069654	0.000000	0.000000	4.000000	31.000000	0.000000
3133.318293	0.067781	0.563520	-0.044172	76.169060	31.384905	89.818413	-2.386852	0.000000	1.530345	0.000000	0.000000	0.000000	-0.483731	0.215186	1.069654	0.000000	0.000000	4.000000	31.000000	0.000000
3133.321626	0.066429	0.564266	-0.040536	76.829086	33.330574	91.205528	-2.208576	0.000000	1.610967	0.000000	0.000000	0.000000	-0.405568	0.223903	1.090562	0.000000	0.000000	4.000000	31.000000	0.000000
3133.324959	0.066429	0.564266	-0.040536	76.829086	33.330574	91.205528	-2.208576	0.000000	1.610967	0.000000	0.000000	0.000000	-0.405568	0.223903	1.090562	0.000000	0.000000	4.000000	31.000000	0.000000
3133.328293	0.066429	0.564266	-0.040536	76.829086	33.330574	91.205528	-2.208576	0.000000	1.610967	0.000000	0.000000	0.000000	-0.405568	0.223903	1.090562	0.000000	0.000000	4.000000	31.000000	0.000000
3133.331626	0.065377	0.565094	-0.036871	77.510452	35.300503	92.895950	-2.026815	0.000000	1.678561	0.000000	0.000000	0.000000	-0.315452	0.248301	1.099494	0.000000	0.000000	4.000000	31.000000	0.000000
3133.334959	0.065377	0.565094	-0.036871	77.510452	35.300503	92.895950	-2.026815	0.000000	1.678561	0.000000	0.000000	0.000000	-0.315452	0.248301	1.099494	0.000000	0.000000	4.000000	31.000000	0.000000
3133.338293	0.065377	0.565094	-0.036871	77.510452	35.300503	92.895950	-2.026815	0.000000	1.678561	0.000000	0.000000	0.000000	-0.315452	0.248301	1.099494	0.000000	0.000000	4.000000	31.000000	0.000000
3133.341626	0.064631	0.565987	-0.033193	78.156700	37.427555	95.040802	-1.843566	0.000000	1.731137	0.000000	0.000000	0.000000	-0.223988	0.267957	1.103394	0.000000	0.000000	4.000000	31.000000	0.000000
3133.344959	0.064631	0.565987	-0.033193	78.156700	37.427555	95.040802	-1.843566	0.000000	1.731137	0.000000	0.000000	0.000000	-0.223988	0.267957	1.103394	0.000000	0.000000	4.000000	31.000000	0.000000
3133.348293	0.064631	0.565987	-0.033193	78.156700	37.427555	95.040802	-1.843566	0.000000	1.731137	0.000000	0.000000	0.000000	-0.223988	0.267957	1.103394	0.000000	0.000000	4.000000	31.000000	0.000000
3133.351626	0.064116	0.566923	-0.029484	78.795074	39.461403	96.994644	-1.659667	0.000000	1.768468	0.000000	0.000000	0.000000	-0.154327	0.280815	1.112939	0.000000	0.000000	4.000000	31.000000	0.000000
3133.354959	0.064116	0.566923	-0.029484	78.795074	39.461403	96.994644	-1.659667	0.000000	1.768468	0.000000	0.000000	0.000000	-0.154327	0.280815	1.112939	0.000000	0.000000	4.000000	31.000000	0.000000
3133.358293	0.064116	0.566923	-0.029484	78.795074	39.461403	96.994644	-1.659667	0.000000	1.768468	0.000000	0.000000	0.000000	-0.154327	0.280815	1.112939	0.000000	0.000000	4.000000	31.000000	0.000000
3133.361626	0.063797	0.567950	-0.025748	79.451424	41.128891	98.365456	-1.474177	0.000000	1.794189	0.000000	0.000000	0.000000	-0.095780	0.308080	1.120714	0.000000	0.000000	4.000000	31.000000	0.000000
3133.364959	0.063797	0.567950	-0.025748	79.451424	41.128891	98.365456	-1.474177	0.000000	1.794189	0.000000	0.000000	0.000000	-0.095780	0.308080	1.120714	0.000000	0.000000	4.000000	31.000000	0.000000
3133.368293	0.063797	0.567950	-0.025748	79.451424	41.128891	98.365456	-1.474177	0.000000	1.794189	0.000000	0.000000	0.000000	-0.095780	0.308080	1.120714	0.000000	0.000000	4.000000	31.000000	0.000000
3133.371626	0.063699	0.569046	-0.021984	80.127113	42.250660	98.962425	-1.287392	0.000000	1.810153	0.000000	0.000000	0.000000	-0.029328	0.328640	1.129154	0.000000	0.000000	4.000000	31.000000	0.000000
3133.374959	0.063699	0.569046	-0.021984	80.127113	42.250660	98.962425	-1.287392	0.000000	1.810153	0.000000	0.000000	0.000000	-0.029328	0.328640	1.129154	0.000000	0.000000	4.000000	31.000000	0.000000
3133.378293	0.063699	0.569046	-0.021984	80.127113	42.250660	98.962425	-1.287392	0.000000	1.810153	0.000000	0.000000	0.000000	-0.029328	0.328640	1.129154	0.000000	0.000000	4.000000	31.000000	0.000000
3133.381626	0.063952	0.570259	-0.018223	80.823349	42.787392	98.799263	-1.099200	0.000000	1.815041	0.000000	0.000000	0.000000	0.075735	0.364066	1.128172	0.000000	0.000000	4.000000	31.000000	0.000000
3133.384959	0.063952	0.570259	-0.018223	80.823349	42.787392	98.799263	-1.099200	0.000000	1.815041	0.000000	0.000000	0.000000	0.075735	0.364066	1.128172	0.000000	0.000000	4.000000	31.000000	0.000000
3133.388293	0.063952	0.570259	-0.018223	80.823349	42.787392	98.799263	-1.099200	0.000000	1.815041	0.000000	0.000000	0.000000	0.075735	0.364066	1.128172	0.000000	0.000000	4.000000	31.000000	0.000000
3133.391626	0.064620	0.571492	-0.014518	81.511635	42.868801	98.212273	-0.911171	0.000000	1.802418	0.000000	0.000000	0.000000	0.200579	0.369727	1.111650	0.000000	0.000000	4.000000	31.000000	0.000000
3133.394959	0.064620	0.571492	-0.014518	81.511635	42.868801	98.212273	-0.911171	0.000000	1.802418	0.000000	0.000000	0.000000	0.200579	0.369727	1.111650	0.000000	0.000000	4.000000	31.000000	0.000000
3133.398293	0.064620	0.571492	-0.014518	81.511635	42.868801	98.212273	-0.911171	0.000000	1.802418	0.000000	0.000000	0.000000	0.200579	0.369727	1.111650	0.000000	0.000000	4.000000	31.000000	0.000000
3133.401626	0.065669	0.572775	-0.010894	82.178375	42.816631	97.470802	-0.725896	0.000000	1.768988	0.000000	0.000000	0.000000	0.314536	0.384955	1.087319	0.000000	0.000000	4.000000	31.000000	0.000000
3133.404959	0.065669	0.572775	-0.010894	82.178375	42.816631	97.470802	-0.725896	0.000000	1.768988	0.000000	0.000000	0.000000	0.314536	0.384955	1.087319	0.000000	0.000000	4.000000	31.000000	0.000000
3133.408293	0.065669	0.572775	-0.010894	82.178375	42.816631	97.470802	-0.725896	0.000000	1.768988	0.000000	0.000000	0.000000	0.314536	0.384955	1.087319	0.000000	0.000000	4.000000	31.000000	0.000000
3133.411626	0.067096	0.574039	-0.007423	82.840614	42.875706	96.839050	-0.544676	0.000000	1.716566	0.000000	0.000000	0.000000	0.428121	0.379252	1.041180	0.000000	0.000000	4.000000	31.000000	0.000000
3133.414959	0.067096	0.574039	-0.007423	82.840614	42.875706	96.839050	-0.544676	0.000000	1.716566	0.000000	0.000000	0.000000	0.428121	0.379252	1.041180	0.000000	0.000000	4.000000	31.000000	0.000000
3133.418293	0.067096	0.574039	-0.007423	82.840614	42.875706	96.839050	-0.544676	0.000000	1.716566	0.000000	0.000000	0.000000	0.428121	0.379252	1.041180	0.000000	0.000000	4.000000	31.000000	0.000000
3133.421626	0.068837	0.575230	-0.004151	83.568275	43.007603	96.225792	-0.371146	0.000000	1.645212	0.000000	0.000000	0.000000	0.522512	0.357446	0.981553	0.000000	0.000000	4.000000	31.000000	0.000000
3133.424959	0.068837	0.575230	-0.004151	83.568275	43.007603	96.225792	-0.371146	0.000000	1.645212	0.000000	0.000000	0.000000	0.522512	0.357446	0.981553	0.000000	0.000000	4.000000	31.000000	0.000000
3133.428293	0.068837	0.575230	-0.004151	83.568275	43.007603	96.225792	-0.371146	0.000000	1.645212	0.000000	0.000000	0.000000	0.522512	0.357446	0.981553	0.000000	0.000000	4.000000	31.000000	0.000000
3133.431626	0.070811	0.576399	-0.001080	84.378761	43.209850	95.624702	-0.207554	0.000000	1.558127	0.000000	0.000000	0.000000	0.592126	0.350534	0.921465	0.000000	0.000000	4.000000	31.000000	0.000000
3133.434959	0.070811	0.576399	-0.001080	84.378761	43.209850	95.624702	-0.207554	0.000000	1.558127	0.000000	0.000000	0.000000	0.592126	0.350534	0.921465	0.000000	0.000000	4.000000	31.000000	0.000000
3133.438293	0.070811	0.576399	-0.001080	84.378761	43.209850	95.624702	-0.207554	0.000000	1.558127	0.000000	0.000000	0.000000	0.592126	0.350534	0.921465	0.000000	0.000000	4.000000	31.000000	0.000000
3133.441626	0.073085	0.577570	0.001773	85.228088	42.798340	94.339409	-0.053976	0.000000	1.459439	0.000000	0.000000	0.000000	0.682070	0.351311	0.855745	0.000000	0.000000	4.000000	31.000000	0.000000
3133.444959	0.073085	0.577570	0.001773	85.228088	42.798340	94.339409	-0.053976	0.000000	1.459439	0.000000	0.000000	0.000000	0.682070	0.351311	0.855745	0.000000	0.000000	4.000000	31.000000	0.000000
3133.448293	0.073085	0.577570	0.001773	85.228088	42.798340	94.339409	-0.053976	0.000000	1.459439	0.000000	0.000000	0.000000	0.682070	0.351311	0.855745	0.000000	0.000000	4.000000	31.000000	0.000000
3133.451626	0.075660	0.578701	0.004392	86.097656	41.024342	91.608742	0.088648	0.000000	1.345761	0.000000	0.000000	0.000000	0.772661	0.339198	0.785845	0.000000	0.000000	4.000000	31.000000	0.000000
3133.454959	0.075660	0.578701	0.004392	86.097656	41.024342	91.608742	0.088648	0.000000	1.345761	0.000000	0.000000	0.000000	0.772661	0.339198	0.785845	0.000000	0.000000	4.000000	31.000000	0.000000
3133.458293	0.075660	0.578701	0.004392	86.097656	41.024342	91.608742	0.088648	0.000000	1.345761	0.000000	0.000000	0.000000	0.772661	0.339198	0.785845	0.000000	0.000000	4.000000	31.000000	0.000000
3133.461626	0.078541	0.579791	0.006775	86.965591	36.739658	86.300766	0.219622	0.000000	1.216984	0.000000	0.000000	0.000000	0.864159	0.327106	0.714847	0.000000	0.000000	4.000000	31.000000	0.000000
3133.464959	0.078541	0.579791	0.006775	86.965591	36.739658	86.300766	0.219622	0.000000	1.216984	0.000000	0.000000	0.000000	0.864159	0.327106	0.714847	0.000000	0.000000	4.000000	31.000000	0.000000
3133.468293	0.078541	0.579791	0.006775	86.965591	36.739658	86.300766	0.219622	0.000000	1.216984	0.000000	0.000000	0.000000	0.864159	0.327106	0.714847	0.000000	0.000000	4.000000	31.000000	0.000000
3133.471626	0.081734	0.580877	0.008951	87.763145	27.830946	76.402718	0.338763	0.000000	1.072957	0.000000	0.000000	0.000000	0.958077	0.325911	0.652631	0.000000	0.000000	4.000000	31.000000	0.000000
3133.474959	0.081734	0.580877	0.008951	87.763145	27.830946	76.402718	0.338763	0.000000	1.072957	0.000000	0.000000	0.000000	0.958077	0.325911	0.652631	0.000000	0.000000	4.000000	31.000000	0.000000
3133.478293	0.081734	0.580877	0.008951	87.763145	27.830946	76.402718	0.338763	0.000000	1.072957	0.000000	0.000000	0.000000	0.958077	0.325911	0.652631	0.000000	0.000000	4.000000	31.000000	0.000000
3133.481626	0.085230	0.581913	0.010840	88.396477	9.240269	56.763828	0.447535	0.000000	0.913278	0.000000	0.000000	0.000000	1.048561	0.310661	0.566729	0.000000	0.000000	4.000000	31.000000	0.000000
3133.484959	0.085230	0.581913	0.010840	88.396477	9.240269	56.763828	0.447535	0.000000	0.913278	0.000000	0.000000	0.000000	1.048561	0.310661	0.566729	0.000000	0.000000	4.000000	31.000000	0.000000
3133.488293	0.085230	0.581913	0.010840	88.396477	9.240269	56.763828	0.447535	0.000000	0.913278	0.000000	0.000000	0.000000	1.048561	0.310661	0.566729	0.000000	0.000000	4.000000	31.000000	0.000000
3133.491626	0.088983	0.582871	0.012453	88.625412	-24.048183	22.493162	0.541990	0.000000	0.738518	0.000000	0.000000	0.000000	1.125978	0.287483	0.483849	0.000000	0.000000	4.000000	31.000000	0.000000
3133.494959	0.088983	0.582871	0.012453	88.625412	-24.048183	22.493162	0.541990	0.000000	0.738518	0.000000	0.000000	0.000000	1.125978	0.287483	0.483849	0.000000	0.000000	4.000000	31.000000	0.000000
3133.498293	0.088983	0.582871	0.012453	88.625412	-24.048183	22.493162	0.541990	0.000000	0.738518	0.000000	0.000000	0.000000	1.125978	0.287483	0.483849	0.000000	0.000000	4.000000	31.000000	0.000000
3133.501626	0.092924	0.583778	0.013791	88.240524	-55.288254	-9.804933	0.622631	0.000000	0.550855	0.000000	0.000000	0.000000	1.182431	0.272062	0.401564	0.000000	0.000000	4.000000	31.000000	0.000000
3133.504959	0.092924	0.583778	0.013791	88.240524	-55.288254	-9.804933	0.622631	0.000000	0.550855	0.000000	0.000000	0.000000	1.182431	0.272062	0.401564	0.000000	0.000000	4.000000	31.000000	0.000000
3133.508293	0.092924	0.583778	0.013791	88.240524	-55.288254	-9.804933	0.622631	0.000000	0.550855	0.000000	0.000000	0.000000	1.182431	0.272062	0.401564	0.000000	0.000000	4.000000	31.000000	0.000000
3133.511626	0.097065	0.584610	0.014922	87.425568	-71.203232	-26.992180	0.689559	0.000000	0.353783	0.000000	0.000000	0.000000	1.242299	0.249533	0.339218	0.000000	0.000000	4.000000	31.000000	0.000000
3133.514959	0.097065	0.584610	0.014922	87.425568	-71.203232	-26.992180	0.689559	0.000000	0.353783	0.000000	0.000000	0.000000	1.242299	0.249533	0.339218	0.000000	0.000000	4.000000	31.000000	0.000000
3133.518293	0.097065	0.584610	0.014922	87.425568	-71.203232	-26.992180	0.689559	0.000000	0.353783	0.000000	0.000000	0.000000	1.242299	0.249533	0.339218	0.000000	0.000000	4.000000	31.000000	0.000000
3133.521626	0.101315	0.585352	0.015753	86.416023	-78.133118	-35.277355	0.746095	0.000000	0.146733	0.000000	0.000000	0.000000	1.274838	0.222801	0.249338	0.000000	0.000000	4.000000	31.000000	0.000000
3133.524959	0.101315	0.585352	0.015753	86.416023	-78.133118	-35.277355	0.746095	0.000000	0.146733	0.000000	0.000000	0.000000	1.274838	0.222801	0.249338	0.000000	0.000000	4.000000	31.000000	0.000000
3133.528293	0.101315	0.585352	0.015753	86.416023	-78.133118	-35.277355	0.746095	0.000000	0.146733	0.000000	0.000000	0.000000	1.274838	0.222801	0.249338	0.000000	0.000000	4.000000	31.000000	0.000000
3133.531626	0.105759	0.585993	0.016377	85.329407	-81.054634	-39.597244	0.787652	0.000000	-0.065740	0.000000	0.000000	0.000000	1.333344	0.192040	0.187161	0.000000	0.000000	4.000000	31.000000	0.000000
3133.534959	0.105759	0.585993	0.016377	85.329407	-81.054634	-39.597244	0.787652	0.000000	-0.065740	0.000000	0.000000	0.000000	1.333344	0.192040	0.187161	0.000000	0.000000	4.000000	31.000000	0.000000
3133.538293	0.105759	0.585993	0.016377	85.329407	-81.054634	-39.597244	0.787652	0.000000	-0.065740	0.000000	0.000000	0.000000	1.333344	0.192040	0.187161	0.000000	0.000000	4.000000	31.000000	0.000000
3133.541626	0.110385	0.586474	0.016741	84.224739	-82.036949	-41.992668	0.818845	0.000000	-0.287964	0.000000	0.000000	0.000000	1.387674	0.144281	0.109105	0.000000	0.000000	4.000000	31.000000	0.000000
3133.544959	0.110385	0.586474	0.016741	84.224739	-82.036949	-41.992668	0.818845	0.000000	-0.287964	0.000000	0.000000	0.000000	1.387674	0.144281	0.109105	0.000000	0.000000	4.000000	31.000000	0.000000
3133.548293	0.110385	0.586474	0.016741	84.224739	-82.036949	-41.992668	0.818845	0.000000	-0.287964	0.000000	0.000000	0.000000	1.387674	0.144281	0.109105	0.000000	0.000000	4.000000	31.000000	0.000000
3133.551626	0.115146	0.586813	0.016867	83.109978	-81.853172	-43.225227	0.837029	0.000000	-0.519243	0.000000	0.000000	0.000000	1.428355	0.101912	0.037953	0.000000	0.000000	4.000000	31.000000	0.000000
3133.554959	0.115146	0.586813	0.016867	83.109978	-81.853172	-43.225227	0.837029	0.000000	-0.519243	0.000000	0.000000	0.000000	1.428355	0.101912	0.037953	0.000000	0.000000	4.000000	31.000000	0.000000
3133.558293	0.115146	0.586813	0.016867	83.109978	-81.853172	-43.225227	0.837029	0.000000	-0.519243	0.000000	0.000000	0.000000	1.428355	0.101912	0.037953	0.000000	0.000000	4.000000	31.000000	0.000000
3133.561626	0.119967	0.586992	0.016754	81.968224	-80.909637	-43.632706	0.843355	0.000000	-0.757302	0.000000	0.000000	0.000000	1.446213	0.053748	-0.033837	0.000000	0.000000	4.000000	31.000000	0.000000
3133.564959	0.119967	0.586992	0.016754	81.968224	-80.909637	-43.632706	0.843355	0.000000	-0.757302	0.000000	0.000000	0.000000	1.446213	0.053748	-0.033837	0.000000	0.000000	4.000000	31.000000	0.000000
3133.568293	0.119967	0.586992	0.016754	81.968224	-80.909637	-43.632706	0.843355	0.000000	-0.757302	0.000000	0.000000	0.000000	1.446213	0.053748	-0.033837	0.000000	0.000000	4.000000	31.000000	0.000000
3133.571626	0.124854	0.586994	0.016447	80.775291	-79.488945	-42.730854	0.837715	0.000000	-0.998338	0.000000	0.000000	0.000000	1.466102	0.000601	-0.092238	0.000000	0.000000	4.000000	31.000000	0.000000
3133.574959	0.124854	0.586994	0.016447	80.775291	-79.488945	-42.730854	0.837715	0.000000	-0.998338	0.000000	0.000000	0.000000	1.466102	0.000601	-0.092238	0.000000	0.000000	4.000000	31.000000	0.000000
3133.578293	0.124854	0.586994	0.016447	80.775291	-79.488945	-42.730854	0.837715	0.000000	-0.998338	0.000000	0.000000	0.000000	1.466102	0.000601	-0.092238	0.000000	0.000000	4.000000	31.000000	0.000000
3133.581626	0.129729	0.586827	0.015939	79.512581	-77.882088	-39.438210	0.822342	0.000000	-1.242688	0.000000	0.000000	0.000000	1.462642	-0.050215	-0.152437	0.000000	0.000000	4.000000	31.000000	0.000000
3133.584959	0.129729	0.586827	0.015939	79.512581	-77.882088	-39.438210	0.822342	0.000000	-1.242688	0.000000	0.000000	0.000000	1.462642	-0.050215	-0.152437	0.000000	0.000000	4.000000	31.000000	0.000000
3133.588293	0.129729	0.586827	0.015939	79.512581	-77.882088	-39.438210	0.822342	0.000000	-1.242688	0.000000	0.000000	0.000000	1.462642	-0.050215	-0.152437	0.000000	0.000000	4.000000	31.000000	0.000000
3133.591626	0.134640	0.586482	0.015240	78.176102	-76.190956	-34.338188	0.796936	0.000000	-1.486461	0.000000	0.000000	0.000000	1.473131	-0.103532	-0.209519	0.000000	0.000000	4.000000	31.000000	0.000000
3133.594959	0.134640	0.586482	0.015240	78.176102	-76.190956	-34.338188	0.796936	0.000000	-1.486461	0.000000	0.000000	0.000000	1.473131	-0.103532	-0.209519	0.000000	0.000000	4.000000	31.000000	0.000000
3133.598293	0.134640	0.586482	0.015240	78.176102	-76.190956	-34.338188	0.796936	0.000000	-1.486461	0.000000	0.000000	0.000000	1.473131	-0.103532	-0.209519	0.000000	0.000000	4.000000	31.000000	0.000000
3133.601626	0.139564	0.585930	0.014296	76.769623	-74.480522	-29.646532	0.762016	0.000000	-1.731983	0.000000	0.000000	0.000000	1.477427	-0.165563	-0.283314	0.000000	0.000000	4.000000	31.000000	0.000000
3133.604959	0.139564	0.585930	0.014296	76.769623	-74.480522	-29.646532	0.762016	0.000000	-1.731983	0.000000	0.000000	0.000000	1.477427	-0.165563	-0.283314	0.000000	0.000000	4.000000	31.000000	0.000000
3133.608293	0.139564	0.585930	0.014296	76.769623	-74.480522	-29.646532	0.762016	0.000000	-1.731983	0.000000	0.000000	0.000000	1.477427	-0.165563	-0.283314	0.000000	0.000000	4.000000	31.000000	0.000000
3133.611626	0.144523	0.585290	0.013109	75.322617	-72.829689	-26.233377	0.714797	0.000000	-1.978221	0.000000	0.000000	0.000000	1.487566	-0.192095	-0.355986	0.000000	0.000000	4.000000	31.000000	0.000000
3133.614959	0.144523	0.585290	0.013109	75.322617	-72.829689	-26.233377	0.714797	0.000000	-1.978221	0.000000	0.000000	0.000000	1.487566	-0.192095	-0.355986	0.000000	0.000000	4.000000	31.000000	0.000000
3133.618293	0.144523	0.585290	0.013109	75.322617	-72.829689	-26.233377	0.714797	0.000000	-1.978221	0.000000	0.000000	0.000000	1.487566	-0.192095	-0.355986	0.000000	0.000000	4.000000	31.000000	0.000000
3133.621626	0.149417	0.584516	0.011698	73.946220	-71.391319	-23.819489	0.655466	0.000000	-2.226149	0.000000	0.000000	0.000000	1.468204	-0.232063	-0.423358	0.000000	0.000000	4.000000	31.000000	0.000000
3133.624959	0.149417	0.584516	0.011698	73.946220	-71.391319	-23.819489	0.655466	0.000000	-2.226149	0.000000	0.000000	0.000000	1.468204	-0.232063	-0.423358	0.000000	0.000000	4.000000	31.000000	0.000000
3133.628293	0.149417	0.584516	0.011698	73.946220	-71.391319	-23.819489	0.655466	0.000000	-2.226149	0.000000	0.000000	0.000000	1.468204	-0.232063	-0.423358	0.000000	0.000000	4.000000	31.000000	0.000000
3133.631626	0.154198	0.583608	0.010010	72.696762	-70.174698	-21.995815	0.584907	0.000000	-2.470850	0.000000	0.000000	0.000000	1.434346	-0.272422	-0.506356	0.000000	0.000000	4.000000	31.000000	0.000000
3133.634959	0.154198	0.583608	0.010010	72.696762	-70.174698	-21.995815	0.584907	0.000000	-2.470850	0.000000	0.000000	0.000000	1.434346	-0.272422	-0.506356	0.000000	0.000000	4.000000	31.000000	0.000000
3133.638293	0.154198	0.583608	0.010010	72.696762	-70.174698	-21.995815	0.584907	0.000000	-2.470850	0.000000	0.000000	0.000000	1.434346	-0.272422	-0.506356	0.000000	0.000000	4.000000	31.000000	0.000000
3133.641626	0.158840	0.582538	0.007994	71.635048	-69.210754	-20.891056	0.500514	0.000000	-2.709908	0.000000	0.000000	0.000000	1.392639	-0.321001	-0.604834	0.000000	0.000000	4.000000	31.000000	0.000000
3133.644959	0.158840	0.582538	0.007994	71.635048	-69.210754	-20.891056	0.500514	0.000000	-2.709908	0.000000	0.000000	0.000000	1.392639	-0.321001	-0.604834	0.000000	0.000000	4.000000	31.000000	0.000000
3133.648293	0.158840	0.582538	0.007994	71.635048	-69.210754	-20.891056	0.500514	0.000000	-2.709908	0.000000	0.000000	0.000000	1.392639	-0.321001	-0.604834	0.000000	0.000000	4.000000	31.000000	0.000000
3133.651626	0.163288	0.581335	0.005661	70.770569	-68.479347	-20.891508	0.399708	0.000000	-2.942014	0.000000	0.000000	0.000000	1.334208	-0.361005	-0.699840	0.000000	0.000000	4.000000	31.000000	0.000000
3133.654959	0.163288	0.581335	0.005661	70.770569	-68.479347	-20.891508	0.399708	0.000000	-2.942014	0.000000	0.000000	0.000000	1.334208	-0.361005	-0.699840	0.000000	0.000000	4.000000	31.000000	0.000000
3133.658293	0.163288	0.581335	0.005661	70.770569	-68.479347	-20.891508	0.399708	0.000000	-2.942014	0.000000	0.000000	0.000000	1.334208	-0.361005	-0.699840	0.000000	0.000000	4.000000	31.000000	0.000000
3133.661626	0.167400	0.580000	0.003063	70.042168	-67.932793	-21.609245	0.283068	0.000000	-3.164382	0.000000	0.000000	0.000000	1.233780	-0.400450	-0.779408	0.000000	0.000000	4.000000	31.000000	0.000000
3133.664959	0.167400	0.580000	0.003063	70.042168	-67.932793	-21.609245	0.283068	0.000000	-3.164382	0.000000	0.000000	0.000000	1.233780	-0.400450	-0.779408	0.000000	0.000000	4.000000	31.000000	0.000000
3133.668293	0.167400	0.580000	0.003063	70.042168	-67.932793	-21.609245	0.283068	0.000000	-3.164382	0.000000	0.000000	0.000000	1.233780	-0.400450	-0.779408	0.000000	0.000000	4.000000	31.000000	0.000000
3133.671626	0.171116	0.578599	0.000257	69.419319	-67.531723	-22.177910	0.153167	0.000000	-3.370012	0.000000	0.000000	0.000000	1.114777	-0.420205	-0.841965	0.000000	0.000000	4.000000	31.000000	0.000000
3133.674959	0.171116	0.578599	0.000257	69.419319	-67.531723	-22.177910	0.153167	0.000000	-3.370012	0.000000	0.000000	0.000000	1.114777	-0.420205	-0.841965	0.000000	0.000000	4.000000	31.000000	0.000000
3133.678293	0.171116	0.578599	0.000257	69.419319	-67.531723	-22.177910	0.153167	0.000000	-3.370012	0.000000	0.000000	0.000000	1.114777	-0.420205	-0.841965	0.000000	0.000000	4.000000	31.000000	0.000000
3133.681626	0.174391	0.577107	-0.002728	68.921425	-67.318779	-22.062817	0.012839	0.000000	-3.555808	0.000000	0.000000	0.000000	0.982514	-0.447538	-0.895319	0.000000	0.000000	4.000000	31.000000	0.000000
3133.684959	0.174391	0.577107	-0.002728	68.921425	-67.318779	-22.062817	0.012839	0.000000	-3.555808	0.000000	0.000000	0.000000	0.982514	-0.447538	-0.895319	0.000000	0.000000	4.000000	31.000000	0.000000
3133.688293	0.174391	0.577107	-0.002728	68.921425	-67.318779	-22.062817	0.012839	0.000000	-3.555808	0.000000	0.000000	0.000000	0.982514	-0.447538	-0.895319	0.000000	0.000000	4.000000	31.000000	0.000000
3133.691626	0.177098	0.575472	-0.005888	68.607513	-67.361824	-21.126991	-0.136381	0.000000	-3.719561	0.000000	0.000000	0.000000	0.811984	-0.490725	-0.948115	0.000000	0.000000	4.000000	31.000000	0.000000
3133.694959	0.177098	0.575472	-0.005888	68.607513	-67.361824	-21.126991	-0.136381	0.000000	-3.719561	0.000000	0.000000	0.000000	0.811984	-0.490725	-0.948115	0.000000	0.000000	4.000000	31.000000	0.000000
3133.698293	0.177098	0.575472	-0.005888	68.607513	-67.361824	-21.126991	-0.136381	0.000000	-3.719561	0.000000	0.000000	0.000000	0.811984	-0.490725	-0.948115	0.000000	0.000000	4.000000	31.000000	0.000000
3133.701626	0.179322	0.573723	-0.009189	68.493561	-67.668297	-19.915363	-0.294400	0.000000	-3.854891	0.000000	0.000000	0.000000	0.667112	-0.524732	-0.990176	0.000000	0.000000	4.000000	31.000000	0.000000
3133.704959	0.179322	0.573723	-0.009189	68.493561	-67.668297	-19.915363	-0.294400	0.000000	-3.854891	0.000000	0.000000	0.000000	0.667112	-0.524732	-0.990176	0.000000	0.000000	4.000000	31.000000	0.000000
3133.708293	0.179322	0.573723	-0.009189	68.493561	-67.668297	-19.915363	-0.294400	0.000000	-3.854891	0.000000	0.000000	0.000000	0.667112	-0.524732	-0.990176	0.000000	0.000000	4.000000	31.000000	0.000000
3133.711626	0.181172	0.571864	-0.012599	68.546036	-67.804741	-18.697496	-0.459429	0.000000	-3.966076	0.000000	0.000000	0.000000	0.555182	-0.557558	-1.023181	0.000000	0.000000	4.000000	31.000000	0.000000
3133.714959	0.181172	0.571864	-0.012599	68.546036	-67.804741	-18.697496	-0.459429	0.000000	-3.966076	0.000000	0.000000	0.000000	0.555182	-0.557558	-1.023181	0.000000	0.000000	4.000000	31.000000	0.000000
3133.718293	0.181172	0.571864	-0.012599	68.546036	-67.804741	-18.697496	-0.459429	0.000000	-3.966076	0.000000	0.000000	0.000000	0.555182	-0.557558	-1.023181	0.000000	0.000000	4.000000	31.000000	0.000000
3133.721626	0.182630	0.569980	-0.015989	68.785484	-66.525169	-16.147070	-0.629959	0.000000	-4.058607	0.000000	0.000000	0.000000	0.437407	-0.565282	-1.016922	0.000000	0.000000	4.000000	31.000000	0.000000
3133.724959	0.182630	0.569980	-0.015989	68.785484	-66.525169	-16.147070	-0.629959	0.000000	-4.058607	0.000000	0.000000	0.000000	0.437407	-0.565282	-1.016922	0.000000	0.000000	4.000000	31.000000	0.000000
3133.728293	0.182630	0.569980	-0.015989	68.785484	-66.525169	-16.147070	-0.629959	0.000000	-4.058607	0.000000	0.000000	0.000000	0.437407	-0.565282	-1.016922	0.000000	0.000000	4.000000	31.000000	0.000000
3133.731626	0.183889	0.568109	-0.019255	69.193588	-63.652733	-11.803966	-0.799446	0.000000	-4.131507	0.000000	0.000000	0.000000	0.377716	-0.561234	-0.979894	0.000000	0.000000	4.000000	31.000000	0.000000
3133.734959	0.183889	0.568109	-0.019255	69.193588	-63.652733	-11.803966	-0.799446	0.000000	-4.131507	0.000000	0.000000	0.000000	0.377716	-0.561234	-0.979894	0.000000	0.000000	4.000000	31.000000	0.000000
3133.738293	0.183889	0.568109	-0.019255	69.193588	-63.652733	-11.803966	-0.799446	0.000000	-4.131507	0.000000	0.000000	0.000000	0.377716	-0.561234	-0.979894	0.000000	0.000000	4.000000	31.000000	0.000000
3133.741626	0.184936	0.566257	-0.022555	69.624680	-59.951801	-6.417916	-0.962762	0.000000	-4.194460	0.000000	0.000000	0.000000	0.313915	-0.555605	-0.989886	0.000000	0.000000	4.000000	31.000000	0.000000
3133.744959	0.184936	0.566257	-0.022555	69.624680	-59.951801	-6.417916	-0.962762	0.000000	-4.194460	0.000000	0.000000	0.000000	0.313915	-0.555605	-0.989886	0.000000	0.000000	4.000000	31.000000	0.000000
3133.748293	0.184936	0.566257	-0.022555	69.624680	-59.951801	-6.417916	-0.962762	0.000000	-4.194460	0.000000	0.000000	0.000000	0.313915	-0.555605	-0.989886	0.000000	0.000000	4.000000	31.000000	0.000000
3133.751626	0.185509	0.564362	-0.025876	69.957748	-55.969986	-0.896427	-1.127743	0.000000	-4.246780	0.000000	0.000000	0.000000	0.171870	-0.568555	-0.996458	0.000000	0.000000	4.000000	31.000000	0.000000
3133.754959	0.185509	0.564362	-0.025876	69.957748	-55.969986	-0.896427	-1.127743	0.000000	-4.246780	0.000000	0.000000	0.000000	0.171870	-0.568555	-0.996458	0.000000	0.000000	4.000000	31.000000	0.000000
3133.758293	0.185509	0.564362	-0.025876	69.957748	-55.969986	-0.896427	-1.127743	0.000000	-4.246780	0.000000	0.000000	0.000000	0.171870	-0.568555	-0.996458	0.000000	0.000000	4.000000	31.000000	0.000000
3133.761626	0.185628	0.562590	-0.029075	70.114151	-51.955353	3.977174	-1.293819	0.000000	-4.275425	0.000000	0.000000	0.000000	0.035745	-0.531591	-0.959683	0.000000	0.000000	4.000000	31.000000	0.000000
3133.764959	0.185628	0.562590	-0.029075	70.114151	-51.955353	3.977174	-1.293819	0.000000	-4.275425	0.000000	0.000000	0.000000	0.035745	-0.531591	-0.959683	0.000000	0.000000	4.000000	31.000000	0.000000
3133.768293	0.185628	0.562590	-0.029075	70.114151	-51.955353	3.977174	-1.293819	0.000000	-4.275425	0.000000	0.000000	0.000000	0.035745	-0.531591	-0.959683	0.000000	0.000000	4.000000	31.000000	0.000000
3133.771626	0.185292	0.560854	-0.032173	70.109352	-48.062088	7.594039	-1.453766	0.000000	-4.281383	0.000000	0.000000	0.000000	-0.100602	-0.520820	-0.929169	0.000000	0.000000	4.000000	31.000000	0.000000
3133.774959	0.185292	0.560854	-0.032173	70.109352	-48.062088	7.594039	-1.453766	0.000000	-4.281383	0.000000	0.000000	0.000000	-0.100602	-0.520820	-0.929169	0.000000	0.000000	4.000000	31.000000	0.000000
3133.778293	0.185292	0.560854	-0.032173	70.109352	-48.062088	7.594039	-1.453766	0.000000	-4.281383	0.000000	0.000000	0.000000	-0.100602	-0.520820	-0.929169	0.000000	0.000000	4.000000	31.000000	0.000000
3133.781626	0.184443	0.559136	-0.035159	70.034576	-44.404388	10.566123	-1.608628	0.000000	-4.264616	0.000000	0.000000	0.000000	-0.254656	-0.515338	-0.895980	0.000000	0.000000	4.000000	31.000000	0.000000
3133.784959	0.184443	0.559136	-0.035159	70.034576	-44.404388	10.566123	-1.608628	0.000000	-4.264616	0.000000	0.000000	0.000000	-0.254656	-0.515338	-0.895980	0.000000	0.000000	4.000000	31.000000	0.000000
3133.788293	0.184443	0.559136	-0.035159	70.034576	-44.404388	10.566123	-1.608628	0.000000	-4.264616	0.000000	0.000000	0.000000	-0.254656	-0.515338	-0.895980	0.000000	0.000000	4.000000	31.000000	0.000000
3133.791626	0.183105	0.557394	-0.038059	70.007622	-41.027981	13.455853	-1.757958	0.000000	-4.222173	0.000000	0.000000	0.000000	-0.401457	-0.522433	-0.869808	0.000000	0.000000	4.000000	31.000000	0.000000
3133.794959	0.183105	0.557394	-0.038059	70.007622	-41.027981	13.455853	-1.757958	0.000000	-4.222173	0.000000	0.000000	0.000000	-0.401457	-0.522433	-0.869808	0.000000	0.000000	4.000000	31.000000	0.000000
3133.798293	0.183105	0.557394	-0.038059	70.007622	-41.027981	13.455853	-1.757958	0.000000	-4.222173	0.000000	0.000000	0.000000	-0.401457	-0.522433	-0.869808	0.000000	0.000000	4.000000	31.000000	0.000000
3133.801626	0.181425	0.555554	-0.040990	70.104164	-37.845470	16.471022	-1.902926	0.000000	-4.155264	0.000000	0.000000	0.000000	-0.504164	-0.552000	-0.879497	0.000000	0.000000	4.000000	31.000000	0.000000
3133.804959	0.181425	0.555554	-0.040990	70.104164	-37.845470	16.471022	-1.902926	0.000000	-4.155264	0.000000	0.000000	0.000000	-0.504164	-0.552000	-0.879497	0.000000	0.000000	4.000000	31.000000	0.000000
3133.808293	0.181425	0.555554	-0.040990	70.104164	-37.845470	16.471022	-1.902926	0.000000	-4.155264	0.000000	0.000000	0.000000	-0.504164	-0.552000	-0.879497	0.000000	0.000000	4.000000	31.000000	0.000000
3133.811626	0.179383	0.553593	-0.044016	70.223228	-34.814636	19.476887	-2.049509	0.000000	-4.071236	0.000000	0.000000	0.000000	-0.612545	-0.588558	-0.907598	0.000000	0.000000	4.000000	31.000000	0.000000
3133.814959	0.179383	0.553593	-0.044016	70.223228	-34.814636	19.476887	-2.049509	0.000000	-4.071236	0.000000	0.000000	0.000000	-0.612545	-0.588558	-0.907598	0.000000	0.000000	4.000000	31.000000	0.000000
3133.818293	0.179383	0.553593	-0.044016	70.223228	-34.814636	19.476887	-2.049509	0.000000	-4.071236	0.000000	0.000000	0.000000	-0.612545	-0.588558	-0.907598	0.000000	0.000000	4.000000	31.000000	0.000000
3133.821626	0.177000	0.551530	-0.047056	70.339943	-31.980988	22.546446	-2.200775	0.000000	-3.969145	0.000000	0.000000	0.000000	-0.715009	-0.618687	-0.912114	0.000000	0.000000	4.000000	31.000000	0.000000
3133.824959	0.177000	0.551530	-0.047056	70.339943	-31.980988	22.546446	-2.200775	0.000000	-3.969145	0.000000	0.000000	0.000000	-0.715009	-0.618687	-0.912114	0.000000	0.000000	4.000000	31.000000	0.000000
3133.828293	0.177000	0.551530	-0.047056	70.339943	-31.980988	22.546446	-2.200775	0.000000	-3.969145	0.000000	0.000000	0.000000	-0.715009	-0.618687	-0.912114	0.000000	0.000000	4.000000	31.000000	0.000000
3133.831626	0.174308	0.549446	-0.050003	70.412117	-29.311918	25.572752	-2.352794	0.000000	-3.849977	0.000000	0.000000	0.000000	-0.807485	-0.625387	-0.884106	0.000000	0.000000	4.000000	31.000000	0.000000
3133.834959	0.174308	0.549446	-0.050003	70.412117	-29.311918	25.572752	-2.352794	0.000000	-3.849977	0.000000	0.000000	0.000000	-0.807485	-0.625387	-0.884106	0.000000	0.000000	4.000000	31.000000	0.000000
3133.838293	0.174308	0.549446	-0.050003	70.412117	-29.311918	25.572752	-2.352794	0.000000	-3.849977	0.000000	0.000000	0.000000	-0.807485	-0.625387	-0.884106	0.000000	0.000000	4.000000	31.000000	0.000000
3133.841626	0.171431	0.547456	-0.052697	70.383797	-26.721422	28.236877	-2.500145	0.000000	-3.715396	0.000000	0.000000	0.000000	-0.863170	-0.596963	-0.808166	0.000000	0.000000	4.000000	31.000000	0.000000
3133.844959	0.171431	0.547456	-0.052697	70.383797	-26.721422	28.236877	-2.500145	0.000000	-3.715396	0.000000	0.000000	0.000000	-0.863170	-0.596963	-0.808166	0.000000	0.000000	4.000000	31.000000	0.000000
3133.848293	0.171431	0.547456	-0.052697	70.383797	-26.721422	28.236877	-2.500145	0.000000	-3.715396	0.000000	0.000000	0.000000	-0.863170	-0.596963	-0.808166	0.000000	0.000000	4.000000	31.000000	0.000000
3133.851626	0.168430	0.545616	-0.055056	70.256416	-24.094707	30.828579	-2.634840	0.000000	-3.571535	0.000000	0.000000	0.000000	-0.900137	-0.551910	-0.707798	0.000000	0.000000	4.000000	31.000000	0.000000
3133.854959	0.168430	0.545616	-0.055056	70.256416	-24.094707	30.828579	-2.634840	0.000000	-3.571535	0.000000	0.000000	0.000000	-0.900137	-0.551910	-0.707798	0.000000	0.000000	4.000000	31.000000	0.000000
3133.858293	0.168430	0.545616	-0.055056	70.256416	-24.094707	30.828579	-2.634840	0.000000	-3.571535	0.000000	0.000000	0.000000	-0.900137	-0.551910	-0.707798	0.000000	0.000000	4.000000	31.000000	0.000000
3133.861626	0.165340	0.543949	-0.056955	70.057655	-21.427969	33.508255	-2.752806	0.000000	-3.421512	0.000000	0.000000	0.000000	-0.927219	-0.500153	-0.569574	0.000000	0.000000	4.000000	31.000000	0.000000
3133.864959	0.165340	0.543949	-0.056955	70.057655	-21.427969	33.508255	-2.752806	0.000000	-3.421512	0.000000	0.000000	0.000000	-0.927219	-0.500153	-0.569574	0.000000	0.000000	4.000000	31.000000	0.000000
3133.868293	0.165340	0.543949	-0.056955	70.057655	-21.427969	33.508255	-2.752806	0.000000	-3.421512	0.000000	0.000000	0.000000	-0.927219	-0.500153	-0.569574	0.000000	0.000000	4.000000	31.000000	0.000000
3133.871626	0.162103	0.542409	-0.058529	69.805862	-18.875311	36.129456	-2.847735	0.000000	-3.266976	0.000000	0.000000	0.000000	-0.970997	-0.461986	-0.472424	0.000000	0.000000	4.000000	31.000000	0.000000
3133.874959	0.162103	0.542409	-0.058529	69.805862	-18.875311	36.129456	-2.847735	0.000000	-3.266976	0.000000	0.000000	0.000000	-0.970997	-0.461986	-0.472424	0.000000	0.000000	4.000000	31.000000	0.000000
3133.878293	0.162103	0.542409	-0.058529	69.805862	-18.875311	36.129456	-2.847735	0.000000	-3.266976	0.000000	0.000000	0.000000	-0.970997	-0.461986	-0.472424	0.000000	0.000000	4.000000	31.000000	0.000000
3133.881626	0.158727	0.540938	-0.059821	69.524513	-16.467104	38.683041	-2.926472	0.000000	-3.105143	0.000000	0.000000	0.000000	-1.012771	-0.441177	-0.387611	0.000000	0.000000	4.000000	31.000000	0.000000
3133.884959	0.158727	0.540938	-0.059821	69.524513	-16.467104	38.683041	-2.926472	0.000000	-3.105143	0.000000	0.000000	0.000000	-1.012771	-0.441177	-0.387611	0.000000	0.000000	4.000000	31.000000	0.000000
3133.888293	0.158727	0.540938	-0.059821	69.524513	-16.467104	38.683041	-2.926472	0.000000	-3.105143	0.000000	0.000000	0.000000	-1.012771	-0.441177	-0.387611	0.000000	0.000000	4.000000	31.000000	0.000000
3133.891626	0.155209	0.539526	-0.060951	69.231674	-14.214375	41.166016	-2.991074	0.000000	-2.936348	0.000000	0.000000	0.000000	-1.055498	-0.423585	-0.338847	0.000000	0.000000	4.000000	31.000000	0.000000
3133.894959	0.155209	0.539526	-0.060951	69.231674	-14.214375	41.166016	-2.991074	0.000000	-2.936348	0.000000	0.000000	0.000000	-1.055498	-0.423585	-0.338847	0.000000	0.000000	4.000000	31.000000	0.000000
3133.898293	0.155209	0.539526	-0.060951	69.231674	-14.214375	41.166016	-2.991074	0.000000	-2.936348	0.000000	0.000000	0.000000	-1.055498	-0.423585	-0.338847	0.000000	0.000000	4.000000	31.000000	0.000000
3133.901626	0.151580	0.538133	-0.061950	68.954071	-12.128590	43.600639	-3.047548	0.000000	-2.760432	0.000000	0.000000	0.000000	-1.088502	-0.417912	-0.299612	0.000000	0.000000	4.000000	31.000000	0.000000
3133.904959	0.151580	0.538133	-0.061950	68.954071	-12.128590	43.600639	-3.047548	0.000000	-2.760432	0.000000	0.000000	0.000000	-1.088502	-0.417912	-0.299612	0.000000	0.000000	4.000000	31.000000	0.000000
3133.908293	0.151580	0.538133	-0.061950	68.954071	-12.128590	43.600639	-3.047548	0.000000	-2.760432	0.000000	0.000000	0.000000	-1.088502	-0.417912	-0.299612	0.000000	0.000000	4.000000	31.000000	0.000000
3133.911626	0.147786	0.536727	-0.062913	68.702003	-10.253474	45.939064	-3.097484	0.000000	-2.579015	0.000000	0.000000	0.000000	-1.138398	-0.422009	-0.289022	0.000000	0.000000	4.000000	31.000000	0.000000
3133.914959	0.147786	0.536727	-0.062913	68.702003	-10.253474	45.939064	-3.097484	0.000000	-2.579015	0.000000	0.000000	0.000000	-1.138398	-0.422009	-0.289022	0.000000	0.000000	4.000000	31.000000	0.000000
3133.918293	0.147786	0.536727	-0.062913	68.702003	-10.253474	45.939064	-3.097484	0.000000	-2.579015	0.000000	0.000000	0.000000	-1.138398	-0.422009	-0.289022	0.000000	0.000000	4.000000	31.000000	0.000000
3133.921626	0.143880	0.535362	-0.063757	68.483788	-8.607889	48.171665	-3.145654	0.000000	-2.389282	0.000000	0.000000	0.000000	-1.171647	-0.409561	-0.253274	0.000000	0.000000	4.000000	31.000000	0.000000
3133.924959	0.143880	0.535362	-0.063757	68.483788	-8.607889	48.171665	-3.145654	0.000000	-2.389282	0.000000	0.000000	0.000000	-1.171647	-0.409561	-0.253274	0.000000	0.000000	4.000000	31.000000	0.000000
3133.928293	0.143880	0.535362	-0.063757	68.483788	-8.607889	48.171665	-3.145654	0.000000	-2.389282	0.000000	0.000000	0.000000	-1.171647	-0.409561	-0.253274	0.000000	0.000000	4.000000	31.000000	0.000000
3133.931626	0.139869	0.534075	-0.064471	68.321938	-7.239517	50.248623	-3.187866	0.000000	-2.194007	0.000000	0.000000	0.000000	-1.203489	-0.385918	-0.214085	0.000000	0.000000	4.000000	31.000000	0.000000
3133.934959	0.139869	0.534075	-0.064471	68.321938	-7.239517	50.248623	-3.187866	0.000000	-2.194007	0.000000	0.000000	0.000000	-1.203489	-0.385918	-0.214085	0.000000	0.000000	4.000000	31.000000	0.000000
3133.938293	0.139869	0.534075	-0.064471	68.321938	-7.239517	50.248623	-3.187866	0.000000	-2.194007	0.000000	0.000000	0.000000	-1.203489	-0.385918	-0.214085	0.000000	0.000000	4.000000	31.000000	0.000000
3133.941626	0.135841	0.532897	-0.064975	68.216484	-6.185990	52.110901	-3.223547	0.000000	-1.993426	0.000000	0.000000	0.000000	-1.208399	-0.353304	-0.151202	0.000000	0.000000	4.000000	31.000000	0.000000
3133.944959	0.135841	0.532897	-0.064975	68.216484	-6.185990	52.110901	-3.223547	0.000000	-1.993426	0.000000	0.000000	0.000000	-1.208399	-0.353304	-0.151202	0.000000	0.000000	4.000000	31.000000	0.000000
3133.948293	0.135841	0.532897	-0.064975	68.216484	-6.185990	52.110901	-3.223547	0.000000	-1.993426	0.000000	0.000000	0.000000	-1.208399	-0.353304	-0.151202	0.000000	0.000000	4.000000	31.000000	0.000000
3133.951626	0.131820	0.531797	-0.065249	68.183037	-5.437558	53.745354	-3.248748	0.000000	-1.792026	0.000000	0.000000	0.000000	-1.206296	-0.330252	-0.082124	0.000000	0.000000	4.000000	31.000000	0.000000
3133.954959	0.131820	0.531797	-0.065249	68.183037	-5.437558	53.745354	-3.248748	0.000000	-1.792026	0.000000	0.000000	0.000000	-1.206296	-0.330252	-0.082124	0.000000	0.000000	4.000000	31.000000	0.000000
3133.958293	0.131820	0.531797	-0.065249	68.183037	-5.437558	53.745354	-3.248748	0.000000	-1.792026	0.000000	0.000000	0.000000	-1.206296	-0.330252	-0.082124	0.000000	0.000000	4.000000	31.000000	0.000000
3133.961626	0.127853	0.530816	-0.065317	68.203491	-4.993078	54.929939	-3.262435	0.000000	-1.590977	0.000000	0.000000	0.000000	-1.189823	-0.294160	-0.020546	0.000000	0.000000	4.000000	31.000000	0.000000
3133.964959	0.127853	0.530816	-0.065317	68.203491	-4.993078	54.929939	-3.262435	0.000000	-1.590977	0.000000	0.000000	0.000000	-1.189823	-0.294160	-0.020546	0.000000	0.000000	4.000000	31.000000	0.000000
3133.968293	0.127853	0.530816	-0.065317	68.203491	-4.993078	54.929939	-3.262435	0.000000	-1.590977	0.000000	0.000000	0.000000	-1.189823	-0.294160	-0.020546	0.000000	0.000000	4.000000	31.000000	0.000000
3133.971626	0.123877	0.529894	-0.065172	68.274971	-4.842503	55.331429	-3.265860	0.000000	-1.392673	0.000000	0.000000	0.000000	-1.192820	-0.276666	0.043689	0.000000	0.000000	4.000000	31.000000	0.000000
3133.974959	0.123877	0.529894	-0.065172	68.274971	-4.842503	55.331429	-3.265860	0.000000	-1.392673	0.000000	0.000000	0.000000	-1.192820	-0.276666	0.043689	0.000000	0.000000	4.000000	31.000000	0.000000
3133.978293	0.123877	0.529894	-0.065172	68.274971	-4.842503	55.331429	-3.265860	0.000000	-1.392673	0.000000	0.000000	0.000000	-1.192820	-0.276666	0.043689	0.000000	0.000000	4.000000	31.000000	0.000000
3133.981626	0.119928	0.529066	-0.064808	68.382141	-4.932436	55.231529	-3.258578	0.000000	-1.193870	0.000000	0.000000	0.000000	-1.184952	-0.248277	0.109149	0.000000	0.000000	4.000000	31.000000	0.000000
3133.984959	0.119928	0.529066	-0.064808	68.382141	-4.932436	55.231529	-3.258578	0.000000	-1.193870	0.000000	0.000000	0.000000	-1.184952	-0.248277	0.109149	0.000000	0.000000	4.000000	31.000000	0.000000
3133.988293	0.119928	0.529066	-0.064808	68.382141	-4.932436	55.231529	-3.258578	0.000000	-1.193870	0.000000	0.000000	0.000000	-1.184952	-0.248277	0.109149	0.000000	0.000000	4.000000	31.000000	0.000000
3133.991626	0.115972	0.528339	-0.064242	68.503983	-5.191807	54.421066	-3.240386	0.000000	-0.996377	0.000000	0.000000	0.000000	-1.186596	-0.218109	0.169843	0.000000	0.000000	4.000000	31.000000	0.000000
3133.994959	0.115972	0.528339	-0.064242	68.503983	-5.191807	54.421066	-3.240386	0.000000	-0.996377	0.000000	0.000000	0.000000	-1.186596	-0.218109	0.169843	0.000000	0.000000	4.000000	31.000000	0.000000
3133.998293	0.115972	0.528339	-0.064242	68.503983	-5.191807	54.421066	-3.240386	0.000000	-0.996377	0.000000	0.000000	0.000000	-1.186596	-0.218109	0.169843	0.000000	0.000000	4.000000	31.000000	0.000000
3134.001626	0.112023	0.527734	-0.063411	68.647774	-5.598683	52.974934	-3.212080	0.000000	-0.798611	0.000000	0.000000	0.000000	-1.184811	-0.181578	0.249109	0.000000	0.000000	4.000000	31.000000	0.000000
3134.004959	0.112023	0.527734	-0.063411	68.647774	-5.598683	52.974934	-3.212080	0.000000	-0.798611	0.000000	0.000000	0.000000	-1.184811	-0.181578	0.249109	0.000000	0.000000	4.000000	31.000000	0.000000
3134.008293	0.112023	0.527734	-0.063411	68.647774	-5.598683	52.974934	-3.212080	0.000000	-0.798611	0.000000	0.000000	0.000000	-1.184811	-0.181578	0.249109	0.000000	0.000000	4.000000	31.000000	0.000000
3134.011626	0.108073	0.527227	-0.062383	68.803299	-6.026188	51.457874	-3.170561	0.000000	-0.601143	0.000000	0.000000	0.000000	-1.184927	-0.152153	0.308603	0.000000	0.000000	4.000000	31.000000	0.000000
3134.014959	0.108073	0.527227	-0.062383	68.803299	-6.026188	51.457874	-3.170561	0.000000	-0.601143	0.000000	0.000000	0.000000	-1.184927	-0.152153	0.308603	0.000000	0.000000	4.000000	31.000000	0.000000
3134.018293	0.108073	0.527227	-0.062383	68.803299	-6.026188	51.457874	-3.170561	0.000000	-0.601143	0.000000	0.000000	0.000000	-1.184927	-0.152153	0.308603	0.000000	0.000000	4.000000	31.000000	0.000000
3134.021626	0.104162	0.526809	-0.061212	68.957146	-6.362756	50.480076	-3.119127	0.000000	-0.403655	0.000000	0.000000	0.000000	-1.173444	-0.125244	0.351065	0.000000	0.000000	4.000000	31.000000	0.000000
3134.024959	0.104162	0.526809	-0.061212	68.957146	-6.362756	50.480076	-3.119127	0.000000	-0.403655	0.000000	0.000000	0.000000	-1.173444	-0.125244	0.351065	0.000000	0.000000	4.000000	31.000000	0.000000
3134.028293	0.104162	0.526809	-0.061212	68.957146	-6.362756	50.480076	-3.119127	0.000000	-0.403655	0.000000	0.000000	0.000000	-1.173444	-0.125244	0.351065	0.000000	0.000000	4.000000	31.000000	0.000000
3134.031626	0.100330	0.526451	-0.059952	69.113541	-6.602875	49.977192	-3.060616	0.000000	-0.208081	0.000000	0.000000	0.000000	-1.149424	-0.107431	0.378050	0.000000	0.000000	4.000000	31.000000	0.000000
3134.034959	0.100330	0.526451	-0.059952	69.113541	-6.602875	49.977192	-3.060616	0.000000	-0.208081	0.000000	0.000000	0.000000	-1.149424	-0.107431	0.378050	0.000000	0.000000	4.000000	31.000000	0.000000
3134.038293	0.100330	0.526451	-0.059952	69.113541	-6.602875	49.977192	-3.060616	0.000000	-0.208081	0.000000	0.000000	0.000000	-1.149424	-0.107431	0.378050	0.000000	0.000000	4.000000	31.000000	0.000000
3134.041626	0.096563	0.526122	-0.058568	69.270874	-6.774367	49.675617	-2.997608	0.000000	-0.016511	0.000000	0.000000	0.000000	-1.130117	-0.098730	0.415248	0.000000	0.000000	4.000000	31.000000	0.000000
3134.044959	0.096563	0.526122	-0.058568	69.270874	-6.774367	49.675617	-2.997608	0.000000	-0.016511	0.000000	0.000000	0.000000	-1.130117	-0.098730	0.415248	0.000000	0.000000	4.000000	31.000000	0.000000
3134.048293	0.096563	0.526122	-0.058568	69.270874	-6.774367	49.675617	-2.997608	0.000000	-0.016511	0.000000	0.000000	0.000000	-1.130117	-0.098730	0.415248	0.000000	0.000000	4.000000	31.000000	0.000000
3134.051626	0.092841	0.525859	-0.057037	69.418221	-6.892840	49.485813	-2.928400	0.000000	0.171842	0.000000	0.000000	0.000000	-1.116675	-0.078962	0.459151	0.000000	0.000000	4.000000	31.000000	0.000000
3134.054959	0.092841	0.525859	-0.057037	69.418221	-6.892840	49.485813	-2.928400	0.000000	0.171842	0.000000	0.000000	0.000000	-1.116675	-0.078962	0.459151	0.000000	0.000000	4.000000	31.000000	0.000000
3134.058293	0.092841	0.525859	-0.057037	69.418221	-6.892840	49.485813	-2.928400	0.000000	0.171842	0.000000	0.000000	0.000000	-1.116675	-0.078962	0.459151	0.000000	0.000000	4.000000	31.000000	0.000000
3134.061626	0.089168	0.525668	-0.055316	69.540207	-6.985315	49.272125	-2.851875	0.000000	0.357955	0.000000	0.000000	0.000000	-1.101848	-0.057145	0.516343	0.000000	0.000000	4.000000	31.000000	0.000000
3134.064959	0.089168	0.525668	-0.055316	69.540207	-6.985315	49.272125	-2.851875	0.000000	0.357955	0.000000	0.000000	0.000000	-1.101848	-0.057145	0.516343	0.000000	0.000000	4.000000	31.000000	0.000000
3134.068293	0.089168	0.525668	-0.055316	69.540207	-6.985315	49.272125	-2.851875	0.000000	0.357955	0.000000	0.000000	0.000000	-1.101848	-0.057145	0.516343	0.000000	0.000000	4.000000	31.000000	0.000000
3134.071626	0.085562	0.525565	-0.053388	69.631966	-7.054350	49.021004	-2.765818	0.000000	0.541596	0.000000	0.000000	0.000000	-1.081868	-0.030977	0.578641	0.000000	0.000000	4.000000	31.000000	0.000000
3134.074959	0.085562	0.525565	-0.053388	69.631966	-7.054350	49.021004	-2.765818	0.000000	0.541596	0.000000	0.000000	0.000000	-1.081868	-0.030977	0.578641	0.000000	0.000000	4.000000	31.000000	0.000000
3134.078293	0.085562	0.525565	-0.053388	69.631966	-7.054350	49.021004	-2.765818	0.000000	0.541596	0.000000	0.000000	0.000000	-1.081868	-0.030977	0.578641	0.000000	0.000000	4.000000	31.000000	0.000000
3134.081626	0.082070	0.525511	-0.051277	69.701263	-7.106026	48.497337	-2.669377	0.000000	0.721908	0.000000	0.000000	0.000000	-1.047424	-0.016157	0.633180	0.000000	0.000000	4.000000	31.000000	0.000000
3134.084959	0.082070	0.525511	-0.051277	69.701263	-7.106026	48.497337	-2.669377	0.000000	0.721908	0.000000	0.000000	0.000000	-1.047424	-0.016157	0.633180	0.000000	0.000000	4.000000	31.000000	0.000000
3134.088293	0.082070	0.525511	-0.051277	69.701263	-7.106026	48.497337	-2.669377	0.000000	0.721908	0.000000	0.000000	0.000000	-1.047424	-0.016157	0.633180	0.000000	0.000000	4.000000	31.000000	0.000000
3134.091626	0.078738	0.525522	-0.049039	69.753189	-7.142467	47.651398	-2.563847	0.000000	0.896478	0.000000	0.000000	0.000000	-0.999696	0.003194	0.671239	0.000000	0.000000	4.000000	31.000000	0.000000
3134.094959	0.078738	0.525522	-0.049039	69.753189	-7.142467	47.651398	-2.563847	0.000000	0.896478	0.000000	0.000000	0.000000	-0.999696	0.003194	0.671239	0.000000	0.000000	4.000000	31.000000	0.000000
3134.098293	0.078738	0.525522	-0.049039	69.753189	-7.142467	47.651398	-2.563847	0.000000	0.896478	0.000000	0.000000	0.000000	-0.999696	0.003194	0.671239	0.000000	0.000000	4.000000	31.000000	0.000000
3134.101626	0.075516	0.525590	-0.046707	69.843369	-7.225454	46.594032	-2.451974	0.000000	1.063094	0.000000	0.000000	0.000000	-0.966733	0.020373	0.699707	0.000000	0.000000	4.000000	31.000000	0.000000
3134.104959	0.075516	0.525590	-0.046707	69.843369	-7.225454	46.594032	-2.451974	0.000000	1.063094	0.000000	0.000000	0.000000	-0.966733	0.020373	0.699707	0.000000	0.000000	4.000000	31.000000	0.000000
3134.108293	0.075516	0.525590	-0.046707	69.843369	-7.225454	46.594032	-2.451974	0.000000	1.063094	0.000000	0.000000	0.000000	-0.966733	0.020373	0.699707	0.000000	0.000000	4.000000	31.000000	0.000000
3134.111626	0.072425	0.525707	-0.044257	70.013283	-7.410912	45.471348	-2.335356	0.000000	1.224216	0.000000	0.000000	0.000000	-0.927146	0.035217	0.734911	0.000000	0.000000	4.000000	31.000000	0.000000
3134.114959	0.072425	0.525707	-0.044257	70.013283	-7.410912	45.471348	-2.335356	0.000000	1.224216	0.000000	0.000000	0.000000	-0.927146	0.035217	0.734911	0.000000	0.000000	4.000000	31.000000	0.000000
3134.118293	0.072425	0.525707	-0.044257	70.013283	-7.410912	45.471348	-2.335356	0.000000	1.224216	0.000000	0.000000	0.000000	-0.927146	0.035217	0.734911	0.000000	0.000000	4.000000	31.000000	0.000000
3134.121626	0.069389	0.525889	-0.041655	70.254387	-7.697809	44.377781	-2.212871	0.000000	1.378741	0.000000	0.000000	0.000000	-0.910737	0.054574	0.780806	0.000000	0.000000	4.000000	31.000000	0.000000
3134.124959	0.069389	0.525889	-0.041655	70.254387	-7.697809	44.377781	-2.212871	0.000000	1.378741	0.000000	0.000000	0.000000	-0.910737	0.054574	0.780806	0.000000	0.000000	4.000000	31.000000	0.000000
3134.128293	0.069389	0.525889	-0.041655	70.254387	-7.697809	44.377781	-2.212871	0.000000	1.378741	0.000000	0.000000	0.000000	-0.910737	0.054574	0.780806	0.000000	0.000000	4.000000	31.000000	0.000000
3134.131626	0.066510	0.526189	-0.038878	70.530228	-7.994566	43.448734	-2.082737	0.000000	1.530530	0.000000	0.000000	0.000000	-0.863868	0.089996	0.832884	0.000000	0.000000	4.000000	31.000000	0.000000
3134.134959	0.066510	0.526189	-0.038878	70.530228	-7.994566	43.448734	-2.082737	0.000000	1.530530	0.000000	0.000000	0.000000	-0.863868	0.089996	0.832884	0.000000	0.000000	4.000000	31.000000	0.000000
3134.138293	0.066510	0.526189	-0.038878	70.530228	-7.994566	43.448734	-2.082737	0.000000	1.530530	0.000000	0.000000	0.000000	-0.863868	0.089996	0.832884	0.000000	0.000000	4.000000	31.000000	0.000000
3134.141626	0.063864	0.526608	-0.035938	70.808220	-8.216721	42.765762	-1.943923	0.000000	1.674508	0.000000	0.000000	0.000000	-0.793622	0.125701	0.882059	0.000000	0.000000	4.000000	31.000000	0.000000
3134.144959	0.063864	0.526608	-0.035938	70.808220	-8.216721	42.765762	-1.943923	0.000000	1.674508	0.000000	0.000000	0.000000	-0.793622	0.125701	0.882059	0.000000	0.000000	4.000000	31.000000	0.000000
3134.148293	0.063864	0.526608	-0.035938	70.808220	-8.216721	42.765762	-1.943923	0.000000	1.674508	0.000000	0.000000	0.000000	-0.793622	0.125701	0.882059	0.000000	0.000000	4.000000	31.000000	0.000000
3134.151626	0.061526	0.527162	-0.032754	71.107147	-8.334186	42.390152	-1.796913	0.000000	1.806778	0.000000	0.000000	0.000000	-0.701464	0.166053	0.955386	0.000000	0.000000	4.000000	31.000000	0.000000
3134.154959	0.061526	0.527162	-0.032754	71.107147	-8.334186	42.390152	-1.796913	0.000000	1.806778	0.000000	0.000000	0.000000	-0.701464	0.166053	0.955386	0.000000	0.000000	4.000000	31.000000	0.000000
3134.158293	0.061526	0.527162	-0.032754	71.107147	-8.334186	42.390152	-1.796913	0.000000	1.806778	0.000000	0.000000	0.000000	-0.701464	0.166053	0.955386	0.000000	0.000000	4.000000	31.000000	0.000000
3134.161626	0.059516	0.527791	-0.029471	71.487442	-8.442491	42.085022	-1.637682	0.000000	1.923689	0.000000	0.000000	0.000000	-0.602958	0.188807	0.984702	0.000000	0.000000	4.000000	31.000000	0.000000
3134.164959	0.059516	0.527791	-0.029471	71.487442	-8.442491	42.085022	-1.637682	0.000000	1.923689	0.000000	0.000000	0.000000	-0.602958	0.188807	0.984702	0.000000	0.000000	4.000000	31.000000	0.000000
3134.168293	0.059516	0.527791	-0.029471	71.487442	-8.442491	42.085022	-1.637682	0.000000	1.923689	0.000000	0.000000	0.000000	-0.602958	0.188807	0.984702	0.000000	0.000000	4.000000	31.000000	0.000000
3134.171626	0.057825	0.528504	-0.026042	72.023399	-8.680041	41.611771	-1.473565	0.000000	2.024182	0.000000	0.000000	0.000000	-0.507340	0.213956	1.028771	0.000000	0.000000	4.000000	31.000000	0.000000
3134.174959	0.057825	0.528504	-0.026042	72.023399	-8.680041	41.611771	-1.473565	0.000000	2.024182	0.000000	0.000000	0.000000	-0.507340	0.213956	1.028771	0.000000	0.000000	4.000000	31.000000	0.000000
3134.178293	0.057825	0.528504	-0.026042	72.023399	-8.680041	41.611771	-1.473565	0.000000	2.024182	0.000000	0.000000	0.000000	-0.507340	0.213956	1.028771	0.000000	0.000000	4.000000	31.000000	0.000000
3134.181626	0.056408	0.529304	-0.022524	72.692017	-9.050623	41.141083	-1.302103	0.000000	2.108739	0.000000	0.000000	0.000000	-0.425277	0.239837	1.055315	0.000000	0.000000	4.000000	31.000000	0.000000
3134.184959	0.056408	0.529304	-0.022524	72.692017	-9.050623	41.141083	-1.302103	0.000000	2.108739	0.000000	0.000000	0.000000	-0.425277	0.239837	1.055315	0.000000	0.000000	4.000000	31.000000	0.000000
3134.188293	0.056408	0.529304	-0.022524	72.692017	-9.050623	41.141083	-1.302103	0.000000	2.108739	0.000000	0.000000	0.000000	-0.425277	0.239837	1.055315	0.000000	0.000000	4.000000	31.000000	0.000000
3134.191626	0.055318	0.530213	-0.018860	73.444542	-9.517224	40.555187	-1.126218	0.000000	2.179618	0.000000	0.000000	0.000000	-0.326845	0.272949	1.099291	0.000000	0.000000	4.000000	31.000000	0.000000
3134.194959	0.055318	0.530213	-0.018860	73.444542	-9.517224	40.555187	-1.126218	0.000000	2.179618	0.000000	0.000000	0.000000	-0.326845	0.272949	1.099291	0.000000	0.000000	4.000000	31.000000	0.000000
3134.198293	0.055318	0.530213	-0.018860	73.444542	-9.517224	40.555187	-1.126218	0.000000	2.179618	0.000000	0.000000	0.000000	-0.326845	0.272949	1.099291	0.000000	0.000000	4.000000	31.000000	0.000000
3134.201626	0.054550	0.531206	-0.015153	74.234993	-10.064281	39.652153	-0.943002	0.000000	2.234092	0.000000	0.000000	0.000000	-0.230459	0.297664	1.112092	0.000000	0.000000	4.000000	31.000000	0.000000
3134.204959	0.054550	0.531206	-0.015153	74.234993	-10.064281	39.652153	-0.943002	0.000000	2.234092	0.000000	0.000000	0.000000	-0.230459	0.297664	1.112092	0.000000	0.000000	4.000000	31.000000	0.000000
3134.208293	0.054550	0.531206	-0.015153	74.234993	-10.064281	39.652153	-0.943002	0.000000	2.234092	0.000000	0.000000	0.000000	-0.230459	0.297664	1.112092	0.000000	0.000000	4.000000	31.000000	0.000000
3134.211626	0.054092	0.532273	-0.011377	75.073326	-10.776670	38.337646	-0.757654	0.000000	2.272502	0.000000	0.000000	0.000000	-0.137305	0.320207	1.132753	0.000000	0.000000	4.000000	31.000000	0.000000
3134.214959	0.054092	0.532273	-0.011377	75.073326	-10.776670	38.337646	-0.757654	0.000000	2.272502	0.000000	0.000000	0.000000	-0.137305	0.320207	1.132753	0.000000	0.000000	4.000000	31.000000	0.000000
3134.218293	0.054092	0.532273	-0.011377	75.073326	-10.776670	38.337646	-0.757654	0.000000	2.272502	0.000000	0.000000	0.000000	-0.137305	0.320207	1.132753	0.000000	0.000000	4.000000	31.000000	0.000000
3134.221626	0.053966	0.533419	-0.007601	75.943550	-11.704348	36.784702	-0.568862	0.000000	2.295387	0.000000	0.000000	0.000000	-0.037942	0.343675	1.132830	0.000000	0.000000	4.000000	31.000000	0.000000
3134.224959	0.053966	0.533419	-0.007601	75.943550	-11.704348	36.784702	-0.568862	0.000000	2.295387	0.000000	0.000000	0.000000	-0.037942	0.343675	1.132830	0.000000	0.000000	4.000000	31.000000	0.000000
3134.228293	0.053966	0.533419	-0.007601	75.943550	-11.704348	36.784702	-0.568862	0.000000	2.295387	0.000000	0.000000	0.000000	-0.037942	0.343675	1.132830	0.000000	0.000000	4.000000	31.000000	0.000000
3134.231626	0.054153	0.534612	-0.003861	76.839935	-12.939467	35.267540	-0.380057	0.000000	2.301710	0.000000	0.000000	0.000000	0.056097	0.357966	1.122032	0.000000	0.000000	4.000000	31.000000	0.000000
3134.234959	0.054153	0.534612	-0.003861	76.839935	-12.939467	35.267540	-0.380057	0.000000	2.301710	0.000000	0.000000	0.000000	0.056097	0.357966	1.122032	0.000000	0.000000	4.000000	31.000000	0.000000
3134.238293	0.054153	0.534612	-0.003861	76.839935	-12.939467	35.267540	-0.380057	0.000000	2.301710	0.000000	0.000000	0.000000	0.056097	0.357966	1.122032	0.000000	0.000000	4.000000	31.000000	0.000000
3134.241626	0.054742	0.535871	-0.000215	77.716705	-14.518756	33.753529	-0.193051	0.000000	2.292361	0.000000	0.000000	0.000000	0.176880	0.377892	1.093928	0.000000	0.000000	4.000000	31.000000	0.000000
3134.244959	0.054742	0.535871	-0.000215	77.716705	-14.518756	33.753529	-0.193051	0.000000	2.292361	0.000000	0.000000	0.000000	0.176880	0.377892	1.093928	0.000000	0.000000	4.000000	31.000000	0.000000
3134.248293	0.054742	0.535871	-0.000215	77.716705	-14.518756	33.753529	-0.193051	0.000000	2.292361	0.000000	0.000000	0.000000	0.176880	0.377892	1.093928	0.000000	0.000000	4.000000	31.000000	0.000000
3134.251626	0.055636	0.537174	0.003354	78.547501	-16.519009	31.927389	-0.010730	0.000000	2.262881	0.000000	0.000000	0.000000	0.267960	0.390660	1.070487	0.000000	0.000000	4.000000	31.000000	0.000000
3134.254959	0.055636	0.537174	0.003354	78.547501	-16.519009	31.927389	-0.010730	0.000000	2.262881	0.000000	0.000000	0.000000	0.267960	0.390660	1.070487	0.000000	0.000000	4.000000	31.000000	0.000000
3134.258293	0.055636	0.537174	0.003354	78.547501	-16.519009	31.927389	-0.010730	0.000000	2.262881	0.000000	0.000000	0.000000	0.267960	0.390660	1.070487	0.000000	0.000000	4.000000	31.000000	0.000000
3134.261626	0.056812	0.538512	0.006803	79.307487	-19.068699	29.399822	0.167685	0.000000	2.218221	0.000000	0.000000	0.000000	0.352984	0.401427	1.034727	0.000000	0.000000	4.000000	31.000000	0.000000
3134.264959	0.056812	0.538512	0.006803	79.307487	-19.068699	29.399822	0.167685	0.000000	2.218221	0.000000	0.000000	0.000000	0.352984	0.401427	1.034727	0.000000	0.000000	4.000000	31.000000	0.000000
3134.268293	0.056812	0.538512	0.006803	79.307487	-19.068699	29.399822	0.167685	0.000000	2.218221	0.000000	0.000000	0.000000	0.352984	0.401427	1.034727	0.000000	0.000000	4.000000	31.000000	0.000000
3134.271626	0.058366	0.539912	0.010115	80.005936	-21.964169	26.446123	0.340139	0.000000	2.159390	0.000000	0.000000	0.000000	0.466264	0.420143	0.993703	0.000000	0.000000	4.000000	31.000000	0.000000
3134.274959	0.058366	0.539912	0.010115	80.005936	-21.964169	26.446123	0.340139	0.000000	2.159390	0.000000	0.000000	0.000000	0.466264	0.420143	0.993703	0.000000	0.000000	4.000000	31.000000	0.000000
3134.278293	0.058366	0.539912	0.010115	80.005936	-21.964169	26.446123	0.340139	0.000000	2.159390	0.000000	0.000000	0.000000	0.466264	0.420143	0.993703	0.000000	0.000000	4.000000	31.000000	0.000000
3134.281626	0.060296	0.541335	0.013209	80.653870	-25.123928	23.182390	0.505756	0.000000	2.081680	0.000000	0.000000	0.000000	0.578733	0.426931	0.928018	0.000000	0.000000	4.000000	31.000000	0.000000
3134.284959	0.060296	0.541335	0.013209	80.653870	-25.123928	23.182390	0.505756	0.000000	2.081680	0.000000	0.000000	0.000000	0.578733	0.426931	0.928018	0.000000	0.000000	4.000000	31.000000	0.000000
3134.288293	0.060296	0.541335	0.013209	80.653870	-25.123928	23.182390	0.505756	0.000000	2.081680	0.000000	0.000000	0.000000	0.578733	0.426931	0.928018	0.000000	0.000000	4.000000	31.000000	0.000000
3134.291626	0.062558	0.542764	0.016067	81.255737	-28.648033	19.513271	0.660426	0.000000	1.985224	0.000000	0.000000	0.000000	0.678790	0.428754	0.857511	0.000000	0.000000	4.000000	31.000000	0.000000
3134.294959	0.062558	0.542764	0.016067	81.255737	-28.648033	19.513271	0.660426	0.000000	1.985224	0.000000	0.000000	0.000000	0.678790	0.428754	0.857511	0.000000	0.000000	4.000000	31.000000	0.000000
3134.298293	0.062558	0.542764	0.016067	81.255737	-28.648033	19.513271	0.660426	0.000000	1.985224	0.000000	0.000000	0.000000	0.678790	0.428754	0.857511	0.000000	0.000000	4.000000	31.000000	0.000000
3134.301626	0.065114	0.544173	0.018698	81.777962	-32.596279	15.349683	0.803344	0.000000	1.872092	0.000000	0.000000	0.000000	0.766704	0.422656	0.789217	0.000000	0.000000	4.000000	31.000000	0.000000
3134.304959	0.065114	0.544173	0.018698	81.777962	-32.596279	15.349683	0.803344	0.000000	1.872092	0.000000	0.000000	0.000000	0.766704	0.422656	0.789217	0.000000	0.000000	4.000000	31.000000	0.000000
3134.308293	0.065114	0.544173	0.018698	81.777962	-32.596279	15.349683	0.803344	0.000000	1.872092	0.000000	0.000000	0.000000	0.766704	0.422656	0.789217	0.000000	0.000000	4.000000	31.000000	0.000000
3134.311626	0.067964	0.545588	0.021093	82.162262	-37.282696	10.300309	0.934880	0.000000	1.744309	0.000000	0.000000	0.000000	0.855184	0.424286	0.718518	0.000000	0.000000	4.000000	31.000000	0.000000
3134.314959	0.067964	0.545588	0.021093	82.162262	-37.282696	10.300309	0.934880	0.000000	1.744309	0.000000	0.000000	0.000000	0.855184	0.424286	0.718518	0.000000	0.000000	4.000000	31.000000	0.000000
3134.318293	0.067964	0.545588	0.021093	82.162262	-37.282696	10.300309	0.934880	0.000000	1.744309	0.000000	0.000000	0.000000	0.855184	0.424286	0.718518	0.000000	0.000000	4.000000	31.000000	0.000000
3134.321626	0.071057	0.547009	0.023191	82.376915	-42.617142	4.448046	1.054633	0.000000	1.601778	0.000000	0.000000	0.000000	0.927655	0.426321	0.629506	0.000000	0.000000	4.000000	31.000000	0.000000
3134.324959	0.071057	0.547009	0.023191	82.376915	-42.617142	4.448046	1.054633	0.000000	1.601778	0.000000	0.000000	0.000000	0.927655	0.426321	0.629506	0.000000	0.000000	4.000000	31.000000	0.000000
3134.328293	0.071057	0.547009	0.023191	82.376915	-42.617142	4.448046	1.054633	0.000000	1.601778	0.000000	0.000000	0.000000	0.927655	0.426321	0.629506	0.000000	0.000000	4.000000	31.000000	0.000000
3134.331626	0.074425	0.548452	0.025068	82.422859	-48.232559	-1.804610	1.159551	0.000000	1.447169	0.000000	0.000000	0.000000	1.010536	0.432872	0.562957	0.000000	0.000000	4.000000	31.000000	0.000000
3134.334959	0.074425	0.548452	0.025068	82.422859	-48.232559	-1.804610	1.159551	0.000000	1.447169	0.000000	0.000000	0.000000	1.010536	0.432872	0.562957	0.000000	0.000000	4.000000	31.000000	0.000000
3134.338293	0.074425	0.548452	0.025068	82.422859	-48.232559	-1.804610	1.159551	0.000000	1.447169	0.000000	0.000000	0.000000	1.010536	0.432872	0.562957	0.000000	0.000000	4.000000	31.000000	0.000000
3134.341626	0.078135	0.549926	0.026683	82.292839	-53.731239	-8.061132	1.253377	0.000000	1.278746	0.000000	0.000000	0.000000	1.113034	0.442236	0.484767	0.000000	0.000000	4.000000	31.000000	0.000000
3134.344959	0.078135	0.549926	0.026683	82.292839	-53.731239	-8.061132	1.253377	0.000000	1.278746	0.000000	0.000000	0.000000	1.113034	0.442236	0.484767	0.000000	0.000000	4.000000	31.000000	0.000000
3134.348293	0.078135	0.549926	0.026683	82.292839	-53.731239	-8.061132	1.253377	0.000000	1.278746	0.000000	0.000000	0.000000	1.113034	0.442236	0.484767	0.000000	0.000000	4.000000	31.000000	0.000000
3134.351626	0.082207	0.551413	0.028010	81.987610	-58.690350	-13.741661	1.334172	0.000000	1.093240	0.000000	0.000000	0.000000	1.221403	0.446294	0.398014	0.000000	0.000000	4.000000	31.000000	0.000000
3134.354959	0.082207	0.551413	0.028010	81.987610	-58.690350	-13.741661	1.334172	0.000000	1.093240	0.000000	0.000000	0.000000	1.221403	0.446294	0.398014	0.000000	0.000000	4.000000	31.000000	0.000000
3134.358293	0.082207	0.551413	0.028010	81.987610	-58.690350	-13.741661	1.334172	0.000000	1.093240	0.000000	0.000000	0.000000	1.221403	0.446294	0.398014	0.000000	0.000000	4.000000	31.000000	0.000000
3134.361626	0.086567	0.552843	0.029045	81.554428	-62.957291	-18.328213	1.400508	0.000000	0.889673	0.000000	0.000000	0.000000	1.308095	0.428807	0.310382	0.000000	0.000000	4.000000	31.000000	0.000000
3134.364959	0.086567	0.552843	0.029045	81.554428	-62.957291	-18.328213	1.400508	0.000000	0.889673	0.000000	0.000000	0.000000	1.308095	0.428807	0.310382	0.000000	0.000000	4.000000	31.000000	0.000000
3134.368293	0.086567	0.552843	0.029045	81.554428	-62.957291	-18.328213	1.400508	0.000000	0.889673	0.000000	0.000000	0.000000	1.308095	0.428807	0.310382	0.000000	0.000000	4.000000	31.000000	0.000000
3134.371626	0.091210	0.554195	0.029764	81.006493	-66.526993	-21.765240	1.452238	0.000000	0.671657	0.000000	0.000000	0.000000	1.392814	0.405591	0.215702	0.000000	0.000000	4.000000	31.000000	0.000000
3134.374959	0.091210	0.554195	0.029764	81.006493	-66.526993	-21.765240	1.452238	0.000000	0.671657	0.000000	0.000000	0.000000	1.392814	0.405591	0.215702	0.000000	0.000000	4.000000	31.000000	0.000000
3134.378293	0.091210	0.554195	0.029764	81.006493	-66.526993	-21.765240	1.452238	0.000000	0.671657	0.000000	0.000000	0.000000	1.392814	0.405591	0.215702	0.000000	0.000000	4.000000	31.000000	0.000000
3134.381626	0.096131	0.555441	0.030166	80.326614	-69.414429	-24.250858	1.488188	0.000000	0.439522	0.000000	0.000000	0.000000	1.476438	0.373778	0.120733	0.000000	0.000000	4.000000	31.000000	0.000000
3134.384959	0.096131	0.555441	0.030166	80.326614	-69.414429	-24.250858	1.488188	0.000000	0.439522	0.000000	0.000000	0.000000	1.476438	0.373778	0.120733	0.000000	0.000000	4.000000	31.000000	0.000000
3134.388293	0.096131	0.555441	0.030166	80.326614	-69.414429	-24.250858	1.488188	0.000000	0.439522	0.000000	0.000000	0.000000	1.476438	0.373778	0.120733	0.000000	0.000000	4.000000	31.000000	0.000000
3134.391626	0.101278	0.556606	0.030250	79.498558	-71.636742	-26.261137	1.508310	0.000000	0.193449	0.000000	0.000000	0.000000	1.544174	0.349625	0.025077	0.000000	0.000000	4.000000	31.000000	0.000000
3134.394959	0.101278	0.556606	0.030250	79.498558	-71.636742	-26.261137	1.508310	0.000000	0.193449	0.000000	0.000000	0.000000	1.544174	0.349625	0.025077	0.000000	0.000000	4.000000	31.000000	0.000000
3134.398293	0.101278	0.556606	0.030250	79.498558	-71.636742	-26.261137	1.508310	0.000000	0.193449	0.000000	0.000000	0.000000	1.544174	0.349625	0.025077	0.000000	0.000000	4.000000	31.000000	0.000000
3134.401626	0.106601	0.557635	0.030030	78.514854	-73.181320	-28.153206	1.512490	0.000000	-0.063913	0.000000	0.000000	0.000000	1.596721	0.308687	-0.066036	0.000000	0.000000	4.000000	31.000000	0.000000
3134.404959	0.106601	0.557635	0.030030	78.514854	-73.181320	-28.153206	1.512490	0.000000	-0.063913	0.000000	0.000000	0.000000	1.596721	0.308687	-0.066036	0.000000	0.000000	4.000000	31.000000	0.000000
3134.408293	0.106601	0.557635	0.030030	78.514854	-73.181320	-28.153206	1.512490	0.000000	-0.063913	0.000000	0.000000	0.000000	1.596721	0.308687	-0.066036	0.000000	0.000000	4.000000	31.000000	0.000000
3134.411626	0.112118	0.558544	0.029513	77.361084	-74.080971	-29.762403	1.501484	0.000000	-0.330034	0.000000	0.000000	0.000000	1.655268	0.272663	-0.154875	0.000000	0.000000	4.000000	31.000000	0.000000
3134.414959	0.112118	0.558544	0.029513	77.361084	-74.080971	-29.762403	1.501484	0.000000	-0.330034	0.000000	0.000000	0.000000	1.655268	0.272663	-0.154875	0.000000	0.000000	4.000000	31.000000	0.000000
3134.418293	0.112118	0.558544	0.029513	77.361084	-74.080971	-29.762403	1.501484	0.000000	-0.330034	0.000000	0.000000	0.000000	1.655268	0.272663	-0.154875	0.000000	0.000000	4.000000	31.000000	0.000000
3134.421626	0.117769	0.559296	0.028673	76.082771	-74.402039	-30.947739	1.475672	0.000000	-0.605911	0.000000	0.000000	0.000000	1.695313	0.225593	-0.252232	0.000000	0.000000	4.000000	31.000000	0.000000
3134.424959	0.117769	0.559296	0.028673	76.082771	-74.402039	-30.947739	1.475672	0.000000	-0.605911	0.000000	0.000000	0.000000	1.695313	0.225593	-0.252232	0.000000	0.000000	4.000000	31.000000	0.000000
3134.428293	0.117769	0.559296	0.028673	76.082771	-74.402039	-30.947739	1.475672	0.000000	-0.605911	0.000000	0.000000	0.000000	1.695313	0.225593	-0.252232	0.000000	0.000000	4.000000	31.000000	0.000000
3134.431626	0.123505	0.559880	0.027538	74.752914	-74.364113	-31.597759	1.433633	0.000000	-0.888464	0.000000	0.000000	0.000000	1.720590	0.175325	-0.340447	0.000000	0.000000	4.000000	31.000000	0.000000
3134.434959	0.123505	0.559880	0.027538	74.752914	-74.364113	-31.597759	1.433633	0.000000	-0.888464	0.000000	0.000000	0.000000	1.720590	0.175325	-0.340447	0.000000	0.000000	4.000000	31.000000	0.000000
3134.438293	0.123505	0.559880	0.027538	74.752914	-74.364113	-31.597759	1.433633	0.000000	-0.888464	0.000000	0.000000	0.000000	1.720590	0.175325	-0.340447	0.000000	0.000000	4.000000	31.000000	0.000000
3134.441626	0.129204	0.560242	0.026148	73.418915	-74.099312	-31.437941	1.376892	0.000000	-1.175229	0.000000	0.000000	0.000000	1.709827	0.108397	-0.416903	0.000000	0.000000	4.000000	31.000000	0.000000
3134.444959	0.129204	0.560242	0.026148	73.418915	-74.099312	-31.437941	1.376892	0.000000	-1.175229	0.000000	0.000000	0.000000	1.709827	0.108397	-0.416903	0.000000	0.000000	4.000000	31.000000	0.000000
3134.448293	0.129204	0.560242	0.026148	73.418915	-74.099312	-31.437941	1.376892	0.000000	-1.175229	0.000000	0.000000	0.000000	1.709827	0.108397	-0.416903	0.000000	0.000000	4.000000	31.000000	0.000000
3134.451626	0.134797	0.560381	0.024457	72.114876	-73.731041	-30.600193	1.307408	0.000000	-1.460199	0.000000	0.000000	0.000000	1.678030	0.041674	-0.507446	0.000000	0.000000	4.000000	31.000000	0.000000
3134.454959	0.134797	0.560381	0.024457	72.114876	-73.731041	-30.600193	1.307408	0.000000	-1.460199	0.000000	0.000000	0.000000	1.678030	0.041674	-0.507446	0.000000	0.000000	4.000000	31.000000	0.000000
3134.458293	0.134797	0.560381	0.024457	72.114876	-73.731041	-30.600193	1.307408	0.000000	-1.460199	0.000000	0.000000	0.000000	1.678030	0.041674	-0.507446	0.000000	0.000000	4.000000	31.000000	0.000000
3134.461626	0.140229	0.560341	0.022559	70.881859	-73.283356	-29.128906	1.222834	0.000000	-1.739871	0.000000	0.000000	0.000000	1.629419	-0.011909	-0.569199	0.000000	0.000000	4.000000	31.000000	0.000000
3134.464959	0.140229	0.560341	0.022559	70.881859	-73.283356	-29.128906	1.222834	0.000000	-1.739871	0.000000	0.000000	0.000000	1.629419	-0.011909	-0.569199	0.000000	0.000000	4.000000	31.000000	0.000000
3134.468293	0.140229	0.560341	0.022559	70.881859	-73.283356	-29.128906	1.222834	0.000000	-1.739871	0.000000	0.000000	0.000000	1.629419	-0.011909	-0.569199	0.000000	0.000000	4.000000	31.000000	0.000000
3134.471626	0.145493	0.560079	0.020382	69.722923	-72.799492	-27.199020	1.127967	0.000000	-2.011441	0.000000	0.000000	0.000000	1.579353	-0.078625	-0.653256	0.000000	0.000000	4.000000	31.000000	0.000000
3134.474959	0.145493	0.560079	0.020382	69.722923	-72.799492	-27.199020	1.127967	0.000000	-2.011441	0.000000	0.000000	0.000000	1.579353	-0.078625	-0.653256	0.000000	0.000000	4.000000	31.000000	0.000000
3134.478293	0.145493	0.560079	0.020382	69.722923	-72.799492	-27.199020	1.127967	0.000000	-2.011441	0.000000	0.000000	0.000000	1.579353	-0.078625	-0.653256	0.000000	0.000000	4.000000	31.000000	0.000000
3134.481626	0.150541	0.559640	0.017954	68.621094	-72.239159	-25.244322	1.019091	0.000000	-2.274666	0.000000	0.000000	0.000000	1.514411	-0.131617	-0.728299	0.000000	0.000000	4.000000	31.000000	0.000000
3134.484959	0.150541	0.559640	0.017954	68.621094	-72.239159	-25.244322	1.019091	0.000000	-2.274666	0.000000	0.000000	0.000000	1.514411	-0.131617	-0.728299	0.000000	0.000000	4.000000	31.000000	0.000000
3134.488293	0.150541	0.559640	0.017954	68.621094	-72.239159	-25.244322	1.019091	0.000000	-2.274666	0.000000	0.000000	0.000000	1.514411	-0.131617	-0.728299	0.000000	0.000000	4.000000	31.000000	0.000000
3134.491626	0.155355	0.559061	0.015323	67.610298	-71.668724	-24.124409	0.897708	0.000000	-2.527068	0.000000	0.000000	0.000000	1.443993	-0.173668	-0.789473	0.000000	0.000000	4.000000	31.000000	0.000000
3134.494959	0.155355	0.559061	0.015323	67.610298	-71.668724	-24.124409	0.897708	0.000000	-2.527068	0.000000	0.000000	0.000000	1.443993	-0.173668	-0.789473	0.000000	0.000000	4.000000	31.000000	0.000000
3134.498293	0.155355	0.559061	0.015323	67.610298	-71.668724	-24.124409	0.897708	0.000000	-2.527068	0.000000	0.000000	0.000000	1.443993	-0.173668	-0.789473	0.000000	0.000000	4.000000	31.000000	0.000000
3134.501626	0.159947	0.558369	0.012548	66.711456	-71.107620	-23.868387	0.766129	0.000000	-2.767734	0.000000	0.000000	0.000000	1.377739	-0.207682	-0.832371	0.000000	0.000000	4.000000	31.000000	0.000000
3134.504959	0.159947	0.558369	0.012548	66.711456	-71.107620	-23.868387	0.766129	0.000000	-2.767734	0.000000	0.000000	0.000000	1.377739	-0.207682	-0.832371	0.000000	0.000000	4.000000	31.000000	0.000000
3134.508293	0.159947	0.558369	0.012548	66.711456	-71.107620	-23.868387	0.766129	0.000000	-2.767734	0.000000	0.000000	0.000000	1.377739	-0.207682	-0.832371	0.000000	0.000000	4.000000	31.000000	0.000000
3134.511626	0.164262	0.557601	0.009624	65.993172	-70.610115	-24.025917	0.627401	0.000000	-2.997357	0.000000	0.000000	0.000000	1.294497	-0.230482	-0.877179	0.000000	0.000000	4.000000	31.000000	0.000000
3134.514959	0.164262	0.557601	0.009624	65.993172	-70.610115	-24.025917	0.627401	0.000000	-2.997357	0.000000	0.000000	0.000000	1.294497	-0.230482	-0.877179	0.000000	0.000000	4.000000	31.000000	0.000000
3134.518293	0.164262	0.557601	0.009624	65.993172	-70.610115	-24.025917	0.627401	0.000000	-2.997357	0.000000	0.000000	0.000000	1.294497	-0.230482	-0.877179	0.000000	0.000000	4.000000	31.000000	0.000000
3134.521626	0.168237	0.556774	0.006666	65.494942	-70.264717	-23.999718	0.481204	0.000000	-3.213107	0.000000	0.000000	0.000000	1.192447	-0.248099	-0.887449	0.000000	0.000000	4.000000	31.000000	0.000000
3134.524959	0.168237	0.556774	0.006666	65.494942	-70.264717	-23.999718	0.481204	0.000000	-3.213107	0.000000	0.000000	0.000000	1.192447	-0.248099	-0.887449	0.000000	0.000000	4.000000	31.000000	0.000000
3134.528293	0.168237	0.556774	0.006666	65.494942	-70.264717	-23.999718	0.481204	0.000000	-3.213107	0.000000	0.000000	0.000000	1.192447	-0.248099	-0.887449	0.000000	0.000000	4.000000	31.000000	0.000000
3134.531626	0.171806	0.555915	0.003701	65.154884	-69.934555	-24.028622	0.333296	0.000000	-3.411848	0.000000	0.000000	0.000000	1.070722	-0.257478	-0.889608	0.000000	0.000000	4.000000	31.000000	0.000000
3134.534959	0.171806	0.555915	0.003701	65.154884	-69.934555	-24.028622	0.333296	0.000000	-3.411848	0.000000	0.000000	0.000000	1.070722	-0.257478	-0.889608	0.000000	0.000000	4.000000	31.000000	0.000000
3134.538293	0.171806	0.555915	0.003701	65.154884	-69.934555	-24.028622	0.333296	0.000000	-3.411848	0.000000	0.000000	0.000000	1.070722	-0.257478	-0.889608	0.000000	0.000000	4.000000	31.000000	0.000000
3134.541626	0.174886	0.555026	0.000770	64.913513	-69.617577	-23.995405	0.185028	0.000000	-3.590302	0.000000	0.000000	0.000000	0.923916	-0.266770	-0.879252	0.000000	0.000000	4.000000	31.000000	0.000000
3134.544959	0.174886	0.555026	0.000770	64.913513	-69.617577	-23.995405	0.185028	0.000000	-3.590302	0.000000	0.000000	0.000000	0.923916	-0.266770	-0.879252	0.000000	0.000000	4.000000	31.000000	0.000000
3134.548293	0.174886	0.555026	0.000770	64.913513	-69.617577	-23.995405	0.185028	0.000000	-3.590302	0.000000	0.000000	0.000000	0.923916	-0.266770	-0.879252	0.000000	0.000000	4.000000	31.000000	0.000000
3134.551626	0.177395	0.554081	-0.002147	64.751984	-69.424034	-23.108938	0.038486	0.000000	-3.744288	0.000000	0.000000	0.000000	0.752813	-0.283591	-0.875096	0.000000	0.000000	4.000000	31.000000	0.000000
3134.554959	0.177395	0.554081	-0.002147	64.751984	-69.424034	-23.108938	0.038486	0.000000	-3.744288	0.000000	0.000000	0.000000	0.752813	-0.283591	-0.875096	0.000000	0.000000	4.000000	31.000000	0.000000
3134.558293	0.177395	0.554081	-0.002147	64.751984	-69.424034	-23.108938	0.038486	0.000000	-3.744288	0.000000	0.000000	0.000000	0.752813	-0.283591	-0.875096	0.000000	0.000000	4.000000	31.000000	0.000000
3134.561626	0.179343	0.553001	-0.005096	64.700470	-69.239433	-21.441660	-0.107364	0.000000	-3.869757	0.000000	0.000000	0.000000	0.584433	-0.323796	-0.884554	0.000000	0.000000	4.000000	31.000000	0.000000
3134.564959	0.179343	0.553001	-0.005096	64.700470	-69.239433	-21.441660	-0.107364	0.000000	-3.869757	0.000000	0.000000	0.000000	0.584433	-0.323796	-0.884554	0.000000	0.000000	4.000000	31.000000	0.000000
3134.568293	0.179343	0.553001	-0.005096	64.700470	-69.239433	-21.441660	-0.107364	0.000000	-3.869757	0.000000	0.000000	0.000000	0.584433	-0.323796	-0.884554	0.000000	0.000000	4.000000	31.000000	0.000000
3134.571626	0.180839	0.551816	-0.008118	64.777588	-68.871124	-18.924530	-0.254789	0.000000	-3.967163	0.000000	0.000000	0.000000	0.448789	-0.355499	-0.906653	0.000000	0.000000	4.000000	31.000000	0.000000
3134.574959	0.180839	0.551816	-0.008118	64.777588	-68.871124	-18.924530	-0.254789	0.000000	-3.967163	0.000000	0.000000	0.000000	0.448789	-0.355499	-0.906653	0.000000	0.000000	4.000000	31.000000	0.000000
3134.578293	0.180839	0.551816	-0.008118	64.777588	-68.871124	-18.924530	-0.254789	0.000000	-3.967163	0.000000	0.000000	0.000000	0.448789	-0.355499	-0.906653	0.000000	0.000000	4.000000	31.000000	0.000000
3134.581626	0.181944	0.550535	-0.011190	65.019905	-67.944649	-15.722385	-0.405898	0.000000	-4.041961	0.000000	0.000000	0.000000	0.331432	-0.384301	-0.921541	0.000000	0.000000	4.000000	31.000000	0.000000
3134.584959	0.181944	0.550535	-0.011190	65.019905	-67.944649	-15.722385	-0.405898	0.000000	-4.041961	0.000000	0.000000	0.000000	0.331432	-0.384301	-0.921541	0.000000	0.000000	4.000000	31.000000	0.000000
3134.588293	0.181944	0.550535	-0.011190	65.019905	-67.944649	-15.722385	-0.405898	0.000000	-4.041961	0.000000	0.000000	0.000000	0.331432	-0.384301	-0.921541	0.000000	0.000000	4.000000	31.000000	0.000000
3134.591626	0.182788	0.549236	-0.014239	65.412933	-66.216286	-12.208529	-0.559488	0.000000	-4.097199	0.000000	0.000000	0.000000	0.253341	-0.389697	-0.914640	0.000000	0.000000	4.000000	31.000000	0.000000
3134.594959	0.182788	0.549236	-0.014239	65.412933	-66.216286	-12.208529	-0.559488	0.000000	-4.097199	0.000000	0.000000	0.000000	0.253341	-0.389697	-0.914640	0.000000	0.000000	4.000000	31.000000	0.000000
3134.598293	0.182788	0.549236	-0.014239	65.412933	-66.216286	-12.208529	-0.559488	0.000000	-4.097199	0.000000	0.000000	0.000000	0.253341	-0.389697	-0.914640	0.000000	0.000000	4.000000	31.000000	0.000000
3134.601626	0.183363	0.547930	-0.017353	65.906242	-63.764946	-9.142314	-0.711928	0.000000	-4.139422	0.000000	0.000000	0.000000	0.172359	-0.391927	-0.934415	0.000000	0.000000	4.000000	31.000000	0.000000
3134.604959	0.183363	0.547930	-0.017353	65.906242	-63.764946	-9.142314	-0.711928	0.000000	-4.139422	0.000000	0.000000	0.000000	0.172359	-0.391927	-0.934415	0.000000	0.000000	4.000000	31.000000	0.000000
3134.608293	0.183363	0.547930	-0.017353	65.906242	-63.764946	-9.142314	-0.711928	0.000000	-4.139422	0.000000	0.000000	0.000000	0.172359	-0.391927	-0.934415	0.000000	0.000000	4.000000	31.000000	0.000000
3134.611626	0.183611	0.546692	-0.020383	66.407104	-60.899490	-6.749728	-0.867664	0.000000	-4.168149	0.000000	0.000000	0.000000	0.074304	-0.371414	-0.909038	0.000000	0.000000	4.000000	31.000000	0.000000
3134.614959	0.183611	0.546692	-0.020383	66.407104	-60.899490	-6.749728	-0.867664	0.000000	-4.168149	0.000000	0.000000	0.000000	0.074304	-0.371414	-0.909038	0.000000	0.000000	4.000000	31.000000	0.000000
3134.618293	0.183611	0.546692	-0.020383	66.407104	-60.899490	-6.749728	-0.867664	0.000000	-4.168149	0.000000	0.000000	0.000000	0.074304	-0.371414	-0.909038	0.000000	0.000000	4.000000	31.000000	0.000000
3134.621626	0.183381	0.545462	-0.023297	66.843796	-57.858711	-4.234724	-1.019171	0.000000	-4.180533	0.000000	0.000000	0.000000	-0.069001	-0.368993	-0.873939	0.000000	0.000000	4.000000	31.000000	0.000000
3134.624959	0.183381	0.545462	-0.023297	66.843796	-57.858711	-4.234724	-1.019171	0.000000	-4.180533	0.000000	0.000000	0.000000	-0.069001	-0.368993	-0.873939	0.000000	0.000000	4.000000	31.000000	0.000000
3134.628293	0.183381	0.545462	-0.023297	66.843796	-57.858711	-4.234724	-1.019171	0.000000	-4.180533	0.000000	0.000000	0.000000	-0.069001	-0.368993	-0.873939	0.000000	0.000000	4.000000	31.000000	0.000000
3134.631626	0.182676	0.544317	-0.026107	67.180153	-54.799377	-1.689605	-1.164827	0.000000	-4.169033	0.000000	0.000000	0.000000	-0.211515	-0.343554	-0.843021	0.000000	0.000000	4.000000	31.000000	0.000000
3134.634959	0.182676	0.544317	-0.026107	67.180153	-54.799377	-1.689605	-1.164827	0.000000	-4.169033	0.000000	0.000000	0.000000	-0.211515	-0.343554	-0.843021	0.000000	0.000000	4.000000	31.000000	0.000000
3134.638293	0.182676	0.544317	-0.026107	67.180153	-54.799377	-1.689605	-1.164827	0.000000	-4.169033	0.000000	0.000000	0.000000	-0.211515	-0.343554	-0.843021	0.000000	0.000000	4.000000	31.000000	0.000000
3134.641626	0.181470	0.543153	-0.028781	67.429550	-51.800274	0.817358	-1.305331	0.000000	-4.133781	0.000000	0.000000	0.000000	-0.361556	-0.349052	-0.802280	0.000000	0.000000	4.000000	31.000000	0.000000
3134.644959	0.181470	0.543153	-0.028781	67.429550	-51.800274	0.817358	-1.305331	0.000000	-4.133781	0.000000	0.000000	0.000000	-0.361556	-0.349052	-0.802280	0.000000	0.000000	4.000000	31.000000	0.000000
3134.648293	0.181470	0.543153	-0.028781	67.429550	-51.800274	0.817358	-1.305331	0.000000	-4.133781	0.000000	0.000000	0.000000	-0.361556	-0.349052	-0.802280	0.000000	0.000000	4.000000	31.000000	0.000000
3134.651626	0.179803	0.542006	-0.031367	67.661385	-48.964378	3.272323	-1.439044	0.000000	-4.073521	0.000000	0.000000	0.000000	-0.500160	-0.344228	-0.775740	0.000000	0.000000	4.000000	31.000000	0.000000
3134.654959	0.179803	0.542006	-0.031367	67.661385	-48.964378	3.272323	-1.439044	0.000000	-4.073521	0.000000	0.000000	0.000000	-0.500160	-0.344228	-0.775740	0.000000	0.000000	4.000000	31.000000	0.000000
3134.658293	0.179803	0.542006	-0.031367	67.661385	-48.964378	3.272323	-1.439044	0.000000	-4.073521	0.000000	0.000000	0.000000	-0.500160	-0.344228	-0.775740	0.000000	0.000000	4.000000	31.000000	0.000000
3134.661626	0.177764	0.540775	-0.033955	67.929291	-46.312553	5.704869	-1.568334	0.000000	-3.990161	0.000000	0.000000	0.000000	-0.611764	-0.369243	-0.776617	0.000000	0.000000	4.000000	31.000000	0.000000
3134.664959	0.177764	0.540775	-0.033955	67.929291	-46.312553	5.704869	-1.568334	0.000000	-3.990161	0.000000	0.000000	0.000000	-0.611764	-0.369243	-0.776617	0.000000	0.000000	4.000000	31.000000	0.000000
3134.668293	0.177764	0.540775	-0.033955	67.929291	-46.312553	5.704869	-1.568334	0.000000	-3.990161	0.000000	0.000000	0.000000	-0.611764	-0.369243	-0.776617	0.000000	0.000000	4.000000	31.000000	0.000000
3134.671626	0.175401	0.539511	-0.036509	68.200188	-43.807793	8.109975	-1.697770	0.000000	-3.888201	0.000000	0.000000	0.000000	-0.709014	-0.379112	-0.766196	0.000000	0.000000	4.000000	31.000000	0.000000
3134.674959	0.175401	0.539511	-0.036509	68.200188	-43.807793	8.109975	-1.697770	0.000000	-3.888201	0.000000	0.000000	0.000000	-0.709014	-0.379112	-0.766196	0.000000	0.000000	4.000000	31.000000	0.000000
3134.678293	0.175401	0.539511	-0.036509	68.200188	-43.807793	8.109975	-1.697770	0.000000	-3.888201	0.000000	0.000000	0.000000	-0.709014	-0.379112	-0.766196	0.000000	0.000000	4.000000	31.000000	0.000000
3134.681626	0.172724	0.538215	-0.038966	68.452782	-41.361752	10.559618	-1.825469	0.000000	-3.770031	0.000000	0.000000	0.000000	-0.802902	-0.388999	-0.736836	0.000000	0.000000	4.000000	31.000000	0.000000
3134.684959	0.172724	0.538215	-0.038966	68.452782	-41.361752	10.559618	-1.825469	0.000000	-3.770031	0.000000	0.000000	0.000000	-0.802902	-0.388999	-0.736836	0.000000	0.000000	4.000000	31.000000	0.000000
3134.688293	0.172724	0.538215	-0.038966	68.452782	-41.361752	10.559618	-1.825469	0.000000	-3.770031	0.000000	0.000000	0.000000	-0.802902	-0.388999	-0.736836	0.000000	0.000000	4.000000	31.000000	0.000000
3134.691626	0.169836	0.536997	-0.041153	68.665047	-38.766685	13.200156	-1.948275	0.000000	-3.636214	0.000000	0.000000	0.000000	-0.866474	-0.365211	-0.656274	0.000000	0.000000	4.000000	31.000000	0.000000
3134.694959	0.169836	0.536997	-0.041153	68.665047	-38.766685	13.200156	-1.948275	0.000000	-3.636214	0.000000	0.000000	0.000000	-0.866474	-0.365211	-0.656274	0.000000	0.000000	4.000000	31.000000	0.000000
3134.698293	0.169836	0.536997	-0.041153	68.665047	-38.766685	13.200156	-1.948275	0.000000	-3.636214	0.000000	0.000000	0.000000	-0.866474	-0.365211	-0.656274	0.000000	0.000000	4.000000	31.000000	0.000000
3134.701626	0.166815	0.535938	-0.043002	68.800400	-35.906063	16.103664	-2.057654	0.000000	-3.491802	0.000000	0.000000	0.000000	-0.906432	-0.317817	-0.554770	0.000000	0.000000	4.000000	31.000000	0.000000
3134.704959	0.166815	0.535938	-0.043002	68.800400	-35.906063	16.103664	-2.057654	0.000000	-3.491802	0.000000	0.000000	0.000000	-0.906432	-0.317817	-0.554770	0.000000	0.000000	4.000000	31.000000	0.000000
3134.708293	0.166815	0.535938	-0.043002	68.800400	-35.906063	16.103664	-2.057654	0.000000	-3.491802	0.000000	0.000000	0.000000	-0.906432	-0.317817	-0.554770	0.000000	0.000000	4.000000	31.000000	0.000000
3134.711626	0.163623	0.535010	-0.044495	68.841370	-32.916130	19.158484	-2.150116	0.000000	-3.340730	0.000000	0.000000	0.000000	-0.957355	-0.278479	-0.447819	0.000000	0.000000	4.000000	31.000000	0.000000
3134.714959	0.163623	0.535010	-0.044495	68.841370	-32.916130	19.158484	-2.150116	0.000000	-3.340730	0.000000	0.000000	0.000000	-0.957355	-0.278479	-0.447819	0.000000	0.000000	4.000000	31.000000	0.000000
3134.718293	0.163623	0.535010	-0.044495	68.841370	-32.916130	19.158484	-2.150116	0.000000	-3.340730	0.000000	0.000000	0.000000	-0.957355	-0.278479	-0.447819	0.000000	0.000000	4.000000	31.000000	0.000000
3134.721626	0.160201	0.534187	-0.045677	68.799622	-29.951094	22.234060	-2.224753	0.000000	-3.181171	0.000000	0.000000	0.000000	-1.026771	-0.246710	-0.354520	0.000000	0.000000	4.000000	31.000000	0.000000
3134.724959	0.160201	0.534187	-0.045677	68.799622	-29.951094	22.234060	-2.224753	0.000000	-3.181171	0.000000	0.000000	0.000000	-1.026771	-0.246710	-0.354520	0.000000	0.000000	4.000000	31.000000	0.000000
3134.728293	0.160201	0.534187	-0.045677	68.799622	-29.951094	22.234060	-2.224753	0.000000	-3.181171	0.000000	0.000000	0.000000	-1.026771	-0.246710	-0.354520	0.000000	0.000000	4.000000	31.000000	0.000000
3134.731626	0.156558	0.533407	-0.046640	68.704010	-27.123745	25.245827	-2.283839	0.000000	-3.010042	0.000000	0.000000	0.000000	-1.092828	-0.234211	-0.288932	0.000000	0.000000	4.000000	31.000000	0.000000
3134.734959	0.156558	0.533407	-0.046640	68.704010	-27.123745	25.245827	-2.283839	0.000000	-3.010042	0.000000	0.000000	0.000000	-1.092828	-0.234211	-0.288932	0.000000	0.000000	4.000000	31.000000	0.000000
3134.738293	0.156558	0.533407	-0.046640	68.704010	-27.123745	25.245827	-2.283839	0.000000	-3.010042	0.000000	0.000000	0.000000	-1.092828	-0.234211	-0.288932	0.000000	0.000000	4.000000	31.000000	0.000000
3134.741626	0.152663	0.532676	-0.047475	68.576973	-24.457510	28.193649	-2.331995	0.000000	-2.827905	0.000000	0.000000	0.000000	-1.168389	-0.219141	-0.250393	0.000000	0.000000	4.000000	31.000000	0.000000
3134.744959	0.152663	0.532676	-0.047475	68.576973	-24.457510	28.193649	-2.331995	0.000000	-2.827905	0.000000	0.000000	0.000000	-1.168389	-0.219141	-0.250393	0.000000	0.000000	4.000000	31.000000	0.000000
3134.748293	0.152663	0.532676	-0.047475	68.576973	-24.457510	28.193649	-2.331995	0.000000	-2.827905	0.000000	0.000000	0.000000	-1.168389	-0.219141	-0.250393	0.000000	0.000000	4.000000	31.000000	0.000000
3134.751626	0.148591	0.532003	-0.048168	68.447754	-21.915785	31.169725	-2.373727	0.000000	-2.633173	0.000000	0.000000	0.000000	-1.221708	-0.202006	-0.208176	0.000000	0.000000	4.000000	31.000000	0.000000
3134.754959	0.148591	0.532003	-0.048168	68.447754	-21.915785	31.169725	-2.373727	0.000000	-2.633173	0.000000	0.000000	0.000000	-1.221708	-0.202006	-0.208176	0.000000	0.000000	4.000000	31.000000	0.000000
3134.758293	0.148591	0.532003	-0.048168	68.447754	-21.915785	31.169725	-2.373727	0.000000	-2.633173	0.000000	0.000000	0.000000	-1.221708	-0.202006	-0.208176	0.000000	0.000000	4.000000	31.000000	0.000000
3134.761626	0.144355	0.531347	-0.048748	68.327774	-19.494757	34.201908	-2.408423	0.000000	-2.429556	0.000000	0.000000	0.000000	-1.270909	-0.196857	-0.173950	0.000000	0.000000	4.000000	31.000000	0.000000
3134.764959	0.144355	0.531347	-0.048748	68.327774	-19.494757	34.201908	-2.408423	0.000000	-2.429556	0.000000	0.000000	0.000000	-1.270909	-0.196857	-0.173950	0.000000	0.000000	4.000000	31.000000	0.000000
3134.768293	0.144355	0.531347	-0.048748	68.327774	-19.494757	34.201908	-2.408423	0.000000	-2.429556	0.000000	0.000000	0.000000	-1.270909	-0.196857	-0.173950	0.000000	0.000000	4.000000	31.000000	0.000000
3134.771626	0.140062	0.530808	-0.049157	68.204750	-17.178614	37.293007	-2.437415	0.000000	-2.217737	0.000000	0.000000	0.000000	-1.287871	-0.161463	-0.122574	0.000000	0.000000	4.000000	31.000000	0.000000
3134.774959	0.140062	0.530808	-0.049157	68.204750	-17.178614	37.293007	-2.437415	0.000000	-2.217737	0.000000	0.000000	0.000000	-1.287871	-0.161463	-0.122574	0.000000	0.000000	4.000000	31.000000	0.000000
3134.778293	0.140062	0.530808	-0.049157	68.204750	-17.178614	37.293007	-2.437415	0.000000	-2.217737	0.000000	0.000000	0.000000	-1.287871	-0.161463	-0.122574	0.000000	0.000000	4.000000	31.000000	0.000000
3134.781626	0.135775	0.530379	-0.049392	68.062515	-14.933893	40.468246	-2.457844	0.000000	-2.003092	0.000000	0.000000	0.000000	-1.286178	-0.128827	-0.070666	0.000000	0.000000	4.000000	31.000000	0.000000
3134.784959	0.135775	0.530379	-0.049392	68.062515	-14.933893	40.468246	-2.457844	0.000000	-2.003092	0.000000	0.000000	0.000000	-1.286178	-0.128827	-0.070666	0.000000	0.000000	4.000000	31.000000	0.000000
3134.788293	0.135775	0.530379	-0.049392	68.062515	-14.933893	40.468246	-2.457844	0.000000	-2.003092	0.000000	0.000000	0.000000	-1.286178	-0.128827	-0.070666	0.000000	0.000000	4.000000	31.000000	0.000000
3134.791626	0.131587	0.530057	-0.049416	67.899681	-12.749086	43.495041	-2.469621	0.000000	-1.788729	0.000000	0.000000	0.000000	-1.256415	-0.096653	-0.006957	0.000000	0.000000	4.000000	31.000000	0.000000
3134.794959	0.131587	0.530057	-0.049416	67.899681	-12.749086	43.495041	-2.469621	0.000000	-1.788729	0.000000	0.000000	0.000000	-1.256415	-0.096653	-0.006957	0.000000	0.000000	4.000000	31.000000	0.000000
3134.798293	0.131587	0.530057	-0.049416	67.899681	-12.749086	43.495041	-2.469621	0.000000	-1.788729	0.000000	0.000000	0.000000	-1.256415	-0.096653	-0.006957	0.000000	0.000000	4.000000	31.000000	0.000000
3134.801626	0.127529	0.529864	-0.049169	67.697639	-10.645217	45.852058	-2.470781	0.000000	-1.579327	0.000000	0.000000	0.000000	-1.217117	-0.057865	0.074026	0.000000	0.000000	4.000000	31.000000	0.000000
3134.804959	0.127529	0.529864	-0.049169	67.697639	-10.645217	45.852058	-2.470781	0.000000	-1.579327	0.000000	0.000000	0.000000	-1.217117	-0.057865	0.074026	0.000000	0.000000	4.000000	31.000000	0.000000
3134.808293	0.127529	0.529864	-0.049169	67.697639	-10.645217	45.852058	-2.470781	0.000000	-1.579327	0.000000	0.000000	0.000000	-1.217117	-0.057865	0.074026	0.000000	0.000000	4.000000	31.000000	0.000000
3134.811626	0.123622	0.529792	-0.048631	67.463440	-8.662692	47.477039	-2.458443	0.000000	-1.376474	0.000000	0.000000	0.000000	-1.172383	-0.021571	0.161333	0.000000	0.000000	4.000000	31.000000	0.000000
3134.814959	0.123622	0.529792	-0.048631	67.463440	-8.662692	47.477039	-2.458443	0.000000	-1.376474	0.000000	0.000000	0.000000	-1.172383	-0.021571	0.161333	0.000000	0.000000	4.000000	31.000000	0.000000
3134.818293	0.123622	0.529792	-0.048631	67.463440	-8.662692	47.477039	-2.458443	0.000000	-1.376474	0.000000	0.000000	0.000000	-1.172383	-0.021571	0.161333	0.000000	0.000000	4.000000	31.000000	0.000000
3134.821626	0.119829	0.529826	-0.047811	67.208061	-6.815767	48.263920	-2.431554	0.000000	-1.181077	0.000000	0.000000	0.000000	-1.137752	0.010083	0.246025	0.000000	0.000000	4.000000	31.000000	0.000000
3134.824959	0.119829	0.529826	-0.047811	67.208061	-6.815767	48.263920	-2.431554	0.000000	-1.181077	0.000000	0.000000	0.000000	-1.137752	0.010083	0.246025	0.000000	0.000000	4.000000	31.000000	0.000000
3134.828293	0.119829	0.529826	-0.047811	67.208061	-6.815767	48.263920	-2.431554	0.000000	-1.181077	0.000000	0.000000	0.000000	-1.137752	0.010083	0.246025	0.000000	0.000000	4.000000	31.000000	0.000000
3134.831626	0.116137	0.529973	-0.046728	67.034607	-5.266121	48.606770	-2.390550	0.000000	-0.991452	0.000000	0.000000	0.000000	-1.107558	0.044163	0.324873	0.000000	0.000000	4.000000	31.000000	0.000000
3134.834959	0.116137	0.529973	-0.046728	67.034607	-5.266121	48.606770	-2.390550	0.000000	-0.991452	0.000000	0.000000	0.000000	-1.107558	0.044163	0.324873	0.000000	0.000000	4.000000	31.000000	0.000000
3134.838293	0.116137	0.529973	-0.046728	67.034607	-5.266121	48.606770	-2.390550	0.000000	-0.991452	0.000000	0.000000	0.000000	-1.107558	0.044163	0.324873	0.000000	0.000000	4.000000	31.000000	0.000000
3134.841626	0.112589	0.530180	-0.045500	67.185173	-4.491336	48.697338	-2.336405	0.000000	-0.806859	0.000000	0.000000	0.000000	-1.064351	0.062288	0.368462	0.000000	0.000000	4.000000	31.000000	0.000000
3134.844959	0.112589	0.530180	-0.045500	67.185173	-4.491336	48.697338	-2.336405	0.000000	-0.806859	0.000000	0.000000	0.000000	-1.064351	0.062288	0.368462	0.000000	0.000000	4.000000	31.000000	0.000000
3134.848293	0.112589	0.530180	-0.045500	67.185173	-4.491336	48.697338	-2.336405	0.000000	-0.806859	0.000000	0.000000	0.000000	-1.064351	0.062288	0.368462	0.000000	0.000000	4.000000	31.000000	0.000000
3134.851626	0.109215	0.530433	-0.044152	67.584000	-4.089945	49.141586	-2.274995	0.000000	-0.629467	0.000000	0.000000	0.000000	-1.012181	0.075886	0.404350	0.000000	0.000000	4.000000	31.000000	0.000000
3134.854959	0.109215	0.530433	-0.044152	67.584000	-4.089945	49.141586	-2.274995	0.000000	-0.629467	0.000000	0.000000	0.000000	-1.012181	0.075886	0.404350	0.000000	0.000000	4.000000	31.000000	0.000000
3134.858293	0.109215	0.530433	-0.044152	67.584000	-4.089945	49.141586	-2.274995	0.000000	-0.629467	0.000000	0.000000	0.000000	-1.012181	0.075886	0.404350	0.000000	0.000000	4.000000	31.000000	0.000000
3134.861626	0.106106	0.530816	-0.042558	68.012184	-3.524717	50.143139	-2.207603	0.000000	-0.460770	0.000000	0.000000	0.000000	-0.932735	0.114878	0.478133	0.000000	0.000000	4.000000	31.000000	0.000000
3134.864959	0.106106	0.530816	-0.042558	68.012184	-3.524717	50.143139	-2.207603	0.000000	-0.460770	0.000000	0.000000	0.000000	-0.932735	0.114878	0.478133	0.000000	0.000000	4.000000	31.000000	0.000000
3134.868293	0.106106	0.530816	-0.042558	68.012184	-3.524717	50.143139	-2.207603	0.000000	-0.460770	0.000000	0.000000	0.000000	-0.932735	0.114878	0.478133	0.000000	0.000000	4.000000	31.000000	0.000000
3134.871626	0.103306	0.531299	-0.040766	68.461655	-2.856310	51.070118	-2.127914	0.000000	-0.305315	0.000000	0.000000	0.000000	-0.839981	0.144900	0.537705	0.000000	0.000000	4.000000	31.000000	0.000000
3134.874959	0.103306	0.531299	-0.040766	68.461655	-2.856310	51.070118	-2.127914	0.000000	-0.305315	0.000000	0.000000	0.000000	-0.839981	0.144900	0.537705	0.000000	0.000000	4.000000	31.000000	0.000000
3134.878293	0.103306	0.531299	-0.040766	68.461655	-2.856310	51.070118	-2.127914	0.000000	-0.305315	0.000000	0.000000	0.000000	-0.839981	0.144900	0.537705	0.000000	0.000000	4.000000	31.000000	0.000000
3134.881626	0.100749	0.531844	-0.038770	69.015259	-2.240027	51.562695	-2.038297	0.000000	-0.165318	0.000000	0.000000	0.000000	-0.767114	0.163447	0.598750	0.000000	0.000000	4.000000	31.000000	0.000000
3134.884959	0.100749	0.531844	-0.038770	69.015259	-2.240027	51.562695	-2.038297	0.000000	-0.165318	0.000000	0.000000	0.000000	-0.767114	0.163447	0.598750	0.000000	0.000000	4.000000	31.000000	0.000000
3134.888293	0.100749	0.531844	-0.038770	69.015259	-2.240027	51.562695	-2.038297	0.000000	-0.165318	0.000000	0.000000	0.000000	-0.767114	0.163447	0.598750	0.000000	0.000000	4.000000	31.000000	0.000000
3134.891626	0.098392	0.532460	-0.036650	69.761703	-1.842007	51.597637	-1.938505	0.000000	-0.037466	0.000000	0.000000	0.000000	-0.707279	0.184728	0.635924	0.000000	0.000000	4.000000	31.000000	0.000000
3134.894959	0.098392	0.532460	-0.036650	69.761703	-1.842007	51.597637	-1.938505	0.000000	-0.037466	0.000000	0.000000	0.000000	-0.707279	0.184728	0.635924	0.000000	0.000000	4.000000	31.000000	0.000000
3134.898293	0.098392	0.532460	-0.036650	69.761703	-1.842007	51.597637	-1.938505	0.000000	-0.037466	0.000000	0.000000	0.000000	-0.707279	0.184728	0.635924	0.000000	0.000000	4.000000	31.000000	0.000000
3134.901626	0.096173	0.533124	-0.034386	70.690727	-1.602086	51.520081	-1.832518	0.000000	0.080414	0.000000	0.000000	0.000000	-0.665507	0.199104	0.679259	0.000000	0.000000	4.000000	31.000000	0.000000
3134.904959	0.096173	0.533124	-0.034386	70.690727	-1.602086	51.520081	-1.832518	0.000000	0.080414	0.000000	0.000000	0.000000	-0.665507	0.199104	0.679259	0.000000	0.000000	4.000000	31.000000	0.000000
3134.908293	0.096173	0.533124	-0.034386	70.690727	-1.602086	51.520081	-1.832518	0.000000	0.080414	0.000000	0.000000	0.000000	-0.665507	0.199104	0.679259	0.000000	0.000000	4.000000	31.000000	0.000000
3134.911626	0.094083	0.533828	-0.032018	71.695763	-1.366231	51.717850	-1.719308	0.000000	0.191332	0.000000	0.000000	0.000000	-0.627008	0.211372	0.710469	0.000000	0.000000	4.000000	31.000000	0.000000
3134.914959	0.094083	0.533828	-0.032018	71.695763	-1.366231	51.717850	-1.719308	0.000000	0.191332	0.000000	0.000000	0.000000	-0.627008	0.211372	0.710469	0.000000	0.000000	4.000000	31.000000	0.000000
3134.918293	0.094083	0.533828	-0.032018	71.695763	-1.366231	51.717850	-1.719308	0.000000	0.191332	0.000000	0.000000	0.000000	-0.627008	0.211372	0.710469	0.000000	0.000000	4.000000	31.000000	0.000000
3134.921626	0.092186	0.534590	-0.029538	72.699539	-1.065492	52.262684	-1.600896	0.000000	0.295833	0.000000	0.000000	0.000000	-0.569198	0.228493	0.743849	0.000000	0.000000	4.000000	31.000000	0.000000
3134.924959	0.092186	0.534590	-0.029538	72.699539	-1.065492	52.262684	-1.600896	0.000000	0.295833	0.000000	0.000000	0.000000	-0.569198	0.228493	0.743849	0.000000	0.000000	4.000000	31.000000	0.000000
3134.928293	0.092186	0.534590	-0.029538	72.699539	-1.065492	52.262684	-1.600896	0.000000	0.295833	0.000000	0.000000	0.000000	-0.569198	0.228493	0.743849	0.000000	0.000000	4.000000	31.000000	0.000000
3134.931626	0.090422	0.535418	-0.027025	73.642220	-0.708200	53.034737	-1.476921	0.000000	0.390699	0.000000	0.000000	0.000000	-0.529085	0.248442	0.753907	0.000000	0.000000	4.000000	31.000000	0.000000
3134.934959	0.090422	0.535418	-0.027025	73.642220	-0.708200	53.034737	-1.476921	0.000000	0.390699	0.000000	0.000000	0.000000	-0.529085	0.248442	0.753907	0.000000	0.000000	4.000000	31.000000	0.000000
3134.938293	0.090422	0.535418	-0.027025	73.642220	-0.708200	53.034737	-1.476921	0.000000	0.390699	0.000000	0.000000	0.000000	-0.529085	0.248442	0.753907	0.000000	0.000000	4.000000	31.000000	0.000000
3134.941626	0.088824	0.536297	-0.024436	74.504547	-0.388212	53.795631	-1.351270	0.000000	0.478880	0.000000	0.000000	0.000000	-0.479585	0.263670	0.776890	0.000000	0.000000	4.000000	31.000000	0.000000
3134.944959	0.088824	0.536297	-0.024436	74.504547	-0.388212	53.795631	-1.351270	0.000000	0.478880	0.000000	0.000000	0.000000	-0.479585	0.263670	0.776890	0.000000	0.000000	4.000000	31.000000	0.000000
3134.948293	0.088824	0.536297	-0.024436	74.504547	-0.388212	53.795631	-1.351270	0.000000	0.478880	0.000000	0.000000	0.000000	-0.479585	0.263670	0.776890	0.000000	0.000000	4.000000	31.000000	0.000000
3134.951626	0.087526	0.537268	-0.021848	75.278252	-0.197038	54.265991	-1.221789	0.000000	0.558811	0.000000	0.000000	0.000000	-0.389384	0.291403	0.776351	0.000000	0.000000	4.000000	31.000000	0.000000
3134.954959	0.087526	0.537268	-0.021848	75.278252	-0.197038	54.265991	-1.221789	0.000000	0.558811	0.000000	0.000000	0.000000	-0.389384	0.291403	0.776351	0.000000	0.000000	4.000000	31.000000	0.000000
3134.958293	0.087526	0.537268	-0.021848	75.278252	-0.197038	54.265991	-1.221789	0.000000	0.558811	0.000000	0.000000	0.000000	-0.389384	0.291403	0.776351	0.000000	0.000000	4.000000	31.000000	0.000000
3134.961626	0.086600	0.538325	-0.019249	75.973366	-0.096039	54.496109	-1.092397	0.000000	0.623709	0.000000	0.000000	0.000000	-0.277743	0.316981	0.779596	0.000000	0.000000	4.000000	31.000000	0.000000
3134.964959	0.086600	0.538325	-0.019249	75.973366	-0.096039	54.496109	-1.092397	0.000000	0.623709	0.000000	0.000000	0.000000	-0.277743	0.316981	0.779596	0.000000	0.000000	4.000000	31.000000	0.000000
3134.968293	0.086600	0.538325	-0.019249	75.973366	-0.096039	54.496109	-1.092397	0.000000	0.623709	0.000000	0.000000	0.000000	-0.277743	0.316981	0.779596	0.000000	0.000000	4.000000	31.000000	0.000000
3134.971626	0.086143	0.539500	-0.016617	76.589935	-0.217723	54.471088	-0.962464	0.000000	0.669999	0.000000	0.000000	0.000000	-0.137132	0.352641	0.789557	0.000000	0.000000	4.000000	31.000000	0.000000
3134.974959	0.086143	0.539500	-0.016617	76.589935	-0.217723	54.471088	-0.962464	0.000000	0.669999	0.000000	0.000000	0.000000	-0.137132	0.352641	0.789557	0.000000	0.000000	4.000000	31.000000	0.000000
3134.978293	0.086143	0.539500	-0.016617	76.589935	-0.217723	54.471088	-0.962464	0.000000	0.669999	0.000000	0.000000	0.000000	-0.137132	0.352641	0.789557	0.000000	0.000000	4.000000	31.000000	0.000000
3134.981626	0.086106	0.540707	-0.014014	77.162621	-0.834526	54.026299	-0.830871	0.000000	0.692855	0.000000	0.000000	0.000000	-0.011087	0.362001	0.780947	0.000000	0.000000	4.000000	31.000000	0.000000
3134.984959	0.086106	0.540707	-0.014014	77.162621	-0.834526	54.026299	-0.830871	0.000000	0.692855	0.000000	0.000000	0.000000	-0.011087	0.362001	0.780947	0.000000	0.000000	4.000000	31.000000	0.000000
3134.988293	0.086106	0.540707	-0.014014	77.162621	-0.834526	54.026299	-0.830871	0.000000	0.692855	0.000000	0.000000	0.000000	-0.011087	0.362001	0.780947	0.000000	0.000000	4.000000	31.000000	0.000000
3134.991626	0.086455	0.541920	-0.011428	77.746536	-2.127650	52.679546	-0.700714	0.000000	0.694703	0.000000	0.000000	0.000000	0.104663	0.364006	0.776029	0.000000	0.000000	4.000000	31.000000	0.000000
3134.994959	0.086455	0.541920	-0.011428	77.746536	-2.127650	52.679546	-0.700714	0.000000	0.694703	0.000000	0.000000	0.000000	0.104663	0.364006	0.776029	0.000000	0.000000	4.000000	31.000000	0.000000
3134.998293	0.086455	0.541920	-0.011428	77.746536	-2.127650	52.679546	-0.700714	0.000000	0.694703	0.000000	0.000000	0.000000	0.104663	0.364006	0.776029	0.000000	0.000000	4.000000	31.000000	0.000000
3135.001626	0.087110	0.543067	-0.008961	78.397240	-4.236471	50.295372	-0.571375	0.000000	0.677259	0.000000	0.000000	0.000000	0.196484	0.343903	0.739863	0.000000	0.000000	4.000000	31.000000	0.000000
3135.004959	0.087110	0.543067	-0.008961	78.397240	-4.236471	50.295372	-0.571375	0.000000	0.677259	0.000000	0.000000	0.000000	0.196484	0.343903	0.739863	0.000000	0.000000	4.000000	31.000000	0.000000
3135.008293	0.087110	0.543067	-0.008961	78.397240	-4.236471	50.295372	-0.571375	0.000000	0.677259	0.000000	0.000000	0.000000	0.196484	0.343903	0.739863	0.000000	0.000000	4.000000	31.000000	0.000000
3135.011626	0.087958	0.544120	-0.006655	79.105934	-7.380919	46.696510	-0.448065	0.000000	0.644511	0.000000	0.000000	0.000000	0.254326	0.316048	0.691865	0.000000	0.000000	4.000000	31.000000	0.000000
3135.014959	0.087958	0.544120	-0.006655	79.105934	-7.380919	46.696510	-0.448065	0.000000	0.644511	0.000000	0.000000	0.000000	0.254326	0.316048	0.691865	0.000000	0.000000	4.000000	31.000000	0.000000
3135.018293	0.087958	0.544120	-0.006655	79.105934	-7.380919	46.696510	-0.448065	0.000000	0.644511	0.000000	0.000000	0.000000	0.254326	0.316048	0.691865	0.000000	0.000000	4.000000	31.000000	0.000000
3135.021626	0.089004	0.545121	-0.004495	79.788353	-11.596191	41.890915	-0.332754	0.000000	0.602124	0.000000	0.000000	0.000000	0.313944	0.300270	0.647984	0.000000	0.000000	4.000000	31.000000	0.000000
3135.024959	0.089004	0.545121	-0.004495	79.788353	-11.596191	41.890915	-0.332754	0.000000	0.602124	0.000000	0.000000	0.000000	0.313944	0.300270	0.647984	0.000000	0.000000	4.000000	31.000000	0.000000
3135.028293	0.089004	0.545121	-0.004495	79.788353	-11.596191	41.890915	-0.332754	0.000000	0.602124	0.000000	0.000000	0.000000	0.313944	0.300270	0.647984	0.000000	0.000000	4.000000	31.000000	0.000000
3135.031626	0.090351	0.546086	-0.002549	80.362671	-16.620316	36.188984	-0.224757	0.000000	0.549800	0.000000	0.000000	0.000000	0.404048	0.289440	0.583712	0.000000	0.000000	4.000000	31.000000	0.000000
3135.034959	0.090351	0.546086	-0.002549	80.362671	-16.620316	36.188984	-0.224757	0.000000	0.549800	0.000000	0.000000	0.000000	0.404048	0.289440	0.583712	0.000000	0.000000	4.000000	31.000000	0.000000
3135.038293	0.090351	0.546086	-0.002549	80.362671	-16.620316	36.188984	-0.224757	0.000000	0.549800	0.000000	0.000000	0.000000	0.404048	0.289440	0.583712	0.000000	0.000000	4.000000	31.000000	0.000000
3135.041626	0.092012	0.546964	-0.000879	80.805916	-22.270096	29.802963	-0.127471	0.000000	0.482459	0.000000	0.000000	0.000000	0.498381	0.263318	0.501248	0.000000	0.000000	4.000000	31.000000	0.000000
3135.044959	0.092012	0.546964	-0.000879	80.805916	-22.270096	29.802963	-0.127471	0.000000	0.482459	0.000000	0.000000	0.000000	0.498381	0.263318	0.501248	0.000000	0.000000	4.000000	31.000000	0.000000
3135.048293	0.092012	0.546964	-0.000879	80.805916	-22.270096	29.802963	-0.127471	0.000000	0.482459	0.000000	0.000000	0.000000	0.498381	0.263318	0.501248	0.000000	0.000000	4.000000	31.000000	0.000000
3135.051626	0.093968	0.547753	0.000520	81.106606	-28.289673	23.023228	-0.043930	0.000000	0.399395	0.000000	0.000000	0.000000	0.586910	0.236880	0.419490	0.000000	0.000000	4.000000	31.000000	0.000000
3135.054959	0.093968	0.547753	0.000520	81.106606	-28.289673	23.023228	-0.043930	0.000000	0.399395	0.000000	0.000000	0.000000	0.586910	0.236880	0.419490	0.000000	0.000000	4.000000	31.000000	0.000000
3135.058293	0.093968	0.547753	0.000520	81.106606	-28.289673	23.023228	-0.043930	0.000000	0.399395	0.000000	0.000000	0.000000	0.586910	0.236880	0.419490	0.000000	0.000000	4.000000	31.000000	0.000000
3135.061626	0.096216	0.548462	0.001620	81.247879	-34.514946	15.992400	0.025985	0.000000	0.301577	0.000000	0.000000	0.000000	0.674332	0.212774	0.330094	0.000000	0.000000	4.000000	31.000000	0.000000
3135.064959	0.096216	0.548462	0.001620	81.247879	-34.514946	15.992400	0.025985	0.000000	0.301577	0.000000	0.000000	0.000000	0.674332	0.212774	0.330094	0.000000	0.000000	4.000000	31.000000	0.000000
3135.068293	0.096216	0.548462	0.001620	81.247879	-34.514946	15.992400	0.025985	0.000000	0.301577	0.000000	0.000000	0.000000	0.674332	0.212774	0.330094	0.000000	0.000000	4.000000	31.000000	0.000000
3135.071626	0.098714	0.549133	0.002442	81.198685	-40.796520	8.857064	0.081001	0.000000	0.189188	0.000000	0.000000	0.000000	0.749421	0.201218	0.246480	0.000000	0.000000	4.000000	31.000000	0.000000
3135.074959	0.098714	0.549133	0.002442	81.198685	-40.796520	8.857064	0.081001	0.000000	0.189188	0.000000	0.000000	0.000000	0.749421	0.201218	0.246480	0.000000	0.000000	4.000000	31.000000	0.000000
3135.078293	0.098714	0.549133	0.002442	81.198685	-40.796520	8.857064	0.081001	0.000000	0.189188	0.000000	0.000000	0.000000	0.749421	0.201218	0.246480	0.000000	0.000000	4.000000	31.000000	0.000000
3135.081626	0.101304	0.549748	0.002997	80.951828	-46.882038	1.867507	0.122081	0.000000	0.064285	0.000000	0.000000	0.000000	0.777041	0.184404	0.166618	0.000000	0.000000	4.000000	31.000000	0.000000
3135.084959	0.101304	0.549748	0.002997	80.951828	-46.882038	1.867507	0.122081	0.000000	0.064285	0.000000	0.000000	0.000000	0.777041	0.184404	0.166618	0.000000	0.000000	4.000000	31.000000	0.000000
3135.088293	0.101304	0.549748	0.002997	80.951828	-46.882038	1.867507	0.122081	0.000000	0.064285	0.000000	0.000000	0.000000	0.777041	0.184404	0.166618	0.000000	0.000000	4.000000	31.000000	0.000000
3135.091626	0.104024	0.550322	0.003362	80.502991	-52.454399	-4.522284	0.149850	0.000000	-0.065222	0.000000	0.000000	0.000000	0.815861	0.172405	0.109441	0.000000	0.000000	4.000000	31.000000	0.000000
3135.094959	0.104024	0.550322	0.003362	80.502991	-52.454399	-4.522284	0.149850	0.000000	-0.065222	0.000000	0.000000	0.000000	0.815861	0.172405	0.109441	0.000000	0.000000	4.000000	31.000000	0.000000
3135.098293	0.104024	0.550322	0.003362	80.502991	-52.454399	-4.522284	0.149850	0.000000	-0.065222	0.000000	0.000000	0.000000	0.815861	0.172405	0.109441	0.000000	0.000000	4.000000	31.000000	0.000000
3135.101626	0.106897	0.550814	0.003448	79.890877	-57.142273	-9.799825	0.168090	0.000000	-0.201199	0.000000	0.000000	0.000000	0.861924	0.147594	0.025838	0.000000	0.000000	4.000000	31.000000	0.000000
3135.104959	0.106897	0.550814	0.003448	79.890877	-57.142273	-9.799825	0.168090	0.000000	-0.201199	0.000000	0.000000	0.000000	0.861924	0.147594	0.025838	0.000000	0.000000	4.000000	31.000000	0.000000
3135.108293	0.106897	0.550814	0.003448	79.890877	-57.142273	-9.799825	0.168090	0.000000	-0.201199	0.000000	0.000000	0.000000	0.861924	0.147594	0.025838	0.000000	0.000000	4.000000	31.000000	0.000000
3135.111626	0.109820	0.551231	0.003320	79.154579	-60.684498	-13.133008	0.172397	0.000000	-0.344853	0.000000	0.000000	0.000000	0.876988	0.125080	-0.038462	0.000000	0.000000	4.000000	31.000000	0.000000
3135.114959	0.109820	0.551231	0.003320	79.154579	-60.684498	-13.133008	0.172397	0.000000	-0.344853	0.000000	0.000000	0.000000	0.876988	0.125080	-0.038462	0.000000	0.000000	4.000000	31.000000	0.000000
3135.118293	0.109820	0.551231	0.003320	79.154579	-60.684498	-13.133008	0.172397	0.000000	-0.344853	0.000000	0.000000	0.000000	0.876988	0.125080	-0.038462	0.000000	0.000000	4.000000	31.000000	0.000000
3135.121626	0.112804	0.551539	0.002936	78.315186	-62.937168	-14.758731	0.165986	0.000000	-0.491018	0.000000	0.000000	0.000000	0.895017	0.092212	-0.115140	0.000000	0.000000	4.000000	31.000000	0.000000
3135.124959	0.112804	0.551539	0.002936	78.315186	-62.937168	-14.758731	0.165986	0.000000	-0.491018	0.000000	0.000000	0.000000	0.895017	0.092212	-0.115140	0.000000	0.000000	4.000000	31.000000	0.000000
3135.128293	0.112804	0.551539	0.002936	78.315186	-62.937168	-14.758731	0.165986	0.000000	-0.491018	0.000000	0.000000	0.000000	0.895017	0.092212	-0.115140	0.000000	0.000000	4.000000	31.000000	0.000000
3135.131626	0.115881	0.551736	0.002353	77.408623	-63.954750	-15.048290	0.146796	0.000000	-0.640187	0.000000	0.000000	0.000000	0.923069	0.059031	-0.174804	0.000000	0.000000	4.000000	31.000000	0.000000
3135.134959	0.115881	0.551736	0.002353	77.408623	-63.954750	-15.048290	0.146796	0.000000	-0.640187	0.000000	0.000000	0.000000	0.923069	0.059031	-0.174804	0.000000	0.000000	4.000000	31.000000	0.000000
3135.138293	0.115881	0.551736	0.002353	77.408623	-63.954750	-15.048290	0.146796	0.000000	-0.640187	0.000000	0.000000	0.000000	0.923069	0.059031	-0.174804	0.000000	0.000000	4.000000	31.000000	0.000000
3135.141626	0.118944	0.551822	0.001530	76.488991	-64.186943	-14.583631	0.117662	0.000000	-0.794032	0.000000	0.000000	0.000000	0.919050	0.025932	-0.247060	0.000000	0.000000	4.000000	31.000000	0.000000
3135.144959	0.118944	0.551822	0.001530	76.488991	-64.186943	-14.583631	0.117662	0.000000	-0.794032	0.000000	0.000000	0.000000	0.919050	0.025932	-0.247060	0.000000	0.000000	4.000000	31.000000	0.000000
3135.148293	0.118944	0.551822	0.001530	76.488991	-64.186943	-14.583631	0.117662	0.000000	-0.794032	0.000000	0.000000	0.000000	0.919050	0.025932	-0.247060	0.000000	0.000000	4.000000	31.000000	0.000000
3135.151626	0.121887	0.551789	0.000517	75.597885	-63.984127	-13.594452	0.076486	0.000000	-0.947207	0.000000	0.000000	0.000000	0.882882	-0.009810	-0.303769	0.000000	0.000000	4.000000	31.000000	0.000000
3135.154959	0.121887	0.551789	0.000517	75.597885	-63.984127	-13.594452	0.076486	0.000000	-0.947207	0.000000	0.000000	0.000000	0.882882	-0.009810	-0.303769	0.000000	0.000000	4.000000	31.000000	0.000000
3135.158293	0.121887	0.551789	0.000517	75.597885	-63.984127	-13.594452	0.076486	0.000000	-0.947207	0.000000	0.000000	0.000000	0.882882	-0.009810	-0.303769	0.000000	0.000000	4.000000	31.000000	0.000000
3135.161626	0.124672	0.551672	-0.000635	74.747498	-63.549168	-12.471308	0.025858	0.000000	-1.094354	0.000000	0.000000	0.000000	0.835573	-0.035315	-0.345731	0.000000	0.000000	4.000000	31.000000	0.000000
3135.164959	0.124672	0.551672	-0.000635	74.747498	-63.549168	-12.471308	0.025858	0.000000	-1.094354	0.000000	0.000000	0.000000	0.835573	-0.035315	-0.345731	0.000000	0.000000	4.000000	31.000000	0.000000
3135.168293	0.124672	0.551672	-0.000635	74.747498	-63.549168	-12.471308	0.025858	0.000000	-1.094354	0.000000	0.000000	0.000000	0.835573	-0.035315	-0.345731	0.000000	0.000000	4.000000	31.000000	0.000000
3135.171626	0.127183	0.551478	-0.001917	73.973930	-63.094337	-11.896144	-0.031764	0.000000	-1.233616	0.000000	0.000000	0.000000	0.753306	-0.058117	-0.384602	0.000000	0.000000	4.000000	31.000000	0.000000
3135.174959	0.127183	0.551478	-0.001917	73.973930	-63.094337	-11.896144	-0.031764	0.000000	-1.233616	0.000000	0.000000	0.000000	0.753306	-0.058117	-0.384602	0.000000	0.000000	4.000000	31.000000	0.000000
3135.178293	0.127183	0.551478	-0.001917	73.973930	-63.094337	-11.896144	-0.031764	0.000000	-1.233616	0.000000	0.000000	0.000000	0.753306	-0.058117	-0.384602	0.000000	0.000000	4.000000	31.000000	0.000000
3135.181626	0.129462	0.551208	-0.003337	73.314491	-62.734859	-12.129056	-0.095865	0.000000	-1.359167	0.000000	0.000000	0.000000	0.683547	-0.080916	-0.425908	0.000000	0.000000	4.000000	31.000000	0.000000
3135.184959	0.129462	0.551208	-0.003337	73.314491	-62.734859	-12.129056	-0.095865	0.000000	-1.359167	0.000000	0.000000	0.000000	0.683547	-0.080916	-0.425908	0.000000	0.000000	4.000000	31.000000	0.000000
3135.188293	0.129462	0.551208	-0.003337	73.314491	-62.734859	-12.129056	-0.095865	0.000000	-1.359167	0.000000	0.000000	0.000000	0.683547	-0.080916	-0.425908	0.000000	0.000000	4.000000	31.000000	0.000000
3135.191626	0.131538	0.550897	-0.004862	72.778381	-62.472321	-12.762119	-0.166849	0.000000	-1.473092	0.000000	0.000000	0.000000	0.622874	-0.093387	-0.457635	0.000000	0.000000	4.000000	31.000000	0.000000
3135.194959	0.131538	0.550897	-0.004862	72.778381	-62.472321	-12.762119	-0.166849	0.000000	-1.473092	0.000000	0.000000	0.000000	0.622874	-0.093387	-0.457635	0.000000	0.000000	4.000000	31.000000	0.000000
3135.198293	0.131538	0.550897	-0.004862	72.778381	-62.472321	-12.762119	-0.166849	0.000000	-1.473092	0.000000	0.000000	0.000000	0.622874	-0.093387	-0.457635	0.000000	0.000000	4.000000	31.000000	0.000000
3135.201626	0.133293	0.550536	-0.006500	72.367546	-62.310574	-13.222787	-0.243122	0.000000	-1.576905	0.000000	0.000000	0.000000	0.526330	-0.108317	-0.491148	0.000000	0.000000	4.000000	31.000000	0.000000
3135.204959	0.133293	0.550536	-0.006500	72.367546	-62.310574	-13.222787	-0.243122	0.000000	-1.576905	0.000000	0.000000	0.000000	0.526330	-0.108317	-0.491148	0.000000	0.000000	4.000000	31.000000	0.000000
3135.208293	0.133293	0.550536	-0.006500	72.367546	-62.310574	-13.222787	-0.243122	0.000000	-1.576905	0.000000	0.000000	0.000000	0.526330	-0.108317	-0.491148	0.000000	0.000000	4.000000	31.000000	0.000000
3135.211626	0.134744	0.550192	-0.008106	72.054428	-62.228481	-13.204340	-0.324980	0.000000	-1.664626	0.000000	0.000000	0.000000	0.435397	-0.102971	-0.481943	0.000000	0.000000	4.000000	31.000000	0.000000
3135.214959	0.134744	0.550192	-0.008106	72.054428	-62.228481	-13.204340	-0.324980	0.000000	-1.664626	0.000000	0.000000	0.000000	0.435397	-0.102971	-0.481943	0.000000	0.000000	4.000000	31.000000	0.000000
3135.218293	0.134744	0.550192	-0.008106	72.054428	-62.228481	-13.204340	-0.324980	0.000000	-1.664626	0.000000	0.000000	0.000000	0.435397	-0.102971	-0.481943	0.000000	0.000000	4.000000	31.000000	0.000000
3135.221626	0.135804	0.549850	-0.009671	71.805099	-62.118366	-12.906921	-0.405304	0.000000	-1.737193	0.000000	0.000000	0.000000	0.318085	-0.102769	-0.469420	0.000000	0.000000	4.000000	31.000000	0.000000
3135.224959	0.135804	0.549850	-0.009671	71.805099	-62.118366	-12.906921	-0.405304	0.000000	-1.737193	0.000000	0.000000	0.000000	0.318085	-0.102769	-0.469420	0.000000	0.000000	4.000000	31.000000	0.000000
3135.228293	0.135804	0.549850	-0.009671	71.805099	-62.118366	-12.906921	-0.405304	0.000000	-1.737193	0.000000	0.000000	0.000000	0.318085	-0.102769	-0.469420	0.000000	0.000000	4.000000	31.000000	0.000000
3135.231626	0.136383	0.549516	-0.011119	71.658752	-61.808022	-12.358475	-0.483540	0.000000	-1.790207	0.000000	0.000000	0.000000	0.173636	-0.100108	-0.434384	0.000000	0.000000	4.000000	31.000000	0.000000
3135.234959	0.136383	0.549516	-0.011119	71.658752	-61.808022	-12.358475	-0.483540	0.000000	-1.790207	0.000000	0.000000	0.000000	0.173636	-0.100108	-0.434384	0.000000	0.000000	4.000000	31.000000	0.000000
3135.238293	0.136383	0.549516	-0.011119	71.658752	-61.808022	-12.358475	-0.483540	0.000000	-1.790207	0.000000	0.000000	0.000000	0.173636	-0.100108	-0.434384	0.000000	0.000000	4.000000	31.000000	0.000000
3135.241626	0.136577	0.549157	-0.012447	71.721619	-61.064434	-11.517271	-0.555938	0.000000	-1.819146	0.000000	0.000000	0.000000	0.058327	-0.107674	-0.398403	0.000000	0.000000	4.000000	31.000000	0.000000
3135.244959	0.136577	0.549157	-0.012447	71.721619	-61.064434	-11.517271	-0.555938	0.000000	-1.819146	0.000000	0.000000	0.000000	0.058327	-0.107674	-0.398403	0.000000	0.000000	4.000000	31.000000	0.000000
3135.248293	0.136577	0.549157	-0.012447	71.721619	-61.064434	-11.517271	-0.555938	0.000000	-1.819146	0.000000	0.000000	0.000000	0.058327	-0.107674	-0.398403	0.000000	0.000000	4.000000	31.000000	0.000000
3135.251626	0.136515	0.548732	-0.013775	71.993011	-59.688053	-10.091916	-0.622338	0.000000	-1.828868	0.000000	0.000000	0.000000	-0.018701	-0.127708	-0.398509	0.000000	0.000000	4.000000	31.000000	0.000000
3135.254959	0.136515	0.548732	-0.013775	71.993011	-59.688053	-10.091916	-0.622338	0.000000	-1.828868	0.000000	0.000000	0.000000	-0.018701	-0.127708	-0.398509	0.000000	0.000000	4.000000	31.000000	0.000000
3135.258293	0.136515	0.548732	-0.013775	71.993011	-59.688053	-10.091916	-0.622338	0.000000	-1.828868	0.000000	0.000000	0.000000	-0.018701	-0.127708	-0.398509	0.000000	0.000000	4.000000	31.000000	0.000000
3135.261626	0.136184	0.548256	-0.015149	72.441910	-57.682457	-7.842983	-0.688757	0.000000	-1.825751	0.000000	0.000000	0.000000	-0.099341	-0.142565	-0.412216	0.000000	0.000000	4.000000	31.000000	0.000000
3135.264959	0.136184	0.548256	-0.015149	72.441910	-57.682457	-7.842983	-0.688757	0.000000	-1.825751	0.000000	0.000000	0.000000	-0.099341	-0.142565	-0.412216	0.000000	0.000000	4.000000	31.000000	0.000000
3135.268293	0.136184	0.548256	-0.015149	72.441910	-57.682457	-7.842983	-0.688757	0.000000	-1.825751	0.000000	0.000000	0.000000	-0.099341	-0.142565	-0.412216	0.000000	0.000000	4.000000	31.000000	0.000000
3135.271626	0.135676	0.547724	-0.016573	72.984970	-55.001160	-4.786144	-0.757459	0.000000	-1.809194	0.000000	0.000000	0.000000	-0.152226	-0.159811	-0.427213	0.000000	0.000000	4.000000	31.000000	0.000000
3135.274959	0.135676	0.547724	-0.016573	72.984970	-55.001160	-4.786144	-0.757459	0.000000	-1.809194	0.000000	0.000000	0.000000	-0.152226	-0.159811	-0.427213	0.000000	0.000000	4.000000	31.000000	0.000000
3135.278293	0.135676	0.547724	-0.016573	72.984970	-55.001160	-4.786144	-0.757459	0.000000	-1.809194	0.000000	0.000000	0.000000	-0.152226	-0.159811	-0.427213	0.000000	0.000000	4.000000	31.000000	0.000000
3135.281626	0.134908	0.547184	-0.018032	73.544304	-51.853931	-1.156007	-0.828661	0.000000	-1.783824	0.000000	0.000000	0.000000	-0.230600	-0.161926	-0.437652	0.000000	0.000000	4.000000	31.000000	0.000000
3135.284959	0.134908	0.547184	-0.018032	73.544304	-51.853931	-1.156007	-0.828661	0.000000	-1.783824	0.000000	0.000000	0.000000	-0.230600	-0.161926	-0.437652	0.000000	0.000000	4.000000	31.000000	0.000000
3135.288293	0.134908	0.547184	-0.018032	73.544304	-51.853931	-1.156007	-0.828661	0.000000	-1.783824	0.000000	0.000000	0.000000	-0.230600	-0.161926	-0.437652	0.000000	0.000000	4.000000	31.000000	0.000000
3135.291626	0.133889	0.546604	-0.019500	74.055397	-48.391708	2.858384	-0.901603	0.000000	-1.745391	0.000000	0.000000	0.000000	-0.305769	-0.174015	-0.440427	0.000000	0.000000	4.000000	31.000000	0.000000
3135.294959	0.133889	0.546604	-0.019500	74.055397	-48.391708	2.858384	-0.901603	0.000000	-1.745391	0.000000	0.000000	0.000000	-0.305769	-0.174015	-0.440427	0.000000	0.000000	4.000000	31.000000	0.000000
3135.298293	0.133889	0.546604	-0.019500	74.055397	-48.391708	2.858384	-0.901603	0.000000	-1.745391	0.000000	0.000000	0.000000	-0.305769	-0.174015	-0.440427	0.000000	0.000000	4.000000	31.000000	0.000000
3135.301626	0.132625	0.546000	-0.020892	74.454155	-44.719856	7.089912	-0.975008	0.000000	-1.694429	0.000000	0.000000	0.000000	-0.379044	-0.181085	-0.417701	0.000000	0.000000	4.000000	31.000000	0.000000
3135.304959	0.132625	0.546000	-0.020892	74.454155	-44.719856	7.089912	-0.975008	0.000000	-1.694429	0.000000	0.000000	0.000000	-0.379044	-0.181085	-0.417701	0.000000	0.000000	4.000000	31.000000	0.000000
3135.308293	0.132625	0.546000	-0.020892	74.454155	-44.719856	7.089912	-0.975008	0.000000	-1.694429	0.000000	0.000000	0.000000	-0.379044	-0.181085	-0.417701	0.000000	0.000000	4.000000	31.000000	0.000000
3135.311626	0.131138	0.545332	-0.022300	74.719475	-40.968624	11.371658	-1.044625	0.000000	-1.631255	0.000000	0.000000	0.000000	-0.446131	-0.200445	-0.422292	0.000000	0.000000	4.000000	31.000000	0.000000
3135.314959	0.131138	0.545332	-0.022300	74.719475	-40.968624	11.371658	-1.044625	0.000000	-1.631255	0.000000	0.000000	0.000000	-0.446131	-0.200445	-0.422292	0.000000	0.000000	4.000000	31.000000	0.000000
3135.318293	0.131138	0.545332	-0.022300	74.719475	-40.968624	11.371658	-1.044625	0.000000	-1.631255	0.000000	0.000000	0.000000	-0.446131	-0.200445	-0.422292	0.000000	0.000000	4.000000	31.000000	0.000000
3135.321626	0.129484	0.544674	-0.023619	74.857941	-37.225159	15.619781	-1.115007	0.000000	-1.556900	0.000000	0.000000	0.000000	-0.496256	-0.197401	-0.395784	0.000000	0.000000	4.000000	31.000000	0.000000
3135.324959	0.129484	0.544674	-0.023619	74.857941	-37.225159	15.619781	-1.115007	0.000000	-1.556900	0.000000	0.000000	0.000000	-0.496256	-0.197401	-0.395784	0.000000	0.000000	4.000000	31.000000	0.000000
3135.328293	0.129484	0.544674	-0.023619	74.857941	-37.225159	15.619781	-1.115007	0.000000	-1.556900	0.000000	0.000000	0.000000	-0.496256	-0.197401	-0.395784	0.000000	0.000000	4.000000	31.000000	0.000000
3135.331626	0.127689	0.544067	-0.024845	74.890343	-33.528625	19.825756	-1.180971	0.000000	-1.474190	0.000000	0.000000	0.000000	-0.538582	-0.182070	-0.367580	0.000000	0.000000	4.000000	31.000000	0.000000
3135.334959	0.127689	0.544067	-0.024845	74.890343	-33.528625	19.825756	-1.180971	0.000000	-1.474190	0.000000	0.000000	0.000000	-0.538582	-0.182070	-0.367580	0.000000	0.000000	4.000000	31.000000	0.000000
3135.338293	0.127689	0.544067	-0.024845	74.890343	-33.528625	19.825756	-1.180971	0.000000	-1.474190	0.000000	0.000000	0.000000	-0.538582	-0.182070	-0.367580	0.000000	0.000000	4.000000	31.000000	0.000000
3135.341626	0.125878	0.543552	-0.025930	74.853432	-29.885052	24.025545	-1.242234	0.000000	-1.384426	0.000000	0.000000	0.000000	-0.543140	-0.154598	-0.325663	0.000000	0.000000	4.000000	31.000000	0.000000
3135.344959	0.125878	0.543552	-0.025930	74.853432	-29.885052	24.025545	-1.242234	0.000000	-1.384426	0.000000	0.000000	0.000000	-0.543140	-0.154598	-0.325663	0.000000	0.000000	4.000000	31.000000	0.000000
3135.348293	0.125878	0.543552	-0.025930	74.853432	-29.885052	24.025545	-1.242234	0.000000	-1.384426	0.000000	0.000000	0.000000	-0.543140	-0.154598	-0.325663	0.000000	0.000000	4.000000	31.000000	0.000000
3135.351626	0.124121	0.543095	-0.026866	74.757957	-26.305082	28.215500	-1.296511	0.000000	-1.293903	0.000000	0.000000	0.000000	-0.527119	-0.137141	-0.280773	0.000000	0.000000	4.000000	31.000000	0.000000
3135.354959	0.124121	0.543095	-0.026866	74.757957	-26.305082	28.215500	-1.296511	0.000000	-1.293903	0.000000	0.000000	0.000000	-0.527119	-0.137141	-0.280773	0.000000	0.000000	4.000000	31.000000	0.000000
3135.358293	0.124121	0.543095	-0.026866	74.757957	-26.305082	28.215500	-1.296511	0.000000	-1.293903	0.000000	0.000000	0.000000	-0.527119	-0.137141	-0.280773	0.000000	0.000000	4.000000	31.000000	0.000000
3135.361626	0.122415	0.542720	-0.027656	74.611916	-22.788635	32.415497	-1.343307	0.000000	-1.206050	0.000000	0.000000	0.000000	-0.511862	-0.112472	-0.236900	0.000000	0.000000	4.000000	31.000000	0.000000
3135.364959	0.122415	0.542720	-0.027656	74.611916	-22.788635	32.415497	-1.343307	0.000000	-1.206050	0.000000	0.000000	0.000000	-0.511862	-0.112472	-0.236900	0.000000	0.000000	4.000000	31.000000	0.000000
3135.368293	0.122415	0.542720	-0.027656	74.611916	-22.788635	32.415497	-1.343307	0.000000	-1.206050	0.000000	0.000000	0.000000	-0.511862	-0.112472	-0.236900	0.000000	0.000000	4.000000	31.000000	0.000000
3135.371626	0.120823	0.542419	-0.028223	74.432678	-19.403011	36.557964	-1.382790	0.000000	-1.120740	0.000000	0.000000	0.000000	-0.477467	-0.090361	-0.170204	0.000000	0.000000	4.000000	31.000000	0.000000
3135.374959	0.120823	0.542419	-0.028223	74.432678	-19.403011	36.557964	-1.382790	0.000000	-1.120740	0.000000	0.000000	0.000000	-0.477467	-0.090361	-0.170204	0.000000	0.000000	4.000000	31.000000	0.000000
3135.378293	0.120823	0.542419	-0.028223	74.432678	-19.403011	36.557964	-1.382790	0.000000	-1.120740	0.000000	0.000000	0.000000	-0.477467	-0.090361	-0.170204	0.000000	0.000000	4.000000	31.000000	0.000000
3135.381626	0.119311	0.542272	-0.028527	74.197197	-16.199493	40.557648	-1.411157	0.000000	-1.041162	0.000000	0.000000	0.000000	-0.453623	-0.043970	-0.091298	0.000000	0.000000	4.000000	31.000000	0.000000
3135.384959	0.119311	0.542272	-0.028527	74.197197	-16.199493	40.557648	-1.411157	0.000000	-1.041162	0.000000	0.000000	0.000000	-0.453623	-0.043970	-0.091298	0.000000	0.000000	4.000000	31.000000	0.000000
3135.388293	0.119311	0.542272	-0.028527	74.197197	-16.199493	40.557648	-1.411157	0.000000	-1.041162	0.000000	0.000000	0.000000	-0.453623	-0.043970	-0.091298	0.000000	0.000000	4.000000	31.000000	0.000000
3135.391626	0.117884	0.542247	-0.028540	73.898712	-13.272331	44.285641	-1.426373	0.000000	-0.965558	0.000000	0.000000	0.000000	-0.428230	-0.007433	-0.003832	0.000000	0.000000	4.000000	31.000000	0.000000
3135.394959	0.117884	0.542247	-0.028540	73.898712	-13.272331	44.285641	-1.426373	0.000000	-0.965558	0.000000	0.000000	0.000000	-0.428230	-0.007433	-0.003832	0.000000	0.000000	4.000000	31.000000	0.000000
3135.398293	0.117884	0.542247	-0.028540	73.898712	-13.272331	44.285641	-1.426373	0.000000	-0.965558	0.000000	0.000000	0.000000	-0.428230	-0.007433	-0.003832	0.000000	0.000000	4.000000	31.000000	0.000000
3135.401626	0.116574	0.542393	-0.028211	73.531509	-10.682817	47.608952	-1.427012	0.000000	-0.894186	0.000000	0.000000	0.000000	-0.393042	0.043713	0.098769	0.000000	0.000000	4.000000	31.000000	0.000000
3135.404959	0.116574	0.542393	-0.028211	73.531509	-10.682817	47.608952	-1.427012	0.000000	-0.894186	0.000000	0.000000	0.000000	-0.393042	0.043713	0.098769	0.000000	0.000000	4.000000	31.000000	0.000000
3135.408293	0.116574	0.542393	-0.028211	73.531509	-10.682817	47.608952	-1.427012	0.000000	-0.894186	0.000000	0.000000	0.000000	-0.393042	0.043713	0.098769	0.000000	0.000000	4.000000	31.000000	0.000000
3135.411626	0.115427	0.542661	-0.027680	73.183846	-8.611547	50.198883	-1.410551	0.000000	-0.828679	0.000000	0.000000	0.000000	-0.343934	0.080303	0.159380	0.000000	0.000000	4.000000	31.000000	0.000000
3135.414959	0.115427	0.542661	-0.027680	73.183846	-8.611547	50.198883	-1.410551	0.000000	-0.828679	0.000000	0.000000	0.000000	-0.343934	0.080303	0.159380	0.000000	0.000000	4.000000	31.000000	0.000000
3135.418293	0.115427	0.542661	-0.027680	73.183846	-8.611547	50.198883	-1.410551	0.000000	-0.828679	0.000000	0.000000	0.000000	-0.343934	0.080303	0.159380	0.000000	0.000000	4.000000	31.000000	0.000000
3135.421626	0.114321	0.542904	-0.027158	73.269669	-7.843336	51.507607	-1.383987	0.000000	-0.771357	0.000000	0.000000	0.000000	-0.331956	0.073093	0.156507	0.000000	0.000000	4.000000	31.000000	0.000000
3135.424959	0.114321	0.542904	-0.027158	73.269669	-7.843336	51.507607	-1.383987	0.000000	-0.771357	0.000000	0.000000	0.000000	-0.331956	0.073093	0.156507	0.000000	0.000000	4.000000	31.000000	0.000000
3135.428293	0.114321	0.542904	-0.027158	73.269669	-7.843336	51.507607	-1.383987	0.000000	-0.771357	0.000000	0.000000	0.000000	-0.331956	0.073093	0.156507	0.000000	0.000000	4.000000	31.000000	0.000000
3135.431626	0.113311	0.543148	-0.026597	73.703217	-7.936378	51.902126	-1.357903	0.000000	-0.716031	0.000000	0.000000	0.000000	-0.302983	0.073181	0.168367	0.000000	0.000000	4.000000	31.000000	0.000000
3135.434959	0.113311	0.543148	-0.026597	73.703217	-7.936378	51.902126	-1.357903	0.000000	-0.716031	0.000000	0.000000	0.000000	-0.302983	0.073181	0.168367	0.000000	0.000000	4.000000	31.000000	0.000000
3135.438293	0.113311	0.543148	-0.026597	73.703217	-7.936378	51.902126	-1.357903	0.000000	-0.716031	0.000000	0.000000	0.000000	-0.302983	0.073181	0.168367	0.000000	0.000000	4.000000	31.000000	0.000000
3135.441626	0.112401	0.543433	-0.025982	74.188042	-8.168788	51.838940	-1.329842	0.000000	-0.665534	0.000000	0.000000	0.000000	-0.272979	0.085503	0.184556	0.000000	0.000000	4.000000	31.000000	0.000000
3135.444959	0.112401	0.543433	-0.025982	74.188042	-8.168788	51.838940	-1.329842	0.000000	-0.665534	0.000000	0.000000	0.000000	-0.272979	0.085503	0.184556	0.000000	0.000000	4.000000	31.000000	0.000000
3135.448293	0.112401	0.543433	-0.025982	74.188042	-8.168788	51.838940	-1.329842	0.000000	-0.665534	0.000000	0.000000	0.000000	-0.272979	0.085503	0.184556	0.000000	0.000000	4.000000	31.000000	0.000000
3135.451626	0.111667	0.543784	-0.025268	74.628899	-8.345844	51.390324	-1.299082	0.000000	-0.620037	0.000000	0.000000	0.000000	-0.219978	0.105243	0.213982	0.000000	0.000000	4.000000	31.000000	0.000000
3135.454959	0.111667	0.543784	-0.025268	74.628899	-8.345844	51.390324	-1.299082	0.000000	-0.620037	0.000000	0.000000	0.000000	-0.219978	0.105243	0.213982	0.000000	0.000000	4.000000	31.000000	0.000000
3135.458293	0.111667	0.543784	-0.025268	74.628899	-8.345844	51.390324	-1.299082	0.000000	-0.620037	0.000000	0.000000	0.000000	-0.219978	0.105243	0.213982	0.000000	0.000000	4.000000	31.000000	0.000000
3135.461626	0.111064	0.544209	-0.024469	75.015961	-8.448191	50.836365	-1.263419	0.000000	-0.583375	0.000000	0.000000	0.000000	-0.181124	0.127508	0.239892	0.000000	0.000000	4.000000	31.000000	0.000000
3135.464959	0.111064	0.544209	-0.024469	75.015961	-8.448191	50.836365	-1.263419	0.000000	-0.583375	0.000000	0.000000	0.000000	-0.181124	0.127508	0.239892	0.000000	0.000000	4.000000	31.000000	0.000000
3135.468293	0.111064	0.544209	-0.024469	75.015961	-8.448191	50.836365	-1.263419	0.000000	-0.583375	0.000000	0.000000	0.000000	-0.181124	0.127508	0.239892	0.000000	0.000000	4.000000	31.000000	0.000000
3135.471626	0.110570	0.544684	-0.023573	75.336296	-8.488429	50.448616	-1.223437	0.000000	-0.553187	0.000000	0.000000	0.000000	-0.148120	0.142543	0.268829	0.000000	0.000000	4.000000	31.000000	0.000000
3135.474959	0.110570	0.544684	-0.023573	75.336296	-8.488429	50.448616	-1.223437	0.000000	-0.553187	0.000000	0.000000	0.000000	-0.148120	0.142543	0.268829	0.000000	0.000000	4.000000	31.000000	0.000000
3135.478293	0.110570	0.544684	-0.023573	75.336296	-8.488429	50.448616	-1.223437	0.000000	-0.553187	0.000000	0.000000	0.000000	-0.148120	0.142543	0.268829	0.000000	0.000000	4.000000	31.000000	0.000000
3135.481626	0.110241	0.545259	-0.022536	75.596558	-8.513277	50.351383	-1.178632	0.000000	-0.528500	0.000000	0.000000	0.000000	-0.098618	0.172460	0.311070	0.000000	0.000000	4.000000	31.000000	0.000000
3135.484959	0.110241	0.545259	-0.022536	75.596558	-8.513277	50.351383	-1.178632	0.000000	-0.528500	0.000000	0.000000	0.000000	-0.098618	0.172460	0.311070	0.000000	0.000000	4.000000	31.000000	0.000000
3135.488293	0.110241	0.545259	-0.022536	75.596558	-8.513277	50.351383	-1.178632	0.000000	-0.528500	0.000000	0.000000	0.000000	-0.098618	0.172460	0.311070	0.000000	0.000000	4.000000	31.000000	0.000000
3135.491626	0.110133	0.545853	-0.021401	75.799484	-8.589349	50.438988	-1.126787	0.000000	-0.512064	0.000000	0.000000	0.000000	-0.032535	0.178027	0.340411	0.000000	0.000000	4.000000	31.000000	0.000000
3135.494959	0.110133	0.545853	-0.021401	75.799484	-8.589349	50.438988	-1.126787	0.000000	-0.512064	0.000000	0.000000	0.000000	-0.032535	0.178027	0.340411	0.000000	0.000000	4.000000	31.000000	0.000000
3135.498293	0.110133	0.545853	-0.021401	75.799484	-8.589349	50.438988	-1.126787	0.000000	-0.512064	0.000000	0.000000	0.000000	-0.032535	0.178027	0.340411	0.000000	0.000000	4.000000	31.000000	0.000000
3135.501626	0.110249	0.546489	-0.020243	75.959084	-8.838035	50.353043	-1.070052	0.000000	-0.506641	0.000000	0.000000	0.000000	0.034868	0.190924	0.347519	0.000000	0.000000	4.000000	31.000000	0.000000
3135.504959	0.110249	0.546489	-0.020243	75.959084	-8.838035	50.353043	-1.070052	0.000000	-0.506641	0.000000	0.000000	0.000000	0.034868	0.190924	0.347519	0.000000	0.000000	4.000000	31.000000	0.000000
3135.508293	0.110249	0.546489	-0.020243	75.959084	-8.838035	50.353043	-1.070052	0.000000	-0.506641	0.000000	0.000000	0.000000	0.034868	0.190924	0.347519	0.000000	0.000000	4.000000	31.000000	0.000000
3135.511626	0.110570	0.547078	-0.019060	76.132576	-9.434298	49.776772	-1.012132	0.000000	-0.512453	0.000000	0.000000	0.000000	0.096180	0.176756	0.354891	0.000000	0.000000	4.000000	31.000000	0.000000
3135.514959	0.110570	0.547078	-0.019060	76.132576	-9.434298	49.776772	-1.012132	0.000000	-0.512453	0.000000	0.000000	0.000000	0.096180	0.176756	0.354891	0.000000	0.000000	4.000000	31.000000	0.000000
3135.518293	0.110570	0.547078	-0.019060	76.132576	-9.434298	49.776772	-1.012132	0.000000	-0.512453	0.000000	0.000000	0.000000	0.096180	0.176756	0.354891	0.000000	0.000000	4.000000	31.000000	0.000000
3135.521626	0.111028	0.547611	-0.017947	76.434937	-10.415661	48.801502	-0.952983	0.000000	-0.528483	0.000000	0.000000	0.000000	0.137487	0.159868	0.333853	0.000000	0.000000	4.000000	31.000000	0.000000
3135.524959	0.111028	0.547611	-0.017947	76.434937	-10.415661	48.801502	-0.952983	0.000000	-0.528483	0.000000	0.000000	0.000000	0.137487	0.159868	0.333853	0.000000	0.000000	4.000000	31.000000	0.000000
3135.528293	0.111028	0.547611	-0.017947	76.434937	-10.415661	48.801502	-0.952983	0.000000	-0.528483	0.000000	0.000000	0.000000	0.137487	0.159868	0.333853	0.000000	0.000000	4.000000	31.000000	0.000000
3135.531626	0.111560	0.548154	-0.016811	76.852081	-11.856145	47.352394	-0.897341	0.000000	-0.551397	0.000000	0.000000	0.000000	0.159546	0.162789	0.340799	0.000000	0.000000	4.000000	31.000000	0.000000
3135.534959	0.111560	0.548154	-0.016811	76.852081	-11.856145	47.352394	-0.897341	0.000000	-0.551397	0.000000	0.000000	0.000000	0.159546	0.162789	0.340799	0.000000	0.000000	4.000000	31.000000	0.000000
3135.538293	0.111560	0.548154	-0.016811	76.852081	-11.856145	47.352394	-0.897341	0.000000	-0.551397	0.000000	0.000000	0.000000	0.159546	0.162789	0.340799	0.000000	0.000000	4.000000	31.000000	0.000000
3135.541626	0.112088	0.548698	-0.015608	77.307243	-13.676313	45.493126	-0.840541	0.000000	-0.577989	0.000000	0.000000	0.000000	0.158347	0.163272	0.360877	0.000000	0.000000	4.000000	31.000000	0.000000
3135.544959	0.112088	0.548698	-0.015608	77.307243	-13.676313	45.493126	-0.840541	0.000000	-0.577989	0.000000	0.000000	0.000000	0.158347	0.163272	0.360877	0.000000	0.000000	4.000000	31.000000	0.000000
3135.548293	0.112088	0.548698	-0.015608	77.307243	-13.676313	45.493126	-0.840541	0.000000	-0.577989	0.000000	0.000000	0.000000	0.158347	0.163272	0.360877	0.000000	0.000000	4.000000	31.000000	0.000000
3135.551626	0.112629	0.549202	-0.014357	77.754402	-15.742302	43.372169	-0.780395	0.000000	-0.604380	0.000000	0.000000	0.000000	0.162417	0.151224	0.375382	0.000000	0.000000	4.000000	31.000000	0.000000
3135.554959	0.112629	0.549202	-0.014357	77.754402	-15.742302	43.372169	-0.780395	0.000000	-0.604380	0.000000	0.000000	0.000000	0.162417	0.151224	0.375382	0.000000	0.000000	4.000000	31.000000	0.000000
3135.558293	0.112629	0.549202	-0.014357	77.754402	-15.742302	43.372169	-0.780395	0.000000	-0.604380	0.000000	0.000000	0.000000	0.162417	0.151224	0.375382	0.000000	0.000000	4.000000	31.000000	0.000000
3135.561626	0.113205	0.549649	-0.013149	78.190277	-17.806868	41.289772	-0.717831	0.000000	-0.631449	0.000000	0.000000	0.000000	0.172921	0.133961	0.362193	0.000000	0.000000	4.000000	31.000000	0.000000
3135.564959	0.113205	0.549649	-0.013149	78.190277	-17.806868	41.289772	-0.717831	0.000000	-0.631449	0.000000	0.000000	0.000000	0.172921	0.133961	0.362193	0.000000	0.000000	4.000000	31.000000	0.000000
3135.568293	0.113205	0.549649	-0.013149	78.190277	-17.806868	41.289772	-0.717831	0.000000	-0.631449	0.000000	0.000000	0.000000	0.172921	0.133961	0.362193	0.000000	0.000000	4.000000	31.000000	0.000000
3135.571626	0.113865	0.550029	-0.011974	78.613564	-19.786814	39.325794	-0.657466	0.000000	-0.660269	0.000000	0.000000	0.000000	0.197965	0.114086	0.352645	0.000000	0.000000	4.000000	31.000000	0.000000
3135.574959	0.113865	0.550029	-0.011974	78.613564	-19.786814	39.325794	-0.657466	0.000000	-0.660269	0.000000	0.000000	0.000000	0.197965	0.114086	0.352645	0.000000	0.000000	4.000000	31.000000	0.000000
3135.578293	0.113865	0.550029	-0.011974	78.613564	-19.786814	39.325794	-0.657466	0.000000	-0.660269	0.000000	0.000000	0.000000	0.197965	0.114086	0.352645	0.000000	0.000000	4.000000	31.000000	0.000000
3135.581626	0.114619	0.550359	-0.010881	79.000153	-21.806440	37.300415	-0.598692	0.000000	-0.693263	0.000000	0.000000	0.000000	0.226060	0.099045	0.327736	0.000000	0.000000	4.000000	31.000000	0.000000
3135.584959	0.114619	0.550359	-0.010881	79.000153	-21.806440	37.300415	-0.598692	0.000000	-0.693263	0.000000	0.000000	0.000000	0.226060	0.099045	0.327736	0.000000	0.000000	4.000000	31.000000	0.000000
3135.588293	0.114619	0.550359	-0.010881	79.000153	-21.806440	37.300415	-0.598692	0.000000	-0.693263	0.000000	0.000000	0.000000	0.226060	0.099045	0.327736	0.000000	0.000000	4.000000	31.000000	0.000000
3135.591626	0.115455	0.550656	-0.009918	79.352562	-23.840271	35.244732	-0.544069	0.000000	-0.730940	0.000000	0.000000	0.000000	0.250828	0.088952	0.289084	0.000000	0.000000	4.000000	31.000000	0.000000
3135.594959	0.115455	0.550656	-0.009918	79.352562	-23.840271	35.244732	-0.544069	0.000000	-0.730940	0.000000	0.000000	0.000000	0.250828	0.088952	0.289084	0.000000	0.000000	4.000000	31.000000	0.000000
3135.598293	0.115455	0.550656	-0.009918	79.352562	-23.840271	35.244732	-0.544069	0.000000	-0.730940	0.000000	0.000000	0.000000	0.250828	0.088952	0.289084	0.000000	0.000000	4.000000	31.000000	0.000000
3135.601626	0.116442	0.550935	-0.009082	79.661835	-25.796713	33.240952	-0.495888	0.000000	-0.772745	0.000000	0.000000	0.000000	0.296248	0.083873	0.250742	0.000000	0.000000	4.000000	31.000000	0.000000
3135.604959	0.116442	0.550935	-0.009082	79.661835	-25.796713	33.240952	-0.495888	0.000000	-0.772745	0.000000	0.000000	0.000000	0.296248	0.083873	0.250742	0.000000	0.000000	4.000000	31.000000	0.000000
3135.608293	0.116442	0.550935	-0.009082	79.661835	-25.796713	33.240952	-0.495888	0.000000	-0.772745	0.000000	0.000000	0.000000	0.296248	0.083873	0.250742	0.000000	0.000000	4.000000	31.000000	0.000000
3135.611626	0.117499	0.551130	-0.008429	79.931511	-27.679527	31.289318	-0.454098	0.000000	-0.822119	0.000000	0.000000	0.000000	0.317091	0.058512	0.195841	0.000000	0.000000	4.000000	31.000000	0.000000
3135.614959	0.117499	0.551130	-0.008429	79.931511	-27.679527	31.289318	-0.454098	0.000000	-0.822119	0.000000	0.000000	0.000000	0.317091	0.058512	0.195841	0.000000	0.000000	4.000000	31.000000	0.000000
3135.618293	0.117499	0.551130	-0.008429	79.931511	-27.679527	31.289318	-0.454098	0.000000	-0.822119	0.000000	0.000000	0.000000	0.317091	0.058512	0.195841	0.000000	0.000000	4.000000	31.000000	0.000000
3135.621626	0.118640	0.551291	-0.007906	80.149200	-29.529596	29.320654	-0.421458	0.000000	-0.874968	0.000000	0.000000	0.000000	0.342066	0.048344	0.156881	0.000000	0.000000	4.000000	31.000000	0.000000
3135.624959	0.118640	0.551291	-0.007906	80.149200	-29.529596	29.320654	-0.421458	0.000000	-0.874968	0.000000	0.000000	0.000000	0.342066	0.048344	0.156881	0.000000	0.000000	4.000000	31.000000	0.000000
3135.628293	0.118640	0.551291	-0.007906	80.149200	-29.529596	29.320654	-0.421458	0.000000	-0.874968	0.000000	0.000000	0.000000	0.342066	0.048344	0.156881	0.000000	0.000000	4.000000	31.000000	0.000000
3135.631626	0.119849	0.551368	-0.007567	80.307541	-31.377211	27.291327	-0.395311	0.000000	-0.931979	0.000000	0.000000	0.000000	0.362725	0.022881	0.101827	0.000000	0.000000	4.000000	31.000000	0.000000
3135.634959	0.119849	0.551368	-0.007567	80.307541	-31.377211	27.291327	-0.395311	0.000000	-0.931979	0.000000	0.000000	0.000000	0.362725	0.022881	0.101827	0.000000	0.000000	4.000000	31.000000	0.000000
3135.638293	0.119849	0.551368	-0.007567	80.307541	-31.377211	27.291327	-0.395311	0.000000	-0.931979	0.000000	0.000000	0.000000	0.362725	0.022881	0.101827	0.000000	0.000000	4.000000	31.000000	0.000000
3135.641626	0.121129	0.551401	-0.007398	80.380104	-33.267342	25.124157	-0.378340	0.000000	-0.992433	0.000000	0.000000	0.000000	0.384190	0.010100	0.050496	0.000000	0.000000	4.000000	31.000000	0.000000
3135.644959	0.121129	0.551401	-0.007398	80.380104	-33.267342	25.124157	-0.378340	0.000000	-0.992433	0.000000	0.000000	0.000000	0.384190	0.010100	0.050496	0.000000	0.000000	4.000000	31.000000	0.000000
3135.648293	0.121129	0.551401	-0.007398	80.380104	-33.267342	25.124157	-0.378340	0.000000	-0.992433	0.000000	0.000000	0.000000	0.384190	0.010100	0.050496	0.000000	0.000000	4.000000	31.000000	0.000000
3135.651626	0.122408	0.551333	-0.007415	80.347382	-35.305332	22.679495	-0.369924	0.000000	-1.056465	0.000000	0.000000	0.000000	0.383674	-0.020437	-0.004875	0.000000	0.000000	4.000000	31.000000	0.000000
3135.654959	0.122408	0.551333	-0.007415	80.347382	-35.305332	22.679495	-0.369924	0.000000	-1.056465	0.000000	0.000000	0.000000	0.383674	-0.020437	-0.004875	0.000000	0.000000	4.000000	31.000000	0.000000
3135.658293	0.122408	0.551333	-0.007415	80.347382	-35.305332	22.679495	-0.369924	0.000000	-1.056465	0.000000	0.000000	0.000000	0.383674	-0.020437	-0.004875	0.000000	0.000000	4.000000	31.000000	0.000000
3135.661626	0.123755	0.551248	-0.007608	80.179893	-37.464066	19.947874	-0.370736	0.000000	-1.120411	0.000000	0.000000	0.000000	0.404066	-0.025524	-0.057871	0.000000	0.000000	4.000000	31.000000	0.000000
3135.664959	0.123755	0.551248	-0.007608	80.179893	-37.464066	19.947874	-0.370736	0.000000	-1.120411	0.000000	0.000000	0.000000	0.404066	-0.025524	-0.057871	0.000000	0.000000	4.000000	31.000000	0.000000
3135.668293	0.123755	0.551248	-0.007608	80.179893	-37.464066	19.947874	-0.370736	0.000000	-1.120411	0.000000	0.000000	0.000000	0.404066	-0.025524	-0.057871	0.000000	0.000000	4.000000	31.000000	0.000000
3135.671626	0.125154	0.551095	-0.008031	79.890472	-39.655773	17.038046	-0.380382	0.000000	-1.187755	0.000000	0.000000	0.000000	0.419609	-0.045820	-0.126948	0.000000	0.000000	4.000000	31.000000	0.000000
3135.674959	0.125154	0.551095	-0.008031	79.890472	-39.655773	17.038046	-0.380382	0.000000	-1.187755	0.000000	0.000000	0.000000	0.419609	-0.045820	-0.126948	0.000000	0.000000	4.000000	31.000000	0.000000
3135.678293	0.125154	0.551095	-0.008031	79.890472	-39.655773	17.038046	-0.380382	0.000000	-1.187755	0.000000	0.000000	0.000000	0.419609	-0.045820	-0.126948	0.000000	0.000000	4.000000	31.000000	0.000000
3135.681626	0.126594	0.550858	-0.008634	79.495430	-41.745571	14.109095	-0.401540	0.000000	-1.257690	0.000000	0.000000	0.000000	0.431934	-0.071199	-0.180837	0.000000	0.000000	4.000000	31.000000	0.000000
3135.684959	0.126594	0.550858	-0.008634	79.495430	-41.745571	14.109095	-0.401540	0.000000	-1.257690	0.000000	0.000000	0.000000	0.431934	-0.071199	-0.180837	0.000000	0.000000	4.000000	31.000000	0.000000
3135.688293	0.126594	0.550858	-0.008634	79.495430	-41.745571	14.109095	-0.401540	0.000000	-1.257690	0.000000	0.000000	0.000000	0.431934	-0.071199	-0.180837	0.000000	0.000000	4.000000	31.000000	0.000000
3135.691626	0.128066	0.550545	-0.009439	78.995575	-43.699436	11.190370	-0.431679	0.000000	-1.329679	0.000000	0.000000	0.000000	0.441744	-0.093911	-0.241674	0.000000	0.000000	4.000000	31.000000	0.000000
3135.694959	0.128066	0.550545	-0.009439	78.995575	-43.699436	11.190370	-0.431679	0.000000	-1.329679	0.000000	0.000000	0.000000	0.441744	-0.093911	-0.241674	0.000000	0.000000	4.000000	31.000000	0.000000
3135.698293	0.128066	0.550545	-0.009439	78.995575	-43.699436	11.190370	-0.431679	0.000000	-1.329679	0.000000	0.000000	0.000000	0.441744	-0.093911	-0.241674	0.000000	0.000000	4.000000	31.000000	0.000000
3135.701626	0.129581	0.550165	-0.010408	78.400703	-45.365330	8.507711	-0.471958	0.000000	-1.403302	0.000000	0.000000	0.000000	0.454342	-0.114036	-0.290626	0.000000	0.000000	4.000000	31.000000	0.000000
3135.704959	0.129581	0.550165	-0.010408	78.400703	-45.365330	8.507711	-0.471958	0.000000	-1.403302	0.000000	0.000000	0.000000	0.454342	-0.114036	-0.290626	0.000000	0.000000	4.000000	31.000000	0.000000
3135.708293	0.129581	0.550165	-0.010408	78.400703	-45.365330	8.507711	-0.471958	0.000000	-1.403302	0.000000	0.000000	0.000000	0.454342	-0.114036	-0.290626	0.000000	0.000000	4.000000	31.000000	0.000000
3135.711626	0.131087	0.549701	-0.011546	77.742737	-46.721443	6.248817	-0.520396	0.000000	-1.479026	0.000000	0.000000	0.000000	0.452026	-0.139111	-0.341367	0.000000	0.000000	4.000000	31.000000	0.000000
3135.714959	0.131087	0.549701	-0.011546	77.742737	-46.721443	6.248817	-0.520396	0.000000	-1.479026	0.000000	0.000000	0.000000	0.452026	-0.139111	-0.341367	0.000000	0.000000	4.000000	31.000000	0.000000
3135.718293	0.131087	0.549701	-0.011546	77.742737	-46.721443	6.248817	-0.520396	0.000000	-1.479026	0.000000	0.000000	0.000000	0.452026	-0.139111	-0.341367	0.000000	0.000000	4.000000	31.000000	0.000000
3135.721626	0.132531	0.549188	-0.012799	77.052788	-47.703979	4.787101	-0.577290	0.000000	-1.554364	0.000000	0.000000	0.000000	0.433243	-0.153931	-0.375945	0.000000	0.000000	4.000000	31.000000	0.000000
3135.724959	0.132531	0.549188	-0.012799	77.052788	-47.703979	4.787101	-0.577290	0.000000	-1.554364	0.000000	0.000000	0.000000	0.433243	-0.153931	-0.375945	0.000000	0.000000	4.000000	31.000000	0.000000
3135.728293	0.132531	0.549188	-0.012799	77.052788	-47.703979	4.787101	-0.577290	0.000000	-1.554364	0.000000	0.000000	0.000000	0.433243	-0.153931	-0.375945	0.000000	0.000000	4.000000	31.000000	0.000000
3135.731626	0.133970	0.548676	-0.014127	76.368652	-48.475704	3.935908	-0.639948	0.000000	-1.626571	0.000000	0.000000	0.000000	0.431506	-0.153560	-0.398330	0.000000	0.000000	4.000000	31.000000	0.000000
3135.734959	0.133970	0.548676	-0.014127	76.368652	-48.475704	3.935908	-0.639948	0.000000	-1.626571	0.000000	0.000000	0.000000	0.431506	-0.153560	-0.398330	0.000000	0.000000	4.000000	31.000000	0.000000
3135.738293	0.133970	0.548676	-0.014127	76.368652	-48.475704	3.935908	-0.639948	0.000000	-1.626571	0.000000	0.000000	0.000000	0.431506	-0.153560	-0.398330	0.000000	0.000000	4.000000	31.000000	0.000000
3135.741626	0.135337	0.548166	-0.015441	75.687347	-49.097549	3.322271	-0.706336	0.000000	-1.698488	0.000000	0.000000	0.000000	0.410084	-0.153199	-0.394231	0.000000	0.000000	4.000000	31.000000	0.000000
3135.744959	0.135337	0.548166	-0.015441	75.687347	-49.097549	3.322271	-0.706336	0.000000	-1.698488	0.000000	0.000000	0.000000	0.410084	-0.153199	-0.394231	0.000000	0.000000	4.000000	31.000000	0.000000
3135.748293	0.135337	0.548166	-0.015441	75.687347	-49.097549	3.322271	-0.706336	0.000000	-1.698488	0.000000	0.000000	0.000000	0.410084	-0.153199	-0.394231	0.000000	0.000000	4.000000	31.000000	0.000000
3135.751626	0.136605	0.547665	-0.016757	75.016235	-49.619801	2.614226	-0.772041	0.000000	-1.766836	0.000000	0.000000	0.000000	0.380458	-0.150338	-0.394730	0.000000	0.000000	4.000000	31.000000	0.000000
3135.754959	0.136605	0.547665	-0.016757	75.016235	-49.619801	2.614226	-0.772041	0.000000	-1.766836	0.000000	0.000000	0.000000	0.380458	-0.150338	-0.394730	0.000000	0.000000	4.000000	31.000000	0.000000
3135.758293	0.136605	0.547665	-0.016757	75.016235	-49.619801	2.614226	-0.772041	0.000000	-1.766836	0.000000	0.000000	0.000000	0.380458	-0.150338	-0.394730	0.000000	0.000000	4.000000	31.000000	0.000000
3135.761626	0.137804	0.547139	-0.018053	74.364998	-50.030193	1.578470	-0.837830	0.000000	-1.830245	0.000000	0.000000	0.000000	0.359784	-0.157536	-0.388811	0.000000	0.000000	4.000000	31.000000	0.000000
3135.764959	0.137804	0.547139	-0.018053	74.364998	-50.030193	1.578470	-0.837830	0.000000	-1.830245	0.000000	0.000000	0.000000	0.359784	-0.157536	-0.388811	0.000000	0.000000	4.000000	31.000000	0.000000
3135.768293	0.137804	0.547139	-0.018053	74.364998	-50.030193	1.578470	-0.837830	0.000000	-1.830245	0.000000	0.000000	0.000000	0.359784	-0.157536	-0.388811	0.000000	0.000000	4.000000	31.000000	0.000000
3135.771626	0.138926	0.546624	-0.019286	73.755692	-50.347630	0.252794	-0.902631	0.000000	-1.890209	0.000000	0.000000	0.000000	0.336425	-0.154706	-0.370127	0.000000	0.000000	4.000000	31.000000	0.000000
3135.774959	0.138926	0.546624	-0.019286	73.755692	-50.347630	0.252794	-0.902631	0.000000	-1.890209	0.000000	0.000000	0.000000	0.336425	-0.154706	-0.370127	0.000000	0.000000	4.000000	31.000000	0.000000
3135.778293	0.138926	0.546624	-0.019286	73.755692	-50.347630	0.252794	-0.902631	0.000000	-1.890209	0.000000	0.000000	0.000000	0.336425	-0.154706	-0.370127	0.000000	0.000000	4.000000	31.000000	0.000000
3135.781626	0.139944	0.546101	-0.020468	73.197685	-50.618534	-0.960800	-0.964319	0.000000	-1.946280	0.000000	0.000000	0.000000	0.305461	-0.156881	-0.354583	0.000000	0.000000	4.000000	31.000000	0.000000
3135.784959	0.139944	0.546101	-0.020468	73.197685	-50.618534	-0.960800	-0.964319	0.000000	-1.946280	0.000000	0.000000	0.000000	0.305461	-0.156881	-0.354583	0.000000	0.000000	4.000000	31.000000	0.000000
3135.788293	0.139944	0.546101	-0.020468	73.197685	-50.618534	-0.960800	-0.964319	0.000000	-1.946280	0.000000	0.000000	0.000000	0.305461	-0.156881	-0.354583	0.000000	0.000000	4.000000	31.000000	0.000000
3135.791626	0.140813	0.545554	-0.021602	72.707626	-50.840141	-2.010910	-1.023416	0.000000	-1.997190	0.000000	0.000000	0.000000	0.260681	-0.164052	-0.340150	0.000000	0.000000	4.000000	31.000000	0.000000
3135.794959	0.140813	0.545554	-0.021602	72.707626	-50.840141	-2.010910	-1.023416	0.000000	-1.997190	0.000000	0.000000	0.000000	0.260681	-0.164052	-0.340150	0.000000	0.000000	4.000000	31.000000	0.000000
3135.798293	0.140813	0.545554	-0.021602	72.707626	-50.840141	-2.010910	-1.023416	0.000000	-1.997190	0.000000	0.000000	0.000000	0.260681	-0.164052	-0.340150	0.000000	0.000000	4.000000	31.000000	0.000000
3135.801626	0.141538	0.545025	-0.022674	72.278442	-51.039783	-2.943632	-1.080108	0.000000	-2.040637	0.000000	0.000000	0.000000	0.217531	-0.158706	-0.321509	0.000000	0.000000	4.000000	31.000000	0.000000
3135.804959	0.141538	0.545025	-0.022674	72.278442	-51.039783	-2.943632	-1.080108	0.000000	-2.040637	0.000000	0.000000	0.000000	0.217531	-0.158706	-0.321509	0.000000	0.000000	4.000000	31.000000	0.000000
3135.808293	0.141538	0.545025	-0.022674	72.278442	-51.039783	-2.943632	-1.080108	0.000000	-2.040637	0.000000	0.000000	0.000000	0.217531	-0.158706	-0.321509	0.000000	0.000000	4.000000	31.000000	0.000000
3135.811626	0.142051	0.544522	-0.023685	71.919319	-51.222317	-3.750345	-1.133693	0.000000	-2.076892	0.000000	0.000000	0.000000	0.154023	-0.150869	-0.303263	0.000000	0.000000	4.000000	31.000000	0.000000
3135.814959	0.142051	0.544522	-0.023685	71.919319	-51.222317	-3.750345	-1.133693	0.000000	-2.076892	0.000000	0.000000	0.000000	0.154023	-0.150869	-0.303263	0.000000	0.000000	4.000000	31.000000	0.000000
3135.818293	0.142051	0.544522	-0.023685	71.919319	-51.222317	-3.750345	-1.133693	0.000000	-2.076892	0.000000	0.000000	0.000000	0.154023	-0.150869	-0.303263	0.000000	0.000000	4.000000	31.000000	0.000000
3135.821626	0.142280	0.544037	-0.024654	71.662979	-51.427223	-4.413787	-1.184237	0.000000	-2.102562	0.000000	0.000000	0.000000	0.068501	-0.145481	-0.290743	0.000000	0.000000	4.000000	31.000000	0.000000
3135.824959	0.142280	0.544037	-0.024654	71.662979	-51.427223	-4.413787	-1.184237	0.000000	-2.102562	0.000000	0.000000	0.000000	0.068501	-0.145481	-0.290743	0.000000	0.000000	4.000000	31.000000	0.000000
3135.828293	0.142280	0.544037	-0.024654	71.662979	-51.427223	-4.413787	-1.184237	0.000000	-2.102562	0.000000	0.000000	0.000000	0.068501	-0.145481	-0.290743	0.000000	0.000000	4.000000	31.000000	0.000000
3135.831626	0.142252	0.543562	-0.025565	71.535622	-51.630264	-4.880824	-1.232694	0.000000	-2.113979	0.000000	0.000000	0.000000	-0.008174	-0.142637	-0.273408	0.000000	0.000000	4.000000	31.000000	0.000000
3135.834959	0.142252	0.543562	-0.025565	71.535622	-51.630264	-4.880824	-1.232694	0.000000	-2.113979	0.000000	0.000000	0.000000	-0.008174	-0.142637	-0.273408	0.000000	0.000000	4.000000	31.000000	0.000000
3135.838293	0.142252	0.543562	-0.025565	71.535622	-51.630264	-4.880824	-1.232694	0.000000	-2.113979	0.000000	0.000000	0.000000	-0.008174	-0.142637	-0.273408	0.000000	0.000000	4.000000	31.000000	0.000000
3135.841626	0.141997	0.543113	-0.026477	71.554611	-51.721718	-5.032437	-1.278262	0.000000	-2.112617	0.000000	0.000000	0.000000	-0.076549	-0.134763	-0.273539	0.000000	0.000000	4.000000	31.000000	0.000000
3135.844959	0.141997	0.543113	-0.026477	71.554611	-51.721718	-5.032437	-1.278262	0.000000	-2.112617	0.000000	0.000000	0.000000	-0.076549	-0.134763	-0.273539	0.000000	0.000000	4.000000	31.000000	0.000000
3135.848293	0.141997	0.543113	-0.026477	71.554611	-51.721718	-5.032437	-1.278262	0.000000	-2.112617	0.000000	0.000000	0.000000	-0.076549	-0.134763	-0.273539	0.000000	0.000000	4.000000	31.000000	0.000000
3135.851626	0.141529	0.542697	-0.027349	71.626907	-51.583035	-4.876058	-1.323852	0.000000	-2.099859	0.000000	0.000000	0.000000	-0.140564	-0.124575	-0.261708	0.000000	0.000000	4.000000	31.000000	0.000000
3135.854959	0.141529	0.542697	-0.027349	71.626907	-51.583035	-4.876058	-1.323852	0.000000	-2.099859	0.000000	0.000000	0.000000	-0.140564	-0.124575	-0.261708	0.000000	0.000000	4.000000	31.000000	0.000000
3135.858293	0.141529	0.542697	-0.027349	71.626907	-51.583035	-4.876058	-1.323852	0.000000	-2.099859	0.000000	0.000000	0.000000	-0.140564	-0.124575	-0.261708	0.000000	0.000000	4.000000	31.000000	0.000000
3135.861626	0.140897	0.542283	-0.028239	71.733940	-51.244358	-4.469313	-1.367470	0.000000	-2.076431	0.000000	0.000000	0.000000	-0.189403	-0.124196	-0.266856	0.000000	0.000000	4.000000	31.000000	0.000000
3135.864959	0.140897	0.542283	-0.028239	71.733940	-51.244358	-4.469313	-1.367470	0.000000	-2.076431	0.000000	0.000000	0.000000	-0.189403	-0.124196	-0.266856	0.000000	0.000000	4.000000	31.000000	0.000000
3135.868293	0.140897	0.542283	-0.028239	71.733940	-51.244358	-4.469313	-1.367470	0.000000	-2.076431	0.000000	0.000000	0.000000	-0.189403	-0.124196	-0.266856	0.000000	0.000000	4.000000	31.000000	0.000000
3135.871626	0.140159	0.541854	-0.029115	71.868134	-50.653221	-3.774318	-1.411946	0.000000	-2.044864	0.000000	0.000000	0.000000	-0.221360	-0.128843	-0.262804	0.000000	0.000000	4.000000	31.000000	0.000000
3135.874959	0.140159	0.541854	-0.029115	71.868134	-50.653221	-3.774318	-1.411946	0.000000	-2.044864	0.000000	0.000000	0.000000	-0.221360	-0.128843	-0.262804	0.000000	0.000000	4.000000	31.000000	0.000000
3135.878293	0.140159	0.541854	-0.029115	71.868134	-50.653221	-3.774318	-1.411946	0.000000	-2.044864	0.000000	0.000000	0.000000	-0.221360	-0.128843	-0.262804	0.000000	0.000000	4.000000	31.000000	0.000000
3135.881626	0.139321	0.541425	-0.030029	71.996834	-49.731018	-2.759083	-1.455747	0.000000	-2.007971	0.000000	0.000000	0.000000	-0.251419	-0.128511	-0.274366	0.000000	0.000000	4.000000	31.000000	0.000000
3135.884959	0.139321	0.541425	-0.030029	71.996834	-49.731018	-2.759083	-1.455747	0.000000	-2.007971	0.000000	0.000000	0.000000	-0.251419	-0.128511	-0.274366	0.000000	0.000000	4.000000	31.000000	0.000000
3135.888293	0.139321	0.541425	-0.030029	71.996834	-49.731018	-2.759083	-1.455747	0.000000	-2.007971	0.000000	0.000000	0.000000	-0.251419	-0.128511	-0.274366	0.000000	0.000000	4.000000	31.000000	0.000000
3135.891626	0.138364	0.540998	-0.030907	72.095238	-48.515648	-1.477553	-1.501474	0.000000	-1.966068	0.000000	0.000000	0.000000	-0.287285	-0.128208	-0.263319	0.000000	0.000000	4.000000	31.000000	0.000000
3135.894959	0.138364	0.540998	-0.030907	72.095238	-48.515648	-1.477553	-1.501474	0.000000	-1.966068	0.000000	0.000000	0.000000	-0.287285	-0.128208	-0.263319	0.000000	0.000000	4.000000	31.000000	0.000000
3135.898293	0.138364	0.540998	-0.030907	72.095238	-48.515648	-1.477553	-1.501474	0.000000	-1.966068	0.000000	0.000000	0.000000	-0.287285	-0.128208	-0.263319	0.000000	0.000000	4.000000	31.000000	0.000000
3135.901626	0.137253	0.540588	-0.031718	72.146767	-47.077057	-0.002601	-1.545361	0.000000	-1.918187	0.000000	0.000000	0.000000	-0.333287	-0.123119	-0.243174	0.000000	0.000000	4.000000	31.000000	0.000000
3135.904959	0.137253	0.540588	-0.031718	72.146767	-47.077057	-0.002601	-1.545361	0.000000	-1.918187	0.000000	0.000000	0.000000	-0.333287	-0.123119	-0.243174	0.000000	0.000000	4.000000	31.000000	0.000000
3135.908293	0.137253	0.540588	-0.031718	72.146767	-47.077057	-0.002601	-1.545361	0.000000	-1.918187	0.000000	0.000000	0.000000	-0.333287	-0.123119	-0.243174	0.000000	0.000000	4.000000	31.000000	0.000000
3135.911626	0.136022	0.540202	-0.032498	72.156631	-45.522526	1.559079	-1.585890	0.000000	-1.862639	0.000000	0.000000	0.000000	-0.369090	-0.115545	-0.233983	0.000000	0.000000	4.000000	31.000000	0.000000
3135.914959	0.136022	0.540202	-0.032498	72.156631	-45.522526	1.559079	-1.585890	0.000000	-1.862639	0.000000	0.000000	0.000000	-0.369090	-0.115545	-0.233983	0.000000	0.000000	4.000000	31.000000	0.000000
3135.918293	0.136022	0.540202	-0.032498	72.156631	-45.522526	1.559079	-1.585890	0.000000	-1.862639	0.000000	0.000000	0.000000	-0.369090	-0.115545	-0.233983	0.000000	0.000000	4.000000	31.000000	0.000000
3135.921626	0.134632	0.539867	-0.033240	72.148430	-43.926941	3.182721	-1.624887	0.000000	-1.801124	0.000000	0.000000	0.000000	-0.417161	-0.100776	-0.222543	0.000000	0.000000	4.000000	31.000000	0.000000
3135.924959	0.134632	0.539867	-0.033240	72.148430	-43.926941	3.182721	-1.624887	0.000000	-1.801124	0.000000	0.000000	0.000000	-0.417161	-0.100776	-0.222543	0.000000	0.000000	4.000000	31.000000	0.000000
3135.928293	0.134632	0.539867	-0.033240	72.148430	-43.926941	3.182721	-1.624887	0.000000	-1.801124	0.000000	0.000000	0.000000	-0.417161	-0.100776	-0.222543	0.000000	0.000000	4.000000	31.000000	0.000000
3135.931626	0.133075	0.539588	-0.033898	72.122017	-42.337105	4.828706	-1.661977	0.000000	-1.731597	0.000000	0.000000	0.000000	-0.467126	-0.083694	-0.197429	0.000000	0.000000	4.000000	31.000000	0.000000
3135.934959	0.133075	0.539588	-0.033898	72.122017	-42.337105	4.828706	-1.661977	0.000000	-1.731597	0.000000	0.000000	0.000000	-0.467126	-0.083694	-0.197429	0.000000	0.000000	4.000000	31.000000	0.000000
3135.938293	0.133075	0.539588	-0.033898	72.122017	-42.337105	4.828706	-1.661977	0.000000	-1.731597	0.000000	0.000000	0.000000	-0.467126	-0.083694	-0.197429	0.000000	0.000000	4.000000	31.000000	0.000000
3135.941626	0.131359	0.539357	-0.034451	72.074928	-40.762020	6.482119	-1.694882	0.000000	-1.653743	0.000000	0.000000	0.000000	-0.514793	-0.069205	-0.166054	0.000000	0.000000	4.000000	31.000000	0.000000
3135.944959	0.131359	0.539357	-0.034451	72.074928	-40.762020	6.482119	-1.694882	0.000000	-1.653743	0.000000	0.000000	0.000000	-0.514793	-0.069205	-0.166054	0.000000	0.000000	4.000000	31.000000	0.000000
3135.948293	0.131359	0.539357	-0.034451	72.074928	-40.762020	6.482119	-1.694882	0.000000	-1.653743	0.000000	0.000000	0.000000	-0.514793	-0.069205	-0.166054	0.000000	0.000000	4.000000	31.000000	0.000000
3135.951626	0.129493	0.539142	-0.034945	72.019997	-39.282803	8.078777	-1.722558	0.000000	-1.567945	0.000000	0.000000	0.000000	-0.559737	-0.064384	-0.148053	0.000000	0.000000	4.000000	31.000000	0.000000
3135.954959	0.129493	0.539142	-0.034945	72.019997	-39.282803	8.078777	-1.722558	0.000000	-1.567945	0.000000	0.000000	0.000000	-0.559737	-0.064384	-0.148053	0.000000	0.000000	4.000000	31.000000	0.000000
3135.958293	0.129493	0.539142	-0.034945	72.019997	-39.282803	8.078777	-1.722558	0.000000	-1.567945	0.000000	0.000000	0.000000	-0.559737	-0.064384	-0.148053	0.000000	0.000000	4.000000	31.000000	0.000000
3135.961626	0.127549	0.538976	-0.035362	71.973038	-37.900803	9.631049	-1.747233	0.000000	-1.474655	0.000000	0.000000	0.000000	-0.583202	-0.049981	-0.125079	0.000000	0.000000	4.000000	31.000000	0.000000
3135.964959	0.127549	0.538976	-0.035362	71.973038	-37.900803	9.631049	-1.747233	0.000000	-1.474655	0.000000	0.000000	0.000000	-0.583202	-0.049981	-0.125079	0.000000	0.000000	4.000000	31.000000	0.000000
3135.968293	0.127549	0.538976	-0.035362	71.973038	-37.900803	9.631049	-1.747233	0.000000	-1.474655	0.000000	0.000000	0.000000	-0.583202	-0.049981	-0.125079	0.000000	0.000000	4.000000	31.000000	0.000000
3135.971626	0.125528	0.538833	-0.035699	71.943253	-36.578262	11.183388	-1.768080	0.000000	-1.377455	0.000000	0.000000	0.000000	-0.606366	-0.042849	-0.101117	0.000000	0.000000	4.000000	31.000000	0.000000
3135.974959	0.125528	0.538833	-0.035699	71.943253	-36.578262	11.183388	-1.768080	0.000000	-1.377455	0.000000	0.000000	0.000000	-0.606366	-0.042849	-0.101117	0.000000	0.000000	4.000000	31.000000	0.000000
3135.978293	0.125528	0.538833	-0.035699	71.943253	-36.578262	11.183388	-1.768080	0.000000	-1.377455	0.000000	0.000000	0.000000	-0.606366	-0.042849	-0.101117	0.000000	0.000000	4.000000	31.000000	0.000000
3135.981626	0.123494	0.538730	-0.035956	71.937981	-35.238464	12.836650	-1.784933	0.000000	-1.276394	0.000000	0.000000	0.000000	-0.610035	-0.030950	-0.077216	0.000000	0.000000	4.000000	31.000000	0.000000
3135.984959	0.123494	0.538730	-0.035956	71.937981	-35.238464	12.836650	-1.784933	0.000000	-1.276394	0.000000	0.000000	0.000000	-0.610035	-0.030950	-0.077216	0.000000	0.000000	4.000000	31.000000	0.000000
3135.988293	0.123494	0.538730	-0.035956	71.937981	-35.238464	12.836650	-1.784933	0.000000	-1.276394	0.000000	0.000000	0.000000	-0.610035	-0.030950	-0.077216	0.000000	0.000000	4.000000	31.000000	0.000000
3135.991626	0.121439	0.538698	-0.036091	71.959412	-33.795231	14.693670	-1.797802	0.000000	-1.174721	0.000000	0.000000	0.000000	-0.616754	-0.009483	-0.040538	0.000000	0.000000	4.000000	31.000000	0.000000
3135.994959	0.121439	0.538698	-0.036091	71.959412	-33.795231	14.693670	-1.797802	0.000000	-1.174721	0.000000	0.000000	0.000000	-0.616754	-0.009483	-0.040538	0.000000	0.000000	4.000000	31.000000	0.000000
3135.998293	0.121439	0.538698	-0.036091	71.959412	-33.795231	14.693670	-1.797802	0.000000	-1.174721	0.000000	0.000000	0.000000	-0.616754	-0.009483	-0.040538	0.000000	0.000000	4.000000	31.000000	0.000000
3136.001626	0.119305	0.538730	-0.036064	72.001770	-32.198524	16.826124	-1.804559	0.000000	-1.071929	0.000000	0.000000	0.000000	-0.639938	0.009534	0.008002	0.000000	0.000000	4.000000	31.000000	0.000000
3136.004959	0.119305	0.538730	-0.036064	72.001770	-32.198524	16.826124	-1.804559	0.000000	-1.071929	0.000000	0.000000	0.000000	-0.639938	0.009534	0.008002	0.000000	0.000000	4.000000	31.000000	0.000000
3136.008293	0.119305	0.538730	-0.036064	72.001770	-32.198524	16.826124	-1.804559	0.000000	-1.071929	0.000000	0.000000	0.000000	-0.639938	0.009534	0.008002	0.000000	0.000000	4.000000	31.000000	0.000000
3136.011626	0.117068	0.538809	-0.035890	72.061012	-30.435091	19.247959	-1.803225	0.000000	-0.965272	0.000000	0.000000	0.000000	-0.671225	0.023826	0.052319	0.000000	0.000000	4.000000	31.000000	0.000000
3136.014959	0.117068	0.538809	-0.035890	72.061012	-30.435091	19.247959	-1.803225	0.000000	-0.965272	0.000000	0.000000	0.000000	-0.671225	0.023826	0.052319	0.000000	0.000000	4.000000	31.000000	0.000000
3136.018293	0.117068	0.538809	-0.035890	72.061012	-30.435091	19.247959	-1.803225	0.000000	-0.965272	0.000000	0.000000	0.000000	-0.671225	0.023826	0.052319	0.000000	0.000000	4.000000	31.000000	0.000000
3136.021626	0.114807	0.538889	-0.035583	72.140213	-28.480232	22.003294	-1.794505	0.000000	-0.853401	0.000000	0.000000	0.000000	-0.678364	0.023775	0.092194	0.000000	0.000000	4.000000	31.000000	0.000000
3136.024959	0.114807	0.538889	-0.035583	72.140213	-28.480232	22.003294	-1.794505	0.000000	-0.853401	0.000000	0.000000	0.000000	-0.678364	0.023775	0.092194	0.000000	0.000000	4.000000	31.000000	0.000000
3136.028293	0.114807	0.538889	-0.035583	72.140213	-28.480232	22.003294	-1.794505	0.000000	-0.853401	0.000000	0.000000	0.000000	-0.678364	0.023775	0.092194	0.000000	0.000000	4.000000	31.000000	0.000000
3136.031626	0.112608	0.538984	-0.035215	72.255898	-26.301374	25.155651	-1.779140	0.000000	-0.740341	0.000000	0.000000	0.000000	-0.659724	0.028539	0.110215	0.000000	0.000000	4.000000	31.000000	0.000000
3136.034959	0.112608	0.538984	-0.035215	72.255898	-26.301374	25.155651	-1.779140	0.000000	-0.740341	0.000000	0.000000	0.000000	-0.659724	0.028539	0.110215	0.000000	0.000000	4.000000	31.000000	0.000000
3136.038293	0.112608	0.538984	-0.035215	72.255898	-26.301374	25.155651	-1.779140	0.000000	-0.740341	0.000000	0.000000	0.000000	-0.659724	0.028539	0.110215	0.000000	0.000000	4.000000	31.000000	0.000000
3136.041626	0.110522	0.539079	-0.034752	72.428070	-23.908834	28.737198	-1.760770	0.000000	-0.630387	0.000000	0.000000	0.000000	-0.625787	0.028583	0.139138	0.000000	0.000000	4.000000	31.000000	0.000000
3136.044959	0.110522	0.539079	-0.034752	72.428070	-23.908834	28.737198	-1.760770	0.000000	-0.630387	0.000000	0.000000	0.000000	-0.625787	0.028583	0.139138	0.000000	0.000000	4.000000	31.000000	0.000000
3136.048293	0.110522	0.539079	-0.034752	72.428070	-23.908834	28.737198	-1.760770	0.000000	-0.630387	0.000000	0.000000	0.000000	-0.625787	0.028583	0.139138	0.000000	0.000000	4.000000	31.000000	0.000000
3136.051626	0.108556	0.539230	-0.034157	72.624023	-21.310801	32.703934	-1.737581	0.000000	-0.526089	0.000000	0.000000	0.000000	-0.589784	0.045418	0.178436	0.000000	0.000000	4.000000	31.000000	0.000000
3136.054959	0.108556	0.539230	-0.034157	72.624023	-21.310801	32.703934	-1.737581	0.000000	-0.526089	0.000000	0.000000	0.000000	-0.589784	0.045418	0.178436	0.000000	0.000000	4.000000	31.000000	0.000000
3136.058293	0.108556	0.539230	-0.034157	72.624023	-21.310801	32.703934	-1.737581	0.000000	-0.526089	0.000000	0.000000	0.000000	-0.589784	0.045418	0.178436	0.000000	0.000000	4.000000	31.000000	0.000000
3136.061626	0.106724	0.539438	-0.033365	72.810959	-18.633757	36.525646	-1.707841	0.000000	-0.427791	0.000000	0.000000	0.000000	-0.549486	0.062310	0.237588	0.000000	0.000000	4.000000	31.000000	0.000000
3136.064959	0.106724	0.539438	-0.033365	72.810959	-18.633757	36.525646	-1.707841	0.000000	-0.427791	0.000000	0.000000	0.000000	-0.549486	0.062310	0.237588	0.000000	0.000000	4.000000	31.000000	0.000000
3136.068293	0.106724	0.539438	-0.033365	72.810959	-18.633757	36.525646	-1.707841	0.000000	-0.427791	0.000000	0.000000	0.000000	-0.549486	0.062310	0.237588	0.000000	0.000000	4.000000	31.000000	0.000000
3136.071626	0.105020	0.539686	-0.032393	72.969025	-15.971935	39.856159	-1.668243	0.000000	-0.336210	0.000000	0.000000	0.000000	-0.511356	0.074499	0.291625	0.000000	0.000000	4.000000	31.000000	0.000000
3136.074959	0.105020	0.539686	-0.032393	72.969025	-15.971935	39.856159	-1.668243	0.000000	-0.336210	0.000000	0.000000	0.000000	-0.511356	0.074499	0.291625	0.000000	0.000000	4.000000	31.000000	0.000000
3136.078293	0.105020	0.539686	-0.032393	72.969025	-15.971935	39.856159	-1.668243	0.000000	-0.336210	0.000000	0.000000	0.000000	-0.511356	0.074499	0.291625	0.000000	0.000000	4.000000	31.000000	0.000000
3136.081626	0.103496	0.539959	-0.031273	73.091377	-13.300837	42.557884	-1.619639	0.000000	-0.250984	0.000000	0.000000	0.000000	-0.457040	0.081945	0.336048	0.000000	0.000000	4.000000	31.000000	0.000000
3136.084959	0.103496	0.539959	-0.031273	73.091377	-13.300837	42.557884	-1.619639	0.000000	-0.250984	0.000000	0.000000	0.000000	-0.457040	0.081945	0.336048	0.000000	0.000000	4.000000	31.000000	0.000000
3136.088293	0.103496	0.539959	-0.031273	73.091377	-13.300837	42.557884	-1.619639	0.000000	-0.250984	0.000000	0.000000	0.000000	-0.457040	0.081945	0.336048	0.000000	0.000000	4.000000	31.000000	0.000000
3136.091626	0.102235	0.540233	-0.030018	73.181625	-10.631980	44.761921	-1.563631	0.000000	-0.174811	0.000000	0.000000	0.000000	-0.378433	0.082172	0.376490	0.000000	0.000000	4.000000	31.000000	0.000000
3136.094959	0.102235	0.540233	-0.030018	73.181625	-10.631980	44.761921	-1.563631	0.000000	-0.174811	0.000000	0.000000	0.000000	-0.378433	0.082172	0.376490	0.000000	0.000000	4.000000	31.000000	0.000000
3136.098293	0.102235	0.540233	-0.030018	73.181625	-10.631980	44.761921	-1.563631	0.000000	-0.174811	0.000000	0.000000	0.000000	-0.378433	0.082172	0.376490	0.000000	0.000000	4.000000	31.000000	0.000000
3136.101626	0.101139	0.540508	-0.028671	73.254494	-7.971183	46.922035	-1.500883	0.000000	-0.111739	0.000000	0.000000	0.000000	-0.328858	0.082332	0.403921	0.000000	0.000000	4.000000	31.000000	0.000000
3136.104959	0.101139	0.540508	-0.028671	73.254494	-7.971183	46.922035	-1.500883	0.000000	-0.111739	0.000000	0.000000	0.000000	-0.328858	0.082332	0.403921	0.000000	0.000000	4.000000	31.000000	0.000000
3136.108293	0.101139	0.540508	-0.028671	73.254494	-7.971183	46.922035	-1.500883	0.000000	-0.111739	0.000000	0.000000	0.000000	-0.328858	0.082332	0.403921	0.000000	0.000000	4.000000	31.000000	0.000000
3136.111626	0.100198	0.540775	-0.027274	73.361053	-5.443146	49.272301	-1.433563	0.000000	-0.056929	0.000000	0.000000	0.000000	-0.282162	0.080023	0.419189	0.000000	0.000000	4.000000	31.000000	0.000000
3136.114959	0.100198	0.540775	-0.027274	73.361053	-5.443146	49.272301	-1.433563	0.000000	-0.056929	0.000000	0.000000	0.000000	-0.282162	0.080023	0.419189	0.000000	0.000000	4.000000	31.000000	0.000000
3136.118293	0.100198	0.540775	-0.027274	73.361053	-5.443146	49.272301	-1.433563	0.000000	-0.056929	0.000000	0.000000	0.000000	-0.282162	0.080023	0.419189	0.000000	0.000000	4.000000	31.000000	0.000000
3136.121626	0.099444	0.541049	-0.025880	73.688927	-3.436633	51.583103	-1.363698	0.000000	-0.009902	0.000000	0.000000	0.000000	-0.226186	0.082474	0.418071	0.000000	0.000000	4.000000	31.000000	0.000000
3136.124959	0.099444	0.541049	-0.025880	73.688927	-3.436633	51.583103	-1.363698	0.000000	-0.009902	0.000000	0.000000	0.000000	-0.226186	0.082474	0.418071	0.000000	0.000000	4.000000	31.000000	0.000000
3136.128293	0.099444	0.541049	-0.025880	73.688927	-3.436633	51.583103	-1.363698	0.000000	-0.009902	0.000000	0.000000	0.000000	-0.226186	0.082474	0.418071	0.000000	0.000000	4.000000	31.000000	0.000000
3136.131626	0.098820	0.541268	-0.024555	74.264618	-1.898993	53.743370	-1.294019	0.000000	0.027796	0.000000	0.000000	0.000000	-0.187177	0.065520	0.397765	0.000000	0.000000	4.000000	31.000000	0.000000
3136.134959	0.098820	0.541268	-0.024555	74.264618	-1.898993	53.743370	-1.294019	0.000000	0.027796	0.000000	0.000000	0.000000	-0.187177	0.065520	0.397765	0.000000	0.000000	4.000000	31.000000	0.000000
3136.138293	0.098820	0.541268	-0.024555	74.264618	-1.898993	53.743370	-1.294019	0.000000	0.027796	0.000000	0.000000	0.000000	-0.187177	0.065520	0.397765	0.000000	0.000000	4.000000	31.000000	0.000000
3136.141626	0.098368	0.541535	-0.023212	74.927605	-0.694805	55.654839	-1.227725	0.000000	0.058992	0.000000	0.000000	0.000000	-0.135518	0.080020	0.402752	0.000000	0.000000	4.000000	31.000000	0.000000
3136.144959	0.098368	0.541535	-0.023212	74.927605	-0.694805	55.654839	-1.227725	0.000000	0.058992	0.000000	0.000000	0.000000	-0.135518	0.080020	0.402752	0.000000	0.000000	4.000000	31.000000	0.000000
3136.148293	0.098368	0.541535	-0.023212	74.927605	-0.694805	55.654839	-1.227725	0.000000	0.058992	0.000000	0.000000	0.000000	-0.135518	0.080020	0.402752	0.000000	0.000000	4.000000	31.000000	0.000000
3136.151626	0.098159	0.541793	-0.021834	75.591309	0.028704	56.792850	-1.160600	0.000000	0.081579	0.000000	0.000000	0.000000	-0.062733	0.077564	0.413261	0.000000	0.000000	4.000000	31.000000	0.000000
3136.154959	0.098159	0.541793	-0.021834	75.591309	0.028704	56.792850	-1.160600	0.000000	0.081579	0.000000	0.000000	0.000000	-0.062733	0.077564	0.413261	0.000000	0.000000	4.000000	31.000000	0.000000
3136.158293	0.098159	0.541793	-0.021834	75.591309	0.028704	56.792850	-1.160600	0.000000	0.081579	0.000000	0.000000	0.000000	-0.062733	0.077564	0.413261	0.000000	0.000000	4.000000	31.000000	0.000000
3136.161626	0.098220	0.542059	-0.020408	76.225304	0.375684	57.456226	-1.091723	0.000000	0.092034	0.000000	0.000000	0.000000	0.018065	0.079884	0.427977	0.000000	0.000000	4.000000	31.000000	0.000000
3136.164959	0.098220	0.542059	-0.020408	76.225304	0.375684	57.456226	-1.091723	0.000000	0.092034	0.000000	0.000000	0.000000	0.018065	0.079884	0.427977	0.000000	0.000000	4.000000	31.000000	0.000000
3136.168293	0.098220	0.542059	-0.020408	76.225304	0.375684	57.456226	-1.091723	0.000000	0.092034	0.000000	0.000000	0.000000	0.018065	0.079884	0.427977	0.000000	0.000000	4.000000	31.000000	0.000000
3136.171626	0.098585	0.542301	-0.018979	76.807129	0.273749	57.640240	-1.020393	0.000000	0.089023	0.000000	0.000000	0.000000	0.109511	0.072407	0.428694	0.000000	0.000000	4.000000	31.000000	0.000000
3136.174959	0.098585	0.542301	-0.018979	76.807129	0.273749	57.640240	-1.020393	0.000000	0.089023	0.000000	0.000000	0.000000	0.109511	0.072407	0.428694	0.000000	0.000000	4.000000	31.000000	0.000000
3136.178293	0.098585	0.542301	-0.018979	76.807129	0.273749	57.640240	-1.020393	0.000000	0.089023	0.000000	0.000000	0.000000	0.109511	0.072407	0.428694	0.000000	0.000000	4.000000	31.000000	0.000000
3136.181626	0.099209	0.542549	-0.017567	77.321213	-0.435579	56.934006	-0.948945	0.000000	0.070772	0.000000	0.000000	0.000000	0.187423	0.074640	0.423716	0.000000	0.000000	4.000000	31.000000	0.000000
3136.184959	0.099209	0.542549	-0.017567	77.321213	-0.435579	56.934006	-0.948945	0.000000	0.070772	0.000000	0.000000	0.000000	0.187423	0.074640	0.423716	0.000000	0.000000	4.000000	31.000000	0.000000
3136.188293	0.099209	0.542549	-0.017567	77.321213	-0.435579	56.934006	-0.948945	0.000000	0.070772	0.000000	0.000000	0.000000	0.187423	0.074640	0.423716	0.000000	0.000000	4.000000	31.000000	0.000000
3136.191626	0.099935	0.542806	-0.016203	77.787971	-1.471513	55.763790	-0.878325	0.000000	0.039534	0.000000	0.000000	0.000000	0.217730	0.076980	0.409039	0.000000	0.000000	4.000000	31.000000	0.000000
3136.194959	0.099935	0.542806	-0.016203	77.787971	-1.471513	55.763790	-0.878325	0.000000	0.039534	0.000000	0.000000	0.000000	0.217730	0.076980	0.409039	0.000000	0.000000	4.000000	31.000000	0.000000
3136.198293	0.099935	0.542806	-0.016203	77.787971	-1.471513	55.763790	-0.878325	0.000000	0.039534	0.000000	0.000000	0.000000	0.217730	0.076980	0.409039	0.000000	0.000000	4.000000	31.000000	0.000000
3136.201626	0.100814	0.543079	-0.014857	78.191147	-2.875794	54.081062	-0.810152	0.000000	0.003246	0.000000	0.000000	0.000000	0.263735	0.081757	0.403747	0.000000	0.000000	4.000000	31.000000	0.000000
3136.204959	0.100814	0.543079	-0.014857	78.191147	-2.875794	54.081062	-0.810152	0.000000	0.003246	0.000000	0.000000	0.000000	0.263735	0.081757	0.403747	0.000000	0.000000	4.000000	31.000000	0.000000
3136.208293	0.100814	0.543079	-0.014857	78.191147	-2.875794	54.081062	-0.810152	0.000000	0.003246	0.000000	0.000000	0.000000	0.263735	0.081757	0.403747	0.000000	0.000000	4.000000	31.000000	0.000000
3136.211626	0.101762	0.543335	-0.013616	78.540283	-4.722935	51.823818	-0.742861	0.000000	-0.040710	0.000000	0.000000	0.000000	0.284260	0.076816	0.372258	0.000000	0.000000	4.000000	31.000000	0.000000
3136.214959	0.101762	0.543335	-0.013616	78.540283	-4.722935	51.823818	-0.742861	0.000000	-0.040710	0.000000	0.000000	0.000000	0.284260	0.076816	0.372258	0.000000	0.000000	4.000000	31.000000	0.000000
3136.218293	0.101762	0.543335	-0.013616	78.540283	-4.722935	51.823818	-0.742861	0.000000	-0.040710	0.000000	0.000000	0.000000	0.284260	0.076816	0.372258	0.000000	0.000000	4.000000	31.000000	0.000000
3136.221626	0.102741	0.543566	-0.012448	78.837524	-6.822608	49.255966	-0.680818	0.000000	-0.088087	0.000000	0.000000	0.000000	0.293824	0.069377	0.350503	0.000000	0.000000	4.000000	31.000000	0.000000
3136.224959	0.102741	0.543566	-0.012448	78.837524	-6.822608	49.255966	-0.680818	0.000000	-0.088087	0.000000	0.000000	0.000000	0.293824	0.069377	0.350503	0.000000	0.000000	4.000000	31.000000	0.000000
3136.228293	0.102741	0.543566	-0.012448	78.837524	-6.822608	49.255966	-0.680818	0.000000	-0.088087	0.000000	0.000000	0.000000	0.293824	0.069377	0.350503	0.000000	0.000000	4.000000	31.000000	0.000000
3136.231626	0.103822	0.543773	-0.011436	79.089737	-9.063341	46.512321	-0.622401	0.000000	-0.137058	0.000000	0.000000	0.000000	0.324346	0.062051	0.303626	0.000000	0.000000	4.000000	31.000000	0.000000
3136.234959	0.103822	0.543773	-0.011436	79.089737	-9.063341	46.512321	-0.622401	0.000000	-0.137058	0.000000	0.000000	0.000000	0.324346	0.062051	0.303626	0.000000	0.000000	4.000000	31.000000	0.000000
3136.238293	0.103822	0.543773	-0.011436	79.089737	-9.063341	46.512321	-0.622401	0.000000	-0.137058	0.000000	0.000000	0.000000	0.324346	0.062051	0.303626	0.000000	0.000000	4.000000	31.000000	0.000000
3136.241626	0.104995	0.543938	-0.010530	79.293983	-11.399672	43.643208	-0.571796	0.000000	-0.191115	0.000000	0.000000	0.000000	0.351804	0.049661	0.271823	0.000000	0.000000	4.000000	31.000000	0.000000
3136.244959	0.104995	0.543938	-0.010530	79.293983	-11.399672	43.643208	-0.571796	0.000000	-0.191115	0.000000	0.000000	0.000000	0.351804	0.049661	0.271823	0.000000	0.000000	4.000000	31.000000	0.000000
3136.248293	0.104995	0.543938	-0.010530	79.293983	-11.399672	43.643208	-0.571796	0.000000	-0.191115	0.000000	0.000000	0.000000	0.351804	0.049661	0.271823	0.000000	0.000000	4.000000	31.000000	0.000000
3136.251626	0.106240	0.544046	-0.009812	79.449226	-13.787346	40.703541	-0.526493	0.000000	-0.249749	0.000000	0.000000	0.000000	0.373484	0.032414	0.215250	0.000000	0.000000	4.000000	31.000000	0.000000
3136.254959	0.106240	0.544046	-0.009812	79.449226	-13.787346	40.703541	-0.526493	0.000000	-0.249749	0.000000	0.000000	0.000000	0.373484	0.032414	0.215250	0.000000	0.000000	4.000000	31.000000	0.000000
3136.258293	0.106240	0.544046	-0.009812	79.449226	-13.787346	40.703541	-0.526493	0.000000	-0.249749	0.000000	0.000000	0.000000	0.373484	0.032414	0.215250	0.000000	0.000000	4.000000	31.000000	0.000000
3136.261626	0.107588	0.544105	-0.009248	79.547821	-16.245073	37.642651	-0.490617	0.000000	-0.311997	0.000000	0.000000	0.000000	0.404343	0.017573	0.169359	0.000000	0.000000	4.000000	31.000000	0.000000
3136.264959	0.107588	0.544105	-0.009248	79.547821	-16.245073	37.642651	-0.490617	0.000000	-0.311997	0.000000	0.000000	0.000000	0.404343	0.017573	0.169359	0.000000	0.000000	4.000000	31.000000	0.000000
3136.268293	0.107588	0.544105	-0.009248	79.547821	-16.245073	37.642651	-0.490617	0.000000	-0.311997	0.000000	0.000000	0.000000	0.404343	0.017573	0.169359	0.000000	0.000000	4.000000	31.000000	0.000000
3136.271626	0.109034	0.544097	-0.008855	79.581306	-18.724627	34.517319	-0.462391	0.000000	-0.379387	0.000000	0.000000	0.000000	0.433760	-0.002256	0.117806	0.000000	0.000000	4.000000	31.000000	0.000000
3136.274959	0.109034	0.544097	-0.008855	79.581306	-18.724627	34.517319	-0.462391	0.000000	-0.379387	0.000000	0.000000	0.000000	0.433760	-0.002256	0.117806	0.000000	0.000000	4.000000	31.000000	0.000000
3136.278293	0.109034	0.544097	-0.008855	79.581306	-18.724627	34.517319	-0.462391	0.000000	-0.379387	0.000000	0.000000	0.000000	0.433760	-0.002256	0.117806	0.000000	0.000000	4.000000	31.000000	0.000000
3136.281626	0.110512	0.544049	-0.008624	79.556335	-21.221844	31.356462	-0.442757	0.000000	-0.451681	0.000000	0.000000	0.000000	0.443431	-0.014505	0.069365	0.000000	0.000000	4.000000	31.000000	0.000000
3136.284959	0.110512	0.544049	-0.008624	79.556335	-21.221844	31.356462	-0.442757	0.000000	-0.451681	0.000000	0.000000	0.000000	0.443431	-0.014505	0.069365	0.000000	0.000000	4.000000	31.000000	0.000000
3136.288293	0.110512	0.544049	-0.008624	79.556335	-21.221844	31.356462	-0.442757	0.000000	-0.451681	0.000000	0.000000	0.000000	0.443431	-0.014505	0.069365	0.000000	0.000000	4.000000	31.000000	0.000000
3136.291626	0.111979	0.543935	-0.008539	79.476341	-23.654585	28.220730	-0.431196	0.000000	-0.525586	0.000000	0.000000	0.000000	0.440327	-0.034281	0.025439	0.000000	0.000000	4.000000	31.000000	0.000000
3136.294959	0.111979	0.543935	-0.008539	79.476341	-23.654585	28.220730	-0.431196	0.000000	-0.525586	0.000000	0.000000	0.000000	0.440327	-0.034281	0.025439	0.000000	0.000000	4.000000	31.000000	0.000000
3136.298293	0.111979	0.543935	-0.008539	79.476341	-23.654585	28.220730	-0.431196	0.000000	-0.525586	0.000000	0.000000	0.000000	0.440327	-0.034281	0.025439	0.000000	0.000000	4.000000	31.000000	0.000000
3136.301626	0.113497	0.543805	-0.008626	79.353600	-25.879112	25.319523	-0.426956	0.000000	-0.598974	0.000000	0.000000	0.000000	0.455324	-0.038876	-0.026038	0.000000	0.000000	4.000000	31.000000	0.000000
3136.304959	0.113497	0.543805	-0.008626	79.353600	-25.879112	25.319523	-0.426956	0.000000	-0.598974	0.000000	0.000000	0.000000	0.455324	-0.038876	-0.026038	0.000000	0.000000	4.000000	31.000000	0.000000
3136.308293	0.113497	0.543805	-0.008626	79.353600	-25.879112	25.319523	-0.426956	0.000000	-0.598974	0.000000	0.000000	0.000000	0.455324	-0.038876	-0.026038	0.000000	0.000000	4.000000	31.000000	0.000000
3136.311626	0.114985	0.543627	-0.008836	79.207153	-27.839594	22.855679	-0.431296	0.000000	-0.674861	0.000000	0.000000	0.000000	0.446442	-0.053596	-0.062923	0.000000	0.000000	4.000000	31.000000	0.000000
3136.314959	0.114985	0.543627	-0.008836	79.207153	-27.839594	22.855679	-0.431296	0.000000	-0.674861	0.000000	0.000000	0.000000	0.446442	-0.053596	-0.062923	0.000000	0.000000	4.000000	31.000000	0.000000
3136.318293	0.114985	0.543627	-0.008836	79.207153	-27.839594	22.855679	-0.431296	0.000000	-0.674861	0.000000	0.000000	0.000000	0.446442	-0.053596	-0.062923	0.000000	0.000000	4.000000	31.000000	0.000000
3136.321626	0.116469	0.543400	-0.009243	79.042671	-29.511690	21.005213	-0.441783	0.000000	-0.749268	0.000000	0.000000	0.000000	0.445021	-0.068011	-0.122063	0.000000	0.000000	4.000000	31.000000	0.000000
3136.324959	0.116469	0.543400	-0.009243	79.042671	-29.511690	21.005213	-0.441783	0.000000	-0.749268	0.000000	0.000000	0.000000	0.445021	-0.068011	-0.122063	0.000000	0.000000	4.000000	31.000000	0.000000
3136.328293	0.116469	0.543400	-0.009243	79.042671	-29.511690	21.005213	-0.441783	0.000000	-0.749268	0.000000	0.000000	0.000000	0.445021	-0.068011	-0.122063	0.000000	0.000000	4.000000	31.000000	0.000000
3136.331626	0.117908	0.543158	-0.009730	78.854454	-30.922152	19.588741	-0.462127	0.000000	-0.823438	0.000000	0.000000	0.000000	0.431774	-0.072701	-0.146320	0.000000	0.000000	4.000000	31.000000	0.000000
3136.334959	0.117908	0.543158	-0.009730	78.854454	-30.922152	19.588741	-0.462127	0.000000	-0.823438	0.000000	0.000000	0.000000	0.431774	-0.072701	-0.146320	0.000000	0.000000	4.000000	31.000000	0.000000
3136.338293	0.117908	0.543158	-0.009730	78.854454	-30.922152	19.588741	-0.462127	0.000000	-0.823438	0.000000	0.000000	0.000000	0.431774	-0.072701	-0.146320	0.000000	0.000000	4.000000	31.000000	0.000000
3136.341626	0.119275	0.542908	-0.010315	78.628418	-32.132904	18.201059	-0.486513	0.000000	-0.895401	0.000000	0.000000	0.000000	0.410121	-0.074721	-0.175549	0.000000	0.000000	4.000000	31.000000	0.000000
3136.344959	0.119275	0.542908	-0.010315	78.628418	-32.132904	18.201059	-0.486513	0.000000	-0.895401	0.000000	0.000000	0.000000	0.410121	-0.074721	-0.175549	0.000000	0.000000	4.000000	31.000000	0.000000
3136.348293	0.119275	0.542908	-0.010315	78.628418	-32.132904	18.201059	-0.486513	0.000000	-0.895401	0.000000	0.000000	0.000000	0.410121	-0.074721	-0.175549	0.000000	0.000000	4.000000	31.000000	0.000000
3136.351626	0.120570	0.542628	-0.010993	78.371445	-33.140392	17.245304	-0.515772	0.000000	-0.963754	0.000000	0.000000	0.000000	0.388575	-0.084296	-0.203246	0.000000	0.000000	4.000000	31.000000	0.000000
3136.354959	0.120570	0.542628	-0.010993	78.371445	-33.140392	17.245304	-0.515772	0.000000	-0.963754	0.000000	0.000000	0.000000	0.388575	-0.084296	-0.203246	0.000000	0.000000	4.000000	31.000000	0.000000
3136.358293	0.120570	0.542628	-0.010993	78.371445	-33.140392	17.245304	-0.515772	0.000000	-0.963754	0.000000	0.000000	0.000000	0.388575	-0.084296	-0.203246	0.000000	0.000000	4.000000	31.000000	0.000000
3136.361626	0.121798	0.542331	-0.011744	78.098518	-34.025917	16.849428	-0.549646	0.000000	-1.028517	0.000000	0.000000	0.000000	0.368283	-0.088864	-0.225368	0.000000	0.000000	4.000000	31.000000	0.000000
3136.364959	0.121798	0.542331	-0.011744	78.098518	-34.025917	16.849428	-0.549646	0.000000	-1.028517	0.000000	0.000000	0.000000	0.368283	-0.088864	-0.225368	0.000000	0.000000	4.000000	31.000000	0.000000
3136.368293	0.121798	0.542331	-0.011744	78.098518	-34.025917	16.849428	-0.549646	0.000000	-1.028517	0.000000	0.000000	0.000000	0.368283	-0.088864	-0.225368	0.000000	0.000000	4.000000	31.000000	0.000000
3136.371626	0.122931	0.542003	-0.012581	77.831367	-34.864178	16.901817	-0.587207	0.000000	-1.089897	0.000000	0.000000	0.000000	0.339988	-0.098358	-0.251030	0.000000	0.000000	4.000000	31.000000	0.000000
3136.374959	0.122931	0.542003	-0.012581	77.831367	-34.864178	16.901817	-0.587207	0.000000	-1.089897	0.000000	0.000000	0.000000	0.339988	-0.098358	-0.251030	0.000000	0.000000	4.000000	31.000000	0.000000
3136.378293	0.122931	0.542003	-0.012581	77.831367	-34.864178	16.901817	-0.587207	0.000000	-1.089897	0.000000	0.000000	0.000000	0.339988	-0.098358	-0.251030	0.000000	0.000000	4.000000	31.000000	0.000000
3136.381626	0.123957	0.541702	-0.013465	77.576408	-35.648190	17.179327	-0.629046	0.000000	-1.146562	0.000000	0.000000	0.000000	0.307874	-0.090355	-0.265235	0.000000	0.000000	4.000000	31.000000	0.000000
3136.384959	0.123957	0.541702	-0.013465	77.576408	-35.648190	17.179327	-0.629046	0.000000	-1.146562	0.000000	0.000000	0.000000	0.307874	-0.090355	-0.265235	0.000000	0.000000	4.000000	31.000000	0.000000
3136.388293	0.123957	0.541702	-0.013465	77.576408	-35.648190	17.179327	-0.629046	0.000000	-1.146562	0.000000	0.000000	0.000000	0.307874	-0.090355	-0.265235	0.000000	0.000000	4.000000	31.000000	0.000000
3136.391626	0.124912	0.541385	-0.014352	77.320679	-36.386173	17.087801	-0.673251	0.000000	-1.197874	0.000000	0.000000	0.000000	0.286232	-0.095160	-0.266153	0.000000	0.000000	4.000000	31.000000	0.000000
3136.394959	0.124912	0.541385	-0.014352	77.320679	-36.386173	17.087801	-0.673251	0.000000	-1.197874	0.000000	0.000000	0.000000	0.286232	-0.095160	-0.266153	0.000000	0.000000	4.000000	31.000000	0.000000
3136.398293	0.124912	0.541385	-0.014352	77.320679	-36.386173	17.087801	-0.673251	0.000000	-1.197874	0.000000	0.000000	0.000000	0.286232	-0.095160	-0.266153	0.000000	0.000000	4.000000	31.000000	0.000000
3136.401626	0.125717	0.541094	-0.015274	77.067123	-37.080147	16.224771	-0.717610	0.000000	-1.245580	0.000000	0.000000	0.000000	0.241557	-0.087190	-0.276414	0.000000	0.000000	4.000000	31.000000	0.000000
3136.404959	0.125717	0.541094	-0.015274	77.067123	-37.080147	16.224771	-0.717610	0.000000	-1.245580	0.000000	0.000000	0.000000	0.241557	-0.087190	-0.276414	0.000000	0.000000	4.000000	31.000000	0.000000
3136.408293	0.125717	0.541094	-0.015274	77.067123	-37.080147	16.224771	-0.717610	0.000000	-1.245580	0.000000	0.000000	0.000000	0.241557	-0.087190	-0.276414	0.000000	0.000000	4.000000	31.000000	0.000000
3136.411626	0.126437	0.540805	-0.016242	76.824677	-37.719963	15.028219	-0.763679	0.000000	-1.285839	0.000000	0.000000	0.000000	0.216197	-0.086774	-0.290522	0.000000	0.000000	4.000000	31.000000	0.000000
3136.414959	0.126437	0.540805	-0.016242	76.824677	-37.719963	15.028219	-0.763679	0.000000	-1.285839	0.000000	0.000000	0.000000	0.216197	-0.086774	-0.290522	0.000000	0.000000	4.000000	31.000000	0.000000
3136.418293	0.126437	0.540805	-0.016242	76.824677	-37.719963	15.028219	-0.763679	0.000000	-1.285839	0.000000	0.000000	0.000000	0.216197	-0.086774	-0.290522	0.000000	0.000000	4.000000	31.000000	0.000000
3136.421626	0.127044	0.540525	-0.017204	76.617416	-38.297367	13.960920	-0.812100	0.000000	-1.321871	0.000000	0.000000	0.000000	0.181821	-0.084060	-0.288716	0.000000	0.000000	4.000000	31.000000	0.000000
3136.424959	0.127044	0.540525	-0.017204	76.617416	-38.297367	13.960920	-0.812100	0.000000	-1.321871	0.000000	0.000000	0.000000	0.181821	-0.084060	-0.288716	0.000000	0.000000	4.000000	31.000000	0.000000
3136.428293	0.127044	0.540525	-0.017204	76.617416	-38.297367	13.960920	-0.812100	0.000000	-1.321871	0.000000	0.000000	0.000000	0.181821	-0.084060	-0.288716	0.000000	0.000000	4.000000	31.000000	0.000000
3136.431626	0.127461	0.540246	-0.018183	76.448631	-38.804325	13.075696	-0.860219	0.000000	-1.352175	0.000000	0.000000	0.000000	0.125304	-0.083660	-0.293522	0.000000	0.000000	4.000000	31.000000	0.000000
3136.434959	0.127461	0.540246	-0.018183	76.448631	-38.804325	13.075696	-0.860219	0.000000	-1.352175	0.000000	0.000000	0.000000	0.125304	-0.083660	-0.293522	0.000000	0.000000	4.000000	31.000000	0.000000
3136.438293	0.127461	0.540246	-0.018183	76.448631	-38.804325	13.075696	-0.860219	0.000000	-1.352175	0.000000	0.000000	0.000000	0.125304	-0.083660	-0.293522	0.000000	0.000000	4.000000	31.000000	0.000000
3136.441626	0.127746	0.539951	-0.019144	76.317902	-39.256733	12.389588	-0.909139	0.000000	-1.373059	0.000000	0.000000	0.000000	0.085453	-0.088433	-0.288323	0.000000	0.000000	4.000000	31.000000	0.000000
3136.444959	0.127746	0.539951	-0.019144	76.317902	-39.256733	12.389588	-0.909139	0.000000	-1.373059	0.000000	0.000000	0.000000	0.085453	-0.088433	-0.288323	0.000000	0.000000	4.000000	31.000000	0.000000
3136.448293	0.127746	0.539951	-0.019144	76.317902	-39.256733	12.389588	-0.909139	0.000000	-1.373059	0.000000	0.000000	0.000000	0.085453	-0.088433	-0.288323	0.000000	0.000000	4.000000	31.000000	0.000000
3136.451626	0.127851	0.539649	-0.020098	76.223610	-39.682171	11.842886	-0.957193	0.000000	-1.387302	0.000000	0.000000	0.000000	0.031389	-0.090611	-0.286174	0.000000	0.000000	4.000000	31.000000	0.000000
3136.454959	0.127851	0.539649	-0.020098	76.223610	-39.682171	11.842886	-0.957193	0.000000	-1.387302	0.000000	0.000000	0.000000	0.031389	-0.090611	-0.286174	0.000000	0.000000	4.000000	31.000000	0.000000
3136.458293	0.127851	0.539649	-0.020098	76.223610	-39.682171	11.842886	-0.957193	0.000000	-1.387302	0.000000	0.000000	0.000000	0.031389	-0.090611	-0.286174	0.000000	0.000000	4.000000	31.000000	0.000000
3136.461626	0.127851	0.539649	-0.020098	76.175499	-40.021500	11.466700	-1.004889	0.000000	-1.392533	0.000000	0.000000	0.000000	0.031389	-0.090611	-0.286174	0.000000	0.000000	4.000000	31.000000	0.000000
3136.464959	0.127748	0.539323	-0.020987	76.175499	-40.021500	11.466700	-1.004889	0.000000	-1.392533	0.000000	0.000000	0.000000	-0.030848	-0.097949	-0.266862	0.000000	0.000000	4.000000	31.000000	0.000000
3136.468293	0.127748	0.539323	-0.020987	76.175499	-40.021500	11.466700	-1.004889	0.000000	-1.392533	0.000000	0.000000	0.000000	-0.030848	-0.097949	-0.266862	0.000000	0.000000	4.000000	31.000000	0.000000
3136.471626	0.127479	0.538997	-0.021829	76.160004	-40.066196	11.422640	-1.004889	0.000000	-1.392533	0.000000	0.000000	0.000000	-0.080683	-0.097773	-0.252524	0.000000	0.000000	4.000000	31.000000	0.000000
3136.474959	0.127479	0.538997	-0.021829	76.160004	-40.066196	11.422640	-1.004889	0.000000	-1.392533	0.000000	0.000000	0.000000	-0.080683	-0.097773	-0.252524	0.000000	0.000000	4.000000	31.000000	0.000000
3136.478293	0.127479	0.538997	-0.021829	76.160004	-40.066196	11.422640	-1.004889	0.000000	-1.392533	0.000000	0.000000	0.000000	-0.080683	-0.097773	-0.252524	0.000000	0.000000	4.000000	31.000000	0.000000
3136.481626	0.127479	0.538997	-0.021829	76.152626	-39.564159	11.916297	-1.091453	0.000000	-1.373944	0.000000	0.000000	0.000000	-0.080683	-0.097773	-0.252524	0.000000	0.000000	4.000000	31.000000	0.000000
3136.484959	0.127073	0.538638	-0.022603	76.152626	-39.564159	11.916297	-1.091453	0.000000	-1.373944	0.000000	0.000000	0.000000	-0.121694	-0.107608	-0.232049	0.000000	0.000000	4.000000	31.000000	0.000000
3136.488293	0.127073	0.538638	-0.022603	76.152626	-39.564159	11.916297	-1.091453	0.000000	-1.373944	0.000000	0.000000	0.000000	-0.121694	-0.107608	-0.232049	0.000000	0.000000	4.000000	31.000000	0.000000
3136.491626	0.126517	0.538289	-0.023358	76.103470	-38.591228	12.886386	-1.091453	0.000000	-1.373944	0.000000	0.000000	0.000000	-0.166800	-0.104863	-0.226501	0.000000	0.000000	4.000000	31.000000	0.000000
3136.494959	0.126517	0.538289	-0.023358	76.103470	-38.591228	12.886386	-1.091453	0.000000	-1.373944	0.000000	0.000000	0.000000	-0.166800	-0.104863	-0.226501	0.000000	0.000000	4.000000	31.000000	0.000000
3136.498293	0.126517	0.538289	-0.023358	76.103470	-38.591228	12.886386	-1.091453	0.000000	-1.373944	0.000000	0.000000	0.000000	-0.166800	-0.104863	-0.226501	0.000000	0.000000	4.000000	31.000000	0.000000
3136.501626	0.125859	0.537940	-0.024084	76.014999	-37.232769	14.243767	-1.167878	0.000000	-1.325861	0.000000	0.000000	0.000000	-0.197370	-0.104669	-0.217947	0.000000	0.000000	4.000000	31.000000	0.000000
3136.504959	0.125859	0.537940	-0.024084	76.014999	-37.232769	14.243767	-1.167878	0.000000	-1.325861	0.000000	0.000000	0.000000	-0.197370	-0.104669	-0.217947	0.000000	0.000000	4.000000	31.000000	0.000000
3136.508293	0.125859	0.537940	-0.024084	76.014999	-37.232769	14.243767	-1.167878	0.000000	-1.325861	0.000000	0.000000	0.000000	-0.197370	-0.104669	-0.217947	0.000000	0.000000	4.000000	31.000000	0.000000
3136.511626	0.125099	0.537616	-0.024787	75.894142	-35.643555	15.837722	-1.204202	0.000000	-1.292966	0.000000	0.000000	0.000000	-0.228144	-0.097111	-0.210799	0.000000	0.000000	4.000000	31.000000	0.000000
3136.514959	0.125099	0.537616	-0.024787	75.894142	-35.643555	15.837722	-1.204202	0.000000	-1.292966	0.000000	0.000000	0.000000	-0.228144	-0.097111	-0.210799	0.000000	0.000000	4.000000	31.000000	0.000000
3136.518293	0.125099	0.537616	-0.024787	75.894142	-35.643555	15.837722	-1.204202	0.000000	-1.292966	0.000000	0.000000	0.000000	-0.228144	-0.097111	-0.210799	0.000000	0.000000	4.000000	31.000000	0.000000
3136.521626	0.124284	0.537309	-0.025455	75.748688	-34.012405	17.476942	-1.239336	0.000000	-1.254942	0.000000	0.000000	0.000000	-0.244517	-0.092117	-0.200562	0.000000	0.000000	4.000000	31.000000	0.000000
3136.524959	0.124284	0.537309	-0.025455	75.748688	-34.012405	17.476942	-1.239336	0.000000	-1.254942	0.000000	0.000000	0.000000	-0.244517	-0.092117	-0.200562	0.000000	0.000000	4.000000	31.000000	0.000000
3136.528293	0.124284	0.537309	-0.025455	75.748688	-34.012405	17.476942	-1.239336	0.000000	-1.254942	0.000000	0.000000	0.000000	-0.244517	-0.092117	-0.200562	0.000000	0.000000	4.000000	31.000000	0.000000
3136.531626	0.123399	0.537034	-0.026066	75.587578	-32.398155	19.107399	-1.272763	0.000000	-1.214189	0.000000	0.000000	0.000000	-0.265375	-0.082335	-0.183124	0.000000	0.000000	4.000000	31.000000	0.000000
3136.534959	0.123399	0.537034	-0.026066	75.587578	-32.398155	19.107399	-1.272763	0.000000	-1.214189	0.000000	0.000000	0.000000	-0.265375	-0.082335	-0.183124	0.000000	0.000000	4.000000	31.000000	0.000000
3136.538293	0.123399	0.537034	-0.026066	75.587578	-32.398155	19.107399	-1.272763	0.000000	-1.214189	0.000000	0.000000	0.000000	-0.265375	-0.082335	-0.183124	0.000000	0.000000	4.000000	31.000000	0.000000
3136.541626	0.122494	0.536759	-0.026603	75.413681	-30.826540	20.706596	-1.303283	0.000000	-1.169960	0.000000	0.000000	0.000000	-0.271613	-0.082516	-0.161233	0.000000	0.000000	4.000000	31.000000	0.000000
3136.544959	0.122494	0.536759	-0.026603	75.413681	-30.826540	20.706596	-1.303283	0.000000	-1.169960	0.000000	0.000000	0.000000	-0.271613	-0.082516	-0.161233	0.000000	0.000000	4.000000	31.000000	0.000000
3136.548293	0.122494	0.536759	-0.026603	75.413681	-30.826540	20.706596	-1.303283	0.000000	-1.169960	0.000000	0.000000	0.000000	-0.271613	-0.082516	-0.161233	0.000000	0.000000	4.000000	31.000000	0.000000
3136.551626	0.121556	0.536476	-0.027109	75.231720	-29.341581	22.224724	-1.330155	0.000000	-1.124691	0.000000	0.000000	0.000000	-0.281373	-0.084900	-0.151688	0.000000	0.000000	4.000000	31.000000	0.000000
3136.554959	0.121556	0.536476	-0.027109	75.231720	-29.341581	22.224724	-1.330155	0.000000	-1.124691	0.000000	0.000000	0.000000	-0.281373	-0.084900	-0.151688	0.000000	0.000000	4.000000	31.000000	0.000000
3136.558293	0.121556	0.536476	-0.027109	75.231720	-29.341581	22.224724	-1.330155	0.000000	-1.124691	0.000000	0.000000	0.000000	-0.281373	-0.084900	-0.151688	0.000000	0.000000	4.000000	31.000000	0.000000
3136.561626	0.120568	0.536200	-0.027489	75.050690	-27.973963	23.640846	-1.355437	0.000000	-1.077796	0.000000	0.000000	0.000000	-0.296434	-0.082781	-0.114094	0.000000	0.000000	4.000000	31.000000	0.000000
3136.564959	0.120568	0.536200	-0.027489	75.050690	-27.973963	23.640846	-1.355437	0.000000	-1.077796	0.000000	0.000000	0.000000	-0.296434	-0.082781	-0.114094	0.000000	0.000000	4.000000	31.000000	0.000000
3136.568293	0.120568	0.536200	-0.027489	75.050690	-27.973963	23.640846	-1.355437	0.000000	-1.077796	0.000000	0.000000	0.000000	-0.296434	-0.082781	-0.114094	0.000000	0.000000	4.000000	31.000000	0.000000
3136.571626	0.119552	0.535932	-0.027819	74.878464	-26.724483	24.960258	-1.374453	0.000000	-1.028390	0.000000	0.000000	0.000000	-0.304696	-0.080391	-0.099127	0.000000	0.000000	4.000000	31.000000	0.000000
3136.574959	0.119552	0.535932	-0.027819	74.878464	-26.724483	24.960258	-1.374453	0.000000	-1.028390	0.000000	0.000000	0.000000	-0.304696	-0.080391	-0.099127	0.000000	0.000000	4.000000	31.000000	0.000000
3136.578293	0.119552	0.535932	-0.027819	74.878464	-26.724483	24.960258	-1.374453	0.000000	-1.028390	0.000000	0.000000	0.000000	-0.304696	-0.080391	-0.099127	0.000000	0.000000	4.000000	31.000000	0.000000
3136.581626	0.118469	0.535648	-0.028085	74.723404	-25.609705	26.170855	-1.390974	0.000000	-0.977607	0.000000	0.000000	0.000000	-0.324874	-0.085305	-0.079593	0.000000	0.000000	4.000000	31.000000	0.000000
3136.584959	0.118469	0.535648	-0.028085	74.723404	-25.609705	26.170855	-1.390974	0.000000	-0.977607	0.000000	0.000000	0.000000	-0.324874	-0.085305	-0.079593	0.000000	0.000000	4.000000	31.000000	0.000000
3136.588293	0.118469	0.535648	-0.028085	74.723404	-25.609705	26.170855	-1.390974	0.000000	-0.977607	0.000000	0.000000	0.000000	-0.324874	-0.085305	-0.079593	0.000000	0.000000	4.000000	31.000000	0.000000
3136.591626	0.117308	0.535403	-0.028247	74.582657	-24.569830	27.354248	-1.404239	0.000000	-0.923462	0.000000	0.000000	0.000000	-0.348491	-0.073363	-0.048632	0.000000	0.000000	4.000000	31.000000	0.000000
3136.594959	0.117308	0.535403	-0.028247	74.582657	-24.569830	27.354248	-1.404239	0.000000	-0.923462	0.000000	0.000000	0.000000	-0.348491	-0.073363	-0.048632	0.000000	0.000000	4.000000	31.000000	0.000000
3136.598293	0.117308	0.535403	-0.028247	74.582657	-24.569830	27.354248	-1.404239	0.000000	-0.923462	0.000000	0.000000	0.000000	-0.348491	-0.073363	-0.048632	0.000000	0.000000	4.000000	31.000000	0.000000
3136.601626	0.116087	0.535199	-0.028312	74.463722	-23.566401	28.555668	-1.412344	0.000000	-0.865380	0.000000	0.000000	0.000000	-0.366118	-0.061501	-0.019480	0.000000	0.000000	4.000000	31.000000	0.000000
3136.604959	0.116087	0.535199	-0.028312	74.463722	-23.566401	28.555668	-1.412344	0.000000	-0.865380	0.000000	0.000000	0.000000	-0.366118	-0.061501	-0.019480	0.000000	0.000000	4.000000	31.000000	0.000000
3136.608293	0.116087	0.535199	-0.028312	74.463722	-23.566401	28.555668	-1.412344	0.000000	-0.865380	0.000000	0.000000	0.000000	-0.366118	-0.061501	-0.019480	0.000000	0.000000	4.000000	31.000000	0.000000
3136.611626	0.114885	0.534993	-0.028316	74.370155	-22.631586	29.733177	-1.415591	0.000000	-0.804360	0.000000	0.000000	0.000000	-0.360645	-0.061695	-0.001348	0.000000	0.000000	4.000000	31.000000	0.000000
3136.614959	0.114885	0.534993	-0.028316	74.370155	-22.631586	29.733177	-1.415591	0.000000	-0.804360	0.000000	0.000000	0.000000	-0.360645	-0.061695	-0.001348	0.000000	0.000000	4.000000	31.000000	0.000000
3136.618293	0.114885	0.534993	-0.028316	74.370155	-22.631586	29.733177	-1.415591	0.000000	-0.804360	0.000000	0.000000	0.000000	-0.360645	-0.061695	-0.001348	0.000000	0.000000	4.000000	31.000000	0.000000
3136.621626	0.113736	0.534771	-0.028290	74.307053	-21.743912	30.910271	-1.415816	0.000000	-0.744253	0.000000	0.000000	0.000000	-0.344577	-0.066655	0.008006	0.000000	0.000000	4.000000	31.000000	0.000000
3136.624959	0.113736	0.534771	-0.028290	74.307053	-21.743912	30.910271	-1.415816	0.000000	-0.744253	0.000000	0.000000	0.000000	-0.344577	-0.066655	0.008006	0.000000	0.000000	4.000000	31.000000	0.000000
3136.628293	0.113736	0.534771	-0.028290	74.307053	-21.743912	30.910271	-1.415816	0.000000	-0.744253	0.000000	0.000000	0.000000	-0.344577	-0.066655	0.008006	0.000000	0.000000	4.000000	31.000000	0.000000
3136.631626	0.112635	0.534579	-0.028170	74.276123	-20.889254	32.102348	-1.414481	0.000000	-0.686823	0.000000	0.000000	0.000000	-0.330309	-0.057360	0.035893	0.000000	0.000000	4.000000	31.000000	0.000000
3136.634959	0.112635	0.534579	-0.028170	74.276123	-20.889254	32.102348	-1.414481	0.000000	-0.686823	0.000000	0.000000	0.000000	-0.330309	-0.057360	0.035893	0.000000	0.000000	4.000000	31.000000	0.000000
3136.638293	0.112635	0.534579	-0.028170	74.276123	-20.889254	32.102348	-1.414481	0.000000	-0.686823	0.000000	0.000000	0.000000	-0.330309	-0.057360	0.035893	0.000000	0.000000	4.000000	31.000000	0.000000
3136.641626	0.111603	0.534395	-0.027958	74.265793	-20.056654	33.308945	-1.408499	0.000000	-0.631772	0.000000	0.000000	0.000000	-0.309816	-0.055368	0.063546	0.000000	0.000000	4.000000	31.000000	0.000000
3136.644959	0.111603	0.534395	-0.027958	74.265793	-20.056654	33.308945	-1.408499	0.000000	-0.631772	0.000000	0.000000	0.000000	-0.309816	-0.055368	0.063546	0.000000	0.000000	4.000000	31.000000	0.000000
3136.648293	0.111603	0.534395	-0.027958	74.265793	-20.056654	33.308945	-1.408499	0.000000	-0.631772	0.000000	0.000000	0.000000	-0.309816	-0.055368	0.063546	0.000000	0.000000	4.000000	31.000000	0.000000
3136.651626	0.110595	0.534265	-0.027651	74.269440	-19.211798	34.570526	-1.397908	0.000000	-0.580136	0.000000	0.000000	0.000000	-0.302397	-0.038862	0.092058	0.000000	0.000000	4.000000	31.000000	0.000000
3136.654959	0.110595	0.534265	-0.027651	74.269440	-19.211798	34.570526	-1.397908	0.000000	-0.580136	0.000000	0.000000	0.000000	-0.302397	-0.038862	0.092058	0.000000	0.000000	4.000000	31.000000	0.000000
3136.658293	0.110595	0.534265	-0.027651	74.269440	-19.211798	34.570526	-1.397908	0.000000	-0.580136	0.000000	0.000000	0.000000	-0.302397	-0.038862	0.092058	0.000000	0.000000	4.000000	31.000000	0.000000
3136.661626	0.109657	0.534182	-0.027237	74.296715	-18.388876	35.856659	-1.382565	0.000000	-0.529736	0.000000	0.000000	0.000000	-0.281191	-0.024926	0.124353	0.000000	0.000000	4.000000	31.000000	0.000000
3136.664959	0.109657	0.534182	-0.027237	74.296715	-18.388876	35.856659	-1.382565	0.000000	-0.529736	0.000000	0.000000	0.000000	-0.281191	-0.024926	0.124353	0.000000	0.000000	4.000000	31.000000	0.000000
3136.668293	0.109657	0.534182	-0.027237	74.296715	-18.388876	35.856659	-1.382565	0.000000	-0.529736	0.000000	0.000000	0.000000	-0.281191	-0.024926	0.124353	0.000000	0.000000	4.000000	31.000000	0.000000
3136.671626	0.108801	0.534153	-0.026673	74.354713	-17.540537	37.230423	-1.361840	0.000000	-0.482871	0.000000	0.000000	0.000000	-0.257042	-0.008752	0.169242	0.000000	0.000000	4.000000	31.000000	0.000000
3136.674959	0.108801	0.534153	-0.026673	74.354713	-17.540537	37.230423	-1.361840	0.000000	-0.482871	0.000000	0.000000	0.000000	-0.257042	-0.008752	0.169242	0.000000	0.000000	4.000000	31.000000	0.000000
3136.678293	0.108801	0.534153	-0.026673	74.354713	-17.540537	37.230423	-1.361840	0.000000	-0.482871	0.000000	0.000000	0.000000	-0.257042	-0.008752	0.169242	0.000000	0.000000	4.000000	31.000000	0.000000
3136.681626	0.108801	0.534153	-0.026673	74.475250	-16.604799	38.802738	-1.333633	0.000000	-0.440031	0.000000	0.000000	0.000000	-0.257042	-0.008752	0.169242	0.000000	0.000000	4.000000	31.000000	0.000000
3136.684959	0.108070	0.534155	-0.026034	74.475250	-16.604799	38.802738	-1.333633	0.000000	-0.440031	0.000000	0.000000	0.000000	-0.219282	0.000413	0.191562	0.000000	0.000000	4.000000	31.000000	0.000000
3136.688293	0.108070	0.534155	-0.026034	74.475250	-16.604799	38.802738	-1.333633	0.000000	-0.440031	0.000000	0.000000	0.000000	-0.219282	0.000413	0.191562	0.000000	0.000000	4.000000	31.000000	0.000000
3136.691626	0.107454	0.534179	-0.025362	74.658539	-15.614311	40.531071	-1.333633	0.000000	-0.440031	0.000000	0.000000	0.000000	-0.184669	0.007326	0.201595	0.000000	0.000000	4.000000	31.000000	0.000000
3136.694959	0.107454	0.534179	-0.025362	74.658539	-15.614311	40.531071	-1.333633	0.000000	-0.440031	0.000000	0.000000	0.000000	-0.184669	0.007326	0.201595	0.000000	0.000000	4.000000	31.000000	0.000000
3136.698293	0.107454	0.534179	-0.025362	74.658539	-15.614311	40.531071	-1.333633	0.000000	-0.440031	0.000000	0.000000	0.000000	-0.184669	0.007326	0.201595	0.000000	0.000000	4.000000	31.000000	0.000000
3136.701626	0.107454	0.534179	-0.025362	74.889969	-14.602804	42.346016	-1.268106	0.000000	-0.372705	0.000000	0.000000	0.000000	-0.184669	0.007326	0.201595	0.000000	0.000000	4.000000	31.000000	0.000000
3136.704959	0.106879	0.534194	-0.024609	74.889969	-14.602804	42.346016	-1.268106	0.000000	-0.372705	0.000000	0.000000	0.000000	-0.172656	0.004408	0.225920	0.000000	0.000000	4.000000	31.000000	0.000000
3136.708293	0.106879	0.534194	-0.024609	74.889969	-14.602804	42.346016	-1.268106	0.000000	-0.372705	0.000000	0.000000	0.000000	-0.172656	0.004408	0.225920	0.000000	0.000000	4.000000	31.000000	0.000000
3136.711626	0.106321	0.534208	-0.023862	75.114410	-13.517993	44.090889	-1.268106	0.000000	-0.372705	0.000000	0.000000	0.000000	-0.167162	0.004348	0.224126	0.000000	0.000000	4.000000	31.000000	0.000000
3136.714959	0.106321	0.534208	-0.023862	75.114410	-13.517993	44.090889	-1.268106	0.000000	-0.372705	0.000000	0.000000	0.000000	-0.167162	0.004348	0.224126	0.000000	0.000000	4.000000	31.000000	0.000000
3136.718293	0.106321	0.534208	-0.023862	75.114410	-13.517993	44.090889	-1.268106	0.000000	-0.372705	0.000000	0.000000	0.000000	-0.167162	0.004348	0.224126	0.000000	0.000000	4.000000	31.000000	0.000000
3136.721626	0.106321	0.534208	-0.023862	75.317886	-12.454144	45.480251	-1.193099	0.000000	-0.316069	0.000000	0.000000	0.000000	-0.167162	0.004348	0.224126	0.000000	0.000000	4.000000	31.000000	0.000000
3136.724959	0.105815	0.534181	-0.023076	75.317886	-12.454144	45.480251	-1.193099	0.000000	-0.316069	0.000000	0.000000	0.000000	-0.151819	-0.008163	0.235759	0.000000	0.000000	4.000000	31.000000	0.000000
3136.728293	0.105815	0.534181	-0.023076	75.317886	-12.454144	45.480251	-1.193099	0.000000	-0.316069	0.000000	0.000000	0.000000	-0.151819	-0.008163	0.235759	0.000000	0.000000	4.000000	31.000000	0.000000
3136.731626	0.105394	0.534169	-0.022292	75.486610	-11.453800	46.628719	-1.193099	0.000000	-0.316069	0.000000	0.000000	0.000000	-0.126347	-0.003525	0.235139	0.000000	0.000000	4.000000	31.000000	0.000000
3136.734959	0.105394	0.534169	-0.022292	75.486610	-11.453800	46.628719	-1.193099	0.000000	-0.316069	0.000000	0.000000	0.000000	-0.126347	-0.003525	0.235139	0.000000	0.000000	4.000000	31.000000	0.000000
3136.738293	0.105394	0.534169	-0.022292	75.486610	-11.453800	46.628719	-1.193099	0.000000	-0.316069	0.000000	0.000000	0.000000	-0.126347	-0.003525	0.235139	0.000000	0.000000	4.000000	31.000000	0.000000
3136.741626	0.105394	0.534169	-0.022292	75.624504	-10.544452	47.555416	-1.114616	0.000000	-0.269708	0.000000	0.000000	0.000000	-0.126347	-0.003525	0.235139	0.000000	0.000000	4.000000	31.000000	0.000000
3136.744959	0.105059	0.534148	-0.021506	75.624504	-10.544452	47.555416	-1.114616	0.000000	-0.269708	0.000000	0.000000	0.000000	-0.100467	-0.006228	0.235812	0.000000	0.000000	4.000000	31.000000	0.000000
3136.748293	0.105059	0.534148	-0.021506	75.624504	-10.544452	47.555416	-1.114616	0.000000	-0.269708	0.000000	0.000000	0.000000	-0.100467	-0.006228	0.235812	0.000000	0.000000	4.000000	31.000000	0.000000
3136.751626	0.104826	0.534127	-0.020746	75.729828	-9.754123	48.314323	-1.114616	0.000000	-0.269708	0.000000	0.000000	0.000000	-0.069905	-0.006378	0.228207	0.000000	0.000000	4.000000	31.000000	0.000000
3136.754959	0.104826	0.534127	-0.020746	75.729828	-9.754123	48.314323	-1.114616	0.000000	-0.269708	0.000000	0.000000	0.000000	-0.069905	-0.006378	0.228207	0.000000	0.000000	4.000000	31.000000	0.000000
3136.758293	0.104826	0.534127	-0.020746	75.729828	-9.754123	48.314323	-1.114616	0.000000	-0.269708	0.000000	0.000000	0.000000	-0.069905	-0.006378	0.228207	0.000000	0.000000	4.000000	31.000000	0.000000
3136.761626	0.104826	0.534127	-0.020746	75.794243	-9.144975	48.845551	-1.037279	0.000000	-0.241312	0.000000	0.000000	0.000000	-0.069905	-0.006378	0.228207	0.000000	0.000000	4.000000	31.000000	0.000000
3136.764959	0.104706	0.534113	-0.019969	75.794243	-9.144975	48.845551	-1.037279	0.000000	-0.241312	0.000000	0.000000	0.000000	-0.036200	-0.004315	0.233101	0.000000	0.000000	4.000000	31.000000	0.000000
3136.768293	0.104706	0.534113	-0.019969	75.794243	-9.144975	48.845551	-1.037279	0.000000	-0.241312	0.000000	0.000000	0.000000	-0.036200	-0.004315	0.233101	0.000000	0.000000	4.000000	31.000000	0.000000
3136.771626	0.104645	0.534123	-0.019211	75.819725	-8.731048	49.189083	-1.037279	0.000000	-0.241312	0.000000	0.000000	0.000000	-0.018099	0.002924	0.227318	0.000000	0.000000	4.000000	31.000000	0.000000
3136.774959	0.104645	0.534123	-0.019211	75.819725	-8.731048	49.189083	-1.037279	0.000000	-0.241312	0.000000	0.000000	0.000000	-0.018099	0.002924	0.227318	0.000000	0.000000	4.000000	31.000000	0.000000
3136.778293	0.104645	0.534123	-0.019211	75.819725	-8.731048	49.189083	-1.037279	0.000000	-0.241312	0.000000	0.000000	0.000000	-0.018099	0.002924	0.227318	0.000000	0.000000	4.000000	31.000000	0.000000
3136.781626	0.104645	0.534123	-0.019211	75.805779	-8.512983	49.405033	-0.960543	0.000000	-0.232262	0.000000	0.000000	0.000000	-0.018099	0.002924	0.227318	0.000000	0.000000	4.000000	31.000000	0.000000
3136.784959	0.104682	0.534155	-0.018413	75.805779	-8.512983	49.405033	-0.960543	0.000000	-0.232262	0.000000	0.000000	0.000000	0.010949	0.009751	0.239326	0.000000	0.000000	4.000000	31.000000	0.000000
3136.788293	0.104682	0.534155	-0.018413	75.805779	-8.512983	49.405033	-0.960543	0.000000	-0.232262	0.000000	0.000000	0.000000	0.010949	0.009751	0.239326	0.000000	0.000000	4.000000	31.000000	0.000000
3136.791626	0.104846	0.534228	-0.017631	75.765511	-8.424756	49.501900	-0.960543	0.000000	-0.232262	0.000000	0.000000	0.000000	0.049366	0.021850	0.234653	0.000000	0.000000	4.000000	31.000000	0.000000
3136.794959	0.104846	0.534228	-0.017631	75.765511	-8.424756	49.501900	-0.960543	0.000000	-0.232262	0.000000	0.000000	0.000000	0.049366	0.021850	0.234653	0.000000	0.000000	4.000000	31.000000	0.000000
3136.798293	0.104846	0.534228	-0.017631	75.765511	-8.424756	49.501900	-0.960543	0.000000	-0.232262	0.000000	0.000000	0.000000	0.049366	0.021850	0.234653	0.000000	0.000000	4.000000	31.000000	0.000000
3136.801626	0.104846	0.534228	-0.017631	75.713196	-8.331554	49.586826	-0.881546	0.000000	-0.242315	0.000000	0.000000	0.000000	0.049366	0.021850	0.234653	0.000000	0.000000	4.000000	31.000000	0.000000
3136.804959	0.105130	0.534324	-0.016814	75.713196	-8.331554	49.586826	-0.881546	0.000000	-0.242315	0.000000	0.000000	0.000000	0.084970	0.028710	0.245075	0.000000	0.000000	4.000000	31.000000	0.000000
3136.808293	0.105130	0.534324	-0.016814	75.713196	-8.331554	49.586826	-0.881546	0.000000	-0.242315	0.000000	0.000000	0.000000	0.084970	0.028710	0.245075	0.000000	0.000000	4.000000	31.000000	0.000000
3136.811626	0.105495	0.534469	-0.016026	75.654495	-8.222662	49.674942	-0.881546	0.000000	-0.242315	0.000000	0.000000	0.000000	0.109570	0.043498	0.236428	0.000000	0.000000	4.000000	31.000000	0.000000
3136.814959	0.105495	0.534469	-0.016026	75.654495	-8.222662	49.674942	-0.881546	0.000000	-0.242315	0.000000	0.000000	0.000000	0.109570	0.043498	0.236428	0.000000	0.000000	4.000000	31.000000	0.000000
3136.818293	0.105495	0.534469	-0.016026	75.654495	-8.222662	49.674942	-0.881546	0.000000	-0.242315	0.000000	0.000000	0.000000	0.109570	0.043498	0.236428	0.000000	0.000000	4.000000	31.000000	0.000000
3136.821626	0.105495	0.534469	-0.016026	75.589951	-8.102804	49.771572	-0.801296	0.000000	-0.274738	0.000000	0.000000	0.000000	0.109570	0.043498	0.236428	0.000000	0.000000	4.000000	31.000000	0.000000
3136.824959	0.105911	0.534646	-0.015211	75.589951	-8.102804	49.771572	-0.801296	0.000000	-0.274738	0.000000	0.000000	0.000000	0.124983	0.053093	0.244364	0.000000	0.000000	4.000000	31.000000	0.000000
3136.828293	0.105911	0.534646	-0.015211	75.589951	-8.102804	49.771572	-0.801296	0.000000	-0.274738	0.000000	0.000000	0.000000	0.124983	0.053093	0.244364	0.000000	0.000000	4.000000	31.000000	0.000000
3136.831626	0.106328	0.534847	-0.014402	75.522415	-7.976644	49.871914	-0.801296	0.000000	-0.274738	0.000000	0.000000	0.000000	0.124881	0.060575	0.242857	0.000000	0.000000	4.000000	31.000000	0.000000
3136.834959	0.106328	0.534847	-0.014402	75.522415	-7.976644	49.871914	-0.801296	0.000000	-0.274738	0.000000	0.000000	0.000000	0.124881	0.060575	0.242857	0.000000	0.000000	4.000000	31.000000	0.000000
3136.838293	0.106328	0.534847	-0.014402	75.522415	-7.976644	49.871914	-0.801296	0.000000	-0.274738	0.000000	0.000000	0.000000	0.124881	0.060575	0.242857	0.000000	0.000000	4.000000	31.000000	0.000000
3136.841626	0.106328	0.534847	-0.014402	75.460800	-7.863020	49.957489	-0.720092	0.000000	-0.316382	0.000000	0.000000	0.000000	0.124881	0.060575	0.242857	0.000000	0.000000	4.000000	31.000000	0.000000
3136.844959	0.106765	0.535074	-0.013602	75.460800	-7.863020	49.957489	-0.720092	0.000000	-0.316382	0.000000	0.000000	0.000000	0.131092	0.068071	0.239822	0.000000	0.000000	4.000000	31.000000	0.000000
3136.848293	0.106765	0.535074	-0.013602	75.460800	-7.863020	49.957489	-0.720092	0.000000	-0.316382	0.000000	0.000000	0.000000	0.131092	0.068071	0.239822	0.000000	0.000000	4.000000	31.000000	0.000000
3136.851626	0.107261	0.535285	-0.012838	75.420593	-7.793728	49.997219	-0.720092	0.000000	-0.316382	0.000000	0.000000	0.000000	0.148948	0.063278	0.229380	0.000000	0.000000	4.000000	31.000000	0.000000
3136.854959	0.107261	0.535285	-0.012838	75.420593	-7.793728	49.997219	-0.720092	0.000000	-0.316382	0.000000	0.000000	0.000000	0.148948	0.063278	0.229380	0.000000	0.000000	4.000000	31.000000	0.000000
3136.858293	0.107261	0.535285	-0.012838	75.420593	-7.793728	49.997219	-0.720092	0.000000	-0.316382	0.000000	0.000000	0.000000	0.148948	0.063278	0.229380	0.000000	0.000000	4.000000	31.000000	0.000000
3136.861626	0.107261	0.535285	-0.012838	75.430855	-7.832241	49.921803	-0.641892	0.000000	-0.363055	0.000000	0.000000	0.000000	0.148948	0.063278	0.229380	0.000000	0.000000	4.000000	31.000000	0.000000
3136.864959	0.107805	0.535523	-0.012158	75.430855	-7.832241	49.921803	-0.641892	0.000000	-0.363055	0.000000	0.000000	0.000000	0.163294	0.071334	0.204035	0.000000	0.000000	4.000000	31.000000	0.000000
[truncated: 501 more rows]
