# Supplementary material for: Haptic Guidance Needs to Be Intuitive Not Just Informative to Improve Human Motor Accuracy
Source: PLoS One. 2016 Mar 16;11(3):e0150912. doi: 10.1371/journal.pone.0150912 (PMC4794196; doi:10.1371/journal.pone.0150912)
Supplement: S2 Data — (ZIP) [file pone.0150912.s002.zip › Subject1/exp2_0032.txt]

Time	PosX	PosY	PosZ	RotX	RotY	RotZ	ForceX	ForceY	ForceZ	MomentX	MomentY	MomentZ	VelocityX	VelocityY	VelocityZ	CalibratedWeight	ButtonDown	Condition	Trial	Visual
3141.568324	0.001709	0.541567	0.255144	81.991219	54.821922	106.607735	0.000000	0.000000	0.000000	0.000000	0.000000	0.000000	0.020325	-0.015881	0.015868	0.000000	1.000000	4.000000	32.000000	0.000000
3141.571658	0.002554	0.541627	0.254978	81.996651	54.925385	106.662781	4.644857	0.000000	-1.850757	0.000000	0.000000	0.000000	0.253433	0.017869	-0.049683	0.000000	1.000000	4.000000	32.000000	0.000000
3141.574991	0.002554	0.541627	0.254978	81.996651	54.925385	106.662781	4.644857	0.000000	-1.850757	0.000000	0.000000	0.000000	0.253433	0.017869	-0.049683	0.000000	1.000000	4.000000	32.000000	0.000000
3141.578324	0.002554	0.541627	0.254978	81.996651	54.925385	106.662781	4.644857	0.000000	-1.850757	0.000000	0.000000	0.000000	0.253433	0.017869	-0.049683	0.000000	1.000000	4.000000	32.000000	0.000000
3141.581658	0.003939	0.541432	0.254823	82.005859	55.155735	106.781250	4.638843	0.000000	-1.865779	0.000000	0.000000	0.000000	0.415574	-0.058533	-0.046467	0.000000	1.000000	4.000000	32.000000	0.000000
3141.584991	0.003939	0.541432	0.254823	82.005859	55.155735	106.781250	4.638843	0.000000	-1.865779	0.000000	0.000000	0.000000	0.415574	-0.058533	-0.046467	0.000000	1.000000	4.000000	32.000000	0.000000
3141.588324	0.003939	0.541432	0.254823	82.005859	55.155735	106.781250	4.638843	0.000000	-1.865779	0.000000	0.000000	0.000000	0.415574	-0.058533	-0.046467	0.000000	1.000000	4.000000	32.000000	0.000000
3141.591658	0.005222	0.541505	0.254603	82.032990	55.401005	106.906792	4.629683	0.000000	-1.888394	0.000000	0.000000	0.000000	0.384845	0.022057	-0.065980	0.000000	1.000000	4.000000	32.000000	0.000000
3141.594991	0.005222	0.541505	0.254603	82.032990	55.401005	106.906792	4.629683	0.000000	-1.888394	0.000000	0.000000	0.000000	0.384845	0.022057	-0.065980	0.000000	1.000000	4.000000	32.000000	0.000000
3141.598324	0.005222	0.541505	0.254603	82.032990	55.401005	106.906792	4.629683	0.000000	-1.888394	0.000000	0.000000	0.000000	0.384845	0.022057	-0.065980	0.000000	1.000000	4.000000	32.000000	0.000000
3141.601658	0.006637	0.541450	0.254129	82.226730	54.371658	105.606262	4.620923	0.000000	-1.909732	0.000000	0.000000	0.000000	0.424443	-0.016433	-0.142216	0.000000	1.000000	4.000000	32.000000	0.000000
3141.604991	0.006637	0.541450	0.254129	82.226730	54.371658	105.606262	4.620923	0.000000	-1.909732	0.000000	0.000000	0.000000	0.424443	-0.016433	-0.142216	0.000000	1.000000	4.000000	32.000000	0.000000
3141.608324	0.006637	0.541450	0.254129	82.226730	54.371658	105.606262	4.620923	0.000000	-1.909732	0.000000	0.000000	0.000000	0.424443	-0.016433	-0.142216	0.000000	1.000000	4.000000	32.000000	0.000000
3141.611658	0.008522	0.541508	0.253602	82.638832	50.851120	101.533493	4.610540	0.000000	-1.934664	0.000000	0.000000	0.000000	0.565443	0.017413	-0.158259	0.000000	1.000000	4.000000	32.000000	0.000000
3141.614991	0.008522	0.541508	0.253602	82.638832	50.851120	101.533493	4.610540	0.000000	-1.934664	0.000000	0.000000	0.000000	0.565443	0.017413	-0.158259	0.000000	1.000000	4.000000	32.000000	0.000000
3141.618324	0.008522	0.541508	0.253602	82.638832	50.851120	101.533493	4.610540	0.000000	-1.934664	0.000000	0.000000	0.000000	0.565443	0.017413	-0.158259	0.000000	1.000000	4.000000	32.000000	0.000000
3141.621658	0.009761	0.541445	0.252888	83.074791	45.015053	95.050789	4.596805	0.000000	-1.967076	0.000000	0.000000	0.000000	0.371650	-0.018900	-0.213999	0.000000	1.000000	4.000000	32.000000	0.000000
3141.624991	0.009761	0.541445	0.252888	83.074791	45.015053	95.050789	4.596805	0.000000	-1.967076	0.000000	0.000000	0.000000	0.371650	-0.018900	-0.213999	0.000000	1.000000	4.000000	32.000000	0.000000
3141.628324	0.009761	0.541445	0.252888	83.074791	45.015053	95.050789	4.596805	0.000000	-1.967076	0.000000	0.000000	0.000000	0.371650	-0.018900	-0.213999	0.000000	1.000000	4.000000	32.000000	0.000000
3141.631658	0.011667	0.541438	0.251966	83.433945	36.944435	86.194969	4.586615	0.000000	-1.990721	0.000000	0.000000	0.000000	0.571978	-0.002325	-0.276694	0.000000	1.000000	4.000000	32.000000	0.000000
3141.634991	0.011667	0.541438	0.251966	83.433945	36.944435	86.194969	4.586615	0.000000	-1.990721	0.000000	0.000000	0.000000	0.571978	-0.002325	-0.276694	0.000000	1.000000	4.000000	32.000000	0.000000
3141.638324	0.011667	0.541438	0.251966	83.433945	36.944435	86.194969	4.586615	0.000000	-1.990721	0.000000	0.000000	0.000000	0.571978	-0.002325	-0.276694	0.000000	1.000000	4.000000	32.000000	0.000000
3141.641658	0.013969	0.541347	0.250834	83.537651	27.732370	76.250534	4.571194	0.000000	-2.025880	0.000000	0.000000	0.000000	0.690369	-0.027082	-0.339535	0.000000	1.000000	4.000000	32.000000	0.000000
3141.644991	0.013969	0.541347	0.250834	83.537651	27.732370	76.250534	4.571194	0.000000	-2.025880	0.000000	0.000000	0.000000	0.690369	-0.027082	-0.339535	0.000000	1.000000	4.000000	32.000000	0.000000
3141.648324	0.013969	0.541347	0.250834	83.537651	27.732370	76.250534	4.571194	0.000000	-2.025880	0.000000	0.000000	0.000000	0.690369	-0.027082	-0.339535	0.000000	1.000000	4.000000	32.000000	0.000000
3141.651658	0.016060	0.541151	0.249631	83.355927	19.163025	67.338676	4.552154	0.000000	-2.068307	0.000000	0.000000	0.000000	0.627312	-0.058915	-0.361064	0.000000	1.000000	4.000000	32.000000	0.000000
3141.654991	0.016060	0.541151	0.249631	83.355927	19.163025	67.338676	4.552154	0.000000	-2.068307	0.000000	0.000000	0.000000	0.627312	-0.058915	-0.361064	0.000000	1.000000	4.000000	32.000000	0.000000
3141.658324	0.016060	0.541151	0.249631	83.355927	19.163025	67.338676	4.552154	0.000000	-2.068307	0.000000	0.000000	0.000000	0.627312	-0.058915	-0.361064	0.000000	1.000000	4.000000	32.000000	0.000000
3141.661658	0.018645	0.541028	0.248365	82.910469	11.736384	59.801552	4.533937	0.000000	-2.107941	0.000000	0.000000	0.000000	0.775575	-0.036964	-0.379842	0.000000	1.000000	4.000000	32.000000	0.000000
3141.664991	0.018645	0.541028	0.248365	82.910469	11.736384	59.801552	4.533937	0.000000	-2.107941	0.000000	0.000000	0.000000	0.775575	-0.036964	-0.379842	0.000000	1.000000	4.000000	32.000000	0.000000
3141.668324	0.018645	0.541028	0.248365	82.910469	11.736384	59.801552	4.533937	0.000000	-2.107941	0.000000	0.000000	0.000000	0.775575	-0.036964	-0.379842	0.000000	1.000000	4.000000	32.000000	0.000000
3141.671658	0.021285	0.540872	0.246977	82.252731	5.613591	53.491051	4.511648	0.000000	-2.155234	0.000000	0.000000	0.000000	0.791888	-0.046769	-0.416369	0.000000	1.000000	4.000000	32.000000	0.000000
3141.674991	0.021285	0.540872	0.246977	82.252731	5.613591	53.491051	4.511648	0.000000	-2.155234	0.000000	0.000000	0.000000	0.791888	-0.046769	-0.416369	0.000000	1.000000	4.000000	32.000000	0.000000
3141.678324	0.021285	0.540872	0.246977	82.252731	5.613591	53.491051	4.511648	0.000000	-2.155234	0.000000	0.000000	0.000000	0.791888	-0.046769	-0.416369	0.000000	1.000000	4.000000	32.000000	0.000000
3141.681658	0.023949	0.540740	0.245619	81.438171	0.511527	47.847511	4.488040	0.000000	-2.203971	0.000000	0.000000	0.000000	0.799234	-0.039468	-0.407351	0.000000	1.000000	4.000000	32.000000	0.000000
3141.684991	0.023949	0.540740	0.245619	81.438171	0.511527	47.847511	4.488040	0.000000	-2.203971	0.000000	0.000000	0.000000	0.799234	-0.039468	-0.407351	0.000000	1.000000	4.000000	32.000000	0.000000
3141.688324	0.023949	0.540740	0.245619	81.438171	0.511527	47.847511	4.488040	0.000000	-2.203971	0.000000	0.000000	0.000000	0.799234	-0.039468	-0.407351	0.000000	1.000000	4.000000	32.000000	0.000000
3141.691658	0.026869	0.540629	0.244251	80.533966	-3.719415	42.759403	4.463824	0.000000	-2.252614	0.000000	0.000000	0.000000	0.876225	-0.033292	-0.410407	0.000000	0.000000	4.000000	32.000000	0.000000
3141.694991	0.026869	0.540629	0.244251	80.533966	-3.719415	42.759403	4.463824	0.000000	-2.252614	0.000000	0.000000	0.000000	0.876225	-0.033292	-0.410407	0.000000	0.000000	4.000000	32.000000	0.000000
3141.698324	0.026869	0.540629	0.244251	80.533966	-3.719415	42.759403	4.463824	0.000000	-2.252614	0.000000	0.000000	0.000000	0.876225	-0.033292	-0.410407	0.000000	0.000000	4.000000	32.000000	0.000000
3141.701658	0.029815	0.540546	0.242943	79.581459	-7.213571	38.381977	4.437133	0.000000	-2.304745	0.000000	0.000000	0.000000	0.883789	-0.024900	-0.392512	0.000000	0.000000	4.000000	32.000000	0.000000
3141.704991	0.029815	0.540546	0.242943	79.581459	-7.213571	38.381977	4.437133	0.000000	-2.304745	0.000000	0.000000	0.000000	0.883789	-0.024900	-0.392512	0.000000	0.000000	4.000000	32.000000	0.000000
3141.708324	0.029815	0.540546	0.242943	79.581459	-7.213571	38.381977	4.437133	0.000000	-2.304745	0.000000	0.000000	0.000000	0.883789	-0.024900	-0.392512	0.000000	0.000000	4.000000	32.000000	0.000000
3141.711658	0.032919	0.540509	0.241670	78.631363	-9.981164	34.968708	4.409909	0.000000	-2.356416	0.000000	0.000000	0.000000	0.931128	-0.011343	-0.381845	0.000000	0.000000	4.000000	32.000000	0.000000
3141.714991	0.032919	0.540509	0.241670	78.631363	-9.981164	34.968708	4.409909	0.000000	-2.356416	0.000000	0.000000	0.000000	0.931128	-0.011343	-0.381845	0.000000	0.000000	4.000000	32.000000	0.000000
3141.718324	0.032919	0.540509	0.241670	78.631363	-9.981164	34.968708	4.409909	0.000000	-2.356416	0.000000	0.000000	0.000000	0.931128	-0.011343	-0.381845	0.000000	0.000000	4.000000	32.000000	0.000000
3141.721658	0.036186	0.540510	0.240544	77.685661	-12.090234	32.619236	4.381074	0.000000	-2.409604	0.000000	0.000000	0.000000	0.980170	0.000433	-0.337785	0.000000	0.000000	4.000000	32.000000	0.000000
3141.724991	0.036186	0.540510	0.240544	77.685661	-12.090234	32.619236	4.381074	0.000000	-2.409604	0.000000	0.000000	0.000000	0.980170	0.000433	-0.337785	0.000000	0.000000	4.000000	32.000000	0.000000
3141.728324	0.036186	0.540510	0.240544	77.685661	-12.090234	32.619236	4.381074	0.000000	-2.409604	0.000000	0.000000	0.000000	0.980170	0.000433	-0.337785	0.000000	0.000000	4.000000	32.000000	0.000000
3141.731658	0.039389	0.540478	0.239617	76.777977	-13.598813	31.060173	4.351056	0.000000	-2.463395	0.000000	0.000000	0.000000	0.960921	-0.009499	-0.277965	0.000000	0.000000	4.000000	32.000000	0.000000
3141.734991	0.039389	0.540478	0.239617	76.777977	-13.598813	31.060173	4.351056	0.000000	-2.463395	0.000000	0.000000	0.000000	0.960921	-0.009499	-0.277965	0.000000	0.000000	4.000000	32.000000	0.000000
3141.738324	0.039389	0.540478	0.239617	76.777977	-13.598813	31.060173	4.351056	0.000000	-2.463395	0.000000	0.000000	0.000000	0.960921	-0.009499	-0.277965	0.000000	0.000000	4.000000	32.000000	0.000000
3141.741658	0.042569	0.540443	0.238967	75.979446	-14.805043	29.317829	4.321932	0.000000	-2.514141	0.000000	0.000000	0.000000	0.953959	-0.010752	-0.195134	0.000000	0.000000	4.000000	32.000000	0.000000
3141.744991	0.042569	0.540443	0.238967	75.979446	-14.805043	29.317829	4.321932	0.000000	-2.514141	0.000000	0.000000	0.000000	0.953959	-0.010752	-0.195134	0.000000	0.000000	4.000000	32.000000	0.000000
3141.748324	0.042569	0.540443	0.238967	75.979446	-14.805043	29.317829	4.321932	0.000000	-2.514141	0.000000	0.000000	0.000000	0.953959	-0.010752	-0.195134	0.000000	0.000000	4.000000	32.000000	0.000000
3141.751658	0.045535	0.540427	0.238652	75.541153	-16.268438	27.070507	4.293879	0.000000	-2.561758	0.000000	0.000000	0.000000	0.889651	-0.004565	-0.094495	0.000000	0.000000	4.000000	32.000000	0.000000
3141.754991	0.045535	0.540427	0.238652	75.541153	-16.268438	27.070507	4.293879	0.000000	-2.561758	0.000000	0.000000	0.000000	0.889651	-0.004565	-0.094495	0.000000	0.000000	4.000000	32.000000	0.000000
3141.758324	0.045535	0.540427	0.238652	75.541153	-16.268438	27.070507	4.293879	0.000000	-2.561758	0.000000	0.000000	0.000000	0.889651	-0.004565	-0.094495	0.000000	0.000000	4.000000	32.000000	0.000000
3141.761658	0.048057	0.540467	0.238655	75.527847	-18.147861	24.553877	4.268859	0.000000	-2.603238	0.000000	0.000000	0.000000	0.756596	0.011970	0.000956	0.000000	0.000000	4.000000	32.000000	0.000000
3141.764991	0.048057	0.540467	0.238655	75.527847	-18.147861	24.553877	4.268859	0.000000	-2.603238	0.000000	0.000000	0.000000	0.756596	0.011970	0.000956	0.000000	0.000000	4.000000	32.000000	0.000000
3141.768324	0.048057	0.540467	0.238655	75.527847	-18.147861	24.553877	4.268859	0.000000	-2.603238	0.000000	0.000000	0.000000	0.756596	0.011970	0.000956	0.000000	0.000000	4.000000	32.000000	0.000000
3141.771658	0.050329	0.540589	0.238867	75.892723	-20.085030	22.204079	4.248790	0.000000	-2.635864	0.000000	0.000000	0.000000	0.681818	0.036519	0.063624	0.000000	0.000000	4.000000	32.000000	0.000000
3141.774991	0.050329	0.540589	0.238867	75.892723	-20.085030	22.204079	4.248790	0.000000	-2.635864	0.000000	0.000000	0.000000	0.681818	0.036519	0.063624	0.000000	0.000000	4.000000	32.000000	0.000000
3141.778324	0.050329	0.540589	0.238867	75.892723	-20.085030	22.204079	4.248790	0.000000	-2.635864	0.000000	0.000000	0.000000	0.681818	0.036519	0.063624	0.000000	0.000000	4.000000	32.000000	0.000000
3141.781658	0.052277	0.540697	0.239146	76.729523	-21.749111	20.490131	4.231710	0.000000	-2.663200	0.000000	0.000000	0.000000	0.584333	0.032524	0.083681	0.000000	0.000000	4.000000	32.000000	0.000000
3141.784991	0.052277	0.540697	0.239146	76.729523	-21.749111	20.490131	4.231710	0.000000	-2.663200	0.000000	0.000000	0.000000	0.584333	0.032524	0.083681	0.000000	0.000000	4.000000	32.000000	0.000000
3141.788324	0.052277	0.540697	0.239146	76.729523	-21.749111	20.490131	4.231710	0.000000	-2.663200	0.000000	0.000000	0.000000	0.584333	0.032524	0.083681	0.000000	0.000000	4.000000	32.000000	0.000000
3141.791658	0.054030	0.540789	0.239453	77.843391	-23.182665	19.245073	4.217561	0.000000	-2.685550	0.000000	0.000000	0.000000	0.525798	0.027372	0.091970	0.000000	0.000000	4.000000	32.000000	0.000000
3141.794991	0.054030	0.540789	0.239453	77.843391	-23.182665	19.245073	4.217561	0.000000	-2.685550	0.000000	0.000000	0.000000	0.525798	0.027372	0.091970	0.000000	0.000000	4.000000	32.000000	0.000000
3141.798324	0.054030	0.540789	0.239453	77.843391	-23.182665	19.245073	4.217561	0.000000	-2.685550	0.000000	0.000000	0.000000	0.525798	0.027372	0.091970	0.000000	0.000000	4.000000	32.000000	0.000000
3141.801658	0.055683	0.540838	0.239735	79.056213	-24.298042	18.442675	4.205124	0.000000	-2.704982	0.000000	0.000000	0.000000	0.495914	0.014754	0.084811	0.000000	0.000000	4.000000	32.000000	0.000000
3141.804991	0.055683	0.540838	0.239735	79.056213	-24.298042	18.442675	4.205124	0.000000	-2.704982	0.000000	0.000000	0.000000	0.495914	0.014754	0.084811	0.000000	0.000000	4.000000	32.000000	0.000000
3141.808324	0.055683	0.540838	0.239735	79.056213	-24.298042	18.442675	4.205124	0.000000	-2.704982	0.000000	0.000000	0.000000	0.495914	0.014754	0.084811	0.000000	0.000000	4.000000	32.000000	0.000000
3141.811658	0.056991	0.540767	0.239847	80.310524	-25.036222	18.112497	4.193377	0.000000	-2.723159	0.000000	0.000000	0.000000	0.392350	-0.021275	0.033618	0.000000	0.000000	4.000000	32.000000	0.000000
3141.814991	0.056991	0.540767	0.239847	80.310524	-25.036222	18.112497	4.193377	0.000000	-2.723159	0.000000	0.000000	0.000000	0.392350	-0.021275	0.033618	0.000000	0.000000	4.000000	32.000000	0.000000
3141.818324	0.056991	0.540767	0.239847	80.310524	-25.036222	18.112497	4.193377	0.000000	-2.723159	0.000000	0.000000	0.000000	0.392350	-0.021275	0.033618	0.000000	0.000000	4.000000	32.000000	0.000000
3141.821658	0.057978	0.540624	0.239703	81.546135	-25.878967	17.674660	4.183509	0.000000	-2.738293	0.000000	0.000000	0.000000	0.296209	-0.042934	-0.043432	0.000000	0.000000	4.000000	32.000000	0.000000
3141.824991	0.057978	0.540624	0.239703	81.546135	-25.878967	17.674660	4.183509	0.000000	-2.738293	0.000000	0.000000	0.000000	0.296209	-0.042934	-0.043432	0.000000	0.000000	4.000000	32.000000	0.000000
3141.828324	0.057978	0.540624	0.239703	81.546135	-25.878967	17.674660	4.183509	0.000000	-2.738293	0.000000	0.000000	0.000000	0.296209	-0.042934	-0.043432	0.000000	0.000000	4.000000	32.000000	0.000000
3141.831658	0.058776	0.540349	0.239282	82.721367	-27.361593	16.536631	4.174852	0.000000	-2.751474	0.000000	0.000000	0.000000	0.239208	-0.082325	-0.126166	0.000000	0.000000	4.000000	32.000000	0.000000
3141.834991	0.058776	0.540349	0.239282	82.721367	-27.361593	16.536631	4.174852	0.000000	-2.751474	0.000000	0.000000	0.000000	0.239208	-0.082325	-0.126166	0.000000	0.000000	4.000000	32.000000	0.000000
3141.838324	0.058776	0.540349	0.239282	82.721367	-27.361593	16.536631	4.174852	0.000000	-2.751474	0.000000	0.000000	0.000000	0.239208	-0.082325	-0.126166	0.000000	0.000000	4.000000	32.000000	0.000000
3141.841658	0.059276	0.539954	0.238513	83.819748	-29.995846	14.179574	4.166235	0.000000	-2.764504	0.000000	0.000000	0.000000	0.150161	-0.118688	-0.230804	0.000000	0.000000	4.000000	32.000000	0.000000
3141.844991	0.059276	0.539954	0.238513	83.819748	-29.995846	14.179574	4.166235	0.000000	-2.764504	0.000000	0.000000	0.000000	0.150161	-0.118688	-0.230804	0.000000	0.000000	4.000000	32.000000	0.000000
3141.848324	0.059276	0.539954	0.238513	83.819748	-29.995846	14.179574	4.166235	0.000000	-2.764504	0.000000	0.000000	0.000000	0.150161	-0.118688	-0.230804	0.000000	0.000000	4.000000	32.000000	0.000000
3141.851658	0.059610	0.539416	0.237368	84.834190	-34.226131	10.163329	4.158097	0.000000	-2.776730	0.000000	0.000000	0.000000	0.100275	-0.161179	-0.343305	0.000000	0.000000	4.000000	32.000000	0.000000
3141.854991	0.059610	0.539416	0.237368	84.834190	-34.226131	10.163329	4.158097	0.000000	-2.776730	0.000000	0.000000	0.000000	0.100275	-0.161179	-0.343305	0.000000	0.000000	4.000000	32.000000	0.000000
3141.858324	0.059610	0.539416	0.237368	84.834190	-34.226131	10.163329	4.158097	0.000000	-2.776730	0.000000	0.000000	0.000000	0.100275	-0.161179	-0.343305	0.000000	0.000000	4.000000	32.000000	0.000000
3141.861658	0.059876	0.538814	0.235829	85.738968	-39.651665	4.935863	4.149208	0.000000	-2.789995	0.000000	0.000000	0.000000	0.079668	-0.180593	-0.461901	0.000000	0.000000	4.000000	32.000000	0.000000
3141.864991	0.059876	0.538814	0.235829	85.738968	-39.651665	4.935863	4.149208	0.000000	-2.789995	0.000000	0.000000	0.000000	0.079668	-0.180593	-0.461901	0.000000	0.000000	4.000000	32.000000	0.000000
3141.868324	0.059876	0.538814	0.235829	85.738968	-39.651665	4.935863	4.149208	0.000000	-2.789995	0.000000	0.000000	0.000000	0.079668	-0.180593	-0.461901	0.000000	0.000000	4.000000	32.000000	0.000000
3141.871658	0.059977	0.538211	0.233940	86.480415	-42.519489	2.339643	4.138608	0.000000	-2.805696	0.000000	0.000000	0.000000	0.030370	-0.181192	-0.566696	0.000000	0.000000	4.000000	32.000000	0.000000
3141.874991	0.059977	0.538211	0.233940	86.480415	-42.519489	2.339643	4.138608	0.000000	-2.805696	0.000000	0.000000	0.000000	0.030370	-0.181192	-0.566696	0.000000	0.000000	4.000000	32.000000	0.000000
3141.878324	0.059977	0.538211	0.233940	86.480415	-42.519489	2.339643	4.138608	0.000000	-2.805696	0.000000	0.000000	0.000000	0.030370	-0.181192	-0.566696	0.000000	0.000000	4.000000	32.000000	0.000000
3141.881658	0.059921	0.537633	0.231775	87.084084	-37.482250	7.800639	4.127250	0.000000	-2.822376	0.000000	0.000000	0.000000	-0.016804	-0.173365	-0.649305	0.000000	0.000000	4.000000	32.000000	0.000000
3141.884991	0.059921	0.537633	0.231775	87.084084	-37.482250	7.800639	4.127250	0.000000	-2.822376	0.000000	0.000000	0.000000	-0.016804	-0.173365	-0.649305	0.000000	0.000000	4.000000	32.000000	0.000000
3141.888324	0.059921	0.537633	0.231775	87.084084	-37.482250	7.800639	4.127250	0.000000	-2.822376	0.000000	0.000000	0.000000	-0.016804	-0.173365	-0.649305	0.000000	0.000000	4.000000	32.000000	0.000000
3141.891658	0.059739	0.537039	0.229301	87.677963	-24.218880	21.644445	4.115433	0.000000	-2.839580	0.000000	0.000000	0.000000	-0.054697	-0.178111	-0.742163	0.000000	0.000000	4.000000	32.000000	0.000000
3141.894991	0.059739	0.537039	0.229301	87.677963	-24.218880	21.644445	4.115433	0.000000	-2.839580	0.000000	0.000000	0.000000	-0.054697	-0.178111	-0.742163	0.000000	0.000000	4.000000	32.000000	0.000000
3141.898324	0.059739	0.537039	0.229301	87.677963	-24.218880	21.644445	4.115433	0.000000	-2.839580	0.000000	0.000000	0.000000	-0.054697	-0.178111	-0.742163	0.000000	0.000000	4.000000	32.000000	0.000000
3141.901658	0.059363	0.536463	0.226482	88.071770	1.321750	47.909405	4.102640	0.000000	-2.858031	0.000000	0.000000	0.000000	-0.112832	-0.172828	-0.845719	0.000000	0.000000	4.000000	32.000000	0.000000
3141.904991	0.059363	0.536463	0.226482	88.071770	1.321750	47.909405	4.102640	0.000000	-2.858031	0.000000	0.000000	0.000000	-0.112832	-0.172828	-0.845719	0.000000	0.000000	4.000000	32.000000	0.000000
3141.908324	0.059363	0.536463	0.226482	88.071770	1.321750	47.909405	4.102640	0.000000	-2.858031	0.000000	0.000000	0.000000	-0.112832	-0.172828	-0.845719	0.000000	0.000000	4.000000	32.000000	0.000000
3141.911658	0.058897	0.535874	0.223373	87.873756	33.196121	80.618698	4.089149	0.000000	-2.877300	0.000000	0.000000	0.000000	-0.139573	-0.176792	-0.932689	0.000000	0.000000	4.000000	32.000000	0.000000
3141.914991	0.058897	0.535874	0.223373	87.873756	33.196121	80.618698	4.089149	0.000000	-2.877300	0.000000	0.000000	0.000000	-0.139573	-0.176792	-0.932689	0.000000	0.000000	4.000000	32.000000	0.000000
3141.918324	0.058897	0.535874	0.223373	87.873756	33.196121	80.618698	4.089149	0.000000	-2.877300	0.000000	0.000000	0.000000	-0.139573	-0.176792	-0.932689	0.000000	0.000000	4.000000	32.000000	0.000000
3141.921658	0.058349	0.535315	0.220031	87.112015	53.507889	101.811768	4.074311	0.000000	-2.898274	0.000000	0.000000	0.000000	-0.164511	-0.167486	-1.002777	0.000000	0.000000	4.000000	32.000000	0.000000
3141.924991	0.058349	0.535315	0.220031	87.112015	53.507889	101.811768	4.074311	0.000000	-2.898274	0.000000	0.000000	0.000000	-0.164511	-0.167486	-1.002777	0.000000	0.000000	4.000000	32.000000	0.000000
3141.928324	0.058349	0.535315	0.220031	87.112015	53.507889	101.811768	4.074311	0.000000	-2.898274	0.000000	0.000000	0.000000	-0.164511	-0.167486	-1.002777	0.000000	0.000000	4.000000	32.000000	0.000000
3141.931658	0.057782	0.534787	0.216445	86.120308	62.321529	111.494301	4.058311	0.000000	-2.920635	0.000000	0.000000	0.000000	-0.169996	-0.158523	-1.075733	0.000000	0.000000	4.000000	32.000000	0.000000
3141.934991	0.057782	0.534787	0.216445	86.120308	62.321529	111.494301	4.058311	0.000000	-2.920635	0.000000	0.000000	0.000000	-0.169996	-0.158523	-1.075733	0.000000	0.000000	4.000000	32.000000	0.000000
3141.938324	0.057782	0.534787	0.216445	86.120308	62.321529	111.494301	4.058311	0.000000	-2.920635	0.000000	0.000000	0.000000	-0.169996	-0.158523	-1.075733	0.000000	0.000000	4.000000	32.000000	0.000000
3141.941658	0.057232	0.534291	0.212643	85.170631	64.830307	114.770157	4.040412	0.000000	-2.945347	0.000000	0.000000	0.000000	-0.165112	-0.148796	-1.140744	0.000000	0.000000	4.000000	32.000000	0.000000
3141.944991	0.057232	0.534291	0.212643	85.170631	64.830307	114.770157	4.040412	0.000000	-2.945347	0.000000	0.000000	0.000000	-0.165112	-0.148796	-1.140744	0.000000	0.000000	4.000000	32.000000	0.000000
3141.948324	0.057232	0.534291	0.212643	85.170631	64.830307	114.770157	4.040412	0.000000	-2.945347	0.000000	0.000000	0.000000	-0.165112	-0.148796	-1.140744	0.000000	0.000000	4.000000	32.000000	0.000000
3141.951658	0.056516	0.533838	0.208736	84.466324	63.961212	114.450531	4.020326	0.000000	-2.972706	0.000000	0.000000	0.000000	-0.214749	-0.135979	-1.171825	0.000000	0.000000	4.000000	32.000000	0.000000
3141.954991	0.056516	0.533838	0.208736	84.466324	63.961212	114.450531	4.020326	0.000000	-2.972706	0.000000	0.000000	0.000000	-0.214749	-0.135979	-1.171825	0.000000	0.000000	4.000000	32.000000	0.000000
3141.958324	0.056516	0.533838	0.208736	84.466324	63.961212	114.450531	4.020326	0.000000	-2.972706	0.000000	0.000000	0.000000	-0.214749	-0.135979	-1.171825	0.000000	0.000000	4.000000	32.000000	0.000000
3141.961658	0.055607	0.533482	0.204738	83.986923	60.935719	111.764999	4.000333	0.000000	-2.999556	0.000000	0.000000	0.000000	-0.272687	-0.106613	-1.199519	0.000000	0.000000	4.000000	32.000000	0.000000
3141.964991	0.055607	0.533482	0.204738	83.986923	60.935719	111.764999	4.000333	0.000000	-2.999556	0.000000	0.000000	0.000000	-0.272687	-0.106613	-1.199519	0.000000	0.000000	4.000000	32.000000	0.000000
3141.968324	0.055607	0.533482	0.204738	83.986923	60.935719	111.764999	4.000333	0.000000	-2.999556	0.000000	0.000000	0.000000	-0.272687	-0.106613	-1.199519	0.000000	0.000000	4.000000	32.000000	0.000000
3141.971658	0.054574	0.533191	0.200678	83.576759	57.050385	108.123825	3.980752	0.000000	-3.025494	0.000000	0.000000	0.000000	-0.309860	-0.087528	-1.217893	0.000000	0.000000	4.000000	32.000000	0.000000
3141.974991	0.054574	0.533191	0.200678	83.576759	57.050385	108.123825	3.980752	0.000000	-3.025494	0.000000	0.000000	0.000000	-0.309860	-0.087528	-1.217893	0.000000	0.000000	4.000000	32.000000	0.000000
3141.978324	0.054574	0.533191	0.200678	83.576759	57.050385	108.123825	3.980752	0.000000	-3.025494	0.000000	0.000000	0.000000	-0.309860	-0.087528	-1.217893	0.000000	0.000000	4.000000	32.000000	0.000000
3141.981658	0.053357	0.532941	0.196547	83.133675	53.434429	104.773613	3.961151	0.000000	-3.051112	0.000000	0.000000	0.000000	-0.365271	-0.074853	-1.239570	0.000000	0.000000	4.000000	32.000000	0.000000
3141.984991	0.053357	0.532941	0.196547	83.133675	53.434429	104.773613	3.961151	0.000000	-3.051112	0.000000	0.000000	0.000000	-0.365271	-0.074853	-1.239570	0.000000	0.000000	4.000000	32.000000	0.000000
3141.988324	0.053357	0.532941	0.196547	83.133675	53.434429	104.773613	3.961151	0.000000	-3.051112	0.000000	0.000000	0.000000	-0.365271	-0.074853	-1.239570	0.000000	0.000000	4.000000	32.000000	0.000000
3141.991658	0.051993	0.532721	0.192392	82.636810	50.659279	102.332771	3.942020	0.000000	-3.075788	0.000000	0.000000	0.000000	-0.408997	-0.066084	-1.246422	0.000000	0.000000	4.000000	32.000000	0.000000
3141.994991	0.051993	0.532721	0.192392	82.636810	50.659279	102.332771	3.942020	0.000000	-3.075788	0.000000	0.000000	0.000000	-0.408997	-0.066084	-1.246422	0.000000	0.000000	4.000000	32.000000	0.000000
3141.998324	0.051993	0.532721	0.192392	82.636810	50.659279	102.332771	3.942020	0.000000	-3.075788	0.000000	0.000000	0.000000	-0.408997	-0.066084	-1.246422	0.000000	0.000000	4.000000	32.000000	0.000000
3142.001658	0.050488	0.532529	0.188213	82.126503	48.496311	100.551636	3.923370	0.000000	-3.099543	0.000000	0.000000	0.000000	-0.451785	-0.057544	-1.253489	0.000000	0.000000	4.000000	32.000000	0.000000
3142.004991	0.050488	0.532529	0.188213	82.126503	48.496311	100.551636	3.923370	0.000000	-3.099543	0.000000	0.000000	0.000000	-0.451785	-0.057544	-1.253489	0.000000	0.000000	4.000000	32.000000	0.000000
3142.008324	0.050488	0.532529	0.188213	82.126503	48.496311	100.551636	3.923370	0.000000	-3.099543	0.000000	0.000000	0.000000	-0.451785	-0.057544	-1.253489	0.000000	0.000000	4.000000	32.000000	0.000000
3142.011658	0.048811	0.532400	0.184009	81.648232	46.632465	99.070572	3.905187	0.000000	-3.122422	0.000000	0.000000	0.000000	-0.502841	-0.038655	-1.261339	0.000000	0.000000	4.000000	32.000000	0.000000
3142.014991	0.048811	0.532400	0.184009	81.648232	46.632465	99.070572	3.905187	0.000000	-3.122422	0.000000	0.000000	0.000000	-0.502841	-0.038655	-1.261339	0.000000	0.000000	4.000000	32.000000	0.000000
3142.018324	0.048811	0.532400	0.184009	81.648232	46.632465	99.070572	3.905187	0.000000	-3.122422	0.000000	0.000000	0.000000	-0.502841	-0.038655	-1.261339	0.000000	0.000000	4.000000	32.000000	0.000000
3142.021658	0.046972	0.532302	0.179817	81.256081	44.644936	97.397423	3.887756	0.000000	-3.144098	0.000000	0.000000	0.000000	-0.551875	-0.029439	-1.257751	0.000000	0.000000	4.000000	32.000000	0.000000
3142.024991	0.046972	0.532302	0.179817	81.256081	44.644936	97.397423	3.887756	0.000000	-3.144098	0.000000	0.000000	0.000000	-0.551875	-0.029439	-1.257751	0.000000	0.000000	4.000000	32.000000	0.000000
3142.028324	0.046972	0.532302	0.179817	81.256081	44.644936	97.397423	3.887756	0.000000	-3.144098	0.000000	0.000000	0.000000	-0.551875	-0.029439	-1.257751	0.000000	0.000000	4.000000	32.000000	0.000000
3142.031658	0.044971	0.532284	0.175612	80.979927	42.172462	95.110069	3.871377	0.000000	-3.164244	0.000000	0.000000	0.000000	-0.600324	-0.005463	-1.261492	0.000000	0.000000	4.000000	32.000000	0.000000
3142.034991	0.044971	0.532284	0.175612	80.979927	42.172462	95.110069	3.871377	0.000000	-3.164244	0.000000	0.000000	0.000000	-0.600324	-0.005463	-1.261492	0.000000	0.000000	4.000000	32.000000	0.000000
3142.038324	0.044971	0.532284	0.175612	80.979927	42.172462	95.110069	3.871377	0.000000	-3.164244	0.000000	0.000000	0.000000	-0.600324	-0.005463	-1.261492	0.000000	0.000000	4.000000	32.000000	0.000000
3142.041658	0.042700	0.532357	0.171508	80.741837	39.549992	92.625366	3.855884	0.000000	-3.183106	0.000000	0.000000	0.000000	-0.681258	0.021890	-1.231054	0.000000	0.000000	4.000000	32.000000	0.000000
3142.044991	0.042700	0.532357	0.171508	80.741837	39.549992	92.625366	3.855884	0.000000	-3.183106	0.000000	0.000000	0.000000	-0.681258	0.021890	-1.231054	0.000000	0.000000	4.000000	32.000000	0.000000
3142.048324	0.042700	0.532357	0.171508	80.741837	39.549992	92.625366	3.855884	0.000000	-3.183106	0.000000	0.000000	0.000000	-0.681258	0.021890	-1.231054	0.000000	0.000000	4.000000	32.000000	0.000000
3142.051658	0.040048	0.532592	0.167541	80.470528	36.931488	90.171616	3.843568	0.000000	-3.197965	0.000000	0.000000	0.000000	-0.795684	0.070663	-1.190228	0.000000	0.000000	4.000000	32.000000	0.000000
3142.054991	0.040048	0.532592	0.167541	80.470528	36.931488	90.171616	3.843568	0.000000	-3.197965	0.000000	0.000000	0.000000	-0.795684	0.070663	-1.190228	0.000000	0.000000	4.000000	32.000000	0.000000
3142.058324	0.040048	0.532592	0.167541	80.470528	36.931488	90.171616	3.843568	0.000000	-3.197965	0.000000	0.000000	0.000000	-0.795684	0.070663	-1.190228	0.000000	0.000000	4.000000	32.000000	0.000000
3142.061658	0.037058	0.533021	0.163829	80.119850	34.708206	88.222191	3.836255	0.000000	-3.206734	0.000000	0.000000	0.000000	-0.897012	0.128500	-1.113365	0.000000	0.000000	4.000000	32.000000	0.000000
3142.064991	0.037058	0.533021	0.163829	80.119850	34.708206	88.222191	3.836255	0.000000	-3.206734	0.000000	0.000000	0.000000	-0.897012	0.128500	-1.113365	0.000000	0.000000	4.000000	32.000000	0.000000
3142.068324	0.037058	0.533021	0.163829	80.119850	34.708206	88.222191	3.836255	0.000000	-3.206734	0.000000	0.000000	0.000000	-0.897012	0.128500	-1.113365	0.000000	0.000000	4.000000	32.000000	0.000000
3142.071658	0.033647	0.533626	0.160399	79.670364	33.018486	86.960762	3.834963	0.000000	-3.208280	0.000000	0.000000	0.000000	-1.023208	0.181516	-1.029230	0.000000	0.000000	4.000000	32.000000	0.000000
3142.074991	0.033647	0.533626	0.160399	79.670364	33.018486	86.960762	3.834963	0.000000	-3.208280	0.000000	0.000000	0.000000	-1.023208	0.181516	-1.029230	0.000000	0.000000	4.000000	32.000000	0.000000
3142.078324	0.033647	0.533626	0.160399	79.670364	33.018486	86.960762	3.834963	0.000000	-3.208280	0.000000	0.000000	0.000000	-1.023208	0.181516	-1.029230	0.000000	0.000000	4.000000	32.000000	0.000000
3142.081658	0.029998	0.534416	0.157309	79.089600	32.308197	86.934914	3.841326	0.000000	-3.200658	0.000000	0.000000	0.000000	-1.094657	0.237051	-0.926774	0.000000	0.000000	4.000000	32.000000	0.000000
3142.084991	0.029998	0.534416	0.157309	79.089600	32.308197	86.934914	3.841326	0.000000	-3.200658	0.000000	0.000000	0.000000	-1.094657	0.237051	-0.926774	0.000000	0.000000	4.000000	32.000000	0.000000
3142.088324	0.029998	0.534416	0.157309	79.089600	32.308197	86.934914	3.841326	0.000000	-3.200658	0.000000	0.000000	0.000000	-1.094657	0.237051	-0.926774	0.000000	0.000000	4.000000	32.000000	0.000000
3142.091658	0.026226	0.535358	0.154561	78.381073	32.516834	88.089676	3.854246	0.000000	-3.185088	0.000000	0.000000	0.000000	-1.131545	0.282675	-0.824642	0.000000	0.000000	4.000000	32.000000	0.000000
3142.094991	0.026226	0.535358	0.154561	78.381073	32.516834	88.089676	3.854246	0.000000	-3.185088	0.000000	0.000000	0.000000	-1.131545	0.282675	-0.824642	0.000000	0.000000	4.000000	32.000000	0.000000
3142.098324	0.026226	0.535358	0.154561	78.381073	32.516834	88.089676	3.854246	0.000000	-3.185088	0.000000	0.000000	0.000000	-1.131545	0.282675	-0.824642	0.000000	0.000000	4.000000	32.000000	0.000000
3142.101658	0.022384	0.536415	0.152119	77.575790	33.261524	89.973595	3.872640	0.000000	-3.162699	0.000000	0.000000	0.000000	-1.152542	0.317236	-0.732547	0.000000	0.000000	4.000000	32.000000	0.000000
3142.104991	0.022384	0.536415	0.152119	77.575790	33.261524	89.973595	3.872640	0.000000	-3.162699	0.000000	0.000000	0.000000	-1.152542	0.317236	-0.732547	0.000000	0.000000	4.000000	32.000000	0.000000
3142.108324	0.022384	0.536415	0.152119	77.575790	33.261524	89.973595	3.872640	0.000000	-3.162699	0.000000	0.000000	0.000000	-1.152542	0.317236	-0.732547	0.000000	0.000000	4.000000	32.000000	0.000000
3142.111658	0.018466	0.537580	0.149912	76.753700	34.029846	91.641487	3.895718	0.000000	-3.134228	0.000000	0.000000	0.000000	-1.175514	0.349386	-0.662159	0.000000	0.000000	4.000000	32.000000	0.000000
3142.114991	0.018466	0.537580	0.149912	76.753700	34.029846	91.641487	3.895718	0.000000	-3.134228	0.000000	0.000000	0.000000	-1.175514	0.349386	-0.662159	0.000000	0.000000	4.000000	32.000000	0.000000
3142.118324	0.018466	0.537580	0.149912	76.753700	34.029846	91.641487	3.895718	0.000000	-3.134228	0.000000	0.000000	0.000000	-1.175514	0.349386	-0.662159	0.000000	0.000000	4.000000	32.000000	0.000000
3142.121658	0.014466	0.538725	0.147862	76.035187	34.583626	92.439690	3.922953	0.000000	-3.100071	0.000000	0.000000	0.000000	-1.200047	0.343453	-0.614747	0.000000	0.000000	4.000000	32.000000	0.000000
3142.124991	0.014466	0.538725	0.147862	76.035187	34.583626	92.439690	3.922953	0.000000	-3.100071	0.000000	0.000000	0.000000	-1.200047	0.343453	-0.614747	0.000000	0.000000	4.000000	32.000000	0.000000
3142.128324	0.014466	0.538725	0.147862	76.035187	34.583626	92.439690	3.922953	0.000000	-3.100071	0.000000	0.000000	0.000000	-1.200047	0.343453	-0.614747	0.000000	0.000000	4.000000	32.000000	0.000000
3142.131658	0.010436	0.539808	0.145769	75.679062	35.302364	92.502930	3.953726	0.000000	-3.060728	0.000000	0.000000	0.000000	-1.209089	0.324797	-0.627995	0.000000	0.000000	4.000000	32.000000	0.000000
3142.134991	0.010436	0.539808	0.145769	75.679062	35.302364	92.502930	3.953726	0.000000	-3.060728	0.000000	0.000000	0.000000	-1.209089	0.324797	-0.627995	0.000000	0.000000	4.000000	32.000000	0.000000
3142.138324	0.010436	0.539808	0.145769	75.679062	35.302364	92.502930	3.953726	0.000000	-3.060728	0.000000	0.000000	0.000000	-1.209089	0.324797	-0.627995	0.000000	0.000000	4.000000	32.000000	0.000000
3142.141658	0.006376	0.540790	0.143598	75.740372	36.212006	92.117699	3.985403	0.000000	-3.019365	0.000000	0.000000	0.000000	-1.217888	0.294818	-0.651187	0.000000	0.000000	4.000000	32.000000	0.000000
3142.144991	0.006376	0.540790	0.143598	75.740372	36.212006	92.117699	3.985403	0.000000	-3.019365	0.000000	0.000000	0.000000	-1.217888	0.294818	-0.651187	0.000000	0.000000	4.000000	32.000000	0.000000
3142.148324	0.006376	0.540790	0.143598	75.740372	36.212006	92.117699	3.985403	0.000000	-3.019365	0.000000	0.000000	0.000000	-1.217888	0.294818	-0.651187	0.000000	0.000000	4.000000	32.000000	0.000000
3142.151658	0.002459	0.541668	0.141312	76.013336	36.919495	91.567986	4.017696	0.000000	-2.976259	0.000000	0.000000	0.000000	-1.175041	0.263441	-0.685960	0.000000	0.000000	4.000000	32.000000	0.000000
3142.154991	0.002459	0.541668	0.141312	76.013336	36.919495	91.567986	4.017696	0.000000	-2.976259	0.000000	0.000000	0.000000	-1.175041	0.263441	-0.685960	0.000000	0.000000	4.000000	32.000000	0.000000
3142.158324	0.002459	0.541668	0.141312	76.013336	36.919495	91.567986	4.017696	0.000000	-2.976259	0.000000	0.000000	0.000000	-1.175041	0.263441	-0.685960	0.000000	0.000000	4.000000	32.000000	0.000000
3142.161658	-0.001230	0.542580	0.139063	76.292755	37.526833	91.397346	4.047944	0.000000	-2.934988	0.000000	0.000000	0.000000	-1.106644	0.273517	-0.674668	0.000000	0.000000	4.000000	32.000000	0.000000
3142.164991	-0.001230	0.542580	0.139063	76.292755	37.526833	91.397346	4.047944	0.000000	-2.934988	0.000000	0.000000	0.000000	-1.106644	0.273517	-0.674668	0.000000	0.000000	4.000000	32.000000	0.000000
3142.168324	-0.001230	0.542580	0.139063	76.292755	37.526833	91.397346	4.047944	0.000000	-2.934988	0.000000	0.000000	0.000000	-1.106644	0.273517	-0.674668	0.000000	0.000000	4.000000	32.000000	0.000000
3142.171658	-0.004722	0.543512	0.136877	76.537827	37.961060	91.579872	4.076423	0.000000	-2.895303	0.000000	0.000000	0.000000	-1.047736	0.279569	-0.655837	0.000000	0.000000	4.000000	32.000000	0.000000
3142.174991	-0.004722	0.543512	0.136877	76.537827	37.961060	91.579872	4.076423	0.000000	-2.895303	0.000000	0.000000	0.000000	-1.047736	0.279569	-0.655837	0.000000	0.000000	4.000000	32.000000	0.000000
3142.178324	-0.004722	0.543512	0.136877	76.537827	37.961060	91.579872	4.076423	0.000000	-2.895303	0.000000	0.000000	0.000000	-1.047736	0.279569	-0.655837	0.000000	0.000000	4.000000	32.000000	0.000000
3142.181658	-0.008021	0.544459	0.134720	76.783516	37.992611	91.630600	4.103694	0.000000	-2.856517	0.000000	0.000000	0.000000	-0.989648	0.284118	-0.647073	0.000000	0.000000	4.000000	32.000000	0.000000
3142.184991	-0.008021	0.544459	0.134720	76.783516	37.992611	91.630600	4.103694	0.000000	-2.856517	0.000000	0.000000	0.000000	-0.989648	0.284118	-0.647073	0.000000	0.000000	4.000000	32.000000	0.000000
3142.188324	-0.008021	0.544459	0.134720	76.783516	37.992611	91.630600	4.103694	0.000000	-2.856517	0.000000	0.000000	0.000000	-0.989648	0.284118	-0.647073	0.000000	0.000000	4.000000	32.000000	0.000000
3142.191658	-0.011048	0.545463	0.132763	77.028267	37.634331	91.328011	4.129360	0.000000	-2.819288	0.000000	0.000000	0.000000	-0.908057	0.301118	-0.587012	0.000000	0.000000	4.000000	32.000000	0.000000
3142.194991	-0.011048	0.545463	0.132763	77.028267	37.634331	91.328011	4.129360	0.000000	-2.819288	0.000000	0.000000	0.000000	-0.908057	0.301118	-0.587012	0.000000	0.000000	4.000000	32.000000	0.000000
3142.198324	-0.011048	0.545463	0.132763	77.028267	37.634331	91.328011	4.129360	0.000000	-2.819288	0.000000	0.000000	0.000000	-0.908057	0.301118	-0.587012	0.000000	0.000000	4.000000	32.000000	0.000000
3142.201658	-0.013947	0.546487	0.130976	77.249741	37.011906	90.733070	4.153839	0.000000	-2.783096	0.000000	0.000000	0.000000	-0.869850	0.307173	-0.536194	0.000000	0.000000	4.000000	32.000000	0.000000
3142.204991	-0.013947	0.546487	0.130976	77.249741	37.011906	90.733070	4.153839	0.000000	-2.783096	0.000000	0.000000	0.000000	-0.869850	0.307173	-0.536194	0.000000	0.000000	4.000000	32.000000	0.000000
3142.208324	-0.013947	0.546487	0.130976	77.249741	37.011906	90.733070	4.153839	0.000000	-2.783096	0.000000	0.000000	0.000000	-0.869850	0.307173	-0.536194	0.000000	0.000000	4.000000	32.000000	0.000000
3142.211658	-0.016642	0.547480	0.129448	77.436806	36.219826	89.943466	4.178780	0.000000	-2.745505	0.000000	0.000000	0.000000	-0.808414	0.297864	-0.458385	0.000000	0.000000	4.000000	32.000000	0.000000
3142.214991	-0.016642	0.547480	0.129448	77.436806	36.219826	89.943466	4.178780	0.000000	-2.745505	0.000000	0.000000	0.000000	-0.808414	0.297864	-0.458385	0.000000	0.000000	4.000000	32.000000	0.000000
3142.218324	-0.016642	0.547480	0.129448	77.436806	36.219826	89.943466	4.178780	0.000000	-2.745505	0.000000	0.000000	0.000000	-0.808414	0.297864	-0.458385	0.000000	0.000000	4.000000	32.000000	0.000000
3142.221658	-0.019246	0.548483	0.128116	77.593201	35.148731	88.761612	4.203803	0.000000	-2.707036	0.000000	0.000000	0.000000	-0.781270	0.300966	-0.399604	0.000000	0.000000	4.000000	32.000000	0.000000
3142.224991	-0.019246	0.548483	0.128116	77.593201	35.148731	88.761612	4.203803	0.000000	-2.707036	0.000000	0.000000	0.000000	-0.781270	0.300966	-0.399604	0.000000	0.000000	4.000000	32.000000	0.000000
3142.228324	-0.019246	0.548483	0.128116	77.593201	35.148731	88.761612	4.203803	0.000000	-2.707036	0.000000	0.000000	0.000000	-0.781270	0.300966	-0.399604	0.000000	0.000000	4.000000	32.000000	0.000000
3142.231658	-0.021929	0.549479	0.126959	77.757225	33.862297	87.187874	4.229853	0.000000	-2.666149	0.000000	0.000000	0.000000	-0.804856	0.298851	-0.347024	0.000000	0.000000	4.000000	32.000000	0.000000
3142.234991	-0.021929	0.549479	0.126959	77.757225	33.862297	87.187874	4.229853	0.000000	-2.666149	0.000000	0.000000	0.000000	-0.804856	0.298851	-0.347024	0.000000	0.000000	4.000000	32.000000	0.000000
3142.238324	-0.021929	0.549479	0.126959	77.757225	33.862297	87.187874	4.229853	0.000000	-2.666149	0.000000	0.000000	0.000000	-0.804856	0.298851	-0.347024	0.000000	0.000000	4.000000	32.000000	0.000000
3142.241658	-0.024634	0.550457	0.125904	77.962708	32.272758	85.051651	4.259158	0.000000	-2.619078	0.000000	0.000000	0.000000	-0.811516	0.293517	-0.316465	0.000000	0.000000	4.000000	32.000000	0.000000
3142.244991	-0.024634	0.550457	0.125904	77.962708	32.272758	85.051651	4.259158	0.000000	-2.619078	0.000000	0.000000	0.000000	-0.811516	0.293517	-0.316465	0.000000	0.000000	4.000000	32.000000	0.000000
3142.248324	-0.024634	0.550457	0.125904	77.962708	32.272758	85.051651	4.259158	0.000000	-2.619078	0.000000	0.000000	0.000000	-0.811516	0.293517	-0.316465	0.000000	0.000000	4.000000	32.000000	0.000000
3142.251658	-0.027473	0.551483	0.124936	78.191925	30.319042	82.363953	4.290121	0.000000	-2.568048	0.000000	0.000000	0.000000	-0.851622	0.307538	-0.290554	0.000000	0.000000	4.000000	32.000000	0.000000
3142.254991	-0.027473	0.551483	0.124936	78.191925	30.319042	82.363953	4.290121	0.000000	-2.568048	0.000000	0.000000	0.000000	-0.851622	0.307538	-0.290554	0.000000	0.000000	4.000000	32.000000	0.000000
3142.258324	-0.027473	0.551483	0.124936	78.191925	30.319042	82.363953	4.290121	0.000000	-2.568048	0.000000	0.000000	0.000000	-0.851622	0.307538	-0.290554	0.000000	0.000000	4.000000	32.000000	0.000000
3142.261658	-0.030362	0.552517	0.124024	78.430840	28.084713	79.488319	4.324190	0.000000	-2.510255	0.000000	0.000000	0.000000	-0.866629	0.310341	-0.273674	0.000000	0.000000	4.000000	32.000000	0.000000
3142.264991	-0.030362	0.552517	0.124024	78.430840	28.084713	79.488319	4.324190	0.000000	-2.510255	0.000000	0.000000	0.000000	-0.866629	0.310341	-0.273674	0.000000	0.000000	4.000000	32.000000	0.000000
3142.268324	-0.030362	0.552517	0.124024	78.430840	28.084713	79.488319	4.324190	0.000000	-2.510255	0.000000	0.000000	0.000000	-0.866629	0.310341	-0.273674	0.000000	0.000000	4.000000	32.000000	0.000000
3142.271658	-0.033272	0.553574	0.123147	78.655418	25.659422	76.604660	4.359754	0.000000	-2.447968	0.000000	0.000000	0.000000	-0.873234	0.317112	-0.262968	0.000000	0.000000	4.000000	32.000000	0.000000
3142.274991	-0.033272	0.553574	0.123147	78.655418	25.659422	76.604660	4.359754	0.000000	-2.447968	0.000000	0.000000	0.000000	-0.873234	0.317112	-0.262968	0.000000	0.000000	4.000000	32.000000	0.000000
3142.278324	-0.033272	0.553574	0.123147	78.655418	25.659422	76.604660	4.359754	0.000000	-2.447968	0.000000	0.000000	0.000000	-0.873234	0.317112	-0.262968	0.000000	0.000000	4.000000	32.000000	0.000000
3142.281658	-0.036151	0.554622	0.122314	78.847038	23.235104	73.835052	4.396118	0.000000	-2.382047	0.000000	0.000000	0.000000	-0.863610	0.314450	-0.249765	0.000000	0.000000	4.000000	32.000000	0.000000
3142.284991	-0.036151	0.554622	0.122314	78.847038	23.235104	73.835052	4.396118	0.000000	-2.382047	0.000000	0.000000	0.000000	-0.863610	0.314450	-0.249765	0.000000	0.000000	4.000000	32.000000	0.000000
3142.288324	-0.036151	0.554622	0.122314	78.847038	23.235104	73.835052	4.396118	0.000000	-2.382047	0.000000	0.000000	0.000000	-0.863610	0.314450	-0.249765	0.000000	0.000000	4.000000	32.000000	0.000000
3142.291658	-0.038949	0.555675	0.121605	78.985512	20.982531	71.273766	4.432440	0.000000	-2.313757	0.000000	0.000000	0.000000	-0.839297	0.315753	-0.212716	0.000000	0.000000	4.000000	32.000000	0.000000
3142.294991	-0.038949	0.555675	0.121605	78.985512	20.982531	71.273766	4.432440	0.000000	-2.313757	0.000000	0.000000	0.000000	-0.839297	0.315753	-0.212716	0.000000	0.000000	4.000000	32.000000	0.000000
3142.298324	-0.038949	0.555675	0.121605	78.985512	20.982531	71.273766	4.432440	0.000000	-2.313757	0.000000	0.000000	0.000000	-0.839297	0.315753	-0.212716	0.000000	0.000000	4.000000	32.000000	0.000000
3142.301658	-0.041700	0.556777	0.121089	79.039391	19.154655	69.206100	4.468478	0.000000	-2.243368	0.000000	0.000000	0.000000	-0.825382	0.330674	-0.154963	0.000000	0.000000	4.000000	32.000000	0.000000
3142.304991	-0.041700	0.556777	0.121089	79.039391	19.154655	69.206100	4.468478	0.000000	-2.243368	0.000000	0.000000	0.000000	-0.825382	0.330674	-0.154963	0.000000	0.000000	4.000000	32.000000	0.000000
3142.308324	-0.041700	0.556777	0.121089	79.039391	19.154655	69.206100	4.468478	0.000000	-2.243368	0.000000	0.000000	0.000000	-0.825382	0.330674	-0.154963	0.000000	0.000000	4.000000	32.000000	0.000000
3142.311658	-0.044544	0.557879	0.120744	79.001358	17.985437	68.034660	4.505040	0.000000	-2.169013	0.000000	0.000000	0.000000	-0.853270	0.330718	-0.103414	0.000000	0.000000	4.000000	32.000000	0.000000
3142.314991	-0.044544	0.557879	0.120744	79.001358	17.985437	68.034660	4.505040	0.000000	-2.169013	0.000000	0.000000	0.000000	-0.853270	0.330718	-0.103414	0.000000	0.000000	4.000000	32.000000	0.000000
3142.318324	-0.044544	0.557879	0.120744	79.001358	17.985437	68.034660	4.505040	0.000000	-2.169013	0.000000	0.000000	0.000000	-0.853270	0.330718	-0.103414	0.000000	0.000000	4.000000	32.000000	0.000000
3142.321658	-0.047509	0.558945	0.120536	78.933044	17.460938	67.694000	4.543690	0.000000	-2.086836	0.000000	0.000000	0.000000	-0.889380	0.319631	-0.062575	0.000000	0.000000	4.000000	32.000000	0.000000
3142.324991	-0.047509	0.558945	0.120536	78.933044	17.460938	67.694000	4.543690	0.000000	-2.086836	0.000000	0.000000	0.000000	-0.889380	0.319631	-0.062575	0.000000	0.000000	4.000000	32.000000	0.000000
3142.328324	-0.047509	0.558945	0.120536	78.933044	17.460938	67.694000	4.543690	0.000000	-2.086836	0.000000	0.000000	0.000000	-0.889380	0.319631	-0.062575	0.000000	0.000000	4.000000	32.000000	0.000000
3142.331658	-0.050664	0.559896	0.120294	79.141289	17.762463	68.057777	4.584178	0.000000	-1.996326	0.000000	0.000000	0.000000	-0.946628	0.285481	-0.072532	0.000000	0.000000	4.000000	32.000000	0.000000
3142.334991	-0.050664	0.559896	0.120294	79.141289	17.762463	68.057777	4.584178	0.000000	-1.996326	0.000000	0.000000	0.000000	-0.946628	0.285481	-0.072532	0.000000	0.000000	4.000000	32.000000	0.000000
3142.338324	-0.050664	0.559896	0.120294	79.141289	17.762463	68.057777	4.584178	0.000000	-1.996326	0.000000	0.000000	0.000000	-0.946628	0.285481	-0.072532	0.000000	0.000000	4.000000	32.000000	0.000000
3142.341658	-0.054019	0.560681	0.119811	79.833488	19.525997	69.430588	4.626055	0.000000	-1.897265	0.000000	0.000000	0.000000	-1.006297	0.235496	-0.144995	0.000000	0.000000	4.000000	32.000000	0.000000
3142.344991	-0.054019	0.560681	0.119811	79.833488	19.525997	69.430588	4.626055	0.000000	-1.897265	0.000000	0.000000	0.000000	-1.006297	0.235496	-0.144995	0.000000	0.000000	4.000000	32.000000	0.000000
3142.348324	-0.054019	0.560681	0.119811	79.833488	19.525997	69.430588	4.626055	0.000000	-1.897265	0.000000	0.000000	0.000000	-1.006297	0.235496	-0.144995	0.000000	0.000000	4.000000	32.000000	0.000000
3142.351658	-0.057529	0.561459	0.119253	80.653297	22.173151	71.350517	4.668028	0.000000	-1.791512	0.000000	0.000000	0.000000	-1.053230	0.233348	-0.167294	0.000000	0.000000	4.000000	32.000000	0.000000
3142.354991	-0.057529	0.561459	0.119253	80.653297	22.173151	71.350517	4.668028	0.000000	-1.791512	0.000000	0.000000	0.000000	-1.053230	0.233348	-0.167294	0.000000	0.000000	4.000000	32.000000	0.000000
3142.358324	-0.057529	0.561459	0.119253	80.653297	22.173151	71.350517	4.668028	0.000000	-1.791512	0.000000	0.000000	0.000000	-1.053230	0.233348	-0.167294	0.000000	0.000000	4.000000	32.000000	0.000000
3142.361658	-0.061054	0.562172	0.118585	81.397911	25.397684	73.718063	4.710206	0.000000	-1.677486	0.000000	0.000000	0.000000	-1.057252	0.213899	-0.200374	0.000000	0.000000	4.000000	32.000000	0.000000
3142.364991	-0.061054	0.562172	0.118585	81.397911	25.397684	73.718063	4.710206	0.000000	-1.677486	0.000000	0.000000	0.000000	-1.057252	0.213899	-0.200374	0.000000	0.000000	4.000000	32.000000	0.000000
3142.368324	-0.061054	0.562172	0.118585	81.397911	25.397684	73.718063	4.710206	0.000000	-1.677486	0.000000	0.000000	0.000000	-1.057252	0.213899	-0.200374	0.000000	0.000000	4.000000	32.000000	0.000000
3142.371658	-0.064584	0.562762	0.117759	82.036957	29.546549	77.022202	4.750364	0.000000	-1.560143	0.000000	0.000000	0.000000	-1.059137	0.177010	-0.247733	0.000000	0.000000	4.000000	32.000000	0.000000
3142.374991	-0.064584	0.562762	0.117759	82.036957	29.546549	77.022202	4.750364	0.000000	-1.560143	0.000000	0.000000	0.000000	-1.059137	0.177010	-0.247733	0.000000	0.000000	4.000000	32.000000	0.000000
3142.378324	-0.064584	0.562762	0.117759	82.036957	29.546549	77.022202	4.750364	0.000000	-1.560143	0.000000	0.000000	0.000000	-1.059137	0.177010	-0.247733	0.000000	0.000000	4.000000	32.000000	0.000000
3142.381658	-0.068057	0.563235	0.116723	82.535812	34.723228	81.456451	4.788144	0.000000	-1.440028	0.000000	0.000000	0.000000	-1.041760	0.141671	-0.310825	0.000000	0.000000	4.000000	32.000000	0.000000
3142.384991	-0.068057	0.563235	0.116723	82.535812	34.723228	81.456451	4.788144	0.000000	-1.440028	0.000000	0.000000	0.000000	-1.041760	0.141671	-0.310825	0.000000	0.000000	4.000000	32.000000	0.000000
3142.388324	-0.068057	0.563235	0.116723	82.535812	34.723228	81.456451	4.788144	0.000000	-1.440028	0.000000	0.000000	0.000000	-1.041760	0.141671	-0.310825	0.000000	0.000000	4.000000	32.000000	0.000000
3142.391658	-0.071497	0.563608	0.115490	82.904495	40.544518	86.565407	4.822665	0.000000	-1.319809	0.000000	0.000000	0.000000	-1.032068	0.111966	-0.369925	0.000000	0.000000	4.000000	32.000000	0.000000
3142.394991	-0.071497	0.563608	0.115490	82.904495	40.544518	86.565407	4.822665	0.000000	-1.319809	0.000000	0.000000	0.000000	-1.032068	0.111966	-0.369925	0.000000	0.000000	4.000000	32.000000	0.000000
3142.398324	-0.071497	0.563608	0.115490	82.904495	40.544518	86.565407	4.822665	0.000000	-1.319809	0.000000	0.000000	0.000000	-1.032068	0.111966	-0.369925	0.000000	0.000000	4.000000	32.000000	0.000000
3142.401658	-0.074899	0.563894	0.114039	83.129135	46.234467	91.561508	4.854343	0.000000	-1.198061	0.000000	0.000000	0.000000	-1.020503	0.085832	-0.435429	0.000000	0.000000	4.000000	32.000000	0.000000
3142.404991	-0.074899	0.563894	0.114039	83.129135	46.234467	91.561508	4.854343	0.000000	-1.198061	0.000000	0.000000	0.000000	-1.020503	0.085832	-0.435429	0.000000	0.000000	4.000000	32.000000	0.000000
3142.408324	-0.074899	0.563894	0.114039	83.129135	46.234467	91.561508	4.854343	0.000000	-1.198061	0.000000	0.000000	0.000000	-1.020503	0.085832	-0.435429	0.000000	0.000000	4.000000	32.000000	0.000000
3142.411658	-0.078272	0.564176	0.112470	83.138786	49.440243	94.333992	4.883105	0.000000	-1.074839	0.000000	0.000000	0.000000	-1.011929	0.084779	-0.470720	0.000000	0.000000	4.000000	32.000000	0.000000
3142.414991	-0.078272	0.564176	0.112470	83.138786	49.440243	94.333992	4.883105	0.000000	-1.074839	0.000000	0.000000	0.000000	-1.011929	0.084779	-0.470720	0.000000	0.000000	4.000000	32.000000	0.000000
3142.418324	-0.078272	0.564176	0.112470	83.138786	49.440243	94.333992	4.883105	0.000000	-1.074839	0.000000	0.000000	0.000000	-1.011929	0.084779	-0.470720	0.000000	0.000000	4.000000	32.000000	0.000000
3142.421658	-0.081552	0.564496	0.110923	82.971138	49.427414	94.375366	4.909224	0.000000	-0.948430	0.000000	0.000000	0.000000	-0.984012	0.095713	-0.464096	0.000000	0.000000	4.000000	32.000000	0.000000
3142.424991	-0.081552	0.564496	0.110923	82.971138	49.427414	94.375366	4.909224	0.000000	-0.948430	0.000000	0.000000	0.000000	-0.984012	0.095713	-0.464096	0.000000	0.000000	4.000000	32.000000	0.000000
3142.428324	-0.081552	0.564496	0.110923	82.971138	49.427414	94.375366	4.909224	0.000000	-0.948430	0.000000	0.000000	0.000000	-0.984012	0.095713	-0.464096	0.000000	0.000000	4.000000	32.000000	0.000000
3142.431658	-0.084729	0.564837	0.109324	82.792656	48.702351	93.950134	4.932249	0.000000	-0.820319	0.000000	0.000000	0.000000	-0.953069	0.102350	-0.479464	0.000000	0.000000	4.000000	32.000000	0.000000
3142.434991	-0.084729	0.564837	0.109324	82.792656	48.702351	93.950134	4.932249	0.000000	-0.820319	0.000000	0.000000	0.000000	-0.953069	0.102350	-0.479464	0.000000	0.000000	4.000000	32.000000	0.000000
3142.438324	-0.084729	0.564837	0.109324	82.792656	48.702351	93.950134	4.932249	0.000000	-0.820319	0.000000	0.000000	0.000000	-0.953069	0.102350	-0.479464	0.000000	0.000000	4.000000	32.000000	0.000000
3142.441658	-0.087857	0.565168	0.107674	82.638908	48.043583	93.467636	4.951920	0.000000	-0.691731	0.000000	0.000000	0.000000	-0.938418	0.099533	-0.495155	0.000000	0.000000	4.000000	32.000000	0.000000
3142.444991	-0.087857	0.565168	0.107674	82.638908	48.043583	93.467636	4.951920	0.000000	-0.691731	0.000000	0.000000	0.000000	-0.938418	0.099533	-0.495155	0.000000	0.000000	4.000000	32.000000	0.000000
3142.448324	-0.087857	0.565168	0.107674	82.638908	48.043583	93.467636	4.951920	0.000000	-0.691731	0.000000	0.000000	0.000000	-0.938418	0.099533	-0.495155	0.000000	0.000000	4.000000	32.000000	0.000000
3142.451658	-0.090902	0.565515	0.105933	82.547150	47.579548	93.060287	4.968502	0.000000	-0.560345	0.000000	0.000000	0.000000	-0.913488	0.103899	-0.522355	0.000000	0.000000	4.000000	32.000000	0.000000
3142.454991	-0.090902	0.565515	0.105933	82.547150	47.579548	93.060287	4.968502	0.000000	-0.560345	0.000000	0.000000	0.000000	-0.913488	0.103899	-0.522355	0.000000	0.000000	4.000000	32.000000	0.000000
3142.458324	-0.090902	0.565515	0.105933	82.547150	47.579548	93.060287	4.968502	0.000000	-0.560345	0.000000	0.000000	0.000000	-0.913488	0.103899	-0.522355	0.000000	0.000000	4.000000	32.000000	0.000000
3142.461658	-0.093909	0.565868	0.104055	82.543861	47.381073	92.751518	4.981659	0.000000	-0.427869	0.000000	0.000000	0.000000	-0.902341	0.105898	-0.563191	0.000000	0.000000	4.000000	32.000000	0.000000
3142.464991	-0.093909	0.565868	0.104055	82.543861	47.381073	92.751518	4.981659	0.000000	-0.427869	0.000000	0.000000	0.000000	-0.902341	0.105898	-0.563191	0.000000	0.000000	4.000000	32.000000	0.000000
3142.468324	-0.093909	0.565868	0.104055	82.543861	47.381073	92.751518	4.981659	0.000000	-0.427869	0.000000	0.000000	0.000000	-0.902341	0.105898	-0.563191	0.000000	0.000000	4.000000	32.000000	0.000000
3142.471658	-0.096843	0.566169	0.101999	82.576012	47.407948	92.327164	4.991457	0.000000	-0.292163	0.000000	0.000000	0.000000	-0.880106	0.090477	-0.616860	0.000000	0.000000	4.000000	32.000000	0.000000
3142.474991	-0.096843	0.566169	0.101999	82.576012	47.407948	92.327164	4.991457	0.000000	-0.292163	0.000000	0.000000	0.000000	-0.880106	0.090477	-0.616860	0.000000	0.000000	4.000000	32.000000	0.000000
3142.478324	-0.096843	0.566169	0.101999	82.576012	47.407948	92.327164	4.991457	0.000000	-0.292163	0.000000	0.000000	0.000000	-0.880106	0.090477	-0.616860	0.000000	0.000000	4.000000	32.000000	0.000000
3142.481658	-0.099675	0.566469	0.099779	82.614616	47.527699	91.812729	4.997607	0.000000	-0.154679	0.000000	0.000000	0.000000	-0.849632	0.089883	-0.666020	0.000000	0.000000	4.000000	32.000000	0.000000
3142.484991	-0.099675	0.566469	0.099779	82.614616	47.527699	91.812729	4.997607	0.000000	-0.154679	0.000000	0.000000	0.000000	-0.849632	0.089883	-0.666020	0.000000	0.000000	4.000000	32.000000	0.000000
3142.488324	-0.099675	0.566469	0.099779	82.614616	47.527699	91.812729	4.997607	0.000000	-0.154679	0.000000	0.000000	0.000000	-0.849632	0.089883	-0.666020	0.000000	0.000000	4.000000	32.000000	0.000000
3142.491658	-0.102359	0.566742	0.097449	82.661522	47.642658	91.411079	4.988952	0.000000	-0.016241	0.000000	0.000000	0.000000	-0.805096	0.081988	-0.699045	0.000000	0.000000	4.000000	32.000000	0.000000
3142.494991	-0.102359	0.566742	0.097449	82.661522	47.642658	91.411079	4.988952	0.000000	-0.016241	0.000000	0.000000	0.000000	-0.805096	0.081988	-0.699045	0.000000	0.000000	4.000000	32.000000	0.000000
3142.498324	-0.102359	0.566742	0.097449	82.661522	47.642658	91.411079	4.988952	0.000000	-0.016241	0.000000	0.000000	0.000000	-0.805096	0.081988	-0.699045	0.000000	0.000000	4.000000	32.000000	0.000000
3142.501658	-0.105030	0.567027	0.095017	82.709648	47.443089	91.114052	4.872444	0.000000	0.117941	0.000000	0.000000	0.000000	-0.801471	0.085421	-0.729603	0.000000	0.000000	4.000000	32.000000	0.000000
3142.504991	-0.105030	0.567027	0.095017	82.709648	47.443089	91.114052	4.872444	0.000000	0.117941	0.000000	0.000000	0.000000	-0.801471	0.085421	-0.729603	0.000000	0.000000	4.000000	32.000000	0.000000
3142.508324	-0.105030	0.567027	0.095017	82.709648	47.443089	91.114052	4.872444	0.000000	0.117941	0.000000	0.000000	0.000000	-0.801471	0.085421	-0.729603	0.000000	0.000000	4.000000	32.000000	0.000000
3142.511658	-0.107757	0.567387	0.092557	82.733475	46.561146	90.426666	4.750844	0.000000	0.251520	0.000000	0.000000	0.000000	-0.817941	0.108052	-0.737821	0.000000	0.000000	4.000000	32.000000	0.000000
3142.514991	-0.107757	0.567387	0.092557	82.733475	46.561146	90.426666	4.750844	0.000000	0.251520	0.000000	0.000000	0.000000	-0.817941	0.108052	-0.737821	0.000000	0.000000	4.000000	32.000000	0.000000
3142.518324	-0.107757	0.567387	0.092557	82.733475	46.561146	90.426666	4.750844	0.000000	0.251520	0.000000	0.000000	0.000000	-0.817941	0.108052	-0.737821	0.000000	0.000000	4.000000	32.000000	0.000000
3142.521658	-0.110419	0.567818	0.090155	82.694321	45.104847	89.221786	4.627874	0.000000	0.387843	0.000000	0.000000	0.000000	-0.798703	0.129322	-0.720663	0.000000	0.000000	4.000000	32.000000	0.000000
3142.524991	-0.110419	0.567818	0.090155	82.694321	45.104847	89.221786	4.627874	0.000000	0.387843	0.000000	0.000000	0.000000	-0.798703	0.129322	-0.720663	0.000000	0.000000	4.000000	32.000000	0.000000
3142.528324	-0.110419	0.567818	0.090155	82.694321	45.104847	89.221786	4.627874	0.000000	0.387843	0.000000	0.000000	0.000000	-0.798703	0.129322	-0.720663	0.000000	0.000000	4.000000	32.000000	0.000000
3142.531658	-0.113016	0.568301	0.087795	82.604691	43.473217	87.775993	4.507763	0.000000	0.520961	0.000000	0.000000	0.000000	-0.778978	0.144822	-0.707957	0.000000	0.000000	4.000000	32.000000	0.000000
3142.534991	-0.113016	0.568301	0.087795	82.604691	43.473217	87.775993	4.507763	0.000000	0.520961	0.000000	0.000000	0.000000	-0.778978	0.144822	-0.707957	0.000000	0.000000	4.000000	32.000000	0.000000
3142.538324	-0.113016	0.568301	0.087795	82.604691	43.473217	87.775993	4.507763	0.000000	0.520961	0.000000	0.000000	0.000000	-0.778978	0.144822	-0.707957	0.000000	0.000000	4.000000	32.000000	0.000000
3142.541658	-0.115551	0.568854	0.085495	82.509094	41.819813	86.203194	4.389771	0.000000	0.650790	0.000000	0.000000	0.000000	-0.760680	0.165986	-0.690222	0.000000	0.000000	4.000000	32.000000	0.000000
3142.544991	-0.115551	0.568854	0.085495	82.509094	41.819813	86.203194	4.389771	0.000000	0.650790	0.000000	0.000000	0.000000	-0.760680	0.165986	-0.690222	0.000000	0.000000	4.000000	32.000000	0.000000
3142.548324	-0.115551	0.568854	0.085495	82.509094	41.819813	86.203194	4.389771	0.000000	0.650790	0.000000	0.000000	0.000000	-0.760680	0.165986	-0.690222	0.000000	0.000000	4.000000	32.000000	0.000000
3142.551658	-0.118050	0.569459	0.083232	82.423866	40.321949	84.872032	4.274734	0.000000	0.777570	0.000000	0.000000	0.000000	-0.749520	0.181377	-0.678660	0.000000	0.000000	4.000000	32.000000	0.000000
3142.554991	-0.118050	0.569459	0.083232	82.423866	40.321949	84.872032	4.274734	0.000000	0.777570	0.000000	0.000000	0.000000	-0.749520	0.181377	-0.678660	0.000000	0.000000	4.000000	32.000000	0.000000
3142.558324	-0.118050	0.569459	0.083232	82.423866	40.321949	84.872032	4.274734	0.000000	0.777570	0.000000	0.000000	0.000000	-0.749520	0.181377	-0.678660	0.000000	0.000000	4.000000	32.000000	0.000000
3142.561658	-0.120483	0.570096	0.080999	82.363823	38.916435	83.737602	4.161623	0.000000	0.902490	0.000000	0.000000	0.000000	-0.729931	0.191095	-0.669986	0.000000	0.000000	4.000000	32.000000	0.000000
3142.564991	-0.120483	0.570096	0.080999	82.363823	38.916435	83.737602	4.161623	0.000000	0.902490	0.000000	0.000000	0.000000	-0.729931	0.191095	-0.669986	0.000000	0.000000	4.000000	32.000000	0.000000
3142.568324	-0.120483	0.570096	0.080999	82.363823	38.916435	83.737602	4.161623	0.000000	0.902490	0.000000	0.000000	0.000000	-0.729931	0.191095	-0.669986	0.000000	0.000000	4.000000	32.000000	0.000000
3142.571658	-0.122888	0.570689	0.078721	82.369507	37.394730	82.394249	4.049959	0.000000	1.024145	0.000000	0.000000	0.000000	-0.721578	0.177938	-0.683523	0.000000	0.000000	4.000000	32.000000	0.000000
3142.574991	-0.122888	0.570689	0.078721	82.369507	37.394730	82.394249	4.049959	0.000000	1.024145	0.000000	0.000000	0.000000	-0.721578	0.177938	-0.683523	0.000000	0.000000	4.000000	32.000000	0.000000
3142.578324	-0.122888	0.570689	0.078721	82.369507	37.394730	82.394249	4.049959	0.000000	1.024145	0.000000	0.000000	0.000000	-0.721578	0.177938	-0.683523	0.000000	0.000000	4.000000	32.000000	0.000000
3142.581658	-0.125301	0.571295	0.076439	82.449806	35.704433	80.681259	3.936038	0.000000	1.144408	0.000000	0.000000	0.000000	-0.723985	0.181916	-0.684567	0.000000	0.000000	4.000000	32.000000	0.000000
3142.584991	-0.125301	0.571295	0.076439	82.449806	35.704433	80.681259	3.936038	0.000000	1.144408	0.000000	0.000000	0.000000	-0.723985	0.181916	-0.684567	0.000000	0.000000	4.000000	32.000000	0.000000
3142.588324	-0.125301	0.571295	0.076439	82.449806	35.704433	80.681259	3.936038	0.000000	1.144408	0.000000	0.000000	0.000000	-0.723985	0.181916	-0.684567	0.000000	0.000000	4.000000	32.000000	0.000000
3142.591658	-0.127742	0.571901	0.074235	82.555504	33.742504	78.504318	3.821944	0.000000	1.265073	0.000000	0.000000	0.000000	-0.732214	0.181814	-0.661254	0.000000	0.000000	4.000000	32.000000	0.000000
3142.594991	-0.127742	0.571901	0.074235	82.555504	33.742504	78.504318	3.821944	0.000000	1.265073	0.000000	0.000000	0.000000	-0.732214	0.181814	-0.661254	0.000000	0.000000	4.000000	32.000000	0.000000
3142.598324	-0.127742	0.571901	0.074235	82.555504	33.742504	78.504318	3.821944	0.000000	1.265073	0.000000	0.000000	0.000000	-0.732214	0.181814	-0.661254	0.000000	0.000000	4.000000	32.000000	0.000000
3142.601658	-0.130279	0.572554	0.072165	82.610764	31.457588	76.036232	3.711735	0.000000	1.387109	0.000000	0.000000	0.000000	-0.760987	0.195736	-0.620954	0.000000	0.000000	4.000000	32.000000	0.000000
3142.604991	-0.130279	0.572554	0.072165	82.610764	31.457588	76.036232	3.711735	0.000000	1.387109	0.000000	0.000000	0.000000	-0.760987	0.195736	-0.620954	0.000000	0.000000	4.000000	32.000000	0.000000
3142.608324	-0.130279	0.572554	0.072165	82.610764	31.457588	76.036232	3.711735	0.000000	1.387109	0.000000	0.000000	0.000000	-0.760987	0.195736	-0.620954	0.000000	0.000000	4.000000	32.000000	0.000000
3142.611658	-0.132905	0.573222	0.070300	82.580948	29.279297	73.827431	3.608243	0.000000	1.513940	0.000000	0.000000	0.000000	-0.787760	0.200305	-0.559415	0.000000	0.000000	4.000000	32.000000	0.000000
3142.614991	-0.132905	0.573222	0.070300	82.580948	29.279297	73.827431	3.608243	0.000000	1.513940	0.000000	0.000000	0.000000	-0.787760	0.200305	-0.559415	0.000000	0.000000	4.000000	32.000000	0.000000
3142.618324	-0.132905	0.573222	0.070300	82.580948	29.279297	73.827431	3.608243	0.000000	1.513940	0.000000	0.000000	0.000000	-0.787760	0.200305	-0.559415	0.000000	0.000000	4.000000	32.000000	0.000000
3142.621658	-0.135612	0.573933	0.068699	82.437630	27.335091	71.825325	3.515007	0.000000	1.645233	0.000000	0.000000	0.000000	-0.812182	0.213499	-0.480253	0.000000	0.000000	4.000000	32.000000	0.000000
3142.624991	-0.135612	0.573933	0.068699	82.437630	27.335091	71.825325	3.515007	0.000000	1.645233	0.000000	0.000000	0.000000	-0.812182	0.213499	-0.480253	0.000000	0.000000	4.000000	32.000000	0.000000
3142.628324	-0.135612	0.573933	0.068699	82.437630	27.335091	71.825325	3.515007	0.000000	1.645233	0.000000	0.000000	0.000000	-0.812182	0.213499	-0.480253	0.000000	0.000000	4.000000	32.000000	0.000000
3142.631658	-0.138398	0.574623	0.067336	82.244781	25.627157	69.801758	3.434965	0.000000	1.780597	0.000000	0.000000	0.000000	-0.835969	0.206867	-0.408947	0.000000	0.000000	4.000000	32.000000	0.000000
3142.634991	-0.138398	0.574623	0.067336	82.244781	25.627157	69.801758	3.434965	0.000000	1.780597	0.000000	0.000000	0.000000	-0.835969	0.206867	-0.408947	0.000000	0.000000	4.000000	32.000000	0.000000
3142.638324	-0.138398	0.574623	0.067336	82.244781	25.627157	69.801758	3.434965	0.000000	1.780597	0.000000	0.000000	0.000000	-0.835969	0.206867	-0.408947	0.000000	0.000000	4.000000	32.000000	0.000000
3142.641658	-0.141308	0.575319	0.066256	82.058365	24.008152	67.733932	3.366807	0.000000	1.919925	0.000000	0.000000	0.000000	-0.872759	0.208921	-0.324046	0.000000	0.000000	4.000000	32.000000	0.000000
3142.644991	-0.141308	0.575319	0.066256	82.058365	24.008152	67.733932	3.366807	0.000000	1.919925	0.000000	0.000000	0.000000	-0.872759	0.208921	-0.324046	0.000000	0.000000	4.000000	32.000000	0.000000
3142.648324	-0.141308	0.575319	0.066256	82.058365	24.008152	67.733932	3.366807	0.000000	1.919925	0.000000	0.000000	0.000000	-0.872759	0.208921	-0.324046	0.000000	0.000000	4.000000	32.000000	0.000000
3142.651658	-0.144202	0.575977	0.065422	81.888870	22.648506	66.033768	3.312799	0.000000	2.065385	0.000000	0.000000	0.000000	-0.868148	0.197401	-0.250057	0.000000	0.000000	4.000000	32.000000	0.000000
3142.654991	-0.144202	0.575977	0.065422	81.888870	22.648506	66.033768	3.312799	0.000000	2.065385	0.000000	0.000000	0.000000	-0.868148	0.197401	-0.250057	0.000000	0.000000	4.000000	32.000000	0.000000
3142.658324	-0.144202	0.575977	0.065422	81.888870	22.648506	66.033768	3.312799	0.000000	2.065385	0.000000	0.000000	0.000000	-0.868148	0.197401	-0.250057	0.000000	0.000000	4.000000	32.000000	0.000000
3142.661658	-0.147061	0.576568	0.064849	81.756882	21.693150	64.794044	3.271123	0.000000	2.210076	0.000000	0.000000	0.000000	-0.857933	0.177254	-0.172016	0.000000	0.000000	4.000000	32.000000	0.000000
3142.664991	-0.147061	0.576568	0.064849	81.756882	21.693150	64.794044	3.271123	0.000000	2.210076	0.000000	0.000000	0.000000	-0.857933	0.177254	-0.172016	0.000000	0.000000	4.000000	32.000000	0.000000
3142.668324	-0.147061	0.576568	0.064849	81.756882	21.693150	64.794044	3.271123	0.000000	2.210076	0.000000	0.000000	0.000000	-0.857933	0.177254	-0.172016	0.000000	0.000000	4.000000	32.000000	0.000000
3142.671658	-0.149819	0.577105	0.064470	81.663414	21.033285	63.771046	3.242454	0.000000	2.353065	0.000000	0.000000	0.000000	-0.827172	0.160964	-0.113785	0.000000	0.000000	4.000000	32.000000	0.000000
3142.674991	-0.149819	0.577105	0.064470	81.663414	21.033285	63.771046	3.242454	0.000000	2.353065	0.000000	0.000000	0.000000	-0.827172	0.160964	-0.113785	0.000000	0.000000	4.000000	32.000000	0.000000
3142.678324	-0.149819	0.577105	0.064470	81.663414	21.033285	63.771046	3.242454	0.000000	2.353065	0.000000	0.000000	0.000000	-0.827172	0.160964	-0.113785	0.000000	0.000000	4.000000	32.000000	0.000000
3142.681658	-0.152484	0.577613	0.064405	81.578346	20.420376	62.841408	3.223489	0.000000	2.490926	0.000000	0.000000	0.000000	-0.799586	0.152467	-0.019477	0.000000	0.000000	4.000000	32.000000	0.000000
3142.684991	-0.152484	0.577613	0.064405	81.578346	20.420376	62.841408	3.223489	0.000000	2.490926	0.000000	0.000000	0.000000	-0.799586	0.152467	-0.019477	0.000000	0.000000	4.000000	32.000000	0.000000
3142.688324	-0.152484	0.577613	0.064405	81.578346	20.420376	62.841408	3.223489	0.000000	2.490926	0.000000	0.000000	0.000000	-0.799586	0.152467	-0.019477	0.000000	0.000000	4.000000	32.000000	0.000000
3142.691658	-0.155072	0.578101	0.064692	81.471291	19.875137	62.166088	3.220243	0.000000	2.624190	0.000000	0.000000	0.000000	-0.776446	0.146550	0.086234	0.000000	0.000000	4.000000	32.000000	0.000000
3142.694991	-0.155072	0.578101	0.064692	81.471291	19.875137	62.166088	3.220243	0.000000	2.624190	0.000000	0.000000	0.000000	-0.776446	0.146550	0.086234	0.000000	0.000000	4.000000	32.000000	0.000000
3142.698324	-0.155072	0.578101	0.064692	81.471291	19.875137	62.166088	3.220243	0.000000	2.624190	0.000000	0.000000	0.000000	-0.776446	0.146550	0.086234	0.000000	0.000000	4.000000	32.000000	0.000000
3142.701658	-0.157557	0.578551	0.065325	81.325157	19.494400	61.778973	3.234615	0.000000	2.753598	0.000000	0.000000	0.000000	-0.745546	0.134760	0.189726	0.000000	0.000000	4.000000	32.000000	0.000000
3142.704991	-0.157557	0.578551	0.065325	81.325157	19.494400	61.778973	3.234615	0.000000	2.753598	0.000000	0.000000	0.000000	-0.745546	0.134760	0.189726	0.000000	0.000000	4.000000	32.000000	0.000000
3142.708324	-0.157557	0.578551	0.065325	81.325157	19.494400	61.778973	3.234615	0.000000	2.753598	0.000000	0.000000	0.000000	-0.745546	0.134760	0.189726	0.000000	0.000000	4.000000	32.000000	0.000000
3142.711658	-0.159955	0.578938	0.066346	81.163887	19.161745	61.633408	3.266236	0.000000	2.877856	0.000000	0.000000	0.000000	-0.719366	0.116351	0.306374	0.000000	0.000000	4.000000	32.000000	0.000000
3142.714991	-0.159955	0.578938	0.066346	81.163887	19.161745	61.633408	3.266236	0.000000	2.877856	0.000000	0.000000	0.000000	-0.719366	0.116351	0.306374	0.000000	0.000000	4.000000	32.000000	0.000000
3142.718324	-0.159955	0.578938	0.066346	81.163887	19.161745	61.633408	3.266236	0.000000	2.877856	0.000000	0.000000	0.000000	-0.719366	0.116351	0.306374	0.000000	0.000000	4.000000	32.000000	0.000000
3142.721658	-0.162245	0.579313	0.067773	81.007278	18.639729	61.205681	3.317298	0.000000	2.997750	0.000000	0.000000	0.000000	-0.687142	0.112241	0.428001	0.000000	0.000000	4.000000	32.000000	0.000000
3142.724991	-0.162245	0.579313	0.067773	81.007278	18.639729	61.205681	3.317298	0.000000	2.997750	0.000000	0.000000	0.000000	-0.687142	0.112241	0.428001	0.000000	0.000000	4.000000	32.000000	0.000000
3142.728324	-0.162245	0.579313	0.067773	81.007278	18.639729	61.205681	3.317298	0.000000	2.997750	0.000000	0.000000	0.000000	-0.687142	0.112241	0.428001	0.000000	0.000000	4.000000	32.000000	0.000000
3142.731658	-0.164382	0.579654	0.069539	80.865501	17.891840	60.300426	3.388632	0.000000	3.112273	0.000000	0.000000	0.000000	-0.640814	0.102520	0.529956	0.000000	0.000000	4.000000	32.000000	0.000000
3142.734991	-0.164382	0.579654	0.069539	80.865501	17.891840	60.300426	3.388632	0.000000	3.112273	0.000000	0.000000	0.000000	-0.640814	0.102520	0.529956	0.000000	0.000000	4.000000	32.000000	0.000000
3142.738324	-0.164382	0.579654	0.069539	80.865501	17.891840	60.300426	3.388632	0.000000	3.112273	0.000000	0.000000	0.000000	-0.640814	0.102520	0.529956	0.000000	0.000000	4.000000	32.000000	0.000000
3142.741658	-0.166349	0.579970	0.071690	80.715767	17.119072	59.019329	3.476958	0.000000	3.219076	0.000000	0.000000	0.000000	-0.590148	0.094799	0.645379	0.000000	0.000000	4.000000	32.000000	0.000000
3142.744991	-0.166349	0.579970	0.071690	80.715767	17.119072	59.019329	3.476958	0.000000	3.219076	0.000000	0.000000	0.000000	-0.590148	0.094799	0.645379	0.000000	0.000000	4.000000	32.000000	0.000000
3142.748324	-0.166349	0.579970	0.071690	80.715767	17.119072	59.019329	3.476958	0.000000	3.219076	0.000000	0.000000	0.000000	-0.590148	0.094799	0.645379	0.000000	0.000000	4.000000	32.000000	0.000000
3142.751658	-0.168125	0.580291	0.074162	80.581467	16.488668	57.457382	3.584521	0.000000	3.317434	0.000000	0.000000	0.000000	-0.532772	0.096269	0.741581	0.000000	0.000000	4.000000	32.000000	0.000000
3142.754991	-0.168125	0.580291	0.074162	80.581467	16.488668	57.457382	3.584521	0.000000	3.317434	0.000000	0.000000	0.000000	-0.532772	0.096269	0.741581	0.000000	0.000000	4.000000	32.000000	0.000000
3142.758324	-0.168125	0.580291	0.074162	80.581467	16.488668	57.457382	3.584521	0.000000	3.317434	0.000000	0.000000	0.000000	-0.532772	0.096269	0.741581	0.000000	0.000000	4.000000	32.000000	0.000000
3142.761658	-0.169650	0.580529	0.076867	80.560020	16.453304	56.400486	3.682246	0.000000	3.382464	0.000000	0.000000	0.000000	-0.457650	0.071389	0.811536	0.000000	0.000000	4.000000	32.000000	0.000000
3142.764991	-0.169650	0.580529	0.076867	80.560020	16.453304	56.400486	3.682246	0.000000	3.382464	0.000000	0.000000	0.000000	-0.457650	0.071389	0.811536	0.000000	0.000000	4.000000	32.000000	0.000000
3142.768324	-0.169650	0.580529	0.076867	80.560020	16.453304	56.400486	3.682246	0.000000	3.382464	0.000000	0.000000	0.000000	-0.457650	0.071389	0.811536	0.000000	0.000000	4.000000	32.000000	0.000000
3142.771658	-0.170921	0.580696	0.079720	80.692535	17.177980	56.208790	3.705200	0.000000	3.357304	0.000000	0.000000	0.000000	-0.381324	0.050049	0.855865	0.000000	0.000000	4.000000	32.000000	0.000000
3142.774991	-0.170921	0.580696	0.079720	80.692535	17.177980	56.208790	3.705200	0.000000	3.357304	0.000000	0.000000	0.000000	-0.381324	0.050049	0.855865	0.000000	0.000000	4.000000	32.000000	0.000000
3142.778324	-0.170921	0.580696	0.079720	80.692535	17.177980	56.208790	3.705200	0.000000	3.357304	0.000000	0.000000	0.000000	-0.381324	0.050049	0.855865	0.000000	0.000000	4.000000	32.000000	0.000000
3142.781658	-0.171956	0.580807	0.082794	80.907654	18.031324	56.411598	3.735682	0.000000	3.323354	0.000000	0.000000	0.000000	-0.310505	0.033196	0.922191	0.000000	0.000000	4.000000	32.000000	0.000000
3142.784991	-0.171956	0.580807	0.082794	80.907654	18.031324	56.411598	3.735682	0.000000	3.323354	0.000000	0.000000	0.000000	-0.310505	0.033196	0.922191	0.000000	0.000000	4.000000	32.000000	0.000000
3142.788324	-0.171956	0.580807	0.082794	80.907654	18.031324	56.411598	3.735682	0.000000	3.323354	0.000000	0.000000	0.000000	-0.310505	0.033196	0.922191	0.000000	0.000000	4.000000	32.000000	0.000000
3142.791658	-0.172780	0.580879	0.086096	81.161552	18.526009	56.448292	3.773905	0.000000	3.279884	0.000000	0.000000	0.000000	-0.247264	0.021633	0.990547	0.000000	0.000000	4.000000	32.000000	0.000000
3142.794991	-0.172780	0.580879	0.086096	81.161552	18.526009	56.448292	3.773905	0.000000	3.279884	0.000000	0.000000	0.000000	-0.247264	0.021633	0.990547	0.000000	0.000000	4.000000	32.000000	0.000000
3142.798324	-0.172780	0.580879	0.086096	81.161552	18.526009	56.448292	3.773905	0.000000	3.279884	0.000000	0.000000	0.000000	-0.247264	0.021633	0.990547	0.000000	0.000000	4.000000	32.000000	0.000000
3142.801658	-0.173372	0.580882	0.089575	81.423409	18.671202	56.142143	3.818466	0.000000	3.227897	0.000000	0.000000	0.000000	-0.177622	0.001113	1.043674	0.000000	0.000000	4.000000	32.000000	0.000000
3142.804991	-0.173372	0.580882	0.089575	81.423409	18.671202	56.142143	3.818466	0.000000	3.227897	0.000000	0.000000	0.000000	-0.177622	0.001113	1.043674	0.000000	0.000000	4.000000	32.000000	0.000000
3142.808324	-0.173372	0.580882	0.089575	81.423409	18.671202	56.142143	3.818466	0.000000	3.227897	0.000000	0.000000	0.000000	-0.177622	0.001113	1.043674	0.000000	0.000000	4.000000	32.000000	0.000000
3142.811658	-0.173729	0.580867	0.093239	81.645180	18.681593	55.710670	3.868013	0.000000	3.168355	0.000000	0.000000	0.000000	-0.107082	-0.004592	1.099182	0.000000	0.000000	4.000000	32.000000	0.000000
3142.814991	-0.173729	0.580867	0.093239	81.645180	18.681593	55.710670	3.868013	0.000000	3.168355	0.000000	0.000000	0.000000	-0.107082	-0.004592	1.099182	0.000000	0.000000	4.000000	32.000000	0.000000
3142.818324	-0.173729	0.580867	0.093239	81.645180	18.681593	55.710670	3.868013	0.000000	3.168355	0.000000	0.000000	0.000000	-0.107082	-0.004592	1.099182	0.000000	0.000000	4.000000	32.000000	0.000000
3142.821658	-0.173737	0.580828	0.097020	81.817360	18.715588	55.340908	3.921964	0.000000	3.101321	0.000000	0.000000	0.000000	-0.002402	-0.011861	1.134326	0.000000	0.000000	4.000000	32.000000	0.000000
3142.824991	-0.173737	0.580828	0.097020	81.817360	18.715588	55.340908	3.921964	0.000000	3.101321	0.000000	0.000000	0.000000	-0.002402	-0.011861	1.134326	0.000000	0.000000	4.000000	32.000000	0.000000
3142.828324	-0.173737	0.580828	0.097020	81.817360	18.715588	55.340908	3.921964	0.000000	3.101321	0.000000	0.000000	0.000000	-0.002402	-0.011861	1.134326	0.000000	0.000000	4.000000	32.000000	0.000000
3142.831658	-0.173400	0.580771	0.100953	81.952896	18.779228	55.046516	3.980769	0.000000	3.025472	0.000000	0.000000	0.000000	0.101123	-0.016925	1.179972	0.000000	0.000000	4.000000	32.000000	0.000000
3142.834991	-0.173400	0.580771	0.100953	81.952896	18.779228	55.046516	3.980769	0.000000	3.025472	0.000000	0.000000	0.000000	0.101123	-0.016925	1.179972	0.000000	0.000000	4.000000	32.000000	0.000000
3142.838324	-0.173400	0.580771	0.100953	81.952896	18.779228	55.046516	3.980769	0.000000	3.025472	0.000000	0.000000	0.000000	0.101123	-0.016925	1.179972	0.000000	0.000000	4.000000	32.000000	0.000000
3142.841658	-0.172658	0.580746	0.104962	82.094284	18.690828	54.578705	4.044066	0.000000	2.940328	0.000000	0.000000	0.000000	0.222701	-0.007498	1.202659	0.000000	0.000000	4.000000	32.000000	0.000000
3142.844991	-0.172658	0.580746	0.104962	82.094284	18.690828	54.578705	4.044066	0.000000	2.940328	0.000000	0.000000	0.000000	0.222701	-0.007498	1.202659	0.000000	0.000000	4.000000	32.000000	0.000000
3142.848324	-0.172658	0.580746	0.104962	82.094284	18.690828	54.578705	4.044066	0.000000	2.940328	0.000000	0.000000	0.000000	0.222701	-0.007498	1.202659	0.000000	0.000000	4.000000	32.000000	0.000000
3142.851658	-0.171544	0.580693	0.108986	82.265892	18.104437	53.488850	4.111110	0.000000	2.845834	0.000000	0.000000	0.000000	0.334334	-0.015790	1.207081	0.000000	0.000000	4.000000	32.000000	0.000000
3142.854991	-0.171544	0.580693	0.108986	82.265892	18.104437	53.488850	4.111110	0.000000	2.845834	0.000000	0.000000	0.000000	0.334334	-0.015790	1.207081	0.000000	0.000000	4.000000	32.000000	0.000000
3142.858324	-0.171544	0.580693	0.108986	82.265892	18.104437	53.488850	4.111110	0.000000	2.845834	0.000000	0.000000	0.000000	0.334334	-0.015790	1.207081	0.000000	0.000000	4.000000	32.000000	0.000000
3142.861658	-0.169947	0.580634	0.113069	82.481224	16.697889	51.490379	4.179859	0.000000	2.743862	0.000000	0.000000	0.000000	0.478882	-0.017908	1.224991	0.000000	0.000000	4.000000	32.000000	0.000000
3142.864991	-0.169947	0.580634	0.113069	82.481224	16.697889	51.490379	4.179859	0.000000	2.743862	0.000000	0.000000	0.000000	0.478882	-0.017908	1.224991	0.000000	0.000000	4.000000	32.000000	0.000000
3142.868324	-0.169947	0.580634	0.113069	82.481224	16.697889	51.490379	4.179859	0.000000	2.743862	0.000000	0.000000	0.000000	0.478882	-0.017908	1.224991	0.000000	0.000000	4.000000	32.000000	0.000000
3142.871658	-0.167956	0.580540	0.117127	82.729889	14.295475	48.392391	4.252131	0.000000	2.630471	0.000000	0.000000	0.000000	0.597478	-0.028080	1.217509	0.000000	0.000000	4.000000	32.000000	0.000000
3142.874991	-0.167956	0.580540	0.117127	82.729889	14.295475	48.392391	4.252131	0.000000	2.630471	0.000000	0.000000	0.000000	0.597478	-0.028080	1.217509	0.000000	0.000000	4.000000	32.000000	0.000000
3142.878324	-0.167956	0.580540	0.117127	82.729889	14.295475	48.392391	4.252131	0.000000	2.630471	0.000000	0.000000	0.000000	0.597478	-0.028080	1.217509	0.000000	0.000000	4.000000	32.000000	0.000000
3142.881658	-0.165599	0.580398	0.121072	82.995094	10.731318	44.015377	4.324807	0.000000	2.509192	0.000000	0.000000	0.000000	0.707032	-0.042505	1.183477	0.000000	0.000000	4.000000	32.000000	0.000000
3142.884991	-0.165599	0.580398	0.121072	82.995094	10.731318	44.015377	4.324807	0.000000	2.509192	0.000000	0.000000	0.000000	0.707032	-0.042505	1.183477	0.000000	0.000000	4.000000	32.000000	0.000000
3142.888324	-0.165599	0.580398	0.121072	82.995094	10.731318	44.015377	4.324807	0.000000	2.509192	0.000000	0.000000	0.000000	0.707032	-0.042505	1.183477	0.000000	0.000000	4.000000	32.000000	0.000000
3142.891658	-0.162936	0.580197	0.124906	83.245819	5.610708	37.939693	4.396186	0.000000	2.381922	0.000000	0.000000	0.000000	0.798859	-0.060425	1.150193	0.000000	0.000000	4.000000	32.000000	0.000000
3142.894991	-0.162936	0.580197	0.124906	83.245819	5.610708	37.939693	4.396186	0.000000	2.381922	0.000000	0.000000	0.000000	0.798859	-0.060425	1.150193	0.000000	0.000000	4.000000	32.000000	0.000000
3142.898324	-0.162936	0.580197	0.124906	83.245819	5.610708	37.939693	4.396186	0.000000	2.381922	0.000000	0.000000	0.000000	0.798859	-0.060425	1.150193	0.000000	0.000000	4.000000	32.000000	0.000000
3142.901658	-0.159966	0.579937	0.128627	83.428452	-1.041631	30.209629	4.465209	0.000000	2.249867	0.000000	0.000000	0.000000	0.890963	-0.078117	1.116132	0.000000	0.000000	4.000000	32.000000	0.000000
3142.904991	-0.159966	0.579937	0.128627	83.428452	-1.041631	30.209629	4.465209	0.000000	2.249867	0.000000	0.000000	0.000000	0.890963	-0.078117	1.116132	0.000000	0.000000	4.000000	32.000000	0.000000
3142.908324	-0.159966	0.579937	0.128627	83.428452	-1.041631	30.209629	4.465209	0.000000	2.249867	0.000000	0.000000	0.000000	0.890963	-0.078117	1.116132	0.000000	0.000000	4.000000	32.000000	0.000000
3142.911658	-0.156691	0.579650	0.132127	83.478836	-8.813464	21.264523	4.531721	0.000000	2.112701	0.000000	0.000000	0.000000	0.982571	-0.085961	1.049979	0.000000	0.000000	4.000000	32.000000	0.000000
3142.914991	-0.156691	0.579650	0.132127	83.478836	-8.813464	21.264523	4.531721	0.000000	2.112701	0.000000	0.000000	0.000000	0.982571	-0.085961	1.049979	0.000000	0.000000	4.000000	32.000000	0.000000
3142.918324	-0.156691	0.579650	0.132127	83.478836	-8.813464	21.264523	4.531721	0.000000	2.112701	0.000000	0.000000	0.000000	0.982571	-0.085961	1.049979	0.000000	0.000000	4.000000	32.000000	0.000000
3142.921658	-0.153078	0.579374	0.135501	83.386421	-16.765911	12.098837	4.594903	0.000000	1.971512	0.000000	0.000000	0.000000	1.083876	-0.082879	1.012378	0.000000	0.000000	4.000000	32.000000	0.000000
3142.924991	-0.153078	0.579374	0.135501	83.386421	-16.765911	12.098837	4.594903	0.000000	1.971512	0.000000	0.000000	0.000000	1.083876	-0.082879	1.012378	0.000000	0.000000	4.000000	32.000000	0.000000
3142.928324	-0.153078	0.579374	0.135501	83.386421	-16.765911	12.098837	4.594903	0.000000	1.971512	0.000000	0.000000	0.000000	1.083876	-0.082879	1.012378	0.000000	0.000000	4.000000	32.000000	0.000000
3142.931658	-0.149140	0.579149	0.138677	83.162582	-23.864985	3.804918	4.655563	0.000000	1.823659	0.000000	0.000000	0.000000	1.181378	-0.067436	0.952772	0.000000	0.000000	4.000000	32.000000	0.000000
3142.934991	-0.149140	0.579149	0.138677	83.162582	-23.864985	3.804918	4.655563	0.000000	1.823659	0.000000	0.000000	0.000000	1.181378	-0.067436	0.952772	0.000000	0.000000	4.000000	32.000000	0.000000
3142.938324	-0.149140	0.579149	0.138677	83.162582	-23.864985	3.804918	4.655563	0.000000	1.823659	0.000000	0.000000	0.000000	1.181378	-0.067436	0.952772	0.000000	0.000000	4.000000	32.000000	0.000000
3142.941658	-0.144844	0.578937	0.141629	82.798454	-29.939680	-3.452368	4.712866	0.000000	1.669998	0.000000	0.000000	0.000000	1.288778	-0.063598	0.885440	0.000000	0.000000	4.000000	32.000000	0.000000
3142.944991	-0.144844	0.578937	0.141629	82.798454	-29.939680	-3.452368	4.712866	0.000000	1.669998	0.000000	0.000000	0.000000	1.288778	-0.063598	0.885440	0.000000	0.000000	4.000000	32.000000	0.000000
3142.948324	-0.144844	0.578937	0.141629	82.798454	-29.939680	-3.452368	4.712866	0.000000	1.669998	0.000000	0.000000	0.000000	1.288778	-0.063598	0.885440	0.000000	0.000000	4.000000	32.000000	0.000000
3142.951658	-0.140311	0.578760	0.144337	82.229561	-34.814934	-9.488307	4.766758	0.000000	1.509308	0.000000	0.000000	0.000000	1.360029	-0.053131	0.812625	0.000000	0.000000	4.000000	32.000000	0.000000
3142.954991	-0.140311	0.578760	0.144337	82.229561	-34.814934	-9.488307	4.766758	0.000000	1.509308	0.000000	0.000000	0.000000	1.360029	-0.053131	0.812625	0.000000	0.000000	4.000000	32.000000	0.000000
3142.958324	-0.140311	0.578760	0.144337	82.229561	-34.814934	-9.488307	4.766758	0.000000	1.509308	0.000000	0.000000	0.000000	1.360029	-0.053131	0.812625	0.000000	0.000000	4.000000	32.000000	0.000000
3142.961658	-0.135510	0.578578	0.146778	81.452606	-38.492851	-13.993752	4.815718	0.000000	1.344940	0.000000	0.000000	0.000000	1.440373	-0.054461	0.732217	0.000000	0.000000	4.000000	32.000000	0.000000
3142.964991	-0.135510	0.578578	0.146778	81.452606	-38.492851	-13.993752	4.815718	0.000000	1.344940	0.000000	0.000000	0.000000	1.440373	-0.054461	0.732217	0.000000	0.000000	4.000000	32.000000	0.000000
3142.968324	-0.135510	0.578578	0.146778	81.452606	-38.492851	-13.993752	4.815718	0.000000	1.344940	0.000000	0.000000	0.000000	1.440373	-0.054461	0.732217	0.000000	0.000000	4.000000	32.000000	0.000000
3142.971658	-0.130488	0.578380	0.148864	80.538307	-41.256721	-16.878439	4.859804	0.000000	1.175715	0.000000	0.000000	0.000000	1.506317	-0.059595	0.625887	0.000000	0.000000	4.000000	32.000000	0.000000
3142.974991	-0.130488	0.578380	0.148864	80.538307	-41.256721	-16.878439	4.859804	0.000000	1.175715	0.000000	0.000000	0.000000	1.506317	-0.059595	0.625887	0.000000	0.000000	4.000000	32.000000	0.000000
3142.978324	-0.130488	0.578380	0.148864	80.538307	-41.256721	-16.878439	4.859804	0.000000	1.175715	0.000000	0.000000	0.000000	1.506317	-0.059595	0.625887	0.000000	0.000000	4.000000	32.000000	0.000000
3142.981658	-0.125359	0.578206	0.150507	79.513542	-43.375866	-18.788279	4.898323	0.000000	1.003210	0.000000	0.000000	0.000000	1.538983	-0.052255	0.492730	0.000000	0.000000	4.000000	32.000000	0.000000
3142.984991	-0.125359	0.578206	0.150507	79.513542	-43.375866	-18.788279	4.898323	0.000000	1.003210	0.000000	0.000000	0.000000	1.538983	-0.052255	0.492730	0.000000	0.000000	4.000000	32.000000	0.000000
3142.988324	-0.125359	0.578206	0.150507	79.513542	-43.375866	-18.788279	4.898323	0.000000	1.003210	0.000000	0.000000	0.000000	1.538983	-0.052255	0.492730	0.000000	0.000000	4.000000	32.000000	0.000000
3142.991658	-0.119989	0.578077	0.151747	78.400978	-45.040524	-20.584373	4.930506	0.000000	0.830728	0.000000	0.000000	0.000000	1.610889	-0.038531	0.371891	0.000000	0.000000	4.000000	32.000000	0.000000
3142.994991	-0.119989	0.578077	0.151747	78.400978	-45.040524	-20.584373	4.930506	0.000000	0.830728	0.000000	0.000000	0.000000	1.610889	-0.038531	0.371891	0.000000	0.000000	4.000000	32.000000	0.000000
3142.998324	-0.119989	0.578077	0.151747	78.400978	-45.040524	-20.584373	4.930506	0.000000	0.830728	0.000000	0.000000	0.000000	1.610889	-0.038531	0.371891	0.000000	0.000000	4.000000	32.000000	0.000000
3143.001658	-0.114483	0.578002	0.152596	77.241173	-46.270981	-22.405664	4.957178	0.000000	0.652986	0.000000	0.000000	0.000000	1.651819	-0.022573	0.254868	0.000000	0.000000	4.000000	32.000000	0.000000
3143.004991	-0.114483	0.578002	0.152596	77.241173	-46.270981	-22.405664	4.957178	0.000000	0.652986	0.000000	0.000000	0.000000	1.651819	-0.022573	0.254868	0.000000	0.000000	4.000000	32.000000	0.000000
3143.008324	-0.114483	0.578002	0.152596	77.241173	-46.270981	-22.405664	4.957178	0.000000	0.652986	0.000000	0.000000	0.000000	1.651819	-0.022573	0.254868	0.000000	0.000000	4.000000	32.000000	0.000000
3143.011658	-0.108885	0.577987	0.153082	76.062645	-46.986496	-23.905899	4.977632	0.000000	0.472424	0.000000	0.000000	0.000000	1.679288	-0.004639	0.145655	0.000000	0.000000	4.000000	32.000000	0.000000
3143.014991	-0.108885	0.577987	0.153082	76.062645	-46.986496	-23.905899	4.977632	0.000000	0.472424	0.000000	0.000000	0.000000	1.679288	-0.004639	0.145655	0.000000	0.000000	4.000000	32.000000	0.000000
3143.018324	-0.108885	0.577987	0.153082	76.062645	-46.986496	-23.905899	4.977632	0.000000	0.472424	0.000000	0.000000	0.000000	1.679288	-0.004639	0.145655	0.000000	0.000000	4.000000	32.000000	0.000000
3143.021658	-0.103038	0.578004	0.153271	74.891953	-47.233345	-24.565208	4.991599	0.000000	0.289723	0.000000	0.000000	0.000000	1.754132	0.005100	0.056816	0.000000	0.000000	4.000000	32.000000	0.000000
3143.024991	-0.103038	0.578004	0.153271	74.891953	-47.233345	-24.565208	4.991599	0.000000	0.289723	0.000000	0.000000	0.000000	1.754132	0.005100	0.056816	0.000000	0.000000	4.000000	32.000000	0.000000
3143.028324	-0.103038	0.578004	0.153271	74.891953	-47.233345	-24.565208	4.991599	0.000000	0.289723	0.000000	0.000000	0.000000	1.754132	0.005100	0.056816	0.000000	0.000000	4.000000	32.000000	0.000000
3143.031658	-0.097158	0.578059	0.153159	73.739571	-47.166813	-24.469734	4.999018	0.000000	0.099089	0.000000	0.000000	0.000000	1.764048	0.016722	-0.033543	0.000000	0.000000	4.000000	32.000000	0.000000
3143.034991	-0.097158	0.578059	0.153159	73.739571	-47.166813	-24.469734	4.999018	0.000000	0.099089	0.000000	0.000000	0.000000	1.764048	0.016722	-0.033543	0.000000	0.000000	4.000000	32.000000	0.000000
3143.038324	-0.097158	0.578059	0.153159	73.739571	-47.166813	-24.469734	4.999018	0.000000	0.099089	0.000000	0.000000	0.000000	1.764048	0.016722	-0.033543	0.000000	0.000000	4.000000	32.000000	0.000000
3143.041658	-0.091026	0.578160	0.152814	72.610565	-46.959835	-23.899399	4.999140	0.000000	-0.092766	0.000000	0.000000	0.000000	1.839696	0.030124	-0.103539	0.000000	0.000000	4.000000	32.000000	0.000000
3143.044991	-0.091026	0.578160	0.152814	72.610565	-46.959835	-23.899399	4.999140	0.000000	-0.092766	0.000000	0.000000	0.000000	1.839696	0.030124	-0.103539	0.000000	0.000000	4.000000	32.000000	0.000000
3143.048324	-0.091026	0.578160	0.152814	72.610565	-46.959835	-23.899399	4.999140	0.000000	-0.092766	0.000000	0.000000	0.000000	1.839696	0.030124	-0.103539	0.000000	0.000000	4.000000	32.000000	0.000000
3143.051658	-0.084781	0.578269	0.152122	71.499527	-46.765385	-23.110752	4.991400	0.000000	-0.293133	0.000000	0.000000	0.000000	1.873392	0.032916	-0.207670	0.000000	0.000000	4.000000	32.000000	0.000000
3143.054991	-0.084781	0.578269	0.152122	71.499527	-46.765385	-23.110752	4.991400	0.000000	-0.293133	0.000000	0.000000	0.000000	1.873392	0.032916	-0.207670	0.000000	0.000000	4.000000	32.000000	0.000000
3143.058324	-0.084781	0.578269	0.152122	71.499527	-46.765385	-23.110752	4.991400	0.000000	-0.293133	0.000000	0.000000	0.000000	1.873392	0.032916	-0.207670	0.000000	0.000000	4.000000	32.000000	0.000000
3143.061658	-0.078440	0.578414	0.151127	70.394501	-46.684074	-22.350996	4.975163	0.000000	-0.497741	0.000000	0.000000	0.000000	1.902292	0.043484	-0.298425	0.000000	0.000000	4.000000	32.000000	0.000000
3143.064991	-0.078440	0.578414	0.151127	70.394501	-46.684074	-22.350996	4.975163	0.000000	-0.497741	0.000000	0.000000	0.000000	1.902292	0.043484	-0.298425	0.000000	0.000000	4.000000	32.000000	0.000000
3143.068324	-0.078440	0.578414	0.151127	70.394501	-46.684074	-22.350996	4.975163	0.000000	-0.497741	0.000000	0.000000	0.000000	1.902292	0.043484	-0.298425	0.000000	0.000000	4.000000	32.000000	0.000000
3143.071658	-0.071987	0.578600	0.149864	69.286705	-46.690292	-21.589371	4.949883	0.000000	-0.706158	0.000000	0.000000	0.000000	1.936045	0.055697	-0.378949	0.000000	0.000000	4.000000	32.000000	0.000000
3143.074991	-0.071987	0.578600	0.149864	69.286705	-46.690292	-21.589371	4.949883	0.000000	-0.706158	0.000000	0.000000	0.000000	1.936045	0.055697	-0.378949	0.000000	0.000000	4.000000	32.000000	0.000000
3143.078324	-0.071987	0.578600	0.149864	69.286705	-46.690292	-21.589371	4.949883	0.000000	-0.706158	0.000000	0.000000	0.000000	1.936045	0.055697	-0.378949	0.000000	0.000000	4.000000	32.000000	0.000000
3143.081658	-0.065606	0.578852	0.148359	68.184952	-46.737583	-21.020599	4.914871	0.000000	-0.918718	0.000000	0.000000	0.000000	1.914057	0.075601	-0.451627	0.000000	0.000000	4.000000	32.000000	0.000000
3143.084991	-0.065606	0.578852	0.148359	68.184952	-46.737583	-21.020599	4.914871	0.000000	-0.918718	0.000000	0.000000	0.000000	1.914057	0.075601	-0.451627	0.000000	0.000000	4.000000	32.000000	0.000000
3143.088324	-0.065606	0.578852	0.148359	68.184952	-46.737583	-21.020599	4.914871	0.000000	-0.918718	0.000000	0.000000	0.000000	1.914057	0.075601	-0.451627	0.000000	0.000000	4.000000	32.000000	0.000000
3143.091658	-0.059188	0.579095	0.146600	67.157112	-46.841103	-20.887657	4.870824	0.000000	-1.129194	0.000000	0.000000	0.000000	1.925555	0.072911	-0.527542	0.000000	0.000000	4.000000	32.000000	0.000000
3143.094991	-0.059188	0.579095	0.146600	67.157112	-46.841103	-20.887657	4.870824	0.000000	-1.129194	0.000000	0.000000	0.000000	1.925555	0.072911	-0.527542	0.000000	0.000000	4.000000	32.000000	0.000000
3143.098324	-0.059188	0.579095	0.146600	67.157112	-46.841103	-20.887657	4.870824	0.000000	-1.129194	0.000000	0.000000	0.000000	1.925555	0.072911	-0.527542	0.000000	0.000000	4.000000	32.000000	0.000000
3143.101658	-0.052798	0.579368	0.144610	66.315292	-47.265083	-21.329258	4.816827	0.000000	-1.340964	0.000000	0.000000	0.000000	1.917054	0.081911	-0.597139	0.000000	0.000000	4.000000	32.000000	0.000000
3143.104991	-0.052798	0.579368	0.144610	66.315292	-47.265083	-21.329258	4.816827	0.000000	-1.340964	0.000000	0.000000	0.000000	1.917054	0.081911	-0.597139	0.000000	0.000000	4.000000	32.000000	0.000000
3143.108324	-0.052798	0.579368	0.144610	66.315292	-47.265083	-21.329258	4.816827	0.000000	-1.340964	0.000000	0.000000	0.000000	1.917054	0.081911	-0.597139	0.000000	0.000000	4.000000	32.000000	0.000000
3143.111658	-0.046579	0.579622	0.142309	65.757576	-48.195129	-22.015663	4.753193	0.000000	-1.551502	0.000000	0.000000	0.000000	1.865701	0.076077	-0.690087	0.000000	0.000000	4.000000	32.000000	0.000000
3143.114991	-0.046579	0.579622	0.142309	65.757576	-48.195129	-22.015663	4.753193	0.000000	-1.551502	0.000000	0.000000	0.000000	1.865701	0.076077	-0.690087	0.000000	0.000000	4.000000	32.000000	0.000000
3143.118324	-0.046579	0.579622	0.142309	65.757576	-48.195129	-22.015663	4.753193	0.000000	-1.551502	0.000000	0.000000	0.000000	1.865701	0.076077	-0.690087	0.000000	0.000000	4.000000	32.000000	0.000000
3143.121658	-0.040561	0.579859	0.139642	65.381630	-49.282867	-21.933987	4.681046	0.000000	-1.757215	0.000000	0.000000	0.000000	1.805288	0.071256	-0.800234	0.000000	0.000000	4.000000	32.000000	0.000000
3143.124991	-0.040561	0.579859	0.139642	65.381630	-49.282867	-21.933987	4.681046	0.000000	-1.757215	0.000000	0.000000	0.000000	1.805288	0.071256	-0.800234	0.000000	0.000000	4.000000	32.000000	0.000000
3143.128324	-0.040561	0.579859	0.139642	65.381630	-49.282867	-21.933987	4.681046	0.000000	-1.757215	0.000000	0.000000	0.000000	1.805288	0.071256	-0.800234	0.000000	0.000000	4.000000	32.000000	0.000000
3143.131658	-0.034669	0.580053	0.136658	65.102066	-50.332531	-21.408112	4.600572	0.000000	-1.958249	0.000000	0.000000	0.000000	1.767498	0.058190	-0.895218	0.000000	0.000000	4.000000	32.000000	0.000000
3143.134991	-0.034669	0.580053	0.136658	65.102066	-50.332531	-21.408112	4.600572	0.000000	-1.958249	0.000000	0.000000	0.000000	1.767498	0.058190	-0.895218	0.000000	0.000000	4.000000	32.000000	0.000000
3143.138324	-0.034669	0.580053	0.136658	65.102066	-50.332531	-21.408112	4.600572	0.000000	-1.958249	0.000000	0.000000	0.000000	1.767498	0.058190	-0.895218	0.000000	0.000000	4.000000	32.000000	0.000000
3143.141658	-0.028939	0.580222	0.133371	64.870499	-51.228310	-20.816740	4.511023	0.000000	-2.156541	0.000000	0.000000	0.000000	1.719169	0.050504	-0.986050	0.000000	0.000000	4.000000	32.000000	0.000000
3143.144991	-0.028939	0.580222	0.133371	64.870499	-51.228310	-20.816740	4.511023	0.000000	-2.156541	0.000000	0.000000	0.000000	1.719169	0.050504	-0.986050	0.000000	0.000000	4.000000	32.000000	0.000000
3143.148324	-0.028939	0.580222	0.133371	64.870499	-51.228310	-20.816740	4.511023	0.000000	-2.156541	0.000000	0.000000	0.000000	1.719169	0.050504	-0.986050	0.000000	0.000000	4.000000	32.000000	0.000000
3143.151658	-0.023427	0.580347	0.129707	64.652184	-52.028255	-20.504169	4.412725	0.000000	-2.351140	0.000000	0.000000	0.000000	1.653420	0.037544	-1.099322	0.000000	0.000000	4.000000	32.000000	0.000000
3143.154991	-0.023427	0.580347	0.129707	64.652184	-52.028255	-20.504169	4.412725	0.000000	-2.351140	0.000000	0.000000	0.000000	1.653420	0.037544	-1.099322	0.000000	0.000000	4.000000	32.000000	0.000000
3143.158324	-0.023427	0.580347	0.129707	64.652184	-52.028255	-20.504169	4.412725	0.000000	-2.351140	0.000000	0.000000	0.000000	1.653420	0.037544	-1.099322	0.000000	0.000000	4.000000	32.000000	0.000000
3143.161658	-0.018228	0.580489	0.125805	64.446213	-52.706974	-20.759981	4.305681	0.000000	-2.541871	0.000000	0.000000	0.000000	1.559698	0.042601	-1.170503	0.000000	0.000000	4.000000	32.000000	0.000000
3143.164991	-0.018228	0.580489	0.125805	64.446213	-52.706974	-20.759981	4.305681	0.000000	-2.541871	0.000000	0.000000	0.000000	1.559698	0.042601	-1.170503	0.000000	0.000000	4.000000	32.000000	0.000000
3143.168324	-0.018228	0.580489	0.125805	64.446213	-52.706974	-20.759981	4.305681	0.000000	-2.541871	0.000000	0.000000	0.000000	1.559698	0.042601	-1.170503	0.000000	0.000000	4.000000	32.000000	0.000000
3143.171658	-0.013343	0.580653	0.121709	64.355049	-53.200298	-21.021984	4.192241	0.000000	-2.724905	0.000000	0.000000	0.000000	1.465719	0.049337	-1.228878	0.000000	0.000000	4.000000	32.000000	0.000000
3143.174991	-0.013343	0.580653	0.121709	64.355049	-53.200298	-21.021984	4.192241	0.000000	-2.724905	0.000000	0.000000	0.000000	1.465719	0.049337	-1.228878	0.000000	0.000000	4.000000	32.000000	0.000000
3143.178324	-0.013343	0.580653	0.121709	64.355049	-53.200298	-21.021984	4.192241	0.000000	-2.724905	0.000000	0.000000	0.000000	1.465719	0.049337	-1.228878	0.000000	0.000000	4.000000	32.000000	0.000000
3143.181658	-0.008905	0.580743	0.117442	64.510590	-53.463444	-20.433655	4.073053	0.000000	-2.900041	0.000000	0.000000	0.000000	1.331151	0.027047	-1.280122	0.000000	0.000000	4.000000	32.000000	0.000000
3143.184991	-0.008905	0.580743	0.117442	64.510590	-53.463444	-20.433655	4.073053	0.000000	-2.900041	0.000000	0.000000	0.000000	1.331151	0.027047	-1.280122	0.000000	0.000000	4.000000	32.000000	0.000000
3143.188324	-0.008905	0.580743	0.117442	64.510590	-53.463444	-20.433655	4.073053	0.000000	-2.900041	0.000000	0.000000	0.000000	1.331151	0.027047	-1.280122	0.000000	0.000000	4.000000	32.000000	0.000000
3143.191658	-0.004721	0.580743	0.112938	64.805862	-53.596790	-19.345007	3.950815	0.000000	-3.064484	0.000000	0.000000	0.000000	1.255242	-0.000228	-1.350995	0.000000	0.000000	4.000000	32.000000	0.000000
3143.194991	-0.004721	0.580743	0.112938	64.805862	-53.596790	-19.345007	3.950815	0.000000	-3.064484	0.000000	0.000000	0.000000	1.255242	-0.000228	-1.350995	0.000000	0.000000	4.000000	32.000000	0.000000
3143.198324	-0.004721	0.580743	0.112938	64.805862	-53.596790	-19.345007	3.950815	0.000000	-3.064484	0.000000	0.000000	0.000000	1.255242	-0.000228	-1.350995	0.000000	0.000000	4.000000	32.000000	0.000000
3143.201658	-0.000871	0.580631	0.108185	65.169296	-53.661552	-18.289410	3.821674	0.000000	-3.224099	0.000000	0.000000	0.000000	1.155161	-0.033595	-1.425875	0.000000	0.000000	4.000000	32.000000	0.000000
3143.204991	-0.000871	0.580631	0.108185	65.169296	-53.661552	-18.289410	3.821674	0.000000	-3.224099	0.000000	0.000000	0.000000	1.155161	-0.033595	-1.425875	0.000000	0.000000	4.000000	32.000000	0.000000
3143.208324	-0.000871	0.580631	0.108185	65.169296	-53.661552	-18.289410	3.821674	0.000000	-3.224099	0.000000	0.000000	0.000000	1.155161	-0.033595	-1.425875	0.000000	0.000000	4.000000	32.000000	0.000000
3143.211658	0.002622	0.580387	0.103170	65.573540	-53.716339	-17.623896	3.686460	0.000000	-3.377871	0.000000	0.000000	0.000000	1.047722	-0.073018	-1.504455	0.000000	0.000000	4.000000	32.000000	0.000000
3143.214991	0.002622	0.580387	0.103170	65.573540	-53.716339	-17.623896	3.686460	0.000000	-3.377871	0.000000	0.000000	0.000000	1.047722	-0.073018	-1.504455	0.000000	0.000000	4.000000	32.000000	0.000000
3143.218324	0.002622	0.580387	0.103170	65.573540	-53.716339	-17.623896	3.686460	0.000000	-3.377871	0.000000	0.000000	0.000000	1.047722	-0.073018	-1.504455	0.000000	0.000000	4.000000	32.000000	0.000000
3143.221658	0.005785	0.580034	0.097851	65.992523	-53.865883	-17.186611	3.544950	0.000000	-3.526093	0.000000	0.000000	0.000000	0.949023	-0.105954	-1.595805	0.000000	0.000000	4.000000	32.000000	0.000000
3143.224991	0.005785	0.580034	0.097851	65.992523	-53.865883	-17.186611	3.544950	0.000000	-3.526093	0.000000	0.000000	0.000000	0.949023	-0.105954	-1.595805	0.000000	0.000000	4.000000	32.000000	0.000000
3143.228324	0.005785	0.580034	0.097851	65.992523	-53.865883	-17.186611	3.544950	0.000000	-3.526093	0.000000	0.000000	0.000000	0.949023	-0.105954	-1.595805	0.000000	0.000000	4.000000	32.000000	0.000000
3143.231658	0.008415	0.579585	0.092369	66.360374	-54.129612	-16.491856	3.395209	0.000000	-3.670498	0.000000	0.000000	0.000000	0.789106	-0.134809	-1.644576	0.000000	0.000000	4.000000	32.000000	0.000000
3143.234991	0.008415	0.579585	0.092369	66.360374	-54.129612	-16.491856	3.395209	0.000000	-3.670498	0.000000	0.000000	0.000000	0.789106	-0.134809	-1.644576	0.000000	0.000000	4.000000	32.000000	0.000000
3143.238324	0.008415	0.579585	0.092369	66.360374	-54.129612	-16.491856	3.395209	0.000000	-3.670498	0.000000	0.000000	0.000000	0.789106	-0.134809	-1.644576	0.000000	0.000000	4.000000	32.000000	0.000000
3143.241658	0.010499	0.579088	0.086740	66.625237	-54.477112	-15.410034	3.242644	0.000000	-3.805951	0.000000	0.000000	0.000000	0.625012	-0.148920	-1.688854	0.000000	0.000000	4.000000	32.000000	0.000000
3143.244991	0.010499	0.579088	0.086740	66.625237	-54.477112	-15.410034	3.242644	0.000000	-3.805951	0.000000	0.000000	0.000000	0.625012	-0.148920	-1.688854	0.000000	0.000000	4.000000	32.000000	0.000000
3143.248324	0.010499	0.579088	0.086740	66.625237	-54.477112	-15.410034	3.242644	0.000000	-3.805951	0.000000	0.000000	0.000000	0.625012	-0.148920	-1.688854	0.000000	0.000000	4.000000	32.000000	0.000000
3143.251658	0.012103	0.578579	0.081121	66.786636	-54.518299	-13.754092	3.087329	0.000000	-3.932988	0.000000	0.000000	0.000000	0.481323	-0.152806	-1.685556	0.000000	0.000000	4.000000	32.000000	0.000000
3143.254991	0.012103	0.578579	0.081121	66.786636	-54.518299	-13.754092	3.087329	0.000000	-3.932988	0.000000	0.000000	0.000000	0.481323	-0.152806	-1.685556	0.000000	0.000000	4.000000	32.000000	0.000000
3143.258324	0.012103	0.578579	0.081121	66.786636	-54.518299	-13.754092	3.087329	0.000000	-3.932988	0.000000	0.000000	0.000000	0.481323	-0.152806	-1.685556	0.000000	0.000000	4.000000	32.000000	0.000000
3143.261658	0.013293	0.577999	0.075531	66.900688	-53.811008	-11.489119	2.931197	0.000000	-4.050689	0.000000	0.000000	0.000000	0.357014	-0.174070	-1.677157	0.000000	0.000000	4.000000	32.000000	0.000000
3143.264991	0.013293	0.577999	0.075531	66.900688	-53.811008	-11.489119	2.931197	0.000000	-4.050689	0.000000	0.000000	0.000000	0.357014	-0.174070	-1.677157	0.000000	0.000000	4.000000	32.000000	0.000000
3143.268324	0.013293	0.577999	0.075531	66.900688	-53.811008	-11.489119	2.931197	0.000000	-4.050689	0.000000	0.000000	0.000000	0.357014	-0.174070	-1.677157	0.000000	0.000000	4.000000	32.000000	0.000000
3143.271658	0.014154	0.577389	0.069878	67.037582	-52.255444	-8.843127	2.773547	0.000000	-4.160221	0.000000	0.000000	0.000000	0.258127	-0.182825	-1.695818	0.000000	0.000000	4.000000	32.000000	0.000000
3143.274991	0.014154	0.577389	0.069878	67.037582	-52.255444	-8.843127	2.773547	0.000000	-4.160221	0.000000	0.000000	0.000000	0.258127	-0.182825	-1.695818	0.000000	0.000000	4.000000	32.000000	0.000000
3143.278324	0.014154	0.577389	0.069878	67.037582	-52.255444	-8.843127	2.773547	0.000000	-4.160221	0.000000	0.000000	0.000000	0.258127	-0.182825	-1.695818	0.000000	0.000000	4.000000	32.000000	0.000000
3143.281658	0.014742	0.576590	0.064117	67.244850	-50.220119	-6.450358	2.610440	0.000000	-4.264458	0.000000	0.000000	0.000000	0.176476	-0.239837	-1.728411	0.000000	0.000000	4.000000	32.000000	0.000000
3143.284991	0.014742	0.576590	0.064117	67.244850	-50.220119	-6.450358	2.610440	0.000000	-4.264458	0.000000	0.000000	0.000000	0.176476	-0.239837	-1.728411	0.000000	0.000000	4.000000	32.000000	0.000000
3143.288324	0.014742	0.576590	0.064117	67.244850	-50.220119	-6.450358	2.610440	0.000000	-4.264458	0.000000	0.000000	0.000000	0.176476	-0.239837	-1.728411	0.000000	0.000000	4.000000	32.000000	0.000000
3143.291658	0.014941	0.575689	0.058167	67.435333	-47.878563	-4.074896	2.438992	0.000000	-4.364782	0.000000	0.000000	0.000000	0.059703	-0.270203	-1.784985	0.000000	0.000000	4.000000	32.000000	0.000000
3143.294991	0.014941	0.575689	0.058167	67.435333	-47.878563	-4.074896	2.438992	0.000000	-4.364782	0.000000	0.000000	0.000000	0.059703	-0.270203	-1.784985	0.000000	0.000000	4.000000	32.000000	0.000000
3143.298324	0.014941	0.575689	0.058167	67.435333	-47.878563	-4.074896	2.438992	0.000000	-4.364782	0.000000	0.000000	0.000000	0.059703	-0.270203	-1.784985	0.000000	0.000000	4.000000	32.000000	0.000000
3143.301658	0.014620	0.574706	0.052110	67.550835	-45.367859	-1.497737	2.257657	0.000000	-4.461277	0.000000	0.000000	0.000000	-0.096232	-0.294943	-1.817054	0.000000	0.000000	4.000000	32.000000	0.000000
3143.304991	0.014620	0.574706	0.052110	67.550835	-45.367859	-1.497737	2.257657	0.000000	-4.461277	0.000000	0.000000	0.000000	-0.096232	-0.294943	-1.817054	0.000000	0.000000	4.000000	32.000000	0.000000
3143.308324	0.014620	0.574706	0.052110	67.550835	-45.367859	-1.497737	2.257657	0.000000	-4.461277	0.000000	0.000000	0.000000	-0.096232	-0.294943	-1.817054	0.000000	0.000000	4.000000	32.000000	0.000000
3143.311658	0.013847	0.573696	0.045993	67.565605	-42.785980	1.167776	2.069332	0.000000	-4.551688	0.000000	0.000000	0.000000	-0.231965	-0.302864	-1.835046	0.000000	0.000000	4.000000	32.000000	0.000000
3143.314991	0.013847	0.573696	0.045993	67.565605	-42.785980	1.167776	2.069332	0.000000	-4.551688	0.000000	0.000000	0.000000	-0.231965	-0.302864	-1.835046	0.000000	0.000000	4.000000	32.000000	0.000000
3143.318324	0.013847	0.573696	0.045993	67.565605	-42.785980	1.167776	2.069332	0.000000	-4.551688	0.000000	0.000000	0.000000	-0.231965	-0.302864	-1.835046	0.000000	0.000000	4.000000	32.000000	0.000000
3143.321658	0.012546	0.572679	0.039897	67.501450	-40.206272	3.879729	1.872885	0.000000	-4.635980	0.000000	0.000000	0.000000	-0.390357	-0.305244	-1.828792	0.000000	0.000000	4.000000	32.000000	0.000000
3143.324991	0.012546	0.572679	0.039897	67.501450	-40.206272	3.879729	1.872885	0.000000	-4.635980	0.000000	0.000000	0.000000	-0.390357	-0.305244	-1.828792	0.000000	0.000000	4.000000	32.000000	0.000000
3143.328324	0.012546	0.572679	0.039897	67.501450	-40.206272	3.879729	1.872885	0.000000	-4.635980	0.000000	0.000000	0.000000	-0.390357	-0.305244	-1.828792	0.000000	0.000000	4.000000	32.000000	0.000000
3143.331658	0.010830	0.571672	0.033834	67.396881	-37.656456	6.665812	1.670611	0.000000	-4.712648	0.000000	0.000000	0.000000	-0.514681	-0.302096	-1.818924	0.000000	0.000000	4.000000	32.000000	0.000000
3143.334991	0.010830	0.571672	0.033834	67.396881	-37.656456	6.665812	1.670611	0.000000	-4.712648	0.000000	0.000000	0.000000	-0.514681	-0.302096	-1.818924	0.000000	0.000000	4.000000	32.000000	0.000000
3143.338324	0.010830	0.571672	0.033834	67.396881	-37.656456	6.665812	1.670611	0.000000	-4.712648	0.000000	0.000000	0.000000	-0.514681	-0.302096	-1.818924	0.000000	0.000000	4.000000	32.000000	0.000000
3143.341658	0.008786	0.570622	0.027812	67.321854	-35.129620	9.628901	1.459873	0.000000	-4.782130	0.000000	0.000000	0.000000	-0.613357	-0.314876	-1.806607	0.000000	0.000000	4.000000	32.000000	0.000000
3143.344991	0.008786	0.570622	0.027812	67.321854	-35.129620	9.628901	1.459873	0.000000	-4.782130	0.000000	0.000000	0.000000	-0.613357	-0.314876	-1.806607	0.000000	0.000000	4.000000	32.000000	0.000000
3143.348324	0.008786	0.570622	0.027812	67.321854	-35.129620	9.628901	1.459873	0.000000	-4.782130	0.000000	0.000000	0.000000	-0.613357	-0.314876	-1.806607	0.000000	0.000000	4.000000	32.000000	0.000000
3143.351658	0.006537	0.569433	0.021698	67.278343	-32.613495	12.780695	1.238453	0.000000	-4.844195	0.000000	0.000000	0.000000	-0.674459	-0.356802	-1.834177	0.000000	0.000000	4.000000	32.000000	0.000000
3143.354991	0.006537	0.569433	0.021698	67.278343	-32.613495	12.780695	1.238453	0.000000	-4.844195	0.000000	0.000000	0.000000	-0.674459	-0.356802	-1.834177	0.000000	0.000000	4.000000	32.000000	0.000000
3143.358324	0.006537	0.569433	0.021698	67.278343	-32.613495	12.780695	1.238453	0.000000	-4.844195	0.000000	0.000000	0.000000	-0.674459	-0.356802	-1.834177	0.000000	0.000000	4.000000	32.000000	0.000000
3143.361658	0.004075	0.568119	0.015594	67.247833	-30.141386	16.063112	0.997838	0.000000	-4.899420	0.000000	0.000000	0.000000	-0.738784	-0.394241	-1.831311	0.000000	0.000000	4.000000	32.000000	0.000000
3143.364991	0.004075	0.568119	0.015594	67.247833	-30.141386	16.063112	0.997838	0.000000	-4.899420	0.000000	0.000000	0.000000	-0.738784	-0.394241	-1.831311	0.000000	0.000000	4.000000	32.000000	0.000000
3143.368324	0.004075	0.568119	0.015594	67.247833	-30.141386	16.063112	0.997838	0.000000	-4.899420	0.000000	0.000000	0.000000	-0.738784	-0.394241	-1.831311	0.000000	0.000000	4.000000	32.000000	0.000000
3143.371658	0.001364	0.566667	0.009477	67.191849	-27.736204	19.410389	0.740880	0.000000	-4.944805	0.000000	0.000000	0.000000	-0.813348	-0.435581	-1.834915	0.000000	0.000000	4.000000	32.000000	0.000000
3143.374991	0.001364	0.566667	0.009477	67.191849	-27.736204	19.410389	0.740880	0.000000	-4.944805	0.000000	0.000000	0.000000	-0.813348	-0.435581	-1.834915	0.000000	0.000000	4.000000	32.000000	0.000000
3143.378324	0.001364	0.566667	0.009477	67.191849	-27.736204	19.410389	0.740880	0.000000	-4.944805	0.000000	0.000000	0.000000	-0.813348	-0.435581	-1.834915	0.000000	0.000000	4.000000	32.000000	0.000000
3143.381658	-0.001649	0.565047	0.003307	67.104591	-25.468306	22.724970	0.465452	0.000000	-4.978288	0.000000	0.000000	0.000000	-0.903859	-0.485879	-1.850986	0.000000	0.000000	4.000000	32.000000	0.000000
3143.384991	-0.001649	0.565047	0.003307	67.104591	-25.468306	22.724970	0.465452	0.000000	-4.978288	0.000000	0.000000	0.000000	-0.903859	-0.485879	-1.850986	0.000000	0.000000	4.000000	32.000000	0.000000
3143.388324	-0.001649	0.565047	0.003307	67.104591	-25.468306	22.724970	0.465452	0.000000	-4.978288	0.000000	0.000000	0.000000	-0.903859	-0.485879	-1.850986	0.000000	0.000000	4.000000	32.000000	0.000000
3143.391658	-0.004929	0.563357	-0.002703	66.934868	-23.216827	26.145077	0.165359	0.000000	-4.917537	0.000000	0.000000	0.000000	-0.983878	-0.507025	-1.803067	0.000000	0.000000	4.000000	32.000000	0.000000
3143.394991	-0.004929	0.563357	-0.002703	66.934868	-23.216827	26.145077	0.165359	0.000000	-4.917537	0.000000	0.000000	0.000000	-0.983878	-0.507025	-1.803067	0.000000	0.000000	4.000000	32.000000	0.000000
3143.398324	-0.004929	0.563357	-0.002703	66.934868	-23.216827	26.145077	0.165359	0.000000	-4.917537	0.000000	0.000000	0.000000	-0.983878	-0.507025	-1.803067	0.000000	0.000000	4.000000	32.000000	0.000000
3143.401658	-0.008444	0.561651	-0.008569	66.630608	-20.889208	29.783672	-0.135152	0.000000	-4.753558	0.000000	0.000000	0.000000	-1.054489	-0.511997	-1.759850	0.000000	0.000000	4.000000	32.000000	0.000000
3143.404991	-0.008444	0.561651	-0.008569	66.630608	-20.889208	29.783672	-0.135152	0.000000	-4.753558	0.000000	0.000000	0.000000	-1.054489	-0.511997	-1.759850	0.000000	0.000000	4.000000	32.000000	0.000000
3143.408324	-0.008444	0.561651	-0.008569	66.630608	-20.889208	29.783672	-0.135152	0.000000	-4.753558	0.000000	0.000000	0.000000	-1.054489	-0.511997	-1.759850	0.000000	0.000000	4.000000	32.000000	0.000000
3143.411658	-0.012103	0.560022	-0.014226	66.146019	-18.530430	33.551052	-0.428461	0.000000	-4.577809	0.000000	0.000000	0.000000	-1.097860	-0.488543	-1.696921	0.000000	0.000000	4.000000	32.000000	0.000000
3143.414991	-0.012103	0.560022	-0.014226	66.146019	-18.530430	33.551052	-0.428461	0.000000	-4.577809	0.000000	0.000000	0.000000	-1.097860	-0.488543	-1.696921	0.000000	0.000000	4.000000	32.000000	0.000000
3143.418324	-0.012103	0.560022	-0.014226	66.146019	-18.530430	33.551052	-0.428461	0.000000	-4.577809	0.000000	0.000000	0.000000	-1.097860	-0.488543	-1.696921	0.000000	0.000000	4.000000	32.000000	0.000000
3143.421658	-0.015864	0.558489	-0.019653	65.504913	-16.303162	36.601109	-0.711281	0.000000	-4.394833	0.000000	0.000000	0.000000	-1.128139	-0.460021	-1.628202	0.000000	0.000000	4.000000	32.000000	0.000000
3143.424991	-0.015864	0.558489	-0.019653	65.504913	-16.303162	36.601109	-0.711281	0.000000	-4.394833	0.000000	0.000000	0.000000	-1.128139	-0.460021	-1.628202	0.000000	0.000000	4.000000	32.000000	0.000000
3143.428324	-0.015864	0.558489	-0.019653	65.504913	-16.303162	36.601109	-0.711281	0.000000	-4.394833	0.000000	0.000000	0.000000	-1.128139	-0.460021	-1.628202	0.000000	0.000000	4.000000	32.000000	0.000000
3143.431658	-0.019686	0.556972	-0.024809	64.777122	-14.359574	38.179756	-0.982648	0.000000	-4.206810	0.000000	0.000000	0.000000	-1.146674	-0.455040	-1.546713	0.000000	0.000000	4.000000	32.000000	0.000000
3143.434991	-0.019686	0.556972	-0.024809	64.777122	-14.359574	38.179756	-0.982648	0.000000	-4.206810	0.000000	0.000000	0.000000	-1.146674	-0.455040	-1.546713	0.000000	0.000000	4.000000	32.000000	0.000000
3143.438324	-0.019686	0.556972	-0.024809	64.777122	-14.359574	38.179756	-0.982648	0.000000	-4.206810	0.000000	0.000000	0.000000	-1.146674	-0.455040	-1.546713	0.000000	0.000000	4.000000	32.000000	0.000000
3143.441658	-0.023692	0.555511	-0.029752	63.999863	-12.720712	38.940163	-1.240433	0.000000	-4.015697	0.000000	0.000000	0.000000	-1.201852	-0.438276	-1.483133	0.000000	0.000000	4.000000	32.000000	0.000000
3143.444991	-0.023692	0.555511	-0.029752	63.999863	-12.720712	38.940163	-1.240433	0.000000	-4.015697	0.000000	0.000000	0.000000	-1.201852	-0.438276	-1.483133	0.000000	0.000000	4.000000	32.000000	0.000000
3143.448324	-0.023692	0.555511	-0.029752	63.999863	-12.720712	38.940163	-1.240433	0.000000	-4.015697	0.000000	0.000000	0.000000	-1.201852	-0.438276	-1.483133	0.000000	0.000000	4.000000	32.000000	0.000000
3143.451658	-0.027885	0.554086	-0.034416	63.205021	-11.393229	39.507568	-1.487622	0.000000	-3.815389	0.000000	0.000000	0.000000	-1.257972	-0.427426	-1.398946	0.000000	0.000000	4.000000	32.000000	0.000000
3143.454991	-0.027885	0.554086	-0.034416	63.205021	-11.393229	39.507568	-1.487622	0.000000	-3.815389	0.000000	0.000000	0.000000	-1.257972	-0.427426	-1.398946	0.000000	0.000000	4.000000	32.000000	0.000000
3143.458324	-0.027885	0.554086	-0.034416	63.205021	-11.393229	39.507568	-1.487622	0.000000	-3.815389	0.000000	0.000000	0.000000	-1.257972	-0.427426	-1.398946	0.000000	0.000000	4.000000	32.000000	0.000000
3143.461658	-0.032249	0.552715	-0.038782	62.402233	-10.363418	40.294430	-1.720780	0.000000	-3.605727	0.000000	0.000000	0.000000	-1.309085	-0.411280	-1.309799	0.000000	0.000000	4.000000	32.000000	0.000000
3143.464991	-0.032249	0.552715	-0.038782	62.402233	-10.363418	40.294430	-1.720780	0.000000	-3.605727	0.000000	0.000000	0.000000	-1.309085	-0.411280	-1.309799	0.000000	0.000000	4.000000	32.000000	0.000000
3143.468324	-0.032249	0.552715	-0.038782	62.402233	-10.363418	40.294430	-1.720780	0.000000	-3.605727	0.000000	0.000000	0.000000	-1.309085	-0.411280	-1.309799	0.000000	0.000000	4.000000	32.000000	0.000000
3143.471658	-0.036755	0.551464	-0.042775	61.584736	-9.583159	41.463032	-1.939080	0.000000	-3.387546	0.000000	0.000000	0.000000	-1.351658	-0.375411	-1.198025	0.000000	0.000000	4.000000	32.000000	0.000000
3143.474991	-0.036755	0.551464	-0.042775	61.584736	-9.583159	41.463032	-1.939080	0.000000	-3.387546	0.000000	0.000000	0.000000	-1.351658	-0.375411	-1.198025	0.000000	0.000000	4.000000	32.000000	0.000000
3143.478324	-0.036755	0.551464	-0.042775	61.584736	-9.583159	41.463032	-1.939080	0.000000	-3.387546	0.000000	0.000000	0.000000	-1.351658	-0.375411	-1.198025	0.000000	0.000000	4.000000	32.000000	0.000000
3143.481658	-0.041316	0.550348	-0.046369	60.763439	-9.008957	42.537880	-2.138751	0.000000	-3.162269	0.000000	0.000000	0.000000	-1.368316	-0.334964	-1.078317	0.000000	0.000000	4.000000	32.000000	0.000000
3143.484991	-0.041316	0.550348	-0.046369	60.763439	-9.008957	42.537880	-2.138751	0.000000	-3.162269	0.000000	0.000000	0.000000	-1.368316	-0.334964	-1.078317	0.000000	0.000000	4.000000	32.000000	0.000000
3143.488324	-0.041316	0.550348	-0.046369	60.763439	-9.008957	42.537880	-2.138751	0.000000	-3.162269	0.000000	0.000000	0.000000	-1.368316	-0.334964	-1.078317	0.000000	0.000000	4.000000	32.000000	0.000000
3143.491658	-0.045867	0.549326	-0.049570	60.050743	-8.652375	43.163506	-2.318470	0.000000	-2.934217	0.000000	0.000000	0.000000	-1.365311	-0.306345	-0.960146	0.000000	0.000000	4.000000	32.000000	0.000000
3143.494991	-0.045867	0.549326	-0.049570	60.050743	-8.652375	43.163506	-2.318470	0.000000	-2.934217	0.000000	0.000000	0.000000	-1.365311	-0.306345	-0.960146	0.000000	0.000000	4.000000	32.000000	0.000000
3143.498324	-0.045867	0.549326	-0.049570	60.050743	-8.652375	43.163506	-2.318470	0.000000	-2.934217	0.000000	0.000000	0.000000	-1.365311	-0.306345	-0.960146	0.000000	0.000000	4.000000	32.000000	0.000000
3143.501658	-0.050463	0.548310	-0.052520	59.948627	-8.560332	43.388683	-2.478494	0.000000	-2.706665	0.000000	0.000000	0.000000	-1.378968	-0.304835	-0.885125	0.000000	0.000000	4.000000	32.000000	0.000000
3143.504991	-0.050463	0.548310	-0.052520	59.948627	-8.560332	43.388683	-2.478494	0.000000	-2.706665	0.000000	0.000000	0.000000	-1.378968	-0.304835	-0.885125	0.000000	0.000000	4.000000	32.000000	0.000000
3143.508324	-0.050463	0.548310	-0.052520	59.948627	-8.560332	43.388683	-2.478494	0.000000	-2.706665	0.000000	0.000000	0.000000	-1.378968	-0.304835	-0.885125	0.000000	0.000000	4.000000	32.000000	0.000000
3143.511658	-0.055180	0.547325	-0.055168	60.309288	-8.540302	43.277447	-2.626015	0.000000	-2.476837	0.000000	0.000000	0.000000	-1.415076	-0.295452	-0.794309	0.000000	0.000000	4.000000	32.000000	0.000000
3143.514991	-0.055180	0.547325	-0.055168	60.309288	-8.540302	43.277447	-2.626015	0.000000	-2.476837	0.000000	0.000000	0.000000	-1.415076	-0.295452	-0.794309	0.000000	0.000000	4.000000	32.000000	0.000000
3143.518324	-0.055180	0.547325	-0.055168	60.309288	-8.540302	43.277447	-2.626015	0.000000	-2.476837	0.000000	0.000000	0.000000	-1.415076	-0.295452	-0.794309	0.000000	0.000000	4.000000	32.000000	0.000000
3143.521658	-0.060074	0.546470	-0.057338	60.617062	-8.474165	43.025692	-2.758400	0.000000	-2.240991	0.000000	0.000000	0.000000	-1.468274	-0.256638	-0.651120	0.000000	0.000000	4.000000	32.000000	0.000000
3143.524991	-0.060074	0.546470	-0.057338	60.617062	-8.474165	43.025692	-2.758400	0.000000	-2.240991	0.000000	0.000000	0.000000	-1.468274	-0.256638	-0.651120	0.000000	0.000000	4.000000	32.000000	0.000000
3143.528324	-0.060074	0.546470	-0.057338	60.617062	-8.474165	43.025692	-2.758400	0.000000	-2.240991	0.000000	0.000000	0.000000	-1.468274	-0.256638	-0.651120	0.000000	0.000000	4.000000	32.000000	0.000000
3143.531658	-0.065186	0.545685	-0.059144	60.807304	-8.373338	42.700382	-2.866920	0.000000	-1.996279	0.000000	0.000000	0.000000	-1.533390	-0.235423	-0.541556	0.000000	0.000000	4.000000	32.000000	0.000000
3143.534991	-0.065186	0.545685	-0.059144	60.807304	-8.373338	42.700382	-2.866920	0.000000	-1.996279	0.000000	0.000000	0.000000	-1.533390	-0.235423	-0.541556	0.000000	0.000000	4.000000	32.000000	0.000000
3143.538324	-0.065186	0.545685	-0.059144	60.807304	-8.373338	42.700382	-2.866920	0.000000	-1.996279	0.000000	0.000000	0.000000	-1.533390	-0.235423	-0.541556	0.000000	0.000000	4.000000	32.000000	0.000000
3143.541658	-0.070406	0.544923	-0.060629	60.909550	-8.247074	42.466930	-2.957179	0.000000	-1.740713	0.000000	0.000000	0.000000	-1.566015	-0.228787	-0.445641	0.000000	0.000000	4.000000	32.000000	0.000000
3143.544991	-0.070406	0.544923	-0.060629	60.909550	-8.247074	42.466930	-2.957179	0.000000	-1.740713	0.000000	0.000000	0.000000	-1.566015	-0.228787	-0.445641	0.000000	0.000000	4.000000	32.000000	0.000000
3143.548324	-0.070406	0.544923	-0.060629	60.909550	-8.247074	42.466930	-2.957179	0.000000	-1.740713	0.000000	0.000000	0.000000	-1.566015	-0.228787	-0.445641	0.000000	0.000000	4.000000	32.000000	0.000000
3143.551658	-0.075751	0.544240	-0.061790	60.960449	-8.106350	42.145042	-3.031453	0.000000	-1.479711	0.000000	0.000000	0.000000	-1.603517	-0.204652	-0.348212	0.000000	0.000000	4.000000	32.000000	0.000000
3143.554991	-0.075751	0.544240	-0.061790	60.960449	-8.106350	42.145042	-3.031453	0.000000	-1.479711	0.000000	0.000000	0.000000	-1.603517	-0.204652	-0.348212	0.000000	0.000000	4.000000	32.000000	0.000000
3143.558324	-0.075751	0.544240	-0.061790	60.960449	-8.106350	42.145042	-3.031453	0.000000	-1.479711	0.000000	0.000000	0.000000	-1.603517	-0.204652	-0.348212	0.000000	0.000000	4.000000	32.000000	0.000000
3143.561658	-0.081229	0.543684	-0.062570	60.944836	-7.953629	41.980000	-3.089488	0.000000	-1.212458	0.000000	0.000000	0.000000	-1.643448	-0.166955	-0.234066	0.000000	0.000000	4.000000	32.000000	0.000000
3143.564991	-0.081229	0.543684	-0.062570	60.944836	-7.953629	41.980000	-3.089488	0.000000	-1.212458	0.000000	0.000000	0.000000	-1.643448	-0.166955	-0.234066	0.000000	0.000000	4.000000	32.000000	0.000000
3143.568324	-0.081229	0.543684	-0.062570	60.944836	-7.953629	41.980000	-3.089488	0.000000	-1.212458	0.000000	0.000000	0.000000	-1.643448	-0.166955	-0.234066	0.000000	0.000000	4.000000	32.000000	0.000000
3143.571658	-0.086931	0.543314	-0.062912	60.859028	-7.773266	42.199497	-3.128499	0.000000	-0.938550	0.000000	0.000000	0.000000	-1.710597	-0.111068	-0.102560	0.000000	0.000000	4.000000	32.000000	0.000000
3143.574991	-0.086931	0.543314	-0.062912	60.859028	-7.773266	42.199497	-3.128499	0.000000	-0.938550	0.000000	0.000000	0.000000	-1.710597	-0.111068	-0.102560	0.000000	0.000000	4.000000	32.000000	0.000000
3143.578324	-0.086931	0.543314	-0.062912	60.859028	-7.773266	42.199497	-3.128499	0.000000	-0.938550	0.000000	0.000000	0.000000	-1.710597	-0.111068	-0.102560	0.000000	0.000000	4.000000	32.000000	0.000000
3143.581658	-0.092902	0.543121	-0.062806	60.912701	-7.422830	42.987862	-3.145593	0.000000	-0.653450	0.000000	0.000000	0.000000	-1.791369	-0.057740	0.031634	0.000000	0.000000	4.000000	32.000000	0.000000
3143.584991	-0.092902	0.543121	-0.062806	60.912701	-7.422830	42.987862	-3.145593	0.000000	-0.653450	0.000000	0.000000	0.000000	-1.791369	-0.057740	0.031634	0.000000	0.000000	4.000000	32.000000	0.000000
3143.588324	-0.092902	0.543121	-0.062806	60.912701	-7.422830	42.987862	-3.145593	0.000000	-0.653450	0.000000	0.000000	0.000000	-1.791369	-0.057740	0.031634	0.000000	0.000000	4.000000	32.000000	0.000000
3143.591658	-0.099006	0.542948	-0.062427	61.424870	-6.522170	44.274395	-3.140320	0.000000	-0.354889	0.000000	0.000000	0.000000	-1.831018	-0.052039	0.113882	0.000000	0.000000	4.000000	32.000000	0.000000
3143.594991	-0.099006	0.542948	-0.062427	61.424870	-6.522170	44.274395	-3.140320	0.000000	-0.354889	0.000000	0.000000	0.000000	-1.831018	-0.052039	0.113882	0.000000	0.000000	4.000000	32.000000	0.000000
3143.598324	-0.099006	0.542948	-0.062427	61.424870	-6.522170	44.274395	-3.140320	0.000000	-0.354889	0.000000	0.000000	0.000000	-1.831018	-0.052039	0.113882	0.000000	0.000000	4.000000	32.000000	0.000000
3143.601658	-0.105299	0.542850	-0.061616	62.176304	-4.968843	45.727383	-3.121340	0.000000	-0.049719	0.000000	0.000000	0.000000	-1.888025	-0.029466	0.243248	0.000000	0.000000	4.000000	32.000000	0.000000
3143.604991	-0.105299	0.542850	-0.061616	62.176304	-4.968843	45.727383	-3.121340	0.000000	-0.049719	0.000000	0.000000	0.000000	-1.888025	-0.029466	0.243248	0.000000	0.000000	4.000000	32.000000	0.000000
3143.608324	-0.105299	0.542850	-0.061616	62.176304	-4.968843	45.727383	-3.121340	0.000000	-0.049719	0.000000	0.000000	0.000000	-1.888025	-0.029466	0.243248	0.000000	0.000000	4.000000	32.000000	0.000000
3143.611658	-0.111833	0.542943	-0.060206	62.916874	-2.830575	47.121990	-3.080798	0.000000	0.264952	0.000000	0.000000	0.000000	-1.960256	0.027962	0.422939	0.000000	0.000000	4.000000	32.000000	0.000000
3143.614991	-0.111833	0.542943	-0.060206	62.916874	-2.830575	47.121990	-3.080798	0.000000	0.264952	0.000000	0.000000	0.000000	-1.960256	0.027962	0.422939	0.000000	0.000000	4.000000	32.000000	0.000000
3143.618324	-0.111833	0.542943	-0.060206	62.916874	-2.830575	47.121990	-3.080798	0.000000	0.264952	0.000000	0.000000	0.000000	-1.960256	0.027962	0.422939	0.000000	0.000000	4.000000	32.000000	0.000000
3143.621658	-0.118642	0.543107	-0.058329	63.538353	-0.176051	48.941048	-3.010309	0.000000	0.591661	0.000000	0.000000	0.000000	-2.042598	0.049178	0.563244	0.000000	0.000000	4.000000	32.000000	0.000000
3143.624991	-0.118642	0.543107	-0.058329	63.538353	-0.176051	48.941048	-3.010309	0.000000	0.591661	0.000000	0.000000	0.000000	-2.042598	0.049178	0.563244	0.000000	0.000000	4.000000	32.000000	0.000000
3143.628324	-0.118642	0.543107	-0.058329	63.538353	-0.176051	48.941048	-3.010309	0.000000	0.591661	0.000000	0.000000	0.000000	-2.042598	0.049178	0.563244	0.000000	0.000000	4.000000	32.000000	0.000000
3143.631658	-0.125718	0.543280	-0.056095	64.038223	3.010976	51.775223	-2.916434	0.000000	0.932094	0.000000	0.000000	0.000000	-2.122815	0.052098	0.670179	0.000000	0.000000	4.000000	32.000000	0.000000
3143.634991	-0.125718	0.543280	-0.056095	64.038223	3.010976	51.775223	-2.916434	0.000000	0.932094	0.000000	0.000000	0.000000	-2.122815	0.052098	0.670179	0.000000	0.000000	4.000000	32.000000	0.000000
3143.638324	-0.125718	0.543280	-0.056095	64.038223	3.010976	51.775223	-2.916434	0.000000	0.932094	0.000000	0.000000	0.000000	-2.122815	0.052098	0.670179	0.000000	0.000000	4.000000	32.000000	0.000000
3143.641658	-0.133035	0.543417	-0.053590	64.412949	6.609758	55.273705	-2.804738	0.000000	1.285897	0.000000	0.000000	0.000000	-2.195234	0.041099	0.751551	0.000000	0.000000	4.000000	32.000000	0.000000
3143.644991	-0.133035	0.543417	-0.053590	64.412949	6.609758	55.273705	-2.804738	0.000000	1.285897	0.000000	0.000000	0.000000	-2.195234	0.041099	0.751551	0.000000	0.000000	4.000000	32.000000	0.000000
3143.648324	-0.133035	0.543417	-0.053590	64.412949	6.609758	55.273705	-2.804738	0.000000	1.285897	0.000000	0.000000	0.000000	-2.195234	0.041099	0.751551	0.000000	0.000000	4.000000	32.000000	0.000000
3143.651658	-0.140612	0.543513	-0.050756	64.709007	10.498134	58.644230	-2.679480	0.000000	1.651770	0.000000	0.000000	0.000000	-2.272845	0.028553	0.850169	0.000000	0.000000	4.000000	32.000000	0.000000
3143.654991	-0.140612	0.543513	-0.050756	64.709007	10.498134	58.644230	-2.679480	0.000000	1.651770	0.000000	0.000000	0.000000	-2.272845	0.028553	0.850169	0.000000	0.000000	4.000000	32.000000	0.000000
3143.658324	-0.140612	0.543513	-0.050756	64.709007	10.498134	58.644230	-2.679480	0.000000	1.651770	0.000000	0.000000	0.000000	-2.272845	0.028553	0.850169	0.000000	0.000000	4.000000	32.000000	0.000000
3143.661658	-0.148273	0.543549	-0.047584	65.003937	14.567561	61.538250	-2.537785	0.000000	2.030577	0.000000	0.000000	0.000000	-2.298481	0.011020	0.951620	0.000000	0.000000	4.000000	32.000000	0.000000
3143.664991	-0.148273	0.543549	-0.047584	65.003937	14.567561	61.538250	-2.537785	0.000000	2.030577	0.000000	0.000000	0.000000	-2.298481	0.011020	0.951620	0.000000	0.000000	4.000000	32.000000	0.000000
3143.668324	-0.148273	0.543549	-0.047584	65.003937	14.567561	61.538250	-2.537785	0.000000	2.030577	0.000000	0.000000	0.000000	-2.298481	0.011020	0.951620	0.000000	0.000000	4.000000	32.000000	0.000000
3143.671658	-0.155782	0.543584	-0.043902	65.280609	18.695122	64.238060	-2.379181	0.000000	2.413657	0.000000	0.000000	0.000000	-2.252676	0.010442	1.104431	0.000000	0.000000	4.000000	32.000000	0.000000
3143.674991	-0.155782	0.543584	-0.043902	65.280609	18.695122	64.238060	-2.379181	0.000000	2.413657	0.000000	0.000000	0.000000	-2.252676	0.010442	1.104431	0.000000	0.000000	4.000000	32.000000	0.000000
3143.678324	-0.155782	0.543584	-0.043902	65.280609	18.695122	64.238060	-2.379181	0.000000	2.413657	0.000000	0.000000	0.000000	-2.252676	0.010442	1.104431	0.000000	0.000000	4.000000	32.000000	0.000000
3143.681658	-0.163106	0.543658	-0.039557	65.571251	22.873838	67.110985	-2.195109	0.000000	2.789103	0.000000	0.000000	0.000000	-2.197233	0.022173	1.303648	0.000000	0.000000	4.000000	32.000000	0.000000
3143.684991	-0.163106	0.543658	-0.039557	65.571251	22.873838	67.110985	-2.195109	0.000000	2.789103	0.000000	0.000000	0.000000	-2.197233	0.022173	1.303648	0.000000	0.000000	4.000000	32.000000	0.000000
3143.688324	-0.163106	0.543658	-0.039557	65.571251	22.873838	67.110985	-2.195109	0.000000	2.789103	0.000000	0.000000	0.000000	-2.197233	0.022173	1.303648	0.000000	0.000000	4.000000	32.000000	0.000000
3143.691658	-0.170119	0.543837	-0.034502	65.833969	27.053061	70.487335	-1.977835	0.000000	3.155309	0.000000	0.000000	0.000000	-2.103822	0.053613	1.516389	0.000000	0.000000	4.000000	32.000000	0.000000
3143.694991	-0.170119	0.543837	-0.034502	65.833969	27.053061	70.487335	-1.977835	0.000000	3.155309	0.000000	0.000000	0.000000	-2.103822	0.053613	1.516389	0.000000	0.000000	4.000000	32.000000	0.000000
3143.698324	-0.170119	0.543837	-0.034502	65.833969	27.053061	70.487335	-1.977835	0.000000	3.155309	0.000000	0.000000	0.000000	-2.103822	0.053613	1.516389	0.000000	0.000000	4.000000	32.000000	0.000000
3143.701658	-0.176757	0.544106	-0.028677	66.059723	31.334391	74.368393	-1.725103	0.000000	3.505946	0.000000	0.000000	0.000000	-1.991308	0.080809	1.747644	0.000000	0.000000	4.000000	32.000000	0.000000
3143.704991	-0.176757	0.544106	-0.028677	66.059723	31.334391	74.368393	-1.725103	0.000000	3.505946	0.000000	0.000000	0.000000	-1.991308	0.080809	1.747644	0.000000	0.000000	4.000000	32.000000	0.000000
3143.708324	-0.176757	0.544106	-0.028677	66.059723	31.334391	74.368393	-1.725103	0.000000	3.505946	0.000000	0.000000	0.000000	-1.991308	0.080809	1.747644	0.000000	0.000000	4.000000	32.000000	0.000000
3143.711658	-0.183011	0.544506	-0.022267	66.352394	35.634239	77.942856	-1.433829	0.000000	3.837830	0.000000	0.000000	0.000000	-1.876273	0.119992	1.923004	0.000000	0.000000	4.000000	32.000000	0.000000
3143.714991	-0.183011	0.544506	-0.022267	66.352394	35.634239	77.942856	-1.433829	0.000000	3.837830	0.000000	0.000000	0.000000	-1.876273	0.119992	1.923004	0.000000	0.000000	4.000000	32.000000	0.000000
3143.718324	-0.183011	0.544506	-0.022267	66.352394	35.634239	77.942856	-1.433829	0.000000	3.837830	0.000000	0.000000	0.000000	-1.876273	0.119992	1.923004	0.000000	0.000000	4.000000	32.000000	0.000000
3143.721658	-0.188901	0.545106	-0.015267	66.776428	40.041397	81.220879	-1.113328	0.000000	4.150542	0.000000	0.000000	0.000000	-1.767197	0.179964	2.099821	0.000000	0.000000	4.000000	32.000000	0.000000
3143.724991	-0.188901	0.545106	-0.015267	66.776428	40.041397	81.220879	-1.113328	0.000000	4.150542	0.000000	0.000000	0.000000	-1.767197	0.179964	2.099821	0.000000	0.000000	4.000000	32.000000	0.000000
3143.728324	-0.188901	0.545106	-0.015267	66.776428	40.041397	81.220879	-1.113328	0.000000	4.150542	0.000000	0.000000	0.000000	-1.767197	0.179964	2.099821	0.000000	0.000000	4.000000	32.000000	0.000000
3143.731658	-0.194282	0.545894	-0.007706	67.404594	44.511169	84.144203	-0.763358	0.000000	4.445075	0.000000	0.000000	0.000000	-1.614172	0.236578	2.268237	0.000000	0.000000	4.000000	32.000000	0.000000
3143.734991	-0.194282	0.545894	-0.007706	67.404594	44.511169	84.144203	-0.763358	0.000000	4.445075	0.000000	0.000000	0.000000	-1.614172	0.236578	2.268237	0.000000	0.000000	4.000000	32.000000	0.000000
3143.738324	-0.194282	0.545894	-0.007706	67.404594	44.511169	84.144203	-0.763358	0.000000	4.445075	0.000000	0.000000	0.000000	-1.614172	0.236578	2.268237	0.000000	0.000000	4.000000	32.000000	0.000000
3143.741658	-0.199108	0.546859	0.000413	68.294067	49.182148	86.866600	-0.385319	0.000000	4.714104	0.000000	0.000000	0.000000	-1.447697	0.289515	2.435858	0.000000	0.000000	4.000000	32.000000	0.000000
3143.744991	-0.199108	0.546859	0.000413	68.294067	49.182148	86.866600	-0.385319	0.000000	4.714104	0.000000	0.000000	0.000000	-1.447697	0.289515	2.435858	0.000000	0.000000	4.000000	32.000000	0.000000
3143.748324	-0.199108	0.546859	0.000413	68.294067	49.182148	86.866600	-0.385319	0.000000	4.714104	0.000000	0.000000	0.000000	-1.447697	0.289515	2.435858	0.000000	0.000000	4.000000	32.000000	0.000000
3143.751658	-0.203379	0.548034	0.009079	69.410309	54.012512	89.469482	0.020658	0.000000	4.955386	0.000000	0.000000	0.000000	-1.281305	0.352366	2.599846	0.000000	0.000000	4.000000	32.000000	0.000000
3143.754991	-0.203379	0.548034	0.009079	69.410309	54.012512	89.469482	0.020658	0.000000	4.955386	0.000000	0.000000	0.000000	-1.281305	0.352366	2.599846	0.000000	0.000000	4.000000	32.000000	0.000000
3143.758324	-0.203379	0.548034	0.009079	69.410309	54.012512	89.469482	0.020658	0.000000	4.955386	0.000000	0.000000	0.000000	-1.281305	0.352366	2.599846	0.000000	0.000000	4.000000	32.000000	0.000000
3143.761658	-0.207010	0.549344	0.018266	70.672546	59.167950	92.244209	0.437445	0.000000	4.980827	0.000000	0.000000	0.000000	-1.089249	0.392885	2.755888	0.000000	0.000000	4.000000	32.000000	0.000000
3143.764991	-0.207010	0.549344	0.018266	70.672546	59.167950	92.244209	0.437445	0.000000	4.980827	0.000000	0.000000	0.000000	-1.089249	0.392885	2.755888	0.000000	0.000000	4.000000	32.000000	0.000000
3143.768324	-0.207010	0.549344	0.018266	70.672546	59.167950	92.244209	0.437445	0.000000	4.980827	0.000000	0.000000	0.000000	-1.089249	0.392885	2.755888	0.000000	0.000000	4.000000	32.000000	0.000000
3143.771658	-0.210071	0.550818	0.027811	72.022133	64.691933	95.337204	0.841289	0.000000	4.928715	0.000000	0.000000	0.000000	-0.918333	0.442341	2.863490	0.000000	0.000000	4.000000	32.000000	0.000000
3143.774991	-0.210071	0.550818	0.027811	72.022133	64.691933	95.337204	0.841289	0.000000	4.928715	0.000000	0.000000	0.000000	-0.918333	0.442341	2.863490	0.000000	0.000000	4.000000	32.000000	0.000000
3143.778324	-0.210071	0.550818	0.027811	72.022133	64.691933	95.337204	0.841289	0.000000	4.928715	0.000000	0.000000	0.000000	-0.918333	0.442341	2.863490	0.000000	0.000000	4.000000	32.000000	0.000000
3143.781658	-0.212696	0.552454	0.037667	73.405365	70.714981	99.029701	1.224815	0.000000	4.847662	0.000000	0.000000	0.000000	-0.787494	0.490622	2.956856	0.000000	0.000000	4.000000	32.000000	0.000000
3143.784991	-0.212696	0.552454	0.037667	73.405365	70.714981	99.029701	1.224815	0.000000	4.847662	0.000000	0.000000	0.000000	-0.787494	0.490622	2.956856	0.000000	0.000000	4.000000	32.000000	0.000000
3143.788324	-0.212696	0.552454	0.037667	73.405365	70.714981	99.029701	1.224815	0.000000	4.847662	0.000000	0.000000	0.000000	-0.787494	0.490622	2.956856	0.000000	0.000000	4.000000	32.000000	0.000000
3143.791658	-0.214772	0.554173	0.047642	74.763298	77.327866	103.340019	1.584984	0.000000	4.742133	0.000000	0.000000	0.000000	-0.622867	0.515965	2.992464	0.000000	0.000000	4.000000	32.000000	0.000000
3143.794991	-0.214772	0.554173	0.047642	74.763298	77.327866	103.340019	1.584984	0.000000	4.742133	0.000000	0.000000	0.000000	-0.622867	0.515965	2.992464	0.000000	0.000000	4.000000	32.000000	0.000000
3143.798324	-0.214772	0.554173	0.047642	74.763298	77.327866	103.340019	1.584984	0.000000	4.742133	0.000000	0.000000	0.000000	-0.622867	0.515965	2.992464	0.000000	0.000000	4.000000	32.000000	0.000000
3143.801658	-0.216423	0.556032	0.057685	75.988289	84.331619	108.295166	1.916905	0.000000	4.617951	0.000000	0.000000	0.000000	-0.495291	0.557663	3.013136	0.000000	0.000000	4.000000	32.000000	0.000000
3143.804991	-0.216423	0.556032	0.057685	75.988289	84.331619	108.295166	1.916905	0.000000	4.617951	0.000000	0.000000	0.000000	-0.495291	0.557663	3.013136	0.000000	0.000000	4.000000	32.000000	0.000000
3143.808324	-0.216423	0.556032	0.057685	75.988289	84.331619	108.295166	1.916905	0.000000	4.617951	0.000000	0.000000	0.000000	-0.495291	0.557663	3.013136	0.000000	0.000000	4.000000	32.000000	0.000000
3143.811658	-0.217560	0.557942	0.067630	76.991669	91.440514	113.686089	2.219860	0.000000	4.480204	0.000000	0.000000	0.000000	-0.341229	0.572842	2.983298	0.000000	0.000000	4.000000	32.000000	0.000000
3143.814991	-0.217560	0.557942	0.067630	76.991669	91.440514	113.686089	2.219860	0.000000	4.480204	0.000000	0.000000	0.000000	-0.341229	0.572842	2.983298	0.000000	0.000000	4.000000	32.000000	0.000000
3143.818324	-0.217560	0.557942	0.067630	76.991669	91.440514	113.686089	2.219860	0.000000	4.480204	0.000000	0.000000	0.000000	-0.341229	0.572842	2.983298	0.000000	0.000000	4.000000	32.000000	0.000000
3143.821658	-0.218038	0.559925	0.077443	77.847481	97.783707	118.361931	2.493258	0.000000	4.334013	0.000000	0.000000	0.000000	-0.143352	0.594976	2.943967	0.000000	0.000000	4.000000	32.000000	0.000000
3143.824991	-0.218038	0.559925	0.077443	77.847481	97.783707	118.361931	2.493258	0.000000	4.334013	0.000000	0.000000	0.000000	-0.143352	0.594976	2.943967	0.000000	0.000000	4.000000	32.000000	0.000000
3143.828324	-0.218038	0.559925	0.077443	77.847481	97.783707	118.361931	2.493258	0.000000	4.334013	0.000000	0.000000	0.000000	-0.143352	0.594976	2.943967	0.000000	0.000000	4.000000	32.000000	0.000000
3143.831658	-0.217963	0.561969	0.087061	78.703987	102.825752	121.938866	2.742798	0.000000	4.180557	0.000000	0.000000	0.000000	0.022498	0.613247	2.885400	0.000000	0.000000	4.000000	32.000000	0.000000
3143.834991	-0.217963	0.561969	0.087061	78.703987	102.825752	121.938866	2.742798	0.000000	4.180557	0.000000	0.000000	0.000000	0.022498	0.613247	2.885400	0.000000	0.000000	4.000000	32.000000	0.000000
3143.838324	-0.217963	0.561969	0.087061	78.703987	102.825752	121.938866	2.742798	0.000000	4.180557	0.000000	0.000000	0.000000	0.022498	0.613247	2.885400	0.000000	0.000000	4.000000	32.000000	0.000000
3143.841658	-0.217339	0.564060	0.096361	79.664955	106.741722	124.527626	2.969106	0.000000	4.022985	0.000000	0.000000	0.000000	0.187183	0.627214	2.790134	0.000000	0.000000	4.000000	32.000000	0.000000
3143.844991	-0.217339	0.564060	0.096361	79.664955	106.741722	124.527626	2.969106	0.000000	4.022985	0.000000	0.000000	0.000000	0.187183	0.627214	2.790134	0.000000	0.000000	4.000000	32.000000	0.000000
3143.848324	-0.217339	0.564060	0.096361	79.664955	106.741722	124.527626	2.969106	0.000000	4.022985	0.000000	0.000000	0.000000	0.187183	0.627214	2.790134	0.000000	0.000000	4.000000	32.000000	0.000000
3143.851658	-0.216177	0.566229	0.105297	80.713417	110.305450	126.810059	3.173219	0.000000	3.864025	0.000000	0.000000	0.000000	0.348798	0.650690	2.680792	0.000000	0.000000	4.000000	32.000000	0.000000
3143.854991	-0.216177	0.566229	0.105297	80.713417	110.305450	126.810059	3.173219	0.000000	3.864025	0.000000	0.000000	0.000000	0.348798	0.650690	2.680792	0.000000	0.000000	4.000000	32.000000	0.000000
3143.858324	-0.216177	0.566229	0.105297	80.713417	110.305450	126.810059	3.173219	0.000000	3.864025	0.000000	0.000000	0.000000	0.348798	0.650690	2.680792	0.000000	0.000000	4.000000	32.000000	0.000000
3143.861658	-0.214414	0.568429	0.113786	81.815971	114.206787	129.436234	3.357814	0.000000	3.704738	0.000000	0.000000	0.000000	0.528734	0.660044	2.546535	0.000000	0.000000	4.000000	32.000000	0.000000
3143.864991	-0.214414	0.568429	0.113786	81.815971	114.206787	129.436234	3.357814	0.000000	3.704738	0.000000	0.000000	0.000000	0.528734	0.660044	2.546535	0.000000	0.000000	4.000000	32.000000	0.000000
3143.868324	-0.214414	0.568429	0.113786	81.815971	114.206787	129.436234	3.357814	0.000000	3.704738	0.000000	0.000000	0.000000	0.528734	0.660044	2.546535	0.000000	0.000000	4.000000	32.000000	0.000000
3143.871658	-0.212110	0.570698	0.121805	82.952385	118.845322	132.800690	3.525788	0.000000	3.545254	0.000000	0.000000	0.000000	0.691259	0.680848	2.405602	0.000000	0.000000	4.000000	32.000000	0.000000
3143.874991	-0.212110	0.570698	0.121805	82.952385	118.845322	132.800690	3.525788	0.000000	3.545254	0.000000	0.000000	0.000000	0.691259	0.680848	2.405602	0.000000	0.000000	4.000000	32.000000	0.000000
3143.878324	-0.212110	0.570698	0.121805	82.952385	118.845322	132.800690	3.525788	0.000000	3.545254	0.000000	0.000000	0.000000	0.691259	0.680848	2.405602	0.000000	0.000000	4.000000	32.000000	0.000000
3143.881658	-0.209255	0.573015	0.129309	84.086563	124.926140	137.600494	3.678906	0.000000	3.386096	0.000000	0.000000	0.000000	0.856343	0.694991	2.251320	0.000000	0.000000	4.000000	32.000000	0.000000
3143.884991	-0.209255	0.573015	0.129309	84.086563	124.926140	137.600494	3.678906	0.000000	3.386096	0.000000	0.000000	0.000000	0.856343	0.694991	2.251320	0.000000	0.000000	4.000000	32.000000	0.000000
3143.888324	-0.209255	0.573015	0.129309	84.086563	124.926140	137.600494	3.678906	0.000000	3.386096	0.000000	0.000000	0.000000	0.856343	0.694991	2.251320	0.000000	0.000000	4.000000	32.000000	0.000000
3143.891658	-0.205761	0.575355	0.136284	85.154510	133.544632	144.932999	3.819258	0.000000	3.226959	0.000000	0.000000	0.000000	1.048429	0.702003	2.092549	0.000000	0.000000	4.000000	32.000000	0.000000
3143.894991	-0.205761	0.575355	0.136284	85.154510	133.544632	144.932999	3.819258	0.000000	3.226959	0.000000	0.000000	0.000000	1.048429	0.702003	2.092549	0.000000	0.000000	4.000000	32.000000	0.000000
3143.898324	-0.205761	0.575355	0.136284	85.154510	133.544632	144.932999	3.819258	0.000000	3.226959	0.000000	0.000000	0.000000	1.048429	0.702003	2.092549	0.000000	0.000000	4.000000	32.000000	0.000000
3143.901658	-0.201736	0.577659	0.142652	86.093346	146.354858	156.448608	3.950103	0.000000	3.065402	0.000000	0.000000	0.000000	1.207285	0.691037	1.910286	0.000000	0.000000	4.000000	32.000000	0.000000
3143.904991	-0.201736	0.577659	0.142652	86.093346	146.354858	156.448608	3.950103	0.000000	3.065402	0.000000	0.000000	0.000000	1.207285	0.691037	1.910286	0.000000	0.000000	4.000000	32.000000	0.000000
3143.908324	-0.201736	0.577659	0.142652	86.093346	146.354858	156.448608	3.950103	0.000000	3.065402	0.000000	0.000000	0.000000	1.207285	0.691037	1.910286	0.000000	0.000000	4.000000	32.000000	0.000000
3143.911658	-0.197178	0.579912	0.148348	86.733856	166.197952	174.962128	4.070795	0.000000	2.903210	0.000000	0.000000	0.000000	1.367629	0.676036	1.708863	0.000000	0.000000	4.000000	32.000000	0.000000
3143.914991	-0.197178	0.579912	0.148348	86.733856	166.197952	174.962128	4.070795	0.000000	2.903210	0.000000	0.000000	0.000000	1.367629	0.676036	1.708863	0.000000	0.000000	4.000000	32.000000	0.000000
3143.918324	-0.197178	0.579912	0.148348	86.733856	166.197952	174.962128	4.070795	0.000000	2.903210	0.000000	0.000000	0.000000	1.367629	0.676036	1.708863	0.000000	0.000000	4.000000	32.000000	0.000000
3143.921658	-0.192174	0.582122	0.153294	86.825287	-168.493576	-161.082642	4.182511	0.000000	2.739818	0.000000	0.000000	0.000000	1.501055	0.662965	1.483695	0.000000	0.000000	4.000000	32.000000	0.000000
3143.924991	-0.192174	0.582122	0.153294	86.825287	-168.493576	-161.082642	4.182511	0.000000	2.739818	0.000000	0.000000	0.000000	1.501055	0.662965	1.483695	0.000000	0.000000	4.000000	32.000000	0.000000
3143.928324	-0.192174	0.582122	0.153294	86.825287	-168.493576	-161.082642	4.182511	0.000000	2.739818	0.000000	0.000000	0.000000	1.501055	0.662965	1.483695	0.000000	0.000000	4.000000	32.000000	0.000000
3143.931658	-0.186874	0.584237	0.157480	86.313103	-145.086136	-139.048721	4.285022	0.000000	2.576546	0.000000	0.000000	0.000000	1.590080	0.634601	1.256034	0.000000	0.000000	4.000000	32.000000	0.000000
3143.934991	-0.186874	0.584237	0.157480	86.313103	-145.086136	-139.048721	4.285022	0.000000	2.576546	0.000000	0.000000	0.000000	1.590080	0.634601	1.256034	0.000000	0.000000	4.000000	32.000000	0.000000
3143.938324	-0.186874	0.584237	0.157480	86.313103	-145.086136	-139.048721	4.285022	0.000000	2.576546	0.000000	0.000000	0.000000	1.590080	0.634601	1.256034	0.000000	0.000000	4.000000	32.000000	0.000000
3143.941658	-0.181321	0.586248	0.160869	85.391167	-127.930725	-123.166306	4.378028	0.000000	2.415133	0.000000	0.000000	0.000000	1.665852	0.603212	1.016721	0.000000	0.000000	4.000000	32.000000	0.000000
3143.944991	-0.181321	0.586248	0.160869	85.391167	-127.930725	-123.166306	4.378028	0.000000	2.415133	0.000000	0.000000	0.000000	1.665852	0.603212	1.016721	0.000000	0.000000	4.000000	32.000000	0.000000
3143.948324	-0.181321	0.586248	0.160869	85.391167	-127.930725	-123.166306	4.378028	0.000000	2.415133	0.000000	0.000000	0.000000	1.665852	0.603212	1.016721	0.000000	0.000000	4.000000	32.000000	0.000000
3143.951658	-0.175557	0.588108	0.163522	84.295044	-115.945305	-111.228661	4.462260	0.000000	2.255713	0.000000	0.000000	0.000000	1.729119	0.557887	0.795651	0.000000	0.000000	4.000000	32.000000	0.000000
3143.954991	-0.175557	0.588108	0.163522	84.295044	-115.945305	-111.228661	4.462260	0.000000	2.255713	0.000000	0.000000	0.000000	1.729119	0.557887	0.795651	0.000000	0.000000	4.000000	32.000000	0.000000
3143.958324	-0.175557	0.588108	0.163522	84.295044	-115.945305	-111.228661	4.462260	0.000000	2.255713	0.000000	0.000000	0.000000	1.729119	0.557887	0.795651	0.000000	0.000000	4.000000	32.000000	0.000000
3143.961658	-0.169542	0.589791	0.165440	83.164795	-107.631973	-100.425011	4.538891	0.000000	2.097253	0.000000	0.000000	0.000000	1.804524	0.504882	0.575588	0.000000	0.000000	4.000000	32.000000	0.000000
3143.964991	-0.169542	0.589791	0.165440	83.164795	-107.631973	-100.425011	4.538891	0.000000	2.097253	0.000000	0.000000	0.000000	1.804524	0.504882	0.575588	0.000000	0.000000	4.000000	32.000000	0.000000
3143.968324	-0.169542	0.589791	0.165440	83.164795	-107.631973	-100.425011	4.538891	0.000000	2.097253	0.000000	0.000000	0.000000	1.804524	0.504882	0.575588	0.000000	0.000000	4.000000	32.000000	0.000000
3143.971658	-0.163309	0.591320	0.166667	82.079651	-101.754868	-91.043762	4.609340	0.000000	1.937519	0.000000	0.000000	0.000000	1.869966	0.458900	0.368184	0.000000	0.000000	4.000000	32.000000	0.000000
3143.974991	-0.163309	0.591320	0.166667	82.079651	-101.754868	-91.043762	4.609340	0.000000	1.937519	0.000000	0.000000	0.000000	1.869966	0.458900	0.368184	0.000000	0.000000	4.000000	32.000000	0.000000
3143.978324	-0.163309	0.591320	0.166667	82.079651	-101.754868	-91.043762	4.609340	0.000000	1.937519	0.000000	0.000000	0.000000	1.869966	0.458900	0.368184	0.000000	0.000000	4.000000	32.000000	0.000000
3143.981658	-0.156878	0.592840	0.167202	81.071350	-97.399742	-83.560822	4.674148	0.000000	1.775484	0.000000	0.000000	0.000000	1.929237	0.455797	0.160484	0.000000	0.000000	4.000000	32.000000	0.000000
3143.984991	-0.156878	0.592840	0.167202	81.071350	-97.399742	-83.560822	4.674148	0.000000	1.775484	0.000000	0.000000	0.000000	1.929237	0.455797	0.160484	0.000000	0.000000	4.000000	32.000000	0.000000
3143.988324	-0.156878	0.592840	0.167202	81.071350	-97.399742	-83.560822	4.674148	0.000000	1.775484	0.000000	0.000000	0.000000	1.929237	0.455797	0.160484	0.000000	0.000000	4.000000	32.000000	0.000000
3143.991658	-0.150535	0.594343	0.166973	80.164490	-94.052589	-78.077774	4.733611	0.000000	1.610258	0.000000	0.000000	0.000000	1.902814	0.450915	-0.068799	0.000000	0.000000	4.000000	32.000000	0.000000
3143.994991	-0.150535	0.594343	0.166973	80.164490	-94.052589	-78.077774	4.733611	0.000000	1.610258	0.000000	0.000000	0.000000	1.902814	0.450915	-0.068799	0.000000	0.000000	4.000000	32.000000	0.000000
3143.998324	-0.150535	0.594343	0.166973	80.164490	-94.052589	-78.077774	4.733611	0.000000	1.610258	0.000000	0.000000	0.000000	1.902814	0.450915	-0.068799	0.000000	0.000000	4.000000	32.000000	0.000000
3144.001658	-0.144291	0.595815	0.165946	79.342125	-91.461021	-74.622253	4.785618	0.000000	1.448397	0.000000	0.000000	0.000000	1.873380	0.441669	-0.308281	0.000000	0.000000	4.000000	32.000000	0.000000
3144.004991	-0.144291	0.595815	0.165946	79.342125	-91.461021	-74.622253	4.785618	0.000000	1.448397	0.000000	0.000000	0.000000	1.873380	0.441669	-0.308281	0.000000	0.000000	4.000000	32.000000	0.000000
3144.008324	-0.144291	0.595815	0.165946	79.342125	-91.461021	-74.622253	4.785618	0.000000	1.448397	0.000000	0.000000	0.000000	1.873380	0.441669	-0.308281	0.000000	0.000000	4.000000	32.000000	0.000000
3144.011658	-0.137965	0.597185	0.164211	78.599701	-89.486084	-72.553574	4.830894	0.000000	1.289365	0.000000	0.000000	0.000000	1.897664	0.411144	-0.520332	0.000000	0.000000	4.000000	32.000000	0.000000
3144.014991	-0.137965	0.597185	0.164211	78.599701	-89.486084	-72.553574	4.830894	0.000000	1.289365	0.000000	0.000000	0.000000	1.897664	0.411144	-0.520332	0.000000	0.000000	4.000000	32.000000	0.000000
3144.018324	-0.137965	0.597185	0.164211	78.599701	-89.486084	-72.553574	4.830894	0.000000	1.289365	0.000000	0.000000	0.000000	1.897664	0.411144	-0.520332	0.000000	0.000000	4.000000	32.000000	0.000000
3144.021658	-0.131750	0.598480	0.161715	77.951538	-87.876640	-71.393021	4.871498	0.000000	1.126282	0.000000	0.000000	0.000000	1.864674	0.388473	-0.748720	0.000000	0.000000	4.000000	32.000000	0.000000
3144.024991	-0.131750	0.598480	0.161715	77.951538	-87.876640	-71.393021	4.871498	0.000000	1.126282	0.000000	0.000000	0.000000	1.864674	0.388473	-0.748720	0.000000	0.000000	4.000000	32.000000	0.000000
3144.028324	-0.131750	0.598480	0.161715	77.951538	-87.876640	-71.393021	4.871498	0.000000	1.126282	0.000000	0.000000	0.000000	1.864674	0.388473	-0.748720	0.000000	0.000000	4.000000	32.000000	0.000000
3144.031658	-0.125527	0.599671	0.158558	77.385818	-86.382713	-70.787125	4.906334	0.000000	0.963265	0.000000	0.000000	0.000000	1.866884	0.357184	-0.947259	0.000000	0.000000	4.000000	32.000000	0.000000
3144.034991	-0.125527	0.599671	0.158558	77.385818	-86.382713	-70.787125	4.906334	0.000000	0.963265	0.000000	0.000000	0.000000	1.866884	0.357184	-0.947259	0.000000	0.000000	4.000000	32.000000	0.000000
3144.038324	-0.125527	0.599671	0.158558	77.385818	-86.382713	-70.787125	4.906334	0.000000	0.963265	0.000000	0.000000	0.000000	1.866884	0.357184	-0.947259	0.000000	0.000000	4.000000	32.000000	0.000000
3144.041658	-0.119296	0.600785	0.154816	76.876846	-84.665665	-69.216469	4.936436	0.000000	0.794734	0.000000	0.000000	0.000000	1.869088	0.334244	-1.122529	0.000000	0.000000	4.000000	32.000000	0.000000
3144.044991	-0.119296	0.600785	0.154816	76.876846	-84.665665	-69.216469	4.936436	0.000000	0.794734	0.000000	0.000000	0.000000	1.869088	0.334244	-1.122529	0.000000	0.000000	4.000000	32.000000	0.000000
3144.048324	-0.119296	0.600785	0.154816	76.876846	-84.665665	-69.216469	4.936436	0.000000	0.794734	0.000000	0.000000	0.000000	1.869088	0.334244	-1.122529	0.000000	0.000000	4.000000	32.000000	0.000000
3144.051658	-0.113255	0.601864	0.150509	76.424820	-82.562218	-65.699173	4.961608	0.000000	0.618421	0.000000	0.000000	0.000000	1.812418	0.323644	-1.291967	0.000000	0.000000	4.000000	32.000000	0.000000
3144.054991	-0.113255	0.601864	0.150509	76.424820	-82.562218	-65.699173	4.961608	0.000000	0.618421	0.000000	0.000000	0.000000	1.812418	0.323644	-1.291967	0.000000	0.000000	4.000000	32.000000	0.000000
3144.058324	-0.113255	0.601864	0.150509	76.424820	-82.562218	-65.699173	4.961608	0.000000	0.618421	0.000000	0.000000	0.000000	1.812418	0.323644	-1.291967	0.000000	0.000000	4.000000	32.000000	0.000000
3144.061658	-0.107465	0.602864	0.145784	76.015831	-80.212166	-61.115673	4.980722	0.000000	0.438643	0.000000	0.000000	0.000000	1.737001	0.300155	-1.417562	0.000000	0.000000	4.000000	32.000000	0.000000
3144.064991	-0.107465	0.602864	0.145784	76.015831	-80.212166	-61.115673	4.980722	0.000000	0.438643	0.000000	0.000000	0.000000	1.737001	0.300155	-1.417562	0.000000	0.000000	4.000000	32.000000	0.000000
3144.068324	-0.107465	0.602864	0.145784	76.015831	-80.212166	-61.115673	4.980722	0.000000	0.438643	0.000000	0.000000	0.000000	1.737001	0.300155	-1.417562	0.000000	0.000000	4.000000	32.000000	0.000000
3144.071658	-0.101811	0.603793	0.140639	75.658218	-77.778427	-57.084217	4.993458	0.000000	0.255697	0.000000	0.000000	0.000000	1.696198	0.278593	-1.543488	0.000000	0.000000	4.000000	32.000000	0.000000
3144.074991	-0.101811	0.603793	0.140639	75.658218	-77.778427	-57.084217	4.993458	0.000000	0.255697	0.000000	0.000000	0.000000	1.696198	0.278593	-1.543488	0.000000	0.000000	4.000000	32.000000	0.000000
3144.078324	-0.101811	0.603793	0.140639	75.658218	-77.778427	-57.084217	4.993458	0.000000	0.255697	0.000000	0.000000	0.000000	1.696198	0.278593	-1.543488	0.000000	0.000000	4.000000	32.000000	0.000000
3144.081658	-0.096496	0.604610	0.135048	75.406548	-75.538818	-54.206020	4.999586	0.000000	0.064382	0.000000	0.000000	0.000000	1.594590	0.245124	-1.677537	0.000000	0.000000	4.000000	32.000000	0.000000
3144.084991	-0.096496	0.604610	0.135048	75.406548	-75.538818	-54.206020	4.999586	0.000000	0.064382	0.000000	0.000000	0.000000	1.594590	0.245124	-1.677537	0.000000	0.000000	4.000000	32.000000	0.000000
3144.088324	-0.096496	0.604610	0.135048	75.406548	-75.538818	-54.206020	4.999586	0.000000	0.064382	0.000000	0.000000	0.000000	1.594590	0.245124	-1.677537	0.000000	0.000000	4.000000	32.000000	0.000000
3144.091658	-0.091542	0.605321	0.128985	75.292870	-73.436417	-51.278263	4.998318	0.000000	-0.129696	0.000000	0.000000	0.000000	1.486218	0.213360	-1.818776	0.000000	0.000000	4.000000	32.000000	0.000000
3144.094991	-0.091542	0.605321	0.128985	75.292870	-73.436417	-51.278263	4.998318	0.000000	-0.129696	0.000000	0.000000	0.000000	1.486218	0.213360	-1.818776	0.000000	0.000000	4.000000	32.000000	0.000000
3144.098324	-0.091542	0.605321	0.128985	75.292870	-73.436417	-51.278263	4.998318	0.000000	-0.129696	0.000000	0.000000	0.000000	1.486218	0.213360	-1.818776	0.000000	0.000000	4.000000	32.000000	0.000000
3144.101658	-0.086804	0.605931	0.122452	75.256149	-71.529655	-47.756496	4.989284	0.000000	-0.327175	0.000000	0.000000	0.000000	1.421193	0.182794	-1.959930	0.000000	0.000000	4.000000	32.000000	0.000000
3144.104991	-0.086804	0.605931	0.122452	75.256149	-71.529655	-47.756496	4.989284	0.000000	-0.327175	0.000000	0.000000	0.000000	1.421193	0.182794	-1.959930	0.000000	0.000000	4.000000	32.000000	0.000000
3144.108324	-0.086804	0.605931	0.122452	75.256149	-71.529655	-47.756496	4.989284	0.000000	-0.327175	0.000000	0.000000	0.000000	1.421193	0.182794	-1.959930	0.000000	0.000000	4.000000	32.000000	0.000000
3144.111658	-0.082315	0.606418	0.115464	75.213966	-69.755783	-44.096210	4.971219	0.000000	-0.535705	0.000000	0.000000	0.000000	1.346972	0.146367	-2.096422	0.000000	0.000000	4.000000	32.000000	0.000000
3144.114991	-0.082315	0.606418	0.115464	75.213966	-69.755783	-44.096210	4.971219	0.000000	-0.535705	0.000000	0.000000	0.000000	1.346972	0.146367	-2.096422	0.000000	0.000000	4.000000	32.000000	0.000000
3144.118324	-0.082315	0.606418	0.115464	75.213966	-69.755783	-44.096210	4.971219	0.000000	-0.535705	0.000000	0.000000	0.000000	1.346972	0.146367	-2.096422	0.000000	0.000000	4.000000	32.000000	0.000000
3144.121658	-0.077987	0.606774	0.108210	75.136993	-67.687492	-40.325447	4.942360	0.000000	-0.757017	0.000000	0.000000	0.000000	1.298176	0.106630	-2.176010	0.000000	0.000000	4.000000	32.000000	0.000000
3144.124991	-0.077987	0.606774	0.108210	75.136993	-67.687492	-40.325447	4.942360	0.000000	-0.757017	0.000000	0.000000	0.000000	1.298176	0.106630	-2.176010	0.000000	0.000000	4.000000	32.000000	0.000000
3144.128324	-0.077987	0.606774	0.108210	75.136993	-67.687492	-40.325447	4.942360	0.000000	-0.757017	0.000000	0.000000	0.000000	1.298176	0.106630	-2.176010	0.000000	0.000000	4.000000	32.000000	0.000000
3144.131658	-0.073945	0.607044	0.100803	74.953552	-64.795448	-35.932938	4.899649	0.000000	-0.996713	0.000000	0.000000	0.000000	1.212795	0.080991	-2.222272	0.000000	0.000000	4.000000	32.000000	0.000000
3144.134991	-0.073945	0.607044	0.100803	74.953552	-64.795448	-35.932938	4.899649	0.000000	-0.996713	0.000000	0.000000	0.000000	1.212795	0.080991	-2.222272	0.000000	0.000000	4.000000	32.000000	0.000000
3144.138324	-0.073945	0.607044	0.100803	74.953552	-64.795448	-35.932938	4.899649	0.000000	-0.996713	0.000000	0.000000	0.000000	1.212795	0.080991	-2.222272	0.000000	0.000000	4.000000	32.000000	0.000000
3144.141658	-0.070161	0.607227	0.093310	74.596619	-60.832569	-30.592701	4.840901	0.000000	-1.251270	0.000000	0.000000	0.000000	1.134966	0.055029	-2.247910	0.000000	0.000000	4.000000	32.000000	0.000000
3144.144991	-0.070161	0.607227	0.093310	74.596619	-60.832569	-30.592701	4.840901	0.000000	-1.251270	0.000000	0.000000	0.000000	1.134966	0.055029	-2.247910	0.000000	0.000000	4.000000	32.000000	0.000000
3144.148324	-0.070161	0.607227	0.093310	74.596619	-60.832569	-30.592701	4.840901	0.000000	-1.251270	0.000000	0.000000	0.000000	1.134966	0.055029	-2.247910	0.000000	0.000000	4.000000	32.000000	0.000000
3144.151658	-0.066690	0.607245	0.085793	74.126709	-56.508972	-24.884750	4.665491	0.000000	-1.491930	0.000000	0.000000	0.000000	1.041363	0.005428	-2.255042	0.000000	0.000000	4.000000	32.000000	0.000000
3144.154991	-0.066690	0.607245	0.085793	74.126709	-56.508972	-24.884750	4.665491	0.000000	-1.491930	0.000000	0.000000	0.000000	1.041363	0.005428	-2.255042	0.000000	0.000000	4.000000	32.000000	0.000000
3144.158324	-0.066690	0.607245	0.085793	74.126709	-56.508972	-24.884750	4.665491	0.000000	-1.491930	0.000000	0.000000	0.000000	1.041363	0.005428	-2.255042	0.000000	0.000000	4.000000	32.000000	0.000000
3144.161658	-0.063573	0.607153	0.078261	73.548447	-52.225849	-19.506491	4.289650	0.000000	-1.665491	0.000000	0.000000	0.000000	0.935150	-0.027804	-2.259701	0.000000	0.000000	4.000000	32.000000	0.000000
3144.164991	-0.063573	0.607153	0.078261	73.548447	-52.225849	-19.506491	4.289650	0.000000	-1.665491	0.000000	0.000000	0.000000	0.935150	-0.027804	-2.259701	0.000000	0.000000	4.000000	32.000000	0.000000
3144.168324	-0.063573	0.607153	0.078261	73.548447	-52.225849	-19.506491	4.289650	0.000000	-1.665491	0.000000	0.000000	0.000000	0.935150	-0.027804	-2.259701	0.000000	0.000000	4.000000	32.000000	0.000000
3144.171658	-0.060717	0.606922	0.070677	72.895683	-48.214722	-14.880228	3.913033	0.000000	-1.821349	0.000000	0.000000	0.000000	0.856877	-0.069157	-2.275228	0.000000	0.000000	4.000000	32.000000	0.000000
3144.174991	-0.060717	0.606922	0.070677	72.895683	-48.214722	-14.880228	3.913033	0.000000	-1.821349	0.000000	0.000000	0.000000	0.856877	-0.069157	-2.275228	0.000000	0.000000	4.000000	32.000000	0.000000
3144.178324	-0.060717	0.606922	0.070677	72.895683	-48.214722	-14.880228	3.913033	0.000000	-1.821349	0.000000	0.000000	0.000000	0.856877	-0.069157	-2.275228	0.000000	0.000000	4.000000	32.000000	0.000000
3144.181658	-0.058173	0.606599	0.063132	72.187881	-44.535934	-10.850920	3.533829	0.000000	-1.964162	0.000000	0.000000	0.000000	0.763183	-0.097001	-2.263327	0.000000	0.000000	4.000000	32.000000	0.000000
3144.184991	-0.058173	0.606599	0.063132	72.187881	-44.535934	-10.850920	3.533829	0.000000	-1.964162	0.000000	0.000000	0.000000	0.763183	-0.097001	-2.263327	0.000000	0.000000	4.000000	32.000000	0.000000
3144.188324	-0.058173	0.606599	0.063132	72.187881	-44.535934	-10.850920	3.533829	0.000000	-1.964162	0.000000	0.000000	0.000000	0.763183	-0.097001	-2.263327	0.000000	0.000000	4.000000	32.000000	0.000000
3144.191658	-0.056104	0.606226	0.055647	71.437347	-41.237637	-6.615767	3.156608	0.000000	-2.091359	0.000000	0.000000	0.000000	0.620697	-0.111799	-2.245643	0.000000	0.000000	4.000000	32.000000	0.000000
3144.194991	-0.056104	0.606226	0.055647	71.437347	-41.237637	-6.615767	3.156608	0.000000	-2.091359	0.000000	0.000000	0.000000	0.620697	-0.111799	-2.245643	0.000000	0.000000	4.000000	32.000000	0.000000
3144.198324	-0.056104	0.606226	0.055647	71.437347	-41.237637	-6.615767	3.156608	0.000000	-2.091359	0.000000	0.000000	0.000000	0.620697	-0.111799	-2.245643	0.000000	0.000000	4.000000	32.000000	0.000000
3144.201658	-0.054620	0.605755	0.048295	70.650391	-38.353256	-2.019843	2.782334	0.000000	-2.194808	0.000000	0.000000	0.000000	0.445222	-0.141215	-2.205516	0.000000	0.000000	4.000000	32.000000	0.000000
3144.204991	-0.054620	0.605755	0.048295	70.650391	-38.353256	-2.019843	2.782334	0.000000	-2.194808	0.000000	0.000000	0.000000	0.445222	-0.141215	-2.205516	0.000000	0.000000	4.000000	32.000000	0.000000
3144.208324	-0.054620	0.605755	0.048295	70.650391	-38.353256	-2.019843	2.782334	0.000000	-2.194808	0.000000	0.000000	0.000000	0.445222	-0.141215	-2.205516	0.000000	0.000000	4.000000	32.000000	0.000000
3144.211658	-0.053757	0.605229	0.041199	69.822464	-35.839664	2.291831	2.414748	0.000000	-2.269012	0.000000	0.000000	0.000000	0.258755	-0.158007	-2.128901	0.000000	0.000000	4.000000	32.000000	0.000000
3144.214991	-0.053757	0.605229	0.041199	69.822464	-35.839664	2.291831	2.414748	0.000000	-2.269012	0.000000	0.000000	0.000000	0.258755	-0.158007	-2.128901	0.000000	0.000000	4.000000	32.000000	0.000000
3144.218324	-0.053757	0.605229	0.041199	69.822464	-35.839664	2.291831	2.414748	0.000000	-2.269012	0.000000	0.000000	0.000000	0.258755	-0.158007	-2.128901	0.000000	0.000000	4.000000	32.000000	0.000000
3144.221658	-0.053515	0.604608	0.034357	69.004723	-33.615860	6.069825	2.059931	0.000000	-2.312138	0.000000	0.000000	0.000000	0.072658	-0.186079	-2.052556	0.000000	0.000000	4.000000	32.000000	0.000000
3144.224991	-0.053515	0.604608	0.034357	69.004723	-33.615860	6.069825	2.059931	0.000000	-2.312138	0.000000	0.000000	0.000000	0.072658	-0.186079	-2.052556	0.000000	0.000000	4.000000	32.000000	0.000000
3144.228324	-0.053515	0.604608	0.034357	69.004723	-33.615860	6.069825	2.059931	0.000000	-2.312138	0.000000	0.000000	0.000000	0.072658	-0.186079	-2.052556	0.000000	0.000000	4.000000	32.000000	0.000000
3144.231658	-0.053785	0.603909	0.027849	68.228592	-31.549717	9.415114	1.717838	0.000000	-2.324247	0.000000	0.000000	0.000000	-0.081067	-0.209863	-1.952357	0.000000	0.000000	4.000000	32.000000	0.000000
3144.234991	-0.053785	0.603909	0.027849	68.228592	-31.549717	9.415114	1.717838	0.000000	-2.324247	0.000000	0.000000	0.000000	-0.081067	-0.209863	-1.952357	0.000000	0.000000	4.000000	32.000000	0.000000
3144.238324	-0.053785	0.603909	0.027849	68.228592	-31.549717	9.415114	1.717838	0.000000	-2.324247	0.000000	0.000000	0.000000	-0.081067	-0.209863	-1.952357	0.000000	0.000000	4.000000	32.000000	0.000000
3144.241658	-0.054521	0.603063	0.021619	67.527168	-29.477959	12.591146	1.392445	0.000000	-2.310736	0.000000	0.000000	0.000000	-0.220853	-0.253663	-1.869035	0.000000	0.000000	4.000000	32.000000	0.000000
3144.244991	-0.054521	0.603063	0.021619	67.527168	-29.477959	12.591146	1.392445	0.000000	-2.310736	0.000000	0.000000	0.000000	-0.220853	-0.253663	-1.869035	0.000000	0.000000	4.000000	32.000000	0.000000
3144.248324	-0.054521	0.603063	0.021619	67.527168	-29.477959	12.591146	1.392445	0.000000	-2.310736	0.000000	0.000000	0.000000	-0.220853	-0.253663	-1.869035	0.000000	0.000000	4.000000	32.000000	0.000000
3144.251658	-0.055482	0.602089	0.015670	66.924667	-27.301805	15.717052	1.080940	0.000000	-2.273927	0.000000	0.000000	0.000000	-0.288136	-0.292197	-1.784516	0.000000	0.000000	4.000000	32.000000	0.000000
3144.254991	-0.055482	0.602089	0.015670	66.924667	-27.301805	15.717052	1.080940	0.000000	-2.273927	0.000000	0.000000	0.000000	-0.288136	-0.292197	-1.784516	0.000000	0.000000	4.000000	32.000000	0.000000
3144.258324	-0.055482	0.602089	0.015670	66.924667	-27.301805	15.717052	1.080940	0.000000	-2.273927	0.000000	0.000000	0.000000	-0.288136	-0.292197	-1.784516	0.000000	0.000000	4.000000	32.000000	0.000000
3144.261658	-0.056535	0.601027	0.010077	66.388664	-25.048094	18.794666	0.783520	0.000000	-2.225905	0.000000	0.000000	0.000000	-0.316051	-0.318564	-1.677883	0.000000	0.000000	4.000000	32.000000	0.000000
3144.264991	-0.056535	0.601027	0.010077	66.388664	-25.048094	18.794666	0.783520	0.000000	-2.225905	0.000000	0.000000	0.000000	-0.316051	-0.318564	-1.677883	0.000000	0.000000	4.000000	32.000000	0.000000
3144.268324	-0.056535	0.601027	0.010077	66.388664	-25.048094	18.794666	0.783520	0.000000	-2.225905	0.000000	0.000000	0.000000	-0.316051	-0.318564	-1.677883	0.000000	0.000000	4.000000	32.000000	0.000000
3144.271658	-0.057894	0.599880	0.004751	65.873924	-22.881578	21.973701	0.503873	0.000000	-2.173229	0.000000	0.000000	0.000000	-0.407726	-0.344209	-1.597891	0.000000	0.000000	4.000000	32.000000	0.000000
3144.274991	-0.057894	0.599880	0.004751	65.873924	-22.881578	21.973701	0.503873	0.000000	-2.173229	0.000000	0.000000	0.000000	-0.407726	-0.344209	-1.597891	0.000000	0.000000	4.000000	32.000000	0.000000
3144.278324	-0.057894	0.599880	0.004751	65.873924	-22.881578	21.973701	0.503873	0.000000	-2.173229	0.000000	0.000000	0.000000	-0.407726	-0.344209	-1.597891	0.000000	0.000000	4.000000	32.000000	0.000000
3144.281658	-0.059669	0.598686	-0.000267	65.346619	-20.956236	25.029427	0.237558	0.000000	-2.105275	0.000000	0.000000	0.000000	-0.532237	-0.358384	-1.505298	0.000000	0.000000	4.000000	32.000000	0.000000
3144.284991	-0.059669	0.598686	-0.000267	65.346619	-20.956236	25.029427	0.237558	0.000000	-2.105275	0.000000	0.000000	0.000000	-0.532237	-0.358384	-1.505298	0.000000	0.000000	4.000000	32.000000	0.000000
3144.288324	-0.059669	0.598686	-0.000267	65.346619	-20.956236	25.029427	0.237558	0.000000	-2.105275	0.000000	0.000000	0.000000	-0.532237	-0.358384	-1.505298	0.000000	0.000000	4.000000	32.000000	0.000000
3144.291658	-0.061750	0.597506	-0.004914	64.796211	-19.264435	27.880938	-0.013325	0.000000	-2.016569	0.000000	0.000000	0.000000	-0.624306	-0.353911	-1.394205	0.000000	0.000000	4.000000	32.000000	0.000000
3144.294991	-0.061750	0.597506	-0.004914	64.796211	-19.264435	27.880938	-0.013325	0.000000	-2.016569	0.000000	0.000000	0.000000	-0.624306	-0.353911	-1.394205	0.000000	0.000000	4.000000	32.000000	0.000000
3144.298324	-0.061750	0.597506	-0.004914	64.796211	-19.264435	27.880938	-0.013325	0.000000	-2.016569	0.000000	0.000000	0.000000	-0.624306	-0.353911	-1.394205	0.000000	0.000000	4.000000	32.000000	0.000000
3144.301658	-0.064080	0.596377	-0.009126	64.237549	-17.712549	30.562515	-0.245693	0.000000	-1.912518	0.000000	0.000000	0.000000	-0.699232	-0.338675	-1.263641	0.000000	0.000000	4.000000	32.000000	0.000000
3144.304991	-0.064080	0.596377	-0.009126	64.237549	-17.712549	30.562515	-0.245693	0.000000	-1.912518	0.000000	0.000000	0.000000	-0.699232	-0.338675	-1.263641	0.000000	0.000000	4.000000	32.000000	0.000000
3144.308324	-0.064080	0.596377	-0.009126	64.237549	-17.712549	30.562515	-0.245693	0.000000	-1.912518	0.000000	0.000000	0.000000	-0.699232	-0.338675	-1.263641	0.000000	0.000000	4.000000	32.000000	0.000000
3144.311658	-0.066533	0.595333	-0.012916	63.682247	-16.191153	32.950096	-0.456299	0.000000	-1.795979	0.000000	0.000000	0.000000	-0.735687	-0.313166	-1.137024	0.000000	0.000000	4.000000	32.000000	0.000000
3144.314991	-0.066533	0.595333	-0.012916	63.682247	-16.191153	32.950096	-0.456299	0.000000	-1.795979	0.000000	0.000000	0.000000	-0.735687	-0.313166	-1.137024	0.000000	0.000000	4.000000	32.000000	0.000000
3144.318324	-0.066533	0.595333	-0.012916	63.682247	-16.191153	32.950096	-0.456299	0.000000	-1.795979	0.000000	0.000000	0.000000	-0.735687	-0.313166	-1.137024	0.000000	0.000000	4.000000	32.000000	0.000000
3144.321658	-0.068964	0.594358	-0.016277	63.167019	-14.692902	34.910496	-0.645803	0.000000	-1.673365	0.000000	0.000000	0.000000	-0.729409	-0.292521	-1.008264	0.000000	0.000000	4.000000	32.000000	0.000000
3144.324991	-0.068964	0.594358	-0.016277	63.167019	-14.692902	34.910496	-0.645803	0.000000	-1.673365	0.000000	0.000000	0.000000	-0.729409	-0.292521	-1.008264	0.000000	0.000000	4.000000	32.000000	0.000000
3144.328324	-0.068964	0.594358	-0.016277	63.167019	-14.692902	34.910496	-0.645803	0.000000	-1.673365	0.000000	0.000000	0.000000	-0.729409	-0.292521	-1.008264	0.000000	0.000000	4.000000	32.000000	0.000000
3144.331658	-0.071580	0.593404	-0.019314	62.968807	-13.344513	36.540459	-0.813847	0.000000	-1.551796	0.000000	0.000000	0.000000	-0.784832	-0.286157	-0.911095	0.000000	0.000000	4.000000	32.000000	0.000000
3144.334991	-0.071580	0.593404	-0.019314	62.968807	-13.344513	36.540459	-0.813847	0.000000	-1.551796	0.000000	0.000000	0.000000	-0.784832	-0.286157	-0.911095	0.000000	0.000000	4.000000	32.000000	0.000000
3144.338324	-0.071580	0.593404	-0.019314	62.968807	-13.344513	36.540459	-0.813847	0.000000	-1.551796	0.000000	0.000000	0.000000	-0.784832	-0.286157	-0.911095	0.000000	0.000000	4.000000	32.000000	0.000000
3144.341658	-0.074396	0.592338	-0.022217	63.338886	-12.121425	37.850838	-0.965696	0.000000	-1.420991	0.000000	0.000000	0.000000	-0.844619	-0.319868	-0.871072	0.000000	0.000000	4.000000	32.000000	0.000000
3144.344991	-0.074396	0.592338	-0.022217	63.338886	-12.121425	37.850838	-0.965696	0.000000	-1.420991	0.000000	0.000000	0.000000	-0.844619	-0.319868	-0.871072	0.000000	0.000000	4.000000	32.000000	0.000000
3144.348324	-0.074396	0.592338	-0.022217	63.338886	-12.121425	37.850838	-0.965696	0.000000	-1.420991	0.000000	0.000000	0.000000	-0.844619	-0.319868	-0.871072	0.000000	0.000000	4.000000	32.000000	0.000000
3144.351658	-0.077526	0.591339	-0.024816	63.774521	-10.834364	39.029320	-1.110875	0.000000	-1.280221	0.000000	0.000000	0.000000	-0.939249	-0.299639	-0.779423	0.000000	0.000000	4.000000	32.000000	0.000000
3144.354991	-0.077526	0.591339	-0.024816	63.774521	-10.834364	39.029320	-1.110875	0.000000	-1.280221	0.000000	0.000000	0.000000	-0.939249	-0.299639	-0.779423	0.000000	0.000000	4.000000	32.000000	0.000000
3144.358324	-0.077526	0.591339	-0.024816	63.774521	-10.834364	39.029320	-1.110875	0.000000	-1.280221	0.000000	0.000000	0.000000	-0.939249	-0.299639	-0.779423	0.000000	0.000000	4.000000	32.000000	0.000000
3144.361658	-0.080948	0.590329	-0.027153	64.130356	-9.476562	40.480671	-1.240779	0.000000	-1.123680	0.000000	0.000000	0.000000	-1.026521	-0.302893	-0.701253	0.000000	0.000000	4.000000	32.000000	0.000000
3144.364991	-0.080948	0.590329	-0.027153	64.130356	-9.476562	40.480671	-1.240779	0.000000	-1.123680	0.000000	0.000000	0.000000	-1.026521	-0.302893	-0.701253	0.000000	0.000000	4.000000	32.000000	0.000000
3144.368324	-0.080948	0.590329	-0.027153	64.130356	-9.476562	40.480671	-1.240779	0.000000	-1.123680	0.000000	0.000000	0.000000	-1.026521	-0.302893	-0.701253	0.000000	0.000000	4.000000	32.000000	0.000000
3144.371658	-0.084570	0.589346	-0.029183	64.395096	-8.079837	42.124889	-1.357654	0.000000	-0.952593	0.000000	0.000000	0.000000	-1.086586	-0.295002	-0.608983	0.000000	0.000000	4.000000	32.000000	0.000000
3144.374991	-0.084570	0.589346	-0.029183	64.395096	-8.079837	42.124889	-1.357654	0.000000	-0.952593	0.000000	0.000000	0.000000	-1.086586	-0.295002	-0.608983	0.000000	0.000000	4.000000	32.000000	0.000000
3144.378324	-0.084570	0.589346	-0.029183	64.395096	-8.079837	42.124889	-1.357654	0.000000	-0.952593	0.000000	0.000000	0.000000	-1.086586	-0.295002	-0.608983	0.000000	0.000000	4.000000	32.000000	0.000000
3144.381658	-0.088324	0.588449	-0.030867	64.588127	-6.677738	43.677238	-1.459152	0.000000	-0.771495	0.000000	0.000000	0.000000	-1.126288	-0.269178	-0.505101	0.000000	0.000000	4.000000	32.000000	0.000000
3144.384991	-0.088324	0.588449	-0.030867	64.588127	-6.677738	43.677238	-1.459152	0.000000	-0.771495	0.000000	0.000000	0.000000	-1.126288	-0.269178	-0.505101	0.000000	0.000000	4.000000	32.000000	0.000000
3144.388324	-0.088324	0.588449	-0.030867	64.588127	-6.677738	43.677238	-1.459152	0.000000	-0.771495	0.000000	0.000000	0.000000	-1.126288	-0.269178	-0.505101	0.000000	0.000000	4.000000	32.000000	0.000000
3144.391658	-0.092312	0.587625	-0.032177	64.798279	-5.226450	45.041794	-1.543335	0.000000	-0.583780	0.000000	0.000000	0.000000	-1.196264	-0.247037	-0.393068	0.000000	0.000000	4.000000	32.000000	0.000000
3144.394991	-0.092312	0.587625	-0.032177	64.798279	-5.226450	45.041794	-1.543335	0.000000	-0.583780	0.000000	0.000000	0.000000	-1.196264	-0.247037	-0.393068	0.000000	0.000000	4.000000	32.000000	0.000000
3144.398324	-0.092312	0.587625	-0.032177	64.798279	-5.226450	45.041794	-1.543335	0.000000	-0.583780	0.000000	0.000000	0.000000	-1.196264	-0.247037	-0.393068	0.000000	0.000000	4.000000	32.000000	0.000000
3144.401658	-0.096525	0.586784	-0.033204	65.203911	-3.522166	46.971195	-1.608847	0.000000	-0.384403	0.000000	0.000000	0.000000	-1.263813	-0.252472	-0.308107	0.000000	0.000000	4.000000	32.000000	0.000000
3144.404991	-0.096525	0.586784	-0.033204	65.203911	-3.522166	46.971195	-1.608847	0.000000	-0.384403	0.000000	0.000000	0.000000	-1.263813	-0.252472	-0.308107	0.000000	0.000000	4.000000	32.000000	0.000000
3144.408324	-0.096525	0.586784	-0.033204	65.203911	-3.522166	46.971195	-1.608847	0.000000	-0.384403	0.000000	0.000000	0.000000	-1.263813	-0.252472	-0.308107	0.000000	0.000000	4.000000	32.000000	0.000000
3144.411658	-0.100888	0.585970	-0.033949	65.806686	-1.401906	49.502823	-1.660198	0.000000	-0.173768	0.000000	0.000000	0.000000	-1.309013	-0.244102	-0.223603	0.000000	0.000000	4.000000	32.000000	0.000000
3144.414991	-0.100888	0.585970	-0.033949	65.806686	-1.401906	49.502823	-1.660198	0.000000	-0.173768	0.000000	0.000000	0.000000	-1.309013	-0.244102	-0.223603	0.000000	0.000000	4.000000	32.000000	0.000000
3144.418324	-0.100888	0.585970	-0.033949	65.806686	-1.401906	49.502823	-1.660198	0.000000	-0.173768	0.000000	0.000000	0.000000	-1.309013	-0.244102	-0.223603	0.000000	0.000000	4.000000	32.000000	0.000000
3144.421658	-0.105438	0.585225	-0.034228	66.390068	1.085673	52.368912	-1.697465	0.000000	0.044401	0.000000	0.000000	0.000000	-1.364903	-0.223410	-0.083520	0.000000	0.000000	4.000000	32.000000	0.000000
3144.424991	-0.105438	0.585225	-0.034228	66.390068	1.085673	52.368912	-1.697465	0.000000	0.044401	0.000000	0.000000	0.000000	-1.364903	-0.223410	-0.083520	0.000000	0.000000	4.000000	32.000000	0.000000
3144.428324	-0.105438	0.585225	-0.034228	66.390068	1.085673	52.368912	-1.697465	0.000000	0.044401	0.000000	0.000000	0.000000	-1.364903	-0.223410	-0.083520	0.000000	0.000000	4.000000	32.000000	0.000000
3144.431658	-0.110180	0.584485	-0.034165	66.904022	3.878455	55.512505	-1.711385	0.000000	0.271885	0.000000	0.000000	0.000000	-1.422602	-0.221979	0.018940	0.000000	0.000000	4.000000	32.000000	0.000000
3144.434991	-0.110180	0.584485	-0.034165	66.904022	3.878455	55.512505	-1.711385	0.000000	0.271885	0.000000	0.000000	0.000000	-1.422602	-0.221979	0.018940	0.000000	0.000000	4.000000	32.000000	0.000000
3144.438324	-0.110180	0.584485	-0.034165	66.904022	3.878455	55.512505	-1.711385	0.000000	0.271885	0.000000	0.000000	0.000000	-1.422602	-0.221979	0.018940	0.000000	0.000000	4.000000	32.000000	0.000000
3144.441658	-0.115134	0.583717	-0.033737	67.374130	6.888736	58.672062	-1.708228	0.000000	0.508985	0.000000	0.000000	0.000000	-1.486428	-0.230657	0.128364	0.000000	0.000000	4.000000	32.000000	0.000000
3144.444991	-0.115134	0.583717	-0.033737	67.374130	6.888736	58.672062	-1.708228	0.000000	0.508985	0.000000	0.000000	0.000000	-1.486428	-0.230657	0.128364	0.000000	0.000000	4.000000	32.000000	0.000000
3144.448324	-0.115134	0.583717	-0.033737	67.374130	6.888736	58.672062	-1.708228	0.000000	0.508985	0.000000	0.000000	0.000000	-1.486428	-0.230657	0.128364	0.000000	0.000000	4.000000	32.000000	0.000000
3144.451658	-0.120288	0.582872	-0.033049	67.819489	10.088521	61.769501	-1.686834	0.000000	0.756723	0.000000	0.000000	0.000000	-1.546044	-0.253478	0.206367	0.000000	0.000000	4.000000	32.000000	0.000000
3144.454991	-0.120288	0.582872	-0.033049	67.819489	10.088521	61.769501	-1.686834	0.000000	0.756723	0.000000	0.000000	0.000000	-1.546044	-0.253478	0.206367	0.000000	0.000000	4.000000	32.000000	0.000000
3144.458324	-0.120288	0.582872	-0.033049	67.819489	10.088521	61.769501	-1.686834	0.000000	0.756723	0.000000	0.000000	0.000000	-1.546044	-0.253478	0.206367	0.000000	0.000000	4.000000	32.000000	0.000000
3144.461658	-0.125537	0.582024	-0.032122	68.210266	13.376698	64.577271	-1.652439	0.000000	1.014397	0.000000	0.000000	0.000000	-1.574716	-0.254197	0.278112	0.000000	0.000000	4.000000	32.000000	0.000000
3144.464991	-0.125537	0.582024	-0.032122	68.210266	13.376698	64.577271	-1.652439	0.000000	1.014397	0.000000	0.000000	0.000000	-1.574716	-0.254197	0.278112	0.000000	0.000000	4.000000	32.000000	0.000000
3144.468324	-0.125537	0.582024	-0.032122	68.210266	13.376698	64.577271	-1.652439	0.000000	1.014397	0.000000	0.000000	0.000000	-1.574716	-0.254197	0.278112	0.000000	0.000000	4.000000	32.000000	0.000000
3144.471658	-0.130791	0.581218	-0.030849	68.526550	16.736115	67.020905	-1.606088	0.000000	1.276850	0.000000	0.000000	0.000000	-1.576202	-0.241950	0.381810	0.000000	0.000000	4.000000	32.000000	0.000000
3144.474991	-0.130791	0.581218	-0.030849	68.526550	16.736115	67.020905	-1.606088	0.000000	1.276850	0.000000	0.000000	0.000000	-1.576202	-0.241950	0.381810	0.000000	0.000000	4.000000	32.000000	0.000000
3144.478324	-0.130791	0.581218	-0.030849	68.526550	16.736115	67.020905	-1.606088	0.000000	1.276850	0.000000	0.000000	0.000000	-1.576202	-0.241950	0.381810	0.000000	0.000000	4.000000	32.000000	0.000000
3144.481658	-0.136031	0.580454	-0.029247	68.760429	20.124516	69.423897	-1.542453	0.000000	1.539550	0.000000	0.000000	0.000000	-1.572136	-0.229300	0.480484	0.000000	0.000000	4.000000	32.000000	0.000000
3144.484991	-0.136031	0.580454	-0.029247	68.760429	20.124516	69.423897	-1.542453	0.000000	1.539550	0.000000	0.000000	0.000000	-1.572136	-0.229300	0.480484	0.000000	0.000000	4.000000	32.000000	0.000000
3144.488324	-0.136031	0.580454	-0.029247	68.916702	23.197021	71.817360	-1.462372	0.000000	1.801572	0.000000	0.000000	0.000000	-1.572136	-0.229300	0.480484	0.000000	0.000000	4.000000	32.000000	0.000000
3144.491658	-0.140699	0.579810	-0.027528	68.916702	23.197021	71.817360	-1.462372	0.000000	1.801572	0.000000	0.000000	0.000000	-1.400262	-0.193128	0.515698	0.000000	0.000000	4.000000	32.000000	0.000000
3144.494991	-0.140699	0.579810	-0.027528	68.916702	23.197021	71.817360	-1.462372	0.000000	1.801572	0.000000	0.000000	0.000000	-1.400262	-0.193128	0.515698	0.000000	0.000000	4.000000	32.000000	0.000000
3144.498324	-0.140699	0.579810	-0.027528	69.087151	26.607450	74.887177	-1.376422	0.000000	2.034949	0.000000	0.000000	0.000000	-1.400262	-0.193128	0.515698	0.000000	0.000000	4.000000	32.000000	0.000000
3144.501658	-0.145830	0.579128	-0.025347	69.087151	26.607450	74.887177	-1.376422	0.000000	2.034949	0.000000	0.000000	0.000000	-1.539351	-0.204630	0.654420	0.000000	0.000000	4.000000	32.000000	0.000000
3144.504991	-0.145830	0.579128	-0.025347	69.087151	26.607450	74.887177	-1.376422	0.000000	2.034949	0.000000	0.000000	0.000000	-1.539351	-0.204630	0.654420	0.000000	0.000000	4.000000	32.000000	0.000000
3144.508324	-0.145830	0.579128	-0.025347	69.290894	30.160135	78.564140	-1.267352	0.000000	2.291508	0.000000	0.000000	0.000000	-1.539351	-0.204630	0.654420	0.000000	0.000000	4.000000	32.000000	0.000000
3144.511658	-0.150876	0.578456	-0.022821	69.290894	30.160135	78.564140	-1.267352	0.000000	2.291508	0.000000	0.000000	0.000000	-1.513802	-0.201448	0.757765	0.000000	0.000000	4.000000	32.000000	0.000000
3144.514991	-0.150876	0.578456	-0.022821	69.290894	30.160135	78.564140	-1.267352	0.000000	2.291508	0.000000	0.000000	0.000000	-1.513802	-0.201448	0.757765	0.000000	0.000000	4.000000	32.000000	0.000000
3144.518324	-0.150876	0.578456	-0.022821	69.537819	33.927948	82.644402	-1.141058	0.000000	2.543808	0.000000	0.000000	0.000000	-1.513802	-0.201448	0.757765	0.000000	0.000000	4.000000	32.000000	0.000000
3144.521658	-0.155754	0.577815	-0.019925	69.537819	33.927948	82.644402	-1.141058	0.000000	2.543808	0.000000	0.000000	0.000000	-1.463451	-0.192312	0.868964	0.000000	0.000000	4.000000	32.000000	0.000000
3144.524991	-0.155754	0.577815	-0.019925	69.537819	33.927948	82.644402	-1.141058	0.000000	2.543808	0.000000	0.000000	0.000000	-1.463451	-0.192312	0.868964	0.000000	0.000000	4.000000	32.000000	0.000000
3144.528324	-0.155754	0.577815	-0.019925	69.824364	37.833576	86.684517	-0.996231	0.000000	2.787716	0.000000	0.000000	0.000000	-1.463451	-0.192312	0.868964	0.000000	0.000000	4.000000	32.000000	0.000000
3144.531658	-0.160380	0.577200	-0.016622	69.824364	37.833576	86.684517	-0.996231	0.000000	2.787716	0.000000	0.000000	0.000000	-1.387786	-0.184660	0.990923	0.000000	0.000000	4.000000	32.000000	0.000000
3144.534991	-0.160380	0.577200	-0.016622	69.824364	37.833576	86.684517	-0.996231	0.000000	2.787716	0.000000	0.000000	0.000000	-1.387786	-0.184660	0.990923	0.000000	0.000000	4.000000	32.000000	0.000000
3144.538324	-0.160380	0.577200	-0.016622	70.047791	41.862751	90.698448	-0.831077	0.000000	3.019014	0.000000	0.000000	0.000000	-1.387786	-0.184660	0.990923	0.000000	0.000000	4.000000	32.000000	0.000000
3144.541658	-0.164766	0.576656	-0.012924	70.047791	41.862751	90.698448	-0.831077	0.000000	3.019014	0.000000	0.000000	0.000000	-1.315747	-0.163036	1.109126	0.000000	0.000000	4.000000	32.000000	0.000000
3144.544991	-0.164766	0.576656	-0.012924	70.047791	41.862751	90.698448	-0.831077	0.000000	3.019014	0.000000	0.000000	0.000000	-1.315747	-0.163036	1.109126	0.000000	0.000000	4.000000	32.000000	0.000000
3144.548324	-0.164766	0.576656	-0.012924	70.220467	45.931339	94.645683	-0.646223	0.000000	3.238305	0.000000	0.000000	0.000000	-1.315747	-0.163036	1.109126	0.000000	0.000000	4.000000	32.000000	0.000000
3144.551658	-0.168884	0.576181	-0.008819	70.220467	45.931339	94.645683	-0.646223	0.000000	3.238305	0.000000	0.000000	0.000000	-1.235461	-0.142486	1.231690	0.000000	0.000000	4.000000	32.000000	0.000000
3144.554991	-0.168884	0.576181	-0.008819	70.220467	45.931339	94.645683	-0.646223	0.000000	3.238305	0.000000	0.000000	0.000000	-1.235461	-0.142486	1.231690	0.000000	0.000000	4.000000	32.000000	0.000000
3144.558324	-0.168884	0.576181	-0.008819	70.412956	49.870380	98.298943	-0.440941	0.000000	3.444215	0.000000	0.000000	0.000000	-1.235461	-0.142486	1.231690	0.000000	0.000000	4.000000	32.000000	0.000000
3144.561658	-0.172818	0.575760	-0.004445	70.412956	49.870380	98.298943	-0.440941	0.000000	3.444215	0.000000	0.000000	0.000000	-1.180014	-0.126459	1.312013	0.000000	0.000000	4.000000	32.000000	0.000000
3144.564991	-0.172818	0.575760	-0.004445	70.412956	49.870380	98.298943	-0.440941	0.000000	3.444215	0.000000	0.000000	0.000000	-1.180014	-0.126459	1.312013	0.000000	0.000000	4.000000	32.000000	0.000000
3144.568324	-0.172818	0.575760	-0.004445	70.697540	53.765041	101.700363	-0.222272	0.000000	3.640885	0.000000	0.000000	0.000000	-1.180014	-0.126459	1.312013	0.000000	0.000000	4.000000	32.000000	0.000000
3144.571658	-0.176559	0.575390	0.000200	70.697540	53.765041	101.700363	-0.222272	0.000000	3.640885	0.000000	0.000000	0.000000	-1.122330	-0.110927	1.393554	0.000000	0.000000	4.000000	32.000000	0.000000
3144.574991	-0.176559	0.575390	0.000200	70.697540	53.765041	101.700363	-0.222272	0.000000	3.640885	0.000000	0.000000	0.000000	-1.122330	-0.110927	1.393554	0.000000	0.000000	4.000000	32.000000	0.000000
3144.578324	-0.176559	0.575390	0.000200	71.080963	57.625488	104.876999	0.009987	0.000000	3.827940	0.000000	0.000000	0.000000	-1.122330	-0.110927	1.393554	0.000000	0.000000	4.000000	32.000000	0.000000
3144.581658	-0.180052	0.575097	0.005064	71.080963	57.625488	104.876999	0.009987	0.000000	3.827940	0.000000	0.000000	0.000000	-1.047899	-0.087900	1.459146	0.000000	0.000000	4.000000	32.000000	0.000000
3144.584991	-0.180052	0.575097	0.005064	71.080963	57.625488	104.876999	0.009987	0.000000	3.827940	0.000000	0.000000	0.000000	-1.047899	-0.087900	1.459146	0.000000	0.000000	4.000000	32.000000	0.000000
3144.588324	-0.180052	0.575097	0.005064	71.572891	61.517159	107.912842	0.253178	0.000000	4.002589	0.000000	0.000000	0.000000	-1.047899	-0.087900	1.459146	0.000000	0.000000	4.000000	32.000000	0.000000
3144.591658	-0.183163	0.574844	0.010163	71.572891	61.517159	107.912842	0.253178	0.000000	4.002589	0.000000	0.000000	0.000000	-0.933398	-0.075709	1.529773	0.000000	0.000000	4.000000	32.000000	0.000000
3144.594991	-0.183163	0.574844	0.010163	71.572891	61.517159	107.912842	0.253178	0.000000	4.002589	0.000000	0.000000	0.000000	-0.933398	-0.075709	1.529773	0.000000	0.000000	4.000000	32.000000	0.000000
3144.598324	-0.183163	0.574844	0.010163	72.159096	65.571960	110.958244	0.508140	0.000000	4.158156	0.000000	0.000000	0.000000	-0.933398	-0.075709	1.529773	0.000000	0.000000	4.000000	32.000000	0.000000
3144.601658	-0.185898	0.574661	0.015489	72.159096	65.571960	110.958244	0.508140	0.000000	4.158156	0.000000	0.000000	0.000000	-0.820480	-0.055023	1.597975	0.000000	0.000000	4.000000	32.000000	0.000000
3144.604991	-0.185898	0.574661	0.015489	72.159096	65.571960	110.958244	0.508140	0.000000	4.158156	0.000000	0.000000	0.000000	-0.820480	-0.055023	1.597975	0.000000	0.000000	4.000000	32.000000	0.000000
3144.608324	-0.185898	0.574661	0.015489	72.776985	69.777313	114.076653	0.774469	0.000000	4.294902	0.000000	0.000000	0.000000	-0.820480	-0.055023	1.597975	0.000000	0.000000	4.000000	32.000000	0.000000
3144.611658	-0.188267	0.574520	0.021046	72.776985	69.777313	114.076653	0.774469	0.000000	4.294902	0.000000	0.000000	0.000000	-0.710606	-0.042281	1.666881	0.000000	0.000000	4.000000	32.000000	0.000000
3144.614991	-0.188267	0.574520	0.021046	72.776985	69.777313	114.076653	0.774469	0.000000	4.294902	0.000000	0.000000	0.000000	-0.710606	-0.042281	1.666881	0.000000	0.000000	4.000000	32.000000	0.000000
3144.618324	-0.188267	0.574520	0.021046	73.443161	74.058411	117.191811	1.052283	0.000000	4.413337	0.000000	0.000000	0.000000	-0.710606	-0.042281	1.666881	0.000000	0.000000	4.000000	32.000000	0.000000
3144.621658	-0.190272	0.574479	0.026815	73.443161	74.058411	117.191811	1.052283	0.000000	4.413337	0.000000	0.000000	0.000000	-0.601707	-0.012296	1.730687	0.000000	0.000000	4.000000	32.000000	0.000000
3144.624991	-0.190272	0.574479	0.026815	73.443161	74.058411	117.191811	1.052283	0.000000	4.413337	0.000000	0.000000	0.000000	-0.601707	-0.012296	1.730687	0.000000	0.000000	4.000000	32.000000	0.000000
3144.628324	-0.190272	0.574479	0.026815	74.212158	78.121597	120.030891	1.340731	0.000000	4.513622	0.000000	0.000000	0.000000	-0.601707	-0.012296	1.730687	0.000000	0.000000	4.000000	32.000000	0.000000
3144.631658	-0.191993	0.574541	0.032763	74.212158	78.121597	120.030891	1.340731	0.000000	4.513622	0.000000	0.000000	0.000000	-0.516255	0.018555	1.784371	0.000000	0.000000	4.000000	32.000000	0.000000
3144.634991	-0.191993	0.574541	0.032763	74.212158	78.121597	120.030891	1.340731	0.000000	4.513622	0.000000	0.000000	0.000000	-0.516255	0.018555	1.784371	0.000000	0.000000	4.000000	32.000000	0.000000
3144.638324	-0.191993	0.574541	0.032763	75.200462	81.098381	121.756432	1.638126	0.000000	4.599664	0.000000	0.000000	0.000000	-0.516255	0.018555	1.784371	0.000000	0.000000	4.000000	32.000000	0.000000
3144.641658	-0.193554	0.574842	0.038893	75.200462	81.098381	121.756432	1.638126	0.000000	4.599664	0.000000	0.000000	0.000000	-0.468230	0.090302	1.839259	0.000000	0.000000	4.000000	32.000000	0.000000
3144.644991	-0.193554	0.574842	0.038893	75.200462	81.098381	121.756432	1.638126	0.000000	4.599664	0.000000	0.000000	0.000000	-0.468230	0.090302	1.839259	0.000000	0.000000	4.000000	32.000000	0.000000
3144.648324	-0.193554	0.574842	0.038893	76.392677	82.520554	121.954613	1.919398	0.000000	4.616915	0.000000	0.000000	0.000000	-0.468230	0.090302	1.839259	0.000000	0.000000	4.000000	32.000000	0.000000
3144.651658	-0.194805	0.575359	0.045267	76.392677	82.520554	121.954613	1.919398	0.000000	4.616915	0.000000	0.000000	0.000000	-0.375262	0.155164	1.911965	0.000000	0.000000	4.000000	32.000000	0.000000
3144.654991	-0.194805	0.575359	0.045267	76.392677	82.520554	121.954613	1.919398	0.000000	4.616915	0.000000	0.000000	0.000000	-0.375262	0.155164	1.911965	0.000000	0.000000	4.000000	32.000000	0.000000
3144.658324	-0.194805	0.575359	0.045267	77.626274	83.227318	121.472130	2.154376	0.000000	4.512057	0.000000	0.000000	0.000000	-0.375262	0.155164	1.911965	0.000000	0.000000	4.000000	32.000000	0.000000
3144.661658	-0.195672	0.576016	0.051727	77.626274	83.227318	121.472130	2.154376	0.000000	4.512057	0.000000	0.000000	0.000000	-0.260068	0.196937	1.938152	0.000000	0.000000	4.000000	32.000000	0.000000
3144.664991	-0.195672	0.576016	0.051727	77.626274	83.227318	121.472130	2.154376	0.000000	4.512057	0.000000	0.000000	0.000000	-0.260068	0.196937	1.938152	0.000000	0.000000	4.000000	32.000000	0.000000
3144.668324	-0.195672	0.576016	0.051727	78.791611	83.604012	120.703033	2.378034	0.000000	4.398290	0.000000	0.000000	0.000000	-0.260068	0.196937	1.938152	0.000000	0.000000	4.000000	32.000000	0.000000
3144.671658	-0.196065	0.576767	0.058294	78.791611	83.604012	120.703033	2.378034	0.000000	4.398290	0.000000	0.000000	0.000000	-0.117943	0.225559	1.970084	0.000000	0.000000	4.000000	32.000000	0.000000
3144.674991	-0.196065	0.576767	0.058294	78.791611	83.604012	120.703033	2.378034	0.000000	4.398290	0.000000	0.000000	0.000000	-0.117943	0.225559	1.970084	0.000000	0.000000	4.000000	32.000000	0.000000
3144.678324	-0.196065	0.576767	0.058294	79.871925	83.715630	119.709984	2.593879	0.000000	4.274552	0.000000	0.000000	0.000000	-0.117943	0.225559	1.970084	0.000000	0.000000	4.000000	32.000000	0.000000
3144.681658	-0.195972	0.577575	0.064826	79.871925	83.715630	119.709984	2.593879	0.000000	4.274552	0.000000	0.000000	0.000000	0.027743	0.242252	1.959698	0.000000	0.000000	4.000000	32.000000	0.000000
3144.684991	-0.195972	0.577575	0.064826	79.871925	83.715630	119.709984	2.593879	0.000000	4.274552	0.000000	0.000000	0.000000	0.027743	0.242252	1.959698	0.000000	0.000000	4.000000	32.000000	0.000000
3144.688324	-0.195972	0.577575	0.064826	80.928360	83.738342	118.639664	2.798697	0.000000	4.143343	0.000000	0.000000	0.000000	0.027743	0.242252	1.959698	0.000000	0.000000	4.000000	32.000000	0.000000
3144.691658	-0.195372	0.578403	0.071295	80.928360	83.738342	118.639664	2.798697	0.000000	4.143343	0.000000	0.000000	0.000000	0.180002	0.248542	1.940554	0.000000	0.000000	4.000000	32.000000	0.000000
3144.694991	-0.195372	0.578403	0.071295	80.928360	83.738342	118.639664	2.798697	0.000000	4.143343	0.000000	0.000000	0.000000	0.180002	0.248542	1.940554	0.000000	0.000000	4.000000	32.000000	0.000000
3144.698324	-0.195372	0.578403	0.071295	82.024475	83.807358	117.569221	2.993695	0.000000	4.004721	0.000000	0.000000	0.000000	0.180002	0.248542	1.940554	0.000000	0.000000	4.000000	32.000000	0.000000
3144.701658	-0.194423	0.579283	0.077527	82.024475	83.807358	117.569221	2.993695	0.000000	4.004721	0.000000	0.000000	0.000000	0.284956	0.263845	1.869748	0.000000	0.000000	4.000000	32.000000	0.000000
3144.704991	-0.194423	0.579283	0.077527	82.024475	83.807358	117.569221	2.993695	0.000000	4.004721	0.000000	0.000000	0.000000	0.284956	0.263845	1.869748	0.000000	0.000000	4.000000	32.000000	0.000000
3144.708324	-0.194423	0.579283	0.077527	83.147911	84.426132	117.001442	3.172865	0.000000	3.864315	0.000000	0.000000	0.000000	0.284956	0.263845	1.869748	0.000000	0.000000	4.000000	32.000000	0.000000
3144.711658	-0.193097	0.580218	0.083534	83.147911	84.426132	117.001442	3.172865	0.000000	3.864315	0.000000	0.000000	0.000000	0.397603	0.280670	1.801877	0.000000	0.000000	4.000000	32.000000	0.000000
3144.714991	-0.193097	0.580218	0.083534	83.147911	84.426132	117.001442	3.172865	0.000000	3.864315	0.000000	0.000000	0.000000	0.397603	0.280670	1.801877	0.000000	0.000000	4.000000	32.000000	0.000000
3144.718324	-0.193097	0.580218	0.083534	84.232719	87.439919	118.778770	3.339212	0.000000	3.721514	0.000000	0.000000	0.000000	0.397603	0.280670	1.801877	0.000000	0.000000	4.000000	32.000000	0.000000
3144.721658	-0.191373	0.581266	0.089165	84.232719	87.439919	118.778770	3.339212	0.000000	3.721514	0.000000	0.000000	0.000000	0.517178	0.314267	1.689544	0.000000	0.000000	4.000000	32.000000	0.000000
3144.724991	-0.191373	0.581266	0.089165	84.232719	87.439919	118.778770	3.339212	0.000000	3.721514	0.000000	0.000000	0.000000	0.517178	0.314267	1.689544	0.000000	0.000000	4.000000	32.000000	0.000000
3144.728324	-0.191373	0.581266	0.089165	85.262444	93.242355	123.323578	3.492035	0.000000	3.578504	0.000000	0.000000	0.000000	0.517178	0.314267	1.689544	0.000000	0.000000	4.000000	32.000000	0.000000
3144.731658	-0.189215	0.582440	0.094476	85.262444	93.242355	123.323578	3.492035	0.000000	3.578504	0.000000	0.000000	0.000000	0.647606	0.352132	1.593153	0.000000	0.000000	4.000000	32.000000	0.000000
3144.734991	-0.189215	0.582440	0.094476	85.262444	93.242355	123.323578	3.492035	0.000000	3.578504	0.000000	0.000000	0.000000	0.647606	0.352132	1.593153	0.000000	0.000000	4.000000	32.000000	0.000000
3144.738324	-0.189215	0.582440	0.094476	86.229340	101.475479	130.307373	3.635309	0.000000	3.432860	0.000000	0.000000	0.000000	0.647606	0.352132	1.593153	0.000000	0.000000	4.000000	32.000000	0.000000
3144.741658	-0.186578	0.583733	0.099502	86.229340	101.475479	130.307373	3.635309	0.000000	3.432860	0.000000	0.000000	0.000000	0.791094	0.387994	1.507756	0.000000	0.000000	4.000000	32.000000	0.000000
3144.744991	-0.186578	0.583733	0.099502	86.229340	101.475479	130.307373	3.635309	0.000000	3.432860	0.000000	0.000000	0.000000	0.791094	0.387994	1.507756	0.000000	0.000000	4.000000	32.000000	0.000000
3144.748324	-0.186578	0.583733	0.099502	87.103554	113.907036	141.496490	3.772007	0.000000	3.282067	0.000000	0.000000	0.000000	0.791094	0.387994	1.507756	0.000000	0.000000	4.000000	32.000000	0.000000
3144.751658	-0.183494	0.585050	0.104151	87.103554	113.907036	141.496490	3.772007	0.000000	3.282067	0.000000	0.000000	0.000000	0.925111	0.394962	1.394865	0.000000	0.000000	4.000000	32.000000	0.000000
3144.754991	-0.183494	0.585050	0.104151	87.103554	113.907036	141.496490	3.772007	0.000000	3.282067	0.000000	0.000000	0.000000	0.925111	0.394962	1.394865	0.000000	0.000000	4.000000	32.000000	0.000000
3144.758324	-0.183494	0.585050	0.104151	87.804825	134.714828	161.048462	3.901183	0.000000	3.127422	0.000000	0.000000	0.000000	0.925111	0.394962	1.394865	0.000000	0.000000	4.000000	32.000000	0.000000
3144.761658	-0.179992	0.586371	0.108399	87.804825	134.714828	161.048462	3.901183	0.000000	3.127422	0.000000	0.000000	0.000000	1.050728	0.396439	1.274357	0.000000	0.000000	4.000000	32.000000	0.000000
3144.764991	-0.179992	0.586371	0.108399	87.804825	134.714828	161.048462	3.901183	0.000000	3.127422	0.000000	0.000000	0.000000	1.050728	0.396439	1.274357	0.000000	0.000000	4.000000	32.000000	0.000000
3144.768324	-0.179992	0.586371	0.108399	88.078575	168.133362	-166.821304	4.023180	0.000000	2.968843	0.000000	0.000000	0.000000	1.050728	0.396439	1.274357	0.000000	0.000000	4.000000	32.000000	0.000000
3144.771658	-0.176169	0.587703	0.112153	88.078575	168.133362	-166.821304	4.023180	0.000000	2.968843	0.000000	0.000000	0.000000	1.146830	0.399618	1.126189	0.000000	0.000000	4.000000	32.000000	0.000000
3144.774991	-0.176169	0.587703	0.112153	88.078575	168.133362	-166.821304	4.023180	0.000000	2.968843	0.000000	0.000000	0.000000	1.146830	0.399618	1.126189	0.000000	0.000000	4.000000	32.000000	0.000000
3144.778324	-0.176169	0.587703	0.112153	87.662170	-158.973633	-135.245789	4.136267	0.000000	2.809144	0.000000	0.000000	0.000000	1.146830	0.399618	1.126189	0.000000	0.000000	4.000000	32.000000	0.000000
3144.781658	-0.172083	0.589002	0.115269	87.662170	-158.973633	-135.245789	4.136267	0.000000	2.809144	0.000000	0.000000	0.000000	1.225651	0.389635	0.934667	0.000000	0.000000	4.000000	32.000000	0.000000
3144.784991	-0.172083	0.589002	0.115269	87.662170	-158.973633	-135.245789	4.136267	0.000000	2.809144	0.000000	0.000000	0.000000	1.225651	0.389635	0.934667	0.000000	0.000000	4.000000	32.000000	0.000000
3144.788324	-0.172083	0.589002	0.115269	86.754959	-138.841644	-116.380768	4.239325	0.000000	2.651062	0.000000	0.000000	0.000000	1.225651	0.389635	0.934667	0.000000	0.000000	4.000000	32.000000	0.000000
3144.791658	-0.167843	0.590275	0.117756	86.754959	-138.841644	-116.380768	4.239325	0.000000	2.651062	0.000000	0.000000	0.000000	1.272022	0.381829	0.746116	0.000000	0.000000	4.000000	32.000000	0.000000
3144.794991	-0.167843	0.590275	0.117756	86.754959	-138.841644	-116.380768	4.239325	0.000000	2.651062	0.000000	0.000000	0.000000	1.272022	0.381829	0.746116	0.000000	0.000000	4.000000	32.000000	0.000000
3144.798324	-0.167843	0.590275	0.117756	85.689659	-126.620697	-105.253799	4.332405	0.000000	2.496050	0.000000	0.000000	0.000000	1.272022	0.381829	0.746116	0.000000	0.000000	4.000000	32.000000	0.000000
3144.801658	-0.163433	0.591500	0.119608	85.689659	-126.620697	-105.253799	4.332405	0.000000	2.496050	0.000000	0.000000	0.000000	1.323044	0.367482	0.555722	0.000000	0.000000	4.000000	32.000000	0.000000
3144.804991	-0.163433	0.591500	0.119608	85.689659	-126.620697	-105.253799	4.332405	0.000000	2.496050	0.000000	0.000000	0.000000	1.323044	0.367482	0.555722	0.000000	0.000000	4.000000	32.000000	0.000000
3144.808324	-0.163433	0.591500	0.119608	84.685883	-115.652634	-94.514214	4.417242	0.000000	2.342642	0.000000	0.000000	0.000000	1.323044	0.367482	0.555722	0.000000	0.000000	4.000000	32.000000	0.000000
3144.811658	-0.158934	0.592707	0.120956	84.685883	-115.652634	-94.514214	4.417242	0.000000	2.342642	0.000000	0.000000	0.000000	1.349794	0.362166	0.404335	0.000000	0.000000	4.000000	32.000000	0.000000
3144.814991	-0.158934	0.592707	0.120956	84.685883	-115.652634	-94.514214	4.417242	0.000000	2.342642	0.000000	0.000000	0.000000	1.349794	0.362166	0.404335	0.000000	0.000000	4.000000	32.000000	0.000000
3144.818324	-0.158934	0.592707	0.120956	83.745712	-104.003868	-82.282967	4.494854	0.000000	2.190042	0.000000	0.000000	0.000000	1.349794	0.362166	0.404335	0.000000	0.000000	4.000000	32.000000	0.000000
3144.821658	-0.154212	0.593878	0.121919	83.745712	-104.003868	-82.282967	4.494854	0.000000	2.190042	0.000000	0.000000	0.000000	1.416416	0.351229	0.288871	0.000000	0.000000	4.000000	32.000000	0.000000
3144.824991	-0.154212	0.593878	0.121919	83.745712	-104.003868	-82.282967	4.494854	0.000000	2.190042	0.000000	0.000000	0.000000	1.416416	0.351229	0.288871	0.000000	0.000000	4.000000	32.000000	0.000000
3144.828324	-0.154212	0.593878	0.121919	82.788353	-93.591637	-70.863457	4.568694	0.000000	2.031512	0.000000	0.000000	0.000000	1.416416	0.351229	0.288871	0.000000	0.000000	4.000000	32.000000	0.000000
3144.831658	-0.149183	0.594870	0.122353	82.788353	-93.591637	-70.863457	4.568694	0.000000	2.031512	0.000000	0.000000	0.000000	1.508665	0.297732	0.130318	0.000000	0.000000	4.000000	32.000000	0.000000
3144.834991	-0.149183	0.594870	0.122353	82.788353	-93.591637	-70.863457	4.568694	0.000000	2.031512	0.000000	0.000000	0.000000	1.508665	0.297732	0.130318	0.000000	0.000000	4.000000	32.000000	0.000000
3144.838324	-0.149183	0.594870	0.122353	81.768867	-85.491615	-61.775093	4.639210	0.000000	1.864866	0.000000	0.000000	0.000000	1.508665	0.297732	0.130318	0.000000	0.000000	4.000000	32.000000	0.000000
3144.841658	-0.143864	0.595701	0.122265	81.768867	-85.491615	-61.775093	4.639210	0.000000	1.864866	0.000000	0.000000	0.000000	1.595937	0.249415	-0.026495	0.000000	0.000000	4.000000	32.000000	0.000000
3144.844991	-0.143864	0.595701	0.122265	81.768867	-85.491615	-61.775093	4.639210	0.000000	1.864866	0.000000	0.000000	0.000000	1.595937	0.249415	-0.026495	0.000000	0.000000	4.000000	32.000000	0.000000
3144.848324	-0.143864	0.595701	0.122265	80.665924	-79.508270	-55.059139	4.706295	0.000000	1.688427	0.000000	0.000000	0.000000	1.595937	0.249415	-0.026495	0.000000	0.000000	4.000000	32.000000	0.000000
3144.851658	-0.138392	0.596425	0.121562	80.665924	-79.508270	-55.059139	4.706295	0.000000	1.688427	0.000000	0.000000	0.000000	1.641522	0.217040	-0.210962	0.000000	0.000000	4.000000	32.000000	0.000000
3144.854991	-0.138392	0.596425	0.121562	80.665924	-79.508270	-55.059139	4.706295	0.000000	1.688427	0.000000	0.000000	0.000000	1.641522	0.217040	-0.210962	0.000000	0.000000	4.000000	32.000000	0.000000
3144.858324	-0.138392	0.596425	0.121562	79.448082	-75.299164	-50.490536	4.767868	0.000000	1.505801	0.000000	0.000000	0.000000	1.641522	0.217040	-0.210962	0.000000	0.000000	4.000000	32.000000	0.000000
3144.861658	-0.132817	0.596992	0.120259	79.448082	-75.299164	-50.490536	4.767868	0.000000	1.505801	0.000000	0.000000	0.000000	1.672496	0.170028	-0.390872	0.000000	0.000000	4.000000	32.000000	0.000000
3144.864991	-0.132817	0.596992	0.120259	79.448082	-75.299164	-50.490536	4.767868	0.000000	1.505801	0.000000	0.000000	0.000000	1.672496	0.170028	-0.390872	0.000000	0.000000	4.000000	32.000000	0.000000
3144.868324	-0.132817	0.596992	0.120259	78.132683	-72.465843	-47.544140	4.823624	0.000000	1.316300	0.000000	0.000000	0.000000	1.672496	0.170028	-0.390872	0.000000	0.000000	4.000000	32.000000	0.000000
3144.871658	-0.127289	0.597359	0.118447	78.132683	-72.465843	-47.544140	4.823624	0.000000	1.316300	0.000000	0.000000	0.000000	1.658487	0.110205	-0.543689	0.000000	0.000000	4.000000	32.000000	0.000000
3144.874991	-0.127289	0.597359	0.118447	78.132683	-72.465843	-47.544140	4.823624	0.000000	1.316300	0.000000	0.000000	0.000000	1.658487	0.110205	-0.543689	0.000000	0.000000	4.000000	32.000000	0.000000
3144.878324	-0.127289	0.597359	0.118447	76.793091	-70.484940	-45.273487	4.872363	0.000000	1.122535	0.000000	0.000000	0.000000	1.658487	0.110205	-0.543689	0.000000	0.000000	4.000000	32.000000	0.000000
3144.881658	-0.121936	0.597469	0.116150	76.793091	-70.484940	-45.273487	4.872363	0.000000	1.122535	0.000000	0.000000	0.000000	1.605728	0.033125	-0.689095	0.000000	0.000000	4.000000	32.000000	0.000000
3144.884991	-0.121936	0.597469	0.116150	76.793091	-70.484940	-45.273487	4.872363	0.000000	1.122535	0.000000	0.000000	0.000000	1.605728	0.033125	-0.689095	0.000000	0.000000	4.000000	32.000000	0.000000
3144.888324	-0.121936	0.597469	0.116150	75.515717	-68.997719	-43.104683	4.913145	0.000000	0.927907	0.000000	0.000000	0.000000	1.605728	0.033125	-0.689095	0.000000	0.000000	4.000000	32.000000	0.000000
3144.891658	-0.116671	0.597372	0.113455	75.515717	-68.997719	-43.104683	4.913145	0.000000	0.927907	0.000000	0.000000	0.000000	1.579648	-0.029324	-0.808500	0.000000	0.000000	4.000000	32.000000	0.000000
3144.894991	-0.116671	0.597372	0.113455	75.515717	-68.997719	-43.104683	4.913145	0.000000	0.927907	0.000000	0.000000	0.000000	1.579648	-0.029324	-0.808500	0.000000	0.000000	4.000000	32.000000	0.000000
3144.898324	-0.116671	0.597372	0.113455	74.354088	-67.767273	-40.798248	4.946882	0.000000	0.726884	0.000000	0.000000	0.000000	1.579648	-0.029324	-0.808500	0.000000	0.000000	4.000000	32.000000	0.000000
3144.901658	-0.111477	0.597022	0.110394	74.354088	-67.767273	-40.798248	4.946882	0.000000	0.726884	0.000000	0.000000	0.000000	1.558190	-0.104771	-0.918209	0.000000	0.000000	4.000000	32.000000	0.000000
3144.904991	-0.111477	0.597022	0.110394	74.354088	-67.767273	-40.798248	4.946882	0.000000	0.726884	0.000000	0.000000	0.000000	1.558190	-0.104771	-0.918209	0.000000	0.000000	4.000000	32.000000	0.000000
3144.908324	-0.111477	0.597022	0.110394	73.344139	-66.716713	-38.567341	4.973197	0.000000	0.517025	0.000000	0.000000	0.000000	1.558190	-0.104771	-0.918209	0.000000	0.000000	4.000000	32.000000	0.000000
3144.911658	-0.106382	0.596434	0.106937	73.344139	-66.716713	-38.567341	4.973197	0.000000	0.517025	0.000000	0.000000	0.000000	1.528378	-0.176536	-1.037002	0.000000	0.000000	4.000000	32.000000	0.000000
3144.914991	-0.106382	0.596434	0.106937	73.344139	-66.716713	-38.567341	4.973197	0.000000	0.517025	0.000000	0.000000	0.000000	1.528378	-0.176536	-1.037002	0.000000	0.000000	4.000000	32.000000	0.000000
3144.918324	-0.106382	0.596434	0.106937	72.483322	-65.812553	-36.579678	4.991119	0.000000	0.297879	0.000000	0.000000	0.000000	1.528378	-0.176536	-1.037002	0.000000	0.000000	4.000000	32.000000	0.000000
3144.921658	-0.101327	0.595640	0.103025	72.483322	-65.812553	-36.579678	4.991119	0.000000	0.297879	0.000000	0.000000	0.000000	1.516648	-0.238067	-1.173788	0.000000	0.000000	4.000000	32.000000	0.000000
3144.924991	-0.101327	0.595640	0.103025	72.483322	-65.812553	-36.579678	4.991119	0.000000	0.297879	0.000000	0.000000	0.000000	1.516648	-0.238067	-1.173788	0.000000	0.000000	4.000000	32.000000	0.000000
3144.928324	-0.101327	0.595640	0.103025	71.717896	-65.061501	-34.939140	4.999585	0.000000	0.064382	0.000000	0.000000	0.000000	1.516648	-0.238067	-1.173788	0.000000	0.000000	4.000000	32.000000	0.000000
3144.931658	-0.096438	0.594680	0.098720	71.717896	-65.061501	-34.939140	4.999585	0.000000	0.064382	0.000000	0.000000	0.000000	1.466535	-0.288166	-1.291406	0.000000	0.000000	4.000000	32.000000	0.000000
3144.934991	-0.096438	0.594680	0.098720	71.717896	-65.061501	-34.939140	4.999585	0.000000	0.064382	0.000000	0.000000	0.000000	1.466535	-0.288166	-1.291406	0.000000	0.000000	4.000000	32.000000	0.000000
3144.938324	-0.096438	0.594680	0.098720	70.987923	-64.342255	-33.449852	4.935994	0.000000	-0.178087	0.000000	0.000000	0.000000	1.466535	-0.288166	-1.291406	0.000000	0.000000	4.000000	32.000000	0.000000
3144.941658	-0.091951	0.593569	0.094120	70.987923	-64.342255	-33.449852	4.935994	0.000000	-0.178087	0.000000	0.000000	0.000000	1.346142	-0.333112	-1.379917	0.000000	0.000000	4.000000	32.000000	0.000000
3144.944991	-0.091951	0.593569	0.094120	70.987923	-64.342255	-33.449852	4.935994	0.000000	-0.178087	0.000000	0.000000	0.000000	1.346142	-0.333112	-1.379917	0.000000	0.000000	4.000000	32.000000	0.000000
3144.948324	-0.091951	0.593569	0.094120	70.299446	-63.470184	-31.910494	4.706008	0.000000	-0.402444	0.000000	0.000000	0.000000	1.346142	-0.333112	-1.379917	0.000000	0.000000	4.000000	32.000000	0.000000
3144.951658	-0.087811	0.592300	0.089261	70.299446	-63.470184	-31.910494	4.706008	0.000000	-0.402444	0.000000	0.000000	0.000000	1.241949	-0.380694	-1.457628	0.000000	0.000000	4.000000	32.000000	0.000000
3144.954991	-0.087811	0.592300	0.089261	70.299446	-63.470184	-31.910494	4.706008	0.000000	-0.402444	0.000000	0.000000	0.000000	1.241949	-0.380694	-1.457628	0.000000	0.000000	4.000000	32.000000	0.000000
3144.958324	-0.087811	0.592300	0.089261	69.758331	-62.247238	-29.934263	4.463070	0.000000	-0.609436	0.000000	0.000000	0.000000	1.241949	-0.380694	-1.457628	0.000000	0.000000	4.000000	32.000000	0.000000
3144.961658	-0.084116	0.590932	0.084301	69.758331	-62.247238	-29.934263	4.463070	0.000000	-0.609436	0.000000	0.000000	0.000000	1.108545	-0.410522	-1.487983	0.000000	0.000000	4.000000	32.000000	0.000000
3144.964991	-0.084116	0.590932	0.084301	69.758331	-62.247238	-29.934263	4.463070	0.000000	-0.609436	0.000000	0.000000	0.000000	1.108545	-0.410522	-1.487983	0.000000	0.000000	4.000000	32.000000	0.000000
3144.968324	-0.084116	0.590932	0.084301	69.521317	-60.639725	-26.680483	4.215073	0.000000	-0.794193	0.000000	0.000000	0.000000	1.108545	-0.410522	-1.487983	0.000000	0.000000	4.000000	32.000000	0.000000
3144.971658	-0.080878	0.589369	0.079228	69.521317	-60.639725	-26.680483	4.215073	0.000000	-0.794193	0.000000	0.000000	0.000000	0.971341	-0.468971	-1.522072	0.000000	0.000000	4.000000	32.000000	0.000000
3144.974991	-0.080878	0.589369	0.079228	69.521317	-60.639725	-26.680483	4.215073	0.000000	-0.794193	0.000000	0.000000	0.000000	0.971341	-0.468971	-1.522072	0.000000	0.000000	4.000000	32.000000	0.000000
3144.978324	-0.080878	0.589369	0.079228	69.542709	-58.760864	-22.799316	3.961394	0.000000	-0.956084	0.000000	0.000000	0.000000	0.971341	-0.468971	-1.522072	0.000000	0.000000	4.000000	32.000000	0.000000
3144.981658	-0.077935	0.587694	0.074070	69.542709	-58.760864	-22.799316	3.961394	0.000000	-0.956084	0.000000	0.000000	0.000000	0.882875	-0.502382	-1.547323	0.000000	0.000000	4.000000	32.000000	0.000000
3144.984991	-0.077935	0.587694	0.074070	69.542709	-58.760864	-22.799316	3.961394	0.000000	-0.956084	0.000000	0.000000	0.000000	0.882875	-0.502382	-1.547323	0.000000	0.000000	4.000000	32.000000	0.000000
3144.988324	-0.077935	0.587694	0.074070	69.614571	-56.753799	-19.042114	3.703506	0.000000	-1.103229	0.000000	0.000000	0.000000	0.882875	-0.502382	-1.547323	0.000000	0.000000	4.000000	32.000000	0.000000
3144.991658	-0.075277	0.585921	0.068809	69.614571	-56.753799	-19.042114	3.703506	0.000000	-1.103229	0.000000	0.000000	0.000000	0.797501	-0.531926	-1.578366	0.000000	0.000000	4.000000	32.000000	0.000000
3144.994991	-0.075277	0.585921	0.068809	69.614571	-56.753799	-19.042114	3.703506	0.000000	-1.103229	0.000000	0.000000	0.000000	0.797501	-0.531926	-1.578366	0.000000	0.000000	4.000000	32.000000	0.000000
3144.998324	-0.075277	0.585921	0.068809	69.653931	-54.745117	-15.675438	3.440445	0.000000	-1.236146	0.000000	0.000000	0.000000	0.797501	-0.531926	-1.578366	0.000000	0.000000	4.000000	32.000000	0.000000
3145.001658	-0.072995	0.583976	0.063431	69.653931	-54.745117	-15.675438	3.440445	0.000000	-1.236146	0.000000	0.000000	0.000000	0.684677	-0.583510	-1.613430	0.000000	0.000000	4.000000	32.000000	0.000000
3145.004991	-0.072995	0.583976	0.063431	69.653931	-54.745117	-15.675438	3.440445	0.000000	-1.236146	0.000000	0.000000	0.000000	0.684677	-0.583510	-1.613430	0.000000	0.000000	4.000000	32.000000	0.000000
3145.008324	-0.072995	0.583976	0.063431	69.584763	-52.694454	-12.854714	3.171540	0.000000	-1.350259	0.000000	0.000000	0.000000	0.684677	-0.583510	-1.613430	0.000000	0.000000	4.000000	32.000000	0.000000
3145.011658	-0.071057	0.581855	0.057964	69.584763	-52.694454	-12.854714	3.171540	0.000000	-1.350259	0.000000	0.000000	0.000000	0.581411	-0.636424	-1.639967	0.000000	0.000000	4.000000	32.000000	0.000000
3145.014991	-0.071057	0.581855	0.057964	69.584763	-52.694454	-12.854714	3.171540	0.000000	-1.350259	0.000000	0.000000	0.000000	0.581411	-0.636424	-1.639967	0.000000	0.000000	4.000000	32.000000	0.000000
3145.018324	-0.071057	0.581855	0.057964	69.363579	-50.369251	-10.418912	2.898213	0.000000	-1.447161	0.000000	0.000000	0.000000	0.581411	-0.636424	-1.639967	0.000000	0.000000	4.000000	32.000000	0.000000
3145.021658	-0.069546	0.579629	0.052551	69.363579	-50.369251	-10.418912	2.898213	0.000000	-1.447161	0.000000	0.000000	0.000000	0.453263	-0.667811	-1.623948	0.000000	0.000000	4.000000	32.000000	0.000000
3145.024991	-0.069546	0.579629	0.052551	69.363579	-50.369251	-10.418912	2.898213	0.000000	-1.447161	0.000000	0.000000	0.000000	0.453263	-0.667811	-1.623948	0.000000	0.000000	4.000000	32.000000	0.000000
3145.028324	-0.069546	0.579629	0.052551	69.016731	-47.650555	-7.739935	2.627555	0.000000	-1.522704	0.000000	0.000000	0.000000	0.453263	-0.667811	-1.623948	0.000000	0.000000	4.000000	32.000000	0.000000
3145.031658	-0.068600	0.577359	0.047226	69.016731	-47.650555	-7.739935	2.627555	0.000000	-1.522704	0.000000	0.000000	0.000000	0.283819	-0.681019	-1.597648	0.000000	0.000000	4.000000	32.000000	0.000000
3145.034991	-0.068600	0.577359	0.047226	69.016731	-47.650555	-7.739935	2.627555	0.000000	-1.522704	0.000000	0.000000	0.000000	0.283819	-0.681019	-1.597648	0.000000	0.000000	4.000000	32.000000	0.000000
3145.038324	-0.068600	0.577359	0.047226	68.554955	-44.711315	-4.706123	2.361280	0.000000	-1.570008	0.000000	0.000000	0.000000	0.283819	-0.681019	-1.597648	0.000000	0.000000	4.000000	32.000000	0.000000
3145.041658	-0.068093	0.575094	0.042082	68.554955	-44.711315	-4.706123	2.361280	0.000000	-1.570008	0.000000	0.000000	0.000000	0.151906	-0.679456	-1.543013	0.000000	0.000000	4.000000	32.000000	0.000000
3145.044991	-0.068093	0.575094	0.042082	68.554955	-44.711315	-4.706123	2.361280	0.000000	-1.570008	0.000000	0.000000	0.000000	0.151906	-0.679456	-1.543013	0.000000	0.000000	4.000000	32.000000	0.000000
3145.048324	-0.068093	0.575094	0.042082	68.071068	-41.702938	-1.710305	2.104111	0.000000	-1.595325	0.000000	0.000000	0.000000	0.151906	-0.679456	-1.543013	0.000000	0.000000	4.000000	32.000000	0.000000
3145.051658	-0.068022	0.572818	0.037172	68.071068	-41.702938	-1.710305	2.104111	0.000000	-1.595325	0.000000	0.000000	0.000000	0.021591	-0.682707	-1.473052	0.000000	0.000000	4.000000	32.000000	0.000000
3145.054991	-0.068022	0.572818	0.037172	68.071068	-41.702938	-1.710305	2.104111	0.000000	-1.595325	0.000000	0.000000	0.000000	0.021591	-0.682707	-1.473052	0.000000	0.000000	4.000000	32.000000	0.000000
3145.058324	-0.068022	0.572818	0.037172	67.619102	-38.630760	1.500706	1.858603	0.000000	-1.598924	0.000000	0.000000	0.000000	0.021591	-0.682707	-1.473052	0.000000	0.000000	4.000000	32.000000	0.000000
3145.061658	-0.068273	0.570506	0.032455	67.619102	-38.630760	1.500706	1.858603	0.000000	-1.598924	0.000000	0.000000	0.000000	-0.075342	-0.693581	-1.415212	0.000000	0.000000	4.000000	32.000000	0.000000
3145.064991	-0.068273	0.570506	0.032455	67.619102	-38.630760	1.500706	1.858603	0.000000	-1.598924	0.000000	0.000000	0.000000	-0.075342	-0.693581	-1.415212	0.000000	0.000000	4.000000	32.000000	0.000000
3145.068324	-0.068273	0.570506	0.032455	67.171692	-35.584110	4.921436	1.622734	0.000000	-1.586367	0.000000	0.000000	0.000000	-0.075342	-0.693581	-1.415212	0.000000	0.000000	4.000000	32.000000	0.000000
3145.071658	-0.068785	0.568268	0.028045	67.171692	-35.584110	4.921436	1.622734	0.000000	-1.586367	0.000000	0.000000	0.000000	-0.153779	-0.671372	-1.323032	0.000000	0.000000	4.000000	32.000000	0.000000
3145.074991	-0.068785	0.568268	0.028045	67.171692	-35.584110	4.921436	1.622734	0.000000	-1.586367	0.000000	0.000000	0.000000	-0.153779	-0.671372	-1.323032	0.000000	0.000000	4.000000	32.000000	0.000000
3145.078324	-0.068785	0.568268	0.028045	66.744888	-32.609138	8.566017	1.402228	0.000000	-1.560737	0.000000	0.000000	0.000000	-0.153779	-0.671372	-1.323032	0.000000	0.000000	4.000000	32.000000	0.000000
3145.081658	-0.069664	0.566024	0.023883	66.744888	-32.609138	8.566017	1.402228	0.000000	-1.560737	0.000000	0.000000	0.000000	-0.263504	-0.673404	-1.248433	0.000000	0.000000	4.000000	32.000000	0.000000
3145.084991	-0.069664	0.566024	0.023883	66.744888	-32.609138	8.566017	1.402228	0.000000	-1.560737	0.000000	0.000000	0.000000	-0.263504	-0.673404	-1.248433	0.000000	0.000000	4.000000	32.000000	0.000000
3145.088324	-0.069664	0.566024	0.023883	66.312798	-29.774837	12.301171	1.194156	0.000000	-1.516820	0.000000	0.000000	0.000000	-0.263504	-0.673404	-1.248433	0.000000	0.000000	4.000000	32.000000	0.000000
3145.091658	-0.070768	0.563817	0.020003	66.312798	-29.774837	12.301171	1.194156	0.000000	-1.516820	0.000000	0.000000	0.000000	-0.331240	-0.661990	-1.164071	0.000000	0.000000	4.000000	32.000000	0.000000
3145.094991	-0.070768	0.563817	0.020003	66.312798	-29.774837	12.301171	1.194156	0.000000	-1.516820	0.000000	0.000000	0.000000	-0.331240	-0.661990	-1.164071	0.000000	0.000000	4.000000	32.000000	0.000000
3145.098324	-0.070768	0.563817	0.020003	65.844566	-27.140965	16.005663	1.000144	0.000000	-1.461613	0.000000	0.000000	0.000000	-0.331240	-0.661990	-1.164071	0.000000	0.000000	4.000000	32.000000	0.000000
3145.101658	-0.072174	0.561630	0.016310	65.844566	-27.140965	16.005663	1.000144	0.000000	-1.461613	0.000000	0.000000	0.000000	-0.421852	-0.656125	-1.107770	0.000000	0.000000	4.000000	32.000000	0.000000
3145.104991	-0.072174	0.561630	0.016310	65.844566	-27.140965	16.005663	1.000144	0.000000	-1.461613	0.000000	0.000000	0.000000	-0.421852	-0.656125	-1.107770	0.000000	0.000000	4.000000	32.000000	0.000000
3145.108324	-0.072174	0.561630	0.016310	65.330124	-24.707018	19.707067	0.815516	0.000000	-1.391305	0.000000	0.000000	0.000000	-0.421852	-0.656125	-1.107770	0.000000	0.000000	4.000000	32.000000	0.000000
3145.111658	-0.073927	0.559567	0.012971	65.330124	-24.707018	19.707067	0.815516	0.000000	-1.391305	0.000000	0.000000	0.000000	-0.526075	-0.618844	-1.001713	0.000000	0.000000	4.000000	32.000000	0.000000
3145.114991	-0.073927	0.559567	0.012971	65.330124	-24.707018	19.707067	0.815516	0.000000	-1.391305	0.000000	0.000000	0.000000	-0.526075	-0.618844	-1.001713	0.000000	0.000000	4.000000	32.000000	0.000000
3145.118324	-0.073927	0.559567	0.012971	64.764305	-22.465216	23.408337	0.648564	0.000000	-1.303625	0.000000	0.000000	0.000000	-0.526075	-0.618844	-1.001713	0.000000	0.000000	4.000000	32.000000	0.000000
3145.121658	-0.075922	0.557686	0.010034	64.764305	-22.465216	23.408337	0.648564	0.000000	-1.303625	0.000000	0.000000	0.000000	-0.598441	-0.564336	-0.881080	0.000000	0.000000	4.000000	32.000000	0.000000
3145.124991	-0.075922	0.557686	0.010034	64.764305	-22.465216	23.408337	0.648564	0.000000	-1.303625	0.000000	0.000000	0.000000	-0.598441	-0.564336	-0.881080	0.000000	0.000000	4.000000	32.000000	0.000000
3145.128324	-0.075922	0.557686	0.010034	64.150131	-20.410471	27.124109	0.501717	0.000000	-1.203885	0.000000	0.000000	0.000000	-0.598441	-0.564336	-0.881080	0.000000	0.000000	4.000000	32.000000	0.000000
3145.131658	-0.078231	0.556000	0.007508	64.150131	-20.410471	27.124109	0.501717	0.000000	-1.203885	0.000000	0.000000	0.000000	-0.692708	-0.505828	-0.757973	0.000000	0.000000	4.000000	32.000000	0.000000
3145.134991	-0.078231	0.556000	0.007508	64.150131	-20.410471	27.124109	0.501717	0.000000	-1.203885	0.000000	0.000000	0.000000	-0.692708	-0.505828	-0.757973	0.000000	0.000000	4.000000	32.000000	0.000000
3145.138324	-0.078231	0.556000	0.007508	63.712204	-18.732664	30.200024	0.375388	0.000000	-1.088434	0.000000	0.000000	0.000000	-0.692708	-0.505828	-0.757973	0.000000	0.000000	4.000000	32.000000	0.000000
3145.141658	-0.080770	0.554530	0.005401	63.712204	-18.732664	30.200024	0.375388	0.000000	-1.088434	0.000000	0.000000	0.000000	-0.761644	-0.440917	-0.631994	0.000000	0.000000	4.000000	32.000000	0.000000
3145.144991	-0.080770	0.554530	0.005401	63.712204	-18.732664	30.200024	0.375388	0.000000	-1.088434	0.000000	0.000000	0.000000	-0.761644	-0.440917	-0.631994	0.000000	0.000000	4.000000	32.000000	0.000000
3145.148324	-0.080770	0.554530	0.005401	64.041809	-17.768206	31.548244	0.270056	0.000000	-0.961493	0.000000	0.000000	0.000000	-0.761644	-0.440917	-0.631994	0.000000	0.000000	4.000000	32.000000	0.000000
3145.151658	-0.083400	0.553060	0.003409	64.041809	-17.768206	31.548244	0.270056	0.000000	-0.961493	0.000000	0.000000	0.000000	-0.788912	-0.441190	-0.597493	0.000000	0.000000	4.000000	32.000000	0.000000
3145.154991	-0.083400	0.553060	0.003409	64.041809	-17.768206	31.548244	0.270056	0.000000	-0.961493	0.000000	0.000000	0.000000	-0.788912	-0.441190	-0.597493	0.000000	0.000000	4.000000	32.000000	0.000000
3145.158324	-0.083400	0.553060	0.003409	64.637695	-16.860085	31.863642	0.170474	0.000000	-0.830008	0.000000	0.000000	0.000000	-0.788912	-0.441190	-0.597493	0.000000	0.000000	4.000000	32.000000	0.000000
3145.161658	-0.086237	0.551774	0.001781	64.637695	-16.860085	31.863642	0.170474	0.000000	-0.830008	0.000000	0.000000	0.000000	-0.851031	-0.385605	-0.488412	0.000000	0.000000	4.000000	32.000000	0.000000
3145.164991	-0.086237	0.551774	0.001781	64.637695	-16.860085	31.863642	0.170474	0.000000	-0.830008	0.000000	0.000000	0.000000	-0.851031	-0.385605	-0.488412	0.000000	0.000000	4.000000	32.000000	0.000000
3145.168324	-0.086237	0.551774	0.001781	65.159210	-15.748900	31.987082	0.089072	0.000000	-0.688169	0.000000	0.000000	0.000000	-0.851031	-0.385605	-0.488412	0.000000	0.000000	4.000000	32.000000	0.000000
3145.171658	-0.089268	0.550595	0.000535	65.159210	-15.748900	31.987082	0.089072	0.000000	-0.688169	0.000000	0.000000	0.000000	-0.909567	-0.353899	-0.374001	0.000000	0.000000	4.000000	32.000000	0.000000
3145.174991	-0.089268	0.550595	0.000535	65.159210	-15.748900	31.987082	0.089072	0.000000	-0.688169	0.000000	0.000000	0.000000	-0.909567	-0.353899	-0.374001	0.000000	0.000000	4.000000	32.000000	0.000000
3145.178324	-0.089268	0.550595	0.000535	65.582489	-14.434538	32.440815	0.026738	0.000000	-0.536575	0.000000	0.000000	0.000000	-0.909567	-0.353899	-0.374001	0.000000	0.000000	4.000000	32.000000	0.000000
3145.181658	-0.092555	0.549518	-0.000410	65.582489	-14.434538	32.440815	0.026738	0.000000	-0.536575	0.000000	0.000000	0.000000	-0.986090	-0.322951	-0.283530	0.000000	0.000000	4.000000	32.000000	0.000000
3145.184991	-0.092555	0.549518	-0.000410	65.582489	-14.434538	32.440815	0.026738	0.000000	-0.536575	0.000000	0.000000	0.000000	-0.986090	-0.322951	-0.283530	0.000000	0.000000	4.000000	32.000000	0.000000
3145.188324	-0.092555	0.549518	-0.000410	65.910141	-12.947651	33.580112	-0.020517	0.000000	-0.372227	0.000000	0.000000	0.000000	-0.986090	-0.322951	-0.283530	0.000000	0.000000	4.000000	32.000000	0.000000
3145.191658	-0.096144	0.548492	-0.001190	65.910141	-12.947651	33.580112	-0.020517	0.000000	-0.372227	0.000000	0.000000	0.000000	-1.076663	-0.307686	-0.233986	0.000000	0.000000	4.000000	32.000000	0.000000
3145.194991	-0.096144	0.548492	-0.001190	65.910141	-12.947651	33.580112	-0.020517	0.000000	-0.372227	0.000000	0.000000	0.000000	-1.076663	-0.307686	-0.233986	0.000000	0.000000	4.000000	32.000000	0.000000
3145.198324	-0.096144	0.548492	-0.001190	66.211090	-11.318879	35.129410	-0.059514	0.000000	-0.192783	0.000000	0.000000	0.000000	-1.076663	-0.307686	-0.233986	0.000000	0.000000	4.000000	32.000000	0.000000
3145.201658	-0.099957	0.547533	-0.001775	66.211090	-11.318879	35.129410	-0.059514	0.000000	-0.192783	0.000000	0.000000	0.000000	-1.143773	-0.287879	-0.175379	0.000000	0.000000	4.000000	32.000000	0.000000
3145.204991	-0.099957	0.547533	-0.001775	66.211090	-11.318879	35.129410	-0.059514	0.000000	-0.192783	0.000000	0.000000	0.000000	-1.143773	-0.287879	-0.175379	0.000000	0.000000	4.000000	32.000000	0.000000
3145.208324	-0.099957	0.547533	-0.001775	66.607224	-9.511468	37.017433	-0.088744	0.000000	-0.002154	0.000000	0.000000	0.000000	-1.143773	-0.287879	-0.175379	0.000000	0.000000	4.000000	32.000000	0.000000
3145.211658	-0.103852	0.546596	-0.002217	66.607224	-9.511468	37.017433	-0.088744	0.000000	-0.002154	0.000000	0.000000	0.000000	-1.168422	-0.281018	-0.132590	0.000000	0.000000	4.000000	32.000000	0.000000
3145.214991	-0.103852	0.546596	-0.002217	66.607224	-9.511468	37.017433	-0.088744	0.000000	-0.002154	0.000000	0.000000	0.000000	-1.168422	-0.281018	-0.132590	0.000000	0.000000	4.000000	32.000000	0.000000
3145.218324	-0.103852	0.546596	-0.002217	67.140945	-7.374457	39.433491	-0.110842	0.000000	0.192583	0.000000	0.000000	0.000000	-1.168422	-0.281018	-0.132590	0.000000	0.000000	4.000000	32.000000	0.000000
3145.221658	-0.107837	0.545698	-0.002500	67.140945	-7.374457	39.433491	-0.110842	0.000000	0.192583	0.000000	0.000000	0.000000	-1.195619	-0.269526	-0.085027	0.000000	0.000000	4.000000	32.000000	0.000000
3145.224991	-0.107837	0.545698	-0.002500	67.140945	-7.374457	39.433491	-0.110842	0.000000	0.192583	0.000000	0.000000	0.000000	-1.195619	-0.269526	-0.085027	0.000000	0.000000	4.000000	32.000000	0.000000
3145.228324	-0.107837	0.545698	-0.002500	67.715752	-4.861787	42.250278	-0.125013	0.000000	0.391853	0.000000	0.000000	0.000000	-1.195619	-0.269526	-0.085027	0.000000	0.000000	4.000000	32.000000	0.000000
3145.231658	-0.111952	0.544876	-0.002487	67.715752	-4.861787	42.250278	-0.125013	0.000000	0.391853	0.000000	0.000000	0.000000	-1.234591	-0.246349	0.003861	0.000000	0.000000	4.000000	32.000000	0.000000
3145.234991	-0.111952	0.544876	-0.002487	67.715752	-4.861787	42.250278	-0.125013	0.000000	0.391853	0.000000	0.000000	0.000000	-1.234591	-0.246349	0.003861	0.000000	0.000000	4.000000	32.000000	0.000000
3145.238324	-0.111952	0.544876	-0.002487	68.291534	-1.971013	45.461693	-0.124370	0.000000	0.597618	0.000000	0.000000	0.000000	-1.234591	-0.246349	0.003861	0.000000	0.000000	4.000000	32.000000	0.000000
3145.241658	-0.116181	0.544088	-0.002190	68.291534	-1.971013	45.461693	-0.124370	0.000000	0.597618	0.000000	0.000000	0.000000	-1.268577	-0.236588	0.089296	0.000000	0.000000	4.000000	32.000000	0.000000
3145.244991	-0.116181	0.544088	-0.002190	68.291534	-1.971013	45.461693	-0.124370	0.000000	0.597618	0.000000	0.000000	0.000000	-1.268577	-0.236588	0.089296	0.000000	0.000000	4.000000	32.000000	0.000000
3145.248324	-0.116181	0.544088	-0.002190	68.859680	1.333562	48.989243	-0.109487	0.000000	0.809047	0.000000	0.000000	0.000000	-1.268577	-0.236588	0.089296	0.000000	0.000000	4.000000	32.000000	0.000000
3145.251658	-0.120526	0.543313	-0.001629	68.859680	1.333562	48.989243	-0.109487	0.000000	0.809047	0.000000	0.000000	0.000000	-1.303525	-0.232562	0.168273	0.000000	0.000000	4.000000	32.000000	0.000000
3145.254991	-0.120526	0.543313	-0.001629	68.859680	1.333562	48.989243	-0.109487	0.000000	0.809047	0.000000	0.000000	0.000000	-1.303525	-0.232562	0.168273	0.000000	0.000000	4.000000	32.000000	0.000000
3145.258324	-0.120526	0.543313	-0.001629	69.387512	4.922538	52.623154	-0.081442	0.000000	1.026302	0.000000	0.000000	0.000000	-1.303525	-0.232562	0.168273	0.000000	0.000000	4.000000	32.000000	0.000000
3145.261658	-0.124925	0.542516	-0.000895	69.387512	4.922538	52.623154	-0.081442	0.000000	1.026302	0.000000	0.000000	0.000000	-1.319609	-0.238876	0.220073	0.000000	0.000000	4.000000	32.000000	0.000000
3145.264991	-0.124925	0.542516	-0.000895	69.387512	4.922538	52.623154	-0.081442	0.000000	1.026302	0.000000	0.000000	0.000000	-1.319609	-0.238876	0.220073	0.000000	0.000000	4.000000	32.000000	0.000000
3145.268324	-0.124925	0.542516	-0.000895	69.824028	8.611062	55.896397	-0.044763	0.000000	1.246236	0.000000	0.000000	0.000000	-1.319609	-0.238876	0.220073	0.000000	0.000000	4.000000	32.000000	0.000000
3145.271658	-0.129391	0.541756	0.000040	69.824028	8.611062	55.896397	-0.044763	0.000000	1.246236	0.000000	0.000000	0.000000	-1.339747	-0.228074	0.280673	0.000000	0.000000	4.000000	32.000000	0.000000
3145.274991	-0.129391	0.541756	0.000040	69.824028	8.611062	55.896397	-0.044763	0.000000	1.246236	0.000000	0.000000	0.000000	-1.339747	-0.228074	0.280673	0.000000	0.000000	4.000000	32.000000	0.000000
3145.278324	-0.129391	0.541756	0.000040	70.193428	12.243718	58.795593	0.002016	0.000000	1.469528	0.000000	0.000000	0.000000	-1.339747	-0.228074	0.280673	0.000000	0.000000	4.000000	32.000000	0.000000
3145.281658	-0.133823	0.541099	0.001216	70.193428	12.243718	58.795593	0.002016	0.000000	1.469528	0.000000	0.000000	0.000000	-1.329619	-0.197147	0.352828	0.000000	0.000000	4.000000	32.000000	0.000000
3145.284991	-0.133823	0.541099	0.001216	70.193428	12.243718	58.795593	0.002016	0.000000	1.469528	0.000000	0.000000	0.000000	-1.329619	-0.197147	0.352828	0.000000	0.000000	4.000000	32.000000	0.000000
3145.288324	-0.133823	0.541099	0.001216	70.515495	15.693641	61.443726	0.060820	0.000000	1.691131	0.000000	0.000000	0.000000	-1.329619	-0.197147	0.352828	0.000000	0.000000	4.000000	32.000000	0.000000
3145.291658	-0.138139	0.540477	0.002582	70.515495	15.693641	61.443726	0.060820	0.000000	1.691131	0.000000	0.000000	0.000000	-1.294779	-0.186644	0.409803	0.000000	0.000000	4.000000	32.000000	0.000000
3145.294991	-0.138139	0.540477	0.002582	70.515495	15.693641	61.443726	0.060820	0.000000	1.691131	0.000000	0.000000	0.000000	-1.294779	-0.186644	0.409803	0.000000	0.000000	4.000000	32.000000	0.000000
3145.298324	-0.138139	0.540477	0.002582	70.830734	18.859552	63.941799	0.129121	0.000000	1.906927	0.000000	0.000000	0.000000	-1.294779	-0.186644	0.409803	0.000000	0.000000	4.000000	32.000000	0.000000
3145.301658	-0.142336	0.539912	0.004206	70.830734	18.859552	63.941799	0.129121	0.000000	1.906927	0.000000	0.000000	0.000000	-1.259194	-0.169315	0.486964	0.000000	0.000000	4.000000	32.000000	0.000000
3145.304991	-0.142336	0.539912	0.004206	70.830734	18.859552	63.941799	0.129121	0.000000	1.906927	0.000000	0.000000	0.000000	-1.259194	-0.169315	0.486964	0.000000	0.000000	4.000000	32.000000	0.000000
3145.308324	-0.142336	0.539912	0.004206	71.172157	21.727390	66.470833	0.210282	0.000000	2.116793	0.000000	0.000000	0.000000	-1.259194	-0.169315	0.486964	0.000000	0.000000	4.000000	32.000000	0.000000
3145.311658	-0.146330	0.539378	0.006121	71.172157	21.727390	66.470833	0.210282	0.000000	2.116793	0.000000	0.000000	0.000000	-1.198233	-0.160342	0.574588	0.000000	0.000000	4.000000	32.000000	0.000000
3145.314991	-0.146330	0.539378	0.006121	71.172157	21.727390	66.470833	0.210282	0.000000	2.116793	0.000000	0.000000	0.000000	-1.198233	-0.160342	0.574588	0.000000	0.000000	4.000000	32.000000	0.000000
3145.318324	-0.146330	0.539378	0.006121	71.579636	24.281591	68.900307	0.306046	0.000000	2.316499	0.000000	0.000000	0.000000	-1.198233	-0.160342	0.574588	0.000000	0.000000	4.000000	32.000000	0.000000
3145.321658	-0.150145	0.538912	0.008407	71.579636	24.281591	68.900307	0.306046	0.000000	2.316499	0.000000	0.000000	0.000000	-1.144515	-0.139800	0.685968	0.000000	0.000000	4.000000	32.000000	0.000000
3145.324991	-0.150145	0.538912	0.008407	71.579636	24.281591	68.900307	0.306046	0.000000	2.316499	0.000000	0.000000	0.000000	-1.144515	-0.139800	0.685968	0.000000	0.000000	4.000000	32.000000	0.000000
3145.328324	-0.150145	0.538912	0.008407	72.004951	26.629814	71.142189	0.420374	0.000000	2.507251	0.000000	0.000000	0.000000	-1.144515	-0.139800	0.685968	0.000000	0.000000	4.000000	32.000000	0.000000
3145.331658	-0.153729	0.538523	0.011061	72.004951	26.629814	71.142189	0.420374	0.000000	2.507251	0.000000	0.000000	0.000000	-1.075318	-0.116770	0.796199	0.000000	0.000000	4.000000	32.000000	0.000000
3145.334991	-0.153729	0.538523	0.011061	72.004951	26.629814	71.142189	0.420374	0.000000	2.507251	0.000000	0.000000	0.000000	-1.075318	-0.116770	0.796199	0.000000	0.000000	4.000000	32.000000	0.000000
3145.338324	-0.153729	0.538523	0.011061	72.400208	28.817173	73.090828	0.553074	0.000000	2.686471	0.000000	0.000000	0.000000	-1.075318	-0.116770	0.796199	0.000000	0.000000	4.000000	32.000000	0.000000
3145.341658	-0.157025	0.538243	0.014144	72.400208	28.817173	73.090828	0.553074	0.000000	2.686471	0.000000	0.000000	0.000000	-0.988698	-0.084013	0.924824	0.000000	0.000000	4.000000	32.000000	0.000000
3145.344991	-0.157025	0.538243	0.014144	72.400208	28.817173	73.090828	0.553074	0.000000	2.686471	0.000000	0.000000	0.000000	-0.988698	-0.084013	0.924824	0.000000	0.000000	4.000000	32.000000	0.000000
3145.348324	-0.157025	0.538243	0.014144	72.764656	30.823183	74.558517	0.707211	0.000000	2.851254	0.000000	0.000000	0.000000	-0.988698	-0.084013	0.924824	0.000000	0.000000	4.000000	32.000000	0.000000
3145.351658	-0.160031	0.538079	0.017524	72.764656	30.823183	74.558517	0.707211	0.000000	2.851254	0.000000	0.000000	0.000000	-0.901767	-0.049244	1.013945	0.000000	0.000000	4.000000	32.000000	0.000000
3145.354991	-0.160031	0.538079	0.017524	72.764656	30.823183	74.558517	0.707211	0.000000	2.851254	0.000000	0.000000	0.000000	-0.901767	-0.049244	1.013945	0.000000	0.000000	4.000000	32.000000	0.000000
3145.358324	-0.160031	0.538079	0.017524	73.125900	32.667500	75.549561	0.876202	0.000000	3.001548	0.000000	0.000000	0.000000	-0.901767	-0.049244	1.013945	0.000000	0.000000	4.000000	32.000000	0.000000
3145.361658	-0.162814	0.538048	0.021199	73.125900	32.667500	75.549561	0.876202	0.000000	3.001548	0.000000	0.000000	0.000000	-0.834942	-0.009062	1.102578	0.000000	0.000000	4.000000	32.000000	0.000000
3145.364991	-0.162814	0.538048	0.021199	73.125900	32.667500	75.549561	0.876202	0.000000	3.001548	0.000000	0.000000	0.000000	-0.834942	-0.009062	1.102578	0.000000	0.000000	4.000000	32.000000	0.000000
3145.368324	-0.162814	0.538048	0.021199	73.507668	34.351776	76.413506	1.059965	0.000000	3.140705	0.000000	0.000000	0.000000	-0.834942	-0.009062	1.102578	0.000000	0.000000	4.000000	32.000000	0.000000
3145.371658	-0.165324	0.538089	0.025044	73.507668	34.351776	76.413506	1.059965	0.000000	3.140705	0.000000	0.000000	0.000000	-0.752945	0.012217	1.153305	0.000000	0.000000	4.000000	32.000000	0.000000
3145.374991	-0.165324	0.538089	0.025044	73.507668	34.351776	76.413506	1.059965	0.000000	3.140705	0.000000	0.000000	0.000000	-0.752945	0.012217	1.153305	0.000000	0.000000	4.000000	32.000000	0.000000
3145.378324	-0.165324	0.538089	0.025044	73.928047	35.846348	77.305122	1.252183	0.000000	3.266196	0.000000	0.000000	0.000000	-0.752945	0.012217	1.153305	0.000000	0.000000	4.000000	32.000000	0.000000
3145.381658	-0.167504	0.538258	0.029068	73.928047	35.846348	77.305122	1.252183	0.000000	3.266196	0.000000	0.000000	0.000000	-0.653925	0.050724	1.207345	0.000000	0.000000	4.000000	32.000000	0.000000
3145.384991	-0.167504	0.538258	0.029068	73.928047	35.846348	77.305122	1.252183	0.000000	3.266196	0.000000	0.000000	0.000000	-0.653925	0.050724	1.207345	0.000000	0.000000	4.000000	32.000000	0.000000
3145.388324	-0.167504	0.538258	0.029068	74.407516	37.110519	77.900696	1.453407	0.000000	3.375183	0.000000	0.000000	0.000000	-0.653925	0.050724	1.207345	0.000000	0.000000	4.000000	32.000000	0.000000
3145.391658	-0.169257	0.538506	0.033249	74.407516	37.110519	77.900696	1.453407	0.000000	3.375183	0.000000	0.000000	0.000000	-0.525863	0.074500	1.254349	0.000000	0.000000	4.000000	32.000000	0.000000
3145.394991	-0.169257	0.538506	0.033249	74.407516	37.110519	77.900696	1.453407	0.000000	3.375183	0.000000	0.000000	0.000000	-0.525863	0.074500	1.254349	0.000000	0.000000	4.000000	32.000000	0.000000
3145.398324	-0.169257	0.538506	0.033249	74.953003	38.168438	78.145905	1.662465	0.000000	3.462827	0.000000	0.000000	0.000000	-0.525863	0.074500	1.254349	0.000000	0.000000	4.000000	32.000000	0.000000
3145.401658	-0.170542	0.538819	0.037582	74.953003	38.168438	78.145905	1.662465	0.000000	3.462827	0.000000	0.000000	0.000000	-0.385526	0.093647	1.299901	0.000000	0.000000	4.000000	32.000000	0.000000
3145.404991	-0.170542	0.538819	0.037582	74.953003	38.168438	78.145905	1.662465	0.000000	3.462827	0.000000	0.000000	0.000000	-0.385526	0.093647	1.299901	0.000000	0.000000	4.000000	32.000000	0.000000
3145.408324	-0.170542	0.538819	0.037582	75.588936	38.942482	77.955727	1.879115	0.000000	3.527081	0.000000	0.000000	0.000000	-0.385526	0.093647	1.299901	0.000000	0.000000	4.000000	32.000000	0.000000
3145.411658	-0.171452	0.539190	0.041992	75.588936	38.942482	77.955727	1.879115	0.000000	3.527081	0.000000	0.000000	0.000000	-0.273087	0.111476	1.322820	0.000000	0.000000	4.000000	32.000000	0.000000
3145.414991	-0.171452	0.539190	0.041992	75.588936	38.942482	77.955727	1.879115	0.000000	3.527081	0.000000	0.000000	0.000000	-0.273087	0.111476	1.322820	0.000000	0.000000	4.000000	32.000000	0.000000
3145.418324	-0.171452	0.539190	0.041992	76.328934	39.385426	77.282349	2.099585	0.000000	3.572596	0.000000	0.000000	0.000000	-0.273087	0.111476	1.322820	0.000000	0.000000	4.000000	32.000000	0.000000
3145.421658	-0.172043	0.539635	0.046434	76.328934	39.385426	77.282349	2.099585	0.000000	3.572596	0.000000	0.000000	0.000000	-0.177221	0.133305	1.332628	0.000000	0.000000	4.000000	32.000000	0.000000
3145.424991	-0.172043	0.539635	0.046434	76.328934	39.385426	77.282349	2.099585	0.000000	3.572596	0.000000	0.000000	0.000000	-0.177221	0.133305	1.332628	0.000000	0.000000	4.000000	32.000000	0.000000
3145.428324	-0.172043	0.539635	0.046434	77.148293	39.419449	76.076218	2.321690	0.000000	3.602133	0.000000	0.000000	0.000000	-0.177221	0.133305	1.332628	0.000000	0.000000	4.000000	32.000000	0.000000
3145.431658	-0.172236	0.540125	0.050938	77.148293	39.419449	76.076218	2.321690	0.000000	3.602133	0.000000	0.000000	0.000000	-0.057924	0.147014	1.351378	0.000000	0.000000	4.000000	32.000000	0.000000
3145.434991	-0.172236	0.540125	0.050938	77.148293	39.419449	76.076218	2.321690	0.000000	3.602133	0.000000	0.000000	0.000000	-0.057924	0.147014	1.351378	0.000000	0.000000	4.000000	32.000000	0.000000
3145.438324	-0.172236	0.540125	0.050938	77.995590	39.025398	74.382172	2.546920	0.000000	3.611787	0.000000	0.000000	0.000000	-0.057924	0.147014	1.351378	0.000000	0.000000	4.000000	32.000000	0.000000
3145.441658	-0.172081	0.540685	0.055440	77.995590	39.025398	74.382172	2.546920	0.000000	3.611787	0.000000	0.000000	0.000000	0.046420	0.168249	1.350341	0.000000	0.000000	4.000000	32.000000	0.000000
3145.444991	-0.172081	0.540685	0.055440	77.995590	39.025398	74.382172	2.546920	0.000000	3.611787	0.000000	0.000000	0.000000	0.046420	0.168249	1.350341	0.000000	0.000000	4.000000	32.000000	0.000000
3145.448324	-0.172081	0.540685	0.055440	78.820313	38.161930	72.212341	2.771976	0.000000	3.604050	0.000000	0.000000	0.000000	0.046420	0.168249	1.350341	0.000000	0.000000	4.000000	32.000000	0.000000
3145.451658	-0.171549	0.541289	0.059950	78.820313	38.161930	72.212341	2.771976	0.000000	3.604050	0.000000	0.000000	0.000000	0.159682	0.181204	1.353020	0.000000	0.000000	4.000000	32.000000	0.000000
3145.454991	-0.171549	0.541289	0.059950	78.820313	38.161930	72.212341	2.771976	0.000000	3.604050	0.000000	0.000000	0.000000	0.159682	0.181204	1.353020	0.000000	0.000000	4.000000	32.000000	0.000000
3145.458324	-0.171549	0.541289	0.059950	79.592041	36.857319	69.624908	2.997480	0.000000	3.577437	0.000000	0.000000	0.000000	0.159682	0.181204	1.353020	0.000000	0.000000	4.000000	32.000000	0.000000
3145.461658	-0.170584	0.541896	0.064406	79.592041	36.857319	69.624908	2.997480	0.000000	3.577437	0.000000	0.000000	0.000000	0.289371	0.181983	1.336823	0.000000	0.000000	4.000000	32.000000	0.000000
3145.464991	-0.170584	0.541896	0.064406	79.592041	36.857319	69.624908	2.997480	0.000000	3.577437	0.000000	0.000000	0.000000	0.289371	0.181983	1.336823	0.000000	0.000000	4.000000	32.000000	0.000000
3145.468324	-0.170584	0.541896	0.064406	80.280357	35.100830	66.639549	3.220284	0.000000	3.529209	0.000000	0.000000	0.000000	0.289371	0.181983	1.336823	0.000000	0.000000	4.000000	32.000000	0.000000
3145.471658	-0.169230	0.542536	0.068786	80.280357	35.100830	66.639549	3.220284	0.000000	3.529209	0.000000	0.000000	0.000000	0.406386	0.192100	1.314118	0.000000	0.000000	4.000000	32.000000	0.000000
3145.474991	-0.169230	0.542536	0.068786	80.280357	35.100830	66.639549	3.220284	0.000000	3.529209	0.000000	0.000000	0.000000	0.406386	0.192100	1.314118	0.000000	0.000000	4.000000	32.000000	0.000000
3145.478324	-0.169230	0.542536	0.068786	80.892967	32.886848	63.231964	3.439303	0.000000	3.461478	0.000000	0.000000	0.000000	0.406386	0.192100	1.314118	0.000000	0.000000	4.000000	32.000000	0.000000
3145.481658	-0.167470	0.543194	0.072970	80.892967	32.886848	63.231964	3.439303	0.000000	3.461478	0.000000	0.000000	0.000000	0.527751	0.197241	1.255069	0.000000	0.000000	4.000000	32.000000	0.000000
3145.484991	-0.167470	0.543194	0.072970	80.892967	32.886848	63.231964	3.439303	0.000000	3.461478	0.000000	0.000000	0.000000	0.527751	0.197241	1.255069	0.000000	0.000000	4.000000	32.000000	0.000000
3145.488324	-0.167470	0.543194	0.072970	81.449829	30.109072	59.263245	3.648482	0.000000	3.373519	0.000000	0.000000	0.000000	0.527751	0.197241	1.255069	0.000000	0.000000	4.000000	32.000000	0.000000
3145.491658	-0.165300	0.543852	0.076938	81.449829	30.109072	59.263245	3.648482	0.000000	3.373519	0.000000	0.000000	0.000000	0.650994	0.197324	1.190601	0.000000	0.000000	4.000000	32.000000	0.000000
3145.494991	-0.165300	0.543852	0.076938	81.449829	30.109072	59.263245	3.648482	0.000000	3.373519	0.000000	0.000000	0.000000	0.650994	0.197324	1.190601	0.000000	0.000000	4.000000	32.000000	0.000000
3145.498324	-0.165300	0.543852	0.076938	81.958878	26.725492	54.680279	3.812071	0.000000	3.235447	0.000000	0.000000	0.000000	0.650994	0.197324	1.190601	0.000000	0.000000	4.000000	32.000000	0.000000
3145.501658	-0.162748	0.544499	0.080600	81.958878	26.725492	54.680279	3.812071	0.000000	3.235447	0.000000	0.000000	0.000000	0.765687	0.194076	1.098511	0.000000	0.000000	4.000000	32.000000	0.000000
3145.504991	-0.162748	0.544499	0.080600	81.958878	26.725492	54.680279	3.812071	0.000000	3.235447	0.000000	0.000000	0.000000	0.765687	0.194076	1.098511	0.000000	0.000000	4.000000	32.000000	0.000000
3145.508324	-0.162748	0.544499	0.080600	82.417442	22.642456	49.373966	3.945356	0.000000	3.071509	0.000000	0.000000	0.000000	0.765687	0.194076	1.098511	0.000000	0.000000	4.000000	32.000000	0.000000
3145.511658	-0.159801	0.545111	0.083899	82.417442	22.642456	49.373966	3.945356	0.000000	3.071509	0.000000	0.000000	0.000000	0.884122	0.183738	0.989703	0.000000	0.000000	4.000000	32.000000	0.000000
3145.514991	-0.159801	0.545111	0.083899	82.417442	22.642456	49.373966	3.945356	0.000000	3.071509	0.000000	0.000000	0.000000	0.884122	0.183738	0.989703	0.000000	0.000000	4.000000	32.000000	0.000000
3145.518324	-0.159801	0.545111	0.083899	82.819191	17.650164	43.113811	4.071577	0.000000	2.902114	0.000000	0.000000	0.000000	0.884122	0.183738	0.989703	0.000000	0.000000	4.000000	32.000000	0.000000
3145.521658	-0.156499	0.545696	0.086759	82.819191	17.650164	43.113811	4.071577	0.000000	2.902114	0.000000	0.000000	0.000000	0.990489	0.175440	0.858077	0.000000	0.000000	4.000000	32.000000	0.000000
3145.524991	-0.156499	0.545696	0.086759	82.819191	17.650164	43.113811	4.071577	0.000000	2.902114	0.000000	0.000000	0.000000	0.990489	0.175440	0.858077	0.000000	0.000000	4.000000	32.000000	0.000000
3145.528324	-0.156499	0.545696	0.086759	83.166252	11.790400	35.940205	4.189880	0.000000	2.728535	0.000000	0.000000	0.000000	0.990489	0.175440	0.858077	0.000000	0.000000	4.000000	32.000000	0.000000
3145.531658	-0.152867	0.546247	0.089133	83.166252	11.790400	35.940205	4.189880	0.000000	2.728535	0.000000	0.000000	0.000000	1.089760	0.165405	0.712093	0.000000	0.000000	4.000000	32.000000	0.000000
3145.534991	-0.152867	0.546247	0.089133	83.166252	11.790400	35.940205	4.189880	0.000000	2.728535	0.000000	0.000000	0.000000	1.089760	0.165405	0.712093	0.000000	0.000000	4.000000	32.000000	0.000000
3145.538324	-0.152867	0.546247	0.089133	83.455551	5.219947	28.020370	4.300455	0.000000	2.550703	0.000000	0.000000	0.000000	1.089760	0.165405	0.712093	0.000000	0.000000	4.000000	32.000000	0.000000
3145.541658	-0.148915	0.546734	0.091020	83.455551	5.219947	28.020370	4.300455	0.000000	2.550703	0.000000	0.000000	0.000000	1.185664	0.145937	0.566265	0.000000	0.000000	4.000000	32.000000	0.000000
3145.544991	-0.148915	0.546734	0.091020	83.455551	5.219947	28.020370	4.300455	0.000000	2.550703	0.000000	0.000000	0.000000	1.185664	0.145937	0.566265	0.000000	0.000000	4.000000	32.000000	0.000000
3145.548324	-0.148915	0.546734	0.091020	83.637520	-2.094451	19.459511	4.404300	0.000000	2.366884	0.000000	0.000000	0.000000	1.185664	0.145937	0.566265	0.000000	0.000000	4.000000	32.000000	0.000000
3145.551658	-0.144696	0.547149	0.092366	83.637520	-2.094451	19.459511	4.404300	0.000000	2.366884	0.000000	0.000000	0.000000	1.265696	0.124482	0.403628	0.000000	0.000000	4.000000	32.000000	0.000000
3145.554991	-0.144696	0.547149	0.092366	83.637520	-2.094451	19.459511	4.404300	0.000000	2.366884	0.000000	0.000000	0.000000	1.265696	0.124482	0.403628	0.000000	0.000000	4.000000	32.000000	0.000000
3145.558324	-0.144696	0.547149	0.092366	83.519104	-9.868259	10.703519	4.500749	0.000000	2.177904	0.000000	0.000000	0.000000	1.265696	0.124482	0.403628	0.000000	0.000000	4.000000	32.000000	0.000000
3145.561658	-0.140263	0.547484	0.093215	83.519104	-9.868259	10.703519	4.500749	0.000000	2.177904	0.000000	0.000000	0.000000	1.329764	0.100773	0.254864	0.000000	0.000000	4.000000	32.000000	0.000000
3145.564991	-0.140263	0.547484	0.093215	83.519104	-9.868259	10.703519	4.500749	0.000000	2.177904	0.000000	0.000000	0.000000	1.329764	0.100773	0.254864	0.000000	0.000000	4.000000	32.000000	0.000000
3145.568324	-0.140263	0.547484	0.093215	82.916924	-17.029696	3.322928	4.590115	0.000000	1.982637	0.000000	0.000000	0.000000	1.329764	0.100773	0.254864	0.000000	0.000000	4.000000	32.000000	0.000000
3145.571658	-0.135655	0.547790	0.093671	82.916924	-17.029696	3.322928	4.590115	0.000000	1.982637	0.000000	0.000000	0.000000	1.382520	0.091601	0.136664	0.000000	0.000000	4.000000	32.000000	0.000000
3145.574991	-0.135655	0.547790	0.093671	82.916924	-17.029696	3.322928	4.590115	0.000000	1.982637	0.000000	0.000000	0.000000	1.382520	0.091601	0.136664	0.000000	0.000000	4.000000	32.000000	0.000000
3145.578324	-0.135655	0.547790	0.093671	81.890656	-22.335793	-1.457467	4.672927	0.000000	1.778693	0.000000	0.000000	0.000000	1.382520	0.091601	0.136664	0.000000	0.000000	4.000000	32.000000	0.000000
3145.581658	-0.130929	0.548014	0.093704	81.890656	-22.335793	-1.457467	4.672927	0.000000	1.778693	0.000000	0.000000	0.000000	1.417678	0.067268	0.009827	0.000000	0.000000	4.000000	32.000000	0.000000
3145.584991	-0.130929	0.548014	0.093704	81.890656	-22.335793	-1.457467	4.672927	0.000000	1.778693	0.000000	0.000000	0.000000	1.417678	0.067268	0.009827	0.000000	0.000000	4.000000	32.000000	0.000000
3145.588324	-0.130929	0.548014	0.093704	80.730850	-25.924870	-4.278960	4.685186	0.000000	1.546457	0.000000	0.000000	0.000000	1.417678	0.067268	0.009827	0.000000	0.000000	4.000000	32.000000	0.000000
3145.591658	-0.126001	0.548113	0.093257	80.730850	-25.924870	-4.278960	4.685186	0.000000	1.546457	0.000000	0.000000	0.000000	1.478305	0.029661	-0.133895	0.000000	0.000000	4.000000	32.000000	0.000000
3145.594991	-0.126001	0.548113	0.093257	80.730850	-25.924870	-4.278960	4.685186	0.000000	1.546457	0.000000	0.000000	0.000000	1.478305	0.029661	-0.133895	0.000000	0.000000	4.000000	32.000000	0.000000
3145.598324	-0.126001	0.548113	0.093257	79.597748	-28.430614	-5.876193	4.662870	0.000000	1.300073	0.000000	0.000000	0.000000	1.478305	0.029661	-0.133895	0.000000	0.000000	4.000000	32.000000	0.000000
3145.601658	-0.121039	0.548116	0.092285	79.597748	-28.430614	-5.876193	4.662870	0.000000	1.300073	0.000000	0.000000	0.000000	1.488802	0.001003	-0.291654	0.000000	0.000000	4.000000	32.000000	0.000000
3145.604991	-0.121039	0.548116	0.092285	79.597748	-28.430614	-5.876193	4.662870	0.000000	1.300073	0.000000	0.000000	0.000000	1.488802	0.001003	-0.291654	0.000000	0.000000	4.000000	32.000000	0.000000
3145.608324	-0.121039	0.548116	0.092285	78.519783	-30.260395	-6.781412	4.614262	0.000000	1.051939	0.000000	0.000000	0.000000	1.488802	0.001003	-0.291654	0.000000	0.000000	4.000000	32.000000	0.000000
3145.611658	-0.116031	0.548011	0.090810	78.519783	-30.260395	-6.781412	4.614262	0.000000	1.051939	0.000000	0.000000	0.000000	1.502421	-0.031657	-0.442526	0.000000	0.000000	4.000000	32.000000	0.000000
3145.614991	-0.116031	0.548011	0.090810	78.519783	-30.260395	-6.781412	4.614262	0.000000	1.051939	0.000000	0.000000	0.000000	1.502421	-0.031657	-0.442526	0.000000	0.000000	4.000000	32.000000	0.000000
3145.618324	-0.116031	0.548011	0.090810	77.519173	-31.649424	-7.421597	4.540507	0.000000	0.801536	0.000000	0.000000	0.000000	1.502421	-0.031657	-0.442526	0.000000	0.000000	4.000000	32.000000	0.000000
3145.621658	-0.110969	0.547832	0.088866	77.519173	-31.649424	-7.421597	4.540507	0.000000	0.801536	0.000000	0.000000	0.000000	1.518638	-0.053566	-0.583331	0.000000	0.000000	4.000000	32.000000	0.000000
3145.624991	-0.110969	0.547832	0.088866	77.519173	-31.649424	-7.421597	4.540507	0.000000	0.801536	0.000000	0.000000	0.000000	1.518638	-0.053566	-0.583331	0.000000	0.000000	4.000000	32.000000	0.000000
3145.628324	-0.110969	0.547832	0.088866	76.584785	-32.728428	-8.261834	4.443285	0.000000	0.548429	0.000000	0.000000	0.000000	1.518638	-0.053566	-0.583331	0.000000	0.000000	4.000000	32.000000	0.000000
3145.631658	-0.105907	0.547580	0.086539	76.584785	-32.728428	-8.261834	4.443285	0.000000	0.548429	0.000000	0.000000	0.000000	1.518372	-0.075634	-0.697915	0.000000	0.000000	4.000000	32.000000	0.000000
3145.634991	-0.105907	0.547580	0.086539	76.584785	-32.728428	-8.261834	4.443285	0.000000	0.548429	0.000000	0.000000	0.000000	1.518372	-0.075634	-0.697915	0.000000	0.000000	4.000000	32.000000	0.000000
3145.638324	-0.105907	0.547580	0.086539	75.744370	-33.578159	-9.190676	4.326966	0.000000	0.295368	0.000000	0.000000	0.000000	1.518372	-0.075634	-0.697915	0.000000	0.000000	4.000000	32.000000	0.000000
3145.641658	-0.100844	0.547229	0.083772	75.744370	-33.578159	-9.190676	4.326966	0.000000	0.295368	0.000000	0.000000	0.000000	1.518938	-0.105373	-0.830149	0.000000	0.000000	4.000000	32.000000	0.000000
3145.644991	-0.100844	0.547229	0.083772	75.744370	-33.578159	-9.190676	4.326966	0.000000	0.295368	0.000000	0.000000	0.000000	1.518938	-0.105373	-0.830149	0.000000	0.000000	4.000000	32.000000	0.000000
3145.648324	-0.100844	0.547229	0.083772	75.001091	-34.226212	-9.530495	4.188608	0.000000	0.042211	0.000000	0.000000	0.000000	1.518938	-0.105373	-0.830149	0.000000	0.000000	4.000000	32.000000	0.000000
3145.651658	-0.095924	0.546725	0.080585	75.001091	-34.226212	-9.530495	4.188608	0.000000	0.042211	0.000000	0.000000	0.000000	1.476026	-0.151261	-0.956174	0.000000	0.000000	4.000000	32.000000	0.000000
3145.654991	-0.095924	0.546725	0.080585	75.001091	-34.226212	-9.530495	4.188608	0.000000	0.042211	0.000000	0.000000	0.000000	1.476026	-0.151261	-0.956174	0.000000	0.000000	4.000000	32.000000	0.000000
3145.658324	-0.095924	0.546725	0.080585	74.341888	-34.823341	-9.219748	4.029245	0.000000	-0.203793	0.000000	0.000000	0.000000	1.476026	-0.151261	-0.956174	0.000000	0.000000	4.000000	32.000000	0.000000
3145.661658	-0.091238	0.546093	0.077019	74.341888	-34.823341	-9.219748	4.029245	0.000000	-0.203793	0.000000	0.000000	0.000000	1.405938	-0.189498	-1.069665	0.000000	0.000000	4.000000	32.000000	0.000000
3145.664991	-0.091238	0.546093	0.077019	74.341888	-34.823341	-9.219748	4.029245	0.000000	-0.203793	0.000000	0.000000	0.000000	1.405938	-0.189498	-1.069665	0.000000	0.000000	4.000000	32.000000	0.000000
3145.668324	-0.091238	0.546093	0.077019	73.724762	-35.407158	-8.432775	3.850968	0.000000	-0.438116	0.000000	0.000000	0.000000	1.405938	-0.189498	-1.069665	0.000000	0.000000	4.000000	32.000000	0.000000
3145.671658	-0.086850	0.545348	0.073147	73.724762	-35.407158	-8.432775	3.850968	0.000000	-0.438116	0.000000	0.000000	0.000000	1.316416	-0.223563	-1.161736	0.000000	0.000000	4.000000	32.000000	0.000000
3145.674991	-0.086850	0.545348	0.073147	73.724762	-35.407158	-8.432775	3.850968	0.000000	-0.438116	0.000000	0.000000	0.000000	1.316416	-0.223563	-1.161736	0.000000	0.000000	4.000000	32.000000	0.000000
3145.678324	-0.086850	0.545348	0.073147	73.105461	-35.901207	-7.531308	3.657345	0.000000	-0.657519	0.000000	0.000000	0.000000	1.316416	-0.223563	-1.161736	0.000000	0.000000	4.000000	32.000000	0.000000
3145.681658	-0.082723	0.544521	0.069075	73.105461	-35.901207	-7.531308	3.657345	0.000000	-0.657519	0.000000	0.000000	0.000000	1.237877	-0.247935	-1.221604	0.000000	0.000000	4.000000	32.000000	0.000000
3145.684991	-0.082723	0.544521	0.069075	73.105461	-35.901207	-7.531308	3.657345	0.000000	-0.657519	0.000000	0.000000	0.000000	1.237877	-0.247935	-1.221604	0.000000	0.000000	4.000000	32.000000	0.000000
3145.688324	-0.082723	0.544521	0.069075	72.456001	-36.177505	-6.605173	3.453745	0.000000	-0.863832	0.000000	0.000000	0.000000	1.237877	-0.247935	-1.221604	0.000000	0.000000	4.000000	32.000000	0.000000
3145.691658	-0.078936	0.543619	0.065002	72.456001	-36.177505	-6.605173	3.453745	0.000000	-0.863832	0.000000	0.000000	0.000000	1.136128	-0.270750	-1.221920	0.000000	0.000000	4.000000	32.000000	0.000000
3145.694991	-0.078936	0.543619	0.065002	72.456001	-36.177505	-6.605173	3.453745	0.000000	-0.863832	0.000000	0.000000	0.000000	1.136128	-0.270750	-1.221920	0.000000	0.000000	4.000000	32.000000	0.000000
3145.698324	-0.078936	0.543619	0.065002	71.788834	-36.191998	-5.760972	3.250091	0.000000	-1.053187	0.000000	0.000000	0.000000	1.136128	-0.270750	-1.221920	0.000000	0.000000	4.000000	32.000000	0.000000
3145.701658	-0.075420	0.542658	0.060858	71.788834	-36.191998	-5.760972	3.250091	0.000000	-1.053187	0.000000	0.000000	0.000000	1.055006	-0.288216	-1.243087	0.000000	0.000000	4.000000	32.000000	0.000000
3145.704991	-0.075420	0.542658	0.060858	71.788834	-36.191998	-5.760972	3.250091	0.000000	-1.053187	0.000000	0.000000	0.000000	1.055006	-0.288216	-1.243087	0.000000	0.000000	4.000000	32.000000	0.000000
3145.708324	-0.075420	0.542658	0.060858	71.177406	-35.881207	-5.077634	3.042910	0.000000	-1.229021	0.000000	0.000000	0.000000	1.055006	-0.288216	-1.243087	0.000000	0.000000	4.000000	32.000000	0.000000
3145.711658	-0.072209	0.541689	0.056761	71.177406	-35.881207	-5.077634	3.042910	0.000000	-1.229021	0.000000	0.000000	0.000000	0.963205	-0.290775	-1.229279	0.000000	0.000000	4.000000	32.000000	0.000000
3145.714991	-0.072209	0.541689	0.056761	71.177406	-35.881207	-5.077634	3.042910	0.000000	-1.229021	0.000000	0.000000	0.000000	0.963205	-0.290775	-1.229279	0.000000	0.000000	4.000000	32.000000	0.000000
3145.718324	-0.072209	0.541689	0.056761	70.679955	-35.129272	-4.272220	2.838030	0.000000	-1.389555	0.000000	0.000000	0.000000	0.963205	-0.290775	-1.229279	0.000000	0.000000	4.000000	32.000000	0.000000
3145.721658	-0.069338	0.540688	0.052651	70.679955	-35.129272	-4.272220	2.838030	0.000000	-1.389555	0.000000	0.000000	0.000000	0.861357	-0.300225	-1.232813	0.000000	0.000000	4.000000	32.000000	0.000000
3145.724991	-0.069338	0.540688	0.052651	70.679955	-35.129272	-4.272220	2.838030	0.000000	-1.389555	0.000000	0.000000	0.000000	0.861357	-0.300225	-1.232813	0.000000	0.000000	4.000000	32.000000	0.000000
3145.728324	-0.069338	0.540688	0.052651	70.310684	-33.874809	-2.990524	2.632561	0.000000	-1.533114	0.000000	0.000000	0.000000	0.861357	-0.300225	-1.232813	0.000000	0.000000	4.000000	32.000000	0.000000
3145.731658	-0.066880	0.539726	0.048598	70.310684	-33.874809	-2.990524	2.632561	0.000000	-1.533114	0.000000	0.000000	0.000000	0.737298	-0.288681	-1.215897	0.000000	0.000000	4.000000	32.000000	0.000000
3145.734991	-0.066880	0.539726	0.048598	70.310684	-33.874809	-2.990524	2.632561	0.000000	-1.533114	0.000000	0.000000	0.000000	0.737298	-0.288681	-1.215897	0.000000	0.000000	4.000000	32.000000	0.000000
3145.738324	-0.066880	0.539726	0.048598	69.979233	-32.341854	-0.874821	2.429912	0.000000	-1.655998	0.000000	0.000000	0.000000	0.737298	-0.288681	-1.215897	0.000000	0.000000	4.000000	32.000000	0.000000
3145.741658	-0.064906	0.538798	0.044663	69.979233	-32.341854	-0.874821	2.429912	0.000000	-1.655998	0.000000	0.000000	0.000000	0.592254	-0.278360	-1.180588	0.000000	0.000000	4.000000	32.000000	0.000000
3145.744991	-0.064906	0.538798	0.044663	69.979233	-32.341854	-0.874821	2.429912	0.000000	-1.655998	0.000000	0.000000	0.000000	0.592254	-0.278360	-1.180588	0.000000	0.000000	4.000000	32.000000	0.000000
3145.748324	-0.064906	0.538798	0.044663	69.601326	-30.810543	1.541271	2.233147	0.000000	-1.754707	0.000000	0.000000	0.000000	0.592254	-0.278360	-1.180588	0.000000	0.000000	4.000000	32.000000	0.000000
3145.751658	-0.063573	0.537867	0.040859	69.601326	-30.810543	1.541271	2.233147	0.000000	-1.754707	0.000000	0.000000	0.000000	0.399934	-0.279383	-1.141175	0.000000	0.000000	4.000000	32.000000	0.000000
3145.754991	-0.063573	0.537867	0.040859	69.601326	-30.810543	1.541271	2.233147	0.000000	-1.754707	0.000000	0.000000	0.000000	0.399934	-0.279383	-1.141175	0.000000	0.000000	4.000000	32.000000	0.000000
3145.758324	-0.063573	0.537867	0.040859	69.180679	-29.348537	4.180809	2.042952	0.000000	-1.821362	0.000000	0.000000	0.000000	0.399934	-0.279383	-1.141175	0.000000	0.000000	4.000000	32.000000	0.000000
3145.761658	-0.062710	0.536957	0.037274	69.180679	-29.348537	4.180809	2.042952	0.000000	-1.821362	0.000000	0.000000	0.000000	0.258941	-0.273033	-1.075612	0.000000	0.000000	4.000000	32.000000	0.000000
3145.764991	-0.062710	0.536957	0.037274	69.180679	-29.348537	4.180809	2.042952	0.000000	-1.821362	0.000000	0.000000	0.000000	0.258941	-0.273033	-1.075612	0.000000	0.000000	4.000000	32.000000	0.000000
3145.768324	-0.062710	0.536957	0.037274	68.757904	-27.944036	6.509639	1.863683	0.000000	-1.864519	0.000000	0.000000	0.000000	0.258941	-0.273033	-1.075612	0.000000	0.000000	4.000000	32.000000	0.000000
3145.771658	-0.062168	0.536014	0.033938	68.757904	-27.944036	6.509639	1.863683	0.000000	-1.864519	0.000000	0.000000	0.000000	0.162432	-0.282753	-1.000618	0.000000	0.000000	4.000000	32.000000	0.000000
3145.774991	-0.062168	0.536014	0.033938	68.757904	-27.944036	6.509639	1.863683	0.000000	-1.864519	0.000000	0.000000	0.000000	0.162432	-0.282753	-1.000618	0.000000	0.000000	4.000000	32.000000	0.000000
3145.778324	-0.062168	0.536014	0.033938	68.385452	-26.532974	8.828472	1.696913	0.000000	-1.891591	0.000000	0.000000	0.000000	0.162432	-0.282753	-1.000618	0.000000	0.000000	4.000000	32.000000	0.000000
3145.781658	-0.061868	0.535061	0.030820	68.385452	-26.532974	8.828472	1.696913	0.000000	-1.891591	0.000000	0.000000	0.000000	0.090180	-0.285951	-0.935584	0.000000	0.000000	4.000000	32.000000	0.000000
3145.784991	-0.061868	0.535061	0.030820	68.385452	-26.532974	8.828472	1.696913	0.000000	-1.891591	0.000000	0.000000	0.000000	0.090180	-0.285951	-0.935584	0.000000	0.000000	4.000000	32.000000	0.000000
3145.788324	-0.061868	0.535061	0.030820	68.075951	-25.085411	11.220522	1.540983	0.000000	-1.906621	0.000000	0.000000	0.000000	0.090180	-0.285951	-0.935584	0.000000	0.000000	4.000000	32.000000	0.000000
3145.791658	-0.061738	0.534088	0.027952	68.075951	-25.085411	11.220522	1.540983	0.000000	-1.906621	0.000000	0.000000	0.000000	0.038875	-0.291953	-0.860433	0.000000	0.000000	4.000000	32.000000	0.000000
3145.794991	-0.061738	0.534088	0.027952	68.075951	-25.085411	11.220522	1.540983	0.000000	-1.906621	0.000000	0.000000	0.000000	0.038875	-0.291953	-0.860433	0.000000	0.000000	4.000000	32.000000	0.000000
3145.798324	-0.061738	0.534088	0.027952	67.815979	-23.539217	13.722864	1.397577	0.000000	-1.913100	0.000000	0.000000	0.000000	0.038875	-0.291953	-0.860433	0.000000	0.000000	4.000000	32.000000	0.000000
3145.801658	-0.061866	0.533132	0.025297	67.815979	-23.539217	13.722864	1.397577	0.000000	-1.913100	0.000000	0.000000	0.000000	-0.038334	-0.286783	-0.796286	0.000000	0.000000	4.000000	32.000000	0.000000
3145.804991	-0.061866	0.533132	0.025297	67.815979	-23.539217	13.722864	1.397577	0.000000	-1.913100	0.000000	0.000000	0.000000	-0.038334	-0.286783	-0.796286	0.000000	0.000000	4.000000	32.000000	0.000000
3145.808324	-0.061866	0.533132	0.025297	67.576897	-21.955088	16.242624	1.264863	0.000000	-1.906711	0.000000	0.000000	0.000000	-0.038334	-0.286783	-0.796286	0.000000	0.000000	4.000000	32.000000	0.000000
3145.811658	-0.062330	0.532318	0.022957	67.576897	-21.955088	16.242624	1.264863	0.000000	-1.906711	0.000000	0.000000	0.000000	-0.139389	-0.244081	-0.702045	0.000000	0.000000	4.000000	32.000000	0.000000
3145.814991	-0.062330	0.532318	0.022957	67.576897	-21.955088	16.242624	1.264863	0.000000	-1.906711	0.000000	0.000000	0.000000	-0.139389	-0.244081	-0.702045	0.000000	0.000000	4.000000	32.000000	0.000000
3145.818324	-0.062330	0.532318	0.022957	67.339088	-20.413851	18.894438	1.147855	0.000000	-1.883480	0.000000	0.000000	0.000000	-0.139389	-0.244081	-0.702045	0.000000	0.000000	4.000000	32.000000	0.000000
3145.821658	-0.063153	0.531619	0.020934	67.339088	-20.413851	18.894438	1.147855	0.000000	-1.883480	0.000000	0.000000	0.000000	-0.246717	-0.209802	-0.606984	0.000000	0.000000	4.000000	32.000000	0.000000
3145.824991	-0.063153	0.531619	0.020934	67.339088	-20.413851	18.894438	1.147855	0.000000	-1.883480	0.000000	0.000000	0.000000	-0.246717	-0.209802	-0.606984	0.000000	0.000000	4.000000	32.000000	0.000000
3145.828324	-0.063153	0.531619	0.020934	67.082268	-18.985931	21.566101	1.046691	0.000000	-1.842360	0.000000	0.000000	0.000000	-0.246717	-0.209802	-0.606984	0.000000	0.000000	4.000000	32.000000	0.000000
3145.831658	-0.064484	0.531052	0.019161	67.082268	-18.985931	21.566101	1.046691	0.000000	-1.842360	0.000000	0.000000	0.000000	-0.399292	-0.169958	-0.531892	0.000000	0.000000	4.000000	32.000000	0.000000
3145.834991	-0.064484	0.531052	0.019161	67.082268	-18.985931	21.566101	1.046691	0.000000	-1.842360	0.000000	0.000000	0.000000	-0.399292	-0.169958	-0.531892	0.000000	0.000000	4.000000	32.000000	0.000000
3145.838324	-0.064484	0.531052	0.019161	66.824898	-17.725571	24.155815	0.958043	0.000000	-1.775812	0.000000	0.000000	0.000000	-0.399292	-0.169958	-0.531892	0.000000	0.000000	4.000000	32.000000	0.000000
3145.841658	-0.066210	0.530539	0.017663	66.824898	-17.725571	24.155815	0.958043	0.000000	-1.775812	0.000000	0.000000	0.000000	-0.517954	-0.154061	-0.449294	0.000000	0.000000	4.000000	32.000000	0.000000
3145.844991	-0.066210	0.530539	0.017663	66.824898	-17.725571	24.155815	0.958043	0.000000	-1.775812	0.000000	0.000000	0.000000	-0.517954	-0.154061	-0.449294	0.000000	0.000000	4.000000	32.000000	0.000000
3145.848324	-0.066210	0.530539	0.017663	66.618912	-16.607878	26.685970	0.883161	0.000000	-1.689486	0.000000	0.000000	0.000000	-0.517954	-0.154061	-0.449294	0.000000	0.000000	4.000000	32.000000	0.000000
3145.851658	-0.068232	0.530013	0.016376	66.618912	-16.607878	26.685970	0.883161	0.000000	-1.689486	0.000000	0.000000	0.000000	-0.606582	-0.157831	-0.386302	0.000000	0.000000	4.000000	32.000000	0.000000
3145.854991	-0.068232	0.530013	0.016376	66.618912	-16.607878	26.685970	0.883161	0.000000	-1.689486	0.000000	0.000000	0.000000	-0.606582	-0.157831	-0.386302	0.000000	0.000000	4.000000	32.000000	0.000000
3145.858324	-0.068232	0.530013	0.016376	66.540520	-15.645222	28.813437	0.818777	0.000000	-1.588389	0.000000	0.000000	0.000000	-0.606582	-0.157831	-0.386302	0.000000	0.000000	4.000000	32.000000	0.000000
3145.861658	-0.070474	0.529477	0.015240	66.540520	-15.645222	28.813437	0.818777	0.000000	-1.588389	0.000000	0.000000	0.000000	-0.672558	-0.160558	-0.340546	0.000000	0.000000	4.000000	32.000000	0.000000
3145.864991	-0.070474	0.529477	0.015240	66.540520	-15.645222	28.813437	0.818777	0.000000	-1.588389	0.000000	0.000000	0.000000	-0.672558	-0.160558	-0.340546	0.000000	0.000000	4.000000	32.000000	0.000000
3145.868324	-0.070474	0.529477	0.015240	66.646629	-14.832494	29.976713	0.762019	0.000000	-1.476296	0.000000	0.000000	0.000000	-0.672558	-0.160558	-0.340546	0.000000	0.000000	4.000000	32.000000	0.000000
3145.871658	-0.072828	0.528949	0.014291	66.646629	-14.832494	29.976713	0.762019	0.000000	-1.476296	0.000000	0.000000	0.000000	-0.706254	-0.158515	-0.284827	0.000000	0.000000	4.000000	32.000000	0.000000
3145.874991	-0.072828	0.528949	0.014291	66.646629	-14.832494	29.976713	0.762019	0.000000	-1.476296	0.000000	0.000000	0.000000	-0.706254	-0.158515	-0.284827	0.000000	0.000000	4.000000	32.000000	0.000000
3145.878324	-0.072828	0.528949	0.014291	66.834267	-14.055665	30.413542	0.714548	0.000000	-1.358587	0.000000	0.000000	0.000000	-0.706254	-0.158515	-0.284827	0.000000	0.000000	4.000000	32.000000	0.000000
3145.881658	-0.075265	0.528492	0.013608	66.834267	-14.055665	30.413542	0.714548	0.000000	-1.358587	0.000000	0.000000	0.000000	-0.730968	-0.137216	-0.204833	0.000000	0.000000	4.000000	32.000000	0.000000
3145.884991	-0.075265	0.528492	0.013608	66.834267	-14.055665	30.413542	0.714548	0.000000	-1.358587	0.000000	0.000000	0.000000	-0.730968	-0.137216	-0.204833	0.000000	0.000000	4.000000	32.000000	0.000000
3145.888324	-0.075265	0.528492	0.013608	66.990021	-13.192928	30.967426	0.680409	0.000000	-1.236759	0.000000	0.000000	0.000000	-0.730968	-0.137216	-0.204833	0.000000	0.000000	4.000000	32.000000	0.000000
3145.891658	-0.077839	0.528137	0.013221	66.990021	-13.192928	30.967426	0.680409	0.000000	-1.236759	0.000000	0.000000	0.000000	-0.772240	-0.106415	-0.116055	0.000000	0.000000	4.000000	32.000000	0.000000
3145.894991	-0.077839	0.528137	0.013221	66.990021	-13.192928	30.967426	0.680409	0.000000	-1.236759	0.000000	0.000000	0.000000	-0.772240	-0.106415	-0.116055	0.000000	0.000000	4.000000	32.000000	0.000000
3145.898324	-0.077839	0.528137	0.013221	67.145691	-12.245962	31.952776	0.661067	0.000000	-1.108052	0.000000	0.000000	0.000000	-0.772240	-0.106415	-0.116055	0.000000	0.000000	4.000000	32.000000	0.000000
3145.901658	-0.080504	0.527878	0.013095	67.145691	-12.245962	31.952776	0.661067	0.000000	-1.108052	0.000000	0.000000	0.000000	-0.799508	-0.077749	-0.038019	0.000000	0.000000	4.000000	32.000000	0.000000
3145.904991	-0.080504	0.527878	0.013095	67.145691	-12.245962	31.952776	0.661067	0.000000	-1.108052	0.000000	0.000000	0.000000	-0.799508	-0.077749	-0.038019	0.000000	0.000000	4.000000	32.000000	0.000000
3145.908324	-0.080504	0.527878	0.013095	67.375145	-11.237743	33.170761	0.654730	0.000000	-0.974801	0.000000	0.000000	0.000000	-0.799508	-0.077749	-0.038019	0.000000	0.000000	4.000000	32.000000	0.000000
3145.911658	-0.083281	0.527655	0.013189	67.375145	-11.237743	33.170761	0.654730	0.000000	-0.974801	0.000000	0.000000	0.000000	-0.833049	-0.066724	0.028230	0.000000	0.000000	4.000000	32.000000	0.000000
3145.914991	-0.083281	0.527655	0.013189	67.375145	-11.237743	33.170761	0.654730	0.000000	-0.974801	0.000000	0.000000	0.000000	-0.833049	-0.066724	0.028230	0.000000	0.000000	4.000000	32.000000	0.000000
3145.918324	-0.083281	0.527655	0.013189	67.722954	-10.164459	34.314629	0.659435	0.000000	-0.835959	0.000000	0.000000	0.000000	-0.833049	-0.066724	0.028230	0.000000	0.000000	4.000000	32.000000	0.000000
3145.921658	-0.086155	0.527441	0.013400	67.722954	-10.164459	34.314629	0.659435	0.000000	-0.835959	0.000000	0.000000	0.000000	-0.862273	-0.064371	0.063436	0.000000	0.000000	4.000000	32.000000	0.000000
3145.924991	-0.086155	0.527441	0.013400	67.722954	-10.164459	34.314629	0.659435	0.000000	-0.835959	0.000000	0.000000	0.000000	-0.862273	-0.064371	0.063436	0.000000	0.000000	4.000000	32.000000	0.000000
3145.928324	-0.086155	0.527441	0.013400	68.139908	-9.013425	35.146385	0.670008	0.000000	-0.692247	0.000000	0.000000	0.000000	-0.862273	-0.064371	0.063436	0.000000	0.000000	4.000000	32.000000	0.000000
3145.931658	-0.089138	0.527187	0.013776	68.139908	-9.013425	35.146385	0.670008	0.000000	-0.692247	0.000000	0.000000	0.000000	-0.895014	-0.076042	0.112668	0.000000	0.000000	4.000000	32.000000	0.000000
3145.934991	-0.089138	0.527187	0.013776	68.139908	-9.013425	35.146385	0.670008	0.000000	-0.692247	0.000000	0.000000	0.000000	-0.895014	-0.076042	0.112668	0.000000	0.000000	4.000000	32.000000	0.000000
3145.938324	-0.089138	0.527187	0.013776	68.560501	-7.782757	36.138390	0.688786	0.000000	-0.543078	0.000000	0.000000	0.000000	-0.895014	-0.076042	0.112668	0.000000	0.000000	4.000000	32.000000	0.000000
3145.941658	-0.092150	0.526908	0.014240	68.560501	-7.782757	36.138390	0.688786	0.000000	-0.543078	0.000000	0.000000	0.000000	-0.903601	-0.083745	0.139318	0.000000	0.000000	4.000000	32.000000	0.000000
3145.944991	-0.092150	0.526908	0.014240	68.560501	-7.782757	36.138390	0.688786	0.000000	-0.543078	0.000000	0.000000	0.000000	-0.903601	-0.083745	0.139318	0.000000	0.000000	4.000000	32.000000	0.000000
3145.948324	-0.092150	0.526908	0.014240	68.947906	-6.468501	37.466427	0.712006	0.000000	-0.392478	0.000000	0.000000	0.000000	-0.903601	-0.083745	0.139318	0.000000	0.000000	4.000000	32.000000	0.000000
3145.951658	-0.095363	0.526572	0.014828	68.947906	-6.468501	37.466427	0.712006	0.000000	-0.392478	0.000000	0.000000	0.000000	-0.963831	-0.100714	0.176389	0.000000	0.000000	4.000000	32.000000	0.000000
3145.954991	-0.095363	0.526572	0.014828	68.947906	-6.468501	37.466427	0.712006	0.000000	-0.392478	0.000000	0.000000	0.000000	-0.963831	-0.100714	0.176389	0.000000	0.000000	4.000000	32.000000	0.000000
3145.958324	-0.095363	0.526572	0.014828	69.270622	-5.137623	38.729523	0.741404	0.000000	-0.231840	0.000000	0.000000	0.000000	-0.963831	-0.100714	0.176389	0.000000	0.000000	4.000000	32.000000	0.000000
3145.961658	-0.098574	0.526189	0.015555	69.270622	-5.137623	38.729523	0.741404	0.000000	-0.231840	0.000000	0.000000	0.000000	-0.963164	-0.115015	0.218053	0.000000	0.000000	4.000000	32.000000	0.000000
3145.964991	-0.098574	0.526189	0.015555	69.270622	-5.137623	38.729523	0.741404	0.000000	-0.231840	0.000000	0.000000	0.000000	-0.963164	-0.115015	0.218053	0.000000	0.000000	4.000000	32.000000	0.000000
3145.968324	-0.098574	0.526189	0.015555	69.517738	-3.799235	39.948826	0.777746	0.000000	-0.071312	0.000000	0.000000	0.000000	-0.963164	-0.115015	0.218053	0.000000	0.000000	4.000000	32.000000	0.000000
3145.971658	-0.101738	0.525810	0.016423	69.517738	-3.799235	39.948826	0.777746	0.000000	-0.071312	0.000000	0.000000	0.000000	-0.949244	-0.113747	0.260317	0.000000	0.000000	4.000000	32.000000	0.000000
3145.974991	-0.101738	0.525810	0.016423	69.517738	-3.799235	39.948826	0.777746	0.000000	-0.071312	0.000000	0.000000	0.000000	-0.949244	-0.113747	0.260317	0.000000	0.000000	4.000000	32.000000	0.000000
3145.978324	-0.101738	0.525810	0.016423	69.689926	-2.433368	41.306343	0.821132	0.000000	0.086895	0.000000	0.000000	0.000000	-0.949244	-0.113747	0.260317	0.000000	0.000000	4.000000	32.000000	0.000000
3145.981658	-0.104829	0.525499	0.017516	69.689926	-2.433368	41.306343	0.821132	0.000000	0.086895	0.000000	0.000000	0.000000	-0.927278	-0.093240	0.328027	0.000000	0.000000	4.000000	32.000000	0.000000
3145.984991	-0.104829	0.525499	0.017516	69.689926	-2.433368	41.306343	0.821132	0.000000	0.086895	0.000000	0.000000	0.000000	-0.927278	-0.093240	0.328027	0.000000	0.000000	4.000000	32.000000	0.000000
3145.988324	-0.104829	0.525499	0.017516	69.856529	-1.022767	42.776962	0.875803	0.000000	0.241441	0.000000	0.000000	0.000000	-0.927278	-0.093240	0.328027	0.000000	0.000000	4.000000	32.000000	0.000000
3145.991658	-0.107769	0.525207	0.018796	69.856529	-1.022767	42.776962	0.875803	0.000000	0.241441	0.000000	0.000000	0.000000	-0.881953	-0.087513	0.383961	0.000000	0.000000	4.000000	32.000000	0.000000
3145.994991	-0.107769	0.525207	0.018796	69.856529	-1.022767	42.776962	0.875803	0.000000	0.241441	0.000000	0.000000	0.000000	-0.881953	-0.087513	0.383961	0.000000	0.000000	4.000000	32.000000	0.000000
3145.998324	-0.107769	0.525207	0.018796	70.179344	0.598393	44.530697	0.939797	0.000000	0.388433	0.000000	0.000000	0.000000	-0.881953	-0.087513	0.383961	0.000000	0.000000	4.000000	32.000000	0.000000
3146.001658	-0.110636	0.524885	0.020188	70.179344	0.598393	44.530697	0.939797	0.000000	0.388433	0.000000	0.000000	0.000000	-0.860172	-0.096608	0.417683	0.000000	0.000000	4.000000	32.000000	0.000000
3146.004991	-0.110636	0.524885	0.020188	70.179344	0.598393	44.530697	0.939797	0.000000	0.388433	0.000000	0.000000	0.000000	-0.860172	-0.096608	0.417683	0.000000	0.000000	4.000000	32.000000	0.000000
3146.008324	-0.110636	0.524885	0.020188	70.677429	2.458683	46.605682	1.009411	0.000000	0.531795	0.000000	0.000000	0.000000	-0.860172	-0.096608	0.417683	0.000000	0.000000	4.000000	32.000000	0.000000
3146.011658	-0.113375	0.524499	0.021560	70.677429	2.458683	46.605682	1.009411	0.000000	0.531795	0.000000	0.000000	0.000000	-0.821753	-0.115955	0.411399	0.000000	0.000000	4.000000	32.000000	0.000000
3146.014991	-0.113375	0.524499	0.021560	70.677429	2.458683	46.605682	1.009411	0.000000	0.531795	0.000000	0.000000	0.000000	-0.821753	-0.115955	0.411399	0.000000	0.000000	4.000000	32.000000	0.000000
3146.018324	-0.113375	0.524499	0.021560	71.233620	4.332701	48.361130	1.077977	0.000000	0.668754	0.000000	0.000000	0.000000	-0.821753	-0.115955	0.411399	0.000000	0.000000	4.000000	32.000000	0.000000
3146.021658	-0.115995	0.524080	0.023057	71.233620	4.332701	48.361130	1.077977	0.000000	0.668754	0.000000	0.000000	0.000000	-0.786065	-0.125513	0.449303	0.000000	0.000000	4.000000	32.000000	0.000000
3146.024991	-0.115995	0.524080	0.023057	71.233620	4.332701	48.361130	1.077977	0.000000	0.668754	0.000000	0.000000	0.000000	-0.786065	-0.125513	0.449303	0.000000	0.000000	4.000000	32.000000	0.000000
3146.028324	-0.115995	0.524080	0.023057	71.773949	6.100030	49.552952	1.152861	0.000000	0.799765	0.000000	0.000000	0.000000	-0.786065	-0.125513	0.449303	0.000000	0.000000	4.000000	32.000000	0.000000
3146.031658	-0.118581	0.523667	0.024635	71.773949	6.100030	49.552952	1.152861	0.000000	0.799765	0.000000	0.000000	0.000000	-0.775854	-0.124021	0.473310	0.000000	0.000000	4.000000	32.000000	0.000000
3146.034991	-0.118581	0.523667	0.024635	71.773949	6.100030	49.552952	1.152861	0.000000	0.799765	0.000000	0.000000	0.000000	-0.775854	-0.124021	0.473310	0.000000	0.000000	4.000000	32.000000	0.000000
3146.038324	-0.118581	0.523667	0.024635	72.281731	7.783713	50.282246	1.231746	0.000000	0.929074	0.000000	0.000000	0.000000	-0.775854	-0.124021	0.473310	0.000000	0.000000	4.000000	32.000000	0.000000
3146.041658	-0.120941	0.523226	0.026302	72.281731	7.783713	50.282246	1.231746	0.000000	0.929074	0.000000	0.000000	0.000000	-0.707858	-0.132436	0.500222	0.000000	0.000000	4.000000	32.000000	0.000000
3146.044991	-0.120941	0.523226	0.026302	72.281731	7.783713	50.282246	1.231746	0.000000	0.929074	0.000000	0.000000	0.000000	-0.707858	-0.132436	0.500222	0.000000	0.000000	4.000000	32.000000	0.000000
3146.048324	-0.120941	0.523226	0.026302	72.740723	9.441998	50.984352	1.315117	0.000000	1.047051	0.000000	0.000000	0.000000	-0.707858	-0.132436	0.500222	0.000000	0.000000	4.000000	32.000000	0.000000
3146.051658	-0.123074	0.522826	0.028074	72.740723	9.441998	50.984352	1.315117	0.000000	1.047051	0.000000	0.000000	0.000000	-0.640035	-0.119721	0.531496	0.000000	0.000000	4.000000	32.000000	0.000000
3146.054991	-0.123074	0.522826	0.028074	72.740723	9.441998	50.984352	1.315117	0.000000	1.047051	0.000000	0.000000	0.000000	-0.640035	-0.119721	0.531496	0.000000	0.000000	4.000000	32.000000	0.000000
3146.058324	-0.123074	0.522826	0.028074	73.144768	11.052948	51.906246	1.403699	0.000000	1.153723	0.000000	0.000000	0.000000	-0.640035	-0.119721	0.531496	0.000000	0.000000	4.000000	32.000000	0.000000
3146.061658	-0.125006	0.522432	0.029865	73.144768	11.052948	51.906246	1.403699	0.000000	1.153723	0.000000	0.000000	0.000000	-0.579496	-0.118346	0.537158	0.000000	0.000000	4.000000	32.000000	0.000000
3146.064991	-0.125006	0.522432	0.029865	73.144768	11.052948	51.906246	1.403699	0.000000	1.153723	0.000000	0.000000	0.000000	-0.579496	-0.118346	0.537158	0.000000	0.000000	4.000000	32.000000	0.000000
3146.068324	-0.125006	0.522432	0.029865	73.511139	12.560967	52.907948	1.493226	0.000000	1.250306	0.000000	0.000000	0.000000	-0.579496	-0.118346	0.537158	0.000000	0.000000	4.000000	32.000000	0.000000
3146.071658	-0.126674	0.522048	0.031734	73.511139	12.560967	52.907948	1.493226	0.000000	1.250306	0.000000	0.000000	0.000000	-0.500410	-0.115308	0.560961	0.000000	0.000000	4.000000	32.000000	0.000000
3146.074991	-0.126674	0.522048	0.031734	73.511139	12.560967	52.907948	1.493226	0.000000	1.250306	0.000000	0.000000	0.000000	-0.500410	-0.115308	0.560961	0.000000	0.000000	4.000000	32.000000	0.000000
3146.078324	-0.126674	0.522048	0.031734	73.840721	13.932319	53.740185	1.586719	0.000000	1.333708	0.000000	0.000000	0.000000	-0.500410	-0.115308	0.560961	0.000000	0.000000	4.000000	32.000000	0.000000
3146.081658	-0.128058	0.521735	0.033618	73.840721	13.932319	53.740185	1.586719	0.000000	1.333708	0.000000	0.000000	0.000000	-0.415051	-0.093796	0.565127	0.000000	0.000000	4.000000	32.000000	0.000000
3146.084991	-0.128058	0.521735	0.033618	73.840721	13.932319	53.740185	1.586719	0.000000	1.333708	0.000000	0.000000	0.000000	-0.415051	-0.093796	0.565127	0.000000	0.000000	4.000000	32.000000	0.000000
3146.088324	-0.128058	0.521735	0.033618	74.163811	15.129212	54.282024	1.680907	0.000000	1.402883	0.000000	0.000000	0.000000	-0.415051	-0.093796	0.565127	0.000000	0.000000	4.000000	32.000000	0.000000
3146.091658	-0.129183	0.521456	0.035537	74.163811	15.129212	54.282024	1.680907	0.000000	1.402883	0.000000	0.000000	0.000000	-0.337643	-0.083687	0.575755	0.000000	0.000000	4.000000	32.000000	0.000000
3146.094991	-0.129183	0.521456	0.035537	74.163811	15.129212	54.282024	1.680907	0.000000	1.402883	0.000000	0.000000	0.000000	-0.337643	-0.083687	0.575755	0.000000	0.000000	4.000000	32.000000	0.000000
3146.098324	-0.129183	0.521456	0.035537	74.455406	16.249929	54.741650	1.776866	0.000000	1.459157	0.000000	0.000000	0.000000	-0.337643	-0.083687	0.575755	0.000000	0.000000	4.000000	32.000000	0.000000
3146.101658	-0.130024	0.521212	0.037500	74.455406	16.249929	54.741650	1.776866	0.000000	1.459157	0.000000	0.000000	0.000000	-0.252267	-0.073354	0.588814	0.000000	0.000000	4.000000	32.000000	0.000000
3146.104991	-0.130024	0.521212	0.037500	74.455406	16.249929	54.741650	1.776866	0.000000	1.459157	0.000000	0.000000	0.000000	-0.252267	-0.073354	0.588814	0.000000	0.000000	4.000000	32.000000	0.000000
3146.108324	-0.130024	0.521212	0.037500	74.691315	17.220058	55.117046	1.875002	0.000000	1.501202	0.000000	0.000000	0.000000	-0.252267	-0.073354	0.588814	0.000000	0.000000	4.000000	32.000000	0.000000
3146.111658	-0.130577	0.521002	0.039508	74.691315	17.220058	55.117046	1.875002	0.000000	1.501202	0.000000	0.000000	0.000000	-0.165880	-0.062883	0.602347	0.000000	0.000000	4.000000	32.000000	0.000000
3146.114991	-0.130577	0.521002	0.039508	74.691315	17.220058	55.117046	1.875002	0.000000	1.501202	0.000000	0.000000	0.000000	-0.165880	-0.062883	0.602347	0.000000	0.000000	4.000000	32.000000	0.000000
3146.118324	-0.130577	0.521002	0.039508	74.848381	17.773214	55.278423	1.975393	0.000000	1.528848	0.000000	0.000000	0.000000	-0.165880	-0.062883	0.602347	0.000000	0.000000	4.000000	32.000000	0.000000
3146.121658	-0.130951	0.520840	0.041509	74.848381	17.773214	55.278423	1.975393	0.000000	1.528848	0.000000	0.000000	0.000000	-0.112298	-0.048719	0.600460	0.000000	0.000000	4.000000	32.000000	0.000000
3146.124991	-0.130951	0.520840	0.041509	74.848381	17.773214	55.278423	1.975393	0.000000	1.528848	0.000000	0.000000	0.000000	-0.112298	-0.048719	0.600460	0.000000	0.000000	4.000000	32.000000	0.000000
3146.128324	-0.130951	0.520840	0.041509	74.893059	17.639738	54.932823	2.075469	0.000000	1.547565	0.000000	0.000000	0.000000	-0.112298	-0.048719	0.600460	0.000000	0.000000	4.000000	32.000000	0.000000
3146.131658	-0.131098	0.520725	0.043518	74.893059	17.639738	54.932823	2.075469	0.000000	1.547565	0.000000	0.000000	0.000000	-0.043884	-0.034324	0.602490	0.000000	0.000000	4.000000	32.000000	0.000000
3146.134991	-0.131098	0.520725	0.043518	74.893059	17.639738	54.932823	2.075469	0.000000	1.547565	0.000000	0.000000	0.000000	-0.043884	-0.034324	0.602490	0.000000	0.000000	4.000000	32.000000	0.000000
3146.138324	-0.131098	0.520725	0.043518	74.873016	17.081411	54.102016	2.175884	0.000000	1.554879	0.000000	0.000000	0.000000	-0.043884	-0.034324	0.602490	0.000000	0.000000	4.000000	32.000000	0.000000
3146.141658	-0.131032	0.520671	0.045506	74.873016	17.081411	54.102016	2.175884	0.000000	1.554879	0.000000	0.000000	0.000000	0.019754	-0.016215	0.596358	0.000000	0.000000	4.000000	32.000000	0.000000
3146.144991	-0.131032	0.520671	0.045506	74.873016	17.081411	54.102016	2.175884	0.000000	1.554879	0.000000	0.000000	0.000000	0.019754	-0.016215	0.596358	0.000000	0.000000	4.000000	32.000000	0.000000
3146.148324	-0.131032	0.520671	0.045506	74.885666	16.499054	53.166393	2.275277	0.000000	1.551587	0.000000	0.000000	0.000000	0.019754	-0.016215	0.596358	0.000000	0.000000	4.000000	32.000000	0.000000
3146.151658	-0.130743	0.520616	0.047441	74.885666	16.499054	53.166393	2.275277	0.000000	1.551587	0.000000	0.000000	0.000000	0.086517	-0.016385	0.580503	0.000000	0.000000	4.000000	32.000000	0.000000
3146.154991	-0.130743	0.520616	0.047441	74.885666	16.499054	53.166393	2.275277	0.000000	1.551587	0.000000	0.000000	0.000000	0.086517	-0.016385	0.580503	0.000000	0.000000	4.000000	32.000000	0.000000
3146.158324	-0.130743	0.520616	0.047441	74.940628	15.822144	52.031147	2.372028	0.000000	1.537168	0.000000	0.000000	0.000000	0.086517	-0.016385	0.580503	0.000000	0.000000	4.000000	32.000000	0.000000
3146.161658	-0.130211	0.520578	0.049347	74.940628	15.822144	52.031147	2.372028	0.000000	1.537168	0.000000	0.000000	0.000000	0.159602	-0.011431	0.571888	0.000000	0.000000	4.000000	32.000000	0.000000
3146.164991	-0.130211	0.520578	0.049347	74.940628	15.822144	52.031147	2.372028	0.000000	1.537168	0.000000	0.000000	0.000000	0.159602	-0.011431	0.571888	0.000000	0.000000	4.000000	32.000000	0.000000
3146.168324	-0.130211	0.520578	0.049347	75.036415	15.007311	50.629356	2.467342	0.000000	1.510568	0.000000	0.000000	0.000000	0.159602	-0.011431	0.571888	0.000000	0.000000	4.000000	32.000000	0.000000
3146.171658	-0.129395	0.520536	0.051173	75.036415	15.007311	50.629356	2.467342	0.000000	1.510568	0.000000	0.000000	0.000000	0.244845	-0.012822	0.547828	0.000000	0.000000	4.000000	32.000000	0.000000
3146.174991	-0.129395	0.520536	0.051173	75.036415	15.007311	50.629356	2.467342	0.000000	1.510568	0.000000	0.000000	0.000000	0.244845	-0.012822	0.547828	0.000000	0.000000	4.000000	32.000000	0.000000
3146.178324	-0.129395	0.520536	0.051173	75.173927	14.001382	48.914471	2.558647	0.000000	1.469760	0.000000	0.000000	0.000000	0.244845	-0.012822	0.547828	0.000000	0.000000	4.000000	32.000000	0.000000
3146.181658	-0.128332	0.520484	0.052867	75.173927	14.001382	48.914471	2.558647	0.000000	1.469760	0.000000	0.000000	0.000000	0.318956	-0.015565	0.508093	0.000000	0.000000	4.000000	32.000000	0.000000
3146.184991	-0.128332	0.520484	0.052867	75.173927	14.001382	48.914471	2.558647	0.000000	1.469760	0.000000	0.000000	0.000000	0.318956	-0.015565	0.508093	0.000000	0.000000	4.000000	32.000000	0.000000
3146.188324	-0.128332	0.520484	0.052867	75.338890	12.821935	46.919449	2.643329	0.000000	1.416601	0.000000	0.000000	0.000000	0.318956	-0.015565	0.508093	0.000000	0.000000	4.000000	32.000000	0.000000
3146.191658	-0.127031	0.520428	0.054466	75.338890	12.821935	46.919449	2.643329	0.000000	1.416601	0.000000	0.000000	0.000000	0.390231	-0.016744	0.479827	0.000000	0.000000	4.000000	32.000000	0.000000
3146.194991	-0.127031	0.520428	0.054466	75.338890	12.821935	46.919449	2.643329	0.000000	1.416601	0.000000	0.000000	0.000000	0.390231	-0.016744	0.479827	0.000000	0.000000	4.000000	32.000000	0.000000
3146.198324	-0.127031	0.520428	0.054466	75.521797	11.467118	44.649292	2.723300	0.000000	1.351563	0.000000	0.000000	0.000000	0.390231	-0.016744	0.479827	0.000000	0.000000	4.000000	32.000000	0.000000
3146.201658	-0.125516	0.520397	0.055961	75.521797	11.467118	44.649292	2.723300	0.000000	1.351563	0.000000	0.000000	0.000000	0.454558	-0.009144	0.448350	0.000000	0.000000	4.000000	32.000000	0.000000
3146.204991	-0.125516	0.520397	0.055961	75.521797	11.467118	44.649292	2.723300	0.000000	1.351563	0.000000	0.000000	0.000000	0.454558	-0.009144	0.448350	0.000000	0.000000	4.000000	32.000000	0.000000
3146.208324	-0.125516	0.520397	0.055961	75.702293	9.984288	42.187866	2.798025	0.000000	1.275803	0.000000	0.000000	0.000000	0.454558	-0.009144	0.448350	0.000000	0.000000	4.000000	32.000000	0.000000
3146.211658	-0.123709	0.520376	0.057348	75.702293	9.984288	42.187866	2.798025	0.000000	1.275803	0.000000	0.000000	0.000000	0.542126	-0.006489	0.416335	0.000000	0.000000	4.000000	32.000000	0.000000
3146.214991	-0.123709	0.520376	0.057348	75.702293	9.984288	42.187866	2.798025	0.000000	1.275803	0.000000	0.000000	0.000000	0.542126	-0.006489	0.416335	0.000000	0.000000	4.000000	32.000000	0.000000
3146.218324	-0.123709	0.520376	0.057348	75.878036	8.393538	39.562290	2.867414	0.000000	1.185449	0.000000	0.000000	0.000000	0.542126	-0.006489	0.416335	0.000000	0.000000	4.000000	32.000000	0.000000
3146.221658	-0.121704	0.520347	0.058586	75.878036	8.393538	39.562290	2.867414	0.000000	1.185449	0.000000	0.000000	0.000000	0.601566	-0.008769	0.371209	0.000000	0.000000	4.000000	32.000000	0.000000
3146.224991	-0.121704	0.520347	0.058586	75.878036	8.393538	39.562290	2.867414	0.000000	1.185449	0.000000	0.000000	0.000000	0.601566	-0.008769	0.371209	0.000000	0.000000	4.000000	32.000000	0.000000
3146.228324	-0.121704	0.520347	0.058586	76.046394	6.645020	36.710617	2.929283	0.000000	1.085188	0.000000	0.000000	0.000000	0.601566	-0.008769	0.371209	0.000000	0.000000	4.000000	32.000000	0.000000
3146.231658	-0.119457	0.520327	0.059700	76.046394	6.645020	36.710617	2.929283	0.000000	1.085188	0.000000	0.000000	0.000000	0.674092	-0.005939	0.334282	0.000000	0.000000	4.000000	32.000000	0.000000
3146.234991	-0.119457	0.520327	0.059700	76.046394	6.645020	36.710617	2.929283	0.000000	1.085188	0.000000	0.000000	0.000000	0.674092	-0.005939	0.334282	0.000000	0.000000	4.000000	32.000000	0.000000
3146.238324	-0.119457	0.520327	0.059700	76.212296	4.724710	33.633011	2.984996	0.000000	0.972839	0.000000	0.000000	0.000000	0.674092	-0.005939	0.334282	0.000000	0.000000	4.000000	32.000000	0.000000
3146.241658	-0.117002	0.520249	0.060605	76.212296	4.724710	33.633011	2.984996	0.000000	0.972839	0.000000	0.000000	0.000000	0.736415	-0.023294	0.271628	0.000000	0.000000	4.000000	32.000000	0.000000
3146.244991	-0.117002	0.520249	0.060605	76.212296	4.724710	33.633011	2.984996	0.000000	0.972839	0.000000	0.000000	0.000000	0.736415	-0.023294	0.271628	0.000000	0.000000	4.000000	32.000000	0.000000
3146.248324	-0.117002	0.520249	0.060605	76.350555	2.665384	30.383482	3.030267	0.000000	0.850103	0.000000	0.000000	0.000000	0.736415	-0.023294	0.271628	0.000000	0.000000	4.000000	32.000000	0.000000
3146.251658	-0.114312	0.520184	0.061277	76.350555	2.665384	30.383482	3.030267	0.000000	0.850103	0.000000	0.000000	0.000000	0.807159	-0.019605	0.201371	0.000000	0.000000	4.000000	32.000000	0.000000
3146.254991	-0.114312	0.520184	0.061277	76.350555	2.665384	30.383482	3.030267	0.000000	0.850103	0.000000	0.000000	0.000000	0.807159	-0.019605	0.201371	0.000000	0.000000	4.000000	32.000000	0.000000
3146.258324	-0.114312	0.520184	0.061277	76.434677	0.509871	27.305990	3.063829	0.000000	0.715577	0.000000	0.000000	0.000000	0.807159	-0.019605	0.201371	0.000000	0.000000	4.000000	32.000000	0.000000
3146.261658	-0.111481	0.520039	0.061660	76.434677	0.509871	27.305990	3.063829	0.000000	0.715577	0.000000	0.000000	0.000000	0.849181	-0.043385	0.114914	0.000000	0.000000	4.000000	32.000000	0.000000
3146.264991	-0.111481	0.520039	0.061660	76.434677	0.509871	27.305990	3.063829	0.000000	0.715577	0.000000	0.000000	0.000000	0.849181	-0.043385	0.114914	0.000000	0.000000	4.000000	32.000000	0.000000
3146.268324	-0.111481	0.520039	0.061660	76.444870	-1.727754	24.987814	3.082982	0.000000	0.574047	0.000000	0.000000	0.000000	0.849181	-0.043385	0.114914	0.000000	0.000000	4.000000	32.000000	0.000000
3146.271658	-0.108547	0.519849	0.061783	76.444870	-1.727754	24.987814	3.082982	0.000000	0.574047	0.000000	0.000000	0.000000	0.880196	-0.056987	0.036986	0.000000	0.000000	4.000000	32.000000	0.000000
3146.274991	-0.108547	0.519849	0.061783	76.444870	-1.727754	24.987814	3.082982	0.000000	0.574047	0.000000	0.000000	0.000000	0.880196	-0.056987	0.036986	0.000000	0.000000	4.000000	32.000000	0.000000
3146.278324	-0.108547	0.519849	0.061783	76.352463	-4.095929	23.457731	3.089146	0.000000	0.427347	0.000000	0.000000	0.000000	0.880196	-0.056987	0.036986	0.000000	0.000000	4.000000	32.000000	0.000000
3146.281658	-0.105572	0.519590	0.061677	76.352463	-4.095929	23.457731	3.089146	0.000000	0.427347	0.000000	0.000000	0.000000	0.892568	-0.077782	-0.031729	0.000000	0.000000	4.000000	32.000000	0.000000
3146.284991	-0.105572	0.519590	0.061677	76.352463	-4.095929	23.457731	3.089146	0.000000	0.427347	0.000000	0.000000	0.000000	0.892568	-0.077782	-0.031729	0.000000	0.000000	4.000000	32.000000	0.000000
3146.288324	-0.105572	0.519590	0.061677	76.162575	-6.588121	22.284163	3.083858	0.000000	0.278586	0.000000	0.000000	0.000000	0.892568	-0.077782	-0.031729	0.000000	0.000000	4.000000	32.000000	0.000000
3146.291658	-0.102489	0.519250	0.061377	76.162575	-6.588121	22.284163	3.083858	0.000000	0.278586	0.000000	0.000000	0.000000	0.924788	-0.102098	-0.089995	0.000000	0.000000	4.000000	32.000000	0.000000
3146.294991	-0.102489	0.519250	0.061377	76.162575	-6.588121	22.284163	3.083858	0.000000	0.278586	0.000000	0.000000	0.000000	0.924788	-0.102098	-0.089995	0.000000	0.000000	4.000000	32.000000	0.000000
3146.298324	-0.102489	0.519250	0.061377	75.898781	-9.143491	20.861822	3.068859	0.000000	0.124455	0.000000	0.000000	0.000000	0.924788	-0.102098	-0.089995	0.000000	0.000000	4.000000	32.000000	0.000000
3146.301658	-0.099333	0.518891	0.060909	75.898781	-9.143491	20.861822	3.068859	0.000000	0.124455	0.000000	0.000000	0.000000	0.946731	-0.107533	-0.140531	0.000000	0.000000	4.000000	32.000000	0.000000
3146.304991	-0.099333	0.518891	0.060909	75.898781	-9.143491	20.861822	3.068859	0.000000	0.124455	0.000000	0.000000	0.000000	0.946731	-0.107533	-0.140531	0.000000	0.000000	4.000000	32.000000	0.000000
3146.308324	-0.099333	0.518891	0.060909	75.595184	-11.689425	18.457825	3.045437	0.000000	-0.033333	0.000000	0.000000	0.000000	0.946731	-0.107533	-0.140531	0.000000	0.000000	4.000000	32.000000	0.000000
3146.311658	-0.096111	0.518503	0.060291	75.595184	-11.689425	18.457825	3.045437	0.000000	-0.033333	0.000000	0.000000	0.000000	0.966608	-0.116559	-0.185172	0.000000	0.000000	4.000000	32.000000	0.000000
3146.314991	-0.096111	0.518503	0.060291	75.595184	-11.689425	18.457825	3.045437	0.000000	-0.033333	0.000000	0.000000	0.000000	0.966608	-0.116559	-0.185172	0.000000	0.000000	4.000000	32.000000	0.000000
3146.318324	-0.096111	0.518503	0.060291	75.274254	-14.074246	15.308107	3.014575	0.000000	-0.194435	0.000000	0.000000	0.000000	0.966608	-0.116559	-0.185172	0.000000	0.000000	4.000000	32.000000	0.000000
3146.321658	-0.092868	0.518080	0.059475	75.274254	-14.074246	15.308107	3.014575	0.000000	-0.194435	0.000000	0.000000	0.000000	0.973132	-0.126918	-0.244957	0.000000	0.000000	4.000000	32.000000	0.000000
3146.324991	-0.092868	0.518080	0.059475	75.274254	-14.074246	15.308107	3.014575	0.000000	-0.194435	0.000000	0.000000	0.000000	0.973132	-0.126918	-0.244957	0.000000	0.000000	4.000000	32.000000	0.000000
3146.328324	-0.092868	0.518080	0.059475	74.955086	-16.199886	12.451926	2.973749	0.000000	-0.356623	0.000000	0.000000	0.000000	0.973132	-0.126918	-0.244957	0.000000	0.000000	4.000000	32.000000	0.000000
3146.331658	-0.089633	0.517639	0.058472	74.955086	-16.199886	12.451926	2.973749	0.000000	-0.356623	0.000000	0.000000	0.000000	0.970429	-0.132198	-0.300886	0.000000	0.000000	4.000000	32.000000	0.000000
3146.334991	-0.089633	0.517639	0.058472	74.955086	-16.199886	12.451926	2.973749	0.000000	-0.356623	0.000000	0.000000	0.000000	0.970429	-0.132198	-0.300886	0.000000	0.000000	4.000000	32.000000	0.000000
3146.338324	-0.089633	0.517639	0.058472	74.670113	-17.990124	10.532063	2.923601	0.000000	-0.518362	0.000000	0.000000	0.000000	0.970429	-0.132198	-0.300886	0.000000	0.000000	4.000000	32.000000	0.000000
3146.341658	-0.086522	0.517160	0.057203	74.670113	-17.990124	10.532063	2.923601	0.000000	-0.518362	0.000000	0.000000	0.000000	0.933247	-0.143794	-0.380708	0.000000	0.000000	4.000000	32.000000	0.000000
3146.344991	-0.086522	0.517160	0.057203	74.670113	-17.990124	10.532063	2.923601	0.000000	-0.518362	0.000000	0.000000	0.000000	0.933247	-0.143794	-0.380708	0.000000	0.000000	4.000000	32.000000	0.000000
3146.348324	-0.086522	0.517160	0.057203	74.405846	-19.454657	9.638624	2.860150	0.000000	-0.673903	0.000000	0.000000	0.000000	0.933247	-0.143794	-0.380708	0.000000	0.000000	4.000000	32.000000	0.000000
3146.351658	-0.083408	0.516640	0.055795	74.405846	-19.454657	9.638624	2.860150	0.000000	-0.673903	0.000000	0.000000	0.000000	0.934173	-0.156034	-0.422487	0.000000	0.000000	4.000000	32.000000	0.000000
3146.354991	-0.083408	0.516640	0.055795	74.405846	-19.454657	9.638624	2.860150	0.000000	-0.673903	0.000000	0.000000	0.000000	0.934173	-0.156034	-0.422487	0.000000	0.000000	4.000000	32.000000	0.000000
3146.358324	-0.083408	0.516640	0.055795	74.136566	-20.724297	9.436095	2.789735	0.000000	-0.829599	0.000000	0.000000	0.000000	0.934173	-0.156034	-0.422487	0.000000	0.000000	4.000000	32.000000	0.000000
3146.361658	-0.080372	0.516112	0.054272	74.136566	-20.724297	9.436095	2.789735	0.000000	-0.829599	0.000000	0.000000	0.000000	0.910913	-0.158296	-0.456841	0.000000	0.000000	4.000000	32.000000	0.000000
3146.364991	-0.080372	0.516112	0.054272	74.136566	-20.724297	9.436095	2.789735	0.000000	-0.829599	0.000000	0.000000	0.000000	0.910913	-0.158296	-0.456841	0.000000	0.000000	4.000000	32.000000	0.000000
3146.368324	-0.080372	0.516112	0.054272	73.828636	-21.906725	9.459921	2.713595	0.000000	-0.981418	0.000000	0.000000	0.000000	0.910913	-0.158296	-0.456841	0.000000	0.000000	4.000000	32.000000	0.000000
3146.371658	-0.077517	0.515553	0.052664	73.828636	-21.906725	9.459921	2.713595	0.000000	-0.981418	0.000000	0.000000	0.000000	0.856402	-0.167570	-0.482308	0.000000	0.000000	4.000000	32.000000	0.000000
3146.374991	-0.077517	0.515553	0.052664	73.828636	-21.906725	9.459921	2.713595	0.000000	-0.981418	0.000000	0.000000	0.000000	0.856402	-0.167570	-0.482308	0.000000	0.000000	4.000000	32.000000	0.000000
3146.378324	-0.077517	0.515553	0.052664	73.455139	-23.056284	9.388678	2.633210	0.000000	-1.124151	0.000000	0.000000	0.000000	0.856402	-0.167570	-0.482308	0.000000	0.000000	4.000000	32.000000	0.000000
3146.381658	-0.074849	0.514997	0.051012	73.455139	-23.056284	9.388678	2.633210	0.000000	-1.124151	0.000000	0.000000	0.000000	0.800525	-0.166941	-0.495783	0.000000	0.000000	4.000000	32.000000	0.000000
3146.384991	-0.074849	0.514997	0.051012	73.455139	-23.056284	9.388678	2.633210	0.000000	-1.124151	0.000000	0.000000	0.000000	0.800525	-0.166941	-0.495783	0.000000	0.000000	4.000000	32.000000	0.000000
3146.388324	-0.074849	0.514997	0.051012	73.057205	-24.134382	9.023479	2.550580	0.000000	-1.257572	0.000000	0.000000	0.000000	0.800525	-0.166941	-0.495783	0.000000	0.000000	4.000000	32.000000	0.000000
3146.391658	-0.072432	0.514382	0.049272	73.057205	-24.134382	9.023479	2.550580	0.000000	-1.257572	0.000000	0.000000	0.000000	0.724935	-0.184461	-0.521842	0.000000	0.000000	4.000000	32.000000	0.000000
3146.394991	-0.072432	0.514382	0.049272	73.057205	-24.134382	9.023479	2.550580	0.000000	-1.257572	0.000000	0.000000	0.000000	0.724935	-0.184461	-0.521842	0.000000	0.000000	4.000000	32.000000	0.000000
3146.398324	-0.072432	0.514382	0.049272	72.671967	-25.091021	8.174880	2.463606	0.000000	-1.378395	0.000000	0.000000	0.000000	0.724935	-0.184461	-0.521842	0.000000	0.000000	4.000000	32.000000	0.000000
3146.401658	-0.070209	0.513717	0.047393	72.671967	-25.091021	8.174880	2.463606	0.000000	-1.378395	0.000000	0.000000	0.000000	0.666935	-0.199599	-0.563772	0.000000	0.000000	4.000000	32.000000	0.000000
3146.404991	-0.070209	0.513717	0.047393	72.671967	-25.091021	8.174880	2.463606	0.000000	-1.378395	0.000000	0.000000	0.000000	0.666935	-0.199599	-0.563772	0.000000	0.000000	4.000000	32.000000	0.000000
3146.408324	-0.070209	0.513717	0.047393	72.318428	-25.858187	7.060137	2.369644	0.000000	-1.489551	0.000000	0.000000	0.000000	0.666935	-0.199599	-0.563772	0.000000	0.000000	4.000000	32.000000	0.000000
3146.411658	-0.068154	0.513001	0.045379	72.318428	-25.858187	7.060137	2.369644	0.000000	-1.489551	0.000000	0.000000	0.000000	0.616403	-0.214552	-0.604225	0.000000	0.000000	4.000000	32.000000	0.000000
3146.414991	-0.068154	0.513001	0.045379	72.318428	-25.858187	7.060137	2.369644	0.000000	-1.489551	0.000000	0.000000	0.000000	0.616403	-0.214552	-0.604225	0.000000	0.000000	4.000000	32.000000	0.000000
3146.418324	-0.068154	0.513001	0.045379	72.005676	-26.288033	6.335236	2.268940	0.000000	-1.592284	0.000000	0.000000	0.000000	0.616403	-0.214552	-0.604225	0.000000	0.000000	4.000000	32.000000	0.000000
3146.421658	-0.066386	0.512237	0.043215	72.005676	-26.288033	6.335236	2.268940	0.000000	-1.592284	0.000000	0.000000	0.000000	0.530546	-0.229223	-0.649055	0.000000	0.000000	4.000000	32.000000	0.000000
3146.424991	-0.066386	0.512237	0.043215	72.005676	-26.288033	6.335236	2.268940	0.000000	-1.592284	0.000000	0.000000	0.000000	0.530546	-0.229223	-0.649055	0.000000	0.000000	4.000000	32.000000	0.000000
3146.428324	-0.066386	0.512237	0.043215	71.681152	-26.275599	5.766950	2.160764	0.000000	-1.680709	0.000000	0.000000	0.000000	0.530546	-0.229223	-0.649055	0.000000	0.000000	4.000000	32.000000	0.000000
3146.431658	-0.064892	0.511521	0.041022	71.681152	-26.275599	5.766950	2.160764	0.000000	-1.680709	0.000000	0.000000	0.000000	0.448181	-0.214985	-0.658028	0.000000	0.000000	4.000000	32.000000	0.000000
3146.434991	-0.064892	0.511521	0.041022	71.681152	-26.275599	5.766950	2.160764	0.000000	-1.680709	0.000000	0.000000	0.000000	0.448181	-0.214985	-0.658028	0.000000	0.000000	4.000000	32.000000	0.000000
3146.438324	-0.064892	0.511521	0.041022	71.258415	-25.714420	5.821353	2.051093	0.000000	-1.755406	0.000000	0.000000	0.000000	0.448181	-0.214985	-0.658028	0.000000	0.000000	4.000000	32.000000	0.000000
3146.441658	-0.063732	0.510892	0.038916	71.258415	-25.714420	5.821353	2.051093	0.000000	-1.755406	0.000000	0.000000	0.000000	0.348080	-0.188669	-0.631844	0.000000	0.000000	4.000000	32.000000	0.000000
3146.444991	-0.063732	0.510892	0.038916	71.258415	-25.714420	5.821353	2.051093	0.000000	-1.755406	0.000000	0.000000	0.000000	0.348080	-0.188669	-0.631844	0.000000	0.000000	4.000000	32.000000	0.000000
3146.448324	-0.063732	0.510892	0.038916	70.736969	-24.652271	6.659166	1.945785	0.000000	-1.813419	0.000000	0.000000	0.000000	0.348080	-0.188669	-0.631844	0.000000	0.000000	4.000000	32.000000	0.000000
3146.451658	-0.062989	0.510379	0.037034	70.736969	-24.652271	6.659166	1.945785	0.000000	-1.813419	0.000000	0.000000	0.000000	0.222737	-0.153994	-0.564468	0.000000	0.000000	4.000000	32.000000	0.000000
3146.454991	-0.062989	0.510379	0.037034	70.736969	-24.652271	6.659166	1.945785	0.000000	-1.813419	0.000000	0.000000	0.000000	0.222737	-0.153994	-0.564468	0.000000	0.000000	4.000000	32.000000	0.000000
3146.458324	-0.062989	0.510379	0.037034	70.153305	-23.321253	8.001673	1.851707	0.000000	-1.850542	0.000000	0.000000	0.000000	0.222737	-0.153994	-0.564468	0.000000	0.000000	4.000000	32.000000	0.000000
3146.461658	-0.062639	0.509995	0.035403	70.153305	-23.321253	8.001673	1.851707	0.000000	-1.850542	0.000000	0.000000	0.000000	0.105140	-0.114963	-0.489354	0.000000	0.000000	4.000000	32.000000	0.000000
3146.464991	-0.062639	0.509995	0.035403	70.153305	-23.321253	8.001673	1.851707	0.000000	-1.850542	0.000000	0.000000	0.000000	0.105140	-0.114963	-0.489354	0.000000	0.000000	4.000000	32.000000	0.000000
3146.468324	-0.062639	0.509995	0.035403	69.584953	-21.943041	9.607891	1.770148	0.000000	-1.868065	0.000000	0.000000	0.000000	0.105140	-0.114963	-0.489354	0.000000	0.000000	4.000000	32.000000	0.000000
3146.471658	-0.062589	0.509718	0.034081	69.584953	-21.943041	9.607891	1.770148	0.000000	-1.868065	0.000000	0.000000	0.000000	0.014895	-0.083087	-0.396701	0.000000	0.000000	4.000000	32.000000	0.000000
3146.474991	-0.062589	0.509718	0.034081	69.584953	-21.943041	9.607891	1.770148	0.000000	-1.868065	0.000000	0.000000	0.000000	0.014895	-0.083087	-0.396701	0.000000	0.000000	4.000000	32.000000	0.000000
3146.478324	-0.062589	0.509718	0.034081	69.041382	-20.527973	11.483229	1.704031	0.000000	-1.870548	0.000000	0.000000	0.000000	0.014895	-0.083087	-0.396701	0.000000	0.000000	4.000000	32.000000	0.000000
3146.481658	-0.062743	0.509531	0.033061	69.041382	-20.527973	11.483229	1.704031	0.000000	-1.870548	0.000000	0.000000	0.000000	-0.046184	-0.056114	-0.305832	0.000000	0.000000	4.000000	32.000000	0.000000
3146.484991	-0.062743	0.509531	0.033061	69.041382	-20.527973	11.483229	1.704031	0.000000	-1.870548	0.000000	0.000000	0.000000	-0.046184	-0.056114	-0.305832	0.000000	0.000000	4.000000	32.000000	0.000000
3146.488324	-0.062743	0.509531	0.033061	68.525871	-19.134996	13.531372	1.653059	0.000000	-1.862850	0.000000	0.000000	0.000000	-0.046184	-0.056114	-0.305832	0.000000	0.000000	4.000000	32.000000	0.000000
3146.491658	-0.062743	0.509531	0.033061	68.525871	-19.134996	13.531372	1.653059	0.000000	-1.862850	0.000000	0.000000	0.000000	-0.046184	-0.056114	-0.305832	0.000000	0.000000	4.000000	32.000000	0.000000
3146.494991	-0.063118	0.509429	0.032301	68.525871	-19.134996	13.531372	1.653059	0.000000	-1.862850	0.000000	0.000000	0.000000	-0.112533	-0.030618	-0.228065	0.000000	0.000000	4.000000	32.000000	0.000000
3146.498324	-0.063118	0.509429	0.032301	68.100349	-17.895508	15.588167	1.653059	0.000000	-1.862850	0.000000	0.000000	0.000000	-0.112533	-0.030618	-0.228065	0.000000	0.000000	4.000000	32.000000	0.000000
3146.501658	-0.063701	0.509361	0.031701	68.100349	-17.895508	15.588167	1.653059	0.000000	-1.862850	0.000000	0.000000	0.000000	-0.175004	-0.020604	-0.180059	0.000000	0.000000	4.000000	32.000000	0.000000
3146.504991	-0.063701	0.509361	0.031701	68.100349	-17.895508	15.588167	1.653059	0.000000	-1.862850	0.000000	0.000000	0.000000	-0.175004	-0.020604	-0.180059	0.000000	0.000000	4.000000	32.000000	0.000000
3146.508324	-0.063701	0.509361	0.031701	68.131310	-17.155909	17.294485	1.585039	0.000000	-1.814928	0.000000	0.000000	0.000000	-0.175004	-0.020604	-0.180059	0.000000	0.000000	4.000000	32.000000	0.000000
3146.511658	-0.064547	0.509258	0.031132	68.131310	-17.155909	17.294485	1.585039	0.000000	-1.814928	0.000000	0.000000	0.000000	-0.253671	-0.030721	-0.170526	0.000000	0.000000	4.000000	32.000000	0.000000
3146.514991	-0.064547	0.509258	0.031132	68.131310	-17.155909	17.294485	1.585039	0.000000	-1.814928	0.000000	0.000000	0.000000	-0.253671	-0.030721	-0.170526	0.000000	0.000000	4.000000	32.000000	0.000000
3146.518324	-0.064547	0.509258	0.031132	68.462334	-16.670540	18.868788	1.556618	0.000000	-1.772650	0.000000	0.000000	0.000000	-0.253671	-0.030721	-0.170526	0.000000	0.000000	4.000000	32.000000	0.000000
3146.521658	-0.065663	0.509125	0.030486	68.462334	-16.670540	18.868788	1.556618	0.000000	-1.772650	0.000000	0.000000	0.000000	-0.334887	-0.040091	-0.193795	0.000000	0.000000	4.000000	32.000000	0.000000
3146.524991	-0.065663	0.509125	0.030486	68.462334	-16.670540	18.868788	1.556618	0.000000	-1.772650	0.000000	0.000000	0.000000	-0.334887	-0.040091	-0.193795	0.000000	0.000000	4.000000	32.000000	0.000000
3146.528324	-0.065663	0.509125	0.030486	68.797913	-16.162609	20.502926	1.524319	0.000000	-1.716835	0.000000	0.000000	0.000000	-0.334887	-0.040091	-0.193795	0.000000	0.000000	4.000000	32.000000	0.000000
3146.531658	-0.066984	0.509036	0.029975	68.797913	-16.162609	20.502926	1.524319	0.000000	-1.716835	0.000000	0.000000	0.000000	-0.396254	-0.026698	-0.153404	0.000000	0.000000	4.000000	32.000000	0.000000
3146.534991	-0.066984	0.509036	0.029975	68.797913	-16.162609	20.502926	1.524319	0.000000	-1.716835	0.000000	0.000000	0.000000	-0.396254	-0.026698	-0.153404	0.000000	0.000000	4.000000	32.000000	0.000000
3146.538324	-0.066984	0.509036	0.029975	69.070747	-15.579244	22.213831	1.498751	0.000000	-1.650793	0.000000	0.000000	0.000000	-0.396254	-0.026698	-0.153404	0.000000	0.000000	4.000000	32.000000	0.000000
3146.541658	-0.068345	0.509029	0.029595	69.070747	-15.579244	22.213831	1.498751	0.000000	-1.650793	0.000000	0.000000	0.000000	-0.408282	-0.001924	-0.114120	0.000000	0.000000	4.000000	32.000000	0.000000
3146.544991	-0.068345	0.509029	0.029595	69.070747	-15.579244	22.213831	1.498751	0.000000	-1.650793	0.000000	0.000000	0.000000	-0.408282	-0.001924	-0.114120	0.000000	0.000000	4.000000	32.000000	0.000000
3146.548324	-0.068345	0.509029	0.029595	69.272575	-14.919770	24.015739	1.479731	0.000000	-1.582746	0.000000	0.000000	0.000000	-0.408282	-0.001924	-0.114120	0.000000	0.000000	4.000000	32.000000	0.000000
3146.551658	-0.069818	0.509025	0.029343	69.272575	-14.919770	24.015739	1.479731	0.000000	-1.582746	0.000000	0.000000	0.000000	-0.441795	-0.001311	-0.075377	0.000000	0.000000	4.000000	32.000000	0.000000
3146.554991	-0.069818	0.509025	0.029343	69.272575	-14.919770	24.015739	1.479731	0.000000	-1.582746	0.000000	0.000000	0.000000	-0.441795	-0.001311	-0.075377	0.000000	0.000000	4.000000	32.000000	0.000000
3146.558324	-0.069818	0.509025	0.029343	69.397217	-14.237437	25.805462	1.467169	0.000000	-1.509113	0.000000	0.000000	0.000000	-0.441795	-0.001311	-0.075377	0.000000	0.000000	4.000000	32.000000	0.000000
3146.561658	-0.071385	0.509080	0.029259	69.397217	-14.237437	25.805462	1.467169	0.000000	-1.509113	0.000000	0.000000	0.000000	-0.470308	0.016703	-0.025196	0.000000	0.000000	4.000000	32.000000	0.000000
3146.564991	-0.071385	0.509080	0.029259	69.397217	-14.237437	25.805462	1.467169	0.000000	-1.509113	0.000000	0.000000	0.000000	-0.470308	0.016703	-0.025196	0.000000	0.000000	4.000000	32.000000	0.000000
3146.568324	-0.071385	0.509080	0.029259	69.452271	-13.579741	27.521441	1.462969	0.000000	-1.430729	0.000000	0.000000	0.000000	-0.470308	0.016703	-0.025196	0.000000	0.000000	4.000000	32.000000	0.000000
3146.571658	-0.073044	0.509165	0.029303	69.452271	-13.579741	27.521441	1.462969	0.000000	-1.430729	0.000000	0.000000	0.000000	-0.497587	0.025389	0.013129	0.000000	0.000000	4.000000	32.000000	0.000000
3146.574991	-0.073044	0.509165	0.029303	69.452271	-13.579741	27.521441	1.462969	0.000000	-1.430729	0.000000	0.000000	0.000000	-0.497587	0.025389	0.013129	0.000000	0.000000	4.000000	32.000000	0.000000
3146.578324	-0.073044	0.509165	0.029303	69.459465	-12.998924	28.944651	1.465157	0.000000	-1.347797	0.000000	0.000000	0.000000	-0.497587	0.025389	0.013129	0.000000	0.000000	4.000000	32.000000	0.000000
3146.581658	-0.074861	0.509263	0.029444	69.459465	-12.998924	28.944651	1.465157	0.000000	-1.347797	0.000000	0.000000	0.000000	-0.545196	0.029377	0.042173	0.000000	0.000000	4.000000	32.000000	0.000000
3146.584991	-0.074861	0.509263	0.029444	69.459465	-12.998924	28.944651	1.465157	0.000000	-1.347797	0.000000	0.000000	0.000000	-0.545196	0.029377	0.042173	0.000000	0.000000	4.000000	32.000000	0.000000
3146.588324	-0.074861	0.509263	0.029444	69.457451	-12.533703	29.890507	1.472186	0.000000	-1.256931	0.000000	0.000000	0.000000	-0.545196	0.029377	0.042173	0.000000	0.000000	4.000000	32.000000	0.000000
3146.591658	-0.076688	0.509312	0.029624	69.457451	-12.533703	29.890507	1.472186	0.000000	-1.256931	0.000000	0.000000	0.000000	-0.547990	0.014564	0.054149	0.000000	0.000000	4.000000	32.000000	0.000000
3146.594991	-0.076688	0.509312	0.029624	69.457451	-12.533703	29.890507	1.472186	0.000000	-1.256931	0.000000	0.000000	0.000000	-0.547990	0.014564	0.054149	0.000000	0.000000	4.000000	32.000000	0.000000
3146.598324	-0.076688	0.509312	0.029624	69.457344	-12.160448	30.353327	1.481211	0.000000	-1.165599	0.000000	0.000000	0.000000	-0.547990	0.014564	0.054149	0.000000	0.000000	4.000000	32.000000	0.000000
3146.601658	-0.078544	0.509295	0.029822	69.457344	-12.160448	30.353327	1.481211	0.000000	-1.165599	0.000000	0.000000	0.000000	-0.556937	-0.004972	0.059211	0.000000	0.000000	4.000000	32.000000	0.000000
3146.604991	-0.078544	0.509295	0.029822	69.457344	-12.160448	30.353327	1.481211	0.000000	-1.165599	0.000000	0.000000	0.000000	-0.556937	-0.004972	0.059211	0.000000	0.000000	4.000000	32.000000	0.000000
3146.608324	-0.078544	0.509295	0.029822	69.459244	-11.874032	30.374767	1.491079	0.000000	-1.072776	0.000000	0.000000	0.000000	-0.556937	-0.004972	0.059211	0.000000	0.000000	4.000000	32.000000	0.000000
3146.611658	-0.080405	0.509197	0.030020	69.459244	-11.874032	30.374767	1.491079	0.000000	-1.072776	0.000000	0.000000	0.000000	-0.558084	-0.029316	0.059558	0.000000	0.000000	4.000000	32.000000	0.000000
3146.614991	-0.080405	0.509197	0.030020	69.459244	-11.874032	30.374767	1.491079	0.000000	-1.072776	0.000000	0.000000	0.000000	-0.558084	-0.029316	0.059558	0.000000	0.000000	4.000000	32.000000	0.000000
3146.618324	-0.080405	0.509197	0.030020	69.461220	-11.650596	30.016827	1.501006	0.000000	-0.979762	0.000000	0.000000	0.000000	-0.558084	-0.029316	0.059558	0.000000	0.000000	4.000000	32.000000	0.000000
3146.621658	-0.082268	0.509072	0.030214	69.461220	-11.650596	30.016827	1.501006	0.000000	-0.979762	0.000000	0.000000	0.000000	-0.558969	-0.037509	0.058205	0.000000	0.000000	4.000000	32.000000	0.000000
3146.624991	-0.082268	0.509072	0.030214	69.461220	-11.650596	30.016827	1.501006	0.000000	-0.979762	0.000000	0.000000	0.000000	-0.558969	-0.037509	0.058205	0.000000	0.000000	4.000000	32.000000	0.000000
3146.628324	-0.082268	0.509072	0.030214	69.457916	-11.459676	29.529411	1.510706	0.000000	-0.886601	0.000000	0.000000	0.000000	-0.558969	-0.037509	0.058205	0.000000	0.000000	4.000000	32.000000	0.000000
3146.631658	-0.084162	0.508881	0.030424	69.457916	-11.459676	29.529411	1.510706	0.000000	-0.886601	0.000000	0.000000	0.000000	-0.568068	-0.057232	0.063055	0.000000	0.000000	4.000000	32.000000	0.000000
3146.634991	-0.084162	0.508881	0.030424	69.457916	-11.459676	29.529411	1.510706	0.000000	-0.886601	0.000000	0.000000	0.000000	-0.568068	-0.057232	0.063055	0.000000	0.000000	4.000000	32.000000	0.000000
3146.638324	-0.084162	0.508881	0.030424	69.449699	-11.258163	29.278313	1.521215	0.000000	-0.791923	0.000000	0.000000	0.000000	-0.568068	-0.057232	0.063055	0.000000	0.000000	4.000000	32.000000	0.000000
3146.641658	-0.086056	0.508703	0.030754	69.449699	-11.258163	29.278313	1.521215	0.000000	-0.791923	0.000000	0.000000	0.000000	-0.568429	-0.053497	0.098926	0.000000	0.000000	4.000000	32.000000	0.000000
3146.644991	-0.086056	0.508703	0.030754	69.449699	-11.258163	29.278313	1.521215	0.000000	-0.791923	0.000000	0.000000	0.000000	-0.568429	-0.053497	0.098926	0.000000	0.000000	4.000000	32.000000	0.000000
3146.648324	-0.086056	0.508703	0.030754	69.430656	-10.991349	29.598465	1.537703	0.000000	-0.697185	0.000000	0.000000	0.000000	-0.568429	-0.053497	0.098926	0.000000	0.000000	4.000000	32.000000	0.000000
3146.651658	-0.087927	0.508521	0.031188	69.430656	-10.991349	29.598465	1.537703	0.000000	-0.697185	0.000000	0.000000	0.000000	-0.561167	-0.054525	0.130264	0.000000	0.000000	4.000000	32.000000	0.000000
3146.654991	-0.087927	0.508521	0.031188	69.430656	-10.991349	29.598465	1.537703	0.000000	-0.697185	0.000000	0.000000	0.000000	-0.561167	-0.054525	0.130264	0.000000	0.000000	4.000000	32.000000	0.000000
3146.658324	-0.087927	0.508521	0.031188	69.401314	-10.633966	30.418636	1.559414	0.000000	-0.603657	0.000000	0.000000	0.000000	-0.561167	-0.054525	0.130264	0.000000	0.000000	4.000000	32.000000	0.000000
3146.661658	-0.089785	0.508383	0.031784	69.401314	-10.633966	30.418636	1.559414	0.000000	-0.603657	0.000000	0.000000	0.000000	-0.557339	-0.041496	0.178822	0.000000	0.000000	4.000000	32.000000	0.000000
3146.664991	-0.089785	0.508383	0.031784	69.401314	-10.633966	30.418636	1.559414	0.000000	-0.603657	0.000000	0.000000	0.000000	-0.557339	-0.041496	0.178822	0.000000	0.000000	4.000000	32.000000	0.000000
3146.668324	-0.089785	0.508383	0.031784	69.389336	-10.204285	31.334766	1.589218	0.000000	-0.510767	0.000000	0.000000	0.000000	-0.557339	-0.041496	0.178822	0.000000	0.000000	4.000000	32.000000	0.000000
3146.671658	-0.091608	0.508261	0.032549	69.389336	-10.204285	31.334766	1.589218	0.000000	-0.510767	0.000000	0.000000	0.000000	-0.547115	-0.036642	0.229466	0.000000	0.000000	4.000000	32.000000	0.000000
3146.674991	-0.091608	0.508261	0.032549	69.389336	-10.204285	31.334766	1.589218	0.000000	-0.510767	0.000000	0.000000	0.000000	-0.547115	-0.036642	0.229466	0.000000	0.000000	4.000000	32.000000	0.000000
3146.678324	-0.091608	0.508261	0.032549	69.492981	-9.703004	32.140659	1.627462	0.000000	-0.419581	0.000000	0.000000	0.000000	-0.547115	-0.036642	0.229466	0.000000	0.000000	4.000000	32.000000	0.000000
3146.681658	-0.093403	0.508158	0.033375	69.492981	-9.703004	32.140659	1.627462	0.000000	-0.419581	0.000000	0.000000	0.000000	-0.538328	-0.030985	0.247773	0.000000	0.000000	4.000000	32.000000	0.000000
3146.684991	-0.093403	0.508158	0.033375	69.492981	-9.703004	32.140659	1.627462	0.000000	-0.419581	0.000000	0.000000	0.000000	-0.538328	-0.030985	0.247773	0.000000	0.000000	4.000000	32.000000	0.000000
3146.688324	-0.093403	0.508158	0.033375	69.751083	-9.108873	32.534622	1.668757	0.000000	-0.329860	0.000000	0.000000	0.000000	-0.538328	-0.030985	0.247773	0.000000	0.000000	4.000000	32.000000	0.000000
3146.691658	-0.095122	0.508046	0.034274	69.751083	-9.108873	32.534622	1.668757	0.000000	-0.329860	0.000000	0.000000	0.000000	-0.515787	-0.033514	0.269671	0.000000	0.000000	4.000000	32.000000	0.000000
3146.694991	-0.095122	0.508046	0.034274	69.751083	-9.108873	32.534622	1.668757	0.000000	-0.329860	0.000000	0.000000	0.000000	-0.515787	-0.033514	0.269671	0.000000	0.000000	4.000000	32.000000	0.000000
3146.698324	-0.095122	0.508046	0.034274	70.106781	-8.373342	32.684513	1.713703	0.000000	-0.243895	0.000000	0.000000	0.000000	-0.515787	-0.033514	0.269671	0.000000	0.000000	4.000000	32.000000	0.000000
3146.701658	-0.096738	0.507965	0.035227	70.106781	-8.373342	32.684513	1.713703	0.000000	-0.243895	0.000000	0.000000	0.000000	-0.484793	-0.024403	0.285815	0.000000	0.000000	4.000000	32.000000	0.000000
3146.704991	-0.096738	0.507965	0.035227	70.106781	-8.373342	32.684513	1.713703	0.000000	-0.243895	0.000000	0.000000	0.000000	-0.484793	-0.024403	0.285815	0.000000	0.000000	4.000000	32.000000	0.000000
3146.708324	-0.096738	0.507965	0.035227	70.492035	-7.456922	33.061703	1.761338	0.000000	-0.163096	0.000000	0.000000	0.000000	-0.484793	-0.024403	0.285815	0.000000	0.000000	4.000000	32.000000	0.000000
3146.711658	-0.098291	0.507867	0.036316	70.492035	-7.456922	33.061703	1.761338	0.000000	-0.163096	0.000000	0.000000	0.000000	-0.465877	-0.029227	0.326842	0.000000	0.000000	4.000000	32.000000	0.000000
3146.714991	-0.098291	0.507867	0.036316	70.492035	-7.456922	33.061703	1.761338	0.000000	-0.163096	0.000000	0.000000	0.000000	-0.465877	-0.029227	0.326842	0.000000	0.000000	4.000000	32.000000	0.000000
3146.718324	-0.098291	0.507867	0.036316	70.854019	-6.376536	34.028339	1.815812	0.000000	-0.085450	0.000000	0.000000	0.000000	-0.465877	-0.029227	0.326842	0.000000	0.000000	4.000000	32.000000	0.000000
3146.721658	-0.099745	0.507761	0.037485	70.854019	-6.376536	34.028339	1.815812	0.000000	-0.085450	0.000000	0.000000	0.000000	-0.436232	-0.031925	0.350709	0.000000	0.000000	4.000000	32.000000	0.000000
3146.724991	-0.099745	0.507761	0.037485	70.854019	-6.376536	34.028339	1.815812	0.000000	-0.085450	0.000000	0.000000	0.000000	-0.436232	-0.031925	0.350709	0.000000	0.000000	4.000000	32.000000	0.000000
3146.728324	-0.099745	0.507761	0.037485	71.191429	-5.178540	35.469711	1.874264	0.000000	-0.012745	0.000000	0.000000	0.000000	-0.436232	-0.031925	0.350709	0.000000	0.000000	4.000000	32.000000	0.000000
3146.731658	-0.101092	0.507641	0.038694	71.191429	-5.178540	35.469711	1.874264	0.000000	-0.012745	0.000000	0.000000	0.000000	-0.403969	-0.035941	0.362641	0.000000	0.000000	4.000000	32.000000	0.000000
3146.734991	-0.101092	0.507641	0.038694	71.191429	-5.178540	35.469711	1.874264	0.000000	-0.012745	0.000000	0.000000	0.000000	-0.403969	-0.035941	0.362641	0.000000	0.000000	4.000000	32.000000	0.000000
3146.738324	-0.101092	0.507641	0.038694	71.515648	-3.898033	37.089108	1.934704	0.000000	0.054583	0.000000	0.000000	0.000000	-0.403969	-0.035941	0.362641	0.000000	0.000000	4.000000	32.000000	0.000000
3146.741658	-0.102334	0.507496	0.039965	71.515648	-3.898033	37.089108	1.934704	0.000000	0.054583	0.000000	0.000000	0.000000	-0.372814	-0.043533	0.381287	0.000000	0.000000	4.000000	32.000000	0.000000
3146.744991	-0.102334	0.507496	0.039965	71.515648	-3.898033	37.089108	1.934704	0.000000	0.054583	0.000000	0.000000	0.000000	-0.372814	-0.043533	0.381287	0.000000	0.000000	4.000000	32.000000	0.000000
3146.748324	-0.102334	0.507496	0.039965	71.830666	-2.590657	38.509365	1.998252	0.000000	0.116719	0.000000	0.000000	0.000000	-0.372814	-0.043533	0.381287	0.000000	0.000000	4.000000	32.000000	0.000000
3146.751658	-0.103471	0.507381	0.041293	71.830666	-2.590657	38.509365	1.998252	0.000000	0.116719	0.000000	0.000000	0.000000	-0.341110	-0.034525	0.398516	0.000000	0.000000	4.000000	32.000000	0.000000
3146.754991	-0.103471	0.507381	0.041293	71.830666	-2.590657	38.509365	1.998252	0.000000	0.116719	0.000000	0.000000	0.000000	-0.341110	-0.034525	0.398516	0.000000	0.000000	4.000000	32.000000	0.000000
3146.758324	-0.103471	0.507381	0.041293	72.140137	-1.274577	39.507240	2.064671	0.000000	0.173571	0.000000	0.000000	0.000000	-0.341110	-0.034525	0.398516	0.000000	0.000000	4.000000	32.000000	0.000000
3146.761658	-0.104553	0.507312	0.042689	72.140137	-1.274577	39.507240	2.064671	0.000000	0.173571	0.000000	0.000000	0.000000	-0.324579	-0.020687	0.418591	0.000000	0.000000	4.000000	32.000000	0.000000
3146.764991	-0.104553	0.507312	0.042689	72.140137	-1.274577	39.507240	2.064671	0.000000	0.173571	0.000000	0.000000	0.000000	-0.324579	-0.020687	0.418591	0.000000	0.000000	4.000000	32.000000	0.000000
3146.768324	-0.104553	0.507312	0.042689	72.480759	0.115666	40.338634	2.134436	0.000000	0.227667	0.000000	0.000000	0.000000	-0.324579	-0.020687	0.418591	0.000000	0.000000	4.000000	32.000000	0.000000
3146.771658	-0.105553	0.507245	0.044140	72.480759	0.115666	40.338634	2.134436	0.000000	0.227667	0.000000	0.000000	0.000000	-0.299772	-0.019966	0.435392	0.000000	0.000000	4.000000	32.000000	0.000000
3146.774991	-0.105553	0.507245	0.044140	72.480759	0.115666	40.338634	2.134436	0.000000	0.227667	0.000000	0.000000	0.000000	-0.299772	-0.019966	0.435392	0.000000	0.000000	4.000000	32.000000	0.000000
3146.778324	-0.105553	0.507245	0.044140	72.841850	1.670837	41.523926	2.207001	0.000000	0.277629	0.000000	0.000000	0.000000	-0.299772	-0.019966	0.435392	0.000000	0.000000	4.000000	32.000000	0.000000
3146.781658	-0.106440	0.507193	0.045631	72.841850	1.670837	41.523926	2.207001	0.000000	0.277629	0.000000	0.000000	0.000000	-0.266232	-0.015639	0.447392	0.000000	0.000000	4.000000	32.000000	0.000000
3146.784991	-0.106440	0.507193	0.045631	72.841850	1.670837	41.523926	2.207001	0.000000	0.277629	0.000000	0.000000	0.000000	-0.266232	-0.015639	0.447392	0.000000	0.000000	4.000000	32.000000	0.000000
3146.788324	-0.106440	0.507193	0.045631	73.206032	3.378987	43.029640	2.281567	0.000000	0.322001	0.000000	0.000000	0.000000	-0.266232	-0.015639	0.447392	0.000000	0.000000	4.000000	32.000000	0.000000
3146.791658	-0.107171	0.507143	0.047195	73.206032	3.378987	43.029640	2.281567	0.000000	0.322001	0.000000	0.000000	0.000000	-0.219379	-0.014916	0.469014	0.000000	0.000000	4.000000	32.000000	0.000000
3146.794991	-0.107171	0.507143	0.047195	73.206032	3.378987	43.029640	2.281567	0.000000	0.322001	0.000000	0.000000	0.000000	-0.219379	-0.014916	0.469014	0.000000	0.000000	4.000000	32.000000	0.000000
3146.798324	-0.107171	0.507143	0.047195	73.566208	5.175269	44.575706	2.359736	0.000000	0.358564	0.000000	0.000000	0.000000	-0.219379	-0.014916	0.469014	0.000000	0.000000	4.000000	32.000000	0.000000
3146.801658	-0.107755	0.507132	0.048762	73.566208	5.175269	44.575706	2.359736	0.000000	0.358564	0.000000	0.000000	0.000000	-0.175186	-0.003290	0.470052	0.000000	0.000000	4.000000	32.000000	0.000000
3146.804991	-0.107755	0.507132	0.048762	73.566208	5.175269	44.575706	2.359736	0.000000	0.358564	0.000000	0.000000	0.000000	-0.175186	-0.003290	0.470052	0.000000	0.000000	4.000000	32.000000	0.000000
3146.808324	-0.107755	0.507132	0.048762	73.913155	6.971147	45.863483	2.438078	0.000000	0.387762	0.000000	0.000000	0.000000	-0.175186	-0.003290	0.470052	0.000000	0.000000	4.000000	32.000000	0.000000
3146.811658	-0.108138	0.507144	0.050324	73.913155	6.971147	45.863483	2.438078	0.000000	0.387762	0.000000	0.000000	0.000000	-0.114941	0.003644	0.468754	0.000000	0.000000	4.000000	32.000000	0.000000
3146.814991	-0.108138	0.507144	0.050324	73.913155	6.971147	45.863483	2.438078	0.000000	0.387762	0.000000	0.000000	0.000000	-0.114941	0.003644	0.468754	0.000000	0.000000	4.000000	32.000000	0.000000
3146.818324	-0.108138	0.507144	0.050324	74.247505	8.702654	46.884010	2.516203	0.000000	0.406919	0.000000	0.000000	0.000000	-0.114941	0.003644	0.468754	0.000000	0.000000	4.000000	32.000000	0.000000
3146.821658	-0.108363	0.507164	0.051854	74.247505	8.702654	46.884010	2.516203	0.000000	0.406919	0.000000	0.000000	0.000000	-0.067479	0.005810	0.458965	0.000000	0.000000	4.000000	32.000000	0.000000
3146.824991	-0.108363	0.507164	0.051854	74.247505	8.702654	46.884010	2.516203	0.000000	0.406919	0.000000	0.000000	0.000000	-0.067479	0.005810	0.458965	0.000000	0.000000	4.000000	32.000000	0.000000
3146.828324	-0.108363	0.507164	0.051854	74.573006	10.285423	47.753334	2.592698	0.000000	0.418166	0.000000	0.000000	0.000000	-0.067479	0.005810	0.458965	0.000000	0.000000	4.000000	32.000000	0.000000
3146.831658	-0.108376	0.507203	0.053341	74.573006	10.285423	47.753334	2.592698	0.000000	0.418166	0.000000	0.000000	0.000000	-0.003755	0.011745	0.446016	0.000000	0.000000	4.000000	32.000000	0.000000
3146.834991	-0.108376	0.507203	0.053341	74.573006	10.285423	47.753334	2.592698	0.000000	0.418166	0.000000	0.000000	0.000000	-0.003755	0.011745	0.446016	0.000000	0.000000	4.000000	32.000000	0.000000
3146.838324	-0.108376	0.507203	0.053341	74.902962	11.608741	48.642506	2.667033	0.000000	0.418792	0.000000	0.000000	0.000000	-0.003755	0.011745	0.446016	0.000000	0.000000	4.000000	32.000000	0.000000
3146.841658	-0.108207	0.507226	0.054697	74.902962	11.608741	48.642506	2.667033	0.000000	0.418792	0.000000	0.000000	0.000000	0.050711	0.006845	0.406987	0.000000	0.000000	4.000000	32.000000	0.000000
3146.844991	-0.108207	0.507226	0.054697	74.902962	11.608741	48.642506	2.667033	0.000000	0.418792	0.000000	0.000000	0.000000	0.050711	0.006845	0.406987	0.000000	0.000000	4.000000	32.000000	0.000000
3146.848324	-0.108207	0.507226	0.054697	75.237473	12.648613	49.529289	2.734865	0.000000	0.410340	0.000000	0.000000	0.000000	0.050711	0.006845	0.406987	0.000000	0.000000	4.000000	32.000000	0.000000
3146.851658	-0.107839	0.507265	0.055966	75.237473	12.648613	49.529289	2.734865	0.000000	0.410340	0.000000	0.000000	0.000000	0.110334	0.011761	0.380722	0.000000	0.000000	4.000000	32.000000	0.000000
3146.854991	-0.107839	0.507265	0.055966	75.237473	12.648613	49.529289	2.734865	0.000000	0.410340	0.000000	0.000000	0.000000	0.110334	0.011761	0.380722	0.000000	0.000000	4.000000	32.000000	0.000000
3146.858324	-0.107839	0.507265	0.055966	75.551346	13.594351	50.304619	2.798318	0.000000	0.391951	0.000000	0.000000	0.000000	0.110334	0.011761	0.380722	0.000000	0.000000	4.000000	32.000000	0.000000
3146.861658	-0.107256	0.507325	0.057193	75.551346	13.594351	50.304619	2.798318	0.000000	0.391951	0.000000	0.000000	0.000000	0.175021	0.017912	0.367887	0.000000	0.000000	4.000000	32.000000	0.000000
3146.864991	-0.107256	0.507325	0.057193	75.551346	13.594351	50.304619	2.798318	0.000000	0.391951	0.000000	0.000000	0.000000	0.175021	0.017912	0.367887	0.000000	0.000000	4.000000	32.000000	0.000000
3146.868324	-0.107256	0.507325	0.057193	75.829857	14.487128	51.009361	2.859633	0.000000	0.362780	0.000000	0.000000	0.000000	0.175021	0.017912	0.367887	0.000000	0.000000	4.000000	32.000000	0.000000
3146.871658	-0.106423	0.507401	0.058341	75.829857	14.487128	51.009361	2.859633	0.000000	0.362780	0.000000	0.000000	0.000000	0.249797	0.022984	0.344490	0.000000	0.000000	4.000000	32.000000	0.000000
3146.874991	-0.106423	0.507401	0.058341	75.829857	14.487128	51.009361	2.859633	0.000000	0.362780	0.000000	0.000000	0.000000	0.249797	0.022984	0.344490	0.000000	0.000000	4.000000	32.000000	0.000000
3146.878324	-0.106423	0.507401	0.058341	76.091713	15.259393	51.544502	2.917048	0.000000	0.321148	0.000000	0.000000	0.000000	0.249797	0.022984	0.344490	0.000000	0.000000	4.000000	32.000000	0.000000
3146.881658	-0.105467	0.507511	0.059404	76.091713	15.259393	51.544502	2.917048	0.000000	0.321148	0.000000	0.000000	0.000000	0.286856	0.033011	0.318865	0.000000	0.000000	4.000000	32.000000	0.000000
3146.884991	-0.105467	0.507511	0.059404	76.091713	15.259393	51.544502	2.917048	0.000000	0.321148	0.000000	0.000000	0.000000	0.286856	0.033011	0.318865	0.000000	0.000000	4.000000	32.000000	0.000000
3146.888324	-0.105467	0.507511	0.059404	76.347771	15.799754	51.766956	2.970192	0.000000	0.273338	0.000000	0.000000	0.000000	0.286856	0.033011	0.318865	0.000000	0.000000	4.000000	32.000000	0.000000
3146.891658	-0.104380	0.507622	0.060344	76.347771	15.799754	51.766956	2.970192	0.000000	0.273338	0.000000	0.000000	0.000000	0.326116	0.033281	0.281995	0.000000	0.000000	4.000000	32.000000	0.000000
3146.894991	-0.104380	0.507622	0.060344	76.347771	15.799754	51.766956	2.970192	0.000000	0.273338	0.000000	0.000000	0.000000	0.326116	0.033281	0.281995	0.000000	0.000000	4.000000	32.000000	0.000000
3146.898324	-0.104380	0.507622	0.060344	76.564781	16.008852	51.617001	3.017191	0.000000	0.218986	0.000000	0.000000	0.000000	0.326116	0.033281	0.281995	0.000000	0.000000	4.000000	32.000000	0.000000
3146.901658	-0.103323	0.507714	0.061068	76.564781	16.008852	51.617001	3.017191	0.000000	0.218986	0.000000	0.000000	0.000000	0.317028	0.027497	0.217201	0.000000	0.000000	4.000000	32.000000	0.000000
3146.904991	-0.103323	0.507714	0.061068	76.564781	16.008852	51.617001	3.017191	0.000000	0.218986	0.000000	0.000000	0.000000	0.317028	0.027497	0.217201	0.000000	0.000000	4.000000	32.000000	0.000000
3146.908324	-0.103323	0.507714	0.061068	76.777115	15.898492	51.013393	3.053392	0.000000	0.166148	0.000000	0.000000	0.000000	0.317028	0.027497	0.217201	0.000000	0.000000	4.000000	32.000000	0.000000
3146.911658	-0.101841	0.507836	0.061724	76.777115	15.898492	51.013393	3.053392	0.000000	0.166148	0.000000	0.000000	0.000000	0.444544	0.036452	0.196817	0.000000	0.000000	4.000000	32.000000	0.000000
3146.914991	-0.101841	0.507836	0.061724	76.777115	15.898492	51.013393	3.053392	0.000000	0.166148	0.000000	0.000000	0.000000	0.444544	0.036452	0.196817	0.000000	0.000000	4.000000	32.000000	0.000000
3146.918324	-0.101841	0.507836	0.061724	76.875084	15.488721	50.184162	3.086195	0.000000	0.092057	0.000000	0.000000	0.000000	0.444544	0.036452	0.196817	0.000000	0.000000	4.000000	32.000000	0.000000
3146.921658	-0.100508	0.507905	0.062102	76.875084	15.488721	50.184162	3.086195	0.000000	0.092057	0.000000	0.000000	0.000000	0.399945	0.020811	0.113368	0.000000	0.000000	4.000000	32.000000	0.000000
3146.924991	-0.100508	0.507905	0.062102	76.875084	15.488721	50.184162	3.086195	0.000000	0.092057	0.000000	0.000000	0.000000	0.399945	0.020811	0.113368	0.000000	0.000000	4.000000	32.000000	0.000000
3146.928324	-0.100508	0.507905	0.062102	76.933052	14.898422	49.128895	3.105089	0.000000	0.025400	0.000000	0.000000	0.000000	0.399945	0.020811	0.113368	0.000000	0.000000	4.000000	32.000000	0.000000
3146.931658	-0.098914	0.507955	0.062320	76.933052	14.898422	49.128895	3.105089	0.000000	0.025400	0.000000	0.000000	0.000000	0.478290	0.015002	0.065397	0.000000	0.000000	4.000000	32.000000	0.000000
3146.934991	-0.098914	0.507955	0.062320	76.933052	14.898422	49.128895	3.105089	0.000000	0.025400	0.000000	0.000000	0.000000	0.478290	0.015002	0.065397	0.000000	0.000000	4.000000	32.000000	0.000000
3146.938324	-0.098914	0.507955	0.062320	76.938736	14.125415	47.851238	3.115989	0.000000	-0.054315	0.000000	0.000000	0.000000	0.478290	0.015002	0.065397	0.000000	0.000000	4.000000	32.000000	0.000000
3146.941658	-0.096957	0.508027	0.062370	76.938736	14.125415	47.851238	3.115989	0.000000	-0.054315	0.000000	0.000000	0.000000	0.587115	0.021579	0.015029	0.000000	0.000000	4.000000	32.000000	0.000000
3146.944991	-0.096957	0.508027	0.062370	76.938736	14.125415	47.851238	3.115989	0.000000	-0.054315	0.000000	0.000000	0.000000	0.587115	0.021579	0.015029	0.000000	0.000000	4.000000	32.000000	0.000000
3146.948324	-0.096957	0.508027	0.062370	76.888206	13.270926	46.534046	3.118493	0.000000	-0.152168	0.000000	0.000000	0.000000	0.587115	0.021579	0.015029	0.000000	0.000000	4.000000	32.000000	0.000000
3146.951658	-0.095098	0.508099	0.062249	76.888206	13.270926	46.534046	3.118493	0.000000	-0.152168	0.000000	0.000000	0.000000	0.557569	0.021767	-0.036213	0.000000	0.000000	4.000000	32.000000	0.000000
3146.954991	-0.095098	0.508099	0.062249	76.888206	13.270926	46.534046	3.118493	0.000000	-0.152168	0.000000	0.000000	0.000000	0.557569	0.021767	-0.036213	0.000000	0.000000	4.000000	32.000000	0.000000
3146.958324	-0.095098	0.508099	0.062249	76.795822	12.388549	45.227047	3.112458	0.000000	-0.245096	0.000000	0.000000	0.000000	0.557569	0.021767	-0.036213	0.000000	0.000000	4.000000	32.000000	0.000000
3146.961658	-0.093322	0.508148	0.062006	76.795822	12.388549	45.227047	3.112458	0.000000	-0.245096	0.000000	0.000000	0.000000	0.532712	0.014453	-0.073074	0.000000	0.000000	4.000000	32.000000	0.000000
3146.964991	-0.093322	0.508148	0.062006	76.795822	12.388549	45.227047	3.112458	0.000000	-0.245096	0.000000	0.000000	0.000000	0.532712	0.014453	-0.073074	0.000000	0.000000	4.000000	32.000000	0.000000
3146.968324	-0.093322	0.508148	0.062006	76.641113	11.194317	43.491806	3.100279	0.000000	-0.333881	0.000000	0.000000	0.000000	0.532712	0.014453	-0.073074	0.000000	0.000000	4.000000	32.000000	0.000000
3146.971658	-0.091165	0.508217	0.061593	76.641113	11.194317	43.491806	3.100279	0.000000	-0.333881	0.000000	0.000000	0.000000	0.647223	0.020860	-0.123878	0.000000	0.000000	4.000000	32.000000	0.000000
3146.974991	-0.091165	0.508217	0.061593	76.641113	11.194317	43.491806	3.100279	0.000000	-0.333881	0.000000	0.000000	0.000000	0.647223	0.020860	-0.123878	0.000000	0.000000	4.000000	32.000000	0.000000
3146.978324	-0.091165	0.508217	0.061593	76.510727	10.133406	41.953671	3.079632	0.000000	-0.441752	0.000000	0.000000	0.000000	0.647223	0.020860	-0.123878	0.000000	0.000000	4.000000	32.000000	0.000000
3146.981658	-0.089378	0.508270	0.061088	76.510727	10.133406	41.953671	3.079632	0.000000	-0.441752	0.000000	0.000000	0.000000	0.536103	0.015795	-0.151360	0.000000	0.000000	4.000000	32.000000	0.000000
3146.984991	-0.089378	0.508270	0.061088	76.510727	10.133406	41.953671	3.079632	0.000000	-0.441752	0.000000	0.000000	0.000000	0.536103	0.015795	-0.151360	0.000000	0.000000	4.000000	32.000000	0.000000
3146.988324	-0.089378	0.508270	0.061088	76.354744	8.770584	39.986492	3.054405	0.000000	-0.531102	0.000000	0.000000	0.000000	0.536103	0.015795	-0.151360	0.000000	0.000000	4.000000	32.000000	0.000000
3146.991658	-0.087295	0.508290	0.060298	76.354744	8.770584	39.986492	3.054405	0.000000	-0.531102	0.000000	0.000000	0.000000	0.624846	0.006194	-0.237029	0.000000	0.000000	4.000000	32.000000	0.000000
3146.994991	-0.087295	0.508290	0.060298	76.354744	8.770584	39.986492	3.054405	0.000000	-0.531102	0.000000	0.000000	0.000000	0.624846	0.006194	-0.237029	0.000000	0.000000	4.000000	32.000000	0.000000
3146.998324	-0.087295	0.508290	0.060298	76.208084	7.479144	38.348179	3.014901	0.000000	-0.635243	0.000000	0.000000	0.000000	0.624846	0.006194	-0.237029	0.000000	0.000000	4.000000	32.000000	0.000000
3147.001658	-0.085372	0.508241	0.059355	76.208084	7.479144	38.348179	3.014901	0.000000	-0.635243	0.000000	0.000000	0.000000	0.576998	-0.014751	-0.282820	0.000000	0.000000	4.000000	32.000000	0.000000
3147.004991	-0.085372	0.508241	0.059355	76.208084	7.479144	38.348179	3.014901	0.000000	-0.635243	0.000000	0.000000	0.000000	0.576998	-0.014751	-0.282820	0.000000	0.000000	4.000000	32.000000	0.000000
3147.008324	-0.085372	0.508241	0.059355	76.062637	6.330237	37.189293	2.967764	0.000000	-0.731409	0.000000	0.000000	0.000000	0.576998	-0.014751	-0.282820	0.000000	0.000000	4.000000	32.000000	0.000000
3147.011658	-0.083704	0.508179	0.058386	76.062637	6.330237	37.189293	2.967764	0.000000	-0.731409	0.000000	0.000000	0.000000	0.500431	-0.018575	-0.290822	0.000000	0.000000	4.000000	32.000000	0.000000
3147.014991	-0.083704	0.508179	0.058386	76.062637	6.330237	37.189293	2.967764	0.000000	-0.731409	0.000000	0.000000	0.000000	0.500431	-0.018575	-0.290822	0.000000	0.000000	4.000000	32.000000	0.000000
3147.018324	-0.083704	0.508179	0.058386	75.860458	5.024936	36.345333	2.919294	0.000000	-0.814814	0.000000	0.000000	0.000000	0.500431	-0.018575	-0.290822	0.000000	0.000000	4.000000	32.000000	0.000000
3147.021658	-0.081875	0.508061	0.057150	75.860458	5.024936	36.345333	2.919294	0.000000	-0.814814	0.000000	0.000000	0.000000	0.548597	-0.035601	-0.370706	0.000000	0.000000	4.000000	32.000000	0.000000
3147.024991	-0.081875	0.508061	0.057150	75.860458	5.024936	36.345333	2.919294	0.000000	-0.814814	0.000000	0.000000	0.000000	0.548597	-0.035601	-0.370706	0.000000	0.000000	4.000000	32.000000	0.000000
3147.028324	-0.081875	0.508061	0.057150	75.577881	3.447874	35.470837	2.857509	0.000000	-0.906247	0.000000	0.000000	0.000000	0.548597	-0.035601	-0.370706	0.000000	0.000000	4.000000	32.000000	0.000000
3147.031658	-0.079943	0.507946	0.055673	75.577881	3.447874	35.470837	2.857509	0.000000	-0.906247	0.000000	0.000000	0.000000	0.579541	-0.034386	-0.443268	0.000000	0.000000	4.000000	32.000000	0.000000
3147.034991	-0.079943	0.507946	0.055673	75.577881	3.447874	35.470837	2.857509	0.000000	-0.906247	0.000000	0.000000	0.000000	0.579541	-0.034386	-0.443268	0.000000	0.000000	4.000000	32.000000	0.000000
3147.038324	-0.079943	0.507946	0.055673	75.261681	2.041431	34.339130	2.783632	0.000000	-1.002837	0.000000	0.000000	0.000000	0.579541	-0.034386	-0.443268	0.000000	0.000000	4.000000	32.000000	0.000000
3147.041658	-0.078408	0.507875	0.054435	75.261681	2.041431	34.339130	2.783632	0.000000	-1.002837	0.000000	0.000000	0.000000	0.460721	-0.021341	-0.371276	0.000000	0.000000	4.000000	32.000000	0.000000
3147.044991	-0.078408	0.507875	0.054435	75.261681	2.041431	34.339130	2.783632	0.000000	-1.002837	0.000000	0.000000	0.000000	0.460721	-0.021341	-0.371276	0.000000	0.000000	4.000000	32.000000	0.000000
3147.048324	-0.078408	0.507875	0.054435	74.808350	0.414470	32.595615	2.721752	0.000000	-1.079624	0.000000	0.000000	0.000000	0.460721	-0.021341	-0.371276	0.000000	0.000000	4.000000	32.000000	0.000000
3147.051658	-0.076863	0.507835	0.053086	74.808350	0.414470	32.595615	2.721752	0.000000	-1.079624	0.000000	0.000000	0.000000	0.463507	-0.011856	-0.404793	0.000000	0.000000	4.000000	32.000000	0.000000
3147.054991	-0.076863	0.507835	0.053086	74.808350	0.414470	32.595615	2.721752	0.000000	-1.079624	0.000000	0.000000	0.000000	0.463507	-0.011856	-0.404793	0.000000	0.000000	4.000000	32.000000	0.000000
3147.058324	-0.076863	0.507835	0.053086	74.289688	-1.062822	30.824329	2.654287	0.000000	-1.156875	0.000000	0.000000	0.000000	0.463507	-0.011856	-0.404793	0.000000	0.000000	4.000000	32.000000	0.000000
3147.061658	-0.075448	0.507811	0.051731	74.289688	-1.062822	30.824329	2.654287	0.000000	-1.156875	0.000000	0.000000	0.000000	0.424293	-0.007288	-0.406498	0.000000	0.000000	4.000000	32.000000	0.000000
3147.064991	-0.075448	0.507811	0.051731	74.289688	-1.062822	30.824329	2.654287	0.000000	-1.156875	0.000000	0.000000	0.000000	0.424293	-0.007288	-0.406498	0.000000	0.000000	4.000000	32.000000	0.000000
3147.068324	-0.075448	0.507811	0.051731	73.752640	-2.273504	29.429117	2.586537	0.000000	-1.227590	0.000000	0.000000	0.000000	0.424293	-0.007288	-0.406498	0.000000	0.000000	4.000000	32.000000	0.000000
3147.071658	-0.074169	0.507806	0.050412	73.752640	-2.273504	29.429117	2.586537	0.000000	-1.227590	0.000000	0.000000	0.000000	0.383616	-0.001549	-0.395672	0.000000	0.000000	4.000000	32.000000	0.000000
3147.074991	-0.074169	0.507806	0.050412	73.752640	-2.273504	29.429117	2.586537	0.000000	-1.227590	0.000000	0.000000	0.000000	0.383616	-0.001549	-0.395672	0.000000	0.000000	4.000000	32.000000	0.000000
3147.078324	-0.074169	0.507806	0.050412	73.177139	-3.313113	28.109520	2.520592	0.000000	-1.291526	0.000000	0.000000	0.000000	0.383616	-0.001549	-0.395672	0.000000	0.000000	4.000000	32.000000	0.000000
3147.081658	-0.072996	0.507799	0.048927	73.177139	-3.313113	28.109520	2.520592	0.000000	-1.291526	0.000000	0.000000	0.000000	0.352121	-0.001925	-0.445520	0.000000	0.000000	4.000000	32.000000	0.000000
3147.084991	-0.072996	0.507799	0.048927	73.177139	-3.313113	28.109520	2.520592	0.000000	-1.291526	0.000000	0.000000	0.000000	0.352121	-0.001925	-0.445520	0.000000	0.000000	4.000000	32.000000	0.000000
3147.088324	-0.072996	0.507799	0.048927	72.692719	-3.991502	27.035076	2.446339	0.000000	-1.350213	0.000000	0.000000	0.000000	0.352121	-0.001925	-0.445520	0.000000	0.000000	4.000000	32.000000	0.000000
3147.091658	-0.072085	0.507776	0.047528	72.692719	-3.991502	27.035076	2.446339	0.000000	-1.350213	0.000000	0.000000	0.000000	0.273274	-0.006979	-0.419731	0.000000	0.000000	4.000000	32.000000	0.000000
3147.094991	-0.072085	0.507776	0.047528	72.692719	-3.991502	27.035076	2.446339	0.000000	-1.350213	0.000000	0.000000	0.000000	0.273274	-0.006979	-0.419731	0.000000	0.000000	4.000000	32.000000	0.000000
3147.098324	-0.072085	0.507776	0.047528	72.252914	-4.431538	26.334415	2.376384	0.000000	-1.395759	0.000000	0.000000	0.000000	0.273274	-0.006979	-0.419731	0.000000	0.000000	4.000000	32.000000	0.000000
3147.101658	-0.071339	0.507720	0.046063	72.252914	-4.431538	26.334415	2.376384	0.000000	-1.395759	0.000000	0.000000	0.000000	0.223605	-0.016833	-0.439314	0.000000	0.000000	4.000000	32.000000	0.000000
3147.104991	-0.071339	0.507720	0.046063	72.252914	-4.431538	26.334415	2.376384	0.000000	-1.395759	0.000000	0.000000	0.000000	0.223605	-0.016833	-0.439314	0.000000	0.000000	4.000000	32.000000	0.000000
3147.108324	-0.071339	0.507720	0.046063	71.891388	-4.651164	26.008711	2.303164	0.000000	-1.433026	0.000000	0.000000	0.000000	0.223605	-0.016833	-0.439314	0.000000	0.000000	4.000000	32.000000	0.000000
3147.111658	-0.070803	0.507632	0.044675	71.891388	-4.651164	26.008711	2.303164	0.000000	-1.433026	0.000000	0.000000	0.000000	0.161088	-0.026447	-0.416402	0.000000	0.000000	4.000000	32.000000	0.000000
3147.114991	-0.070803	0.507632	0.044675	71.891388	-4.651164	26.008711	2.303164	0.000000	-1.433026	0.000000	0.000000	0.000000	0.161088	-0.026447	-0.416402	0.000000	0.000000	4.000000	32.000000	0.000000
3147.118324	-0.070803	0.507632	0.044675	71.534637	-4.754587	25.884218	2.233764	0.000000	-1.459874	0.000000	0.000000	0.000000	0.161088	-0.026447	-0.416402	0.000000	0.000000	4.000000	32.000000	0.000000
3147.121658	-0.070345	0.507503	0.043152	71.534637	-4.754587	25.884218	2.233764	0.000000	-1.459874	0.000000	0.000000	0.000000	0.137156	-0.038581	-0.457124	0.000000	0.000000	4.000000	32.000000	0.000000
3147.124991	-0.070345	0.507503	0.043152	71.534637	-4.754587	25.884218	2.233764	0.000000	-1.459874	0.000000	0.000000	0.000000	0.137156	-0.038581	-0.457124	0.000000	0.000000	4.000000	32.000000	0.000000
3147.128324	-0.070345	0.507503	0.043152	71.192589	-4.872271	25.775217	2.157577	0.000000	-1.482734	0.000000	0.000000	0.000000	0.137156	-0.038581	-0.457124	0.000000	0.000000	4.000000	32.000000	0.000000
3147.131658	-0.070061	0.507362	0.041476	71.192589	-4.872271	25.775217	2.157577	0.000000	-1.482734	0.000000	0.000000	0.000000	0.085164	-0.042400	-0.502732	0.000000	0.000000	4.000000	32.000000	0.000000
3147.134991	-0.070061	0.507362	0.041476	71.192589	-4.872271	25.775217	2.157577	0.000000	-1.482734	0.000000	0.000000	0.000000	0.085164	-0.042400	-0.502732	0.000000	0.000000	4.000000	32.000000	0.000000
3147.138324	-0.070061	0.507362	0.041476	70.937462	-4.973513	25.699310	2.073788	0.000000	-1.496928	0.000000	0.000000	0.000000	0.085164	-0.042400	-0.502732	0.000000	0.000000	4.000000	32.000000	0.000000
3147.141658	-0.069985	0.507281	0.040248	70.937462	-4.973513	25.699310	2.073788	0.000000	-1.496928	0.000000	0.000000	0.000000	0.022837	-0.024173	-0.368243	0.000000	0.000000	4.000000	32.000000	0.000000
3147.144991	-0.069985	0.507281	0.040248	70.937462	-4.973513	25.699310	2.073788	0.000000	-1.496928	0.000000	0.000000	0.000000	0.022837	-0.024173	-0.368243	0.000000	0.000000	4.000000	32.000000	0.000000
3147.148324	-0.069985	0.507281	0.040248	70.655861	-5.097737	25.616331	2.012414	0.000000	-1.500734	0.000000	0.000000	0.000000	0.022837	-0.024173	-0.368243	0.000000	0.000000	4.000000	32.000000	0.000000
3147.151658	-0.070138	0.507213	0.039113	70.655861	-5.097737	25.616331	2.012414	0.000000	-1.500734	0.000000	0.000000	0.000000	-0.045787	-0.020533	-0.340614	0.000000	0.000000	4.000000	32.000000	0.000000
3147.154991	-0.070138	0.507213	0.039113	70.655861	-5.097737	25.616331	2.012414	0.000000	-1.500734	0.000000	0.000000	0.000000	-0.045787	-0.020533	-0.340614	0.000000	0.000000	4.000000	32.000000	0.000000
3147.158324	-0.070138	0.507213	0.039113	70.359200	-5.242872	25.538677	1.955645	0.000000	-1.493103	0.000000	0.000000	0.000000	-0.045787	-0.020533	-0.340614	0.000000	0.000000	4.000000	32.000000	0.000000
3147.161658	-0.070555	0.507235	0.038162	70.359200	-5.242872	25.538677	1.955645	0.000000	-1.493103	0.000000	0.000000	0.000000	-0.125219	0.006706	-0.285150	0.000000	0.000000	4.000000	32.000000	0.000000
3147.164991	-0.070555	0.507235	0.038162	70.359200	-5.242872	25.538677	1.955645	0.000000	-1.493103	0.000000	0.000000	0.000000	-0.125219	0.006706	-0.285150	0.000000	0.000000	4.000000	32.000000	0.000000
3147.168324	-0.070555	0.507235	0.038162	70.101677	-5.376959	25.490328	1.908120	0.000000	-1.472233	0.000000	0.000000	0.000000	-0.125219	0.006706	-0.285150	0.000000	0.000000	4.000000	32.000000	0.000000
3147.171658	-0.070555	0.507235	0.038162	70.101677	-5.376959	25.490328	1.908120	0.000000	-1.472233	0.000000	0.000000	0.000000	-0.125219	0.006706	-0.285150	0.000000	0.000000	4.000000	32.000000	0.000000
3147.174991	-0.071091	0.507334	0.037546	70.101677	-5.376959	25.490328	1.908120	0.000000	-1.472233	0.000000	0.000000	0.000000	-0.160609	0.029490	-0.184840	0.000000	0.000000	4.000000	32.000000	0.000000
3147.178324	-0.071091	0.507334	0.037546	69.892082	-5.493083	25.470335	1.908120	0.000000	-1.472233	0.000000	0.000000	0.000000	-0.160609	0.029490	-0.184840	0.000000	0.000000	4.000000	32.000000	0.000000
3147.181658	-0.071710	0.507472	0.037188	69.892082	-5.493083	25.470335	1.908120	0.000000	-1.472233	0.000000	0.000000	0.000000	-0.185818	0.041623	-0.107357	0.000000	0.000000	4.000000	32.000000	0.000000
3147.184991	-0.071710	0.507472	0.037188	69.892082	-5.493083	25.470335	1.908120	0.000000	-1.472233	0.000000	0.000000	0.000000	-0.185818	0.041623	-0.107357	0.000000	0.000000	4.000000	32.000000	0.000000
3147.188324	-0.071710	0.507472	0.037188	69.680748	-5.639138	25.447958	1.859421	0.000000	-1.414495	0.000000	0.000000	0.000000	-0.185818	0.041623	-0.107357	0.000000	0.000000	4.000000	32.000000	0.000000
3147.191658	-0.072601	0.507662	0.036891	69.680748	-5.639138	25.447958	1.859421	0.000000	-1.414495	0.000000	0.000000	0.000000	-0.267301	0.056996	-0.089363	0.000000	0.000000	4.000000	32.000000	0.000000
3147.194991	-0.072601	0.507662	0.036891	69.680748	-5.639138	25.447958	1.859421	0.000000	-1.414495	0.000000	0.000000	0.000000	-0.267301	0.056996	-0.089363	0.000000	0.000000	4.000000	32.000000	0.000000
3147.198324	-0.072601	0.507662	0.036891	69.578636	-5.745271	25.452896	1.844527	0.000000	-1.369945	0.000000	0.000000	0.000000	-0.267301	0.056996	-0.089363	0.000000	0.000000	4.000000	32.000000	0.000000
3147.201658	-0.073434	0.507806	0.036689	69.578636	-5.745271	25.452896	1.844527	0.000000	-1.369945	0.000000	0.000000	0.000000	-0.249855	0.043129	-0.060434	0.000000	0.000000	4.000000	32.000000	0.000000
3147.204991	-0.073434	0.507806	0.036689	69.578636	-5.745271	25.452896	1.844527	0.000000	-1.369945	0.000000	0.000000	0.000000	-0.249855	0.043129	-0.060434	0.000000	0.000000	4.000000	32.000000	0.000000
3147.208324	-0.073434	0.507806	0.036689	69.561996	-5.857398	25.470781	1.834454	0.000000	-1.328303	0.000000	0.000000	0.000000	-0.249855	0.043129	-0.060434	0.000000	0.000000	4.000000	32.000000	0.000000
3147.211658	-0.074475	0.507907	0.036438	69.561996	-5.857398	25.470781	1.834454	0.000000	-1.328303	0.000000	0.000000	0.000000	-0.312239	0.030203	-0.075331	0.000000	0.000000	4.000000	32.000000	0.000000
3147.214991	-0.074475	0.507907	0.036438	69.561996	-5.857398	25.470781	1.834454	0.000000	-1.328303	0.000000	0.000000	0.000000	-0.312239	0.030203	-0.075331	0.000000	0.000000	4.000000	32.000000	0.000000
3147.218324	-0.074475	0.507907	0.036438	69.570610	-5.969135	25.510712	1.821899	0.000000	-1.276263	0.000000	0.000000	0.000000	-0.312239	0.030203	-0.075331	0.000000	0.000000	4.000000	32.000000	0.000000
3147.221658	-0.075606	0.507937	0.036157	69.570610	-5.969135	25.510712	1.821899	0.000000	-1.276263	0.000000	0.000000	0.000000	-0.339492	0.009101	-0.084404	0.000000	0.000000	4.000000	32.000000	0.000000
3147.224991	-0.075606	0.507937	0.036157	69.570610	-5.969135	25.510712	1.821899	0.000000	-1.276263	0.000000	0.000000	0.000000	-0.339492	0.009101	-0.084404	0.000000	0.000000	4.000000	32.000000	0.000000
3147.228324	-0.075606	0.507937	0.036157	69.581154	-6.074832	25.579453	1.807832	0.000000	-1.219681	0.000000	0.000000	0.000000	-0.339492	0.009101	-0.084404	0.000000	0.000000	4.000000	32.000000	0.000000
3147.231658	-0.076811	0.507929	0.035886	69.581154	-6.074832	25.579453	1.807832	0.000000	-1.219681	0.000000	0.000000	0.000000	-0.361437	-0.002527	-0.081073	0.000000	0.000000	4.000000	32.000000	0.000000
3147.234991	-0.076811	0.507929	0.035886	69.581154	-6.074832	25.579453	1.807832	0.000000	-1.219681	0.000000	0.000000	0.000000	-0.361437	-0.002527	-0.081073	0.000000	0.000000	4.000000	32.000000	0.000000
3147.238324	-0.076811	0.507929	0.035886	69.584984	-6.151557	25.722448	1.794320	0.000000	-1.159442	0.000000	0.000000	0.000000	-0.361437	-0.002527	-0.081073	0.000000	0.000000	4.000000	32.000000	0.000000
3147.241658	-0.078116	0.507897	0.035642	69.584984	-6.151557	25.722448	1.794320	0.000000	-1.159442	0.000000	0.000000	0.000000	-0.391326	-0.009454	-0.073271	0.000000	0.000000	4.000000	32.000000	0.000000
3147.244991	-0.078116	0.507897	0.035642	69.584984	-6.151557	25.722448	1.794320	0.000000	-1.159442	0.000000	0.000000	0.000000	-0.391326	-0.009454	-0.073271	0.000000	0.000000	4.000000	32.000000	0.000000
3147.248324	-0.078116	0.507897	0.035642	69.577126	-6.193217	25.989441	1.782108	0.000000	-1.094221	0.000000	0.000000	0.000000	-0.391326	-0.009454	-0.073271	0.000000	0.000000	4.000000	32.000000	0.000000
3147.251658	-0.079660	0.507871	0.035546	69.577126	-6.193217	25.989441	1.782108	0.000000	-1.094221	0.000000	0.000000	0.000000	-0.463251	-0.007832	-0.028710	0.000000	0.000000	4.000000	32.000000	0.000000
3147.254991	-0.079660	0.507871	0.035546	69.577126	-6.193217	25.989441	1.782108	0.000000	-1.094221	0.000000	0.000000	0.000000	-0.463251	-0.007832	-0.028710	0.000000	0.000000	4.000000	32.000000	0.000000
3147.258324	-0.079660	0.507871	0.035546	69.552696	-6.212835	26.291433	1.777323	0.000000	-1.017012	0.000000	0.000000	0.000000	-0.463251	-0.007832	-0.028710	0.000000	0.000000	4.000000	32.000000	0.000000
3147.261658	-0.081208	0.507862	0.035614	69.552696	-6.212835	26.291433	1.777323	0.000000	-1.017012	0.000000	0.000000	0.000000	-0.464387	-0.002792	0.020177	0.000000	0.000000	4.000000	32.000000	0.000000
3147.264991	-0.081208	0.507862	0.035614	69.552696	-6.212835	26.291433	1.777323	0.000000	-1.017012	0.000000	0.000000	0.000000	-0.464387	-0.002792	0.020177	0.000000	0.000000	4.000000	32.000000	0.000000
3147.268324	-0.081208	0.507862	0.035614	69.521744	-6.233803	26.591997	1.780686	0.000000	-0.939615	0.000000	0.000000	0.000000	-0.464387	-0.002792	0.020177	0.000000	0.000000	4.000000	32.000000	0.000000
3147.271658	-0.082743	0.507872	0.035740	69.521744	-6.233803	26.591997	1.780686	0.000000	-0.939615	0.000000	0.000000	0.000000	-0.460731	0.003183	0.037894	0.000000	0.000000	4.000000	32.000000	0.000000
3147.274991	-0.082743	0.507872	0.035740	69.521744	-6.233803	26.591997	1.780686	0.000000	-0.939615	0.000000	0.000000	0.000000	-0.460731	0.003183	0.037894	0.000000	0.000000	4.000000	32.000000	0.000000
3147.278324	-0.082743	0.507872	0.035740	69.485649	-6.224782	27.005108	1.787001	0.000000	-0.862826	0.000000	0.000000	0.000000	-0.460731	0.003183	0.037894	0.000000	0.000000	4.000000	32.000000	0.000000
3147.281658	-0.084567	0.507872	0.035984	69.485649	-6.224782	27.005108	1.787001	0.000000	-0.862826	0.000000	0.000000	0.000000	-0.546965	0.000010	0.073116	0.000000	0.000000	4.000000	32.000000	0.000000
3147.284991	-0.084567	0.507872	0.035984	69.485649	-6.224782	27.005108	1.787001	0.000000	-0.862826	0.000000	0.000000	0.000000	-0.546965	0.000010	0.073116	0.000000	0.000000	4.000000	32.000000	0.000000
3147.288324	-0.084567	0.507872	0.035984	69.483963	-6.149746	27.546530	1.799187	0.000000	-0.771666	0.000000	0.000000	0.000000	-0.546965	0.000010	0.073116	0.000000	0.000000	4.000000	32.000000	0.000000
3147.291658	-0.086420	0.507833	0.036241	69.483963	-6.149746	27.546530	1.799187	0.000000	-0.771666	0.000000	0.000000	0.000000	-0.556082	-0.011727	0.077149	0.000000	0.000000	4.000000	32.000000	0.000000
3147.294991	-0.086420	0.507833	0.036241	69.483963	-6.149746	27.546530	1.799187	0.000000	-0.771666	0.000000	0.000000	0.000000	-0.556082	-0.011727	0.077149	0.000000	0.000000	4.000000	32.000000	0.000000
3147.298324	-0.086420	0.507833	0.036241	69.534660	-5.967620	28.268892	1.812046	0.000000	-0.678985	0.000000	0.000000	0.000000	-0.556082	-0.011727	0.077149	0.000000	0.000000	4.000000	32.000000	0.000000
3147.301658	-0.088234	0.507782	0.036521	69.534660	-5.967620	28.268892	1.812046	0.000000	-0.678985	0.000000	0.000000	0.000000	-0.544047	-0.015268	0.084028	0.000000	0.000000	4.000000	32.000000	0.000000
3147.304991	-0.088234	0.507782	0.036521	69.534660	-5.967620	28.268892	1.812046	0.000000	-0.678985	0.000000	0.000000	0.000000	-0.544047	-0.015268	0.084028	0.000000	0.000000	4.000000	32.000000	0.000000
3147.308324	-0.088234	0.507782	0.036521	69.650787	-5.639319	29.263342	1.826050	0.000000	-0.588311	0.000000	0.000000	0.000000	-0.544047	-0.015268	0.084028	0.000000	0.000000	4.000000	32.000000	0.000000
3147.311658	-0.090213	0.507744	0.036891	69.650787	-5.639319	29.263342	1.826050	0.000000	-0.588311	0.000000	0.000000	0.000000	-0.593833	-0.011597	0.110943	0.000000	0.000000	4.000000	32.000000	0.000000
3147.314991	-0.090213	0.507744	0.036891	69.650787	-5.639319	29.263342	1.826050	0.000000	-0.588311	0.000000	0.000000	0.000000	-0.593833	-0.011597	0.110943	0.000000	0.000000	4.000000	32.000000	0.000000
3147.318324	-0.090213	0.507744	0.036891	69.745537	-5.296811	30.194822	1.844541	0.000000	-0.489339	0.000000	0.000000	0.000000	-0.593833	-0.011597	0.110943	0.000000	0.000000	4.000000	32.000000	0.000000
3147.321658	-0.091809	0.507740	0.037257	69.745537	-5.296811	30.194822	1.844541	0.000000	-0.489339	0.000000	0.000000	0.000000	-0.478714	-0.001209	0.109860	0.000000	0.000000	4.000000	32.000000	0.000000
3147.324991	-0.091809	0.507740	0.037257	69.745537	-5.296811	30.194822	1.844541	0.000000	-0.489339	0.000000	0.000000	0.000000	-0.478714	-0.001209	0.109860	0.000000	0.000000	4.000000	32.000000	0.000000
3147.328324	-0.091809	0.507740	0.037257	69.842506	-4.832451	31.368662	1.862851	0.000000	-0.409553	0.000000	0.000000	0.000000	-0.478714	-0.001209	0.109860	0.000000	0.000000	4.000000	32.000000	0.000000
3147.331658	-0.093598	0.507804	0.037851	69.842506	-4.832451	31.368662	1.862851	0.000000	-0.409553	0.000000	0.000000	0.000000	-0.536634	0.019205	0.178321	0.000000	0.000000	4.000000	32.000000	0.000000
3147.334991	-0.093598	0.507804	0.037851	69.842506	-4.832451	31.368662	1.862851	0.000000	-0.409553	0.000000	0.000000	0.000000	-0.536634	0.019205	0.178321	0.000000	0.000000	4.000000	32.000000	0.000000
3147.338324	-0.093598	0.507804	0.037851	69.984261	-4.235340	32.749565	1.892571	0.000000	-0.320114	0.000000	0.000000	0.000000	-0.536634	0.019205	0.178321	0.000000	0.000000	4.000000	32.000000	0.000000
3147.341658	-0.095473	0.507928	0.038608	69.984261	-4.235340	32.749565	1.892571	0.000000	-0.320114	0.000000	0.000000	0.000000	-0.562495	0.037171	0.227057	0.000000	0.000000	4.000000	32.000000	0.000000
3147.344991	-0.095473	0.507928	0.038608	69.984261	-4.235340	32.749565	1.892571	0.000000	-0.320114	0.000000	0.000000	0.000000	-0.562495	0.037171	0.227057	0.000000	0.000000	4.000000	32.000000	0.000000
3147.348324	-0.095473	0.507928	0.038608	70.260658	-3.448274	34.367283	1.930414	0.000000	-0.226365	0.000000	0.000000	0.000000	-0.562495	0.037171	0.227057	0.000000	0.000000	4.000000	32.000000	0.000000
3147.351658	-0.097472	0.508104	0.039584	70.260658	-3.448274	34.367283	1.930414	0.000000	-0.226365	0.000000	0.000000	0.000000	-0.599648	0.052922	0.292612	0.000000	0.000000	4.000000	32.000000	0.000000
3147.354991	-0.097472	0.508104	0.039584	70.260658	-3.448274	34.367283	1.930414	0.000000	-0.226365	0.000000	0.000000	0.000000	-0.599648	0.052922	0.292612	0.000000	0.000000	4.000000	32.000000	0.000000
3147.358324	-0.097472	0.508104	0.039584	70.744133	-2.340468	36.273937	1.979182	0.000000	-0.126424	0.000000	0.000000	0.000000	-0.599648	0.052922	0.292612	0.000000	0.000000	4.000000	32.000000	0.000000
3147.361658	-0.099553	0.508309	0.040680	70.744133	-2.340468	36.273937	1.979182	0.000000	-0.126424	0.000000	0.000000	0.000000	-0.624547	0.061453	0.328977	0.000000	0.000000	4.000000	32.000000	0.000000
3147.364991	-0.099553	0.508309	0.040680	70.744133	-2.340468	36.273937	1.979182	0.000000	-0.126424	0.000000	0.000000	0.000000	-0.624547	0.061453	0.328977	0.000000	0.000000	4.000000	32.000000	0.000000
3147.368324	-0.099553	0.508309	0.040680	71.409904	-0.842911	38.387451	2.034012	0.000000	-0.022332	0.000000	0.000000	0.000000	-0.624547	0.061453	0.328977	0.000000	0.000000	4.000000	32.000000	0.000000
3147.371658	-0.101752	0.508546	0.041932	71.409904	-0.842911	38.387451	2.034012	0.000000	-0.022332	0.000000	0.000000	0.000000	-0.659520	0.071277	0.375540	0.000000	0.000000	4.000000	32.000000	0.000000
3147.374991	-0.101752	0.508546	0.041932	71.409904	-0.842911	38.387451	2.034012	0.000000	-0.022332	0.000000	0.000000	0.000000	-0.659520	0.071277	0.375540	0.000000	0.000000	4.000000	32.000000	0.000000
3147.378324	-0.101752	0.508546	0.041932	72.189995	1.218268	40.664001	2.096602	0.000000	0.087588	0.000000	0.000000	0.000000	-0.659520	0.071277	0.375540	0.000000	0.000000	4.000000	32.000000	0.000000
3147.381658	-0.104266	0.508858	0.043567	72.189995	1.218268	40.664001	2.096602	0.000000	0.087588	0.000000	0.000000	0.000000	-0.754210	0.093413	0.490589	0.000000	0.000000	4.000000	32.000000	0.000000
3147.384991	-0.104266	0.508858	0.043567	72.189995	1.218268	40.664001	2.096602	0.000000	0.087588	0.000000	0.000000	0.000000	-0.754210	0.093413	0.490589	0.000000	0.000000	4.000000	32.000000	0.000000
3147.388324	-0.104266	0.508858	0.043567	72.824860	3.257419	42.279896	2.178367	0.000000	0.213289	0.000000	0.000000	0.000000	-0.754210	0.093413	0.490589	0.000000	0.000000	4.000000	32.000000	0.000000
3147.391658	-0.106378	0.509113	0.044984	72.824860	3.257419	42.279896	2.178367	0.000000	0.213289	0.000000	0.000000	0.000000	-0.633577	0.076411	0.424991	0.000000	0.000000	4.000000	32.000000	0.000000
3147.394991	-0.106378	0.509113	0.044984	72.824860	3.257419	42.279896	2.178367	0.000000	0.213289	0.000000	0.000000	0.000000	-0.633577	0.076411	0.424991	0.000000	0.000000	4.000000	32.000000	0.000000
3147.398324	-0.106378	0.509113	0.044984	73.589233	6.289579	44.268364	2.249199	0.000000	0.318885	0.000000	0.000000	0.000000	-0.633577	0.076411	0.424991	0.000000	0.000000	4.000000	32.000000	0.000000
3147.401658	-0.109038	0.509433	0.046795	73.589233	6.289579	44.268364	2.249199	0.000000	0.318885	0.000000	0.000000	0.000000	-0.798164	0.096235	0.543315	0.000000	0.000000	4.000000	32.000000	0.000000
3147.404991	-0.109038	0.509433	0.046795	73.589233	6.289579	44.268364	2.249199	0.000000	0.318885	0.000000	0.000000	0.000000	-0.798164	0.096235	0.543315	0.000000	0.000000	4.000000	32.000000	0.000000
3147.408324	-0.109038	0.509433	0.046795	74.174995	9.311210	46.502392	2.339751	0.000000	0.451913	0.000000	0.000000	0.000000	-0.798164	0.096235	0.543315	0.000000	0.000000	4.000000	32.000000	0.000000
3147.411658	-0.111206	0.509632	0.048332	74.174995	9.311210	46.502392	2.339751	0.000000	0.451913	0.000000	0.000000	0.000000	-0.650305	0.059671	0.461071	0.000000	0.000000	4.000000	32.000000	0.000000
3147.414991	-0.111206	0.509632	0.048332	74.174995	9.311210	46.502392	2.339751	0.000000	0.451913	0.000000	0.000000	0.000000	-0.650305	0.059671	0.461071	0.000000	0.000000	4.000000	32.000000	0.000000
3147.418324	-0.111206	0.509632	0.048332	74.724739	13.232963	50.117001	2.416597	0.000000	0.560297	0.000000	0.000000	0.000000	-0.650305	0.059671	0.461071	0.000000	0.000000	4.000000	32.000000	0.000000
3147.421658	-0.113612	0.509815	0.050082	74.724739	13.232963	50.117001	2.416597	0.000000	0.560297	0.000000	0.000000	0.000000	-0.721872	0.054841	0.524904	0.000000	0.000000	4.000000	32.000000	0.000000
3147.424991	-0.113612	0.509815	0.050082	74.724739	13.232963	50.117001	2.416597	0.000000	0.560297	0.000000	0.000000	0.000000	-0.721872	0.054841	0.524904	0.000000	0.000000	4.000000	32.000000	0.000000
3147.428324	-0.113612	0.509815	0.050082	75.131989	17.534662	54.588013	2.504081	0.000000	0.680609	0.000000	0.000000	0.000000	-0.721872	0.054841	0.524904	0.000000	0.000000	4.000000	32.000000	0.000000
3147.431658	-0.115985	0.509940	0.051832	75.131989	17.534662	54.588013	2.504081	0.000000	0.680609	0.000000	0.000000	0.000000	-0.711921	0.037480	0.525252	0.000000	0.000000	4.000000	32.000000	0.000000
3147.434991	-0.115985	0.509940	0.051832	75.131989	17.534662	54.588013	2.504081	0.000000	0.680609	0.000000	0.000000	0.000000	-0.711921	0.037480	0.525252	0.000000	0.000000	4.000000	32.000000	0.000000
3147.438324	-0.115985	0.509940	0.051832	75.412750	21.940079	59.265224	2.591623	0.000000	0.799263	0.000000	0.000000	0.000000	-0.711921	0.037480	0.525252	0.000000	0.000000	4.000000	32.000000	0.000000
3147.441658	-0.118318	0.510043	0.053667	75.412750	21.940079	59.265224	2.591623	0.000000	0.799263	0.000000	0.000000	0.000000	-0.699836	0.030946	0.550365	0.000000	0.000000	4.000000	32.000000	0.000000
3147.444991	-0.118318	0.510043	0.053667	75.412750	21.940079	59.265224	2.591623	0.000000	0.799263	0.000000	0.000000	0.000000	-0.699836	0.030946	0.550365	0.000000	0.000000	4.000000	32.000000	0.000000
3147.448324	-0.118318	0.510043	0.053667	75.611404	26.238195	63.625801	2.683350	0.000000	0.915902	0.000000	0.000000	0.000000	-0.699836	0.030946	0.550365	0.000000	0.000000	4.000000	32.000000	0.000000
3147.451658	-0.120519	0.510116	0.055524	75.611404	26.238195	63.625801	2.683350	0.000000	0.915902	0.000000	0.000000	0.000000	-0.660249	0.021819	0.557022	0.000000	0.000000	4.000000	32.000000	0.000000
3147.454991	-0.120519	0.510116	0.055524	75.611404	26.238195	63.625801	2.683350	0.000000	0.915902	0.000000	0.000000	0.000000	-0.660249	0.021819	0.557022	0.000000	0.000000	4.000000	32.000000	0.000000
3147.458324	-0.120519	0.510116	0.055524	75.766869	30.306858	67.739464	2.776187	0.000000	1.025944	0.000000	0.000000	0.000000	-0.660249	0.021819	0.557022	0.000000	0.000000	4.000000	32.000000	0.000000
3147.461658	-0.122654	0.510137	0.057474	75.766869	30.306858	67.739464	2.776187	0.000000	1.025944	0.000000	0.000000	0.000000	-0.640648	0.006349	0.585178	0.000000	0.000000	4.000000	32.000000	0.000000
3147.464991	-0.122654	0.510137	0.057474	75.766869	30.306858	67.739464	2.776187	0.000000	1.025944	0.000000	0.000000	0.000000	-0.640648	0.006349	0.585178	0.000000	0.000000	4.000000	32.000000	0.000000
3147.468324	-0.122654	0.510137	0.057474	75.923203	34.464497	72.060318	2.873717	0.000000	1.132718	0.000000	0.000000	0.000000	-0.640648	0.006349	0.585178	0.000000	0.000000	4.000000	32.000000	0.000000
3147.471658	-0.124742	0.510138	0.059700	75.923203	34.464497	72.060318	2.873717	0.000000	1.132718	0.000000	0.000000	0.000000	-0.626205	0.000367	0.667756	0.000000	0.000000	4.000000	32.000000	0.000000
3147.474991	-0.124742	0.510138	0.059700	75.923203	34.464497	72.060318	2.873717	0.000000	1.132718	0.000000	0.000000	0.000000	-0.626205	0.000367	0.667756	0.000000	0.000000	4.000000	32.000000	0.000000
3147.478324	-0.124742	0.510138	0.059700	76.097359	37.628540	75.158226	2.985010	0.000000	1.237086	0.000000	0.000000	0.000000	-0.626205	0.000367	0.667756	0.000000	0.000000	4.000000	32.000000	0.000000
3147.481658	-0.126218	0.510122	0.061605	76.097359	37.628540	75.158226	2.985010	0.000000	1.237086	0.000000	0.000000	0.000000	-0.442972	-0.005026	0.571488	0.000000	0.000000	4.000000	32.000000	0.000000
3147.484991	-0.126218	0.510122	0.061605	76.097359	37.628540	75.158226	2.985010	0.000000	1.237086	0.000000	0.000000	0.000000	-0.442972	-0.005026	0.571488	0.000000	0.000000	4.000000	32.000000	0.000000
3147.488324	-0.126218	0.510122	0.061605	76.341431	40.864620	78.089211	3.080258	0.000000	1.310915	0.000000	0.000000	0.000000	-0.442972	-0.005026	0.571488	0.000000	0.000000	4.000000	32.000000	0.000000
3147.491658	-0.127695	0.510101	0.063796	76.341431	40.864620	78.089211	3.080258	0.000000	1.310915	0.000000	0.000000	0.000000	-0.442931	-0.006199	0.657263	0.000000	0.000000	4.000000	32.000000	0.000000
3147.494991	-0.127695	0.510101	0.063796	76.341431	40.864620	78.089211	3.080258	0.000000	1.310915	0.000000	0.000000	0.000000	-0.442931	-0.006199	0.657263	0.000000	0.000000	4.000000	32.000000	0.000000
3147.498324	-0.127695	0.510101	0.063796	76.561226	43.981701	80.822678	3.189801	0.000000	1.384736	0.000000	0.000000	0.000000	-0.442931	-0.006199	0.657263	0.000000	0.000000	4.000000	32.000000	0.000000
3147.501658	-0.128836	0.510069	0.065980	76.561226	43.981701	80.822678	3.189801	0.000000	1.384736	0.000000	0.000000	0.000000	-0.342254	-0.009461	0.655041	0.000000	0.000000	4.000000	32.000000	0.000000
3147.504991	-0.128836	0.510069	0.065980	76.561226	43.981701	80.822678	3.189801	0.000000	1.384736	0.000000	0.000000	0.000000	-0.342254	-0.009461	0.655041	0.000000	0.000000	4.000000	32.000000	0.000000
3147.508324	-0.128836	0.510069	0.065980	76.733040	46.993706	83.650452	3.298975	0.000000	1.441779	0.000000	0.000000	0.000000	-0.342254	-0.009461	0.655041	0.000000	0.000000	4.000000	32.000000	0.000000
3147.511658	-0.129711	0.510027	0.068140	76.733040	46.993706	83.650452	3.298975	0.000000	1.441779	0.000000	0.000000	0.000000	-0.262765	-0.012663	0.648085	0.000000	0.000000	4.000000	32.000000	0.000000
3147.514991	-0.129711	0.510027	0.068140	76.733040	46.993706	83.650452	3.298975	0.000000	1.441779	0.000000	0.000000	0.000000	-0.262765	-0.012663	0.648085	0.000000	0.000000	4.000000	32.000000	0.000000
3147.518324	-0.129711	0.510027	0.068140	76.913292	50.159149	86.634224	3.406989	0.000000	1.485572	0.000000	0.000000	0.000000	-0.262765	-0.012663	0.648085	0.000000	0.000000	4.000000	32.000000	0.000000
3147.521658	-0.130399	0.509956	0.070385	76.913292	50.159149	86.634224	3.406989	0.000000	1.485572	0.000000	0.000000	0.000000	-0.206188	-0.021244	0.673641	0.000000	0.000000	4.000000	32.000000	0.000000
3147.524991	-0.130399	0.509956	0.070385	76.913292	50.159149	86.634224	3.406989	0.000000	1.485572	0.000000	0.000000	0.000000	-0.206188	-0.021244	0.673641	0.000000	0.000000	4.000000	32.000000	0.000000
3147.528324	-0.130399	0.509956	0.070385	77.087082	52.672611	88.913315	3.519263	0.000000	1.519937	0.000000	0.000000	0.000000	-0.206188	-0.021244	0.673641	0.000000	0.000000	4.000000	32.000000	0.000000
3147.531658	-0.130680	0.509910	0.072061	77.087082	52.672611	88.913315	3.519263	0.000000	1.519937	0.000000	0.000000	0.000000	-0.084244	-0.013807	0.502629	0.000000	0.000000	4.000000	32.000000	0.000000
3147.534991	-0.130680	0.509910	0.072061	77.087082	52.672611	88.913315	3.519263	0.000000	1.519937	0.000000	0.000000	0.000000	-0.084244	-0.013807	0.502629	0.000000	0.000000	4.000000	32.000000	0.000000
3147.538324	-0.130680	0.509910	0.072061	77.310089	55.414410	91.311104	3.603034	0.000000	1.533977	0.000000	0.000000	0.000000	-0.084244	-0.013807	0.502629	0.000000	0.000000	4.000000	32.000000	0.000000
3147.541658	-0.130668	0.509812	0.073748	77.310089	55.414410	91.311104	3.603034	0.000000	1.533977	0.000000	0.000000	0.000000	0.003332	-0.029436	0.506237	0.000000	0.000000	4.000000	32.000000	0.000000
3147.544991	-0.130668	0.509812	0.073748	77.310089	55.414410	91.311104	3.603034	0.000000	1.533977	0.000000	0.000000	0.000000	0.003332	-0.029436	0.506237	0.000000	0.000000	4.000000	32.000000	0.000000
3147.548324	-0.130668	0.509812	0.073748	77.583336	58.094303	93.536324	3.687407	0.000000	1.533422	0.000000	0.000000	0.000000	0.003332	-0.029436	0.506237	0.000000	0.000000	4.000000	32.000000	0.000000
3147.551658	-0.130278	0.509693	0.075321	77.583336	58.094303	93.536324	3.687407	0.000000	1.533422	0.000000	0.000000	0.000000	0.117038	-0.035663	0.471871	0.000000	0.000000	4.000000	32.000000	0.000000
3147.554991	-0.130278	0.509693	0.075321	77.583336	58.094303	93.536324	3.687407	0.000000	1.533422	0.000000	0.000000	0.000000	0.117038	-0.035663	0.471871	0.000000	0.000000	4.000000	32.000000	0.000000
3147.558324	-0.130278	0.509693	0.075321	77.829498	59.328224	94.359604	3.766052	0.000000	1.513916	0.000000	0.000000	0.000000	0.117038	-0.035663	0.471871	0.000000	0.000000	4.000000	32.000000	0.000000
3147.561658	-0.129669	0.509588	0.076449	77.829498	59.328224	94.359604	3.766052	0.000000	1.513916	0.000000	0.000000	0.000000	0.182936	-0.031731	0.338277	0.000000	0.000000	4.000000	32.000000	0.000000
3147.564991	-0.129669	0.509588	0.076449	77.829498	59.328224	94.359604	3.766052	0.000000	1.513916	0.000000	0.000000	0.000000	0.182936	-0.031731	0.338277	0.000000	0.000000	4.000000	32.000000	0.000000
3147.568324	-0.129669	0.509588	0.076449	78.089783	58.488064	93.067612	3.822432	0.000000	1.483427	0.000000	0.000000	0.000000	0.182936	-0.031731	0.338277	0.000000	0.000000	4.000000	32.000000	0.000000
3147.571658	-0.128665	0.509573	0.077516	78.089783	58.488064	93.067612	3.822432	0.000000	1.483427	0.000000	0.000000	0.000000	0.301030	-0.004340	0.320154	0.000000	0.000000	4.000000	32.000000	0.000000
3147.574991	-0.128665	0.509573	0.077516	78.089783	58.488064	93.067612	3.822432	0.000000	1.483427	0.000000	0.000000	0.000000	0.301030	-0.004340	0.320154	0.000000	0.000000	4.000000	32.000000	0.000000
3147.578324	-0.128665	0.509573	0.077516	78.314857	56.295166	90.427116	3.875791	0.000000	1.433255	0.000000	0.000000	0.000000	0.301030	-0.004340	0.320154	0.000000	0.000000	4.000000	32.000000	0.000000
3147.581658	-0.127333	0.509605	0.078345	78.314857	56.295166	90.427116	3.875791	0.000000	1.433255	0.000000	0.000000	0.000000	0.399721	0.009636	0.248805	0.000000	0.000000	4.000000	32.000000	0.000000
3147.584991	-0.127333	0.509605	0.078345	78.314857	56.295166	90.427116	3.875791	0.000000	1.433255	0.000000	0.000000	0.000000	0.399721	0.009636	0.248805	0.000000	0.000000	4.000000	32.000000	0.000000
3147.588324	-0.127333	0.509605	0.078345	78.535095	53.550121	87.177292	3.917259	0.000000	1.366635	0.000000	0.000000	0.000000	0.399721	0.009636	0.248805	0.000000	0.000000	4.000000	32.000000	0.000000
3147.591658	-0.125619	0.509703	0.078822	78.535095	53.550121	87.177292	3.917259	0.000000	1.366635	0.000000	0.000000	0.000000	0.513975	0.029332	0.143091	0.000000	0.000000	4.000000	32.000000	0.000000
3147.594991	-0.125619	0.509703	0.078822	78.535095	53.550121	87.177292	3.917259	0.000000	1.366635	0.000000	0.000000	0.000000	0.513975	0.029332	0.143091	0.000000	0.000000	4.000000	32.000000	0.000000
3147.598324	-0.125619	0.509703	0.078822	78.762619	50.451530	83.492897	3.941108	0.000000	1.280973	0.000000	0.000000	0.000000	0.513975	0.029332	0.143091	0.000000	0.000000	4.000000	32.000000	0.000000
3147.601658	-0.123634	0.509913	0.078935	78.762619	50.451530	83.492897	3.941108	0.000000	1.280973	0.000000	0.000000	0.000000	0.595654	0.063086	0.033799	0.000000	0.000000	4.000000	32.000000	0.000000
3147.604991	-0.123634	0.509913	0.078935	78.762619	50.451530	83.492897	3.941108	0.000000	1.280973	0.000000	0.000000	0.000000	0.595654	0.063086	0.033799	0.000000	0.000000	4.000000	32.000000	0.000000
3147.608324	-0.123634	0.509913	0.078935	78.991226	46.535564	78.882980	3.946741	0.000000	1.181697	0.000000	0.000000	0.000000	0.595654	0.063086	0.033799	0.000000	0.000000	4.000000	32.000000	0.000000
3147.611658	-0.121393	0.510184	0.078620	78.991226	46.535564	78.882980	3.946741	0.000000	1.181697	0.000000	0.000000	0.000000	0.672135	0.081336	-0.094390	0.000000	0.000000	4.000000	32.000000	0.000000
3147.614991	-0.121393	0.510184	0.078620	78.991226	46.535564	78.882980	3.946741	0.000000	1.181697	0.000000	0.000000	0.000000	0.672135	0.081336	-0.094390	0.000000	0.000000	4.000000	32.000000	0.000000
3147.618324	-0.121393	0.510184	0.078620	79.149757	41.071079	72.583336	3.931009	0.000000	1.069675	0.000000	0.000000	0.000000	0.672135	0.081336	-0.094390	0.000000	0.000000	4.000000	32.000000	0.000000
3147.621658	-0.118986	0.510650	0.078006	79.149757	41.071079	72.583336	3.931009	0.000000	1.069675	0.000000	0.000000	0.000000	0.722209	0.139749	-0.184166	0.000000	0.000000	4.000000	32.000000	0.000000
3147.624991	-0.118986	0.510650	0.078006	79.149757	41.071079	72.583336	3.931009	0.000000	1.069675	0.000000	0.000000	0.000000	0.722209	0.139749	-0.184166	0.000000	0.000000	4.000000	32.000000	0.000000
3147.628324	-0.118986	0.510650	0.078006	79.100082	34.018509	64.592766	3.900315	0.000000	0.949306	0.000000	0.000000	0.000000	0.722209	0.139749	-0.184166	0.000000	0.000000	4.000000	32.000000	0.000000
3147.631658	-0.116555	0.511329	0.077119	79.100082	34.018509	64.592766	3.900315	0.000000	0.949306	0.000000	0.000000	0.000000	0.729369	0.203701	-0.266280	0.000000	0.000000	4.000000	32.000000	0.000000
3147.634991	-0.116555	0.511329	0.077119	79.100082	34.018509	64.592766	3.900315	0.000000	0.949306	0.000000	0.000000	0.000000	0.729369	0.203701	-0.266280	0.000000	0.000000	4.000000	32.000000	0.000000
3147.638324	-0.116555	0.511329	0.077119	78.754807	26.375486	55.995804	3.855935	0.000000	0.827745	0.000000	0.000000	0.000000	0.729369	0.203701	-0.266280	0.000000	0.000000	4.000000	32.000000	0.000000
3147.641658	-0.114038	0.512269	0.076026	78.754807	26.375486	55.995804	3.855935	0.000000	0.827745	0.000000	0.000000	0.000000	0.755049	0.281961	-0.327929	0.000000	0.000000	4.000000	32.000000	0.000000
3147.644991	-0.114038	0.512269	0.076026	78.754807	26.375486	55.995804	3.855935	0.000000	0.827745	0.000000	0.000000	0.000000	0.755049	0.281961	-0.327929	0.000000	0.000000	4.000000	32.000000	0.000000
3147.648324	-0.114038	0.512269	0.076026	78.116516	19.272043	47.923428	3.801280	0.000000	0.701904	0.000000	0.000000	0.000000	0.755049	0.281961	-0.327929	0.000000	0.000000	4.000000	32.000000	0.000000
3147.651658	-0.111489	0.513436	0.074716	78.116516	19.272043	47.923428	3.801280	0.000000	0.701904	0.000000	0.000000	0.000000	0.764665	0.350214	-0.392839	0.000000	0.000000	4.000000	32.000000	0.000000
3147.654991	-0.111489	0.513436	0.074716	78.116516	19.272043	47.923428	3.801280	0.000000	0.701904	0.000000	0.000000	0.000000	0.764665	0.350214	-0.392839	0.000000	0.000000	4.000000	32.000000	0.000000
3147.658324	-0.111489	0.513436	0.074716	77.239517	13.292274	41.285645	3.735807	0.000000	0.574460	0.000000	0.000000	0.000000	0.764665	0.350214	-0.392839	0.000000	0.000000	4.000000	32.000000	0.000000
3147.661658	-0.108943	0.514861	0.073218	77.239517	13.292274	41.285645	3.735807	0.000000	0.574460	0.000000	0.000000	0.000000	0.763880	0.427430	-0.449332	0.000000	0.000000	4.000000	32.000000	0.000000
3147.664991	-0.108943	0.514861	0.073218	77.239517	13.292274	41.285645	3.735807	0.000000	0.574460	0.000000	0.000000	0.000000	0.763880	0.427430	-0.449332	0.000000	0.000000	4.000000	32.000000	0.000000
3147.668324	-0.108943	0.514861	0.073218	76.179306	8.279543	36.329903	3.660918	0.000000	0.447146	0.000000	0.000000	0.000000	0.763880	0.427430	-0.449332	0.000000	0.000000	4.000000	32.000000	0.000000
3147.671658	-0.106464	0.516472	0.071586	76.179306	8.279543	36.329903	3.660918	0.000000	0.447146	0.000000	0.000000	0.000000	0.743599	0.483154	-0.489656	0.000000	0.000000	4.000000	32.000000	0.000000
3147.674991	-0.106464	0.516472	0.071586	76.179306	8.279543	36.329903	3.660918	0.000000	0.447146	0.000000	0.000000	0.000000	0.743599	0.483154	-0.489656	0.000000	0.000000	4.000000	32.000000	0.000000
3147.678324	-0.106464	0.516472	0.071586	75.025635	4.065785	32.722290	3.579309	0.000000	0.323213	0.000000	0.000000	0.000000	0.743599	0.483154	-0.489656	0.000000	0.000000	4.000000	32.000000	0.000000
3147.681658	-0.104072	0.518320	0.069912	75.025635	4.065785	32.722290	3.579309	0.000000	0.323213	0.000000	0.000000	0.000000	0.717738	0.554570	-0.502364	0.000000	0.000000	4.000000	32.000000	0.000000
3147.684991	-0.104072	0.518320	0.069912	75.025635	4.065785	32.722290	3.579309	0.000000	0.323213	0.000000	0.000000	0.000000	0.717738	0.554570	-0.502364	0.000000	0.000000	4.000000	32.000000	0.000000
3147.688324	-0.104072	0.518320	0.069912	73.813240	0.407098	29.883194	3.495581	0.000000	0.203591	0.000000	0.000000	0.000000	0.717738	0.554570	-0.502364	0.000000	0.000000	4.000000	32.000000	0.000000
3147.691658	-0.101855	0.520384	0.068261	73.813240	0.407098	29.883194	3.495581	0.000000	0.203591	0.000000	0.000000	0.000000	0.664935	0.619186	-0.495179	0.000000	0.000000	4.000000	32.000000	0.000000
3147.694991	-0.101855	0.520384	0.068261	73.813240	0.407098	29.883194	3.495581	0.000000	0.203591	0.000000	0.000000	0.000000	0.664935	0.619186	-0.495179	0.000000	0.000000	4.000000	32.000000	0.000000
3147.698324	-0.101855	0.520384	0.068261	72.556435	-2.786009	27.451906	3.413052	0.000000	0.092768	0.000000	0.000000	0.000000	0.664935	0.619186	-0.495179	0.000000	0.000000	4.000000	32.000000	0.000000
3147.701658	-0.099847	0.522670	0.066814	72.556435	-2.786009	27.451906	3.413052	0.000000	0.092768	0.000000	0.000000	0.000000	0.602620	0.685719	-0.434238	0.000000	0.000000	4.000000	32.000000	0.000000
3147.704991	-0.099847	0.522670	0.066814	72.556435	-2.786009	27.451906	3.413052	0.000000	0.092768	0.000000	0.000000	0.000000	0.602620	0.685719	-0.434238	0.000000	0.000000	4.000000	32.000000	0.000000
3147.708324	-0.099847	0.522670	0.066814	71.347359	-5.443028	25.363066	3.340679	0.000000	-0.007669	0.000000	0.000000	0.000000	0.602620	0.685719	-0.434238	0.000000	0.000000	4.000000	32.000000	0.000000
3147.711658	-0.097997	0.525138	0.065604	71.347359	-5.443028	25.363066	3.340679	0.000000	-0.007669	0.000000	0.000000	0.000000	0.554926	0.740500	-0.362786	0.000000	0.000000	4.000000	32.000000	0.000000
3147.714991	-0.097997	0.525138	0.065604	71.347359	-5.443028	25.363066	3.340679	0.000000	-0.007669	0.000000	0.000000	0.000000	0.554926	0.740500	-0.362786	0.000000	0.000000	4.000000	32.000000	0.000000
3147.718324	-0.097997	0.525138	0.065604	70.867203	-7.462193	23.532553	3.280214	0.000000	-0.100156	0.000000	0.000000	0.000000	0.554926	0.740500	-0.362786	0.000000	0.000000	4.000000	32.000000	0.000000
3147.721658	-0.096324	0.527742	0.064470	70.867203	-7.462193	23.532553	3.280214	0.000000	-0.100156	0.000000	0.000000	0.000000	0.501907	0.781124	-0.340335	0.000000	0.000000	4.000000	32.000000	0.000000
3147.724991	-0.096324	0.527742	0.064470	70.867203	-7.462193	23.532553	3.280214	0.000000	-0.100156	0.000000	0.000000	0.000000	0.501907	0.781124	-0.340335	0.000000	0.000000	4.000000	32.000000	0.000000
3147.728324	-0.096324	0.527742	0.064470	71.258087	-9.089286	21.449259	3.223492	0.000000	-0.183807	0.000000	0.000000	0.000000	0.501907	0.781124	-0.340335	0.000000	0.000000	4.000000	32.000000	0.000000
3147.731658	-0.094841	0.530368	0.063215	71.258087	-9.089286	21.449259	3.223492	0.000000	-0.183807	0.000000	0.000000	0.000000	0.444853	0.787713	-0.376318	0.000000	0.000000	4.000000	32.000000	0.000000
3147.734991	-0.094841	0.530368	0.063215	71.258087	-9.089286	21.449259	3.223492	0.000000	-0.183807	0.000000	0.000000	0.000000	0.444853	0.787713	-0.376318	0.000000	0.000000	4.000000	32.000000	0.000000
3147.738324	-0.094841	0.530368	0.063215	71.763519	-10.494113	19.304199	3.160772	0.000000	-0.257949	0.000000	0.000000	0.000000	0.444853	0.787713	-0.376318	0.000000	0.000000	4.000000	32.000000	0.000000
3147.741658	-0.093470	0.533228	0.062117	71.763519	-10.494113	19.304199	3.160772	0.000000	-0.257949	0.000000	0.000000	0.000000	0.411426	0.857924	-0.329647	0.000000	0.000000	4.000000	32.000000	0.000000
3147.744991	-0.093470	0.533228	0.062117	71.763519	-10.494113	19.304199	3.160772	0.000000	-0.257949	0.000000	0.000000	0.000000	0.411426	0.857924	-0.329647	0.000000	0.000000	4.000000	32.000000	0.000000
3147.748324	-0.093470	0.533228	0.062117	72.228302	-11.373987	17.965996	3.105831	0.000000	-0.326521	0.000000	0.000000	0.000000	0.411426	0.857924	-0.329647	0.000000	0.000000	4.000000	32.000000	0.000000
3147.751658	-0.092246	0.536167	0.061104	72.228302	-11.373987	17.965996	3.105831	0.000000	-0.326521	0.000000	0.000000	0.000000	0.366982	0.881975	-0.303699	0.000000	0.000000	4.000000	32.000000	0.000000
3147.754991	-0.092246	0.536167	0.061104	72.228302	-11.373987	17.965996	3.105831	0.000000	-0.326521	0.000000	0.000000	0.000000	0.366982	0.881975	-0.303699	0.000000	0.000000	4.000000	32.000000	0.000000
3147.758324	-0.092246	0.536167	0.061104	72.652519	-11.623057	17.606627	3.055214	0.000000	-0.387684	0.000000	0.000000	0.000000	0.366982	0.881975	-0.303699	0.000000	0.000000	4.000000	32.000000	0.000000
3147.761658	-0.091223	0.539142	0.060051	72.652519	-11.623057	17.606627	3.055214	0.000000	-0.387684	0.000000	0.000000	0.000000	0.306945	0.892357	-0.315961	0.000000	0.000000	4.000000	32.000000	0.000000
3147.764991	-0.091223	0.539142	0.060051	72.652519	-11.623057	17.606627	3.055214	0.000000	-0.387684	0.000000	0.000000	0.000000	0.306945	0.892357	-0.315961	0.000000	0.000000	4.000000	32.000000	0.000000
3147.768324	-0.091223	0.539142	0.060051	73.037704	-11.535866	17.702673	3.002554	0.000000	-0.438842	0.000000	0.000000	0.000000	0.306945	0.892357	-0.315961	0.000000	0.000000	4.000000	32.000000	0.000000
3147.771658	-0.090445	0.542134	0.058931	73.037704	-11.535866	17.702673	3.002554	0.000000	-0.438842	0.000000	0.000000	0.000000	0.233514	0.897459	-0.335883	0.000000	0.000000	4.000000	32.000000	0.000000
3147.774991	-0.090445	0.542134	0.058931	73.037704	-11.535866	17.702673	3.002554	0.000000	-0.438842	0.000000	0.000000	0.000000	0.233514	0.897459	-0.335883	0.000000	0.000000	4.000000	32.000000	0.000000
3147.778324	-0.090445	0.542134	0.058931	73.385696	-11.433586	17.855721	2.946574	0.000000	-0.477761	0.000000	0.000000	0.000000	0.233514	0.897459	-0.335883	0.000000	0.000000	4.000000	32.000000	0.000000
3147.781658	-0.089963	0.545102	0.057765	73.385696	-11.433586	17.855721	2.946574	0.000000	-0.477761	0.000000	0.000000	0.000000	0.144487	0.890617	-0.350093	0.000000	0.000000	4.000000	32.000000	0.000000
3147.784991	-0.089963	0.545102	0.057765	73.385696	-11.433586	17.855721	2.946574	0.000000	-0.477761	0.000000	0.000000	0.000000	0.144487	0.890617	-0.350093	0.000000	0.000000	4.000000	32.000000	0.000000
3147.788324	-0.089963	0.545102	0.057765	73.692696	-11.423649	17.893311	2.888225	0.000000	-0.501842	0.000000	0.000000	0.000000	0.144487	0.890617	-0.350093	0.000000	0.000000	4.000000	32.000000	0.000000
3147.791658	-0.089670	0.547995	0.056516	73.692696	-11.423649	17.893311	2.888225	0.000000	-0.501842	0.000000	0.000000	0.000000	0.088031	0.867918	-0.374438	0.000000	0.000000	4.000000	32.000000	0.000000
3147.794991	-0.089670	0.547995	0.056516	73.692696	-11.423649	17.893311	2.888225	0.000000	-0.501842	0.000000	0.000000	0.000000	0.088031	0.867918	-0.374438	0.000000	0.000000	4.000000	32.000000	0.000000
3147.798324	-0.089670	0.547995	0.056516	73.944427	-11.476304	17.854626	2.825819	0.000000	-0.516513	0.000000	0.000000	0.000000	0.088031	0.867918	-0.374438	0.000000	0.000000	4.000000	32.000000	0.000000
3147.801658	-0.089536	0.550806	0.055321	73.944427	-11.476304	17.854626	2.825819	0.000000	-0.516513	0.000000	0.000000	0.000000	0.040055	0.843101	-0.358734	0.000000	0.000000	4.000000	32.000000	0.000000
3147.804991	-0.089536	0.550806	0.055321	73.944427	-11.476304	17.854626	2.825819	0.000000	-0.516513	0.000000	0.000000	0.000000	0.040055	0.843101	-0.358734	0.000000	0.000000	4.000000	32.000000	0.000000
3147.808324	-0.089536	0.550806	0.055321	74.136848	-11.523623	17.835493	2.766030	0.000000	-0.523189	0.000000	0.000000	0.000000	0.040055	0.843101	-0.358734	0.000000	0.000000	4.000000	32.000000	0.000000
3147.811658	-0.089538	0.553535	0.054183	74.136848	-11.523623	17.835493	2.766030	0.000000	-0.523189	0.000000	0.000000	0.000000	-0.000413	0.818804	-0.341317	0.000000	0.000000	4.000000	32.000000	0.000000
3147.814991	-0.089538	0.553535	0.054183	74.136848	-11.523623	17.835493	2.766030	0.000000	-0.523189	0.000000	0.000000	0.000000	-0.000413	0.818804	-0.341317	0.000000	0.000000	4.000000	32.000000	0.000000
3147.818324	-0.089538	0.553535	0.054183	74.264084	-11.551608	17.862587	2.709143	0.000000	-0.523120	0.000000	0.000000	0.000000	-0.000413	0.818804	-0.341317	0.000000	0.000000	4.000000	32.000000	0.000000
3147.821658	-0.089671	0.556139	0.053093	74.264084	-11.551608	17.862587	2.709143	0.000000	-0.523120	0.000000	0.000000	0.000000	-0.040118	0.781198	-0.327039	0.000000	0.000000	4.000000	32.000000	0.000000
3147.824991	-0.089671	0.556139	0.053093	74.264084	-11.551608	17.862587	2.709143	0.000000	-0.523120	0.000000	0.000000	0.000000	-0.040118	0.781198	-0.327039	0.000000	0.000000	4.000000	32.000000	0.000000
3147.828324	-0.089671	0.556139	0.053093	74.347092	-11.547096	17.959099	2.654637	0.000000	-0.516434	0.000000	0.000000	0.000000	-0.040118	0.781198	-0.327039	0.000000	0.000000	4.000000	32.000000	0.000000
3147.831658	-0.090016	0.558655	0.052073	74.347092	-11.547096	17.959099	2.654637	0.000000	-0.516434	0.000000	0.000000	0.000000	-0.103280	0.754921	-0.305884	0.000000	0.000000	4.000000	32.000000	0.000000
3147.834991	-0.090016	0.558655	0.052073	74.347092	-11.547096	17.959099	2.654637	0.000000	-0.516434	0.000000	0.000000	0.000000	-0.103280	0.754921	-0.305884	0.000000	0.000000	4.000000	32.000000	0.000000
3147.838324	-0.090016	0.558655	0.052073	74.386703	-11.504420	18.132311	2.603657	0.000000	-0.499220	0.000000	0.000000	0.000000	-0.103280	0.754921	-0.305884	0.000000	0.000000	4.000000	32.000000	0.000000
3147.841658	-0.090544	0.561040	0.051118	74.386703	-11.504420	18.132311	2.603657	0.000000	-0.499220	0.000000	0.000000	0.000000	-0.158415	0.715343	-0.286577	0.000000	0.000000	4.000000	32.000000	0.000000
3147.844991	-0.090544	0.561040	0.051118	74.386703	-11.504420	18.132311	2.603657	0.000000	-0.499220	0.000000	0.000000	0.000000	-0.158415	0.715343	-0.286577	0.000000	0.000000	4.000000	32.000000	0.000000
3147.848324	-0.090544	0.561040	0.051118	74.382912	-11.407490	18.400906	2.555894	0.000000	-0.472817	0.000000	0.000000	0.000000	-0.158415	0.715343	-0.286577	0.000000	0.000000	4.000000	32.000000	0.000000
3147.851658	-0.091228	0.563276	0.050216	74.382912	-11.407490	18.400906	2.555894	0.000000	-0.472817	0.000000	0.000000	0.000000	-0.205343	0.670841	-0.270656	0.000000	0.000000	4.000000	32.000000	0.000000
3147.854991	-0.091228	0.563276	0.050216	74.382912	-11.407490	18.400906	2.555894	0.000000	-0.472817	0.000000	0.000000	0.000000	-0.205343	0.670841	-0.270656	0.000000	0.000000	4.000000	32.000000	0.000000
3147.858324	-0.091228	0.563276	0.050216	74.359169	-11.312896	18.686386	2.510784	0.000000	-0.438594	0.000000	0.000000	0.000000	-0.205343	0.670841	-0.270656	0.000000	0.000000	4.000000	32.000000	0.000000
3147.861658	-0.092035	0.565339	0.049316	74.359169	-11.312896	18.686386	2.510784	0.000000	-0.438594	0.000000	0.000000	0.000000	-0.241983	0.618771	-0.269878	0.000000	0.000000	4.000000	32.000000	0.000000
3147.864991	-0.092035	0.565339	0.049316	74.359169	-11.312896	18.686386	2.510784	0.000000	-0.438594	0.000000	0.000000	0.000000	-0.241983	0.618771	-0.269878	0.000000	0.000000	4.000000	32.000000	0.000000
3147.868324	-0.092035	0.565339	0.049316	74.316772	-11.250829	18.943289	2.465805	0.000000	-0.398263	0.000000	0.000000	0.000000	-0.241983	0.618771	-0.269878	0.000000	0.000000	4.000000	32.000000	0.000000
3147.871658	-0.092988	0.567200	0.048422	74.316772	-11.250829	18.943289	2.465805	0.000000	-0.398263	0.000000	0.000000	0.000000	-0.286114	0.558512	-0.268224	0.000000	0.000000	4.000000	32.000000	0.000000
3147.874991	-0.092988	0.567200	0.048422	74.316772	-11.250829	18.943289	2.465805	0.000000	-0.398263	0.000000	0.000000	0.000000	-0.286114	0.558512	-0.268224	0.000000	0.000000	4.000000	32.000000	0.000000
3147.878324	-0.092988	0.567200	0.048422	74.235573	-11.221921	19.190170	2.421100	0.000000	-0.350578	0.000000	0.000000	0.000000	-0.286114	0.558512	-0.268224	0.000000	0.000000	4.000000	32.000000	0.000000
3147.881658	-0.094174	0.569040	0.047458	74.235573	-11.221921	19.190170	2.421100	0.000000	-0.350578	0.000000	0.000000	0.000000	-0.355663	0.551848	-0.289143	0.000000	0.000000	4.000000	32.000000	0.000000
3147.884991	-0.094174	0.569040	0.047458	74.235573	-11.221921	19.190170	2.421100	0.000000	-0.350578	0.000000	0.000000	0.000000	-0.355663	0.551848	-0.289143	0.000000	0.000000	4.000000	32.000000	0.000000
3147.888324	-0.094174	0.569040	0.047458	74.140030	-11.234773	19.362309	2.372910	0.000000	-0.291300	0.000000	0.000000	0.000000	-0.355663	0.551848	-0.289143	0.000000	0.000000	4.000000	32.000000	0.000000
3147.891658	-0.095250	0.570379	0.046723	74.140030	-11.234773	19.362309	2.372910	0.000000	-0.291300	0.000000	0.000000	0.000000	-0.322881	0.401817	-0.220568	0.000000	0.000000	4.000000	32.000000	0.000000
3147.894991	-0.095250	0.570379	0.046723	74.140030	-11.234773	19.362309	2.372910	0.000000	-0.291300	0.000000	0.000000	0.000000	-0.322881	0.401817	-0.220568	0.000000	0.000000	4.000000	32.000000	0.000000
3147.898324	-0.095250	0.570379	0.046723	74.008934	-11.237718	19.590330	2.336149	0.000000	-0.237487	0.000000	0.000000	0.000000	-0.322881	0.401817	-0.220568	0.000000	0.000000	4.000000	32.000000	0.000000
3147.901658	-0.096651	0.571678	0.046013	74.008934	-11.237718	19.590330	2.336149	0.000000	-0.237487	0.000000	0.000000	0.000000	-0.420184	0.389781	-0.212948	0.000000	0.000000	4.000000	32.000000	0.000000
3147.904991	-0.096651	0.571678	0.046013	74.008934	-11.237718	19.590330	2.336149	0.000000	-0.237487	0.000000	0.000000	0.000000	-0.420184	0.389781	-0.212948	0.000000	0.000000	4.000000	32.000000	0.000000
3147.908324	-0.096651	0.571678	0.046013	73.877930	-11.134194	19.988680	2.300658	0.000000	-0.167457	0.000000	0.000000	0.000000	-0.420184	0.389781	-0.212948	0.000000	0.000000	4.000000	32.000000	0.000000
3147.911658	-0.098200	0.572854	0.045444	73.877930	-11.134194	19.988680	2.300658	0.000000	-0.167457	0.000000	0.000000	0.000000	-0.464800	0.352627	-0.170720	0.000000	0.000000	4.000000	32.000000	0.000000
3147.914991	-0.098200	0.572854	0.045444	73.877930	-11.134194	19.988680	2.300658	0.000000	-0.167457	0.000000	0.000000	0.000000	-0.464800	0.352627	-0.170720	0.000000	0.000000	4.000000	32.000000	0.000000
3147.918324	-0.098200	0.572854	0.045444	73.758499	-10.842830	20.677362	2.272204	0.000000	-0.089990	0.000000	0.000000	0.000000	-0.464800	0.352627	-0.170720	0.000000	0.000000	4.000000	32.000000	0.000000
3147.921658	-0.099908	0.573813	0.045057	73.758499	-10.842830	20.677362	2.272204	0.000000	-0.089990	0.000000	0.000000	0.000000	-0.512293	0.287847	-0.116233	0.000000	0.000000	4.000000	32.000000	0.000000
3147.924991	-0.099908	0.573813	0.045057	73.758499	-10.842830	20.677362	2.272204	0.000000	-0.089990	0.000000	0.000000	0.000000	-0.512293	0.287847	-0.116233	0.000000	0.000000	4.000000	32.000000	0.000000
3147.928324	-0.099908	0.573813	0.045057	73.637627	-10.194283	21.920967	2.252832	0.000000	-0.004608	0.000000	0.000000	0.000000	-0.512293	0.287847	-0.116233	0.000000	0.000000	4.000000	32.000000	0.000000
3147.931658	-0.101965	0.574688	0.044803	73.637627	-10.194283	21.920967	2.252832	0.000000	-0.004608	0.000000	0.000000	0.000000	-0.617070	0.262456	-0.076137	0.000000	0.000000	4.000000	32.000000	0.000000
3147.934991	-0.101965	0.574688	0.044803	73.637627	-10.194283	21.920967	2.252832	0.000000	-0.004608	0.000000	0.000000	0.000000	-0.617070	0.262456	-0.076137	0.000000	0.000000	4.000000	32.000000	0.000000
3147.938324	-0.101965	0.574688	0.044803	73.546104	-9.393958	23.344496	2.240143	0.000000	0.098237	0.000000	0.000000	0.000000	-0.617070	0.262456	-0.076137	0.000000	0.000000	4.000000	32.000000	0.000000
3147.941658	-0.103778	0.575247	0.044686	73.546104	-9.393958	23.344496	2.240143	0.000000	0.098237	0.000000	0.000000	0.000000	-0.543966	0.167480	-0.035190	0.000000	0.000000	4.000000	32.000000	0.000000
3147.944991	-0.103778	0.575247	0.044686	73.546104	-9.393958	23.344496	2.240143	0.000000	0.098237	0.000000	0.000000	0.000000	-0.543966	0.167480	-0.035190	0.000000	0.000000	4.000000	32.000000	0.000000
3147.948324	-0.103778	0.575247	0.044686	73.461708	-8.233880	25.331282	2.234277	0.000000	0.188898	0.000000	0.000000	0.000000	-0.543966	0.167480	-0.035190	0.000000	0.000000	4.000000	32.000000	0.000000
3147.951658	-0.105951	0.575702	0.044617	73.461708	-8.233880	25.331282	2.234277	0.000000	0.188898	0.000000	0.000000	0.000000	-0.652055	0.136709	-0.020690	0.000000	0.000000	4.000000	32.000000	0.000000
3147.954991	-0.105951	0.575702	0.044617	73.461708	-8.233880	25.331282	2.234277	0.000000	0.188898	0.000000	0.000000	0.000000	-0.652055	0.136709	-0.020690	0.000000	0.000000	4.000000	32.000000	0.000000
3147.958324	-0.105951	0.575702	0.044617	73.428505	-6.830441	27.635902	2.230829	0.000000	0.297574	0.000000	0.000000	0.000000	-0.652055	0.136709	-0.020690	0.000000	0.000000	4.000000	32.000000	0.000000
3147.961658	-0.108268	0.575962	0.044618	73.428505	-6.830441	27.635902	2.230829	0.000000	0.297574	0.000000	0.000000	0.000000	-0.694967	0.077935	0.000391	0.000000	0.000000	4.000000	32.000000	0.000000
3147.964991	-0.108268	0.575962	0.044618	73.428505	-6.830441	27.635902	2.230829	0.000000	0.297574	0.000000	0.000000	0.000000	-0.694967	0.077935	0.000391	0.000000	0.000000	4.000000	32.000000	0.000000
3147.968324	-0.108268	0.575962	0.044618	73.443771	-5.321572	29.581137	2.230894	0.000000	0.413402	0.000000	0.000000	0.000000	-0.694967	0.077935	0.000391	0.000000	0.000000	4.000000	32.000000	0.000000
3147.971658	-0.110653	0.576109	0.044684	73.443771	-5.321572	29.581137	2.230894	0.000000	0.413402	0.000000	0.000000	0.000000	-0.715601	0.044228	0.019968	0.000000	0.000000	4.000000	32.000000	0.000000
3147.974991	-0.110653	0.576109	0.044684	73.443771	-5.321572	29.581137	2.230894	0.000000	0.413402	0.000000	0.000000	0.000000	-0.715601	0.044228	0.019968	0.000000	0.000000	4.000000	32.000000	0.000000
3147.978324	-0.110653	0.576109	0.044684	73.482910	-3.800190	30.836426	2.234222	0.000000	0.532669	0.000000	0.000000	0.000000	-0.715601	0.044228	0.019968	0.000000	0.000000	4.000000	32.000000	0.000000
3147.981658	-0.113128	0.576134	0.044899	73.482910	-3.800190	30.836426	2.234222	0.000000	0.532669	0.000000	0.000000	0.000000	-0.742242	0.007497	0.064416	0.000000	0.000000	4.000000	32.000000	0.000000
3147.984991	-0.113128	0.576134	0.044899	73.482910	-3.800190	30.836426	2.234222	0.000000	0.532669	0.000000	0.000000	0.000000	-0.742242	0.007497	0.064416	0.000000	0.000000	4.000000	32.000000	0.000000
3147.988324	-0.113128	0.576134	0.044899	73.555016	-2.290794	31.532911	2.244958	0.000000	0.656375	0.000000	0.000000	0.000000	-0.742242	0.007497	0.064416	0.000000	0.000000	4.000000	32.000000	0.000000
3147.991658	-0.115654	0.576045	0.045310	73.555016	-2.290794	31.532911	2.244958	0.000000	0.656375	0.000000	0.000000	0.000000	-0.757934	-0.026784	0.123314	0.000000	0.000000	4.000000	32.000000	0.000000
3147.994991	-0.115654	0.576045	0.045310	73.555016	-2.290794	31.532911	2.244958	0.000000	0.656375	0.000000	0.000000	0.000000	-0.757934	-0.026784	0.123314	0.000000	0.000000	4.000000	32.000000	0.000000
3147.998324	-0.115654	0.576045	0.045310	73.671021	-0.727388	32.180443	2.265510	0.000000	0.782698	0.000000	0.000000	0.000000	-0.757934	-0.026784	0.123314	0.000000	0.000000	4.000000	32.000000	0.000000
3148.001658	-0.118230	0.575850	0.045894	73.671021	-0.727388	32.180443	2.265510	0.000000	0.782698	0.000000	0.000000	0.000000	-0.772851	-0.058573	0.175123	0.000000	0.000000	4.000000	32.000000	0.000000
3148.004991	-0.118230	0.575850	0.045894	73.671021	-0.727388	32.180443	2.265510	0.000000	0.782698	0.000000	0.000000	0.000000	-0.772851	-0.058573	0.175123	0.000000	0.000000	4.000000	32.000000	0.000000
3148.008324	-0.118230	0.575850	0.045894	73.824669	0.944369	33.371052	2.294698	0.000000	0.911506	0.000000	0.000000	0.000000	-0.772851	-0.058573	0.175123	0.000000	0.000000	4.000000	32.000000	0.000000
3148.011658	-0.120877	0.575565	0.046726	73.824669	0.944369	33.371052	2.294698	0.000000	0.911506	0.000000	0.000000	0.000000	-0.794030	-0.085357	0.249690	0.000000	0.000000	4.000000	32.000000	0.000000
3148.014991	-0.120877	0.575565	0.046726	73.824669	0.944369	33.371052	2.294698	0.000000	0.911506	0.000000	0.000000	0.000000	-0.794030	-0.085357	0.249690	0.000000	0.000000	4.000000	32.000000	0.000000
3148.018324	-0.120877	0.575565	0.046726	74.037872	2.828992	35.154572	2.336313	0.000000	1.043845	0.000000	0.000000	0.000000	-0.794030	-0.085357	0.249690	0.000000	0.000000	4.000000	32.000000	0.000000
3148.021658	-0.123559	0.575190	0.047750	74.037872	2.828992	35.154572	2.336313	0.000000	1.043845	0.000000	0.000000	0.000000	-0.804542	-0.112565	0.307219	0.000000	0.000000	4.000000	32.000000	0.000000
3148.024991	-0.123559	0.575190	0.047750	74.037872	2.828992	35.154572	2.336313	0.000000	1.043845	0.000000	0.000000	0.000000	-0.804542	-0.112565	0.307219	0.000000	0.000000	4.000000	32.000000	0.000000
3148.028324	-0.123559	0.575190	0.047750	74.300903	4.949518	37.005753	2.387516	0.000000	1.177935	0.000000	0.000000	0.000000	-0.804542	-0.112565	0.307219	0.000000	0.000000	4.000000	32.000000	0.000000
3148.031658	-0.126219	0.574742	0.048932	74.300903	4.949518	37.005753	2.387516	0.000000	1.177935	0.000000	0.000000	0.000000	-0.797997	-0.134547	0.354593	0.000000	0.000000	4.000000	32.000000	0.000000
3148.034991	-0.126219	0.574742	0.048932	74.300903	4.949518	37.005753	2.387516	0.000000	1.177935	0.000000	0.000000	0.000000	-0.797997	-0.134547	0.354593	0.000000	0.000000	4.000000	32.000000	0.000000
3148.038324	-0.126219	0.574742	0.048932	74.567978	7.317130	38.776550	2.446615	0.000000	1.310935	0.000000	0.000000	0.000000	-0.797997	-0.134547	0.354593	0.000000	0.000000	4.000000	32.000000	0.000000
3148.041658	-0.128868	0.574227	0.050310	74.567978	7.317130	38.776550	2.446615	0.000000	1.310935	0.000000	0.000000	0.000000	-0.794746	-0.154421	0.413379	0.000000	0.000000	4.000000	32.000000	0.000000
3148.044991	-0.128868	0.574227	0.050310	74.567978	7.317130	38.776550	2.446615	0.000000	1.310935	0.000000	0.000000	0.000000	-0.794746	-0.154421	0.413379	0.000000	0.000000	4.000000	32.000000	0.000000
3148.048324	-0.128868	0.574227	0.050310	74.810738	9.841841	40.710064	2.515511	0.000000	1.443393	0.000000	0.000000	0.000000	-0.794746	-0.154421	0.413379	0.000000	0.000000	4.000000	32.000000	0.000000
3148.051658	-0.131438	0.573655	0.051813	74.810738	9.841841	40.710064	2.515511	0.000000	1.443393	0.000000	0.000000	0.000000	-0.771060	-0.171567	0.450977	0.000000	0.000000	4.000000	32.000000	0.000000
3148.054991	-0.131438	0.573655	0.051813	74.810738	9.841841	40.710064	2.515511	0.000000	1.443393	0.000000	0.000000	0.000000	-0.771060	-0.171567	0.450977	0.000000	0.000000	4.000000	32.000000	0.000000
3148.058324	-0.131438	0.573655	0.051813	75.016983	12.391215	42.939140	2.590674	0.000000	1.571902	0.000000	0.000000	0.000000	-0.771060	-0.171567	0.450977	0.000000	0.000000	4.000000	32.000000	0.000000
3148.061658	-0.133961	0.572985	0.053465	75.016983	12.391215	42.939140	2.590674	0.000000	1.571902	0.000000	0.000000	0.000000	-0.756872	-0.200898	0.495350	0.000000	0.000000	4.000000	32.000000	0.000000
3148.064991	-0.133961	0.572985	0.053465	75.016983	12.391215	42.939140	2.590674	0.000000	1.571902	0.000000	0.000000	0.000000	-0.756872	-0.200898	0.495350	0.000000	0.000000	4.000000	32.000000	0.000000
3148.068324	-0.133961	0.572985	0.053465	75.181160	14.869527	45.244434	2.673232	0.000000	1.698047	0.000000	0.000000	0.000000	-0.756872	-0.200898	0.495350	0.000000	0.000000	4.000000	32.000000	0.000000
3148.071658	-0.136405	0.572255	0.055242	75.181160	14.869527	45.244434	2.673232	0.000000	1.698047	0.000000	0.000000	0.000000	-0.733225	-0.219141	0.533219	0.000000	0.000000	4.000000	32.000000	0.000000
3148.074991	-0.136405	0.572255	0.055242	75.181160	14.869527	45.244434	2.673232	0.000000	1.698047	0.000000	0.000000	0.000000	-0.733225	-0.219141	0.533219	0.000000	0.000000	4.000000	32.000000	0.000000
3148.078324	-0.136405	0.572255	0.055242	75.319893	17.409031	47.268852	2.762102	0.000000	1.820252	0.000000	0.000000	0.000000	-0.733225	-0.219141	0.533219	0.000000	0.000000	4.000000	32.000000	0.000000
3148.081658	-0.138909	0.571425	0.057372	75.319893	17.409031	47.268852	2.762102	0.000000	1.820252	0.000000	0.000000	0.000000	-0.751303	-0.248992	0.638904	0.000000	0.000000	4.000000	32.000000	0.000000
3148.084991	-0.138909	0.571425	0.057372	75.319893	17.409031	47.268852	2.762102	0.000000	1.820252	0.000000	0.000000	0.000000	-0.751303	-0.248992	0.638904	0.000000	0.000000	4.000000	32.000000	0.000000
3148.088324	-0.138909	0.571425	0.057372	75.420525	19.307554	48.443165	2.868586	0.000000	1.945469	0.000000	0.000000	0.000000	-0.751303	-0.248992	0.638904	0.000000	0.000000	4.000000	32.000000	0.000000
3148.091658	-0.140830	0.570692	0.059220	75.420525	19.307554	48.443165	2.868586	0.000000	1.945469	0.000000	0.000000	0.000000	-0.576039	-0.219848	0.554449	0.000000	0.000000	4.000000	32.000000	0.000000
3148.094991	-0.140830	0.570692	0.059220	75.420525	19.307554	48.443165	2.868586	0.000000	1.945469	0.000000	0.000000	0.000000	-0.576039	-0.219848	0.554449	0.000000	0.000000	4.000000	32.000000	0.000000
3148.098324	-0.140830	0.570692	0.059220	75.524582	21.204483	49.336697	2.960994	0.000000	2.041476	0.000000	0.000000	0.000000	-0.576039	-0.219848	0.554449	0.000000	0.000000	4.000000	32.000000	0.000000
3148.101658	-0.142866	0.569865	0.061447	75.524582	21.204483	49.336697	2.960994	0.000000	2.041476	0.000000	0.000000	0.000000	-0.611035	-0.248104	0.668243	0.000000	0.000000	4.000000	32.000000	0.000000
3148.104991	-0.142866	0.569865	0.061447	75.524582	21.204483	49.336697	2.960994	0.000000	2.041476	0.000000	0.000000	0.000000	-0.611035	-0.248104	0.668243	0.000000	0.000000	4.000000	32.000000	0.000000
3148.108324	-0.142866	0.569865	0.061447	75.621017	22.952389	50.111122	3.072368	0.000000	2.143315	0.000000	0.000000	0.000000	-0.611035	-0.248104	0.668243	0.000000	0.000000	4.000000	32.000000	0.000000
3148.111658	-0.144716	0.569059	0.063814	75.621017	22.952389	50.111122	3.072368	0.000000	2.143315	0.000000	0.000000	0.000000	-0.555003	-0.241791	0.709985	0.000000	0.000000	4.000000	32.000000	0.000000
3148.114991	-0.144716	0.569059	0.063814	75.621017	22.952389	50.111122	3.072368	0.000000	2.143315	0.000000	0.000000	0.000000	-0.555003	-0.241791	0.709985	0.000000	0.000000	4.000000	32.000000	0.000000
3148.118324	-0.144716	0.569059	0.063814	75.713249	24.562693	50.942593	3.190698	0.000000	2.235815	0.000000	0.000000	0.000000	-0.555003	-0.241791	0.709985	0.000000	0.000000	4.000000	32.000000	0.000000
3148.121658	-0.146366	0.568265	0.066284	75.713249	24.562693	50.942593	3.190698	0.000000	2.235815	0.000000	0.000000	0.000000	-0.495026	-0.238054	0.740958	0.000000	0.000000	4.000000	32.000000	0.000000
3148.124991	-0.146366	0.568265	0.066284	75.713249	24.562693	50.942593	3.190698	0.000000	2.235815	0.000000	0.000000	0.000000	-0.495026	-0.238054	0.740958	0.000000	0.000000	4.000000	32.000000	0.000000
3148.128324	-0.146366	0.568265	0.066284	75.819420	26.052736	51.781033	3.314192	0.000000	2.318319	0.000000	0.000000	0.000000	-0.495026	-0.238054	0.740958	0.000000	0.000000	4.000000	32.000000	0.000000
3148.131658	-0.147787	0.567514	0.068860	75.819420	26.052736	51.781033	3.314192	0.000000	2.318319	0.000000	0.000000	0.000000	-0.426152	-0.225420	0.772780	0.000000	0.000000	4.000000	32.000000	0.000000
3148.134991	-0.147787	0.567514	0.068860	75.819420	26.052736	51.781033	3.314192	0.000000	2.318319	0.000000	0.000000	0.000000	-0.426152	-0.225420	0.772780	0.000000	0.000000	4.000000	32.000000	0.000000
3148.138324	-0.147787	0.567514	0.068860	75.986511	27.526957	52.703213	3.442988	0.000000	2.389345	0.000000	0.000000	0.000000	-0.426152	-0.225420	0.772780	0.000000	0.000000	4.000000	32.000000	0.000000
3148.141658	-0.148952	0.566819	0.071463	75.986511	27.526957	52.703213	3.442988	0.000000	2.389345	0.000000	0.000000	0.000000	-0.349400	-0.208399	0.781014	0.000000	0.000000	4.000000	32.000000	0.000000
3148.144991	-0.148952	0.566819	0.071463	75.986511	27.526957	52.703213	3.442988	0.000000	2.389345	0.000000	0.000000	0.000000	-0.349400	-0.208399	0.781014	0.000000	0.000000	4.000000	32.000000	0.000000
3148.148324	-0.148952	0.566819	0.071463	76.250092	29.123095	53.901306	3.573157	0.000000	2.447579	0.000000	0.000000	0.000000	-0.349400	-0.208399	0.781014	0.000000	0.000000	4.000000	32.000000	0.000000
3148.151658	-0.149796	0.566175	0.074073	76.250092	29.123095	53.901306	3.573157	0.000000	2.447579	0.000000	0.000000	0.000000	-0.253265	-0.193205	0.782958	0.000000	0.000000	4.000000	32.000000	0.000000
3148.154991	-0.149796	0.566175	0.074073	76.250092	29.123095	53.901306	3.573157	0.000000	2.447579	0.000000	0.000000	0.000000	-0.253265	-0.193205	0.782958	0.000000	0.000000	4.000000	32.000000	0.000000
3148.158324	-0.149796	0.566175	0.074073	76.554291	30.979477	55.576923	3.703650	0.000000	2.489789	0.000000	0.000000	0.000000	-0.253265	-0.193205	0.782958	0.000000	0.000000	4.000000	32.000000	0.000000
3148.161658	-0.150348	0.565618	0.076613	76.554291	30.979477	55.576923	3.703650	0.000000	2.489789	0.000000	0.000000	0.000000	-0.165612	-0.167300	0.761972	0.000000	0.000000	4.000000	32.000000	0.000000
3148.164991	-0.150348	0.565618	0.076613	76.554291	30.979477	55.576923	3.703650	0.000000	2.489789	0.000000	0.000000	0.000000	-0.165612	-0.167300	0.761972	0.000000	0.000000	4.000000	32.000000	0.000000
[truncated: 16,010 more rows]
