# Supplementary material for: Haptic Guidance Needs to Be Intuitive Not Just Informative to Improve Human Motor Accuracy
Source: PLoS One. 2016 Mar 16;11(3):e0150912. doi: 10.1371/journal.pone.0150912 (PMC4794196; doi:10.1371/journal.pone.0150912)
Supplement: S2 Data — (ZIP) [file pone.0150912.s002.zip › Subject1/exp2_0033.txt]

Time	PosX	PosY	PosZ	RotX	RotY	RotZ	ForceX	ForceY	ForceZ	MomentX	MomentY	MomentZ	VelocityX	VelocityY	VelocityZ	CalibratedWeight	ButtonDown	Condition	Trial	Visual
3206.074991	-0.001595	0.562914	0.250988	85.755409	32.309494	56.604397	0.000000	0.000000	0.000000	0.000000	0.000000	0.000000	-0.000017	0.012981	0.007487	0.000000	1.000000	4.000000	33.000000	0.000000
3206.078324	-0.001595	0.562914	0.250988	85.744858	32.270958	56.513931	4.634706	0.000000	1.876034	0.000000	0.000000	0.000000	-0.000017	0.012981	0.007487	0.000000	1.000000	4.000000	33.000000	0.000000
3206.081658	-0.000755	0.563032	0.251114	85.744858	32.270958	56.513931	4.634706	0.000000	1.876034	0.000000	0.000000	0.000000	0.252091	0.035210	0.037563	0.000000	1.000000	4.000000	33.000000	0.000000
3206.084991	-0.000755	0.563032	0.251114	85.744858	32.270958	56.513931	4.634706	0.000000	1.876034	0.000000	0.000000	0.000000	0.252091	0.035210	0.037563	0.000000	1.000000	4.000000	33.000000	0.000000
3206.088324	0.000557	0.562973	0.251248	85.719063	32.163845	56.294796	4.634706	0.000000	1.876034	0.000000	0.000000	0.000000	0.393424	-0.017705	0.040382	0.000000	1.000000	4.000000	33.000000	0.000000
3206.091658	0.000557	0.562973	0.251248	85.719063	32.163845	56.294796	4.634706	0.000000	1.876034	0.000000	0.000000	0.000000	0.393424	-0.017705	0.040382	0.000000	1.000000	4.000000	33.000000	0.000000
3206.094991	0.000557	0.562973	0.251248	85.719063	32.163845	56.294796	4.634706	0.000000	1.876034	0.000000	0.000000	0.000000	0.393424	-0.017705	0.040382	0.000000	1.000000	4.000000	33.000000	0.000000
3206.098324	0.001869	0.563248	0.251629	85.720345	31.407936	55.388622	4.649091	0.000000	1.840096	0.000000	0.000000	0.000000	0.393769	0.082450	0.114095	0.000000	1.000000	4.000000	33.000000	0.000000
3206.101658	0.001869	0.563248	0.251629	85.720345	31.407936	55.388622	4.649091	0.000000	1.840096	0.000000	0.000000	0.000000	0.393769	0.082450	0.114095	0.000000	1.000000	4.000000	33.000000	0.000000
3206.104991	0.001869	0.563248	0.251629	85.720345	31.407936	55.388622	4.649091	0.000000	1.840096	0.000000	0.000000	0.000000	0.393769	0.082450	0.114095	0.000000	1.000000	4.000000	33.000000	0.000000
3206.108324	0.003318	0.563217	0.252082	85.900406	25.903704	49.496155	4.658301	0.000000	1.816655	0.000000	0.000000	0.000000	0.434698	-0.009101	0.136151	0.000000	1.000000	4.000000	33.000000	0.000000
3206.111658	0.003318	0.563217	0.252082	85.900406	25.903704	49.496155	4.658301	0.000000	1.816655	0.000000	0.000000	0.000000	0.434698	-0.009101	0.136151	0.000000	1.000000	4.000000	33.000000	0.000000
3206.114991	0.003318	0.563217	0.252082	85.900406	25.903704	49.496155	4.658301	0.000000	1.816655	0.000000	0.000000	0.000000	0.434698	-0.009101	0.136151	0.000000	1.000000	4.000000	33.000000	0.000000
3206.118324	0.005309	0.563503	0.252654	86.135071	13.718035	36.597279	4.668421	0.000000	1.790490	0.000000	0.000000	0.000000	0.597250	0.085639	0.171448	0.000000	1.000000	4.000000	33.000000	0.000000
3206.121658	0.005309	0.563503	0.252654	86.135071	13.718035	36.597279	4.668421	0.000000	1.790490	0.000000	0.000000	0.000000	0.597250	0.085639	0.171448	0.000000	1.000000	4.000000	33.000000	0.000000
3206.124991	0.005309	0.563503	0.252654	86.135071	13.718035	36.597279	4.668421	0.000000	1.790490	0.000000	0.000000	0.000000	0.597250	0.085639	0.171448	0.000000	1.000000	4.000000	33.000000	0.000000
3206.128324	0.006662	0.563680	0.253163	86.180069	-1.928305	20.174101	4.681977	0.000000	1.754735	0.000000	0.000000	0.000000	0.405819	0.053160	0.152812	0.000000	1.000000	4.000000	33.000000	0.000000
3206.131658	0.006662	0.563680	0.253163	86.180069	-1.928305	20.174101	4.681977	0.000000	1.754735	0.000000	0.000000	0.000000	0.405819	0.053160	0.152812	0.000000	1.000000	4.000000	33.000000	0.000000
3206.134991	0.006662	0.563680	0.253163	86.180069	-1.928305	20.174101	4.681977	0.000000	1.754735	0.000000	0.000000	0.000000	0.405819	0.053160	0.152812	0.000000	1.000000	4.000000	33.000000	0.000000
3206.138324	0.008758	0.563964	0.253582	85.908821	-17.320017	3.924648	4.691310	0.000000	1.729628	0.000000	0.000000	0.000000	0.628825	0.085363	0.125640	0.000000	1.000000	4.000000	33.000000	0.000000
3206.141658	0.008758	0.563964	0.253582	85.908821	-17.320017	3.924648	4.691310	0.000000	1.729628	0.000000	0.000000	0.000000	0.628825	0.085363	0.125640	0.000000	1.000000	4.000000	33.000000	0.000000
3206.144991	0.008758	0.563964	0.253582	85.908821	-17.320017	3.924648	4.691310	0.000000	1.729628	0.000000	0.000000	0.000000	0.628825	0.085363	0.125640	0.000000	1.000000	4.000000	33.000000	0.000000
3206.148324	0.011091	0.564153	0.253880	85.418625	-29.349791	-8.946150	4.704718	0.000000	1.692818	0.000000	0.000000	0.000000	0.699958	0.056613	0.089406	0.000000	1.000000	4.000000	33.000000	0.000000
3206.151658	0.011091	0.564153	0.253880	85.418625	-29.349791	-8.946150	4.704718	0.000000	1.692818	0.000000	0.000000	0.000000	0.699958	0.056613	0.089406	0.000000	1.000000	4.000000	33.000000	0.000000
3206.154991	0.011091	0.564153	0.253880	85.418625	-29.349791	-8.946150	4.704718	0.000000	1.692818	0.000000	0.000000	0.000000	0.699958	0.056613	0.089406	0.000000	1.000000	4.000000	33.000000	0.000000
3206.158324	0.013290	0.564350	0.254094	84.846718	-37.650520	-17.978977	4.718997	0.000000	1.652594	0.000000	0.000000	0.000000	0.659605	0.059034	0.064036	0.000000	1.000000	4.000000	33.000000	0.000000
3206.161658	0.013290	0.564350	0.254094	84.846718	-37.650520	-17.978977	4.718997	0.000000	1.652594	0.000000	0.000000	0.000000	0.659605	0.059034	0.064036	0.000000	1.000000	4.000000	33.000000	0.000000
3206.164991	0.013290	0.564350	0.254094	84.846718	-37.650520	-17.978977	4.718997	0.000000	1.652594	0.000000	0.000000	0.000000	0.659605	0.059034	0.064036	0.000000	1.000000	4.000000	33.000000	0.000000
3206.168324	0.015960	0.564550	0.254180	84.270393	-43.436249	-24.447905	4.732053	0.000000	1.614828	0.000000	0.000000	0.000000	0.801145	0.060066	0.025926	0.000000	1.000000	4.000000	33.000000	0.000000
3206.171658	0.015960	0.564550	0.254180	84.270393	-43.436249	-24.447905	4.732053	0.000000	1.614828	0.000000	0.000000	0.000000	0.801145	0.060066	0.025926	0.000000	1.000000	4.000000	33.000000	0.000000
3206.174991	0.015960	0.564550	0.254180	84.270393	-43.436249	-24.447905	4.732053	0.000000	1.614828	0.000000	0.000000	0.000000	0.801145	0.060066	0.025926	0.000000	1.000000	4.000000	33.000000	0.000000
3206.178324	0.018525	0.564718	0.254046	83.746239	-47.704304	-29.255026	4.747252	0.000000	1.569587	0.000000	0.000000	0.000000	0.769333	0.050393	-0.040294	0.000000	1.000000	4.000000	33.000000	0.000000
3206.181658	0.018525	0.564718	0.254046	83.746239	-47.704304	-29.255026	4.747252	0.000000	1.569587	0.000000	0.000000	0.000000	0.769333	0.050393	-0.040294	0.000000	1.000000	4.000000	33.000000	0.000000
3206.184991	0.018525	0.564718	0.254046	83.746239	-47.704304	-29.255026	4.747252	0.000000	1.569587	0.000000	0.000000	0.000000	0.769333	0.050393	-0.040294	0.000000	1.000000	4.000000	33.000000	0.000000
3206.188324	0.020916	0.564906	0.253779	83.239464	-51.167015	-32.975903	4.761137	0.000000	1.526950	0.000000	0.000000	0.000000	0.717343	0.056528	-0.079915	0.000000	0.000000	4.000000	33.000000	0.000000
3206.191658	0.020916	0.564906	0.253779	83.239464	-51.167015	-32.975903	4.761137	0.000000	1.526950	0.000000	0.000000	0.000000	0.717343	0.056528	-0.079915	0.000000	0.000000	4.000000	33.000000	0.000000
3206.194991	0.020916	0.564906	0.253779	83.239464	-51.167015	-32.975903	4.761137	0.000000	1.526950	0.000000	0.000000	0.000000	0.717343	0.056528	-0.079915	0.000000	0.000000	4.000000	33.000000	0.000000
3206.198324	0.023370	0.565020	0.253405	82.679062	-54.272404	-36.326015	4.773586	0.000000	1.487572	0.000000	0.000000	0.000000	0.736143	0.034154	-0.112389	0.000000	0.000000	4.000000	33.000000	0.000000
3206.201658	0.023370	0.565020	0.253405	82.679062	-54.272404	-36.326015	4.773586	0.000000	1.487572	0.000000	0.000000	0.000000	0.736143	0.034154	-0.112389	0.000000	0.000000	4.000000	33.000000	0.000000
3206.204991	0.023370	0.565020	0.253405	82.679062	-54.272404	-36.326015	4.773586	0.000000	1.487572	0.000000	0.000000	0.000000	0.736143	0.034154	-0.112389	0.000000	0.000000	4.000000	33.000000	0.000000
3206.208324	0.025650	0.565103	0.252954	82.072784	-56.852741	-39.532333	4.785954	0.000000	1.447287	0.000000	0.000000	0.000000	0.684071	0.024793	-0.135150	0.000000	0.000000	4.000000	33.000000	0.000000
3206.211658	0.025650	0.565103	0.252954	82.072784	-56.852741	-39.532333	4.785954	0.000000	1.447287	0.000000	0.000000	0.000000	0.684071	0.024793	-0.135150	0.000000	0.000000	4.000000	33.000000	0.000000
3206.214991	0.025650	0.565103	0.252954	82.072784	-56.852741	-39.532333	4.785954	0.000000	1.447287	0.000000	0.000000	0.000000	0.684071	0.024793	-0.135150	0.000000	0.000000	4.000000	33.000000	0.000000
3206.218324	0.027691	0.565125	0.252499	81.440414	-59.021900	-42.322857	4.797075	0.000000	1.409990	0.000000	0.000000	0.000000	0.612446	0.006565	-0.136585	0.000000	0.000000	4.000000	33.000000	0.000000
3206.221658	0.027691	0.565125	0.252499	81.440414	-59.021900	-42.322857	4.797075	0.000000	1.409990	0.000000	0.000000	0.000000	0.612446	0.006565	-0.136585	0.000000	0.000000	4.000000	33.000000	0.000000
3206.224991	0.027691	0.565125	0.252499	81.440414	-59.021900	-42.322857	4.797075	0.000000	1.409990	0.000000	0.000000	0.000000	0.612446	0.006565	-0.136585	0.000000	0.000000	4.000000	33.000000	0.000000
3206.228324	0.029663	0.565207	0.252047	80.833954	-60.700016	-44.585297	4.806784	0.000000	1.376528	0.000000	0.000000	0.000000	0.591597	0.024704	-0.135652	0.000000	0.000000	4.000000	33.000000	0.000000
3206.231658	0.029663	0.565207	0.252047	80.833954	-60.700016	-44.585297	4.806784	0.000000	1.376528	0.000000	0.000000	0.000000	0.591597	0.024704	-0.135652	0.000000	0.000000	4.000000	33.000000	0.000000
3206.234991	0.029663	0.565207	0.252047	80.833954	-60.700016	-44.585297	4.806784	0.000000	1.376528	0.000000	0.000000	0.000000	0.591597	0.024704	-0.135652	0.000000	0.000000	4.000000	33.000000	0.000000
3206.238324	0.031331	0.565311	0.251615	80.349457	-61.880867	-46.243549	4.815991	0.000000	1.343959	0.000000	0.000000	0.000000	0.500218	0.031156	-0.129651	0.000000	0.000000	4.000000	33.000000	0.000000
3206.241658	0.031331	0.565311	0.251615	80.349457	-61.880867	-46.243549	4.815991	0.000000	1.343959	0.000000	0.000000	0.000000	0.500218	0.031156	-0.129651	0.000000	0.000000	4.000000	33.000000	0.000000
3206.244991	0.031331	0.565311	0.251615	80.349457	-61.880867	-46.243549	4.815991	0.000000	1.343959	0.000000	0.000000	0.000000	0.500218	0.031156	-0.129651	0.000000	0.000000	4.000000	33.000000	0.000000
3206.248324	0.032998	0.565441	0.251221	80.085869	-62.618088	-47.301750	4.823590	0.000000	1.316427	0.000000	0.000000	0.000000	0.500248	0.039008	-0.118023	0.000000	0.000000	4.000000	33.000000	0.000000
3206.251658	0.032998	0.565441	0.251221	80.085869	-62.618088	-47.301750	4.823590	0.000000	1.316427	0.000000	0.000000	0.000000	0.500248	0.039008	-0.118023	0.000000	0.000000	4.000000	33.000000	0.000000
3206.254991	0.032998	0.565441	0.251221	80.085869	-62.618088	-47.301750	4.823590	0.000000	1.316427	0.000000	0.000000	0.000000	0.500248	0.039008	-0.118023	0.000000	0.000000	4.000000	33.000000	0.000000
3206.258324	0.034699	0.565614	0.250847	80.139786	-62.999138	-47.793293	4.831130	0.000000	1.288482	0.000000	0.000000	0.000000	0.510184	0.051992	-0.112350	0.000000	0.000000	4.000000	33.000000	0.000000
3206.261658	0.034699	0.565614	0.250847	80.139786	-62.999138	-47.793293	4.831130	0.000000	1.288482	0.000000	0.000000	0.000000	0.510184	0.051992	-0.112350	0.000000	0.000000	4.000000	33.000000	0.000000
3206.264991	0.034699	0.565614	0.250847	80.139786	-62.999138	-47.793293	4.831130	0.000000	1.288482	0.000000	0.000000	0.000000	0.510184	0.051992	-0.112350	0.000000	0.000000	4.000000	33.000000	0.000000
3206.268324	0.036297	0.565787	0.250473	80.403473	-63.516491	-48.292171	4.838732	0.000000	1.259632	0.000000	0.000000	0.000000	0.479461	0.051922	-0.112080	0.000000	0.000000	4.000000	33.000000	0.000000
3206.271658	0.036297	0.565787	0.250473	80.403473	-63.516491	-48.292171	4.838732	0.000000	1.259632	0.000000	0.000000	0.000000	0.479461	0.051922	-0.112080	0.000000	0.000000	4.000000	33.000000	0.000000
3206.274991	0.036297	0.565787	0.250473	80.403473	-63.516491	-48.292171	4.838732	0.000000	1.259632	0.000000	0.000000	0.000000	0.479461	0.051922	-0.112080	0.000000	0.000000	4.000000	33.000000	0.000000
3206.278324	0.037994	0.565960	0.250090	80.793205	-64.297005	-48.990059	4.845735	0.000000	1.232418	0.000000	0.000000	0.000000	0.509218	0.051868	-0.114839	0.000000	0.000000	4.000000	33.000000	0.000000
3206.281658	0.037994	0.565960	0.250090	80.793205	-64.297005	-48.990059	4.845735	0.000000	1.232418	0.000000	0.000000	0.000000	0.509218	0.051868	-0.114839	0.000000	0.000000	4.000000	33.000000	0.000000
3206.284991	0.037994	0.565960	0.250090	80.793205	-64.297005	-48.990059	4.845735	0.000000	1.232418	0.000000	0.000000	0.000000	0.509218	0.051868	-0.114839	0.000000	0.000000	4.000000	33.000000	0.000000
3206.288324	0.039660	0.566043	0.249766	81.225624	-65.248909	-49.834171	4.853064	0.000000	1.203233	0.000000	0.000000	0.000000	0.499680	0.024915	-0.097312	0.000000	0.000000	4.000000	33.000000	0.000000
3206.291658	0.039660	0.566043	0.249766	81.225624	-65.248909	-49.834171	4.853064	0.000000	1.203233	0.000000	0.000000	0.000000	0.499680	0.024915	-0.097312	0.000000	0.000000	4.000000	33.000000	0.000000
3206.294991	0.039660	0.566043	0.249766	81.225624	-65.248909	-49.834171	4.853064	0.000000	1.203233	0.000000	0.000000	0.000000	0.499680	0.024915	-0.097312	0.000000	0.000000	4.000000	33.000000	0.000000
3206.298324	0.041292	0.566049	0.249451	81.616203	-66.114235	-50.604614	4.860182	0.000000	1.174151	0.000000	0.000000	0.000000	0.489425	0.001691	-0.094369	0.000000	0.000000	4.000000	33.000000	0.000000
3206.301658	0.041292	0.566049	0.249451	81.616203	-66.114235	-50.604614	4.860182	0.000000	1.174151	0.000000	0.000000	0.000000	0.489425	0.001691	-0.094369	0.000000	0.000000	4.000000	33.000000	0.000000
3206.304991	0.041292	0.566049	0.249451	81.616203	-66.114235	-50.604614	4.860182	0.000000	1.174151	0.000000	0.000000	0.000000	0.489425	0.001691	-0.094369	0.000000	0.000000	4.000000	33.000000	0.000000
3206.308324	0.042960	0.565987	0.249204	81.929924	-66.937164	-51.389462	4.867024	0.000000	1.145457	0.000000	0.000000	0.000000	0.500443	-0.018685	-0.074190	0.000000	0.000000	4.000000	33.000000	0.000000
3206.311658	0.042960	0.565987	0.249204	81.929924	-66.937164	-51.389462	4.867024	0.000000	1.145457	0.000000	0.000000	0.000000	0.500443	-0.018685	-0.074190	0.000000	0.000000	4.000000	33.000000	0.000000
3206.314991	0.042960	0.565987	0.249204	81.929924	-66.937164	-51.389462	4.867024	0.000000	1.145457	0.000000	0.000000	0.000000	0.500443	-0.018685	-0.074190	0.000000	0.000000	4.000000	33.000000	0.000000
3206.318324	0.044530	0.565874	0.249014	82.174942	-67.593040	-52.037823	4.873955	0.000000	1.115600	0.000000	0.000000	0.000000	0.471028	-0.033946	-0.057024	0.000000	0.000000	4.000000	33.000000	0.000000
3206.321658	0.044530	0.565874	0.249014	82.174942	-67.593040	-52.037823	4.873955	0.000000	1.115600	0.000000	0.000000	0.000000	0.471028	-0.033946	-0.057024	0.000000	0.000000	4.000000	33.000000	0.000000
3206.324991	0.044530	0.565874	0.249014	82.174942	-67.593040	-52.037823	4.873955	0.000000	1.115600	0.000000	0.000000	0.000000	0.471028	-0.033946	-0.057024	0.000000	0.000000	4.000000	33.000000	0.000000
3206.328324	0.046102	0.565727	0.248857	82.417915	-67.826401	-52.259716	4.880379	0.000000	1.087152	0.000000	0.000000	0.000000	0.471554	-0.044136	-0.047104	0.000000	0.000000	4.000000	33.000000	0.000000
3206.331658	0.046102	0.565727	0.248857	82.417915	-67.826401	-52.259716	4.880379	0.000000	1.087152	0.000000	0.000000	0.000000	0.471554	-0.044136	-0.047104	0.000000	0.000000	4.000000	33.000000	0.000000
3206.334991	0.046102	0.565727	0.248857	82.417915	-67.826401	-52.259716	4.880379	0.000000	1.087152	0.000000	0.000000	0.000000	0.471554	-0.044136	-0.047104	0.000000	0.000000	4.000000	33.000000	0.000000
3206.338324	0.047774	0.565442	0.248695	82.726517	-67.565086	-51.951790	4.886699	0.000000	1.058380	0.000000	0.000000	0.000000	0.501675	-0.085405	-0.048610	0.000000	0.000000	4.000000	33.000000	0.000000
3206.341658	0.047774	0.565442	0.248695	82.726517	-67.565086	-51.951790	4.886699	0.000000	1.058380	0.000000	0.000000	0.000000	0.501675	-0.085405	-0.048610	0.000000	0.000000	4.000000	33.000000	0.000000
3206.344991	0.047774	0.565442	0.248695	82.726517	-67.565086	-51.951790	4.886699	0.000000	1.058380	0.000000	0.000000	0.000000	0.501675	-0.085405	-0.048610	0.000000	0.000000	4.000000	33.000000	0.000000
3206.348324	0.049610	0.565092	0.248480	83.130676	-66.916733	-51.208645	4.893267	0.000000	1.027591	0.000000	0.000000	0.000000	0.550986	-0.104905	-0.064516	0.000000	0.000000	4.000000	33.000000	0.000000
3206.351658	0.049610	0.565092	0.248480	83.130676	-66.916733	-51.208645	4.893267	0.000000	1.027591	0.000000	0.000000	0.000000	0.550986	-0.104905	-0.064516	0.000000	0.000000	4.000000	33.000000	0.000000
3206.354991	0.049610	0.565092	0.248480	83.130676	-66.916733	-51.208645	4.893267	0.000000	1.027591	0.000000	0.000000	0.000000	0.550986	-0.104905	-0.064516	0.000000	0.000000	4.000000	33.000000	0.000000
3206.358324	0.051740	0.564668	0.248139	83.663551	-65.917175	-50.059196	4.900255	0.000000	0.993729	0.000000	0.000000	0.000000	0.638988	-0.127161	-0.102200	0.000000	0.000000	4.000000	33.000000	0.000000
3206.361658	0.051740	0.564668	0.248139	83.663551	-65.917175	-50.059196	4.900255	0.000000	0.993729	0.000000	0.000000	0.000000	0.638988	-0.127161	-0.102200	0.000000	0.000000	4.000000	33.000000	0.000000
3206.364991	0.051740	0.564668	0.248139	83.663551	-65.917175	-50.059196	4.900255	0.000000	0.993729	0.000000	0.000000	0.000000	0.638988	-0.127161	-0.102200	0.000000	0.000000	4.000000	33.000000	0.000000
3206.368324	0.054128	0.564347	0.247662	84.318695	-64.347565	-48.282597	4.908039	0.000000	0.954545	0.000000	0.000000	0.000000	0.716286	-0.096540	-0.143270	0.000000	0.000000	4.000000	33.000000	0.000000
3206.371658	0.054128	0.564347	0.247662	84.318695	-64.347565	-48.282597	4.908039	0.000000	0.954545	0.000000	0.000000	0.000000	0.716286	-0.096540	-0.143270	0.000000	0.000000	4.000000	33.000000	0.000000
3206.374991	0.054128	0.564347	0.247662	84.318695	-64.347565	-48.282597	4.908039	0.000000	0.954545	0.000000	0.000000	0.000000	0.716286	-0.096540	-0.143270	0.000000	0.000000	4.000000	33.000000	0.000000
3206.378324	0.056574	0.564093	0.247097	84.999550	-62.227814	-45.946026	4.916379	0.000000	0.910613	0.000000	0.000000	0.000000	0.733782	-0.076097	-0.169350	0.000000	0.000000	4.000000	33.000000	0.000000
3206.381658	0.056574	0.564093	0.247097	84.999550	-62.227814	-45.946026	4.916379	0.000000	0.910613	0.000000	0.000000	0.000000	0.733782	-0.076097	-0.169350	0.000000	0.000000	4.000000	33.000000	0.000000
3206.384991	0.056574	0.564093	0.247097	84.999550	-62.227814	-45.946026	4.916379	0.000000	0.910613	0.000000	0.000000	0.000000	0.733782	-0.076097	-0.169350	0.000000	0.000000	4.000000	33.000000	0.000000
3206.388324	0.059071	0.563876	0.246371	85.617691	-59.837006	-43.375126	4.924529	0.000000	0.865460	0.000000	0.000000	0.000000	0.749118	-0.064996	-0.217817	0.000000	0.000000	4.000000	33.000000	0.000000
3206.391658	0.059071	0.563876	0.246371	85.617691	-59.837006	-43.375126	4.924529	0.000000	0.865460	0.000000	0.000000	0.000000	0.749118	-0.064996	-0.217817	0.000000	0.000000	4.000000	33.000000	0.000000
3206.394991	0.059071	0.563876	0.246371	85.617691	-59.837006	-43.375126	4.924529	0.000000	0.865460	0.000000	0.000000	0.000000	0.749118	-0.064996	-0.217817	0.000000	0.000000	4.000000	33.000000	0.000000
3206.398324	0.061616	0.563675	0.245470	86.121269	-57.683449	-41.124733	4.932400	0.000000	0.819406	0.000000	0.000000	0.000000	0.763568	-0.060385	-0.270346	0.000000	0.000000	4.000000	33.000000	0.000000
3206.401658	0.061616	0.563675	0.245470	86.121269	-57.683449	-41.124733	4.932400	0.000000	0.819406	0.000000	0.000000	0.000000	0.763568	-0.060385	-0.270346	0.000000	0.000000	4.000000	33.000000	0.000000
3206.404991	0.061616	0.563675	0.245470	86.121269	-57.683449	-41.124733	4.932400	0.000000	0.819406	0.000000	0.000000	0.000000	0.763568	-0.060385	-0.270346	0.000000	0.000000	4.000000	33.000000	0.000000
3206.408324	0.064204	0.563462	0.244349	86.532928	-55.943871	-39.356945	4.939971	0.000000	0.772455	0.000000	0.000000	0.000000	0.776185	-0.063721	-0.336242	0.000000	0.000000	4.000000	33.000000	0.000000
3206.411658	0.064204	0.563462	0.244349	86.532928	-55.943871	-39.356945	4.939971	0.000000	0.772455	0.000000	0.000000	0.000000	0.776185	-0.063721	-0.336242	0.000000	0.000000	4.000000	33.000000	0.000000
3206.414991	0.064204	0.563462	0.244349	86.532928	-55.943871	-39.356945	4.939971	0.000000	0.772455	0.000000	0.000000	0.000000	0.776185	-0.063721	-0.336242	0.000000	0.000000	4.000000	33.000000	0.000000
3206.418324	0.066893	0.563273	0.242964	86.912376	-54.756977	-38.183407	4.947195	0.000000	0.724750	0.000000	0.000000	0.000000	0.806854	-0.056956	-0.415545	0.000000	0.000000	4.000000	33.000000	0.000000
3206.421658	0.066893	0.563273	0.242964	86.912376	-54.756977	-38.183407	4.947195	0.000000	0.724750	0.000000	0.000000	0.000000	0.806854	-0.056956	-0.415545	0.000000	0.000000	4.000000	33.000000	0.000000
3206.424991	0.066893	0.563273	0.242964	86.912376	-54.756977	-38.183407	4.947195	0.000000	0.724750	0.000000	0.000000	0.000000	0.806854	-0.056956	-0.415545	0.000000	0.000000	4.000000	33.000000	0.000000
3206.428324	0.069713	0.563083	0.241296	87.326729	-54.382690	-37.820744	4.954218	0.000000	0.675075	0.000000	0.000000	0.000000	0.845930	-0.056839	-0.500486	0.000000	0.000000	4.000000	33.000000	0.000000
3206.431658	0.069713	0.563083	0.241296	87.326729	-54.382690	-37.820744	4.954218	0.000000	0.675075	0.000000	0.000000	0.000000	0.845930	-0.056839	-0.500486	0.000000	0.000000	4.000000	33.000000	0.000000
3206.434991	0.069713	0.563083	0.241296	87.326729	-54.382690	-37.820744	4.954218	0.000000	0.675075	0.000000	0.000000	0.000000	0.845930	-0.056839	-0.500486	0.000000	0.000000	4.000000	33.000000	0.000000
3206.438324	0.072624	0.562932	0.239338	87.776657	-54.740673	-38.201637	4.961071	0.000000	0.622708	0.000000	0.000000	0.000000	0.873490	-0.045404	-0.587250	0.000000	0.000000	4.000000	33.000000	0.000000
3206.441658	0.072624	0.562932	0.239338	87.776657	-54.740673	-38.201637	4.961071	0.000000	0.622708	0.000000	0.000000	0.000000	0.873490	-0.045404	-0.587250	0.000000	0.000000	4.000000	33.000000	0.000000
3206.444991	0.072624	0.562932	0.239338	87.776657	-54.740673	-38.201637	4.961071	0.000000	0.622708	0.000000	0.000000	0.000000	0.873490	-0.045404	-0.587250	0.000000	0.000000	4.000000	33.000000	0.000000
3206.448324	0.075793	0.562806	0.237119	88.242416	-55.636883	-39.117565	4.967610	0.000000	0.568196	0.000000	0.000000	0.000000	0.950628	-0.037870	-0.665637	0.000000	0.000000	4.000000	33.000000	0.000000
3206.451658	0.075793	0.562806	0.237119	88.242416	-55.636883	-39.117565	4.967610	0.000000	0.568196	0.000000	0.000000	0.000000	0.950628	-0.037870	-0.665637	0.000000	0.000000	4.000000	33.000000	0.000000
3206.454991	0.075793	0.562806	0.237119	88.242416	-55.636883	-39.117565	4.967610	0.000000	0.568196	0.000000	0.000000	0.000000	0.950628	-0.037870	-0.665637	0.000000	0.000000	4.000000	33.000000	0.000000
3206.458324	0.079090	0.562734	0.234724	88.685524	-56.720535	-40.168480	4.974148	0.000000	0.507795	0.000000	0.000000	0.000000	0.989044	-0.021329	-0.718673	0.000000	0.000000	4.000000	33.000000	0.000000
3206.461658	0.079090	0.562734	0.234724	88.685524	-56.720535	-40.168480	4.974148	0.000000	0.507795	0.000000	0.000000	0.000000	0.989044	-0.021329	-0.718673	0.000000	0.000000	4.000000	33.000000	0.000000
3206.464991	0.079090	0.562734	0.234724	88.685524	-56.720535	-40.168480	4.974148	0.000000	0.507795	0.000000	0.000000	0.000000	0.989044	-0.021329	-0.718673	0.000000	0.000000	4.000000	33.000000	0.000000
3206.468324	0.082578	0.562701	0.232159	89.064552	-57.912949	-40.392906	4.980278	0.000000	0.443659	0.000000	0.000000	0.000000	1.046518	-0.010067	-0.769526	0.000000	0.000000	4.000000	33.000000	0.000000
3206.471658	0.082578	0.562701	0.232159	89.064552	-57.912949	-40.392906	4.980278	0.000000	0.443659	0.000000	0.000000	0.000000	1.046518	-0.010067	-0.769526	0.000000	0.000000	4.000000	33.000000	0.000000
3206.474991	0.082578	0.562701	0.232159	89.064552	-57.912949	-40.392906	4.980278	0.000000	0.443659	0.000000	0.000000	0.000000	1.046518	-0.010067	-0.769526	0.000000	0.000000	4.000000	33.000000	0.000000
3206.478324	0.086257	0.562747	0.229445	89.360504	-63.416000	-43.099289	4.985981	0.000000	0.374156	0.000000	0.000000	0.000000	1.103502	0.013715	-0.813959	0.000000	0.000000	4.000000	33.000000	0.000000
3206.481658	0.086257	0.562747	0.229445	89.360504	-63.416000	-43.099289	4.985981	0.000000	0.374156	0.000000	0.000000	0.000000	1.103502	0.013715	-0.813959	0.000000	0.000000	4.000000	33.000000	0.000000
3206.484991	0.086257	0.562747	0.229445	89.360504	-63.416000	-43.099289	4.985981	0.000000	0.374156	0.000000	0.000000	0.000000	1.103502	0.013715	-0.813959	0.000000	0.000000	4.000000	33.000000	0.000000
3206.488324	0.090194	0.562880	0.226635	89.438728	-76.412704	-52.344452	4.991055	0.000000	0.298952	0.000000	0.000000	0.000000	1.181052	0.040045	-0.843249	0.000000	0.000000	4.000000	33.000000	0.000000
3206.491658	0.090194	0.562880	0.226635	89.438728	-76.412704	-52.344452	4.991055	0.000000	0.298952	0.000000	0.000000	0.000000	1.181052	0.040045	-0.843249	0.000000	0.000000	4.000000	33.000000	0.000000
3206.494991	0.090194	0.562880	0.226635	89.438728	-76.412704	-52.344452	4.991055	0.000000	0.298952	0.000000	0.000000	0.000000	1.181052	0.040045	-0.843249	0.000000	0.000000	4.000000	33.000000	0.000000
3206.498324	0.094442	0.563112	0.223662	89.325073	-94.133415	-66.471992	4.995326	0.000000	0.216146	0.000000	0.000000	0.000000	1.274548	0.069534	-0.891831	0.000000	0.000000	4.000000	33.000000	0.000000
3206.501658	0.094442	0.563112	0.223662	89.325073	-94.133415	-66.471992	4.995326	0.000000	0.216146	0.000000	0.000000	0.000000	1.274548	0.069534	-0.891831	0.000000	0.000000	4.000000	33.000000	0.000000
3206.504991	0.094442	0.563112	0.223662	89.325073	-94.133415	-66.471992	4.995326	0.000000	0.216146	0.000000	0.000000	0.000000	1.274548	0.069534	-0.891831	0.000000	0.000000	4.000000	33.000000	0.000000
3206.508324	0.098878	0.563375	0.220614	89.041824	-99.811386	-69.604912	4.998457	0.000000	0.124209	0.000000	0.000000	0.000000	1.330696	0.079058	-0.914329	0.000000	0.000000	4.000000	33.000000	0.000000
3206.511658	0.098878	0.563375	0.220614	89.041824	-99.811386	-69.604912	4.998457	0.000000	0.124209	0.000000	0.000000	0.000000	1.330696	0.079058	-0.914329	0.000000	0.000000	4.000000	33.000000	0.000000
3206.514991	0.098878	0.563375	0.220614	89.041824	-99.811386	-69.604912	4.998457	0.000000	0.124209	0.000000	0.000000	0.000000	1.330696	0.079058	-0.914329	0.000000	0.000000	4.000000	33.000000	0.000000
3206.518324	0.103534	0.563580	0.217513	88.614212	-95.575188	-64.194946	4.999935	0.000000	0.025434	0.000000	0.000000	0.000000	1.396780	0.061308	-0.930377	0.000000	0.000000	4.000000	33.000000	0.000000
3206.521658	0.103534	0.563580	0.217513	88.614212	-95.575188	-64.194946	4.999935	0.000000	0.025434	0.000000	0.000000	0.000000	1.396780	0.061308	-0.930377	0.000000	0.000000	4.000000	33.000000	0.000000
3206.524991	0.103534	0.563580	0.217513	88.614212	-95.575188	-64.194946	4.999935	0.000000	0.025434	0.000000	0.000000	0.000000	1.396780	0.061308	-0.930377	0.000000	0.000000	4.000000	33.000000	0.000000
3206.528324	0.108326	0.563741	0.214465	87.988609	-86.791756	-55.551857	4.999340	0.000000	-0.081219	0.000000	0.000000	0.000000	1.437815	0.048259	-0.914341	0.000000	0.000000	4.000000	33.000000	0.000000
3206.531658	0.108326	0.563741	0.214465	87.988609	-86.791756	-55.551857	4.999340	0.000000	-0.081219	0.000000	0.000000	0.000000	1.437815	0.048259	-0.914341	0.000000	0.000000	4.000000	33.000000	0.000000
3206.534991	0.108326	0.563741	0.214465	87.988609	-86.791756	-55.551857	4.999340	0.000000	-0.081219	0.000000	0.000000	0.000000	1.437815	0.048259	-0.914341	0.000000	0.000000	4.000000	33.000000	0.000000
3206.538324	0.113233	0.563848	0.211525	87.157173	-78.310356	-47.732380	4.996236	0.000000	-0.193974	0.000000	0.000000	0.000000	1.472036	0.032315	-0.881935	0.000000	0.000000	4.000000	33.000000	0.000000
3206.541658	0.113233	0.563848	0.211525	87.157173	-78.310356	-47.732380	4.996236	0.000000	-0.193974	0.000000	0.000000	0.000000	1.472036	0.032315	-0.881935	0.000000	0.000000	4.000000	33.000000	0.000000
3206.544991	0.113233	0.563848	0.211525	87.157173	-78.310356	-47.732380	4.996236	0.000000	-0.193974	0.000000	0.000000	0.000000	1.472036	0.032315	-0.881935	0.000000	0.000000	4.000000	33.000000	0.000000
3206.548324	0.118252	0.563957	0.208668	86.176231	-72.020294	-41.862877	4.990244	0.000000	-0.312194	0.000000	0.000000	0.000000	1.505610	0.032596	-0.857275	0.000000	0.000000	4.000000	33.000000	0.000000
3206.551658	0.118252	0.563957	0.208668	86.176231	-72.020294	-41.862877	4.990244	0.000000	-0.312194	0.000000	0.000000	0.000000	1.505610	0.032596	-0.857275	0.000000	0.000000	4.000000	33.000000	0.000000
3206.554991	0.118252	0.563957	0.208668	86.176231	-72.020294	-41.862877	4.990244	0.000000	-0.312194	0.000000	0.000000	0.000000	1.505610	0.032596	-0.857275	0.000000	0.000000	4.000000	33.000000	0.000000
3206.558324	0.123410	0.564062	0.205853	85.166328	-67.855919	-36.929749	4.980982	0.000000	-0.435680	0.000000	0.000000	0.000000	1.547354	0.031511	-0.844501	0.000000	0.000000	4.000000	33.000000	0.000000
3206.561658	0.123410	0.564062	0.205853	85.166328	-67.855919	-36.929749	4.980982	0.000000	-0.435680	0.000000	0.000000	0.000000	1.547354	0.031511	-0.844501	0.000000	0.000000	4.000000	33.000000	0.000000
3206.564991	0.123410	0.564062	0.205853	85.166328	-67.855919	-36.929749	4.980982	0.000000	-0.435680	0.000000	0.000000	0.000000	1.547354	0.031511	-0.844501	0.000000	0.000000	4.000000	33.000000	0.000000
3206.568324	0.128730	0.564232	0.203028	84.206543	-65.097168	-32.656479	4.967979	0.000000	-0.564963	0.000000	0.000000	0.000000	1.596122	0.051072	-0.847466	0.000000	0.000000	4.000000	33.000000	0.000000
3206.571658	0.128730	0.564232	0.203028	84.206543	-65.097168	-32.656479	4.967979	0.000000	-0.564963	0.000000	0.000000	0.000000	1.596122	0.051072	-0.847466	0.000000	0.000000	4.000000	33.000000	0.000000
3206.574991	0.128730	0.564232	0.203028	84.206543	-65.097168	-32.656479	4.967979	0.000000	-0.564963	0.000000	0.000000	0.000000	1.596122	0.051072	-0.847466	0.000000	0.000000	4.000000	33.000000	0.000000
3206.578324	0.134140	0.564441	0.200156	83.292435	-63.196831	-29.059225	4.950678	0.000000	-0.700563	0.000000	0.000000	0.000000	1.623102	0.062698	-0.861410	0.000000	0.000000	4.000000	33.000000	0.000000
3206.581658	0.134140	0.564441	0.200156	83.292435	-63.196831	-29.059225	4.950678	0.000000	-0.700563	0.000000	0.000000	0.000000	1.623102	0.062698	-0.861410	0.000000	0.000000	4.000000	33.000000	0.000000
3206.584991	0.134140	0.564441	0.200156	83.292435	-63.196831	-29.059225	4.950678	0.000000	-0.700563	0.000000	0.000000	0.000000	1.623102	0.062698	-0.861410	0.000000	0.000000	4.000000	33.000000	0.000000
3206.588324	0.139574	0.564668	0.197236	82.391510	-61.957561	-26.666981	4.928815	0.000000	-0.840703	0.000000	0.000000	0.000000	1.630178	0.067993	-0.876106	0.000000	0.000000	4.000000	33.000000	0.000000
3206.591658	0.139574	0.564668	0.197236	82.391510	-61.957561	-26.666981	4.928815	0.000000	-0.840703	0.000000	0.000000	0.000000	1.630178	0.067993	-0.876106	0.000000	0.000000	4.000000	33.000000	0.000000
3206.594991	0.139574	0.564668	0.197236	82.391510	-61.957561	-26.666981	4.928815	0.000000	-0.840703	0.000000	0.000000	0.000000	1.630178	0.067993	-0.876106	0.000000	0.000000	4.000000	33.000000	0.000000
3206.598324	0.144959	0.564886	0.194234	81.522446	-61.137939	-25.566769	4.902295	0.000000	-0.983621	0.000000	0.000000	0.000000	1.615359	0.065395	-0.900689	0.000000	0.000000	4.000000	33.000000	0.000000
3206.601658	0.144959	0.564886	0.194234	81.522446	-61.137939	-25.566769	4.902295	0.000000	-0.983621	0.000000	0.000000	0.000000	1.615359	0.065395	-0.900689	0.000000	0.000000	4.000000	33.000000	0.000000
3206.604991	0.144959	0.564886	0.194234	81.522446	-61.137939	-25.566769	4.902295	0.000000	-0.983621	0.000000	0.000000	0.000000	1.615359	0.065395	-0.900689	0.000000	0.000000	4.000000	33.000000	0.000000
3206.608324	0.150185	0.565084	0.191106	80.795357	-60.900509	-25.270027	4.871209	0.000000	-1.127530	0.000000	0.000000	0.000000	1.567903	0.059494	-0.938185	0.000000	0.000000	4.000000	33.000000	0.000000
3206.611658	0.150185	0.565084	0.191106	80.795357	-60.900509	-25.270027	4.871209	0.000000	-1.127530	0.000000	0.000000	0.000000	1.567903	0.059494	-0.938185	0.000000	0.000000	4.000000	33.000000	0.000000
3206.614991	0.150185	0.565084	0.191106	80.795357	-60.900509	-25.270027	4.871209	0.000000	-1.127530	0.000000	0.000000	0.000000	1.567903	0.059494	-0.938185	0.000000	0.000000	4.000000	33.000000	0.000000
3206.618324	0.155126	0.565242	0.187873	80.301460	-61.315456	-25.244658	4.836031	0.000000	-1.269960	0.000000	0.000000	0.000000	1.482175	0.047225	-0.970118	0.000000	0.000000	4.000000	33.000000	0.000000
3206.621658	0.155126	0.565242	0.187873	80.301460	-61.315456	-25.244658	4.836031	0.000000	-1.269960	0.000000	0.000000	0.000000	1.482175	0.047225	-0.970118	0.000000	0.000000	4.000000	33.000000	0.000000
3206.624991	0.155126	0.565242	0.187873	80.301460	-61.315456	-25.244658	4.836031	0.000000	-1.269960	0.000000	0.000000	0.000000	1.482175	0.047225	-0.970118	0.000000	0.000000	4.000000	33.000000	0.000000
3206.628324	0.159950	0.565368	0.184440	80.068787	-61.969936	-24.998140	4.797731	0.000000	-1.407757	0.000000	0.000000	0.000000	1.447338	0.037830	-1.029711	0.000000	0.000000	4.000000	33.000000	0.000000
3206.631658	0.159950	0.565368	0.184440	80.068787	-61.969936	-24.998140	4.797731	0.000000	-1.407757	0.000000	0.000000	0.000000	1.447338	0.037830	-1.029711	0.000000	0.000000	4.000000	33.000000	0.000000
3206.634991	0.159950	0.565368	0.184440	80.068787	-61.969936	-24.998140	4.797731	0.000000	-1.407757	0.000000	0.000000	0.000000	1.447338	0.037830	-1.029711	0.000000	0.000000	4.000000	33.000000	0.000000
3206.638324	0.164591	0.565534	0.180814	80.047859	-62.461109	-24.572203	4.755116	0.000000	-1.545599	0.000000	0.000000	0.000000	1.392110	0.049834	-1.087900	0.000000	0.000000	4.000000	33.000000	0.000000
3206.641658	0.164591	0.565534	0.180814	80.047859	-62.461109	-24.572203	4.755116	0.000000	-1.545599	0.000000	0.000000	0.000000	1.392110	0.049834	-1.087900	0.000000	0.000000	4.000000	33.000000	0.000000
3206.644991	0.164591	0.565534	0.180814	80.047859	-62.461109	-24.572203	4.755116	0.000000	-1.545599	0.000000	0.000000	0.000000	1.392110	0.049834	-1.087900	0.000000	0.000000	4.000000	33.000000	0.000000
3206.648324	0.168940	0.565620	0.176971	80.093826	-63.035870	-24.301758	4.708592	0.000000	-1.682011	0.000000	0.000000	0.000000	1.304841	0.025744	-1.152782	0.000000	0.000000	4.000000	33.000000	0.000000
3206.651658	0.168940	0.565620	0.176971	80.093826	-63.035870	-24.301758	4.708592	0.000000	-1.682011	0.000000	0.000000	0.000000	1.304841	0.025744	-1.152782	0.000000	0.000000	4.000000	33.000000	0.000000
3206.654991	0.168940	0.565620	0.176971	80.093826	-63.035870	-24.301758	4.708592	0.000000	-1.682011	0.000000	0.000000	0.000000	1.304841	0.025744	-1.152782	0.000000	0.000000	4.000000	33.000000	0.000000
3206.658324	0.173065	0.565722	0.172934	80.135048	-63.754162	-24.052849	4.658974	0.000000	-1.814928	0.000000	0.000000	0.000000	1.237440	0.030774	-1.211279	0.000000	0.000000	4.000000	33.000000	0.000000
3206.661658	0.173065	0.565722	0.172934	80.135048	-63.754162	-24.052849	4.658974	0.000000	-1.814928	0.000000	0.000000	0.000000	1.237440	0.030774	-1.211279	0.000000	0.000000	4.000000	33.000000	0.000000
3206.664991	0.173065	0.565722	0.172934	80.135048	-63.754162	-24.052849	4.658974	0.000000	-1.814928	0.000000	0.000000	0.000000	1.237440	0.030774	-1.211279	0.000000	0.000000	4.000000	33.000000	0.000000
3206.668324	0.176921	0.565778	0.168671	80.174789	-64.587166	-23.648380	4.605785	0.000000	-1.945956	0.000000	0.000000	0.000000	1.156740	0.016773	-1.278930	0.000000	0.000000	4.000000	33.000000	0.000000
3206.671658	0.176921	0.565778	0.168671	80.174789	-64.587166	-23.648380	4.605785	0.000000	-1.945956	0.000000	0.000000	0.000000	1.156740	0.016773	-1.278930	0.000000	0.000000	4.000000	33.000000	0.000000
3206.674991	0.176921	0.565778	0.168671	80.174789	-64.587166	-23.648380	4.605785	0.000000	-1.945956	0.000000	0.000000	0.000000	1.156740	0.016773	-1.278930	0.000000	0.000000	4.000000	33.000000	0.000000
3206.678324	0.180499	0.565801	0.164164	80.222298	-65.564972	-23.349060	4.549266	0.000000	-2.074652	0.000000	0.000000	0.000000	1.073320	0.006830	-1.351922	0.000000	0.000000	4.000000	33.000000	0.000000
3206.681658	0.180499	0.565801	0.164164	80.222298	-65.564972	-23.349060	4.549266	0.000000	-2.074652	0.000000	0.000000	0.000000	1.073320	0.006830	-1.351922	0.000000	0.000000	4.000000	33.000000	0.000000
3206.684991	0.180499	0.565801	0.164164	80.222298	-65.564972	-23.349060	4.549266	0.000000	-2.074652	0.000000	0.000000	0.000000	1.073320	0.006830	-1.351922	0.000000	0.000000	4.000000	33.000000	0.000000
3206.688324	0.183899	0.565727	0.159340	80.329552	-66.727753	-23.495693	4.489325	0.000000	-2.201355	0.000000	0.000000	0.000000	1.020230	-0.022046	-1.447407	0.000000	0.000000	4.000000	33.000000	0.000000
3206.691658	0.183899	0.565727	0.159340	80.329552	-66.727753	-23.495693	4.489325	0.000000	-2.201355	0.000000	0.000000	0.000000	1.020230	-0.022046	-1.447407	0.000000	0.000000	4.000000	33.000000	0.000000
3206.694991	0.183899	0.565727	0.159340	80.329552	-66.727753	-23.495693	4.489325	0.000000	-2.201355	0.000000	0.000000	0.000000	1.020230	-0.022046	-1.447407	0.000000	0.000000	4.000000	33.000000	0.000000
3206.698324	0.187145	0.565557	0.154186	80.572304	-68.140625	-24.264002	4.424175	0.000000	-2.329522	0.000000	0.000000	0.000000	0.973588	-0.051232	-1.546126	0.000000	0.000000	4.000000	33.000000	0.000000
3206.701658	0.187145	0.565557	0.154186	80.572304	-68.140625	-24.264002	4.424175	0.000000	-2.329522	0.000000	0.000000	0.000000	0.973588	-0.051232	-1.546126	0.000000	0.000000	4.000000	33.000000	0.000000
3206.704991	0.187145	0.565557	0.154186	80.572304	-68.140625	-24.264002	4.424175	0.000000	-2.329522	0.000000	0.000000	0.000000	0.973588	-0.051232	-1.546126	0.000000	0.000000	4.000000	33.000000	0.000000
3206.708324	0.190343	0.565253	0.148670	80.926476	-69.084404	-24.785570	4.352862	0.000000	-2.460202	0.000000	0.000000	0.000000	0.959463	-0.091188	-1.654781	0.000000	0.000000	4.000000	33.000000	0.000000
3206.711658	0.190343	0.565253	0.148670	80.926476	-69.084404	-24.785570	4.352862	0.000000	-2.460202	0.000000	0.000000	0.000000	0.959463	-0.091188	-1.654781	0.000000	0.000000	4.000000	33.000000	0.000000
3206.714991	0.190343	0.565253	0.148670	80.926476	-69.084404	-24.785570	4.352862	0.000000	-2.460202	0.000000	0.000000	0.000000	0.959463	-0.091188	-1.654781	0.000000	0.000000	4.000000	33.000000	0.000000
3206.718324	0.193457	0.564831	0.143002	81.315285	-67.250595	-22.519861	4.272932	0.000000	-2.596547	0.000000	0.000000	0.000000	0.934210	-0.126464	-1.700479	0.000000	0.000000	4.000000	33.000000	0.000000
3206.721658	0.193457	0.564831	0.143002	81.315285	-67.250595	-22.519861	4.272932	0.000000	-2.596547	0.000000	0.000000	0.000000	0.934210	-0.126464	-1.700479	0.000000	0.000000	4.000000	33.000000	0.000000
3206.724991	0.193457	0.564831	0.143002	81.315285	-67.250595	-22.519861	4.272932	0.000000	-2.596547	0.000000	0.000000	0.000000	0.934210	-0.126464	-1.700479	0.000000	0.000000	4.000000	33.000000	0.000000
3206.728324	0.196550	0.564299	0.137195	81.614143	-61.699722	-16.421946	4.185442	0.000000	-2.735339	0.000000	0.000000	0.000000	0.927879	-0.159565	-1.742000	0.000000	0.000000	4.000000	33.000000	0.000000
3206.731658	0.196550	0.564299	0.137195	81.614143	-61.699722	-16.421946	4.185442	0.000000	-2.735339	0.000000	0.000000	0.000000	0.927879	-0.159565	-1.742000	0.000000	0.000000	4.000000	33.000000	0.000000
3206.734991	0.196550	0.564299	0.137195	81.614143	-61.699722	-16.421946	4.185442	0.000000	-2.735339	0.000000	0.000000	0.000000	0.927879	-0.159565	-1.742000	0.000000	0.000000	4.000000	33.000000	0.000000
3206.738324	0.199470	0.563608	0.131094	81.703552	-54.520893	-8.661269	4.088960	0.000000	-2.877569	0.000000	0.000000	0.000000	0.876210	-0.207395	-1.830335	0.000000	0.000000	4.000000	33.000000	0.000000
3206.741658	0.199470	0.563608	0.131094	81.703552	-54.520893	-8.661269	4.088960	0.000000	-2.877569	0.000000	0.000000	0.000000	0.876210	-0.207395	-1.830335	0.000000	0.000000	4.000000	33.000000	0.000000
3206.744991	0.199470	0.563608	0.131094	81.703552	-54.520893	-8.661269	4.088960	0.000000	-2.877569	0.000000	0.000000	0.000000	0.876210	-0.207395	-1.830335	0.000000	0.000000	4.000000	33.000000	0.000000
3206.748324	0.202104	0.562899	0.124746	81.576271	-47.296707	-0.674757	3.983165	0.000000	-3.022316	0.000000	0.000000	0.000000	0.790136	-0.212665	-1.904343	0.000000	0.000000	4.000000	33.000000	0.000000
3206.751658	0.202104	0.562899	0.124746	81.576271	-47.296707	-0.674757	3.983165	0.000000	-3.022316	0.000000	0.000000	0.000000	0.790136	-0.212665	-1.904343	0.000000	0.000000	4.000000	33.000000	0.000000
3206.754991	0.202104	0.562899	0.124746	81.576271	-47.296707	-0.674757	3.983165	0.000000	-3.022316	0.000000	0.000000	0.000000	0.790136	-0.212665	-1.904343	0.000000	0.000000	4.000000	33.000000	0.000000
3206.758324	0.204434	0.562078	0.118114	81.296265	-40.718304	7.006981	3.869190	0.000000	-3.166918	0.000000	0.000000	0.000000	0.698811	-0.246297	-1.989751	0.000000	0.000000	4.000000	33.000000	0.000000
3206.761658	0.204434	0.562078	0.118114	81.296265	-40.718304	7.006981	3.869190	0.000000	-3.166918	0.000000	0.000000	0.000000	0.698811	-0.246297	-1.989751	0.000000	0.000000	4.000000	33.000000	0.000000
3206.764991	0.204434	0.562078	0.118114	81.296265	-40.718304	7.006981	3.869190	0.000000	-3.166918	0.000000	0.000000	0.000000	0.698811	-0.246297	-1.989751	0.000000	0.000000	4.000000	33.000000	0.000000
3206.768324	0.206503	0.561190	0.111248	80.959320	-34.826168	14.278026	3.745793	0.000000	-3.311953	0.000000	0.000000	0.000000	0.620875	-0.266289	-2.059673	0.000000	0.000000	4.000000	33.000000	0.000000
3206.771658	0.206503	0.561190	0.111248	80.959320	-34.826168	14.278026	3.745793	0.000000	-3.311953	0.000000	0.000000	0.000000	0.620875	-0.266289	-2.059673	0.000000	0.000000	4.000000	33.000000	0.000000
3206.774991	0.206503	0.561190	0.111248	80.959320	-34.826168	14.278026	3.745793	0.000000	-3.311953	0.000000	0.000000	0.000000	0.620875	-0.266289	-2.059673	0.000000	0.000000	4.000000	33.000000	0.000000
3206.778324	0.208319	0.560177	0.104094	80.637054	-29.385584	21.239033	3.611716	0.000000	-3.457673	0.000000	0.000000	0.000000	0.544782	-0.303991	-2.146058	0.000000	0.000000	4.000000	33.000000	0.000000
3206.781658	0.208319	0.560177	0.104094	80.637054	-29.385584	21.239033	3.611716	0.000000	-3.457673	0.000000	0.000000	0.000000	0.544782	-0.303991	-2.146058	0.000000	0.000000	4.000000	33.000000	0.000000
3206.784991	0.208319	0.560177	0.104094	80.637054	-29.385584	21.239033	3.611716	0.000000	-3.457673	0.000000	0.000000	0.000000	0.544782	-0.303991	-2.146058	0.000000	0.000000	4.000000	33.000000	0.000000
3206.788324	0.210036	0.558987	0.096680	80.350723	-24.284170	27.750261	3.464532	0.000000	-3.605138	0.000000	0.000000	0.000000	0.515175	-0.357063	-2.224285	0.000000	0.000000	4.000000	33.000000	0.000000
3206.791658	0.210036	0.558987	0.096680	80.350723	-24.284170	27.750261	3.464532	0.000000	-3.605138	0.000000	0.000000	0.000000	0.515175	-0.357063	-2.224285	0.000000	0.000000	4.000000	33.000000	0.000000
3206.794991	0.210036	0.558987	0.096680	80.350723	-24.284170	27.750261	3.464532	0.000000	-3.605138	0.000000	0.000000	0.000000	0.515175	-0.357063	-2.224285	0.000000	0.000000	4.000000	33.000000	0.000000
3206.798324	0.211686	0.557598	0.089032	80.030792	-19.280367	33.938328	3.300218	0.000000	-3.756137	0.000000	0.000000	0.000000	0.494987	-0.416773	-2.294502	0.000000	0.000000	4.000000	33.000000	0.000000
3206.801658	0.211686	0.557598	0.089032	80.030792	-19.280367	33.938328	3.300218	0.000000	-3.756137	0.000000	0.000000	0.000000	0.494987	-0.416773	-2.294502	0.000000	0.000000	4.000000	33.000000	0.000000
3206.804991	0.211686	0.557598	0.089032	80.030792	-19.280367	33.938328	3.300218	0.000000	-3.756137	0.000000	0.000000	0.000000	0.494987	-0.416773	-2.294502	0.000000	0.000000	4.000000	33.000000	0.000000
3206.808324	0.213306	0.556053	0.081267	79.531929	-14.232976	39.771378	3.116700	0.000000	-3.909755	0.000000	0.000000	0.000000	0.485961	-0.463470	-2.329566	0.000000	0.000000	4.000000	33.000000	0.000000
3206.811658	0.213306	0.556053	0.081267	79.531929	-14.232976	39.771378	3.116700	0.000000	-3.909755	0.000000	0.000000	0.000000	0.485961	-0.463470	-2.329566	0.000000	0.000000	4.000000	33.000000	0.000000
3206.814991	0.213306	0.556053	0.081267	79.531929	-14.232976	39.771378	3.116700	0.000000	-3.909755	0.000000	0.000000	0.000000	0.485961	-0.463470	-2.329566	0.000000	0.000000	4.000000	33.000000	0.000000
3206.818324	0.214852	0.554439	0.073510	78.730682	-9.375534	45.032433	2.914107	0.000000	-4.063001	0.000000	0.000000	0.000000	0.463873	-0.484097	-2.326930	0.000000	0.000000	4.000000	33.000000	0.000000
3206.821658	0.214852	0.554439	0.073510	78.730682	-9.375534	45.032433	2.914107	0.000000	-4.063001	0.000000	0.000000	0.000000	0.463873	-0.484097	-2.326930	0.000000	0.000000	4.000000	33.000000	0.000000
3206.824991	0.214852	0.554439	0.073510	78.730682	-9.375534	45.032433	2.914107	0.000000	-4.063001	0.000000	0.000000	0.000000	0.463873	-0.484097	-2.326930	0.000000	0.000000	4.000000	33.000000	0.000000
3206.828324	0.216236	0.552828	0.065831	77.690292	-5.125142	49.479588	2.695389	0.000000	-4.211280	0.000000	0.000000	0.000000	0.415158	-0.483301	-2.303627	0.000000	0.000000	4.000000	33.000000	0.000000
3206.831658	0.216236	0.552828	0.065831	77.690292	-5.125142	49.479588	2.695389	0.000000	-4.211280	0.000000	0.000000	0.000000	0.415158	-0.483301	-2.303627	0.000000	0.000000	4.000000	33.000000	0.000000
3206.834991	0.216236	0.552828	0.065831	77.690292	-5.125142	49.479588	2.695389	0.000000	-4.211280	0.000000	0.000000	0.000000	0.415158	-0.483301	-2.303627	0.000000	0.000000	4.000000	33.000000	0.000000
3206.838324	0.217387	0.551246	0.058327	76.515938	-1.581000	53.230156	2.464049	0.000000	-4.350685	0.000000	0.000000	0.000000	0.345164	-0.474740	-2.251479	0.000000	0.000000	4.000000	33.000000	0.000000
3206.841658	0.217387	0.551246	0.058327	76.515938	-1.581000	53.230156	2.464049	0.000000	-4.350685	0.000000	0.000000	0.000000	0.345164	-0.474740	-2.251479	0.000000	0.000000	4.000000	33.000000	0.000000
3206.844991	0.217387	0.551246	0.058327	76.515938	-1.581000	53.230156	2.464049	0.000000	-4.350685	0.000000	0.000000	0.000000	0.345164	-0.474740	-2.251479	0.000000	0.000000	4.000000	33.000000	0.000000
3206.848324	0.218175	0.549751	0.050941	75.306297	1.238692	56.262875	2.224865	0.000000	-4.477720	0.000000	0.000000	0.000000	0.236577	-0.448286	-2.215694	0.000000	0.000000	4.000000	33.000000	0.000000
3206.851658	0.218175	0.549751	0.050941	75.306297	1.238692	56.262875	2.224865	0.000000	-4.477720	0.000000	0.000000	0.000000	0.236577	-0.448286	-2.215694	0.000000	0.000000	4.000000	33.000000	0.000000
3206.854991	0.218175	0.549751	0.050941	75.306297	1.238692	56.262875	2.224865	0.000000	-4.477720	0.000000	0.000000	0.000000	0.236577	-0.448286	-2.215694	0.000000	0.000000	4.000000	33.000000	0.000000
3206.858324	0.218634	0.548290	0.043724	74.105865	3.507045	58.650597	1.979251	0.000000	-4.591575	0.000000	0.000000	0.000000	0.137678	-0.438482	-2.165095	0.000000	0.000000	4.000000	33.000000	0.000000
3206.861658	0.218634	0.548290	0.043724	74.105865	3.507045	58.650597	1.979251	0.000000	-4.591575	0.000000	0.000000	0.000000	0.137678	-0.438482	-2.165095	0.000000	0.000000	4.000000	33.000000	0.000000
3206.864991	0.218634	0.548290	0.043724	74.105865	3.507045	58.650597	1.979251	0.000000	-4.591575	0.000000	0.000000	0.000000	0.137678	-0.438482	-2.165095	0.000000	0.000000	4.000000	33.000000	0.000000
3206.868324	0.218850	0.546938	0.036655	72.913528	5.470679	60.512943	1.729102	0.000000	-4.691504	0.000000	0.000000	0.000000	0.064793	-0.405610	-2.120721	0.000000	0.000000	4.000000	33.000000	0.000000
3206.871658	0.218850	0.546938	0.036655	72.913528	5.470679	60.512943	1.729102	0.000000	-4.691504	0.000000	0.000000	0.000000	0.064793	-0.405610	-2.120721	0.000000	0.000000	4.000000	33.000000	0.000000
3206.874991	0.218850	0.546938	0.036655	72.913528	5.470679	60.512943	1.729102	0.000000	-4.691504	0.000000	0.000000	0.000000	0.064793	-0.405610	-2.120721	0.000000	0.000000	4.000000	33.000000	0.000000
3206.878324	0.218896	0.545699	0.029753	71.779770	7.199999	61.602974	1.473569	0.000000	-4.777928	0.000000	0.000000	0.000000	0.013828	-0.371637	-2.070589	0.000000	0.000000	4.000000	33.000000	0.000000
3206.881658	0.218896	0.545699	0.029753	71.779770	7.199999	61.602974	1.473569	0.000000	-4.777928	0.000000	0.000000	0.000000	0.013828	-0.371637	-2.070589	0.000000	0.000000	4.000000	33.000000	0.000000
3206.884991	0.218896	0.545699	0.029753	71.779770	7.199999	61.602974	1.473569	0.000000	-4.777928	0.000000	0.000000	0.000000	0.013828	-0.371637	-2.070589	0.000000	0.000000	4.000000	33.000000	0.000000
3206.888324	0.218780	0.544600	0.023017	70.806435	8.646325	62.359035	1.213783	0.000000	-4.850436	0.000000	0.000000	0.000000	-0.034962	-0.329762	-2.020650	0.000000	0.000000	4.000000	33.000000	0.000000
3206.891658	0.218780	0.544600	0.023017	70.806435	8.646325	62.359035	1.213783	0.000000	-4.850436	0.000000	0.000000	0.000000	-0.034962	-0.329762	-2.020650	0.000000	0.000000	4.000000	33.000000	0.000000
3206.894991	0.218780	0.544600	0.023017	70.806435	8.646325	62.359035	1.213783	0.000000	-4.850436	0.000000	0.000000	0.000000	-0.034962	-0.329762	-2.020650	0.000000	0.000000	4.000000	33.000000	0.000000
3206.898324	0.218478	0.543648	0.016442	70.226250	9.466147	62.692024	0.951214	0.000000	-4.908685	0.000000	0.000000	0.000000	-0.090619	-0.285675	-1.972670	0.000000	0.000000	4.000000	33.000000	0.000000
3206.901658	0.218478	0.543648	0.016442	70.226250	9.466147	62.692024	0.951214	0.000000	-4.908685	0.000000	0.000000	0.000000	-0.090619	-0.285675	-1.972670	0.000000	0.000000	4.000000	33.000000	0.000000
3206.904991	0.218478	0.543648	0.016442	70.226250	9.466147	62.692024	0.951214	0.000000	-4.908685	0.000000	0.000000	0.000000	-0.090619	-0.285675	-1.972670	0.000000	0.000000	4.000000	33.000000	0.000000
3206.908324	0.217802	0.542862	0.010185	70.152153	9.537873	62.921185	0.687290	0.000000	-4.952538	0.000000	0.000000	0.000000	-0.202671	-0.235567	-1.876937	0.000000	0.000000	4.000000	33.000000	0.000000
3206.911658	0.217802	0.542862	0.010185	70.152153	9.537873	62.921185	0.687290	0.000000	-4.952538	0.000000	0.000000	0.000000	-0.202671	-0.235567	-1.876937	0.000000	0.000000	4.000000	33.000000	0.000000
3206.914991	0.217802	0.542862	0.010185	70.152153	9.537873	62.921185	0.687290	0.000000	-4.952538	0.000000	0.000000	0.000000	-0.202671	-0.235567	-1.876937	0.000000	0.000000	4.000000	33.000000	0.000000
3206.918324	0.216746	0.542296	0.004252	70.282715	9.298778	63.154430	0.430700	0.000000	-4.981415	0.000000	0.000000	0.000000	-0.316881	-0.169938	-1.780064	0.000000	0.000000	4.000000	33.000000	0.000000
3206.921658	0.216746	0.542296	0.004252	70.282715	9.298778	63.154430	0.430700	0.000000	-4.981415	0.000000	0.000000	0.000000	-0.316881	-0.169938	-1.780064	0.000000	0.000000	4.000000	33.000000	0.000000
3206.924991	0.216746	0.542296	0.004252	70.282715	9.298778	63.154430	0.430700	0.000000	-4.981415	0.000000	0.000000	0.000000	-0.316881	-0.169938	-1.780064	0.000000	0.000000	4.000000	33.000000	0.000000
3206.928324	0.215375	0.541936	-0.001426	70.453842	9.055319	63.264370	0.181976	0.000000	-4.996687	0.000000	0.000000	0.000000	-0.411392	-0.108080	-1.703257	0.000000	0.000000	4.000000	33.000000	0.000000
3206.931658	0.215375	0.541936	-0.001426	70.453842	9.055319	63.264370	0.181976	0.000000	-4.996687	0.000000	0.000000	0.000000	-0.411392	-0.108080	-1.703257	0.000000	0.000000	4.000000	33.000000	0.000000
3206.934991	0.215375	0.541936	-0.001426	70.453842	9.055319	63.264370	0.181976	0.000000	-4.996687	0.000000	0.000000	0.000000	-0.411392	-0.108080	-1.703257	0.000000	0.000000	4.000000	33.000000	0.000000
3206.938324	0.213591	0.541595	-0.006971	70.686836	8.899972	63.579971	-0.061782	0.000000	-4.999618	0.000000	0.000000	0.000000	-0.534970	-0.102233	-1.663620	0.000000	0.000000	4.000000	33.000000	0.000000
3206.941658	0.213591	0.541595	-0.006971	70.686836	8.899972	63.579971	-0.061782	0.000000	-4.999618	0.000000	0.000000	0.000000	-0.534970	-0.102233	-1.663620	0.000000	0.000000	4.000000	33.000000	0.000000
3206.944991	0.213591	0.541595	-0.006971	70.686836	8.899972	63.579971	-0.061782	0.000000	-4.999618	0.000000	0.000000	0.000000	-0.534970	-0.102233	-1.663620	0.000000	0.000000	4.000000	33.000000	0.000000
3206.948324	0.211423	0.541255	-0.012415	70.973862	8.814555	63.556789	-0.306274	0.000000	-4.990611	0.000000	0.000000	0.000000	-0.650586	-0.101958	-1.633169	0.000000	0.000000	4.000000	33.000000	0.000000
3206.951658	0.211423	0.541255	-0.012415	70.973862	8.814555	63.556789	-0.306274	0.000000	-4.990611	0.000000	0.000000	0.000000	-0.650586	-0.101958	-1.633169	0.000000	0.000000	4.000000	33.000000	0.000000
3206.954991	0.211423	0.541255	-0.012415	70.973862	8.814555	63.556789	-0.306274	0.000000	-4.990611	0.000000	0.000000	0.000000	-0.650586	-0.101958	-1.633169	0.000000	0.000000	4.000000	33.000000	0.000000
3206.958324	0.208969	0.540881	-0.017845	71.209229	8.826801	63.590080	-0.553686	0.000000	-4.969249	0.000000	0.000000	0.000000	-0.736005	-0.112150	-1.629080	0.000000	0.000000	4.000000	33.000000	0.000000
3206.961658	0.208969	0.540881	-0.017845	71.209229	8.826801	63.590080	-0.553686	0.000000	-4.969249	0.000000	0.000000	0.000000	-0.736005	-0.112150	-1.629080	0.000000	0.000000	4.000000	33.000000	0.000000
3206.964991	0.208969	0.540881	-0.017845	71.209229	8.826801	63.590080	-0.553686	0.000000	-4.969249	0.000000	0.000000	0.000000	-0.736005	-0.112150	-1.629080	0.000000	0.000000	4.000000	33.000000	0.000000
3206.968324	0.206363	0.540568	-0.023059	71.130714	9.333981	64.142975	-0.808056	0.000000	-4.934272	0.000000	0.000000	0.000000	-0.781816	-0.093803	-1.564068	0.000000	0.000000	4.000000	33.000000	0.000000
3206.971658	0.206363	0.540568	-0.023059	71.130714	9.333981	64.142975	-0.808056	0.000000	-4.934272	0.000000	0.000000	0.000000	-0.781816	-0.093803	-1.564068	0.000000	0.000000	4.000000	33.000000	0.000000
3206.974991	0.206363	0.540568	-0.023059	71.130714	9.333981	64.142975	-0.808056	0.000000	-4.934272	0.000000	0.000000	0.000000	-0.781816	-0.093803	-1.564068	0.000000	0.000000	4.000000	33.000000	0.000000
3206.978324	0.203757	0.540373	-0.028017	70.644936	10.379639	65.213051	-1.059356	0.000000	-4.886488	0.000000	0.000000	0.000000	-0.781949	-0.058554	-1.487436	0.000000	0.000000	4.000000	33.000000	0.000000
3206.981658	0.203757	0.540373	-0.028017	70.644936	10.379639	65.213051	-1.059356	0.000000	-4.886488	0.000000	0.000000	0.000000	-0.781949	-0.058554	-1.487436	0.000000	0.000000	4.000000	33.000000	0.000000
3206.984991	0.203757	0.540373	-0.028017	70.644936	10.379639	65.213051	-1.059356	0.000000	-4.886488	0.000000	0.000000	0.000000	-0.781949	-0.058554	-1.487436	0.000000	0.000000	4.000000	33.000000	0.000000
3206.988324	0.201085	0.540303	-0.032710	69.917610	11.557388	66.359795	-1.303441	0.000000	-4.827115	0.000000	0.000000	0.000000	-0.801727	-0.020922	-1.407980	0.000000	0.000000	4.000000	33.000000	0.000000
3206.991658	0.201085	0.540303	-0.032710	69.917610	11.557388	66.359795	-1.303441	0.000000	-4.827115	0.000000	0.000000	0.000000	-0.801727	-0.020922	-1.407980	0.000000	0.000000	4.000000	33.000000	0.000000
3206.994991	0.201085	0.540303	-0.032710	69.917610	11.557388	66.359795	-1.303441	0.000000	-4.827115	0.000000	0.000000	0.000000	-0.801727	-0.020922	-1.407980	0.000000	0.000000	4.000000	33.000000	0.000000
3206.998324	0.198057	0.540342	-0.037092	69.097046	12.639425	67.424744	-1.539374	0.000000	-4.757134	0.000000	0.000000	0.000000	-0.908187	0.011627	-1.314631	0.000000	0.000000	4.000000	33.000000	0.000000
3207.001658	0.198057	0.540342	-0.037092	69.097046	12.639425	67.424744	-1.539374	0.000000	-4.757134	0.000000	0.000000	0.000000	-0.908187	0.011627	-1.314631	0.000000	0.000000	4.000000	33.000000	0.000000
3207.004991	0.198057	0.540342	-0.037092	69.097046	12.639425	67.424744	-1.539374	0.000000	-4.757134	0.000000	0.000000	0.000000	-0.908187	0.011627	-1.314631	0.000000	0.000000	4.000000	33.000000	0.000000
3207.008324	0.194517	0.540529	-0.041074	68.264015	13.519692	68.348656	-1.769026	0.000000	-4.676595	0.000000	0.000000	0.000000	-1.062140	0.055979	-1.194484	0.000000	0.000000	4.000000	33.000000	0.000000
3207.011658	0.194517	0.540529	-0.041074	68.264015	13.519692	68.348656	-1.769026	0.000000	-4.676595	0.000000	0.000000	0.000000	-1.062140	0.055979	-1.194484	0.000000	0.000000	4.000000	33.000000	0.000000
3207.014991	0.194517	0.540529	-0.041074	68.264015	13.519692	68.348656	-1.769026	0.000000	-4.676595	0.000000	0.000000	0.000000	-1.062140	0.055979	-1.194484	0.000000	0.000000	4.000000	33.000000	0.000000
3207.018324	0.190378	0.540811	-0.044683	67.434708	14.179437	69.108803	-1.992802	0.000000	-4.585711	0.000000	0.000000	0.000000	-1.241719	0.084789	-1.082689	0.000000	0.000000	4.000000	33.000000	0.000000
3207.021658	0.190378	0.540811	-0.044683	67.434708	14.179437	69.108803	-1.992802	0.000000	-4.585711	0.000000	0.000000	0.000000	-1.241719	0.084789	-1.082689	0.000000	0.000000	4.000000	33.000000	0.000000
3207.024991	0.190378	0.540811	-0.044683	67.434708	14.179437	69.108803	-1.992802	0.000000	-4.585711	0.000000	0.000000	0.000000	-1.241719	0.084789	-1.082689	0.000000	0.000000	4.000000	33.000000	0.000000
3207.028324	0.185832	0.541171	-0.047965	66.638115	14.702116	69.853203	-2.215972	0.000000	-4.482127	0.000000	0.000000	0.000000	-1.363732	0.107954	-0.984568	0.000000	0.000000	4.000000	33.000000	0.000000
3207.031658	0.185832	0.541171	-0.047965	66.638115	14.702116	69.853203	-2.215972	0.000000	-4.482127	0.000000	0.000000	0.000000	-1.363732	0.107954	-0.984568	0.000000	0.000000	4.000000	33.000000	0.000000
3207.034991	0.185832	0.541171	-0.047965	66.638115	14.702116	69.853203	-2.215972	0.000000	-4.482127	0.000000	0.000000	0.000000	-1.363732	0.107954	-0.984568	0.000000	0.000000	4.000000	33.000000	0.000000
3207.038324	0.180994	0.541624	-0.050959	65.869911	15.122594	70.610977	-2.398240	0.000000	-4.291596	0.000000	0.000000	0.000000	-1.451260	0.135740	-0.898261	0.000000	0.000000	4.000000	33.000000	0.000000
3207.041658	0.180994	0.541624	-0.050959	65.869911	15.122594	70.610977	-2.398240	0.000000	-4.291596	0.000000	0.000000	0.000000	-1.451260	0.135740	-0.898261	0.000000	0.000000	4.000000	33.000000	0.000000
3207.044991	0.180994	0.541624	-0.050959	65.869911	15.122594	70.610977	-2.398240	0.000000	-4.291596	0.000000	0.000000	0.000000	-1.451260	0.135740	-0.898261	0.000000	0.000000	4.000000	33.000000	0.000000
3207.048324	0.175872	0.542168	-0.053677	65.118805	15.446581	71.388664	-2.547950	0.000000	-4.049720	0.000000	0.000000	0.000000	-1.536719	0.163296	-0.815252	0.000000	0.000000	4.000000	33.000000	0.000000
3207.051658	0.175872	0.542168	-0.053677	65.118805	15.446581	71.388664	-2.547950	0.000000	-4.049720	0.000000	0.000000	0.000000	-1.536719	0.163296	-0.815252	0.000000	0.000000	4.000000	33.000000	0.000000
3207.054991	0.175872	0.542168	-0.053677	65.118805	15.446581	71.388664	-2.547950	0.000000	-4.049720	0.000000	0.000000	0.000000	-1.536719	0.163296	-0.815252	0.000000	0.000000	4.000000	33.000000	0.000000
3207.058324	0.170644	0.542821	-0.056037	64.391357	15.696977	72.224815	-2.683825	0.000000	-3.793600	0.000000	0.000000	0.000000	-1.568327	0.195944	-0.708276	0.000000	0.000000	4.000000	33.000000	0.000000
3207.061658	0.170644	0.542821	-0.056037	64.391357	15.696977	72.224815	-2.683825	0.000000	-3.793600	0.000000	0.000000	0.000000	-1.568327	0.195944	-0.708276	0.000000	0.000000	4.000000	33.000000	0.000000
3207.064991	0.170644	0.542821	-0.056037	64.391357	15.696977	72.224815	-2.683825	0.000000	-3.793600	0.000000	0.000000	0.000000	-1.568327	0.195944	-0.708276	0.000000	0.000000	4.000000	33.000000	0.000000
3207.068324	0.165447	0.543595	-0.057985	63.703072	15.878489	73.121292	-2.801871	0.000000	-3.532212	0.000000	0.000000	0.000000	-1.559266	0.232013	-0.584195	0.000000	0.000000	4.000000	33.000000	0.000000
3207.071658	0.165447	0.543595	-0.057985	63.703072	15.878489	73.121292	-2.801871	0.000000	-3.532212	0.000000	0.000000	0.000000	-1.559266	0.232013	-0.584195	0.000000	0.000000	4.000000	33.000000	0.000000
3207.074991	0.165447	0.543595	-0.057985	63.703072	15.878489	73.121292	-2.801871	0.000000	-3.532212	0.000000	0.000000	0.000000	-1.559266	0.232013	-0.584195	0.000000	0.000000	4.000000	33.000000	0.000000
3207.078324	0.160321	0.544518	-0.059399	63.110634	15.966066	74.079239	-2.899237	0.000000	-3.272334	0.000000	0.000000	0.000000	-1.537751	0.277040	-0.424186	0.000000	0.000000	4.000000	33.000000	0.000000
3207.081658	0.160321	0.544518	-0.059399	63.110634	15.966066	74.079239	-2.899237	0.000000	-3.272334	0.000000	0.000000	0.000000	-1.537751	0.277040	-0.424186	0.000000	0.000000	4.000000	33.000000	0.000000
3207.084991	0.160321	0.544518	-0.059399	63.110634	15.966066	74.079239	-2.899237	0.000000	-3.272334	0.000000	0.000000	0.000000	-1.537751	0.277040	-0.424186	0.000000	0.000000	4.000000	33.000000	0.000000
3207.088324	0.155220	0.545517	-0.060367	62.851143	15.791282	74.816185	-2.969935	0.000000	-3.016042	0.000000	0.000000	0.000000	-1.530167	0.299546	-0.290377	0.000000	0.000000	4.000000	33.000000	0.000000
3207.091658	0.155220	0.545517	-0.060367	62.851143	15.791282	74.816185	-2.969935	0.000000	-3.016042	0.000000	0.000000	0.000000	-1.530167	0.299546	-0.290377	0.000000	0.000000	4.000000	33.000000	0.000000
3207.094991	0.155220	0.545517	-0.060367	62.851143	15.791282	74.816185	-2.969935	0.000000	-3.016042	0.000000	0.000000	0.000000	-1.530167	0.299546	-0.290377	0.000000	0.000000	4.000000	33.000000	0.000000
3207.098324	0.150043	0.546621	-0.060788	62.951485	15.369606	74.735176	-3.018331	0.000000	-2.761014	0.000000	0.000000	0.000000	-1.553053	0.331253	-0.126283	0.000000	0.000000	4.000000	33.000000	0.000000
3207.101658	0.150043	0.546621	-0.060788	62.951485	15.369606	74.735176	-3.018331	0.000000	-2.761014	0.000000	0.000000	0.000000	-1.553053	0.331253	-0.126283	0.000000	0.000000	4.000000	33.000000	0.000000
3207.104991	0.150043	0.546621	-0.060788	62.951485	15.369606	74.735176	-3.018331	0.000000	-2.761014	0.000000	0.000000	0.000000	-1.553053	0.331253	-0.126283	0.000000	0.000000	4.000000	33.000000	0.000000
3207.108324	0.144865	0.547786	-0.060830	63.168514	14.910812	74.038841	-3.039378	0.000000	-2.502172	0.000000	0.000000	0.000000	-1.553476	0.349512	-0.012851	0.000000	0.000000	4.000000	33.000000	0.000000
3207.111658	0.144865	0.547786	-0.060830	63.168514	14.910812	74.038841	-3.039378	0.000000	-2.502172	0.000000	0.000000	0.000000	-1.553476	0.349512	-0.012851	0.000000	0.000000	4.000000	33.000000	0.000000
3207.114991	0.144865	0.547786	-0.060830	63.168514	14.910812	74.038841	-3.039378	0.000000	-2.502172	0.000000	0.000000	0.000000	-1.553476	0.349512	-0.012851	0.000000	0.000000	4.000000	33.000000	0.000000
3207.118324	0.139748	0.548980	-0.060466	63.431583	14.555092	73.233192	-3.041520	0.000000	-2.243259	0.000000	0.000000	0.000000	-1.535256	0.358248	0.109386	0.000000	0.000000	4.000000	33.000000	0.000000
3207.121658	0.139748	0.548980	-0.060466	63.431583	14.555092	73.233192	-3.041520	0.000000	-2.243259	0.000000	0.000000	0.000000	-1.535256	0.358248	0.109386	0.000000	0.000000	4.000000	33.000000	0.000000
3207.124991	0.139748	0.548980	-0.060466	63.431583	14.555092	73.233192	-3.041520	0.000000	-2.243259	0.000000	0.000000	0.000000	-1.535256	0.358248	0.109386	0.000000	0.000000	4.000000	33.000000	0.000000
3207.128324	0.134758	0.550176	-0.059760	63.719765	14.405127	72.591652	-3.023289	0.000000	-1.987383	0.000000	0.000000	0.000000	-1.496754	0.358808	0.211817	0.000000	0.000000	4.000000	33.000000	0.000000
3207.131658	0.134758	0.550176	-0.059760	63.719765	14.405127	72.591652	-3.023289	0.000000	-1.987383	0.000000	0.000000	0.000000	-1.496754	0.358808	0.211817	0.000000	0.000000	4.000000	33.000000	0.000000
3207.134991	0.134758	0.550176	-0.059760	63.719765	14.405127	72.591652	-3.023289	0.000000	-1.987383	0.000000	0.000000	0.000000	-1.496754	0.358808	0.211817	0.000000	0.000000	4.000000	33.000000	0.000000
3207.138324	0.129927	0.551343	-0.058832	64.031265	14.498702	72.220642	-2.987986	0.000000	-1.737924	0.000000	0.000000	0.000000	-1.449317	0.350079	0.278308	0.000000	0.000000	4.000000	33.000000	0.000000
3207.141658	0.129927	0.551343	-0.058832	64.031265	14.498702	72.220642	-2.987986	0.000000	-1.737924	0.000000	0.000000	0.000000	-1.449317	0.350079	0.278308	0.000000	0.000000	4.000000	33.000000	0.000000
3207.144991	0.129927	0.551343	-0.058832	64.031265	14.498702	72.220642	-2.987986	0.000000	-1.737924	0.000000	0.000000	0.000000	-1.449317	0.350079	0.278308	0.000000	0.000000	4.000000	33.000000	0.000000
3207.148324	0.125321	0.552510	-0.057635	64.390297	14.891341	72.275726	-2.941601	0.000000	-1.496371	0.000000	0.000000	0.000000	-1.382045	0.350132	0.358966	0.000000	0.000000	4.000000	33.000000	0.000000
3207.151658	0.125321	0.552510	-0.057635	64.390297	14.891341	72.275726	-2.941601	0.000000	-1.496371	0.000000	0.000000	0.000000	-1.382045	0.350132	0.358966	0.000000	0.000000	4.000000	33.000000	0.000000
3207.154991	0.125321	0.552510	-0.057635	64.390297	14.891341	72.275726	-2.941601	0.000000	-1.496371	0.000000	0.000000	0.000000	-1.382045	0.350132	0.358966	0.000000	0.000000	4.000000	33.000000	0.000000
3207.158324	0.120809	0.553638	-0.056211	64.846741	15.575027	72.714111	-2.881774	0.000000	-1.266031	0.000000	0.000000	0.000000	-1.353521	0.338338	0.427392	0.000000	0.000000	4.000000	33.000000	0.000000
3207.161658	0.120809	0.553638	-0.056211	64.846741	15.575027	72.714111	-2.881774	0.000000	-1.266031	0.000000	0.000000	0.000000	-1.353521	0.338338	0.427392	0.000000	0.000000	4.000000	33.000000	0.000000
3207.164991	0.120809	0.553638	-0.056211	64.846741	15.575027	72.714111	-2.881774	0.000000	-1.266031	0.000000	0.000000	0.000000	-1.353521	0.338338	0.427392	0.000000	0.000000	4.000000	33.000000	0.000000
3207.168324	0.116275	0.554722	-0.054498	65.448090	16.538885	73.591515	-2.810542	0.000000	-1.040444	0.000000	0.000000	0.000000	-1.360057	0.325236	0.513796	0.000000	0.000000	4.000000	33.000000	0.000000
3207.171658	0.116275	0.554722	-0.054498	65.448090	16.538885	73.591515	-2.810542	0.000000	-1.040444	0.000000	0.000000	0.000000	-1.360057	0.325236	0.513796	0.000000	0.000000	4.000000	33.000000	0.000000
3207.174991	0.116275	0.554722	-0.054498	65.448090	16.538885	73.591515	-2.810542	0.000000	-1.040444	0.000000	0.000000	0.000000	-1.360057	0.325236	0.513796	0.000000	0.000000	4.000000	33.000000	0.000000
3207.178324	0.111654	0.555737	-0.052547	66.123131	17.772131	74.843163	-2.724909	0.000000	-0.813768	0.000000	0.000000	0.000000	-1.386457	0.304643	0.585460	0.000000	0.000000	4.000000	33.000000	0.000000
3207.181658	0.111654	0.555737	-0.052547	66.123131	17.772131	74.843163	-2.724909	0.000000	-0.813768	0.000000	0.000000	0.000000	-1.386457	0.304643	0.585460	0.000000	0.000000	4.000000	33.000000	0.000000
3207.184991	0.111654	0.555737	-0.052547	66.123131	17.772131	74.843163	-2.724909	0.000000	-0.813768	0.000000	0.000000	0.000000	-1.386457	0.304643	0.585460	0.000000	0.000000	4.000000	33.000000	0.000000
3207.188324	0.106982	0.556718	-0.050333	66.810860	19.256056	76.167282	-2.627332	0.000000	-0.582692	0.000000	0.000000	0.000000	-1.401502	0.294211	0.664229	0.000000	0.000000	4.000000	33.000000	0.000000
3207.191658	0.106982	0.556718	-0.050333	66.810860	19.256056	76.167282	-2.627332	0.000000	-0.582692	0.000000	0.000000	0.000000	-1.401502	0.294211	0.664229	0.000000	0.000000	4.000000	33.000000	0.000000
3207.194991	0.106982	0.556718	-0.050333	66.810860	19.256056	76.167282	-2.627332	0.000000	-0.582692	0.000000	0.000000	0.000000	-1.401502	0.294211	0.664229	0.000000	0.000000	4.000000	33.000000	0.000000
3207.198324	0.102253	0.557638	-0.047922	67.468475	20.967737	77.222801	-2.516628	0.000000	-0.349108	0.000000	0.000000	0.000000	-1.418644	0.275949	0.723267	0.000000	0.000000	4.000000	33.000000	0.000000
3207.201658	0.102253	0.557638	-0.047922	67.468475	20.967737	77.222801	-2.516628	0.000000	-0.349108	0.000000	0.000000	0.000000	-1.418644	0.275949	0.723267	0.000000	0.000000	4.000000	33.000000	0.000000
3207.204991	0.102253	0.557638	-0.047922	67.468475	20.967737	77.222801	-2.516628	0.000000	-0.349108	0.000000	0.000000	0.000000	-1.418644	0.275949	0.723267	0.000000	0.000000	4.000000	33.000000	0.000000
3207.208324	0.097544	0.558553	-0.045303	68.059746	22.893194	78.226181	-2.396083	0.000000	-0.112667	0.000000	0.000000	0.000000	-1.412924	0.274533	0.785609	0.000000	0.000000	4.000000	33.000000	0.000000
3207.211658	0.097544	0.558553	-0.045303	68.059746	22.893194	78.226181	-2.396083	0.000000	-0.112667	0.000000	0.000000	0.000000	-1.412924	0.274533	0.785609	0.000000	0.000000	4.000000	33.000000	0.000000
3207.214991	0.097544	0.558553	-0.045303	68.059746	22.893194	78.226181	-2.396083	0.000000	-0.112667	0.000000	0.000000	0.000000	-1.412924	0.274533	0.785609	0.000000	0.000000	4.000000	33.000000	0.000000
3207.218324	0.092874	0.559453	-0.042526	68.557648	25.026184	79.533371	-2.265148	0.000000	0.122820	0.000000	0.000000	0.000000	-1.400950	0.270080	0.833098	0.000000	0.000000	4.000000	33.000000	0.000000
3207.221658	0.092874	0.559453	-0.042526	68.557648	25.026184	79.533371	-2.265148	0.000000	0.122820	0.000000	0.000000	0.000000	-1.400950	0.270080	0.833098	0.000000	0.000000	4.000000	33.000000	0.000000
3207.224991	0.092874	0.559453	-0.042526	68.557648	25.026184	79.533371	-2.265148	0.000000	0.122820	0.000000	0.000000	0.000000	-1.400950	0.270080	0.833098	0.000000	0.000000	4.000000	33.000000	0.000000
3207.228324	0.088289	0.560366	-0.039538	68.946838	27.335712	81.542778	-2.126298	0.000000	0.356311	0.000000	0.000000	0.000000	-1.375336	0.273669	0.896531	0.000000	0.000000	4.000000	33.000000	0.000000
3207.231658	0.088289	0.560366	-0.039538	68.946838	27.335712	81.542778	-2.126298	0.000000	0.356311	0.000000	0.000000	0.000000	-1.375336	0.273669	0.896531	0.000000	0.000000	4.000000	33.000000	0.000000
3207.234991	0.088289	0.560366	-0.039538	68.946838	27.335712	81.542778	-2.126298	0.000000	0.356311	0.000000	0.000000	0.000000	-1.375336	0.273669	0.896531	0.000000	0.000000	4.000000	33.000000	0.000000
3207.238324	0.083914	0.561279	-0.036404	69.222229	29.751543	83.987930	-1.976877	0.000000	0.585534	0.000000	0.000000	0.000000	-1.312685	0.274085	0.939946	0.000000	0.000000	4.000000	33.000000	0.000000
3207.241658	0.083914	0.561279	-0.036404	69.222229	29.751543	83.987930	-1.976877	0.000000	0.585534	0.000000	0.000000	0.000000	-1.312685	0.274085	0.939946	0.000000	0.000000	4.000000	33.000000	0.000000
3207.244991	0.083914	0.561279	-0.036404	69.222229	29.751543	83.987930	-1.976877	0.000000	0.585534	0.000000	0.000000	0.000000	-1.312685	0.274085	0.939946	0.000000	0.000000	4.000000	33.000000	0.000000
3207.248324	0.079700	0.562177	-0.033130	69.440758	32.127586	86.271942	-1.820219	0.000000	0.804315	0.000000	0.000000	0.000000	-1.264037	0.269219	0.982219	0.000000	0.000000	4.000000	33.000000	0.000000
3207.251658	0.079700	0.562177	-0.033130	69.440758	32.127586	86.271942	-1.820219	0.000000	0.804315	0.000000	0.000000	0.000000	-1.264037	0.269219	0.982219	0.000000	0.000000	4.000000	33.000000	0.000000
3207.254991	0.079700	0.562177	-0.033130	69.440758	32.127586	86.271942	-1.820219	0.000000	0.804315	0.000000	0.000000	0.000000	-1.264037	0.269219	0.982219	0.000000	0.000000	4.000000	33.000000	0.000000
3207.258324	0.075660	0.563101	-0.029633	69.673630	34.401649	88.012215	-1.656516	0.000000	1.014988	0.000000	0.000000	0.000000	-1.212121	0.277365	1.049310	0.000000	0.000000	4.000000	33.000000	0.000000
3207.261658	0.075660	0.563101	-0.029633	69.673630	34.401649	88.012215	-1.656516	0.000000	1.014988	0.000000	0.000000	0.000000	-1.212121	0.277365	1.049310	0.000000	0.000000	4.000000	33.000000	0.000000
3207.264991	0.075660	0.563101	-0.029633	69.673630	34.401649	88.012215	-1.656516	0.000000	1.014988	0.000000	0.000000	0.000000	-1.212121	0.277365	1.049310	0.000000	0.000000	4.000000	33.000000	0.000000
3207.268324	0.071911	0.564117	-0.025921	69.984421	36.509560	89.076241	-1.481631	0.000000	1.217008	0.000000	0.000000	0.000000	-1.124512	0.304731	1.113483	0.000000	0.000000	4.000000	33.000000	0.000000
3207.271658	0.071911	0.564117	-0.025921	69.984421	36.509560	89.076241	-1.481631	0.000000	1.217008	0.000000	0.000000	0.000000	-1.124512	0.304731	1.113483	0.000000	0.000000	4.000000	33.000000	0.000000
3207.274991	0.071911	0.564117	-0.025921	69.984421	36.509560	89.076241	-1.481631	0.000000	1.217008	0.000000	0.000000	0.000000	-1.124512	0.304731	1.113483	0.000000	0.000000	4.000000	33.000000	0.000000
3207.278324	0.068478	0.565217	-0.021969	70.414452	38.449932	89.659561	-1.296050	0.000000	1.404427	0.000000	0.000000	0.000000	-1.029945	0.330117	1.185666	0.000000	0.000000	4.000000	33.000000	0.000000
3207.281658	0.068478	0.565217	-0.021969	70.414452	38.449932	89.659561	-1.296050	0.000000	1.404427	0.000000	0.000000	0.000000	-1.029945	0.330117	1.185666	0.000000	0.000000	4.000000	33.000000	0.000000
3207.284991	0.068478	0.565217	-0.021969	70.414452	38.449932	89.659561	-1.296050	0.000000	1.404427	0.000000	0.000000	0.000000	-1.029945	0.330117	1.185666	0.000000	0.000000	4.000000	33.000000	0.000000
3207.288324	0.065474	0.566406	-0.017721	70.931122	40.241844	90.221153	-1.098439	0.000000	1.576084	0.000000	0.000000	0.000000	-0.901206	0.356478	1.274467	0.000000	0.000000	4.000000	33.000000	0.000000
3207.291658	0.065474	0.566406	-0.017721	70.931122	40.241844	90.221153	-1.098439	0.000000	1.576084	0.000000	0.000000	0.000000	-0.901206	0.356478	1.274467	0.000000	0.000000	4.000000	33.000000	0.000000
3207.294991	0.065474	0.566406	-0.017721	70.931122	40.241844	90.221153	-1.098439	0.000000	1.576084	0.000000	0.000000	0.000000	-0.901206	0.356478	1.274467	0.000000	0.000000	4.000000	33.000000	0.000000
3207.298324	0.063022	0.567695	-0.013236	71.488678	42.060463	91.359863	-0.886028	0.000000	1.726285	0.000000	0.000000	0.000000	-0.735700	0.386952	1.345499	0.000000	0.000000	4.000000	33.000000	0.000000
3207.301658	0.063022	0.567695	-0.013236	71.488678	42.060463	91.359863	-0.886028	0.000000	1.726285	0.000000	0.000000	0.000000	-0.735700	0.386952	1.345499	0.000000	0.000000	4.000000	33.000000	0.000000
3207.304991	0.063022	0.567695	-0.013236	71.488678	42.060463	91.359863	-0.886028	0.000000	1.726285	0.000000	0.000000	0.000000	-0.735700	0.386952	1.345499	0.000000	0.000000	4.000000	33.000000	0.000000
3207.308324	0.061080	0.568992	-0.008566	72.118355	44.112171	93.248955	-0.661778	0.000000	1.848902	0.000000	0.000000	0.000000	-0.582653	0.389024	1.400759	0.000000	0.000000	4.000000	33.000000	0.000000
3207.311658	0.061080	0.568992	-0.008566	72.118355	44.112171	93.248955	-0.661778	0.000000	1.848902	0.000000	0.000000	0.000000	-0.582653	0.389024	1.400759	0.000000	0.000000	4.000000	33.000000	0.000000
3207.314991	0.061080	0.568992	-0.008566	72.118355	44.112171	93.248955	-0.661778	0.000000	1.848902	0.000000	0.000000	0.000000	-0.582653	0.389024	1.400759	0.000000	0.000000	4.000000	33.000000	0.000000
3207.318324	0.059586	0.570291	-0.003765	72.859863	46.492584	95.351463	-0.428318	0.000000	1.946011	0.000000	0.000000	0.000000	-0.448023	0.389553	1.440505	0.000000	0.000000	4.000000	33.000000	0.000000
3207.321658	0.059586	0.570291	-0.003765	72.859863	46.492584	95.351463	-0.428318	0.000000	1.946011	0.000000	0.000000	0.000000	-0.448023	0.389553	1.440505	0.000000	0.000000	4.000000	33.000000	0.000000
3207.324991	0.059586	0.570291	-0.003765	72.859863	46.492584	95.351463	-0.428318	0.000000	1.946011	0.000000	0.000000	0.000000	-0.448023	0.389553	1.440505	0.000000	0.000000	4.000000	33.000000	0.000000
3207.328324	0.058525	0.571629	0.001122	73.711082	49.126492	97.486687	-0.188234	0.000000	2.020681	0.000000	0.000000	0.000000	-0.318375	0.401613	1.465860	0.000000	0.000000	4.000000	33.000000	0.000000
3207.331658	0.058525	0.571629	0.001122	73.711082	49.126492	97.486687	-0.188234	0.000000	2.020681	0.000000	0.000000	0.000000	-0.318375	0.401613	1.465860	0.000000	0.000000	4.000000	33.000000	0.000000
3207.334991	0.058525	0.571629	0.001122	73.711082	49.126492	97.486687	-0.188234	0.000000	2.020681	0.000000	0.000000	0.000000	-0.318375	0.401613	1.465860	0.000000	0.000000	4.000000	33.000000	0.000000
3207.338324	0.058020	0.572957	0.006092	74.676254	51.972492	99.610031	0.056076	0.000000	2.073744	0.000000	0.000000	0.000000	-0.151447	0.398214	1.491181	0.000000	0.000000	4.000000	33.000000	0.000000
3207.341658	0.058020	0.572957	0.006092	74.676254	51.972492	99.610031	0.056076	0.000000	2.073744	0.000000	0.000000	0.000000	-0.151447	0.398214	1.491181	0.000000	0.000000	4.000000	33.000000	0.000000
3207.344991	0.058020	0.572957	0.006092	74.676254	51.972492	99.610031	0.056076	0.000000	2.073744	0.000000	0.000000	0.000000	-0.151447	0.398214	1.491181	0.000000	0.000000	4.000000	33.000000	0.000000
3207.348324	0.058061	0.574287	0.011103	75.737206	54.901501	101.608780	0.304606	0.000000	2.098985	0.000000	0.000000	0.000000	0.012172	0.398927	1.503248	0.000000	0.000000	4.000000	33.000000	0.000000
3207.351658	0.058061	0.574287	0.011103	75.737206	54.901501	101.608780	0.304606	0.000000	2.098985	0.000000	0.000000	0.000000	0.012172	0.398927	1.503248	0.000000	0.000000	4.000000	33.000000	0.000000
3207.354991	0.058061	0.574287	0.011103	75.737206	54.901501	101.608780	0.304606	0.000000	2.098985	0.000000	0.000000	0.000000	0.012172	0.398927	1.503248	0.000000	0.000000	4.000000	33.000000	0.000000
3207.358324	0.058590	0.575563	0.016109	76.898277	57.813633	103.392014	0.555147	0.000000	2.096956	0.000000	0.000000	0.000000	0.158840	0.382995	1.501949	0.000000	0.000000	4.000000	33.000000	0.000000
3207.361658	0.058590	0.575563	0.016109	76.898277	57.813633	103.392014	0.555147	0.000000	2.096956	0.000000	0.000000	0.000000	0.158840	0.382995	1.501949	0.000000	0.000000	4.000000	33.000000	0.000000
3207.364991	0.058590	0.575563	0.016109	76.898277	57.813633	103.392014	0.555147	0.000000	2.096956	0.000000	0.000000	0.000000	0.158840	0.382995	1.501949	0.000000	0.000000	4.000000	33.000000	0.000000
3207.368324	0.059598	0.576819	0.021082	78.194298	60.689217	104.943634	0.805472	0.000000	2.070483	0.000000	0.000000	0.000000	0.302252	0.376660	1.491877	0.000000	0.000000	4.000000	33.000000	0.000000
3207.371658	0.059598	0.576819	0.021082	78.194298	60.689217	104.943634	0.805472	0.000000	2.070483	0.000000	0.000000	0.000000	0.302252	0.376660	1.491877	0.000000	0.000000	4.000000	33.000000	0.000000
3207.374991	0.059598	0.576819	0.021082	78.194298	60.689217	104.943634	0.805472	0.000000	2.070483	0.000000	0.000000	0.000000	0.302252	0.376660	1.491877	0.000000	0.000000	4.000000	33.000000	0.000000
3207.378324	0.060998	0.578051	0.025966	79.616455	63.486645	106.255028	1.054119	0.000000	2.020108	0.000000	0.000000	0.000000	0.420191	0.369550	1.465127	0.000000	0.000000	4.000000	33.000000	0.000000
3207.381658	0.060998	0.578051	0.025966	79.616455	63.486645	106.255028	1.054119	0.000000	2.020108	0.000000	0.000000	0.000000	0.420191	0.369550	1.465127	0.000000	0.000000	4.000000	33.000000	0.000000
3207.384991	0.060998	0.578051	0.025966	79.616455	63.486645	106.255028	1.054119	0.000000	2.020108	0.000000	0.000000	0.000000	0.420191	0.369550	1.465127	0.000000	0.000000	4.000000	33.000000	0.000000
3207.388324	0.062843	0.579302	0.030698	81.122673	66.230438	107.409515	1.298306	0.000000	1.950076	0.000000	0.000000	0.000000	0.553463	0.375380	1.419630	0.000000	0.000000	4.000000	33.000000	0.000000
3207.391658	0.062843	0.579302	0.030698	81.122673	66.230438	107.409515	1.298306	0.000000	1.950076	0.000000	0.000000	0.000000	0.553463	0.375380	1.419630	0.000000	0.000000	4.000000	33.000000	0.000000
3207.394991	0.062843	0.579302	0.030698	81.122673	66.230438	107.409515	1.298306	0.000000	1.950076	0.000000	0.000000	0.000000	0.553463	0.375380	1.419630	0.000000	0.000000	4.000000	33.000000	0.000000
3207.398324	0.065232	0.580491	0.035219	82.654495	69.377937	108.939438	1.534911	0.000000	1.857832	0.000000	0.000000	0.000000	0.716712	0.356795	1.356088	0.000000	0.000000	4.000000	33.000000	0.000000
3207.401658	0.065232	0.580491	0.035219	82.654495	69.377937	108.939438	1.534911	0.000000	1.857832	0.000000	0.000000	0.000000	0.716712	0.356795	1.356088	0.000000	0.000000	4.000000	33.000000	0.000000
3207.404991	0.065232	0.580491	0.035219	82.654495	69.377937	108.939438	1.534911	0.000000	1.857832	0.000000	0.000000	0.000000	0.716712	0.356795	1.356088	0.000000	0.000000	4.000000	33.000000	0.000000
3207.408324	0.068106	0.581700	0.039510	84.111969	73.423538	111.462257	1.760926	0.000000	1.738381	0.000000	0.000000	0.000000	0.861965	0.362739	1.287516	0.000000	0.000000	4.000000	33.000000	0.000000
3207.411658	0.068106	0.581700	0.039510	84.111969	73.423538	111.462257	1.760926	0.000000	1.738381	0.000000	0.000000	0.000000	0.861965	0.362739	1.287516	0.000000	0.000000	4.000000	33.000000	0.000000
3207.414991	0.068106	0.581700	0.039510	84.111969	73.423538	111.462257	1.760926	0.000000	1.738381	0.000000	0.000000	0.000000	0.861965	0.362739	1.287516	0.000000	0.000000	4.000000	33.000000	0.000000
3207.418324	0.071394	0.582828	0.043518	85.431808	79.424667	116.267105	1.975512	0.000000	1.594720	0.000000	0.000000	0.000000	0.986372	0.338413	1.202288	0.000000	0.000000	4.000000	33.000000	0.000000
3207.421658	0.071394	0.582828	0.043518	85.431808	79.424667	116.267105	1.975512	0.000000	1.594720	0.000000	0.000000	0.000000	0.986372	0.338413	1.202288	0.000000	0.000000	4.000000	33.000000	0.000000
3207.424991	0.071394	0.582828	0.043518	85.431808	79.424667	116.267105	1.975512	0.000000	1.594720	0.000000	0.000000	0.000000	0.986372	0.338413	1.202288	0.000000	0.000000	4.000000	33.000000	0.000000
3207.428324	0.075044	0.583902	0.047174	86.600273	89.023048	125.379105	2.175893	0.000000	1.430324	0.000000	0.000000	0.000000	1.095292	0.322127	1.096852	0.000000	0.000000	4.000000	33.000000	0.000000
3207.431658	0.075044	0.583902	0.047174	86.600273	89.023048	125.379105	2.175893	0.000000	1.430324	0.000000	0.000000	0.000000	1.095292	0.322127	1.096852	0.000000	0.000000	4.000000	33.000000	0.000000
3207.434991	0.075044	0.583902	0.047174	86.600273	89.023048	125.379105	2.175893	0.000000	1.430324	0.000000	0.000000	0.000000	1.095292	0.322127	1.096852	0.000000	0.000000	4.000000	33.000000	0.000000
3207.438324	0.078964	0.584876	0.050480	87.587029	106.263023	142.694901	2.358702	0.000000	1.247775	0.000000	0.000000	0.000000	1.175774	0.292046	0.991765	0.000000	0.000000	4.000000	33.000000	0.000000
3207.441658	0.078964	0.584876	0.050480	87.587029	106.263023	142.694901	2.358702	0.000000	1.247775	0.000000	0.000000	0.000000	1.175774	0.292046	0.991765	0.000000	0.000000	4.000000	33.000000	0.000000
3207.444991	0.078964	0.584876	0.050480	87.587029	106.263023	142.694901	2.358702	0.000000	1.247775	0.000000	0.000000	0.000000	1.175774	0.292046	0.991765	0.000000	0.000000	4.000000	33.000000	0.000000
3207.448324	0.083093	0.585748	0.053379	88.234192	137.203629	174.167572	2.523996	0.000000	1.051813	0.000000	0.000000	0.000000	1.238652	0.261812	0.869725	0.000000	0.000000	4.000000	33.000000	0.000000
3207.451658	0.083093	0.585748	0.053379	88.234192	137.203629	174.167572	2.523996	0.000000	1.051813	0.000000	0.000000	0.000000	1.238652	0.261812	0.869725	0.000000	0.000000	4.000000	33.000000	0.000000
3207.454991	0.083093	0.585748	0.053379	88.234192	137.203629	174.167572	2.523996	0.000000	1.051813	0.000000	0.000000	0.000000	1.238652	0.261812	0.869725	0.000000	0.000000	4.000000	33.000000	0.000000
3207.458324	0.087431	0.586540	0.055886	88.343529	176.767593	-145.624146	2.668950	0.000000	0.845371	0.000000	0.000000	0.000000	1.301394	0.237499	0.752085	0.000000	0.000000	4.000000	33.000000	0.000000
3207.461658	0.087431	0.586540	0.055886	88.343529	176.767593	-145.624146	2.668950	0.000000	0.845371	0.000000	0.000000	0.000000	1.301394	0.237499	0.752085	0.000000	0.000000	4.000000	33.000000	0.000000
3207.464991	0.087431	0.586540	0.055886	88.343529	176.767593	-145.624146	2.668950	0.000000	0.845371	0.000000	0.000000	0.000000	1.301394	0.237499	0.752085	0.000000	0.000000	4.000000	33.000000	0.000000
3207.468324	0.092058	0.587251	0.058047	88.137436	-150.227722	-112.067032	2.794298	0.000000	0.628472	0.000000	0.000000	0.000000	1.388301	0.213462	0.648325	0.000000	0.000000	4.000000	33.000000	0.000000
3207.471658	0.092058	0.587251	0.058047	88.137436	-150.227722	-112.067032	2.794298	0.000000	0.628472	0.000000	0.000000	0.000000	1.388301	0.213462	0.648325	0.000000	0.000000	4.000000	33.000000	0.000000
3207.474991	0.092058	0.587251	0.058047	88.137436	-150.227722	-112.067032	2.794298	0.000000	0.628472	0.000000	0.000000	0.000000	1.388301	0.213462	0.648325	0.000000	0.000000	4.000000	33.000000	0.000000
3207.478324	0.096963	0.587854	0.059803	87.798691	-124.812256	-86.429466	2.902352	0.000000	0.397088	0.000000	0.000000	0.000000	1.471438	0.180884	0.526815	0.000000	0.000000	4.000000	33.000000	0.000000
3207.481658	0.096963	0.587854	0.059803	87.798691	-124.812256	-86.429466	2.902352	0.000000	0.397088	0.000000	0.000000	0.000000	1.471438	0.180884	0.526815	0.000000	0.000000	4.000000	33.000000	0.000000
3207.484991	0.096963	0.587854	0.059803	87.798691	-124.812256	-86.429466	2.902352	0.000000	0.397088	0.000000	0.000000	0.000000	1.471438	0.180884	0.526815	0.000000	0.000000	4.000000	33.000000	0.000000
3207.488324	0.102165	0.588349	0.061144	87.251488	-108.601738	-70.399742	2.990154	0.000000	0.151849	0.000000	0.000000	0.000000	1.560483	0.148348	0.402369	0.000000	0.000000	4.000000	33.000000	0.000000
3207.491658	0.102165	0.588349	0.061144	87.251488	-108.601738	-70.399742	2.990154	0.000000	0.151849	0.000000	0.000000	0.000000	1.560483	0.148348	0.402369	0.000000	0.000000	4.000000	33.000000	0.000000
3207.494991	0.102165	0.588349	0.061144	87.251488	-108.601738	-70.399742	2.990154	0.000000	0.151849	0.000000	0.000000	0.000000	1.560483	0.148348	0.402369	0.000000	0.000000	4.000000	33.000000	0.000000
3207.498324	0.107631	0.588687	0.062061	86.609619	-98.845291	-60.930027	3.057216	0.000000	-0.108232	0.000000	0.000000	0.000000	1.639801	0.101463	0.275020	0.000000	0.000000	4.000000	33.000000	0.000000
3207.501658	0.107631	0.588687	0.062061	86.609619	-98.845291	-60.930027	3.057216	0.000000	-0.108232	0.000000	0.000000	0.000000	1.639801	0.101463	0.275020	0.000000	0.000000	4.000000	33.000000	0.000000
3207.504991	0.107631	0.588687	0.062061	86.609619	-98.845291	-60.930027	3.057216	0.000000	-0.108232	0.000000	0.000000	0.000000	1.639801	0.101463	0.275020	0.000000	0.000000	4.000000	33.000000	0.000000
3207.508324	0.113200	0.588879	0.062557	85.930420	-92.578964	-54.509644	3.103052	0.000000	-0.381532	0.000000	0.000000	0.000000	1.670919	0.057462	0.148829	0.000000	0.000000	4.000000	33.000000	0.000000
3207.511658	0.113200	0.588879	0.062557	85.930420	-92.578964	-54.509644	3.103052	0.000000	-0.381532	0.000000	0.000000	0.000000	1.670919	0.057462	0.148829	0.000000	0.000000	4.000000	33.000000	0.000000
3207.514991	0.113200	0.588879	0.062557	85.930420	-92.578964	-54.509644	3.103052	0.000000	-0.381532	0.000000	0.000000	0.000000	1.670919	0.057462	0.148829	0.000000	0.000000	4.000000	33.000000	0.000000
3207.518324	0.118727	0.588924	0.062599	85.237450	-88.339020	-49.520233	3.127857	0.000000	-0.660019	0.000000	0.000000	0.000000	1.657948	0.013578	0.012630	0.000000	0.000000	4.000000	33.000000	0.000000
3207.521658	0.118727	0.588924	0.062599	85.237450	-88.339020	-49.520233	3.127857	0.000000	-0.660019	0.000000	0.000000	0.000000	1.657948	0.013578	0.012630	0.000000	0.000000	4.000000	33.000000	0.000000
3207.524991	0.118727	0.588924	0.062599	85.237450	-88.339020	-49.520233	3.127857	0.000000	-0.660019	0.000000	0.000000	0.000000	1.657948	0.013578	0.012630	0.000000	0.000000	4.000000	33.000000	0.000000
3207.528324	0.124198	0.588824	0.062190	84.520096	-85.361557	-45.525181	3.129962	0.000000	-0.936343	0.000000	0.000000	0.000000	1.641351	-0.030060	-0.122685	0.000000	0.000000	4.000000	33.000000	0.000000
3207.531658	0.124198	0.588824	0.062190	84.520096	-85.361557	-45.525181	3.129962	0.000000	-0.936343	0.000000	0.000000	0.000000	1.641351	-0.030060	-0.122685	0.000000	0.000000	4.000000	33.000000	0.000000
3207.534991	0.124198	0.588824	0.062190	84.520096	-85.361557	-45.525181	3.129962	0.000000	-0.936343	0.000000	0.000000	0.000000	1.641351	-0.030060	-0.122685	0.000000	0.000000	4.000000	33.000000	0.000000
3207.538324	0.129646	0.588666	0.061300	83.795334	-83.128761	-42.277462	3.109514	0.000000	-1.209902	0.000000	0.000000	0.000000	1.634274	-0.047243	-0.267166	0.000000	0.000000	4.000000	33.000000	0.000000
3207.541658	0.129646	0.588666	0.061300	83.795334	-83.128761	-42.277462	3.109514	0.000000	-1.209902	0.000000	0.000000	0.000000	1.634274	-0.047243	-0.267166	0.000000	0.000000	4.000000	33.000000	0.000000
3207.544991	0.129646	0.588666	0.061300	83.795334	-83.128761	-42.277462	3.109514	0.000000	-1.209902	0.000000	0.000000	0.000000	1.634274	-0.047243	-0.267166	0.000000	0.000000	4.000000	33.000000	0.000000
3207.548324	0.135060	0.588472	0.059944	83.081108	-81.424789	-39.327049	3.064987	0.000000	-1.482281	0.000000	0.000000	0.000000	1.624370	-0.058356	-0.406735	0.000000	0.000000	4.000000	33.000000	0.000000
3207.551658	0.135060	0.588472	0.059944	83.081108	-81.424789	-39.327049	3.064987	0.000000	-1.482281	0.000000	0.000000	0.000000	1.624370	-0.058356	-0.406735	0.000000	0.000000	4.000000	33.000000	0.000000
3207.554991	0.135060	0.588472	0.059944	83.081108	-81.424789	-39.327049	3.064987	0.000000	-1.482281	0.000000	0.000000	0.000000	1.624370	-0.058356	-0.406735	0.000000	0.000000	4.000000	33.000000	0.000000
3207.558324	0.140275	0.588173	0.058140	82.400841	-80.170647	-36.391632	2.997198	0.000000	-1.753009	0.000000	0.000000	0.000000	1.564491	-0.089749	-0.541119	0.000000	0.000000	4.000000	33.000000	0.000000
3207.561658	0.140275	0.588173	0.058140	82.400841	-80.170647	-36.391632	2.997198	0.000000	-1.753009	0.000000	0.000000	0.000000	1.564491	-0.089749	-0.541119	0.000000	0.000000	4.000000	33.000000	0.000000
3207.564991	0.140275	0.588173	0.058140	82.400841	-80.170647	-36.391632	2.997198	0.000000	-1.753009	0.000000	0.000000	0.000000	1.564491	-0.089749	-0.541119	0.000000	0.000000	4.000000	33.000000	0.000000
3207.568324	0.145140	0.587808	0.055966	81.802811	-79.225838	-33.752174	2.907011	0.000000	-2.013757	0.000000	0.000000	0.000000	1.459537	-0.109408	-0.652394	0.000000	0.000000	4.000000	33.000000	0.000000
3207.571658	0.145140	0.587808	0.055966	81.802811	-79.225838	-33.752174	2.907011	0.000000	-2.013757	0.000000	0.000000	0.000000	1.459537	-0.109408	-0.652394	0.000000	0.000000	4.000000	33.000000	0.000000
3207.574991	0.145140	0.587808	0.055966	81.802811	-79.225838	-33.752174	2.907011	0.000000	-2.013757	0.000000	0.000000	0.000000	1.459537	-0.109408	-0.652394	0.000000	0.000000	4.000000	33.000000	0.000000
3207.578324	0.149646	0.587300	0.053427	81.346848	-78.256752	-31.783195	2.798279	0.000000	-2.257014	0.000000	0.000000	0.000000	1.351689	-0.152317	-0.761529	0.000000	0.000000	4.000000	33.000000	0.000000
3207.581658	0.149646	0.587300	0.053427	81.346848	-78.256752	-31.783195	2.798279	0.000000	-2.257014	0.000000	0.000000	0.000000	1.351689	-0.152317	-0.761529	0.000000	0.000000	4.000000	33.000000	0.000000
3207.584991	0.149646	0.587300	0.053427	81.346848	-78.256752	-31.783195	2.798279	0.000000	-2.257014	0.000000	0.000000	0.000000	1.351689	-0.152317	-0.761529	0.000000	0.000000	4.000000	33.000000	0.000000
3207.588324	0.153886	0.586736	0.050609	81.105568	-76.002037	-29.308968	2.671358	0.000000	-2.482296	0.000000	0.000000	0.000000	1.271909	-0.169193	-0.845505	0.000000	0.000000	4.000000	33.000000	0.000000
3207.591658	0.153886	0.586736	0.050609	81.105568	-76.002037	-29.308968	2.671358	0.000000	-2.482296	0.000000	0.000000	0.000000	1.271909	-0.169193	-0.845505	0.000000	0.000000	4.000000	33.000000	0.000000
3207.594991	0.153886	0.586736	0.050609	81.105568	-76.002037	-29.308968	2.671358	0.000000	-2.482296	0.000000	0.000000	0.000000	1.271909	-0.169193	-0.845505	0.000000	0.000000	4.000000	33.000000	0.000000
3207.598324	0.157848	0.586116	0.047582	81.043068	-71.914360	-25.319994	2.530440	0.000000	-2.694280	0.000000	0.000000	0.000000	1.188662	-0.186162	-0.907954	0.000000	0.000000	4.000000	33.000000	0.000000
3207.601658	0.157848	0.586116	0.047582	81.043068	-71.914360	-25.319994	2.530440	0.000000	-2.694280	0.000000	0.000000	0.000000	1.188662	-0.186162	-0.907954	0.000000	0.000000	4.000000	33.000000	0.000000
3207.604991	0.157848	0.586116	0.047582	81.043068	-71.914360	-25.319994	2.530440	0.000000	-2.694280	0.000000	0.000000	0.000000	1.188662	-0.186162	-0.907954	0.000000	0.000000	4.000000	33.000000	0.000000
3207.608324	0.161413	0.585486	0.044400	81.007591	-66.372108	-19.636147	2.379115	0.000000	-2.892390	0.000000	0.000000	0.000000	1.069442	-0.188762	-0.954826	0.000000	0.000000	4.000000	33.000000	0.000000
3207.611658	0.161413	0.585486	0.044400	81.007591	-66.372108	-19.636147	2.379115	0.000000	-2.892390	0.000000	0.000000	0.000000	1.069442	-0.188762	-0.954826	0.000000	0.000000	4.000000	33.000000	0.000000
3207.614991	0.161413	0.585486	0.044400	81.007591	-66.372108	-19.636147	2.379115	0.000000	-2.892390	0.000000	0.000000	0.000000	1.069442	-0.188762	-0.954826	0.000000	0.000000	4.000000	33.000000	0.000000
3207.618324	0.164610	0.584896	0.041002	80.871330	-60.082348	-12.768200	2.219977	0.000000	-3.070631	0.000000	0.000000	0.000000	0.959258	-0.177216	-1.019376	0.000000	0.000000	4.000000	33.000000	0.000000
3207.621658	0.164610	0.584896	0.041002	80.871330	-60.082348	-12.768200	2.219977	0.000000	-3.070631	0.000000	0.000000	0.000000	0.959258	-0.177216	-1.019376	0.000000	0.000000	4.000000	33.000000	0.000000
3207.624991	0.164610	0.584896	0.041002	80.871330	-60.082348	-12.768200	2.219977	0.000000	-3.070631	0.000000	0.000000	0.000000	0.959258	-0.177216	-1.019376	0.000000	0.000000	4.000000	33.000000	0.000000
3207.628324	0.167307	0.584304	0.037470	80.592072	-53.748844	-5.535838	2.050081	0.000000	-3.230507	0.000000	0.000000	0.000000	0.809094	-0.177551	-1.059365	0.000000	0.000000	4.000000	33.000000	0.000000
3207.631658	0.167307	0.584304	0.037470	80.592072	-53.748844	-5.535838	2.050081	0.000000	-3.230507	0.000000	0.000000	0.000000	0.809094	-0.177551	-1.059365	0.000000	0.000000	4.000000	33.000000	0.000000
3207.634991	0.167307	0.584304	0.037470	80.592072	-53.748844	-5.535838	2.050081	0.000000	-3.230507	0.000000	0.000000	0.000000	0.809094	-0.177551	-1.059365	0.000000	0.000000	4.000000	33.000000	0.000000
3207.638324	0.169380	0.583747	0.033824	80.230804	-47.790848	1.661582	1.873520	0.000000	-3.365355	0.000000	0.000000	0.000000	0.621745	-0.166944	-1.093779	0.000000	0.000000	4.000000	33.000000	0.000000
3207.641658	0.169380	0.583747	0.033824	80.230804	-47.790848	1.661582	1.873520	0.000000	-3.365355	0.000000	0.000000	0.000000	0.621745	-0.166944	-1.093779	0.000000	0.000000	4.000000	33.000000	0.000000
3207.644991	0.169380	0.583747	0.033824	80.230804	-47.790848	1.661582	1.873520	0.000000	-3.365355	0.000000	0.000000	0.000000	0.621745	-0.166944	-1.093779	0.000000	0.000000	4.000000	33.000000	0.000000
3207.648324	0.170813	0.583243	0.030161	79.830971	-42.329346	8.318854	1.691224	0.000000	-3.468980	0.000000	0.000000	0.000000	0.429978	-0.151248	-1.098995	0.000000	0.000000	4.000000	33.000000	0.000000
3207.651658	0.170813	0.583243	0.030161	79.830971	-42.329346	8.318854	1.691224	0.000000	-3.468980	0.000000	0.000000	0.000000	0.429978	-0.151248	-1.098995	0.000000	0.000000	4.000000	33.000000	0.000000
3207.654991	0.170813	0.583243	0.030161	79.830971	-42.329346	8.318854	1.691224	0.000000	-3.468980	0.000000	0.000000	0.000000	0.429978	-0.151248	-1.098995	0.000000	0.000000	4.000000	33.000000	0.000000
3207.658324	0.171656	0.582770	0.026454	79.468063	-37.106300	14.566883	1.508058	0.000000	-3.540642	0.000000	0.000000	0.000000	0.252957	-0.141896	-1.112275	0.000000	0.000000	4.000000	33.000000	0.000000
3207.661658	0.171656	0.582770	0.026454	79.468063	-37.106300	14.566883	1.508058	0.000000	-3.540642	0.000000	0.000000	0.000000	0.252957	-0.141896	-1.112275	0.000000	0.000000	4.000000	33.000000	0.000000
3207.664991	0.171656	0.582770	0.026454	79.468063	-37.106300	14.566883	1.508058	0.000000	-3.540642	0.000000	0.000000	0.000000	0.252957	-0.141896	-1.112275	0.000000	0.000000	4.000000	33.000000	0.000000
3207.668324	0.171989	0.582271	0.022760	79.146164	-31.896126	20.569916	1.322678	0.000000	-3.582802	0.000000	0.000000	0.000000	0.099782	-0.149751	-1.108137	0.000000	0.000000	4.000000	33.000000	0.000000
3207.671658	0.171989	0.582271	0.022760	79.146164	-31.896126	20.569916	1.322678	0.000000	-3.582802	0.000000	0.000000	0.000000	0.099782	-0.149751	-1.108137	0.000000	0.000000	4.000000	33.000000	0.000000
3207.674991	0.171989	0.582271	0.022760	79.146164	-31.896126	20.569916	1.322678	0.000000	-3.582802	0.000000	0.000000	0.000000	0.099782	-0.149751	-1.108137	0.000000	0.000000	4.000000	33.000000	0.000000
3207.678324	0.171874	0.581708	0.019092	78.831703	-26.428949	26.534739	1.137989	0.000000	-3.599432	0.000000	0.000000	0.000000	-0.034260	-0.168835	-1.100277	0.000000	0.000000	4.000000	33.000000	0.000000
3207.681658	0.171874	0.581708	0.019092	78.831703	-26.428949	26.534739	1.137989	0.000000	-3.599432	0.000000	0.000000	0.000000	-0.034260	-0.168835	-1.100277	0.000000	0.000000	4.000000	33.000000	0.000000
3207.684991	0.171874	0.581708	0.019092	78.831703	-26.428949	26.534739	1.137989	0.000000	-3.599432	0.000000	0.000000	0.000000	-0.034260	-0.168835	-1.100277	0.000000	0.000000	4.000000	33.000000	0.000000
3207.688324	0.171399	0.581046	0.015454	78.470810	-20.681664	32.509182	0.954609	0.000000	-3.593722	0.000000	0.000000	0.000000	-0.142703	-0.198779	-1.091543	0.000000	0.000000	4.000000	33.000000	0.000000
3207.691658	0.171399	0.581046	0.015454	78.470810	-20.681664	32.509182	0.954609	0.000000	-3.593722	0.000000	0.000000	0.000000	-0.142703	-0.198779	-1.091543	0.000000	0.000000	4.000000	33.000000	0.000000
3207.694991	0.171399	0.581046	0.015454	78.470810	-20.681664	32.509182	0.954609	0.000000	-3.593722	0.000000	0.000000	0.000000	-0.142703	-0.198779	-1.091543	0.000000	0.000000	4.000000	33.000000	0.000000
3207.698324	0.170585	0.580266	0.011819	78.000832	-14.965612	38.533947	0.772686	0.000000	-3.569939	0.000000	0.000000	0.000000	-0.244249	-0.233963	-1.090500	0.000000	0.000000	4.000000	33.000000	0.000000
3207.701658	0.170585	0.580266	0.011819	78.000832	-14.965612	38.533947	0.772686	0.000000	-3.569939	0.000000	0.000000	0.000000	-0.244249	-0.233963	-1.090500	0.000000	0.000000	4.000000	33.000000	0.000000
3207.704991	0.170585	0.580266	0.011819	78.000832	-14.965612	38.533947	0.772686	0.000000	-3.569939	0.000000	0.000000	0.000000	-0.244249	-0.233963	-1.090500	0.000000	0.000000	4.000000	33.000000	0.000000
3207.708324	0.169416	0.579445	0.008331	77.402763	-9.684989	44.199554	0.590936	0.000000	-3.529230	0.000000	0.000000	0.000000	-0.350467	-0.246134	-1.046168	0.000000	0.000000	4.000000	33.000000	0.000000
3207.711658	0.169416	0.579445	0.008331	77.402763	-9.684989	44.199554	0.590936	0.000000	-3.529230	0.000000	0.000000	0.000000	-0.350467	-0.246134	-1.046168	0.000000	0.000000	4.000000	33.000000	0.000000
3207.714991	0.169416	0.579445	0.008331	77.402763	-9.684989	44.199554	0.590936	0.000000	-3.529230	0.000000	0.000000	0.000000	-0.350467	-0.246134	-1.046168	0.000000	0.000000	4.000000	33.000000	0.000000
3207.718324	0.167908	0.578602	0.004937	76.686066	-5.104280	49.198490	0.416574	0.000000	-3.470819	0.000000	0.000000	0.000000	-0.452527	-0.252920	-1.018256	0.000000	0.000000	4.000000	33.000000	0.000000
3207.721658	0.167908	0.578602	0.004937	76.686066	-5.104280	49.198490	0.416574	0.000000	-3.470819	0.000000	0.000000	0.000000	-0.452527	-0.252920	-1.018256	0.000000	0.000000	4.000000	33.000000	0.000000
3207.724991	0.167908	0.578602	0.004937	76.686066	-5.104280	49.198490	0.416574	0.000000	-3.470819	0.000000	0.000000	0.000000	-0.452527	-0.252920	-1.018256	0.000000	0.000000	4.000000	33.000000	0.000000
3207.728324	0.166123	0.577847	0.001721	75.878822	-1.291401	53.445591	0.246865	0.000000	-3.395398	0.000000	0.000000	0.000000	-0.535495	-0.226653	-0.965020	0.000000	0.000000	4.000000	33.000000	0.000000
3207.731658	0.166123	0.577847	0.001721	75.878822	-1.291401	53.445591	0.246865	0.000000	-3.395398	0.000000	0.000000	0.000000	-0.535495	-0.226653	-0.965020	0.000000	0.000000	4.000000	33.000000	0.000000
3207.734991	0.166123	0.577847	0.001721	75.878822	-1.291401	53.445591	0.246865	0.000000	-3.395398	0.000000	0.000000	0.000000	-0.535495	-0.226653	-0.965020	0.000000	0.000000	4.000000	33.000000	0.000000
3207.738324	0.164085	0.577235	-0.001205	75.007164	1.819453	57.004078	0.086028	0.000000	-3.306149	0.000000	0.000000	0.000000	-0.611243	-0.183698	-0.877549	0.000000	0.000000	4.000000	33.000000	0.000000
3207.741658	0.164085	0.577235	-0.001205	75.007164	1.819453	57.004078	0.086028	0.000000	-3.306149	0.000000	0.000000	0.000000	-0.611243	-0.183698	-0.877549	0.000000	0.000000	4.000000	33.000000	0.000000
3207.744991	0.164085	0.577235	-0.001205	75.007164	1.819453	57.004078	0.086028	0.000000	-3.306149	0.000000	0.000000	0.000000	-0.611243	-0.183698	-0.877549	0.000000	0.000000	4.000000	33.000000	0.000000
3207.748324	0.161804	0.576738	-0.003834	74.104942	4.409569	60.082745	-0.060230	0.000000	-3.204275	0.000000	0.000000	0.000000	-0.684530	-0.148977	-0.788754	0.000000	0.000000	4.000000	33.000000	0.000000
3207.751658	0.161804	0.576738	-0.003834	74.104942	4.409569	60.082745	-0.060230	0.000000	-3.204275	0.000000	0.000000	0.000000	-0.684530	-0.148977	-0.788754	0.000000	0.000000	4.000000	33.000000	0.000000
3207.754991	0.161804	0.576738	-0.003834	74.104942	4.409569	60.082745	-0.060230	0.000000	-3.204275	0.000000	0.000000	0.000000	-0.684530	-0.148977	-0.788754	0.000000	0.000000	4.000000	33.000000	0.000000
3207.758324	0.159331	0.576377	-0.006100	73.184624	6.579227	62.806007	-0.191689	0.000000	-3.090186	0.000000	0.000000	0.000000	-0.741768	-0.108332	-0.679844	0.000000	0.000000	4.000000	33.000000	0.000000
3207.761658	0.159331	0.576377	-0.006100	73.184624	6.579227	62.806007	-0.191689	0.000000	-3.090186	0.000000	0.000000	0.000000	-0.741768	-0.108332	-0.679844	0.000000	0.000000	4.000000	33.000000	0.000000
3207.764991	0.159331	0.576377	-0.006100	73.184624	6.579227	62.806007	-0.191689	0.000000	-3.090186	0.000000	0.000000	0.000000	-0.741768	-0.108332	-0.679844	0.000000	0.000000	4.000000	33.000000	0.000000
3207.768324	0.156744	0.576118	-0.007999	72.268890	8.448565	65.306107	-0.304996	0.000000	-2.966558	0.000000	0.000000	0.000000	-0.776018	-0.077827	-0.569599	0.000000	0.000000	4.000000	33.000000	0.000000
3207.771658	0.156744	0.576118	-0.007999	72.268890	8.448565	65.306107	-0.304996	0.000000	-2.966558	0.000000	0.000000	0.000000	-0.776018	-0.077827	-0.569599	0.000000	0.000000	4.000000	33.000000	0.000000
3207.774991	0.156744	0.576118	-0.007999	72.268890	8.448565	65.306107	-0.304996	0.000000	-2.966558	0.000000	0.000000	0.000000	-0.776018	-0.077827	-0.569599	0.000000	0.000000	4.000000	33.000000	0.000000
3207.778324	0.154067	0.575932	-0.009600	71.423836	10.005830	67.399368	-0.399929	0.000000	-2.837222	0.000000	0.000000	0.000000	-0.803116	-0.055561	-0.480512	0.000000	0.000000	4.000000	33.000000	0.000000
3207.781658	0.154067	0.575932	-0.009600	71.423836	10.005830	67.399368	-0.399929	0.000000	-2.837222	0.000000	0.000000	0.000000	-0.803116	-0.055561	-0.480512	0.000000	0.000000	4.000000	33.000000	0.000000
3207.784991	0.154067	0.575932	-0.009600	71.423836	10.005830	67.399368	-0.399929	0.000000	-2.837222	0.000000	0.000000	0.000000	-0.803116	-0.055561	-0.480512	0.000000	0.000000	4.000000	33.000000	0.000000
3207.788324	0.151300	0.575820	-0.010974	71.044182	10.949163	68.465332	-0.480015	0.000000	-2.703369	0.000000	0.000000	0.000000	-0.830246	-0.033805	-0.412259	0.000000	0.000000	4.000000	33.000000	0.000000
3207.791658	0.151300	0.575820	-0.010974	71.044182	10.949163	68.465332	-0.480015	0.000000	-2.703369	0.000000	0.000000	0.000000	-0.830246	-0.033805	-0.412259	0.000000	0.000000	4.000000	33.000000	0.000000
3207.794991	0.151300	0.575820	-0.010974	71.044182	10.949163	68.465332	-0.480015	0.000000	-2.703369	0.000000	0.000000	0.000000	-0.830246	-0.033805	-0.412259	0.000000	0.000000	4.000000	33.000000	0.000000
3207.798324	0.148387	0.575672	-0.012214	71.291924	11.285944	68.316772	-0.548725	0.000000	-2.564995	0.000000	0.000000	0.000000	-0.873747	-0.044358	-0.371821	0.000000	0.000000	4.000000	33.000000	0.000000
3207.801658	0.148387	0.575672	-0.012214	71.291924	11.285944	68.316772	-0.548725	0.000000	-2.564995	0.000000	0.000000	0.000000	-0.873747	-0.044358	-0.371821	0.000000	0.000000	4.000000	33.000000	0.000000
3207.804991	0.148387	0.575672	-0.012214	71.291924	11.285944	68.316772	-0.548725	0.000000	-2.564995	0.000000	0.000000	0.000000	-0.873747	-0.044358	-0.371821	0.000000	0.000000	4.000000	33.000000	0.000000
3207.808324	0.145462	0.575654	-0.013132	71.607384	11.397383	67.636505	-0.610695	0.000000	-2.419370	0.000000	0.000000	0.000000	-0.877495	-0.005212	-0.275424	0.000000	0.000000	4.000000	33.000000	0.000000
3207.811658	0.145462	0.575654	-0.013132	71.607384	11.397383	67.636505	-0.610695	0.000000	-2.419370	0.000000	0.000000	0.000000	-0.877495	-0.005212	-0.275424	0.000000	0.000000	4.000000	33.000000	0.000000
3207.814991	0.145462	0.575654	-0.013132	71.607384	11.397383	67.636505	-0.610695	0.000000	-2.419370	0.000000	0.000000	0.000000	-0.877495	-0.005212	-0.275424	0.000000	0.000000	4.000000	33.000000	0.000000
3207.818324	0.142500	0.575696	-0.013795	71.904991	11.325259	66.846199	-0.656599	0.000000	-2.273121	0.000000	0.000000	0.000000	-0.888663	0.012552	-0.198761	0.000000	0.000000	4.000000	33.000000	0.000000
3207.821658	0.142500	0.575696	-0.013795	71.904991	11.325259	66.846199	-0.656599	0.000000	-2.273121	0.000000	0.000000	0.000000	-0.888663	0.012552	-0.198761	0.000000	0.000000	4.000000	33.000000	0.000000
3207.824991	0.142500	0.575696	-0.013795	71.904991	11.325259	66.846199	-0.656599	0.000000	-2.273121	0.000000	0.000000	0.000000	-0.888663	0.012552	-0.198761	0.000000	0.000000	4.000000	33.000000	0.000000
3207.828324	0.139512	0.575806	-0.014231	72.152046	11.087041	66.211311	-0.689725	0.000000	-2.125010	0.000000	0.000000	0.000000	-0.896574	0.032812	-0.131046	0.000000	0.000000	4.000000	33.000000	0.000000
3207.831658	0.139512	0.575806	-0.014231	72.152046	11.087041	66.211311	-0.689725	0.000000	-2.125010	0.000000	0.000000	0.000000	-0.896574	0.032812	-0.131046	0.000000	0.000000	4.000000	33.000000	0.000000
3207.834991	0.139512	0.575806	-0.014231	72.152046	11.087041	66.211311	-0.689725	0.000000	-2.125010	0.000000	0.000000	0.000000	-0.896574	0.032812	-0.131046	0.000000	0.000000	4.000000	33.000000	0.000000
3207.838324	0.136494	0.575983	-0.014443	72.342484	10.750307	65.686165	-0.711566	0.000000	-1.975582	0.000000	0.000000	0.000000	-0.905421	0.053283	-0.063437	0.000000	0.000000	4.000000	33.000000	0.000000
3207.841658	0.136494	0.575983	-0.014443	72.342484	10.750307	65.686165	-0.711566	0.000000	-1.975582	0.000000	0.000000	0.000000	-0.905421	0.053283	-0.063437	0.000000	0.000000	4.000000	33.000000	0.000000
3207.844991	0.136494	0.575983	-0.014443	72.342484	10.750307	65.686165	-0.711566	0.000000	-1.975582	0.000000	0.000000	0.000000	-0.905421	0.053283	-0.063437	0.000000	0.000000	4.000000	33.000000	0.000000
3207.848324	0.133461	0.576208	-0.014521	72.487915	10.432741	65.173630	-0.722139	0.000000	-1.824678	0.000000	0.000000	0.000000	-0.909847	0.067581	-0.023481	0.000000	0.000000	4.000000	33.000000	0.000000
3207.851658	0.133461	0.576208	-0.014521	72.487915	10.432741	65.173630	-0.722139	0.000000	-1.824678	0.000000	0.000000	0.000000	-0.909847	0.067581	-0.023481	0.000000	0.000000	4.000000	33.000000	0.000000
3207.854991	0.133461	0.576208	-0.014521	72.487915	10.432741	65.173630	-0.722139	0.000000	-1.824678	0.000000	0.000000	0.000000	-0.909847	0.067581	-0.023481	0.000000	0.000000	4.000000	33.000000	0.000000
3207.858324	0.130450	0.576439	-0.014489	72.587624	10.315156	64.982101	-0.726053	0.000000	-1.673037	0.000000	0.000000	0.000000	-0.903266	0.069056	0.009548	0.000000	0.000000	4.000000	33.000000	0.000000
3207.861658	0.130450	0.576439	-0.014489	72.587624	10.315156	64.982101	-0.726053	0.000000	-1.673037	0.000000	0.000000	0.000000	-0.903266	0.069056	0.009548	0.000000	0.000000	4.000000	33.000000	0.000000
3207.864991	0.130450	0.576439	-0.014489	72.587624	10.315156	64.982101	-0.726053	0.000000	-1.673037	0.000000	0.000000	0.000000	-0.903266	0.069056	0.009548	0.000000	0.000000	4.000000	33.000000	0.000000
3207.868324	0.127548	0.576692	-0.014354	72.649460	10.454658	64.982765	-0.724462	0.000000	-1.522493	0.000000	0.000000	0.000000	-0.870669	0.076060	0.040472	0.000000	0.000000	4.000000	33.000000	0.000000
3207.871658	0.127548	0.576692	-0.014354	72.649460	10.454658	64.982765	-0.724462	0.000000	-1.522493	0.000000	0.000000	0.000000	-0.870669	0.076060	0.040472	0.000000	0.000000	4.000000	33.000000	0.000000
3207.874991	0.127548	0.576692	-0.014354	72.649460	10.454658	64.982765	-0.724462	0.000000	-1.522493	0.000000	0.000000	0.000000	-0.870669	0.076060	0.040472	0.000000	0.000000	4.000000	33.000000	0.000000
3207.878324	0.124784	0.576934	-0.014159	72.684685	10.815913	64.979523	-0.717716	0.000000	-1.377382	0.000000	0.000000	0.000000	-0.828989	0.072466	0.058457	0.000000	0.000000	4.000000	33.000000	0.000000
3207.881658	0.124784	0.576934	-0.014159	72.684685	10.815913	64.979523	-0.717716	0.000000	-1.377382	0.000000	0.000000	0.000000	-0.828989	0.072466	0.058457	0.000000	0.000000	4.000000	33.000000	0.000000
3207.884991	0.124784	0.576934	-0.014159	72.684685	10.815913	64.979523	-0.717716	0.000000	-1.377382	0.000000	0.000000	0.000000	-0.828989	0.072466	0.058457	0.000000	0.000000	4.000000	33.000000	0.000000
3207.888324	0.122094	0.577210	-0.013806	72.708221	11.354483	64.982620	-0.707973	0.000000	-1.239217	0.000000	0.000000	0.000000	-0.806997	0.082958	0.106187	0.000000	0.000000	4.000000	33.000000	0.000000
3207.891658	0.122094	0.577210	-0.013806	72.708221	11.354483	64.982620	-0.707973	0.000000	-1.239217	0.000000	0.000000	0.000000	-0.806997	0.082958	0.106187	0.000000	0.000000	4.000000	33.000000	0.000000
3207.894991	0.122094	0.577210	-0.013806	72.708221	11.354483	64.982620	-0.707973	0.000000	-1.239217	0.000000	0.000000	0.000000	-0.806997	0.082958	0.106187	0.000000	0.000000	4.000000	33.000000	0.000000
3207.898324	0.119493	0.577479	-0.013307	72.755661	11.986856	65.184784	-0.690276	0.000000	-1.104718	0.000000	0.000000	0.000000	-0.780435	0.080737	0.149488	0.000000	0.000000	4.000000	33.000000	0.000000
3207.901658	0.119493	0.577479	-0.013307	72.755661	11.986856	65.184784	-0.690276	0.000000	-1.104718	0.000000	0.000000	0.000000	-0.780435	0.080737	0.149488	0.000000	0.000000	4.000000	33.000000	0.000000
3207.904991	0.119493	0.577479	-0.013307	72.755661	11.986856	65.184784	-0.690276	0.000000	-1.104718	0.000000	0.000000	0.000000	-0.780435	0.080737	0.149488	0.000000	0.000000	4.000000	33.000000	0.000000
3207.908324	0.117063	0.577716	-0.012679	72.898094	12.648619	65.703278	-0.665361	0.000000	-0.974645	0.000000	0.000000	0.000000	-0.728860	0.071048	0.188512	0.000000	0.000000	4.000000	33.000000	0.000000
3207.911658	0.117063	0.577716	-0.012679	72.898094	12.648619	65.703278	-0.665361	0.000000	-0.974645	0.000000	0.000000	0.000000	-0.728860	0.071048	0.188512	0.000000	0.000000	4.000000	33.000000	0.000000
3207.914991	0.117063	0.577716	-0.012679	72.898094	12.648619	65.703278	-0.665361	0.000000	-0.974645	0.000000	0.000000	0.000000	-0.728860	0.071048	0.188512	0.000000	0.000000	4.000000	33.000000	0.000000
3207.918324	0.114852	0.577892	-0.011991	73.138596	13.334282	66.324585	-0.633942	0.000000	-0.853169	0.000000	0.000000	0.000000	-0.663349	0.052812	0.206465	0.000000	0.000000	4.000000	33.000000	0.000000
3207.921658	0.114852	0.577892	-0.011991	73.138596	13.334282	66.324585	-0.633942	0.000000	-0.853169	0.000000	0.000000	0.000000	-0.663349	0.052812	0.206465	0.000000	0.000000	4.000000	33.000000	0.000000
3207.924991	0.114852	0.577892	-0.011991	73.138596	13.334282	66.324585	-0.633942	0.000000	-0.853169	0.000000	0.000000	0.000000	-0.663349	0.052812	0.206465	0.000000	0.000000	4.000000	33.000000	0.000000
3207.928324	0.112935	0.578062	-0.011205	73.442612	14.047775	66.836929	-0.599532	0.000000	-0.742611	0.000000	0.000000	0.000000	-0.575224	0.050784	0.235715	0.000000	0.000000	4.000000	33.000000	0.000000
3207.931658	0.112935	0.578062	-0.011205	73.442612	14.047775	66.836929	-0.599532	0.000000	-0.742611	0.000000	0.000000	0.000000	-0.575224	0.050784	0.235715	0.000000	0.000000	4.000000	33.000000	0.000000
3207.934991	0.112935	0.578062	-0.011205	73.442612	14.047775	66.836929	-0.599532	0.000000	-0.742611	0.000000	0.000000	0.000000	-0.575224	0.050784	0.235715	0.000000	0.000000	4.000000	33.000000	0.000000
3207.938324	0.111289	0.578224	-0.010313	73.752090	14.761751	67.286354	-0.560246	0.000000	-0.646740	0.000000	0.000000	0.000000	-0.493746	0.048707	0.267676	0.000000	0.000000	4.000000	33.000000	0.000000
3207.941658	0.111289	0.578224	-0.010313	73.752090	14.761751	67.286354	-0.560246	0.000000	-0.646740	0.000000	0.000000	0.000000	-0.493746	0.048707	0.267676	0.000000	0.000000	4.000000	33.000000	0.000000
3207.944991	0.111289	0.578224	-0.010313	73.752090	14.761751	67.286354	-0.560246	0.000000	-0.646740	0.000000	0.000000	0.000000	-0.493746	0.048707	0.267676	0.000000	0.000000	4.000000	33.000000	0.000000
3207.948324	0.109829	0.578379	-0.009290	74.058228	15.396705	67.723885	-0.515633	0.000000	-0.564449	0.000000	0.000000	0.000000	-0.437984	0.046617	0.306772	0.000000	0.000000	4.000000	33.000000	0.000000
3207.951658	0.109829	0.578379	-0.009290	74.058228	15.396705	67.723885	-0.515633	0.000000	-0.564449	0.000000	0.000000	0.000000	-0.437984	0.046617	0.306772	0.000000	0.000000	4.000000	33.000000	0.000000
3207.954991	0.109829	0.578379	-0.009290	74.058228	15.396705	67.723885	-0.515633	0.000000	-0.564449	0.000000	0.000000	0.000000	-0.437984	0.046617	0.306772	0.000000	0.000000	4.000000	33.000000	0.000000
3207.958324	0.108553	0.578553	-0.008142	74.355042	15.858277	68.200241	-0.464504	0.000000	-0.491452	0.000000	0.000000	0.000000	-0.382951	0.051983	0.344442	0.000000	0.000000	4.000000	33.000000	0.000000
3207.961658	0.108553	0.578553	-0.008142	74.355042	15.858277	68.200241	-0.464504	0.000000	-0.491452	0.000000	0.000000	0.000000	-0.382951	0.051983	0.344442	0.000000	0.000000	4.000000	33.000000	0.000000
3207.964991	0.108553	0.578553	-0.008142	74.355042	15.858277	68.200241	-0.464504	0.000000	-0.491452	0.000000	0.000000	0.000000	-0.382951	0.051983	0.344442	0.000000	0.000000	4.000000	33.000000	0.000000
3207.968324	0.107476	0.578725	-0.006889	74.648499	16.053171	68.465813	-0.407097	0.000000	-0.427627	0.000000	0.000000	0.000000	-0.322870	0.051876	0.375953	0.000000	0.000000	4.000000	33.000000	0.000000
3207.971658	0.107476	0.578725	-0.006889	74.648499	16.053171	68.465813	-0.407097	0.000000	-0.427627	0.000000	0.000000	0.000000	-0.322870	0.051876	0.375953	0.000000	0.000000	4.000000	33.000000	0.000000
3207.974991	0.107476	0.578725	-0.006889	74.648499	16.053171	68.465813	-0.407097	0.000000	-0.427627	0.000000	0.000000	0.000000	-0.322870	0.051876	0.375953	0.000000	0.000000	4.000000	33.000000	0.000000
3207.978324	0.106663	0.578923	-0.005551	74.939812	16.019724	68.450806	-0.344439	0.000000	-0.373815	0.000000	0.000000	0.000000	-0.243933	0.059273	0.401341	0.000000	0.000000	4.000000	33.000000	0.000000
3207.981658	0.106663	0.578923	-0.005551	74.939812	16.019724	68.450806	-0.344439	0.000000	-0.373815	0.000000	0.000000	0.000000	-0.243933	0.059273	0.401341	0.000000	0.000000	4.000000	33.000000	0.000000
3207.984991	0.106663	0.578923	-0.005551	74.939812	16.019724	68.450806	-0.344439	0.000000	-0.373815	0.000000	0.000000	0.000000	-0.243933	0.059273	0.401341	0.000000	0.000000	4.000000	33.000000	0.000000
3207.988324	0.106237	0.579083	-0.004185	75.249321	16.006016	68.415001	-0.277548	0.000000	-0.333159	0.000000	0.000000	0.000000	-0.127882	0.048062	0.409890	0.000000	0.000000	4.000000	33.000000	0.000000
3207.991658	0.106237	0.579083	-0.004185	75.249321	16.006016	68.415001	-0.277548	0.000000	-0.333159	0.000000	0.000000	0.000000	-0.127882	0.048062	0.409890	0.000000	0.000000	4.000000	33.000000	0.000000
3207.994991	0.106237	0.579083	-0.004185	75.249321	16.006016	68.415001	-0.277548	0.000000	-0.333159	0.000000	0.000000	0.000000	-0.127882	0.048062	0.409890	0.000000	0.000000	4.000000	33.000000	0.000000
3207.998324	0.106226	0.579224	-0.002777	75.602806	16.005093	68.335938	-0.209233	0.000000	-0.311845	0.000000	0.000000	0.000000	-0.003373	0.042092	0.422233	0.000000	0.000000	4.000000	33.000000	0.000000
3208.001658	0.106226	0.579224	-0.002777	75.602806	16.005093	68.335938	-0.209233	0.000000	-0.311845	0.000000	0.000000	0.000000	-0.003373	0.042092	0.422233	0.000000	0.000000	4.000000	33.000000	0.000000
3208.004991	0.106226	0.579224	-0.002777	75.602806	16.005093	68.335938	-0.209233	0.000000	-0.311845	0.000000	0.000000	0.000000	-0.003373	0.042092	0.422233	0.000000	0.000000	4.000000	33.000000	0.000000
3208.008324	0.106548	0.579348	-0.001400	76.035713	15.868283	68.093925	-0.138861	0.000000	-0.311283	0.000000	0.000000	0.000000	0.096579	0.037188	0.413150	0.000000	0.000000	4.000000	33.000000	0.000000
3208.011658	0.106548	0.579348	-0.001400	76.035713	15.868283	68.093925	-0.138861	0.000000	-0.311283	0.000000	0.000000	0.000000	0.096579	0.037188	0.413150	0.000000	0.000000	4.000000	33.000000	0.000000
3208.014991	0.106548	0.579348	-0.001400	76.035713	15.868283	68.093925	-0.138861	0.000000	-0.311283	0.000000	0.000000	0.000000	0.096579	0.037188	0.413150	0.000000	0.000000	4.000000	33.000000	0.000000
3208.018324	0.107147	0.579422	-0.000009	76.547943	15.345695	67.307465	-0.070003	0.000000	-0.327380	0.000000	0.000000	0.000000	0.179960	0.022224	0.417319	0.000000	0.000000	4.000000	33.000000	0.000000
3208.021658	0.107147	0.579422	-0.000009	76.547943	15.345695	67.307465	-0.070003	0.000000	-0.327380	0.000000	0.000000	0.000000	0.179960	0.022224	0.417319	0.000000	0.000000	4.000000	33.000000	0.000000
3208.024991	0.107147	0.579422	-0.000009	76.547943	15.345695	67.307465	-0.070003	0.000000	-0.327380	0.000000	0.000000	0.000000	0.179960	0.022224	0.417319	0.000000	0.000000	4.000000	33.000000	0.000000
3208.028324	0.107941	0.579445	0.001415	77.137115	14.348017	65.886635	-0.000450	0.000000	-0.357373	0.000000	0.000000	0.000000	0.237963	0.007010	0.427274	0.000000	0.000000	4.000000	33.000000	0.000000
3208.031658	0.107941	0.579445	0.001415	77.137115	14.348017	65.886635	-0.000450	0.000000	-0.357373	0.000000	0.000000	0.000000	0.237963	0.007010	0.427274	0.000000	0.000000	4.000000	33.000000	0.000000
3208.034991	0.107941	0.579445	0.001415	77.137115	14.348017	65.886635	-0.000450	0.000000	-0.357373	0.000000	0.000000	0.000000	0.237963	0.007010	0.427274	0.000000	0.000000	4.000000	33.000000	0.000000
3208.038324	0.108940	0.579432	0.002820	77.761864	12.815885	63.795506	0.070763	0.000000	-0.397034	0.000000	0.000000	0.000000	0.299762	-0.003863	0.421447	0.000000	0.000000	4.000000	33.000000	0.000000
3208.041658	0.108940	0.579432	0.002820	77.761864	12.815885	63.795506	0.070763	0.000000	-0.397034	0.000000	0.000000	0.000000	0.299762	-0.003863	0.421447	0.000000	0.000000	4.000000	33.000000	0.000000
3208.044991	0.108940	0.579432	0.002820	77.761864	12.815885	63.795506	0.070763	0.000000	-0.397034	0.000000	0.000000	0.000000	0.299762	-0.003863	0.421447	0.000000	0.000000	4.000000	33.000000	0.000000
3208.048324	0.110227	0.579346	0.004150	78.386414	10.864156	61.200142	0.141004	0.000000	-0.446994	0.000000	0.000000	0.000000	0.386033	-0.025800	0.398954	0.000000	0.000000	4.000000	33.000000	0.000000
3208.051658	0.110227	0.579346	0.004150	78.386414	10.864156	61.200142	0.141004	0.000000	-0.446994	0.000000	0.000000	0.000000	0.386033	-0.025800	0.398954	0.000000	0.000000	4.000000	33.000000	0.000000
3208.054991	0.110227	0.579346	0.004150	78.386414	10.864156	61.200142	0.141004	0.000000	-0.446994	0.000000	0.000000	0.000000	0.386033	-0.025800	0.398954	0.000000	0.000000	4.000000	33.000000	0.000000
3208.058324	0.111772	0.579176	0.005368	78.993340	8.684404	58.356617	0.207496	0.000000	-0.511333	0.000000	0.000000	0.000000	0.463566	-0.051047	0.365438	0.000000	0.000000	4.000000	33.000000	0.000000
3208.061658	0.111772	0.579176	0.005368	78.993340	8.684404	58.356617	0.207496	0.000000	-0.511333	0.000000	0.000000	0.000000	0.463566	-0.051047	0.365438	0.000000	0.000000	4.000000	33.000000	0.000000
3208.064991	0.111772	0.579176	0.005368	78.993340	8.684404	58.356617	0.207496	0.000000	-0.511333	0.000000	0.000000	0.000000	0.463566	-0.051047	0.365438	0.000000	0.000000	4.000000	33.000000	0.000000
3208.068324	0.113573	0.578903	0.006455	79.583878	6.326675	55.340858	0.268403	0.000000	-0.588594	0.000000	0.000000	0.000000	0.540404	-0.081880	0.326198	0.000000	0.000000	4.000000	33.000000	0.000000
3208.071658	0.113573	0.578903	0.006455	79.583878	6.326675	55.340858	0.268403	0.000000	-0.588594	0.000000	0.000000	0.000000	0.540404	-0.081880	0.326198	0.000000	0.000000	4.000000	33.000000	0.000000
3208.074991	0.113573	0.578903	0.006455	79.583878	6.326675	55.340858	0.268403	0.000000	-0.588594	0.000000	0.000000	0.000000	0.540404	-0.081880	0.326198	0.000000	0.000000	4.000000	33.000000	0.000000
3208.078324	0.115576	0.578543	0.007374	80.183395	3.764043	52.303524	0.322769	0.000000	-0.678661	0.000000	0.000000	0.000000	0.600958	-0.108070	0.275579	0.000000	0.000000	4.000000	33.000000	0.000000
3208.081658	0.115576	0.578543	0.007374	80.183395	3.764043	52.303524	0.322769	0.000000	-0.678661	0.000000	0.000000	0.000000	0.600958	-0.108070	0.275579	0.000000	0.000000	4.000000	33.000000	0.000000
3208.084991	0.115576	0.578543	0.007374	80.183395	3.764043	52.303524	0.322769	0.000000	-0.678661	0.000000	0.000000	0.000000	0.600958	-0.108070	0.275579	0.000000	0.000000	4.000000	33.000000	0.000000
3208.088324	0.117755	0.578077	0.008110	80.819298	0.814726	49.388783	0.368699	0.000000	-0.778820	0.000000	0.000000	0.000000	0.653670	-0.139686	0.220925	0.000000	0.000000	4.000000	33.000000	0.000000
3208.091658	0.117755	0.578077	0.008110	80.819298	0.814726	49.388783	0.368699	0.000000	-0.778820	0.000000	0.000000	0.000000	0.653670	-0.139686	0.220925	0.000000	0.000000	4.000000	33.000000	0.000000
3208.094991	0.117755	0.578077	0.008110	80.819298	0.814726	49.388783	0.368699	0.000000	-0.778820	0.000000	0.000000	0.000000	0.653670	-0.139686	0.220925	0.000000	0.000000	4.000000	33.000000	0.000000
3208.098324	0.120091	0.577525	0.008684	81.442184	-2.896616	46.113667	0.405519	0.000000	-0.887765	0.000000	0.000000	0.000000	0.700850	-0.165762	0.172206	0.000000	0.000000	4.000000	33.000000	0.000000
3208.101658	0.120091	0.577525	0.008684	81.442184	-2.896616	46.113667	0.405519	0.000000	-0.887765	0.000000	0.000000	0.000000	0.700850	-0.165762	0.172206	0.000000	0.000000	4.000000	33.000000	0.000000
3208.104991	0.120091	0.577525	0.008684	81.442184	-2.896616	46.113667	0.405519	0.000000	-0.887765	0.000000	0.000000	0.000000	0.700850	-0.165762	0.172206	0.000000	0.000000	4.000000	33.000000	0.000000
3208.108324	0.122576	0.576920	0.009064	81.996979	-7.722811	41.715725	0.434220	0.000000	-1.004574	0.000000	0.000000	0.000000	0.745482	-0.181404	0.114017	0.000000	0.000000	4.000000	33.000000	0.000000
3208.111658	0.122576	0.576920	0.009064	81.996979	-7.722811	41.715725	0.434220	0.000000	-1.004574	0.000000	0.000000	0.000000	0.745482	-0.181404	0.114017	0.000000	0.000000	4.000000	33.000000	0.000000
3208.114991	0.122576	0.576920	0.009064	81.996979	-7.722811	41.715725	0.434220	0.000000	-1.004574	0.000000	0.000000	0.000000	0.745482	-0.181404	0.114017	0.000000	0.000000	4.000000	33.000000	0.000000
3208.118324	0.125164	0.576264	0.009260	82.428093	-13.861818	35.660660	0.453223	0.000000	-1.128821	0.000000	0.000000	0.000000	0.776356	-0.196817	0.058699	0.000000	0.000000	4.000000	33.000000	0.000000
3208.121658	0.125164	0.576264	0.009260	82.428093	-13.861818	35.660660	0.453223	0.000000	-1.128821	0.000000	0.000000	0.000000	0.776356	-0.196817	0.058699	0.000000	0.000000	4.000000	33.000000	0.000000
3208.124991	0.125164	0.576264	0.009260	82.428093	-13.861818	35.660660	0.453223	0.000000	-1.128821	0.000000	0.000000	0.000000	0.776356	-0.196817	0.058699	0.000000	0.000000	4.000000	33.000000	0.000000
3208.128324	0.127807	0.575584	0.009276	82.664574	-21.080887	28.254837	0.463006	0.000000	-1.258214	0.000000	0.000000	0.000000	0.792835	-0.204105	0.004638	0.000000	0.000000	4.000000	33.000000	0.000000
3208.131658	0.127807	0.575584	0.009276	82.664574	-21.080887	28.254837	0.463006	0.000000	-1.258214	0.000000	0.000000	0.000000	0.792835	-0.204105	0.004638	0.000000	0.000000	4.000000	33.000000	0.000000
3208.134991	0.127807	0.575584	0.009276	82.664574	-21.080887	28.254837	0.463006	0.000000	-1.258214	0.000000	0.000000	0.000000	0.792835	-0.204105	0.004638	0.000000	0.000000	4.000000	33.000000	0.000000
3208.138324	0.130441	0.574898	0.009145	82.676888	-28.798315	20.121056	0.463779	0.000000	-1.390352	0.000000	0.000000	0.000000	0.790087	-0.205707	-0.039161	0.000000	0.000000	4.000000	33.000000	0.000000
3208.141658	0.130441	0.574898	0.009145	82.676888	-28.798315	20.121056	0.463779	0.000000	-1.390352	0.000000	0.000000	0.000000	0.790087	-0.205707	-0.039161	0.000000	0.000000	4.000000	33.000000	0.000000
3208.144991	0.130441	0.574898	0.009145	82.676888	-28.798315	20.121056	0.463779	0.000000	-1.390352	0.000000	0.000000	0.000000	0.790087	-0.205707	-0.039161	0.000000	0.000000	4.000000	33.000000	0.000000
3208.148324	0.133065	0.574181	0.008875	82.473190	-36.266644	12.156168	0.457253	0.000000	-1.522033	0.000000	0.000000	0.000000	0.787250	-0.215002	-0.081045	0.000000	0.000000	4.000000	33.000000	0.000000
3208.151658	0.133065	0.574181	0.008875	82.473190	-36.266644	12.156168	0.457253	0.000000	-1.522033	0.000000	0.000000	0.000000	0.787250	-0.215002	-0.081045	0.000000	0.000000	4.000000	33.000000	0.000000
3208.154991	0.133065	0.574181	0.008875	82.473190	-36.266644	12.156168	0.457253	0.000000	-1.522033	0.000000	0.000000	0.000000	0.787250	-0.215002	-0.081045	0.000000	0.000000	4.000000	33.000000	0.000000
3208.158324	0.135620	0.573451	0.008433	82.096474	-43.010712	5.111059	0.443745	0.000000	-1.653242	0.000000	0.000000	0.000000	0.766580	-0.219118	-0.132596	0.000000	0.000000	4.000000	33.000000	0.000000
3208.161658	0.135620	0.573451	0.008433	82.096474	-43.010712	5.111059	0.443745	0.000000	-1.653242	0.000000	0.000000	0.000000	0.766580	-0.219118	-0.132596	0.000000	0.000000	4.000000	33.000000	0.000000
3208.164991	0.135620	0.573451	0.008433	82.096474	-43.010712	5.111059	0.443745	0.000000	-1.653242	0.000000	0.000000	0.000000	0.766580	-0.219118	-0.132596	0.000000	0.000000	4.000000	33.000000	0.000000
3208.168324	0.138033	0.572689	0.007823	81.617470	-48.722046	-0.401233	0.421646	0.000000	-1.781005	0.000000	0.000000	0.000000	0.723788	-0.228424	-0.182871	0.000000	0.000000	4.000000	33.000000	0.000000
3208.171658	0.138033	0.572689	0.007823	81.617470	-48.722046	-0.401233	0.421646	0.000000	-1.781005	0.000000	0.000000	0.000000	0.723788	-0.228424	-0.182871	0.000000	0.000000	4.000000	33.000000	0.000000
3208.174991	0.138033	0.572689	0.007823	81.617470	-48.722046	-0.401233	0.421646	0.000000	-1.781005	0.000000	0.000000	0.000000	0.723788	-0.228424	-0.182871	0.000000	0.000000	4.000000	33.000000	0.000000
3208.178324	0.140314	0.571933	0.007013	81.070953	-53.322250	-4.470683	0.391167	0.000000	-1.901637	0.000000	0.000000	0.000000	0.684259	-0.227003	-0.243086	0.000000	0.000000	4.000000	33.000000	0.000000
3208.181658	0.140314	0.571933	0.007013	81.070953	-53.322250	-4.470683	0.391167	0.000000	-1.901637	0.000000	0.000000	0.000000	0.684259	-0.227003	-0.243086	0.000000	0.000000	4.000000	33.000000	0.000000
3208.184991	0.140314	0.571933	0.007013	81.070953	-53.322250	-4.470683	0.391167	0.000000	-1.901637	0.000000	0.000000	0.000000	0.684259	-0.227003	-0.243086	0.000000	0.000000	4.000000	33.000000	0.000000
3208.188324	0.142431	0.571190	0.005988	80.487083	-56.870075	-7.201480	0.350653	0.000000	-2.015680	0.000000	0.000000	0.000000	0.635208	-0.222783	-0.307466	0.000000	0.000000	4.000000	33.000000	0.000000
3208.191658	0.142431	0.571190	0.005988	80.487083	-56.870075	-7.201480	0.350653	0.000000	-2.015680	0.000000	0.000000	0.000000	0.635208	-0.222783	-0.307466	0.000000	0.000000	4.000000	33.000000	0.000000
3208.194991	0.142431	0.571190	0.005988	80.487083	-56.870075	-7.201480	0.350653	0.000000	-2.015680	0.000000	0.000000	0.000000	0.635208	-0.222783	-0.307466	0.000000	0.000000	4.000000	33.000000	0.000000
3208.198324	0.144312	0.570490	0.004834	79.862305	-59.325420	-8.737291	0.299409	0.000000	-2.121548	0.000000	0.000000	0.000000	0.564187	-0.210112	-0.346353	0.000000	0.000000	4.000000	33.000000	0.000000
3208.201658	0.144312	0.570490	0.004834	79.862305	-59.325420	-8.737291	0.299409	0.000000	-2.121548	0.000000	0.000000	0.000000	0.564187	-0.210112	-0.346353	0.000000	0.000000	4.000000	33.000000	0.000000
3208.204991	0.144312	0.570490	0.004834	79.862305	-59.325420	-8.737291	0.299409	0.000000	-2.121548	0.000000	0.000000	0.000000	0.564187	-0.210112	-0.346353	0.000000	0.000000	4.000000	33.000000	0.000000
3208.208324	0.145887	0.569858	0.003567	79.210846	-60.351738	-8.858086	0.241683	0.000000	-2.215579	0.000000	0.000000	0.000000	0.472616	-0.189483	-0.379914	0.000000	0.000000	4.000000	33.000000	0.000000
3208.211658	0.145887	0.569858	0.003567	79.210846	-60.351738	-8.858086	0.241683	0.000000	-2.215579	0.000000	0.000000	0.000000	0.472616	-0.189483	-0.379914	0.000000	0.000000	4.000000	33.000000	0.000000
3208.214991	0.145887	0.569858	0.003567	79.210846	-60.351738	-8.858086	0.241683	0.000000	-2.215579	0.000000	0.000000	0.000000	0.472616	-0.189483	-0.379914	0.000000	0.000000	4.000000	33.000000	0.000000
3208.218324	0.147138	0.569314	0.002284	78.572472	-60.255009	-7.954476	0.178364	0.000000	-2.294348	0.000000	0.000000	0.000000	0.375386	-0.163141	-0.384972	0.000000	0.000000	4.000000	33.000000	0.000000
3208.221658	0.147138	0.569314	0.002284	78.572472	-60.255009	-7.954476	0.178364	0.000000	-2.294348	0.000000	0.000000	0.000000	0.375386	-0.163141	-0.384972	0.000000	0.000000	4.000000	33.000000	0.000000
3208.224991	0.147138	0.569314	0.002284	78.572472	-60.255009	-7.954476	0.178364	0.000000	-2.294348	0.000000	0.000000	0.000000	0.375386	-0.163141	-0.384972	0.000000	0.000000	4.000000	33.000000	0.000000
3208.228324	0.148034	0.568822	0.000961	78.012169	-59.642860	-6.883306	0.114202	0.000000	-2.356912	0.000000	0.000000	0.000000	0.268847	-0.147703	-0.397032	0.000000	0.000000	4.000000	33.000000	0.000000
3208.231658	0.148034	0.568822	0.000961	78.012169	-59.642860	-6.883306	0.114202	0.000000	-2.356912	0.000000	0.000000	0.000000	0.268847	-0.147703	-0.397032	0.000000	0.000000	4.000000	33.000000	0.000000
3208.234991	0.148034	0.568822	0.000961	78.012169	-59.642860	-6.883306	0.114202	0.000000	-2.356912	0.000000	0.000000	0.000000	0.268847	-0.147703	-0.397032	0.000000	0.000000	4.000000	33.000000	0.000000
3208.238324	0.148541	0.568372	-0.000365	77.637535	-58.694283	-5.965378	0.048030	0.000000	-2.401720	0.000000	0.000000	0.000000	0.151932	-0.134878	-0.397540	0.000000	0.000000	4.000000	33.000000	0.000000
3208.241658	0.148541	0.568372	-0.000365	77.637535	-58.694283	-5.965378	0.048030	0.000000	-2.401720	0.000000	0.000000	0.000000	0.151932	-0.134878	-0.397540	0.000000	0.000000	4.000000	33.000000	0.000000
3208.244991	0.148541	0.568372	-0.000365	77.637535	-58.694283	-5.965378	0.048030	0.000000	-2.401720	0.000000	0.000000	0.000000	0.151932	-0.134878	-0.397540	0.000000	0.000000	4.000000	33.000000	0.000000
3208.248324	0.148705	0.567939	-0.001698	77.507751	-57.313129	-4.854995	-0.018227	0.000000	-2.427042	0.000000	0.000000	0.000000	0.049258	-0.130022	-0.400187	0.000000	0.000000	4.000000	33.000000	0.000000
3208.251658	0.148705	0.567939	-0.001698	77.507751	-57.313129	-4.854995	-0.018227	0.000000	-2.427042	0.000000	0.000000	0.000000	0.049258	-0.130022	-0.400187	0.000000	0.000000	4.000000	33.000000	0.000000
3208.254991	0.148705	0.567939	-0.001698	77.507751	-57.313129	-4.854995	-0.018227	0.000000	-2.427042	0.000000	0.000000	0.000000	0.049258	-0.130022	-0.400187	0.000000	0.000000	4.000000	33.000000	0.000000
3208.258324	0.148580	0.567513	-0.003033	77.566811	-55.527317	-3.117074	-0.084924	0.000000	-2.435252	0.000000	0.000000	0.000000	-0.037615	-0.127759	-0.400279	0.000000	0.000000	4.000000	33.000000	0.000000
3208.261658	0.148580	0.567513	-0.003033	77.566811	-55.527317	-3.117074	-0.084924	0.000000	-2.435252	0.000000	0.000000	0.000000	-0.037615	-0.127759	-0.400279	0.000000	0.000000	4.000000	33.000000	0.000000
3208.264991	0.148580	0.567513	-0.003033	77.566811	-55.527317	-3.117074	-0.084924	0.000000	-2.435252	0.000000	0.000000	0.000000	-0.037615	-0.127759	-0.400279	0.000000	0.000000	4.000000	33.000000	0.000000
3208.268324	0.148132	0.567085	-0.004400	77.692116	-53.438072	-0.958199	-0.151637	0.000000	-2.428983	0.000000	0.000000	0.000000	-0.134168	-0.128390	-0.410100	0.000000	0.000000	4.000000	33.000000	0.000000
3208.271658	0.148132	0.567085	-0.004400	77.692116	-53.438072	-0.958199	-0.151637	0.000000	-2.428983	0.000000	0.000000	0.000000	-0.134168	-0.128390	-0.410100	0.000000	0.000000	4.000000	33.000000	0.000000
3208.274991	0.148132	0.567085	-0.004400	77.692116	-53.438072	-0.958199	-0.151637	0.000000	-2.428983	0.000000	0.000000	0.000000	-0.134168	-0.128390	-0.410100	0.000000	0.000000	4.000000	33.000000	0.000000
3208.278324	0.147497	0.566700	-0.005763	77.850662	-51.073944	1.558651	-0.219987	0.000000	-2.406621	0.000000	0.000000	0.000000	-0.190726	-0.115632	-0.408993	0.000000	0.000000	4.000000	33.000000	0.000000
3208.281658	0.147497	0.566700	-0.005763	77.850662	-51.073944	1.558651	-0.219987	0.000000	-2.406621	0.000000	0.000000	0.000000	-0.190726	-0.115632	-0.408993	0.000000	0.000000	4.000000	33.000000	0.000000
3208.284991	0.147497	0.566700	-0.005763	77.850662	-51.073944	1.558651	-0.219987	0.000000	-2.406621	0.000000	0.000000	0.000000	-0.190726	-0.115632	-0.408993	0.000000	0.000000	4.000000	33.000000	0.000000
3208.288324	0.146679	0.566303	-0.007181	78.009781	-48.454887	4.385609	-0.288153	0.000000	-2.374834	0.000000	0.000000	0.000000	-0.245324	-0.118939	-0.425300	0.000000	0.000000	4.000000	33.000000	0.000000
3208.291658	0.146679	0.566303	-0.007181	78.009781	-48.454887	4.385609	-0.288153	0.000000	-2.374834	0.000000	0.000000	0.000000	-0.245324	-0.118939	-0.425300	0.000000	0.000000	4.000000	33.000000	0.000000
3208.294991	0.146679	0.566303	-0.007181	78.009781	-48.454887	4.385609	-0.288153	0.000000	-2.374834	0.000000	0.000000	0.000000	-0.245324	-0.118939	-0.425300	0.000000	0.000000	4.000000	33.000000	0.000000
3208.298324	0.145656	0.565947	-0.008658	78.176018	-45.611835	7.509689	-0.359036	0.000000	-2.333946	0.000000	0.000000	0.000000	-0.306953	-0.106834	-0.443295	0.000000	0.000000	4.000000	33.000000	0.000000
3208.301658	0.145656	0.565947	-0.008658	78.176018	-45.611835	7.509689	-0.359036	0.000000	-2.333946	0.000000	0.000000	0.000000	-0.306953	-0.106834	-0.443295	0.000000	0.000000	4.000000	33.000000	0.000000
3208.304991	0.145656	0.565947	-0.008658	78.176018	-45.611835	7.509689	-0.359036	0.000000	-2.333946	0.000000	0.000000	0.000000	-0.306953	-0.106834	-0.443295	0.000000	0.000000	4.000000	33.000000	0.000000
3208.308324	0.144433	0.565579	-0.010186	78.324028	-42.508808	10.952160	-0.432919	0.000000	-2.282788	0.000000	0.000000	0.000000	-0.366894	-0.110405	-0.458372	0.000000	0.000000	4.000000	33.000000	0.000000
3208.311658	0.144433	0.565579	-0.010186	78.324028	-42.508808	10.952160	-0.432919	0.000000	-2.282788	0.000000	0.000000	0.000000	-0.366894	-0.110405	-0.458372	0.000000	0.000000	4.000000	33.000000	0.000000
3208.314991	0.144433	0.565579	-0.010186	78.324028	-42.508808	10.952160	-0.432919	0.000000	-2.282788	0.000000	0.000000	0.000000	-0.366894	-0.110405	-0.458372	0.000000	0.000000	4.000000	33.000000	0.000000
3208.318324	0.142935	0.565191	-0.011717	78.419250	-39.129971	14.707689	-0.509314	0.000000	-2.221638	0.000000	0.000000	0.000000	-0.449423	-0.116460	-0.459124	0.000000	0.000000	4.000000	33.000000	0.000000
3208.321658	0.142935	0.565191	-0.011717	78.419250	-39.129971	14.707689	-0.509314	0.000000	-2.221638	0.000000	0.000000	0.000000	-0.449423	-0.116460	-0.459124	0.000000	0.000000	4.000000	33.000000	0.000000
3208.324991	0.142935	0.565191	-0.011717	78.419250	-39.129971	14.707689	-0.509314	0.000000	-2.221638	0.000000	0.000000	0.000000	-0.449423	-0.116460	-0.459124	0.000000	0.000000	4.000000	33.000000	0.000000
3208.328324	0.141217	0.564817	-0.013232	78.423943	-35.657425	18.552916	-0.585835	0.000000	-2.146735	0.000000	0.000000	0.000000	-0.515159	-0.112004	-0.454630	0.000000	0.000000	4.000000	33.000000	0.000000
3208.331658	0.141217	0.564817	-0.013232	78.423943	-35.657425	18.552916	-0.585835	0.000000	-2.146735	0.000000	0.000000	0.000000	-0.515159	-0.112004	-0.454630	0.000000	0.000000	4.000000	33.000000	0.000000
3208.334991	0.141217	0.564817	-0.013232	78.423943	-35.657425	18.552916	-0.585835	0.000000	-2.146735	0.000000	0.000000	0.000000	-0.515159	-0.112004	-0.454630	0.000000	0.000000	4.000000	33.000000	0.000000
3208.338324	0.139324	0.564460	-0.014680	78.313568	-32.058170	22.505781	-0.661606	0.000000	-2.060875	0.000000	0.000000	0.000000	-0.567966	-0.107185	-0.434238	0.000000	0.000000	4.000000	33.000000	0.000000
3208.341658	0.139324	0.564460	-0.014680	78.313568	-32.058170	22.505781	-0.661606	0.000000	-2.060875	0.000000	0.000000	0.000000	-0.567966	-0.107185	-0.434238	0.000000	0.000000	4.000000	33.000000	0.000000
3208.344991	0.139324	0.564460	-0.014680	78.313568	-32.058170	22.505781	-0.661606	0.000000	-2.060875	0.000000	0.000000	0.000000	-0.567966	-0.107185	-0.434238	0.000000	0.000000	4.000000	33.000000	0.000000
3208.348324	0.137279	0.564094	-0.016062	78.096878	-28.465248	26.439819	-0.733979	0.000000	-1.966214	0.000000	0.000000	0.000000	-0.613435	-0.109959	-0.414790	0.000000	0.000000	4.000000	33.000000	0.000000
3208.351658	0.137279	0.564094	-0.016062	78.096878	-28.465248	26.439819	-0.733979	0.000000	-1.966214	0.000000	0.000000	0.000000	-0.613435	-0.109959	-0.414790	0.000000	0.000000	4.000000	33.000000	0.000000
3208.354991	0.137279	0.564094	-0.016062	78.096878	-28.465248	26.439819	-0.733979	0.000000	-1.966214	0.000000	0.000000	0.000000	-0.613435	-0.109959	-0.414790	0.000000	0.000000	4.000000	33.000000	0.000000
3208.358324	0.135135	0.563755	-0.017292	77.796837	-24.886883	30.376806	-0.803111	0.000000	-1.863975	0.000000	0.000000	0.000000	-0.643282	-0.101667	-0.368867	0.000000	0.000000	4.000000	33.000000	0.000000
3208.361658	0.135135	0.563755	-0.017292	77.796837	-24.886883	30.376806	-0.803111	0.000000	-1.863975	0.000000	0.000000	0.000000	-0.643282	-0.101667	-0.368867	0.000000	0.000000	4.000000	33.000000	0.000000
3208.364991	0.135135	0.563755	-0.017292	77.796837	-24.886883	30.376806	-0.803111	0.000000	-1.863975	0.000000	0.000000	0.000000	-0.643282	-0.101667	-0.368867	0.000000	0.000000	4.000000	33.000000	0.000000
3208.368324	0.132952	0.563399	-0.018469	77.442101	-21.323795	34.355110	-0.864589	0.000000	-1.756761	0.000000	0.000000	0.000000	-0.654852	-0.106615	-0.353162	0.000000	0.000000	4.000000	33.000000	0.000000
3208.371658	0.132952	0.563399	-0.018469	77.442101	-21.323795	34.355110	-0.864589	0.000000	-1.756761	0.000000	0.000000	0.000000	-0.654852	-0.106615	-0.353162	0.000000	0.000000	4.000000	33.000000	0.000000
3208.374991	0.132952	0.563399	-0.018469	77.442101	-21.323795	34.355110	-0.864589	0.000000	-1.756761	0.000000	0.000000	0.000000	-0.654852	-0.106615	-0.353162	0.000000	0.000000	4.000000	33.000000	0.000000
3208.378324	0.130781	0.563064	-0.019503	77.071129	-17.863367	38.313969	-0.923449	0.000000	-1.647619	0.000000	0.000000	0.000000	-0.651434	-0.100495	-0.310305	0.000000	0.000000	4.000000	33.000000	0.000000
3208.381658	0.130781	0.563064	-0.019503	77.071129	-17.863367	38.313969	-0.923449	0.000000	-1.647619	0.000000	0.000000	0.000000	-0.651434	-0.100495	-0.310305	0.000000	0.000000	4.000000	33.000000	0.000000
3208.384991	0.130781	0.563064	-0.019503	77.071129	-17.863367	38.313969	-0.923449	0.000000	-1.647619	0.000000	0.000000	0.000000	-0.651434	-0.100495	-0.310305	0.000000	0.000000	4.000000	33.000000	0.000000
3208.388324	0.128613	0.562758	-0.020417	76.694328	-14.488180	42.293663	-0.975167	0.000000	-1.539047	0.000000	0.000000	0.000000	-0.650388	-0.091993	-0.274164	0.000000	0.000000	4.000000	33.000000	0.000000
3208.391658	0.128613	0.562758	-0.020417	76.694328	-14.488180	42.293663	-0.975167	0.000000	-1.539047	0.000000	0.000000	0.000000	-0.650388	-0.091993	-0.274164	0.000000	0.000000	4.000000	33.000000	0.000000
3208.394991	0.128613	0.562758	-0.020417	76.694328	-14.488180	42.293663	-0.975167	0.000000	-1.539047	0.000000	0.000000	0.000000	-0.650388	-0.091993	-0.274164	0.000000	0.000000	4.000000	33.000000	0.000000
3208.398324	0.126399	0.562465	-0.021147	76.331512	-11.248770	46.243351	-1.020861	0.000000	-1.430649	0.000000	0.000000	0.000000	-0.664278	-0.087939	-0.218818	0.000000	0.000000	4.000000	33.000000	0.000000
3208.401658	0.126399	0.562465	-0.021147	76.331512	-11.248770	46.243351	-1.020861	0.000000	-1.430649	0.000000	0.000000	0.000000	-0.664278	-0.087939	-0.218818	0.000000	0.000000	4.000000	33.000000	0.000000
3208.404991	0.126399	0.562465	-0.021147	76.331512	-11.248770	46.243351	-1.020861	0.000000	-1.430649	0.000000	0.000000	0.000000	-0.664278	-0.087939	-0.218818	0.000000	0.000000	4.000000	33.000000	0.000000
3208.408324	0.124204	0.562202	-0.021692	75.970238	-8.156163	49.752712	-1.057330	0.000000	-1.319936	0.000000	0.000000	0.000000	-0.658491	-0.078679	-0.163697	0.000000	0.000000	4.000000	33.000000	0.000000
3208.411658	0.124204	0.562202	-0.021692	75.970238	-8.156163	49.752712	-1.057330	0.000000	-1.319936	0.000000	0.000000	0.000000	-0.658491	-0.078679	-0.163697	0.000000	0.000000	4.000000	33.000000	0.000000
3208.414991	0.124204	0.562202	-0.021692	75.970238	-8.156163	49.752712	-1.057330	0.000000	-1.319936	0.000000	0.000000	0.000000	-0.658491	-0.078679	-0.163697	0.000000	0.000000	4.000000	33.000000	0.000000
3208.418324	0.122010	0.561989	-0.022030	75.610115	-5.191074	52.718594	-1.084613	0.000000	-1.210187	0.000000	0.000000	0.000000	-0.658049	-0.064143	-0.101440	0.000000	0.000000	4.000000	33.000000	0.000000
3208.421658	0.122010	0.561989	-0.022030	75.610115	-5.191074	52.718594	-1.084613	0.000000	-1.210187	0.000000	0.000000	0.000000	-0.658049	-0.064143	-0.101440	0.000000	0.000000	4.000000	33.000000	0.000000
3208.424991	0.122010	0.561989	-0.022030	75.610115	-5.191074	52.718594	-1.084613	0.000000	-1.210187	0.000000	0.000000	0.000000	-0.658049	-0.064143	-0.101440	0.000000	0.000000	4.000000	33.000000	0.000000
3208.428324	0.119878	0.561867	-0.022097	75.248932	-2.285449	55.289986	-1.101520	0.000000	-1.100512	0.000000	0.000000	0.000000	-0.639695	-0.036367	-0.019890	0.000000	0.000000	4.000000	33.000000	0.000000
3208.431658	0.119878	0.561867	-0.022097	75.248932	-2.285449	55.289986	-1.101520	0.000000	-1.100512	0.000000	0.000000	0.000000	-0.639695	-0.036367	-0.019890	0.000000	0.000000	4.000000	33.000000	0.000000
3208.434991	0.119878	0.561867	-0.022097	75.248932	-2.285449	55.289986	-1.101520	0.000000	-1.100512	0.000000	0.000000	0.000000	-0.639695	-0.036367	-0.019890	0.000000	0.000000	4.000000	33.000000	0.000000
3208.438324	0.117836	0.561824	-0.021850	74.869133	0.565710	57.653286	-1.104835	0.000000	-0.993896	0.000000	0.000000	0.000000	-0.612476	-0.013052	0.074143	0.000000	0.000000	4.000000	33.000000	0.000000
3208.441658	0.117836	0.561824	-0.021850	74.869133	0.565710	57.653286	-1.104835	0.000000	-0.993896	0.000000	0.000000	0.000000	-0.612476	-0.013052	0.074143	0.000000	0.000000	4.000000	33.000000	0.000000
3208.444991	0.117836	0.561824	-0.021850	74.869133	0.565710	57.653286	-1.104835	0.000000	-0.993896	0.000000	0.000000	0.000000	-0.612476	-0.013052	0.074143	0.000000	0.000000	4.000000	33.000000	0.000000
3208.448324	0.115891	0.561848	-0.021334	74.468300	3.287848	59.915245	-1.092478	0.000000	-0.891817	0.000000	0.000000	0.000000	-0.583568	0.007399	0.154782	0.000000	0.000000	4.000000	33.000000	0.000000
3208.451658	0.115891	0.561848	-0.021334	74.468300	3.287848	59.915245	-1.092478	0.000000	-0.891817	0.000000	0.000000	0.000000	-0.583568	0.007399	0.154782	0.000000	0.000000	4.000000	33.000000	0.000000
3208.454991	0.115891	0.561848	-0.021334	74.468300	3.287848	59.915245	-1.092478	0.000000	-0.891817	0.000000	0.000000	0.000000	-0.583568	0.007399	0.154782	0.000000	0.000000	4.000000	33.000000	0.000000
3208.458324	0.114046	0.561909	-0.020519	74.044662	5.865332	62.168232	-1.066681	0.000000	-0.794556	0.000000	0.000000	0.000000	-0.553523	0.018197	0.244384	0.000000	0.000000	4.000000	33.000000	0.000000
3208.461658	0.114046	0.561909	-0.020519	74.044662	5.865332	62.168232	-1.066681	0.000000	-0.794556	0.000000	0.000000	0.000000	-0.553523	0.018197	0.244384	0.000000	0.000000	4.000000	33.000000	0.000000
3208.464991	0.114046	0.561909	-0.020519	74.044662	5.865332	62.168232	-1.066681	0.000000	-0.794556	0.000000	0.000000	0.000000	-0.553523	0.018197	0.244384	0.000000	0.000000	4.000000	33.000000	0.000000
3208.468324	0.112316	0.562011	-0.019502	73.642464	8.265730	64.445213	-1.025950	0.000000	-0.702302	0.000000	0.000000	0.000000	-0.518908	0.030554	0.305090	0.000000	0.000000	4.000000	33.000000	0.000000
3208.471658	0.112316	0.562011	-0.019502	73.642464	8.265730	64.445213	-1.025950	0.000000	-0.702302	0.000000	0.000000	0.000000	-0.518908	0.030554	0.305090	0.000000	0.000000	4.000000	33.000000	0.000000
3208.474991	0.112316	0.562011	-0.019502	73.642464	8.265730	64.445213	-1.025950	0.000000	-0.702302	0.000000	0.000000	0.000000	-0.518908	0.030554	0.305090	0.000000	0.000000	4.000000	33.000000	0.000000
3208.478324	0.110666	0.562083	-0.018415	73.549835	10.418391	66.689415	-0.975102	0.000000	-0.615817	0.000000	0.000000	0.000000	-0.495173	0.021491	0.325977	0.000000	0.000000	4.000000	33.000000	0.000000
3208.481658	0.110666	0.562083	-0.018415	73.549835	10.418391	66.689415	-0.975102	0.000000	-0.615817	0.000000	0.000000	0.000000	-0.495173	0.021491	0.325977	0.000000	0.000000	4.000000	33.000000	0.000000
3208.484991	0.110666	0.562083	-0.018415	73.549835	10.418391	66.689415	-0.975102	0.000000	-0.615817	0.000000	0.000000	0.000000	-0.495173	0.021491	0.325977	0.000000	0.000000	4.000000	33.000000	0.000000
3208.488324	0.109076	0.562147	-0.017328	73.868004	12.522579	68.871330	-0.920772	0.000000	-0.533288	0.000000	0.000000	0.000000	-0.476799	0.019169	0.326321	0.000000	0.000000	4.000000	33.000000	0.000000
3208.491658	0.109076	0.562147	-0.017328	73.868004	12.522579	68.871330	-0.920772	0.000000	-0.533288	0.000000	0.000000	0.000000	-0.476799	0.019169	0.326321	0.000000	0.000000	4.000000	33.000000	0.000000
3208.494991	0.109076	0.562147	-0.017328	73.868004	12.522579	68.871330	-0.920772	0.000000	-0.533288	0.000000	0.000000	0.000000	-0.476799	0.019169	0.326321	0.000000	0.000000	4.000000	33.000000	0.000000
3208.498324	0.107714	0.562247	-0.016198	74.355530	14.835842	71.274155	-0.866385	0.000000	-0.453822	0.000000	0.000000	0.000000	-0.408854	0.030066	0.338881	0.000000	0.000000	4.000000	33.000000	0.000000
3208.501658	0.107714	0.562247	-0.016198	74.355530	14.835842	71.274155	-0.866385	0.000000	-0.453822	0.000000	0.000000	0.000000	-0.408854	0.030066	0.338881	0.000000	0.000000	4.000000	33.000000	0.000000
3208.504991	0.107714	0.562247	-0.016198	74.355530	14.835842	71.274155	-0.866385	0.000000	-0.453822	0.000000	0.000000	0.000000	-0.408854	0.030066	0.338881	0.000000	0.000000	4.000000	33.000000	0.000000
3208.508324	0.106567	0.562393	-0.014979	74.808571	17.356939	74.044800	-0.809905	0.000000	-0.385680	0.000000	0.000000	0.000000	-0.344104	0.043843	0.365759	0.000000	0.000000	4.000000	33.000000	0.000000
3208.511658	0.106567	0.562393	-0.014979	74.808571	17.356939	74.044800	-0.809905	0.000000	-0.385680	0.000000	0.000000	0.000000	-0.344104	0.043843	0.365759	0.000000	0.000000	4.000000	33.000000	0.000000
3208.514991	0.106567	0.562393	-0.014979	74.808571	17.356939	74.044800	-0.809905	0.000000	-0.385680	0.000000	0.000000	0.000000	-0.344104	0.043843	0.365759	0.000000	0.000000	4.000000	33.000000	0.000000
3208.518324	0.105579	0.562552	-0.013625	75.183128	19.907808	76.864258	-0.748945	0.000000	-0.328329	0.000000	0.000000	0.000000	-0.296183	0.047843	0.406209	0.000000	0.000000	4.000000	33.000000	0.000000
3208.521658	0.105579	0.562552	-0.013625	75.183128	19.907808	76.864258	-0.748945	0.000000	-0.328329	0.000000	0.000000	0.000000	-0.296183	0.047843	0.406209	0.000000	0.000000	4.000000	33.000000	0.000000
3208.524991	0.105579	0.562552	-0.013625	75.183128	19.907808	76.864258	-0.748945	0.000000	-0.328329	0.000000	0.000000	0.000000	-0.296183	0.047843	0.406209	0.000000	0.000000	4.000000	33.000000	0.000000
3208.528324	0.104751	0.562725	-0.012135	75.496483	22.256987	79.263893	-0.681244	0.000000	-0.278965	0.000000	0.000000	0.000000	-0.248369	0.051738	0.446897	0.000000	0.000000	4.000000	33.000000	0.000000
3208.531658	0.104751	0.562725	-0.012135	75.496483	22.256987	79.263893	-0.681244	0.000000	-0.278965	0.000000	0.000000	0.000000	-0.248369	0.051738	0.446897	0.000000	0.000000	4.000000	33.000000	0.000000
3208.534991	0.104751	0.562725	-0.012135	75.496483	22.256987	79.263893	-0.681244	0.000000	-0.278965	0.000000	0.000000	0.000000	-0.248369	0.051738	0.446897	0.000000	0.000000	4.000000	33.000000	0.000000
3208.538324	0.104140	0.562943	-0.010553	75.789284	24.153976	80.962143	-0.606761	0.000000	-0.237570	0.000000	0.000000	0.000000	-0.183505	0.065339	0.474677	0.000000	0.000000	4.000000	33.000000	0.000000
3208.541658	0.104140	0.562943	-0.010553	75.789284	24.153976	80.962143	-0.606761	0.000000	-0.237570	0.000000	0.000000	0.000000	-0.183505	0.065339	0.474677	0.000000	0.000000	4.000000	33.000000	0.000000
3208.544991	0.104140	0.562943	-0.010553	75.789284	24.153976	80.962143	-0.606761	0.000000	-0.237570	0.000000	0.000000	0.000000	-0.183505	0.065339	0.474677	0.000000	0.000000	4.000000	33.000000	0.000000
3208.548324	0.103743	0.563163	-0.008889	76.124329	25.570274	82.175896	-0.527648	0.000000	-0.206986	0.000000	0.000000	0.000000	-0.119146	0.066157	0.499056	0.000000	0.000000	4.000000	33.000000	0.000000
3208.551658	0.103743	0.563163	-0.008889	76.124329	25.570274	82.175896	-0.527648	0.000000	-0.206986	0.000000	0.000000	0.000000	-0.119146	0.066157	0.499056	0.000000	0.000000	4.000000	33.000000	0.000000
3208.554991	0.103743	0.563163	-0.008889	76.124329	25.570274	82.175896	-0.527648	0.000000	-0.206986	0.000000	0.000000	0.000000	-0.119146	0.066157	0.499056	0.000000	0.000000	4.000000	33.000000	0.000000
3208.558324	0.103617	0.563444	-0.007194	76.576286	26.549002	83.114388	-0.444472	0.000000	-0.187128	0.000000	0.000000	0.000000	-0.037519	0.084316	0.508760	0.000000	0.000000	4.000000	33.000000	0.000000
3208.561658	0.103617	0.563444	-0.007194	76.576286	26.549002	83.114388	-0.444472	0.000000	-0.187128	0.000000	0.000000	0.000000	-0.037519	0.084316	0.508760	0.000000	0.000000	4.000000	33.000000	0.000000
3208.564991	0.103617	0.563444	-0.007194	76.576286	26.549002	83.114388	-0.444472	0.000000	-0.187128	0.000000	0.000000	0.000000	-0.037519	0.084316	0.508760	0.000000	0.000000	4.000000	33.000000	0.000000
3208.568324	0.103764	0.563743	-0.005477	77.188332	27.280245	83.782967	-0.359679	0.000000	-0.180875	0.000000	0.000000	0.000000	0.044052	0.089745	0.514887	0.000000	0.000000	4.000000	33.000000	0.000000
3208.571658	0.103764	0.563743	-0.005477	77.188332	27.280245	83.782967	-0.359679	0.000000	-0.180875	0.000000	0.000000	0.000000	0.044052	0.089745	0.514887	0.000000	0.000000	4.000000	33.000000	0.000000
3208.574991	0.103764	0.563743	-0.005477	77.188332	27.280245	83.782967	-0.359679	0.000000	-0.180875	0.000000	0.000000	0.000000	0.044052	0.089745	0.514887	0.000000	0.000000	4.000000	33.000000	0.000000
3208.578324	0.104202	0.564068	-0.003769	77.920639	28.067823	84.398720	-0.273864	0.000000	-0.188217	0.000000	0.000000	0.000000	0.131310	0.097465	0.512441	0.000000	0.000000	4.000000	33.000000	0.000000
3208.581658	0.104202	0.564068	-0.003769	77.920639	28.067823	84.398720	-0.273864	0.000000	-0.188217	0.000000	0.000000	0.000000	0.131310	0.097465	0.512441	0.000000	0.000000	4.000000	33.000000	0.000000
3208.584991	0.104202	0.564068	-0.003769	77.920639	28.067823	84.398720	-0.273864	0.000000	-0.188217	0.000000	0.000000	0.000000	0.131310	0.097465	0.512441	0.000000	0.000000	4.000000	33.000000	0.000000
3208.588324	0.104853	0.564411	-0.002027	78.715248	28.882244	84.958755	-0.188458	0.000000	-0.210102	0.000000	0.000000	0.000000	0.195166	0.102844	0.522557	0.000000	0.000000	4.000000	33.000000	0.000000
3208.591658	0.104853	0.564411	-0.002027	78.715248	28.882244	84.958755	-0.188458	0.000000	-0.210102	0.000000	0.000000	0.000000	0.195166	0.102844	0.522557	0.000000	0.000000	4.000000	33.000000	0.000000
3208.594991	0.104853	0.564411	-0.002027	78.715248	28.882244	84.958755	-0.188458	0.000000	-0.210102	0.000000	0.000000	0.000000	0.195166	0.102844	0.522557	0.000000	0.000000	4.000000	33.000000	0.000000
3208.598324	0.105651	0.564728	-0.000249	79.546501	29.721954	85.498428	-0.101365	0.000000	-0.242629	0.000000	0.000000	0.000000	0.239375	0.095241	0.533347	0.000000	0.000000	4.000000	33.000000	0.000000
3208.601658	0.105651	0.564728	-0.000249	79.546501	29.721954	85.498428	-0.101365	0.000000	-0.242629	0.000000	0.000000	0.000000	0.239375	0.095241	0.533347	0.000000	0.000000	4.000000	33.000000	0.000000
3208.604991	0.105651	0.564728	-0.000249	79.546501	29.721954	85.498428	-0.101365	0.000000	-0.242629	0.000000	0.000000	0.000000	0.239375	0.095241	0.533347	0.000000	0.000000	4.000000	33.000000	0.000000
3208.608324	0.106512	0.565027	0.001492	80.398827	30.466330	85.885780	-0.012474	0.000000	-0.282525	0.000000	0.000000	0.000000	0.258471	0.089470	0.522527	0.000000	0.000000	4.000000	33.000000	0.000000
3208.611658	0.106512	0.565027	0.001492	80.398827	30.466330	85.885780	-0.012474	0.000000	-0.282525	0.000000	0.000000	0.000000	0.258471	0.089470	0.522527	0.000000	0.000000	4.000000	33.000000	0.000000
3208.614991	0.106512	0.565027	0.001492	80.398827	30.466330	85.885780	-0.012474	0.000000	-0.282525	0.000000	0.000000	0.000000	0.258471	0.089470	0.522527	0.000000	0.000000	4.000000	33.000000	0.000000
3208.618324	0.107509	0.565297	0.003205	81.260124	31.050522	86.056694	0.074614	0.000000	-0.325604	0.000000	0.000000	0.000000	0.299052	0.081218	0.513931	0.000000	0.000000	4.000000	33.000000	0.000000
3208.621658	0.107509	0.565297	0.003205	81.260124	31.050522	86.056694	0.074614	0.000000	-0.325604	0.000000	0.000000	0.000000	0.299052	0.081218	0.513931	0.000000	0.000000	4.000000	33.000000	0.000000
3208.624991	0.107509	0.565297	0.003205	81.260124	31.050522	86.056694	0.074614	0.000000	-0.325604	0.000000	0.000000	0.000000	0.299052	0.081218	0.513931	0.000000	0.000000	4.000000	33.000000	0.000000
3208.628324	0.108618	0.565530	0.004786	82.110558	31.553667	86.122536	0.160269	0.000000	-0.375446	0.000000	0.000000	0.000000	0.332798	0.069709	0.474122	0.000000	0.000000	4.000000	33.000000	0.000000
3208.631658	0.108618	0.565530	0.004786	82.110558	31.553667	86.122536	0.160269	0.000000	-0.375446	0.000000	0.000000	0.000000	0.332798	0.069709	0.474122	0.000000	0.000000	4.000000	33.000000	0.000000
3208.634991	0.108618	0.565530	0.004786	82.110558	31.553667	86.122536	0.160269	0.000000	-0.375446	0.000000	0.000000	0.000000	0.332798	0.069709	0.474122	0.000000	0.000000	4.000000	33.000000	0.000000
3208.638324	0.109907	0.565724	0.006217	82.941139	32.021454	86.132057	0.239290	0.000000	-0.430912	0.000000	0.000000	0.000000	0.386644	0.058216	0.429489	0.000000	0.000000	4.000000	33.000000	0.000000
3208.641658	0.109907	0.565724	0.006217	82.941139	32.021454	86.132057	0.239290	0.000000	-0.430912	0.000000	0.000000	0.000000	0.386644	0.058216	0.429489	0.000000	0.000000	4.000000	33.000000	0.000000
3208.644991	0.109907	0.565724	0.006217	82.941139	32.021454	86.132057	0.239290	0.000000	-0.430912	0.000000	0.000000	0.000000	0.386644	0.058216	0.429489	0.000000	0.000000	4.000000	33.000000	0.000000
3208.648324	0.111397	0.565906	0.007488	83.754646	32.380062	86.007133	0.310871	0.000000	-0.495353	0.000000	0.000000	0.000000	0.447093	0.054560	0.381197	0.000000	0.000000	4.000000	33.000000	0.000000
3208.651658	0.111397	0.565906	0.007488	83.754646	32.380062	86.007133	0.310871	0.000000	-0.495353	0.000000	0.000000	0.000000	0.447093	0.054560	0.381197	0.000000	0.000000	4.000000	33.000000	0.000000
3208.654991	0.111397	0.565906	0.007488	83.754646	32.380062	86.007133	0.310871	0.000000	-0.495353	0.000000	0.000000	0.000000	0.447093	0.054560	0.381197	0.000000	0.000000	4.000000	33.000000	0.000000
3208.658324	0.112984	0.566031	0.008544	84.554611	32.373493	85.479591	0.374404	0.000000	-0.569869	0.000000	0.000000	0.000000	0.475948	0.037595	0.316638	0.000000	0.000000	4.000000	33.000000	0.000000
3208.661658	0.112984	0.566031	0.008544	84.554611	32.373493	85.479591	0.374404	0.000000	-0.569869	0.000000	0.000000	0.000000	0.475948	0.037595	0.316638	0.000000	0.000000	4.000000	33.000000	0.000000
3208.664991	0.112984	0.566031	0.008544	84.554611	32.373493	85.479591	0.374404	0.000000	-0.569869	0.000000	0.000000	0.000000	0.475948	0.037595	0.316638	0.000000	0.000000	4.000000	33.000000	0.000000
3208.668324	0.114613	0.566064	0.009360	85.343056	31.356033	83.867767	0.427177	0.000000	-0.649193	0.000000	0.000000	0.000000	0.488879	0.010006	0.244983	0.000000	0.000000	4.000000	33.000000	0.000000
3208.671658	0.114613	0.566064	0.009360	85.343056	31.356033	83.867767	0.427177	0.000000	-0.649193	0.000000	0.000000	0.000000	0.488879	0.010006	0.244983	0.000000	0.000000	4.000000	33.000000	0.000000
3208.674991	0.114613	0.566064	0.009360	85.343056	31.356033	83.867767	0.427177	0.000000	-0.649193	0.000000	0.000000	0.000000	0.488879	0.010006	0.244983	0.000000	0.000000	4.000000	33.000000	0.000000
3208.678324	0.116306	0.566032	0.009927	86.120201	28.552896	80.412743	0.468008	0.000000	-0.730673	0.000000	0.000000	0.000000	0.507657	-0.009657	0.169958	0.000000	0.000000	4.000000	33.000000	0.000000
3208.681658	0.116306	0.566032	0.009927	86.120201	28.552896	80.412743	0.468008	0.000000	-0.730673	0.000000	0.000000	0.000000	0.507657	-0.009657	0.169958	0.000000	0.000000	4.000000	33.000000	0.000000
3208.684991	0.116306	0.566032	0.009927	86.120201	28.552896	80.412743	0.468008	0.000000	-0.730673	0.000000	0.000000	0.000000	0.507657	-0.009657	0.169958	0.000000	0.000000	4.000000	33.000000	0.000000
3208.688324	0.118028	0.565899	0.010214	86.859451	22.620560	73.942558	0.496334	0.000000	-0.815283	0.000000	0.000000	0.000000	0.516737	-0.039845	0.086328	0.000000	0.000000	4.000000	33.000000	0.000000
3208.691658	0.118028	0.565899	0.010214	86.859451	22.620560	73.942558	0.496334	0.000000	-0.815283	0.000000	0.000000	0.000000	0.516737	-0.039845	0.086328	0.000000	0.000000	4.000000	33.000000	0.000000
3208.694991	0.118028	0.565899	0.010214	86.859451	22.620560	73.942558	0.496334	0.000000	-0.815283	0.000000	0.000000	0.000000	0.516737	-0.039845	0.086328	0.000000	0.000000	4.000000	33.000000	0.000000
3208.698324	0.119875	0.565728	0.010229	87.506134	11.475690	62.551167	0.510722	0.000000	-0.901406	0.000000	0.000000	0.000000	0.553929	-0.051348	0.004314	0.000000	0.000000	4.000000	33.000000	0.000000
3208.701658	0.119875	0.565728	0.010229	87.506134	11.475690	62.551167	0.510722	0.000000	-0.901406	0.000000	0.000000	0.000000	0.553929	-0.051348	0.004314	0.000000	0.000000	4.000000	33.000000	0.000000
3208.704991	0.119875	0.565728	0.010229	87.506134	11.475690	62.551167	0.510722	0.000000	-0.901406	0.000000	0.000000	0.000000	0.553929	-0.051348	0.004314	0.000000	0.000000	4.000000	33.000000	0.000000
3208.708324	0.121794	0.565501	0.009963	87.944145	-7.441086	43.592186	0.511441	0.000000	-0.993727	0.000000	0.000000	0.000000	0.575756	-0.068053	-0.079719	0.000000	0.000000	4.000000	33.000000	0.000000
3208.711658	0.121794	0.565501	0.009963	87.944145	-7.441086	43.592186	0.511441	0.000000	-0.993727	0.000000	0.000000	0.000000	0.575756	-0.068053	-0.079719	0.000000	0.000000	4.000000	33.000000	0.000000
3208.714991	0.121794	0.565501	0.009963	87.944145	-7.441086	43.592186	0.511441	0.000000	-0.993727	0.000000	0.000000	0.000000	0.575756	-0.068053	-0.079719	0.000000	0.000000	4.000000	33.000000	0.000000
3208.718324	0.123743	0.565237	0.009445	87.977158	-32.399841	18.650496	0.498154	0.000000	-1.089687	0.000000	0.000000	0.000000	0.584713	-0.079299	-0.155406	0.000000	0.000000	4.000000	33.000000	0.000000
3208.721658	0.123743	0.565237	0.009445	87.977158	-32.399841	18.650496	0.498154	0.000000	-1.089687	0.000000	0.000000	0.000000	0.584713	-0.079299	-0.155406	0.000000	0.000000	4.000000	33.000000	0.000000
3208.724991	0.123743	0.565237	0.009445	87.977158	-32.399841	18.650496	0.498154	0.000000	-1.089687	0.000000	0.000000	0.000000	0.584713	-0.079299	-0.155406	0.000000	0.000000	4.000000	33.000000	0.000000
3208.728324	0.125586	0.564936	0.008710	87.528206	-51.760235	-0.900797	0.472254	0.000000	-1.187139	0.000000	0.000000	0.000000	0.552926	-0.090450	-0.220495	0.000000	0.000000	4.000000	33.000000	0.000000
3208.731658	0.125586	0.564936	0.008710	87.528206	-51.760235	-0.900797	0.472254	0.000000	-1.187139	0.000000	0.000000	0.000000	0.552926	-0.090450	-0.220495	0.000000	0.000000	4.000000	33.000000	0.000000
3208.734991	0.125586	0.564936	0.008710	87.528206	-51.760235	-0.900797	0.472254	0.000000	-1.187139	0.000000	0.000000	0.000000	0.552926	-0.090450	-0.220495	0.000000	0.000000	4.000000	33.000000	0.000000
3208.738324	0.127370	0.564607	0.007855	86.773712	-59.112263	-8.568124	0.435504	0.000000	-1.279293	0.000000	0.000000	0.000000	0.535348	-0.098589	-0.256548	0.000000	0.000000	4.000000	33.000000	0.000000
3208.741658	0.127370	0.564607	0.007855	86.773712	-59.112263	-8.568124	0.435504	0.000000	-1.279293	0.000000	0.000000	0.000000	0.535348	-0.098589	-0.256548	0.000000	0.000000	4.000000	33.000000	0.000000
3208.744991	0.127370	0.564607	0.007855	86.773712	-59.112263	-8.568124	0.435504	0.000000	-1.279293	0.000000	0.000000	0.000000	0.535348	-0.098589	-0.256548	0.000000	0.000000	4.000000	33.000000	0.000000
3208.748324	0.129089	0.564260	0.006858	85.929512	-60.023369	-9.860533	0.392746	0.000000	-1.368517	0.000000	0.000000	0.000000	0.515461	-0.104123	-0.299228	0.000000	0.000000	4.000000	33.000000	0.000000
3208.751658	0.129089	0.564260	0.006858	85.929512	-60.023369	-9.860533	0.392746	0.000000	-1.368517	0.000000	0.000000	0.000000	0.515461	-0.104123	-0.299228	0.000000	0.000000	4.000000	33.000000	0.000000
3208.754991	0.129089	0.564260	0.006858	85.929512	-60.023369	-9.860533	0.392746	0.000000	-1.368517	0.000000	0.000000	0.000000	0.515461	-0.104123	-0.299228	0.000000	0.000000	4.000000	33.000000	0.000000
3208.758324	0.130747	0.563860	0.005747	85.107872	-59.151455	-9.607340	0.342875	0.000000	-1.454427	0.000000	0.000000	0.000000	0.497478	-0.120081	-0.333293	0.000000	0.000000	4.000000	33.000000	0.000000
3208.761658	0.130747	0.563860	0.005747	85.107872	-59.151455	-9.607340	0.342875	0.000000	-1.454427	0.000000	0.000000	0.000000	0.497478	-0.120081	-0.333293	0.000000	0.000000	4.000000	33.000000	0.000000
3208.764991	0.130747	0.563860	0.005747	85.107872	-59.151455	-9.607340	0.342875	0.000000	-1.454427	0.000000	0.000000	0.000000	0.497478	-0.120081	-0.333293	0.000000	0.000000	4.000000	33.000000	0.000000
3208.768324	0.132358	0.563441	0.004488	84.341888	-57.913433	-9.060233	0.287326	0.000000	-1.537341	0.000000	0.000000	0.000000	0.483261	-0.125508	-0.377580	0.000000	0.000000	4.000000	33.000000	0.000000
3208.771658	0.132358	0.563441	0.004488	84.341888	-57.913433	-9.060233	0.287326	0.000000	-1.537341	0.000000	0.000000	0.000000	0.483261	-0.125508	-0.377580	0.000000	0.000000	4.000000	33.000000	0.000000
3208.774991	0.132358	0.563441	0.004488	84.341888	-57.913433	-9.060233	0.287326	0.000000	-1.537341	0.000000	0.000000	0.000000	0.483261	-0.125508	-0.377580	0.000000	0.000000	4.000000	33.000000	0.000000
3208.778324	0.133843	0.563014	0.003147	83.619545	-56.679028	-8.367517	0.224396	0.000000	-1.617884	0.000000	0.000000	0.000000	0.445732	-0.128209	-0.402320	0.000000	0.000000	4.000000	33.000000	0.000000
3208.781658	0.133843	0.563014	0.003147	83.619545	-56.679028	-8.367517	0.224396	0.000000	-1.617884	0.000000	0.000000	0.000000	0.445732	-0.128209	-0.402320	0.000000	0.000000	4.000000	33.000000	0.000000
3208.784991	0.133843	0.563014	0.003147	83.619545	-56.679028	-8.367517	0.224396	0.000000	-1.617884	0.000000	0.000000	0.000000	0.445732	-0.128209	-0.402320	0.000000	0.000000	4.000000	33.000000	0.000000
3208.788324	0.135190	0.562639	0.001759	82.927895	-55.592896	-7.830214	0.157343	0.000000	-1.692173	0.000000	0.000000	0.000000	0.404048	-0.112481	-0.416297	0.000000	0.000000	4.000000	33.000000	0.000000
3208.791658	0.135190	0.562639	0.001759	82.927895	-55.592896	-7.830214	0.157343	0.000000	-1.692173	0.000000	0.000000	0.000000	0.404048	-0.112481	-0.416297	0.000000	0.000000	4.000000	33.000000	0.000000
3208.794991	0.135190	0.562639	0.001759	82.927895	-55.592896	-7.830214	0.157343	0.000000	-1.692173	0.000000	0.000000	0.000000	0.404048	-0.112481	-0.416297	0.000000	0.000000	4.000000	33.000000	0.000000
3208.798324	0.136308	0.562317	0.000421	82.262566	-54.606384	-6.981934	0.087960	0.000000	-1.759515	0.000000	0.000000	0.000000	0.335385	-0.096686	-0.401594	0.000000	0.000000	4.000000	33.000000	0.000000
3208.801658	0.136308	0.562317	0.000421	82.262566	-54.606384	-6.981934	0.087960	0.000000	-1.759515	0.000000	0.000000	0.000000	0.335385	-0.096686	-0.401594	0.000000	0.000000	4.000000	33.000000	0.000000
3208.804991	0.136308	0.562317	0.000421	82.262566	-54.606384	-6.981934	0.087960	0.000000	-1.759515	0.000000	0.000000	0.000000	0.335385	-0.096686	-0.401594	0.000000	0.000000	4.000000	33.000000	0.000000
3208.808324	0.137209	0.562082	-0.000833	81.631393	-53.735672	-5.850246	0.021028	0.000000	-1.815412	0.000000	0.000000	0.000000	0.270334	-0.070461	-0.376156	0.000000	0.000000	4.000000	33.000000	0.000000
3208.811658	0.137209	0.562082	-0.000833	81.631393	-53.735672	-5.850246	0.021028	0.000000	-1.815412	0.000000	0.000000	0.000000	0.270334	-0.070461	-0.376156	0.000000	0.000000	4.000000	33.000000	0.000000
3208.814991	0.137209	0.562082	-0.000833	81.631393	-53.735672	-5.850246	0.021028	0.000000	-1.815412	0.000000	0.000000	0.000000	0.270334	-0.070461	-0.376156	0.000000	0.000000	4.000000	33.000000	0.000000
3208.818324	0.137835	0.561907	-0.002044	81.055649	-52.920475	-4.694011	-0.041665	0.000000	-1.860468	0.000000	0.000000	0.000000	0.187787	-0.052358	-0.363316	0.000000	0.000000	4.000000	33.000000	0.000000
3208.821658	0.137835	0.561907	-0.002044	81.055649	-52.920475	-4.694011	-0.041665	0.000000	-1.860468	0.000000	0.000000	0.000000	0.187787	-0.052358	-0.363316	0.000000	0.000000	4.000000	33.000000	0.000000
3208.824991	0.137835	0.561907	-0.002044	81.055649	-52.920475	-4.694011	-0.041665	0.000000	-1.860468	0.000000	0.000000	0.000000	0.187787	-0.052358	-0.363316	0.000000	0.000000	4.000000	33.000000	0.000000
3208.828324	0.138159	0.561776	-0.003153	80.592995	-52.207191	-3.512841	-0.102218	0.000000	-1.891765	0.000000	0.000000	0.000000	0.096983	-0.039424	-0.332690	0.000000	0.000000	4.000000	33.000000	0.000000
3208.831658	0.138159	0.561776	-0.003153	80.592995	-52.207191	-3.512841	-0.102218	0.000000	-1.891765	0.000000	0.000000	0.000000	0.096983	-0.039424	-0.332690	0.000000	0.000000	4.000000	33.000000	0.000000
3208.834991	0.138159	0.561776	-0.003153	80.592995	-52.207191	-3.512841	-0.102218	0.000000	-1.891765	0.000000	0.000000	0.000000	0.096983	-0.039424	-0.332690	0.000000	0.000000	4.000000	33.000000	0.000000
3208.838324	0.138241	0.561670	-0.004196	80.326424	-51.416950	-2.171035	-0.157666	0.000000	-1.907929	0.000000	0.000000	0.000000	0.024654	-0.031801	-0.312868	0.000000	0.000000	4.000000	33.000000	0.000000
3208.841658	0.138241	0.561670	-0.004196	80.326424	-51.416950	-2.171035	-0.157666	0.000000	-1.907929	0.000000	0.000000	0.000000	0.024654	-0.031801	-0.312868	0.000000	0.000000	4.000000	33.000000	0.000000
3208.844991	0.138241	0.561670	-0.004196	80.326424	-51.416950	-2.171035	-0.157666	0.000000	-1.907929	0.000000	0.000000	0.000000	0.024654	-0.031801	-0.312868	0.000000	0.000000	4.000000	33.000000	0.000000
3208.848324	0.138094	0.561554	-0.005214	80.275284	-50.578072	-0.996903	-0.209811	0.000000	-1.912038	0.000000	0.000000	0.000000	-0.043882	-0.034724	-0.305205	0.000000	0.000000	4.000000	33.000000	0.000000
3208.851658	0.138094	0.561554	-0.005214	80.275284	-50.578072	-0.996903	-0.209811	0.000000	-1.912038	0.000000	0.000000	0.000000	-0.043882	-0.034724	-0.305205	0.000000	0.000000	4.000000	33.000000	0.000000
3208.854991	0.138094	0.561554	-0.005214	80.275284	-50.578072	-0.996903	-0.209811	0.000000	-1.912038	0.000000	0.000000	0.000000	-0.043882	-0.034724	-0.305205	0.000000	0.000000	4.000000	33.000000	0.000000
3208.858324	0.137749	0.561420	-0.006190	80.326508	-49.684475	-0.044601	-0.260678	0.000000	-1.904725	0.000000	0.000000	0.000000	-0.103510	-0.040154	-0.292830	0.000000	0.000000	4.000000	33.000000	0.000000
3208.861658	0.137749	0.561420	-0.006190	80.326508	-49.684475	-0.044601	-0.260678	0.000000	-1.904725	0.000000	0.000000	0.000000	-0.103510	-0.040154	-0.292830	0.000000	0.000000	4.000000	33.000000	0.000000
3208.864991	0.137749	0.561420	-0.006190	80.326508	-49.684475	-0.044601	-0.260678	0.000000	-1.904725	0.000000	0.000000	0.000000	-0.103510	-0.040154	-0.292830	0.000000	0.000000	4.000000	33.000000	0.000000
3208.868324	0.137294	0.561243	-0.007146	80.396713	-48.733597	1.008711	-0.309483	0.000000	-1.887473	0.000000	0.000000	0.000000	-0.136637	-0.053239	-0.286791	0.000000	0.000000	4.000000	33.000000	0.000000
3208.871658	0.137294	0.561243	-0.007146	80.396713	-48.733597	1.008711	-0.309483	0.000000	-1.887473	0.000000	0.000000	0.000000	-0.136637	-0.053239	-0.286791	0.000000	0.000000	4.000000	33.000000	0.000000
3208.874991	0.137294	0.561243	-0.007146	80.396713	-48.733597	1.008711	-0.309483	0.000000	-1.887473	0.000000	0.000000	0.000000	-0.136637	-0.053239	-0.286791	0.000000	0.000000	4.000000	33.000000	0.000000
3208.878324	0.136722	0.561030	-0.008104	80.455811	-47.640476	2.214123	-0.357282	0.000000	-1.864700	0.000000	0.000000	0.000000	-0.171626	-0.063837	-0.287645	0.000000	0.000000	4.000000	33.000000	0.000000
3208.881658	0.136722	0.561030	-0.008104	80.455811	-47.640476	2.214123	-0.357282	0.000000	-1.864700	0.000000	0.000000	0.000000	-0.171626	-0.063837	-0.287645	0.000000	0.000000	4.000000	33.000000	0.000000
3208.884991	0.136722	0.561030	-0.008104	80.455811	-47.640476	2.214123	-0.357282	0.000000	-1.864700	0.000000	0.000000	0.000000	-0.171626	-0.063837	-0.287645	0.000000	0.000000	4.000000	33.000000	0.000000
3208.888324	0.136115	0.560809	-0.009029	80.486237	-46.256649	3.699178	-0.405223	0.000000	-1.836096	0.000000	0.000000	0.000000	-0.182066	-0.066394	-0.277412	0.000000	0.000000	4.000000	33.000000	0.000000
3208.891658	0.136115	0.560809	-0.009029	80.486237	-46.256649	3.699178	-0.405223	0.000000	-1.836096	0.000000	0.000000	0.000000	-0.182066	-0.066394	-0.277412	0.000000	0.000000	4.000000	33.000000	0.000000
3208.894991	0.136115	0.560809	-0.009029	80.486237	-46.256649	3.699178	-0.405223	0.000000	-1.836096	0.000000	0.000000	0.000000	-0.182066	-0.066394	-0.277412	0.000000	0.000000	4.000000	33.000000	0.000000
3208.898324	0.135398	0.560570	-0.009940	80.493492	-44.532688	5.532450	-0.451458	0.000000	-1.805751	0.000000	0.000000	0.000000	-0.215170	-0.071687	-0.273363	0.000000	0.000000	4.000000	33.000000	0.000000
3208.901658	0.135398	0.560570	-0.009940	80.493492	-44.532688	5.532450	-0.451458	0.000000	-1.805751	0.000000	0.000000	0.000000	-0.215170	-0.071687	-0.273363	0.000000	0.000000	4.000000	33.000000	0.000000
3208.904991	0.135398	0.560570	-0.009940	80.493492	-44.532688	5.532450	-0.451458	0.000000	-1.805751	0.000000	0.000000	0.000000	-0.215170	-0.071687	-0.273363	0.000000	0.000000	4.000000	33.000000	0.000000
3208.908324	0.134585	0.560391	-0.010792	80.473167	-42.534462	7.657923	-0.497018	0.000000	-1.769890	0.000000	0.000000	0.000000	-0.243877	-0.053687	-0.255615	0.000000	0.000000	4.000000	33.000000	0.000000
3208.911658	0.134585	0.560391	-0.010792	80.473167	-42.534462	7.657923	-0.497018	0.000000	-1.769890	0.000000	0.000000	0.000000	-0.243877	-0.053687	-0.255615	0.000000	0.000000	4.000000	33.000000	0.000000
3208.914991	0.134585	0.560391	-0.010792	80.473167	-42.534462	7.657923	-0.497018	0.000000	-1.769890	0.000000	0.000000	0.000000	-0.243877	-0.053687	-0.255615	0.000000	0.000000	4.000000	33.000000	0.000000
3208.918324	0.133682	0.560289	-0.011568	80.425804	-40.301624	10.039887	-0.539621	0.000000	-1.729244	0.000000	0.000000	0.000000	-0.270874	-0.030622	-0.232814	0.000000	0.000000	4.000000	33.000000	0.000000
3208.921658	0.133682	0.560289	-0.011568	80.425804	-40.301624	10.039887	-0.539621	0.000000	-1.729244	0.000000	0.000000	0.000000	-0.270874	-0.030622	-0.232814	0.000000	0.000000	4.000000	33.000000	0.000000
3208.924991	0.133682	0.560289	-0.011568	80.425804	-40.301624	10.039887	-0.539621	0.000000	-1.729244	0.000000	0.000000	0.000000	-0.270874	-0.030622	-0.232814	0.000000	0.000000	4.000000	33.000000	0.000000
3208.928324	0.132703	0.560247	-0.012224	80.382248	-37.942787	12.598243	-0.578423	0.000000	-1.684098	0.000000	0.000000	0.000000	-0.293689	-0.012478	-0.196542	0.000000	0.000000	4.000000	33.000000	0.000000
3208.931658	0.132703	0.560247	-0.012224	80.382248	-37.942787	12.598243	-0.578423	0.000000	-1.684098	0.000000	0.000000	0.000000	-0.293689	-0.012478	-0.196542	0.000000	0.000000	4.000000	33.000000	0.000000
3208.934991	0.132703	0.560247	-0.012224	80.382248	-37.942787	12.598243	-0.578423	0.000000	-1.684098	0.000000	0.000000	0.000000	-0.293689	-0.012478	-0.196542	0.000000	0.000000	4.000000	33.000000	0.000000
3208.938324	0.131727	0.560249	-0.012800	80.352272	-35.433193	15.373677	-0.611180	0.000000	-1.635150	0.000000	0.000000	0.000000	-0.292695	0.000479	-0.173064	0.000000	0.000000	4.000000	33.000000	0.000000
3208.941658	0.131727	0.560249	-0.012800	80.352272	-35.433193	15.373677	-0.611180	0.000000	-1.635150	0.000000	0.000000	0.000000	-0.292695	0.000479	-0.173064	0.000000	0.000000	4.000000	33.000000	0.000000
3208.944991	0.131727	0.560249	-0.012800	80.352272	-35.433193	15.373677	-0.611180	0.000000	-1.635150	0.000000	0.000000	0.000000	-0.292695	0.000479	-0.173064	0.000000	0.000000	4.000000	33.000000	0.000000
3208.948324	0.130735	0.560268	-0.013287	80.335861	-32.827991	18.302637	-0.640024	0.000000	-1.586368	0.000000	0.000000	0.000000	-0.297619	0.005819	-0.146069	0.000000	0.000000	4.000000	33.000000	0.000000
3208.951658	0.130735	0.560268	-0.013287	80.335861	-32.827991	18.302637	-0.640024	0.000000	-1.586368	0.000000	0.000000	0.000000	-0.297619	0.005819	-0.146069	0.000000	0.000000	4.000000	33.000000	0.000000
3208.954991	0.130735	0.560268	-0.013287	80.335861	-32.827991	18.302637	-0.640024	0.000000	-1.586368	0.000000	0.000000	0.000000	-0.297619	0.005819	-0.146069	0.000000	0.000000	4.000000	33.000000	0.000000
3208.958324	0.129748	0.560306	-0.013690	80.333054	-30.261721	21.235859	-0.664369	0.000000	-1.536765	0.000000	0.000000	0.000000	-0.296302	0.011232	-0.120934	0.000000	0.000000	4.000000	33.000000	0.000000
3208.961658	0.129748	0.560306	-0.013690	80.333054	-30.261721	21.235859	-0.664369	0.000000	-1.536765	0.000000	0.000000	0.000000	-0.296302	0.011232	-0.120934	0.000000	0.000000	4.000000	33.000000	0.000000
3208.964991	0.129748	0.560306	-0.013690	80.333054	-30.261721	21.235859	-0.664369	0.000000	-1.536765	0.000000	0.000000	0.000000	-0.296302	0.011232	-0.120934	0.000000	0.000000	4.000000	33.000000	0.000000
3208.968324	0.129748	0.560306	-0.013690	80.331757	-27.867418	24.011635	-0.684525	0.000000	-1.487381	0.000000	0.000000	0.000000	-0.296302	0.011232	-0.120934	0.000000	0.000000	4.000000	33.000000	0.000000
3208.971658	0.128793	0.560328	-0.013988	80.331757	-27.867418	24.011635	-0.684525	0.000000	-1.487381	0.000000	0.000000	0.000000	-0.286316	0.006704	-0.089160	0.000000	0.000000	4.000000	33.000000	0.000000
3208.974991	0.128793	0.560328	-0.013988	80.331757	-27.867418	24.011635	-0.684525	0.000000	-1.487381	0.000000	0.000000	0.000000	-0.286316	0.006704	-0.089160	0.000000	0.000000	4.000000	33.000000	0.000000
3208.978324	0.127870	0.560361	-0.014184	80.334358	-25.712635	26.547661	-0.684525	0.000000	-1.487381	0.000000	0.000000	0.000000	-0.276969	0.009813	-0.058925	0.000000	0.000000	4.000000	33.000000	0.000000
3208.981658	0.127870	0.560361	-0.014184	80.334358	-25.712635	26.547661	-0.684525	0.000000	-1.487381	0.000000	0.000000	0.000000	-0.276969	0.009813	-0.058925	0.000000	0.000000	4.000000	33.000000	0.000000
3208.984991	0.127870	0.560361	-0.014184	80.334358	-25.712635	26.547661	-0.684525	0.000000	-1.487381	0.000000	0.000000	0.000000	-0.276969	0.009813	-0.058925	0.000000	0.000000	4.000000	33.000000	0.000000
3208.988324	0.126966	0.560395	-0.014320	80.330986	-23.862974	28.753328	-0.709206	0.000000	-1.393500	0.000000	0.000000	0.000000	-0.271231	0.010158	-0.040654	0.000000	0.000000	4.000000	33.000000	0.000000
3208.991658	0.126966	0.560395	-0.014320	80.330986	-23.862974	28.753328	-0.709206	0.000000	-1.393500	0.000000	0.000000	0.000000	-0.271231	0.010158	-0.040654	0.000000	0.000000	4.000000	33.000000	0.000000
3208.994991	0.126966	0.560395	-0.014320	80.330986	-23.862974	28.753328	-0.709206	0.000000	-1.393500	0.000000	0.000000	0.000000	-0.271231	0.010158	-0.040654	0.000000	0.000000	4.000000	33.000000	0.000000
3208.998324	0.126118	0.560456	-0.014343	80.325386	-22.303415	30.643299	-0.715982	0.000000	-1.348295	0.000000	0.000000	0.000000	-0.254372	0.018532	-0.006879	0.000000	0.000000	4.000000	33.000000	0.000000
3209.001658	0.126118	0.560456	-0.014343	80.325386	-22.303415	30.643299	-0.715982	0.000000	-1.348295	0.000000	0.000000	0.000000	-0.254372	0.018532	-0.006879	0.000000	0.000000	4.000000	33.000000	0.000000
3209.004991	0.126118	0.560456	-0.014343	80.325386	-22.303415	30.643299	-0.715982	0.000000	-1.348295	0.000000	0.000000	0.000000	-0.254372	0.018532	-0.006879	0.000000	0.000000	4.000000	33.000000	0.000000
3209.008324	0.126118	0.560456	-0.014343	80.321777	-21.032404	32.214119	-0.717128	0.000000	-1.305900	0.000000	0.000000	0.000000	-0.254372	0.018532	-0.006879	0.000000	0.000000	4.000000	33.000000	0.000000
3209.011658	0.125271	0.560562	-0.014286	80.321777	-21.032404	32.214119	-0.717128	0.000000	-1.305900	0.000000	0.000000	0.000000	-0.254180	0.031666	0.016886	0.000000	0.000000	4.000000	33.000000	0.000000
3209.014991	0.125271	0.560562	-0.014286	80.321777	-21.032404	32.214119	-0.717128	0.000000	-1.305900	0.000000	0.000000	0.000000	-0.254180	0.031666	0.016886	0.000000	0.000000	4.000000	33.000000	0.000000
3209.018324	0.124488	0.560730	-0.014082	80.324554	-20.018991	33.504620	-0.717128	0.000000	-1.305900	0.000000	0.000000	0.000000	-0.234721	0.050443	0.061221	0.000000	0.000000	4.000000	33.000000	0.000000
3209.021658	0.124488	0.560730	-0.014082	80.324554	-20.018991	33.504620	-0.717128	0.000000	-1.305900	0.000000	0.000000	0.000000	-0.234721	0.050443	0.061221	0.000000	0.000000	4.000000	33.000000	0.000000
3209.024991	0.124488	0.560730	-0.014082	80.324554	-20.018991	33.504620	-0.717128	0.000000	-1.305900	0.000000	0.000000	0.000000	-0.234721	0.050443	0.061221	0.000000	0.000000	4.000000	33.000000	0.000000
3209.028324	0.124488	0.560730	-0.014082	80.346756	-19.203621	34.586765	-0.704110	0.000000	-1.224416	0.000000	0.000000	0.000000	-0.234721	0.050443	0.061221	0.000000	0.000000	4.000000	33.000000	0.000000
3209.031658	0.123765	0.560900	-0.013828	80.346756	-19.203621	34.586765	-0.704110	0.000000	-1.224416	0.000000	0.000000	0.000000	-0.216920	0.050903	0.076177	0.000000	0.000000	4.000000	33.000000	0.000000
3209.034991	0.123765	0.560900	-0.013828	80.346756	-19.203621	34.586765	-0.704110	0.000000	-1.224416	0.000000	0.000000	0.000000	-0.216920	0.050903	0.076177	0.000000	0.000000	4.000000	33.000000	0.000000
3209.038324	0.123092	0.561036	-0.013559	80.394936	-18.515516	35.537483	-0.704110	0.000000	-1.224416	0.000000	0.000000	0.000000	-0.202082	0.041011	0.080792	0.000000	0.000000	4.000000	33.000000	0.000000
3209.041658	0.123092	0.561036	-0.013559	80.394936	-18.515516	35.537483	-0.704110	0.000000	-1.224416	0.000000	0.000000	0.000000	-0.202082	0.041011	0.080792	0.000000	0.000000	4.000000	33.000000	0.000000
3209.044991	0.123092	0.561036	-0.013559	80.394936	-18.515516	35.537483	-0.704110	0.000000	-1.224416	0.000000	0.000000	0.000000	-0.202082	0.041011	0.080792	0.000000	0.000000	4.000000	33.000000	0.000000
3209.048324	0.123092	0.561036	-0.013559	80.462097	-17.926239	36.380611	-0.677949	0.000000	-1.154582	0.000000	0.000000	0.000000	-0.202082	0.041011	0.080792	0.000000	0.000000	4.000000	33.000000	0.000000
3209.051658	0.122493	0.561157	-0.013262	80.462097	-17.926239	36.380611	-0.677949	0.000000	-1.154582	0.000000	0.000000	0.000000	-0.179503	0.036300	0.088951	0.000000	0.000000	4.000000	33.000000	0.000000
3209.054991	0.122493	0.561157	-0.013262	80.462097	-17.926239	36.380611	-0.677949	0.000000	-1.154582	0.000000	0.000000	0.000000	-0.179503	0.036300	0.088951	0.000000	0.000000	4.000000	33.000000	0.000000
3209.058324	0.121988	0.561220	-0.012956	80.527672	-17.376593	37.164860	-0.677949	0.000000	-1.154582	0.000000	0.000000	0.000000	-0.151594	0.018861	0.091897	0.000000	0.000000	4.000000	33.000000	0.000000
3209.061658	0.121988	0.561220	-0.012956	80.527672	-17.376593	37.164860	-0.677949	0.000000	-1.154582	0.000000	0.000000	0.000000	-0.151594	0.018861	0.091897	0.000000	0.000000	4.000000	33.000000	0.000000
3209.064991	0.121988	0.561220	-0.012956	80.527672	-17.376593	37.164860	-0.677949	0.000000	-1.154582	0.000000	0.000000	0.000000	-0.151594	0.018861	0.091897	0.000000	0.000000	4.000000	33.000000	0.000000
3209.068324	0.121988	0.561220	-0.012956	80.579109	-16.933538	37.791401	-0.647807	0.000000	-1.099400	0.000000	0.000000	0.000000	-0.151594	0.018861	0.091897	0.000000	0.000000	4.000000	33.000000	0.000000
3209.071658	0.121539	0.561291	-0.012691	80.579109	-16.933538	37.791401	-0.647807	0.000000	-1.099400	0.000000	0.000000	0.000000	-0.134649	0.021218	0.079667	0.000000	0.000000	4.000000	33.000000	0.000000
3209.074991	0.121539	0.561291	-0.012691	80.579109	-16.933538	37.791401	-0.647807	0.000000	-1.099400	0.000000	0.000000	0.000000	-0.134649	0.021218	0.079667	0.000000	0.000000	4.000000	33.000000	0.000000
3209.078324	0.121539	0.561291	-0.012691	80.605225	-16.693798	38.146545	-0.647807	0.000000	-1.099400	0.000000	0.000000	0.000000	-0.134649	0.021218	0.079667	0.000000	0.000000	4.000000	33.000000	0.000000
3209.081658	0.121539	0.561291	-0.012691	80.605225	-16.693798	38.146545	-0.647807	0.000000	-1.099400	0.000000	0.000000	0.000000	-0.134649	0.021218	0.079667	0.000000	0.000000	4.000000	33.000000	0.000000
3209.084991	0.121173	0.561294	-0.012455	80.605225	-16.693798	38.146545	-0.647807	0.000000	-1.099400	0.000000	0.000000	0.000000	-0.109971	0.000908	0.070703	0.000000	0.000000	4.000000	33.000000	0.000000
3209.088324	0.120890	0.561297	-0.012242	80.607521	-16.658230	38.233955	-0.634530	0.000000	-1.076958	0.000000	0.000000	0.000000	-0.084721	0.000930	0.063726	0.000000	0.000000	4.000000	33.000000	0.000000
3209.091658	0.120890	0.561297	-0.012242	80.607521	-16.658230	38.233955	-0.634530	0.000000	-1.076958	0.000000	0.000000	0.000000	-0.084721	0.000930	0.063726	0.000000	0.000000	4.000000	33.000000	0.000000
3209.094991	0.120890	0.561297	-0.012242	80.607521	-16.658230	38.233955	-0.634530	0.000000	-1.076958	0.000000	0.000000	0.000000	-0.084721	0.000930	0.063726	0.000000	0.000000	4.000000	33.000000	0.000000
3209.098324	0.120890	0.561297	-0.012242	80.602257	-16.670925	38.254192	-0.612125	0.000000	-1.044510	0.000000	0.000000	0.000000	-0.084721	0.000930	0.063726	0.000000	0.000000	4.000000	33.000000	0.000000
3209.101658	0.120665	0.561308	-0.012070	80.602257	-16.670925	38.254192	-0.612125	0.000000	-1.044510	0.000000	0.000000	0.000000	-0.067638	0.003278	0.051654	0.000000	0.000000	4.000000	33.000000	0.000000
3209.104991	0.120665	0.561308	-0.012070	80.602257	-16.670925	38.254192	-0.612125	0.000000	-1.044510	0.000000	0.000000	0.000000	-0.067638	0.003278	0.051654	0.000000	0.000000	4.000000	33.000000	0.000000
3209.108324	0.120665	0.561308	-0.012070	80.596924	-16.672733	38.274410	-0.612125	0.000000	-1.044510	0.000000	0.000000	0.000000	-0.067638	0.003278	0.051654	0.000000	0.000000	4.000000	33.000000	0.000000
3209.111658	0.120665	0.561308	-0.012070	80.596924	-16.672733	38.274410	-0.612125	0.000000	-1.044510	0.000000	0.000000	0.000000	-0.067638	0.003278	0.051654	0.000000	0.000000	4.000000	33.000000	0.000000
3209.114991	0.120530	0.561311	-0.011898	80.596924	-16.672733	38.274410	-0.612125	0.000000	-1.044510	0.000000	0.000000	0.000000	-0.040461	0.000921	0.051618	0.000000	0.000000	4.000000	33.000000	0.000000
3209.118324	0.120530	0.561311	-0.011898	80.594269	-16.679104	38.284508	-0.603516	0.000000	-1.033237	0.000000	0.000000	0.000000	-0.040461	0.000921	0.051618	0.000000	0.000000	4.000000	33.000000	0.000000
3209.121658	0.120530	0.561311	-0.011898	80.594269	-16.679104	38.284508	-0.603516	0.000000	-1.033237	0.000000	0.000000	0.000000	-0.040461	0.000921	0.051618	0.000000	0.000000	4.000000	33.000000	0.000000
3209.124991	0.120530	0.561311	-0.011898	80.594269	-16.679104	38.284508	-0.603516	0.000000	-1.033237	0.000000	0.000000	0.000000	-0.040461	0.000921	0.051618	0.000000	0.000000	4.000000	33.000000	0.000000
3209.128324	0.120421	0.561257	-0.011629	80.593414	-16.693808	38.276180	-0.594913	0.000000	-1.026493	0.000000	0.000000	0.000000	-0.032634	-0.016159	0.080698	0.000000	0.000000	4.000000	33.000000	0.000000
3209.131658	0.120421	0.561257	-0.011629	80.593414	-16.693808	38.276180	-0.594913	0.000000	-1.026493	0.000000	0.000000	0.000000	-0.032634	-0.016159	0.080698	0.000000	0.000000	4.000000	33.000000	0.000000
3209.134991	0.120421	0.561257	-0.011629	80.593414	-16.693808	38.276180	-0.594913	0.000000	-1.026493	0.000000	0.000000	0.000000	-0.032634	-0.016159	0.080698	0.000000	0.000000	4.000000	33.000000	0.000000
3209.138324	0.120421	0.561257	-0.011629	80.593414	-16.693808	38.276180	-0.581463	0.000000	-1.021054	0.000000	0.000000	0.000000	-0.032634	-0.016159	0.080698	0.000000	0.000000	4.000000	33.000000	0.000000
3209.141658	0.120473	0.561218	-0.011521	80.593414	-16.693808	38.276180	-0.581463	0.000000	-1.021054	0.000000	0.000000	0.000000	0.015619	-0.011859	0.032591	0.000000	0.000000	4.000000	33.000000	0.000000
3209.144991	0.120473	0.561218	-0.011521	80.593414	-16.693808	38.276180	-0.581463	0.000000	-1.021054	0.000000	0.000000	0.000000	0.015619	-0.011859	0.032591	0.000000	0.000000	4.000000	33.000000	0.000000
3209.148324	0.120473	0.561218	-0.011521	80.593430	-16.685635	38.276176	-0.581463	0.000000	-1.021054	0.000000	0.000000	0.000000	0.015619	-0.011859	0.032591	0.000000	0.000000	4.000000	33.000000	0.000000
3209.151658	0.120473	0.561218	-0.011521	80.593430	-16.685635	38.276176	-0.581463	0.000000	-1.021054	0.000000	0.000000	0.000000	0.015619	-0.011859	0.032591	0.000000	0.000000	4.000000	33.000000	0.000000
3209.154991	0.120568	0.561178	-0.011423	80.593430	-16.685635	38.276176	-0.581463	0.000000	-1.021054	0.000000	0.000000	0.000000	0.028319	-0.011869	0.029154	0.000000	0.000000	4.000000	33.000000	0.000000
3209.158324	0.120700	0.561140	-0.011269	80.590736	-16.662092	38.286259	-0.576031	0.000000	-1.023657	0.000000	0.000000	0.000000	0.039797	-0.011458	0.046359	0.000000	0.000000	4.000000	33.000000	0.000000
3209.161658	0.120700	0.561140	-0.011269	80.590736	-16.662092	38.286259	-0.576031	0.000000	-1.023657	0.000000	0.000000	0.000000	0.039797	-0.011458	0.046359	0.000000	0.000000	4.000000	33.000000	0.000000
3209.164991	0.120700	0.561140	-0.011269	80.590736	-16.662092	38.286259	-0.576031	0.000000	-1.023657	0.000000	0.000000	0.000000	0.039797	-0.011458	0.046359	0.000000	0.000000	4.000000	33.000000	0.000000
3209.168324	0.120700	0.561140	-0.011269	80.588081	-16.635801	38.296364	-0.563446	0.000000	-1.035010	0.000000	0.000000	0.000000	0.039797	-0.011458	0.046359	0.000000	0.000000	4.000000	33.000000	0.000000
3209.171658	0.120875	0.561102	-0.011126	80.588081	-16.635801	38.296364	-0.563446	0.000000	-1.035010	0.000000	0.000000	0.000000	0.052524	-0.011459	0.042901	0.000000	0.000000	4.000000	33.000000	0.000000
3209.174991	0.120875	0.561102	-0.011126	80.588081	-16.635801	38.296364	-0.563446	0.000000	-1.035010	0.000000	0.000000	0.000000	0.052524	-0.011459	0.042901	0.000000	0.000000	4.000000	33.000000	0.000000
3209.178324	0.120875	0.561102	-0.011126	80.582787	-16.602322	38.316517	-0.563446	0.000000	-1.035010	0.000000	0.000000	0.000000	0.052524	-0.011459	0.042901	0.000000	0.000000	4.000000	33.000000	0.000000
3209.181658	0.120875	0.561102	-0.011126	80.582787	-16.602322	38.316517	-0.563446	0.000000	-1.035010	0.000000	0.000000	0.000000	0.052524	-0.011459	0.042901	0.000000	0.000000	4.000000	33.000000	0.000000
3209.184991	0.121061	0.561073	-0.010943	80.582787	-16.602322	38.316517	-0.563446	0.000000	-1.035010	0.000000	0.000000	0.000000	0.055821	-0.008676	0.054945	0.000000	0.000000	4.000000	33.000000	0.000000
3209.188324	0.121061	0.561073	-0.010943	80.577461	-16.571577	38.336658	-0.556296	0.000000	-1.043764	0.000000	0.000000	0.000000	0.055821	-0.008676	0.054945	0.000000	0.000000	4.000000	33.000000	0.000000
3209.191658	0.121061	0.561073	-0.010943	80.577461	-16.571577	38.336658	-0.556296	0.000000	-1.043764	0.000000	0.000000	0.000000	0.055821	-0.008676	0.054945	0.000000	0.000000	4.000000	33.000000	0.000000
3209.194991	0.121061	0.561073	-0.010943	80.577461	-16.571577	38.336658	-0.556296	0.000000	-1.043764	0.000000	0.000000	0.000000	0.055821	-0.008676	0.054945	0.000000	0.000000	4.000000	33.000000	0.000000
3209.198324	0.121329	0.560989	-0.010542	80.574791	-16.553493	38.346729	-0.547138	0.000000	-1.053068	0.000000	0.000000	0.000000	0.080384	-0.025016	0.120083	0.000000	0.000000	4.000000	33.000000	0.000000
3209.201658	0.121329	0.560989	-0.010542	80.574791	-16.553493	38.346729	-0.547138	0.000000	-1.053068	0.000000	0.000000	0.000000	0.080384	-0.025016	0.120083	0.000000	0.000000	4.000000	33.000000	0.000000
3209.204991	0.121329	0.560989	-0.010542	80.574791	-16.553493	38.346729	-0.547138	0.000000	-1.053068	0.000000	0.000000	0.000000	0.080384	-0.025016	0.120083	0.000000	0.000000	4.000000	33.000000	0.000000
3209.208324	0.121400	0.560926	-0.010366	80.574814	-16.548061	38.346718	-0.527124	0.000000	-1.066465	0.000000	0.000000	0.000000	0.021254	-0.019134	0.053093	0.000000	0.000000	4.000000	33.000000	0.000000
3209.211658	0.121400	0.560926	-0.010366	80.574814	-16.548061	38.346718	-0.527124	0.000000	-1.066465	0.000000	0.000000	0.000000	0.021254	-0.019134	0.053093	0.000000	0.000000	4.000000	33.000000	0.000000
3209.214991	0.121400	0.560926	-0.010366	80.574814	-16.548061	38.346718	-0.527124	0.000000	-1.066465	0.000000	0.000000	0.000000	0.021254	-0.019134	0.053093	0.000000	0.000000	4.000000	33.000000	0.000000
3209.218324	0.121400	0.560926	-0.010366	80.577484	-16.555265	38.336674	-0.518275	0.000000	-1.070007	0.000000	0.000000	0.000000	0.021254	-0.019134	0.053093	0.000000	0.000000	4.000000	33.000000	0.000000
3209.221658	0.121466	0.560844	-0.010206	80.577484	-16.555265	38.336674	-0.518275	0.000000	-1.070007	0.000000	0.000000	0.000000	0.019841	-0.024354	0.047871	0.000000	0.000000	4.000000	33.000000	0.000000
3209.224991	0.121466	0.560844	-0.010206	80.577484	-16.555265	38.336674	-0.518275	0.000000	-1.070007	0.000000	0.000000	0.000000	0.019841	-0.024354	0.047871	0.000000	0.000000	4.000000	33.000000	0.000000
3209.228324	0.121466	0.560844	-0.010206	80.583618	-16.568571	38.324879	-0.518275	0.000000	-1.070007	0.000000	0.000000	0.000000	0.019841	-0.024354	0.047871	0.000000	0.000000	4.000000	33.000000	0.000000
3209.231658	0.121466	0.560844	-0.010206	80.583618	-16.568571	38.324879	-0.518275	0.000000	-1.070007	0.000000	0.000000	0.000000	0.019841	-0.024354	0.047871	0.000000	0.000000	4.000000	33.000000	0.000000
3209.234991	0.121500	0.560754	-0.010081	80.583618	-16.568571	38.324879	-0.518275	0.000000	-1.070007	0.000000	0.000000	0.000000	0.010199	-0.027191	0.037530	0.000000	0.000000	4.000000	33.000000	0.000000
3209.238324	0.121500	0.560754	-0.010081	80.591614	-16.595690	38.294621	-0.510297	0.000000	-1.073314	0.000000	0.000000	0.000000	0.010199	-0.027191	0.037530	0.000000	0.000000	4.000000	33.000000	0.000000
3209.241658	0.121500	0.560754	-0.010081	80.591614	-16.595690	38.294621	-0.510297	0.000000	-1.073314	0.000000	0.000000	0.000000	0.010199	-0.027191	0.037530	0.000000	0.000000	4.000000	33.000000	0.000000
3209.244991	0.121500	0.560754	-0.010081	80.591614	-16.595690	38.294621	-0.510297	0.000000	-1.073314	0.000000	0.000000	0.000000	0.010199	-0.027191	0.037530	0.000000	0.000000	4.000000	33.000000	0.000000
3209.248324	0.121619	0.560570	-0.009980	80.602127	-16.597725	38.289345	-0.504042	0.000000	-1.075014	0.000000	0.000000	0.000000	0.035588	-0.055163	0.030291	0.000000	0.000000	4.000000	33.000000	0.000000
3209.251658	0.121619	0.560570	-0.009980	80.602127	-16.597725	38.289345	-0.504042	0.000000	-1.075014	0.000000	0.000000	0.000000	0.035588	-0.055163	0.030291	0.000000	0.000000	4.000000	33.000000	0.000000
3209.254991	0.121619	0.560570	-0.009980	80.602127	-16.597725	38.289345	-0.504042	0.000000	-1.075014	0.000000	0.000000	0.000000	0.035588	-0.055163	0.030291	0.000000	0.000000	4.000000	33.000000	0.000000
3209.258324	0.121619	0.560570	-0.009980	80.616638	-16.510141	38.396339	-0.498994	0.000000	-1.080946	0.000000	0.000000	0.000000	0.035588	-0.055163	0.030291	0.000000	0.000000	4.000000	33.000000	0.000000
3209.261658	0.121681	0.560521	-0.009917	80.616638	-16.510141	38.396339	-0.498994	0.000000	-1.080946	0.000000	0.000000	0.000000	0.018771	-0.014812	0.018714	0.000000	0.000000	4.000000	33.000000	0.000000
3209.264991	0.121681	0.560521	-0.009917	80.616638	-16.510141	38.396339	-0.498994	0.000000	-1.080946	0.000000	0.000000	0.000000	0.018771	-0.014812	0.018714	0.000000	0.000000	4.000000	33.000000	0.000000
3209.268324	0.121681	0.560521	-0.009917	80.644386	-16.286510	38.673344	-0.498994	0.000000	-1.080946	0.000000	0.000000	0.000000	0.018771	-0.014812	0.018714	0.000000	0.000000	4.000000	33.000000	0.000000
3209.271658	0.121681	0.560521	-0.009917	80.644386	-16.286510	38.673344	-0.498994	0.000000	-1.080946	0.000000	0.000000	0.000000	0.018771	-0.014812	0.018714	0.000000	0.000000	4.000000	33.000000	0.000000
3209.274991	0.121743	0.560497	-0.009861	80.644386	-16.286510	38.673344	-0.498994	0.000000	-1.080946	0.000000	0.000000	0.000000	0.018328	-0.007221	0.017076	0.000000	0.000000	4.000000	33.000000	0.000000
3209.278324	0.121743	0.560497	-0.009861	80.677803	-16.014608	39.011089	-0.495875	0.000000	-1.084074	0.000000	0.000000	0.000000	0.018328	-0.007221	0.017076	0.000000	0.000000	4.000000	33.000000	0.000000
3209.281658	0.121743	0.560497	-0.009861	80.677803	-16.014608	39.011089	-0.495875	0.000000	-1.084074	0.000000	0.000000	0.000000	0.018328	-0.007221	0.017076	0.000000	0.000000	4.000000	33.000000	0.000000
3209.284991	0.121743	0.560497	-0.009861	80.677803	-16.014608	39.011089	-0.495875	0.000000	-1.084074	0.000000	0.000000	0.000000	0.018328	-0.007221	0.017076	0.000000	0.000000	4.000000	33.000000	0.000000
3209.288324	0.121831	0.560464	-0.009787	80.703522	-15.803910	39.274307	-0.493028	0.000000	-1.087129	0.000000	0.000000	0.000000	0.026569	-0.009628	0.022184	0.000000	0.000000	4.000000	33.000000	0.000000
3209.291658	0.121831	0.560464	-0.009787	80.703522	-15.803910	39.274307	-0.493028	0.000000	-1.087129	0.000000	0.000000	0.000000	0.026569	-0.009628	0.022184	0.000000	0.000000	4.000000	33.000000	0.000000
3209.294991	0.121831	0.560464	-0.009787	80.703522	-15.803910	39.274307	-0.493028	0.000000	-1.087129	0.000000	0.000000	0.000000	0.026569	-0.009628	0.022184	0.000000	0.000000	4.000000	33.000000	0.000000
3209.298324	0.121831	0.560464	-0.009787	80.715096	-15.709557	39.393593	-0.489331	0.000000	-1.091557	0.000000	0.000000	0.000000	0.026569	-0.009628	0.022184	0.000000	0.000000	4.000000	33.000000	0.000000
3209.301658	0.121844	0.560448	-0.009741	80.715096	-15.709557	39.393593	-0.489331	0.000000	-1.091557	0.000000	0.000000	0.000000	0.003728	-0.004823	0.013692	0.000000	0.000000	4.000000	33.000000	0.000000
3209.304991	0.121844	0.560448	-0.009741	80.715096	-15.709557	39.393593	-0.489331	0.000000	-1.091557	0.000000	0.000000	0.000000	0.003728	-0.004823	0.013692	0.000000	0.000000	4.000000	33.000000	0.000000
3209.308324	0.121844	0.560448	-0.009741	80.715111	-15.706833	39.393620	-0.489331	0.000000	-1.091557	0.000000	0.000000	0.000000	0.003728	-0.004823	0.013692	0.000000	0.000000	4.000000	33.000000	0.000000
3209.311658	0.121844	0.560448	-0.009741	80.715111	-15.706833	39.393620	-0.489331	0.000000	-1.091557	0.000000	0.000000	0.000000	0.003728	-0.004823	0.013692	0.000000	0.000000	4.000000	33.000000	0.000000
3209.314991	0.121883	0.560424	-0.009678	80.715111	-15.706833	39.393620	-0.489331	0.000000	-1.091557	0.000000	0.000000	0.000000	0.011965	-0.007228	0.018803	0.000000	0.000000	4.000000	33.000000	0.000000
3209.318324	0.121917	0.560408	-0.009638	80.715111	-15.704122	39.393593	-0.487049	0.000000	-1.092178	0.000000	0.000000	0.000000	0.010103	-0.004820	0.011955	0.000000	0.000000	4.000000	33.000000	0.000000
3209.321658	0.121917	0.560408	-0.009638	80.715111	-15.704122	39.393593	-0.487049	0.000000	-1.092178	0.000000	0.000000	0.000000	0.010103	-0.004820	0.011955	0.000000	0.000000	4.000000	33.000000	0.000000
3209.324991	0.121917	0.560408	-0.009638	80.715111	-15.704122	39.393593	-0.487049	0.000000	-1.092178	0.000000	0.000000	0.000000	0.010103	-0.004820	0.011955	0.000000	0.000000	4.000000	33.000000	0.000000
3209.328324	0.121917	0.560408	-0.009638	80.717758	-15.711246	39.383617	-0.481923	0.000000	-1.095856	0.000000	0.000000	0.000000	0.010103	-0.004820	0.011955	0.000000	0.000000	4.000000	33.000000	0.000000
3209.331658	0.121952	0.560367	-0.009593	80.717758	-15.711246	39.383617	-0.481923	0.000000	-1.095856	0.000000	0.000000	0.000000	0.010549	-0.012424	0.013586	0.000000	0.000000	4.000000	33.000000	0.000000
3209.334991	0.121952	0.560367	-0.009593	80.717758	-15.711246	39.383617	-0.481923	0.000000	-1.095856	0.000000	0.000000	0.000000	0.010549	-0.012424	0.013586	0.000000	0.000000	4.000000	33.000000	0.000000
3209.338324	0.121952	0.560367	-0.009593	80.717758	-15.708522	39.383610	-0.481923	0.000000	-1.095856	0.000000	0.000000	0.000000	0.010549	-0.012424	0.013586	0.000000	0.000000	4.000000	33.000000	0.000000
3209.341658	0.121952	0.560367	-0.009593	80.717758	-15.708522	39.383610	-0.481923	0.000000	-1.095856	0.000000	0.000000	0.000000	0.010549	-0.012424	0.013586	0.000000	0.000000	4.000000	33.000000	0.000000
3209.344991	0.121986	0.560351	-0.009553	80.717758	-15.708522	39.383610	-0.481923	0.000000	-1.095856	0.000000	0.000000	0.000000	0.010102	-0.004813	0.011952	0.000000	0.000000	4.000000	33.000000	0.000000
3209.348324	0.121986	0.560351	-0.009553	80.720467	-15.715657	39.373638	-0.479658	0.000000	-1.097615	0.000000	0.000000	0.000000	0.010102	-0.004813	0.011952	0.000000	0.000000	4.000000	33.000000	0.000000
3209.351658	0.121986	0.560351	-0.009553	80.720467	-15.715657	39.373638	-0.479658	0.000000	-1.097615	0.000000	0.000000	0.000000	0.010102	-0.004813	0.011952	0.000000	0.000000	4.000000	33.000000	0.000000
3209.354991	0.121986	0.560351	-0.009553	80.720467	-15.715657	39.373638	-0.479658	0.000000	-1.097615	0.000000	0.000000	0.000000	0.010102	-0.004813	0.011952	0.000000	0.000000	4.000000	33.000000	0.000000
3209.358324	0.122058	0.560242	-0.009457	80.725868	-15.732648	39.353683	-0.477666	0.000000	-1.099299	0.000000	0.000000	0.000000	0.021546	-0.032485	0.028792	0.000000	0.000000	4.000000	33.000000	0.000000
3209.361658	0.122058	0.560242	-0.009457	80.725868	-15.732648	39.353683	-0.477666	0.000000	-1.099299	0.000000	0.000000	0.000000	0.021546	-0.032485	0.028792	0.000000	0.000000	4.000000	33.000000	0.000000
3209.364991	0.122058	0.560242	-0.009457	80.725868	-15.732648	39.353683	-0.477666	0.000000	-1.099299	0.000000	0.000000	0.000000	0.021546	-0.032485	0.028792	0.000000	0.000000	4.000000	33.000000	0.000000
3209.368324	0.122058	0.560242	-0.009457	80.728539	-15.737104	39.343647	-0.472868	0.000000	-1.102890	0.000000	0.000000	0.000000	0.021546	-0.032485	0.028792	0.000000	0.000000	4.000000	33.000000	0.000000
3209.371658	0.122120	0.560193	-0.009395	80.728539	-15.737104	39.343647	-0.472868	0.000000	-1.102890	0.000000	0.000000	0.000000	0.018795	-0.014845	0.018681	0.000000	0.000000	4.000000	33.000000	0.000000
3209.374991	0.122120	0.560193	-0.009395	80.728539	-15.737104	39.343647	-0.472868	0.000000	-1.102890	0.000000	0.000000	0.000000	0.018795	-0.014845	0.018681	0.000000	0.000000	4.000000	33.000000	0.000000
3209.378324	0.122120	0.560193	-0.009395	80.731209	-15.738807	39.333652	-0.472868	0.000000	-1.102890	0.000000	0.000000	0.000000	0.018795	-0.014845	0.018681	0.000000	0.000000	4.000000	33.000000	0.000000
3209.381658	0.122120	0.560193	-0.009395	80.731209	-15.738807	39.333652	-0.472868	0.000000	-1.102890	0.000000	0.000000	0.000000	0.018795	-0.014845	0.018681	0.000000	0.000000	4.000000	33.000000	0.000000
3209.384991	0.122211	0.560135	-0.009316	80.731209	-15.738807	39.333652	-0.472868	0.000000	-1.102890	0.000000	0.000000	0.000000	0.027042	-0.017288	0.023779	0.000000	0.000000	4.000000	33.000000	0.000000
3209.388324	0.122211	0.560135	-0.009316	80.728523	-15.718048	39.343643	-0.469754	0.000000	-1.106022	0.000000	0.000000	0.000000	0.027042	-0.017288	0.023779	0.000000	0.000000	4.000000	33.000000	0.000000
3209.391658	0.122211	0.560135	-0.009316	80.728523	-15.718048	39.343643	-0.469754	0.000000	-1.106022	0.000000	0.000000	0.000000	0.027042	-0.017288	0.023779	0.000000	0.000000	4.000000	33.000000	0.000000
3209.394991	0.122211	0.560135	-0.009316	80.728523	-15.718048	39.343643	-0.469754	0.000000	-1.106022	0.000000	0.000000	0.000000	0.027042	-0.017288	0.023779	0.000000	0.000000	4.000000	33.000000	0.000000
3209.398324	0.122454	0.560139	-0.009179	80.723160	-15.684744	39.363636	-0.465791	0.000000	-1.110529	0.000000	0.000000	0.000000	0.072895	0.001047	0.041009	0.000000	0.000000	4.000000	33.000000	0.000000
3209.401658	0.122454	0.560139	-0.009179	80.723160	-15.684744	39.363636	-0.465791	0.000000	-1.110529	0.000000	0.000000	0.000000	0.072895	0.001047	0.041009	0.000000	0.000000	4.000000	33.000000	0.000000
3209.404991	0.122454	0.560139	-0.009179	80.723160	-15.684744	39.363636	-0.465791	0.000000	-1.110529	0.000000	0.000000	0.000000	0.072895	0.001047	0.041009	0.000000	0.000000	4.000000	33.000000	0.000000
3209.408324	0.122454	0.560139	-0.009179	80.715111	-15.647015	39.393600	-0.458956	0.000000	-1.122679	0.000000	0.000000	0.000000	0.072895	0.001047	0.041009	0.000000	0.000000	4.000000	33.000000	0.000000
3209.411658	0.122572	0.560166	-0.009082	80.715111	-15.647015	39.393600	-0.458956	0.000000	-1.122679	0.000000	0.000000	0.000000	0.035409	0.008305	0.029178	0.000000	0.000000	4.000000	33.000000	0.000000
3209.414991	0.122572	0.560166	-0.009082	80.715111	-15.647015	39.393600	-0.458956	0.000000	-1.122679	0.000000	0.000000	0.000000	0.035409	0.008305	0.029178	0.000000	0.000000	4.000000	33.000000	0.000000
3209.418324	0.122572	0.560166	-0.009082	80.709740	-15.619159	39.413544	-0.458956	0.000000	-1.122679	0.000000	0.000000	0.000000	0.035409	0.008305	0.029178	0.000000	0.000000	4.000000	33.000000	0.000000
3209.421658	0.122572	0.560166	-0.009082	80.709740	-15.619159	39.413544	-0.458956	0.000000	-1.122679	0.000000	0.000000	0.000000	0.035409	0.008305	0.029178	0.000000	0.000000	4.000000	33.000000	0.000000
3209.424991	0.122636	0.560185	-0.009013	80.709740	-15.619159	39.413544	-0.458956	0.000000	-1.122679	0.000000	0.000000	0.000000	0.019356	0.005556	0.020610	0.000000	0.000000	4.000000	33.000000	0.000000
3209.428324	0.122696	0.560186	-0.008962	80.707077	-15.603885	39.423527	-0.454093	0.000000	-1.128580	0.000000	0.000000	0.000000	0.017935	0.000324	0.015395	0.000000	0.000000	4.000000	33.000000	0.000000
3209.431658	0.122696	0.560186	-0.008962	80.707077	-15.603885	39.423527	-0.454093	0.000000	-1.128580	0.000000	0.000000	0.000000	0.017935	0.000324	0.015395	0.000000	0.000000	4.000000	33.000000	0.000000
3209.434991	0.122696	0.560186	-0.008962	80.707077	-15.603885	39.423527	-0.454093	0.000000	-1.128580	0.000000	0.000000	0.000000	0.017935	0.000324	0.015395	0.000000	0.000000	4.000000	33.000000	0.000000
3209.438324	0.122696	0.560186	-0.008962	80.709740	-15.611021	39.413525	-0.448092	0.000000	-1.134795	0.000000	0.000000	0.000000	0.017935	0.000324	0.015395	0.000000	0.000000	4.000000	33.000000	0.000000
3209.441658	0.122752	0.560145	-0.008922	80.709740	-15.611021	39.413525	-0.448092	0.000000	-1.134795	0.000000	0.000000	0.000000	0.016958	-0.012449	0.011809	0.000000	0.000000	4.000000	33.000000	0.000000
3209.444991	0.122752	0.560145	-0.008922	80.709740	-15.611021	39.413525	-0.448092	0.000000	-1.134795	0.000000	0.000000	0.000000	0.016958	-0.012449	0.011809	0.000000	0.000000	4.000000	33.000000	0.000000
3209.448324	0.122752	0.560145	-0.008922	80.715111	-15.627961	39.393612	-0.448092	0.000000	-1.134795	0.000000	0.000000	0.000000	0.016958	-0.012449	0.011809	0.000000	0.000000	4.000000	33.000000	0.000000
3209.451658	0.122752	0.560145	-0.008922	80.715111	-15.627961	39.393612	-0.448092	0.000000	-1.134795	0.000000	0.000000	0.000000	0.016958	-0.012449	0.011809	0.000000	0.000000	4.000000	33.000000	0.000000
3209.454991	0.122755	0.560094	-0.008912	80.715111	-15.627961	39.393612	-0.448092	0.000000	-1.134795	0.000000	0.000000	0.000000	0.000890	-0.015238	0.003254	0.000000	0.000000	4.000000	33.000000	0.000000
3209.458324	0.122755	0.560094	-0.008912	80.723160	-15.657519	39.363647	-0.446124	0.000000	-1.137622	0.000000	0.000000	0.000000	0.000890	-0.015238	0.003254	0.000000	0.000000	4.000000	33.000000	0.000000
3209.461658	0.122755	0.560094	-0.008912	80.723160	-15.657519	39.363647	-0.446124	0.000000	-1.137622	0.000000	0.000000	0.000000	0.000890	-0.015238	0.003254	0.000000	0.000000	4.000000	33.000000	0.000000
3209.464991	0.122755	0.560094	-0.008912	80.723160	-15.657519	39.363647	-0.446124	0.000000	-1.137622	0.000000	0.000000	0.000000	0.000890	-0.015238	0.003254	0.000000	0.000000	4.000000	33.000000	0.000000
3209.468324	0.122761	0.559974	-0.008976	80.731194	-15.684406	39.333641	-0.445582	0.000000	-1.137770	0.000000	0.000000	0.000000	0.001566	-0.036001	-0.019346	0.000000	0.000000	4.000000	33.000000	0.000000
3209.471658	0.122761	0.559974	-0.008976	80.731194	-15.684406	39.333641	-0.445582	0.000000	-1.137770	0.000000	0.000000	0.000000	0.001566	-0.036001	-0.019346	0.000000	0.000000	4.000000	33.000000	0.000000
3209.474991	0.122761	0.559974	-0.008976	80.731194	-15.684406	39.333641	-0.445582	0.000000	-1.137770	0.000000	0.000000	0.000000	0.001566	-0.036001	-0.019346	0.000000	0.000000	4.000000	33.000000	0.000000
3209.478324	0.122761	0.559974	-0.008976	80.736557	-15.701450	39.313618	-0.448806	0.000000	-1.138031	0.000000	0.000000	0.000000	0.001566	-0.036001	-0.019346	0.000000	0.000000	4.000000	33.000000	0.000000
3209.481658	0.122787	0.559947	-0.009045	80.736557	-15.701450	39.313618	-0.448806	0.000000	-1.138031	0.000000	0.000000	0.000000	0.008035	-0.007971	-0.020761	0.000000	0.000000	4.000000	33.000000	0.000000
3209.484991	0.122787	0.559947	-0.009045	80.736557	-15.701450	39.313618	-0.448806	0.000000	-1.138031	0.000000	0.000000	0.000000	0.008035	-0.007971	-0.020761	0.000000	0.000000	4.000000	33.000000	0.000000
3209.488324	0.122787	0.559947	-0.009045	80.736580	-15.696009	39.313622	-0.448806	0.000000	-1.138031	0.000000	0.000000	0.000000	0.008035	-0.007971	-0.020761	0.000000	0.000000	4.000000	33.000000	0.000000
3209.491658	0.122787	0.559947	-0.009045	80.736580	-15.696009	39.313622	-0.448806	0.000000	-1.138031	0.000000	0.000000	0.000000	0.008035	-0.007971	-0.020761	0.000000	0.000000	4.000000	33.000000	0.000000
3209.494991	0.122796	0.559963	-0.009097	80.736580	-15.696009	39.313622	-0.448806	0.000000	-1.138031	0.000000	0.000000	0.000000	0.002634	0.004856	-0.015424	0.000000	0.000000	4.000000	33.000000	0.000000
3209.498324	0.122796	0.559963	-0.009097	80.736580	-15.693302	39.313629	-0.452266	0.000000	-1.139370	0.000000	0.000000	0.000000	0.002634	0.004856	-0.015424	0.000000	0.000000	4.000000	33.000000	0.000000
3209.501658	0.122796	0.559963	-0.009097	80.736580	-15.693302	39.313629	-0.452266	0.000000	-1.139370	0.000000	0.000000	0.000000	0.002634	0.004856	-0.015424	0.000000	0.000000	4.000000	33.000000	0.000000
3209.504991	0.122796	0.559963	-0.009097	80.736580	-15.693302	39.313629	-0.452266	0.000000	-1.139370	0.000000	0.000000	0.000000	0.002634	0.004856	-0.015424	0.000000	0.000000	4.000000	33.000000	0.000000
3209.508324	0.122771	0.559996	-0.009188	80.736580	-15.696009	39.313622	-0.454837	0.000000	-1.139809	0.000000	0.000000	0.000000	-0.007495	0.009697	-0.027352	0.000000	0.000000	4.000000	33.000000	0.000000
3209.511658	0.122771	0.559996	-0.009188	80.736580	-15.696009	39.313622	-0.454837	0.000000	-1.139809	0.000000	0.000000	0.000000	-0.007495	0.009697	-0.027352	0.000000	0.000000	4.000000	33.000000	0.000000
3209.514991	0.122771	0.559996	-0.009188	80.736580	-15.696009	39.313622	-0.454837	0.000000	-1.139809	0.000000	0.000000	0.000000	-0.007495	0.009697	-0.027352	0.000000	0.000000	4.000000	33.000000	0.000000
3209.518324	0.122771	0.559996	-0.009188	80.739250	-15.708641	39.303596	-0.459396	0.000000	-1.138560	0.000000	0.000000	0.000000	-0.007495	0.009697	-0.027352	0.000000	0.000000	4.000000	33.000000	0.000000
3209.521658	0.122733	0.559995	-0.009245	80.739250	-15.708641	39.303596	-0.459396	0.000000	-1.138560	0.000000	0.000000	0.000000	-0.011557	-0.000342	-0.017142	0.000000	0.000000	4.000000	33.000000	0.000000
3209.524991	0.122733	0.559995	-0.009245	80.739250	-15.708641	39.303596	-0.459396	0.000000	-1.138560	0.000000	0.000000	0.000000	-0.011557	-0.000342	-0.017142	0.000000	0.000000	4.000000	33.000000	0.000000
3209.528324	0.122733	0.559995	-0.009245	80.738403	-15.723546	39.295040	-0.459396	0.000000	-1.138560	0.000000	0.000000	0.000000	-0.011557	-0.000342	-0.017142	0.000000	0.000000	4.000000	33.000000	0.000000
3209.531658	0.122733	0.559995	-0.009245	80.738403	-15.723546	39.295040	-0.459396	0.000000	-1.138560	0.000000	0.000000	0.000000	-0.011557	-0.000342	-0.017142	0.000000	0.000000	4.000000	33.000000	0.000000
3209.534991	0.122663	0.560003	-0.009250	80.738403	-15.723546	39.295040	-0.459396	0.000000	-1.138560	0.000000	0.000000	0.000000	-0.021012	0.002433	-0.001597	0.000000	0.000000	4.000000	33.000000	0.000000
3209.538324	0.122663	0.560003	-0.009250	80.735733	-15.719078	39.305077	-0.462253	0.000000	-1.136634	0.000000	0.000000	0.000000	-0.021012	0.002433	-0.001597	0.000000	0.000000	4.000000	33.000000	0.000000
3209.541658	0.122663	0.560003	-0.009250	80.735733	-15.719078	39.305077	-0.462253	0.000000	-1.136634	0.000000	0.000000	0.000000	-0.021012	0.002433	-0.001597	0.000000	0.000000	4.000000	33.000000	0.000000
3209.544991	0.122663	0.560003	-0.009250	80.735733	-15.719078	39.305077	-0.462253	0.000000	-1.136634	0.000000	0.000000	0.000000	-0.021012	0.002433	-0.001597	0.000000	0.000000	4.000000	33.000000	0.000000
3209.548324	0.122590	0.560062	-0.009267	80.733055	-15.711932	39.315090	-0.462519	0.000000	-1.133132	0.000000	0.000000	0.000000	-0.021899	0.017634	-0.004852	0.000000	0.000000	4.000000	33.000000	0.000000
3209.551658	0.122590	0.560062	-0.009267	80.733055	-15.711932	39.315090	-0.462519	0.000000	-1.133132	0.000000	0.000000	0.000000	-0.021899	0.017634	-0.004852	0.000000	0.000000	4.000000	33.000000	0.000000
3209.554991	0.122590	0.560062	-0.009267	80.733055	-15.711932	39.315090	-0.462519	0.000000	-1.133132	0.000000	0.000000	0.000000	-0.021899	0.017634	-0.004852	0.000000	0.000000	4.000000	33.000000	0.000000
3209.558324	0.122590	0.560062	-0.009267	80.725021	-15.685024	39.345123	-0.463327	0.000000	-1.129482	0.000000	0.000000	0.000000	-0.021899	0.017634	-0.004852	0.000000	0.000000	4.000000	33.000000	0.000000
3209.561658	0.122576	0.560122	-0.009231	80.725021	-15.685024	39.345123	-0.463327	0.000000	-1.129482	0.000000	0.000000	0.000000	-0.003972	0.018002	0.010545	0.000000	0.000000	4.000000	33.000000	0.000000
3209.564991	0.122576	0.560122	-0.009231	80.725021	-15.685024	39.345123	-0.463327	0.000000	-1.129482	0.000000	0.000000	0.000000	-0.003972	0.018002	0.010545	0.000000	0.000000	4.000000	33.000000	0.000000
3209.568324	0.122576	0.560122	-0.009231	80.716980	-15.658168	39.375095	-0.463327	0.000000	-1.129482	0.000000	0.000000	0.000000	-0.003972	0.018002	0.010545	0.000000	0.000000	4.000000	33.000000	0.000000
3209.571658	0.122576	0.560122	-0.009231	80.716980	-15.658168	39.375095	-0.463327	0.000000	-1.129482	0.000000	0.000000	0.000000	-0.003972	0.018002	0.010545	0.000000	0.000000	4.000000	33.000000	0.000000
3209.574991	0.122563	0.560181	-0.009196	80.716980	-15.658168	39.375095	-0.463327	0.000000	-1.129482	0.000000	0.000000	0.000000	-0.003971	0.017995	0.010543	0.000000	0.000000	4.000000	33.000000	0.000000
3209.578324	0.122563	0.560181	-0.009196	80.708870	-15.628619	39.405003	-0.461570	0.000000	-1.128820	0.000000	0.000000	0.000000	-0.003971	0.017995	0.010543	0.000000	0.000000	4.000000	33.000000	0.000000
3209.581658	0.122563	0.560181	-0.009196	80.708870	-15.628619	39.405003	-0.461570	0.000000	-1.128820	0.000000	0.000000	0.000000	-0.003971	0.017995	0.010543	0.000000	0.000000	4.000000	33.000000	0.000000
3209.584991	0.122563	0.560181	-0.009196	80.708870	-15.628619	39.405003	-0.461570	0.000000	-1.128820	0.000000	0.000000	0.000000	-0.003971	0.017995	0.010543	0.000000	0.000000	4.000000	33.000000	0.000000
3209.588324	0.122597	0.560259	-0.009155	80.706230	-15.616096	39.414978	-0.459813	0.000000	-1.128158	0.000000	0.000000	0.000000	0.010211	0.023187	0.012260	0.000000	0.000000	4.000000	33.000000	0.000000
3209.591658	0.122597	0.560259	-0.009155	80.706230	-15.616096	39.414978	-0.459813	0.000000	-1.128158	0.000000	0.000000	0.000000	0.010211	0.023187	0.012260	0.000000	0.000000	4.000000	33.000000	0.000000
3209.594991	0.122597	0.560259	-0.009155	80.706230	-15.616096	39.414978	-0.459813	0.000000	-1.128158	0.000000	0.000000	0.000000	0.010211	0.023187	0.012260	0.000000	0.000000	4.000000	33.000000	0.000000
3209.598324	0.122597	0.560259	-0.009155	80.707077	-15.609345	39.423489	-0.457769	0.000000	-1.129860	0.000000	0.000000	0.000000	0.010211	0.023187	0.012260	0.000000	0.000000	4.000000	33.000000	0.000000
3209.601658	0.122597	0.560259	-0.009155	80.707077	-15.609345	39.423489	-0.457769	0.000000	-1.129860	0.000000	0.000000	0.000000	0.000001	-0.000005	0.000000	0.000000	0.000000	4.000000	33.000000	0.000000
3209.604991	0.122597	0.560259	-0.009155	80.707077	-15.609345	39.423489	-0.457769	0.000000	-1.129860	0.000000	0.000000	0.000000	0.000001	-0.000005	0.000000	0.000000	0.000000	4.000000	33.000000	0.000000
3209.608324	0.122597	0.560259	-0.009155	80.712440	-15.623554	39.403603	-0.457769	0.000000	-1.129860	0.000000	0.000000	0.000000	0.000001	-0.000005	0.000000	0.000000	0.000000	4.000000	33.000000	0.000000
3209.611658	0.122597	0.560259	-0.009155	80.712440	-15.623554	39.403603	-0.457769	0.000000	-1.129860	0.000000	0.000000	0.000000	0.000001	-0.000005	0.000000	0.000000	0.000000	4.000000	33.000000	0.000000
3209.614991	0.122625	0.560207	-0.009219	80.712440	-15.623554	39.403603	-0.457769	0.000000	-1.129860	0.000000	0.000000	0.000000	0.008483	-0.015587	-0.019126	0.000000	0.000000	4.000000	33.000000	0.000000
3209.618324	0.122625	0.560207	-0.009219	80.723160	-15.652094	39.363632	-0.457769	0.000000	-1.129860	0.000000	0.000000	0.000000	0.008483	-0.015587	-0.019126	0.000000	0.000000	4.000000	33.000000	0.000000
3209.621658	0.122625	0.560207	-0.009219	80.723160	-15.652094	39.363632	-0.457769	0.000000	-1.129860	0.000000	0.000000	0.000000	0.008483	-0.015587	-0.019126	0.000000	0.000000	4.000000	33.000000	0.000000
3209.624991	0.122625	0.560207	-0.009219	80.723160	-15.652094	39.363632	-0.457769	0.000000	-1.129860	0.000000	0.000000	0.000000	0.008483	-0.015587	-0.019126	0.000000	0.000000	4.000000	33.000000	0.000000
3209.628324	0.122749	0.560083	-0.009519	80.739250	-15.700488	39.303589	-0.460957	0.000000	-1.131274	0.000000	0.000000	0.000000	0.037050	-0.037019	-0.089996	0.000000	0.000000	4.000000	33.000000	0.000000
3209.631658	0.122749	0.560083	-0.009519	80.739250	-15.700488	39.303589	-0.460957	0.000000	-1.131274	0.000000	0.000000	0.000000	0.037050	-0.037019	-0.089996	0.000000	0.000000	4.000000	33.000000	0.000000
3209.634991	0.122749	0.560083	-0.009519	80.739250	-15.700488	39.303589	-0.460957	0.000000	-1.131274	0.000000	0.000000	0.000000	0.037050	-0.037019	-0.089996	0.000000	0.000000	4.000000	33.000000	0.000000
3209.638324	0.122749	0.560083	-0.009519	80.752693	-15.741882	39.253391	-0.475956	0.000000	-1.137449	0.000000	0.000000	0.000000	0.037050	-0.037019	-0.089996	0.000000	0.000000	4.000000	33.000000	0.000000
3209.641658	0.122765	0.560004	-0.009709	80.752693	-15.741882	39.253391	-0.475956	0.000000	-1.137449	0.000000	0.000000	0.000000	0.004914	-0.023881	-0.057048	0.000000	0.000000	4.000000	33.000000	0.000000
3209.644991	0.122765	0.560004	-0.009709	80.752693	-15.741882	39.253391	-0.475956	0.000000	-1.137449	0.000000	0.000000	0.000000	0.004914	-0.023881	-0.057048	0.000000	0.000000	4.000000	33.000000	0.000000
3209.648324	0.122765	0.560004	-0.009709	80.766090	-15.783408	39.203049	-0.475956	0.000000	-1.137449	0.000000	0.000000	0.000000	0.004914	-0.023881	-0.057048	0.000000	0.000000	4.000000	33.000000	0.000000
3209.651658	0.122765	0.560004	-0.009709	80.766090	-15.783408	39.203049	-0.475956	0.000000	-1.137449	0.000000	0.000000	0.000000	0.004914	-0.023881	-0.057048	0.000000	0.000000	4.000000	33.000000	0.000000
3209.654991	0.122785	0.559967	-0.009888	80.766090	-15.783408	39.203049	-0.475956	0.000000	-1.137449	0.000000	0.000000	0.000000	0.005883	-0.011069	-0.053466	0.000000	0.000000	4.000000	33.000000	0.000000
3209.658324	0.122794	0.559939	-0.010020	80.772270	-15.799100	39.181419	-0.485464	0.000000	-1.138268	0.000000	0.000000	0.000000	0.002809	-0.008314	-0.039666	0.000000	0.000000	4.000000	33.000000	0.000000
3209.661658	0.122794	0.559939	-0.010020	80.772270	-15.799100	39.181419	-0.485464	0.000000	-1.138268	0.000000	0.000000	0.000000	0.002809	-0.008314	-0.039666	0.000000	0.000000	4.000000	33.000000	0.000000
3209.664991	0.122794	0.559939	-0.010020	80.772270	-15.799100	39.181419	-0.485464	0.000000	-1.138268	0.000000	0.000000	0.000000	0.002809	-0.008314	-0.039666	0.000000	0.000000	4.000000	33.000000	0.000000
3209.668324	0.122794	0.559939	-0.010020	80.771286	-15.786094	39.188625	-0.500986	0.000000	-1.139717	0.000000	0.000000	0.000000	0.002809	-0.008314	-0.039666	0.000000	0.000000	4.000000	33.000000	0.000000
3209.671658	0.122786	0.559954	-0.010134	80.771286	-15.786094	39.188625	-0.500986	0.000000	-1.139717	0.000000	0.000000	0.000000	-0.002580	0.004469	-0.034327	0.000000	0.000000	4.000000	33.000000	0.000000
3209.674991	0.122786	0.559954	-0.010134	80.771286	-15.786094	39.188625	-0.500986	0.000000	-1.139717	0.000000	0.000000	0.000000	-0.002580	0.004469	-0.034327	0.000000	0.000000	4.000000	33.000000	0.000000
3209.678324	0.122786	0.559954	-0.010134	80.771263	-15.780663	39.188618	-0.500986	0.000000	-1.139717	0.000000	0.000000	0.000000	-0.002580	0.004469	-0.034327	0.000000	0.000000	4.000000	33.000000	0.000000
3209.681658	0.122786	0.559954	-0.010134	80.771263	-15.780663	39.188618	-0.500986	0.000000	-1.139717	0.000000	0.000000	0.000000	-0.002580	0.004469	-0.034327	0.000000	0.000000	4.000000	33.000000	0.000000
3209.684991	0.122814	0.559996	-0.010197	80.771263	-15.780663	39.188618	-0.500986	0.000000	-1.139717	0.000000	0.000000	0.000000	0.008527	0.012431	-0.018803	0.000000	0.000000	4.000000	33.000000	0.000000
3209.688324	0.122814	0.559996	-0.010197	80.769409	-15.763913	39.207272	-0.506708	0.000000	-1.139287	0.000000	0.000000	0.000000	0.008527	0.012431	-0.018803	0.000000	0.000000	4.000000	33.000000	0.000000
3209.691658	0.122814	0.559996	-0.010197	80.769409	-15.763913	39.207272	-0.506708	0.000000	-1.139287	0.000000	0.000000	0.000000	0.008527	0.012431	-0.018803	0.000000	0.000000	4.000000	33.000000	0.000000
3209.694991	0.122814	0.559996	-0.010197	80.769409	-15.763913	39.207272	-0.506708	0.000000	-1.139287	0.000000	0.000000	0.000000	0.008527	0.012431	-0.018803	0.000000	0.000000	4.000000	33.000000	0.000000
3209.698324	0.122802	0.560012	-0.010242	80.769409	-15.763913	39.207272	-0.509841	0.000000	-1.140708	0.000000	0.000000	0.000000	-0.003758	0.004819	-0.013682	0.000000	0.000000	4.000000	33.000000	0.000000
3209.701658	0.122802	0.560012	-0.010242	80.769409	-15.763913	39.207272	-0.509841	0.000000	-1.140708	0.000000	0.000000	0.000000	-0.003758	0.004819	-0.013682	0.000000	0.000000	4.000000	33.000000	0.000000
3209.704991	0.122802	0.560012	-0.010242	80.769409	-15.763913	39.207272	-0.509841	0.000000	-1.140708	0.000000	0.000000	0.000000	-0.003758	0.004819	-0.013682	0.000000	0.000000	4.000000	33.000000	0.000000
3209.708324	0.122802	0.560012	-0.010242	80.772057	-15.773878	39.197159	-0.512122	0.000000	-1.140082	0.000000	0.000000	0.000000	-0.003758	0.004819	-0.013682	0.000000	0.000000	4.000000	33.000000	0.000000
3209.711658	0.122797	0.559994	-0.010260	80.772057	-15.773878	39.197159	-0.512122	0.000000	-1.140082	0.000000	0.000000	0.000000	-0.001436	-0.005190	-0.005217	0.000000	0.000000	4.000000	33.000000	0.000000
3209.714991	0.122797	0.559994	-0.010260	80.772057	-15.773878	39.197159	-0.512122	0.000000	-1.140082	0.000000	0.000000	0.000000	-0.001436	-0.005190	-0.005217	0.000000	0.000000	4.000000	33.000000	0.000000
3209.718324	0.122797	0.559994	-0.010260	80.774742	-15.783830	39.187073	-0.512122	0.000000	-1.140082	0.000000	0.000000	0.000000	-0.001436	-0.005190	-0.005217	0.000000	0.000000	4.000000	33.000000	0.000000
3209.721658	0.122797	0.559994	-0.010260	80.774742	-15.783830	39.187073	-0.512122	0.000000	-1.140082	0.000000	0.000000	0.000000	-0.001436	-0.005190	-0.005217	0.000000	0.000000	4.000000	33.000000	0.000000
3209.724991	0.122792	0.559977	-0.010277	80.774742	-15.783830	39.187073	-0.512122	0.000000	-1.140082	0.000000	0.000000	0.000000	-0.001432	-0.005187	-0.005216	0.000000	0.000000	4.000000	33.000000	0.000000
3209.728324	0.122792	0.559977	-0.010277	80.774742	-15.783830	39.187073	-0.512991	0.000000	-1.139842	0.000000	0.000000	0.000000	-0.001432	-0.005187	-0.005216	0.000000	0.000000	4.000000	33.000000	0.000000
3209.731658	0.122792	0.559977	-0.010277	80.774742	-15.783830	39.187073	-0.512991	0.000000	-1.139842	0.000000	0.000000	0.000000	-0.001432	-0.005187	-0.005216	0.000000	0.000000	4.000000	33.000000	0.000000
3209.734991	0.122792	0.559977	-0.010277	80.774742	-15.783830	39.187073	-0.512991	0.000000	-1.139842	0.000000	0.000000	0.000000	-0.001432	-0.005187	-0.005216	0.000000	0.000000	4.000000	33.000000	0.000000
3209.738324	0.122792	0.559977	-0.010277	80.774742	-15.783830	39.187073	-0.513861	0.000000	-1.139603	0.000000	0.000000	0.000000	0.000001	-0.000001	-0.000000	0.000000	0.000000	4.000000	33.000000	0.000000
3209.741658	0.122792	0.559977	-0.010277	80.774742	-15.783830	39.187073	-0.513861	0.000000	-1.139603	0.000000	0.000000	0.000000	0.000001	-0.000001	-0.000000	0.000000	0.000000	4.000000	33.000000	0.000000
3209.744991	0.122792	0.559977	-0.010277	80.774742	-15.783830	39.187073	-0.513861	0.000000	-1.139603	0.000000	0.000000	0.000000	0.000001	-0.000001	-0.000000	0.000000	0.000000	4.000000	33.000000	0.000000
3209.748324	0.122792	0.559977	-0.010277	80.774742	-15.783830	39.187073	-0.513861	0.000000	-1.139603	0.000000	0.000000	0.000000	0.000001	-0.000001	-0.000000	0.000000	0.000000	4.000000	33.000000	0.000000
3209.751658	0.122797	0.559994	-0.010260	80.774742	-15.783830	39.187073	-0.513861	0.000000	-1.139603	0.000000	0.000000	0.000000	0.001434	0.005181	0.005216	0.000000	0.000000	4.000000	33.000000	0.000000
3209.754991	0.122797	0.559994	-0.010260	80.774742	-15.783830	39.187073	-0.513861	0.000000	-1.139603	0.000000	0.000000	0.000000	0.001434	0.005181	0.005216	0.000000	0.000000	4.000000	33.000000	0.000000
3209.758324	0.122797	0.559994	-0.010260	80.772057	-15.776581	39.197170	-0.513861	0.000000	-1.139603	0.000000	0.000000	0.000000	0.001434	0.005181	0.005216	0.000000	0.000000	4.000000	33.000000	0.000000
3209.761658	0.122797	0.559994	-0.010260	80.772057	-15.776581	39.197170	-0.513861	0.000000	-1.139603	0.000000	0.000000	0.000000	0.001434	0.005181	0.005216	0.000000	0.000000	4.000000	33.000000	0.000000
3209.764991	0.122774	0.560020	-0.010259	80.772057	-15.776581	39.197170	-0.513861	0.000000	-1.139603	0.000000	0.000000	0.000000	-0.006808	0.007594	0.000124	0.000000	0.000000	4.000000	33.000000	0.000000
3209.768324	0.122774	0.560020	-0.010259	80.769409	-15.766661	39.207256	-0.512991	0.000000	-1.139842	0.000000	0.000000	0.000000	-0.006808	0.007594	0.000124	0.000000	0.000000	4.000000	33.000000	0.000000
3209.771658	0.122774	0.560020	-0.010259	80.769409	-15.766661	39.207256	-0.512991	0.000000	-1.139842	0.000000	0.000000	0.000000	-0.006808	0.007594	0.000124	0.000000	0.000000	4.000000	33.000000	0.000000
3209.774991	0.122774	0.560020	-0.010259	80.769409	-15.766661	39.207256	-0.512991	0.000000	-1.139842	0.000000	0.000000	0.000000	-0.006808	0.007594	0.000124	0.000000	0.000000	4.000000	33.000000	0.000000
3209.778324	0.122756	0.560062	-0.010242	80.764030	-15.749433	39.227425	-0.512971	0.000000	-1.138707	0.000000	0.000000	0.000000	-0.005379	0.012775	0.005339	0.000000	0.000000	4.000000	33.000000	0.000000
3209.781658	0.122756	0.560062	-0.010242	80.764030	-15.749433	39.227425	-0.512971	0.000000	-1.138707	0.000000	0.000000	0.000000	-0.005379	0.012775	0.005339	0.000000	0.000000	4.000000	33.000000	0.000000
3209.784991	0.122756	0.560062	-0.010242	80.764030	-15.749433	39.227425	-0.512971	0.000000	-1.138707	0.000000	0.000000	0.000000	-0.005379	0.012775	0.005339	0.000000	0.000000	4.000000	33.000000	0.000000
3209.788324	0.122756	0.560062	-0.010242	80.764091	-15.752178	39.227444	-0.512081	0.000000	-1.137811	0.000000	0.000000	0.000000	-0.005379	0.012775	0.005339	0.000000	0.000000	4.000000	33.000000	0.000000
3209.791658	0.122729	0.560070	-0.010259	80.764091	-15.752178	39.227444	-0.512081	0.000000	-1.137811	0.000000	0.000000	0.000000	-0.008245	0.002425	-0.005093	0.000000	0.000000	4.000000	33.000000	0.000000
3209.794991	0.122729	0.560070	-0.010259	80.764091	-15.752178	39.227444	-0.512081	0.000000	-1.137811	0.000000	0.000000	0.000000	-0.008245	0.002425	-0.005093	0.000000	0.000000	4.000000	33.000000	0.000000
3209.798324	0.122729	0.560070	-0.010259	80.764091	-15.752178	39.227444	-0.512081	0.000000	-1.137811	0.000000	0.000000	0.000000	-0.008245	0.002425	-0.005093	0.000000	0.000000	4.000000	33.000000	0.000000
3209.801658	0.122729	0.560070	-0.010259	80.764091	-15.752178	39.227444	-0.512081	0.000000	-1.137811	0.000000	0.000000	0.000000	-0.008245	0.002425	-0.005093	0.000000	0.000000	4.000000	33.000000	0.000000
3209.804991	0.122722	0.560078	-0.010281	80.764091	-15.752178	39.227444	-0.512081	0.000000	-1.137811	0.000000	0.000000	0.000000	-0.001879	0.002392	-0.006842	0.000000	0.000000	4.000000	33.000000	0.000000
3209.808324	0.122722	0.560078	-0.010281	80.764053	-15.754882	39.227428	-0.512930	0.000000	-1.136437	0.000000	0.000000	0.000000	-0.001879	0.002392	-0.006842	0.000000	0.000000	4.000000	33.000000	0.000000
3209.811658	0.122722	0.560078	-0.010281	80.764053	-15.754882	39.227428	-0.512930	0.000000	-1.136437	0.000000	0.000000	0.000000	-0.001879	0.002392	-0.006842	0.000000	0.000000	4.000000	33.000000	0.000000
3209.814991	0.122722	0.560078	-0.010281	80.764053	-15.754882	39.227428	-0.512930	0.000000	-1.136437	0.000000	0.000000	0.000000	-0.001879	0.002392	-0.006842	0.000000	0.000000	4.000000	33.000000	0.000000
3209.818324	0.122661	0.560102	-0.010338	80.764030	-15.757606	39.227425	-0.514070	0.000000	-1.136124	0.000000	0.000000	0.000000	-0.018364	0.007228	-0.017032	0.000000	0.000000	4.000000	33.000000	0.000000
3209.821658	0.122661	0.560102	-0.010338	80.764030	-15.757606	39.227425	-0.514070	0.000000	-1.136124	0.000000	0.000000	0.000000	-0.018364	0.007228	-0.017032	0.000000	0.000000	4.000000	33.000000	0.000000
3209.824991	0.122661	0.560102	-0.010338	80.764030	-15.757606	39.227425	-0.514070	0.000000	-1.136124	0.000000	0.000000	0.000000	-0.018364	0.007228	-0.017032	0.000000	0.000000	4.000000	33.000000	0.000000
3209.828324	0.122661	0.560102	-0.010338	80.764053	-15.763052	39.227432	-0.516909	0.000000	-1.133063	0.000000	0.000000	0.000000	-0.018364	0.007228	-0.017032	0.000000	0.000000	4.000000	33.000000	0.000000
3209.831658	0.122585	0.560118	-0.010366	80.764053	-15.763052	39.227432	-0.516909	0.000000	-1.133063	0.000000	0.000000	0.000000	-0.022847	0.004820	-0.008446	0.000000	0.000000	4.000000	33.000000	0.000000
3209.834991	0.122585	0.560118	-0.010366	80.764053	-15.763052	39.227432	-0.516909	0.000000	-1.133063	0.000000	0.000000	0.000000	-0.022847	0.004820	-0.008446	0.000000	0.000000	4.000000	33.000000	0.000000
3209.838324	0.122585	0.560118	-0.010366	80.764053	-15.771214	39.227432	-0.516909	0.000000	-1.133063	0.000000	0.000000	0.000000	-0.022847	0.004820	-0.008446	0.000000	0.000000	4.000000	33.000000	0.000000
3209.841658	0.122585	0.560118	-0.010366	80.764053	-15.771214	39.227432	-0.516909	0.000000	-1.133063	0.000000	0.000000	0.000000	-0.022847	0.004820	-0.008446	0.000000	0.000000	4.000000	33.000000	0.000000
3209.844991	0.122515	0.560127	-0.010372	80.764053	-15.771214	39.227432	-0.516909	0.000000	-1.133063	0.000000	0.000000	0.000000	-0.020965	0.002409	-0.001607	0.000000	0.000000	4.000000	33.000000	0.000000
3209.848324	0.122515	0.560127	-0.010372	80.764053	-15.779358	39.227432	-0.518316	0.000000	-1.129255	0.000000	0.000000	0.000000	-0.020965	0.002409	-0.001607	0.000000	0.000000	4.000000	33.000000	0.000000
3209.851658	0.122515	0.560127	-0.010372	80.764053	-15.779358	39.227432	-0.518316	0.000000	-1.129255	0.000000	0.000000	0.000000	-0.020965	0.002409	-0.001607	0.000000	0.000000	4.000000	33.000000	0.000000
3209.854991	0.122515	0.560127	-0.010372	80.764053	-15.779358	39.227432	-0.518316	0.000000	-1.129255	0.000000	0.000000	0.000000	-0.020965	0.002409	-0.001607	0.000000	0.000000	4.000000	33.000000	0.000000
3209.858324	0.122397	0.560143	-0.010388	80.764053	-15.787535	39.227413	-0.518584	0.000000	-1.125761	0.000000	0.000000	0.000000	-0.035567	0.004811	-0.004968	0.000000	0.000000	4.000000	33.000000	0.000000
3209.861658	0.122397	0.560143	-0.010388	80.764053	-15.787535	39.227413	-0.518584	0.000000	-1.125761	0.000000	0.000000	0.000000	-0.035567	0.004811	-0.004968	0.000000	0.000000	4.000000	33.000000	0.000000
3209.864991	0.122397	0.560143	-0.010388	80.764053	-15.787535	39.227413	-0.518584	0.000000	-1.125761	0.000000	0.000000	0.000000	-0.035567	0.004811	-0.004968	0.000000	0.000000	4.000000	33.000000	0.000000
3209.868324	0.122397	0.560143	-0.010388	80.761368	-15.780315	39.237499	-0.519412	0.000000	-1.119833	0.000000	0.000000	0.000000	-0.035567	0.004811	-0.004968	0.000000	0.000000	4.000000	33.000000	0.000000
3209.871658	0.122386	0.560152	-0.010342	80.761368	-15.780315	39.237499	-0.519412	0.000000	-1.119833	0.000000	0.000000	0.000000	-0.003061	0.002784	0.013804	0.000000	0.000000	4.000000	33.000000	0.000000
3209.874991	0.122386	0.560152	-0.010342	80.761368	-15.780315	39.237499	-0.519412	0.000000	-1.119833	0.000000	0.000000	0.000000	-0.003061	0.002784	0.013804	0.000000	0.000000	4.000000	33.000000	0.000000
3209.878324	0.122386	0.560152	-0.010342	80.761368	-15.780315	39.237499	-0.519412	0.000000	-1.119833	0.000000	0.000000	0.000000	-0.003061	0.002784	0.013804	0.000000	0.000000	4.000000	33.000000	0.000000
3209.881658	0.122386	0.560152	-0.010342	80.761368	-15.780315	39.237499	-0.519412	0.000000	-1.119833	0.000000	0.000000	0.000000	-0.003061	0.002784	0.013804	0.000000	0.000000	4.000000	33.000000	0.000000
3209.884991	0.122391	0.560169	-0.010325	80.761368	-15.780315	39.237499	-0.519412	0.000000	-1.119833	0.000000	0.000000	0.000000	0.001427	0.005176	0.005217	0.000000	0.000000	4.000000	33.000000	0.000000
3209.888324	0.122391	0.560169	-0.010325	80.758652	-15.764939	39.247540	-0.517112	0.000000	-1.119323	0.000000	0.000000	0.000000	0.001427	0.005176	0.005217	0.000000	0.000000	4.000000	33.000000	0.000000
3209.891658	0.122391	0.560169	-0.010325	80.758652	-15.764939	39.247540	-0.517112	0.000000	-1.119323	0.000000	0.000000	0.000000	0.001427	0.005176	0.005217	0.000000	0.000000	4.000000	33.000000	0.000000
3209.894991	0.122391	0.560169	-0.010325	80.758652	-15.764939	39.247540	-0.517112	0.000000	-1.119323	0.000000	0.000000	0.000000	0.001427	0.005176	0.005217	0.000000	0.000000	4.000000	33.000000	0.000000
3209.898324	0.122501	0.560137	-0.010257	80.758667	-15.759485	39.247570	-0.516242	0.000000	-1.119562	0.000000	0.000000	0.000000	0.032956	-0.009623	0.020399	0.000000	0.000000	4.000000	33.000000	0.000000
3209.901658	0.122501	0.560137	-0.010257	80.758667	-15.759485	39.247570	-0.516242	0.000000	-1.119562	0.000000	0.000000	0.000000	0.032956	-0.009623	0.020399	0.000000	0.000000	4.000000	33.000000	0.000000
3209.904991	0.122501	0.560137	-0.010257	80.758667	-15.759485	39.247570	-0.516242	0.000000	-1.119562	0.000000	0.000000	0.000000	0.032956	-0.009623	0.020399	0.000000	0.000000	4.000000	33.000000	0.000000
3209.908324	0.122501	0.560137	-0.010257	80.761368	-15.764002	39.237492	-0.512842	0.000000	-1.125054	0.000000	0.000000	0.000000	0.032956	-0.009623	0.020399	0.000000	0.000000	4.000000	33.000000	0.000000
3209.911658	0.122551	0.560104	-0.010240	80.761368	-15.764002	39.237492	-0.512842	0.000000	-1.125054	0.000000	0.000000	0.000000	0.015051	-0.010019	0.004980	0.000000	0.000000	4.000000	33.000000	0.000000
3209.914991	0.122551	0.560104	-0.010240	80.761368	-15.764002	39.237492	-0.512842	0.000000	-1.125054	0.000000	0.000000	0.000000	0.015051	-0.010019	0.004980	0.000000	0.000000	4.000000	33.000000	0.000000
3209.918324	0.122551	0.560104	-0.010240	80.764069	-15.765778	39.227448	-0.512842	0.000000	-1.125054	0.000000	0.000000	0.000000	0.015051	-0.010019	0.004980	0.000000	0.000000	4.000000	33.000000	0.000000
3209.921658	0.122551	0.560104	-0.010240	80.764069	-15.765778	39.227448	-0.512842	0.000000	-1.125054	0.000000	0.000000	0.000000	0.015051	-0.010019	0.004980	0.000000	0.000000	4.000000	33.000000	0.000000
3209.924991	0.122629	0.560062	-0.010207	80.764069	-15.765778	39.227448	-0.512842	0.000000	-1.125054	0.000000	0.000000	0.000000	0.023295	-0.012420	0.010074	0.000000	0.000000	4.000000	33.000000	0.000000
3209.928324	0.122629	0.560062	-0.010207	80.769409	-15.780237	39.207256	-0.512012	0.000000	-1.127563	0.000000	0.000000	0.000000	0.023295	-0.012420	0.010074	0.000000	0.000000	4.000000	33.000000	0.000000
3209.931658	0.122629	0.560062	-0.010207	80.769409	-15.780237	39.207256	-0.512012	0.000000	-1.127563	0.000000	0.000000	0.000000	0.023295	-0.012420	0.010074	0.000000	0.000000	4.000000	33.000000	0.000000
3209.934991	0.122629	0.560062	-0.010207	80.769409	-15.780237	39.207256	-0.512012	0.000000	-1.127563	0.000000	0.000000	0.000000	0.023295	-0.012420	0.010074	0.000000	0.000000	4.000000	33.000000	0.000000
3209.938324	0.122726	0.559953	-0.010185	80.774757	-15.794708	39.187080	-0.510333	0.000000	-1.131445	0.000000	0.000000	0.000000	0.029126	-0.032786	0.006353	0.000000	0.000000	4.000000	33.000000	0.000000
3209.941658	0.122726	0.559953	-0.010185	80.774757	-15.794708	39.187080	-0.510333	0.000000	-1.131445	0.000000	0.000000	0.000000	0.029126	-0.032786	0.006353	0.000000	0.000000	4.000000	33.000000	0.000000
3209.944991	0.122726	0.559953	-0.010185	80.774757	-15.794708	39.187080	-0.510333	0.000000	-1.131445	0.000000	0.000000	0.000000	0.029126	-0.032786	0.006353	0.000000	0.000000	4.000000	33.000000	0.000000
3209.948324	0.122726	0.559953	-0.010185	80.774780	-15.791993	39.187077	-0.509275	0.000000	-1.136300	0.000000	0.000000	0.000000	0.029126	-0.032786	0.006353	0.000000	0.000000	4.000000	33.000000	0.000000
3209.951658	0.122760	0.559937	-0.010146	80.774780	-15.791993	39.187077	-0.509275	0.000000	-1.136300	0.000000	0.000000	0.000000	0.010123	-0.004826	0.011934	0.000000	0.000000	4.000000	33.000000	0.000000
3209.954991	0.122760	0.559937	-0.010146	80.774780	-15.791993	39.187077	-0.509275	0.000000	-1.136300	0.000000	0.000000	0.000000	0.010123	-0.004826	0.011934	0.000000	0.000000	4.000000	33.000000	0.000000
3209.958324	0.122760	0.559937	-0.010146	80.774780	-15.791993	39.187077	-0.509275	0.000000	-1.136300	0.000000	0.000000	0.000000	0.010123	-0.004826	0.011934	0.000000	0.000000	4.000000	33.000000	0.000000
3209.961658	0.122760	0.559937	-0.010146	80.774780	-15.791993	39.187077	-0.509275	0.000000	-1.136300	0.000000	0.000000	0.000000	0.010123	-0.004826	0.011934	0.000000	0.000000	4.000000	33.000000	0.000000
3209.964991	0.122766	0.559929	-0.010123	80.774780	-15.791993	39.187077	-0.509275	0.000000	-1.136300	0.000000	0.000000	0.000000	0.001876	-0.002415	0.006841	0.000000	0.000000	4.000000	33.000000	0.000000
3209.968324	0.122766	0.559929	-0.010123	80.769394	-15.774792	39.207260	-0.507286	0.000000	-1.137987	0.000000	0.000000	0.000000	0.001876	-0.002415	0.006841	0.000000	0.000000	4.000000	33.000000	0.000000
3209.971658	0.122766	0.559929	-0.010123	80.769394	-15.774792	39.207260	-0.507286	0.000000	-1.137987	0.000000	0.000000	0.000000	0.001876	-0.002415	0.006841	0.000000	0.000000	4.000000	33.000000	0.000000
3209.974991	0.122766	0.559929	-0.010123	80.769394	-15.774792	39.207260	-0.507286	0.000000	-1.137987	0.000000	0.000000	0.000000	0.001876	-0.002415	0.006841	0.000000	0.000000	4.000000	33.000000	0.000000
3209.978324	0.122766	0.559991	-0.009956	80.761368	-15.747676	39.237484	-0.506145	0.000000	-1.138299	0.000000	0.000000	0.000000	0.000060	0.018694	0.050100	0.000000	0.000000	4.000000	33.000000	0.000000
3209.981658	0.122766	0.559991	-0.009956	80.761368	-15.747676	39.237484	-0.506145	0.000000	-1.138299	0.000000	0.000000	0.000000	0.000060	0.018694	0.050100	0.000000	0.000000	4.000000	33.000000	0.000000
3209.984991	0.122766	0.559991	-0.009956	80.761368	-15.747676	39.237484	-0.506145	0.000000	-1.138299	0.000000	0.000000	0.000000	0.000060	0.018694	0.050100	0.000000	0.000000	4.000000	33.000000	0.000000
3209.988324	0.122766	0.559991	-0.009956	80.753334	-15.720597	39.267700	-0.497796	0.000000	-1.138309	0.000000	0.000000	0.000000	0.000060	0.018694	0.050100	0.000000	0.000000	4.000000	33.000000	0.000000
3209.991658	0.122792	0.560052	-0.009864	80.753334	-15.720597	39.267700	-0.497796	0.000000	-1.138309	0.000000	0.000000	0.000000	0.007604	0.018337	0.027701	0.000000	0.000000	4.000000	33.000000	0.000000
3209.994991	0.122792	0.560052	-0.009864	80.753334	-15.720597	39.267700	-0.497796	0.000000	-1.138309	0.000000	0.000000	0.000000	0.007604	0.018337	0.027701	0.000000	0.000000	4.000000	33.000000	0.000000
3209.998324	0.122792	0.560052	-0.009864	80.745262	-15.688128	39.297810	-0.497796	0.000000	-1.138309	0.000000	0.000000	0.000000	0.007604	0.018337	0.027701	0.000000	0.000000	4.000000	33.000000	0.000000
3210.001658	0.122792	0.560052	-0.009864	80.745262	-15.688128	39.297810	-0.497796	0.000000	-1.138309	0.000000	0.000000	0.000000	0.007604	0.018337	0.027701	0.000000	0.000000	4.000000	33.000000	0.000000
3210.004991	0.122806	0.560104	-0.009811	80.745262	-15.688128	39.297810	-0.497796	0.000000	-1.138309	0.000000	0.000000	0.000000	0.004293	0.015573	0.015643	0.000000	0.000000	4.000000	33.000000	0.000000
3210.008324	0.122806	0.560104	-0.009811	80.739914	-15.662907	39.317867	-0.493179	0.000000	-1.139577	0.000000	0.000000	0.000000	0.004293	0.015573	0.015643	0.000000	0.000000	4.000000	33.000000	0.000000
3210.011658	0.122806	0.560104	-0.009811	80.739914	-15.662907	39.317867	-0.493179	0.000000	-1.139577	0.000000	0.000000	0.000000	0.004293	0.015573	0.015643	0.000000	0.000000	4.000000	33.000000	0.000000
3210.014991	0.122806	0.560104	-0.009811	80.739914	-15.662907	39.317867	-0.493179	0.000000	-1.139577	0.000000	0.000000	0.000000	0.004293	0.015573	0.015643	0.000000	0.000000	4.000000	33.000000	0.000000
3210.018324	0.122911	0.560148	-0.009760	80.734543	-15.637684	39.337887	-0.490572	0.000000	-1.140292	0.000000	0.000000	0.000000	0.031658	0.013145	0.015482	0.000000	0.000000	4.000000	33.000000	0.000000
3210.021658	0.122911	0.560148	-0.009760	80.734543	-15.637684	39.337887	-0.490572	0.000000	-1.140292	0.000000	0.000000	0.000000	0.031658	0.013145	0.015482	0.000000	0.000000	4.000000	33.000000	0.000000
3210.024991	0.122911	0.560148	-0.009760	80.734543	-15.637684	39.337887	-0.490572	0.000000	-1.140292	0.000000	0.000000	0.000000	0.031658	0.013145	0.015482	0.000000	0.000000	4.000000	33.000000	0.000000
3210.028324	0.122911	0.560148	-0.009760	80.732697	-15.628981	39.346497	-0.487991	0.000000	-1.145569	0.000000	0.000000	0.000000	0.031658	0.013145	0.015482	0.000000	0.000000	4.000000	33.000000	0.000000
3210.031658	0.122911	0.560148	-0.009760	80.732697	-15.628981	39.346497	-0.487991	0.000000	-1.145569	0.000000	0.000000	0.000000	-0.000001	0.000002	-0.000000	0.000000	0.000000	4.000000	33.000000	0.000000
3210.034991	0.122911	0.560148	-0.009760	80.732697	-15.628981	39.346497	-0.487991	0.000000	-1.145569	0.000000	0.000000	0.000000	-0.000001	0.000002	-0.000000	0.000000	0.000000	4.000000	33.000000	0.000000
3210.038324	0.122911	0.560148	-0.009760	80.730026	-15.619120	39.356495	-0.487991	0.000000	-1.145569	0.000000	0.000000	0.000000	-0.000001	0.000002	-0.000000	0.000000	0.000000	4.000000	33.000000	0.000000
3210.041658	0.122911	0.560148	-0.009760	80.730026	-15.619120	39.356495	-0.487991	0.000000	-1.145569	0.000000	0.000000	0.000000	-0.000001	0.000002	-0.000000	0.000000	0.000000	4.000000	33.000000	0.000000
3210.044991	0.122916	0.560165	-0.009742	80.730026	-15.619120	39.356495	-0.487991	0.000000	-1.145569	0.000000	0.000000	0.000000	0.001432	0.005184	0.005212	0.000000	0.000000	4.000000	33.000000	0.000000
3210.048324	0.122916	0.560165	-0.009742	80.725464	-15.600560	39.375053	-0.487991	0.000000	-1.145569	0.000000	0.000000	0.000000	0.001432	0.005184	0.005212	0.000000	0.000000	4.000000	33.000000	0.000000
3210.051658	0.122916	0.560165	-0.009742	80.725464	-15.600560	39.375053	-0.487991	0.000000	-1.145569	0.000000	0.000000	0.000000	0.001432	0.005184	0.005212	0.000000	0.000000	4.000000	33.000000	0.000000
3210.054991	0.122916	0.560165	-0.009742	80.725464	-15.600560	39.375053	-0.487991	0.000000	-1.145569	0.000000	0.000000	0.000000	0.001432	0.005184	0.005212	0.000000	0.000000	4.000000	33.000000	0.000000
3210.058324	0.122904	0.560200	-0.009702	80.722778	-15.593410	39.385056	-0.487123	0.000000	-1.145808	0.000000	0.000000	0.000000	-0.003509	0.010380	0.012175	0.000000	0.000000	4.000000	33.000000	0.000000
3210.061658	0.122904	0.560200	-0.009702	80.722778	-15.593410	39.385056	-0.487123	0.000000	-1.145808	0.000000	0.000000	0.000000	-0.003509	0.010380	0.012175	0.000000	0.000000	4.000000	33.000000	0.000000
3210.064991	0.122904	0.560200	-0.009702	80.722778	-15.593410	39.385056	-0.487123	0.000000	-1.145808	0.000000	0.000000	0.000000	-0.003509	0.010380	0.012175	0.000000	0.000000	4.000000	33.000000	0.000000
3210.068324	0.122904	0.560200	-0.009702	80.718269	-15.574904	39.403591	-0.485093	0.000000	-1.145223	0.000000	0.000000	0.000000	-0.003509	0.010380	0.012175	0.000000	0.000000	4.000000	33.000000	0.000000
3210.071658	0.122915	0.560209	-0.009662	80.718269	-15.574904	39.403591	-0.485093	0.000000	-1.145223	0.000000	0.000000	0.000000	0.003310	0.002774	0.012052	0.000000	0.000000	4.000000	33.000000	0.000000
3210.074991	0.122915	0.560209	-0.009662	80.718269	-15.574904	39.403591	-0.485093	0.000000	-1.145223	0.000000	0.000000	0.000000	0.003310	0.002774	0.012052	0.000000	0.000000	4.000000	33.000000	0.000000
3210.078324	0.122915	0.560209	-0.009662	80.716423	-15.555578	39.422115	-0.485093	0.000000	-1.145223	0.000000	0.000000	0.000000	0.003310	0.002774	0.012052	0.000000	0.000000	4.000000	33.000000	0.000000
3210.081658	0.122915	0.560209	-0.009662	80.716423	-15.555578	39.422115	-0.485093	0.000000	-1.145223	0.000000	0.000000	0.000000	0.003310	0.002774	0.012052	0.000000	0.000000	4.000000	33.000000	0.000000
3210.084991	0.122948	0.560218	-0.009627	80.716423	-15.555578	39.422115	-0.485093	0.000000	-1.145223	0.000000	0.000000	0.000000	0.009683	0.002768	0.010301	0.000000	0.000000	4.000000	33.000000	0.000000
3210.088324	0.122948	0.560218	-0.009627	80.716423	-15.552862	39.422115	-0.483085	0.000000	-1.145775	0.000000	0.000000	0.000000	0.009683	0.002768	0.010301	0.000000	0.000000	4.000000	33.000000	0.000000
3210.091658	0.122948	0.560218	-0.009627	80.716423	-15.552862	39.422115	-0.483085	0.000000	-1.145775	0.000000	0.000000	0.000000	0.009683	0.002768	0.010301	0.000000	0.000000	4.000000	33.000000	0.000000
3210.094991	0.122948	0.560218	-0.009627	80.716423	-15.552862	39.422115	-0.483085	0.000000	-1.145775	0.000000	0.000000	0.000000	0.009683	0.002768	0.010301	0.000000	0.000000	4.000000	33.000000	0.000000
3210.098324	0.123015	0.560186	-0.009548	80.716423	-15.550157	39.422092	-0.481368	0.000000	-1.147388	0.000000	0.000000	0.000000	0.020266	-0.009672	0.023854	0.000000	0.000000	4.000000	33.000000	0.000000
3210.101658	0.123015	0.560186	-0.009548	80.716423	-15.550157	39.422092	-0.481368	0.000000	-1.147388	0.000000	0.000000	0.000000	0.020266	-0.009672	0.023854	0.000000	0.000000	4.000000	33.000000	0.000000
3210.104991	0.123015	0.560186	-0.009548	80.716423	-15.550157	39.422092	-0.481368	0.000000	-1.147388	0.000000	0.000000	0.000000	0.020266	-0.009672	0.023854	0.000000	0.000000	4.000000	33.000000	0.000000
3210.108324	0.123015	0.560186	-0.009548	80.722603	-15.557638	39.410702	-0.477392	0.000000	-1.150766	0.000000	0.000000	0.000000	0.020266	-0.009672	0.023854	0.000000	0.000000	4.000000	33.000000	0.000000
3210.111658	0.123061	0.560135	-0.009549	80.722603	-15.557638	39.410702	-0.477392	0.000000	-1.150766	0.000000	0.000000	0.000000	0.013643	-0.015214	-0.000250	0.000000	0.000000	4.000000	33.000000	0.000000
3210.114991	0.123061	0.560135	-0.009549	80.722603	-15.557638	39.410702	-0.477392	0.000000	-1.150766	0.000000	0.000000	0.000000	0.013643	-0.015214	-0.000250	0.000000	0.000000	4.000000	33.000000	0.000000
3210.118324	0.123061	0.560135	-0.009549	80.726120	-15.558030	39.409237	-0.477392	0.000000	-1.150766	0.000000	0.000000	0.000000	0.013643	-0.015214	-0.000250	0.000000	0.000000	4.000000	33.000000	0.000000
3210.121658	0.123061	0.560135	-0.009549	80.726120	-15.558030	39.409237	-0.477392	0.000000	-1.150766	0.000000	0.000000	0.000000	0.013643	-0.015214	-0.000250	0.000000	0.000000	4.000000	33.000000	0.000000
3210.124991	0.123085	0.560085	-0.009544	80.726120	-15.558030	39.409237	-0.477392	0.000000	-1.150766	0.000000	0.000000	0.000000	0.007269	-0.015213	0.001500	0.000000	0.000000	4.000000	33.000000	0.000000
3210.128324	0.123085	0.560085	-0.009544	80.732315	-15.578905	39.387848	-0.477434	0.000000	-1.153040	0.000000	0.000000	0.000000	0.007269	-0.015213	0.001500	0.000000	0.000000	4.000000	33.000000	0.000000
3210.131658	0.123085	0.560085	-0.009544	80.732315	-15.578905	39.387848	-0.477434	0.000000	-1.153040	0.000000	0.000000	0.000000	0.007269	-0.015213	0.001500	0.000000	0.000000	4.000000	33.000000	0.000000
3210.134991	0.123085	0.560085	-0.009544	80.732315	-15.578905	39.387848	-0.477434	0.000000	-1.153040	0.000000	0.000000	0.000000	0.007269	-0.015213	0.001500	0.000000	0.000000	4.000000	33.000000	0.000000
3210.138324	0.123067	0.559990	-0.009608	80.738533	-15.599841	39.366398	-0.477184	0.000000	-1.154251	0.000000	0.000000	0.000000	-0.005287	-0.028359	-0.019226	0.000000	0.000000	4.000000	33.000000	0.000000
3210.141658	0.123067	0.559990	-0.009608	80.738533	-15.599841	39.366398	-0.477184	0.000000	-1.154251	0.000000	0.000000	0.000000	-0.005287	-0.028359	-0.019226	0.000000	0.000000	4.000000	33.000000	0.000000
3210.144991	0.123067	0.559990	-0.009608	80.738533	-15.599841	39.366398	-0.477184	0.000000	-1.154251	0.000000	0.000000	0.000000	-0.005287	-0.028359	-0.019226	0.000000	0.000000	4.000000	33.000000	0.000000
3210.148324	0.123067	0.559990	-0.009608	80.739189	-15.594673	39.370731	-0.480388	0.000000	-1.153370	0.000000	0.000000	0.000000	-0.005287	-0.028359	-0.019226	0.000000	0.000000	4.000000	33.000000	0.000000
3210.151658	0.123053	0.559938	-0.009660	80.739189	-15.594673	39.370731	-0.480388	0.000000	-1.153370	0.000000	0.000000	0.000000	-0.004302	-0.015563	-0.015642	0.000000	0.000000	4.000000	33.000000	0.000000
3210.154991	0.123053	0.559938	-0.009660	80.739189	-15.594673	39.370731	-0.480388	0.000000	-1.153370	0.000000	0.000000	0.000000	-0.004302	-0.015563	-0.015642	0.000000	0.000000	4.000000	33.000000	0.000000
3210.158324	0.123053	0.559938	-0.009660	80.734528	-15.569790	39.395042	-0.480388	0.000000	-1.153370	0.000000	0.000000	0.000000	-0.004302	-0.015563	-0.015642	0.000000	0.000000	4.000000	33.000000	0.000000
3210.161658	0.123053	0.559938	-0.009660	80.734528	-15.569790	39.395042	-0.480388	0.000000	-1.153370	0.000000	0.000000	0.000000	-0.004302	-0.015563	-0.015642	0.000000	0.000000	4.000000	33.000000	0.000000
3210.164991	0.123048	0.559921	-0.009677	80.734528	-15.569790	39.395042	-0.480388	0.000000	-1.153370	0.000000	0.000000	0.000000	-0.001432	-0.005188	-0.005214	0.000000	0.000000	4.000000	33.000000	0.000000
3210.168324	0.123048	0.559921	-0.009677	80.729813	-15.544915	39.419342	-0.482995	0.000000	-1.152653	0.000000	0.000000	0.000000	-0.001432	-0.005188	-0.005214	0.000000	0.000000	4.000000	33.000000	0.000000
3210.171658	0.123048	0.559921	-0.009677	80.729813	-15.544915	39.419342	-0.482995	0.000000	-1.152653	0.000000	0.000000	0.000000	-0.001432	-0.005188	-0.005214	0.000000	0.000000	4.000000	33.000000	0.000000
3210.174991	0.123048	0.559921	-0.009677	80.729813	-15.544915	39.419342	-0.482995	0.000000	-1.152653	0.000000	0.000000	0.000000	-0.001432	-0.005188	-0.005214	0.000000	0.000000	4.000000	33.000000	0.000000
3210.178324	0.123048	0.559921	-0.009677	80.722412	-15.510235	39.453552	-0.483864	0.000000	-1.152415	0.000000	0.000000	0.000000	0.000001	-0.000003	0.000000	0.000000	0.000000	4.000000	33.000000	0.000000
3210.181658	0.123048	0.559921	-0.009677	80.722412	-15.510235	39.453552	-0.483864	0.000000	-1.152415	0.000000	0.000000	0.000000	0.000001	-0.000003	0.000000	0.000000	0.000000	4.000000	33.000000	0.000000
3210.184991	0.123048	0.559921	-0.009677	80.722412	-15.510235	39.453552	-0.483864	0.000000	-1.152415	0.000000	0.000000	0.000000	0.000001	-0.000003	0.000000	0.000000	0.000000	4.000000	33.000000	0.000000
3210.188324	0.123048	0.559921	-0.009677	80.713356	-15.473276	39.490555	-0.483864	0.000000	-1.152415	0.000000	0.000000	0.000000	0.000001	-0.000003	0.000000	0.000000	0.000000	4.000000	33.000000	0.000000
3210.191658	0.123053	0.559938	-0.009660	80.713356	-15.473276	39.490555	-0.483864	0.000000	-1.152415	0.000000	0.000000	0.000000	0.001434	0.005179	0.005215	0.000000	0.000000	4.000000	33.000000	0.000000
3210.194991	0.123053	0.559938	-0.009660	80.713356	-15.473276	39.490555	-0.483864	0.000000	-1.152415	0.000000	0.000000	0.000000	0.001434	0.005179	0.005215	0.000000	0.000000	4.000000	33.000000	0.000000
3210.198324	0.123053	0.559938	-0.009660	80.707962	-15.453634	39.510452	-0.483864	0.000000	-1.152415	0.000000	0.000000	0.000000	0.001434	0.005179	0.005215	0.000000	0.000000	4.000000	33.000000	0.000000
3210.201658	0.123053	0.559938	-0.009660	80.707962	-15.453634	39.510452	-0.483864	0.000000	-1.152415	0.000000	0.000000	0.000000	0.001434	0.005179	0.005215	0.000000	0.000000	4.000000	33.000000	0.000000
3210.204991	0.123056	0.559981	-0.009648	80.707962	-15.453634	39.510452	-0.483864	0.000000	-1.152415	0.000000	0.000000	0.000000	0.000988	0.012793	0.003590	0.000000	0.000000	4.000000	33.000000	0.000000
3210.208324	0.123056	0.559981	-0.009648	80.705276	-15.443830	39.520374	-0.482995	0.000000	-1.152653	0.000000	0.000000	0.000000	0.000988	0.012793	0.003590	0.000000	0.000000	4.000000	33.000000	0.000000
3210.211658	0.123056	0.559981	-0.009648	80.705276	-15.443830	39.520374	-0.482995	0.000000	-1.152653	0.000000	0.000000	0.000000	0.000988	0.012793	0.003590	0.000000	0.000000	4.000000	33.000000	0.000000
3210.214991	0.123056	0.559981	-0.009648	80.705276	-15.443830	39.520374	-0.482995	0.000000	-1.152653	0.000000	0.000000	0.000000	0.000988	0.012793	0.003590	0.000000	0.000000	4.000000	33.000000	0.000000
3210.218324	0.123055	0.560006	-0.009653	80.705276	-15.443830	39.520374	-0.482397	0.000000	-1.152818	0.000000	0.000000	0.000000	-0.000447	0.007606	-0.001625	0.000000	0.000000	4.000000	33.000000	0.000000
3210.221658	0.123055	0.560006	-0.009653	80.705276	-15.443830	39.520374	-0.482397	0.000000	-1.152818	0.000000	0.000000	0.000000	-0.000447	0.007606	-0.001625	0.000000	0.000000	4.000000	33.000000	0.000000
3210.224991	0.123055	0.560006	-0.009653	80.705276	-15.443830	39.520374	-0.482397	0.000000	-1.152818	0.000000	0.000000	0.000000	-0.000447	0.007606	-0.001625	0.000000	0.000000	4.000000	33.000000	0.000000
3210.228324	0.123055	0.560006	-0.009653	80.707962	-15.453634	39.510452	-0.482668	0.000000	-1.152743	0.000000	0.000000	0.000000	-0.000447	0.007606	-0.001625	0.000000	0.000000	4.000000	33.000000	0.000000
3210.231658	0.123044	0.559997	-0.009694	80.707962	-15.453634	39.510452	-0.482668	0.000000	-1.152743	0.000000	0.000000	0.000000	-0.003312	-0.002758	-0.012052	0.000000	0.000000	4.000000	33.000000	0.000000
3210.234991	0.123044	0.559997	-0.009694	80.707962	-15.453634	39.510452	-0.482668	0.000000	-1.152743	0.000000	0.000000	0.000000	-0.003312	-0.002758	-0.012052	0.000000	0.000000	4.000000	33.000000	0.000000
3210.238324	0.123044	0.559997	-0.009694	80.716042	-15.483078	39.480614	-0.482668	0.000000	-1.152743	0.000000	0.000000	0.000000	-0.003312	-0.002758	-0.012052	0.000000	0.000000	4.000000	33.000000	0.000000
3210.241658	0.123044	0.559997	-0.009694	80.716042	-15.483078	39.480614	-0.482668	0.000000	-1.152743	0.000000	0.000000	0.000000	-0.003312	-0.002758	-0.012052	0.000000	0.000000	4.000000	33.000000	0.000000
3210.244991	0.123018	0.559936	-0.009786	80.716042	-15.483078	39.480614	-0.482668	0.000000	-1.152743	0.000000	0.000000	0.000000	-0.007616	-0.018333	-0.027696	0.000000	0.000000	4.000000	33.000000	0.000000
3210.248324	0.123018	0.559936	-0.009786	80.729477	-15.529538	39.430790	-0.484676	0.000000	-1.152191	0.000000	0.000000	0.000000	-0.007616	-0.018333	-0.027696	0.000000	0.000000	4.000000	33.000000	0.000000
3210.251658	0.123018	0.559936	-0.009786	80.729477	-15.529538	39.430790	-0.484676	0.000000	-1.152191	0.000000	0.000000	0.000000	-0.007616	-0.018333	-0.027696	0.000000	0.000000	4.000000	33.000000	0.000000
3210.254991	0.123018	0.559936	-0.009786	80.729477	-15.529538	39.430790	-0.484676	0.000000	-1.152191	0.000000	0.000000	0.000000	-0.007616	-0.018333	-0.027696	0.000000	0.000000	4.000000	33.000000	0.000000
3210.258324	0.122978	0.559804	-0.010017	80.741051	-15.570168	39.389397	-0.489292	0.000000	-1.150922	0.000000	0.000000	0.000000	-0.012180	-0.039409	-0.069212	0.000000	0.000000	4.000000	33.000000	0.000000
3210.261658	0.122978	0.559804	-0.010017	80.741051	-15.570168	39.389397	-0.489292	0.000000	-1.150922	0.000000	0.000000	0.000000	-0.012180	-0.039409	-0.069212	0.000000	0.000000	4.000000	33.000000	0.000000
3210.264991	0.122978	0.559804	-0.010017	80.741051	-15.570168	39.389397	-0.489292	0.000000	-1.150922	0.000000	0.000000	0.000000	-0.012180	-0.039409	-0.069212	0.000000	0.000000	4.000000	33.000000	0.000000
3210.268324	0.122978	0.559804	-0.010017	80.748085	-15.592285	39.366531	-0.500828	0.000000	-1.148892	0.000000	0.000000	0.000000	-0.012180	-0.039409	-0.069212	0.000000	0.000000	4.000000	33.000000	0.000000
3210.271658	0.122946	0.559751	-0.010132	80.748085	-15.592285	39.366531	-0.500828	0.000000	-1.148892	0.000000	0.000000	0.000000	-0.009501	-0.015910	-0.034549	0.000000	0.000000	4.000000	33.000000	0.000000
3210.274991	0.122946	0.559751	-0.010132	80.748085	-15.592285	39.366531	-0.500828	0.000000	-1.148892	0.000000	0.000000	0.000000	-0.009501	-0.015910	-0.034549	0.000000	0.000000	4.000000	33.000000	0.000000
3210.278324	0.122946	0.559751	-0.010132	80.755119	-15.614432	39.343628	-0.500828	0.000000	-1.148892	0.000000	0.000000	0.000000	-0.009501	-0.015910	-0.034549	0.000000	0.000000	4.000000	33.000000	0.000000
3210.281658	0.122946	0.559751	-0.010132	80.755119	-15.614432	39.343628	-0.500828	0.000000	-1.148892	0.000000	0.000000	0.000000	-0.009501	-0.015910	-0.034549	0.000000	0.000000	4.000000	33.000000	0.000000
3210.284991	0.122916	0.559673	-0.010241	80.755119	-15.614432	39.343628	-0.500828	0.000000	-1.148892	0.000000	0.000000	0.000000	-0.009056	-0.023488	-0.032934	0.000000	0.000000	4.000000	33.000000	0.000000
3210.288324	0.122916	0.559673	-0.010241	80.760330	-15.627893	39.329311	-0.506586	0.000000	-1.147309	0.000000	0.000000	0.000000	-0.009056	-0.023488	-0.032934	0.000000	0.000000	4.000000	33.000000	0.000000
3210.291658	0.122916	0.559673	-0.010241	80.760330	-15.627893	39.329311	-0.506586	0.000000	-1.147309	0.000000	0.000000	0.000000	-0.009056	-0.023488	-0.032934	0.000000	0.000000	4.000000	33.000000	0.000000
3210.294991	0.122916	0.559673	-0.010241	80.760330	-15.627893	39.329311	-0.506586	0.000000	-1.147309	0.000000	0.000000	0.000000	-0.009056	-0.023488	-0.032934	0.000000	0.000000	4.000000	33.000000	0.000000
3210.298324	0.122855	0.559560	-0.010380	80.769218	-15.661555	39.297718	-0.512075	0.000000	-1.145799	0.000000	0.000000	0.000000	-0.018294	-0.033830	-0.041634	0.000000	0.000000	4.000000	33.000000	0.000000
3210.301658	0.122855	0.559560	-0.010380	80.769218	-15.661555	39.297718	-0.512075	0.000000	-1.145799	0.000000	0.000000	0.000000	-0.018294	-0.033830	-0.041634	0.000000	0.000000	4.000000	33.000000	0.000000
3210.304991	0.122855	0.559560	-0.010380	80.769218	-15.661555	39.297718	-0.512075	0.000000	-1.145799	0.000000	0.000000	0.000000	-0.018294	-0.033830	-0.041634	0.000000	0.000000	4.000000	33.000000	0.000000
3210.308324	0.122855	0.559560	-0.010380	80.779915	-15.701335	39.257420	-0.519014	0.000000	-1.142750	0.000000	0.000000	0.000000	-0.018294	-0.033830	-0.041634	0.000000	0.000000	4.000000	33.000000	0.000000
3210.311658	0.122830	0.559499	-0.010473	80.779915	-15.701335	39.257420	-0.519014	0.000000	-1.142750	0.000000	0.000000	0.000000	-0.007623	-0.018291	-0.027729	0.000000	0.000000	4.000000	33.000000	0.000000
3210.314991	0.122830	0.559499	-0.010473	80.779915	-15.701335	39.257420	-0.519014	0.000000	-1.142750	0.000000	0.000000	0.000000	-0.007623	-0.018291	-0.027729	0.000000	0.000000	4.000000	33.000000	0.000000
3210.318324	0.122830	0.559499	-0.010473	80.787979	-15.731207	39.227150	-0.519014	0.000000	-1.142750	0.000000	0.000000	0.000000	-0.007623	-0.018291	-0.027729	0.000000	0.000000	4.000000	33.000000	0.000000
3210.321658	0.122830	0.559499	-0.010473	80.787979	-15.731207	39.227150	-0.519014	0.000000	-1.142750	0.000000	0.000000	0.000000	-0.007623	-0.018291	-0.027729	0.000000	0.000000	4.000000	33.000000	0.000000
3210.324991	0.122810	0.559430	-0.010542	80.787979	-15.731207	39.227150	-0.519014	0.000000	-1.142750	0.000000	0.000000	0.000000	-0.005744	-0.020707	-0.020893	0.000000	0.000000	4.000000	33.000000	0.000000
3210.328324	0.122810	0.559430	-0.010542	80.801384	-15.781137	39.176567	-0.523635	0.000000	-1.141479	0.000000	0.000000	0.000000	-0.005744	-0.020707	-0.020893	0.000000	0.000000	4.000000	33.000000	0.000000
3210.331658	0.122810	0.559430	-0.010542	80.801384	-15.781137	39.176567	-0.523635	0.000000	-1.141479	0.000000	0.000000	0.000000	-0.005744	-0.020707	-0.020893	0.000000	0.000000	4.000000	33.000000	0.000000
3210.334991	0.122810	0.559430	-0.010542	80.801384	-15.781137	39.176567	-0.523635	0.000000	-1.141479	0.000000	0.000000	0.000000	-0.005744	-0.020707	-0.020893	0.000000	0.000000	4.000000	33.000000	0.000000
3210.338324	0.122755	0.559291	-0.010745	80.814789	-15.831231	39.125839	-0.527118	0.000000	-1.140522	0.000000	0.000000	0.000000	-0.016690	-0.041749	-0.060705	0.000000	0.000000	4.000000	33.000000	0.000000
3210.341658	0.122755	0.559291	-0.010745	80.814789	-15.831231	39.125839	-0.527118	0.000000	-1.140522	0.000000	0.000000	0.000000	-0.016690	-0.041749	-0.060705	0.000000	0.000000	4.000000	33.000000	0.000000
3210.344991	0.122755	0.559291	-0.010745	80.814789	-15.831231	39.125839	-0.527118	0.000000	-1.140522	0.000000	0.000000	0.000000	-0.016690	-0.041749	-0.060705	0.000000	0.000000	4.000000	33.000000	0.000000
3210.348324	0.122714	0.559204	-0.010895	80.828148	-15.881433	39.074978	-0.537235	0.000000	-1.137740	0.000000	0.000000	0.000000	-0.012384	-0.026216	-0.045043	0.000000	0.000000	4.000000	33.000000	0.000000
3210.351658	0.122714	0.559204	-0.010895	80.828148	-15.881433	39.074978	-0.537235	0.000000	-1.137740	0.000000	0.000000	0.000000	-0.012384	-0.026216	-0.045043	0.000000	0.000000	4.000000	33.000000	0.000000
3210.354991	0.122714	0.559204	-0.010895	80.828148	-15.881433	39.074978	-0.537235	0.000000	-1.137740	0.000000	0.000000	0.000000	-0.012384	-0.026216	-0.045043	0.000000	0.000000	4.000000	33.000000	0.000000
3210.358324	0.122714	0.559204	-0.010895	80.846870	-15.951992	39.003517	-0.544742	0.000000	-1.135676	0.000000	0.000000	0.000000	-0.012384	-0.026216	-0.045043	0.000000	0.000000	4.000000	33.000000	0.000000
3210.361658	0.122674	0.559091	-0.011040	80.846870	-15.951992	39.003517	-0.544742	0.000000	-1.135676	0.000000	0.000000	0.000000	-0.011945	-0.033785	-0.043443	0.000000	0.000000	4.000000	33.000000	0.000000
3210.364991	0.122674	0.559091	-0.011040	80.846870	-15.951992	39.003517	-0.544742	0.000000	-1.135676	0.000000	0.000000	0.000000	-0.011945	-0.033785	-0.043443	0.000000	0.000000	4.000000	33.000000	0.000000
3210.368324	0.122674	0.559091	-0.011040	80.863754	-16.011206	38.940556	-0.544742	0.000000	-1.135676	0.000000	0.000000	0.000000	-0.011945	-0.033785	-0.043443	0.000000	0.000000	4.000000	33.000000	0.000000
3210.371658	0.122674	0.559091	-0.011040	80.863754	-16.011206	38.940556	-0.544742	0.000000	-1.135676	0.000000	0.000000	0.000000	-0.011945	-0.033785	-0.043443	0.000000	0.000000	4.000000	33.000000	0.000000
3210.374991	0.122660	0.558996	-0.011173	80.863754	-16.011206	38.940556	-0.544742	0.000000	-1.135676	0.000000	0.000000	0.000000	-0.004159	-0.028608	-0.039971	0.000000	0.000000	4.000000	33.000000	0.000000
3210.378324	0.122660	0.558996	-0.011173	80.879799	-16.074862	38.878853	-0.551983	0.000000	-1.133685	0.000000	0.000000	0.000000	-0.004159	-0.028608	-0.039971	0.000000	0.000000	4.000000	33.000000	0.000000
3210.381658	0.122660	0.558996	-0.011173	80.879799	-16.074862	38.878853	-0.551983	0.000000	-1.133685	0.000000	0.000000	0.000000	-0.004159	-0.028608	-0.039971	0.000000	0.000000	4.000000	33.000000	0.000000
3210.384991	0.122660	0.558996	-0.011173	80.879799	-16.074862	38.878853	-0.551983	0.000000	-1.133685	0.000000	0.000000	0.000000	-0.004159	-0.028608	-0.039971	0.000000	0.000000	4.000000	33.000000	0.000000
3210.388324	0.122564	0.558788	-0.011439	80.895821	-16.136017	38.816910	-0.558644	0.000000	-1.132992	0.000000	0.000000	0.000000	-0.028820	-0.062327	-0.079967	0.000000	0.000000	4.000000	33.000000	0.000000
3210.391658	0.122564	0.558788	-0.011439	80.895821	-16.136017	38.816910	-0.558644	0.000000	-1.132992	0.000000	0.000000	0.000000	-0.028820	-0.062327	-0.079967	0.000000	0.000000	4.000000	33.000000	0.000000
3210.394991	0.122564	0.558788	-0.011439	80.895821	-16.136017	38.816910	-0.558644	0.000000	-1.132992	0.000000	0.000000	0.000000	-0.028820	-0.062327	-0.079967	0.000000	0.000000	4.000000	33.000000	0.000000
3210.398324	0.122564	0.558788	-0.011439	80.912628	-16.198618	38.753239	-0.571972	0.000000	-1.128189	0.000000	0.000000	0.000000	-0.028820	-0.062327	-0.079967	0.000000	0.000000	4.000000	33.000000	0.000000
3210.401658	0.122529	0.558693	-0.011567	80.912628	-16.198618	38.753239	-0.571972	0.000000	-1.128189	0.000000	0.000000	0.000000	-0.010519	-0.028557	-0.038256	0.000000	0.000000	4.000000	33.000000	0.000000
3210.404991	0.122529	0.558693	-0.011567	80.912628	-16.198618	38.753239	-0.571972	0.000000	-1.128189	0.000000	0.000000	0.000000	-0.010519	-0.028557	-0.038256	0.000000	0.000000	4.000000	33.000000	0.000000
3210.408324	0.122469	0.558555	-0.011701	80.931305	-16.273228	38.680477	-0.571972	0.000000	-1.128189	0.000000	0.000000	0.000000	-0.017864	-0.041291	-0.040158	0.000000	0.000000	4.000000	33.000000	0.000000
3210.411658	0.122469	0.558555	-0.011701	80.931305	-16.273228	38.680477	-0.571972	0.000000	-1.128189	0.000000	0.000000	0.000000	-0.017864	-0.041291	-0.040158	0.000000	0.000000	4.000000	33.000000	0.000000
3210.414991	0.122469	0.558555	-0.011701	80.931305	-16.273228	38.680477	-0.571972	0.000000	-1.128189	0.000000	0.000000	0.000000	-0.017864	-0.041291	-0.040158	0.000000	0.000000	4.000000	33.000000	0.000000
3210.418324	0.122469	0.558555	-0.011701	80.955254	-16.368795	38.586452	-0.585041	0.000000	-1.123459	0.000000	0.000000	0.000000	-0.017864	-0.041291	-0.040158	0.000000	0.000000	4.000000	33.000000	0.000000
3210.421658	0.122411	0.558392	-0.011829	80.955254	-16.368795	38.586452	-0.585041	0.000000	-1.123459	0.000000	0.000000	0.000000	-0.017428	-0.048855	-0.038577	0.000000	0.000000	4.000000	33.000000	0.000000
3210.424991	0.122411	0.558392	-0.011829	80.955254	-16.368795	38.586452	-0.585041	0.000000	-1.123459	0.000000	0.000000	0.000000	-0.017428	-0.048855	-0.038577	0.000000	0.000000	4.000000	33.000000	0.000000
3210.428324	0.122411	0.558392	-0.011829	80.981903	-16.477970	38.481430	-0.585041	0.000000	-1.123459	0.000000	0.000000	0.000000	-0.017428	-0.048855	-0.038577	0.000000	0.000000	4.000000	33.000000	0.000000
3210.431658	0.122411	0.558392	-0.011829	80.981903	-16.477970	38.481430	-0.585041	0.000000	-1.123459	0.000000	0.000000	0.000000	-0.017428	-0.048855	-0.038577	0.000000	0.000000	4.000000	33.000000	0.000000
3210.434991	0.122327	0.558212	-0.011970	80.981903	-16.477970	38.481430	-0.585041	0.000000	-1.123459	0.000000	0.000000	0.000000	-0.025211	-0.053983	-0.042103	0.000000	0.000000	4.000000	33.000000	0.000000
3210.438324	0.122327	0.558212	-0.011970	81.011108	-16.592806	38.365166	-0.591471	0.000000	-1.120554	0.000000	0.000000	0.000000	-0.025211	-0.053983	-0.042103	0.000000	0.000000	4.000000	33.000000	0.000000
3210.441658	0.122327	0.558212	-0.011970	81.011108	-16.592806	38.365166	-0.591471	0.000000	-1.120554	0.000000	0.000000	0.000000	-0.025211	-0.053983	-0.042103	0.000000	0.000000	4.000000	33.000000	0.000000
3210.444991	0.122327	0.558212	-0.011970	81.011108	-16.592806	38.365166	-0.591471	0.000000	-1.120554	0.000000	0.000000	0.000000	-0.025211	-0.053983	-0.042103	0.000000	0.000000	4.000000	33.000000	0.000000
3210.448324	0.122229	0.557801	-0.012326	81.040291	-16.708372	38.248131	-0.598488	0.000000	-1.116352	0.000000	0.000000	0.000000	-0.029401	-0.123302	-0.107009	0.000000	0.000000	4.000000	33.000000	0.000000
3210.451658	0.122229	0.557801	-0.012326	81.040291	-16.708372	38.248131	-0.598488	0.000000	-1.116352	0.000000	0.000000	0.000000	-0.029401	-0.123302	-0.107009	0.000000	0.000000	4.000000	33.000000	0.000000
3210.454991	0.122229	0.557801	-0.012326	81.040291	-16.708372	38.248131	-0.598488	0.000000	-1.116352	0.000000	0.000000	0.000000	-0.029401	-0.123302	-0.107009	0.000000	0.000000	4.000000	33.000000	0.000000
3210.458324	0.122229	0.557801	-0.012326	81.072144	-16.835346	38.119637	-0.616323	0.000000	-1.111452	0.000000	0.000000	0.000000	-0.029401	-0.123302	-0.107009	0.000000	0.000000	4.000000	33.000000	0.000000
3210.461658	0.122178	0.557588	-0.012514	81.072144	-16.835346	38.119637	-0.616323	0.000000	-1.111452	0.000000	0.000000	0.000000	-0.015437	-0.064152	-0.056186	0.000000	0.000000	4.000000	33.000000	0.000000
3210.464991	0.122178	0.557588	-0.012514	81.072144	-16.835346	38.119637	-0.616323	0.000000	-1.111452	0.000000	0.000000	0.000000	-0.015437	-0.064152	-0.056186	0.000000	0.000000	4.000000	33.000000	0.000000
3210.468324	0.122178	0.557588	-0.012514	81.103889	-16.963179	37.990223	-0.616323	0.000000	-1.111452	0.000000	0.000000	0.000000	-0.015437	-0.064152	-0.056186	0.000000	0.000000	4.000000	33.000000	0.000000
3210.471658	0.122178	0.557588	-0.012514	81.103889	-16.963179	37.990223	-0.616323	0.000000	-1.111452	0.000000	0.000000	0.000000	-0.015437	-0.064152	-0.056186	0.000000	0.000000	4.000000	33.000000	0.000000
3210.474991	0.122131	0.557391	-0.012684	81.103889	-16.963179	37.990223	-0.616323	0.000000	-1.111452	0.000000	0.000000	0.000000	-0.014002	-0.058972	-0.050968	0.000000	0.000000	4.000000	33.000000	0.000000
3210.478324	0.122131	0.557391	-0.012684	81.131134	-17.074533	37.880028	-0.625687	0.000000	-1.108879	0.000000	0.000000	0.000000	-0.014002	-0.058972	-0.050968	0.000000	0.000000	4.000000	33.000000	0.000000
3210.481658	0.122131	0.557391	-0.012684	81.131134	-17.074533	37.880028	-0.625687	0.000000	-1.108879	0.000000	0.000000	0.000000	-0.014002	-0.058972	-0.050968	0.000000	0.000000	4.000000	33.000000	0.000000
3210.484991	0.122131	0.557391	-0.012684	81.131134	-17.074533	37.880028	-0.625687	0.000000	-1.108879	0.000000	0.000000	0.000000	-0.014002	-0.058972	-0.050968	0.000000	0.000000	4.000000	33.000000	0.000000
3210.488324	0.121979	0.557015	-0.012989	81.155731	-17.178446	37.780125	-0.634182	0.000000	-1.106545	0.000000	0.000000	0.000000	-0.045567	-0.112719	-0.091559	0.000000	0.000000	4.000000	33.000000	0.000000
3210.491658	0.121979	0.557015	-0.012989	81.155731	-17.178446	37.780125	-0.634182	0.000000	-1.106545	0.000000	0.000000	0.000000	-0.045567	-0.112719	-0.091559	0.000000	0.000000	4.000000	33.000000	0.000000
3210.494991	0.121979	0.557015	-0.012989	81.155731	-17.178446	37.780125	-0.634182	0.000000	-1.106545	0.000000	0.000000	0.000000	-0.045567	-0.112719	-0.091559	0.000000	0.000000	4.000000	33.000000	0.000000
3210.498324	0.121979	0.557015	-0.012989	81.176704	-17.266699	37.698421	-0.649442	0.000000	-1.098951	0.000000	0.000000	0.000000	-0.045567	-0.112719	-0.091559	0.000000	0.000000	4.000000	33.000000	0.000000
3210.501658	0.121868	0.556844	-0.013147	81.176704	-17.266699	37.698421	-0.649442	0.000000	-1.098951	0.000000	0.000000	0.000000	-0.033426	-0.051337	-0.047432	0.000000	0.000000	4.000000	33.000000	0.000000
3210.504991	0.121868	0.556844	-0.013147	81.176704	-17.266699	37.698421	-0.649442	0.000000	-1.098951	0.000000	0.000000	0.000000	-0.033426	-0.051337	-0.047432	0.000000	0.000000	4.000000	33.000000	0.000000
3210.508324	0.121868	0.556844	-0.013147	81.193222	-17.337606	37.636780	-0.649442	0.000000	-1.098951	0.000000	0.000000	0.000000	-0.033426	-0.051337	-0.047432	0.000000	0.000000	4.000000	33.000000	0.000000
3210.511658	0.121868	0.556844	-0.013147	81.193222	-17.337606	37.636780	-0.649442	0.000000	-1.098951	0.000000	0.000000	0.000000	-0.033426	-0.051337	-0.047432	0.000000	0.000000	4.000000	33.000000	0.000000
3210.514991	0.121740	0.556690	-0.013282	81.193222	-17.337606	37.636780	-0.649442	0.000000	-1.098951	0.000000	0.000000	0.000000	-0.038294	-0.046179	-0.040464	0.000000	0.000000	4.000000	33.000000	0.000000
3210.518324	0.121740	0.556690	-0.013282	81.208755	-17.400648	37.582657	-0.657347	0.000000	-1.093380	0.000000	0.000000	0.000000	-0.038294	-0.046179	-0.040464	0.000000	0.000000	4.000000	33.000000	0.000000
3210.521658	0.121740	0.556690	-0.013282	81.208755	-17.400648	37.582657	-0.657347	0.000000	-1.093380	0.000000	0.000000	0.000000	-0.038294	-0.046179	-0.040464	0.000000	0.000000	4.000000	33.000000	0.000000
3210.524991	0.121740	0.556690	-0.013282	81.208755	-17.400648	37.582657	-0.657347	0.000000	-1.093380	0.000000	0.000000	0.000000	-0.038294	-0.046179	-0.040464	0.000000	0.000000	4.000000	33.000000	0.000000
3210.528324	0.121486	0.556358	-0.013547	81.205421	-17.364349	37.624245	-0.664091	0.000000	-1.086998	0.000000	0.000000	0.000000	-0.076131	-0.099802	-0.079455	0.000000	0.000000	4.000000	33.000000	0.000000
3210.531658	0.121486	0.556358	-0.013547	81.205421	-17.364349	37.624245	-0.664091	0.000000	-1.086998	0.000000	0.000000	0.000000	-0.076131	-0.099802	-0.079455	0.000000	0.000000	4.000000	33.000000	0.000000
3210.534991	0.121486	0.556358	-0.013547	81.205421	-17.364349	37.624245	-0.664091	0.000000	-1.086998	0.000000	0.000000	0.000000	-0.076131	-0.099802	-0.079455	0.000000	0.000000	4.000000	33.000000	0.000000
3210.538324	0.121402	0.556179	-0.013688	81.193909	-17.281952	37.711140	-0.677333	0.000000	-1.074309	0.000000	0.000000	0.000000	-0.025201	-0.053638	-0.042454	0.000000	0.000000	4.000000	33.000000	0.000000
3210.541658	0.121402	0.556179	-0.013688	81.193909	-17.281952	37.711140	-0.677333	0.000000	-1.074309	0.000000	0.000000	0.000000	-0.025201	-0.053638	-0.042454	0.000000	0.000000	4.000000	33.000000	0.000000
3210.544991	0.121402	0.556179	-0.013688	81.193909	-17.281952	37.711140	-0.677333	0.000000	-1.074309	0.000000	0.000000	0.000000	-0.025201	-0.053638	-0.042454	0.000000	0.000000	4.000000	33.000000	0.000000
3210.548324	0.121402	0.556179	-0.013688	81.166161	-17.112137	37.881775	-0.684409	0.000000	-1.070109	0.000000	0.000000	0.000000	-0.025201	-0.053638	-0.042454	0.000000	0.000000	4.000000	33.000000	0.000000
3210.551658	0.121318	0.556000	-0.013830	81.166161	-17.112137	37.881775	-0.684409	0.000000	-1.070109	0.000000	0.000000	0.000000	-0.025204	-0.053588	-0.042484	0.000000	0.000000	4.000000	33.000000	0.000000
3210.554991	0.121318	0.556000	-0.013830	81.166161	-17.112137	37.881775	-0.684409	0.000000	-1.070109	0.000000	0.000000	0.000000	-0.025204	-0.053588	-0.042484	0.000000	0.000000	4.000000	33.000000	0.000000
3210.558324	0.121318	0.556000	-0.013830	81.129204	-16.893919	38.097496	-0.684409	0.000000	-1.070109	0.000000	0.000000	0.000000	-0.025204	-0.053588	-0.042484	0.000000	0.000000	4.000000	33.000000	0.000000
3210.561658	0.121318	0.556000	-0.013830	81.129204	-16.893919	38.097496	-0.684409	0.000000	-1.070109	0.000000	0.000000	0.000000	-0.025204	-0.053588	-0.042484	0.000000	0.000000	4.000000	33.000000	0.000000
3210.564991	0.121228	0.555830	-0.013994	81.129204	-16.893919	38.097496	-0.684409	0.000000	-1.070109	0.000000	0.000000	0.000000	-0.027072	-0.051158	-0.049356	0.000000	0.000000	4.000000	33.000000	0.000000
3210.568324	0.121228	0.555830	-0.013994	81.088486	-16.658970	38.329735	-0.691490	0.000000	-1.065908	0.000000	0.000000	0.000000	-0.027072	-0.051158	-0.049356	0.000000	0.000000	4.000000	33.000000	0.000000
3210.571658	0.121228	0.555830	-0.013994	81.088486	-16.658970	38.329735	-0.691490	0.000000	-1.065908	0.000000	0.000000	0.000000	-0.027072	-0.051158	-0.049356	0.000000	0.000000	4.000000	33.000000	0.000000
3210.574991	0.121228	0.555830	-0.013994	81.088486	-16.658970	38.329735	-0.691490	0.000000	-1.065908	0.000000	0.000000	0.000000	-0.027072	-0.051158	-0.049356	0.000000	0.000000	4.000000	33.000000	0.000000
3210.578324	0.121143	0.555498	-0.014306	81.048622	-16.431280	38.552345	-0.699716	0.000000	-1.061396	0.000000	0.000000	0.000000	-0.025596	-0.099535	-0.093574	0.000000	0.000000	4.000000	33.000000	0.000000
3210.581658	0.121143	0.555498	-0.014306	81.048622	-16.431280	38.552345	-0.699716	0.000000	-1.061396	0.000000	0.000000	0.000000	-0.025596	-0.099535	-0.093574	0.000000	0.000000	4.000000	33.000000	0.000000
3210.584991	0.121143	0.555498	-0.014306	81.048622	-16.431280	38.552345	-0.699716	0.000000	-1.061396	0.000000	0.000000	0.000000	-0.025596	-0.099535	-0.093574	0.000000	0.000000	4.000000	33.000000	0.000000
3210.588324	0.121099	0.555344	-0.014465	81.014122	-16.232857	38.746056	-0.715311	0.000000	-1.057130	0.000000	0.000000	0.000000	-0.013020	-0.045985	-0.047599	0.000000	0.000000	4.000000	33.000000	0.000000
3210.591658	0.121099	0.555344	-0.014465	81.014122	-16.232857	38.746056	-0.715311	0.000000	-1.057130	0.000000	0.000000	0.000000	-0.013020	-0.045985	-0.047599	0.000000	0.000000	4.000000	33.000000	0.000000
3210.594991	0.121099	0.555344	-0.014465	81.014122	-16.232857	38.746056	-0.715311	0.000000	-1.057130	0.000000	0.000000	0.000000	-0.013020	-0.045985	-0.047599	0.000000	0.000000	4.000000	33.000000	0.000000
3210.598324	0.121099	0.555344	-0.014465	81.003349	-16.153395	38.822220	-0.723245	0.000000	-1.054960	0.000000	0.000000	0.000000	-0.013020	-0.045985	-0.047599	0.000000	0.000000	4.000000	33.000000	0.000000
3210.601658	0.121056	0.555191	-0.014624	81.003349	-16.153395	38.822220	-0.723245	0.000000	-1.054960	0.000000	0.000000	0.000000	-0.013025	-0.045935	-0.047621	0.000000	0.000000	4.000000	33.000000	0.000000
3210.604991	0.121056	0.555191	-0.014624	81.003349	-16.153395	38.822220	-0.723245	0.000000	-1.054960	0.000000	0.000000	0.000000	-0.013025	-0.045935	-0.047621	0.000000	0.000000	4.000000	33.000000	0.000000
3210.608324	0.121056	0.555191	-0.014624	81.011909	-16.169785	38.801327	-0.723245	0.000000	-1.054960	0.000000	0.000000	0.000000	-0.013025	-0.045935	-0.047621	0.000000	0.000000	4.000000	33.000000	0.000000
3210.611658	0.121056	0.555191	-0.014624	81.011909	-16.169785	38.801327	-0.723245	0.000000	-1.054960	0.000000	0.000000	0.000000	-0.013025	-0.045935	-0.047621	0.000000	0.000000	4.000000	33.000000	0.000000
3210.614991	0.121032	0.555063	-0.014793	81.011909	-16.169785	38.801327	-0.723245	0.000000	-1.054960	0.000000	0.000000	0.000000	-0.007156	-0.038395	-0.050913	0.000000	0.000000	4.000000	33.000000	0.000000
3210.618324	0.121032	0.555063	-0.014793	81.027885	-16.231869	38.738449	-0.731181	0.000000	-1.052789	0.000000	0.000000	0.000000	-0.007156	-0.038395	-0.050913	0.000000	0.000000	4.000000	33.000000	0.000000
3210.621658	0.121032	0.555063	-0.014793	81.027885	-16.231869	38.738449	-0.731181	0.000000	-1.052789	0.000000	0.000000	0.000000	-0.007156	-0.038395	-0.050913	0.000000	0.000000	4.000000	33.000000	0.000000
3210.624991	0.121032	0.555063	-0.014793	81.027885	-16.231869	38.738449	-0.731181	0.000000	-1.052789	0.000000	0.000000	0.000000	-0.007156	-0.038395	-0.050913	0.000000	0.000000	4.000000	33.000000	0.000000
3210.628324	0.120979	0.554876	-0.014988	81.039429	-16.274673	38.694912	-0.739667	0.000000	-1.051597	0.000000	0.000000	0.000000	-0.015938	-0.056089	-0.058255	0.000000	0.000000	4.000000	33.000000	0.000000
3210.631658	0.120979	0.554876	-0.014988	81.039429	-16.274673	38.694912	-0.739667	0.000000	-1.051597	0.000000	0.000000	0.000000	-0.015938	-0.056089	-0.058255	0.000000	0.000000	4.000000	33.000000	0.000000
3210.634991	0.120979	0.554876	-0.014988	81.039429	-16.274673	38.694912	-0.739667	0.000000	-1.051597	0.000000	0.000000	0.000000	-0.015938	-0.056089	-0.058255	0.000000	0.000000	4.000000	33.000000	0.000000
3210.638324	0.120979	0.554876	-0.014988	81.048279	-16.309881	38.661793	-0.749376	0.000000	-1.048941	0.000000	0.000000	0.000000	-0.015938	-0.056089	-0.058255	0.000000	0.000000	4.000000	33.000000	0.000000
3210.641658	0.120943	0.554825	-0.015035	81.048279	-16.309881	38.661793	-0.749376	0.000000	-1.048941	0.000000	0.000000	0.000000	-0.010644	-0.015303	-0.014171	0.000000	0.000000	4.000000	33.000000	0.000000
3210.644991	0.120943	0.554825	-0.015035	81.048279	-16.309881	38.661793	-0.749376	0.000000	-1.048941	0.000000	0.000000	0.000000	-0.010644	-0.015303	-0.014171	0.000000	0.000000	4.000000	33.000000	0.000000
3210.648324	0.120943	0.554825	-0.015035	81.053589	-16.333456	38.640709	-0.749376	0.000000	-1.048941	0.000000	0.000000	0.000000	-0.010644	-0.015303	-0.014171	0.000000	0.000000	4.000000	33.000000	0.000000
3210.651658	0.120943	0.554825	-0.015035	81.053589	-16.333456	38.640709	-0.749376	0.000000	-1.048941	0.000000	0.000000	0.000000	-0.010644	-0.015303	-0.014171	0.000000	0.000000	4.000000	33.000000	0.000000
3210.654991	0.120913	0.554791	-0.015064	81.053589	-16.333456	38.640709	-0.749376	0.000000	-1.048941	0.000000	0.000000	0.000000	-0.009195	-0.010177	-0.008875	0.000000	0.000000	4.000000	33.000000	0.000000
3210.658324	0.120913	0.554791	-0.015064	81.056229	-16.349316	38.630119	-0.751738	0.000000	-1.047166	0.000000	0.000000	0.000000	-0.009195	-0.010177	-0.008875	0.000000	0.000000	4.000000	33.000000	0.000000
3210.661658	0.120913	0.554791	-0.015064	81.056229	-16.349316	38.630119	-0.751738	0.000000	-1.047166	0.000000	0.000000	0.000000	-0.009195	-0.010177	-0.008875	0.000000	0.000000	4.000000	33.000000	0.000000
3210.664991	0.120913	0.554791	-0.015064	81.056229	-16.349316	38.630119	-0.751738	0.000000	-1.047166	0.000000	0.000000	0.000000	-0.009195	-0.010177	-0.008875	0.000000	0.000000	4.000000	33.000000	0.000000
3210.668324	0.120853	0.554741	-0.015037	81.058945	-16.362467	38.619591	-0.753217	0.000000	-1.045634	0.000000	0.000000	0.000000	-0.018046	-0.015035	0.008250	0.000000	0.000000	4.000000	33.000000	0.000000
3210.671658	0.120853	0.554741	-0.015037	81.058945	-16.362467	38.619591	-0.753217	0.000000	-1.045634	0.000000	0.000000	0.000000	-0.018046	-0.015035	0.008250	0.000000	0.000000	4.000000	33.000000	0.000000
3210.674991	0.120853	0.554741	-0.015037	81.058945	-16.362467	38.619591	-0.753217	0.000000	-1.045634	0.000000	0.000000	0.000000	-0.018046	-0.015035	0.008250	0.000000	0.000000	4.000000	33.000000	0.000000
3210.678324	0.120853	0.554741	-0.015037	81.061584	-16.378347	38.608990	-0.751842	0.000000	-1.042626	0.000000	0.000000	0.000000	-0.018046	-0.015035	0.008250	0.000000	0.000000	4.000000	33.000000	0.000000
3210.681658	0.120806	0.554724	-0.015043	81.061584	-16.378347	38.608990	-0.751842	0.000000	-1.042626	0.000000	0.000000	0.000000	-0.014039	-0.005087	-0.001858	0.000000	0.000000	4.000000	33.000000	0.000000
3210.684991	0.120806	0.554724	-0.015043	81.061584	-16.378347	38.608990	-0.751842	0.000000	-1.042626	0.000000	0.000000	0.000000	-0.014039	-0.005087	-0.001858	0.000000	0.000000	4.000000	33.000000	0.000000
3210.688324	0.120806	0.554724	-0.015043	81.061584	-16.381058	38.609005	-0.751842	0.000000	-1.042626	0.000000	0.000000	0.000000	-0.014039	-0.005087	-0.001858	0.000000	0.000000	4.000000	33.000000	0.000000
3210.691658	0.120806	0.554724	-0.015043	81.061584	-16.381058	38.609005	-0.751842	0.000000	-1.042626	0.000000	0.000000	0.000000	-0.014039	-0.005087	-0.001858	0.000000	0.000000	4.000000	33.000000	0.000000
3210.694991	0.120786	0.554699	-0.015032	81.061584	-16.381058	38.609005	-0.751842	0.000000	-1.042626	0.000000	0.000000	0.000000	-0.005878	-0.007498	0.003262	0.000000	0.000000	4.000000	33.000000	0.000000
3210.698324	0.120786	0.554699	-0.015032	81.066864	-16.404675	38.587822	-0.752152	0.000000	-1.040286	0.000000	0.000000	0.000000	-0.005878	-0.007498	0.003262	0.000000	0.000000	4.000000	33.000000	0.000000
3210.701658	0.120786	0.554699	-0.015032	81.066864	-16.404675	38.587822	-0.752152	0.000000	-1.040286	0.000000	0.000000	0.000000	-0.005878	-0.007498	0.003262	0.000000	0.000000	4.000000	33.000000	0.000000
3210.704991	0.120786	0.554699	-0.015032	81.066864	-16.404675	38.587822	-0.752152	0.000000	-1.040286	0.000000	0.000000	0.000000	-0.005878	-0.007498	0.003262	0.000000	0.000000	4.000000	33.000000	0.000000
3210.708324	0.120749	0.554673	-0.015085	81.069588	-16.415155	38.577259	-0.751608	0.000000	-1.039307	0.000000	0.000000	0.000000	-0.011059	-0.007788	-0.015724	0.000000	0.000000	4.000000	33.000000	0.000000
3210.711658	0.120749	0.554673	-0.015085	81.069588	-16.415155	38.577259	-0.751608	0.000000	-1.039307	0.000000	0.000000	0.000000	-0.011059	-0.007788	-0.015724	0.000000	0.000000	4.000000	33.000000	0.000000
3210.714991	0.120749	0.554673	-0.015085	81.069588	-16.415155	38.577259	-0.751608	0.000000	-1.039307	0.000000	0.000000	0.000000	-0.011059	-0.007788	-0.015724	0.000000	0.000000	4.000000	33.000000	0.000000
3210.718324	0.120749	0.554673	-0.015085	81.072227	-16.422901	38.566647	-0.754229	0.000000	-1.037463	0.000000	0.000000	0.000000	-0.011059	-0.007788	-0.015724	0.000000	0.000000	4.000000	33.000000	0.000000
3210.721658	0.120765	0.554656	-0.015108	81.072227	-16.422901	38.566647	-0.754229	0.000000	-1.037463	0.000000	0.000000	0.000000	0.004849	-0.005082	-0.007021	0.000000	0.000000	4.000000	33.000000	0.000000
3210.724991	0.120765	0.554656	-0.015108	81.072227	-16.422901	38.566647	-0.754229	0.000000	-1.037463	0.000000	0.000000	0.000000	0.004849	-0.005082	-0.007021	0.000000	0.000000	4.000000	33.000000	0.000000
3210.728324	0.120759	0.554664	-0.015131	81.072227	-16.422901	38.566647	-0.754229	0.000000	-1.037463	0.000000	0.000000	0.000000	-0.001870	0.002413	-0.006842	0.000000	0.000000	4.000000	33.000000	0.000000
3210.731658	0.120759	0.554664	-0.015131	81.072227	-16.422901	38.566647	-0.754229	0.000000	-1.037463	0.000000	0.000000	0.000000	-0.001870	0.002413	-0.006842	0.000000	0.000000	4.000000	33.000000	0.000000
3210.734991	0.120759	0.554664	-0.015131	81.072227	-16.422901	38.566647	-0.754229	0.000000	-1.037463	0.000000	0.000000	0.000000	-0.001870	0.002413	-0.006842	0.000000	0.000000	4.000000	33.000000	0.000000
3210.738324	0.120759	0.554664	-0.015131	81.072227	-16.425631	38.566643	-0.756540	0.000000	-1.037960	0.000000	0.000000	0.000000	-0.001870	0.002413	-0.006842	0.000000	0.000000	4.000000	33.000000	0.000000
3210.741658	0.120732	0.554673	-0.015148	81.072227	-16.425631	38.566643	-0.756540	0.000000	-1.037960	0.000000	0.000000	0.000000	-0.008165	0.002416	-0.005123	0.000000	0.000000	4.000000	33.000000	0.000000
3210.744991	0.120732	0.554673	-0.015148	81.072227	-16.425631	38.566643	-0.756540	0.000000	-1.037960	0.000000	0.000000	0.000000	-0.008165	0.002416	-0.005123	0.000000	0.000000	4.000000	33.000000	0.000000
3210.748324	0.120732	0.554673	-0.015148	81.069588	-16.412436	38.577271	-0.756540	0.000000	-1.037960	0.000000	0.000000	0.000000	-0.008165	0.002416	-0.005123	0.000000	0.000000	4.000000	33.000000	0.000000
3210.751658	0.120732	0.554673	-0.015148	81.069588	-16.412436	38.577271	-0.756540	0.000000	-1.037960	0.000000	0.000000	0.000000	-0.008165	0.002416	-0.005123	0.000000	0.000000	4.000000	33.000000	0.000000
3210.754991	0.120752	0.554698	-0.015159	81.069588	-16.412436	38.577271	-0.756540	0.000000	-1.037960	0.000000	0.000000	0.000000	0.005875	0.007509	-0.003261	0.000000	0.000000	4.000000	33.000000	0.000000
3210.758324	0.120752	0.554698	-0.015159	81.066879	-16.399250	38.587830	-0.757393	0.000000	-1.036599	0.000000	0.000000	0.000000	0.005875	0.007509	-0.003261	0.000000	0.000000	4.000000	33.000000	0.000000
3210.761658	0.120752	0.554698	-0.015159	81.066879	-16.399250	38.587830	-0.757393	0.000000	-1.036599	0.000000	0.000000	0.000000	0.005875	0.007509	-0.003261	0.000000	0.000000	4.000000	33.000000	0.000000
3210.764991	0.120752	0.554698	-0.015159	81.066879	-16.399250	38.587830	-0.757393	0.000000	-1.036599	0.000000	0.000000	0.000000	0.005875	0.007509	-0.003261	0.000000	0.000000	4.000000	33.000000	0.000000
3210.768324	0.120812	0.554748	-0.015186	81.064224	-16.383362	38.598415	-0.757937	0.000000	-1.037578	0.000000	0.000000	0.000000	0.018040	0.015014	-0.008244	0.000000	0.000000	4.000000	33.000000	0.000000
3210.771658	0.120812	0.554748	-0.015186	81.064224	-16.383362	38.598415	-0.757937	0.000000	-1.037578	0.000000	0.000000	0.000000	0.018040	0.015014	-0.008244	0.000000	0.000000	4.000000	33.000000	0.000000
3210.774991	0.120812	0.554748	-0.015186	81.064224	-16.383362	38.598415	-0.757937	0.000000	-1.037578	0.000000	0.000000	0.000000	0.018040	0.015014	-0.008244	0.000000	0.000000	4.000000	33.000000	0.000000
3210.778324	0.120812	0.554748	-0.015186	81.064224	-16.380629	38.598431	-0.759311	0.000000	-1.040585	0.000000	0.000000	0.000000	0.018040	0.015014	-0.008244	0.000000	0.000000	4.000000	33.000000	0.000000
3210.781658	0.120847	0.554756	-0.015220	81.064224	-16.380629	38.598431	-0.759311	0.000000	-1.040585	0.000000	0.000000	0.000000	0.010718	0.002411	-0.010284	0.000000	0.000000	4.000000	33.000000	0.000000
3210.784991	0.120847	0.554756	-0.015220	81.064224	-16.380629	38.598431	-0.759311	0.000000	-1.040585	0.000000	0.000000	0.000000	0.010718	0.002411	-0.010284	0.000000	0.000000	4.000000	33.000000	0.000000
3210.788324	0.120847	0.554756	-0.015220	81.064247	-16.375189	38.598438	-0.759311	0.000000	-1.040585	0.000000	0.000000	0.000000	0.010718	0.002411	-0.010284	0.000000	0.000000	4.000000	33.000000	0.000000
3210.791658	0.120847	0.554756	-0.015220	81.064247	-16.375189	38.598438	-0.759311	0.000000	-1.040585	0.000000	0.000000	0.000000	0.010718	0.002411	-0.010284	0.000000	0.000000	4.000000	33.000000	0.000000
3210.794991	0.120857	0.554747	-0.015267	81.064247	-16.375189	38.598438	-0.759311	0.000000	-1.040585	0.000000	0.000000	0.000000	0.002973	-0.002677	-0.013863	0.000000	0.000000	4.000000	33.000000	0.000000
3210.798324	0.120857	0.554747	-0.015267	81.069542	-16.393370	38.577259	-0.761025	0.000000	-1.042371	0.000000	0.000000	0.000000	0.002973	-0.002677	-0.013863	0.000000	0.000000	4.000000	33.000000	0.000000
3210.801658	0.120857	0.554747	-0.015267	81.069542	-16.393370	38.577259	-0.761025	0.000000	-1.042371	0.000000	0.000000	0.000000	0.002973	-0.002677	-0.013863	0.000000	0.000000	4.000000	33.000000	0.000000
3210.804991	0.120857	0.554747	-0.015267	81.069542	-16.393370	38.577259	-0.761025	0.000000	-1.042371	0.000000	0.000000	0.000000	0.002973	-0.002677	-0.013863	0.000000	0.000000	4.000000	33.000000	0.000000
3210.808324	0.120879	0.554704	-0.015354	81.072227	-16.401154	38.566647	-0.763335	0.000000	-1.042867	0.000000	0.000000	0.000000	0.006366	-0.012867	-0.026187	0.000000	0.000000	4.000000	33.000000	0.000000
3210.811658	0.120879	0.554704	-0.015354	81.072227	-16.401154	38.566647	-0.763335	0.000000	-1.042867	0.000000	0.000000	0.000000	0.006366	-0.012867	-0.026187	0.000000	0.000000	4.000000	33.000000	0.000000
3210.814991	0.120879	0.554704	-0.015354	81.072227	-16.401154	38.566647	-0.763335	0.000000	-1.042867	0.000000	0.000000	0.000000	0.006366	-0.012867	-0.026187	0.000000	0.000000	4.000000	33.000000	0.000000
3210.818324	0.120879	0.554704	-0.015354	81.080238	-16.429861	38.534828	-0.767700	0.000000	-1.043928	0.000000	0.000000	0.000000	0.006366	-0.012867	-0.026187	0.000000	0.000000	4.000000	33.000000	0.000000
3210.821658	0.120885	0.554653	-0.015413	81.080238	-16.429861	38.534828	-0.767700	0.000000	-1.043928	0.000000	0.000000	0.000000	0.001941	-0.015263	-0.017625	0.000000	0.000000	4.000000	33.000000	0.000000
3210.824991	0.120885	0.554653	-0.015413	81.080238	-16.429861	38.534828	-0.767700	0.000000	-1.043928	0.000000	0.000000	0.000000	0.001941	-0.015263	-0.017625	0.000000	0.000000	4.000000	33.000000	0.000000
3210.828324	0.120885	0.554653	-0.015413	81.090866	-16.474573	38.492329	-0.767700	0.000000	-1.043928	0.000000	0.000000	0.000000	0.001941	-0.015263	-0.017625	0.000000	0.000000	4.000000	33.000000	0.000000
3210.831658	0.120885	0.554653	-0.015413	81.090866	-16.474573	38.492329	-0.767700	0.000000	-1.043928	0.000000	0.000000	0.000000	0.001941	-0.015263	-0.017625	0.000000	0.000000	4.000000	33.000000	0.000000
3210.834991	0.120850	0.554602	-0.015460	81.090866	-16.474573	38.492329	-0.767700	0.000000	-1.043928	0.000000	0.000000	0.000000	-0.010642	-0.015282	-0.014185	0.000000	0.000000	4.000000	33.000000	0.000000
3210.838324	0.120850	0.554602	-0.015460	81.101547	-16.516703	38.449699	-0.770637	0.000000	-1.044251	0.000000	0.000000	0.000000	-0.010642	-0.015282	-0.014185	0.000000	0.000000	4.000000	33.000000	0.000000
3210.841658	0.120850	0.554602	-0.015460	81.101547	-16.516703	38.449699	-0.770637	0.000000	-1.044251	0.000000	0.000000	0.000000	-0.010642	-0.015282	-0.014185	0.000000	0.000000	4.000000	33.000000	0.000000
3210.844991	0.120850	0.554602	-0.015460	81.101547	-16.516703	38.449699	-0.770637	0.000000	-1.044251	0.000000	0.000000	0.000000	-0.010642	-0.015282	-0.014185	0.000000	0.000000	4.000000	33.000000	0.000000
3210.848324	0.120800	0.554457	-0.015642	81.114784	-16.569489	38.396240	-0.773001	0.000000	-1.042477	0.000000	0.000000	0.000000	-0.014930	-0.043389	-0.054576	0.000000	0.000000	4.000000	33.000000	0.000000
3210.851658	0.120800	0.554457	-0.015642	81.114784	-16.569489	38.396240	-0.773001	0.000000	-1.042477	0.000000	0.000000	0.000000	-0.014930	-0.043389	-0.054576	0.000000	0.000000	4.000000	33.000000	0.000000
3210.854991	0.120800	0.554457	-0.015642	81.114784	-16.569489	38.396240	-0.773001	0.000000	-1.042477	0.000000	0.000000	0.000000	-0.014930	-0.043389	-0.054576	0.000000	0.000000	4.000000	33.000000	0.000000
3210.858324	0.120800	0.554457	-0.015642	81.128082	-16.619698	38.342670	-0.782098	0.000000	-1.039989	0.000000	0.000000	0.000000	-0.014930	-0.043389	-0.054576	0.000000	0.000000	4.000000	33.000000	0.000000
3210.861658	0.120797	0.554373	-0.015736	81.128082	-16.619698	38.342670	-0.782098	0.000000	-1.039989	0.000000	0.000000	0.000000	-0.000972	-0.025424	-0.028248	0.000000	0.000000	4.000000	33.000000	0.000000
3210.864991	0.120797	0.554373	-0.015736	81.128082	-16.619698	38.342670	-0.782098	0.000000	-1.039989	0.000000	0.000000	0.000000	-0.000972	-0.025424	-0.028248	0.000000	0.000000	4.000000	33.000000	0.000000
3210.868324	0.120797	0.554373	-0.015736	81.141373	-16.670078	38.288956	-0.782098	0.000000	-1.039989	0.000000	0.000000	0.000000	-0.000972	-0.025424	-0.028248	0.000000	0.000000	4.000000	33.000000	0.000000
3210.871658	0.120797	0.554373	-0.015736	81.141373	-16.670078	38.288956	-0.782098	0.000000	-1.039989	0.000000	0.000000	0.000000	-0.000972	-0.025424	-0.028248	0.000000	0.000000	4.000000	33.000000	0.000000
3210.874991	0.120787	0.554296	-0.015853	81.141373	-16.670078	38.288956	-0.782098	0.000000	-1.039989	0.000000	0.000000	0.000000	-0.002847	-0.023032	-0.035097	0.000000	0.000000	4.000000	33.000000	0.000000
3210.878324	0.120787	0.554296	-0.015853	81.154671	-16.720627	38.235046	-0.786806	0.000000	-1.039827	0.000000	0.000000	0.000000	-0.002847	-0.023032	-0.035097	0.000000	0.000000	4.000000	33.000000	0.000000
3210.881658	0.120787	0.554296	-0.015853	81.154671	-16.720627	38.235046	-0.786806	0.000000	-1.039827	0.000000	0.000000	0.000000	-0.002847	-0.023032	-0.035097	0.000000	0.000000	4.000000	33.000000	0.000000
3210.884991	0.120787	0.554296	-0.015853	81.154671	-16.720627	38.235046	-0.786806	0.000000	-1.039827	0.000000	0.000000	0.000000	-0.002847	-0.023032	-0.035097	0.000000	0.000000	4.000000	33.000000	0.000000
3210.888324	0.120781	0.554126	-0.016042	81.167915	-16.771315	38.180981	-0.792655	0.000000	-1.039352	0.000000	0.000000	0.000000	-0.001963	-0.050849	-0.056528	0.000000	0.000000	4.000000	33.000000	0.000000
3210.891658	0.120781	0.554126	-0.016042	81.167915	-16.771315	38.180981	-0.792655	0.000000	-1.039352	0.000000	0.000000	0.000000	-0.001963	-0.050849	-0.056528	0.000000	0.000000	4.000000	33.000000	0.000000
3210.894991	0.120781	0.554126	-0.016042	81.167915	-16.771315	38.180981	-0.792655	0.000000	-1.039352	0.000000	0.000000	0.000000	-0.001963	-0.050849	-0.056528	0.000000	0.000000	4.000000	33.000000	0.000000
3210.898324	0.120781	0.554126	-0.016042	81.175858	-16.803429	38.148460	-0.802076	0.000000	-1.039025	0.000000	0.000000	0.000000	-0.001963	-0.050849	-0.056528	0.000000	0.000000	4.000000	33.000000	0.000000
3210.901658	0.120761	0.554059	-0.016112	81.175858	-16.803429	38.148460	-0.802076	0.000000	-1.039025	0.000000	0.000000	0.000000	-0.005817	-0.020319	-0.021243	0.000000	0.000000	4.000000	33.000000	0.000000
3210.904991	0.120761	0.554059	-0.016112	81.175858	-16.803429	38.148460	-0.802076	0.000000	-1.039025	0.000000	0.000000	0.000000	-0.005817	-0.020319	-0.021243	0.000000	0.000000	4.000000	33.000000	0.000000
3210.908324	0.120761	0.554059	-0.016112	81.183807	-16.835636	38.115887	-0.802076	0.000000	-1.039025	0.000000	0.000000	0.000000	-0.005817	-0.020319	-0.021243	0.000000	0.000000	4.000000	33.000000	0.000000
3210.911658	0.120761	0.554059	-0.016112	81.183807	-16.835636	38.115887	-0.802076	0.000000	-1.039025	0.000000	0.000000	0.000000	-0.005817	-0.020319	-0.021243	0.000000	0.000000	4.000000	33.000000	0.000000
3210.914991	0.120740	0.554016	-0.016188	81.183807	-16.835636	38.115887	-0.802076	0.000000	-1.039025	0.000000	0.000000	0.000000	-0.006236	-0.012841	-0.022777	0.000000	0.000000	4.000000	33.000000	0.000000
3210.918324	0.120740	0.554016	-0.016188	81.191765	-16.870592	38.083263	-0.805617	0.000000	-1.038056	0.000000	0.000000	0.000000	-0.006236	-0.012841	-0.022777	0.000000	0.000000	4.000000	33.000000	0.000000
3210.921658	0.120740	0.554016	-0.016188	81.191765	-16.870592	38.083263	-0.805617	0.000000	-1.038056	0.000000	0.000000	0.000000	-0.006236	-0.012841	-0.022777	0.000000	0.000000	4.000000	33.000000	0.000000
3210.924991	0.120740	0.554016	-0.016188	81.191765	-16.870592	38.083263	-0.805617	0.000000	-1.038056	0.000000	0.000000	0.000000	-0.006236	-0.012841	-0.022777	0.000000	0.000000	4.000000	33.000000	0.000000
3210.928324	0.120647	0.553939	-0.016282	81.197060	-16.897547	38.061478	-0.809413	0.000000	-1.037017	0.000000	0.000000	0.000000	-0.027983	-0.022982	-0.028250	0.000000	0.000000	4.000000	33.000000	0.000000
3210.931658	0.120647	0.553939	-0.016282	81.197060	-16.897547	38.061478	-0.809413	0.000000	-1.037017	0.000000	0.000000	0.000000	-0.027983	-0.022982	-0.028250	0.000000	0.000000	4.000000	33.000000	0.000000
3210.934991	0.120647	0.553939	-0.016282	81.197060	-16.897547	38.061478	-0.809413	0.000000	-1.037017	0.000000	0.000000	0.000000	-0.027983	-0.022982	-0.028250	0.000000	0.000000	4.000000	33.000000	0.000000
3210.938324	0.120647	0.553939	-0.016282	81.205025	-16.935333	38.028774	-0.814121	0.000000	-1.032353	0.000000	0.000000	0.000000	-0.027983	-0.022982	-0.028250	0.000000	0.000000	4.000000	33.000000	0.000000
3210.941658	0.120596	0.553905	-0.016306	81.205025	-16.935333	38.028774	-0.814121	0.000000	-1.032353	0.000000	0.000000	0.000000	-0.015466	-0.010167	-0.007193	0.000000	0.000000	4.000000	33.000000	0.000000
3210.944991	0.120596	0.553905	-0.016306	81.205025	-16.935333	38.028774	-0.814121	0.000000	-1.032353	0.000000	0.000000	0.000000	-0.015466	-0.010167	-0.007193	0.000000	0.000000	4.000000	33.000000	0.000000
3210.948324	0.120596	0.553905	-0.016306	81.212936	-16.970465	37.995964	-0.814121	0.000000	-1.032353	0.000000	0.000000	0.000000	-0.015466	-0.010167	-0.007193	0.000000	0.000000	4.000000	33.000000	0.000000
3210.951658	0.120596	0.553905	-0.016306	81.212936	-16.970465	37.995964	-0.814121	0.000000	-1.032353	0.000000	0.000000	0.000000	-0.015466	-0.010167	-0.007193	0.000000	0.000000	4.000000	33.000000	0.000000
3210.954991	0.120555	0.553838	-0.016372	81.212936	-16.970465	37.995964	-0.814121	0.000000	-1.032353	0.000000	0.000000	0.000000	-0.012093	-0.020299	-0.019541	0.000000	0.000000	4.000000	33.000000	0.000000
3210.958324	0.120555	0.553838	-0.016372	81.223541	-17.016500	37.952137	-0.815320	0.000000	-1.029775	0.000000	0.000000	0.000000	-0.012093	-0.020299	-0.019541	0.000000	0.000000	4.000000	33.000000	0.000000
3210.961658	0.120555	0.553838	-0.016372	81.223541	-17.016500	37.952137	-0.815320	0.000000	-1.029775	0.000000	0.000000	0.000000	-0.012093	-0.020299	-0.019541	0.000000	0.000000	4.000000	33.000000	0.000000
3210.964991	0.120555	0.553838	-0.016372	81.223541	-17.016500	37.952137	-0.815320	0.000000	-1.029775	0.000000	0.000000	0.000000	-0.012093	-0.020299	-0.019541	0.000000	0.000000	4.000000	33.000000	0.000000
3210.968324	0.120455	0.553677	-0.016491	81.236755	-17.076178	37.897259	-0.818577	0.000000	-1.027760	0.000000	0.000000	0.000000	-0.030043	-0.048105	-0.035858	0.000000	0.000000	4.000000	33.000000	0.000000
3210.971658	0.120455	0.553677	-0.016491	81.236755	-17.076178	37.897259	-0.818577	0.000000	-1.027760	0.000000	0.000000	0.000000	-0.030043	-0.048105	-0.035858	0.000000	0.000000	4.000000	33.000000	0.000000
3210.974991	0.120455	0.553677	-0.016491	81.236755	-17.076178	37.897259	-0.818577	0.000000	-1.027760	0.000000	0.000000	0.000000	-0.030043	-0.048105	-0.035858	0.000000	0.000000	4.000000	33.000000	0.000000
3210.978324	0.120455	0.553677	-0.016491	81.252617	-17.144247	37.831146	-0.824553	0.000000	-1.022753	0.000000	0.000000	0.000000	-0.030043	-0.048105	-0.035858	0.000000	0.000000	4.000000	33.000000	0.000000
3210.981658	0.120416	0.553585	-0.016551	81.252617	-17.144247	37.831146	-0.824553	0.000000	-1.022753	0.000000	0.000000	0.000000	-0.011673	-0.027800	-0.018035	0.000000	0.000000	4.000000	33.000000	0.000000
3210.984991	0.120416	0.553585	-0.016551	81.252617	-17.144247	37.831146	-0.824553	0.000000	-1.022753	0.000000	0.000000	0.000000	-0.011673	-0.027800	-0.018035	0.000000	0.000000	4.000000	33.000000	0.000000
3210.988324	0.120416	0.553585	-0.016551	81.263153	-17.190634	37.786938	-0.824553	0.000000	-1.022753	0.000000	0.000000	0.000000	-0.011673	-0.027800	-0.018035	0.000000	0.000000	4.000000	33.000000	0.000000
3210.991658	0.120416	0.553585	-0.016551	81.263153	-17.190634	37.786938	-0.824553	0.000000	-1.022753	0.000000	0.000000	0.000000	-0.011673	-0.027800	-0.018035	0.000000	0.000000	4.000000	33.000000	0.000000
3210.994991	0.120371	0.553500	-0.016634	81.263153	-17.190634	37.786938	-0.824553	0.000000	-1.022753	0.000000	0.000000	0.000000	-0.013542	-0.025354	-0.024886	0.000000	0.000000	4.000000	33.000000	0.000000
3210.998324	0.120310	0.553432	-0.016694	81.273727	-17.239885	37.742638	-0.827559	0.000000	-1.020807	0.000000	0.000000	0.000000	-0.018360	-0.020287	-0.017857	0.000000	0.000000	4.000000	33.000000	0.000000
3211.001658	0.120310	0.553432	-0.016694	81.273727	-17.239885	37.742638	-0.827559	0.000000	-1.020807	0.000000	0.000000	0.000000	-0.018360	-0.020287	-0.017857	0.000000	0.000000	4.000000	33.000000	0.000000
3211.004991	0.120310	0.553432	-0.016694	81.273727	-17.239885	37.742638	-0.827559	0.000000	-1.020807	0.000000	0.000000	0.000000	-0.018360	-0.020287	-0.017857	0.000000	0.000000	4.000000	33.000000	0.000000
3211.008324	0.120310	0.553432	-0.016694	81.284264	-17.286509	37.698200	-0.834683	0.000000	-1.015490	0.000000	0.000000	0.000000	-0.018360	-0.020287	-0.017857	0.000000	0.000000	4.000000	33.000000	0.000000
3211.011658	0.120274	0.553382	-0.016741	81.284264	-17.286509	37.698200	-0.834683	0.000000	-1.015490	0.000000	0.000000	0.000000	-0.010634	-0.015207	-0.014254	0.000000	0.000000	4.000000	33.000000	0.000000
3211.014991	0.120274	0.553382	-0.016741	81.284264	-17.286509	37.698200	-0.834683	0.000000	-1.015490	0.000000	0.000000	0.000000	-0.010634	-0.015207	-0.014254	0.000000	0.000000	4.000000	33.000000	0.000000
3211.018324	0.120274	0.553382	-0.016741	81.287781	-17.304346	37.685463	-0.834683	0.000000	-1.015490	0.000000	0.000000	0.000000	-0.010634	-0.015207	-0.014254	0.000000	0.000000	4.000000	33.000000	0.000000
3211.021658	0.120274	0.553382	-0.016741	81.287781	-17.304346	37.685463	-0.834683	0.000000	-1.015490	0.000000	0.000000	0.000000	-0.010634	-0.015207	-0.014254	0.000000	0.000000	4.000000	33.000000	0.000000
3211.024991	0.120223	0.553348	-0.016765	81.287781	-17.304346	37.685463	-0.834683	0.000000	-1.015490	0.000000	0.000000	0.000000	-0.015451	-0.010134	-0.007221	0.000000	0.000000	4.000000	33.000000	0.000000
3211.028324	0.120223	0.553348	-0.016765	81.293045	-17.334505	37.663189	-0.837059	0.000000	-1.013718	0.000000	0.000000	0.000000	-0.015451	-0.010134	-0.007221	0.000000	0.000000	4.000000	33.000000	0.000000
3211.031658	0.120223	0.553348	-0.016765	81.293045	-17.334505	37.663189	-0.837059	0.000000	-1.013718	0.000000	0.000000	0.000000	-0.015451	-0.010134	-0.007221	0.000000	0.000000	4.000000	33.000000	0.000000
3211.034991	0.120223	0.553348	-0.016765	81.293045	-17.334505	37.663189	-0.837059	0.000000	-1.013718	0.000000	0.000000	0.000000	-0.015451	-0.010134	-0.007221	0.000000	0.000000	4.000000	33.000000	0.000000
3211.038324	0.120107	0.553296	-0.016859	81.296539	-17.349663	37.650402	-0.838262	0.000000	-1.011142	0.000000	0.000000	0.000000	-0.034629	-0.015449	-0.028140	0.000000	0.000000	4.000000	33.000000	0.000000
3211.041658	0.120107	0.553296	-0.016859	81.296539	-17.349663	37.650402	-0.838262	0.000000	-1.011142	0.000000	0.000000	0.000000	-0.034629	-0.015449	-0.028140	0.000000	0.000000	4.000000	33.000000	0.000000
3211.044991	0.120107	0.553296	-0.016859	81.296539	-17.349663	37.650402	-0.838262	0.000000	-1.011142	0.000000	0.000000	0.000000	-0.034629	-0.015449	-0.028140	0.000000	0.000000	4.000000	33.000000	0.000000
3211.048324	0.120107	0.553296	-0.016859	81.298187	-17.355169	37.647118	-0.842952	0.000000	-1.005371	0.000000	0.000000	0.000000	-0.034629	-0.015449	-0.028140	0.000000	0.000000	4.000000	33.000000	0.000000
3211.051658	0.120077	0.553263	-0.016889	81.298187	-17.355169	37.647118	-0.842952	0.000000	-1.005371	0.000000	0.000000	0.000000	-0.009175	-0.010144	-0.008939	0.000000	0.000000	4.000000	33.000000	0.000000
3211.054991	0.120077	0.553263	-0.016889	81.298187	-17.355169	37.647118	-0.842952	0.000000	-1.005371	0.000000	0.000000	0.000000	-0.009175	-0.010144	-0.008939	0.000000	0.000000	4.000000	33.000000	0.000000
3211.058324	0.120077	0.553263	-0.016889	81.302498	-17.369015	37.632668	-0.842952	0.000000	-1.005371	0.000000	0.000000	0.000000	-0.009175	-0.010144	-0.008939	0.000000	0.000000	4.000000	33.000000	0.000000
3211.061658	0.120077	0.553263	-0.016889	81.302498	-17.369015	37.632668	-0.842952	0.000000	-1.005371	0.000000	0.000000	0.000000	-0.009175	-0.010144	-0.008939	0.000000	0.000000	4.000000	33.000000	0.000000
3211.064991	0.120069	0.553204	-0.016919	81.302498	-17.369015	37.632668	-0.842952	0.000000	-1.005371	0.000000	0.000000	0.000000	-0.002490	-0.017620	-0.009133	0.000000	0.000000	4.000000	33.000000	0.000000
3211.068324	0.120069	0.553204	-0.016919	81.306763	-17.382885	37.618183	-0.844442	0.000000	-1.003841	0.000000	0.000000	0.000000	-0.002490	-0.017620	-0.009133	0.000000	0.000000	4.000000	33.000000	0.000000
3211.071658	0.120069	0.553204	-0.016919	81.306763	-17.382885	37.618183	-0.844442	0.000000	-1.003841	0.000000	0.000000	0.000000	-0.002490	-0.017620	-0.009133	0.000000	0.000000	4.000000	33.000000	0.000000
3211.074991	0.120069	0.553204	-0.016919	81.306763	-17.382885	37.618183	-0.844442	0.000000	-1.003841	0.000000	0.000000	0.000000	-0.002490	-0.017620	-0.009133	0.000000	0.000000	4.000000	33.000000	0.000000
3211.078324	0.120087	0.553046	-0.016935	81.309296	-17.384396	37.613255	-0.845964	0.000000	-1.003426	0.000000	0.000000	0.000000	0.005431	-0.047522	-0.004780	0.000000	0.000000	4.000000	33.000000	0.000000
3211.081658	0.120087	0.553046	-0.016935	81.309296	-17.384396	37.613255	-0.845964	0.000000	-1.003426	0.000000	0.000000	0.000000	0.005431	-0.047522	-0.004780	0.000000	0.000000	4.000000	33.000000	0.000000
3211.084991	0.120087	0.553046	-0.016935	81.309296	-17.384396	37.613255	-0.845964	0.000000	-1.003426	0.000000	0.000000	0.000000	0.005431	-0.047522	-0.004780	0.000000	0.000000	4.000000	33.000000	0.000000
3211.088324	0.120087	0.553046	-0.016935	81.314430	-17.399694	37.597095	-0.846761	0.000000	-1.004332	0.000000	0.000000	0.000000	0.005431	-0.047522	-0.004780	0.000000	0.000000	4.000000	33.000000	0.000000
3211.091658	0.120080	0.552962	-0.016961	81.314430	-17.399694	37.597095	-0.846761	0.000000	-1.004332	0.000000	0.000000	0.000000	-0.002081	-0.025079	-0.007628	0.000000	0.000000	4.000000	33.000000	0.000000
3211.094991	0.120080	0.552962	-0.016961	81.314430	-17.399694	37.597095	-0.846761	0.000000	-1.004332	0.000000	0.000000	0.000000	-0.002081	-0.025079	-0.007628	0.000000	0.000000	4.000000	33.000000	0.000000
3211.098324	0.120080	0.552962	-0.016961	81.321396	-17.424627	37.571438	-0.846761	0.000000	-1.004332	0.000000	0.000000	0.000000	-0.002081	-0.025079	-0.007628	0.000000	0.000000	4.000000	33.000000	0.000000
3211.101658	0.120080	0.552962	-0.016961	81.321396	-17.424627	37.571438	-0.846761	0.000000	-1.004332	0.000000	0.000000	0.000000	-0.002081	-0.025079	-0.007628	0.000000	0.000000	4.000000	33.000000	0.000000
3211.104991	0.120078	0.552895	-0.016968	81.321396	-17.424627	37.571438	-0.846761	0.000000	-1.004332	0.000000	0.000000	0.000000	-0.000627	-0.020023	-0.002303	0.000000	0.000000	4.000000	33.000000	0.000000
3211.108324	0.120078	0.552895	-0.016968	81.326515	-17.439995	37.555229	-0.848032	0.000000	-1.003985	0.000000	0.000000	0.000000	-0.000627	-0.020023	-0.002303	0.000000	0.000000	4.000000	33.000000	0.000000
3211.111658	0.120078	0.552895	-0.016968	81.326515	-17.439995	37.555229	-0.848032	0.000000	-1.003985	0.000000	0.000000	0.000000	-0.000627	-0.020023	-0.002303	0.000000	0.000000	4.000000	33.000000	0.000000
3211.114991	0.120078	0.552895	-0.016968	81.326515	-17.439995	37.555229	-0.848032	0.000000	-1.003985	0.000000	0.000000	0.000000	-0.000627	-0.020023	-0.002303	0.000000	0.000000	4.000000	33.000000	0.000000
3211.118324	0.120069	0.552745	-0.017001	81.321823	-17.405584	37.588493	-0.848416	0.000000	-1.003880	0.000000	0.000000	0.000000	-0.002711	-0.045095	-0.009944	0.000000	0.000000	4.000000	33.000000	0.000000
3211.121658	0.120069	0.552745	-0.017001	81.321823	-17.405584	37.588493	-0.848416	0.000000	-1.003880	0.000000	0.000000	0.000000	-0.002711	-0.045095	-0.009944	0.000000	0.000000	4.000000	33.000000	0.000000
3211.124991	0.120069	0.552745	-0.017001	81.321823	-17.405584	37.588493	-0.848416	0.000000	-1.003880	0.000000	0.000000	0.000000	-0.002711	-0.045095	-0.009944	0.000000	0.000000	4.000000	33.000000	0.000000
3211.128324	0.120069	0.552745	-0.017001	81.306290	-17.310768	37.678741	-0.850073	0.000000	-1.003428	0.000000	0.000000	0.000000	-0.002711	-0.045095	-0.009944	0.000000	0.000000	4.000000	33.000000	0.000000
3211.131658	0.120075	0.552694	-0.017060	81.306290	-17.310768	37.678741	-0.850073	0.000000	-1.003428	0.000000	0.000000	0.000000	0.001904	-0.015178	-0.017706	0.000000	0.000000	4.000000	33.000000	0.000000
3211.134991	0.120075	0.552694	-0.017060	81.306290	-17.310768	37.678741	-0.850073	0.000000	-1.003428	0.000000	0.000000	0.000000	0.001904	-0.015178	-0.017706	0.000000	0.000000	4.000000	33.000000	0.000000
3211.138324	0.120075	0.552694	-0.017060	81.273659	-17.131533	37.855423	-0.850073	0.000000	-1.003428	0.000000	0.000000	0.000000	0.001904	-0.015178	-0.017706	0.000000	0.000000	4.000000	33.000000	0.000000
3211.141658	0.120075	0.552694	-0.017060	81.273659	-17.131533	37.855423	-0.850073	0.000000	-1.003428	0.000000	0.000000	0.000000	0.001904	-0.015178	-0.017706	0.000000	0.000000	4.000000	33.000000	0.000000
3211.144991	0.120071	0.552652	-0.017073	81.273659	-17.131533	37.855423	-0.850073	0.000000	-1.003428	0.000000	0.000000	0.000000	-0.001044	-0.012521	-0.003823	0.000000	0.000000	4.000000	33.000000	0.000000
3211.148324	0.120071	0.552652	-0.017073	81.228264	-16.884674	38.096214	-0.853025	0.000000	-1.003746	0.000000	0.000000	0.000000	-0.001044	-0.012521	-0.003823	0.000000	0.000000	4.000000	33.000000	0.000000
3211.151658	0.120071	0.552652	-0.017073	81.228264	-16.884674	38.096214	-0.853025	0.000000	-1.003746	0.000000	0.000000	0.000000	-0.001044	-0.012521	-0.003823	0.000000	0.000000	4.000000	33.000000	0.000000
3211.154991	0.120071	0.552652	-0.017073	81.228264	-16.884674	38.096214	-0.853025	0.000000	-1.003746	0.000000	0.000000	0.000000	-0.001044	-0.012521	-0.003823	0.000000	0.000000	4.000000	33.000000	0.000000
3211.158324	0.120105	0.552594	-0.017115	81.170898	-16.583000	38.391361	-0.853662	0.000000	-1.003572	0.000000	0.000000	0.000000	0.010037	-0.017600	-0.012578	0.000000	0.000000	4.000000	33.000000	0.000000
3211.161658	0.120105	0.552594	-0.017115	81.170898	-16.583000	38.391361	-0.853662	0.000000	-1.003572	0.000000	0.000000	0.000000	0.010037	-0.017600	-0.012578	0.000000	0.000000	4.000000	33.000000	0.000000
3211.164991	0.120105	0.552594	-0.017115	81.170898	-16.583000	38.391361	-0.853662	0.000000	-1.003572	0.000000	0.000000	0.000000	0.010037	-0.017600	-0.012578	0.000000	0.000000	4.000000	33.000000	0.000000
3211.168324	0.120105	0.552594	-0.017115	81.109673	-16.266756	38.700901	-0.855758	0.000000	-1.005244	0.000000	0.000000	0.000000	0.010037	-0.017600	-0.012578	0.000000	0.000000	4.000000	33.000000	0.000000
3211.171658	0.120148	0.552569	-0.017122	81.109673	-16.266756	38.700901	-0.855758	0.000000	-1.005244	0.000000	0.000000	0.000000	0.012946	-0.007476	-0.001913	0.000000	0.000000	4.000000	33.000000	0.000000
3211.174991	0.120148	0.552569	-0.017122	81.109673	-16.266756	38.700901	-0.855758	0.000000	-1.005244	0.000000	0.000000	0.000000	0.012946	-0.007476	-0.001913	0.000000	0.000000	4.000000	33.000000	0.000000
3211.178324	0.120159	0.552535	-0.017163	81.063736	-16.025988	38.932911	-0.855758	0.000000	-1.005244	0.000000	0.000000	0.000000	0.003356	-0.010127	-0.012380	0.000000	0.000000	4.000000	33.000000	0.000000
3211.181658	0.120159	0.552535	-0.017163	81.063736	-16.025988	38.932911	-0.855758	0.000000	-1.005244	0.000000	0.000000	0.000000	0.003356	-0.010127	-0.012380	0.000000	0.000000	4.000000	33.000000	0.000000
3211.184991	0.120159	0.552535	-0.017163	81.063736	-16.025988	38.932911	-0.855758	0.000000	-1.005244	0.000000	0.000000	0.000000	0.003356	-0.010127	-0.012380	0.000000	0.000000	4.000000	33.000000	0.000000
3211.188324	0.120159	0.552535	-0.017163	81.037048	-15.885657	39.065903	-0.858140	0.000000	-1.007961	0.000000	0.000000	0.000000	0.003356	-0.010127	-0.012380	0.000000	0.000000	4.000000	33.000000	0.000000
3211.191658	0.120198	0.552493	-0.017187	81.037048	-15.885657	39.065903	-0.858140	0.000000	-1.007961	0.000000	0.000000	0.000000	0.011486	-0.012530	-0.007250	0.000000	0.000000	4.000000	33.000000	0.000000
3211.194991	0.120198	0.552493	-0.017187	81.037048	-15.885657	39.065903	-0.858140	0.000000	-1.007961	0.000000	0.000000	0.000000	0.011486	-0.012530	-0.007250	0.000000	0.000000	4.000000	33.000000	0.000000
3211.198324	0.120198	0.552493	-0.017187	81.037704	-15.877543	39.070450	-0.858140	0.000000	-1.007961	0.000000	0.000000	0.000000	0.011486	-0.012530	-0.007250	0.000000	0.000000	4.000000	33.000000	0.000000
3211.201658	0.120198	0.552493	-0.017187	81.037704	-15.877543	39.070450	-0.858140	0.000000	-1.007961	0.000000	0.000000	0.000000	0.011486	-0.012530	-0.007250	0.000000	0.000000	4.000000	33.000000	0.000000
3211.204991	0.120242	0.552444	-0.017188	81.037704	-15.877543	39.070450	-0.858140	0.000000	-1.007961	0.000000	0.000000	0.000000	0.013355	-0.014955	-0.000412	0.000000	0.000000	4.000000	33.000000	0.000000
3211.208324	0.120242	0.552444	-0.017188	81.043930	-15.896622	39.048183	-0.859349	0.000000	-1.009876	0.000000	0.000000	0.000000	0.013355	-0.014955	-0.000412	0.000000	0.000000	4.000000	33.000000	0.000000
3211.211658	0.120242	0.552444	-0.017188	81.043930	-15.896622	39.048183	-0.859349	0.000000	-1.009876	0.000000	0.000000	0.000000	0.013355	-0.014955	-0.000412	0.000000	0.000000	4.000000	33.000000	0.000000
3211.214991	0.120242	0.552444	-0.017188	81.043930	-15.896622	39.048183	-0.859349	0.000000	-1.009876	0.000000	0.000000	0.000000	0.013355	-0.014955	-0.000412	0.000000	0.000000	4.000000	33.000000	0.000000
3211.218324	0.120254	0.552293	-0.017227	81.049126	-15.907857	39.033386	-0.859417	0.000000	-1.012101	0.000000	0.000000	0.000000	0.003536	-0.045069	-0.011702	0.000000	0.000000	4.000000	33.000000	0.000000
3211.221658	0.120254	0.552293	-0.017227	81.049126	-15.907857	39.033386	-0.859417	0.000000	-1.012101	0.000000	0.000000	0.000000	0.003536	-0.045069	-0.011702	0.000000	0.000000	4.000000	33.000000	0.000000
3211.224991	0.120254	0.552293	-0.017227	81.049126	-15.907857	39.033386	-0.859417	0.000000	-1.012101	0.000000	0.000000	0.000000	0.003536	-0.045069	-0.011702	0.000000	0.000000	4.000000	33.000000	0.000000
3211.228324	0.120254	0.552293	-0.017227	81.044304	-15.875315	39.064789	-0.861367	0.000000	-1.012691	0.000000	0.000000	0.000000	0.003536	-0.045069	-0.011702	0.000000	0.000000	4.000000	33.000000	0.000000
3211.231658	0.120259	0.552194	-0.017207	81.044304	-15.875315	39.064789	-0.861367	0.000000	-1.012691	0.000000	0.000000	0.000000	0.001643	-0.029909	0.006010	0.000000	0.000000	4.000000	33.000000	0.000000
3211.234991	0.120259	0.552194	-0.017207	81.044304	-15.875315	39.064789	-0.861367	0.000000	-1.012691	0.000000	0.000000	0.000000	0.001643	-0.029909	0.006010	0.000000	0.000000	4.000000	33.000000	0.000000
3211.238324	0.120259	0.552194	-0.017207	81.029266	-15.792513	39.148243	-0.861367	0.000000	-1.012691	0.000000	0.000000	0.000000	0.001643	-0.029909	0.006010	0.000000	0.000000	4.000000	33.000000	0.000000
3211.241658	0.120259	0.552194	-0.017207	81.029266	-15.792513	39.148243	-0.861367	0.000000	-1.012691	0.000000	0.000000	0.000000	0.001643	-0.029909	0.006010	0.000000	0.000000	4.000000	33.000000	0.000000
3211.244991	0.120243	0.552119	-0.017187	81.029266	-15.792513	39.148243	-0.861367	0.000000	-1.012691	0.000000	0.000000	0.000000	-0.005035	-0.022424	0.006216	0.000000	0.000000	4.000000	33.000000	0.000000
3211.248324	0.120243	0.552119	-0.017187	81.007805	-15.681840	39.259453	-0.860366	0.000000	-1.012965	0.000000	0.000000	0.000000	-0.005035	-0.022424	0.006216	0.000000	0.000000	4.000000	33.000000	0.000000
3211.251658	0.120243	0.552119	-0.017187	81.007805	-15.681840	39.259453	-0.860366	0.000000	-1.012965	0.000000	0.000000	0.000000	-0.005035	-0.022424	0.006216	0.000000	0.000000	4.000000	33.000000	0.000000
3211.254991	0.120243	0.552119	-0.017187	81.007805	-15.681840	39.259453	-0.860366	0.000000	-1.012965	0.000000	0.000000	0.000000	-0.005035	-0.022424	0.006216	0.000000	0.000000	4.000000	33.000000	0.000000
3211.258324	0.120223	0.551928	-0.017095	80.989098	-15.581853	39.359928	-0.859330	0.000000	-1.012125	0.000000	0.000000	0.000000	-0.005930	-0.057184	0.027596	0.000000	0.000000	4.000000	33.000000	0.000000
3211.261658	0.120223	0.551928	-0.017095	80.989098	-15.581853	39.359928	-0.859330	0.000000	-1.012125	0.000000	0.000000	0.000000	-0.005930	-0.057184	0.027596	0.000000	0.000000	4.000000	33.000000	0.000000
3211.264991	0.120223	0.551928	-0.017095	80.989098	-15.581853	39.359928	-0.859330	0.000000	-1.012125	0.000000	0.000000	0.000000	-0.005930	-0.057184	0.027596	0.000000	0.000000	4.000000	33.000000	0.000000
3211.268324	0.120223	0.551928	-0.017095	80.976830	-15.513979	39.426193	-0.854730	0.000000	-1.011137	0.000000	0.000000	0.000000	-0.005930	-0.057184	0.027596	0.000000	0.000000	4.000000	33.000000	0.000000
3211.271658	0.120233	0.551845	-0.017057	80.976830	-15.513979	39.426193	-0.854730	0.000000	-1.011137	0.000000	0.000000	0.000000	0.003097	-0.024865	0.011329	0.000000	0.000000	4.000000	33.000000	0.000000
3211.274991	0.120233	0.551845	-0.017057	80.976830	-15.513979	39.426193	-0.854730	0.000000	-1.011137	0.000000	0.000000	0.000000	0.003097	-0.024865	0.011329	0.000000	0.000000	4.000000	33.000000	0.000000
3211.278324	0.120233	0.551845	-0.017057	80.973808	-15.488049	39.448349	-0.854730	0.000000	-1.011137	0.000000	0.000000	0.000000	0.003097	-0.024865	0.011329	0.000000	0.000000	4.000000	33.000000	0.000000
3211.281658	0.120233	0.551845	-0.017057	80.973808	-15.488049	39.448349	-0.854730	0.000000	-1.011137	0.000000	0.000000	0.000000	0.003097	-0.024865	0.011329	0.000000	0.000000	4.000000	33.000000	0.000000
3211.284991	0.120259	0.551746	-0.017043	80.973808	-15.488049	39.448349	-0.854730	0.000000	-1.011137	0.000000	0.000000	0.000000	0.007900	-0.029912	0.004271	0.000000	0.000000	4.000000	33.000000	0.000000
3211.288324	0.120259	0.551746	-0.017043	80.977180	-15.492775	39.442688	-0.852842	0.000000	-1.011653	0.000000	0.000000	0.000000	0.007900	-0.029912	0.004271	0.000000	0.000000	4.000000	33.000000	0.000000
3211.291658	0.120259	0.551746	-0.017043	80.977180	-15.492775	39.442688	-0.852842	0.000000	-1.011653	0.000000	0.000000	0.000000	0.007900	-0.029912	0.004271	0.000000	0.000000	4.000000	33.000000	0.000000
3211.294991	0.120259	0.551746	-0.017043	80.977180	-15.492775	39.442688	-0.852842	0.000000	-1.011653	0.000000	0.000000	0.000000	0.007900	-0.029912	0.004271	0.000000	0.000000	4.000000	33.000000	0.000000
3211.298324	0.120304	0.551579	-0.017042	80.976006	-15.473041	39.456066	-0.852130	0.000000	-1.012970	0.000000	0.000000	0.000000	0.013525	-0.049911	0.000191	0.000000	0.000000	4.000000	33.000000	0.000000
3211.301658	0.120304	0.551579	-0.017042	80.976006	-15.473041	39.456066	-0.852130	0.000000	-1.012970	0.000000	0.000000	0.000000	0.013525	-0.049911	0.000191	0.000000	0.000000	4.000000	33.000000	0.000000
3211.304991	0.120304	0.551579	-0.017042	80.976006	-15.473041	39.456066	-0.852130	0.000000	-1.012970	0.000000	0.000000	0.000000	0.013525	-0.049911	0.000191	0.000000	0.000000	4.000000	33.000000	0.000000
3211.308324	0.120313	0.551521	-0.017009	80.971146	-15.440942	39.487000	-0.852099	0.000000	-1.015224	0.000000	0.000000	0.000000	0.002685	-0.017399	0.009820	0.000000	0.000000	4.000000	33.000000	0.000000
3211.311658	0.120313	0.551521	-0.017009	80.971146	-15.440942	39.487000	-0.852099	0.000000	-1.015224	0.000000	0.000000	0.000000	0.002685	-0.017399	0.009820	0.000000	0.000000	4.000000	33.000000	0.000000
3211.314991	0.120313	0.551521	-0.017009	80.971146	-15.440942	39.487000	-0.852099	0.000000	-1.015224	0.000000	0.000000	0.000000	0.002685	-0.017399	0.009820	0.000000	0.000000	4.000000	33.000000	0.000000
3211.318324	0.120313	0.551521	-0.017009	80.952477	-15.348357	39.580612	-0.850462	0.000000	-1.015671	0.000000	0.000000	0.000000	0.002685	-0.017399	0.009820	0.000000	0.000000	4.000000	33.000000	0.000000
3211.321658	0.120295	0.551471	-0.016994	80.952477	-15.348357	39.580612	-0.850462	0.000000	-1.015671	0.000000	0.000000	0.000000	-0.005454	-0.014960	0.004695	0.000000	0.000000	4.000000	33.000000	0.000000
3211.324991	0.120295	0.551471	-0.016994	80.952477	-15.348357	39.580612	-0.850462	0.000000	-1.015671	0.000000	0.000000	0.000000	-0.005454	-0.014960	0.004695	0.000000	0.000000	4.000000	33.000000	0.000000
3211.328324	0.120295	0.551471	-0.016994	80.921822	-15.202140	39.727440	-0.850462	0.000000	-1.015671	0.000000	0.000000	0.000000	-0.005454	-0.014960	0.004695	0.000000	0.000000	4.000000	33.000000	0.000000
3211.331658	0.120295	0.551471	-0.016994	80.921822	-15.202140	39.727440	-0.850462	0.000000	-1.015671	0.000000	0.000000	0.000000	-0.005454	-0.014960	0.004695	0.000000	0.000000	4.000000	33.000000	0.000000
3211.334991	0.120288	0.551430	-0.016937	80.921822	-15.202140	39.727440	-0.850462	0.000000	-1.015671	0.000000	0.000000	0.000000	-0.002126	-0.012334	0.016874	0.000000	0.000000	4.000000	33.000000	0.000000
3211.338324	0.120288	0.551430	-0.016937	80.887428	-15.042184	39.890507	-0.849679	0.000000	-1.014762	0.000000	0.000000	0.000000	-0.002126	-0.012334	0.016874	0.000000	0.000000	4.000000	33.000000	0.000000
3211.341658	0.120288	0.551430	-0.016937	80.887428	-15.042184	39.890507	-0.849679	0.000000	-1.014762	0.000000	0.000000	0.000000	-0.002126	-0.012334	0.016874	0.000000	0.000000	4.000000	33.000000	0.000000
3211.344991	0.120288	0.551430	-0.016937	80.887428	-15.042184	39.890507	-0.849679	0.000000	-1.014762	0.000000	0.000000	0.000000	-0.002126	-0.012334	0.016874	0.000000	0.000000	4.000000	33.000000	0.000000
3211.348324	0.120225	0.551381	-0.016841	80.850220	-14.873719	40.062237	-0.846867	0.000000	-1.014408	0.000000	0.000000	0.000000	-0.019075	-0.014791	0.028846	0.000000	0.000000	4.000000	33.000000	0.000000
3211.351658	0.120225	0.551381	-0.016841	80.850220	-14.873719	40.062237	-0.846867	0.000000	-1.014408	0.000000	0.000000	0.000000	-0.019075	-0.014791	0.028846	0.000000	0.000000	4.000000	33.000000	0.000000
3211.354991	0.120225	0.551381	-0.016841	80.850220	-14.873719	40.062237	-0.846867	0.000000	-1.014408	0.000000	0.000000	0.000000	-0.019075	-0.014791	0.028846	0.000000	0.000000	4.000000	33.000000	0.000000
3211.358324	0.120225	0.551381	-0.016841	80.825790	-14.760396	40.178970	-0.842059	0.000000	-1.011229	0.000000	0.000000	0.000000	-0.019075	-0.014791	0.028846	0.000000	0.000000	4.000000	33.000000	0.000000
3211.361658	0.120179	0.551339	-0.016843	80.825790	-14.760396	40.178970	-0.842059	0.000000	-1.011229	0.000000	0.000000	0.000000	-0.013594	-0.012528	-0.000434	0.000000	0.000000	4.000000	33.000000	0.000000
3211.364991	0.120179	0.551339	-0.016843	80.825790	-14.760396	40.178970	-0.842059	0.000000	-1.011229	0.000000	0.000000	0.000000	-0.013594	-0.012528	-0.000434	0.000000	0.000000	4.000000	33.000000	0.000000
3211.368324	0.120179	0.551339	-0.016843	80.821075	-14.738357	40.203167	-0.842059	0.000000	-1.011229	0.000000	0.000000	0.000000	-0.013594	-0.012528	-0.000434	0.000000	0.000000	4.000000	33.000000	0.000000
3211.371658	0.120179	0.551339	-0.016843	80.821075	-14.738357	40.203167	-0.842059	0.000000	-1.011229	0.000000	0.000000	0.000000	-0.013594	-0.012528	-0.000434	0.000000	0.000000	4.000000	33.000000	0.000000
3211.374991	0.120153	0.551322	-0.016855	80.821075	-14.738357	40.203167	-0.842059	0.000000	-1.011229	0.000000	0.000000	0.000000	-0.007731	-0.005028	-0.003636	0.000000	0.000000	4.000000	33.000000	0.000000
3211.378324	0.120153	0.551322	-0.016855	80.821892	-14.742167	40.201828	-0.842132	0.000000	-1.008963	0.000000	0.000000	0.000000	-0.007731	-0.005028	-0.003636	0.000000	0.000000	4.000000	33.000000	0.000000
3211.381658	0.120153	0.551322	-0.016855	80.821892	-14.742167	40.201828	-0.842132	0.000000	-1.008963	0.000000	0.000000	0.000000	-0.007731	-0.005028	-0.003636	0.000000	0.000000	4.000000	33.000000	0.000000
3211.384991	0.120153	0.551322	-0.016855	80.821892	-14.742167	40.201828	-0.842132	0.000000	-1.008963	0.000000	0.000000	0.000000	-0.007731	-0.005028	-0.003636	0.000000	0.000000	4.000000	33.000000	0.000000
3211.388324	0.120119	0.551289	-0.016816	80.821892	-14.744898	40.201836	-0.842738	0.000000	-1.007675	0.000000	0.000000	0.000000	-0.010272	-0.009928	0.011745	0.000000	0.000000	4.000000	33.000000	0.000000
3211.391658	0.120119	0.551289	-0.016816	80.821892	-14.744898	40.201836	-0.842738	0.000000	-1.007675	0.000000	0.000000	0.000000	-0.010272	-0.009928	0.011745	0.000000	0.000000	4.000000	33.000000	0.000000
3211.394991	0.120119	0.551289	-0.016816	80.821892	-14.744898	40.201836	-0.842738	0.000000	-1.007675	0.000000	0.000000	0.000000	-0.010272	-0.009928	0.011745	0.000000	0.000000	4.000000	33.000000	0.000000
3211.398324	0.120119	0.551289	-0.016816	80.824615	-14.757301	40.192036	-0.840780	0.000000	-1.005963	0.000000	0.000000	0.000000	-0.010272	-0.009928	0.011745	0.000000	0.000000	4.000000	33.000000	0.000000
3211.401658	0.120100	0.551264	-0.016805	80.824615	-14.757301	40.192036	-0.840780	0.000000	-1.005963	0.000000	0.000000	0.000000	-0.005865	-0.007493	0.003198	0.000000	0.000000	4.000000	33.000000	0.000000
3211.404991	0.120100	0.551264	-0.016805	80.824615	-14.757301	40.192036	-0.840780	0.000000	-1.005963	0.000000	0.000000	0.000000	-0.005865	-0.007493	0.003198	0.000000	0.000000	4.000000	33.000000	0.000000
3211.408324	0.120100	0.551264	-0.016805	80.824615	-14.757301	40.192036	-0.840780	0.000000	-1.005963	0.000000	0.000000	0.000000	-0.005865	-0.007493	0.003198	0.000000	0.000000	4.000000	33.000000	0.000000
3211.411658	0.120100	0.551264	-0.016805	80.824615	-14.757301	40.192036	-0.840780	0.000000	-1.005963	0.000000	0.000000	0.000000	-0.005865	-0.007493	0.003198	0.000000	0.000000	4.000000	33.000000	0.000000
3211.414991	0.120106	0.551256	-0.016782	80.824615	-14.757301	40.192036	-0.840780	0.000000	-1.005963	0.000000	0.000000	0.000000	0.001863	-0.002436	0.006835	0.000000	0.000000	4.000000	33.000000	0.000000
3211.418324	0.120106	0.551256	-0.016782	80.827332	-14.767026	40.182186	-0.840247	0.000000	-1.004985	0.000000	0.000000	0.000000	0.001863	-0.002436	0.006835	0.000000	0.000000	4.000000	33.000000	0.000000
3211.421658	0.120106	0.551256	-0.016782	80.827332	-14.767026	40.182186	-0.840247	0.000000	-1.004985	0.000000	0.000000	0.000000	0.001863	-0.002436	0.006835	0.000000	0.000000	4.000000	33.000000	0.000000
3211.424991	0.120106	0.551256	-0.016782	80.827332	-14.767026	40.182186	-0.840247	0.000000	-1.004985	0.000000	0.000000	0.000000	0.001863	-0.002436	0.006835	0.000000	0.000000	4.000000	33.000000	0.000000
3211.428324	0.120134	0.551223	-0.016760	80.827332	-14.764284	40.182186	-0.839108	0.000000	-1.005296	0.000000	0.000000	0.000000	0.008541	-0.009928	0.006611	0.000000	0.000000	4.000000	33.000000	0.000000
3211.431658	0.120134	0.551223	-0.016760	80.827332	-14.764284	40.182186	-0.839108	0.000000	-1.005296	0.000000	0.000000	0.000000	0.008541	-0.009928	0.006611	0.000000	0.000000	4.000000	33.000000	0.000000
3211.434991	0.120134	0.551223	-0.016760	80.827332	-14.764284	40.182186	-0.839108	0.000000	-1.005296	0.000000	0.000000	0.000000	0.008541	-0.009928	0.006611	0.000000	0.000000	4.000000	33.000000	0.000000
3211.438324	0.120134	0.551223	-0.016760	80.830032	-14.771251	40.172367	-0.838006	0.000000	-1.006720	0.000000	0.000000	0.000000	0.008541	-0.009928	0.006611	0.000000	0.000000	4.000000	33.000000	0.000000
3211.441658	0.120150	0.551206	-0.016784	80.830032	-14.771251	40.172367	-0.838006	0.000000	-1.006720	0.000000	0.000000	0.000000	0.004814	-0.005039	-0.007059	0.000000	0.000000	4.000000	33.000000	0.000000
3211.444991	0.120150	0.551206	-0.016784	80.830032	-14.771251	40.172367	-0.838006	0.000000	-1.006720	0.000000	0.000000	0.000000	0.004814	-0.005039	-0.007059	0.000000	0.000000	4.000000	33.000000	0.000000
3211.448324	0.120150	0.551206	-0.016784	80.828148	-14.762624	40.180885	-0.838006	0.000000	-1.006720	0.000000	0.000000	0.000000	0.004814	-0.005039	-0.007059	0.000000	0.000000	4.000000	33.000000	0.000000
3211.451658	0.120150	0.551206	-0.016784	80.828148	-14.762624	40.180885	-0.838006	0.000000	-1.006720	0.000000	0.000000	0.000000	0.004814	-0.005039	-0.007059	0.000000	0.000000	4.000000	33.000000	0.000000
3211.454991	0.120150	0.551206	-0.016784	80.828148	-14.762624	40.180885	-0.838006	0.000000	-1.006720	0.000000	0.000000	0.000000	-0.000001	0.000003	-0.000000	0.000000	0.000000	4.000000	33.000000	0.000000
3211.458324	0.120150	0.551206	-0.016784	80.825470	-14.752953	40.190697	-0.839183	0.000000	-1.007522	0.000000	0.000000	0.000000	-0.000001	0.000003	-0.000000	0.000000	0.000000	4.000000	33.000000	0.000000
3211.461658	0.120150	0.551206	-0.016784	80.825470	-14.752953	40.190697	-0.839183	0.000000	-1.007522	0.000000	0.000000	0.000000	-0.000001	0.000003	-0.000000	0.000000	0.000000	4.000000	33.000000	0.000000
3211.464991	0.120150	0.551206	-0.016784	80.825470	-14.752953	40.190697	-0.839183	0.000000	-1.007522	0.000000	0.000000	0.000000	-0.000001	0.000003	-0.000000	0.000000	0.000000	4.000000	33.000000	0.000000
3211.468324	0.120149	0.551231	-0.016789	80.825470	-14.752953	40.190697	-0.839183	0.000000	-1.007522	0.000000	0.000000	0.000000	-0.000406	0.007474	-0.001487	0.000000	0.000000	4.000000	33.000000	0.000000
3211.471658	0.120149	0.551231	-0.016789	80.825470	-14.752953	40.190697	-0.839183	0.000000	-1.007522	0.000000	0.000000	0.000000	-0.000406	0.007474	-0.001487	0.000000	0.000000	4.000000	33.000000	0.000000
3211.474991	0.120149	0.551231	-0.016789	80.825470	-14.752953	40.190697	-0.839183	0.000000	-1.007522	0.000000	0.000000	0.000000	-0.000406	0.007474	-0.001487	0.000000	0.000000	4.000000	33.000000	0.000000
3211.478324	0.120149	0.551231	-0.016789	80.825470	-14.755659	40.190701	-0.839430	0.000000	-1.007454	0.000000	0.000000	0.000000	-0.000406	0.007474	-0.001487	0.000000	0.000000	4.000000	33.000000	0.000000
3211.481658	0.120128	0.551231	-0.016783	80.825470	-14.755659	40.190701	-0.839430	0.000000	-1.007454	0.000000	0.000000	0.000000	-0.006271	-0.000000	0.001711	0.000000	0.000000	4.000000	33.000000	0.000000
3211.484991	0.120128	0.551231	-0.016783	80.825470	-14.755659	40.190701	-0.839430	0.000000	-1.007454	0.000000	0.000000	0.000000	-0.006271	-0.000000	0.001711	0.000000	0.000000	4.000000	33.000000	0.000000
3211.488324	0.120128	0.551231	-0.016783	80.825470	-14.755659	40.190701	-0.839430	0.000000	-1.007454	0.000000	0.000000	0.000000	-0.006271	-0.000000	0.001711	0.000000	0.000000	4.000000	33.000000	0.000000
3211.491658	0.120128	0.551231	-0.016783	80.825470	-14.755659	40.190701	-0.839430	0.000000	-1.007454	0.000000	0.000000	0.000000	-0.006271	-0.000000	0.001711	0.000000	0.000000	4.000000	33.000000	0.000000
3211.494991	0.120134	0.551223	-0.016760	80.825470	-14.755659	40.190701	-0.839430	0.000000	-1.007454	0.000000	0.000000	0.000000	0.001862	-0.002436	0.006835	0.000000	0.000000	4.000000	33.000000	0.000000
3211.498324	0.120134	0.551223	-0.016760	80.823563	-14.747038	40.199196	-0.839145	0.000000	-1.006409	0.000000	0.000000	0.000000	0.001862	-0.002436	0.006835	0.000000	0.000000	4.000000	33.000000	0.000000
3211.501658	0.120134	0.551223	-0.016760	80.823563	-14.747038	40.199196	-0.839145	0.000000	-1.006409	0.000000	0.000000	0.000000	0.001862	-0.002436	0.006835	0.000000	0.000000	4.000000	33.000000	0.000000
3211.504991	0.120134	0.551223	-0.016760	80.823563	-14.747038	40.199196	-0.839145	0.000000	-1.006409	0.000000	0.000000	0.000000	0.001862	-0.002436	0.006835	0.000000	0.000000	4.000000	33.000000	0.000000
3211.508324	0.120134	0.551223	-0.016760	80.823563	-14.747038	40.199196	-0.838006	0.000000	-1.006720	0.000000	0.000000	0.000000	0.000000	-0.000004	-0.000000	0.000000	0.000000	4.000000	33.000000	0.000000
3211.511658	0.120134	0.551223	-0.016760	80.823563	-14.747038	40.199196	-0.838006	0.000000	-1.006720	0.000000	0.000000	0.000000	0.000000	-0.000004	-0.000000	0.000000	0.000000	4.000000	33.000000	0.000000
3211.514991	0.120134	0.551223	-0.016760	80.823563	-14.747038	40.199196	-0.838006	0.000000	-1.006720	0.000000	0.000000	0.000000	0.000000	-0.000004	-0.000000	0.000000	0.000000	4.000000	33.000000	0.000000
3211.518324	0.120134	0.551223	-0.016760	80.823563	-14.747038	40.199196	-0.838006	0.000000	-1.006720	0.000000	0.000000	0.000000	0.000000	-0.000004	-0.000000	0.000000	0.000000	4.000000	33.000000	0.000000
3211.521658	0.120134	0.551223	-0.016760	80.823563	-14.747038	40.199196	-0.838006	0.000000	-1.006720	0.000000	0.000000	0.000000	0.000000	-0.000004	-0.000000	0.000000	0.000000	4.000000	33.000000	0.000000
3211.524991	0.120134	0.551223	-0.016760	80.823563	-14.747038	40.199196	-0.838006	0.000000	-1.006720	0.000000	0.000000	0.000000	0.000000	-0.000004	-0.000000	0.000000	0.000000	4.000000	33.000000	0.000000
3211.528324	0.120134	0.551223	-0.016760	80.821716	-14.738450	40.207687	-0.838006	0.000000	-1.006720	0.000000	0.000000	0.000000	0.000000	-0.000004	-0.000000	0.000000	0.000000	4.000000	33.000000	0.000000
3211.531658	0.120134	0.551223	-0.016760	80.821716	-14.738450	40.207687	-0.838006	0.000000	-1.006720	0.000000	0.000000	0.000000	0.000000	-0.000004	-0.000000	0.000000	0.000000	4.000000	33.000000	0.000000
3211.534991	0.120141	0.551215	-0.016737	80.821716	-14.738450	40.207687	-0.838006	0.000000	-1.006720	0.000000	0.000000	0.000000	0.001866	-0.002439	0.006835	0.000000	0.000000	4.000000	33.000000	0.000000
3211.538324	0.120141	0.551215	-0.016737	80.821716	-14.738450	40.207687	-0.838006	0.000000	-1.006720	0.000000	0.000000	0.000000	0.001866	-0.002439	0.006835	0.000000	0.000000	4.000000	33.000000	0.000000
3211.541658	0.120141	0.551215	-0.016737	80.821716	-14.738450	40.207687	-0.838006	0.000000	-1.006720	0.000000	0.000000	0.000000	0.001866	-0.002439	0.006835	0.000000	0.000000	4.000000	33.000000	0.000000
3211.544991	0.120141	0.551215	-0.016737	80.821716	-14.738450	40.207687	-0.838006	0.000000	-1.006720	0.000000	0.000000	0.000000	0.001866	-0.002439	0.006835	0.000000	0.000000	4.000000	33.000000	0.000000
3211.548324	0.120145	0.551232	-0.016720	80.819031	-14.728751	40.217506	-0.836867	0.000000	-1.007031	0.000000	0.000000	0.000000	0.001457	0.005028	0.005348	0.000000	0.000000	4.000000	33.000000	0.000000
3211.551658	0.120145	0.551232	-0.016720	80.819031	-14.728751	40.217506	-0.836867	0.000000	-1.007031	0.000000	0.000000	0.000000	0.001457	0.005028	0.005348	0.000000	0.000000	4.000000	33.000000	0.000000
3211.554991	0.120145	0.551232	-0.016720	80.819031	-14.728751	40.217506	-0.836867	0.000000	-1.007031	0.000000	0.000000	0.000000	0.001457	0.005028	0.005348	0.000000	0.000000	4.000000	33.000000	0.000000
3211.558324	0.120145	0.551232	-0.016720	80.819031	-14.726037	40.217510	-0.835976	0.000000	-1.007273	0.000000	0.000000	0.000000	0.001457	0.005028	0.005348	0.000000	0.000000	4.000000	33.000000	0.000000
3211.561658	0.120166	0.551232	-0.016725	80.819031	-14.726037	40.217510	-0.835976	0.000000	-1.007273	0.000000	0.000000	0.000000	0.006274	0.000003	-0.001711	0.000000	0.000000	4.000000	33.000000	0.000000
3211.564991	0.120166	0.551232	-0.016725	80.819031	-14.726037	40.217510	-0.835976	0.000000	-1.007273	0.000000	0.000000	0.000000	0.006274	0.000003	-0.001711	0.000000	0.000000	4.000000	33.000000	0.000000
3211.568324	0.120166	0.551232	-0.016725	80.819031	-14.728751	40.217506	-0.835976	0.000000	-1.007273	0.000000	0.000000	0.000000	0.006274	0.000003	-0.001711	0.000000	0.000000	4.000000	33.000000	0.000000
3211.571658	0.120166	0.551232	-0.016725	80.819031	-14.728751	40.217506	-0.835976	0.000000	-1.007273	0.000000	0.000000	0.000000	0.006274	0.000003	-0.001711	0.000000	0.000000	4.000000	33.000000	0.000000
3211.574991	0.120150	0.551249	-0.016702	80.819031	-14.728751	40.217506	-0.835976	0.000000	-1.007273	0.000000	0.000000	0.000000	-0.004816	0.005039	0.007059	0.000000	0.000000	4.000000	33.000000	0.000000
3211.578324	0.120150	0.551249	-0.016702	80.815514	-14.725738	40.218842	-0.836261	0.000000	-1.008319	0.000000	0.000000	0.000000	-0.004816	0.005039	0.007059	0.000000	0.000000	4.000000	33.000000	0.000000
3211.581658	0.120150	0.551249	-0.016702	80.815514	-14.725738	40.218842	-0.836261	0.000000	-1.008319	0.000000	0.000000	0.000000	-0.004816	0.005039	0.007059	0.000000	0.000000	4.000000	33.000000	0.000000
3211.584991	0.120150	0.551249	-0.016702	80.815514	-14.725738	40.218842	-0.836261	0.000000	-1.008319	0.000000	0.000000	0.000000	-0.004816	0.005039	0.007059	0.000000	0.000000	4.000000	33.000000	0.000000
3211.588324	0.120132	0.551315	-0.016688	80.810120	-14.709108	40.238449	-0.835084	0.000000	-1.007516	0.000000	0.000000	0.000000	-0.005625	0.020010	0.004083	0.000000	0.000000	4.000000	33.000000	0.000000
3211.591658	0.120132	0.551315	-0.016688	80.810120	-14.709108	40.238449	-0.835084	0.000000	-1.007516	0.000000	0.000000	0.000000	-0.005625	0.020010	0.004083	0.000000	0.000000	4.000000	33.000000	0.000000
3211.594991	0.120132	0.551315	-0.016688	80.810120	-14.709108	40.238449	-0.835084	0.000000	-1.007516	0.000000	0.000000	0.000000	-0.005625	0.020010	0.004083	0.000000	0.000000	4.000000	33.000000	0.000000
3211.598324	0.120132	0.551315	-0.016688	80.801979	-14.682853	40.267769	-0.834404	0.000000	-1.006579	0.000000	0.000000	0.000000	-0.005625	0.020010	0.004083	0.000000	0.000000	4.000000	33.000000	0.000000
3211.601658	0.120120	0.551349	-0.016647	80.801979	-14.682853	40.267769	-0.834404	0.000000	-1.006579	0.000000	0.000000	0.000000	-0.003357	0.010090	0.012404	0.000000	0.000000	4.000000	33.000000	0.000000
3211.604991	0.120120	0.551349	-0.016647	80.801979	-14.682853	40.267769	-0.834404	0.000000	-1.006579	0.000000	0.000000	0.000000	-0.003357	0.010090	0.012404	0.000000	0.000000	4.000000	33.000000	0.000000
3211.608324	0.120120	0.551349	-0.016647	80.796532	-14.669018	40.287300	-0.834404	0.000000	-1.006579	0.000000	0.000000	0.000000	-0.003357	0.010090	0.012404	0.000000	0.000000	4.000000	33.000000	0.000000
3211.611658	0.120120	0.551349	-0.016647	80.796532	-14.669018	40.287300	-0.834404	0.000000	-1.006579	0.000000	0.000000	0.000000	-0.003357	0.010090	0.012404	0.000000	0.000000	4.000000	33.000000	0.000000
3211.614991	0.120088	0.551383	-0.016600	80.796532	-14.669018	40.287300	-0.834404	0.000000	-1.006579	0.000000	0.000000	0.000000	-0.009634	0.010094	0.014113	0.000000	0.000000	4.000000	33.000000	0.000000
3211.618324	0.120088	0.551383	-0.016600	80.793846	-14.664816	40.297077	-0.832336	0.000000	-1.006019	0.000000	0.000000	0.000000	-0.009634	0.010094	0.014113	0.000000	0.000000	4.000000	33.000000	0.000000
3211.621658	0.120088	0.551383	-0.016600	80.793846	-14.664816	40.297077	-0.832336	0.000000	-1.006019	0.000000	0.000000	0.000000	-0.009634	0.010094	0.014113	0.000000	0.000000	4.000000	33.000000	0.000000
3211.624991	0.120088	0.551383	-0.016600	80.793846	-14.664816	40.297077	-0.832336	0.000000	-1.006019	0.000000	0.000000	0.000000	-0.009634	0.010094	0.014113	0.000000	0.000000	4.000000	33.000000	0.000000
3211.628324	0.120025	0.551425	-0.016501	80.788422	-14.651031	40.316578	-0.829984	0.000000	-1.004414	0.000000	0.000000	0.000000	-0.018869	0.012698	0.029712	0.000000	0.000000	4.000000	33.000000	0.000000
3211.631658	0.120025	0.551425	-0.016501	80.788422	-14.651031	40.316578	-0.829984	0.000000	-1.004414	0.000000	0.000000	0.000000	-0.018869	0.012698	0.029712	0.000000	0.000000	4.000000	33.000000	0.000000
3211.634991	0.120025	0.551425	-0.016501	80.788422	-14.651031	40.316578	-0.829984	0.000000	-1.004414	0.000000	0.000000	0.000000	-0.018869	0.012698	0.029712	0.000000	0.000000	4.000000	33.000000	0.000000
3211.638324	0.120025	0.551425	-0.016501	80.785698	-14.646848	40.326294	-0.825032	0.000000	-1.001269	0.000000	0.000000	0.000000	-0.018869	0.012698	0.029712	0.000000	0.000000	4.000000	33.000000	0.000000
3211.641658	0.119995	0.551434	-0.016449	80.785698	-14.646848	40.326294	-0.825032	0.000000	-1.001269	0.000000	0.000000	0.000000	-0.009235	0.002620	0.015599	0.000000	0.000000	4.000000	33.000000	0.000000
3211.644991	0.119995	0.551434	-0.016449	80.785698	-14.646848	40.326294	-0.825032	0.000000	-1.001269	0.000000	0.000000	0.000000	-0.009235	0.002620	0.015599	0.000000	0.000000	4.000000	33.000000	0.000000
3211.648324	0.119995	0.551434	-0.016449	80.782944	-14.642667	40.336040	-0.825032	0.000000	-1.001269	0.000000	0.000000	0.000000	-0.009235	0.002620	0.015599	0.000000	0.000000	4.000000	33.000000	0.000000
3211.651658	0.119995	0.551434	-0.016449	80.782944	-14.642667	40.336040	-0.825032	0.000000	-1.001269	0.000000	0.000000	0.000000	-0.009235	0.002620	0.015599	0.000000	0.000000	4.000000	33.000000	0.000000
3211.654991	0.119962	0.551467	-0.016402	80.782944	-14.642667	40.336040	-0.825032	0.000000	-1.001269	0.000000	0.000000	0.000000	-0.009642	0.010081	0.014108	0.000000	0.000000	4.000000	33.000000	0.000000
3211.658324	0.119962	0.551467	-0.016402	80.774803	-14.616596	40.365196	-0.822432	0.000000	-0.999729	0.000000	0.000000	0.000000	-0.009642	0.010081	0.014108	0.000000	0.000000	4.000000	33.000000	0.000000
3211.661658	0.119962	0.551467	-0.016402	80.774803	-14.616596	40.365196	-0.822432	0.000000	-0.999729	0.000000	0.000000	0.000000	-0.009642	0.010081	0.014108	0.000000	0.000000	4.000000	33.000000	0.000000
3211.664991	0.119962	0.551467	-0.016402	80.774803	-14.616596	40.365196	-0.822432	0.000000	-0.999729	0.000000	0.000000	0.000000	-0.009642	0.010081	0.014108	0.000000	0.000000	4.000000	33.000000	0.000000
3211.668324	0.119939	0.551560	-0.016324	80.769394	-14.600162	40.384605	-0.820081	0.000000	-0.998122	0.000000	0.000000	0.000000	-0.007145	0.027663	0.023303	0.000000	0.000000	4.000000	33.000000	0.000000
3211.671658	0.119939	0.551560	-0.016324	80.769394	-14.600162	40.384605	-0.820081	0.000000	-0.998122	0.000000	0.000000	0.000000	-0.007145	0.027663	0.023303	0.000000	0.000000	4.000000	33.000000	0.000000
3211.674991	0.119939	0.551560	-0.016324	80.769394	-14.600162	40.384605	-0.820081	0.000000	-0.998122	0.000000	0.000000	0.000000	-0.007145	0.027663	0.023303	0.000000	0.000000	4.000000	33.000000	0.000000
3211.678324	0.119939	0.551560	-0.016324	80.761246	-14.568734	40.413712	-0.816197	0.000000	-0.996931	0.000000	0.000000	0.000000	-0.007145	0.027663	0.023303	0.000000	0.000000	4.000000	33.000000	0.000000
3211.681658	0.119969	0.551593	-0.016294	80.761246	-14.568734	40.413712	-0.816197	0.000000	-0.996931	0.000000	0.000000	0.000000	0.009188	0.010090	0.008979	0.000000	0.000000	4.000000	33.000000	0.000000
3211.684991	0.119969	0.551593	-0.016294	80.761246	-14.568734	40.413712	-0.816197	0.000000	-0.996931	0.000000	0.000000	0.000000	0.009188	0.010090	0.008979	0.000000	0.000000	4.000000	33.000000	0.000000
3211.688324	0.119969	0.551593	-0.016294	80.758537	-14.559174	40.423397	-0.816197	0.000000	-0.996931	0.000000	0.000000	0.000000	0.009188	0.010090	0.008979	0.000000	0.000000	4.000000	33.000000	0.000000
3211.691658	0.119969	0.551593	-0.016294	80.758537	-14.559174	40.423397	-0.816197	0.000000	-0.996931	0.000000	0.000000	0.000000	0.009188	0.010090	0.008979	0.000000	0.000000	4.000000	33.000000	0.000000
3211.694991	0.119968	0.551618	-0.016299	80.758537	-14.559174	40.423397	-0.816197	0.000000	-0.996931	0.000000	0.000000	0.000000	-0.000408	0.007493	-0.001493	0.000000	0.000000	4.000000	33.000000	0.000000
3211.698324	0.119968	0.551618	-0.016299	80.758522	-14.556460	40.423374	-0.814701	0.000000	-0.998463	0.000000	0.000000	0.000000	-0.000408	0.007493	-0.001493	0.000000	0.000000	4.000000	33.000000	0.000000
3211.701658	0.119968	0.551618	-0.016299	80.758522	-14.556460	40.423374	-0.814701	0.000000	-0.998463	0.000000	0.000000	0.000000	-0.000408	0.007493	-0.001493	0.000000	0.000000	4.000000	33.000000	0.000000
3211.704991	0.119968	0.551618	-0.016299	80.758522	-14.556460	40.423374	-0.814701	0.000000	-0.998463	0.000000	0.000000	0.000000	-0.000408	0.007493	-0.001493	0.000000	0.000000	4.000000	33.000000	0.000000
3211.708324	0.120010	0.551618	-0.016310	80.757751	-14.560349	40.414948	-0.814950	0.000000	-0.998395	0.000000	0.000000	0.000000	0.012560	0.000001	-0.003418	0.000000	0.000000	4.000000	33.000000	0.000000
3211.711658	0.120010	0.551618	-0.016310	80.757751	-14.560349	40.414948	-0.814950	0.000000	-0.998395	0.000000	0.000000	0.000000	0.012560	0.000001	-0.003418	0.000000	0.000000	4.000000	33.000000	0.000000
3211.714991	0.120010	0.551618	-0.016310	80.757751	-14.560349	40.414948	-0.814950	0.000000	-0.998395	0.000000	0.000000	0.000000	0.012560	0.000001	-0.003418	0.000000	0.000000	4.000000	33.000000	0.000000
3211.718324	0.120010	0.551618	-0.016310	80.760475	-14.572612	40.405285	-0.815519	0.000000	-1.000488	0.000000	0.000000	0.000000	0.012560	0.000001	-0.003418	0.000000	0.000000	4.000000	33.000000	0.000000
3211.721658	0.119984	0.551601	-0.016322	80.760475	-14.572612	40.405285	-0.815519	0.000000	-1.000488	0.000000	0.000000	0.000000	-0.007734	-0.005034	-0.003634	0.000000	0.000000	4.000000	33.000000	0.000000
3211.724991	0.119984	0.551601	-0.016322	80.760475	-14.572612	40.405285	-0.815519	0.000000	-1.000488	0.000000	0.000000	0.000000	-0.007734	-0.005034	-0.003634	0.000000	0.000000	4.000000	33.000000	0.000000
3211.728324	0.119984	0.551601	-0.016322	80.760475	-14.578064	40.405270	-0.815519	0.000000	-1.000488	0.000000	0.000000	0.000000	-0.007734	-0.005034	-0.003634	0.000000	0.000000	4.000000	33.000000	0.000000
3211.731658	0.119984	0.551601	-0.016322	80.760475	-14.578064	40.405270	-0.815519	0.000000	-1.000488	0.000000	0.000000	0.000000	-0.007734	-0.005034	-0.003634	0.000000	0.000000	4.000000	33.000000	0.000000
3211.734991	0.119936	0.551609	-0.016334	80.760475	-14.578064	40.405270	-0.815519	0.000000	-1.000488	0.000000	0.000000	0.000000	-0.014417	0.002444	-0.003419	0.000000	0.000000	4.000000	33.000000	0.000000
3211.738324	0.119936	0.551609	-0.016334	80.763199	-14.593055	40.395584	-0.816125	0.000000	-0.999199	0.000000	0.000000	0.000000	-0.014417	0.002444	-0.003419	0.000000	0.000000	4.000000	33.000000	0.000000
3211.741658	0.119936	0.551609	-0.016334	80.763199	-14.593055	40.395584	-0.816125	0.000000	-0.999199	0.000000	0.000000	0.000000	-0.014417	0.002444	-0.003419	0.000000	0.000000	4.000000	33.000000	0.000000
3211.744991	0.119936	0.551609	-0.016334	80.763199	-14.593055	40.395584	-0.816125	0.000000	-0.999199	0.000000	0.000000	0.000000	-0.014417	0.002444	-0.003419	0.000000	0.000000	4.000000	33.000000	0.000000
3211.748324	0.119826	0.551593	-0.016323	80.763214	-14.601225	40.395615	-0.816695	0.000000	-0.996796	0.000000	0.000000	0.000000	-0.032845	-0.005060	0.003192	0.000000	0.000000	4.000000	33.000000	0.000000
3211.751658	0.119826	0.551593	-0.016323	80.763214	-14.601225	40.395615	-0.816695	0.000000	-0.996796	0.000000	0.000000	0.000000	-0.032845	-0.005060	0.003192	0.000000	0.000000	4.000000	33.000000	0.000000
3211.754991	0.119826	0.551593	-0.016323	80.763214	-14.601225	40.395615	-0.816695	0.000000	-0.996796	0.000000	0.000000	0.000000	-0.032845	-0.005060	0.003192	0.000000	0.000000	4.000000	33.000000	0.000000
3211.758324	0.119826	0.551593	-0.016323	80.765900	-14.618979	40.385883	-0.816163	0.000000	-0.991322	0.000000	0.000000	0.000000	-0.032845	-0.005060	0.003192	0.000000	0.000000	4.000000	33.000000	0.000000
3211.761658	0.119759	0.551576	-0.016324	80.765900	-14.618979	40.385883	-0.816163	0.000000	-0.991322	0.000000	0.000000	0.000000	-0.020287	-0.005035	-0.000227	0.000000	0.000000	4.000000	33.000000	0.000000
3211.764991	0.119759	0.551576	-0.016324	80.765900	-14.618979	40.385883	-0.816163	0.000000	-0.991322	0.000000	0.000000	0.000000	-0.020287	-0.005035	-0.000227	0.000000	0.000000	4.000000	33.000000	0.000000
3211.768324	0.119759	0.551576	-0.016324	80.765900	-14.627125	40.385872	-0.816163	0.000000	-0.991322	0.000000	0.000000	0.000000	-0.020287	-0.005035	-0.000227	0.000000	0.000000	4.000000	33.000000	0.000000
3211.771658	0.119759	0.551576	-0.016324	80.765900	-14.627125	40.385872	-0.816163	0.000000	-0.991322	0.000000	0.000000	0.000000	-0.020287	-0.005035	-0.000227	0.000000	0.000000	4.000000	33.000000	0.000000
3211.774991	0.119691	0.551559	-0.016325	80.765900	-14.627125	40.385872	-0.816163	0.000000	-0.991322	0.000000	0.000000	0.000000	-0.020287	-0.005046	-0.000229	0.000000	0.000000	4.000000	33.000000	0.000000
3211.778324	0.119691	0.551559	-0.016325	80.768608	-14.644859	40.376171	-0.816200	0.000000	-0.987941	0.000000	0.000000	0.000000	-0.020287	-0.005046	-0.000229	0.000000	0.000000	4.000000	33.000000	0.000000
3211.781658	0.119691	0.551559	-0.016325	80.768608	-14.644859	40.376171	-0.816200	0.000000	-0.987941	0.000000	0.000000	0.000000	-0.020287	-0.005046	-0.000229	0.000000	0.000000	4.000000	33.000000	0.000000
3211.784991	0.119691	0.551559	-0.016325	80.768608	-14.644859	40.376171	-0.816200	0.000000	-0.987941	0.000000	0.000000	0.000000	-0.020287	-0.005046	-0.000229	0.000000	0.000000	4.000000	33.000000	0.000000
3211.788324	0.119552	0.551600	-0.016341	80.765900	-14.643434	40.385891	-0.816239	0.000000	-0.984560	0.000000	0.000000	0.000000	-0.041787	0.012356	-0.004948	0.000000	0.000000	4.000000	33.000000	0.000000
3211.791658	0.119552	0.551600	-0.016341	80.765900	-14.643434	40.385891	-0.816239	0.000000	-0.984560	0.000000	0.000000	0.000000	-0.041787	0.012356	-0.004948	0.000000	0.000000	4.000000	33.000000	0.000000
3211.794991	0.119552	0.551600	-0.016341	80.765900	-14.643434	40.385891	-0.816239	0.000000	-0.984560	0.000000	0.000000	0.000000	-0.041787	0.012356	-0.004948	0.000000	0.000000	4.000000	33.000000	0.000000
3211.798324	0.119552	0.551600	-0.016341	80.763199	-14.644742	40.395596	-0.817063	0.000000	-0.977595	0.000000	0.000000	0.000000	-0.041787	0.012356	-0.004948	0.000000	0.000000	4.000000	33.000000	0.000000
3211.801658	0.119440	0.551633	-0.016341	80.763199	-14.644742	40.395596	-0.817063	0.000000	-0.977595	0.000000	0.000000	0.000000	-0.033648	0.009924	0.000177	0.000000	0.000000	4.000000	33.000000	0.000000
3211.804991	0.119440	0.551633	-0.016341	80.763199	-14.644742	40.395596	-0.817063	0.000000	-0.977595	0.000000	0.000000	0.000000	-0.033648	0.009924	0.000177	0.000000	0.000000	4.000000	33.000000	0.000000
3211.808324	0.119440	0.551633	-0.016341	80.760475	-14.648788	40.405277	-0.817063	0.000000	-0.977595	0.000000	0.000000	0.000000	-0.033648	0.009924	0.000177	0.000000	0.000000	4.000000	33.000000	0.000000
3211.811658	0.119440	0.551633	-0.016341	80.760475	-14.648788	40.405277	-0.817063	0.000000	-0.977595	0.000000	0.000000	0.000000	-0.033648	0.009924	0.000177	0.000000	0.000000	4.000000	33.000000	0.000000
3211.814991	0.119334	0.551658	-0.016317	80.760475	-14.648788	40.405277	-0.817063	0.000000	-0.977595	0.000000	0.000000	0.000000	-0.031796	0.007489	0.007006	0.000000	0.000000	4.000000	33.000000	0.000000
3211.818324	0.119334	0.551658	-0.016317	80.757751	-14.655537	40.414963	-0.817034	0.000000	-0.971987	0.000000	0.000000	0.000000	-0.031796	0.007489	0.007006	0.000000	0.000000	4.000000	33.000000	0.000000
3211.821658	0.119334	0.551658	-0.016317	80.757751	-14.655537	40.414963	-0.817034	0.000000	-0.971987	0.000000	0.000000	0.000000	-0.031796	0.007489	0.007006	0.000000	0.000000	4.000000	33.000000	0.000000
3211.824991	0.119334	0.551658	-0.016317	80.757751	-14.655537	40.414963	-0.817034	0.000000	-0.971987	0.000000	0.000000	0.000000	-0.031796	0.007489	0.007006	0.000000	0.000000	4.000000	33.000000	0.000000
3211.828324	0.119070	0.551674	-0.016295	80.760475	-14.681425	40.405277	-0.815866	0.000000	-0.966688	0.000000	0.000000	0.000000	-0.079045	0.004868	0.006689	0.000000	0.000000	4.000000	33.000000	0.000000
3211.831658	0.119070	0.551674	-0.016295	80.760475	-14.681425	40.405277	-0.815866	0.000000	-0.966688	0.000000	0.000000	0.000000	-0.079045	0.004868	0.006689	0.000000	0.000000	4.000000	33.000000	0.000000
3211.834991	0.119070	0.551674	-0.016295	80.760475	-14.681425	40.405277	-0.815866	0.000000	-0.966688	0.000000	0.000000	0.000000	-0.079045	0.004868	0.006689	0.000000	0.000000	4.000000	33.000000	0.000000
3211.838324	0.119070	0.551674	-0.016295	80.768623	-14.726429	40.376209	-0.814751	0.000000	-0.953514	0.000000	0.000000	0.000000	-0.079045	0.004868	0.006689	0.000000	0.000000	4.000000	33.000000	0.000000
3211.841658	0.118924	0.551632	-0.016337	80.768623	-14.726429	40.376209	-0.814751	0.000000	-0.953514	0.000000	0.000000	0.000000	-0.043848	-0.012704	-0.012713	0.000000	0.000000	4.000000	33.000000	0.000000
3211.844991	0.118924	0.551632	-0.016337	80.768623	-14.726429	40.376209	-0.814751	0.000000	-0.953514	0.000000	0.000000	0.000000	-0.043848	-0.012704	-0.012713	0.000000	0.000000	4.000000	33.000000	0.000000
3211.848324	0.118924	0.551632	-0.016337	80.774055	-14.761930	40.356770	-0.814751	0.000000	-0.953514	0.000000	0.000000	0.000000	-0.043848	-0.012704	-0.012713	0.000000	0.000000	4.000000	33.000000	0.000000
3211.851658	0.118924	0.551632	-0.016337	80.774055	-14.761930	40.356770	-0.814751	0.000000	-0.953514	0.000000	0.000000	0.000000	-0.043848	-0.012704	-0.012713	0.000000	0.000000	4.000000	33.000000	0.000000
3211.854991	0.118799	0.551590	-0.016385	80.774055	-14.761930	40.356770	-0.814751	0.000000	-0.953514	0.000000	0.000000	0.000000	-0.037560	-0.012697	-0.014422	0.000000	0.000000	4.000000	33.000000	0.000000
3211.858324	0.118799	0.551590	-0.016385	80.779465	-14.792020	40.337307	-0.816870	0.000000	-0.946206	0.000000	0.000000	0.000000	-0.037560	-0.012697	-0.014422	0.000000	0.000000	4.000000	33.000000	0.000000
3211.861658	0.118799	0.551590	-0.016385	80.779465	-14.792020	40.337307	-0.816870	0.000000	-0.946206	0.000000	0.000000	0.000000	-0.037560	-0.012697	-0.014422	0.000000	0.000000	4.000000	33.000000	0.000000
3211.864991	0.118799	0.551590	-0.016385	80.779465	-14.792020	40.337307	-0.816870	0.000000	-0.946206	0.000000	0.000000	0.000000	-0.037560	-0.012697	-0.014422	0.000000	0.000000	4.000000	33.000000	0.000000
3211.868324	0.118625	0.551598	-0.016363	80.776764	-14.793293	40.347038	-0.819274	0.000000	-0.939946	0.000000	0.000000	0.000000	-0.052064	0.002434	0.006682	0.000000	1.000000	4.000000	33.000000	0.000000
3211.871658	0.118625	0.551598	-0.016363	80.776764	-14.793293	40.347038	-0.819274	0.000000	-0.939946	0.000000	0.000000	0.000000	-0.052064	0.002434	0.006682	0.000000	1.000000	4.000000	33.000000	0.000000
