# Supplementary material for: Haptic Guidance Needs to Be Intuitive Not Just Informative to Improve Human Motor Accuracy
Source: PLoS One. 2016 Mar 16;11(3):e0150912. doi: 10.1371/journal.pone.0150912 (PMC4794196; doi:10.1371/journal.pone.0150912)
Supplement: S2 Data — (ZIP) [file pone.0150912.s002.zip › Subject1/exp2_0034.txt]

Time	PosX	PosY	PosZ	RotX	RotY	RotZ	ForceX	ForceY	ForceZ	MomentX	MomentY	MomentZ	VelocityX	VelocityY	VelocityZ	CalibratedWeight	ButtonDown	Condition	Trial	Visual
3215.114991	0.003639	0.553504	0.255540	79.353157	38.812298	71.487694	4.637109	0.000000	-1.870085	0.000000	0.000000	0.000000	0.162267	0.019647	-0.031434	0.000000	1.000000	4.000000	34.000000	0.000000
3215.118324	0.003639	0.553504	0.255540	79.353157	38.812298	71.487694	4.637109	0.000000	-1.870085	0.000000	0.000000	0.000000	0.162267	0.019647	-0.031434	0.000000	1.000000	4.000000	34.000000	0.000000
3215.121658	0.003639	0.553504	0.255540	79.353157	38.812298	71.487694	4.637109	0.000000	-1.870085	0.000000	0.000000	0.000000	0.162267	0.019647	-0.031434	0.000000	1.000000	4.000000	34.000000	0.000000
3215.124991	0.003639	0.553504	0.255540	79.370293	39.026463	71.561699	4.633432	0.000000	-1.879176	0.000000	0.000000	0.000000	0.162267	0.019647	-0.031434	0.000000	1.000000	4.000000	34.000000	0.000000
3215.128324	0.005092	0.553458	0.255335	79.370293	39.026463	71.561699	4.633432	0.000000	-1.879176	0.000000	0.000000	0.000000	0.436027	-0.013902	-0.061509	0.000000	1.000000	4.000000	34.000000	0.000000
3215.131658	0.005092	0.553458	0.255335	79.370293	39.026463	71.561699	4.633432	0.000000	-1.879176	0.000000	0.000000	0.000000	0.436027	-0.013902	-0.061509	0.000000	1.000000	4.000000	34.000000	0.000000
3215.134991	0.005092	0.553458	0.255335	79.423645	39.126785	71.513168	4.623680	0.000000	-1.903045	0.000000	0.000000	0.000000	0.436027	-0.013902	-0.061509	0.000000	1.000000	4.000000	34.000000	0.000000
3215.138324	0.006577	0.553413	0.254986	79.423645	39.126785	71.513168	4.623680	0.000000	-1.903045	0.000000	0.000000	0.000000	0.445536	-0.013650	-0.104619	0.000000	1.000000	4.000000	34.000000	0.000000
3215.141658	0.006577	0.553413	0.254986	79.423645	39.126785	71.513168	4.623680	0.000000	-1.903045	0.000000	0.000000	0.000000	0.445536	-0.013650	-0.104619	0.000000	1.000000	4.000000	34.000000	0.000000
3215.144991	0.006577	0.553413	0.254986	79.683823	37.603985	69.604507	4.613240	0.000000	-1.928214	0.000000	0.000000	0.000000	0.445536	-0.013650	-0.104619	0.000000	1.000000	4.000000	34.000000	0.000000
3215.148324	0.008026	0.553471	0.254527	79.683823	37.603985	69.604507	4.613240	0.000000	-1.928214	0.000000	0.000000	0.000000	0.434603	0.017609	-0.137813	0.000000	1.000000	4.000000	34.000000	0.000000
3215.151658	0.008026	0.553471	0.254527	79.683823	37.603985	69.604507	4.613240	0.000000	-1.928214	0.000000	0.000000	0.000000	0.434603	0.017609	-0.137813	0.000000	1.000000	4.000000	34.000000	0.000000
3215.154991	0.008026	0.553471	0.254527	80.180176	33.393097	64.592926	4.602615	0.000000	-1.953442	0.000000	0.000000	0.000000	0.434603	0.017609	-0.137813	0.000000	1.000000	4.000000	34.000000	0.000000
3215.158324	0.009946	0.553530	0.254057	80.180176	33.393097	64.592926	4.602615	0.000000	-1.953442	0.000000	0.000000	0.000000	0.575853	0.017555	-0.140755	0.000000	1.000000	4.000000	34.000000	0.000000
3215.161658	0.009946	0.553530	0.254057	80.180176	33.393097	64.592926	4.602615	0.000000	-1.953442	0.000000	0.000000	0.000000	0.575853	0.017555	-0.140755	0.000000	1.000000	4.000000	34.000000	0.000000
3215.164991	0.009946	0.553530	0.254057	80.651787	27.070314	57.307186	4.588738	0.000000	-1.985819	0.000000	0.000000	0.000000	0.575853	0.017555	-0.140755	0.000000	1.000000	4.000000	34.000000	0.000000
3215.168324	0.011455	0.553542	0.253392	80.651787	27.070314	57.307186	4.588738	0.000000	-1.985819	0.000000	0.000000	0.000000	0.452688	0.003566	-0.199513	0.000000	1.000000	4.000000	34.000000	0.000000
3215.171658	0.011455	0.553542	0.253392	80.651787	27.070314	57.307186	4.588738	0.000000	-1.985819	0.000000	0.000000	0.000000	0.452688	0.003566	-0.199513	0.000000	1.000000	4.000000	34.000000	0.000000
3215.174991	0.011455	0.553542	0.253392	80.954018	19.132494	48.261177	4.576828	0.000000	-2.013118	0.000000	0.000000	0.000000	0.452688	0.003566	-0.199513	0.000000	1.000000	4.000000	34.000000	0.000000
3215.178324	0.013800	0.553550	0.252536	80.954018	19.132494	48.261177	4.576828	0.000000	-2.013118	0.000000	0.000000	0.000000	0.703587	0.002407	-0.257031	0.000000	1.000000	4.000000	34.000000	0.000000
3215.181658	0.013800	0.553550	0.252536	80.954018	19.132494	48.261177	4.576828	0.000000	-2.013118	0.000000	0.000000	0.000000	0.703587	0.002407	-0.257031	0.000000	1.000000	4.000000	34.000000	0.000000
3215.184991	0.013800	0.553550	0.252536	80.981758	10.687881	38.723747	4.558534	0.000000	-2.054209	0.000000	0.000000	0.000000	0.703587	0.002407	-0.257031	0.000000	1.000000	4.000000	34.000000	0.000000
3215.188324	0.016509	0.553570	0.251612	80.981758	10.687881	38.723747	4.558534	0.000000	-2.054209	0.000000	0.000000	0.000000	0.812609	0.006182	-0.276987	0.000000	0.000000	4.000000	34.000000	0.000000
3215.191658	0.016509	0.553570	0.251612	80.981758	10.687881	38.723747	4.558534	0.000000	-2.054209	0.000000	0.000000	0.000000	0.812609	0.006182	-0.276987	0.000000	0.000000	4.000000	34.000000	0.000000
3215.194991	0.016509	0.553570	0.251612	80.724678	2.927852	30.388342	4.537187	0.000000	-2.100936	0.000000	0.000000	0.000000	0.812609	0.006182	-0.276987	0.000000	0.000000	4.000000	34.000000	0.000000
3215.198324	0.019175	0.553505	0.250627	80.724678	2.927852	30.388342	4.537187	0.000000	-2.100936	0.000000	0.000000	0.000000	0.800031	-0.019707	-0.295642	0.000000	0.000000	4.000000	34.000000	0.000000
3215.201658	0.019175	0.553505	0.250627	80.724678	2.927852	30.388342	4.537187	0.000000	-2.100936	0.000000	0.000000	0.000000	0.800031	-0.019707	-0.295642	0.000000	0.000000	4.000000	34.000000	0.000000
3215.204991	0.019175	0.553505	0.250627	80.179794	-4.157950	23.285601	4.515496	0.000000	-2.147161	0.000000	0.000000	0.000000	0.800031	-0.019707	-0.295642	0.000000	0.000000	4.000000	34.000000	0.000000
3215.208324	0.022537	0.553546	0.249530	80.179794	-4.157950	23.285601	4.515496	0.000000	-2.147161	0.000000	0.000000	0.000000	1.008477	0.012412	-0.329128	0.000000	0.000000	4.000000	34.000000	0.000000
3215.211658	0.022537	0.553546	0.249530	80.179794	-4.157950	23.285601	4.515496	0.000000	-2.147161	0.000000	0.000000	0.000000	1.008477	0.012412	-0.329128	0.000000	0.000000	4.000000	34.000000	0.000000
3215.214991	0.022537	0.553546	0.249530	79.371048	-10.406116	17.144251	4.488049	0.000000	-2.203954	0.000000	0.000000	0.000000	1.008477	0.012412	-0.329128	0.000000	0.000000	4.000000	34.000000	0.000000
3215.218324	0.025887	0.553582	0.248384	79.371048	-10.406116	17.144251	4.488049	0.000000	-2.203954	0.000000	0.000000	0.000000	1.005089	0.010916	-0.343825	0.000000	0.000000	4.000000	34.000000	0.000000
3215.221658	0.025887	0.553582	0.248384	79.371048	-10.406116	17.144251	4.488049	0.000000	-2.203954	0.000000	0.000000	0.000000	1.005089	0.010916	-0.343825	0.000000	0.000000	4.000000	34.000000	0.000000
3215.224991	0.025887	0.553582	0.248384	78.357521	-15.949294	11.432966	4.459893	0.000000	-2.260390	0.000000	0.000000	0.000000	1.005089	0.010916	-0.343825	0.000000	0.000000	4.000000	34.000000	0.000000
3215.228324	0.029163	0.553725	0.247287	78.357521	-15.949294	11.432966	4.459893	0.000000	-2.260390	0.000000	0.000000	0.000000	0.982658	0.042763	-0.329074	0.000000	0.000000	4.000000	34.000000	0.000000
3215.231658	0.029163	0.553725	0.247287	78.357521	-15.949294	11.432966	4.459893	0.000000	-2.260390	0.000000	0.000000	0.000000	0.982658	0.042763	-0.329074	0.000000	0.000000	4.000000	34.000000	0.000000
3215.234991	0.029163	0.553725	0.247287	77.189980	-20.817089	6.137733	4.431868	0.000000	-2.314853	0.000000	0.000000	0.000000	0.982658	0.042763	-0.329074	0.000000	0.000000	4.000000	34.000000	0.000000
3215.238324	0.032529	0.553888	0.246181	77.189980	-20.817089	6.137733	4.431868	0.000000	-2.314853	0.000000	0.000000	0.000000	1.009941	0.048880	-0.331703	0.000000	0.000000	4.000000	34.000000	0.000000
3215.241658	0.032529	0.553888	0.246181	77.189980	-20.817089	6.137733	4.431868	0.000000	-2.314853	0.000000	0.000000	0.000000	1.009941	0.048880	-0.331703	0.000000	0.000000	4.000000	34.000000	0.000000
3215.244991	0.032529	0.553888	0.246181	75.971046	-24.740816	1.977646	4.402577	0.000000	-2.370087	0.000000	0.000000	0.000000	1.009941	0.048880	-0.331703	0.000000	0.000000	4.000000	34.000000	0.000000
3215.248324	0.035486	0.554050	0.245078	75.971046	-24.740816	1.977646	4.402577	0.000000	-2.370087	0.000000	0.000000	0.000000	0.886894	0.048552	-0.330980	0.000000	0.000000	4.000000	34.000000	0.000000
3215.251658	0.035486	0.554050	0.245078	75.971046	-24.740816	1.977646	4.402577	0.000000	-2.370087	0.000000	0.000000	0.000000	0.886894	0.048552	-0.330980	0.000000	0.000000	4.000000	34.000000	0.000000
3215.254991	0.035486	0.554050	0.245078	74.816788	-27.482656	-0.620856	4.375846	0.000000	-2.419085	0.000000	0.000000	0.000000	0.886894	0.048552	-0.330980	0.000000	0.000000	4.000000	34.000000	0.000000
3215.258324	0.038039	0.554223	0.244076	74.816788	-27.482656	-0.620856	4.375846	0.000000	-2.419085	0.000000	0.000000	0.000000	0.765914	0.052134	-0.300632	0.000000	0.000000	4.000000	34.000000	0.000000
3215.261658	0.038039	0.554223	0.244076	74.816788	-27.482656	-0.620856	4.375846	0.000000	-2.419085	0.000000	0.000000	0.000000	0.765914	0.052134	-0.300632	0.000000	0.000000	4.000000	34.000000	0.000000
3215.264991	0.038039	0.554223	0.244076	73.966743	-28.495537	-1.151923	4.352181	0.000000	-2.461405	0.000000	0.000000	0.000000	0.765914	0.052134	-0.300632	0.000000	0.000000	4.000000	34.000000	0.000000
3215.268324	0.040260	0.554397	0.243225	73.966743	-28.495537	-1.151923	4.352181	0.000000	-2.461405	0.000000	0.000000	0.000000	0.666555	0.051975	-0.255126	0.000000	0.000000	4.000000	34.000000	0.000000
3215.271658	0.040260	0.554397	0.243225	73.966743	-28.495537	-1.151923	4.352181	0.000000	-2.461405	0.000000	0.000000	0.000000	0.666555	0.051975	-0.255126	0.000000	0.000000	4.000000	34.000000	0.000000
3215.274991	0.040260	0.554397	0.243225	73.629639	-27.530403	0.078248	4.331404	0.000000	-2.497787	0.000000	0.000000	0.000000	0.666555	0.051975	-0.255126	0.000000	0.000000	4.000000	34.000000	0.000000
3215.278324	0.042052	0.554565	0.242505	73.629639	-27.530403	0.078248	4.331404	0.000000	-2.497787	0.000000	0.000000	0.000000	0.537517	0.050586	-0.216077	0.000000	0.000000	4.000000	34.000000	0.000000
3215.281658	0.042052	0.554565	0.242505	73.629639	-27.530403	0.078248	4.331404	0.000000	-2.497787	0.000000	0.000000	0.000000	0.537517	0.050586	-0.216077	0.000000	0.000000	4.000000	34.000000	0.000000
3215.284991	0.042052	0.554565	0.242505	73.583298	-25.783667	1.952144	4.314312	0.000000	-2.527195	0.000000	0.000000	0.000000	0.537517	0.050586	-0.216077	0.000000	0.000000	4.000000	34.000000	0.000000
3215.288324	0.043649	0.554789	0.241912	73.583298	-25.783667	1.952144	4.314312	0.000000	-2.527195	0.000000	0.000000	0.000000	0.478976	0.067163	-0.177963	0.000000	0.000000	4.000000	34.000000	0.000000
3215.291658	0.043649	0.554789	0.241912	73.583298	-25.783667	1.952144	4.314312	0.000000	-2.527195	0.000000	0.000000	0.000000	0.478976	0.067163	-0.177963	0.000000	0.000000	4.000000	34.000000	0.000000
3215.294991	0.043649	0.554789	0.241912	73.754028	-23.871790	4.215164	4.299167	0.000000	-2.552874	0.000000	0.000000	0.000000	0.478976	0.067163	-0.177963	0.000000	0.000000	4.000000	34.000000	0.000000
3215.298324	0.044756	0.555056	0.241516	73.754028	-23.871790	4.215164	4.299167	0.000000	-2.552874	0.000000	0.000000	0.000000	0.332250	0.080017	-0.118719	0.000000	0.000000	4.000000	34.000000	0.000000
3215.301658	0.044756	0.555056	0.241516	73.754028	-23.871790	4.215164	4.299167	0.000000	-2.552874	0.000000	0.000000	0.000000	0.332250	0.080017	-0.118719	0.000000	0.000000	4.000000	34.000000	0.000000
3215.304991	0.044756	0.555056	0.241516	74.120224	-21.754625	6.868812	4.288665	0.000000	-2.570477	0.000000	0.000000	0.000000	0.332250	0.080017	-0.118719	0.000000	0.000000	4.000000	34.000000	0.000000
3215.308324	0.044756	0.555056	0.241516	74.120224	-21.754625	6.868812	4.288665	0.000000	-2.570477	0.000000	0.000000	0.000000	0.332250	0.080017	-0.118719	0.000000	0.000000	4.000000	34.000000	0.000000
3215.311658	0.045538	0.555259	0.241245	74.120224	-21.754625	6.868812	4.288665	0.000000	-2.570477	0.000000	0.000000	0.000000	0.234497	0.060917	-0.081418	0.000000	0.000000	4.000000	34.000000	0.000000
3215.314991	0.045538	0.555259	0.241245	74.570068	-19.058678	10.259949	4.288665	0.000000	-2.570477	0.000000	0.000000	0.000000	0.234497	0.060917	-0.081418	0.000000	0.000000	4.000000	34.000000	0.000000
3215.318324	0.046260	0.555399	0.241081	74.570068	-19.058678	10.259949	4.288665	0.000000	-2.570477	0.000000	0.000000	0.000000	0.216522	0.041926	-0.048990	0.000000	0.000000	4.000000	34.000000	0.000000
3215.321658	0.046260	0.555399	0.241081	74.570068	-19.058678	10.259949	4.288665	0.000000	-2.570477	0.000000	0.000000	0.000000	0.216522	0.041926	-0.048990	0.000000	0.000000	4.000000	34.000000	0.000000
3215.324991	0.046260	0.555399	0.241081	75.066528	-15.659867	14.513418	4.274811	0.000000	-2.593451	0.000000	0.000000	0.000000	0.216522	0.041926	-0.048990	0.000000	0.000000	4.000000	34.000000	0.000000
3215.328324	0.046819	0.555390	0.240981	75.066528	-15.659867	14.513418	4.274811	0.000000	-2.593451	0.000000	0.000000	0.000000	0.167784	-0.002660	-0.030065	0.000000	0.000000	4.000000	34.000000	0.000000
3215.331658	0.046819	0.555390	0.240981	75.066528	-15.659867	14.513418	4.274811	0.000000	-2.593451	0.000000	0.000000	0.000000	0.167784	-0.002660	-0.030065	0.000000	0.000000	4.000000	34.000000	0.000000
3215.334991	0.046819	0.555390	0.240981	75.605949	-11.652185	19.473278	4.269932	0.000000	-2.601478	0.000000	0.000000	0.000000	0.167784	-0.002660	-0.030065	0.000000	0.000000	4.000000	34.000000	0.000000
3215.338324	0.047477	0.555262	0.240858	75.605949	-11.652185	19.473278	4.269932	0.000000	-2.601478	0.000000	0.000000	0.000000	0.197257	-0.038357	-0.036815	0.000000	0.000000	4.000000	34.000000	0.000000
3215.341658	0.047477	0.555262	0.240858	75.605949	-11.652185	19.473278	4.269932	0.000000	-2.601478	0.000000	0.000000	0.000000	0.197257	-0.038357	-0.036815	0.000000	0.000000	4.000000	34.000000	0.000000
3215.344991	0.047477	0.555262	0.240858	76.172600	-7.186582	24.935305	4.264161	0.000000	-2.610926	0.000000	0.000000	0.000000	0.197257	-0.038357	-0.036815	0.000000	0.000000	4.000000	34.000000	0.000000
3215.348324	0.048194	0.555045	0.240647	76.172600	-7.186582	24.935305	4.264161	0.000000	-2.610926	0.000000	0.000000	0.000000	0.215351	-0.065242	-0.063393	0.000000	0.000000	4.000000	34.000000	0.000000
3215.351658	0.048194	0.555045	0.240647	76.172600	-7.186582	24.935305	4.264161	0.000000	-2.610926	0.000000	0.000000	0.000000	0.215351	-0.065242	-0.063393	0.000000	0.000000	4.000000	34.000000	0.000000
3215.354991	0.048194	0.555045	0.240647	76.705925	-2.491164	30.526192	4.257472	0.000000	-2.621819	0.000000	0.000000	0.000000	0.215351	-0.065242	-0.063393	0.000000	0.000000	4.000000	34.000000	0.000000
3215.358324	0.048906	0.554776	0.240346	76.705925	-2.491164	30.526192	4.257472	0.000000	-2.621819	0.000000	0.000000	0.000000	0.213363	-0.080632	-0.090279	0.000000	0.000000	4.000000	34.000000	0.000000
3215.361658	0.048906	0.554776	0.240346	76.705925	-2.491164	30.526192	4.257472	0.000000	-2.621819	0.000000	0.000000	0.000000	0.213363	-0.080632	-0.090279	0.000000	0.000000	4.000000	34.000000	0.000000
3215.364991	0.048906	0.554776	0.240346	77.159599	1.991593	35.586044	4.250377	0.000000	-2.633305	0.000000	0.000000	0.000000	0.213363	-0.080632	-0.090279	0.000000	0.000000	4.000000	34.000000	0.000000
3215.368324	0.049839	0.554392	0.239900	77.159599	1.991593	35.586044	4.250377	0.000000	-2.633305	0.000000	0.000000	0.000000	0.279944	-0.115142	-0.133933	0.000000	0.000000	4.000000	34.000000	0.000000
3215.371658	0.049839	0.554392	0.239900	77.159599	1.991593	35.586044	4.250377	0.000000	-2.633305	0.000000	0.000000	0.000000	0.279944	-0.115142	-0.133933	0.000000	0.000000	4.000000	34.000000	0.000000
3215.374991	0.049839	0.554392	0.239900	77.545464	5.814286	39.582844	4.240776	0.000000	-2.648741	0.000000	0.000000	0.000000	0.279944	-0.115142	-0.133933	0.000000	0.000000	4.000000	34.000000	0.000000
3215.378324	0.050894	0.553855	0.239319	77.545464	5.814286	39.582844	4.240776	0.000000	-2.648741	0.000000	0.000000	0.000000	0.316578	-0.160990	-0.174267	0.000000	0.000000	4.000000	34.000000	0.000000
3215.381658	0.050894	0.553855	0.239319	77.545464	5.814286	39.582844	4.240776	0.000000	-2.648741	0.000000	0.000000	0.000000	0.316578	-0.160990	-0.174267	0.000000	0.000000	4.000000	34.000000	0.000000
3215.384991	0.050894	0.553855	0.239319	77.917404	8.592520	42.236115	4.229476	0.000000	-2.666745	0.000000	0.000000	0.000000	0.316578	-0.160990	-0.174267	0.000000	0.000000	4.000000	34.000000	0.000000
3215.388324	0.052035	0.553200	0.238568	77.917404	8.592520	42.236115	4.229476	0.000000	-2.666745	0.000000	0.000000	0.000000	0.342189	-0.196567	-0.225284	0.000000	0.000000	4.000000	34.000000	0.000000
3215.391658	0.052035	0.553200	0.238568	77.917404	8.592520	42.236115	4.229476	0.000000	-2.666745	0.000000	0.000000	0.000000	0.342189	-0.196567	-0.225284	0.000000	0.000000	4.000000	34.000000	0.000000
3215.394991	0.052035	0.553200	0.238568	78.289085	10.311263	43.738918	4.216556	0.000000	-2.687127	0.000000	0.000000	0.000000	0.342189	-0.196567	-0.225284	0.000000	0.000000	4.000000	34.000000	0.000000
3215.398324	0.053424	0.552368	0.237625	78.289085	10.311263	43.738918	4.216556	0.000000	-2.687127	0.000000	0.000000	0.000000	0.416716	-0.249753	-0.282967	0.000000	0.000000	4.000000	34.000000	0.000000
3215.401658	0.053424	0.552368	0.237625	78.289085	10.311263	43.738918	4.216556	0.000000	-2.687127	0.000000	0.000000	0.000000	0.416716	-0.249753	-0.282967	0.000000	0.000000	4.000000	34.000000	0.000000
3215.404991	0.053424	0.552368	0.237625	78.671524	11.269526	44.616489	4.200538	0.000000	-2.712099	0.000000	0.000000	0.000000	0.416716	-0.249753	-0.282967	0.000000	0.000000	4.000000	34.000000	0.000000
3215.408324	0.054893	0.551376	0.236481	78.671524	11.269526	44.616489	4.200538	0.000000	-2.712099	0.000000	0.000000	0.000000	0.440732	-0.297586	-0.343207	0.000000	0.000000	4.000000	34.000000	0.000000
3215.411658	0.054893	0.551376	0.236481	78.671524	11.269526	44.616489	4.200538	0.000000	-2.712099	0.000000	0.000000	0.000000	0.440732	-0.297586	-0.343207	0.000000	0.000000	4.000000	34.000000	0.000000
3215.414991	0.054893	0.551376	0.236481	79.030251	11.681140	44.885654	4.182653	0.000000	-2.739601	0.000000	0.000000	0.000000	0.440732	-0.297586	-0.343207	0.000000	0.000000	4.000000	34.000000	0.000000
3215.418324	0.056602	0.550356	0.235086	79.030251	11.681140	44.885654	4.182653	0.000000	-2.739601	0.000000	0.000000	0.000000	0.512636	-0.305882	-0.418337	0.000000	0.000000	4.000000	34.000000	0.000000
3215.421658	0.056602	0.550356	0.235086	79.030251	11.681140	44.885654	4.182653	0.000000	-2.739601	0.000000	0.000000	0.000000	0.512636	-0.305882	-0.418337	0.000000	0.000000	4.000000	34.000000	0.000000
3215.424991	0.056602	0.550356	0.235086	79.365974	12.087323	45.131187	4.161253	0.000000	-2.771998	0.000000	0.000000	0.000000	0.512636	-0.305882	-0.418337	0.000000	0.000000	4.000000	34.000000	0.000000
3215.428324	0.058449	0.549272	0.233451	79.365974	12.087323	45.131187	4.161253	0.000000	-2.771998	0.000000	0.000000	0.000000	0.554101	-0.325345	-0.490587	0.000000	0.000000	4.000000	34.000000	0.000000
3215.431658	0.058449	0.549272	0.233451	79.365974	12.087323	45.131187	4.161253	0.000000	-2.771998	0.000000	0.000000	0.000000	0.554101	-0.325345	-0.490587	0.000000	0.000000	4.000000	34.000000	0.000000
3215.434991	0.058449	0.549272	0.233451	79.684486	12.485407	45.365253	4.137087	0.000000	-2.807937	0.000000	0.000000	0.000000	0.554101	-0.325345	-0.490587	0.000000	0.000000	4.000000	34.000000	0.000000
3215.438324	0.060296	0.548232	0.231536	79.684486	12.485407	45.365253	4.137087	0.000000	-2.807937	0.000000	0.000000	0.000000	0.554116	-0.311821	-0.574491	0.000000	0.000000	4.000000	34.000000	0.000000
3215.441658	0.060296	0.548232	0.231536	79.684486	12.485407	45.365253	4.137087	0.000000	-2.807937	0.000000	0.000000	0.000000	0.554116	-0.311821	-0.574491	0.000000	0.000000	4.000000	34.000000	0.000000
3215.444991	0.060296	0.548232	0.231536	79.962364	12.873051	45.588490	4.110949	0.000000	-2.846067	0.000000	0.000000	0.000000	0.554116	-0.311821	-0.574491	0.000000	0.000000	4.000000	34.000000	0.000000
3215.448324	0.062144	0.547263	0.229384	79.962364	12.873051	45.588490	4.110949	0.000000	-2.846067	0.000000	0.000000	0.000000	0.554502	-0.290814	-0.645508	0.000000	0.000000	4.000000	34.000000	0.000000
3215.451658	0.062144	0.547263	0.229384	79.962364	12.873051	45.588490	4.110949	0.000000	-2.846067	0.000000	0.000000	0.000000	0.554502	-0.290814	-0.645508	0.000000	0.000000	4.000000	34.000000	0.000000
3215.454991	0.062144	0.547263	0.229384	80.232841	13.339890	45.908318	4.082947	0.000000	-2.886096	0.000000	0.000000	0.000000	0.554502	-0.290814	-0.645508	0.000000	0.000000	4.000000	34.000000	0.000000
3215.458324	0.063889	0.546338	0.226957	80.232841	13.339890	45.908318	4.082947	0.000000	-2.886096	0.000000	0.000000	0.000000	0.523608	-0.277450	-0.728218	0.000000	0.000000	4.000000	34.000000	0.000000
3215.461658	0.063889	0.546338	0.226957	80.232841	13.339890	45.908318	4.082947	0.000000	-2.886096	0.000000	0.000000	0.000000	0.523608	-0.277450	-0.728218	0.000000	0.000000	4.000000	34.000000	0.000000
3215.464991	0.063889	0.546338	0.226957	80.507317	14.227371	46.710659	4.053600	0.000000	-2.927171	0.000000	0.000000	0.000000	0.523608	-0.277450	-0.728218	0.000000	0.000000	4.000000	34.000000	0.000000
3215.468324	0.065536	0.545466	0.224316	80.507317	14.227371	46.710659	4.053600	0.000000	-2.927171	0.000000	0.000000	0.000000	0.493978	-0.261715	-0.792287	0.000000	0.000000	4.000000	34.000000	0.000000
3215.471658	0.065536	0.545466	0.224316	80.507317	14.227371	46.710659	4.053600	0.000000	-2.927171	0.000000	0.000000	0.000000	0.493978	-0.261715	-0.792287	0.000000	0.000000	4.000000	34.000000	0.000000
3215.474991	0.065536	0.545466	0.224316	80.765480	15.825825	48.307323	4.023133	0.000000	-2.968906	0.000000	0.000000	0.000000	0.493978	-0.261715	-0.792287	0.000000	0.000000	4.000000	34.000000	0.000000
3215.478324	0.067249	0.544633	0.221495	80.765480	15.825825	48.307323	4.023133	0.000000	-2.968906	0.000000	0.000000	0.000000	0.513808	-0.249869	-0.846376	0.000000	0.000000	4.000000	34.000000	0.000000
3215.481658	0.067249	0.544633	0.221495	80.765480	15.825825	48.307323	4.023133	0.000000	-2.968906	0.000000	0.000000	0.000000	0.513808	-0.249869	-0.846376	0.000000	0.000000	4.000000	34.000000	0.000000
3215.484991	0.067249	0.544633	0.221495	80.999199	18.068172	50.623344	3.990228	0.000000	-3.012985	0.000000	0.000000	0.000000	0.513808	-0.249869	-0.846376	0.000000	0.000000	4.000000	34.000000	0.000000
3215.488324	0.068962	0.543822	0.218516	80.999199	18.068172	50.623344	3.990228	0.000000	-3.012985	0.000000	0.000000	0.000000	0.514095	-0.243158	-0.893665	0.000000	0.000000	4.000000	34.000000	0.000000
3215.491658	0.068962	0.543822	0.218516	80.999199	18.068172	50.623344	3.990228	0.000000	-3.012985	0.000000	0.000000	0.000000	0.514095	-0.243158	-0.893665	0.000000	0.000000	4.000000	34.000000	0.000000
3215.494991	0.068962	0.543822	0.218516	81.167381	20.595018	53.256123	3.955469	0.000000	-3.058474	0.000000	0.000000	0.000000	0.514095	-0.243158	-0.893665	0.000000	0.000000	4.000000	34.000000	0.000000
3215.498324	0.070740	0.543054	0.215385	81.167381	20.595018	53.256123	3.955469	0.000000	-3.058474	0.000000	0.000000	0.000000	0.533401	-0.230427	-0.939333	0.000000	0.000000	4.000000	34.000000	0.000000
3215.501658	0.070740	0.543054	0.215385	81.167381	20.595018	53.256123	3.955469	0.000000	-3.058474	0.000000	0.000000	0.000000	0.533401	-0.230427	-0.939333	0.000000	0.000000	4.000000	34.000000	0.000000
3215.504991	0.070740	0.543054	0.215385	81.190224	23.016932	55.819107	3.918216	0.000000	-3.106057	0.000000	0.000000	0.000000	0.533401	-0.230427	-0.939333	0.000000	0.000000	4.000000	34.000000	0.000000
3215.508324	0.072624	0.542361	0.212209	81.190224	23.016932	55.819107	3.918216	0.000000	-3.106057	0.000000	0.000000	0.000000	0.565076	-0.207960	-0.952722	0.000000	0.000000	4.000000	34.000000	0.000000
3215.511658	0.072624	0.542361	0.212209	81.190224	23.016932	55.819107	3.918216	0.000000	-3.106057	0.000000	0.000000	0.000000	0.565076	-0.207960	-0.952722	0.000000	0.000000	4.000000	34.000000	0.000000
3215.514991	0.072624	0.542361	0.212209	81.051346	25.146217	58.082855	3.878744	0.000000	-3.155210	0.000000	0.000000	0.000000	0.565076	-0.207960	-0.952722	0.000000	0.000000	4.000000	34.000000	0.000000
3215.518324	0.074581	0.541726	0.209010	81.051346	25.146217	58.082855	3.878744	0.000000	-3.155210	0.000000	0.000000	0.000000	0.587287	-0.190631	-0.959574	0.000000	0.000000	4.000000	34.000000	0.000000
3215.521658	0.074581	0.541726	0.209010	81.051346	25.146217	58.082855	3.878744	0.000000	-3.155210	0.000000	0.000000	0.000000	0.587287	-0.190631	-0.959574	0.000000	0.000000	4.000000	34.000000	0.000000
3215.524991	0.074581	0.541726	0.209010	80.794998	27.090395	60.279472	3.837436	0.000000	-3.205321	0.000000	0.000000	0.000000	0.587287	-0.190631	-0.959574	0.000000	0.000000	4.000000	34.000000	0.000000
3215.528324	0.076645	0.541168	0.205799	80.794998	27.090395	60.279472	3.837436	0.000000	-3.205321	0.000000	0.000000	0.000000	0.619020	-0.167410	-0.963268	0.000000	0.000000	4.000000	34.000000	0.000000
3215.531658	0.076645	0.541168	0.205799	80.794998	27.090395	60.279472	3.837436	0.000000	-3.205321	0.000000	0.000000	0.000000	0.619020	-0.167410	-0.963268	0.000000	0.000000	4.000000	34.000000	0.000000
3215.534991	0.076645	0.541168	0.205799	80.504166	28.954664	62.604359	3.794048	0.000000	-3.256563	0.000000	0.000000	0.000000	0.619020	-0.167410	-0.963268	0.000000	0.000000	4.000000	34.000000	0.000000
3215.538324	0.078711	0.540641	0.202525	80.504166	28.954664	62.604359	3.794048	0.000000	-3.256563	0.000000	0.000000	0.000000	0.619825	-0.157915	-0.982431	0.000000	0.000000	4.000000	34.000000	0.000000
3215.541658	0.078711	0.540641	0.202525	80.504166	28.954664	62.604359	3.794048	0.000000	-3.256563	0.000000	0.000000	0.000000	0.619825	-0.157915	-0.982431	0.000000	0.000000	4.000000	34.000000	0.000000
3215.544991	0.078711	0.540641	0.202525	80.229073	30.837921	64.732979	3.749073	0.000000	-3.308240	0.000000	0.000000	0.000000	0.619825	-0.157915	-0.982431	0.000000	0.000000	4.000000	34.000000	0.000000
3215.548324	0.080747	0.540146	0.199189	80.229073	30.837921	64.732979	3.749073	0.000000	-3.308240	0.000000	0.000000	0.000000	0.610950	-0.148539	-1.000585	0.000000	0.000000	4.000000	34.000000	0.000000
3215.551658	0.080747	0.540146	0.199189	80.229073	30.837921	64.732979	3.749073	0.000000	-3.308240	0.000000	0.000000	0.000000	0.610950	-0.148539	-1.000585	0.000000	0.000000	4.000000	34.000000	0.000000
3215.554991	0.080747	0.540146	0.199189	79.979210	32.770535	66.855843	3.702788	0.000000	-3.359965	0.000000	0.000000	0.000000	0.610950	-0.148539	-1.000585	0.000000	0.000000	4.000000	34.000000	0.000000
3215.558324	0.082721	0.539661	0.195783	79.979210	32.770535	66.855843	3.702788	0.000000	-3.359965	0.000000	0.000000	0.000000	0.592018	-0.145403	-1.022027	0.000000	0.000000	4.000000	34.000000	0.000000
3215.561658	0.082721	0.539661	0.195783	79.979210	32.770535	66.855843	3.702788	0.000000	-3.359965	0.000000	0.000000	0.000000	0.592018	-0.145403	-1.022027	0.000000	0.000000	4.000000	34.000000	0.000000
3215.564991	0.082721	0.539661	0.195783	79.778633	34.709675	68.982018	3.655367	0.000000	-3.411494	0.000000	0.000000	0.000000	0.592018	-0.145403	-1.022027	0.000000	0.000000	4.000000	34.000000	0.000000
3215.568324	0.084591	0.539178	0.192240	79.778633	34.709675	68.982018	3.655367	0.000000	-3.411494	0.000000	0.000000	0.000000	0.561061	-0.144883	-1.062728	0.000000	0.000000	4.000000	34.000000	0.000000
3215.571658	0.084591	0.539178	0.192240	79.778633	34.709675	68.982018	3.655367	0.000000	-3.411494	0.000000	0.000000	0.000000	0.561061	-0.144883	-1.062728	0.000000	0.000000	4.000000	34.000000	0.000000
3215.574991	0.084591	0.539178	0.192240	79.639481	36.572155	71.007309	3.606558	0.000000	-3.463053	0.000000	0.000000	0.000000	0.561061	-0.144883	-1.062728	0.000000	0.000000	4.000000	34.000000	0.000000
3215.578324	0.086384	0.538657	0.188527	79.639481	36.572155	71.007309	3.606558	0.000000	-3.463053	0.000000	0.000000	0.000000	0.537901	-0.156544	-1.113896	0.000000	0.000000	4.000000	34.000000	0.000000
3215.581658	0.086384	0.538657	0.188527	79.639481	36.572155	71.007309	3.606558	0.000000	-3.463053	0.000000	0.000000	0.000000	0.537901	-0.156544	-1.113896	0.000000	0.000000	4.000000	34.000000	0.000000
3215.584991	0.086384	0.538657	0.188527	79.569191	38.342712	72.898300	3.555687	0.000000	-3.515265	0.000000	0.000000	0.000000	0.537901	-0.156544	-1.113896	0.000000	0.000000	4.000000	34.000000	0.000000
3215.588324	0.088159	0.538096	0.184633	79.569191	38.342712	72.898300	3.555687	0.000000	-3.515265	0.000000	0.000000	0.000000	0.532534	-0.168139	-1.168159	0.000000	0.000000	4.000000	34.000000	0.000000
3215.591658	0.088159	0.538096	0.184633	79.569191	38.342712	72.898300	3.555687	0.000000	-3.515265	0.000000	0.000000	0.000000	0.532534	-0.168139	-1.168159	0.000000	0.000000	4.000000	34.000000	0.000000
3215.594991	0.088159	0.538096	0.184633	79.571266	39.986797	74.599426	3.501940	0.000000	-3.568812	0.000000	0.000000	0.000000	0.532534	-0.168139	-1.168159	0.000000	0.000000	4.000000	34.000000	0.000000
3215.598324	0.089885	0.537552	0.180571	79.571266	39.986797	74.599426	3.501940	0.000000	-3.568812	0.000000	0.000000	0.000000	0.517721	-0.163238	-1.218662	0.000000	0.000000	4.000000	34.000000	0.000000
3215.601658	0.089885	0.537552	0.180571	79.571266	39.986797	74.599426	3.501940	0.000000	-3.568812	0.000000	0.000000	0.000000	0.517721	-0.163238	-1.218662	0.000000	0.000000	4.000000	34.000000	0.000000
3215.604991	0.089885	0.537552	0.180571	79.641861	41.500599	76.115074	3.445558	0.000000	-3.623276	0.000000	0.000000	0.000000	0.517721	-0.163238	-1.218662	0.000000	0.000000	4.000000	34.000000	0.000000
3215.608324	0.091507	0.537012	0.176402	79.641861	41.500599	76.115074	3.445558	0.000000	-3.623276	0.000000	0.000000	0.000000	0.486597	-0.161901	-1.250844	0.000000	0.000000	4.000000	34.000000	0.000000
3215.611658	0.091507	0.537012	0.176402	79.641861	41.500599	76.115074	3.445558	0.000000	-3.623276	0.000000	0.000000	0.000000	0.486597	-0.161901	-1.250844	0.000000	0.000000	4.000000	34.000000	0.000000
3215.614991	0.091507	0.537012	0.176402	79.763359	42.828773	77.402344	3.387522	0.000000	-3.677593	0.000000	0.000000	0.000000	0.486597	-0.161901	-1.250844	0.000000	0.000000	4.000000	34.000000	0.000000
3215.618324	0.093025	0.536601	0.172127	79.763359	42.828773	77.402344	3.387522	0.000000	-3.677593	0.000000	0.000000	0.000000	0.455525	-0.123526	-1.282467	0.000000	0.000000	4.000000	34.000000	0.000000
3215.621658	0.093025	0.536601	0.172127	79.763359	42.828773	77.402344	3.387522	0.000000	-3.677593	0.000000	0.000000	0.000000	0.455525	-0.123526	-1.282467	0.000000	0.000000	4.000000	34.000000	0.000000
3215.624991	0.093025	0.536601	0.172127	79.914429	43.939915	78.437965	3.327742	0.000000	-3.731773	0.000000	0.000000	0.000000	0.455525	-0.123526	-1.282467	0.000000	0.000000	4.000000	34.000000	0.000000
3215.628324	0.094353	0.536210	0.167773	79.914429	43.939915	78.437965	3.327742	0.000000	-3.731773	0.000000	0.000000	0.000000	0.398335	-0.117079	-1.306256	0.000000	0.000000	4.000000	34.000000	0.000000
3215.631658	0.094353	0.536210	0.167773	79.914429	43.939915	78.437965	3.327742	0.000000	-3.731773	0.000000	0.000000	0.000000	0.398335	-0.117079	-1.306256	0.000000	0.000000	4.000000	34.000000	0.000000
3215.634991	0.094353	0.536210	0.167773	80.042564	44.720333	79.122383	3.267232	0.000000	-3.784864	0.000000	0.000000	0.000000	0.398335	-0.117079	-1.306256	0.000000	0.000000	4.000000	34.000000	0.000000
3215.638324	0.095484	0.535851	0.163284	80.042564	44.720333	79.122383	3.267232	0.000000	-3.784864	0.000000	0.000000	0.000000	0.339201	-0.107749	-1.346555	0.000000	0.000000	4.000000	34.000000	0.000000
3215.641658	0.095484	0.535851	0.163284	80.042564	44.720333	79.122383	3.267232	0.000000	-3.784864	0.000000	0.000000	0.000000	0.339201	-0.107749	-1.346555	0.000000	0.000000	4.000000	34.000000	0.000000
3215.644991	0.095484	0.535851	0.163284	80.098030	44.974373	79.287018	3.205334	0.000000	-3.837425	0.000000	0.000000	0.000000	0.339201	-0.107749	-1.346555	0.000000	0.000000	4.000000	34.000000	0.000000
3215.648324	0.096428	0.535477	0.158720	80.098030	44.974373	79.287018	3.205334	0.000000	-3.837425	0.000000	0.000000	0.000000	0.283337	-0.112184	-1.369223	0.000000	0.000000	4.000000	34.000000	0.000000
3215.651658	0.096428	0.535477	0.158720	80.098030	44.974373	79.287018	3.205334	0.000000	-3.837425	0.000000	0.000000	0.000000	0.283337	-0.112184	-1.369223	0.000000	0.000000	4.000000	34.000000	0.000000
3215.654991	0.096428	0.535477	0.158720	80.068474	44.728561	78.965485	3.142483	0.000000	-3.889062	0.000000	0.000000	0.000000	0.283337	-0.112184	-1.369223	0.000000	0.000000	4.000000	34.000000	0.000000
3215.658324	0.097121	0.535012	0.154026	80.068474	44.728561	78.965485	3.142483	0.000000	-3.889062	0.000000	0.000000	0.000000	0.207744	-0.139669	-1.408154	0.000000	0.000000	4.000000	34.000000	0.000000
3215.661658	0.097121	0.535012	0.154026	80.068474	44.728561	78.965485	3.142483	0.000000	-3.889062	0.000000	0.000000	0.000000	0.207744	-0.139669	-1.408154	0.000000	0.000000	4.000000	34.000000	0.000000
3215.664991	0.097121	0.535012	0.154026	79.955467	44.037754	78.238602	3.078539	0.000000	-3.939873	0.000000	0.000000	0.000000	0.207744	-0.139669	-1.408154	0.000000	0.000000	4.000000	34.000000	0.000000
3215.668324	0.097560	0.534503	0.149177	79.955467	44.037754	78.238602	3.078539	0.000000	-3.939873	0.000000	0.000000	0.000000	0.131926	-0.152433	-1.454882	0.000000	0.000000	4.000000	34.000000	0.000000
3215.671658	0.097560	0.534503	0.149177	79.955467	44.037754	78.238602	3.078539	0.000000	-3.939873	0.000000	0.000000	0.000000	0.131926	-0.152433	-1.454882	0.000000	0.000000	4.000000	34.000000	0.000000
3215.674991	0.097560	0.534503	0.149177	79.776230	43.195282	77.403297	3.012992	0.000000	-3.990223	0.000000	0.000000	0.000000	0.131926	-0.152433	-1.454882	0.000000	0.000000	4.000000	34.000000	0.000000
3215.678324	0.097723	0.533886	0.144182	79.776230	43.195282	77.403297	3.012992	0.000000	-3.990223	0.000000	0.000000	0.000000	0.048922	-0.185187	-1.498432	0.000000	0.000000	4.000000	34.000000	0.000000
3215.681658	0.097723	0.533886	0.144182	79.776230	43.195282	77.403297	3.012992	0.000000	-3.990223	0.000000	0.000000	0.000000	0.048922	-0.185187	-1.498432	0.000000	0.000000	4.000000	34.000000	0.000000
3215.684991	0.097723	0.533886	0.144182	79.564140	42.464924	76.746788	2.945973	0.000000	-4.039956	0.000000	0.000000	0.000000	0.048922	-0.185187	-1.498432	0.000000	0.000000	4.000000	34.000000	0.000000
3215.688324	0.097667	0.533175	0.139009	79.564140	42.464924	76.746788	2.945973	0.000000	-4.039956	0.000000	0.000000	0.000000	-0.016806	-0.213234	-1.551716	0.000000	0.000000	4.000000	34.000000	0.000000
3215.691658	0.097667	0.533175	0.139009	79.564140	42.464924	76.746788	2.945973	0.000000	-4.039956	0.000000	0.000000	0.000000	-0.016806	-0.213234	-1.551716	0.000000	0.000000	4.000000	34.000000	0.000000
3215.694991	0.097667	0.533175	0.139009	79.347321	41.821709	76.213913	2.876223	0.000000	-4.089908	0.000000	0.000000	0.000000	-0.016806	-0.213234	-1.551716	0.000000	0.000000	4.000000	34.000000	0.000000
3215.698324	0.097344	0.532443	0.133694	79.347321	41.821709	76.213913	2.876223	0.000000	-4.089908	0.000000	0.000000	0.000000	-0.097038	-0.219798	-1.594707	0.000000	0.000000	4.000000	34.000000	0.000000
3215.701658	0.097344	0.532443	0.133694	79.347321	41.821709	76.213913	2.876223	0.000000	-4.089908	0.000000	0.000000	0.000000	-0.097038	-0.219798	-1.594707	0.000000	0.000000	4.000000	34.000000	0.000000
3215.704991	0.097344	0.532443	0.133694	79.171402	41.107693	75.606659	2.804371	0.000000	-4.139505	0.000000	0.000000	0.000000	-0.097038	-0.219798	-1.594707	0.000000	0.000000	4.000000	34.000000	0.000000
3215.708324	0.096667	0.531632	0.128196	79.171402	41.107693	75.606659	2.804371	0.000000	-4.139505	0.000000	0.000000	0.000000	-0.203202	-0.243201	-1.649308	0.000000	0.000000	4.000000	34.000000	0.000000
3215.711658	0.096667	0.531632	0.128196	79.171402	41.107693	75.606659	2.804371	0.000000	-4.139505	0.000000	0.000000	0.000000	-0.203202	-0.243201	-1.649308	0.000000	0.000000	4.000000	34.000000	0.000000
3215.714991	0.096667	0.531632	0.128196	79.048386	40.229980	74.808205	2.730370	0.000000	-4.188684	0.000000	0.000000	0.000000	-0.203202	-0.243201	-1.649308	0.000000	0.000000	4.000000	34.000000	0.000000
3215.718324	0.095624	0.530800	0.122566	79.048386	40.229980	74.808205	2.730370	0.000000	-4.188684	0.000000	0.000000	0.000000	-0.312847	-0.249678	-1.689109	0.000000	0.000000	4.000000	34.000000	0.000000
3215.721658	0.095624	0.530800	0.122566	79.048386	40.229980	74.808205	2.730370	0.000000	-4.188684	0.000000	0.000000	0.000000	-0.312847	-0.249678	-1.689109	0.000000	0.000000	4.000000	34.000000	0.000000
3215.724991	0.095624	0.530800	0.122566	78.918587	39.295219	73.977470	2.654678	0.000000	-4.237061	0.000000	0.000000	0.000000	-0.312847	-0.249678	-1.689109	0.000000	0.000000	4.000000	34.000000	0.000000
3215.728324	0.094253	0.529914	0.116797	78.918587	39.295219	73.977470	2.654678	0.000000	-4.237061	0.000000	0.000000	0.000000	-0.411350	-0.265815	-1.730460	0.000000	0.000000	4.000000	34.000000	0.000000
3215.731658	0.094253	0.529914	0.116797	78.918587	39.295219	73.977470	2.654678	0.000000	-4.237061	0.000000	0.000000	0.000000	-0.411350	-0.265815	-1.730460	0.000000	0.000000	4.000000	34.000000	0.000000
3215.734991	0.094253	0.529914	0.116797	78.747337	38.286591	73.127502	2.576466	0.000000	-4.285069	0.000000	0.000000	0.000000	-0.411350	-0.265815	-1.730460	0.000000	0.000000	4.000000	34.000000	0.000000
3215.738324	0.092601	0.528984	0.110958	78.747337	38.286591	73.127502	2.576466	0.000000	-4.285069	0.000000	0.000000	0.000000	-0.495373	-0.278841	-1.751985	0.000000	0.000000	4.000000	34.000000	0.000000
3215.741658	0.092601	0.528984	0.110958	78.747337	38.286591	73.127502	2.576466	0.000000	-4.285069	0.000000	0.000000	0.000000	-0.495373	-0.278841	-1.751985	0.000000	0.000000	4.000000	34.000000	0.000000
3215.744991	0.092601	0.528984	0.110958	78.470886	37.173416	72.254761	2.495934	0.000000	-4.332472	0.000000	0.000000	0.000000	-0.495373	-0.278841	-1.751985	0.000000	0.000000	4.000000	34.000000	0.000000
3215.748324	0.090711	0.528048	0.105072	78.470886	37.173416	72.254761	2.495934	0.000000	-4.332472	0.000000	0.000000	0.000000	-0.567176	-0.280791	-1.765637	0.000000	0.000000	4.000000	34.000000	0.000000
3215.751658	0.090711	0.528048	0.105072	78.470886	37.173416	72.254761	2.495934	0.000000	-4.332472	0.000000	0.000000	0.000000	-0.567176	-0.280791	-1.765637	0.000000	0.000000	4.000000	34.000000	0.000000
3215.754991	0.090711	0.528048	0.105072	78.051498	35.884899	71.296722	2.412786	0.000000	-4.379323	0.000000	0.000000	0.000000	-0.567176	-0.280791	-1.765637	0.000000	0.000000	4.000000	34.000000	0.000000
3215.758324	0.088648	0.527080	0.099172	78.051498	35.884899	71.296722	2.412786	0.000000	-4.379323	0.000000	0.000000	0.000000	-0.618758	-0.290532	-1.770002	0.000000	0.000000	4.000000	34.000000	0.000000
3215.761658	0.088648	0.527080	0.099172	78.051498	35.884899	71.296722	2.412786	0.000000	-4.379323	0.000000	0.000000	0.000000	-0.618758	-0.290532	-1.770002	0.000000	0.000000	4.000000	34.000000	0.000000
3215.764991	0.088648	0.527080	0.099172	77.514603	34.505474	70.333870	2.326591	0.000000	-4.425717	0.000000	0.000000	0.000000	-0.618758	-0.290532	-1.770002	0.000000	0.000000	4.000000	34.000000	0.000000
3215.768324	0.086443	0.526093	0.093230	77.514603	34.505474	70.333870	2.326591	0.000000	-4.425717	0.000000	0.000000	0.000000	-0.661641	-0.296095	-1.782474	0.000000	0.000000	4.000000	34.000000	0.000000
3215.771658	0.086443	0.526093	0.093230	77.514603	34.505474	70.333870	2.326591	0.000000	-4.425717	0.000000	0.000000	0.000000	-0.661641	-0.296095	-1.782474	0.000000	0.000000	4.000000	34.000000	0.000000
3215.774991	0.086443	0.526093	0.093230	76.921028	33.076740	69.366859	2.236242	0.000000	-4.472049	0.000000	0.000000	0.000000	-0.661641	-0.296095	-1.782474	0.000000	0.000000	4.000000	34.000000	0.000000
3215.778324	0.084055	0.525063	0.087296	76.921028	33.076740	69.366859	2.236242	0.000000	-4.472049	0.000000	0.000000	0.000000	-0.716408	-0.309061	-1.780333	0.000000	0.000000	4.000000	34.000000	0.000000
3215.781658	0.084055	0.525063	0.087296	76.921028	33.076740	69.366859	2.236242	0.000000	-4.472049	0.000000	0.000000	0.000000	-0.716408	-0.309061	-1.780333	0.000000	0.000000	4.000000	34.000000	0.000000
3215.784991	0.084055	0.525063	0.087296	76.309128	31.480442	68.201759	2.142680	0.000000	-4.517624	0.000000	0.000000	0.000000	-0.716408	-0.309061	-1.780333	0.000000	0.000000	4.000000	34.000000	0.000000
3215.788324	0.081569	0.523961	0.081359	76.309128	31.480442	68.201759	2.142680	0.000000	-4.517624	0.000000	0.000000	0.000000	-0.745899	-0.330450	-1.781189	0.000000	0.000000	4.000000	34.000000	0.000000
3215.791658	0.081569	0.523961	0.081359	76.309128	31.480442	68.201759	2.142680	0.000000	-4.517624	0.000000	0.000000	0.000000	-0.745899	-0.330450	-1.781189	0.000000	0.000000	4.000000	34.000000	0.000000
3215.794991	0.081569	0.523961	0.081359	75.687561	29.657768	66.730034	2.044568	0.000000	-4.562865	0.000000	0.000000	0.000000	-0.745899	-0.330450	-1.781189	0.000000	0.000000	4.000000	34.000000	0.000000
3215.798324	0.078963	0.522820	0.075418	75.687561	29.657768	66.730034	2.044568	0.000000	-4.562865	0.000000	0.000000	0.000000	-0.781795	-0.342207	-1.782357	0.000000	0.000000	4.000000	34.000000	0.000000
3215.801658	0.078963	0.522820	0.075418	75.687561	29.657768	66.730034	2.044568	0.000000	-4.562865	0.000000	0.000000	0.000000	-0.781795	-0.342207	-1.782357	0.000000	0.000000	4.000000	34.000000	0.000000
3215.804991	0.078963	0.522820	0.075418	75.034676	27.699203	65.082184	1.941705	0.000000	-4.607579	0.000000	0.000000	0.000000	-0.781795	-0.342207	-1.782357	0.000000	0.000000	4.000000	34.000000	0.000000
3215.808324	0.076200	0.521693	0.069533	75.034676	27.699203	65.082184	1.941705	0.000000	-4.607579	0.000000	0.000000	0.000000	-0.828729	-0.338152	-1.765475	0.000000	0.000000	4.000000	34.000000	0.000000
3215.811658	0.076200	0.521693	0.069533	75.034676	27.699203	65.082184	1.941705	0.000000	-4.607579	0.000000	0.000000	0.000000	-0.828729	-0.338152	-1.765475	0.000000	0.000000	4.000000	34.000000	0.000000
3215.814991	0.076200	0.521693	0.069533	74.331650	25.800447	63.524593	1.835376	0.000000	-4.650956	0.000000	0.000000	0.000000	-0.828729	-0.338152	-1.765475	0.000000	0.000000	4.000000	34.000000	0.000000
3215.818324	0.073230	0.520623	0.063830	74.331650	25.800447	63.524593	1.835376	0.000000	-4.650956	0.000000	0.000000	0.000000	-0.891005	-0.321091	-1.710740	0.000000	0.000000	4.000000	34.000000	0.000000
3215.821658	0.073230	0.520623	0.063830	74.331650	25.800447	63.524593	1.835376	0.000000	-4.650956	0.000000	0.000000	0.000000	-0.891005	-0.321091	-1.710740	0.000000	0.000000	4.000000	34.000000	0.000000
3215.824991	0.073230	0.520623	0.063830	73.597427	24.078186	62.205513	1.728731	0.000000	-4.691640	0.000000	0.000000	0.000000	-0.891005	-0.321091	-1.710740	0.000000	0.000000	4.000000	34.000000	0.000000
3215.828324	0.070114	0.519642	0.058341	73.597427	24.078186	62.205513	1.728731	0.000000	-4.691640	0.000000	0.000000	0.000000	-0.934788	-0.294264	-1.646906	0.000000	0.000000	4.000000	34.000000	0.000000
3215.831658	0.070114	0.519642	0.058341	73.597427	24.078186	62.205513	1.728731	0.000000	-4.691640	0.000000	0.000000	0.000000	-0.934788	-0.294264	-1.646906	0.000000	0.000000	4.000000	34.000000	0.000000
3215.834991	0.070114	0.519642	0.058341	72.849678	22.596792	61.219254	1.622011	0.000000	-4.729596	0.000000	0.000000	0.000000	-0.934788	-0.294264	-1.646906	0.000000	0.000000	4.000000	34.000000	0.000000
3215.838324	0.066902	0.518789	0.053033	72.849678	22.596792	61.219254	1.622011	0.000000	-4.729596	0.000000	0.000000	0.000000	-0.963503	-0.256044	-1.592102	0.000000	0.000000	4.000000	34.000000	0.000000
3215.841658	0.066902	0.518789	0.053033	72.849678	22.596792	61.219254	1.622011	0.000000	-4.729596	0.000000	0.000000	0.000000	-0.963503	-0.256044	-1.592102	0.000000	0.000000	4.000000	34.000000	0.000000
3215.844991	0.066902	0.518789	0.053033	72.119102	21.281507	60.452385	1.514156	0.000000	-4.765221	0.000000	0.000000	0.000000	-0.963503	-0.256044	-1.592102	0.000000	0.000000	4.000000	34.000000	0.000000
3215.848324	0.063621	0.517988	0.047896	72.119102	21.281507	60.452385	1.514156	0.000000	-4.765221	0.000000	0.000000	0.000000	-0.984462	-0.240289	-1.541273	0.000000	0.000000	4.000000	34.000000	0.000000
3215.851658	0.063621	0.517988	0.047896	72.119102	21.281507	60.452385	1.514156	0.000000	-4.765221	0.000000	0.000000	0.000000	-0.984462	-0.240289	-1.541273	0.000000	0.000000	4.000000	34.000000	0.000000
3215.854991	0.063621	0.517988	0.047896	71.429314	20.058329	59.778519	1.404679	0.000000	-4.798633	0.000000	0.000000	0.000000	-0.984462	-0.240289	-1.541273	0.000000	0.000000	4.000000	34.000000	0.000000
3215.858324	0.060296	0.517211	0.042930	71.429314	20.058329	59.778519	1.404679	0.000000	-4.798633	0.000000	0.000000	0.000000	-0.997477	-0.233001	-1.489889	0.000000	0.000000	4.000000	34.000000	0.000000
3215.861658	0.060296	0.517211	0.042930	71.429314	20.058329	59.778519	1.404679	0.000000	-4.798633	0.000000	0.000000	0.000000	-0.997477	-0.233001	-1.489889	0.000000	0.000000	4.000000	34.000000	0.000000
3215.864991	0.060296	0.517211	0.042930	70.793144	18.835262	59.036461	1.293489	0.000000	-4.829792	0.000000	0.000000	0.000000	-0.997477	-0.233001	-1.489889	0.000000	0.000000	4.000000	34.000000	0.000000
3215.868324	0.056990	0.516422	0.038049	70.793144	18.835262	59.036461	1.293489	0.000000	-4.829792	0.000000	0.000000	0.000000	-0.991702	-0.236780	-1.464194	0.000000	0.000000	4.000000	34.000000	0.000000
3215.871658	0.056990	0.516422	0.038049	70.793144	18.835262	59.036461	1.293489	0.000000	-4.829792	0.000000	0.000000	0.000000	-0.991702	-0.236780	-1.464194	0.000000	0.000000	4.000000	34.000000	0.000000
3215.874991	0.056990	0.516422	0.038049	70.213737	17.608742	58.189243	1.177729	0.000000	-4.859316	0.000000	0.000000	0.000000	-0.991702	-0.236780	-1.464194	0.000000	0.000000	4.000000	34.000000	0.000000
3215.878324	0.053802	0.515626	0.033287	70.213737	17.608742	58.189243	1.177729	0.000000	-4.859316	0.000000	0.000000	0.000000	-0.956600	-0.238746	-1.428681	0.000000	0.000000	4.000000	34.000000	0.000000
3215.881658	0.053802	0.515626	0.033287	70.213737	17.608742	58.189243	1.177729	0.000000	-4.859316	0.000000	0.000000	0.000000	-0.956600	-0.238746	-1.428681	0.000000	0.000000	4.000000	34.000000	0.000000
3215.884991	0.053802	0.515626	0.033287	69.659485	16.461605	57.427296	1.057644	0.000000	-4.886858	0.000000	0.000000	0.000000	-0.956600	-0.238746	-1.428681	0.000000	0.000000	4.000000	34.000000	0.000000
3215.888324	0.050546	0.514883	0.028701	69.659485	16.461605	57.427296	1.057644	0.000000	-4.886858	0.000000	0.000000	0.000000	-0.976738	-0.222961	-1.375637	0.000000	0.000000	4.000000	34.000000	0.000000
3215.891658	0.050546	0.514883	0.028701	69.659485	16.461605	57.427296	1.057644	0.000000	-4.886858	0.000000	0.000000	0.000000	-0.976738	-0.222961	-1.375637	0.000000	0.000000	4.000000	34.000000	0.000000
3215.894991	0.050546	0.514883	0.028701	69.106361	15.360741	56.737541	0.936374	0.000000	-4.911538	0.000000	0.000000	0.000000	-0.976738	-0.222961	-1.375637	0.000000	0.000000	4.000000	34.000000	0.000000
3215.898324	0.047159	0.514302	0.024330	69.106361	15.360741	56.737541	0.936374	0.000000	-4.911538	0.000000	0.000000	0.000000	-1.016199	-0.174168	-1.311485	0.000000	0.000000	4.000000	34.000000	0.000000
3215.901658	0.047159	0.514302	0.024330	69.106361	15.360741	56.737541	0.936374	0.000000	-4.911538	0.000000	0.000000	0.000000	-1.016199	-0.174168	-1.311485	0.000000	0.000000	4.000000	34.000000	0.000000
3215.904991	0.047159	0.514302	0.024330	68.588860	14.319844	56.131279	0.815576	0.000000	-4.933035	0.000000	0.000000	0.000000	-1.016199	-0.174168	-1.311485	0.000000	0.000000	4.000000	34.000000	0.000000
3215.908324	0.043595	0.513813	0.020163	68.588860	14.319844	56.131279	0.815576	0.000000	-4.933035	0.000000	0.000000	0.000000	-1.068957	-0.146817	-1.250039	0.000000	0.000000	4.000000	34.000000	0.000000
3215.911658	0.043595	0.513813	0.020163	68.588860	14.319844	56.131279	0.815576	0.000000	-4.933035	0.000000	0.000000	0.000000	-1.068957	-0.146817	-1.250039	0.000000	0.000000	4.000000	34.000000	0.000000
3215.914991	0.043595	0.513813	0.020163	68.150673	13.357719	55.640182	0.695251	0.000000	-4.951427	0.000000	0.000000	0.000000	-1.068957	-0.146817	-1.250039	0.000000	0.000000	4.000000	34.000000	0.000000
3215.918324	0.039812	0.513450	0.016177	68.150673	13.357719	55.640182	0.695251	0.000000	-4.951427	0.000000	0.000000	0.000000	-1.134966	-0.108959	-1.195688	0.000000	0.000000	4.000000	34.000000	0.000000
3215.921658	0.039812	0.513450	0.016177	68.150673	13.357719	55.640182	0.695251	0.000000	-4.951427	0.000000	0.000000	0.000000	-1.134966	-0.108959	-1.195688	0.000000	0.000000	4.000000	34.000000	0.000000
3215.924991	0.039812	0.513450	0.016177	67.855881	12.519153	55.214706	0.574700	0.000000	-4.966863	0.000000	0.000000	0.000000	-1.134966	-0.108959	-1.195688	0.000000	0.000000	4.000000	34.000000	0.000000
3215.928324	0.035845	0.513087	0.012209	67.855881	12.519153	55.214706	0.574700	0.000000	-4.966863	0.000000	0.000000	0.000000	-1.190034	-0.108754	-1.190503	0.000000	0.000000	4.000000	34.000000	0.000000
3215.931658	0.035845	0.513087	0.012209	67.855881	12.519153	55.214706	0.574700	0.000000	-4.966863	0.000000	0.000000	0.000000	-1.190034	-0.108754	-1.190503	0.000000	0.000000	4.000000	34.000000	0.000000
3215.934991	0.035845	0.513087	0.012209	67.740707	11.844044	54.712738	0.447562	0.000000	-4.979928	0.000000	0.000000	0.000000	-1.190034	-0.108754	-1.190503	0.000000	0.000000	4.000000	34.000000	0.000000
3215.938324	0.031839	0.512710	0.008332	67.740707	11.844044	54.712738	0.447562	0.000000	-4.979928	0.000000	0.000000	0.000000	-1.201761	-0.113122	-1.163112	0.000000	0.000000	4.000000	34.000000	0.000000
3215.941658	0.031839	0.512710	0.008332	67.740707	11.844044	54.712738	0.447562	0.000000	-4.979928	0.000000	0.000000	0.000000	-1.201761	-0.113122	-1.163112	0.000000	0.000000	4.000000	34.000000	0.000000
3215.944991	0.031839	0.512710	0.008332	67.726517	11.299110	54.155907	0.315355	0.000000	-4.990045	0.000000	0.000000	0.000000	-1.201761	-0.113122	-1.163112	0.000000	0.000000	4.000000	34.000000	0.000000
3215.948324	0.027808	0.512289	0.004397	67.726517	11.299110	54.155907	0.315355	0.000000	-4.990045	0.000000	0.000000	0.000000	-1.209474	-0.126329	-1.180590	0.000000	0.000000	4.000000	34.000000	0.000000
3215.951658	0.027808	0.512289	0.004397	67.726517	11.299110	54.155907	0.315355	0.000000	-4.990045	0.000000	0.000000	0.000000	-1.209474	-0.126329	-1.180590	0.000000	0.000000	4.000000	34.000000	0.000000
3215.954991	0.027808	0.512289	0.004397	67.776505	10.796334	53.413086	0.171896	0.000000	-4.997044	0.000000	0.000000	0.000000	-1.209474	-0.126329	-1.180590	0.000000	0.000000	4.000000	34.000000	0.000000
3215.958324	0.023843	0.511805	0.000442	67.776505	10.796334	53.413086	0.171896	0.000000	-4.997044	0.000000	0.000000	0.000000	-1.189427	-0.145227	-1.186216	0.000000	0.000000	4.000000	34.000000	0.000000
3215.961658	0.023843	0.511805	0.000442	67.776505	10.796334	53.413086	0.171896	0.000000	-4.997044	0.000000	0.000000	0.000000	-1.189427	-0.145227	-1.186216	0.000000	0.000000	4.000000	34.000000	0.000000
3215.964991	0.023843	0.511805	0.000442	67.890228	10.285882	52.245022	0.017864	0.000000	-4.999968	0.000000	0.000000	0.000000	-1.189427	-0.145227	-1.186216	0.000000	0.000000	4.000000	34.000000	0.000000
3215.968324	0.019920	0.511175	-0.003605	67.890228	10.285882	52.245022	0.017864	0.000000	-4.999968	0.000000	0.000000	0.000000	-1.176881	-0.188986	-1.214369	0.000000	0.000000	4.000000	34.000000	0.000000
3215.971658	0.019920	0.511175	-0.003605	67.890228	10.285882	52.245022	0.017864	0.000000	-4.999968	0.000000	0.000000	0.000000	-1.176881	-0.188986	-1.214369	0.000000	0.000000	4.000000	34.000000	0.000000
3215.974991	0.019920	0.511175	-0.003605	68.053925	9.781223	50.903519	-0.150258	0.000000	-4.997742	0.000000	0.000000	0.000000	-1.176881	-0.188986	-1.214369	0.000000	0.000000	4.000000	34.000000	0.000000
3215.978324	0.016023	0.510462	-0.007667	68.053925	9.781223	50.903519	-0.150258	0.000000	-4.997742	0.000000	0.000000	0.000000	-1.169179	-0.213801	-1.218452	0.000000	0.000000	4.000000	34.000000	0.000000
3215.981658	0.016023	0.510462	-0.007667	68.053925	9.781223	50.903519	-0.150258	0.000000	-4.997742	0.000000	0.000000	0.000000	-1.169179	-0.213801	-1.218452	0.000000	0.000000	4.000000	34.000000	0.000000
3215.984991	0.016023	0.510462	-0.007667	68.103104	9.171080	49.777081	-0.329687	0.000000	-4.989119	0.000000	0.000000	0.000000	-1.169179	-0.213801	-1.218452	0.000000	0.000000	4.000000	34.000000	0.000000
3215.988324	0.012073	0.509826	-0.011561	68.103104	9.171080	49.777081	-0.329687	0.000000	-4.989119	0.000000	0.000000	0.000000	-1.185103	-0.190826	-1.168345	0.000000	0.000000	4.000000	34.000000	0.000000
3215.991658	0.012073	0.509826	-0.011561	68.103104	9.171080	49.777081	-0.329687	0.000000	-4.989119	0.000000	0.000000	0.000000	-1.185103	-0.190826	-1.168345	0.000000	0.000000	4.000000	34.000000	0.000000
3215.994991	0.012073	0.509826	-0.011561	67.710289	8.212173	48.999554	-0.513077	0.000000	-4.973606	0.000000	0.000000	0.000000	-1.185103	-0.190826	-1.168345	0.000000	0.000000	4.000000	34.000000	0.000000
3215.998324	0.008009	0.509426	-0.015065	67.710289	8.212173	48.999554	-0.513077	0.000000	-4.973606	0.000000	0.000000	0.000000	-1.219106	-0.119957	-1.051142	0.000000	0.000000	4.000000	34.000000	0.000000
3216.001658	0.008009	0.509426	-0.015065	67.710289	8.212173	48.999554	-0.513077	0.000000	-4.973606	0.000000	0.000000	0.000000	-1.219106	-0.119957	-1.051142	0.000000	0.000000	4.000000	34.000000	0.000000
3216.004991	0.008009	0.509426	-0.015065	66.970650	7.034829	48.500027	-0.690720	0.000000	-4.952061	0.000000	0.000000	0.000000	-1.219106	-0.119957	-1.051142	0.000000	0.000000	4.000000	34.000000	0.000000
3216.008324	0.003888	0.509187	-0.018170	66.970650	7.034829	48.500027	-0.690720	0.000000	-4.952061	0.000000	0.000000	0.000000	-1.236274	-0.071859	-0.931568	0.000000	0.000000	4.000000	34.000000	0.000000
3216.011658	0.003888	0.509187	-0.018170	66.970650	7.034829	48.500027	-0.690720	0.000000	-4.952061	0.000000	0.000000	0.000000	-1.236274	-0.071859	-0.931568	0.000000	0.000000	4.000000	34.000000	0.000000
3216.014991	0.003888	0.509187	-0.018170	66.125847	5.829405	47.970486	-0.861444	0.000000	-4.925232	0.000000	0.000000	0.000000	-1.236274	-0.071859	-0.931568	0.000000	0.000000	4.000000	34.000000	0.000000
3216.018324	-0.000216	0.508984	-0.021193	66.125847	5.829405	47.970486	-0.861444	0.000000	-4.925232	0.000000	0.000000	0.000000	-1.231254	-0.060858	-0.906710	0.000000	0.000000	4.000000	34.000000	0.000000
3216.021658	-0.000216	0.508984	-0.021193	66.125847	5.829405	47.970486	-0.861444	0.000000	-4.925232	0.000000	0.000000	0.000000	-1.231254	-0.060858	-0.906710	0.000000	0.000000	4.000000	34.000000	0.000000
3216.024991	-0.000216	0.508984	-0.021193	65.298218	4.657098	47.207218	-1.038767	0.000000	-4.890906	0.000000	0.000000	0.000000	-1.231254	-0.060858	-0.906710	0.000000	0.000000	4.000000	34.000000	0.000000
3216.028324	-0.004286	0.508775	-0.024082	65.298218	4.657098	47.207218	-1.038767	0.000000	-4.890906	0.000000	0.000000	0.000000	-1.220868	-0.062621	-0.866864	0.000000	0.000000	4.000000	34.000000	0.000000
3216.031658	-0.004286	0.508775	-0.024082	65.298218	4.657098	47.207218	-1.038767	0.000000	-4.890906	0.000000	0.000000	0.000000	-1.220868	-0.062621	-0.866864	0.000000	0.000000	4.000000	34.000000	0.000000
3216.034991	-0.004286	0.508775	-0.024082	64.518951	3.523702	46.253826	-1.204118	0.000000	-4.785712	0.000000	0.000000	0.000000	-1.220868	-0.062621	-0.866864	0.000000	0.000000	4.000000	34.000000	0.000000
3216.038324	-0.008323	0.508513	-0.026943	64.518951	3.523702	46.253826	-1.204118	0.000000	-4.785712	0.000000	0.000000	0.000000	-1.211095	-0.078607	-0.858161	0.000000	0.000000	4.000000	34.000000	0.000000
3216.041658	-0.008323	0.508513	-0.026943	64.518951	3.523702	46.253826	-1.204118	0.000000	-4.785712	0.000000	0.000000	0.000000	-1.211095	-0.078607	-0.858161	0.000000	0.000000	4.000000	34.000000	0.000000
3216.044991	-0.008323	0.508513	-0.026943	63.785046	2.427264	45.222904	-1.347145	0.000000	-4.583863	0.000000	0.000000	0.000000	-1.211095	-0.078607	-0.858161	0.000000	0.000000	4.000000	34.000000	0.000000
3216.048324	-0.012353	0.508159	-0.029615	63.785046	2.427264	45.222904	-1.347145	0.000000	-4.583863	0.000000	0.000000	0.000000	-1.209142	-0.106284	-0.801485	0.000000	0.000000	4.000000	34.000000	0.000000
3216.051658	-0.012353	0.508159	-0.029615	63.785046	2.427264	45.222904	-1.347145	0.000000	-4.583863	0.000000	0.000000	0.000000	-1.209142	-0.106284	-0.801485	0.000000	0.000000	4.000000	34.000000	0.000000
3216.054991	-0.012353	0.508159	-0.029615	63.091087	1.368697	43.924610	-1.480726	0.000000	-4.382339	0.000000	0.000000	0.000000	-1.209142	-0.106284	-0.801485	0.000000	0.000000	4.000000	34.000000	0.000000
3216.058324	-0.016441	0.507695	-0.032164	63.091087	1.368697	43.924610	-1.480726	0.000000	-4.382339	0.000000	0.000000	0.000000	-1.226232	-0.139139	-0.764718	0.000000	0.000000	4.000000	34.000000	0.000000
3216.061658	-0.016441	0.507695	-0.032164	63.091087	1.368697	43.924610	-1.480726	0.000000	-4.382339	0.000000	0.000000	0.000000	-1.226232	-0.139139	-0.764718	0.000000	0.000000	4.000000	34.000000	0.000000
3216.064991	-0.016441	0.507695	-0.032164	62.463097	0.359203	42.317081	-1.608179	0.000000	-4.177967	0.000000	0.000000	0.000000	-1.226232	-0.139139	-0.764718	0.000000	0.000000	4.000000	34.000000	0.000000
3216.068324	-0.020572	0.507134	-0.034503	62.463097	0.359203	42.317081	-1.608179	0.000000	-4.177967	0.000000	0.000000	0.000000	-1.239376	-0.168269	-0.701953	0.000000	0.000000	4.000000	34.000000	0.000000
3216.071658	-0.020572	0.507134	-0.034503	62.463097	0.359203	42.317081	-1.608179	0.000000	-4.177967	0.000000	0.000000	0.000000	-1.239376	-0.168269	-0.701953	0.000000	0.000000	4.000000	34.000000	0.000000
3216.074991	-0.020572	0.507134	-0.034503	61.867535	-0.612345	40.801628	-1.725171	0.000000	-3.971404	0.000000	0.000000	0.000000	-1.239376	-0.168269	-0.701953	0.000000	0.000000	4.000000	34.000000	0.000000
3216.078324	-0.024696	0.506566	-0.036576	61.867535	-0.612345	40.801628	-1.725171	0.000000	-3.971404	0.000000	0.000000	0.000000	-1.237299	-0.170439	-0.621630	0.000000	0.000000	4.000000	34.000000	0.000000
3216.081658	-0.024696	0.506566	-0.036576	61.867535	-0.612345	40.801628	-1.725171	0.000000	-3.971404	0.000000	0.000000	0.000000	-1.237299	-0.170439	-0.621630	0.000000	0.000000	4.000000	34.000000	0.000000
3216.084991	-0.024696	0.506566	-0.036576	61.285751	-1.546312	39.894234	-1.828776	0.000000	-3.765188	0.000000	0.000000	0.000000	-1.237299	-0.170439	-0.621630	0.000000	0.000000	4.000000	34.000000	0.000000
3216.088324	-0.028829	0.506153	-0.038287	61.285751	-1.546312	39.894234	-1.828776	0.000000	-3.765188	0.000000	0.000000	0.000000	-1.239731	-0.124030	-0.513419	0.000000	0.000000	4.000000	34.000000	0.000000
3216.091658	-0.028829	0.506153	-0.038287	61.285751	-1.546312	39.894234	-1.828776	0.000000	-3.765188	0.000000	0.000000	0.000000	-1.239731	-0.124030	-0.513419	0.000000	0.000000	4.000000	34.000000	0.000000
3216.094991	-0.028829	0.506153	-0.038287	60.841900	-2.395749	39.639549	-1.914346	0.000000	-3.558566	0.000000	0.000000	0.000000	-1.239731	-0.124030	-0.513419	0.000000	0.000000	4.000000	34.000000	0.000000
3216.098324	-0.033078	0.505924	-0.039671	60.841900	-2.395749	39.639549	-1.914346	0.000000	-3.558566	0.000000	0.000000	0.000000	-1.274766	-0.068605	-0.415127	0.000000	0.000000	4.000000	34.000000	0.000000
3216.101658	-0.033078	0.505924	-0.039671	60.841900	-2.395749	39.639549	-1.914346	0.000000	-3.558566	0.000000	0.000000	0.000000	-1.274766	-0.068605	-0.415127	0.000000	0.000000	4.000000	34.000000	0.000000
3216.104991	-0.033078	0.505924	-0.039671	61.014778	-2.964582	39.685768	-1.983533	0.000000	-3.346105	0.000000	0.000000	0.000000	-1.274766	-0.068605	-0.415127	0.000000	0.000000	4.000000	34.000000	0.000000
3216.108324	-0.037533	0.505725	-0.040966	61.014778	-2.964582	39.685768	-1.983533	0.000000	-3.346105	0.000000	0.000000	0.000000	-1.336381	-0.059668	-0.388449	0.000000	0.000000	4.000000	34.000000	0.000000
3216.111658	-0.037533	0.505725	-0.040966	61.014778	-2.964582	39.685768	-1.983533	0.000000	-3.346105	0.000000	0.000000	0.000000	-1.336381	-0.059668	-0.388449	0.000000	0.000000	4.000000	34.000000	0.000000
3216.114991	-0.037533	0.505725	-0.040966	61.558044	-3.364017	39.875694	-2.048275	0.000000	-3.123375	0.000000	0.000000	0.000000	-1.336381	-0.059668	-0.388449	0.000000	0.000000	4.000000	34.000000	0.000000
3216.118324	-0.042138	0.505547	-0.042149	61.558044	-3.364017	39.875694	-2.048275	0.000000	-3.123375	0.000000	0.000000	0.000000	-1.381703	-0.053446	-0.355014	0.000000	0.000000	4.000000	34.000000	0.000000
3216.121658	-0.042138	0.505547	-0.042149	61.558044	-3.364017	39.875694	-2.048275	0.000000	-3.123375	0.000000	0.000000	0.000000	-1.381703	-0.053446	-0.355014	0.000000	0.000000	4.000000	34.000000	0.000000
3216.124991	-0.042138	0.505547	-0.042149	62.106453	-3.736789	40.063438	-2.107444	0.000000	-2.893091	0.000000	0.000000	0.000000	-1.381703	-0.053446	-0.355014	0.000000	0.000000	4.000000	34.000000	0.000000
3216.128324	-0.046699	0.505464	-0.043055	62.106453	-3.736789	40.063438	-2.107444	0.000000	-2.893091	0.000000	0.000000	0.000000	-1.368343	-0.024800	-0.271771	0.000000	0.000000	4.000000	34.000000	0.000000
3216.131658	-0.046699	0.505464	-0.043055	62.106453	-3.736789	40.063438	-2.107444	0.000000	-2.893091	0.000000	0.000000	0.000000	-1.368343	-0.024800	-0.271771	0.000000	0.000000	4.000000	34.000000	0.000000
3216.134991	-0.046699	0.505464	-0.043055	62.615356	-4.101675	40.097744	-2.152739	0.000000	-2.665034	0.000000	0.000000	0.000000	-1.368343	-0.024800	-0.271771	0.000000	0.000000	4.000000	34.000000	0.000000
3216.138324	-0.051200	0.505412	-0.043739	62.615356	-4.101675	40.097744	-2.152739	0.000000	-2.665034	0.000000	0.000000	0.000000	-1.350082	-0.015609	-0.205132	0.000000	0.000000	4.000000	34.000000	0.000000
3216.141658	-0.051200	0.505412	-0.043739	62.615356	-4.101675	40.097744	-2.152739	0.000000	-2.665034	0.000000	0.000000	0.000000	-1.350082	-0.015609	-0.205132	0.000000	0.000000	4.000000	34.000000	0.000000
3216.144991	-0.051200	0.505412	-0.043739	63.081573	-4.461905	39.827419	-2.186928	0.000000	-2.440020	0.000000	0.000000	0.000000	-1.350082	-0.015609	-0.205132	0.000000	0.000000	4.000000	34.000000	0.000000
3216.148324	-0.055637	0.505312	-0.044278	63.081573	-4.461905	39.827419	-2.186928	0.000000	-2.440020	0.000000	0.000000	0.000000	-1.331145	-0.029954	-0.161841	0.000000	0.000000	4.000000	34.000000	0.000000
3216.151658	-0.055637	0.505312	-0.044278	63.081573	-4.461905	39.827419	-2.186928	0.000000	-2.440020	0.000000	0.000000	0.000000	-1.331145	-0.029954	-0.161841	0.000000	0.000000	4.000000	34.000000	0.000000
3216.154991	-0.055637	0.505312	-0.044278	63.513699	-4.827964	39.093185	-2.213901	0.000000	-2.218163	0.000000	0.000000	0.000000	-1.331145	-0.029954	-0.161841	0.000000	0.000000	4.000000	34.000000	0.000000
3216.158324	-0.060020	0.505163	-0.044785	63.513699	-4.827964	39.093185	-2.213901	0.000000	-2.218163	0.000000	0.000000	0.000000	-1.314964	-0.044763	-0.151987	0.000000	0.000000	4.000000	34.000000	0.000000
3216.161658	-0.060020	0.505163	-0.044785	63.513699	-4.827964	39.093185	-2.213901	0.000000	-2.218163	0.000000	0.000000	0.000000	-1.314964	-0.044763	-0.151987	0.000000	0.000000	4.000000	34.000000	0.000000
3216.164991	-0.060020	0.505163	-0.044785	63.918839	-5.214242	37.912720	-2.239233	0.000000	-1.999002	0.000000	0.000000	0.000000	-1.314964	-0.044763	-0.151987	0.000000	0.000000	4.000000	34.000000	0.000000
3216.168324	-0.064461	0.504982	-0.045321	63.918839	-5.214242	37.912720	-2.239233	0.000000	-1.999002	0.000000	0.000000	0.000000	-1.332414	-0.054278	-0.161023	0.000000	0.000000	4.000000	34.000000	0.000000
3216.171658	-0.064461	0.504982	-0.045321	63.918839	-5.214242	37.912720	-2.239233	0.000000	-1.999002	0.000000	0.000000	0.000000	-1.332414	-0.054278	-0.161023	0.000000	0.000000	4.000000	34.000000	0.000000
3216.174991	-0.064461	0.504982	-0.045321	64.264687	-5.614138	36.848560	-2.266070	0.000000	-1.776933	0.000000	0.000000	0.000000	-1.332414	-0.054278	-0.161023	0.000000	0.000000	4.000000	34.000000	0.000000
3216.178324	-0.068927	0.504866	-0.045851	64.264687	-5.614138	36.848560	-2.266070	0.000000	-1.776933	0.000000	0.000000	0.000000	-1.339837	-0.034954	-0.158738	0.000000	0.000000	4.000000	34.000000	0.000000
3216.181658	-0.068927	0.504866	-0.045851	64.264687	-5.614138	36.848560	-2.266070	0.000000	-1.776933	0.000000	0.000000	0.000000	-1.339837	-0.034954	-0.158738	0.000000	0.000000	4.000000	34.000000	0.000000
3216.184991	-0.068927	0.504866	-0.045851	64.535973	-5.998959	36.248302	-2.292526	0.000000	-1.553627	0.000000	0.000000	0.000000	-1.339837	-0.034954	-0.158738	0.000000	0.000000	4.000000	34.000000	0.000000
3216.188324	-0.073411	0.504855	-0.046308	64.535973	-5.998959	36.248302	-2.292526	0.000000	-1.553627	0.000000	0.000000	0.000000	-1.345091	-0.003099	-0.137299	0.000000	0.000000	4.000000	34.000000	0.000000
3216.191658	-0.073411	0.504855	-0.046308	64.535973	-5.998959	36.248302	-2.292526	0.000000	-1.553627	0.000000	0.000000	0.000000	-1.345091	-0.003099	-0.137299	0.000000	0.000000	4.000000	34.000000	0.000000
3216.194991	-0.073411	0.504855	-0.046308	64.737885	-6.374779	36.092346	-2.315409	0.000000	-1.329445	0.000000	0.000000	0.000000	-1.345091	-0.003099	-0.137299	0.000000	0.000000	4.000000	34.000000	0.000000
3216.198324	-0.077908	0.504970	-0.046628	64.737885	-6.374779	36.092346	-2.315409	0.000000	-1.329445	0.000000	0.000000	0.000000	-1.349120	0.034482	-0.095879	0.000000	0.000000	4.000000	34.000000	0.000000
3216.201658	-0.077908	0.504970	-0.046628	64.737885	-6.374779	36.092346	-2.315409	0.000000	-1.329445	0.000000	0.000000	0.000000	-1.349120	0.034482	-0.095879	0.000000	0.000000	4.000000	34.000000	0.000000
3216.204991	-0.077908	0.504970	-0.046628	64.893959	-6.737422	36.305229	-2.331389	0.000000	-1.104592	0.000000	0.000000	0.000000	-1.349120	0.034482	-0.095879	0.000000	0.000000	4.000000	34.000000	0.000000
3216.208324	-0.082400	0.505197	-0.046827	64.893959	-6.737422	36.305229	-2.331389	0.000000	-1.104592	0.000000	0.000000	0.000000	-1.347686	0.068012	-0.059619	0.000000	0.000000	4.000000	34.000000	0.000000
3216.211658	-0.082400	0.505197	-0.046827	64.893959	-6.737422	36.305229	-2.331389	0.000000	-1.104592	0.000000	0.000000	0.000000	-1.347686	0.068012	-0.059619	0.000000	0.000000	4.000000	34.000000	0.000000
3216.214991	-0.082400	0.505197	-0.046827	65.093811	-7.026679	36.769356	-2.341326	0.000000	-0.879978	0.000000	0.000000	0.000000	-1.347686	0.068012	-0.059619	0.000000	0.000000	4.000000	34.000000	0.000000
3216.218324	-0.086899	0.505481	-0.046877	65.093811	-7.026679	36.769356	-2.341326	0.000000	-0.879978	0.000000	0.000000	0.000000	-1.349420	0.085282	-0.015037	0.000000	0.000000	4.000000	34.000000	0.000000
3216.221658	-0.086899	0.505481	-0.046877	65.093811	-7.026679	36.769356	-2.341326	0.000000	-0.879978	0.000000	0.000000	0.000000	-1.349420	0.085282	-0.015037	0.000000	0.000000	4.000000	34.000000	0.000000
3216.224991	-0.086899	0.505481	-0.046877	65.513062	-7.110440	37.298740	-2.343832	0.000000	-0.655074	0.000000	0.000000	0.000000	-1.349420	0.085282	-0.015037	0.000000	0.000000	4.000000	34.000000	0.000000
3216.228324	-0.091337	0.505748	-0.046914	65.513062	-7.110440	37.298740	-2.343832	0.000000	-0.655074	0.000000	0.000000	0.000000	-1.331468	0.080151	-0.011167	0.000000	0.000000	4.000000	34.000000	0.000000
3216.231658	-0.091337	0.505748	-0.046914	65.513062	-7.110440	37.298740	-2.343832	0.000000	-0.655074	0.000000	0.000000	0.000000	-1.331468	0.080151	-0.011167	0.000000	0.000000	4.000000	34.000000	0.000000
3216.234991	-0.091337	0.505748	-0.046914	66.047806	-7.027890	37.467968	-2.345693	0.000000	-0.433163	0.000000	0.000000	0.000000	-1.331468	0.080151	-0.011167	0.000000	0.000000	4.000000	34.000000	0.000000
3216.238324	-0.095647	0.506060	-0.046790	66.047806	-7.027890	37.467968	-2.345693	0.000000	-0.433163	0.000000	0.000000	0.000000	-1.293190	0.093353	0.037090	0.000000	0.000000	4.000000	34.000000	0.000000
3216.241658	-0.095647	0.506060	-0.046790	66.047806	-7.027890	37.467968	-2.345693	0.000000	-0.433163	0.000000	0.000000	0.000000	-1.293190	0.093353	0.037090	0.000000	0.000000	4.000000	34.000000	0.000000
3216.244991	-0.095647	0.506060	-0.046790	66.565536	-6.855138	36.951626	-2.339511	0.000000	-0.217631	0.000000	0.000000	0.000000	-1.293190	0.093353	0.037090	0.000000	0.000000	4.000000	34.000000	0.000000
3216.248324	-0.099910	0.506388	-0.046448	66.565536	-6.855138	36.951626	-2.339511	0.000000	-0.217631	0.000000	0.000000	0.000000	-1.278693	0.098569	0.102577	0.000000	0.000000	4.000000	34.000000	0.000000
3216.251658	-0.099910	0.506388	-0.046448	66.565536	-6.855138	36.951626	-2.339511	0.000000	-0.217631	0.000000	0.000000	0.000000	-1.278693	0.098569	0.102577	0.000000	0.000000	4.000000	34.000000	0.000000
3216.254991	-0.099910	0.506388	-0.046448	67.048576	-6.591070	36.011402	-2.322415	0.000000	-0.004515	0.000000	0.000000	0.000000	-1.278693	0.098569	0.102577	0.000000	0.000000	4.000000	34.000000	0.000000
3216.258324	-0.104178	0.506706	-0.045942	67.048576	-6.591070	36.011402	-2.322415	0.000000	-0.004515	0.000000	0.000000	0.000000	-1.280509	0.095359	0.151978	0.000000	0.000000	4.000000	34.000000	0.000000
3216.261658	-0.104178	0.506706	-0.045942	67.048576	-6.591070	36.011402	-2.322415	0.000000	-0.004515	0.000000	0.000000	0.000000	-1.280509	0.095359	0.151978	0.000000	0.000000	4.000000	34.000000	0.000000
3216.264991	-0.104178	0.506706	-0.045942	67.493217	-6.192060	35.288574	-2.297085	0.000000	0.208903	0.000000	0.000000	0.000000	-1.280509	0.095359	0.151978	0.000000	0.000000	4.000000	34.000000	0.000000
3216.268324	-0.108406	0.507031	-0.045306	67.493217	-6.192060	35.288574	-2.297085	0.000000	0.208903	0.000000	0.000000	0.000000	-1.268454	0.097492	0.190849	0.000000	0.000000	4.000000	34.000000	0.000000
3216.271658	-0.108406	0.507031	-0.045306	67.493217	-6.192060	35.288574	-2.297085	0.000000	0.208903	0.000000	0.000000	0.000000	-1.268454	0.097492	0.190849	0.000000	0.000000	4.000000	34.000000	0.000000
3216.274991	-0.108406	0.507031	-0.045306	67.889297	-5.617148	35.254730	-2.265277	0.000000	0.420312	0.000000	0.000000	0.000000	-1.268454	0.097492	0.190849	0.000000	0.000000	4.000000	34.000000	0.000000
3216.278324	-0.112647	0.507391	-0.044510	67.889297	-5.617148	35.254730	-2.265277	0.000000	0.420312	0.000000	0.000000	0.000000	-1.272321	0.108173	0.238723	0.000000	0.000000	4.000000	34.000000	0.000000
3216.281658	-0.112647	0.507391	-0.044510	67.889297	-5.617148	35.254730	-2.265277	0.000000	0.420312	0.000000	0.000000	0.000000	-1.272321	0.108173	0.238723	0.000000	0.000000	4.000000	34.000000	0.000000
3216.284991	-0.112647	0.507391	-0.044510	68.254341	-4.851352	35.861408	-2.225490	0.000000	0.632365	0.000000	0.000000	0.000000	-1.272321	0.108173	0.238723	0.000000	0.000000	4.000000	34.000000	0.000000
3216.288324	-0.116950	0.507802	-0.043547	68.254341	-4.851352	35.861408	-2.225490	0.000000	0.632365	0.000000	0.000000	0.000000	-1.290875	0.123211	0.288966	0.000000	0.000000	4.000000	34.000000	0.000000
3216.291658	-0.116950	0.507802	-0.043547	68.254341	-4.851352	35.861408	-2.225490	0.000000	0.632365	0.000000	0.000000	0.000000	-1.290875	0.123211	0.288966	0.000000	0.000000	4.000000	34.000000	0.000000
3216.294991	-0.116950	0.507802	-0.043547	68.574982	-3.952307	36.864929	-2.177329	0.000000	0.847511	0.000000	0.000000	0.000000	-1.290875	0.123211	0.288966	0.000000	0.000000	4.000000	34.000000	0.000000
3216.298324	-0.121320	0.508263	-0.042418	68.574982	-3.952307	36.864929	-2.177329	0.000000	0.847511	0.000000	0.000000	0.000000	-1.310844	0.138408	0.338509	0.000000	0.000000	4.000000	34.000000	0.000000
3216.301658	-0.121320	0.508263	-0.042418	68.574982	-3.952307	36.864929	-2.177329	0.000000	0.847511	0.000000	0.000000	0.000000	-1.310844	0.138408	0.338509	0.000000	0.000000	4.000000	34.000000	0.000000
3216.304991	-0.121320	0.508263	-0.042418	68.841217	-3.002089	38.057411	-2.120911	0.000000	1.065986	0.000000	0.000000	0.000000	-1.310844	0.138408	0.338509	0.000000	0.000000	4.000000	34.000000	0.000000
3216.308324	-0.125774	0.508757	-0.041083	68.841217	-3.002089	38.057411	-2.120911	0.000000	1.065986	0.000000	0.000000	0.000000	-1.336209	0.148175	0.400612	0.000000	0.000000	4.000000	34.000000	0.000000
3216.311658	-0.125774	0.508757	-0.041083	68.841217	-3.002089	38.057411	-2.120911	0.000000	1.065986	0.000000	0.000000	0.000000	-1.336209	0.148175	0.400612	0.000000	0.000000	4.000000	34.000000	0.000000
3216.314991	-0.125774	0.508757	-0.041083	69.059235	-2.034625	39.249672	-2.054142	0.000000	1.288687	0.000000	0.000000	0.000000	-1.336209	0.148175	0.400612	0.000000	0.000000	4.000000	34.000000	0.000000
3216.318324	-0.130330	0.509313	-0.039505	69.059235	-2.034625	39.249672	-2.054142	0.000000	1.288687	0.000000	0.000000	0.000000	-1.366868	0.166719	0.473382	0.000000	0.000000	4.000000	34.000000	0.000000
3216.321658	-0.130330	0.509313	-0.039505	69.059235	-2.034625	39.249672	-2.054142	0.000000	1.288687	0.000000	0.000000	0.000000	-1.366868	0.166719	0.473382	0.000000	0.000000	4.000000	34.000000	0.000000
3216.324991	-0.130330	0.509313	-0.039505	69.244537	-1.050784	40.119362	-1.975245	0.000000	1.516498	0.000000	0.000000	0.000000	-1.366868	0.166719	0.473382	0.000000	0.000000	4.000000	34.000000	0.000000
3216.328324	-0.134863	0.509898	-0.037619	69.244537	-1.050784	40.119362	-1.975245	0.000000	1.516498	0.000000	0.000000	0.000000	-1.359967	0.175407	0.565790	0.000000	0.000000	4.000000	34.000000	0.000000
3216.331658	-0.134863	0.509898	-0.037619	69.244537	-1.050784	40.119362	-1.975245	0.000000	1.516498	0.000000	0.000000	0.000000	-1.359967	0.175407	0.565790	0.000000	0.000000	4.000000	34.000000	0.000000
3216.334991	-0.134863	0.509898	-0.037619	69.440140	0.046376	40.722160	-1.880947	0.000000	1.743159	0.000000	0.000000	0.000000	-1.359967	0.175407	0.565790	0.000000	0.000000	4.000000	34.000000	0.000000
3216.338324	-0.139371	0.510517	-0.035377	69.440140	0.046376	40.722160	-1.880947	0.000000	1.743159	0.000000	0.000000	0.000000	-1.352488	0.185659	0.672501	0.000000	0.000000	4.000000	34.000000	0.000000
3216.341658	-0.139371	0.510517	-0.035377	69.440140	0.046376	40.722160	-1.880947	0.000000	1.743159	0.000000	0.000000	0.000000	-1.352488	0.185659	0.672501	0.000000	0.000000	4.000000	34.000000	0.000000
3216.344991	-0.139371	0.510517	-0.035377	69.702255	1.402603	41.226791	-1.768863	0.000000	1.968573	0.000000	0.000000	0.000000	-1.352488	0.185659	0.672501	0.000000	0.000000	4.000000	34.000000	0.000000
3216.348324	-0.143765	0.511120	-0.032858	69.702255	1.402603	41.226791	-1.768863	0.000000	1.968573	0.000000	0.000000	0.000000	-1.318169	0.180924	0.755905	0.000000	0.000000	4.000000	34.000000	0.000000
3216.351658	-0.143765	0.511120	-0.032858	69.702255	1.402603	41.226791	-1.768863	0.000000	1.968573	0.000000	0.000000	0.000000	-1.318169	0.180924	0.755905	0.000000	0.000000	4.000000	34.000000	0.000000
3216.354991	-0.143765	0.511120	-0.032858	70.015884	3.045783	41.845596	-1.642879	0.000000	2.188268	0.000000	0.000000	0.000000	-1.318169	0.180924	0.755905	0.000000	0.000000	4.000000	34.000000	0.000000
3216.358324	-0.147997	0.511736	-0.029998	70.015884	3.045783	41.845596	-1.642879	0.000000	2.188268	0.000000	0.000000	0.000000	-1.269559	0.184780	0.857939	0.000000	0.000000	4.000000	34.000000	0.000000
3216.361658	-0.147997	0.511736	-0.029998	70.015884	3.045783	41.845596	-1.642879	0.000000	2.188268	0.000000	0.000000	0.000000	-1.269559	0.184780	0.857939	0.000000	0.000000	4.000000	34.000000	0.000000
3216.364991	-0.147997	0.511736	-0.029998	70.346947	4.868555	42.627178	-1.499889	0.000000	2.399862	0.000000	0.000000	0.000000	-1.269559	0.184780	0.857939	0.000000	0.000000	4.000000	34.000000	0.000000
3216.368324	-0.152113	0.512379	-0.026789	70.346947	4.868555	42.627178	-1.499889	0.000000	2.399862	0.000000	0.000000	0.000000	-1.234710	0.192932	0.962490	0.000000	0.000000	4.000000	34.000000	0.000000
3216.371658	-0.152113	0.512379	-0.026789	70.346947	4.868555	42.627178	-1.499889	0.000000	2.399862	0.000000	0.000000	0.000000	-1.234710	0.192932	0.962490	0.000000	0.000000	4.000000	34.000000	0.000000
3216.374991	-0.152113	0.512379	-0.026789	70.704865	6.809664	43.684223	-1.339475	0.000000	2.605647	0.000000	0.000000	0.000000	-1.234710	0.192932	0.962490	0.000000	0.000000	4.000000	34.000000	0.000000
3216.378324	-0.156159	0.513064	-0.023227	70.704865	6.809664	43.684223	-1.339475	0.000000	2.605647	0.000000	0.000000	0.000000	-1.213687	0.205473	1.068855	0.000000	0.000000	4.000000	34.000000	0.000000
3216.381658	-0.156159	0.513064	-0.023227	70.704865	6.809664	43.684223	-1.339475	0.000000	2.605647	0.000000	0.000000	0.000000	-1.213687	0.205473	1.068855	0.000000	0.000000	4.000000	34.000000	0.000000
3216.384991	-0.156159	0.513064	-0.023227	71.093491	8.799375	44.999447	-1.161332	0.000000	2.807928	0.000000	0.000000	0.000000	-1.213687	0.205473	1.068855	0.000000	0.000000	4.000000	34.000000	0.000000
3216.388324	-0.160068	0.513795	-0.019355	71.093491	8.799375	44.999447	-1.161332	0.000000	2.807928	0.000000	0.000000	0.000000	-1.172897	0.219468	1.161498	0.000000	0.000000	4.000000	34.000000	0.000000
3216.391658	-0.160068	0.513795	-0.019355	71.093491	8.799375	44.999447	-1.161332	0.000000	2.807928	0.000000	0.000000	0.000000	-1.172897	0.219468	1.161498	0.000000	0.000000	4.000000	34.000000	0.000000
3216.394991	-0.160068	0.513795	-0.019355	71.503510	10.785803	46.506001	-0.967749	0.000000	3.003411	0.000000	0.000000	0.000000	-1.172897	0.219468	1.161498	0.000000	0.000000	4.000000	34.000000	0.000000
3216.398324	-0.163809	0.514605	-0.015120	71.503510	10.785803	46.506001	-0.967749	0.000000	3.003411	0.000000	0.000000	0.000000	-1.122141	0.242753	1.270542	0.000000	0.000000	4.000000	34.000000	0.000000
3216.401658	-0.163809	0.514605	-0.015120	71.503510	10.785803	46.506001	-0.967749	0.000000	3.003411	0.000000	0.000000	0.000000	-1.122141	0.242753	1.270542	0.000000	0.000000	4.000000	34.000000	0.000000
3216.404991	-0.163809	0.514605	-0.015120	71.930092	13.016807	48.539001	-0.755992	0.000000	3.190434	0.000000	0.000000	0.000000	-1.122141	0.242753	1.270542	0.000000	0.000000	4.000000	34.000000	0.000000
3216.408324	-0.167294	0.515487	-0.010535	71.930092	13.016807	48.539001	-0.755992	0.000000	3.190434	0.000000	0.000000	0.000000	-1.045737	0.264876	1.375563	0.000000	0.000000	4.000000	34.000000	0.000000
3216.411658	-0.167294	0.515487	-0.010535	71.930092	13.016807	48.539001	-0.755992	0.000000	3.190434	0.000000	0.000000	0.000000	-1.045737	0.264876	1.375563	0.000000	0.000000	4.000000	34.000000	0.000000
3216.414991	-0.167294	0.515487	-0.010535	72.405853	15.651172	50.977814	-0.526731	0.000000	3.364724	0.000000	0.000000	0.000000	-1.045737	0.264876	1.375563	0.000000	0.000000	4.000000	34.000000	0.000000
3216.418324	-0.170491	0.516477	-0.005659	72.405853	15.651172	50.977814	-0.526731	0.000000	3.364724	0.000000	0.000000	0.000000	-0.958875	0.296868	1.462729	0.000000	0.000000	4.000000	34.000000	0.000000
3216.421658	-0.170491	0.516477	-0.005659	72.405853	15.651172	50.977814	-0.526731	0.000000	3.364724	0.000000	0.000000	0.000000	-0.958875	0.296868	1.462729	0.000000	0.000000	4.000000	34.000000	0.000000
3216.424991	-0.170491	0.516477	-0.005659	72.929924	18.674974	53.659691	-0.282943	0.000000	3.524536	0.000000	0.000000	0.000000	-0.958875	0.296868	1.462729	0.000000	0.000000	4.000000	34.000000	0.000000
3216.428324	-0.173307	0.517518	-0.000497	72.929924	18.674974	53.659691	-0.282943	0.000000	3.524536	0.000000	0.000000	0.000000	-0.844980	0.312159	1.548648	0.000000	0.000000	4.000000	34.000000	0.000000
3216.431658	-0.173307	0.517518	-0.000497	72.929924	18.674974	53.659691	-0.282943	0.000000	3.524536	0.000000	0.000000	0.000000	-0.844980	0.312159	1.548648	0.000000	0.000000	4.000000	34.000000	0.000000
3216.434991	-0.173307	0.517518	-0.000497	73.499443	22.032022	56.509857	-0.024835	0.000000	3.665366	0.000000	0.000000	0.000000	-0.844980	0.312159	1.548648	0.000000	0.000000	4.000000	34.000000	0.000000
3216.438324	-0.175736	0.518605	0.004910	73.499443	22.032022	56.509857	-0.024835	0.000000	3.665366	0.000000	0.000000	0.000000	-0.728471	0.326133	1.622010	0.000000	0.000000	4.000000	34.000000	0.000000
3216.441658	-0.175736	0.518605	0.004910	73.499443	22.032022	56.509857	-0.024835	0.000000	3.665366	0.000000	0.000000	0.000000	-0.728471	0.326133	1.622010	0.000000	0.000000	4.000000	34.000000	0.000000
3216.444991	-0.175736	0.518605	0.004910	74.115868	25.517696	59.280750	0.245500	0.000000	3.786778	0.000000	0.000000	0.000000	-0.728471	0.326133	1.622010	0.000000	0.000000	4.000000	34.000000	0.000000
3216.448324	-0.177760	0.519718	0.010501	74.115868	25.517696	59.280750	0.245500	0.000000	3.786778	0.000000	0.000000	0.000000	-0.607361	0.333942	1.677283	0.000000	0.000000	4.000000	34.000000	0.000000
3216.451658	-0.177760	0.519718	0.010501	74.115868	25.517696	59.280750	0.245500	0.000000	3.786778	0.000000	0.000000	0.000000	-0.607361	0.333942	1.677283	0.000000	0.000000	4.000000	34.000000	0.000000
3216.454991	-0.177760	0.519718	0.010501	74.799599	29.018572	61.858421	0.525047	0.000000	3.888005	0.000000	0.000000	0.000000	-0.607361	0.333942	1.677283	0.000000	0.000000	4.000000	34.000000	0.000000
3216.458324	-0.179411	0.520830	0.016266	74.799599	29.018572	61.858421	0.525047	0.000000	3.888005	0.000000	0.000000	0.000000	-0.495408	0.333606	1.729659	0.000000	0.000000	4.000000	34.000000	0.000000
3216.461658	-0.179411	0.520830	0.016266	74.799599	29.018572	61.858421	0.525047	0.000000	3.888005	0.000000	0.000000	0.000000	-0.495408	0.333606	1.729659	0.000000	0.000000	4.000000	34.000000	0.000000
3216.464991	-0.179411	0.520830	0.016266	75.559525	32.466949	64.198051	0.813324	0.000000	3.970573	0.000000	0.000000	0.000000	-0.495408	0.333606	1.729659	0.000000	0.000000	4.000000	34.000000	0.000000
3216.468324	-0.180698	0.521946	0.022133	75.559525	32.466949	64.198051	0.813324	0.000000	3.970573	0.000000	0.000000	0.000000	-0.386082	0.334911	1.760008	0.000000	0.000000	4.000000	34.000000	0.000000
3216.471658	-0.180698	0.521946	0.022133	75.559525	32.466949	64.198051	0.813324	0.000000	3.970573	0.000000	0.000000	0.000000	-0.386082	0.334911	1.760008	0.000000	0.000000	4.000000	34.000000	0.000000
3216.474991	-0.180698	0.521946	0.022133	76.405602	35.910770	66.364532	1.106658	0.000000	4.034920	0.000000	0.000000	0.000000	-0.386082	0.334911	1.760008	0.000000	0.000000	4.000000	34.000000	0.000000
3216.478324	-0.181603	0.523022	0.028089	76.405602	35.910770	66.364532	1.106658	0.000000	4.034920	0.000000	0.000000	0.000000	-0.271422	0.322716	1.786842	0.000000	0.000000	4.000000	34.000000	0.000000
3216.481658	-0.181603	0.523022	0.028089	76.405602	35.910770	66.364532	1.106658	0.000000	4.034920	0.000000	0.000000	0.000000	-0.271422	0.322716	1.786842	0.000000	0.000000	4.000000	34.000000	0.000000
3216.484991	-0.181603	0.523022	0.028089	77.321945	39.428566	68.487267	1.404465	0.000000	4.080157	0.000000	0.000000	0.000000	-0.271422	0.322716	1.786842	0.000000	0.000000	4.000000	34.000000	0.000000
3216.488324	-0.182031	0.524057	0.034058	77.321945	39.428566	68.487267	1.404465	0.000000	4.080157	0.000000	0.000000	0.000000	-0.128334	0.310448	1.790478	0.000000	0.000000	4.000000	34.000000	0.000000
3216.491658	-0.182031	0.524057	0.034058	77.321945	39.428566	68.487267	1.404465	0.000000	4.080157	0.000000	0.000000	0.000000	-0.128334	0.310448	1.790478	0.000000	0.000000	4.000000	34.000000	0.000000
3216.494991	-0.182031	0.524057	0.034058	78.245216	43.054615	70.686623	1.702878	0.000000	4.101546	0.000000	0.000000	0.000000	-0.128334	0.310448	1.790478	0.000000	0.000000	4.000000	34.000000	0.000000
3216.498324	-0.182004	0.525113	0.040062	78.245216	43.054615	70.686623	1.702878	0.000000	4.101546	0.000000	0.000000	0.000000	0.008030	0.316782	1.801386	0.000000	0.000000	4.000000	34.000000	0.000000
3216.501658	-0.182004	0.525113	0.040062	78.245216	43.054615	70.686623	1.702878	0.000000	4.101546	0.000000	0.000000	0.000000	0.008030	0.316782	1.801386	0.000000	0.000000	4.000000	34.000000	0.000000
3216.504991	-0.182004	0.525113	0.040062	79.166206	46.768536	72.954254	2.003109	0.000000	4.100208	0.000000	0.000000	0.000000	0.008030	0.316782	1.801386	0.000000	0.000000	4.000000	34.000000	0.000000
3216.508324	-0.181484	0.526181	0.046028	79.166206	46.768536	72.954254	2.003109	0.000000	4.100208	0.000000	0.000000	0.000000	0.156185	0.320302	1.789710	0.000000	0.000000	4.000000	34.000000	0.000000
3216.511658	-0.181484	0.526181	0.046028	79.166206	46.768536	72.954254	2.003109	0.000000	4.100208	0.000000	0.000000	0.000000	0.156185	0.320302	1.789710	0.000000	0.000000	4.000000	34.000000	0.000000
3216.514991	-0.181484	0.526181	0.046028	80.081779	50.049969	74.767059	2.301394	0.000000	4.074177	0.000000	0.000000	0.000000	0.156185	0.320302	1.789710	0.000000	0.000000	4.000000	34.000000	0.000000
3216.518324	-0.180495	0.527295	0.051980	80.081779	50.049969	74.767059	2.301394	0.000000	4.074177	0.000000	0.000000	0.000000	0.296581	0.334453	1.785489	0.000000	0.000000	4.000000	34.000000	0.000000
3216.521658	-0.180495	0.527295	0.051980	80.081779	50.049969	74.767059	2.301394	0.000000	4.074177	0.000000	0.000000	0.000000	0.296581	0.334453	1.785489	0.000000	0.000000	4.000000	34.000000	0.000000
3216.524991	-0.180495	0.527295	0.051980	80.947052	50.542595	73.798683	2.598976	0.000000	4.024747	0.000000	0.000000	0.000000	0.296581	0.334453	1.785489	0.000000	0.000000	4.000000	34.000000	0.000000
3216.528324	-0.179102	0.528499	0.057969	80.947052	50.542595	73.798683	2.598976	0.000000	4.024747	0.000000	0.000000	0.000000	0.417860	0.361102	1.796827	0.000000	0.000000	4.000000	34.000000	0.000000
3216.531658	-0.179102	0.528499	0.057969	80.947052	50.542595	73.798683	2.598976	0.000000	4.024747	0.000000	0.000000	0.000000	0.417860	0.361102	1.796827	0.000000	0.000000	4.000000	34.000000	0.000000
3216.534991	-0.179102	0.528499	0.057969	81.738182	46.914097	68.685677	2.898447	0.000000	3.955103	0.000000	0.000000	0.000000	0.417860	0.361102	1.796827	0.000000	0.000000	4.000000	34.000000	0.000000
3216.538324	-0.177390	0.529746	0.063946	81.738182	46.914097	68.685677	2.898447	0.000000	3.955103	0.000000	0.000000	0.000000	0.513734	0.374181	1.793009	0.000000	0.000000	4.000000	34.000000	0.000000
3216.541658	-0.177390	0.529746	0.063946	81.738182	46.914097	68.685677	2.898447	0.000000	3.955103	0.000000	0.000000	0.000000	0.513734	0.374181	1.793009	0.000000	0.000000	4.000000	34.000000	0.000000
3216.544991	-0.177390	0.529746	0.063946	82.474312	41.463482	61.698746	3.184854	0.000000	3.854440	0.000000	0.000000	0.000000	0.513734	0.374181	1.793009	0.000000	0.000000	4.000000	34.000000	0.000000
3216.548324	-0.175179	0.530987	0.069803	82.474312	41.463482	61.698746	3.184854	0.000000	3.854440	0.000000	0.000000	0.000000	0.663328	0.372230	1.757333	0.000000	0.000000	4.000000	34.000000	0.000000
3216.551658	-0.175179	0.530987	0.069803	82.474312	41.463482	61.698746	3.184854	0.000000	3.854440	0.000000	0.000000	0.000000	0.663328	0.372230	1.757333	0.000000	0.000000	4.000000	34.000000	0.000000
3216.554991	-0.175179	0.530987	0.069803	83.139328	34.878864	53.552612	3.402119	0.000000	3.664094	0.000000	0.000000	0.000000	0.663328	0.372230	1.757333	0.000000	0.000000	4.000000	34.000000	0.000000
3216.558324	-0.172538	0.532252	0.075510	83.139328	34.878864	53.552612	3.402119	0.000000	3.664094	0.000000	0.000000	0.000000	0.792247	0.379442	1.711960	0.000000	0.000000	4.000000	34.000000	0.000000
3216.561658	-0.172538	0.532252	0.075510	83.139328	34.878864	53.552612	3.402119	0.000000	3.664094	0.000000	0.000000	0.000000	0.792247	0.379442	1.711960	0.000000	0.000000	4.000000	34.000000	0.000000
3216.564991	-0.172538	0.532252	0.075510	83.698364	27.127298	44.207577	3.605788	0.000000	3.463855	0.000000	0.000000	0.000000	0.792247	0.379442	1.711960	0.000000	0.000000	4.000000	34.000000	0.000000
3216.568324	-0.169574	0.533549	0.080964	83.698364	27.127298	44.207577	3.605788	0.000000	3.463855	0.000000	0.000000	0.000000	0.889058	0.389172	1.636086	0.000000	0.000000	4.000000	34.000000	0.000000
3216.571658	-0.169574	0.533549	0.080964	83.698364	27.127298	44.207577	3.605788	0.000000	3.463855	0.000000	0.000000	0.000000	0.889058	0.389172	1.636086	0.000000	0.000000	4.000000	34.000000	0.000000
3216.574991	-0.169574	0.533549	0.080964	84.113205	18.092070	33.575794	3.792188	0.000000	3.258729	0.000000	0.000000	0.000000	0.889058	0.389172	1.636086	0.000000	0.000000	4.000000	34.000000	0.000000
3216.578324	-0.166325	0.534836	0.086179	84.113205	18.092070	33.575794	3.792188	0.000000	3.258729	0.000000	0.000000	0.000000	0.974876	0.385969	1.564516	0.000000	0.000000	4.000000	34.000000	0.000000
3216.581658	-0.166325	0.534836	0.086179	84.113205	18.092070	33.575794	3.792188	0.000000	3.258729	0.000000	0.000000	0.000000	0.974876	0.385969	1.564516	0.000000	0.000000	4.000000	34.000000	0.000000
3216.584991	-0.166325	0.534836	0.086179	84.339706	8.103608	22.015476	3.962379	0.000000	3.049517	0.000000	0.000000	0.000000	0.974876	0.385969	1.564516	0.000000	0.000000	4.000000	34.000000	0.000000
3216.588324	-0.162765	0.536114	0.091059	84.339706	8.103608	22.015476	3.962379	0.000000	3.049517	0.000000	0.000000	0.000000	1.067926	0.383385	1.464154	0.000000	0.000000	4.000000	34.000000	0.000000
3216.591658	-0.162765	0.536114	0.091059	84.339706	8.103608	22.015476	3.962379	0.000000	3.049517	0.000000	0.000000	0.000000	1.067926	0.383385	1.464154	0.000000	0.000000	4.000000	34.000000	0.000000
3216.594991	-0.162765	0.536114	0.091059	84.360657	-2.051464	10.318382	4.116794	0.000000	2.837606	0.000000	0.000000	0.000000	1.067926	0.383385	1.464154	0.000000	0.000000	4.000000	34.000000	0.000000
3216.598324	-0.158908	0.537370	0.095624	84.360657	-2.051464	10.318382	4.116794	0.000000	2.837606	0.000000	0.000000	0.000000	1.157154	0.376803	1.369350	0.000000	0.000000	4.000000	34.000000	0.000000
3216.601658	-0.158908	0.537370	0.095624	84.360657	-2.051464	10.318382	4.116794	0.000000	2.837606	0.000000	0.000000	0.000000	1.157154	0.376803	1.369350	0.000000	0.000000	4.000000	34.000000	0.000000
3216.604991	-0.158908	0.537370	0.095624	84.190155	-11.773671	-0.915017	4.257052	0.000000	2.622500	0.000000	0.000000	0.000000	1.157154	0.376803	1.369350	0.000000	0.000000	4.000000	34.000000	0.000000
3216.608324	-0.154854	0.538629	0.099799	84.190155	-11.773671	-0.915017	4.257052	0.000000	2.622500	0.000000	0.000000	0.000000	1.216094	0.377936	1.252732	0.000000	0.000000	4.000000	34.000000	0.000000
3216.611658	-0.154854	0.538629	0.099799	84.190155	-11.773671	-0.915017	4.257052	0.000000	2.622500	0.000000	0.000000	0.000000	1.216094	0.377936	1.252732	0.000000	0.000000	4.000000	34.000000	0.000000
3216.614991	-0.154854	0.538629	0.099799	83.814072	-20.718752	-11.259424	4.381741	0.000000	2.408391	0.000000	0.000000	0.000000	1.216094	0.377936	1.252732	0.000000	0.000000	4.000000	34.000000	0.000000
3216.618324	-0.150597	0.539898	0.103630	83.814072	-20.718752	-11.259424	4.381741	0.000000	2.408391	0.000000	0.000000	0.000000	1.276995	0.380543	1.149117	0.000000	0.000000	4.000000	34.000000	0.000000
3216.621658	-0.150597	0.539898	0.103630	83.814072	-20.718752	-11.259424	4.381741	0.000000	2.408391	0.000000	0.000000	0.000000	1.276995	0.380543	1.149117	0.000000	0.000000	4.000000	34.000000	0.000000
3216.624991	-0.150597	0.539898	0.103630	83.240509	-28.295849	-19.511497	4.493052	0.000000	2.193737	0.000000	0.000000	0.000000	1.276995	0.380543	1.149117	0.000000	0.000000	4.000000	34.000000	0.000000
3216.628324	-0.146236	0.541180	0.107129	83.240509	-28.295849	-19.511497	4.493052	0.000000	2.193737	0.000000	0.000000	0.000000	1.308347	0.384677	1.049819	0.000000	0.000000	4.000000	34.000000	0.000000
3216.631658	-0.146236	0.541180	0.107129	83.240509	-28.295849	-19.511497	4.493052	0.000000	2.193737	0.000000	0.000000	0.000000	1.308347	0.384677	1.049819	0.000000	0.000000	4.000000	34.000000	0.000000
3216.634991	-0.146236	0.541180	0.107129	82.542488	-34.479080	-25.127090	4.590688	0.000000	1.981308	0.000000	0.000000	0.000000	1.308347	0.384677	1.049819	0.000000	0.000000	4.000000	34.000000	0.000000
3216.638324	-0.141783	0.542478	0.110197	82.542488	-34.479080	-25.127090	4.590688	0.000000	1.981308	0.000000	0.000000	0.000000	1.335953	0.389313	0.920449	0.000000	0.000000	4.000000	34.000000	0.000000
3216.641658	-0.141783	0.542478	0.110197	82.542488	-34.479080	-25.127090	4.590688	0.000000	1.981308	0.000000	0.000000	0.000000	1.335953	0.389313	0.920449	0.000000	0.000000	4.000000	34.000000	0.000000
3216.644991	-0.141783	0.542478	0.110197	81.819626	-39.460552	-28.586117	4.675212	0.000000	1.772678	0.000000	0.000000	0.000000	1.335953	0.389313	0.920449	0.000000	0.000000	4.000000	34.000000	0.000000
3216.648324	-0.137194	0.543707	0.112841	81.819626	-39.460552	-28.586117	4.675212	0.000000	1.772678	0.000000	0.000000	0.000000	1.376745	0.368810	0.793174	0.000000	0.000000	4.000000	34.000000	0.000000
3216.651658	-0.137194	0.543707	0.112841	81.819626	-39.460552	-28.586117	4.675212	0.000000	1.772678	0.000000	0.000000	0.000000	1.376745	0.368810	0.793174	0.000000	0.000000	4.000000	34.000000	0.000000
3216.654991	-0.137194	0.543707	0.112841	81.120392	-43.462296	-31.357239	4.748692	0.000000	1.565227	0.000000	0.000000	0.000000	1.376745	0.368810	0.793174	0.000000	0.000000	4.000000	34.000000	0.000000
3216.658324	-0.132385	0.544874	0.115022	81.120392	-43.462296	-31.357239	4.748692	0.000000	1.565227	0.000000	0.000000	0.000000	1.442659	0.350049	0.654323	0.000000	0.000000	4.000000	34.000000	0.000000
3216.661658	-0.132385	0.544874	0.115022	81.120392	-43.462296	-31.357239	4.748692	0.000000	1.565227	0.000000	0.000000	0.000000	1.442659	0.350049	0.654323	0.000000	0.000000	4.000000	34.000000	0.000000
3216.664991	-0.132385	0.544874	0.115022	80.465332	-46.631569	-34.520370	4.812873	0.000000	1.355084	0.000000	0.000000	0.000000	1.442659	0.350049	0.654323	0.000000	0.000000	4.000000	34.000000	0.000000
3216.668324	-0.127417	0.546022	0.116700	80.465332	-46.631569	-34.520370	4.812873	0.000000	1.355084	0.000000	0.000000	0.000000	1.490416	0.344297	0.503334	0.000000	0.000000	4.000000	34.000000	0.000000
3216.671658	-0.127417	0.546022	0.116700	80.465332	-46.631569	-34.520370	4.812873	0.000000	1.355084	0.000000	0.000000	0.000000	1.490416	0.344297	0.503334	0.000000	0.000000	4.000000	34.000000	0.000000
3216.674991	-0.127417	0.546022	0.116700	79.858559	-49.083942	-37.820114	4.867476	0.000000	1.143541	0.000000	0.000000	0.000000	1.490416	0.344297	0.503334	0.000000	0.000000	4.000000	34.000000	0.000000
3216.678324	-0.122297	0.547078	0.117845	79.858559	-49.083942	-37.820114	4.867476	0.000000	1.143541	0.000000	0.000000	0.000000	1.536035	0.316890	0.343480	0.000000	0.000000	4.000000	34.000000	0.000000
3216.681658	-0.122297	0.547078	0.117845	79.858559	-49.083942	-37.820114	4.867476	0.000000	1.143541	0.000000	0.000000	0.000000	1.536035	0.316890	0.343480	0.000000	0.000000	4.000000	34.000000	0.000000
3216.684991	-0.122297	0.547078	0.117845	79.296448	-51.048489	-40.258766	4.912837	0.000000	0.929532	0.000000	0.000000	0.000000	1.536035	0.316890	0.343480	0.000000	0.000000	4.000000	34.000000	0.000000
3216.688324	-0.117173	0.548104	0.118417	79.296448	-51.048489	-40.258766	4.912837	0.000000	0.929532	0.000000	0.000000	0.000000	1.537160	0.307943	0.171509	0.000000	0.000000	4.000000	34.000000	0.000000
3216.691658	-0.117173	0.548104	0.118417	79.296448	-51.048489	-40.258766	4.912837	0.000000	0.929532	0.000000	0.000000	0.000000	1.537160	0.307943	0.171509	0.000000	0.000000	4.000000	34.000000	0.000000
3216.694991	-0.117173	0.548104	0.118417	78.801788	-52.642330	-41.292194	4.948237	0.000000	0.717601	0.000000	0.000000	0.000000	1.537160	0.307943	0.171509	0.000000	0.000000	4.000000	34.000000	0.000000
3216.698324	-0.112151	0.549067	0.118304	78.801788	-52.642330	-41.292194	4.948237	0.000000	0.717601	0.000000	0.000000	0.000000	1.506573	0.288893	-0.033818	0.000000	0.000000	4.000000	34.000000	0.000000
3216.701658	-0.112151	0.549067	0.118304	78.801788	-52.642330	-41.292194	4.948237	0.000000	0.717601	0.000000	0.000000	0.000000	1.506573	0.288893	-0.033818	0.000000	0.000000	4.000000	34.000000	0.000000
3216.704991	-0.112151	0.549067	0.118304	78.332336	-54.092052	-41.808098	4.973833	0.000000	0.510865	0.000000	0.000000	0.000000	1.506573	0.288893	-0.033818	0.000000	0.000000	4.000000	34.000000	0.000000
3216.708324	-0.107210	0.550045	0.117619	78.332336	-54.092052	-41.808098	4.973833	0.000000	0.510865	0.000000	0.000000	0.000000	1.482251	0.293208	-0.205437	0.000000	0.000000	4.000000	34.000000	0.000000
3216.711658	-0.107210	0.550045	0.117619	78.332336	-54.092052	-41.808098	4.973833	0.000000	0.510865	0.000000	0.000000	0.000000	1.482251	0.293208	-0.205437	0.000000	0.000000	4.000000	34.000000	0.000000
3216.714991	-0.107210	0.550045	0.117619	77.884979	-55.452576	-42.113071	4.990631	0.000000	0.305933	0.000000	0.000000	0.000000	1.482251	0.293208	-0.205437	0.000000	0.000000	4.000000	34.000000	0.000000
3216.718324	-0.102358	0.551045	0.116341	77.884979	-55.452576	-42.113071	4.990631	0.000000	0.305933	0.000000	0.000000	0.000000	1.455640	0.300117	-0.383471	0.000000	0.000000	4.000000	34.000000	0.000000
3216.721658	-0.102358	0.551045	0.116341	77.884979	-55.452576	-42.113071	4.990631	0.000000	0.305933	0.000000	0.000000	0.000000	1.455640	0.300117	-0.383471	0.000000	0.000000	4.000000	34.000000	0.000000
3216.724991	-0.102358	0.551045	0.116341	77.475456	-56.618977	-42.236153	4.998974	0.000000	0.101323	0.000000	0.000000	0.000000	1.455640	0.300117	-0.383471	0.000000	0.000000	4.000000	34.000000	0.000000
3216.728324	-0.097672	0.552107	0.114528	77.475456	-56.618977	-42.236153	4.998974	0.000000	0.101323	0.000000	0.000000	0.000000	1.405946	0.318654	-0.543866	0.000000	0.000000	4.000000	34.000000	0.000000
3216.731658	-0.097672	0.552107	0.114528	77.475456	-56.618977	-42.236153	4.998974	0.000000	0.101323	0.000000	0.000000	0.000000	1.405946	0.318654	-0.543866	0.000000	0.000000	4.000000	34.000000	0.000000
3216.734991	-0.097672	0.552107	0.114528	77.114006	-57.557549	-42.190483	4.998967	0.000000	-0.101631	0.000000	0.000000	0.000000	1.405946	0.318654	-0.543866	0.000000	0.000000	4.000000	34.000000	0.000000
3216.738324	-0.093044	0.553263	0.112331	77.114006	-57.557549	-42.190483	4.998967	0.000000	-0.101631	0.000000	0.000000	0.000000	1.388179	0.346846	-0.659133	0.000000	0.000000	4.000000	34.000000	0.000000
3216.741658	-0.093044	0.553263	0.112331	77.114006	-57.557549	-42.190483	4.998967	0.000000	-0.101631	0.000000	0.000000	0.000000	1.388179	0.346846	-0.659133	0.000000	0.000000	4.000000	34.000000	0.000000
3216.744991	-0.093044	0.553263	0.112331	76.825706	-58.294769	-42.117012	4.990442	0.000000	-0.309014	0.000000	0.000000	0.000000	1.388179	0.346846	-0.659133	0.000000	0.000000	4.000000	34.000000	0.000000
3216.748324	-0.088621	0.554464	0.109753	76.825706	-58.294769	-42.117012	4.990442	0.000000	-0.309014	0.000000	0.000000	0.000000	1.326972	0.360206	-0.773353	0.000000	0.000000	4.000000	34.000000	0.000000
3216.751658	-0.088621	0.554464	0.109753	76.825706	-58.294769	-42.117012	4.990442	0.000000	-0.309014	0.000000	0.000000	0.000000	1.326972	0.360206	-0.773353	0.000000	0.000000	4.000000	34.000000	0.000000
3216.754991	-0.088621	0.554464	0.109753	76.636742	-58.786865	-42.034000	4.973342	0.000000	-0.515622	0.000000	0.000000	0.000000	1.326972	0.360206	-0.773353	0.000000	0.000000	4.000000	34.000000	0.000000
3216.758324	-0.084387	0.555699	0.106859	76.636742	-58.786865	-42.034000	4.973342	0.000000	-0.515622	0.000000	0.000000	0.000000	1.270159	0.370389	-0.868205	0.000000	0.000000	4.000000	34.000000	0.000000
3216.761658	-0.084387	0.555699	0.106859	76.636742	-58.786865	-42.034000	4.973342	0.000000	-0.515622	0.000000	0.000000	0.000000	1.270159	0.370389	-0.868205	0.000000	0.000000	4.000000	34.000000	0.000000
3216.764991	-0.084387	0.555699	0.106859	76.593773	-59.007317	-41.726231	4.947472	0.000000	-0.722855	0.000000	0.000000	0.000000	1.270159	0.370389	-0.868205	0.000000	0.000000	4.000000	34.000000	0.000000
3216.768324	-0.080371	0.556882	0.103641	76.593773	-59.007317	-41.726231	4.947472	0.000000	-0.722855	0.000000	0.000000	0.000000	1.205000	0.355017	-0.965454	0.000000	0.000000	4.000000	34.000000	0.000000
3216.771658	-0.080371	0.556882	0.103641	76.593773	-59.007317	-41.726231	4.947472	0.000000	-0.722855	0.000000	0.000000	0.000000	1.205000	0.355017	-0.965454	0.000000	0.000000	4.000000	34.000000	0.000000
3216.774991	-0.080371	0.556882	0.103641	76.691559	-59.047279	-41.203285	4.912663	0.000000	-0.930451	0.000000	0.000000	0.000000	1.205000	0.355017	-0.965454	0.000000	0.000000	4.000000	34.000000	0.000000
3216.778324	-0.076670	0.557985	0.100032	76.691559	-59.047279	-41.203285	4.912663	0.000000	-0.930451	0.000000	0.000000	0.000000	1.110027	0.330981	-1.082816	0.000000	0.000000	4.000000	34.000000	0.000000
3216.781658	-0.076670	0.557985	0.100032	76.691559	-59.047279	-41.203285	4.912663	0.000000	-0.930451	0.000000	0.000000	0.000000	1.110027	0.330981	-1.082816	0.000000	0.000000	4.000000	34.000000	0.000000
3216.784991	-0.076670	0.557985	0.100032	76.823570	-59.111038	-40.450966	4.869326	0.000000	-1.135632	0.000000	0.000000	0.000000	1.110027	0.330981	-1.082816	0.000000	0.000000	4.000000	34.000000	0.000000
3216.788324	-0.073311	0.559035	0.096025	76.823570	-59.111038	-40.450966	4.869326	0.000000	-1.135632	0.000000	0.000000	0.000000	1.007713	0.314938	-1.202053	0.000000	0.000000	4.000000	34.000000	0.000000
3216.791658	-0.073311	0.559035	0.096025	76.823570	-59.111038	-40.450966	4.869326	0.000000	-1.135632	0.000000	0.000000	0.000000	1.007713	0.314938	-1.202053	0.000000	0.000000	4.000000	34.000000	0.000000
3216.794991	-0.073311	0.559035	0.096025	76.904114	-59.030457	-39.580109	4.801237	0.000000	-1.334428	0.000000	0.000000	0.000000	1.007713	0.314938	-1.202053	0.000000	0.000000	4.000000	34.000000	0.000000
3216.798324	-0.070201	0.560049	0.091751	76.904114	-59.030457	-39.580109	4.801237	0.000000	-1.334428	0.000000	0.000000	0.000000	0.933099	0.304003	-1.282050	0.000000	0.000000	4.000000	34.000000	0.000000
3216.801658	-0.070201	0.560049	0.091751	76.904114	-59.030457	-39.580109	4.801237	0.000000	-1.334428	0.000000	0.000000	0.000000	0.933099	0.304003	-1.282050	0.000000	0.000000	4.000000	34.000000	0.000000
3216.804991	-0.070201	0.560049	0.091751	76.883751	-58.310303	-38.146732	4.587561	0.000000	-1.489945	0.000000	0.000000	0.000000	0.933099	0.304003	-1.282050	0.000000	0.000000	4.000000	34.000000	0.000000
3216.808324	-0.067498	0.561078	0.087243	76.883751	-58.310303	-38.146732	4.587561	0.000000	-1.489945	0.000000	0.000000	0.000000	0.810938	0.308882	-1.352485	0.000000	0.000000	4.000000	34.000000	0.000000
3216.811658	-0.067498	0.561078	0.087243	76.883751	-58.310303	-38.146732	4.587561	0.000000	-1.489945	0.000000	0.000000	0.000000	0.810938	0.308882	-1.352485	0.000000	0.000000	4.000000	34.000000	0.000000
3216.814991	-0.067498	0.561078	0.087243	76.696724	-56.340260	-35.515186	4.362147	0.000000	-1.625101	0.000000	0.000000	0.000000	0.810938	0.308882	-1.352485	0.000000	0.000000	4.000000	34.000000	0.000000
3216.818324	-0.065248	0.562165	0.082733	76.696724	-56.340260	-35.515186	4.362147	0.000000	-1.625101	0.000000	0.000000	0.000000	0.675009	0.326128	-1.352908	0.000000	0.000000	4.000000	34.000000	0.000000
3216.821658	-0.065248	0.562165	0.082733	76.696724	-56.340260	-35.515186	4.362147	0.000000	-1.625101	0.000000	0.000000	0.000000	0.675009	0.326128	-1.352908	0.000000	0.000000	4.000000	34.000000	0.000000
3216.824991	-0.065248	0.562165	0.082733	76.349815	-53.332706	-31.862000	4.136662	0.000000	-1.737603	0.000000	0.000000	0.000000	0.675009	0.326128	-1.352908	0.000000	0.000000	4.000000	34.000000	0.000000
3216.828324	-0.063361	0.563242	0.078210	76.349815	-53.332706	-31.862000	4.136662	0.000000	-1.737603	0.000000	0.000000	0.000000	0.566131	0.323170	-1.356909	0.000000	0.000000	4.000000	34.000000	0.000000
3216.831658	-0.063361	0.563242	0.078210	76.349815	-53.332706	-31.862000	4.136662	0.000000	-1.737603	0.000000	0.000000	0.000000	0.566131	0.323170	-1.356909	0.000000	0.000000	4.000000	34.000000	0.000000
3216.834991	-0.063361	0.563242	0.078210	75.991394	-49.923008	-27.778614	3.910511	0.000000	-1.831958	0.000000	0.000000	0.000000	0.566131	0.323170	-1.356909	0.000000	0.000000	4.000000	34.000000	0.000000
3216.838324	-0.061827	0.564262	0.073668	75.991394	-49.923008	-27.778614	3.910511	0.000000	-1.831958	0.000000	0.000000	0.000000	0.460175	0.305932	-1.362785	0.000000	0.000000	4.000000	34.000000	0.000000
3216.841658	-0.061827	0.564262	0.073668	75.991394	-49.923008	-27.778614	3.910511	0.000000	-1.831958	0.000000	0.000000	0.000000	0.460175	0.305932	-1.362785	0.000000	0.000000	4.000000	34.000000	0.000000
3216.844991	-0.061827	0.564262	0.073668	75.729843	-46.348969	-23.244890	3.683380	0.000000	-1.908654	0.000000	0.000000	0.000000	0.460175	0.305932	-1.362785	0.000000	0.000000	4.000000	34.000000	0.000000
3216.848324	-0.060610	0.565131	0.069091	75.729843	-46.348969	-23.244890	3.683380	0.000000	-1.908654	0.000000	0.000000	0.000000	0.364994	0.260577	-1.373126	0.000000	0.000000	4.000000	34.000000	0.000000
3216.851658	-0.060610	0.565131	0.069091	75.729843	-46.348969	-23.244890	3.683380	0.000000	-1.908654	0.000000	0.000000	0.000000	0.364994	0.260577	-1.373126	0.000000	0.000000	4.000000	34.000000	0.000000
3216.854991	-0.060610	0.565131	0.069091	75.574852	-42.710514	-18.467278	3.454526	0.000000	-1.969486	0.000000	0.000000	0.000000	0.364994	0.260577	-1.373126	0.000000	0.000000	4.000000	34.000000	0.000000
3216.858324	-0.059701	0.565757	0.064460	75.574852	-42.710514	-18.467278	3.454526	0.000000	-1.969486	0.000000	0.000000	0.000000	0.272874	0.187820	-1.389073	0.000000	0.000000	4.000000	34.000000	0.000000
3216.861658	-0.059701	0.565757	0.064460	75.574852	-42.710514	-18.467278	3.454526	0.000000	-1.969486	0.000000	0.000000	0.000000	0.272874	0.187820	-1.389073	0.000000	0.000000	4.000000	34.000000	0.000000
3216.864991	-0.059701	0.565757	0.064460	75.502457	-39.065430	-13.437751	3.223013	0.000000	-2.014965	0.000000	0.000000	0.000000	0.272874	0.187820	-1.389073	0.000000	0.000000	4.000000	34.000000	0.000000
3216.868324	-0.059235	0.566155	0.059739	75.502457	-39.065430	-13.437751	3.223013	0.000000	-2.014965	0.000000	0.000000	0.000000	0.139706	0.119525	-1.416245	0.000000	0.000000	4.000000	34.000000	0.000000
3216.871658	-0.059235	0.566155	0.059739	75.502457	-39.065430	-13.437751	3.223013	0.000000	-2.014965	0.000000	0.000000	0.000000	0.139706	0.119525	-1.416245	0.000000	0.000000	4.000000	34.000000	0.000000
3216.874991	-0.059235	0.566155	0.059739	75.493805	-35.348259	-8.343014	2.986973	0.000000	-2.038250	0.000000	0.000000	0.000000	0.139706	0.119525	-1.416245	0.000000	0.000000	4.000000	34.000000	0.000000
3216.878324	-0.059135	0.566329	0.055000	75.493805	-35.348259	-8.343014	2.986973	0.000000	-2.038250	0.000000	0.000000	0.000000	0.029887	0.052100	-1.421786	0.000000	0.000000	4.000000	34.000000	0.000000
3216.881658	-0.059135	0.566329	0.055000	75.493805	-35.348259	-8.343014	2.986973	0.000000	-2.038250	0.000000	0.000000	0.000000	0.029887	0.052100	-1.421786	0.000000	0.000000	4.000000	34.000000	0.000000
3216.884991	-0.059135	0.566329	0.055000	75.509132	-31.442736	-3.169927	2.750008	0.000000	-2.043231	0.000000	0.000000	0.000000	0.029887	0.052100	-1.421786	0.000000	0.000000	4.000000	34.000000	0.000000
3216.888324	-0.059352	0.566356	0.050317	75.509132	-31.442736	-3.169927	2.750008	0.000000	-2.043231	0.000000	0.000000	0.000000	-0.064852	0.008160	-1.405093	0.000000	0.000000	4.000000	34.000000	0.000000
3216.891658	-0.059352	0.566356	0.050317	75.509132	-31.442736	-3.169927	2.750008	0.000000	-2.043231	0.000000	0.000000	0.000000	-0.064852	0.008160	-1.405093	0.000000	0.000000	4.000000	34.000000	0.000000
3216.894991	-0.059352	0.566356	0.050317	75.464211	-27.446293	2.030962	2.515826	0.000000	-2.032422	0.000000	0.000000	0.000000	-0.064852	0.008160	-1.405093	0.000000	0.000000	4.000000	34.000000	0.000000
3216.898324	-0.059889	0.566396	0.045802	75.464211	-27.446293	2.030962	2.515826	0.000000	-2.032422	0.000000	0.000000	0.000000	-0.161201	0.012017	-1.354209	0.000000	0.000000	4.000000	34.000000	0.000000
3216.901658	-0.059889	0.566396	0.045802	75.464211	-27.446293	2.030962	2.515826	0.000000	-2.032422	0.000000	0.000000	0.000000	-0.161201	0.012017	-1.354209	0.000000	0.000000	4.000000	34.000000	0.000000
3216.904991	-0.059889	0.566396	0.045802	75.248322	-23.555710	7.179190	2.290124	0.000000	-2.005555	0.000000	0.000000	0.000000	-0.161201	0.012017	-1.354209	0.000000	0.000000	4.000000	34.000000	0.000000
3216.908324	-0.060796	0.566451	0.041517	75.248322	-23.555710	7.179190	2.290124	0.000000	-2.005555	0.000000	0.000000	0.000000	-0.272031	0.016316	-1.285696	0.000000	0.000000	4.000000	34.000000	0.000000
3216.911658	-0.060796	0.566451	0.041517	75.248322	-23.555710	7.179190	2.290124	0.000000	-2.005555	0.000000	0.000000	0.000000	-0.272031	0.016316	-1.285696	0.000000	0.000000	4.000000	34.000000	0.000000
3216.914991	-0.060796	0.566451	0.041517	74.793045	-20.048414	11.890019	2.075842	0.000000	-1.960217	0.000000	0.000000	0.000000	-0.272031	0.016316	-1.285696	0.000000	0.000000	4.000000	34.000000	0.000000
3216.918324	-0.062078	0.566531	0.037564	74.793045	-20.048414	11.890019	2.075842	0.000000	-1.960217	0.000000	0.000000	0.000000	-0.384801	0.024050	-1.185922	0.000000	0.000000	4.000000	34.000000	0.000000
3216.921658	-0.062078	0.566531	0.037564	74.793045	-20.048414	11.890019	2.075842	0.000000	-1.960217	0.000000	0.000000	0.000000	-0.384801	0.024050	-1.185922	0.000000	0.000000	4.000000	34.000000	0.000000
3216.924991	-0.062078	0.566531	0.037564	74.131950	-17.086241	15.990232	1.878188	0.000000	-1.896083	0.000000	0.000000	0.000000	-0.384801	0.024050	-1.185922	0.000000	0.000000	4.000000	34.000000	0.000000
3216.928324	-0.063594	0.566613	0.033968	74.131950	-17.086241	15.990232	1.878188	0.000000	-1.896083	0.000000	0.000000	0.000000	-0.454629	0.024773	-1.078821	0.000000	0.000000	4.000000	34.000000	0.000000
3216.931658	-0.063594	0.566613	0.033968	74.131950	-17.086241	15.990232	1.878188	0.000000	-1.896083	0.000000	0.000000	0.000000	-0.454629	0.024773	-1.078821	0.000000	0.000000	4.000000	34.000000	0.000000
3216.934991	-0.063594	0.566613	0.033968	73.374588	-14.643995	19.549347	1.698384	0.000000	-1.820312	0.000000	0.000000	0.000000	-0.454629	0.024773	-1.078821	0.000000	0.000000	4.000000	34.000000	0.000000
3216.938324	-0.065336	0.566621	0.030684	73.374588	-14.643995	19.549347	1.698384	0.000000	-1.820312	0.000000	0.000000	0.000000	-0.522731	0.002425	-0.985214	0.000000	0.000000	4.000000	34.000000	0.000000
3216.941658	-0.065336	0.566621	0.030684	73.374588	-14.643995	19.549347	1.698384	0.000000	-1.820312	0.000000	0.000000	0.000000	-0.522731	0.002425	-0.985214	0.000000	0.000000	4.000000	34.000000	0.000000
3216.944991	-0.065336	0.566621	0.030684	72.612366	-12.605116	22.616003	1.534182	0.000000	-1.733190	0.000000	0.000000	0.000000	-0.522731	0.002425	-0.985214	0.000000	0.000000	4.000000	34.000000	0.000000
3216.948324	-0.067278	0.566550	0.027674	72.612366	-12.605116	22.616003	1.534182	0.000000	-1.733190	0.000000	0.000000	0.000000	-0.582426	-0.021376	-0.902876	0.000000	0.000000	4.000000	34.000000	0.000000
3216.951658	-0.067278	0.566550	0.027674	72.612366	-12.605116	22.616003	1.534182	0.000000	-1.733190	0.000000	0.000000	0.000000	-0.582426	-0.021376	-0.902876	0.000000	0.000000	4.000000	34.000000	0.000000
3216.954991	-0.067278	0.566550	0.027674	71.861565	-10.847018	25.183001	1.383703	0.000000	-1.636119	0.000000	0.000000	0.000000	-0.582426	-0.021376	-0.902876	0.000000	0.000000	4.000000	34.000000	0.000000
3216.958324	-0.069309	0.566368	0.024984	71.861565	-10.847018	25.183001	1.383703	0.000000	-1.636119	0.000000	0.000000	0.000000	-0.609389	-0.054701	-0.807139	0.000000	0.000000	4.000000	34.000000	0.000000
3216.961658	-0.069309	0.566368	0.024984	71.861565	-10.847018	25.183001	1.383703	0.000000	-1.636119	0.000000	0.000000	0.000000	-0.609389	-0.054701	-0.807139	0.000000	0.000000	4.000000	34.000000	0.000000
3216.964991	-0.069309	0.566368	0.024984	71.144127	-9.276292	27.308907	1.249180	0.000000	-1.534554	0.000000	0.000000	0.000000	-0.609389	-0.054701	-0.807139	0.000000	0.000000	4.000000	34.000000	0.000000
3216.968324	-0.071382	0.566095	0.022573	71.144127	-9.276292	27.308907	1.249180	0.000000	-1.534554	0.000000	0.000000	0.000000	-0.621810	-0.081758	-0.723230	0.000000	0.000000	4.000000	34.000000	0.000000
3216.971658	-0.071382	0.566095	0.022573	71.144127	-9.276292	27.308907	1.249180	0.000000	-1.534554	0.000000	0.000000	0.000000	-0.621810	-0.081758	-0.723230	0.000000	0.000000	4.000000	34.000000	0.000000
3216.974991	-0.071382	0.566095	0.022573	70.577492	-7.872133	29.025661	1.128641	0.000000	-1.430919	0.000000	0.000000	0.000000	-0.621810	-0.081758	-0.723230	0.000000	0.000000	4.000000	34.000000	0.000000
3216.978324	-0.073529	0.565725	0.020331	70.577492	-7.872133	29.025661	1.128641	0.000000	-1.430919	0.000000	0.000000	0.000000	-0.644259	-0.111003	-0.672566	0.000000	0.000000	4.000000	34.000000	0.000000
3216.981658	-0.073529	0.565725	0.020331	70.577492	-7.872133	29.025661	1.128641	0.000000	-1.430919	0.000000	0.000000	0.000000	-0.644259	-0.111003	-0.672566	0.000000	0.000000	4.000000	34.000000	0.000000
3216.984991	-0.073529	0.565725	0.020331	70.442871	-6.570473	30.503986	1.016547	0.000000	-1.323542	0.000000	0.000000	0.000000	-0.644259	-0.111003	-0.672566	0.000000	0.000000	4.000000	34.000000	0.000000
3216.988324	-0.075750	0.565268	0.018234	70.442871	-6.570473	30.503986	1.016547	0.000000	-1.323542	0.000000	0.000000	0.000000	-0.666178	-0.137160	-0.629067	0.000000	0.000000	4.000000	34.000000	0.000000
3216.991658	-0.075750	0.565268	0.018234	70.442871	-6.570473	30.503986	1.016547	0.000000	-1.323542	0.000000	0.000000	0.000000	-0.666178	-0.137160	-0.629067	0.000000	0.000000	4.000000	34.000000	0.000000
3216.994991	-0.075750	0.565268	0.018234	70.552841	-5.378633	31.771111	0.911702	0.000000	-1.212513	0.000000	0.000000	0.000000	-0.666178	-0.137160	-0.629067	0.000000	0.000000	4.000000	34.000000	0.000000
3216.998324	-0.078100	0.564848	0.016332	70.552841	-5.378633	31.771111	0.911702	0.000000	-1.212513	0.000000	0.000000	0.000000	-0.704963	-0.125913	-0.570686	0.000000	0.000000	4.000000	34.000000	0.000000
3217.001658	-0.078100	0.564848	0.016332	70.552841	-5.378633	31.771111	0.911702	0.000000	-1.212513	0.000000	0.000000	0.000000	-0.704963	-0.125913	-0.570686	0.000000	0.000000	4.000000	34.000000	0.000000
3217.004991	-0.078100	0.564848	0.016332	70.630463	-4.455283	32.658905	0.816588	0.000000	-1.095019	0.000000	0.000000	0.000000	-0.704963	-0.125913	-0.570686	0.000000	0.000000	4.000000	34.000000	0.000000
3217.008324	-0.080610	0.564476	0.014660	70.630463	-4.455283	32.658905	0.816588	0.000000	-1.095019	0.000000	0.000000	0.000000	-0.753260	-0.111833	-0.501668	0.000000	0.000000	4.000000	34.000000	0.000000
3217.011658	-0.080610	0.564476	0.014660	70.630463	-4.455283	32.658905	0.816588	0.000000	-1.095019	0.000000	0.000000	0.000000	-0.753260	-0.111833	-0.501668	0.000000	0.000000	4.000000	34.000000	0.000000
3217.014991	-0.080610	0.564476	0.014660	70.663689	-3.830246	33.187550	0.732977	0.000000	-0.969475	0.000000	0.000000	0.000000	-0.753260	-0.111833	-0.501668	0.000000	0.000000	4.000000	34.000000	0.000000
3217.018324	-0.083274	0.564151	0.013283	70.663689	-3.830246	33.187550	0.732977	0.000000	-0.969475	0.000000	0.000000	0.000000	-0.799200	-0.097488	-0.412935	0.000000	0.000000	4.000000	34.000000	0.000000
3217.021658	-0.083274	0.564151	0.013283	70.663689	-3.830246	33.187550	0.732977	0.000000	-0.969475	0.000000	0.000000	0.000000	-0.799200	-0.097488	-0.412935	0.000000	0.000000	4.000000	34.000000	0.000000
3217.024991	-0.083274	0.564151	0.013283	70.673592	-3.413514	33.554401	0.664154	0.000000	-0.836275	0.000000	0.000000	0.000000	-0.799200	-0.097488	-0.412935	0.000000	0.000000	4.000000	34.000000	0.000000
3217.028324	-0.086078	0.563891	0.012222	70.673592	-3.413514	33.554401	0.664154	0.000000	-0.836275	0.000000	0.000000	0.000000	-0.840912	-0.077819	-0.318374	0.000000	0.000000	4.000000	34.000000	0.000000
3217.031658	-0.086078	0.563891	0.012222	70.673592	-3.413514	33.554401	0.664154	0.000000	-0.836275	0.000000	0.000000	0.000000	-0.840912	-0.077819	-0.318374	0.000000	0.000000	4.000000	34.000000	0.000000
3217.034991	-0.086078	0.563891	0.012222	70.662498	-3.064298	33.981236	0.611092	0.000000	-0.696124	0.000000	0.000000	0.000000	-0.840912	-0.077819	-0.318374	0.000000	0.000000	4.000000	34.000000	0.000000
3217.038324	-0.088869	0.563723	0.011497	70.662498	-3.064298	33.981236	0.611092	0.000000	-0.696124	0.000000	0.000000	0.000000	-0.837317	-0.050371	-0.217301	0.000000	0.000000	4.000000	34.000000	0.000000
3217.041658	-0.088869	0.563723	0.011497	70.662498	-3.064298	33.981236	0.611092	0.000000	-0.696124	0.000000	0.000000	0.000000	-0.837317	-0.050371	-0.217301	0.000000	0.000000	4.000000	34.000000	0.000000
3217.044991	-0.088869	0.563723	0.011497	70.639359	-2.734135	34.535763	0.574875	0.000000	-0.556571	0.000000	0.000000	0.000000	-0.837317	-0.050371	-0.217301	0.000000	0.000000	4.000000	34.000000	0.000000
3217.048324	-0.091671	0.563585	0.011077	70.639359	-2.734135	34.535763	0.574875	0.000000	-0.556571	0.000000	0.000000	0.000000	-0.840617	-0.041400	-0.126134	0.000000	0.000000	4.000000	34.000000	0.000000
3217.051658	-0.091671	0.563585	0.011077	70.639359	-2.734135	34.535763	0.574875	0.000000	-0.556571	0.000000	0.000000	0.000000	-0.840617	-0.041400	-0.126134	0.000000	0.000000	4.000000	34.000000	0.000000
3217.054991	-0.091671	0.563585	0.011077	70.720520	-2.339221	35.203232	0.553853	0.000000	-0.416468	0.000000	0.000000	0.000000	-0.840617	-0.041400	-0.126134	0.000000	0.000000	4.000000	34.000000	0.000000
3217.058324	-0.094447	0.563441	0.010867	70.720520	-2.339221	35.203232	0.553853	0.000000	-0.416468	0.000000	0.000000	0.000000	-0.832983	-0.043327	-0.063144	0.000000	0.000000	4.000000	34.000000	0.000000
3217.061658	-0.094447	0.563441	0.010867	70.720520	-2.339221	35.203232	0.553853	0.000000	-0.416468	0.000000	0.000000	0.000000	-0.832983	-0.043327	-0.063144	0.000000	0.000000	4.000000	34.000000	0.000000
3217.064991	-0.094447	0.563441	0.010867	71.085274	-1.768982	35.951607	0.543328	0.000000	-0.277638	0.000000	0.000000	0.000000	-0.832983	-0.043327	-0.063144	0.000000	0.000000	4.000000	34.000000	0.000000
3217.068324	-0.097211	0.563209	0.010684	71.085274	-1.768982	35.951607	0.543328	0.000000	-0.277638	0.000000	0.000000	0.000000	-0.828997	-0.069434	-0.054725	0.000000	0.000000	4.000000	34.000000	0.000000
3217.071658	-0.097211	0.563209	0.010684	71.085274	-1.768982	35.951607	0.543328	0.000000	-0.277638	0.000000	0.000000	0.000000	-0.828997	-0.069434	-0.054725	0.000000	0.000000	4.000000	34.000000	0.000000
3217.074991	-0.097211	0.563209	0.010684	71.613876	-1.115181	36.758865	0.534208	0.000000	-0.139471	0.000000	0.000000	0.000000	-0.828997	-0.069434	-0.054725	0.000000	0.000000	4.000000	34.000000	0.000000
3217.078324	-0.099927	0.562970	0.010586	71.613876	-1.115181	36.758865	0.534208	0.000000	-0.139471	0.000000	0.000000	0.000000	-0.814835	-0.071961	-0.029540	0.000000	0.000000	4.000000	34.000000	0.000000
3217.081658	-0.099927	0.562970	0.010586	71.613876	-1.115181	36.758865	0.534208	0.000000	-0.139471	0.000000	0.000000	0.000000	-0.814835	-0.071961	-0.029540	0.000000	0.000000	4.000000	34.000000	0.000000
3217.084991	-0.099927	0.562970	0.010586	72.160446	-0.579802	37.299294	0.529284	0.000000	-0.003666	0.000000	0.000000	0.000000	-0.814835	-0.071961	-0.029540	0.000000	0.000000	4.000000	34.000000	0.000000
3217.088324	-0.102679	0.562696	0.010626	72.160446	-0.579802	37.299294	0.529284	0.000000	-0.003666	0.000000	0.000000	0.000000	-0.825598	-0.082239	0.012116	0.000000	0.000000	4.000000	34.000000	0.000000
3217.091658	-0.102679	0.562696	0.010626	72.160446	-0.579802	37.299294	0.529284	0.000000	-0.003666	0.000000	0.000000	0.000000	-0.825598	-0.082239	0.012116	0.000000	0.000000	4.000000	34.000000	0.000000
3217.094991	-0.102679	0.562696	0.010626	72.677818	-0.202983	37.444122	0.531304	0.000000	0.133934	0.000000	0.000000	0.000000	-0.825598	-0.082239	0.012116	0.000000	0.000000	4.000000	34.000000	0.000000
3217.098324	-0.105438	0.562378	0.010769	72.677818	-0.202983	37.444122	0.531304	0.000000	0.133934	0.000000	0.000000	0.000000	-0.827722	-0.095400	0.042979	0.000000	0.000000	4.000000	34.000000	0.000000
3217.101658	-0.105438	0.562378	0.010769	72.677818	-0.202983	37.444122	0.531304	0.000000	0.133934	0.000000	0.000000	0.000000	-0.827722	-0.095400	0.042979	0.000000	0.000000	4.000000	34.000000	0.000000
3217.104991	-0.105438	0.562378	0.010769	73.150528	0.090061	37.329662	0.538467	0.000000	0.271887	0.000000	0.000000	0.000000	-0.827722	-0.095400	0.042979	0.000000	0.000000	4.000000	34.000000	0.000000
3217.108324	-0.108203	0.562067	0.011004	73.150528	0.090061	37.329662	0.538467	0.000000	0.271887	0.000000	0.000000	0.000000	-0.829588	-0.093039	0.070402	0.000000	0.000000	4.000000	34.000000	0.000000
3217.111658	-0.108203	0.562067	0.011004	73.150528	0.090061	37.329662	0.538467	0.000000	0.271887	0.000000	0.000000	0.000000	-0.829588	-0.093039	0.070402	0.000000	0.000000	4.000000	34.000000	0.000000
3217.114991	-0.108203	0.562067	0.011004	73.568245	0.403443	37.196995	0.550200	0.000000	0.410152	0.000000	0.000000	0.000000	-0.829588	-0.093039	0.070402	0.000000	0.000000	4.000000	34.000000	0.000000
3217.118324	-0.110904	0.561773	0.011323	73.568245	0.403443	37.196995	0.550200	0.000000	0.410152	0.000000	0.000000	0.000000	-0.810277	-0.088167	0.095667	0.000000	0.000000	4.000000	34.000000	0.000000
3217.121658	-0.110904	0.561773	0.011323	73.568245	0.403443	37.196995	0.550200	0.000000	0.410152	0.000000	0.000000	0.000000	-0.810277	-0.088167	0.095667	0.000000	0.000000	4.000000	34.000000	0.000000
3217.124991	-0.110904	0.561773	0.011323	73.913536	0.721861	36.988998	0.566145	0.000000	0.545198	0.000000	0.000000	0.000000	-0.810277	-0.088167	0.095667	0.000000	0.000000	4.000000	34.000000	0.000000
3217.128324	-0.113644	0.561522	0.011763	73.913536	0.721861	36.988998	0.566145	0.000000	0.545198	0.000000	0.000000	0.000000	-0.822125	-0.075434	0.131926	0.000000	0.000000	4.000000	34.000000	0.000000
3217.131658	-0.113644	0.561522	0.011763	73.913536	0.721861	36.988998	0.566145	0.000000	0.545198	0.000000	0.000000	0.000000	-0.822125	-0.075434	0.131926	0.000000	0.000000	4.000000	34.000000	0.000000
3217.134991	-0.113644	0.561522	0.011763	74.189278	1.015682	36.805122	0.588133	0.000000	0.682219	0.000000	0.000000	0.000000	-0.822125	-0.075434	0.131926	0.000000	0.000000	4.000000	34.000000	0.000000
3217.138324	-0.116426	0.561313	0.012322	74.189278	1.015682	36.805122	0.588133	0.000000	0.682219	0.000000	0.000000	0.000000	-0.834582	-0.062834	0.167934	0.000000	0.000000	4.000000	34.000000	0.000000
3217.141658	-0.116426	0.561313	0.012322	74.189278	1.015682	36.805122	0.588133	0.000000	0.682219	0.000000	0.000000	0.000000	-0.834582	-0.062834	0.167934	0.000000	0.000000	4.000000	34.000000	0.000000
3217.144991	-0.116426	0.561313	0.012322	74.400589	1.271072	36.687847	0.616122	0.000000	0.821316	0.000000	0.000000	0.000000	-0.834582	-0.062834	0.167934	0.000000	0.000000	4.000000	34.000000	0.000000
3217.148324	-0.119185	0.561145	0.013018	74.400589	1.271072	36.687847	0.616122	0.000000	0.821316	0.000000	0.000000	0.000000	-0.827542	-0.050334	0.208760	0.000000	0.000000	4.000000	34.000000	0.000000
3217.151658	-0.119185	0.561145	0.013018	74.400589	1.271072	36.687847	0.616122	0.000000	0.821316	0.000000	0.000000	0.000000	-0.827542	-0.050334	0.208760	0.000000	0.000000	4.000000	34.000000	0.000000
3217.154991	-0.119185	0.561145	0.013018	74.539391	1.444636	36.715351	0.650915	0.000000	0.959240	0.000000	0.000000	0.000000	-0.827542	-0.050334	0.208760	0.000000	0.000000	4.000000	34.000000	0.000000
3217.158324	-0.121881	0.561036	0.013879	74.539391	1.444636	36.715351	0.650915	0.000000	0.959240	0.000000	0.000000	0.000000	-0.808909	-0.032646	0.258248	0.000000	0.000000	4.000000	34.000000	0.000000
3217.161658	-0.121881	0.561036	0.013879	74.539391	1.444636	36.715351	0.650915	0.000000	0.959240	0.000000	0.000000	0.000000	-0.808909	-0.032646	0.258248	0.000000	0.000000	4.000000	34.000000	0.000000
3217.164991	-0.121881	0.561036	0.013879	74.626839	1.533413	36.809563	0.693956	0.000000	1.094058	0.000000	0.000000	0.000000	-0.808909	-0.032646	0.258248	0.000000	0.000000	4.000000	34.000000	0.000000
3217.168324	-0.124473	0.560959	0.014923	74.626839	1.533413	36.809563	0.693956	0.000000	1.094058	0.000000	0.000000	0.000000	-0.777685	-0.023066	0.313155	0.000000	0.000000	4.000000	34.000000	0.000000
3217.171658	-0.124473	0.560959	0.014923	74.626839	1.533413	36.809563	0.693956	0.000000	1.094058	0.000000	0.000000	0.000000	-0.777685	-0.023066	0.313155	0.000000	0.000000	4.000000	34.000000	0.000000
3217.174991	-0.124473	0.560959	0.014923	74.660194	1.414925	36.617889	0.746149	0.000000	1.223672	0.000000	0.000000	0.000000	-0.777685	-0.023066	0.313155	0.000000	0.000000	4.000000	34.000000	0.000000
3217.178324	-0.126958	0.560896	0.016134	74.660194	1.414925	36.617889	0.746149	0.000000	1.223672	0.000000	0.000000	0.000000	-0.745364	-0.018950	0.363366	0.000000	0.000000	4.000000	34.000000	0.000000
3217.181658	-0.126958	0.560896	0.016134	74.660194	1.414925	36.617889	0.746149	0.000000	1.223672	0.000000	0.000000	0.000000	-0.745364	-0.018950	0.363366	0.000000	0.000000	4.000000	34.000000	0.000000
3217.184991	-0.126958	0.560896	0.016134	74.646034	1.208379	36.077160	0.806710	0.000000	1.347900	0.000000	0.000000	0.000000	-0.745364	-0.018950	0.363366	0.000000	0.000000	4.000000	34.000000	0.000000
3217.188324	-0.129322	0.560881	0.017554	74.646034	1.208379	36.077160	0.806710	0.000000	1.347900	0.000000	0.000000	0.000000	-0.709161	-0.004390	0.426003	0.000000	0.000000	4.000000	34.000000	0.000000
3217.191658	-0.129322	0.560881	0.017554	74.646034	1.208379	36.077160	0.806710	0.000000	1.347900	0.000000	0.000000	0.000000	-0.709161	-0.004390	0.426003	0.000000	0.000000	4.000000	34.000000	0.000000
3217.194991	-0.129322	0.560881	0.017554	74.575462	0.948132	35.281479	0.877710	0.000000	1.466094	0.000000	0.000000	0.000000	-0.709161	-0.004390	0.426003	0.000000	0.000000	4.000000	34.000000	0.000000
3217.198324	-0.131515	0.560897	0.019180	74.575462	0.948132	35.281479	0.877710	0.000000	1.466094	0.000000	0.000000	0.000000	-0.658029	0.004678	0.487691	0.000000	0.000000	4.000000	34.000000	0.000000
3217.201658	-0.131515	0.560897	0.019180	74.575462	0.948132	35.281479	0.877710	0.000000	1.466094	0.000000	0.000000	0.000000	-0.658029	0.004678	0.487691	0.000000	0.000000	4.000000	34.000000	0.000000
3217.204991	-0.131515	0.560897	0.019180	74.457947	0.633125	34.297657	0.958992	0.000000	1.575765	0.000000	0.000000	0.000000	-0.658029	0.004678	0.487691	0.000000	0.000000	4.000000	34.000000	0.000000
3217.208324	-0.133621	0.560968	0.021050	74.457947	0.633125	34.297657	0.958992	0.000000	1.575765	0.000000	0.000000	0.000000	-0.631731	0.021471	0.561034	0.000000	0.000000	4.000000	34.000000	0.000000
3217.211658	-0.133621	0.560968	0.021050	74.457947	0.633125	34.297657	0.958992	0.000000	1.575765	0.000000	0.000000	0.000000	-0.631731	0.021471	0.561034	0.000000	0.000000	4.000000	34.000000	0.000000
3217.214991	-0.133621	0.560968	0.021050	74.322838	0.300940	33.397541	1.052498	0.000000	1.681054	0.000000	0.000000	0.000000	-0.631731	0.021471	0.561034	0.000000	0.000000	4.000000	34.000000	0.000000
3217.218324	-0.135633	0.561105	0.023143	74.322838	0.300940	33.397541	1.052498	0.000000	1.681054	0.000000	0.000000	0.000000	-0.603441	0.040883	0.627774	0.000000	0.000000	4.000000	34.000000	0.000000
3217.221658	-0.135633	0.561105	0.023143	74.322838	0.300940	33.397541	1.052498	0.000000	1.681054	0.000000	0.000000	0.000000	-0.603441	0.040883	0.627774	0.000000	0.000000	4.000000	34.000000	0.000000
3217.224991	-0.135633	0.561105	0.023143	74.171829	-0.050208	32.651730	1.157127	0.000000	1.781628	0.000000	0.000000	0.000000	-0.603441	0.040883	0.627774	0.000000	0.000000	4.000000	34.000000	0.000000
3217.228324	-0.137601	0.561296	0.025467	74.171829	-0.050208	32.651730	1.157127	0.000000	1.781628	0.000000	0.000000	0.000000	-0.590531	0.057373	0.697337	0.000000	0.000000	4.000000	34.000000	0.000000
3217.231658	-0.137601	0.561296	0.025467	74.171829	-0.050208	32.651730	1.157127	0.000000	1.781628	0.000000	0.000000	0.000000	-0.590531	0.057373	0.697337	0.000000	0.000000	4.000000	34.000000	0.000000
3217.234991	-0.137601	0.561296	0.025467	74.005623	-0.426669	32.034229	1.273350	0.000000	1.880050	0.000000	0.000000	0.000000	-0.590531	0.057373	0.697337	0.000000	0.000000	4.000000	34.000000	0.000000
3217.238324	-0.139498	0.561523	0.028013	74.005623	-0.426669	32.034229	1.273350	0.000000	1.880050	0.000000	0.000000	0.000000	-0.569095	0.068253	0.763696	0.000000	0.000000	4.000000	34.000000	0.000000
3217.241658	-0.139498	0.561523	0.028013	74.005623	-0.426669	32.034229	1.273350	0.000000	1.880050	0.000000	0.000000	0.000000	-0.569095	0.068253	0.763696	0.000000	0.000000	4.000000	34.000000	0.000000
3217.244991	-0.139498	0.561523	0.028013	73.828896	-0.842232	31.431133	1.400632	0.000000	1.974899	0.000000	0.000000	0.000000	-0.569095	0.068253	0.763696	0.000000	0.000000	4.000000	34.000000	0.000000
3217.248324	-0.141297	0.561814	0.030780	73.828896	-0.842232	31.431133	1.400632	0.000000	1.974899	0.000000	0.000000	0.000000	-0.539833	0.087268	0.830333	0.000000	0.000000	4.000000	34.000000	0.000000
3217.251658	-0.141297	0.561814	0.030780	73.828896	-0.842232	31.431133	1.400632	0.000000	1.974899	0.000000	0.000000	0.000000	-0.539833	0.087268	0.830333	0.000000	0.000000	4.000000	34.000000	0.000000
3217.254991	-0.141297	0.561814	0.030780	73.637856	-1.282594	30.759859	1.539021	0.000000	2.064872	0.000000	0.000000	0.000000	-0.539833	0.087268	0.830333	0.000000	0.000000	4.000000	34.000000	0.000000
3217.258324	-0.142992	0.562150	0.033754	73.637856	-1.282594	30.759859	1.539021	0.000000	2.064872	0.000000	0.000000	0.000000	-0.508446	0.100770	0.891942	0.000000	0.000000	4.000000	34.000000	0.000000
3217.261658	-0.142992	0.562150	0.033754	73.637856	-1.282594	30.759859	1.539021	0.000000	2.064872	0.000000	0.000000	0.000000	-0.508446	0.100770	0.891942	0.000000	0.000000	4.000000	34.000000	0.000000
3217.264991	-0.142992	0.562150	0.033754	73.434402	-1.737588	30.021233	1.687678	0.000000	2.149612	0.000000	0.000000	0.000000	-0.508446	0.100770	0.891942	0.000000	0.000000	4.000000	34.000000	0.000000
3217.268324	-0.144526	0.562541	0.036924	73.434402	-1.737588	30.021233	1.687678	0.000000	2.149612	0.000000	0.000000	0.000000	-0.460260	0.117141	0.951021	0.000000	0.000000	4.000000	34.000000	0.000000
3217.271658	-0.144526	0.562541	0.036924	73.434402	-1.737588	30.021233	1.687678	0.000000	2.149612	0.000000	0.000000	0.000000	-0.460260	0.117141	0.951021	0.000000	0.000000	4.000000	34.000000	0.000000
3217.274991	-0.144526	0.562541	0.036924	73.305305	-2.132696	29.203884	1.846181	0.000000	2.226322	0.000000	0.000000	0.000000	-0.460260	0.117141	0.951021	0.000000	0.000000	4.000000	34.000000	0.000000
3217.278324	-0.145828	0.562941	0.040234	73.305305	-2.132696	29.203884	1.846181	0.000000	2.226322	0.000000	0.000000	0.000000	-0.390433	0.120080	0.993003	0.000000	0.000000	4.000000	34.000000	0.000000
3217.281658	-0.145828	0.562941	0.040234	73.305305	-2.132696	29.203884	1.846181	0.000000	2.226322	0.000000	0.000000	0.000000	-0.390433	0.120080	0.993003	0.000000	0.000000	4.000000	34.000000	0.000000
3217.284991	-0.145828	0.562941	0.040234	73.494812	-2.185697	28.570486	2.011682	0.000000	2.291394	0.000000	0.000000	0.000000	-0.390433	0.120080	0.993003	0.000000	0.000000	4.000000	34.000000	0.000000
3217.288324	-0.146851	0.563245	0.043460	73.494812	-2.185697	28.570486	2.011682	0.000000	2.291394	0.000000	0.000000	0.000000	-0.306964	0.091303	0.967845	0.000000	0.000000	4.000000	34.000000	0.000000
3217.291658	-0.146851	0.563245	0.043460	73.494812	-2.185697	28.570486	2.011682	0.000000	2.291394	0.000000	0.000000	0.000000	-0.306964	0.091303	0.967845	0.000000	0.000000	4.000000	34.000000	0.000000
3217.294991	-0.146851	0.563245	0.043460	73.976837	-1.961190	28.205053	2.172989	0.000000	2.342555	0.000000	0.000000	0.000000	-0.306964	0.091303	0.967845	0.000000	0.000000	4.000000	34.000000	0.000000
3217.298324	-0.147574	0.563535	0.046722	73.976837	-1.961190	28.205053	2.172989	0.000000	2.342555	0.000000	0.000000	0.000000	-0.216929	0.086811	0.978693	0.000000	0.000000	4.000000	34.000000	0.000000
3217.301658	-0.147574	0.563535	0.046722	73.976837	-1.961190	28.205053	2.172989	0.000000	2.342555	0.000000	0.000000	0.000000	-0.216929	0.086811	0.978693	0.000000	0.000000	4.000000	34.000000	0.000000
3217.304991	-0.147574	0.563535	0.046722	74.513397	-1.778888	28.019821	2.336105	0.000000	2.378709	0.000000	0.000000	0.000000	-0.216929	0.086811	0.978693	0.000000	0.000000	4.000000	34.000000	0.000000
3217.308324	-0.148128	0.563836	0.050041	74.513397	-1.778888	28.019821	2.336105	0.000000	2.378709	0.000000	0.000000	0.000000	-0.166132	0.090286	0.995696	0.000000	0.000000	4.000000	34.000000	0.000000
3217.311658	-0.148128	0.563836	0.050041	74.513397	-1.778888	28.019821	2.336105	0.000000	2.378709	0.000000	0.000000	0.000000	-0.166132	0.090286	0.995696	0.000000	0.000000	4.000000	34.000000	0.000000
3217.314991	-0.148128	0.563836	0.050041	75.023041	-1.790089	27.612913	2.502054	0.000000	2.406398	0.000000	0.000000	0.000000	-0.166132	0.090286	0.995696	0.000000	0.000000	4.000000	34.000000	0.000000
3217.318324	-0.148538	0.564167	0.053426	75.023041	-1.790089	27.612913	2.502054	0.000000	2.406398	0.000000	0.000000	0.000000	-0.122983	0.099393	1.015502	0.000000	0.000000	4.000000	34.000000	0.000000
3217.321658	-0.148538	0.564167	0.053426	75.023041	-1.790089	27.612913	2.502054	0.000000	2.406398	0.000000	0.000000	0.000000	-0.122983	0.099393	1.015502	0.000000	0.000000	4.000000	34.000000	0.000000
3217.324991	-0.148538	0.564167	0.053426	75.494194	-1.909166	27.067684	2.671304	0.000000	2.426895	0.000000	0.000000	0.000000	-0.122983	0.099393	1.015502	0.000000	0.000000	4.000000	34.000000	0.000000
3217.328324	-0.148714	0.564473	0.056850	75.494194	-1.909166	27.067684	2.671304	0.000000	2.426895	0.000000	0.000000	0.000000	-0.052766	0.091908	1.027171	0.000000	0.000000	4.000000	34.000000	0.000000
3217.331658	-0.148714	0.564473	0.056850	75.494194	-1.909166	27.067684	2.671304	0.000000	2.426895	0.000000	0.000000	0.000000	-0.052766	0.091908	1.027171	0.000000	0.000000	4.000000	34.000000	0.000000
3217.334991	-0.148714	0.564473	0.056850	75.917107	-2.019197	26.535341	2.842500	0.000000	2.435690	0.000000	0.000000	0.000000	-0.052766	0.091908	1.027171	0.000000	0.000000	4.000000	34.000000	0.000000
3217.338324	-0.148605	0.564802	0.060338	75.917107	-2.019197	26.535341	2.842500	0.000000	2.435690	0.000000	0.000000	0.000000	0.032581	0.098765	1.046271	0.000000	0.000000	4.000000	34.000000	0.000000
3217.341658	-0.148605	0.564802	0.060338	75.917107	-2.019197	26.535341	2.842500	0.000000	2.435690	0.000000	0.000000	0.000000	0.032581	0.098765	1.046271	0.000000	0.000000	4.000000	34.000000	0.000000
3217.344991	-0.148605	0.564802	0.060338	76.291161	-2.047787	26.111481	3.016878	0.000000	2.430260	0.000000	0.000000	0.000000	0.032581	0.098765	1.046271	0.000000	0.000000	4.000000	34.000000	0.000000
3217.348324	-0.148206	0.565121	0.063790	76.291161	-2.047787	26.111481	3.016878	0.000000	2.430260	0.000000	0.000000	0.000000	0.119889	0.095514	1.035836	0.000000	0.000000	4.000000	34.000000	0.000000
3217.351658	-0.148206	0.565121	0.063790	76.291161	-2.047787	26.111481	3.016878	0.000000	2.430260	0.000000	0.000000	0.000000	0.119889	0.095514	1.035836	0.000000	0.000000	4.000000	34.000000	0.000000
3217.354991	-0.148206	0.565121	0.063790	76.623444	-2.045647	25.711592	3.189517	0.000000	2.410278	0.000000	0.000000	0.000000	0.119889	0.095514	1.035836	0.000000	0.000000	4.000000	34.000000	0.000000
3217.358324	-0.147429	0.565470	0.067202	76.623444	-2.045647	25.711592	3.189517	0.000000	2.410278	0.000000	0.000000	0.000000	0.233083	0.104691	1.023507	0.000000	0.000000	4.000000	34.000000	0.000000
3217.361658	-0.147429	0.565470	0.067202	76.623444	-2.045647	25.711592	3.189517	0.000000	2.410278	0.000000	0.000000	0.000000	0.233083	0.104691	1.023507	0.000000	0.000000	4.000000	34.000000	0.000000
3217.364991	-0.147429	0.565470	0.067202	76.937004	-2.154345	25.162258	3.360102	0.000000	2.371431	0.000000	0.000000	0.000000	0.233083	0.104691	1.023507	0.000000	0.000000	4.000000	34.000000	0.000000
3217.368324	-0.146401	0.565805	0.070461	76.937004	-2.154345	25.162258	3.360102	0.000000	2.371431	0.000000	0.000000	0.000000	0.308381	0.100704	0.977658	0.000000	0.000000	4.000000	34.000000	0.000000
3217.371658	-0.146401	0.565805	0.070461	76.937004	-2.154345	25.162258	3.360102	0.000000	2.371431	0.000000	0.000000	0.000000	0.308381	0.100704	0.977658	0.000000	0.000000	4.000000	34.000000	0.000000
3217.374991	-0.146401	0.565805	0.070461	77.251938	-2.517552	24.281828	3.523045	0.000000	2.320034	0.000000	0.000000	0.000000	0.308381	0.100704	0.977658	0.000000	0.000000	4.000000	34.000000	0.000000
3217.378324	-0.145055	0.566132	0.073522	77.251938	-2.517552	24.281828	3.523045	0.000000	2.320034	0.000000	0.000000	0.000000	0.403847	0.098085	0.918237	0.000000	0.000000	4.000000	34.000000	0.000000
3217.381658	-0.145055	0.566132	0.073522	77.251938	-2.517552	24.281828	3.523045	0.000000	2.320034	0.000000	0.000000	0.000000	0.403847	0.098085	0.918237	0.000000	0.000000	4.000000	34.000000	0.000000
3217.384991	-0.145055	0.566132	0.073522	77.568794	-3.278004	22.890280	3.676085	0.000000	2.252726	0.000000	0.000000	0.000000	0.403847	0.098085	0.918237	0.000000	0.000000	4.000000	34.000000	0.000000
3217.388324	-0.143445	0.566471	0.076386	77.568794	-3.278004	22.890280	3.676085	0.000000	2.252726	0.000000	0.000000	0.000000	0.482986	0.101538	0.859223	0.000000	0.000000	4.000000	34.000000	0.000000
3217.391658	-0.143445	0.566471	0.076386	77.568794	-3.278004	22.890280	3.676085	0.000000	2.252726	0.000000	0.000000	0.000000	0.482986	0.101538	0.859223	0.000000	0.000000	4.000000	34.000000	0.000000
3217.394991	-0.143445	0.566471	0.076386	77.873253	-4.556767	20.860886	3.819288	0.000000	2.172228	0.000000	0.000000	0.000000	0.482986	0.101538	0.859223	0.000000	0.000000	4.000000	34.000000	0.000000
3217.398324	-0.141572	0.566818	0.078949	77.873253	-4.556767	20.860886	3.819288	0.000000	2.172228	0.000000	0.000000	0.000000	0.561906	0.104194	0.769093	0.000000	0.000000	4.000000	34.000000	0.000000
3217.401658	-0.141572	0.566818	0.078949	77.873253	-4.556767	20.860886	3.819288	0.000000	2.172228	0.000000	0.000000	0.000000	0.561906	0.104194	0.769093	0.000000	0.000000	4.000000	34.000000	0.000000
3217.404991	-0.141572	0.566818	0.078949	78.155449	-6.345484	18.221838	3.947470	0.000000	2.078578	0.000000	0.000000	0.000000	0.561906	0.104194	0.769093	0.000000	0.000000	4.000000	34.000000	0.000000
3217.408324	-0.139467	0.567199	0.081323	78.155449	-6.345484	18.221838	3.947470	0.000000	2.078578	0.000000	0.000000	0.000000	0.631307	0.114111	0.712162	0.000000	0.000000	4.000000	34.000000	0.000000
3217.411658	-0.139467	0.567199	0.081323	78.155449	-6.345484	18.221838	3.947470	0.000000	2.078578	0.000000	0.000000	0.000000	0.631307	0.114111	0.712162	0.000000	0.000000	4.000000	34.000000	0.000000
3217.414991	-0.139467	0.567199	0.081323	78.392761	-8.541055	15.098662	4.066164	0.000000	1.973360	0.000000	0.000000	0.000000	0.631307	0.114111	0.712162	0.000000	0.000000	4.000000	34.000000	0.000000
3217.418324	-0.137168	0.567647	0.083428	78.392761	-8.541055	15.098662	4.066164	0.000000	1.973360	0.000000	0.000000	0.000000	0.689781	0.134556	0.631444	0.000000	0.000000	4.000000	34.000000	0.000000
3217.421658	-0.137168	0.567647	0.083428	78.392761	-8.541055	15.098662	4.066164	0.000000	1.973360	0.000000	0.000000	0.000000	0.689781	0.134556	0.631444	0.000000	0.000000	4.000000	34.000000	0.000000
3217.424991	-0.137168	0.567647	0.083428	78.571243	-10.976318	11.699555	4.171405	0.000000	1.858396	0.000000	0.000000	0.000000	0.689781	0.134556	0.631444	0.000000	0.000000	4.000000	34.000000	0.000000
3217.428324	-0.134559	0.568142	0.085337	78.571243	-10.976318	11.699555	4.171405	0.000000	1.858396	0.000000	0.000000	0.000000	0.782678	0.148479	0.572800	0.000000	0.000000	4.000000	34.000000	0.000000
3217.431658	-0.134559	0.568142	0.085337	78.571243	-10.976318	11.699555	4.171405	0.000000	1.858396	0.000000	0.000000	0.000000	0.782678	0.148479	0.572800	0.000000	0.000000	4.000000	34.000000	0.000000
3217.434991	-0.134559	0.568142	0.085337	78.669647	-13.551601	8.128731	4.266871	0.000000	1.727950	0.000000	0.000000	0.000000	0.782678	0.148479	0.572800	0.000000	0.000000	4.000000	34.000000	0.000000
3217.438324	-0.131661	0.568726	0.087014	78.669647	-13.551601	8.128731	4.266871	0.000000	1.727950	0.000000	0.000000	0.000000	0.869298	0.175132	0.502939	0.000000	0.000000	4.000000	34.000000	0.000000
3217.441658	-0.131661	0.568726	0.087014	78.669647	-13.551601	8.128731	4.266871	0.000000	1.727950	0.000000	0.000000	0.000000	0.869298	0.175132	0.502939	0.000000	0.000000	4.000000	34.000000	0.000000
3217.444991	-0.131661	0.568726	0.087014	78.628502	-16.202873	4.445507	4.350694	0.000000	1.583066	0.000000	0.000000	0.000000	0.869298	0.175132	0.502939	0.000000	0.000000	4.000000	34.000000	0.000000
3217.448324	-0.128458	0.569357	0.088487	78.628502	-16.202873	4.445507	4.350694	0.000000	1.583066	0.000000	0.000000	0.000000	0.960858	0.189296	0.441957	0.000000	0.000000	4.000000	34.000000	0.000000
3217.451658	-0.128458	0.569357	0.088487	78.628502	-16.202873	4.445507	4.350694	0.000000	1.583066	0.000000	0.000000	0.000000	0.960858	0.189296	0.441957	0.000000	0.000000	4.000000	34.000000	0.000000
3217.454991	-0.128458	0.569357	0.088487	78.410591	-18.890999	0.684423	4.424354	0.000000	1.422924	0.000000	0.000000	0.000000	0.960858	0.189296	0.441957	0.000000	0.000000	4.000000	34.000000	0.000000
3217.458324	-0.125031	0.570035	0.089734	78.410591	-18.890999	0.684423	4.424354	0.000000	1.422924	0.000000	0.000000	0.000000	1.028216	0.203397	0.374174	0.000000	0.000000	4.000000	34.000000	0.000000
3217.461658	-0.125031	0.570035	0.089734	78.410591	-18.890999	0.684423	4.424354	0.000000	1.422924	0.000000	0.000000	0.000000	1.028216	0.203397	0.374174	0.000000	0.000000	4.000000	34.000000	0.000000
3217.464991	-0.125031	0.570035	0.089734	78.010918	-21.522194	-3.025635	4.486716	0.000000	1.251554	0.000000	0.000000	0.000000	1.028216	0.203397	0.374174	0.000000	0.000000	4.000000	34.000000	0.000000
3217.468324	-0.121388	0.570748	0.090773	78.010918	-21.522194	-3.025635	4.486716	0.000000	1.251554	0.000000	0.000000	0.000000	1.092982	0.213919	0.311732	0.000000	0.000000	4.000000	34.000000	0.000000
3217.471658	-0.121388	0.570748	0.090773	78.010918	-21.522194	-3.025635	4.486716	0.000000	1.251554	0.000000	0.000000	0.000000	1.092982	0.213919	0.311732	0.000000	0.000000	4.000000	34.000000	0.000000
3217.474991	-0.121388	0.570748	0.090773	77.441475	-23.809755	-6.253727	4.538671	0.000000	1.069391	0.000000	0.000000	0.000000	1.092982	0.213919	0.311732	0.000000	0.000000	4.000000	34.000000	0.000000
3217.478324	-0.117641	0.571484	0.091600	77.441475	-23.809755	-6.253727	4.538671	0.000000	1.069391	0.000000	0.000000	0.000000	1.123961	0.220865	0.247878	0.000000	0.000000	4.000000	34.000000	0.000000
3217.481658	-0.117641	0.571484	0.091600	77.441475	-23.809755	-6.253727	4.538671	0.000000	1.069391	0.000000	0.000000	0.000000	1.123961	0.220865	0.247878	0.000000	0.000000	4.000000	34.000000	0.000000
3217.484991	-0.117641	0.571484	0.091600	76.772011	-25.639805	-8.276903	4.579985	0.000000	0.882064	0.000000	0.000000	0.000000	1.123961	0.220865	0.247878	0.000000	0.000000	4.000000	34.000000	0.000000
3217.488324	-0.113694	0.572262	0.092248	76.772011	-25.639805	-8.276903	4.579985	0.000000	0.882064	0.000000	0.000000	0.000000	1.184062	0.233362	0.194586	0.000000	0.000000	4.000000	34.000000	0.000000
3217.491658	-0.113694	0.572262	0.092248	76.772011	-25.639805	-8.276903	4.579985	0.000000	0.882064	0.000000	0.000000	0.000000	1.184062	0.233362	0.194586	0.000000	0.000000	4.000000	34.000000	0.000000
3217.494991	-0.113694	0.572262	0.092248	76.056793	-26.999603	-9.107870	4.612416	0.000000	0.684720	0.000000	0.000000	0.000000	1.184062	0.233362	0.194586	0.000000	0.000000	4.000000	34.000000	0.000000
3217.498324	-0.109565	0.573084	0.092650	76.056793	-26.999603	-9.107870	4.612416	0.000000	0.684720	0.000000	0.000000	0.000000	1.238803	0.246672	0.120648	0.000000	0.000000	4.000000	34.000000	0.000000
3217.501658	-0.109565	0.573084	0.092650	76.056793	-26.999603	-9.107870	4.612416	0.000000	0.684720	0.000000	0.000000	0.000000	1.238803	0.246672	0.120648	0.000000	0.000000	4.000000	34.000000	0.000000
3217.504991	-0.109565	0.573084	0.092650	75.319366	-28.079884	-9.132621	4.632524	0.000000	0.478253	0.000000	0.000000	0.000000	1.238803	0.246672	0.120648	0.000000	0.000000	4.000000	34.000000	0.000000
3217.508324	-0.105292	0.573957	0.092834	75.319366	-28.079884	-9.132621	4.632524	0.000000	0.478253	0.000000	0.000000	0.000000	1.281983	0.261967	0.055140	0.000000	0.000000	4.000000	34.000000	0.000000
3217.511658	-0.105292	0.573957	0.092834	75.319366	-28.079884	-9.132621	4.632524	0.000000	0.478253	0.000000	0.000000	0.000000	1.281983	0.261967	0.055140	0.000000	0.000000	4.000000	34.000000	0.000000
3217.514991	-0.105292	0.573957	0.092834	74.564415	-29.093475	-9.032551	4.641714	0.000000	0.264589	0.000000	0.000000	0.000000	1.281983	0.261967	0.055140	0.000000	0.000000	4.000000	34.000000	0.000000
3217.518324	-0.100853	0.574880	0.092801	74.564415	-29.093475	-9.032551	4.641714	0.000000	0.264589	0.000000	0.000000	0.000000	1.331568	0.276842	-0.010070	0.000000	0.000000	4.000000	34.000000	0.000000
3217.521658	-0.100853	0.574880	0.092801	74.564415	-29.093475	-9.032551	4.641714	0.000000	0.264589	0.000000	0.000000	0.000000	1.331568	0.276842	-0.010070	0.000000	0.000000	4.000000	34.000000	0.000000
3217.524991	-0.100853	0.574880	0.092801	73.788246	-30.142462	-9.373329	4.640035	0.000000	0.042661	0.000000	0.000000	0.000000	1.331568	0.276842	-0.010070	0.000000	0.000000	4.000000	34.000000	0.000000
3217.528324	-0.096335	0.575790	0.092544	73.788246	-30.142462	-9.373329	4.640035	0.000000	0.042661	0.000000	0.000000	0.000000	1.355480	0.272976	-0.076939	0.000000	0.000000	4.000000	34.000000	0.000000
3217.531658	-0.096335	0.575790	0.092544	73.788246	-30.142462	-9.373329	4.640035	0.000000	0.042661	0.000000	0.000000	0.000000	1.355480	0.272976	-0.076939	0.000000	0.000000	4.000000	34.000000	0.000000
3217.534991	-0.096335	0.575790	0.092544	73.010223	-31.226942	-10.540202	4.627212	0.000000	-0.183252	0.000000	0.000000	0.000000	1.355480	0.272976	-0.076939	0.000000	0.000000	4.000000	34.000000	0.000000
3217.538324	-0.091790	0.576697	0.092032	73.010223	-31.226942	-10.540202	4.627212	0.000000	-0.183252	0.000000	0.000000	0.000000	1.363372	0.272001	-0.153763	0.000000	0.000000	4.000000	34.000000	0.000000
3217.541658	-0.091790	0.576697	0.092032	73.010223	-31.226942	-10.540202	4.627212	0.000000	-0.183252	0.000000	0.000000	0.000000	1.363372	0.272001	-0.153763	0.000000	0.000000	4.000000	34.000000	0.000000
3217.544991	-0.091790	0.576697	0.092032	72.245872	-32.281372	-12.177458	4.601585	0.000000	-0.410481	0.000000	0.000000	0.000000	1.363372	0.272001	-0.153763	0.000000	0.000000	4.000000	34.000000	0.000000
3217.548324	-0.087283	0.577607	0.091291	72.245872	-32.281372	-12.177458	4.601585	0.000000	-0.410481	0.000000	0.000000	0.000000	1.352221	0.272981	-0.222153	0.000000	0.000000	4.000000	34.000000	0.000000
3217.551658	-0.087283	0.577607	0.091291	72.245872	-32.281372	-12.177458	4.601585	0.000000	-0.410481	0.000000	0.000000	0.000000	1.352221	0.272981	-0.222153	0.000000	0.000000	4.000000	34.000000	0.000000
3217.554991	-0.087283	0.577607	0.091291	71.531967	-33.175732	-13.616849	4.564559	0.000000	-0.635851	0.000000	0.000000	0.000000	1.352221	0.272981	-0.222153	0.000000	0.000000	4.000000	34.000000	0.000000
3217.558324	-0.082875	0.578527	0.090353	71.531967	-33.175732	-13.616849	4.564559	0.000000	-0.635851	0.000000	0.000000	0.000000	1.322490	0.276017	-0.281497	0.000000	0.000000	4.000000	34.000000	0.000000
3217.561658	-0.082875	0.578527	0.090353	71.531967	-33.175732	-13.616849	4.564559	0.000000	-0.635851	0.000000	0.000000	0.000000	1.322490	0.276017	-0.281497	0.000000	0.000000	4.000000	34.000000	0.000000
3217.564991	-0.082875	0.578527	0.090353	70.896507	-33.798660	-14.146812	4.517643	0.000000	-0.856266	0.000000	0.000000	0.000000	1.322490	0.276017	-0.281497	0.000000	0.000000	4.000000	34.000000	0.000000
3217.568324	-0.078567	0.579406	0.089209	70.896507	-33.798660	-14.146812	4.517643	0.000000	-0.856266	0.000000	0.000000	0.000000	1.292253	0.263763	-0.343074	0.000000	0.000000	4.000000	34.000000	0.000000
3217.571658	-0.078567	0.579406	0.089209	70.896507	-33.798660	-14.146812	4.517643	0.000000	-0.856266	0.000000	0.000000	0.000000	1.292253	0.263763	-0.343074	0.000000	0.000000	4.000000	34.000000	0.000000
3217.574991	-0.078567	0.579406	0.089209	70.361275	-34.143356	-13.861116	4.460464	0.000000	-1.071641	0.000000	0.000000	0.000000	1.292253	0.263763	-0.343074	0.000000	0.000000	4.000000	34.000000	0.000000
3217.578324	-0.074360	0.580254	0.087840	70.361275	-34.143356	-13.861116	4.460464	0.000000	-1.071641	0.000000	0.000000	0.000000	1.262038	0.254383	-0.410847	0.000000	0.000000	4.000000	34.000000	0.000000
3217.581658	-0.074360	0.580254	0.087840	70.361275	-34.143356	-13.861116	4.460464	0.000000	-1.071641	0.000000	0.000000	0.000000	1.262038	0.254383	-0.410847	0.000000	0.000000	4.000000	34.000000	0.000000
3217.584991	-0.074360	0.580254	0.087840	69.929657	-34.271446	-13.034755	4.391990	0.000000	-1.281981	0.000000	0.000000	0.000000	1.262038	0.254383	-0.410847	0.000000	0.000000	4.000000	34.000000	0.000000
3217.588324	-0.070284	0.581039	0.086249	69.929657	-34.271446	-13.034755	4.391990	0.000000	-1.281981	0.000000	0.000000	0.000000	1.222855	0.235549	-0.477191	0.000000	0.000000	4.000000	34.000000	0.000000
3217.591658	-0.070284	0.581039	0.086249	69.929657	-34.271446	-13.034755	4.391990	0.000000	-1.281981	0.000000	0.000000	0.000000	1.222855	0.235549	-0.477191	0.000000	0.000000	4.000000	34.000000	0.000000
3217.594991	-0.070284	0.581039	0.086249	69.595154	-34.246346	-11.985844	4.312458	0.000000	-1.485790	0.000000	0.000000	0.000000	1.222855	0.235549	-0.477191	0.000000	0.000000	4.000000	34.000000	0.000000
3217.598324	-0.066370	0.581750	0.084459	69.595154	-34.246346	-11.985844	4.312458	0.000000	-1.485790	0.000000	0.000000	0.000000	1.174347	0.213206	-0.537130	0.000000	0.000000	4.000000	34.000000	0.000000
3217.601658	-0.066370	0.581750	0.084459	69.595154	-34.246346	-11.985844	4.312458	0.000000	-1.485790	0.000000	0.000000	0.000000	1.174347	0.213206	-0.537130	0.000000	0.000000	4.000000	34.000000	0.000000
3217.604991	-0.066370	0.581750	0.084459	69.359947	-34.124649	-10.837361	4.222936	0.000000	-1.681514	0.000000	0.000000	0.000000	1.174347	0.213206	-0.537130	0.000000	0.000000	4.000000	34.000000	0.000000
3217.608324	-0.062613	0.582436	0.082419	69.359947	-34.124649	-10.837361	4.222936	0.000000	-1.681514	0.000000	0.000000	0.000000	1.127159	0.205743	-0.611856	0.000000	0.000000	4.000000	34.000000	0.000000
3217.611658	-0.062613	0.582436	0.082419	69.359947	-34.124649	-10.837361	4.222936	0.000000	-1.681514	0.000000	0.000000	0.000000	1.127159	0.205743	-0.611856	0.000000	0.000000	4.000000	34.000000	0.000000
3217.614991	-0.062613	0.582436	0.082419	69.219780	-33.972134	-9.627808	4.120960	0.000000	-1.869374	0.000000	0.000000	0.000000	1.127159	0.205743	-0.611856	0.000000	0.000000	4.000000	34.000000	0.000000
3217.618324	-0.059145	0.583084	0.080141	69.219780	-33.972134	-9.627808	4.120960	0.000000	-1.869374	0.000000	0.000000	0.000000	1.040300	0.194586	-0.683433	0.000000	0.000000	4.000000	34.000000	0.000000
3217.621658	-0.059145	0.583084	0.080141	69.219780	-33.972134	-9.627808	4.120960	0.000000	-1.869374	0.000000	0.000000	0.000000	1.040300	0.194586	-0.683433	0.000000	0.000000	4.000000	34.000000	0.000000
3217.624991	-0.059145	0.583084	0.080141	69.193474	-33.810352	-8.405396	4.007054	0.000000	-2.042758	0.000000	0.000000	0.000000	1.040300	0.194586	-0.683433	0.000000	0.000000	4.000000	34.000000	0.000000
3217.628324	-0.055949	0.583712	0.077708	69.193474	-33.810352	-8.405396	4.007054	0.000000	-2.042758	0.000000	0.000000	0.000000	0.958735	0.188398	-0.729808	0.000000	0.000000	4.000000	34.000000	0.000000
3217.631658	-0.055949	0.583712	0.077708	69.193474	-33.810352	-8.405396	4.007054	0.000000	-2.042758	0.000000	0.000000	0.000000	0.958735	0.188398	-0.729808	0.000000	0.000000	4.000000	34.000000	0.000000
3217.634991	-0.055949	0.583712	0.077708	69.273758	-33.606346	-7.311333	3.885420	0.000000	-2.202547	0.000000	0.000000	0.000000	0.958735	0.188398	-0.729808	0.000000	0.000000	4.000000	34.000000	0.000000
3217.638324	-0.053095	0.584309	0.075079	69.273758	-33.606346	-7.311333	3.885420	0.000000	-2.202547	0.000000	0.000000	0.000000	0.856092	0.179113	-0.788838	0.000000	0.000000	4.000000	34.000000	0.000000
3217.641658	-0.053095	0.584309	0.075079	69.273758	-33.606346	-7.311333	3.885420	0.000000	-2.202547	0.000000	0.000000	0.000000	0.856092	0.179113	-0.788838	0.000000	0.000000	4.000000	34.000000	0.000000
3217.644991	-0.053095	0.584309	0.075079	69.399254	-33.345871	-6.569853	3.753947	0.000000	-2.345229	0.000000	0.000000	0.000000	0.856092	0.179113	-0.788838	0.000000	0.000000	4.000000	34.000000	0.000000
3217.648324	-0.050609	0.584835	0.072284	69.399254	-33.345871	-6.569853	3.753947	0.000000	-2.345229	0.000000	0.000000	0.000000	0.745889	0.157704	-0.838335	0.000000	0.000000	4.000000	34.000000	0.000000
3217.651658	-0.050609	0.584835	0.072284	69.399254	-33.345871	-6.569853	3.753947	0.000000	-2.345229	0.000000	0.000000	0.000000	0.745889	0.157704	-0.838335	0.000000	0.000000	4.000000	34.000000	0.000000
3217.654991	-0.050609	0.584835	0.072284	69.573875	-33.004868	-6.124206	3.614224	0.000000	-2.469544	0.000000	0.000000	0.000000	0.745889	0.157704	-0.838335	0.000000	0.000000	4.000000	34.000000	0.000000
3217.658324	-0.048435	0.585270	0.069318	69.573875	-33.004868	-6.124206	3.614224	0.000000	-2.469544	0.000000	0.000000	0.000000	0.652364	0.130379	-0.889935	0.000000	0.000000	4.000000	34.000000	0.000000
3217.661658	-0.048435	0.585270	0.069318	69.573875	-33.004868	-6.124206	3.614224	0.000000	-2.469544	0.000000	0.000000	0.000000	0.652364	0.130379	-0.889935	0.000000	0.000000	4.000000	34.000000	0.000000
3217.664991	-0.048435	0.585270	0.069318	69.802864	-32.601612	-5.644855	3.465902	0.000000	-2.578271	0.000000	0.000000	0.000000	0.652364	0.130379	-0.889935	0.000000	0.000000	4.000000	34.000000	0.000000
3217.668324	-0.046567	0.585593	0.066166	69.802864	-32.601612	-5.644855	3.465902	0.000000	-2.578271	0.000000	0.000000	0.000000	0.560369	0.097180	-0.945473	0.000000	0.000000	4.000000	34.000000	0.000000
3217.671658	-0.046567	0.585593	0.066166	69.802864	-32.601612	-5.644855	3.465902	0.000000	-2.578271	0.000000	0.000000	0.000000	0.560369	0.097180	-0.945473	0.000000	0.000000	4.000000	34.000000	0.000000
3217.674991	-0.046567	0.585593	0.066166	70.065300	-32.156467	-4.991981	3.308323	0.000000	-2.671666	0.000000	0.000000	0.000000	0.560369	0.097180	-0.945473	0.000000	0.000000	4.000000	34.000000	0.000000
3217.678324	-0.045057	0.585826	0.062906	70.065300	-32.156467	-4.991981	3.308323	0.000000	-2.671666	0.000000	0.000000	0.000000	0.452764	0.069703	-0.978191	0.000000	0.000000	4.000000	34.000000	0.000000
3217.681658	-0.045057	0.585826	0.062906	70.065300	-32.156467	-4.991981	3.308323	0.000000	-2.671666	0.000000	0.000000	0.000000	0.452764	0.069703	-0.978191	0.000000	0.000000	4.000000	34.000000	0.000000
3217.684991	-0.045057	0.585826	0.062906	70.370544	-31.642895	-4.123724	3.145291	0.000000	-2.747127	0.000000	0.000000	0.000000	0.452764	0.069703	-0.978191	0.000000	0.000000	4.000000	34.000000	0.000000
3217.688324	-0.043901	0.585967	0.059539	70.370544	-31.642895	-4.123724	3.145291	0.000000	-2.747127	0.000000	0.000000	0.000000	0.346963	0.042372	-1.010145	0.000000	0.000000	4.000000	34.000000	0.000000
3217.691658	-0.043901	0.585967	0.059539	70.370544	-31.642895	-4.123724	3.145291	0.000000	-2.747127	0.000000	0.000000	0.000000	0.346963	0.042372	-1.010145	0.000000	0.000000	4.000000	34.000000	0.000000
3217.694991	-0.043901	0.585967	0.059539	70.700058	-30.989241	-3.002253	2.976934	0.000000	-2.804954	0.000000	0.000000	0.000000	0.346963	0.042372	-1.010145	0.000000	0.000000	4.000000	34.000000	0.000000
3217.698324	-0.043103	0.586085	0.056217	70.700058	-30.989241	-3.002253	2.976934	0.000000	-2.804954	0.000000	0.000000	0.000000	0.239295	0.035442	-0.996481	0.000000	0.000000	4.000000	34.000000	0.000000
3217.701658	-0.043103	0.586085	0.056217	70.700058	-30.989241	-3.002253	2.976934	0.000000	-2.804954	0.000000	0.000000	0.000000	0.239295	0.035442	-0.996481	0.000000	0.000000	4.000000	34.000000	0.000000
3217.704991	-0.043103	0.586085	0.056217	70.974167	-30.027323	-1.500185	2.810854	0.000000	-2.844836	0.000000	0.000000	0.000000	0.239295	0.035442	-0.996481	0.000000	0.000000	4.000000	34.000000	0.000000
3217.708324	-0.042684	0.586172	0.052965	70.974167	-30.027323	-1.500185	2.810854	0.000000	-2.844836	0.000000	0.000000	0.000000	0.125815	0.026186	-0.975745	0.000000	0.000000	4.000000	34.000000	0.000000
3217.711658	-0.042684	0.586172	0.052965	70.974167	-30.027323	-1.500185	2.810854	0.000000	-2.844836	0.000000	0.000000	0.000000	0.125815	0.026186	-0.975745	0.000000	0.000000	4.000000	34.000000	0.000000
3217.714991	-0.042684	0.586172	0.052965	71.071312	-28.505369	0.612809	2.648230	0.000000	-2.865806	0.000000	0.000000	0.000000	0.125815	0.026186	-0.975745	0.000000	0.000000	4.000000	34.000000	0.000000
3217.718324	-0.042553	0.586271	0.049949	71.071312	-28.505369	0.612809	2.648230	0.000000	-2.865806	0.000000	0.000000	0.000000	0.039324	0.029414	-0.904639	0.000000	0.000000	4.000000	34.000000	0.000000
3217.721658	-0.042553	0.586271	0.049949	71.071312	-28.505369	0.612809	2.648230	0.000000	-2.865806	0.000000	0.000000	0.000000	0.039324	0.029414	-0.904639	0.000000	0.000000	4.000000	34.000000	0.000000
3217.724991	-0.042553	0.586271	0.049949	71.012451	-26.538151	3.257353	2.497456	0.000000	-2.872360	0.000000	0.000000	0.000000	0.039324	0.029414	-0.904639	0.000000	0.000000	4.000000	34.000000	0.000000
3217.728324	-0.042630	0.586325	0.047130	71.012451	-26.538151	3.257353	2.497456	0.000000	-2.872360	0.000000	0.000000	0.000000	-0.023068	0.016387	-0.845736	0.000000	0.000000	4.000000	34.000000	0.000000
3217.731658	-0.042630	0.586325	0.047130	71.012451	-26.538151	3.257353	2.497456	0.000000	-2.872360	0.000000	0.000000	0.000000	-0.023068	0.016387	-0.845736	0.000000	0.000000	4.000000	34.000000	0.000000
3217.734991	-0.042630	0.586325	0.047130	70.844116	-24.307367	6.269075	2.356500	0.000000	-2.868515	0.000000	0.000000	0.000000	-0.023068	0.016387	-0.845736	0.000000	0.000000	4.000000	34.000000	0.000000
3217.738324	-0.042907	0.586310	0.044452	70.844116	-24.307367	6.269075	2.356500	0.000000	-2.868515	0.000000	0.000000	0.000000	-0.083210	-0.004570	-0.803254	0.000000	0.000000	4.000000	34.000000	0.000000
3217.741658	-0.042907	0.586310	0.044452	70.844116	-24.307367	6.269075	2.356500	0.000000	-2.868515	0.000000	0.000000	0.000000	-0.083210	-0.004570	-0.803254	0.000000	0.000000	4.000000	34.000000	0.000000
3217.744991	-0.042907	0.586310	0.044452	70.600594	-22.061510	9.370162	2.222625	0.000000	-2.854647	0.000000	0.000000	0.000000	-0.083210	-0.004570	-0.803254	0.000000	0.000000	4.000000	34.000000	0.000000
3217.748324	-0.043453	0.586254	0.041904	70.600594	-22.061510	9.370162	2.222625	0.000000	-2.854647	0.000000	0.000000	0.000000	-0.163744	-0.016655	-0.764570	0.000000	0.000000	4.000000	34.000000	0.000000
3217.751658	-0.043453	0.586254	0.041904	70.600594	-22.061510	9.370162	2.222625	0.000000	-2.854647	0.000000	0.000000	0.000000	-0.163744	-0.016655	-0.764570	0.000000	0.000000	4.000000	34.000000	0.000000
3217.754991	-0.043453	0.586254	0.041904	70.315865	-19.970242	12.358954	2.095196	0.000000	-2.827356	0.000000	0.000000	0.000000	-0.163744	-0.016655	-0.764570	0.000000	0.000000	4.000000	34.000000	0.000000
3217.758324	-0.044331	0.586150	0.039438	70.315865	-19.970242	12.358954	2.095196	0.000000	-2.827356	0.000000	0.000000	0.000000	-0.263462	-0.031318	-0.739742	0.000000	0.000000	4.000000	34.000000	0.000000
3217.761658	-0.044331	0.586150	0.039438	70.315865	-19.970242	12.358954	2.095196	0.000000	-2.827356	0.000000	0.000000	0.000000	-0.263462	-0.031318	-0.739742	0.000000	0.000000	4.000000	34.000000	0.000000
3217.764991	-0.044331	0.586150	0.039438	70.008728	-18.108515	15.153412	1.971906	0.000000	-2.783446	0.000000	0.000000	0.000000	-0.263462	-0.031318	-0.739742	0.000000	0.000000	4.000000	34.000000	0.000000
3217.768324	-0.045590	0.586000	0.037113	70.008728	-18.108515	15.153412	1.971906	0.000000	-2.783446	0.000000	0.000000	0.000000	-0.377771	-0.044961	-0.697592	0.000000	0.000000	4.000000	34.000000	0.000000
3217.771658	-0.045590	0.586000	0.037113	70.008728	-18.108515	15.153412	1.971906	0.000000	-2.783446	0.000000	0.000000	0.000000	-0.377771	-0.044961	-0.697592	0.000000	0.000000	4.000000	34.000000	0.000000
3217.774991	-0.045590	0.586000	0.037113	69.699486	-16.479227	17.740879	1.855641	0.000000	-2.720484	0.000000	0.000000	0.000000	-0.377771	-0.044961	-0.697592	0.000000	0.000000	4.000000	34.000000	0.000000
3217.778324	-0.047227	0.585806	0.034926	69.699486	-16.479227	17.740879	1.855641	0.000000	-2.720484	0.000000	0.000000	0.000000	-0.490975	-0.058088	-0.656092	0.000000	0.000000	4.000000	34.000000	0.000000
3217.781658	-0.047227	0.585806	0.034926	69.699486	-16.479227	17.740879	1.855641	0.000000	-2.720484	0.000000	0.000000	0.000000	-0.490975	-0.058088	-0.656092	0.000000	0.000000	4.000000	34.000000	0.000000
3217.784991	-0.047227	0.585806	0.034926	69.386604	-15.015799	20.207560	1.746292	0.000000	-2.638654	0.000000	0.000000	0.000000	-0.490975	-0.058088	-0.656092	0.000000	0.000000	4.000000	34.000000	0.000000
3217.788324	-0.049145	0.585571	0.032883	69.386604	-15.015799	20.207560	1.746292	0.000000	-2.638654	0.000000	0.000000	0.000000	-0.575376	-0.070743	-0.612729	0.000000	0.000000	4.000000	34.000000	0.000000
3217.791658	-0.049145	0.585571	0.032883	69.386604	-15.015799	20.207560	1.746292	0.000000	-2.638654	0.000000	0.000000	0.000000	-0.575376	-0.070743	-0.612729	0.000000	0.000000	4.000000	34.000000	0.000000
3217.794991	-0.049145	0.585571	0.032883	69.094872	-13.645308	22.644989	1.644171	0.000000	-2.542758	0.000000	0.000000	0.000000	-0.575376	-0.070743	-0.612729	0.000000	0.000000	4.000000	34.000000	0.000000
3217.798324	-0.051284	0.585334	0.031087	69.094872	-13.645308	22.644989	1.644171	0.000000	-2.542758	0.000000	0.000000	0.000000	-0.641607	-0.071122	-0.539056	0.000000	0.000000	4.000000	34.000000	0.000000
3217.801658	-0.051284	0.585334	0.031087	69.094872	-13.645308	22.644989	1.644171	0.000000	-2.542758	0.000000	0.000000	0.000000	-0.641607	-0.071122	-0.539056	0.000000	0.000000	4.000000	34.000000	0.000000
3217.804991	-0.051284	0.585334	0.031087	68.821373	-12.335249	25.065340	1.554328	0.000000	-2.435824	0.000000	0.000000	0.000000	-0.641607	-0.071122	-0.539056	0.000000	0.000000	4.000000	34.000000	0.000000
3217.808324	-0.053542	0.585057	0.029447	68.821373	-12.335249	25.065340	1.554328	0.000000	-2.435824	0.000000	0.000000	0.000000	-0.677416	-0.083046	-0.491930	0.000000	0.000000	4.000000	34.000000	0.000000
3217.811658	-0.053542	0.585057	0.029447	68.821373	-12.335249	25.065340	1.554328	0.000000	-2.435824	0.000000	0.000000	0.000000	-0.677416	-0.083046	-0.491930	0.000000	0.000000	4.000000	34.000000	0.000000
3217.814991	-0.053542	0.585057	0.029447	68.572655	-11.094657	26.907345	1.472340	0.000000	-2.322922	0.000000	0.000000	0.000000	-0.677416	-0.083046	-0.491930	0.000000	0.000000	4.000000	34.000000	0.000000
3217.818324	-0.055910	0.584800	0.028079	68.572655	-11.094657	26.907345	1.472340	0.000000	-2.322922	0.000000	0.000000	0.000000	-0.710672	-0.077203	-0.410458	0.000000	0.000000	4.000000	34.000000	0.000000
3217.821658	-0.055910	0.584800	0.028079	68.572655	-11.094657	26.907345	1.472340	0.000000	-2.322922	0.000000	0.000000	0.000000	-0.710672	-0.077203	-0.410458	0.000000	0.000000	4.000000	34.000000	0.000000
3217.824991	-0.055910	0.584800	0.028079	68.333252	-9.959923	27.803949	1.403930	0.000000	-2.204476	0.000000	0.000000	0.000000	-0.710672	-0.077203	-0.410458	0.000000	0.000000	4.000000	34.000000	0.000000
3217.828324	-0.058398	0.584599	0.027014	68.333252	-9.959923	27.803949	1.403930	0.000000	-2.204476	0.000000	0.000000	0.000000	-0.746254	-0.060031	-0.319357	0.000000	0.000000	4.000000	34.000000	0.000000
3217.831658	-0.058398	0.584599	0.027014	68.333252	-9.959923	27.803949	1.403930	0.000000	-2.204476	0.000000	0.000000	0.000000	-0.746254	-0.060031	-0.319357	0.000000	0.000000	4.000000	34.000000	0.000000
3217.834991	-0.058398	0.584599	0.027014	68.093254	-8.886394	28.362610	1.350704	0.000000	-2.080101	0.000000	0.000000	0.000000	-0.746254	-0.060031	-0.319357	0.000000	0.000000	4.000000	34.000000	0.000000
3217.838324	-0.061128	0.584494	0.026271	68.093254	-8.886394	28.362610	1.350704	0.000000	-2.080101	0.000000	0.000000	0.000000	-0.818898	-0.031607	-0.223067	0.000000	0.000000	4.000000	34.000000	0.000000
3217.841658	-0.061128	0.584494	0.026271	68.093254	-8.886394	28.362610	1.350704	0.000000	-2.080101	0.000000	0.000000	0.000000	-0.818898	-0.031607	-0.223067	0.000000	0.000000	4.000000	34.000000	0.000000
3217.844991	-0.061128	0.584494	0.026271	67.848778	-7.831574	29.499311	1.313526	0.000000	-1.943618	0.000000	0.000000	0.000000	-0.818898	-0.031607	-0.223067	0.000000	0.000000	4.000000	34.000000	0.000000
3217.848324	-0.064011	0.584465	0.025840	67.848778	-7.831574	29.499311	1.313526	0.000000	-1.943618	0.000000	0.000000	0.000000	-0.864933	-0.008727	-0.129240	0.000000	0.000000	4.000000	34.000000	0.000000
3217.851658	-0.064011	0.584465	0.025840	67.848778	-7.831574	29.499311	1.313526	0.000000	-1.943618	0.000000	0.000000	0.000000	-0.864933	-0.008727	-0.129240	0.000000	0.000000	4.000000	34.000000	0.000000
3217.854991	-0.064011	0.584465	0.025840	67.614830	-6.739601	31.093452	1.291986	0.000000	-1.799462	0.000000	0.000000	0.000000	-0.864933	-0.008727	-0.129240	0.000000	0.000000	4.000000	34.000000	0.000000
3217.858324	-0.067039	0.584515	0.025785	67.614830	-6.739601	31.093452	1.291986	0.000000	-1.799462	0.000000	0.000000	0.000000	-0.908456	0.014886	-0.016280	0.000000	0.000000	4.000000	34.000000	0.000000
3217.861658	-0.067039	0.584515	0.025785	67.614830	-6.739601	31.093452	1.291986	0.000000	-1.799462	0.000000	0.000000	0.000000	-0.908456	0.014886	-0.016280	0.000000	0.000000	4.000000	34.000000	0.000000
3217.864991	-0.067039	0.584515	0.025785	67.417183	-5.634133	32.380802	1.289273	0.000000	-1.648053	0.000000	0.000000	0.000000	-0.908456	0.014886	-0.016280	0.000000	0.000000	4.000000	34.000000	0.000000
3217.868324	-0.070040	0.584566	0.025999	67.417183	-5.634133	32.380802	1.289273	0.000000	-1.648053	0.000000	0.000000	0.000000	-0.900378	0.015371	0.063954	0.000000	0.000000	4.000000	34.000000	0.000000
3217.871658	-0.070040	0.584566	0.025999	67.417183	-5.634133	32.380802	1.289273	0.000000	-1.648053	0.000000	0.000000	0.000000	-0.900378	0.015371	0.063954	0.000000	0.000000	4.000000	34.000000	0.000000
3217.874991	-0.070040	0.584566	0.025999	67.358292	-4.503202	33.200481	1.299932	0.000000	-1.497990	0.000000	0.000000	0.000000	-0.900378	0.015371	0.063954	0.000000	0.000000	4.000000	34.000000	0.000000
3217.878324	-0.073071	0.584560	0.026356	67.358292	-4.503202	33.200481	1.299932	0.000000	-1.497990	0.000000	0.000000	0.000000	-0.909280	-0.001783	0.107329	0.000000	0.000000	4.000000	34.000000	0.000000
3217.881658	-0.073071	0.584560	0.026356	67.358292	-4.503202	33.200481	1.299932	0.000000	-1.497990	0.000000	0.000000	0.000000	-0.909280	-0.001783	0.107329	0.000000	0.000000	4.000000	34.000000	0.000000
3217.884991	-0.073071	0.584560	0.026356	67.479179	-3.296150	34.110306	1.317820	0.000000	-1.346444	0.000000	0.000000	0.000000	-0.909280	-0.001783	0.107329	0.000000	0.000000	4.000000	34.000000	0.000000
3217.888324	-0.076245	0.584432	0.026814	67.479179	-3.296150	34.110306	1.317820	0.000000	-1.346444	0.000000	0.000000	0.000000	-0.952253	-0.038300	0.137243	0.000000	0.000000	4.000000	34.000000	0.000000
3217.891658	-0.076245	0.584432	0.026814	67.479179	-3.296150	34.110306	1.317820	0.000000	-1.346444	0.000000	0.000000	0.000000	-0.952253	-0.038300	0.137243	0.000000	0.000000	4.000000	34.000000	0.000000
3217.894991	-0.076245	0.584432	0.026814	67.754829	-2.027524	35.254776	1.340693	0.000000	-1.187735	0.000000	0.000000	0.000000	-0.952253	-0.038300	0.137243	0.000000	0.000000	4.000000	34.000000	0.000000
3217.898324	-0.079413	0.584188	0.027304	67.754829	-2.027524	35.254776	1.340693	0.000000	-1.187735	0.000000	0.000000	0.000000	-0.950397	-0.073387	0.147156	0.000000	0.000000	4.000000	34.000000	0.000000
3217.901658	-0.079413	0.584188	0.027304	67.754829	-2.027524	35.254776	1.340693	0.000000	-1.187735	0.000000	0.000000	0.000000	-0.950397	-0.073387	0.147156	0.000000	0.000000	4.000000	34.000000	0.000000
3217.904991	-0.079413	0.584188	0.027304	68.078163	-0.739243	36.317993	1.365220	0.000000	-1.029335	0.000000	0.000000	0.000000	-0.950397	-0.073387	0.147156	0.000000	0.000000	4.000000	34.000000	0.000000
3217.908324	-0.082546	0.583865	0.027932	68.078163	-0.739243	36.317993	1.365220	0.000000	-1.029335	0.000000	0.000000	0.000000	-0.939820	-0.096901	0.188136	0.000000	0.000000	4.000000	34.000000	0.000000
3217.911658	-0.082546	0.583865	0.027932	68.078163	-0.739243	36.317993	1.365220	0.000000	-1.029335	0.000000	0.000000	0.000000	-0.939820	-0.096901	0.188136	0.000000	0.000000	4.000000	34.000000	0.000000
3217.914991	-0.082546	0.583865	0.027932	68.376526	0.500683	37.181908	1.396576	0.000000	-0.872698	0.000000	0.000000	0.000000	-0.939820	-0.096901	0.188136	0.000000	0.000000	4.000000	34.000000	0.000000
3217.918324	-0.085672	0.583481	0.028708	68.376526	0.500683	37.181908	1.396576	0.000000	-0.872698	0.000000	0.000000	0.000000	-0.937689	-0.115212	0.232923	0.000000	0.000000	4.000000	34.000000	0.000000
3217.921658	-0.085672	0.583481	0.028708	68.376526	0.500683	37.181908	1.396576	0.000000	-0.872698	0.000000	0.000000	0.000000	-0.937689	-0.115212	0.232923	0.000000	0.000000	4.000000	34.000000	0.000000
3217.924991	-0.085672	0.583481	0.028708	68.630722	1.662828	37.972519	1.435396	0.000000	-0.716417	0.000000	0.000000	0.000000	-0.937689	-0.115212	0.232923	0.000000	0.000000	4.000000	34.000000	0.000000
3217.928324	-0.088749	0.583053	0.029658	68.630722	1.662828	37.972519	1.435396	0.000000	-0.716417	0.000000	0.000000	0.000000	-0.923316	-0.128377	0.285080	0.000000	0.000000	4.000000	34.000000	0.000000
3217.931658	-0.088749	0.583053	0.029658	68.630722	1.662828	37.972519	1.435396	0.000000	-0.716417	0.000000	0.000000	0.000000	-0.923316	-0.128377	0.285080	0.000000	0.000000	4.000000	34.000000	0.000000
3217.934991	-0.088749	0.583053	0.029658	68.838814	2.770836	38.588650	1.482909	0.000000	-0.562531	0.000000	0.000000	0.000000	-0.923316	-0.128377	0.285080	0.000000	0.000000	4.000000	34.000000	0.000000
3217.938324	-0.091727	0.582596	0.030745	68.838814	2.770836	38.588650	1.482909	0.000000	-0.562531	0.000000	0.000000	0.000000	-0.893139	-0.136897	0.326143	0.000000	0.000000	4.000000	34.000000	0.000000
3217.941658	-0.091727	0.582596	0.030745	68.838814	2.770836	38.588650	1.482909	0.000000	-0.562531	0.000000	0.000000	0.000000	-0.893139	-0.136897	0.326143	0.000000	0.000000	4.000000	34.000000	0.000000
3217.944991	-0.091727	0.582596	0.030745	68.999763	3.792525	38.879101	1.537267	0.000000	-0.413674	0.000000	0.000000	0.000000	-0.893139	-0.136897	0.326143	0.000000	0.000000	4.000000	34.000000	0.000000
3217.948324	-0.094581	0.582110	0.031975	68.999763	3.792525	38.879101	1.537267	0.000000	-0.413674	0.000000	0.000000	0.000000	-0.856299	-0.145785	0.369015	0.000000	0.000000	4.000000	34.000000	0.000000
3217.951658	-0.094581	0.582110	0.031975	68.999763	3.792525	38.879101	1.537267	0.000000	-0.413674	0.000000	0.000000	0.000000	-0.856299	-0.145785	0.369015	0.000000	0.000000	4.000000	34.000000	0.000000
3217.954991	-0.094581	0.582110	0.031975	69.115555	4.746424	39.104103	1.598769	0.000000	-0.270958	0.000000	0.000000	0.000000	-0.856299	-0.145785	0.369015	0.000000	0.000000	4.000000	34.000000	0.000000
3217.958324	-0.097315	0.581639	0.033360	69.115555	4.746424	39.104103	1.598769	0.000000	-0.270958	0.000000	0.000000	0.000000	-0.820206	-0.141301	0.415323	0.000000	0.000000	4.000000	34.000000	0.000000
3217.961658	-0.097315	0.581639	0.033360	69.115555	4.746424	39.104103	1.598769	0.000000	-0.270958	0.000000	0.000000	0.000000	-0.820206	-0.141301	0.415323	0.000000	0.000000	4.000000	34.000000	0.000000
3217.964991	-0.097315	0.581639	0.033360	69.186050	5.611098	39.501366	1.667990	0.000000	-0.134257	0.000000	0.000000	0.000000	-0.820206	-0.141301	0.415323	0.000000	0.000000	4.000000	34.000000	0.000000
3217.968324	-0.099876	0.581218	0.034880	69.186050	5.611098	39.501366	1.667990	0.000000	-0.134257	0.000000	0.000000	0.000000	-0.768439	-0.126271	0.456118	0.000000	0.000000	4.000000	34.000000	0.000000
3217.971658	-0.099876	0.581218	0.034880	69.186050	5.611098	39.501366	1.667990	0.000000	-0.134257	0.000000	0.000000	0.000000	-0.768439	-0.126271	0.456118	0.000000	0.000000	4.000000	34.000000	0.000000
3217.974991	-0.099876	0.581218	0.034880	69.214005	6.324778	39.901749	1.744009	0.000000	-0.006184	0.000000	0.000000	0.000000	-0.768439	-0.126271	0.456118	0.000000	0.000000	4.000000	34.000000	0.000000
3217.978324	-0.102198	0.580866	0.036570	69.214005	6.324778	39.901749	1.744009	0.000000	-0.006184	0.000000	0.000000	0.000000	-0.696382	-0.105755	0.506901	0.000000	0.000000	4.000000	34.000000	0.000000
3217.981658	-0.102198	0.580866	0.036570	69.214005	6.324778	39.901749	1.744009	0.000000	-0.006184	0.000000	0.000000	0.000000	-0.696382	-0.105755	0.506901	0.000000	0.000000	4.000000	34.000000	0.000000
3217.984991	-0.102198	0.580866	0.036570	69.217262	6.841547	40.134880	1.828493	0.000000	0.109880	0.000000	0.000000	0.000000	-0.696382	-0.105755	0.506901	0.000000	0.000000	4.000000	34.000000	0.000000
3217.988324	-0.104326	0.580554	0.038429	69.217262	6.841547	40.134880	1.828493	0.000000	0.109880	0.000000	0.000000	0.000000	-0.638374	-0.093644	0.557613	0.000000	0.000000	4.000000	34.000000	0.000000
3217.991658	-0.104326	0.580554	0.038429	69.217262	6.841547	40.134880	1.828493	0.000000	0.109880	0.000000	0.000000	0.000000	-0.638374	-0.093644	0.557613	0.000000	0.000000	4.000000	34.000000	0.000000
3217.994991	-0.104326	0.580554	0.038429	69.219070	7.146411	40.175144	1.921428	0.000000	0.216276	0.000000	0.000000	0.000000	-0.638374	-0.093644	0.557613	0.000000	0.000000	4.000000	34.000000	0.000000
3217.998324	-0.106220	0.580309	0.040395	69.219070	7.146411	40.175144	1.921428	0.000000	0.216276	0.000000	0.000000	0.000000	-0.568459	-0.073571	0.589969	0.000000	0.000000	4.000000	34.000000	0.000000
3218.001658	-0.106220	0.580309	0.040395	69.219070	7.146411	40.175144	1.921428	0.000000	0.216276	0.000000	0.000000	0.000000	-0.568459	-0.073571	0.589969	0.000000	0.000000	4.000000	34.000000	0.000000
3218.004991	-0.106220	0.580309	0.040395	69.244919	7.196896	39.932083	2.019757	0.000000	0.311019	0.000000	0.000000	0.000000	-0.568459	-0.073571	0.589969	0.000000	0.000000	4.000000	34.000000	0.000000
3218.008324	-0.107813	0.580047	0.042507	69.244919	7.196896	39.932083	2.019757	0.000000	0.311019	0.000000	0.000000	0.000000	-0.477673	-0.078541	0.633576	0.000000	0.000000	4.000000	34.000000	0.000000
3218.011658	-0.107813	0.580047	0.042507	69.244919	7.196896	39.932083	2.019757	0.000000	0.311019	0.000000	0.000000	0.000000	-0.477673	-0.078541	0.633576	0.000000	0.000000	4.000000	34.000000	0.000000
3218.014991	-0.107813	0.580047	0.042507	69.288239	7.184871	39.752411	2.125352	0.000000	0.390631	0.000000	0.000000	0.000000	-0.477673	-0.078541	0.633576	0.000000	0.000000	4.000000	34.000000	0.000000
3218.018324	-0.109124	0.579758	0.044656	69.288239	7.184871	39.752411	2.125352	0.000000	0.390631	0.000000	0.000000	0.000000	-0.393506	-0.086652	0.644782	0.000000	0.000000	4.000000	34.000000	0.000000
3218.021658	-0.109124	0.579758	0.044656	69.288239	7.184871	39.752411	2.125352	0.000000	0.390631	0.000000	0.000000	0.000000	-0.393506	-0.086652	0.644782	0.000000	0.000000	4.000000	34.000000	0.000000
3218.024991	-0.109124	0.579758	0.044656	69.366692	7.197174	39.667419	2.232816	0.000000	0.456215	0.000000	0.000000	0.000000	-0.393506	-0.086652	0.644782	0.000000	0.000000	4.000000	34.000000	0.000000
3218.028324	-0.110116	0.579414	0.046796	69.366692	7.197174	39.667419	2.232816	0.000000	0.456215	0.000000	0.000000	0.000000	-0.297440	-0.103233	0.641807	0.000000	0.000000	4.000000	34.000000	0.000000
3218.031658	-0.110116	0.579414	0.046796	69.366692	7.197174	39.667419	2.232816	0.000000	0.456215	0.000000	0.000000	0.000000	-0.297440	-0.103233	0.641807	0.000000	0.000000	4.000000	34.000000	0.000000
3218.034991	-0.110116	0.579414	0.046796	69.466400	7.094445	39.330158	2.339784	0.000000	0.505788	0.000000	0.000000	0.000000	-0.297440	-0.103233	0.641807	0.000000	0.000000	4.000000	34.000000	0.000000
3218.038324	-0.110867	0.579043	0.048966	69.466400	7.094445	39.330158	2.339784	0.000000	0.505788	0.000000	0.000000	0.000000	-0.225355	-0.111350	0.651154	0.000000	0.000000	4.000000	34.000000	0.000000
3218.041658	-0.110867	0.579043	0.048966	69.466400	7.094445	39.330158	2.339784	0.000000	0.505788	0.000000	0.000000	0.000000	-0.225355	-0.111350	0.651154	0.000000	0.000000	4.000000	34.000000	0.000000
3218.044991	-0.110867	0.579043	0.048966	69.578835	6.810916	38.591633	2.448310	0.000000	0.543347	0.000000	0.000000	0.000000	-0.225355	-0.111350	0.651154	0.000000	0.000000	4.000000	34.000000	0.000000
3218.048324	-0.111434	0.578645	0.051092	69.578835	6.810916	38.591633	2.448310	0.000000	0.543347	0.000000	0.000000	0.000000	-0.170032	-0.119351	0.637749	0.000000	0.000000	4.000000	34.000000	0.000000
3218.051658	-0.111434	0.578645	0.051092	69.578835	6.810916	38.591633	2.448310	0.000000	0.543347	0.000000	0.000000	0.000000	-0.170032	-0.119351	0.637749	0.000000	0.000000	4.000000	34.000000	0.000000
3218.054991	-0.111434	0.578645	0.051092	69.677299	6.357083	37.561077	2.554601	0.000000	0.571686	0.000000	0.000000	0.000000	-0.170032	-0.119351	0.637749	0.000000	0.000000	4.000000	34.000000	0.000000
3218.058324	-0.111746	0.578211	0.053212	69.677299	6.357083	37.561077	2.554601	0.000000	0.571686	0.000000	0.000000	0.000000	-0.093755	-0.130107	0.636135	0.000000	0.000000	4.000000	34.000000	0.000000
3218.061658	-0.111746	0.578211	0.053212	69.677299	6.357083	37.561077	2.554601	0.000000	0.571686	0.000000	0.000000	0.000000	-0.093755	-0.130107	0.636135	0.000000	0.000000	4.000000	34.000000	0.000000
3218.064991	-0.111746	0.578211	0.053212	69.736511	5.806346	36.389866	2.660624	0.000000	0.587312	0.000000	0.000000	0.000000	-0.093755	-0.130107	0.636135	0.000000	0.000000	4.000000	34.000000	0.000000
3218.068324	-0.111809	0.577856	0.055363	69.736511	5.806346	36.389866	2.660624	0.000000	0.587312	0.000000	0.000000	0.000000	-0.018902	-0.106643	0.645256	0.000000	0.000000	4.000000	34.000000	0.000000
3218.071658	-0.111809	0.577856	0.055363	69.736511	5.806346	36.389866	2.660624	0.000000	0.587312	0.000000	0.000000	0.000000	-0.018902	-0.106643	0.645256	0.000000	0.000000	4.000000	34.000000	0.000000
3218.074991	-0.111809	0.577856	0.055363	69.772057	5.248001	35.267765	2.768166	0.000000	0.590462	0.000000	0.000000	0.000000	-0.018902	-0.106643	0.645256	0.000000	0.000000	4.000000	34.000000	0.000000
3218.078324	-0.111637	0.577542	0.057508	69.772057	5.248001	35.267765	2.768166	0.000000	0.590462	0.000000	0.000000	0.000000	0.051596	-0.094188	0.643256	0.000000	0.000000	4.000000	34.000000	0.000000
3218.081658	-0.111637	0.577542	0.057508	69.772057	5.248001	35.267765	2.768166	0.000000	0.590462	0.000000	0.000000	0.000000	0.051596	-0.094188	0.643256	0.000000	0.000000	4.000000	34.000000	0.000000
3218.084991	-0.111637	0.577542	0.057508	69.797577	4.690298	34.237572	2.875376	0.000000	0.581862	0.000000	0.000000	0.000000	0.051596	-0.094188	0.643256	0.000000	0.000000	4.000000	34.000000	0.000000
3218.088324	-0.111210	0.577308	0.059682	69.797577	4.690298	34.237572	2.875376	0.000000	0.581862	0.000000	0.000000	0.000000	0.128145	-0.070118	0.652421	0.000000	0.000000	4.000000	34.000000	0.000000
3218.091658	-0.111210	0.577308	0.059682	69.797577	4.690298	34.237572	2.875376	0.000000	0.581862	0.000000	0.000000	0.000000	0.128145	-0.070118	0.652421	0.000000	0.000000	4.000000	34.000000	0.000000
3218.094991	-0.111210	0.577308	0.059682	69.818695	4.138623	33.201351	2.984112	0.000000	0.560505	0.000000	0.000000	0.000000	0.128145	-0.070118	0.652421	0.000000	0.000000	4.000000	34.000000	0.000000
3218.098324	-0.110521	0.577137	0.061871	69.818695	4.138623	33.201351	2.984112	0.000000	0.560505	0.000000	0.000000	0.000000	0.206603	-0.051439	0.656629	0.000000	0.000000	4.000000	34.000000	0.000000
3218.101658	-0.110521	0.577137	0.061871	69.818695	4.138623	33.201351	2.984112	0.000000	0.560505	0.000000	0.000000	0.000000	0.206603	-0.051439	0.656629	0.000000	0.000000	4.000000	34.000000	0.000000
3218.104991	-0.110521	0.577137	0.061871	69.840927	3.529217	32.031635	3.093550	0.000000	0.526071	0.000000	0.000000	0.000000	0.206603	-0.051439	0.656629	0.000000	0.000000	4.000000	34.000000	0.000000
3218.108324	-0.109582	0.577001	0.064013	69.840927	3.529217	32.031635	3.093550	0.000000	0.526071	0.000000	0.000000	0.000000	0.281904	-0.040772	0.642746	0.000000	0.000000	4.000000	34.000000	0.000000
3218.111658	-0.109582	0.577001	0.064013	69.840927	3.529217	32.031635	3.093550	0.000000	0.526071	0.000000	0.000000	0.000000	0.281904	-0.040772	0.642746	0.000000	0.000000	4.000000	34.000000	0.000000
3218.114991	-0.109582	0.577001	0.064013	69.865929	2.905432	30.814535	3.200675	0.000000	0.479087	0.000000	0.000000	0.000000	0.281904	-0.040772	0.642746	0.000000	0.000000	4.000000	34.000000	0.000000
3218.118324	-0.108443	0.576891	0.066121	69.865929	2.905432	30.814535	3.200675	0.000000	0.479087	0.000000	0.000000	0.000000	0.341500	-0.032906	0.632172	0.000000	0.000000	4.000000	34.000000	0.000000
3218.121658	-0.108443	0.576891	0.066121	69.865929	2.905432	30.814535	3.200675	0.000000	0.479087	0.000000	0.000000	0.000000	0.341500	-0.032906	0.632172	0.000000	0.000000	4.000000	34.000000	0.000000
3218.124991	-0.108443	0.576891	0.066121	69.893867	2.284320	29.568314	3.306037	0.000000	0.422170	0.000000	0.000000	0.000000	0.341500	-0.032906	0.632172	0.000000	0.000000	4.000000	34.000000	0.000000
3218.128324	-0.107027	0.576789	0.068191	69.893867	2.284320	29.568314	3.306037	0.000000	0.422170	0.000000	0.000000	0.000000	0.424946	-0.030528	0.621091	0.000000	0.000000	4.000000	34.000000	0.000000
3218.131658	-0.107027	0.576789	0.068191	69.893867	2.284320	29.568314	3.306037	0.000000	0.422170	0.000000	0.000000	0.000000	0.424946	-0.030528	0.621091	0.000000	0.000000	4.000000	34.000000	0.000000
3218.134991	-0.107027	0.576789	0.068191	69.910301	1.725254	28.388201	3.409552	0.000000	0.351346	0.000000	0.000000	0.000000	0.424946	-0.030528	0.621091	0.000000	0.000000	4.000000	34.000000	0.000000
3218.138324	-0.105398	0.576687	0.070169	69.910301	1.725254	28.388201	3.409552	0.000000	0.351346	0.000000	0.000000	0.000000	0.488748	-0.030583	0.593494	0.000000	0.000000	4.000000	34.000000	0.000000
3218.141658	-0.105398	0.576687	0.070169	69.910301	1.725254	28.388201	3.409552	0.000000	0.351346	0.000000	0.000000	0.000000	0.488748	-0.030583	0.593494	0.000000	0.000000	4.000000	34.000000	0.000000
3218.144991	-0.105398	0.576687	0.070169	69.920723	1.246418	27.299765	3.508468	0.000000	0.269888	0.000000	0.000000	0.000000	0.488748	-0.030583	0.593494	0.000000	0.000000	4.000000	34.000000	0.000000
3218.148324	-0.103554	0.576615	0.072048	69.920723	1.246418	27.299765	3.508468	0.000000	0.269888	0.000000	0.000000	0.000000	0.553071	-0.021576	0.563527	0.000000	0.000000	4.000000	34.000000	0.000000
3218.151658	-0.103554	0.576615	0.072048	69.920723	1.246418	27.299765	3.508468	0.000000	0.269888	0.000000	0.000000	0.000000	0.553071	-0.021576	0.563527	0.000000	0.000000	4.000000	34.000000	0.000000
3218.154991	-0.103554	0.576615	0.072048	69.928902	0.792582	26.221415	3.602389	0.000000	0.177709	0.000000	0.000000	0.000000	0.553071	-0.021576	0.563527	0.000000	0.000000	4.000000	34.000000	0.000000
3218.158324	-0.101467	0.576585	0.073807	69.928902	0.792582	26.221415	3.602389	0.000000	0.177709	0.000000	0.000000	0.000000	0.626291	-0.009148	0.527801	0.000000	0.000000	4.000000	34.000000	0.000000
3218.161658	-0.101467	0.576585	0.073807	69.928902	0.792582	26.221415	3.602389	0.000000	0.177709	0.000000	0.000000	0.000000	0.626291	-0.009148	0.527801	0.000000	0.000000	4.000000	34.000000	0.000000
3218.164991	-0.101467	0.576585	0.073807	69.946129	0.281913	25.033550	3.690356	0.000000	0.073328	0.000000	0.000000	0.000000	0.626291	-0.009148	0.527801	0.000000	0.000000	4.000000	34.000000	0.000000
3218.168324	-0.099254	0.576588	0.075383	69.946129	0.281913	25.033550	3.690356	0.000000	0.073328	0.000000	0.000000	0.000000	0.663681	0.000941	0.472868	0.000000	0.000000	4.000000	34.000000	0.000000
3218.171658	-0.099254	0.576588	0.075383	69.946129	0.281913	25.033550	3.690356	0.000000	0.073328	0.000000	0.000000	0.000000	0.663681	0.000941	0.472868	0.000000	0.000000	4.000000	34.000000	0.000000
3218.174991	-0.099254	0.576588	0.075383	69.975784	-0.342614	23.653074	3.769167	0.000000	-0.037286	0.000000	0.000000	0.000000	0.663681	0.000941	0.472868	0.000000	0.000000	4.000000	34.000000	0.000000
3218.178324	-0.096832	0.576628	0.076729	69.975784	-0.342614	23.653074	3.769167	0.000000	-0.037286	0.000000	0.000000	0.000000	0.726558	0.011913	0.403669	0.000000	0.000000	4.000000	34.000000	0.000000
3218.181658	-0.096832	0.576628	0.076729	69.975784	-0.342614	23.653074	3.769167	0.000000	-0.037286	0.000000	0.000000	0.000000	0.726558	0.011913	0.403669	0.000000	0.000000	4.000000	34.000000	0.000000
3218.184991	-0.096832	0.576628	0.076729	70.018410	-1.086621	22.068165	3.836445	0.000000	-0.158379	0.000000	0.000000	0.000000	0.726558	0.011913	0.403669	0.000000	0.000000	4.000000	34.000000	0.000000
3218.188324	-0.094257	0.576724	0.077848	70.018410	-1.086621	22.068165	3.836445	0.000000	-0.158379	0.000000	0.000000	0.000000	0.772569	0.028843	0.335864	0.000000	0.000000	4.000000	34.000000	0.000000
3218.191658	-0.094257	0.576724	0.077848	70.018410	-1.086621	22.068165	3.836445	0.000000	-0.158379	0.000000	0.000000	0.000000	0.772569	0.028843	0.335864	0.000000	0.000000	4.000000	34.000000	0.000000
3218.194991	-0.094257	0.576724	0.077848	70.071907	-1.935280	20.395029	3.892422	0.000000	-0.287141	0.000000	0.000000	0.000000	0.772569	0.028843	0.335864	0.000000	0.000000	4.000000	34.000000	0.000000
3218.198324	-0.091506	0.576798	0.078742	70.071907	-1.935280	20.395029	3.892422	0.000000	-0.287141	0.000000	0.000000	0.000000	0.825468	0.022376	0.267941	0.000000	0.000000	4.000000	34.000000	0.000000
3218.201658	-0.091506	0.576798	0.078742	70.071907	-1.935280	20.395029	3.892422	0.000000	-0.287141	0.000000	0.000000	0.000000	0.825468	0.022376	0.267941	0.000000	0.000000	4.000000	34.000000	0.000000
3218.204991	-0.091506	0.576798	0.078742	70.128273	-2.771476	18.838734	3.937079	0.000000	-0.424719	0.000000	0.000000	0.000000	0.825468	0.022376	0.267941	0.000000	0.000000	4.000000	34.000000	0.000000
3218.208324	-0.088678	0.576892	0.079360	70.128273	-2.771476	18.838734	3.937079	0.000000	-0.424719	0.000000	0.000000	0.000000	0.848264	0.028058	0.185627	0.000000	0.000000	4.000000	34.000000	0.000000
3218.211658	-0.088678	0.576892	0.079360	70.128273	-2.771476	18.838734	3.937079	0.000000	-0.424719	0.000000	0.000000	0.000000	0.848264	0.028058	0.185627	0.000000	0.000000	4.000000	34.000000	0.000000
3218.214991	-0.088678	0.576892	0.079360	70.183182	-3.566004	17.819403	3.968017	0.000000	-0.566096	0.000000	0.000000	0.000000	0.848264	0.028058	0.185627	0.000000	0.000000	4.000000	34.000000	0.000000
3218.218324	-0.085757	0.576994	0.079730	70.183182	-3.566004	17.819403	3.968017	0.000000	-0.566096	0.000000	0.000000	0.000000	0.876365	0.030526	0.110925	0.000000	0.000000	4.000000	34.000000	0.000000
3218.221658	-0.085757	0.576994	0.079730	70.183182	-3.566004	17.819403	3.968017	0.000000	-0.566096	0.000000	0.000000	0.000000	0.876365	0.030526	0.110925	0.000000	0.000000	4.000000	34.000000	0.000000
3218.224991	-0.085757	0.576994	0.079730	70.234573	-4.318407	17.341797	3.986504	0.000000	-0.712157	0.000000	0.000000	0.000000	0.876365	0.030526	0.110925	0.000000	0.000000	4.000000	34.000000	0.000000
3218.228324	-0.082755	0.577102	0.079910	70.234573	-4.318407	17.341797	3.986504	0.000000	-0.712157	0.000000	0.000000	0.000000	0.900500	0.032375	0.053955	0.000000	0.000000	4.000000	34.000000	0.000000
3218.231658	-0.082755	0.577102	0.079910	70.234573	-4.318407	17.341797	3.986504	0.000000	-0.712157	0.000000	0.000000	0.000000	0.900500	0.032375	0.053955	0.000000	0.000000	4.000000	34.000000	0.000000
3218.234991	-0.082755	0.577102	0.079910	70.287956	-5.062587	17.500998	3.995497	0.000000	-0.862240	0.000000	0.000000	0.000000	0.900500	0.032375	0.053955	0.000000	0.000000	4.000000	34.000000	0.000000
3218.238324	-0.079689	0.577228	0.079812	70.287956	-5.062587	17.500998	3.995497	0.000000	-0.862240	0.000000	0.000000	0.000000	0.919770	0.037858	-0.029514	0.000000	0.000000	4.000000	34.000000	0.000000
3218.241658	-0.079689	0.577228	0.079812	70.287956	-5.062587	17.500998	3.995497	0.000000	-0.862240	0.000000	0.000000	0.000000	0.919770	0.037858	-0.029514	0.000000	0.000000	4.000000	34.000000	0.000000
3218.244991	-0.079689	0.577228	0.079812	70.341316	-5.847121	17.900517	3.990577	0.000000	-1.015535	0.000000	0.000000	0.000000	0.919770	0.037858	-0.029514	0.000000	0.000000	4.000000	34.000000	0.000000
3218.248324	-0.076573	0.577340	0.079501	70.341316	-5.847121	17.900517	3.990577	0.000000	-1.015535	0.000000	0.000000	0.000000	0.934822	0.033732	-0.093232	0.000000	0.000000	4.000000	34.000000	0.000000
3218.251658	-0.076573	0.577340	0.079501	70.341316	-5.847121	17.900517	3.990577	0.000000	-1.015535	0.000000	0.000000	0.000000	0.934822	0.033732	-0.093232	0.000000	0.000000	4.000000	34.000000	0.000000
3218.254991	-0.076573	0.577340	0.079501	70.394310	-6.755250	17.987539	3.975039	0.000000	-1.171339	0.000000	0.000000	0.000000	0.934822	0.033732	-0.093232	0.000000	0.000000	4.000000	34.000000	0.000000
3218.258324	-0.073434	0.577497	0.078960	70.394310	-6.755250	17.987539	3.975039	0.000000	-1.171339	0.000000	0.000000	0.000000	0.941745	0.047157	-0.162280	0.000000	0.000000	4.000000	34.000000	0.000000
3218.261658	-0.073434	0.577497	0.078960	70.394310	-6.755250	17.987539	3.975039	0.000000	-1.171339	0.000000	0.000000	0.000000	0.941745	0.047157	-0.162280	0.000000	0.000000	4.000000	34.000000	0.000000
3218.264991	-0.073434	0.577497	0.078960	70.446068	-7.780311	17.433613	3.947992	0.000000	-1.328296	0.000000	0.000000	0.000000	0.941745	0.047157	-0.162280	0.000000	0.000000	4.000000	34.000000	0.000000
3218.268324	-0.070323	0.577631	0.078156	70.446068	-7.780311	17.433613	3.947992	0.000000	-1.328296	0.000000	0.000000	0.000000	0.933335	0.040012	-0.241250	0.000000	0.000000	4.000000	34.000000	0.000000
3218.271658	-0.070323	0.577631	0.078156	70.446068	-7.780311	17.433613	3.947992	0.000000	-1.328296	0.000000	0.000000	0.000000	0.933335	0.040012	-0.241250	0.000000	0.000000	4.000000	34.000000	0.000000
3218.274991	-0.070323	0.577631	0.078156	70.493553	-8.869844	16.147003	3.907784	0.000000	-1.483852	0.000000	0.000000	0.000000	0.933335	0.040012	-0.241250	0.000000	0.000000	4.000000	34.000000	0.000000
3218.278324	-0.067219	0.577788	0.077101	70.493553	-8.869844	16.147003	3.907784	0.000000	-1.483852	0.000000	0.000000	0.000000	0.931069	0.047125	-0.316508	0.000000	0.000000	4.000000	34.000000	0.000000
3218.281658	-0.067219	0.577788	0.077101	70.493553	-8.869844	16.147003	3.907784	0.000000	-1.483852	0.000000	0.000000	0.000000	0.931069	0.047125	-0.316508	0.000000	0.000000	4.000000	34.000000	0.000000
3218.284991	-0.067219	0.577788	0.077101	70.540230	-9.944939	14.762155	3.855033	0.000000	-1.639030	0.000000	0.000000	0.000000	0.931069	0.047125	-0.316508	0.000000	0.000000	4.000000	34.000000	0.000000
3218.288324	-0.064252	0.577919	0.075769	70.540230	-9.944939	14.762155	3.855033	0.000000	-1.639030	0.000000	0.000000	0.000000	0.890106	0.039357	-0.399413	0.000000	0.000000	4.000000	34.000000	0.000000
3218.291658	-0.064252	0.577919	0.075769	70.540230	-9.944939	14.762155	3.855033	0.000000	-1.639030	0.000000	0.000000	0.000000	0.890106	0.039357	-0.399413	0.000000	0.000000	4.000000	34.000000	0.000000
3218.294991	-0.064252	0.577919	0.075769	70.588249	-10.907958	13.818261	3.788464	0.000000	-1.787381	0.000000	0.000000	0.000000	0.890106	0.039357	-0.399413	0.000000	0.000000	4.000000	34.000000	0.000000
3218.298324	-0.061475	0.578023	0.074157	70.588249	-10.907958	13.818261	3.788464	0.000000	-1.787381	0.000000	0.000000	0.000000	0.833247	0.031201	-0.483718	0.000000	0.000000	4.000000	34.000000	0.000000
3218.301658	-0.061475	0.578023	0.074157	70.588249	-10.907958	13.818261	3.788464	0.000000	-1.787381	0.000000	0.000000	0.000000	0.833247	0.031201	-0.483718	0.000000	0.000000	4.000000	34.000000	0.000000
3218.304991	-0.061475	0.578023	0.074157	70.650688	-11.639733	13.328939	3.707844	0.000000	-1.926255	0.000000	0.000000	0.000000	0.833247	0.031201	-0.483718	0.000000	0.000000	4.000000	34.000000	0.000000
3218.308324	-0.058895	0.578097	0.072327	70.650688	-11.639733	13.328939	3.707844	0.000000	-1.926255	0.000000	0.000000	0.000000	0.773856	0.022300	-0.549055	0.000000	0.000000	4.000000	34.000000	0.000000
3218.311658	-0.058895	0.578097	0.072327	70.650688	-11.639733	13.328939	3.707844	0.000000	-1.926255	0.000000	0.000000	0.000000	0.773856	0.022300	-0.549055	0.000000	0.000000	4.000000	34.000000	0.000000
3218.314991	-0.058895	0.578097	0.072327	70.737953	-12.005186	13.455446	3.616335	0.000000	-2.055231	0.000000	0.000000	0.000000	0.773856	0.022300	-0.549055	0.000000	0.000000	4.000000	34.000000	0.000000
3218.318324	-0.056464	0.578141	0.070286	70.737953	-12.005186	13.455446	3.616335	0.000000	-2.055231	0.000000	0.000000	0.000000	0.729410	0.013113	-0.612236	0.000000	0.000000	4.000000	34.000000	0.000000
3218.321658	-0.056464	0.578141	0.070286	70.737953	-12.005186	13.455446	3.616335	0.000000	-2.055231	0.000000	0.000000	0.000000	0.729410	0.013113	-0.612236	0.000000	0.000000	4.000000	34.000000	0.000000
3218.324991	-0.056464	0.578141	0.070286	70.853210	-12.014932	13.833780	3.514296	0.000000	-2.176799	0.000000	0.000000	0.000000	0.729410	0.013113	-0.612236	0.000000	0.000000	4.000000	34.000000	0.000000
3218.328324	-0.054184	0.578114	0.068065	70.853210	-12.014932	13.833780	3.514296	0.000000	-2.176799	0.000000	0.000000	0.000000	0.683917	-0.007996	-0.666334	0.000000	0.000000	4.000000	34.000000	0.000000
3218.331658	-0.054184	0.578114	0.068065	70.853210	-12.014932	13.833780	3.514296	0.000000	-2.176799	0.000000	0.000000	0.000000	0.683917	-0.007996	-0.666334	0.000000	0.000000	4.000000	34.000000	0.000000
3218.334991	-0.054184	0.578114	0.068065	70.985786	-11.850338	14.203197	3.403240	0.000000	-2.290786	0.000000	0.000000	0.000000	0.683917	-0.007996	-0.666334	0.000000	0.000000	4.000000	34.000000	0.000000
3218.338324	-0.052107	0.578065	0.065669	70.985786	-11.850338	14.203197	3.403240	0.000000	-2.290786	0.000000	0.000000	0.000000	0.623297	-0.014963	-0.718741	0.000000	0.000000	4.000000	34.000000	0.000000
3218.341658	-0.052107	0.578065	0.065669	70.985786	-11.850338	14.203197	3.403240	0.000000	-2.290786	0.000000	0.000000	0.000000	0.623297	-0.014963	-0.718741	0.000000	0.000000	4.000000	34.000000	0.000000
3218.344991	-0.052107	0.578065	0.065669	71.063477	-11.693194	14.259019	3.283450	0.000000	-2.394668	0.000000	0.000000	0.000000	0.623297	-0.014963	-0.718741	0.000000	0.000000	4.000000	34.000000	0.000000
3218.348324	-0.050336	0.578009	0.063169	71.063477	-11.693194	14.259019	3.283450	0.000000	-2.394668	0.000000	0.000000	0.000000	0.531146	-0.016695	-0.750050	0.000000	0.000000	4.000000	34.000000	0.000000
3218.351658	-0.050336	0.578009	0.063169	71.063477	-11.693194	14.259019	3.283450	0.000000	-2.394668	0.000000	0.000000	0.000000	0.531146	-0.016695	-0.750050	0.000000	0.000000	4.000000	34.000000	0.000000
3218.354991	-0.050336	0.578009	0.063169	70.944969	-11.468208	14.341444	3.158442	0.000000	-2.483193	0.000000	0.000000	0.000000	0.531146	-0.016695	-0.750050	0.000000	0.000000	4.000000	34.000000	0.000000
3218.358324	-0.048857	0.578022	0.060697	70.944969	-11.468208	14.341444	3.158442	0.000000	-2.483193	0.000000	0.000000	0.000000	0.443859	0.003833	-0.741523	0.000000	0.000000	4.000000	34.000000	0.000000
3218.361658	-0.048857	0.578022	0.060697	70.944969	-11.468208	14.341444	3.158442	0.000000	-2.483193	0.000000	0.000000	0.000000	0.443859	0.003833	-0.741523	0.000000	0.000000	4.000000	34.000000	0.000000
3218.364991	-0.048857	0.578022	0.060697	70.627151	-11.119167	14.598225	3.034854	0.000000	-2.557169	0.000000	0.000000	0.000000	0.443859	0.003833	-0.741523	0.000000	0.000000	4.000000	34.000000	0.000000
3218.368324	-0.047619	0.578187	0.058304	70.627151	-11.119167	14.598225	3.034854	0.000000	-2.557169	0.000000	0.000000	0.000000	0.371342	0.049591	-0.717954	0.000000	0.000000	4.000000	34.000000	0.000000
3218.371658	-0.047619	0.578187	0.058304	70.627151	-11.119167	14.598225	3.034854	0.000000	-2.557169	0.000000	0.000000	0.000000	0.371342	0.049591	-0.717954	0.000000	0.000000	4.000000	34.000000	0.000000
3218.374991	-0.047619	0.578187	0.058304	70.222488	-10.610181	15.132170	2.915195	0.000000	-2.619060	0.000000	0.000000	0.000000	0.371342	0.049591	-0.717954	0.000000	0.000000	4.000000	34.000000	0.000000
3218.378324	-0.046670	0.578419	0.056007	70.222488	-10.610181	15.132170	2.915195	0.000000	-2.619060	0.000000	0.000000	0.000000	0.284747	0.069696	-0.689048	0.000000	0.000000	4.000000	34.000000	0.000000
3218.381658	-0.046670	0.578419	0.056007	70.222488	-10.610181	15.132170	2.915195	0.000000	-2.619060	0.000000	0.000000	0.000000	0.284747	0.069696	-0.689048	0.000000	0.000000	4.000000	34.000000	0.000000
3218.384991	-0.046670	0.578419	0.056007	69.819489	-9.909986	16.016838	2.800354	0.000000	-2.666517	0.000000	0.000000	0.000000	0.284747	0.069696	-0.689048	0.000000	0.000000	4.000000	34.000000	0.000000
3218.388324	-0.045906	0.578728	0.053795	69.819489	-9.909986	16.016838	2.800354	0.000000	-2.666517	0.000000	0.000000	0.000000	0.229099	0.092646	-0.663765	0.000000	0.000000	4.000000	34.000000	0.000000
3218.391658	-0.045906	0.578728	0.053795	69.819489	-9.909986	16.016838	2.800354	0.000000	-2.666517	0.000000	0.000000	0.000000	0.229099	0.092646	-0.663765	0.000000	0.000000	4.000000	34.000000	0.000000
3218.394991	-0.045906	0.578728	0.053795	69.466568	-9.091691	17.153566	2.689726	0.000000	-2.704700	0.000000	0.000000	0.000000	0.229099	0.092646	-0.663765	0.000000	0.000000	4.000000	34.000000	0.000000
3218.398324	-0.045349	0.579039	0.051662	69.466568	-9.091691	17.153566	2.689726	0.000000	-2.704700	0.000000	0.000000	0.000000	0.167039	0.093239	-0.639699	0.000000	0.000000	4.000000	34.000000	0.000000
3218.401658	-0.045349	0.579039	0.051662	69.466568	-9.091691	17.153566	2.689726	0.000000	-2.704700	0.000000	0.000000	0.000000	0.167039	0.093239	-0.639699	0.000000	0.000000	4.000000	34.000000	0.000000
3218.404991	-0.045349	0.579039	0.051662	69.162712	-8.271491	18.388987	2.583110	0.000000	-2.732540	0.000000	0.000000	0.000000	0.167039	0.093239	-0.639699	0.000000	0.000000	4.000000	34.000000	0.000000
3218.408324	-0.045091	0.579287	0.049576	69.162712	-8.271491	18.388987	2.583110	0.000000	-2.732540	0.000000	0.000000	0.000000	0.077589	0.074511	-0.625759	0.000000	0.000000	4.000000	34.000000	0.000000
3218.411658	-0.045091	0.579287	0.049576	69.162712	-8.271491	18.388987	2.583110	0.000000	-2.732540	0.000000	0.000000	0.000000	0.077589	0.074511	-0.625759	0.000000	0.000000	4.000000	34.000000	0.000000
3218.414991	-0.045091	0.579287	0.049576	68.918121	-7.501277	19.624121	2.478817	0.000000	-2.745472	0.000000	0.000000	0.000000	0.077589	0.074511	-0.625759	0.000000	0.000000	4.000000	34.000000	0.000000
3218.418324	-0.045102	0.579400	0.047537	68.918121	-7.501277	19.624121	2.478817	0.000000	-2.745472	0.000000	0.000000	0.000000	-0.003517	0.033947	-0.611896	0.000000	0.000000	4.000000	34.000000	0.000000
3218.421658	-0.045102	0.579400	0.047537	68.918121	-7.501277	19.624121	2.478817	0.000000	-2.745472	0.000000	0.000000	0.000000	-0.003517	0.033947	-0.611896	0.000000	0.000000	4.000000	34.000000	0.000000
3218.424991	-0.045102	0.579400	0.047537	68.733604	-6.811821	20.787830	2.376834	0.000000	-2.744886	0.000000	0.000000	0.000000	-0.003517	0.033947	-0.611896	0.000000	0.000000	4.000000	34.000000	0.000000
3218.428324	-0.045282	0.579398	0.045506	68.733604	-6.811821	20.787830	2.376834	0.000000	-2.744886	0.000000	0.000000	0.000000	-0.053802	-0.000724	-0.609305	0.000000	0.000000	4.000000	34.000000	0.000000
3218.431658	-0.045282	0.579398	0.045506	68.733604	-6.811821	20.787830	2.376834	0.000000	-2.744886	0.000000	0.000000	0.000000	-0.053802	-0.000724	-0.609305	0.000000	0.000000	4.000000	34.000000	0.000000
3218.434991	-0.045282	0.579398	0.045506	68.626060	-6.221012	21.856794	2.275283	0.000000	-2.735919	0.000000	0.000000	0.000000	-0.053802	-0.000724	-0.609305	0.000000	0.000000	4.000000	34.000000	0.000000
3218.438324	-0.045699	0.579226	0.043490	68.626060	-6.221012	21.856794	2.275283	0.000000	-2.735919	0.000000	0.000000	0.000000	-0.125251	-0.051461	-0.604727	0.000000	0.000000	4.000000	34.000000	0.000000
3218.441658	-0.045699	0.579226	0.043490	68.626060	-6.221012	21.856794	2.275283	0.000000	-2.735919	0.000000	0.000000	0.000000	-0.125251	-0.051461	-0.604727	0.000000	0.000000	4.000000	34.000000	0.000000
3218.444991	-0.045699	0.579226	0.043490	68.613571	-5.739094	22.805050	2.174495	0.000000	-2.715044	0.000000	0.000000	0.000000	-0.125251	-0.051461	-0.604727	0.000000	0.000000	4.000000	34.000000	0.000000
3218.448324	-0.046352	0.578988	0.041485	68.613571	-5.739094	22.805050	2.174495	0.000000	-2.715044	0.000000	0.000000	0.000000	-0.195782	-0.071428	-0.601339	0.000000	0.000000	4.000000	34.000000	0.000000
3218.451658	-0.046352	0.578988	0.041485	68.613571	-5.739094	22.805050	2.174495	0.000000	-2.715044	0.000000	0.000000	0.000000	-0.195782	-0.071428	-0.601339	0.000000	0.000000	4.000000	34.000000	0.000000
3218.454991	-0.046352	0.578988	0.041485	68.684982	-5.365938	23.645296	2.074272	0.000000	-2.682413	0.000000	0.000000	0.000000	-0.195782	-0.071428	-0.601339	0.000000	0.000000	4.000000	34.000000	0.000000
3218.458324	-0.047383	0.578667	0.039524	68.684982	-5.365938	23.645296	2.074272	0.000000	-2.682413	0.000000	0.000000	0.000000	-0.309282	-0.096397	-0.588291	0.000000	0.000000	4.000000	34.000000	0.000000
3218.461658	-0.047383	0.578667	0.039524	68.684982	-5.365938	23.645296	2.074272	0.000000	-2.682413	0.000000	0.000000	0.000000	-0.309282	-0.096397	-0.588291	0.000000	0.000000	4.000000	34.000000	0.000000
3218.464991	-0.047383	0.578667	0.039524	68.817162	-5.041351	24.461634	1.976224	0.000000	-2.630866	0.000000	0.000000	0.000000	-0.309282	-0.096397	-0.588291	0.000000	0.000000	4.000000	34.000000	0.000000
3218.468324	-0.048693	0.578291	0.037607	68.817162	-5.041351	24.461634	1.976224	0.000000	-2.630866	0.000000	0.000000	0.000000	-0.393235	-0.112846	-0.575115	0.000000	0.000000	4.000000	34.000000	0.000000
3218.471658	-0.048693	0.578291	0.037607	68.817162	-5.041351	24.461634	1.976224	0.000000	-2.630866	0.000000	0.000000	0.000000	-0.393235	-0.112846	-0.575115	0.000000	0.000000	4.000000	34.000000	0.000000
3218.474991	-0.048693	0.578291	0.037607	68.937302	-4.658121	25.412245	1.880371	0.000000	-2.565327	0.000000	0.000000	0.000000	-0.393235	-0.112846	-0.575115	0.000000	0.000000	4.000000	34.000000	0.000000
3218.478324	-0.050224	0.577890	0.035860	68.937302	-4.658121	25.412245	1.880371	0.000000	-2.565327	0.000000	0.000000	0.000000	-0.459022	-0.120224	-0.524356	0.000000	0.000000	4.000000	34.000000	0.000000
3218.481658	-0.050224	0.577890	0.035860	68.937302	-4.658121	25.412245	1.880371	0.000000	-2.565327	0.000000	0.000000	0.000000	-0.459022	-0.120224	-0.524356	0.000000	0.000000	4.000000	34.000000	0.000000
3218.484991	-0.050224	0.577890	0.035860	69.045410	-4.158393	26.578865	1.792978	0.000000	-2.488823	0.000000	0.000000	0.000000	-0.459022	-0.120224	-0.524356	0.000000	0.000000	4.000000	34.000000	0.000000
3218.488324	-0.051872	0.577491	0.034219	69.045410	-4.158393	26.578865	1.792978	0.000000	-2.488823	0.000000	0.000000	0.000000	-0.494537	-0.119648	-0.492073	0.000000	0.000000	4.000000	34.000000	0.000000
3218.491658	-0.051872	0.577491	0.034219	69.045410	-4.158393	26.578865	1.792978	0.000000	-2.488823	0.000000	0.000000	0.000000	-0.494537	-0.119648	-0.492073	0.000000	0.000000	4.000000	34.000000	0.000000
3218.494991	-0.051872	0.577491	0.034219	69.139908	-3.582557	27.885679	1.710966	0.000000	-2.406400	0.000000	0.000000	0.000000	-0.494537	-0.119648	-0.492073	0.000000	0.000000	4.000000	34.000000	0.000000
3218.498324	-0.053625	0.577087	0.032775	69.139908	-3.582557	27.885679	1.710966	0.000000	-2.406400	0.000000	0.000000	0.000000	-0.525993	-0.121128	-0.433231	0.000000	0.000000	4.000000	34.000000	0.000000
3218.501658	-0.053625	0.577087	0.032775	69.139908	-3.582557	27.885679	1.710966	0.000000	-2.406400	0.000000	0.000000	0.000000	-0.525993	-0.121128	-0.433231	0.000000	0.000000	4.000000	34.000000	0.000000
3218.504991	-0.053625	0.577087	0.032775	69.220871	-2.981102	29.236423	1.638761	0.000000	-2.318735	0.000000	0.000000	0.000000	-0.525993	-0.121128	-0.433231	0.000000	0.000000	4.000000	34.000000	0.000000
3218.508324	-0.055406	0.576660	0.031454	69.220871	-2.981102	29.236423	1.638761	0.000000	-2.318735	0.000000	0.000000	0.000000	-0.534336	-0.128357	-0.396306	0.000000	0.000000	4.000000	34.000000	0.000000
3218.511658	-0.055406	0.576660	0.031454	69.220871	-2.981102	29.236423	1.638761	0.000000	-2.318735	0.000000	0.000000	0.000000	-0.534336	-0.128357	-0.396306	0.000000	0.000000	4.000000	34.000000	0.000000
3218.514991	-0.055406	0.576660	0.031454	69.288010	-2.442502	30.499878	1.572710	0.000000	-2.229679	0.000000	0.000000	0.000000	-0.534336	-0.128357	-0.396306	0.000000	0.000000	4.000000	34.000000	0.000000
3218.518324	-0.057315	0.576263	0.030296	69.288010	-2.442502	30.499878	1.572710	0.000000	-2.229679	0.000000	0.000000	0.000000	-0.572638	-0.119004	-0.347496	0.000000	0.000000	4.000000	34.000000	0.000000
3218.521658	-0.057315	0.576263	0.030296	69.288010	-2.442502	30.499878	1.572710	0.000000	-2.229679	0.000000	0.000000	0.000000	-0.572638	-0.119004	-0.347496	0.000000	0.000000	4.000000	34.000000	0.000000
3218.524991	-0.057315	0.576263	0.030296	69.338966	-2.027586	31.586487	1.514794	0.000000	-2.134239	0.000000	0.000000	0.000000	-0.572638	-0.119004	-0.347496	0.000000	0.000000	4.000000	34.000000	0.000000
3218.528324	-0.059356	0.575889	0.029323	69.338966	-2.027586	31.586487	1.514794	0.000000	-2.134239	0.000000	0.000000	0.000000	-0.612236	-0.112210	-0.292013	0.000000	0.000000	4.000000	34.000000	0.000000
3218.531658	-0.059356	0.575889	0.029323	69.338966	-2.027586	31.586487	1.514794	0.000000	-2.134239	0.000000	0.000000	0.000000	-0.612236	-0.112210	-0.292013	0.000000	0.000000	4.000000	34.000000	0.000000
3218.534991	-0.059356	0.575889	0.029323	69.378899	-1.726285	32.499901	1.466125	0.000000	-2.032200	0.000000	0.000000	0.000000	-0.612236	-0.112210	-0.292013	0.000000	0.000000	4.000000	34.000000	0.000000
3218.538324	-0.061490	0.575547	0.028579	69.378899	-1.726285	32.499901	1.466125	0.000000	-2.032200	0.000000	0.000000	0.000000	-0.640133	-0.102471	-0.223116	0.000000	0.000000	4.000000	34.000000	0.000000
3218.541658	-0.061490	0.575547	0.028579	69.378899	-1.726285	32.499901	1.466125	0.000000	-2.032200	0.000000	0.000000	0.000000	-0.640133	-0.102471	-0.223116	0.000000	0.000000	4.000000	34.000000	0.000000
3218.544991	-0.061490	0.575547	0.028579	69.405975	-1.531802	33.252373	1.428939	0.000000	-1.925511	0.000000	0.000000	0.000000	-0.640133	-0.102471	-0.223116	0.000000	0.000000	4.000000	34.000000	0.000000
3218.548324	-0.063737	0.575228	0.028021	69.405975	-1.531802	33.252373	1.428939	0.000000	-1.925511	0.000000	0.000000	0.000000	-0.674268	-0.095683	-0.167464	0.000000	0.000000	4.000000	34.000000	0.000000
3218.551658	-0.063737	0.575228	0.028021	69.405975	-1.531802	33.252373	1.428939	0.000000	-1.925511	0.000000	0.000000	0.000000	-0.674268	-0.095683	-0.167464	0.000000	0.000000	4.000000	34.000000	0.000000
3218.554991	-0.063737	0.575228	0.028021	69.424484	-1.443928	33.848656	1.401029	0.000000	-1.813133	0.000000	0.000000	0.000000	-0.674268	-0.095683	-0.167464	0.000000	0.000000	4.000000	34.000000	0.000000
3218.558324	-0.066081	0.574923	0.027673	69.424484	-1.443928	33.848656	1.401029	0.000000	-1.813133	0.000000	0.000000	0.000000	-0.703220	-0.091534	-0.104319	0.000000	0.000000	4.000000	34.000000	0.000000
3218.561658	-0.066081	0.574923	0.027673	69.424484	-1.443928	33.848656	1.401029	0.000000	-1.813133	0.000000	0.000000	0.000000	-0.703220	-0.091534	-0.104319	0.000000	0.000000	4.000000	34.000000	0.000000
3218.564991	-0.066081	0.574923	0.027673	69.436981	-1.436253	34.327492	1.383642	0.000000	-1.695930	0.000000	0.000000	0.000000	-0.703220	-0.091534	-0.104319	0.000000	0.000000	4.000000	34.000000	0.000000
3218.568324	-0.068542	0.574622	0.027491	69.436981	-1.436253	34.327492	1.383642	0.000000	-1.695930	0.000000	0.000000	0.000000	-0.738320	-0.090417	-0.054606	0.000000	0.000000	4.000000	34.000000	0.000000
3218.571658	-0.068542	0.574622	0.027491	69.436981	-1.436253	34.327492	1.383642	0.000000	-1.695930	0.000000	0.000000	0.000000	-0.738320	-0.090417	-0.054606	0.000000	0.000000	4.000000	34.000000	0.000000
3218.574991	-0.068542	0.574622	0.027491	69.452232	-1.511259	34.674545	1.374541	0.000000	-1.572876	0.000000	0.000000	0.000000	-0.738320	-0.090417	-0.054606	0.000000	0.000000	4.000000	34.000000	0.000000
3218.578324	-0.071075	0.574306	0.027463	69.452232	-1.511259	34.674545	1.374541	0.000000	-1.572876	0.000000	0.000000	0.000000	-0.759682	-0.094876	-0.008486	0.000000	0.000000	4.000000	34.000000	0.000000
3218.581658	-0.071075	0.574306	0.027463	69.452232	-1.511259	34.674545	1.374541	0.000000	-1.572876	0.000000	0.000000	0.000000	-0.759682	-0.094876	-0.008486	0.000000	0.000000	4.000000	34.000000	0.000000
3218.584991	-0.071075	0.574306	0.027463	69.479347	-1.638366	34.771702	1.373127	0.000000	-1.446263	0.000000	0.000000	0.000000	-0.759682	-0.094876	-0.008486	0.000000	0.000000	4.000000	34.000000	0.000000
3218.588324	-0.073629	0.573964	0.027554	69.479347	-1.638366	34.771702	1.373127	0.000000	-1.446263	0.000000	0.000000	0.000000	-0.766177	-0.102389	0.027334	0.000000	0.000000	4.000000	34.000000	0.000000
3218.591658	-0.073629	0.573964	0.027554	69.479347	-1.638366	34.771702	1.373127	0.000000	-1.446263	0.000000	0.000000	0.000000	-0.766177	-0.102389	0.027334	0.000000	0.000000	4.000000	34.000000	0.000000
3218.594991	-0.073629	0.573964	0.027554	69.513649	-1.800152	34.605423	1.377682	0.000000	-1.318566	0.000000	0.000000	0.000000	-0.766177	-0.102389	0.027334	0.000000	0.000000	4.000000	34.000000	0.000000
3218.598324	-0.076176	0.573615	0.027721	69.513649	-1.800152	34.605423	1.377682	0.000000	-1.318566	0.000000	0.000000	0.000000	-0.764170	-0.104902	0.050196	0.000000	0.000000	4.000000	34.000000	0.000000
3218.601658	-0.076176	0.573615	0.027721	69.513649	-1.800152	34.605423	1.377682	0.000000	-1.318566	0.000000	0.000000	0.000000	-0.764170	-0.104902	0.050196	0.000000	0.000000	4.000000	34.000000	0.000000
3218.604991	-0.076176	0.573615	0.027721	69.526634	-2.029185	34.200779	1.386048	0.000000	-1.191205	0.000000	0.000000	0.000000	-0.764170	-0.104902	0.050196	0.000000	0.000000	4.000000	34.000000	0.000000
3218.608324	-0.078728	0.573257	0.028028	69.526634	-2.029185	34.200779	1.386048	0.000000	-1.191205	0.000000	0.000000	0.000000	-0.765593	-0.107200	0.092006	0.000000	0.000000	4.000000	34.000000	0.000000
3218.611658	-0.078728	0.573257	0.028028	69.526634	-2.029185	34.200779	1.386048	0.000000	-1.191205	0.000000	0.000000	0.000000	-0.765593	-0.107200	0.092006	0.000000	0.000000	4.000000	34.000000	0.000000
3218.614991	-0.078728	0.573257	0.028028	69.532860	-2.312668	33.485012	1.401382	0.000000	-1.063606	0.000000	0.000000	0.000000	-0.765593	-0.107200	0.092006	0.000000	0.000000	4.000000	34.000000	0.000000
3218.618324	-0.081279	0.572909	0.028427	69.532860	-2.312668	33.485012	1.401382	0.000000	-1.063606	0.000000	0.000000	0.000000	-0.765327	-0.104536	0.119884	0.000000	0.000000	4.000000	34.000000	0.000000
3218.621658	-0.081279	0.572909	0.028427	69.532860	-2.312668	33.485012	1.401382	0.000000	-1.063606	0.000000	0.000000	0.000000	-0.765327	-0.104536	0.119884	0.000000	0.000000	4.000000	34.000000	0.000000
3218.624991	-0.081279	0.572909	0.028427	69.526619	-2.597624	32.780724	1.421363	0.000000	-0.936051	0.000000	0.000000	0.000000	-0.765327	-0.104536	0.119884	0.000000	0.000000	4.000000	34.000000	0.000000
3218.628324	-0.083871	0.572579	0.029019	69.526619	-2.597624	32.780724	1.421363	0.000000	-0.936051	0.000000	0.000000	0.000000	-0.777723	-0.098896	0.177403	0.000000	0.000000	4.000000	34.000000	0.000000
3218.631658	-0.083871	0.572579	0.029019	69.526619	-2.597624	32.780724	1.421363	0.000000	-0.936051	0.000000	0.000000	0.000000	-0.777723	-0.098896	0.177403	0.000000	0.000000	4.000000	34.000000	0.000000
3218.634991	-0.083871	0.572579	0.029019	69.507370	-2.878040	32.198055	1.450930	0.000000	-0.806430	0.000000	0.000000	0.000000	-0.777723	-0.098896	0.177403	0.000000	0.000000	4.000000	34.000000	0.000000
3218.638324	-0.086480	0.572303	0.029776	69.507370	-2.878040	32.198055	1.450930	0.000000	-0.806430	0.000000	0.000000	0.000000	-0.782507	-0.082813	0.227102	0.000000	0.000000	4.000000	34.000000	0.000000
3218.641658	-0.086480	0.572303	0.029776	69.507370	-2.878040	32.198055	1.450930	0.000000	-0.806430	0.000000	0.000000	0.000000	-0.782507	-0.082813	0.227102	0.000000	0.000000	4.000000	34.000000	0.000000
3218.644991	-0.086480	0.572303	0.029776	69.474777	-3.123701	31.904261	1.488781	0.000000	-0.676012	0.000000	0.000000	0.000000	-0.782507	-0.082813	0.227102	0.000000	0.000000	4.000000	34.000000	0.000000
3218.648324	-0.089064	0.572071	0.030729	69.474777	-3.123701	31.904261	1.488781	0.000000	-0.676012	0.000000	0.000000	0.000000	-0.775357	-0.069566	0.286071	0.000000	0.000000	4.000000	34.000000	0.000000
3218.651658	-0.089064	0.572071	0.030729	69.474777	-3.123701	31.904261	1.488781	0.000000	-0.676012	0.000000	0.000000	0.000000	-0.775357	-0.069566	0.286071	0.000000	0.000000	4.000000	34.000000	0.000000
3218.654991	-0.089064	0.572071	0.030729	69.454193	-3.308882	31.858776	1.536459	0.000000	-0.546786	0.000000	0.000000	0.000000	-0.775357	-0.069566	0.286071	0.000000	0.000000	4.000000	34.000000	0.000000
3218.658324	-0.091621	0.571846	0.031846	69.454193	-3.308882	31.858776	1.536459	0.000000	-0.546786	0.000000	0.000000	0.000000	-0.767001	-0.067500	0.334968	0.000000	0.000000	4.000000	34.000000	0.000000
3218.661658	-0.091621	0.571846	0.031846	69.454193	-3.308882	31.858776	1.536459	0.000000	-0.546786	0.000000	0.000000	0.000000	-0.767001	-0.067500	0.334968	0.000000	0.000000	4.000000	34.000000	0.000000
3218.664991	-0.091621	0.571846	0.031846	69.517632	-3.411019	31.779734	1.592287	0.000000	-0.418952	0.000000	0.000000	0.000000	-0.767001	-0.067500	0.334968	0.000000	0.000000	4.000000	34.000000	0.000000
3218.668324	-0.094057	0.571654	0.033137	69.517632	-3.411019	31.779734	1.592287	0.000000	-0.418952	0.000000	0.000000	0.000000	-0.730853	-0.057548	0.387392	0.000000	0.000000	4.000000	34.000000	0.000000
3218.671658	-0.094057	0.571654	0.033137	69.517632	-3.411019	31.779734	1.592287	0.000000	-0.418952	0.000000	0.000000	0.000000	-0.730853	-0.057548	0.387392	0.000000	0.000000	4.000000	34.000000	0.000000
3218.674991	-0.094057	0.571654	0.033137	69.683937	-3.432576	31.398247	1.656853	0.000000	-0.297144	0.000000	0.000000	0.000000	-0.730853	-0.057548	0.387392	0.000000	0.000000	4.000000	34.000000	0.000000
3218.678324	-0.096339	0.571468	0.034553	69.683937	-3.432576	31.398247	1.656853	0.000000	-0.297144	0.000000	0.000000	0.000000	-0.684565	-0.056036	0.424732	0.000000	0.000000	4.000000	34.000000	0.000000
3218.681658	-0.096339	0.571468	0.034553	69.683937	-3.432576	31.398247	1.656853	0.000000	-0.297144	0.000000	0.000000	0.000000	-0.684565	-0.056036	0.424732	0.000000	0.000000	4.000000	34.000000	0.000000
3218.684991	-0.096339	0.571468	0.034553	69.895287	-3.404763	30.546095	1.727641	0.000000	-0.183050	0.000000	0.000000	0.000000	-0.684565	-0.056036	0.424732	0.000000	0.000000	4.000000	34.000000	0.000000
3218.688324	-0.098496	0.571322	0.036124	69.895287	-3.404763	30.546095	1.727641	0.000000	-0.183050	0.000000	0.000000	0.000000	-0.647132	-0.043703	0.471231	0.000000	0.000000	4.000000	34.000000	0.000000
3218.691658	-0.098496	0.571322	0.036124	69.895287	-3.404763	30.546095	1.727641	0.000000	-0.183050	0.000000	0.000000	0.000000	-0.647132	-0.043703	0.471231	0.000000	0.000000	4.000000	34.000000	0.000000
3218.694991	-0.098496	0.571322	0.036124	70.105415	-3.343001	29.552132	1.806180	0.000000	-0.075194	0.000000	0.000000	0.000000	-0.647132	-0.043703	0.471231	0.000000	0.000000	4.000000	34.000000	0.000000
3218.698324	-0.100550	0.571171	0.037835	70.105415	-3.343001	29.552132	1.806180	0.000000	-0.075194	0.000000	0.000000	0.000000	-0.616019	-0.045338	0.513500	0.000000	0.000000	4.000000	34.000000	0.000000
3218.701658	-0.100550	0.571171	0.037835	70.105415	-3.343001	29.552132	1.806180	0.000000	-0.075194	0.000000	0.000000	0.000000	-0.616019	-0.045338	0.513500	0.000000	0.000000	4.000000	34.000000	0.000000
3218.704991	-0.100550	0.571171	0.037835	70.316292	-3.249442	28.833429	1.891763	0.000000	0.027476	0.000000	0.000000	0.000000	-0.616019	-0.045338	0.513500	0.000000	0.000000	4.000000	34.000000	0.000000
3218.708324	-0.102516	0.570977	0.039651	70.316292	-3.249442	28.833429	1.891763	0.000000	0.027476	0.000000	0.000000	0.000000	-0.589807	-0.058218	0.544609	0.000000	0.000000	4.000000	34.000000	0.000000
3218.711658	-0.102516	0.570977	0.039651	70.316292	-3.249442	28.833429	1.891763	0.000000	0.027476	0.000000	0.000000	0.000000	-0.589807	-0.058218	0.544609	0.000000	0.000000	4.000000	34.000000	0.000000
3218.714991	-0.102516	0.570977	0.039651	70.530357	-3.152230	28.547897	1.982531	0.000000	0.125777	0.000000	0.000000	0.000000	-0.589807	-0.058218	0.544609	0.000000	0.000000	4.000000	34.000000	0.000000
3218.718324	-0.104389	0.570748	0.041548	70.530357	-3.152230	28.547897	1.982531	0.000000	0.125777	0.000000	0.000000	0.000000	-0.561992	-0.068605	0.569141	0.000000	0.000000	4.000000	34.000000	0.000000
3218.721658	-0.104389	0.570748	0.041548	70.530357	-3.152230	28.547897	1.982531	0.000000	0.125777	0.000000	0.000000	0.000000	-0.561992	-0.068605	0.569141	0.000000	0.000000	4.000000	34.000000	0.000000
3218.724991	-0.104389	0.570748	0.041548	70.728928	-3.053028	28.625751	2.077388	0.000000	0.219442	0.000000	0.000000	0.000000	-0.561992	-0.068605	0.569141	0.000000	0.000000	4.000000	34.000000	0.000000
3218.728324	-0.106169	0.570484	0.043527	70.728928	-3.053028	28.625751	2.077388	0.000000	0.219442	0.000000	0.000000	0.000000	-0.533906	-0.079224	0.593909	0.000000	0.000000	4.000000	34.000000	0.000000
3218.731658	-0.106169	0.570484	0.043527	70.728928	-3.053028	28.625751	2.077388	0.000000	0.219442	0.000000	0.000000	0.000000	-0.533906	-0.079224	0.593909	0.000000	0.000000	4.000000	34.000000	0.000000
3218.734991	-0.106169	0.570484	0.043527	70.907089	-2.950039	28.785536	2.176373	0.000000	0.308426	0.000000	0.000000	0.000000	-0.533906	-0.079224	0.593909	0.000000	0.000000	4.000000	34.000000	0.000000
3218.738324	-0.107811	0.570174	0.045623	70.907089	-2.950039	28.785536	2.176373	0.000000	0.308426	0.000000	0.000000	0.000000	-0.492644	-0.093064	0.628720	0.000000	0.000000	4.000000	34.000000	0.000000
3218.741658	-0.107811	0.570174	0.045623	70.907089	-2.950039	28.785536	2.176373	0.000000	0.308426	0.000000	0.000000	0.000000	-0.492644	-0.093064	0.628720	0.000000	0.000000	4.000000	34.000000	0.000000
3218.744991	-0.107811	0.570174	0.045623	71.055923	-2.830068	28.743923	2.281160	0.000000	0.390533	0.000000	0.000000	0.000000	-0.492644	-0.093064	0.628720	0.000000	0.000000	4.000000	34.000000	0.000000
3218.748324	-0.109336	0.569845	0.047825	71.055923	-2.830068	28.743923	2.281160	0.000000	0.390533	0.000000	0.000000	0.000000	-0.457691	-0.098777	0.660447	0.000000	0.000000	4.000000	34.000000	0.000000
3218.751658	-0.109336	0.569845	0.047825	71.055923	-2.830068	28.743923	2.281160	0.000000	0.390533	0.000000	0.000000	0.000000	-0.457691	-0.098777	0.660447	0.000000	0.000000	4.000000	34.000000	0.000000
3218.754991	-0.109336	0.569845	0.047825	71.169601	-2.702535	28.438837	2.391234	0.000000	0.466815	0.000000	0.000000	0.000000	-0.457691	-0.098777	0.660447	0.000000	0.000000	4.000000	34.000000	0.000000
3218.758324	-0.110708	0.569468	0.050083	71.169601	-2.702535	28.438837	2.391234	0.000000	0.466815	0.000000	0.000000	0.000000	-0.411439	-0.112885	0.677365	0.000000	0.000000	4.000000	34.000000	0.000000
3218.761658	-0.110708	0.569468	0.050083	71.169601	-2.702535	28.438837	2.391234	0.000000	0.466815	0.000000	0.000000	0.000000	-0.411439	-0.112885	0.677365	0.000000	0.000000	4.000000	34.000000	0.000000
3218.764991	-0.110708	0.569468	0.050083	71.264320	-2.550014	28.029898	2.504128	0.000000	0.535388	0.000000	0.000000	0.000000	-0.411439	-0.112885	0.677365	0.000000	0.000000	4.000000	34.000000	0.000000
3218.768324	-0.111935	0.569071	0.052453	71.264320	-2.550014	28.029898	2.504128	0.000000	0.535388	0.000000	0.000000	0.000000	-0.368160	-0.119128	0.711148	0.000000	0.000000	4.000000	34.000000	0.000000
3218.771658	-0.111935	0.569071	0.052453	71.264320	-2.550014	28.029898	2.504128	0.000000	0.535388	0.000000	0.000000	0.000000	-0.368160	-0.119128	0.711148	0.000000	0.000000	4.000000	34.000000	0.000000
3218.774991	-0.111935	0.569071	0.052453	71.355751	-2.372549	27.609108	2.622653	0.000000	0.596748	0.000000	0.000000	0.000000	-0.368160	-0.119128	0.711148	0.000000	0.000000	4.000000	34.000000	0.000000
3218.778324	-0.113044	0.568617	0.054832	71.355751	-2.372549	27.609108	2.622653	0.000000	0.596748	0.000000	0.000000	0.000000	-0.332611	-0.136232	0.713780	0.000000	0.000000	4.000000	34.000000	0.000000
3218.781658	-0.113044	0.568617	0.054832	71.355751	-2.372549	27.609108	2.622653	0.000000	0.596748	0.000000	0.000000	0.000000	-0.332611	-0.136232	0.713780	0.000000	0.000000	4.000000	34.000000	0.000000
3218.784991	-0.113044	0.568617	0.054832	71.462952	-2.201642	27.198055	2.741616	0.000000	0.652184	0.000000	0.000000	0.000000	-0.332611	-0.136232	0.713780	0.000000	0.000000	4.000000	34.000000	0.000000
3218.788324	-0.113977	0.568144	0.057204	71.462952	-2.201642	27.198055	2.741616	0.000000	0.652184	0.000000	0.000000	0.000000	-0.280006	-0.141773	0.711434	0.000000	0.000000	4.000000	34.000000	0.000000
3218.791658	-0.113977	0.568144	0.057204	71.462952	-2.201642	27.198055	2.741616	0.000000	0.652184	0.000000	0.000000	0.000000	-0.280006	-0.141773	0.711434	0.000000	0.000000	4.000000	34.000000	0.000000
3218.794991	-0.113977	0.568144	0.057204	71.573898	-2.090522	26.756184	2.860188	0.000000	0.698851	0.000000	0.000000	0.000000	-0.280006	-0.141773	0.711434	0.000000	0.000000	4.000000	34.000000	0.000000
3218.798324	-0.114685	0.567625	0.059585	71.573898	-2.090522	26.756184	2.860188	0.000000	0.698851	0.000000	0.000000	0.000000	-0.212351	-0.155887	0.714457	0.000000	0.000000	4.000000	34.000000	0.000000
3218.801658	-0.114685	0.567625	0.059585	71.573898	-2.090522	26.756184	2.860188	0.000000	0.698851	0.000000	0.000000	0.000000	-0.212351	-0.155887	0.714457	0.000000	0.000000	4.000000	34.000000	0.000000
3218.804991	-0.114685	0.567625	0.059585	71.654251	-1.995199	26.417465	2.979264	0.000000	0.734243	0.000000	0.000000	0.000000	-0.212351	-0.155887	0.714457	0.000000	0.000000	4.000000	34.000000	0.000000
3218.808324	-0.115154	0.567079	0.061934	71.654251	-1.995199	26.417465	2.979264	0.000000	0.734243	0.000000	0.000000	0.000000	-0.140830	-0.163803	0.704494	0.000000	0.000000	4.000000	34.000000	0.000000
3218.811658	-0.115154	0.567079	0.061934	71.654251	-1.995199	26.417465	2.979264	0.000000	0.734243	0.000000	0.000000	0.000000	-0.140830	-0.163803	0.704494	0.000000	0.000000	4.000000	34.000000	0.000000
3218.814991	-0.115154	0.567079	0.061934	71.698364	-1.910016	26.091587	3.096680	0.000000	0.757715	0.000000	0.000000	0.000000	-0.140830	-0.163803	0.704494	0.000000	0.000000	4.000000	34.000000	0.000000
3218.818324	-0.115423	0.566552	0.064315	71.698364	-1.910016	26.091587	3.096680	0.000000	0.757715	0.000000	0.000000	0.000000	-0.080564	-0.157939	0.714446	0.000000	0.000000	4.000000	34.000000	0.000000
3218.821658	-0.115423	0.566552	0.064315	71.698364	-1.910016	26.091587	3.096680	0.000000	0.757715	0.000000	0.000000	0.000000	-0.080564	-0.157939	0.714446	0.000000	0.000000	4.000000	34.000000	0.000000
3218.824991	-0.115423	0.566552	0.064315	71.699074	-1.855761	25.743021	3.215755	0.000000	0.771142	0.000000	0.000000	0.000000	-0.080564	-0.157939	0.714446	0.000000	0.000000	4.000000	34.000000	0.000000
3218.828324	-0.115536	0.566075	0.066713	71.699074	-1.855761	25.743021	3.215755	0.000000	0.771142	0.000000	0.000000	0.000000	-0.034032	-0.143144	0.719469	0.000000	0.000000	4.000000	34.000000	0.000000
3218.831658	-0.115536	0.566075	0.066713	71.699074	-1.855761	25.743021	3.215755	0.000000	0.771142	0.000000	0.000000	0.000000	-0.034032	-0.143144	0.719469	0.000000	0.000000	4.000000	34.000000	0.000000
3218.834991	-0.115536	0.566075	0.066713	71.643570	-1.851606	25.493158	3.335666	0.000000	0.776814	0.000000	0.000000	0.000000	-0.034032	-0.143144	0.719469	0.000000	0.000000	4.000000	34.000000	0.000000
3218.838324	-0.115518	0.565648	0.069123	71.643570	-1.851606	25.493158	3.335666	0.000000	0.776814	0.000000	0.000000	0.000000	0.005601	-0.128141	0.722903	0.000000	0.000000	4.000000	34.000000	0.000000
3218.841658	-0.115518	0.565648	0.069123	71.643570	-1.851606	25.493158	3.335666	0.000000	0.776814	0.000000	0.000000	0.000000	0.005601	-0.128141	0.722903	0.000000	0.000000	4.000000	34.000000	0.000000
3218.844991	-0.115518	0.565648	0.069123	71.557152	-1.857365	25.320440	3.456150	0.000000	0.775881	0.000000	0.000000	0.000000	0.005601	-0.128141	0.722903	0.000000	0.000000	4.000000	34.000000	0.000000
3218.848324	-0.115327	0.565298	0.071610	71.557152	-1.857365	25.320440	3.456150	0.000000	0.775881	0.000000	0.000000	0.000000	0.057232	-0.104940	0.745951	0.000000	0.000000	4.000000	34.000000	0.000000
3218.851658	-0.115327	0.565298	0.071610	71.557152	-1.857365	25.320440	3.456150	0.000000	0.775881	0.000000	0.000000	0.000000	0.057232	-0.104940	0.745951	0.000000	0.000000	4.000000	34.000000	0.000000
3218.854991	-0.115327	0.565298	0.071610	71.467026	-1.872413	25.133909	3.580475	0.000000	0.766342	0.000000	0.000000	0.000000	0.057232	-0.104940	0.745951	0.000000	0.000000	4.000000	34.000000	0.000000
3218.858324	-0.114896	0.564981	0.074113	71.467026	-1.872413	25.133909	3.580475	0.000000	0.766342	0.000000	0.000000	0.000000	0.129371	-0.095081	0.751014	0.000000	0.000000	4.000000	34.000000	0.000000
3218.861658	-0.114896	0.564981	0.074113	71.467026	-1.872413	25.133909	3.580475	0.000000	0.766342	0.000000	0.000000	0.000000	0.129371	-0.095081	0.751014	0.000000	0.000000	4.000000	34.000000	0.000000
3218.864991	-0.114896	0.564981	0.074113	71.393227	-1.915393	24.882378	3.705644	0.000000	0.744780	0.000000	0.000000	0.000000	0.129371	-0.095081	0.751014	0.000000	0.000000	4.000000	34.000000	0.000000
3218.868324	-0.114238	0.564690	0.076589	71.393227	-1.915393	24.882378	3.705644	0.000000	0.744780	0.000000	0.000000	0.000000	0.197250	-0.087329	0.742902	0.000000	0.000000	4.000000	34.000000	0.000000
3218.871658	-0.114238	0.564690	0.076589	71.393227	-1.915393	24.882378	3.705644	0.000000	0.744780	0.000000	0.000000	0.000000	0.197250	-0.087329	0.742902	0.000000	0.000000	4.000000	34.000000	0.000000
3218.874991	-0.114238	0.564690	0.076589	71.406166	-1.992381	24.530977	3.829461	0.000000	0.711905	0.000000	0.000000	0.000000	0.197250	-0.087329	0.742902	0.000000	0.000000	4.000000	34.000000	0.000000
3218.878324	-0.113360	0.564441	0.078951	71.406166	-1.992381	24.530977	3.829461	0.000000	0.711905	0.000000	0.000000	0.000000	0.263367	-0.074868	0.708522	0.000000	0.000000	4.000000	34.000000	0.000000
3218.881658	-0.113360	0.564441	0.078951	71.406166	-1.992381	24.530977	3.829461	0.000000	0.711905	0.000000	0.000000	0.000000	0.263367	-0.074868	0.708522	0.000000	0.000000	4.000000	34.000000	0.000000
3218.884991	-0.113360	0.564441	0.078951	71.538879	-2.148560	24.000084	3.947548	0.000000	0.668011	0.000000	0.000000	0.000000	0.263367	-0.074868	0.708522	0.000000	0.000000	4.000000	34.000000	0.000000
3218.888324	-0.112275	0.564208	0.081138	71.538879	-2.148560	24.000084	3.947548	0.000000	0.668011	0.000000	0.000000	0.000000	0.325508	-0.069853	0.656239	0.000000	0.000000	4.000000	34.000000	0.000000
3218.891658	-0.112275	0.564208	0.081138	71.538879	-2.148560	24.000084	3.947548	0.000000	0.668011	0.000000	0.000000	0.000000	0.325508	-0.069853	0.656239	0.000000	0.000000	4.000000	34.000000	0.000000
3218.894991	-0.112275	0.564208	0.081138	71.715012	-2.469146	23.195148	4.056921	0.000000	0.613759	0.000000	0.000000	0.000000	0.325508	-0.069853	0.656239	0.000000	0.000000	4.000000	34.000000	0.000000
3218.898324	-0.111031	0.563974	0.083125	71.715012	-2.469146	23.195148	4.056921	0.000000	0.613759	0.000000	0.000000	0.000000	0.373239	-0.070046	0.595879	0.000000	0.000000	4.000000	34.000000	0.000000
3218.901658	-0.111031	0.563974	0.083125	71.715012	-2.469146	23.195148	4.056921	0.000000	0.613759	0.000000	0.000000	0.000000	0.373239	-0.070046	0.595879	0.000000	0.000000	4.000000	34.000000	0.000000
3218.904991	-0.111031	0.563974	0.083125	71.869186	-2.948567	22.149847	4.156234	0.000000	0.551552	0.000000	0.000000	0.000000	0.373239	-0.070046	0.595879	0.000000	0.000000	4.000000	34.000000	0.000000
3218.908324	-0.109588	0.563768	0.084974	71.869186	-2.948567	22.149847	4.156234	0.000000	0.551552	0.000000	0.000000	0.000000	0.432833	-0.061968	0.554788	0.000000	0.000000	4.000000	34.000000	0.000000
3218.911658	-0.109588	0.563768	0.084974	71.869186	-2.948567	22.149847	4.156234	0.000000	0.551552	0.000000	0.000000	0.000000	0.432833	-0.061968	0.554788	0.000000	0.000000	4.000000	34.000000	0.000000
3218.914991	-0.109588	0.563768	0.084974	71.984154	-3.545285	20.949881	4.248699	0.000000	0.479414	0.000000	0.000000	0.000000	0.432833	-0.061968	0.554788	0.000000	0.000000	4.000000	34.000000	0.000000
3218.918324	-0.107935	0.563593	0.086626	71.984154	-3.545285	20.949881	4.248699	0.000000	0.479414	0.000000	0.000000	0.000000	0.495930	-0.052377	0.495536	0.000000	0.000000	4.000000	34.000000	0.000000
3218.921658	-0.107935	0.563593	0.086626	71.984154	-3.545285	20.949881	4.248699	0.000000	0.479414	0.000000	0.000000	0.000000	0.495930	-0.052377	0.495536	0.000000	0.000000	4.000000	34.000000	0.000000
3218.924991	-0.107935	0.563593	0.086626	72.057831	-4.242006	19.604647	4.331288	0.000000	0.396759	0.000000	0.000000	0.000000	0.495930	-0.052377	0.495536	0.000000	0.000000	4.000000	34.000000	0.000000
3218.928324	-0.106158	0.563459	0.088102	72.057831	-4.242006	19.604647	4.331288	0.000000	0.396759	0.000000	0.000000	0.000000	0.533176	-0.040194	0.442765	0.000000	0.000000	4.000000	34.000000	0.000000
3218.931658	-0.106158	0.563459	0.088102	72.057831	-4.242006	19.604647	4.331288	0.000000	0.396759	0.000000	0.000000	0.000000	0.533176	-0.040194	0.442765	0.000000	0.000000	4.000000	34.000000	0.000000
3218.934991	-0.106158	0.563459	0.088102	72.088661	-4.978797	18.201546	4.405083	0.000000	0.307896	0.000000	0.000000	0.000000	0.533176	-0.040194	0.442765	0.000000	0.000000	4.000000	34.000000	0.000000
3218.938324	-0.104201	0.563409	0.089383	72.088661	-4.978797	18.201546	4.405083	0.000000	0.307896	0.000000	0.000000	0.000000	0.587103	-0.015194	0.384537	0.000000	0.000000	4.000000	34.000000	0.000000
3218.941658	-0.104201	0.563409	0.089383	72.088661	-4.978797	18.201546	4.405083	0.000000	0.307896	0.000000	0.000000	0.000000	0.587103	-0.015194	0.384537	0.000000	0.000000	4.000000	34.000000	0.000000
3218.944991	-0.104201	0.563409	0.089383	72.087570	-5.642953	16.880829	4.469172	0.000000	0.210046	0.000000	0.000000	0.000000	0.587103	-0.015194	0.384537	0.000000	0.000000	4.000000	34.000000	0.000000
3218.948324	-0.102043	0.563461	0.090491	72.087570	-5.642953	16.880829	4.469172	0.000000	0.210046	0.000000	0.000000	0.000000	0.647423	0.015770	0.332162	0.000000	0.000000	4.000000	34.000000	0.000000
3218.951658	-0.102043	0.563461	0.090491	72.087570	-5.642953	16.880829	4.469172	0.000000	0.210046	0.000000	0.000000	0.000000	0.647423	0.015770	0.332162	0.000000	0.000000	4.000000	34.000000	0.000000
3218.954991	-0.102043	0.563461	0.090491	72.071503	-6.171306	15.739973	4.524533	0.000000	0.102142	0.000000	0.000000	0.000000	0.647423	0.015770	0.332162	0.000000	0.000000	4.000000	34.000000	0.000000
3218.958324	-0.099627	0.563580	0.091399	72.071503	-6.171306	15.739973	4.524533	0.000000	0.102142	0.000000	0.000000	0.000000	0.724633	0.035558	0.272385	0.000000	0.000000	4.000000	34.000000	0.000000
3218.961658	-0.099627	0.563580	0.091399	72.071503	-6.171306	15.739973	4.524533	0.000000	0.102142	0.000000	0.000000	0.000000	0.724633	0.035558	0.272385	0.000000	0.000000	4.000000	34.000000	0.000000
3218.964991	-0.099627	0.563580	0.091399	72.060600	-6.583906	14.739104	4.569930	0.000000	-0.018630	0.000000	0.000000	0.000000	0.724633	0.035558	0.272385	0.000000	0.000000	4.000000	34.000000	0.000000
3218.968324	-0.097032	0.563746	0.092074	72.060600	-6.583906	14.739104	4.569930	0.000000	-0.018630	0.000000	0.000000	0.000000	0.778574	0.049760	0.202714	0.000000	0.000000	4.000000	34.000000	0.000000
3218.971658	-0.097032	0.563746	0.092074	72.060600	-6.583906	14.739104	4.569930	0.000000	-0.018630	0.000000	0.000000	0.000000	0.778574	0.049760	0.202714	0.000000	0.000000	4.000000	34.000000	0.000000
3218.974991	-0.097032	0.563746	0.092074	72.058380	-6.980823	13.752295	4.603716	0.000000	-0.148392	0.000000	0.000000	0.000000	0.778574	0.049760	0.202714	0.000000	0.000000	4.000000	34.000000	0.000000
3218.978324	-0.094332	0.563952	0.092464	72.058380	-6.980823	13.752295	4.603716	0.000000	-0.148392	0.000000	0.000000	0.000000	0.810045	0.061794	0.116926	0.000000	0.000000	4.000000	34.000000	0.000000
3218.981658	-0.094332	0.563952	0.092464	72.058380	-6.980823	13.752295	4.603716	0.000000	-0.148392	0.000000	0.000000	0.000000	0.810045	0.061794	0.116926	0.000000	0.000000	4.000000	34.000000	0.000000
3218.984991	-0.094332	0.563952	0.092464	72.068863	-7.412274	12.766350	4.623204	0.000000	-0.283400	0.000000	0.000000	0.000000	0.810045	0.061794	0.116926	0.000000	0.000000	4.000000	34.000000	0.000000
3218.988324	-0.091533	0.564136	0.092578	72.068863	-7.412274	12.766350	4.623204	0.000000	-0.283400	0.000000	0.000000	0.000000	0.839715	0.055404	0.034128	0.000000	0.000000	4.000000	34.000000	0.000000
3218.991658	-0.091533	0.564136	0.092578	72.068863	-7.412274	12.766350	4.623204	0.000000	-0.283400	0.000000	0.000000	0.000000	0.839715	0.055404	0.034128	0.000000	0.000000	4.000000	34.000000	0.000000
3218.994991	-0.091533	0.564136	0.092578	72.087677	-7.822621	11.827246	4.628892	0.000000	-0.423352	0.000000	0.000000	0.000000	0.839715	0.055404	0.034128	0.000000	0.000000	4.000000	34.000000	0.000000
3218.998324	-0.088689	0.564360	0.092394	72.087677	-7.822621	11.827246	4.628892	0.000000	-0.423352	0.000000	0.000000	0.000000	0.853075	0.067152	-0.055177	0.000000	0.000000	4.000000	34.000000	0.000000
3219.001658	-0.088689	0.564360	0.092394	72.087677	-7.822621	11.827246	4.628892	0.000000	-0.423352	0.000000	0.000000	0.000000	0.853075	0.067152	-0.055177	0.000000	0.000000	4.000000	34.000000	0.000000
3219.004991	-0.088689	0.564360	0.092394	72.120872	-8.134503	11.307092	4.619696	0.000000	-0.565531	0.000000	0.000000	0.000000	0.853075	0.067152	-0.055177	0.000000	0.000000	4.000000	34.000000	0.000000
3219.008324	-0.085806	0.564592	0.091917	72.120872	-8.134503	11.307092	4.619696	0.000000	-0.565531	0.000000	0.000000	0.000000	0.864893	0.069514	-0.143094	0.000000	0.000000	4.000000	34.000000	0.000000
3219.011658	-0.085806	0.564592	0.091917	72.120872	-8.134503	11.307092	4.619696	0.000000	-0.565531	0.000000	0.000000	0.000000	0.864893	0.069514	-0.143094	0.000000	0.000000	4.000000	34.000000	0.000000
3219.014991	-0.085806	0.564592	0.091917	72.160492	-8.367122	11.489559	4.595847	0.000000	-0.709680	0.000000	0.000000	0.000000	0.864893	0.069514	-0.143094	0.000000	0.000000	4.000000	34.000000	0.000000
3219.018324	-0.082870	0.564857	0.091204	72.160492	-8.367122	11.489559	4.595847	0.000000	-0.709680	0.000000	0.000000	0.000000	0.880818	0.079459	-0.213950	0.000000	0.000000	4.000000	34.000000	0.000000
3219.021658	-0.082870	0.564857	0.091204	72.160492	-8.367122	11.489559	4.595847	0.000000	-0.709680	0.000000	0.000000	0.000000	0.880818	0.079459	-0.213950	0.000000	0.000000	4.000000	34.000000	0.000000
3219.024991	-0.082870	0.564857	0.091204	72.204285	-8.599311	12.036604	4.560188	0.000000	-0.856483	0.000000	0.000000	0.000000	0.880818	0.079459	-0.213950	0.000000	0.000000	4.000000	34.000000	0.000000
3219.028324	-0.079859	0.565154	0.090257	72.204285	-8.599311	12.036604	4.560188	0.000000	-0.856483	0.000000	0.000000	0.000000	0.903501	0.089075	-0.284145	0.000000	0.000000	4.000000	34.000000	0.000000
3219.031658	-0.079859	0.565154	0.090257	72.204285	-8.599311	12.036604	4.560188	0.000000	-0.856483	0.000000	0.000000	0.000000	0.903501	0.089075	-0.284145	0.000000	0.000000	4.000000	34.000000	0.000000
3219.034991	-0.079859	0.565154	0.090257	72.257889	-8.919857	12.504357	4.512831	0.000000	-1.007066	0.000000	0.000000	0.000000	0.903501	0.089075	-0.284145	0.000000	0.000000	4.000000	34.000000	0.000000
3219.038324	-0.076804	0.565470	0.089092	72.257889	-8.919857	12.504357	4.512831	0.000000	-1.007066	0.000000	0.000000	0.000000	0.916359	0.094911	-0.349464	0.000000	0.000000	4.000000	34.000000	0.000000
3219.041658	-0.076804	0.565470	0.089092	72.257889	-8.919857	12.504357	4.512831	0.000000	-1.007066	0.000000	0.000000	0.000000	0.916359	0.094911	-0.349464	0.000000	0.000000	4.000000	34.000000	0.000000
3219.044991	-0.076804	0.565470	0.089092	72.310471	-9.403627	12.620770	4.454587	0.000000	-1.159793	0.000000	0.000000	0.000000	0.916359	0.094911	-0.349464	0.000000	0.000000	4.000000	34.000000	0.000000
3219.048324	-0.073718	0.565801	0.087768	72.310471	-9.403627	12.620770	4.454587	0.000000	-1.159793	0.000000	0.000000	0.000000	0.925765	0.099240	-0.397132	0.000000	0.000000	4.000000	34.000000	0.000000
3219.051658	-0.073718	0.565801	0.087768	72.310471	-9.403627	12.620770	4.454587	0.000000	-1.159793	0.000000	0.000000	0.000000	0.925765	0.099240	-0.397132	0.000000	0.000000	4.000000	34.000000	0.000000
3219.054991	-0.073718	0.565801	0.087768	72.356003	-10.093356	12.351667	4.388398	0.000000	-1.314087	0.000000	0.000000	0.000000	0.925765	0.099240	-0.397132	0.000000	0.000000	4.000000	34.000000	0.000000
3219.058324	-0.070652	0.566156	0.086255	72.356003	-10.093356	12.351667	4.388398	0.000000	-1.314087	0.000000	0.000000	0.000000	0.919818	0.106639	-0.453861	0.000000	0.000000	4.000000	34.000000	0.000000
3219.061658	-0.070652	0.566156	0.086255	72.356003	-10.093356	12.351667	4.388398	0.000000	-1.314087	0.000000	0.000000	0.000000	0.919818	0.106639	-0.453861	0.000000	0.000000	4.000000	34.000000	0.000000
3219.064991	-0.070652	0.566156	0.086255	72.348282	-11.010469	11.730849	4.312755	0.000000	-1.467390	0.000000	0.000000	0.000000	0.919818	0.106639	-0.453861	0.000000	0.000000	4.000000	34.000000	0.000000
3219.068324	-0.067667	0.566531	0.084607	72.348282	-11.010469	11.730849	4.312755	0.000000	-1.467390	0.000000	0.000000	0.000000	0.895444	0.112586	-0.494465	0.000000	0.000000	4.000000	34.000000	0.000000
3219.071658	-0.067667	0.566531	0.084607	72.348282	-11.010469	11.730849	4.312755	0.000000	-1.467390	0.000000	0.000000	0.000000	0.895444	0.112586	-0.494465	0.000000	0.000000	4.000000	34.000000	0.000000
3219.074991	-0.067667	0.566531	0.084607	72.249809	-12.056931	10.925237	4.230343	0.000000	-1.616630	0.000000	0.000000	0.000000	0.895444	0.112586	-0.494465	0.000000	0.000000	4.000000	34.000000	0.000000
3219.078324	-0.064796	0.566982	0.082870	72.249809	-12.056931	10.925237	4.230343	0.000000	-1.616630	0.000000	0.000000	0.000000	0.861328	0.135191	-0.521093	0.000000	0.000000	4.000000	34.000000	0.000000
3219.081658	-0.064796	0.566982	0.082870	72.249809	-12.056931	10.925237	4.230343	0.000000	-1.616630	0.000000	0.000000	0.000000	0.861328	0.135191	-0.521093	0.000000	0.000000	4.000000	34.000000	0.000000
3219.084991	-0.064796	0.566982	0.082870	72.066650	-13.126233	10.013465	4.143495	0.000000	-1.760185	0.000000	0.000000	0.000000	0.861328	0.135191	-0.521093	0.000000	0.000000	4.000000	34.000000	0.000000
3219.088324	-0.062116	0.567477	0.081043	72.066650	-13.126233	10.013465	4.143495	0.000000	-1.760185	0.000000	0.000000	0.000000	0.804037	0.148506	-0.548188	0.000000	0.000000	4.000000	34.000000	0.000000
3219.091658	-0.062116	0.567477	0.081043	72.066650	-13.126233	10.013465	4.143495	0.000000	-1.760185	0.000000	0.000000	0.000000	0.804037	0.148506	-0.548188	0.000000	0.000000	4.000000	34.000000	0.000000
3219.094991	-0.062116	0.567477	0.081043	71.851105	-14.068893	9.081305	4.052130	0.000000	-1.894191	0.000000	0.000000	0.000000	0.804037	0.148506	-0.548188	0.000000	0.000000	4.000000	34.000000	0.000000
3219.098324	-0.059599	0.567967	0.079120	71.851105	-14.068893	9.081305	4.052130	0.000000	-1.894191	0.000000	0.000000	0.000000	0.755042	0.147053	-0.576844	0.000000	0.000000	4.000000	34.000000	0.000000
3219.101658	-0.059599	0.567967	0.079120	71.851105	-14.068893	9.081305	4.052130	0.000000	-1.894191	0.000000	0.000000	0.000000	0.755042	0.147053	-0.576844	0.000000	0.000000	4.000000	34.000000	0.000000
3219.104991	-0.059599	0.567967	0.079120	71.650269	-14.778721	8.300430	3.955989	0.000000	-2.020031	0.000000	0.000000	0.000000	0.755042	0.147053	-0.576844	0.000000	0.000000	4.000000	34.000000	0.000000
3219.108324	-0.057269	0.568433	0.077084	71.650269	-14.778721	8.300430	3.955989	0.000000	-2.020031	0.000000	0.000000	0.000000	0.699208	0.139834	-0.610683	0.000000	0.000000	4.000000	34.000000	0.000000
3219.111658	-0.057269	0.568433	0.077084	71.650269	-14.778721	8.300430	3.955989	0.000000	-2.020031	0.000000	0.000000	0.000000	0.699208	0.139834	-0.610683	0.000000	0.000000	4.000000	34.000000	0.000000
3219.114991	-0.057269	0.568433	0.077084	71.481094	-15.148427	8.176425	3.854209	0.000000	-2.136566	0.000000	0.000000	0.000000	0.699208	0.139834	-0.610683	0.000000	0.000000	4.000000	34.000000	0.000000
3219.118324	-0.055252	0.568864	0.074947	71.481094	-15.148427	8.176425	3.854209	0.000000	-2.136566	0.000000	0.000000	0.000000	0.605100	0.129293	-0.641117	0.000000	0.000000	4.000000	34.000000	0.000000
3219.121658	-0.055252	0.568864	0.074947	71.481094	-15.148427	8.176425	3.854209	0.000000	-2.136566	0.000000	0.000000	0.000000	0.605100	0.129293	-0.641117	0.000000	0.000000	4.000000	34.000000	0.000000
3219.124991	-0.055252	0.568864	0.074947	71.364388	-15.234551	8.367969	3.747356	0.000000	-2.237416	0.000000	0.000000	0.000000	0.605100	0.129293	-0.641117	0.000000	0.000000	4.000000	34.000000	0.000000
3219.128324	-0.053441	0.569252	0.072683	71.364388	-15.234551	8.367969	3.747356	0.000000	-2.237416	0.000000	0.000000	0.000000	0.543279	0.116209	-0.679268	0.000000	0.000000	4.000000	34.000000	0.000000
3219.131658	-0.053441	0.569252	0.072683	71.364388	-15.234551	8.367969	3.747356	0.000000	-2.237416	0.000000	0.000000	0.000000	0.543279	0.116209	-0.679268	0.000000	0.000000	4.000000	34.000000	0.000000
3219.134991	-0.053441	0.569252	0.072683	71.267220	-15.050766	8.821402	3.634145	0.000000	-2.327962	0.000000	0.000000	0.000000	0.543279	0.116209	-0.679268	0.000000	0.000000	4.000000	34.000000	0.000000
3219.138324	-0.051866	0.569641	0.070363	71.267220	-15.050766	8.821402	3.634145	0.000000	-2.327962	0.000000	0.000000	0.000000	0.472332	0.116710	-0.696028	0.000000	0.000000	4.000000	34.000000	0.000000
3219.141658	-0.051866	0.569641	0.070363	71.267220	-15.050766	8.821402	3.634145	0.000000	-2.327962	0.000000	0.000000	0.000000	0.472332	0.116710	-0.696028	0.000000	0.000000	4.000000	34.000000	0.000000
3219.144991	-0.051866	0.569641	0.070363	71.122292	-14.787896	9.346640	3.518140	0.000000	-2.406684	0.000000	0.000000	0.000000	0.472332	0.116710	-0.696028	0.000000	0.000000	4.000000	34.000000	0.000000
3219.148324	-0.050631	0.570029	0.068041	71.122292	-14.787896	9.346640	3.518140	0.000000	-2.406684	0.000000	0.000000	0.000000	0.370506	0.116563	-0.696498	0.000000	0.000000	4.000000	34.000000	0.000000
3219.151658	-0.050631	0.570029	0.068041	71.122292	-14.787896	9.346640	3.518140	0.000000	-2.406684	0.000000	0.000000	0.000000	0.370506	0.116563	-0.696498	0.000000	0.000000	4.000000	34.000000	0.000000
3219.154991	-0.050631	0.570029	0.068041	70.921837	-14.496474	9.776879	3.402057	0.000000	-2.468435	0.000000	0.000000	0.000000	0.370506	0.116563	-0.696498	0.000000	0.000000	4.000000	34.000000	0.000000
3219.158324	-0.049688	0.570463	0.065798	70.921837	-14.496474	9.776879	3.402057	0.000000	-2.468435	0.000000	0.000000	0.000000	0.282845	0.130200	-0.673023	0.000000	0.000000	4.000000	34.000000	0.000000
3219.161658	-0.049688	0.570463	0.065798	70.921837	-14.496474	9.776879	3.402057	0.000000	-2.468435	0.000000	0.000000	0.000000	0.282845	0.130200	-0.673023	0.000000	0.000000	4.000000	34.000000	0.000000
3219.164991	-0.049688	0.570463	0.065798	70.698029	-14.068393	10.240458	3.289886	0.000000	-2.515576	0.000000	0.000000	0.000000	0.282845	0.130200	-0.673023	0.000000	0.000000	4.000000	34.000000	0.000000
3219.168324	-0.049015	0.570942	0.063699	70.698029	-14.068393	10.240458	3.289886	0.000000	-2.515576	0.000000	0.000000	0.000000	0.202015	0.143561	-0.629549	0.000000	0.000000	4.000000	34.000000	0.000000
3219.171658	-0.049015	0.570942	0.063699	70.698029	-14.068393	10.240458	3.289886	0.000000	-2.515576	0.000000	0.000000	0.000000	0.202015	0.143561	-0.629549	0.000000	0.000000	4.000000	34.000000	0.000000
3219.174991	-0.049015	0.570942	0.063699	70.485573	-13.422320	11.086911	3.184962	0.000000	-2.549245	0.000000	0.000000	0.000000	0.202015	0.143561	-0.629549	0.000000	0.000000	4.000000	34.000000	0.000000
3219.178324	-0.048584	0.571437	0.061756	70.485573	-13.422320	11.086911	3.184962	0.000000	-2.549245	0.000000	0.000000	0.000000	0.129409	0.148635	-0.582961	0.000000	0.000000	4.000000	34.000000	0.000000
3219.181658	-0.048584	0.571437	0.061756	70.485573	-13.422320	11.086911	3.184962	0.000000	-2.549245	0.000000	0.000000	0.000000	0.129409	0.148635	-0.582961	0.000000	0.000000	4.000000	34.000000	0.000000
3219.184991	-0.048584	0.571437	0.061756	70.312569	-12.651993	12.184605	3.087801	0.000000	-2.570813	0.000000	0.000000	0.000000	0.129409	0.148635	-0.582961	0.000000	0.000000	4.000000	34.000000	0.000000
3219.188324	-0.048335	0.571933	0.059895	70.312569	-12.651993	12.184605	3.087801	0.000000	-2.570813	0.000000	0.000000	0.000000	0.074550	0.148833	-0.558284	0.000000	0.000000	4.000000	34.000000	0.000000
3219.191658	-0.048335	0.571933	0.059895	70.312569	-12.651993	12.184605	3.087801	0.000000	-2.570813	0.000000	0.000000	0.000000	0.074550	0.148833	-0.558284	0.000000	0.000000	4.000000	34.000000	0.000000
3219.194991	-0.048335	0.571933	0.059895	70.174255	-11.850002	13.394369	2.994754	0.000000	-2.583238	0.000000	0.000000	0.000000	0.074550	0.148833	-0.558284	0.000000	0.000000	4.000000	34.000000	0.000000
3219.198324	-0.048298	0.572430	0.058177	70.174255	-11.850002	13.394369	2.994754	0.000000	-2.583238	0.000000	0.000000	0.000000	0.011153	0.148999	-0.515344	0.000000	0.000000	4.000000	34.000000	0.000000
3219.201658	-0.048298	0.572430	0.058177	70.174255	-11.850002	13.394369	2.994754	0.000000	-2.583238	0.000000	0.000000	0.000000	0.011153	0.148999	-0.515344	0.000000	0.000000	4.000000	34.000000	0.000000
3219.204991	-0.048298	0.572430	0.058177	70.078674	-11.101871	14.585029	2.908863	0.000000	-2.585097	0.000000	0.000000	0.000000	0.011153	0.148999	-0.515344	0.000000	0.000000	4.000000	34.000000	0.000000
3219.208324	-0.048488	0.572882	0.056528	70.078674	-11.101871	14.585029	2.908863	0.000000	-2.585097	0.000000	0.000000	0.000000	-0.056963	0.135712	-0.494756	0.000000	0.000000	4.000000	34.000000	0.000000
3219.211658	-0.048488	0.572882	0.056528	70.078674	-11.101871	14.585029	2.908863	0.000000	-2.585097	0.000000	0.000000	0.000000	-0.056963	0.135712	-0.494756	0.000000	0.000000	4.000000	34.000000	0.000000
3219.214991	-0.048488	0.572882	0.056528	70.012268	-10.477734	15.637675	2.826404	0.000000	-2.575603	0.000000	0.000000	0.000000	-0.056963	0.135712	-0.494756	0.000000	0.000000	4.000000	34.000000	0.000000
3219.218324	-0.048905	0.573310	0.054964	70.012268	-10.477734	15.637675	2.826404	0.000000	-2.575603	0.000000	0.000000	0.000000	-0.124987	0.128276	-0.469122	0.000000	0.000000	4.000000	34.000000	0.000000
3219.221658	-0.048905	0.573310	0.054964	70.012268	-10.477734	15.637675	2.826404	0.000000	-2.575603	0.000000	0.000000	0.000000	-0.124987	0.128276	-0.469122	0.000000	0.000000	4.000000	34.000000	0.000000
3219.224991	-0.048905	0.573310	0.054964	69.971321	-10.006859	16.495483	2.748217	0.000000	-2.554772	0.000000	0.000000	0.000000	-0.124987	0.128276	-0.469122	0.000000	0.000000	4.000000	34.000000	0.000000
3219.228324	-0.049523	0.573686	0.053495	69.971321	-10.006859	16.495483	2.748217	0.000000	-2.554772	0.000000	0.000000	0.000000	-0.185440	0.112696	-0.440926	0.000000	0.000000	4.000000	34.000000	0.000000
3219.231658	-0.049523	0.573686	0.053495	69.971321	-10.006859	16.495483	2.748217	0.000000	-2.554772	0.000000	0.000000	0.000000	-0.185440	0.112696	-0.440926	0.000000	0.000000	4.000000	34.000000	0.000000
3219.234991	-0.049523	0.573686	0.053495	69.970383	-9.739054	17.074131	2.674729	0.000000	-2.523865	0.000000	0.000000	0.000000	-0.185440	0.112696	-0.440926	0.000000	0.000000	4.000000	34.000000	0.000000
3219.238324	-0.050311	0.574011	0.052058	69.970383	-9.739054	17.074131	2.674729	0.000000	-2.523865	0.000000	0.000000	0.000000	-0.236440	0.097548	-0.430915	0.000000	0.000000	4.000000	34.000000	0.000000
3219.241658	-0.050311	0.574011	0.052058	69.970383	-9.739054	17.074131	2.674729	0.000000	-2.523865	0.000000	0.000000	0.000000	-0.236440	0.097548	-0.430915	0.000000	0.000000	4.000000	34.000000	0.000000
3219.244991	-0.050311	0.574011	0.052058	70.001816	-9.660061	17.400290	2.602910	0.000000	-2.484459	0.000000	0.000000	0.000000	-0.236440	0.097548	-0.430915	0.000000	0.000000	4.000000	34.000000	0.000000
3219.248324	-0.051301	0.574276	0.050738	70.001816	-9.660061	17.400290	2.602910	0.000000	-2.484459	0.000000	0.000000	0.000000	-0.296931	0.079674	-0.396071	0.000000	0.000000	4.000000	34.000000	0.000000
3219.251658	-0.051301	0.574276	0.050738	70.001816	-9.660061	17.400290	2.602910	0.000000	-2.484459	0.000000	0.000000	0.000000	-0.296931	0.079674	-0.396071	0.000000	0.000000	4.000000	34.000000	0.000000
3219.254991	-0.051301	0.574276	0.050738	70.033043	-9.724174	17.530107	2.536898	0.000000	-2.434970	0.000000	0.000000	0.000000	-0.296931	0.079674	-0.396071	0.000000	0.000000	4.000000	34.000000	0.000000
3219.258324	-0.052487	0.574502	0.049487	70.033043	-9.724174	17.530107	2.536898	0.000000	-2.434970	0.000000	0.000000	0.000000	-0.355819	0.067707	-0.375291	0.000000	0.000000	4.000000	34.000000	0.000000
3219.261658	-0.052487	0.574502	0.049487	70.033043	-9.724174	17.530107	2.536898	0.000000	-2.434970	0.000000	0.000000	0.000000	-0.355819	0.067707	-0.375291	0.000000	0.000000	4.000000	34.000000	0.000000
3219.264991	-0.052487	0.574502	0.049487	70.069099	-9.843489	17.598703	2.474350	0.000000	-2.375667	0.000000	0.000000	0.000000	-0.355819	0.067707	-0.375291	0.000000	0.000000	4.000000	34.000000	0.000000
3219.268324	-0.053822	0.574633	0.048322	70.069099	-9.843489	17.598703	2.474350	0.000000	-2.375667	0.000000	0.000000	0.000000	-0.400507	0.039302	-0.349486	0.000000	0.000000	4.000000	34.000000	0.000000
3219.271658	-0.053822	0.574633	0.048322	70.069099	-9.843489	17.598703	2.474350	0.000000	-2.375667	0.000000	0.000000	0.000000	-0.400507	0.039302	-0.349486	0.000000	0.000000	4.000000	34.000000	0.000000
3219.274991	-0.053822	0.574633	0.048322	70.114395	-9.891703	17.802086	2.416102	0.000000	-2.308916	0.000000	0.000000	0.000000	-0.400507	0.039302	-0.349486	0.000000	0.000000	4.000000	34.000000	0.000000
3219.278324	-0.055229	0.574689	0.047204	70.114395	-9.891703	17.802086	2.416102	0.000000	-2.308916	0.000000	0.000000	0.000000	-0.422099	0.016643	-0.335450	0.000000	0.000000	4.000000	34.000000	0.000000
3219.281658	-0.055229	0.574689	0.047204	70.114395	-9.891703	17.802086	2.416102	0.000000	-2.308916	0.000000	0.000000	0.000000	-0.422099	0.016643	-0.335450	0.000000	0.000000	4.000000	34.000000	0.000000
3219.284991	-0.055229	0.574689	0.047204	70.169403	-9.828971	18.181381	2.360194	0.000000	-2.238566	0.000000	0.000000	0.000000	-0.422099	0.016643	-0.335450	0.000000	0.000000	4.000000	34.000000	0.000000
3219.288324	-0.056665	0.574651	0.046184	70.169403	-9.828971	18.181381	2.360194	0.000000	-2.238566	0.000000	0.000000	0.000000	-0.430930	-0.011320	-0.306105	0.000000	0.000000	4.000000	34.000000	0.000000
3219.291658	-0.056665	0.574651	0.046184	70.169403	-9.828971	18.181381	2.360194	0.000000	-2.238566	0.000000	0.000000	0.000000	-0.430930	-0.011320	-0.306105	0.000000	0.000000	4.000000	34.000000	0.000000
3219.294991	-0.056665	0.574651	0.046184	70.232208	-9.698279	18.672235	2.309176	0.000000	-2.166744	0.000000	0.000000	0.000000	-0.430930	-0.011320	-0.306105	0.000000	0.000000	4.000000	34.000000	0.000000
3219.298324	-0.058146	0.574530	0.045172	70.232208	-9.698279	18.672235	2.309176	0.000000	-2.166744	0.000000	0.000000	0.000000	-0.444175	-0.036384	-0.303416	0.000000	0.000000	4.000000	34.000000	0.000000
3219.301658	-0.058146	0.574530	0.045172	70.232208	-9.698279	18.672235	2.309176	0.000000	-2.166744	0.000000	0.000000	0.000000	-0.444175	-0.036384	-0.303416	0.000000	0.000000	4.000000	34.000000	0.000000
3219.304991	-0.058146	0.574530	0.045172	70.296661	-9.543727	19.220982	2.258607	0.000000	-2.092715	0.000000	0.000000	0.000000	-0.444175	-0.036384	-0.303416	0.000000	0.000000	4.000000	34.000000	0.000000
3219.308324	-0.059725	0.574353	0.044220	70.296661	-9.543727	19.220982	2.258607	0.000000	-2.092715	0.000000	0.000000	0.000000	-0.473681	-0.052987	-0.285610	0.000000	0.000000	4.000000	34.000000	0.000000
3219.311658	-0.059725	0.574353	0.044220	70.296661	-9.543727	19.220982	2.258607	0.000000	-2.092715	0.000000	0.000000	0.000000	-0.473681	-0.052987	-0.285610	0.000000	0.000000	4.000000	34.000000	0.000000
3219.314991	-0.059725	0.574353	0.044220	70.341843	-9.405284	19.745054	2.211005	0.000000	-2.013768	0.000000	0.000000	0.000000	-0.473681	-0.052987	-0.285610	0.000000	0.000000	4.000000	34.000000	0.000000
3219.318324	-0.061334	0.574112	0.043358	70.341843	-9.405284	19.745054	2.211005	0.000000	-2.013768	0.000000	0.000000	0.000000	-0.482709	-0.072239	-0.258528	0.000000	0.000000	4.000000	34.000000	0.000000
3219.321658	-0.061334	0.574112	0.043358	70.341843	-9.405284	19.745054	2.211005	0.000000	-2.013768	0.000000	0.000000	0.000000	-0.482709	-0.072239	-0.258528	0.000000	0.000000	4.000000	34.000000	0.000000
3219.324991	-0.061334	0.574112	0.043358	70.319008	-9.292351	20.230074	2.167917	0.000000	-1.933317	0.000000	0.000000	0.000000	-0.482709	-0.072239	-0.258528	0.000000	0.000000	4.000000	34.000000	0.000000
3219.328324	-0.063027	0.573890	0.042625	70.319008	-9.292351	20.230074	2.167917	0.000000	-1.933317	0.000000	0.000000	0.000000	-0.507892	-0.066575	-0.220146	0.000000	0.000000	4.000000	34.000000	0.000000
3219.331658	-0.063027	0.573890	0.042625	70.319008	-9.292351	20.230074	2.167917	0.000000	-1.933317	0.000000	0.000000	0.000000	-0.507892	-0.066575	-0.220146	0.000000	0.000000	4.000000	34.000000	0.000000
3219.334991	-0.063027	0.573890	0.042625	70.214119	-9.181635	20.718966	2.131226	0.000000	-1.848668	0.000000	0.000000	0.000000	-0.507892	-0.066575	-0.220146	0.000000	0.000000	4.000000	34.000000	0.000000
3219.338324	-0.064759	0.573632	0.042037	70.214119	-9.181635	20.718966	2.131226	0.000000	-1.848668	0.000000	0.000000	0.000000	-0.519705	-0.077402	-0.176336	0.000000	0.000000	4.000000	34.000000	0.000000
3219.341658	-0.064759	0.573632	0.042037	70.214119	-9.181635	20.718966	2.131226	0.000000	-1.848668	0.000000	0.000000	0.000000	-0.519705	-0.077402	-0.176336	0.000000	0.000000	4.000000	34.000000	0.000000
3219.344991	-0.064759	0.573632	0.042037	70.072403	-9.036255	21.256086	2.101837	0.000000	-1.762051	0.000000	0.000000	0.000000	-0.519705	-0.077402	-0.176336	0.000000	0.000000	4.000000	34.000000	0.000000
3219.348324	-0.066509	0.573412	0.041602	70.072403	-9.036255	21.256086	2.101837	0.000000	-1.762051	0.000000	0.000000	0.000000	-0.525048	-0.066186	-0.130433	0.000000	0.000000	4.000000	34.000000	0.000000
3219.351658	-0.066509	0.573412	0.041602	70.072403	-9.036255	21.256086	2.101837	0.000000	-1.762051	0.000000	0.000000	0.000000	-0.525048	-0.066186	-0.130433	0.000000	0.000000	4.000000	34.000000	0.000000
3219.354991	-0.066509	0.573412	0.041602	69.931839	-8.810431	21.928682	2.080098	0.000000	-1.674543	0.000000	0.000000	0.000000	-0.525048	-0.066186	-0.130433	0.000000	0.000000	4.000000	34.000000	0.000000
3219.358324	-0.068256	0.573201	0.041330	69.931839	-8.810431	21.928682	2.080098	0.000000	-1.674543	0.000000	0.000000	0.000000	-0.524063	-0.063306	-0.081694	0.000000	0.000000	4.000000	34.000000	0.000000
3219.361658	-0.068256	0.573201	0.041330	69.931839	-8.810431	21.928682	2.080098	0.000000	-1.674543	0.000000	0.000000	0.000000	-0.524063	-0.063306	-0.081694	0.000000	0.000000	4.000000	34.000000	0.000000
3219.364991	-0.068256	0.573201	0.041330	69.815186	-8.545117	22.664310	2.066483	0.000000	-1.587199	0.000000	0.000000	0.000000	-0.524063	-0.063306	-0.081694	0.000000	0.000000	4.000000	34.000000	0.000000
3219.368324	-0.069953	0.573027	0.041220	69.815186	-8.545117	22.664310	2.066483	0.000000	-1.587199	0.000000	0.000000	0.000000	-0.509143	-0.052191	-0.032824	0.000000	0.000000	4.000000	34.000000	0.000000
3219.371658	-0.069953	0.573027	0.041220	69.815186	-8.545117	22.664310	2.066483	0.000000	-1.587199	0.000000	0.000000	0.000000	-0.509143	-0.052191	-0.032824	0.000000	0.000000	4.000000	34.000000	0.000000
3219.374991	-0.069953	0.573027	0.041220	69.734291	-8.266478	23.346779	2.061012	0.000000	-1.502341	0.000000	0.000000	0.000000	-0.509143	-0.052191	-0.032824	0.000000	0.000000	4.000000	34.000000	0.000000
3219.378324	-0.071592	0.572844	0.041201	69.734291	-8.266478	23.346779	2.061012	0.000000	-1.502341	0.000000	0.000000	0.000000	-0.491560	-0.054909	-0.005781	0.000000	0.000000	4.000000	34.000000	0.000000
3219.381658	-0.071592	0.572844	0.041201	69.734291	-8.266478	23.346779	2.061012	0.000000	-1.502341	0.000000	0.000000	0.000000	-0.491560	-0.054909	-0.005781	0.000000	0.000000	4.000000	34.000000	0.000000
3219.384991	-0.071592	0.572844	0.041201	69.689117	-8.002954	23.935879	2.060048	0.000000	-1.420415	0.000000	0.000000	0.000000	-0.491560	-0.054909	-0.005781	0.000000	0.000000	4.000000	34.000000	0.000000
3219.388324	-0.073175	0.572670	0.041289	69.689117	-8.002954	23.935879	2.060048	0.000000	-1.420415	0.000000	0.000000	0.000000	-0.474960	-0.052198	0.026446	0.000000	0.000000	4.000000	34.000000	0.000000
3219.391658	-0.073175	0.572670	0.041289	69.689117	-8.002954	23.935879	2.060048	0.000000	-1.420415	0.000000	0.000000	0.000000	-0.474960	-0.052198	0.026446	0.000000	0.000000	4.000000	34.000000	0.000000
3219.394991	-0.073175	0.572670	0.041289	69.691139	-7.795660	24.408697	2.064456	0.000000	-1.341255	0.000000	0.000000	0.000000	-0.474960	-0.052198	0.026446	0.000000	0.000000	4.000000	34.000000	0.000000
3219.398324	-0.074695	0.572477	0.041429	69.691139	-7.795660	24.408697	2.064456	0.000000	-1.341255	0.000000	0.000000	0.000000	-0.456087	-0.057791	0.041879	0.000000	0.000000	4.000000	34.000000	0.000000
3219.401658	-0.074695	0.572477	0.041429	69.691139	-7.795660	24.408697	2.064456	0.000000	-1.341255	0.000000	0.000000	0.000000	-0.456087	-0.057791	0.041879	0.000000	0.000000	4.000000	34.000000	0.000000
3219.404991	-0.074695	0.572477	0.041429	69.695351	-7.707019	24.672575	2.071436	0.000000	-1.265240	0.000000	0.000000	0.000000	-0.456087	-0.057791	0.041879	0.000000	0.000000	4.000000	34.000000	0.000000
3219.408324	-0.076154	0.572238	0.041627	69.695351	-7.707019	24.672575	2.071436	0.000000	-1.265240	0.000000	0.000000	0.000000	-0.437592	-0.071684	0.059336	0.000000	0.000000	4.000000	34.000000	0.000000
3219.411658	-0.076154	0.572238	0.041627	69.695351	-7.707019	24.672575	2.071436	0.000000	-1.265240	0.000000	0.000000	0.000000	-0.437592	-0.071684	0.059336	0.000000	0.000000	4.000000	34.000000	0.000000
3219.414991	-0.076154	0.572238	0.041627	69.706757	-7.746557	24.687235	2.081325	0.000000	-1.192309	0.000000	0.000000	0.000000	-0.437592	-0.071684	0.059336	0.000000	0.000000	4.000000	34.000000	0.000000
3219.418324	-0.077554	0.571971	0.041900	69.706757	-7.746557	24.687235	2.081325	0.000000	-1.192309	0.000000	0.000000	0.000000	-0.419980	-0.080143	0.081950	0.000000	0.000000	4.000000	34.000000	0.000000
3219.421658	-0.077554	0.571971	0.041900	69.706757	-7.746557	24.687235	2.081325	0.000000	-1.192309	0.000000	0.000000	0.000000	-0.419980	-0.080143	0.081950	0.000000	0.000000	4.000000	34.000000	0.000000
3219.424991	-0.077554	0.571971	0.041900	69.722420	-7.890231	24.451815	2.094984	0.000000	-1.122312	0.000000	0.000000	0.000000	-0.419980	-0.080143	0.081950	0.000000	0.000000	4.000000	34.000000	0.000000
3219.428324	-0.078857	0.571639	0.042156	69.722420	-7.890231	24.451815	2.094984	0.000000	-1.122312	0.000000	0.000000	0.000000	-0.390825	-0.099662	0.076998	0.000000	0.000000	4.000000	34.000000	0.000000
3219.431658	-0.078857	0.571639	0.042156	69.722420	-7.890231	24.451815	2.094984	0.000000	-1.122312	0.000000	0.000000	0.000000	-0.390825	-0.099662	0.076998	0.000000	0.000000	4.000000	34.000000	0.000000
3219.434991	-0.078857	0.571639	0.042156	69.741211	-8.019829	24.125732	2.107817	0.000000	-1.057174	0.000000	0.000000	0.000000	-0.390825	-0.099662	0.076998	0.000000	0.000000	4.000000	34.000000	0.000000
3219.438324	-0.080077	0.571278	0.042493	69.741211	-8.019829	24.125732	2.107817	0.000000	-1.057174	0.000000	0.000000	0.000000	-0.366172	-0.108207	0.101048	0.000000	0.000000	4.000000	34.000000	0.000000
3219.441658	-0.080077	0.571278	0.042493	69.741211	-8.019829	24.125732	2.107817	0.000000	-1.057174	0.000000	0.000000	0.000000	-0.366172	-0.108207	0.101048	0.000000	0.000000	4.000000	34.000000	0.000000
3219.444991	-0.080077	0.571278	0.042493	69.759964	-8.135504	23.796602	2.124658	0.000000	-0.996146	0.000000	0.000000	0.000000	-0.366172	-0.108207	0.101048	0.000000	0.000000	4.000000	34.000000	0.000000
3219.448324	-0.081191	0.570916	0.042908	69.759964	-8.135504	23.796602	2.124658	0.000000	-0.996146	0.000000	0.000000	0.000000	-0.334171	-0.108606	0.124562	0.000000	0.000000	4.000000	34.000000	0.000000
3219.451658	-0.081191	0.570916	0.042908	69.759964	-8.135504	23.796602	2.124658	0.000000	-0.996146	0.000000	0.000000	0.000000	-0.334171	-0.108606	0.124562	0.000000	0.000000	4.000000	34.000000	0.000000
3219.454991	-0.081191	0.570916	0.042908	69.772484	-8.243657	23.637718	2.145418	0.000000	-0.940450	0.000000	0.000000	0.000000	-0.334171	-0.108606	0.124562	0.000000	0.000000	4.000000	34.000000	0.000000
3219.458324	-0.082246	0.570553	0.043395	69.772484	-8.243657	23.637718	2.145418	0.000000	-0.940450	0.000000	0.000000	0.000000	-0.316454	-0.109016	0.145929	0.000000	0.000000	4.000000	34.000000	0.000000
3219.461658	-0.082246	0.570553	0.043395	69.772484	-8.243657	23.637718	2.145418	0.000000	-0.940450	0.000000	0.000000	0.000000	-0.316454	-0.109016	0.145929	0.000000	0.000000	4.000000	34.000000	0.000000
3219.464991	-0.082246	0.570553	0.043395	69.778740	-8.335813	23.606148	2.169740	0.000000	-0.887708	0.000000	0.000000	0.000000	-0.316454	-0.109016	0.145929	0.000000	0.000000	4.000000	34.000000	0.000000
3219.468324	-0.083146	0.570215	0.043962	69.778740	-8.335813	23.606148	2.169740	0.000000	-0.887708	0.000000	0.000000	0.000000	-0.269920	-0.101195	0.170300	0.000000	0.000000	4.000000	34.000000	0.000000
3219.471658	-0.083146	0.570215	0.043962	69.778740	-8.335813	23.606148	2.169740	0.000000	-0.887708	0.000000	0.000000	0.000000	-0.269920	-0.101195	0.170300	0.000000	0.000000	4.000000	34.000000	0.000000
3219.474991	-0.083146	0.570215	0.043962	69.778740	-8.411970	23.590195	2.198123	0.000000	-0.842721	0.000000	0.000000	0.000000	-0.269920	-0.101195	0.170300	0.000000	0.000000	4.000000	34.000000	0.000000
3219.478324	-0.083914	0.569904	0.044608	69.778740	-8.411970	23.590195	2.198123	0.000000	-0.842721	0.000000	0.000000	0.000000	-0.230439	-0.093443	0.193719	0.000000	0.000000	4.000000	34.000000	0.000000
3219.481658	-0.083914	0.569904	0.044608	69.778740	-8.411970	23.590195	2.198123	0.000000	-0.842721	0.000000	0.000000	0.000000	-0.230439	-0.093443	0.193719	0.000000	0.000000	4.000000	34.000000	0.000000
3219.484991	-0.083914	0.569904	0.044608	69.778725	-8.469086	23.550301	2.230410	0.000000	-0.804315	0.000000	0.000000	0.000000	-0.230439	-0.093443	0.193719	0.000000	0.000000	4.000000	34.000000	0.000000
3219.488324	-0.083914	0.569904	0.044608	69.778725	-8.469086	23.550301	2.230410	0.000000	-0.804315	0.000000	0.000000	0.000000	-0.230439	-0.093443	0.193719	0.000000	0.000000	4.000000	34.000000	0.000000
3219.491658	-0.084540	0.569591	0.045276	69.778725	-8.469086	23.550301	2.230410	0.000000	-0.804315	0.000000	0.000000	0.000000	-0.188014	-0.093855	0.200437	0.000000	0.000000	4.000000	34.000000	0.000000
3219.494991	-0.084540	0.569591	0.045276	69.772476	-8.510205	23.502092	2.230410	0.000000	-0.804315	0.000000	0.000000	0.000000	-0.188014	-0.093855	0.200437	0.000000	0.000000	4.000000	34.000000	0.000000
3219.498324	-0.085011	0.569304	0.046028	69.772476	-8.510205	23.502092	2.230410	0.000000	-0.804315	0.000000	0.000000	0.000000	-0.141101	-0.086110	0.225388	0.000000	0.000000	4.000000	34.000000	0.000000
3219.501658	-0.085011	0.569304	0.046028	69.772476	-8.510205	23.502092	2.230410	0.000000	-0.804315	0.000000	0.000000	0.000000	-0.141101	-0.086110	0.225388	0.000000	0.000000	4.000000	34.000000	0.000000
3219.504991	-0.085011	0.569304	0.046028	69.763123	-8.532759	23.488695	2.301380	0.000000	-0.749462	0.000000	0.000000	0.000000	-0.141101	-0.086110	0.225388	0.000000	0.000000	4.000000	34.000000	0.000000
3219.508324	-0.085011	0.569304	0.046028	69.763123	-8.532759	23.488695	2.301380	0.000000	-0.749462	0.000000	0.000000	0.000000	-0.141101	-0.086110	0.225388	0.000000	0.000000	4.000000	34.000000	0.000000
3219.511658	-0.085316	0.569062	0.046817	69.763123	-8.532759	23.488695	2.301380	0.000000	-0.749462	0.000000	0.000000	0.000000	-0.091683	-0.072668	0.236808	0.000000	0.000000	4.000000	34.000000	0.000000
3219.514991	-0.085316	0.569062	0.046817	69.747566	-8.545386	23.465120	2.301380	0.000000	-0.749462	0.000000	0.000000	0.000000	-0.091683	-0.072668	0.236808	0.000000	0.000000	4.000000	34.000000	0.000000
3219.518324	-0.085459	0.568808	0.047657	69.747566	-8.545386	23.465120	2.301380	0.000000	-0.749462	0.000000	0.000000	0.000000	-0.042648	-0.075968	0.251935	0.000000	0.000000	4.000000	34.000000	0.000000
3219.521658	-0.085459	0.568808	0.047657	69.747566	-8.545386	23.465120	2.301380	0.000000	-0.749462	0.000000	0.000000	0.000000	-0.042648	-0.075968	0.251935	0.000000	0.000000	4.000000	34.000000	0.000000
3219.524991	-0.085459	0.568808	0.047657	69.725800	-8.545347	23.439396	2.382838	0.000000	-0.727074	0.000000	0.000000	0.000000	-0.042648	-0.075968	0.251935	0.000000	0.000000	4.000000	34.000000	0.000000
3219.528324	-0.085459	0.568808	0.047657	69.725800	-8.545347	23.439396	2.382838	0.000000	-0.727074	0.000000	0.000000	0.000000	-0.042648	-0.075968	0.251935	0.000000	0.000000	4.000000	34.000000	0.000000
3219.531658	-0.085445	0.568599	0.048597	69.725800	-8.545347	23.439396	2.382838	0.000000	-0.727074	0.000000	0.000000	0.000000	0.004108	-0.062795	0.282125	0.000000	0.000000	4.000000	34.000000	0.000000
3219.534991	-0.085445	0.568599	0.048597	69.697838	-8.535002	23.408484	2.382838	0.000000	-0.727074	0.000000	0.000000	0.000000	0.004108	-0.062795	0.282125	0.000000	0.000000	4.000000	34.000000	0.000000
3219.538324	-0.085319	0.568443	0.049607	69.697838	-8.535002	23.408484	2.382838	0.000000	-0.727074	0.000000	0.000000	0.000000	0.037877	-0.046706	0.303041	0.000000	0.000000	4.000000	34.000000	0.000000
3219.541658	-0.085319	0.568443	0.049607	69.697838	-8.535002	23.408484	2.382838	0.000000	-0.727074	0.000000	0.000000	0.000000	0.037877	-0.046706	0.303041	0.000000	0.000000	4.000000	34.000000	0.000000
3219.544991	-0.085319	0.568443	0.049607	69.666595	-8.501770	23.397068	2.480365	0.000000	-0.734071	0.000000	0.000000	0.000000	0.037877	-0.046706	0.303041	0.000000	0.000000	4.000000	34.000000	0.000000
3219.548324	-0.085126	0.568267	0.050674	69.666595	-8.501770	23.397068	2.480365	0.000000	-0.734071	0.000000	0.000000	0.000000	0.057667	-0.053009	0.320067	0.000000	0.000000	4.000000	34.000000	0.000000
3219.551658	-0.085126	0.568267	0.050674	69.666595	-8.501770	23.397068	2.480365	0.000000	-0.734071	0.000000	0.000000	0.000000	0.057667	-0.053009	0.320067	0.000000	0.000000	4.000000	34.000000	0.000000
3219.554991	-0.085126	0.568267	0.050674	69.629036	-8.449177	23.395149	2.533710	0.000000	-0.743683	0.000000	0.000000	0.000000	0.057667	-0.053009	0.320067	0.000000	0.000000	4.000000	34.000000	0.000000
3219.558324	-0.084821	0.568115	0.051816	69.629036	-8.449177	23.395149	2.533710	0.000000	-0.743683	0.000000	0.000000	0.000000	0.091591	-0.045418	0.342667	0.000000	0.000000	4.000000	34.000000	0.000000
3219.561658	-0.084821	0.568115	0.051816	69.629036	-8.449177	23.395149	2.533710	0.000000	-0.743683	0.000000	0.000000	0.000000	0.091591	-0.045418	0.342667	0.000000	0.000000	4.000000	34.000000	0.000000
3219.564991	-0.084821	0.568115	0.051816	69.594604	-8.382819	23.393391	2.590821	0.000000	-0.758948	0.000000	0.000000	0.000000	0.091591	-0.045418	0.342667	0.000000	0.000000	4.000000	34.000000	0.000000
3219.568324	-0.084369	0.567934	0.052988	69.594604	-8.382819	23.393391	2.590821	0.000000	-0.758948	0.000000	0.000000	0.000000	0.135558	-0.054382	0.351364	0.000000	0.000000	4.000000	34.000000	0.000000
3219.571658	-0.084369	0.567934	0.052988	69.594604	-8.382819	23.393391	2.590821	0.000000	-0.758948	0.000000	0.000000	0.000000	0.135558	-0.054382	0.351364	0.000000	0.000000	4.000000	34.000000	0.000000
3219.574991	-0.084369	0.567934	0.052988	69.566444	-8.305292	23.391964	2.649381	0.000000	-0.781541	0.000000	0.000000	0.000000	0.135558	-0.054382	0.351364	0.000000	0.000000	4.000000	34.000000	0.000000
3219.578324	-0.083816	0.567704	0.054163	69.566444	-8.305292	23.391964	2.649381	0.000000	-0.781541	0.000000	0.000000	0.000000	0.166089	-0.068944	0.352547	0.000000	0.000000	4.000000	34.000000	0.000000
3219.581658	-0.083816	0.567704	0.054163	69.566444	-8.305292	23.391964	2.649381	0.000000	-0.781541	0.000000	0.000000	0.000000	0.166089	-0.068944	0.352547	0.000000	0.000000	4.000000	34.000000	0.000000
3219.584991	-0.083816	0.567704	0.054163	69.549995	-8.205362	23.391186	2.708139	0.000000	-0.809222	0.000000	0.000000	0.000000	0.166089	-0.068944	0.352547	0.000000	0.000000	4.000000	34.000000	0.000000
3219.588324	-0.083080	0.567417	0.055314	69.549995	-8.205362	23.391186	2.708139	0.000000	-0.809222	0.000000	0.000000	0.000000	0.220612	-0.086071	0.345396	0.000000	0.000000	4.000000	34.000000	0.000000
3219.591658	-0.083080	0.567417	0.055314	69.549995	-8.205362	23.391186	2.708139	0.000000	-0.809222	0.000000	0.000000	0.000000	0.220612	-0.086071	0.345396	0.000000	0.000000	4.000000	34.000000	0.000000
3219.594991	-0.083080	0.567417	0.055314	69.542900	-8.094096	23.390890	2.765705	0.000000	-0.845991	0.000000	0.000000	0.000000	0.220612	-0.086071	0.345396	0.000000	0.000000	4.000000	34.000000	0.000000
3219.598324	-0.082233	0.567055	0.056412	69.542900	-8.094096	23.390890	2.765705	0.000000	-0.845991	0.000000	0.000000	0.000000	0.254254	-0.108773	0.329510	0.000000	0.000000	4.000000	34.000000	0.000000
3219.601658	-0.082233	0.567055	0.056412	69.542900	-8.094096	23.390890	2.765705	0.000000	-0.845991	0.000000	0.000000	0.000000	0.254254	-0.108773	0.329510	0.000000	0.000000	4.000000	34.000000	0.000000
3219.604991	-0.082233	0.567055	0.056412	69.547745	-7.992407	23.357056	2.820624	0.000000	-0.888366	0.000000	0.000000	0.000000	0.254254	-0.108773	0.329510	0.000000	0.000000	4.000000	34.000000	0.000000
3219.608324	-0.081250	0.566663	0.057472	69.547745	-7.992407	23.357056	2.820624	0.000000	-0.888366	0.000000	0.000000	0.000000	0.294785	-0.117389	0.317850	0.000000	0.000000	4.000000	34.000000	0.000000
3219.611658	-0.081250	0.566663	0.057472	69.547745	-7.992407	23.357056	2.820624	0.000000	-0.888366	0.000000	0.000000	0.000000	0.294785	-0.117389	0.317850	0.000000	0.000000	4.000000	34.000000	0.000000
3219.614991	-0.081250	0.566663	0.057472	69.548439	-7.928689	23.239822	2.873599	0.000000	-0.937497	0.000000	0.000000	0.000000	0.294785	-0.117389	0.317850	0.000000	0.000000	4.000000	34.000000	0.000000
3219.618324	-0.080156	0.566272	0.058482	69.548439	-7.928689	23.239822	2.873599	0.000000	-0.937497	0.000000	0.000000	0.000000	0.328355	-0.117423	0.303072	0.000000	0.000000	4.000000	34.000000	0.000000
3219.621658	-0.080156	0.566272	0.058482	69.548439	-7.928689	23.239822	2.873599	0.000000	-0.937497	0.000000	0.000000	0.000000	0.328355	-0.117423	0.303072	0.000000	0.000000	4.000000	34.000000	0.000000
3219.624991	-0.080156	0.566272	0.058482	69.558281	-7.943188	22.991068	2.924111	0.000000	-0.992222	0.000000	0.000000	0.000000	0.328355	-0.117423	0.303072	0.000000	0.000000	4.000000	34.000000	0.000000
3219.628324	-0.079030	0.565861	0.059476	69.558281	-7.943188	22.991068	2.924111	0.000000	-0.992222	0.000000	0.000000	0.000000	0.337812	-0.123446	0.298275	0.000000	0.000000	4.000000	34.000000	0.000000
3219.631658	-0.079030	0.565861	0.059476	69.558281	-7.943188	22.991068	2.924111	0.000000	-0.992222	0.000000	0.000000	0.000000	0.337812	-0.123446	0.298275	0.000000	0.000000	4.000000	34.000000	0.000000
3219.634991	-0.079030	0.565861	0.059476	69.569244	-8.040187	22.595461	2.973823	0.000000	-1.048525	0.000000	0.000000	0.000000	0.337812	-0.123446	0.298275	0.000000	0.000000	4.000000	34.000000	0.000000
3219.638324	-0.077798	0.565429	0.060466	69.569244	-8.040187	22.595461	2.973823	0.000000	-1.048525	0.000000	0.000000	0.000000	0.369392	-0.129466	0.296741	0.000000	0.000000	4.000000	34.000000	0.000000
3219.641658	-0.077798	0.565429	0.060466	69.569244	-8.040187	22.595461	2.973823	0.000000	-1.048525	0.000000	0.000000	0.000000	0.369392	-0.129466	0.296741	0.000000	0.000000	4.000000	34.000000	0.000000
3219.644991	-0.077798	0.565429	0.060466	69.582870	-8.178407	22.106705	3.023280	0.000000	-1.110090	0.000000	0.000000	0.000000	0.369392	-0.129466	0.296741	0.000000	0.000000	4.000000	34.000000	0.000000
3219.648324	-0.076430	0.564998	0.061407	69.582870	-8.178407	22.106705	3.023280	0.000000	-1.110090	0.000000	0.000000	0.000000	0.410477	-0.129387	0.282550	0.000000	0.000000	4.000000	34.000000	0.000000
3219.651658	-0.076430	0.564998	0.061407	69.582870	-8.178407	22.106705	3.023280	0.000000	-1.110090	0.000000	0.000000	0.000000	0.410477	-0.129387	0.282550	0.000000	0.000000	4.000000	34.000000	0.000000
3219.654991	-0.076430	0.564998	0.061407	69.598709	-8.315186	21.602848	3.070372	0.000000	-1.178503	0.000000	0.000000	0.000000	0.410477	-0.129387	0.282550	0.000000	0.000000	4.000000	34.000000	0.000000
3219.658324	-0.074931	0.564547	0.062346	69.598709	-8.315186	21.602848	3.070372	0.000000	-1.178503	0.000000	0.000000	0.000000	0.449646	-0.135331	0.281584	0.000000	0.000000	4.000000	34.000000	0.000000
3219.661658	-0.074931	0.564547	0.062346	69.598709	-8.315186	21.602848	3.070372	0.000000	-1.178503	0.000000	0.000000	0.000000	0.449646	-0.135331	0.281584	0.000000	0.000000	4.000000	34.000000	0.000000
3219.664991	-0.074931	0.564547	0.062346	69.616760	-8.435859	21.103361	3.117302	0.000000	-1.253443	0.000000	0.000000	0.000000	0.449646	-0.135331	0.281584	0.000000	0.000000	4.000000	34.000000	0.000000
3219.668324	-0.073292	0.564107	0.063213	69.616760	-8.435859	21.103361	3.117302	0.000000	-1.253443	0.000000	0.000000	0.000000	0.491819	-0.132024	0.260010	0.000000	0.000000	4.000000	34.000000	0.000000
3219.671658	-0.073292	0.564107	0.063213	69.616760	-8.435859	21.103361	3.117302	0.000000	-1.253443	0.000000	0.000000	0.000000	0.491819	-0.132024	0.260010	0.000000	0.000000	4.000000	34.000000	0.000000
3219.674991	-0.073292	0.564107	0.063213	69.637062	-8.531439	20.622807	3.160637	0.000000	-1.335413	0.000000	0.000000	0.000000	0.491819	-0.132024	0.260010	0.000000	0.000000	4.000000	34.000000	0.000000
3219.678324	-0.071537	0.563678	0.064003	69.637062	-8.531439	20.622807	3.160637	0.000000	-1.335413	0.000000	0.000000	0.000000	0.526488	-0.128582	0.237067	0.000000	0.000000	4.000000	34.000000	0.000000
3219.681658	-0.071537	0.563678	0.064003	69.637062	-8.531439	20.622807	3.160637	0.000000	-1.335413	0.000000	0.000000	0.000000	0.526488	-0.128582	0.237067	0.000000	0.000000	4.000000	34.000000	0.000000
3219.684991	-0.071537	0.563678	0.064003	69.662727	-8.625733	20.131573	3.200148	0.000000	-1.423161	0.000000	0.000000	0.000000	0.526488	-0.128582	0.237067	0.000000	0.000000	4.000000	34.000000	0.000000
3219.688324	-0.069714	0.563243	0.064692	69.662727	-8.625733	20.131573	3.200148	0.000000	-1.423161	0.000000	0.000000	0.000000	0.546819	-0.130551	0.206797	0.000000	0.000000	4.000000	34.000000	0.000000
3219.691658	-0.069714	0.563243	0.064692	69.662727	-8.625733	20.131573	3.200148	0.000000	-1.423161	0.000000	0.000000	0.000000	0.546819	-0.130551	0.206797	0.000000	0.000000	4.000000	34.000000	0.000000
3219.694991	-0.069714	0.563243	0.064692	69.689621	-8.730371	19.619732	3.234614	0.000000	-1.514298	0.000000	0.000000	0.000000	0.546819	-0.130551	0.206797	0.000000	0.000000	4.000000	34.000000	0.000000
3219.698324	-0.067798	0.562859	0.065272	69.689621	-8.730371	19.619732	3.234614	0.000000	-1.514298	0.000000	0.000000	0.000000	0.574758	-0.115136	0.173882	0.000000	0.000000	4.000000	34.000000	0.000000
3219.701658	-0.067798	0.562859	0.065272	69.689621	-8.730371	19.619732	3.234614	0.000000	-1.514298	0.000000	0.000000	0.000000	0.574758	-0.115136	0.173882	0.000000	0.000000	4.000000	34.000000	0.000000
3219.704991	-0.067798	0.562859	0.065272	69.722237	-8.852334	19.067297	3.263595	0.000000	-1.610091	0.000000	0.000000	0.000000	0.574758	-0.115136	0.173882	0.000000	0.000000	4.000000	34.000000	0.000000
3219.708324	-0.065817	0.562441	0.065755	69.722237	-8.852334	19.067297	3.263595	0.000000	-1.610091	0.000000	0.000000	0.000000	0.594286	-0.125535	0.144911	0.000000	0.000000	4.000000	34.000000	0.000000
3219.711658	-0.065817	0.562441	0.065755	69.722237	-8.852334	19.067297	3.263595	0.000000	-1.610091	0.000000	0.000000	0.000000	0.594286	-0.125535	0.144911	0.000000	0.000000	4.000000	34.000000	0.000000
3219.714991	-0.065817	0.562441	0.065755	69.756584	-8.985003	18.493824	3.287747	0.000000	-1.709139	0.000000	0.000000	0.000000	0.594286	-0.125535	0.144911	0.000000	0.000000	4.000000	34.000000	0.000000
3219.718324	-0.063796	0.562016	0.066132	69.756584	-8.985003	18.493824	3.287747	0.000000	-1.709139	0.000000	0.000000	0.000000	0.606264	-0.127247	0.113102	0.000000	0.000000	4.000000	34.000000	0.000000
3219.721658	-0.063796	0.562016	0.066132	69.756584	-8.985003	18.493824	3.287747	0.000000	-1.709139	0.000000	0.000000	0.000000	0.606264	-0.127247	0.113102	0.000000	0.000000	4.000000	34.000000	0.000000
3219.724991	-0.063796	0.562016	0.066132	69.798302	-9.150514	17.863989	3.306597	0.000000	-1.810183	0.000000	0.000000	0.000000	0.606264	-0.127247	0.113102	0.000000	0.000000	4.000000	34.000000	0.000000
3219.728324	-0.061737	0.561587	0.066402	69.798302	-9.150514	17.863989	3.306597	0.000000	-1.810183	0.000000	0.000000	0.000000	0.617898	-0.128836	0.081159	0.000000	0.000000	4.000000	34.000000	0.000000
3219.731658	-0.061737	0.561587	0.066402	69.798302	-9.150514	17.863989	3.306597	0.000000	-1.810183	0.000000	0.000000	0.000000	0.617898	-0.128836	0.081159	0.000000	0.000000	4.000000	34.000000	0.000000
3219.734991	-0.061737	0.561587	0.066402	69.850395	-9.340745	17.199436	3.320124	0.000000	-1.913165	0.000000	0.000000	0.000000	0.617898	-0.128836	0.081159	0.000000	0.000000	4.000000	34.000000	0.000000
3219.738324	-0.059636	0.561116	0.066532	69.850395	-9.340745	17.199436	3.320124	0.000000	-1.913165	0.000000	0.000000	0.000000	0.630327	-0.141340	0.038947	0.000000	0.000000	4.000000	34.000000	0.000000
3219.741658	-0.059636	0.561116	0.066532	69.850395	-9.340745	17.199436	3.320124	0.000000	-1.913165	0.000000	0.000000	0.000000	0.630327	-0.141340	0.038947	0.000000	0.000000	4.000000	34.000000	0.000000
3219.744991	-0.059636	0.561116	0.066532	69.907799	-9.512141	16.571232	3.326615	0.000000	-2.018220	0.000000	0.000000	0.000000	0.630327	-0.141340	0.038947	0.000000	0.000000	4.000000	34.000000	0.000000
3219.748324	-0.057521	0.560621	0.066535	69.907799	-9.512141	16.571232	3.326615	0.000000	-2.018220	0.000000	0.000000	0.000000	0.634257	-0.148302	0.000786	0.000000	0.000000	4.000000	34.000000	0.000000
3219.751658	-0.057521	0.560621	0.066535	69.907799	-9.512141	16.571232	3.326615	0.000000	-2.018220	0.000000	0.000000	0.000000	0.634257	-0.148302	0.000786	0.000000	0.000000	4.000000	34.000000	0.000000
3219.754991	-0.057521	0.560621	0.066535	69.975197	-9.623270	16.037870	3.326746	0.000000	-2.123930	0.000000	0.000000	0.000000	0.634257	-0.148302	0.000786	0.000000	0.000000	4.000000	34.000000	0.000000
3219.758324	-0.055420	0.560133	0.066402	69.975197	-9.623270	16.037870	3.326746	0.000000	-2.123930	0.000000	0.000000	0.000000	0.630475	-0.146497	-0.039938	0.000000	0.000000	4.000000	34.000000	0.000000
3219.761658	-0.055420	0.560133	0.066402	69.975197	-9.623270	16.037870	3.326746	0.000000	-2.123930	0.000000	0.000000	0.000000	0.630475	-0.146497	-0.039938	0.000000	0.000000	4.000000	34.000000	0.000000
3219.764991	-0.055420	0.560133	0.066402	70.050148	-9.681385	15.596918	3.320090	0.000000	-2.229009	0.000000	0.000000	0.000000	0.630475	-0.146497	-0.039938	0.000000	0.000000	4.000000	34.000000	0.000000
3219.768324	-0.053357	0.559651	0.066130	70.050148	-9.681385	15.596918	3.320090	0.000000	-2.229009	0.000000	0.000000	0.000000	0.618800	-0.144685	-0.081413	0.000000	0.000000	4.000000	34.000000	0.000000
3219.771658	-0.053357	0.559651	0.066130	70.050148	-9.681385	15.596918	3.320090	0.000000	-2.229009	0.000000	0.000000	0.000000	0.618800	-0.144685	-0.081413	0.000000	0.000000	4.000000	34.000000	0.000000
3219.774991	-0.053357	0.559651	0.066130	70.135902	-9.693341	15.249130	3.306521	0.000000	-2.332142	0.000000	0.000000	0.000000	0.618800	-0.144685	-0.081413	0.000000	0.000000	4.000000	34.000000	0.000000
3219.778324	-0.051338	0.559136	0.065749	70.135902	-9.693341	15.249130	3.306521	0.000000	-2.332142	0.000000	0.000000	0.000000	0.605884	-0.154565	-0.114369	0.000000	0.000000	4.000000	34.000000	0.000000
3219.781658	-0.051338	0.559136	0.065749	70.135902	-9.693341	15.249130	3.306521	0.000000	-2.332142	0.000000	0.000000	0.000000	0.605884	-0.154565	-0.114369	0.000000	0.000000	4.000000	34.000000	0.000000
3219.784991	-0.051338	0.559136	0.065749	70.235428	-9.671892	14.966226	3.287459	0.000000	-2.433123	0.000000	0.000000	0.000000	0.605884	-0.154565	-0.114369	0.000000	0.000000	4.000000	34.000000	0.000000
3219.788324	-0.049379	0.558572	0.065177	70.235428	-9.671892	14.966226	3.287459	0.000000	-2.433123	0.000000	0.000000	0.000000	0.587479	-0.169005	-0.171739	0.000000	0.000000	4.000000	34.000000	0.000000
3219.791658	-0.049379	0.558572	0.065177	70.235428	-9.671892	14.966226	3.287459	0.000000	-2.433123	0.000000	0.000000	0.000000	0.587479	-0.169005	-0.171739	0.000000	0.000000	4.000000	34.000000	0.000000
3219.794991	-0.049379	0.558572	0.065177	70.346626	-9.603047	14.779016	3.258836	0.000000	-2.531036	0.000000	0.000000	0.000000	0.587479	-0.169005	-0.171739	0.000000	0.000000	4.000000	34.000000	0.000000
3219.798324	-0.047466	0.558005	0.064489	70.346626	-9.603047	14.779016	3.258836	0.000000	-2.531036	0.000000	0.000000	0.000000	0.573994	-0.170131	-0.206238	0.000000	0.000000	4.000000	34.000000	0.000000
3219.801658	-0.047466	0.558005	0.064489	70.346626	-9.603047	14.779016	3.258836	0.000000	-2.531036	0.000000	0.000000	0.000000	0.573994	-0.170131	-0.206238	0.000000	0.000000	4.000000	34.000000	0.000000
3219.804991	-0.047466	0.558005	0.064489	70.473923	-9.453217	14.732597	3.224463	0.000000	-2.626702	0.000000	0.000000	0.000000	0.573994	-0.170131	-0.206238	0.000000	0.000000	4.000000	34.000000	0.000000
3219.808324	-0.045672	0.557388	0.063669	70.473923	-9.453217	14.732597	3.224463	0.000000	-2.626702	0.000000	0.000000	0.000000	0.538293	-0.185237	-0.246130	0.000000	0.000000	4.000000	34.000000	0.000000
3219.811658	-0.045672	0.557388	0.063669	70.473923	-9.453217	14.732597	3.224463	0.000000	-2.626702	0.000000	0.000000	0.000000	0.538293	-0.185237	-0.246130	0.000000	0.000000	4.000000	34.000000	0.000000
3219.814991	-0.045672	0.557388	0.063669	70.611244	-9.306614	14.716544	3.183441	0.000000	-2.716417	0.000000	0.000000	0.000000	0.538293	-0.185237	-0.246130	0.000000	0.000000	4.000000	34.000000	0.000000
3219.818324	-0.043974	0.556738	0.062735	70.611244	-9.306614	14.716544	3.183441	0.000000	-2.716417	0.000000	0.000000	0.000000	0.509406	-0.194810	-0.280032	0.000000	0.000000	4.000000	34.000000	0.000000
3219.821658	-0.043974	0.556738	0.062735	70.611244	-9.306614	14.716544	3.183441	0.000000	-2.716417	0.000000	0.000000	0.000000	0.509406	-0.194810	-0.280032	0.000000	0.000000	4.000000	34.000000	0.000000
3219.824991	-0.043974	0.556738	0.062735	70.758057	-9.170270	14.694891	3.136769	0.000000	-2.801318	0.000000	0.000000	0.000000	0.509406	-0.194810	-0.280032	0.000000	0.000000	4.000000	34.000000	0.000000
3219.828324	-0.042369	0.556050	0.061650	70.758057	-9.170270	14.694891	3.136769	0.000000	-2.801318	0.000000	0.000000	0.000000	0.481384	-0.206572	-0.325749	0.000000	0.000000	4.000000	34.000000	0.000000
3219.831658	-0.042369	0.556050	0.061650	70.758057	-9.170270	14.694891	3.136769	0.000000	-2.801318	0.000000	0.000000	0.000000	0.481384	-0.206572	-0.325749	0.000000	0.000000	4.000000	34.000000	0.000000
3219.834991	-0.042369	0.556050	0.061650	70.912170	-9.042852	14.681518	3.082478	0.000000	-2.881549	0.000000	0.000000	0.000000	0.481384	-0.206572	-0.325749	0.000000	0.000000	4.000000	34.000000	0.000000
3219.838324	-0.040914	0.555338	0.060488	70.912170	-9.042852	14.681518	3.082478	0.000000	-2.881549	0.000000	0.000000	0.000000	0.436563	-0.213690	-0.348611	0.000000	0.000000	4.000000	34.000000	0.000000
3219.841658	-0.040914	0.555338	0.060488	70.912170	-9.042852	14.681518	3.082478	0.000000	-2.881549	0.000000	0.000000	0.000000	0.436563	-0.213690	-0.348611	0.000000	0.000000	4.000000	34.000000	0.000000
3219.844991	-0.040914	0.555338	0.060488	71.068314	-8.922187	14.683211	3.024376	0.000000	-2.954309	0.000000	0.000000	0.000000	0.436563	-0.213690	-0.348611	0.000000	0.000000	4.000000	34.000000	0.000000
3219.848324	-0.039578	0.554633	0.059184	71.068314	-8.922187	14.683211	3.024376	0.000000	-2.954309	0.000000	0.000000	0.000000	0.400817	-0.211402	-0.391025	0.000000	0.000000	4.000000	34.000000	0.000000
3219.851658	-0.039578	0.554633	0.059184	71.068314	-8.922187	14.683211	3.024376	0.000000	-2.954309	0.000000	0.000000	0.000000	0.400817	-0.211402	-0.391025	0.000000	0.000000	4.000000	34.000000	0.000000
3219.854991	-0.039578	0.554633	0.059184	71.184181	-8.812768	14.675621	2.959205	0.000000	-3.021112	0.000000	0.000000	0.000000	0.400817	-0.211402	-0.391025	0.000000	0.000000	4.000000	34.000000	0.000000
3219.858324	-0.038416	0.553951	0.057816	71.184181	-8.812768	14.675621	2.959205	0.000000	-3.021112	0.000000	0.000000	0.000000	0.348627	-0.204611	-0.410348	0.000000	0.000000	4.000000	34.000000	0.000000
3219.861658	-0.038416	0.553951	0.057816	71.184181	-8.812768	14.675621	2.959205	0.000000	-3.021112	0.000000	0.000000	0.000000	0.348627	-0.204611	-0.410348	0.000000	0.000000	4.000000	34.000000	0.000000
3219.864991	-0.038416	0.553951	0.057816	71.204620	-8.692837	14.695311	2.890814	0.000000	-3.079217	0.000000	0.000000	0.000000	0.348627	-0.204611	-0.410348	0.000000	0.000000	4.000000	34.000000	0.000000
3219.868324	-0.037409	0.553352	0.056479	71.204620	-8.692837	14.695311	2.890814	0.000000	-3.079217	0.000000	0.000000	0.000000	0.302050	-0.179565	-0.401066	0.000000	0.000000	4.000000	34.000000	0.000000
3219.871658	-0.037409	0.553352	0.056479	71.204620	-8.692837	14.695311	2.890814	0.000000	-3.079217	0.000000	0.000000	0.000000	0.302050	-0.179565	-0.401066	0.000000	0.000000	4.000000	34.000000	0.000000
3219.874991	-0.037409	0.553352	0.056479	71.109200	-8.526904	14.783484	2.823970	0.000000	-3.129559	0.000000	0.000000	0.000000	0.302050	-0.179565	-0.401066	0.000000	0.000000	4.000000	34.000000	0.000000
3219.878324	-0.036576	0.552839	0.055110	71.109200	-8.526904	14.783484	2.823970	0.000000	-3.129559	0.000000	0.000000	0.000000	0.249923	-0.153864	-0.410751	0.000000	0.000000	4.000000	34.000000	0.000000
3219.881658	-0.036576	0.552839	0.055110	71.109200	-8.526904	14.783484	2.823970	0.000000	-3.129559	0.000000	0.000000	0.000000	0.249923	-0.153864	-0.410751	0.000000	0.000000	4.000000	34.000000	0.000000
3219.884991	-0.036576	0.552839	0.055110	70.910271	-8.260009	15.046369	2.755511	0.000000	-3.171212	0.000000	0.000000	0.000000	0.249923	-0.153864	-0.410751	0.000000	0.000000	4.000000	34.000000	0.000000
3219.888324	-0.035923	0.552462	0.053825	70.910271	-8.260009	15.046369	2.755511	0.000000	-3.171212	0.000000	0.000000	0.000000	0.195738	-0.113264	-0.385432	0.000000	0.000000	4.000000	34.000000	0.000000
3219.891658	-0.035923	0.552462	0.053825	70.910271	-8.260009	15.046369	2.755511	0.000000	-3.171212	0.000000	0.000000	0.000000	0.195738	-0.113264	-0.385432	0.000000	0.000000	4.000000	34.000000	0.000000
3219.894991	-0.035923	0.552462	0.053825	70.660141	-7.836792	15.600282	2.691273	0.000000	-3.203835	0.000000	0.000000	0.000000	0.195738	-0.113264	-0.385432	0.000000	0.000000	4.000000	34.000000	0.000000
3219.898324	-0.035495	0.552211	0.052583	70.660141	-7.836792	15.600282	2.691273	0.000000	-3.203835	0.000000	0.000000	0.000000	0.128340	-0.075149	-0.372792	0.000000	0.000000	4.000000	34.000000	0.000000
3219.901658	-0.035495	0.552211	0.052583	70.660141	-7.836792	15.600282	2.691273	0.000000	-3.203835	0.000000	0.000000	0.000000	0.128340	-0.075149	-0.372792	0.000000	0.000000	4.000000	34.000000	0.000000
3219.904991	-0.035495	0.552211	0.052583	70.413422	-7.304536	16.374323	2.629141	0.000000	-3.225225	0.000000	0.000000	0.000000	0.128340	-0.075149	-0.372792	0.000000	0.000000	4.000000	34.000000	0.000000
3219.908324	-0.035241	0.551996	0.051362	70.413422	-7.304536	16.374323	2.629141	0.000000	-3.225225	0.000000	0.000000	0.000000	0.076446	-0.064593	-0.366297	0.000000	0.000000	4.000000	34.000000	0.000000
3219.911658	-0.035241	0.551996	0.051362	70.413422	-7.304536	16.374323	2.629141	0.000000	-3.225225	0.000000	0.000000	0.000000	0.076446	-0.064593	-0.366297	0.000000	0.000000	4.000000	34.000000	0.000000
3219.914991	-0.035241	0.551996	0.051362	70.198502	-6.723334	17.283997	2.568091	0.000000	-3.237966	0.000000	0.000000	0.000000	0.076446	-0.064593	-0.366297	0.000000	0.000000	4.000000	34.000000	0.000000
3219.918324	-0.035206	0.551816	0.050160	70.198502	-6.723334	17.283997	2.568091	0.000000	-3.237966	0.000000	0.000000	0.000000	0.010472	-0.054114	-0.360677	0.000000	0.000000	4.000000	34.000000	0.000000
3219.921658	-0.035206	0.551816	0.050160	70.198502	-6.723334	17.283997	2.568091	0.000000	-3.237966	0.000000	0.000000	0.000000	0.010472	-0.054114	-0.360677	0.000000	0.000000	4.000000	34.000000	0.000000
3219.924991	-0.035206	0.551816	0.050160	70.027351	-6.127755	18.291204	2.507978	0.000000	-3.239712	0.000000	0.000000	0.000000	0.010472	-0.054114	-0.360677	0.000000	0.000000	4.000000	34.000000	0.000000
3219.928324	-0.035362	0.551617	0.048925	70.027351	-6.127755	18.291204	2.507978	0.000000	-3.239712	0.000000	0.000000	0.000000	-0.046725	-0.059532	-0.370371	0.000000	0.000000	4.000000	34.000000	0.000000
3219.931658	-0.035362	0.551617	0.048925	70.027351	-6.127755	18.291204	2.507978	0.000000	-3.239712	0.000000	0.000000	0.000000	-0.046725	-0.059532	-0.370371	0.000000	0.000000	4.000000	34.000000	0.000000
3219.934991	-0.035362	0.551617	0.048925	69.918480	-5.558415	19.310389	2.446250	0.000000	-3.231924	0.000000	0.000000	0.000000	-0.046725	-0.059532	-0.370371	0.000000	0.000000	4.000000	34.000000	0.000000
3219.938324	-0.035708	0.551418	0.047676	69.918480	-5.558415	19.310389	2.446250	0.000000	-3.231924	0.000000	0.000000	0.000000	-0.103869	-0.059661	-0.374838	0.000000	0.000000	4.000000	34.000000	0.000000
3219.941658	-0.035708	0.551418	0.047676	69.918480	-5.558415	19.310389	2.446250	0.000000	-3.231924	0.000000	0.000000	0.000000	-0.103869	-0.059661	-0.374838	0.000000	0.000000	4.000000	34.000000	0.000000
3219.944991	-0.035708	0.551418	0.047676	69.857048	-5.002429	20.363834	2.383777	0.000000	-3.214613	0.000000	0.000000	0.000000	-0.103869	-0.059661	-0.374838	0.000000	0.000000	4.000000	34.000000	0.000000
3219.948324	-0.036291	0.551219	0.046407	69.857048	-5.002429	20.363834	2.383777	0.000000	-3.214613	0.000000	0.000000	0.000000	-0.174925	-0.059774	-0.380457	0.000000	0.000000	4.000000	34.000000	0.000000
3219.951658	-0.036291	0.551219	0.046407	69.857048	-5.002429	20.363834	2.383777	0.000000	-3.214613	0.000000	0.000000	0.000000	-0.174925	-0.059774	-0.380457	0.000000	0.000000	4.000000	34.000000	0.000000
3219.954991	-0.036291	0.551219	0.046407	69.857399	-4.439007	21.477007	2.320367	0.000000	-3.185459	0.000000	0.000000	0.000000	-0.174925	-0.059774	-0.380457	0.000000	0.000000	4.000000	34.000000	0.000000
3219.958324	-0.037060	0.551002	0.045105	69.857399	-4.439007	21.477007	2.320367	0.000000	-3.185459	0.000000	0.000000	0.000000	-0.230741	-0.065127	-0.390581	0.000000	0.000000	4.000000	34.000000	0.000000
3219.961658	-0.037060	0.551002	0.045105	69.857399	-4.439007	21.477007	2.320367	0.000000	-3.185459	0.000000	0.000000	0.000000	-0.230741	-0.065127	-0.390581	0.000000	0.000000	4.000000	34.000000	0.000000
3219.964991	-0.037060	0.551002	0.045105	69.914970	-3.847103	22.678175	2.255270	0.000000	-3.147002	0.000000	0.000000	0.000000	-0.230741	-0.065127	-0.390581	0.000000	0.000000	4.000000	34.000000	0.000000
3219.968324	-0.038012	0.550750	0.043751	69.914970	-3.847103	22.678175	2.255270	0.000000	-3.147002	0.000000	0.000000	0.000000	-0.285674	-0.075754	-0.406316	0.000000	0.000000	4.000000	34.000000	0.000000
3219.971658	-0.038012	0.550750	0.043751	69.914970	-3.847103	22.678175	2.255270	0.000000	-3.147002	0.000000	0.000000	0.000000	-0.285674	-0.075754	-0.406316	0.000000	0.000000	4.000000	34.000000	0.000000
3219.974991	-0.038012	0.550750	0.043751	70.012428	-3.212497	23.975771	2.187551	0.000000	-3.099390	0.000000	0.000000	0.000000	-0.285674	-0.075754	-0.406316	0.000000	0.000000	4.000000	34.000000	0.000000
3219.978324	-0.039098	0.550462	0.042347	70.012428	-3.212497	23.975771	2.187551	0.000000	-3.099390	0.000000	0.000000	0.000000	-0.325843	-0.086306	-0.421306	0.000000	0.000000	4.000000	34.000000	0.000000
3219.981658	-0.039098	0.550462	0.042347	70.012428	-3.212497	23.975771	2.187551	0.000000	-3.099390	0.000000	0.000000	0.000000	-0.325843	-0.086306	-0.421306	0.000000	0.000000	4.000000	34.000000	0.000000
3219.984991	-0.039098	0.550462	0.042347	70.115135	-2.569243	25.327841	2.117334	0.000000	-3.045082	0.000000	0.000000	0.000000	-0.325843	-0.086306	-0.421306	0.000000	0.000000	4.000000	34.000000	0.000000
3219.988324	-0.040361	0.550104	0.040852	70.115135	-2.569243	25.327841	2.117334	0.000000	-3.045082	0.000000	0.000000	0.000000	-0.378885	-0.107255	-0.448456	0.000000	0.000000	4.000000	34.000000	0.000000
3219.991658	-0.040361	0.550104	0.040852	70.115135	-2.569243	25.327841	2.117334	0.000000	-3.045082	0.000000	0.000000	0.000000	-0.378885	-0.107255	-0.448456	0.000000	0.000000	4.000000	34.000000	0.000000
3219.994991	-0.040361	0.550104	0.040852	70.223946	-1.941530	26.681559	2.042591	0.000000	-2.981935	0.000000	0.000000	0.000000	-0.378885	-0.107255	-0.448456	0.000000	0.000000	4.000000	34.000000	0.000000
3219.998324	-0.041800	0.549695	0.039283	70.223946	-1.941530	26.681559	2.042591	0.000000	-2.981935	0.000000	0.000000	0.000000	-0.431676	-0.122867	-0.470785	0.000000	0.000000	4.000000	34.000000	0.000000
3220.001658	-0.041800	0.549695	0.039283	70.223946	-1.941530	26.681559	2.042591	0.000000	-2.981935	0.000000	0.000000	0.000000	-0.431676	-0.122867	-0.470785	0.000000	0.000000	4.000000	34.000000	0.000000
3220.004991	-0.041800	0.549695	0.039283	70.332458	-1.323990	28.049541	1.964127	0.000000	-2.909989	0.000000	0.000000	0.000000	-0.431676	-0.122867	-0.470785	0.000000	0.000000	4.000000	34.000000	0.000000
3220.008324	-0.043436	0.549234	0.037635	70.332458	-1.323990	28.049541	1.964127	0.000000	-2.909989	0.000000	0.000000	0.000000	-0.490806	-0.138376	-0.494304	0.000000	0.000000	4.000000	34.000000	0.000000
3220.011658	-0.043436	0.549234	0.037635	70.332458	-1.323990	28.049541	1.964127	0.000000	-2.909989	0.000000	0.000000	0.000000	-0.490806	-0.138376	-0.494304	0.000000	0.000000	4.000000	34.000000	0.000000
3220.014991	-0.043436	0.549234	0.037635	70.442642	-0.695724	29.471058	1.881742	0.000000	-2.828188	0.000000	0.000000	0.000000	-0.490806	-0.138376	-0.494304	0.000000	0.000000	4.000000	34.000000	0.000000
3220.018324	-0.045249	0.548719	0.035972	70.442642	-0.695724	29.471058	1.881742	0.000000	-2.828188	0.000000	0.000000	0.000000	-0.543841	-0.154368	-0.498763	0.000000	0.000000	4.000000	34.000000	0.000000
3220.021658	-0.045249	0.548719	0.035972	70.442642	-0.695724	29.471058	1.881742	0.000000	-2.828188	0.000000	0.000000	0.000000	-0.543841	-0.154368	-0.498763	0.000000	0.000000	4.000000	34.000000	0.000000
3220.024991	-0.045249	0.548719	0.035972	70.544029	0.018540	31.055286	1.798615	0.000000	-2.737548	0.000000	0.000000	0.000000	-0.543841	-0.154368	-0.498763	0.000000	0.000000	4.000000	34.000000	0.000000
3220.028324	-0.047215	0.548169	0.034313	70.544029	0.018540	31.055286	1.798615	0.000000	-2.737548	0.000000	0.000000	0.000000	-0.589843	-0.165086	-0.497810	0.000000	0.000000	4.000000	34.000000	0.000000
3220.031658	-0.047215	0.548169	0.034313	70.544029	0.018540	31.055286	1.798615	0.000000	-2.737548	0.000000	0.000000	0.000000	-0.589843	-0.165086	-0.497810	0.000000	0.000000	4.000000	34.000000	0.000000
3220.034991	-0.047215	0.548169	0.034313	70.629112	0.848590	32.848904	1.715647	0.000000	-2.639241	0.000000	0.000000	0.000000	-0.589843	-0.165086	-0.497810	0.000000	0.000000	4.000000	34.000000	0.000000
3220.038324	-0.049219	0.547600	0.032684	70.629112	0.848590	32.848904	1.715647	0.000000	-2.639241	0.000000	0.000000	0.000000	-0.601095	-0.170513	-0.488532	0.000000	0.000000	4.000000	34.000000	0.000000
3220.041658	-0.049219	0.547600	0.032684	70.629112	0.848590	32.848904	1.715647	0.000000	-2.639241	0.000000	0.000000	0.000000	-0.601095	-0.170513	-0.488532	0.000000	0.000000	4.000000	34.000000	0.000000
3220.044991	-0.049219	0.547600	0.032684	70.700890	1.821690	34.892323	1.634225	0.000000	-2.539058	0.000000	0.000000	0.000000	-0.601095	-0.170513	-0.488532	0.000000	0.000000	4.000000	34.000000	0.000000
3220.048324	-0.051279	0.546980	0.031048	70.700890	1.821690	34.892323	1.634225	0.000000	-2.539058	0.000000	0.000000	0.000000	-0.618191	-0.186178	-0.490942	0.000000	0.000000	4.000000	34.000000	0.000000
3220.051658	-0.051279	0.546980	0.031048	70.700890	1.821690	34.892323	1.634225	0.000000	-2.539058	0.000000	0.000000	0.000000	-0.618191	-0.186178	-0.490942	0.000000	0.000000	4.000000	34.000000	0.000000
3220.054991	-0.051279	0.546980	0.031048	70.750977	2.920681	37.156445	1.552401	0.000000	-2.436026	0.000000	0.000000	0.000000	-0.618191	-0.186178	-0.490942	0.000000	0.000000	4.000000	34.000000	0.000000
3220.058324	-0.053368	0.546327	0.029359	70.750977	2.920681	37.156445	1.552401	0.000000	-2.436026	0.000000	0.000000	0.000000	-0.626651	-0.195938	-0.506639	0.000000	0.000000	4.000000	34.000000	0.000000
3220.061658	-0.053368	0.546327	0.029359	70.750977	2.920681	37.156445	1.552401	0.000000	-2.436026	0.000000	0.000000	0.000000	-0.626651	-0.195938	-0.506639	0.000000	0.000000	4.000000	34.000000	0.000000
3220.064991	-0.053368	0.546327	0.029359	70.771164	4.122305	39.625095	1.467961	0.000000	-2.331585	0.000000	0.000000	0.000000	-0.626651	-0.195938	-0.506639	0.000000	0.000000	4.000000	34.000000	0.000000
3220.068324	-0.055583	0.545666	0.027666	70.771164	4.122305	39.625095	1.467961	0.000000	-2.331585	0.000000	0.000000	0.000000	-0.664436	-0.198242	-0.507973	0.000000	0.000000	4.000000	34.000000	0.000000
3220.071658	-0.055583	0.545666	0.027666	70.771164	4.122305	39.625095	1.467961	0.000000	-2.331585	0.000000	0.000000	0.000000	-0.664436	-0.198242	-0.507973	0.000000	0.000000	4.000000	34.000000	0.000000
3220.074991	-0.055583	0.545666	0.027666	70.761215	5.409088	42.260777	1.383299	0.000000	-2.220845	0.000000	0.000000	0.000000	-0.664436	-0.198242	-0.507973	0.000000	0.000000	4.000000	34.000000	0.000000
3220.078324	-0.057918	0.544990	0.025925	70.761215	5.409088	42.260777	1.383299	0.000000	-2.220845	0.000000	0.000000	0.000000	-0.700386	-0.202761	-0.522156	0.000000	0.000000	4.000000	34.000000	0.000000
3220.081658	-0.057918	0.544990	0.025925	70.761215	5.409088	42.260777	1.383299	0.000000	-2.220845	0.000000	0.000000	0.000000	-0.700386	-0.202761	-0.522156	0.000000	0.000000	4.000000	34.000000	0.000000
3220.084991	-0.057918	0.544990	0.025925	70.710976	6.741002	44.878174	1.296273	0.000000	-2.104114	0.000000	0.000000	0.000000	-0.700386	-0.202761	-0.522156	0.000000	0.000000	4.000000	34.000000	0.000000
3220.088324	-0.060351	0.544360	0.024170	70.710976	6.741002	44.878174	1.296273	0.000000	-2.104114	0.000000	0.000000	0.000000	-0.730110	-0.189079	-0.526577	0.000000	0.000000	4.000000	34.000000	0.000000
3220.091658	-0.060351	0.544360	0.024170	70.710976	6.741002	44.878174	1.296273	0.000000	-2.104114	0.000000	0.000000	0.000000	-0.730110	-0.189079	-0.526577	0.000000	0.000000	4.000000	34.000000	0.000000
3220.094991	-0.060351	0.544360	0.024170	70.630028	8.053984	46.868404	1.208511	0.000000	-1.982429	0.000000	0.000000	0.000000	-0.730110	-0.189079	-0.526577	0.000000	0.000000	4.000000	34.000000	0.000000
3220.098324	-0.062821	0.543729	0.022458	70.630028	8.053984	46.868404	1.208511	0.000000	-1.982429	0.000000	0.000000	0.000000	-0.740996	-0.189167	-0.513575	0.000000	0.000000	4.000000	34.000000	0.000000
3220.101658	-0.062821	0.543729	0.022458	70.630028	8.053984	46.868404	1.208511	0.000000	-1.982429	0.000000	0.000000	0.000000	-0.740996	-0.189167	-0.513575	0.000000	0.000000	4.000000	34.000000	0.000000
3220.104991	-0.062821	0.543729	0.022458	70.517876	9.343225	48.380276	1.122915	0.000000	-1.858930	0.000000	0.000000	0.000000	-0.740996	-0.189167	-0.513575	0.000000	0.000000	4.000000	34.000000	0.000000
3220.108324	-0.065370	0.543134	0.020755	70.517876	9.343225	48.380276	1.122915	0.000000	-1.858930	0.000000	0.000000	0.000000	-0.764513	-0.178491	-0.510846	0.000000	0.000000	4.000000	34.000000	0.000000
3220.111658	-0.065370	0.543134	0.020755	70.517876	9.343225	48.380276	1.122915	0.000000	-1.858930	0.000000	0.000000	0.000000	-0.764513	-0.178491	-0.510846	0.000000	0.000000	4.000000	34.000000	0.000000
3220.114991	-0.065370	0.543134	0.020755	70.382469	10.577148	49.724537	1.037774	0.000000	-1.731511	0.000000	0.000000	0.000000	-0.764513	-0.178491	-0.510846	0.000000	0.000000	4.000000	34.000000	0.000000
3220.118324	-0.067972	0.542505	0.019055	70.382469	10.577148	49.724537	1.037774	0.000000	-1.731511	0.000000	0.000000	0.000000	-0.780731	-0.188689	-0.510197	0.000000	0.000000	4.000000	34.000000	0.000000
3220.121658	-0.067972	0.542505	0.019055	70.382469	10.577148	49.724537	1.037774	0.000000	-1.731511	0.000000	0.000000	0.000000	-0.780731	-0.188689	-0.510197	0.000000	0.000000	4.000000	34.000000	0.000000
3220.124991	-0.067972	0.542505	0.019055	70.238174	11.707709	50.714962	0.952741	0.000000	-1.601389	0.000000	0.000000	0.000000	-0.780731	-0.188689	-0.510197	0.000000	0.000000	4.000000	34.000000	0.000000
3220.128324	-0.070670	0.541852	0.017326	70.238174	11.707709	50.714962	0.952741	0.000000	-1.601389	0.000000	0.000000	0.000000	-0.809338	-0.196019	-0.518752	0.000000	0.000000	4.000000	34.000000	0.000000
3220.131658	-0.070670	0.541852	0.017326	70.238174	11.707709	50.714962	0.952741	0.000000	-1.601389	0.000000	0.000000	0.000000	-0.809338	-0.196019	-0.518752	0.000000	0.000000	4.000000	34.000000	0.000000
3220.134991	-0.070670	0.541852	0.017326	70.100693	12.704906	51.285393	0.866282	0.000000	-1.466499	0.000000	0.000000	0.000000	-0.809338	-0.196019	-0.518752	0.000000	0.000000	4.000000	34.000000	0.000000
3220.138324	-0.073460	0.541131	0.015552	70.100693	12.704906	51.285393	0.866282	0.000000	-1.466499	0.000000	0.000000	0.000000	-0.836910	-0.216105	-0.532006	0.000000	0.000000	4.000000	34.000000	0.000000
3220.141658	-0.073460	0.541131	0.015552	70.100693	12.704906	51.285393	0.866282	0.000000	-1.466499	0.000000	0.000000	0.000000	-0.836910	-0.216105	-0.532006	0.000000	0.000000	4.000000	34.000000	0.000000
3220.144991	-0.073460	0.541131	0.015552	69.962135	13.574492	51.848942	0.777615	0.000000	-1.327014	0.000000	0.000000	0.000000	-0.836910	-0.216105	-0.532006	0.000000	0.000000	4.000000	34.000000	0.000000
3220.148324	-0.076351	0.540438	0.013802	69.962135	13.574492	51.848942	0.777615	0.000000	-1.327014	0.000000	0.000000	0.000000	-0.867346	-0.208181	-0.525217	0.000000	0.000000	4.000000	34.000000	0.000000
3220.151658	-0.076351	0.540438	0.013802	69.962135	13.574492	51.848942	0.777615	0.000000	-1.327014	0.000000	0.000000	0.000000	-0.867346	-0.208181	-0.525217	0.000000	0.000000	4.000000	34.000000	0.000000
3220.154991	-0.076351	0.540438	0.013802	69.818214	14.340843	52.663235	0.690078	0.000000	-1.182457	0.000000	0.000000	0.000000	-0.867346	-0.208181	-0.525217	0.000000	0.000000	4.000000	34.000000	0.000000
3220.158324	-0.079347	0.539760	0.012095	69.818214	14.340843	52.663235	0.690078	0.000000	-1.182457	0.000000	0.000000	0.000000	-0.898885	-0.203179	-0.512106	0.000000	0.000000	4.000000	34.000000	0.000000
3220.161658	-0.079347	0.539760	0.012095	69.818214	14.340843	52.663235	0.690078	0.000000	-1.182457	0.000000	0.000000	0.000000	-0.898885	-0.203179	-0.512106	0.000000	0.000000	4.000000	34.000000	0.000000
3220.164991	-0.079347	0.539760	0.012095	69.667885	14.997059	53.512539	0.604727	0.000000	-1.032642	0.000000	0.000000	0.000000	-0.898885	-0.203179	-0.512106	0.000000	0.000000	4.000000	34.000000	0.000000
3220.168324	-0.082396	0.539140	0.010519	69.667885	14.997059	53.512539	0.604727	0.000000	-1.032642	0.000000	0.000000	0.000000	-0.914670	-0.186065	-0.472649	0.000000	0.000000	4.000000	34.000000	0.000000
3220.171658	-0.082396	0.539140	0.010519	69.667885	14.997059	53.512539	0.604727	0.000000	-1.032642	0.000000	0.000000	0.000000	-0.914670	-0.186065	-0.472649	0.000000	0.000000	4.000000	34.000000	0.000000
3220.174991	-0.082396	0.539140	0.010519	69.516373	15.525077	54.197487	0.525953	0.000000	-0.880197	0.000000	0.000000	0.000000	-0.914670	-0.186065	-0.472649	0.000000	0.000000	4.000000	34.000000	0.000000
3220.178324	-0.085559	0.538569	0.009021	69.516373	15.525077	54.197487	0.525953	0.000000	-0.880197	0.000000	0.000000	0.000000	-0.948952	-0.171322	-0.449393	0.000000	0.000000	4.000000	34.000000	0.000000
3220.181658	-0.085559	0.538569	0.009021	69.516373	15.525077	54.197487	0.525953	0.000000	-0.880197	0.000000	0.000000	0.000000	-0.948952	-0.171322	-0.449393	0.000000	0.000000	4.000000	34.000000	0.000000
3220.184991	-0.085559	0.538569	0.009021	69.375053	15.933125	54.715775	0.451054	0.000000	-0.722038	0.000000	0.000000	0.000000	-0.948952	-0.171322	-0.449393	0.000000	0.000000	4.000000	34.000000	0.000000
3220.188324	-0.088785	0.538019	0.007679	69.375053	15.933125	54.715775	0.451054	0.000000	-0.722038	0.000000	0.000000	0.000000	-0.967706	-0.165089	-0.402495	0.000000	0.000000	4.000000	34.000000	0.000000
3220.191658	-0.088785	0.538019	0.007679	69.375053	15.933125	54.715775	0.451054	0.000000	-0.722038	0.000000	0.000000	0.000000	-0.967706	-0.165089	-0.402495	0.000000	0.000000	4.000000	34.000000	0.000000
3220.194991	-0.088785	0.538019	0.007679	69.255592	16.212343	55.099087	0.383971	0.000000	-0.560754	0.000000	0.000000	0.000000	-0.967706	-0.165089	-0.402495	0.000000	0.000000	4.000000	34.000000	0.000000
3220.198324	-0.092083	0.537449	0.006411	69.255592	16.212343	55.099087	0.383971	0.000000	-0.560754	0.000000	0.000000	0.000000	-0.989484	-0.170991	-0.380638	0.000000	0.000000	4.000000	34.000000	0.000000
3220.201658	-0.092083	0.537449	0.006411	69.255592	16.212343	55.099087	0.383971	0.000000	-0.560754	0.000000	0.000000	0.000000	-0.989484	-0.170991	-0.380638	0.000000	0.000000	4.000000	34.000000	0.000000
3220.204991	-0.092083	0.537449	0.006411	69.163971	16.377783	55.450668	0.320532	0.000000	-0.395840	0.000000	0.000000	0.000000	-0.989484	-0.170991	-0.380638	0.000000	0.000000	4.000000	34.000000	0.000000
3220.208324	-0.095456	0.536859	0.005213	69.163971	16.377783	55.450668	0.320532	0.000000	-0.395840	0.000000	0.000000	0.000000	-1.011771	-0.176927	-0.359277	0.000000	0.000000	4.000000	34.000000	0.000000
3220.211658	-0.095456	0.536859	0.005213	69.163971	16.377783	55.450668	0.320532	0.000000	-0.395840	0.000000	0.000000	0.000000	-1.011771	-0.176927	-0.359277	0.000000	0.000000	4.000000	34.000000	0.000000
3220.214991	-0.095456	0.536859	0.005213	69.097397	16.454031	55.700287	0.260652	0.000000	-0.227211	0.000000	0.000000	0.000000	-1.011771	-0.176927	-0.359277	0.000000	0.000000	4.000000	34.000000	0.000000
3220.218324	-0.098843	0.536266	0.004117	69.097397	16.454031	55.700287	0.260652	0.000000	-0.227211	0.000000	0.000000	0.000000	-1.016068	-0.178005	-0.328692	0.000000	0.000000	4.000000	34.000000	0.000000
3220.221658	-0.098843	0.536266	0.004117	69.097397	16.454031	55.700287	0.260652	0.000000	-0.227211	0.000000	0.000000	0.000000	-1.016068	-0.178005	-0.328692	0.000000	0.000000	4.000000	34.000000	0.000000
3220.224991	-0.098843	0.536266	0.004117	69.052002	16.480066	55.614628	0.205870	0.000000	-0.057867	0.000000	0.000000	0.000000	-1.016068	-0.178005	-0.328692	0.000000	0.000000	4.000000	34.000000	0.000000
3220.228324	-0.102177	0.535652	0.003119	69.052002	16.480066	55.614628	0.205870	0.000000	-0.057867	0.000000	0.000000	0.000000	-1.000276	-0.184090	-0.299381	0.000000	0.000000	4.000000	34.000000	0.000000
3220.231658	-0.102177	0.535652	0.003119	69.052002	16.480066	55.614628	0.205870	0.000000	-0.057867	0.000000	0.000000	0.000000	-1.000276	-0.184090	-0.299381	0.000000	0.000000	4.000000	34.000000	0.000000
3220.234991	-0.102177	0.535652	0.003119	69.025261	16.535999	55.342583	0.155973	0.000000	0.108846	0.000000	0.000000	0.000000	-1.000276	-0.184090	-0.299381	0.000000	0.000000	4.000000	34.000000	0.000000
3220.238324	-0.105490	0.535102	0.002244	69.025261	16.535999	55.342583	0.155973	0.000000	0.108846	0.000000	0.000000	0.000000	-0.993779	-0.164997	-0.262718	0.000000	0.000000	4.000000	34.000000	0.000000
3220.241658	-0.105490	0.535102	0.002244	69.025261	16.535999	55.342583	0.155973	0.000000	0.108846	0.000000	0.000000	0.000000	-0.993779	-0.164997	-0.262718	0.000000	0.000000	4.000000	34.000000	0.000000
3220.244991	-0.105490	0.535102	0.002244	68.998749	16.639711	55.012981	0.112187	0.000000	0.274476	0.000000	0.000000	0.000000	-0.993779	-0.164997	-0.262718	0.000000	0.000000	4.000000	34.000000	0.000000
3220.248324	-0.108820	0.534613	0.001549	68.998749	16.639711	55.012981	0.112187	0.000000	0.274476	0.000000	0.000000	0.000000	-0.999264	-0.146801	-0.208400	0.000000	0.000000	4.000000	34.000000	0.000000
3220.251658	-0.108820	0.534613	0.001549	68.998749	16.639711	55.012981	0.112187	0.000000	0.274476	0.000000	0.000000	0.000000	-0.999264	-0.146801	-0.208400	0.000000	0.000000	4.000000	34.000000	0.000000
3220.254991	-0.108820	0.534613	0.001549	68.969734	16.812237	54.753593	0.077454	0.000000	0.441020	0.000000	0.000000	0.000000	-0.999264	-0.146801	-0.208400	0.000000	0.000000	4.000000	34.000000	0.000000
3220.258324	-0.112150	0.534235	0.001032	68.969734	16.812237	54.753593	0.077454	0.000000	0.441020	0.000000	0.000000	0.000000	-0.998912	-0.113356	-0.155033	0.000000	0.000000	4.000000	34.000000	0.000000
3220.261658	-0.112150	0.534235	0.001032	68.969734	16.812237	54.753593	0.077454	0.000000	0.441020	0.000000	0.000000	0.000000	-0.998912	-0.113356	-0.155033	0.000000	0.000000	4.000000	34.000000	0.000000
3220.264991	-0.112150	0.534235	0.001032	68.915321	16.989971	54.528980	0.051615	0.000000	0.607505	0.000000	0.000000	0.000000	-0.998912	-0.113356	-0.155033	0.000000	0.000000	4.000000	34.000000	0.000000
3220.268324	-0.115564	0.533966	0.000740	68.915321	16.989971	54.528980	0.051615	0.000000	0.607505	0.000000	0.000000	0.000000	-1.024133	-0.080810	-0.087621	0.000000	0.000000	4.000000	34.000000	0.000000
3220.271658	-0.115564	0.533966	0.000740	68.915321	16.989971	54.528980	0.051615	0.000000	0.607505	0.000000	0.000000	0.000000	-1.024133	-0.080810	-0.087621	0.000000	0.000000	4.000000	34.000000	0.000000
3220.274991	-0.115564	0.533966	0.000740	68.838722	17.130737	54.247616	0.037011	0.000000	0.778194	0.000000	0.000000	0.000000	-1.024133	-0.080810	-0.087621	0.000000	0.000000	4.000000	34.000000	0.000000
3220.278324	-0.119047	0.533752	0.000685	68.838722	17.130737	54.247616	0.037011	0.000000	0.778194	0.000000	0.000000	0.000000	-1.045028	-0.063944	-0.016680	0.000000	0.000000	4.000000	34.000000	0.000000
3220.281658	-0.119047	0.533752	0.000685	68.838722	17.130737	54.247616	0.037011	0.000000	0.778194	0.000000	0.000000	0.000000	-1.045028	-0.063944	-0.016680	0.000000	0.000000	4.000000	34.000000	0.000000
3220.284991	-0.119047	0.533752	0.000685	68.741196	17.237455	53.856960	0.034231	0.000000	0.952365	0.000000	0.000000	0.000000	-1.045028	-0.063944	-0.016680	0.000000	0.000000	4.000000	34.000000	0.000000
3220.288324	-0.122565	0.533663	0.000885	68.741196	17.237455	53.856960	0.034231	0.000000	0.952365	0.000000	0.000000	0.000000	-1.055302	-0.026770	0.060239	0.000000	0.000000	4.000000	34.000000	0.000000
3220.291658	-0.122565	0.533663	0.000885	68.741196	17.237455	53.856960	0.034231	0.000000	0.952365	0.000000	0.000000	0.000000	-1.055302	-0.026770	0.060239	0.000000	0.000000	4.000000	34.000000	0.000000
3220.294991	-0.122565	0.533663	0.000885	68.647408	17.386984	53.457500	0.044271	0.000000	1.128249	0.000000	0.000000	0.000000	-1.055302	-0.026770	0.060239	0.000000	0.000000	4.000000	34.000000	0.000000
3220.298324	-0.126066	0.533597	0.001307	68.647408	17.386984	53.457500	0.044271	0.000000	1.128249	0.000000	0.000000	0.000000	-1.050273	-0.019942	0.126417	0.000000	0.000000	4.000000	34.000000	0.000000
3220.301658	-0.126066	0.533597	0.001307	68.647408	17.386984	53.457500	0.044271	0.000000	1.128249	0.000000	0.000000	0.000000	-1.050273	-0.019942	0.126417	0.000000	0.000000	4.000000	34.000000	0.000000
3220.304991	-0.126066	0.533597	0.001307	68.558342	17.572964	53.118214	0.065341	0.000000	1.303294	0.000000	0.000000	0.000000	-1.050273	-0.019942	0.126417	0.000000	0.000000	4.000000	34.000000	0.000000
3220.308324	-0.129508	0.533605	0.001953	68.558342	17.572964	53.118214	0.065341	0.000000	1.303294	0.000000	0.000000	0.000000	-1.032685	0.002339	0.193865	0.000000	0.000000	4.000000	34.000000	0.000000
3220.311658	-0.129508	0.533605	0.001953	68.558342	17.572964	53.118214	0.065341	0.000000	1.303294	0.000000	0.000000	0.000000	-1.032685	0.002339	0.193865	0.000000	0.000000	4.000000	34.000000	0.000000
3220.314991	-0.129508	0.533605	0.001953	68.487274	17.788029	52.908676	0.097651	0.000000	1.475408	0.000000	0.000000	0.000000	-1.032685	0.002339	0.193865	0.000000	0.000000	4.000000	34.000000	0.000000
3220.318324	-0.132860	0.533624	0.002868	68.487274	17.788029	52.908676	0.097651	0.000000	1.475408	0.000000	0.000000	0.000000	-1.005596	0.005966	0.274383	0.000000	0.000000	4.000000	34.000000	0.000000
3220.321658	-0.132860	0.533624	0.002868	68.487274	17.788029	52.908676	0.097651	0.000000	1.475408	0.000000	0.000000	0.000000	-1.005596	0.005966	0.274383	0.000000	0.000000	4.000000	34.000000	0.000000
3220.324991	-0.132860	0.533624	0.002868	68.452065	18.031267	52.908955	0.143382	0.000000	1.643008	0.000000	0.000000	0.000000	-1.005596	0.005966	0.274383	0.000000	0.000000	4.000000	34.000000	0.000000
3220.328324	-0.136132	0.533767	0.004076	68.452065	18.031267	52.908955	0.143382	0.000000	1.643008	0.000000	0.000000	0.000000	-0.981541	0.042840	0.362518	0.000000	0.000000	4.000000	34.000000	0.000000
3220.331658	-0.136132	0.533767	0.004076	68.452065	18.031267	52.908955	0.143382	0.000000	1.643008	0.000000	0.000000	0.000000	-0.981541	0.042840	0.362518	0.000000	0.000000	4.000000	34.000000	0.000000
3220.334991	-0.136132	0.533767	0.004076	68.482658	18.326424	53.093197	0.203802	0.000000	1.806598	0.000000	0.000000	0.000000	-0.981541	0.042840	0.362518	0.000000	0.000000	4.000000	34.000000	0.000000
3220.338324	-0.139357	0.533971	0.005602	68.482658	18.326424	53.093197	0.203802	0.000000	1.806598	0.000000	0.000000	0.000000	-0.967598	0.061081	0.457891	0.000000	0.000000	4.000000	34.000000	0.000000
3220.341658	-0.139357	0.533971	0.005602	68.482658	18.326424	53.093197	0.203802	0.000000	1.806598	0.000000	0.000000	0.000000	-0.967598	0.061081	0.457891	0.000000	0.000000	4.000000	34.000000	0.000000
3220.344991	-0.139357	0.533971	0.005602	68.569031	18.783245	53.490982	0.280117	0.000000	1.967864	0.000000	0.000000	0.000000	-0.967598	0.061081	0.457891	0.000000	0.000000	4.000000	34.000000	0.000000
3220.348324	-0.142522	0.534251	0.007471	68.569031	18.783245	53.490982	0.280117	0.000000	1.967864	0.000000	0.000000	0.000000	-0.949489	0.084135	0.560607	0.000000	0.000000	4.000000	34.000000	0.000000
3220.351658	-0.142522	0.534251	0.007471	68.569031	18.783245	53.490982	0.280117	0.000000	1.967864	0.000000	0.000000	0.000000	-0.949489	0.084135	0.560607	0.000000	0.000000	4.000000	34.000000	0.000000
3220.354991	-0.142522	0.534251	0.007471	68.692787	19.455164	54.125740	0.373551	0.000000	2.126112	0.000000	0.000000	0.000000	-0.949489	0.084135	0.560607	0.000000	0.000000	4.000000	34.000000	0.000000
3220.358324	-0.145600	0.534618	0.009667	68.692787	19.455164	54.125740	0.373551	0.000000	2.126112	0.000000	0.000000	0.000000	-0.923241	0.110159	0.658792	0.000000	0.000000	4.000000	34.000000	0.000000
3220.361658	-0.145600	0.534618	0.009667	68.692787	19.455164	54.125740	0.373551	0.000000	2.126112	0.000000	0.000000	0.000000	-0.923241	0.110159	0.658792	0.000000	0.000000	4.000000	34.000000	0.000000
3220.364991	-0.145600	0.534618	0.009667	68.868401	20.272486	54.790436	0.483350	0.000000	2.279986	0.000000	0.000000	0.000000	-0.923241	0.110159	0.658792	0.000000	0.000000	4.000000	34.000000	0.000000
3220.368324	-0.148687	0.535035	0.012188	68.868401	20.272486	54.790436	0.483350	0.000000	2.279986	0.000000	0.000000	0.000000	-0.926278	0.125089	0.756303	0.000000	0.000000	4.000000	34.000000	0.000000
3220.371658	-0.148687	0.535035	0.012188	68.868401	20.272486	54.790436	0.483350	0.000000	2.279986	0.000000	0.000000	0.000000	-0.926278	0.125089	0.756303	0.000000	0.000000	4.000000	34.000000	0.000000
3220.374991	-0.148687	0.535035	0.012188	69.098984	21.209799	55.353813	0.609400	0.000000	2.434366	0.000000	0.000000	0.000000	-0.926278	0.125089	0.756303	0.000000	0.000000	4.000000	34.000000	0.000000
3220.378324	-0.151722	0.535505	0.014986	69.098984	21.209799	55.353813	0.609400	0.000000	2.434366	0.000000	0.000000	0.000000	-0.910418	0.140964	0.839263	0.000000	0.000000	4.000000	34.000000	0.000000
3220.381658	-0.151722	0.535505	0.014986	69.098984	21.209799	55.353813	0.609400	0.000000	2.434366	0.000000	0.000000	0.000000	-0.910418	0.140964	0.839263	0.000000	0.000000	4.000000	34.000000	0.000000
3220.384991	-0.151722	0.535505	0.014986	69.380142	22.238214	55.905174	0.749278	0.000000	2.586102	0.000000	0.000000	0.000000	-0.910418	0.140964	0.839263	0.000000	0.000000	4.000000	34.000000	0.000000
3220.388324	-0.154638	0.535973	0.018089	69.380142	22.238214	55.905174	0.749278	0.000000	2.586102	0.000000	0.000000	0.000000	-0.874851	0.140410	0.931118	0.000000	0.000000	4.000000	34.000000	0.000000
3220.391658	-0.154638	0.535973	0.018089	69.380142	22.238214	55.905174	0.749278	0.000000	2.586102	0.000000	0.000000	0.000000	-0.874851	0.140410	0.931118	0.000000	0.000000	4.000000	34.000000	0.000000
3220.394991	-0.154638	0.535973	0.018089	69.695374	23.276091	56.411488	0.904464	0.000000	2.731911	0.000000	0.000000	0.000000	-0.874851	0.140410	0.931118	0.000000	0.000000	4.000000	34.000000	0.000000
3220.398324	-0.157460	0.536482	0.021506	69.695374	23.276091	56.411488	0.904464	0.000000	2.731911	0.000000	0.000000	0.000000	-0.846633	0.152697	1.024899	0.000000	0.000000	4.000000	34.000000	0.000000
3220.401658	-0.157460	0.536482	0.021506	69.695374	23.276091	56.411488	0.904464	0.000000	2.731911	0.000000	0.000000	0.000000	-0.846633	0.152697	1.024899	0.000000	0.000000	4.000000	34.000000	0.000000
3220.404991	-0.157460	0.536482	0.021506	70.052002	24.358496	56.887619	1.075280	0.000000	2.873017	0.000000	0.000000	0.000000	-0.846633	0.152697	1.024899	0.000000	0.000000	4.000000	34.000000	0.000000
3220.408324	-0.160082	0.536997	0.025230	70.052002	24.358496	56.887619	1.075280	0.000000	2.873017	0.000000	0.000000	0.000000	-0.786620	0.154512	1.117310	0.000000	0.000000	4.000000	34.000000	0.000000
3220.411658	-0.160082	0.536997	0.025230	70.052002	24.358496	56.887619	1.075280	0.000000	2.873017	0.000000	0.000000	0.000000	-0.786620	0.154512	1.117310	0.000000	0.000000	4.000000	34.000000	0.000000
3220.414991	-0.160082	0.536997	0.025230	70.444229	25.479322	57.291851	1.261499	0.000000	3.004120	0.000000	0.000000	0.000000	-0.786620	0.154512	1.117310	0.000000	0.000000	4.000000	34.000000	0.000000
3220.418324	-0.162478	0.537522	0.029204	70.444229	25.479322	57.291851	1.261499	0.000000	3.004120	0.000000	0.000000	0.000000	-0.718771	0.157250	1.192186	0.000000	0.000000	4.000000	34.000000	0.000000
3220.421658	-0.162478	0.537522	0.029204	70.444229	25.479322	57.291851	1.261499	0.000000	3.004120	0.000000	0.000000	0.000000	-0.718771	0.157250	1.192186	0.000000	0.000000	4.000000	34.000000	0.000000
3220.424991	-0.162478	0.537522	0.029204	70.887764	26.618561	57.602360	1.460196	0.000000	3.123915	0.000000	0.000000	0.000000	-0.718771	0.157250	1.192186	0.000000	0.000000	4.000000	34.000000	0.000000
3220.428324	-0.164641	0.538054	0.033429	70.887764	26.618561	57.602360	1.460196	0.000000	3.123915	0.000000	0.000000	0.000000	-0.648767	0.159706	1.267607	0.000000	0.000000	4.000000	34.000000	0.000000
3220.431658	-0.164641	0.538054	0.033429	70.887764	26.618561	57.602360	1.460196	0.000000	3.123915	0.000000	0.000000	0.000000	-0.648767	0.159706	1.267607	0.000000	0.000000	4.000000	34.000000	0.000000
3220.434991	-0.164641	0.538054	0.033429	71.379478	27.774403	57.962360	1.671464	0.000000	3.232043	0.000000	0.000000	0.000000	-0.648767	0.159706	1.267607	0.000000	0.000000	4.000000	34.000000	0.000000
3220.438324	-0.166526	0.538587	0.037877	71.379478	27.774403	57.962360	1.671464	0.000000	3.232043	0.000000	0.000000	0.000000	-0.565465	0.160005	1.334365	0.000000	0.000000	4.000000	34.000000	0.000000
3220.441658	-0.166526	0.538587	0.037877	71.379478	27.774403	57.962360	1.671464	0.000000	3.232043	0.000000	0.000000	0.000000	-0.565465	0.160005	1.334365	0.000000	0.000000	4.000000	34.000000	0.000000
3220.444991	-0.166526	0.538587	0.037877	71.916588	29.036592	58.415035	1.893859	0.000000	3.326287	0.000000	0.000000	0.000000	-0.565465	0.160005	1.334365	0.000000	0.000000	4.000000	34.000000	0.000000
3220.448324	-0.168086	0.539143	0.042515	71.916588	29.036592	58.415035	1.893859	0.000000	3.326287	0.000000	0.000000	0.000000	-0.468005	0.166774	1.391358	0.000000	0.000000	4.000000	34.000000	0.000000
3220.451658	-0.168086	0.539143	0.042515	71.916588	29.036592	58.415035	1.893859	0.000000	3.326287	0.000000	0.000000	0.000000	-0.468005	0.166774	1.391358	0.000000	0.000000	4.000000	34.000000	0.000000
3220.454991	-0.168086	0.539143	0.042515	72.485443	30.475286	59.001175	2.125751	0.000000	3.404288	0.000000	0.000000	0.000000	-0.468005	0.166774	1.391358	0.000000	0.000000	4.000000	34.000000	0.000000
3220.458324	-0.169389	0.539710	0.047342	72.485443	30.475286	59.001175	2.125751	0.000000	3.404288	0.000000	0.000000	0.000000	-0.391081	0.170136	1.447954	0.000000	0.000000	4.000000	34.000000	0.000000
3220.461658	-0.169389	0.539710	0.047342	72.485443	30.475286	59.001175	2.125751	0.000000	3.404288	0.000000	0.000000	0.000000	-0.391081	0.170136	1.447954	0.000000	0.000000	4.000000	34.000000	0.000000
3220.464991	-0.169389	0.539710	0.047342	73.085075	32.139812	59.778084	2.367077	0.000000	3.469468	0.000000	0.000000	0.000000	-0.391081	0.170136	1.447954	0.000000	0.000000	4.000000	34.000000	0.000000
3220.468324	-0.170402	0.540276	0.052282	73.085075	32.139812	59.778084	2.367077	0.000000	3.469468	0.000000	0.000000	0.000000	-0.303893	0.169715	1.482082	0.000000	0.000000	4.000000	34.000000	0.000000
3220.471658	-0.170402	0.540276	0.052282	73.085075	32.139812	59.778084	2.367077	0.000000	3.469468	0.000000	0.000000	0.000000	-0.303893	0.169715	1.482082	0.000000	0.000000	4.000000	34.000000	0.000000
3220.474991	-0.170402	0.540276	0.052282	73.708817	33.941326	60.663799	2.614091	0.000000	3.520117	0.000000	0.000000	0.000000	-0.303893	0.169715	1.482082	0.000000	0.000000	4.000000	34.000000	0.000000
3220.478324	-0.171182	0.540852	0.057292	73.708817	33.941326	60.663799	2.614091	0.000000	3.520117	0.000000	0.000000	0.000000	-0.233975	0.172781	1.502907	0.000000	0.000000	4.000000	34.000000	0.000000
3220.481658	-0.171182	0.540852	0.057292	73.708817	33.941326	60.663799	2.614091	0.000000	3.520117	0.000000	0.000000	0.000000	-0.233975	0.172781	1.502907	0.000000	0.000000	4.000000	34.000000	0.000000
3220.484991	-0.171182	0.540852	0.057292	74.323097	35.805286	61.602501	2.864575	0.000000	3.559112	0.000000	0.000000	0.000000	-0.233975	0.172781	1.502907	0.000000	0.000000	4.000000	34.000000	0.000000
3220.488324	-0.171622	0.541468	0.062399	74.323097	35.805286	61.602501	2.864575	0.000000	3.559112	0.000000	0.000000	0.000000	-0.132053	0.184893	1.532320	0.000000	0.000000	4.000000	34.000000	0.000000
3220.491658	-0.171622	0.541468	0.062399	74.323097	35.805286	61.602501	2.864575	0.000000	3.559112	0.000000	0.000000	0.000000	-0.132053	0.184893	1.532320	0.000000	0.000000	4.000000	34.000000	0.000000
3220.494991	-0.171622	0.541468	0.062399	74.913971	37.668499	62.550301	3.119962	0.000000	3.581121	0.000000	0.000000	0.000000	-0.132053	0.184893	1.532320	0.000000	0.000000	4.000000	34.000000	0.000000
3220.498324	-0.171734	0.542078	0.067585	74.913971	37.668499	62.550301	3.119962	0.000000	3.581121	0.000000	0.000000	0.000000	-0.033539	0.182885	1.555713	0.000000	0.000000	4.000000	34.000000	0.000000
3220.501658	-0.171734	0.542078	0.067585	74.913971	37.668499	62.550301	3.119962	0.000000	3.581121	0.000000	0.000000	0.000000	-0.033539	0.182885	1.555713	0.000000	0.000000	4.000000	34.000000	0.000000
3220.504991	-0.171734	0.542078	0.067585	75.482132	39.539932	63.504349	3.379248	0.000000	3.586711	0.000000	0.000000	0.000000	-0.033539	0.182885	1.555713	0.000000	0.000000	4.000000	34.000000	0.000000
3220.508324	-0.171464	0.542717	0.072794	75.482132	39.539932	63.504349	3.379248	0.000000	3.586711	0.000000	0.000000	0.000000	0.081182	0.191871	1.562839	0.000000	0.000000	4.000000	34.000000	0.000000
3220.511658	-0.171464	0.542717	0.072794	75.482132	39.539932	63.504349	3.379248	0.000000	3.586711	0.000000	0.000000	0.000000	0.081182	0.191871	1.562839	0.000000	0.000000	4.000000	34.000000	0.000000
3220.514991	-0.171464	0.542717	0.072794	76.064201	41.305325	64.312317	3.567997	0.000000	3.502769	0.000000	0.000000	0.000000	0.081182	0.191871	1.562839	0.000000	0.000000	4.000000	34.000000	0.000000
3220.518324	-0.170821	0.543401	0.077998	76.064201	41.305325	64.312317	3.567997	0.000000	3.502769	0.000000	0.000000	0.000000	0.192847	0.204990	1.561202	0.000000	0.000000	4.000000	34.000000	0.000000
3220.521658	-0.170821	0.543401	0.077998	76.064201	41.305325	64.312317	3.567997	0.000000	3.502769	0.000000	0.000000	0.000000	0.192847	0.204990	1.561202	0.000000	0.000000	4.000000	34.000000	0.000000
3220.524991	-0.170821	0.543401	0.077998	76.687309	42.885166	64.873238	3.701751	0.000000	3.361106	0.000000	0.000000	0.000000	0.192847	0.204990	1.561202	0.000000	0.000000	4.000000	34.000000	0.000000
3220.528324	-0.169880	0.544148	0.083188	76.687309	42.885166	64.873238	3.701751	0.000000	3.361106	0.000000	0.000000	0.000000	0.282139	0.224155	1.556836	0.000000	0.000000	4.000000	34.000000	0.000000
3220.531658	-0.169880	0.544148	0.083188	76.687309	42.885166	64.873238	3.701751	0.000000	3.361106	0.000000	0.000000	0.000000	0.282139	0.224155	1.556836	0.000000	0.000000	4.000000	34.000000	0.000000
3220.534991	-0.169880	0.544148	0.083188	77.386009	44.255592	65.137276	3.828467	0.000000	3.216029	0.000000	0.000000	0.000000	0.282139	0.224155	1.556836	0.000000	0.000000	4.000000	34.000000	0.000000
3220.538324	-0.168629	0.544943	0.088244	77.386009	44.255592	65.137276	3.828467	0.000000	3.216029	0.000000	0.000000	0.000000	0.375445	0.238617	1.516723	0.000000	0.000000	4.000000	34.000000	0.000000
3220.541658	-0.168629	0.544943	0.088244	77.386009	44.255592	65.137276	3.828467	0.000000	3.216029	0.000000	0.000000	0.000000	0.375445	0.238617	1.516723	0.000000	0.000000	4.000000	34.000000	0.000000
3220.544991	-0.168629	0.544943	0.088244	78.176598	45.334591	65.013214	3.946871	0.000000	3.069562	0.000000	0.000000	0.000000	0.375445	0.238617	1.516723	0.000000	0.000000	4.000000	34.000000	0.000000
3220.548324	-0.167121	0.545808	0.093165	78.176598	45.334591	65.013214	3.946871	0.000000	3.069562	0.000000	0.000000	0.000000	0.452333	0.259322	1.476465	0.000000	0.000000	4.000000	34.000000	0.000000
3220.551658	-0.167121	0.545808	0.093165	78.176598	45.334591	65.013214	3.946871	0.000000	3.069562	0.000000	0.000000	0.000000	0.452333	0.259322	1.476465	0.000000	0.000000	4.000000	34.000000	0.000000
3220.554991	-0.167121	0.545808	0.093165	79.031273	46.057129	64.470268	4.056801	0.000000	2.922733	0.000000	0.000000	0.000000	0.452333	0.259322	1.476465	0.000000	0.000000	4.000000	34.000000	0.000000
3220.558324	-0.165336	0.546730	0.097980	79.031273	46.057129	64.470268	4.056801	0.000000	2.922733	0.000000	0.000000	0.000000	0.535580	0.276825	1.444476	0.000000	0.000000	4.000000	34.000000	0.000000
3220.561658	-0.165336	0.546730	0.097980	79.031273	46.057129	64.470268	4.056801	0.000000	2.922733	0.000000	0.000000	0.000000	0.535580	0.276825	1.444476	0.000000	0.000000	4.000000	34.000000	0.000000
3220.564991	-0.165336	0.546730	0.097980	79.860535	46.234131	63.399879	4.159943	0.000000	2.773964	0.000000	0.000000	0.000000	0.535580	0.276825	1.444476	0.000000	0.000000	4.000000	34.000000	0.000000
3220.568324	-0.163313	0.547738	0.102731	79.860535	46.234131	63.399879	4.159943	0.000000	2.773964	0.000000	0.000000	0.000000	0.606868	0.302255	1.425283	0.000000	0.000000	4.000000	34.000000	0.000000
3220.571658	-0.163313	0.547738	0.102731	79.860535	46.234131	63.399879	4.159943	0.000000	2.773964	0.000000	0.000000	0.000000	0.606868	0.302255	1.425283	0.000000	0.000000	4.000000	34.000000	0.000000
3220.574991	-0.163313	0.547738	0.102731	80.590736	45.467983	61.444157	4.256555	0.000000	2.623307	0.000000	0.000000	0.000000	0.606868	0.302255	1.425283	0.000000	0.000000	4.000000	34.000000	0.000000
3220.578324	-0.160931	0.548858	0.107406	80.590736	45.467983	61.444157	4.256555	0.000000	2.623307	0.000000	0.000000	0.000000	0.714445	0.336133	1.402345	0.000000	0.000000	4.000000	34.000000	0.000000
3220.581658	-0.160931	0.548858	0.107406	80.590736	45.467983	61.444157	4.256555	0.000000	2.623307	0.000000	0.000000	0.000000	0.714445	0.336133	1.402345	0.000000	0.000000	4.000000	34.000000	0.000000
3220.584991	-0.160931	0.548858	0.107406	81.153801	42.696159	57.545132	4.348924	0.000000	2.467156	0.000000	0.000000	0.000000	0.714445	0.336133	1.402345	0.000000	0.000000	4.000000	34.000000	0.000000
3220.588324	-0.158271	0.550030	0.111987	81.153801	42.696159	57.545132	4.348924	0.000000	2.467156	0.000000	0.000000	0.000000	0.798004	0.351341	1.374427	0.000000	0.000000	4.000000	34.000000	0.000000
3220.591658	-0.158271	0.550030	0.111987	81.153801	42.696159	57.545132	4.348924	0.000000	2.467156	0.000000	0.000000	0.000000	0.798004	0.351341	1.374427	0.000000	0.000000	4.000000	34.000000	0.000000
3220.594991	-0.158271	0.550030	0.111987	81.542885	38.085892	51.837528	4.435464	0.000000	2.307955	0.000000	0.000000	0.000000	0.798004	0.351341	1.374427	0.000000	0.000000	4.000000	34.000000	0.000000
3220.598324	-0.155380	0.551266	0.116437	81.542885	38.085892	51.837528	4.435464	0.000000	2.307955	0.000000	0.000000	0.000000	0.867360	0.370888	1.335131	0.000000	0.000000	4.000000	34.000000	0.000000
3220.601658	-0.155380	0.551266	0.116437	81.542885	38.085892	51.837528	4.435464	0.000000	2.307955	0.000000	0.000000	0.000000	0.867360	0.370888	1.335131	0.000000	0.000000	4.000000	34.000000	0.000000
3220.604991	-0.155380	0.551266	0.116437	81.794388	32.755638	45.461052	4.515298	0.000000	2.147577	0.000000	0.000000	0.000000	0.867360	0.370888	1.335131	0.000000	0.000000	4.000000	34.000000	0.000000
3220.608324	-0.152310	0.552516	0.120730	81.794388	32.755638	45.461052	4.515298	0.000000	2.147577	0.000000	0.000000	0.000000	0.920966	0.375193	1.287738	0.000000	0.000000	4.000000	34.000000	0.000000
3220.611658	-0.152310	0.552516	0.120730	81.794388	32.755638	45.461052	4.515298	0.000000	2.147577	0.000000	0.000000	0.000000	0.920966	0.375193	1.287738	0.000000	0.000000	4.000000	34.000000	0.000000
3220.614991	-0.152310	0.552516	0.120730	81.898506	27.191910	38.896553	4.587860	0.000000	1.987847	0.000000	0.000000	0.000000	0.920966	0.375193	1.287738	0.000000	0.000000	4.000000	34.000000	0.000000
3220.618324	-0.148998	0.553809	0.124837	81.898506	27.191910	38.896553	4.587860	0.000000	1.987847	0.000000	0.000000	0.000000	0.993656	0.387677	1.232055	0.000000	0.000000	4.000000	34.000000	0.000000
3220.621658	-0.148998	0.553809	0.124837	81.898506	27.191910	38.896553	4.587860	0.000000	1.987847	0.000000	0.000000	0.000000	0.993656	0.387677	1.232055	0.000000	0.000000	4.000000	34.000000	0.000000
3220.624991	-0.148998	0.553809	0.124837	81.873093	21.761862	32.480881	4.654326	0.000000	1.826813	0.000000	0.000000	0.000000	0.993656	0.387677	1.232055	0.000000	0.000000	4.000000	34.000000	0.000000
3220.628324	-0.145486	0.555065	0.128681	81.873093	21.761862	32.480881	4.654326	0.000000	1.826813	0.000000	0.000000	0.000000	1.053585	0.376986	1.153375	0.000000	0.000000	4.000000	34.000000	0.000000
3220.631658	-0.145486	0.555065	0.128681	81.873093	21.761862	32.480881	4.654326	0.000000	1.826813	0.000000	0.000000	0.000000	1.053585	0.376986	1.153375	0.000000	0.000000	4.000000	34.000000	0.000000
3220.634991	-0.145486	0.555065	0.128681	81.731361	16.578348	26.338110	4.714155	0.000000	1.666357	0.000000	0.000000	0.000000	1.053585	0.376986	1.153375	0.000000	0.000000	4.000000	34.000000	0.000000
3220.638324	-0.141751	0.556286	0.132270	81.731361	16.578348	26.338110	4.714155	0.000000	1.666357	0.000000	0.000000	0.000000	1.120432	0.366112	1.076606	0.000000	0.000000	4.000000	34.000000	0.000000
3220.641658	-0.141751	0.556286	0.132270	81.731361	16.578348	26.338110	4.714155	0.000000	1.666357	0.000000	0.000000	0.000000	1.120432	0.366112	1.076606	0.000000	0.000000	4.000000	34.000000	0.000000
3220.644991	-0.141751	0.556286	0.132270	81.509766	11.929889	20.813465	4.768100	0.000000	1.505066	0.000000	0.000000	0.000000	1.120432	0.366112	1.076606	0.000000	0.000000	4.000000	34.000000	0.000000
3220.648324	-0.137830	0.557489	0.135610	81.509766	11.929889	20.813465	4.768100	0.000000	1.505066	0.000000	0.000000	0.000000	1.176408	0.360982	1.002038	0.000000	0.000000	4.000000	34.000000	0.000000
3220.651658	-0.137830	0.557489	0.135610	81.509766	11.929889	20.813465	4.768100	0.000000	1.505066	0.000000	0.000000	0.000000	1.176408	0.360982	1.002038	0.000000	0.000000	4.000000	34.000000	0.000000
3220.654991	-0.137830	0.557489	0.135610	81.232361	7.906630	16.150864	4.816115	0.000000	1.343513	0.000000	0.000000	0.000000	1.176408	0.360982	1.002038	0.000000	0.000000	4.000000	34.000000	0.000000
3220.658324	-0.133683	0.558663	0.138636	81.232361	7.906630	16.150864	4.816115	0.000000	1.343513	0.000000	0.000000	0.000000	1.244197	0.352086	0.907824	0.000000	0.000000	4.000000	34.000000	0.000000
3220.661658	-0.133683	0.558663	0.138636	81.232361	7.906630	16.150864	4.816115	0.000000	1.343513	0.000000	0.000000	0.000000	1.244197	0.352086	0.907824	0.000000	0.000000	4.000000	34.000000	0.000000
3220.664991	-0.133683	0.558663	0.138636	80.937782	4.440779	12.087248	4.858656	0.000000	1.180449	0.000000	0.000000	0.000000	1.244197	0.352086	0.907824	0.000000	0.000000	4.000000	34.000000	0.000000
3220.668324	-0.129405	0.559792	0.141348	80.937782	4.440779	12.087248	4.858656	0.000000	1.180449	0.000000	0.000000	0.000000	1.283181	0.338911	0.813702	0.000000	0.000000	4.000000	34.000000	0.000000
3220.671658	-0.129405	0.559792	0.141348	80.937782	4.440779	12.087248	4.858656	0.000000	1.180449	0.000000	0.000000	0.000000	1.283181	0.338911	0.813702	0.000000	0.000000	4.000000	34.000000	0.000000
3220.674991	-0.129405	0.559792	0.141348	80.656982	1.442046	8.331030	4.895193	0.000000	1.018373	0.000000	0.000000	0.000000	1.283181	0.338911	0.813702	0.000000	0.000000	4.000000	34.000000	0.000000
3220.678324	-0.124996	0.560938	0.143701	80.656982	1.442046	8.331030	4.895193	0.000000	1.018373	0.000000	0.000000	0.000000	1.322932	0.343786	0.705633	0.000000	0.000000	4.000000	34.000000	0.000000
3220.681658	-0.124996	0.560938	0.143701	80.656982	1.442046	8.331030	4.895193	0.000000	1.018373	0.000000	0.000000	0.000000	1.322932	0.343786	0.705633	0.000000	0.000000	4.000000	34.000000	0.000000
3220.684991	-0.124996	0.560938	0.143701	80.409966	-1.173349	4.996684	4.926034	0.000000	0.856848	0.000000	0.000000	0.000000	1.322932	0.343786	0.705633	0.000000	0.000000	4.000000	34.000000	0.000000
3220.688324	-0.120466	0.562086	0.145712	80.409966	-1.173349	4.996684	4.926034	0.000000	0.856848	0.000000	0.000000	0.000000	1.359005	0.344346	0.603481	0.000000	0.000000	4.000000	34.000000	0.000000
3220.691658	-0.120466	0.562086	0.145712	80.409966	-1.173349	4.996684	4.926034	0.000000	0.856848	0.000000	0.000000	0.000000	1.359005	0.344346	0.603481	0.000000	0.000000	4.000000	34.000000	0.000000
3220.694991	-0.120466	0.562086	0.145712	80.203171	-3.552462	2.403477	4.951401	0.000000	0.695438	0.000000	0.000000	0.000000	1.359005	0.344346	0.603481	0.000000	0.000000	4.000000	34.000000	0.000000
3220.698324	-0.115820	0.563215	0.147368	80.203171	-3.552462	2.403477	4.951401	0.000000	0.695438	0.000000	0.000000	0.000000	1.393633	0.338658	0.496630	0.000000	0.000000	4.000000	34.000000	0.000000
3220.701658	-0.115820	0.563215	0.147368	80.203171	-3.552462	2.403477	4.951401	0.000000	0.695438	0.000000	0.000000	0.000000	1.393633	0.338658	0.496630	0.000000	0.000000	4.000000	34.000000	0.000000
3220.704991	-0.115820	0.563215	0.147368	80.060158	-5.917078	0.775471	4.971436	0.000000	0.533694	0.000000	0.000000	0.000000	1.393633	0.338658	0.496630	0.000000	0.000000	4.000000	34.000000	0.000000
3220.708324	-0.111056	0.564277	0.148601	80.060158	-5.917078	0.775471	4.971436	0.000000	0.533694	0.000000	0.000000	0.000000	1.429408	0.318770	0.369975	0.000000	0.000000	4.000000	34.000000	0.000000
3220.711658	-0.111056	0.564277	0.148601	80.060158	-5.917078	0.775471	4.971436	0.000000	0.533694	0.000000	0.000000	0.000000	1.429408	0.318770	0.369975	0.000000	0.000000	4.000000	34.000000	0.000000
3220.714991	-0.111056	0.564277	0.148601	79.975502	-8.451383	-0.438871	4.986220	0.000000	0.370962	0.000000	0.000000	0.000000	1.429408	0.318770	0.369975	0.000000	0.000000	4.000000	34.000000	0.000000
3220.718324	-0.106071	0.565312	0.149460	79.975502	-8.451383	-0.438871	4.986220	0.000000	0.370962	0.000000	0.000000	0.000000	1.495288	0.310344	0.257808	0.000000	0.000000	4.000000	34.000000	0.000000
3220.721658	-0.106071	0.565312	0.149460	79.975502	-8.451383	-0.438871	4.986220	0.000000	0.370962	0.000000	0.000000	0.000000	1.495288	0.310344	0.257808	0.000000	0.000000	4.000000	34.000000	0.000000
3220.724991	-0.106071	0.565312	0.149460	79.895111	-11.345064	-1.752501	4.995880	0.000000	0.202938	0.000000	0.000000	0.000000	1.495288	0.310344	0.257808	0.000000	0.000000	4.000000	34.000000	0.000000
3220.728324	-0.100874	0.566297	0.149926	79.895111	-11.345064	-1.752501	4.995880	0.000000	0.202938	0.000000	0.000000	0.000000	1.559296	0.295399	0.139758	0.000000	0.000000	4.000000	34.000000	0.000000
3220.731658	-0.100874	0.566297	0.149926	79.895111	-11.345064	-1.752501	4.995880	0.000000	0.202938	0.000000	0.000000	0.000000	1.559296	0.295399	0.139758	0.000000	0.000000	4.000000	34.000000	0.000000
3220.734991	-0.100874	0.566297	0.149926	79.792709	-14.674560	-3.979371	4.999915	0.000000	0.029134	0.000000	0.000000	0.000000	1.559296	0.295399	0.139758	0.000000	0.000000	4.000000	34.000000	0.000000
3220.738324	-0.095522	0.567290	0.149937	79.792709	-14.674560	-3.979371	4.999915	0.000000	0.029134	0.000000	0.000000	0.000000	1.605373	0.298076	0.003156	0.000000	0.000000	4.000000	34.000000	0.000000
3220.741658	-0.095522	0.567290	0.149937	79.792709	-14.674560	-3.979371	4.999915	0.000000	0.029134	0.000000	0.000000	0.000000	1.605373	0.298076	0.003156	0.000000	0.000000	4.000000	34.000000	0.000000
3220.744991	-0.095522	0.567290	0.149937	79.651756	-18.500402	-7.879488	4.997772	0.000000	-0.149252	0.000000	0.000000	0.000000	1.605373	0.298076	0.003156	0.000000	0.000000	4.000000	34.000000	0.000000
3220.748324	-0.090114	0.568236	0.149465	79.651756	-18.500402	-7.879488	4.997772	0.000000	-0.149252	0.000000	0.000000	0.000000	1.622575	0.283861	-0.141449	0.000000	0.000000	4.000000	34.000000	0.000000
3220.751658	-0.090114	0.568236	0.149465	79.651756	-18.500402	-7.879488	4.997772	0.000000	-0.149252	0.000000	0.000000	0.000000	1.622575	0.283861	-0.141449	0.000000	0.000000	4.000000	34.000000	0.000000
3220.754991	-0.090114	0.568236	0.149465	79.445602	-22.618328	-12.658690	4.989099	0.000000	-0.330000	0.000000	0.000000	0.000000	1.622575	0.283861	-0.141449	0.000000	0.000000	4.000000	34.000000	0.000000
3220.758324	-0.084726	0.569179	0.148566	79.445602	-22.618328	-12.658690	4.989099	0.000000	-0.330000	0.000000	0.000000	0.000000	1.616360	0.282745	-0.269818	0.000000	0.000000	4.000000	34.000000	0.000000
3220.761658	-0.084726	0.569179	0.148566	79.445602	-22.618328	-12.658690	4.989099	0.000000	-0.330000	0.000000	0.000000	0.000000	1.616360	0.282745	-0.269818	0.000000	0.000000	4.000000	34.000000	0.000000
3220.764991	-0.084726	0.569179	0.148566	79.169601	-26.613537	-16.741861	4.973783	0.000000	-0.511357	0.000000	0.000000	0.000000	1.616360	0.282745	-0.269818	0.000000	0.000000	4.000000	34.000000	0.000000
3220.768324	-0.079400	0.570101	0.147254	79.169601	-26.613537	-16.741861	4.973783	0.000000	-0.511357	0.000000	0.000000	0.000000	1.597907	0.276696	-0.393522	0.000000	0.000000	4.000000	34.000000	0.000000
3220.771658	-0.079400	0.570101	0.147254	79.169601	-26.613537	-16.741861	4.973783	0.000000	-0.511357	0.000000	0.000000	0.000000	1.597907	0.276696	-0.393522	0.000000	0.000000	4.000000	34.000000	0.000000
3220.774991	-0.079400	0.570101	0.147254	78.799957	-30.024778	-19.376974	4.951778	0.000000	-0.692741	0.000000	0.000000	0.000000	1.597907	0.276696	-0.393522	0.000000	0.000000	4.000000	34.000000	0.000000
3220.778324	-0.074152	0.571014	0.145601	78.799957	-30.024778	-19.376974	4.951778	0.000000	-0.692741	0.000000	0.000000	0.000000	1.574274	0.273796	-0.495934	0.000000	0.000000	4.000000	34.000000	0.000000
3220.781658	-0.074152	0.571014	0.145601	78.799957	-30.024778	-19.376974	4.951778	0.000000	-0.692741	0.000000	0.000000	0.000000	1.574274	0.273796	-0.495934	0.000000	0.000000	4.000000	34.000000	0.000000
3220.784991	-0.074152	0.571014	0.145601	78.304611	-32.608292	-20.907516	4.923025	0.000000	-0.873968	0.000000	0.000000	0.000000	1.574274	0.273796	-0.495934	0.000000	0.000000	4.000000	34.000000	0.000000
3220.788324	-0.068909	0.571888	0.143658	78.304611	-32.608292	-20.907516	4.923025	0.000000	-0.873968	0.000000	0.000000	0.000000	1.572927	0.262204	-0.582827	0.000000	0.000000	4.000000	34.000000	0.000000
3220.791658	-0.068909	0.571888	0.143658	78.304611	-32.608292	-20.907516	4.923025	0.000000	-0.873968	0.000000	0.000000	0.000000	1.572927	0.262204	-0.582827	0.000000	0.000000	4.000000	34.000000	0.000000
3220.794991	-0.068909	0.571888	0.143658	77.701355	-34.234653	-21.375748	4.886861	0.000000	-1.057636	0.000000	0.000000	0.000000	1.572927	0.262204	-0.582827	0.000000	0.000000	4.000000	34.000000	0.000000
3220.798324	-0.063678	0.572741	0.141438	77.701355	-34.234653	-21.375748	4.886861	0.000000	-1.057636	0.000000	0.000000	0.000000	1.569239	0.255954	-0.665901	0.000000	0.000000	4.000000	34.000000	0.000000
3220.801658	-0.063678	0.572741	0.141438	77.701355	-34.234653	-21.375748	4.886861	0.000000	-1.057636	0.000000	0.000000	0.000000	1.569239	0.255954	-0.665901	0.000000	0.000000	4.000000	34.000000	0.000000
3220.804991	-0.063678	0.572741	0.141438	77.050758	-35.256302	-21.179571	4.842860	0.000000	-1.243665	0.000000	0.000000	0.000000	1.569239	0.255954	-0.665901	0.000000	0.000000	4.000000	34.000000	0.000000
3220.808324	-0.058521	0.573604	0.138928	77.050758	-35.256302	-21.179571	4.842860	0.000000	-1.243665	0.000000	0.000000	0.000000	1.546987	0.258782	-0.753170	0.000000	0.000000	4.000000	34.000000	0.000000
3220.811658	-0.058521	0.573604	0.138928	77.050758	-35.256302	-21.179571	4.842860	0.000000	-1.243665	0.000000	0.000000	0.000000	1.546987	0.258782	-0.753170	0.000000	0.000000	4.000000	34.000000	0.000000
3220.814991	-0.058521	0.573604	0.138928	76.380310	-35.915054	-20.589373	4.791024	0.000000	-1.430416	0.000000	0.000000	0.000000	1.546987	0.258782	-0.753170	0.000000	0.000000	4.000000	34.000000	0.000000
3220.818324	-0.053495	0.574478	0.136063	76.380310	-35.915054	-20.589373	4.791024	0.000000	-1.430416	0.000000	0.000000	0.000000	1.507815	0.262338	-0.859608	0.000000	0.000000	4.000000	34.000000	0.000000
3220.821658	-0.053495	0.574478	0.136063	76.380310	-35.915054	-20.589373	4.791024	0.000000	-1.430416	0.000000	0.000000	0.000000	1.507815	0.262338	-0.859608	0.000000	0.000000	4.000000	34.000000	0.000000
3220.824991	-0.053495	0.574478	0.136063	75.725128	-36.447086	-20.153507	4.731279	0.000000	-1.617096	0.000000	0.000000	0.000000	1.507815	0.262338	-0.859608	0.000000	0.000000	4.000000	34.000000	0.000000
3220.828324	-0.048697	0.575363	0.132930	75.725128	-36.447086	-20.153507	4.731279	0.000000	-1.617096	0.000000	0.000000	0.000000	1.439404	0.265338	-0.939771	0.000000	0.000000	4.000000	34.000000	0.000000
3220.831658	-0.048697	0.575363	0.132930	75.725128	-36.447086	-20.153507	4.731279	0.000000	-1.617096	0.000000	0.000000	0.000000	1.439404	0.265338	-0.939771	0.000000	0.000000	4.000000	34.000000	0.000000
3220.834991	-0.048697	0.575363	0.132930	75.114784	-36.830120	-20.070490	4.664659	0.000000	-1.800265	0.000000	0.000000	0.000000	1.439404	0.265338	-0.939771	0.000000	0.000000	4.000000	34.000000	0.000000
3220.838324	-0.044188	0.576261	0.129566	75.114784	-36.830120	-20.070490	4.664659	0.000000	-1.800265	0.000000	0.000000	0.000000	1.352911	0.269601	-1.009306	0.000000	0.000000	4.000000	34.000000	0.000000
3220.841658	-0.044188	0.576261	0.129566	75.114784	-36.830120	-20.070490	4.664659	0.000000	-1.800265	0.000000	0.000000	0.000000	1.352911	0.269601	-1.009306	0.000000	0.000000	4.000000	34.000000	0.000000
3220.844991	-0.044188	0.576261	0.129566	74.562073	-37.032967	-19.964340	4.592071	0.000000	-1.978103	0.000000	0.000000	0.000000	1.352911	0.269601	-1.009306	0.000000	0.000000	4.000000	34.000000	0.000000
3220.848324	-0.039997	0.577083	0.126028	74.562073	-37.032967	-19.964340	4.592071	0.000000	-1.978103	0.000000	0.000000	0.000000	1.257078	0.246573	-1.061162	0.000000	0.000000	4.000000	34.000000	0.000000
3220.851658	-0.039997	0.577083	0.126028	74.562073	-37.032967	-19.964340	4.592071	0.000000	-1.978103	0.000000	0.000000	0.000000	1.257078	0.246573	-1.061162	0.000000	0.000000	4.000000	34.000000	0.000000
3220.854991	-0.039997	0.577083	0.126028	74.094818	-37.063931	-19.594406	4.514455	0.000000	-2.149348	0.000000	0.000000	0.000000	1.257078	0.246573	-1.061162	0.000000	0.000000	4.000000	34.000000	0.000000
3220.858324	-0.036151	0.577776	0.122313	74.094818	-37.063931	-19.594406	4.514455	0.000000	-2.149348	0.000000	0.000000	0.000000	1.153897	0.207904	-1.114556	0.000000	0.000000	4.000000	34.000000	0.000000
3220.861658	-0.036151	0.577776	0.122313	74.094818	-37.063931	-19.594406	4.514455	0.000000	-2.149348	0.000000	0.000000	0.000000	1.153897	0.207904	-1.114556	0.000000	0.000000	4.000000	34.000000	0.000000
3220.864991	-0.036151	0.577776	0.122313	73.708511	-36.984661	-18.921200	4.432429	0.000000	-2.313779	0.000000	0.000000	0.000000	1.153897	0.207904	-1.114556	0.000000	0.000000	4.000000	34.000000	0.000000
3220.868324	-0.032622	0.578388	0.118495	73.708511	-36.984661	-18.921200	4.432429	0.000000	-2.313779	0.000000	0.000000	0.000000	1.058752	0.183451	-1.145514	0.000000	0.000000	4.000000	34.000000	0.000000
3220.871658	-0.032622	0.578388	0.118495	73.708511	-36.984661	-18.921200	4.432429	0.000000	-2.313779	0.000000	0.000000	0.000000	1.058752	0.183451	-1.145514	0.000000	0.000000	4.000000	34.000000	0.000000
3220.874991	-0.032622	0.578388	0.118495	73.367989	-36.868771	-17.908445	4.346472	0.000000	-2.471474	0.000000	0.000000	0.000000	1.058752	0.183451	-1.145514	0.000000	0.000000	4.000000	34.000000	0.000000
3220.878324	-0.029405	0.578930	0.114556	73.367989	-36.868771	-17.908445	4.346472	0.000000	-2.471474	0.000000	0.000000	0.000000	0.965225	0.162585	-1.181587	0.000000	0.000000	4.000000	34.000000	0.000000
3220.881658	-0.029405	0.578930	0.114556	73.367989	-36.868771	-17.908445	4.346472	0.000000	-2.471474	0.000000	0.000000	0.000000	0.965225	0.162585	-1.181587	0.000000	0.000000	4.000000	34.000000	0.000000
3220.884991	-0.029405	0.578930	0.114556	73.041580	-36.723534	-16.737051	4.256643	0.000000	-2.623164	0.000000	0.000000	0.000000	0.965225	0.162585	-1.181587	0.000000	0.000000	4.000000	34.000000	0.000000
3220.888324	-0.026579	0.579418	0.110573	73.041580	-36.723534	-16.737051	4.256643	0.000000	-2.623164	0.000000	0.000000	0.000000	0.847647	0.146546	-1.194942	0.000000	0.000000	4.000000	34.000000	0.000000
3220.891658	-0.026579	0.579418	0.110573	73.041580	-36.723534	-16.737051	4.256643	0.000000	-2.623164	0.000000	0.000000	0.000000	0.847647	0.146546	-1.194942	0.000000	0.000000	4.000000	34.000000	0.000000
3220.894991	-0.026579	0.579418	0.110573	72.724319	-36.487606	-15.367701	4.165363	0.000000	-2.765818	0.000000	0.000000	0.000000	0.847647	0.146546	-1.194942	0.000000	0.000000	4.000000	34.000000	0.000000
3220.898324	-0.024194	0.579912	0.106596	72.724319	-36.487606	-15.367701	4.165363	0.000000	-2.765818	0.000000	0.000000	0.000000	0.715557	0.148250	-1.193246	0.000000	0.000000	4.000000	34.000000	0.000000
3220.901658	-0.024194	0.579912	0.106596	72.724319	-36.487606	-15.367701	4.165363	0.000000	-2.765818	0.000000	0.000000	0.000000	0.715557	0.148250	-1.193246	0.000000	0.000000	4.000000	34.000000	0.000000
3220.904991	-0.024194	0.579912	0.106596	72.454849	-36.031818	-13.673655	4.074689	0.000000	-2.897742	0.000000	0.000000	0.000000	0.715557	0.148250	-1.193246	0.000000	0.000000	4.000000	34.000000	0.000000
3220.908324	-0.022270	0.580448	0.102720	72.454849	-36.031818	-13.673655	4.074689	0.000000	-2.897742	0.000000	0.000000	0.000000	0.577055	0.160854	-1.162567	0.000000	0.000000	4.000000	34.000000	0.000000
3220.911658	-0.022270	0.580448	0.102720	72.454849	-36.031818	-13.673655	4.074689	0.000000	-2.897742	0.000000	0.000000	0.000000	0.577055	0.160854	-1.162567	0.000000	0.000000	4.000000	34.000000	0.000000
3220.914991	-0.022270	0.580448	0.102720	72.306297	-35.234619	-11.600832	3.987119	0.000000	-3.017099	0.000000	0.000000	0.000000	0.577055	0.160854	-1.162567	0.000000	0.000000	4.000000	34.000000	0.000000
3220.918324	-0.020823	0.580939	0.098913	72.306297	-35.234619	-11.600832	3.987119	0.000000	-3.017099	0.000000	0.000000	0.000000	0.434070	0.147045	-1.142346	0.000000	0.000000	4.000000	34.000000	0.000000
3220.921658	-0.020823	0.580939	0.098913	72.306297	-35.234619	-11.600832	3.987119	0.000000	-3.017099	0.000000	0.000000	0.000000	0.434070	0.147045	-1.142346	0.000000	0.000000	4.000000	34.000000	0.000000
3220.924991	-0.020823	0.580939	0.098913	72.304916	-34.080784	-9.325000	3.903448	0.000000	-3.124595	0.000000	0.000000	0.000000	0.434070	0.147045	-1.142346	0.000000	0.000000	4.000000	34.000000	0.000000
3220.928324	-0.019766	0.581363	0.095225	72.304916	-34.080784	-9.325000	3.903448	0.000000	-3.124595	0.000000	0.000000	0.000000	0.317139	0.127338	-1.106305	0.000000	0.000000	4.000000	34.000000	0.000000
3220.931658	-0.019766	0.581363	0.095225	72.304916	-34.080784	-9.325000	3.903448	0.000000	-3.124595	0.000000	0.000000	0.000000	0.317139	0.127338	-1.106305	0.000000	0.000000	4.000000	34.000000	0.000000
3220.934991	-0.019766	0.581363	0.095225	72.450531	-32.589222	-7.050325	3.823678	0.000000	-3.221721	0.000000	0.000000	0.000000	0.317139	0.127338	-1.106305	0.000000	0.000000	4.000000	34.000000	0.000000
3220.938324	-0.019010	0.581688	0.091571	72.450531	-32.589222	-7.050325	3.823678	0.000000	-3.221721	0.000000	0.000000	0.000000	0.227009	0.097380	-1.096038	0.000000	0.000000	4.000000	34.000000	0.000000
3220.941658	-0.019010	0.581688	0.091571	72.450531	-32.589222	-7.050325	3.823678	0.000000	-3.221721	0.000000	0.000000	0.000000	0.227009	0.097380	-1.096038	0.000000	0.000000	4.000000	34.000000	0.000000
3220.944991	-0.019010	0.581688	0.091571	72.720467	-30.868416	-4.754895	3.745289	0.000000	-3.312524	0.000000	0.000000	0.000000	0.227009	0.097380	-1.096038	0.000000	0.000000	4.000000	34.000000	0.000000
3220.948324	-0.018572	0.581857	0.087906	72.720467	-30.868416	-4.754895	3.745289	0.000000	-3.312524	0.000000	0.000000	0.000000	0.131358	0.050681	-1.099727	0.000000	0.000000	4.000000	34.000000	0.000000
3220.951658	-0.018572	0.581857	0.087906	72.720467	-30.868416	-4.754895	3.745289	0.000000	-3.312524	0.000000	0.000000	0.000000	0.131358	0.050681	-1.099727	0.000000	0.000000	4.000000	34.000000	0.000000
3220.954991	-0.018572	0.581857	0.087906	73.042839	-29.083359	-2.283601	3.668093	0.000000	-3.397807	0.000000	0.000000	0.000000	0.131358	0.050681	-1.099727	0.000000	0.000000	4.000000	34.000000	0.000000
3220.958324	-0.018497	0.581863	0.084188	73.042839	-29.083359	-2.283601	3.668093	0.000000	-3.397807	0.000000	0.000000	0.000000	0.022560	0.002075	-1.115283	0.000000	0.000000	4.000000	34.000000	0.000000
3220.961658	-0.018497	0.581863	0.084188	73.042839	-29.083359	-2.283601	3.668093	0.000000	-3.397807	0.000000	0.000000	0.000000	0.022560	0.002075	-1.115283	0.000000	0.000000	4.000000	34.000000	0.000000
3220.964991	-0.018497	0.581863	0.084188	73.364120	-27.306229	0.222522	3.592346	0.000000	-3.477794	0.000000	0.000000	0.000000	0.022560	0.002075	-1.115283	0.000000	0.000000	4.000000	34.000000	0.000000
3220.968324	-0.018750	0.581721	0.080396	73.364120	-27.306229	0.222522	3.592346	0.000000	-3.477794	0.000000	0.000000	0.000000	-0.076111	-0.042810	-1.137511	0.000000	0.000000	4.000000	34.000000	0.000000
3220.971658	-0.018750	0.581721	0.080396	73.364120	-27.306229	0.222522	3.592346	0.000000	-3.477794	0.000000	0.000000	0.000000	-0.076111	-0.042810	-1.137511	0.000000	0.000000	4.000000	34.000000	0.000000
3220.974991	-0.018750	0.581721	0.080396	73.624649	-25.507677	2.758812	3.516818	0.000000	-3.554151	0.000000	0.000000	0.000000	-0.076111	-0.042810	-1.137511	0.000000	0.000000	4.000000	34.000000	0.000000
3220.978324	-0.019326	0.581450	0.076545	73.624649	-25.507677	2.758812	3.516818	0.000000	-3.554151	0.000000	0.000000	0.000000	-0.172803	-0.081337	-1.155295	0.000000	0.000000	4.000000	34.000000	0.000000
3220.981658	-0.019326	0.581450	0.076545	73.624649	-25.507677	2.758812	3.516818	0.000000	-3.554151	0.000000	0.000000	0.000000	-0.172803	-0.081337	-1.155295	0.000000	0.000000	4.000000	34.000000	0.000000
3220.984991	-0.019326	0.581450	0.076545	73.767174	-23.659781	5.338930	3.441508	0.000000	-3.627123	0.000000	0.000000	0.000000	-0.172803	-0.081337	-1.155295	0.000000	0.000000	4.000000	34.000000	0.000000
3220.988324	-0.020318	0.581071	0.072646	73.767174	-23.659781	5.338930	3.441508	0.000000	-3.627123	0.000000	0.000000	0.000000	-0.297656	-0.113630	-1.169900	0.000000	0.000000	4.000000	34.000000	0.000000
3220.991658	-0.020318	0.581071	0.072646	73.767174	-23.659781	5.338930	3.441508	0.000000	-3.627123	0.000000	0.000000	0.000000	-0.297656	-0.113630	-1.169900	0.000000	0.000000	4.000000	34.000000	0.000000
3220.994991	-0.020318	0.581071	0.072646	73.778854	-21.681715	8.080258	3.368639	0.000000	-3.694898	0.000000	0.000000	0.000000	-0.297656	-0.113630	-1.169900	0.000000	0.000000	4.000000	34.000000	0.000000
3220.998324	-0.021594	0.580643	0.068748	73.778854	-21.681715	8.080258	3.368639	0.000000	-3.694898	0.000000	0.000000	0.000000	-0.382764	-0.128314	-1.169212	0.000000	0.000000	4.000000	34.000000	0.000000
3221.001658	-0.021594	0.580643	0.068748	73.778854	-21.681715	8.080258	3.368639	0.000000	-3.694898	0.000000	0.000000	0.000000	-0.382764	-0.128314	-1.169212	0.000000	0.000000	4.000000	34.000000	0.000000
3221.004991	-0.021594	0.580643	0.068748	73.699554	-19.448614	11.192882	3.296414	0.000000	-3.759475	0.000000	0.000000	0.000000	-0.382764	-0.128314	-1.169212	0.000000	0.000000	4.000000	34.000000	0.000000
3221.008324	-0.023194	0.580139	0.064794	73.699554	-19.448614	11.192882	3.296414	0.000000	-3.759475	0.000000	0.000000	0.000000	-0.480040	-0.151187	-1.186433	0.000000	0.000000	4.000000	34.000000	0.000000
3221.011658	-0.023194	0.580139	0.064794	73.699554	-19.448614	11.192882	3.296414	0.000000	-3.759475	0.000000	0.000000	0.000000	-0.480040	-0.151187	-1.186433	0.000000	0.000000	4.000000	34.000000	0.000000
3221.014991	-0.023194	0.580139	0.064794	73.528503	-16.930845	14.729928	3.224031	0.000000	-3.821731	0.000000	0.000000	0.000000	-0.480040	-0.151187	-1.186433	0.000000	0.000000	4.000000	34.000000	0.000000
3221.018324	-0.024943	0.579551	0.060872	73.528503	-16.930845	14.729928	3.224031	0.000000	-3.821731	0.000000	0.000000	0.000000	-0.524422	-0.176605	-1.176532	0.000000	0.000000	4.000000	34.000000	0.000000
3221.021658	-0.024943	0.579551	0.060872	73.528503	-16.930845	14.729928	3.224031	0.000000	-3.821731	0.000000	0.000000	0.000000	-0.524422	-0.176605	-1.176532	0.000000	0.000000	4.000000	34.000000	0.000000
3221.024991	-0.024943	0.579551	0.060872	73.261436	-14.276890	18.527180	3.043589	0.000000	-3.752875	0.000000	0.000000	0.000000	-0.524422	-0.176605	-1.176532	0.000000	0.000000	4.000000	34.000000	0.000000
3221.028324	-0.026883	0.578888	0.056956	73.261436	-14.276890	18.527180	3.043589	0.000000	-3.752875	0.000000	0.000000	0.000000	-0.582065	-0.198623	-1.174738	0.000000	0.000000	4.000000	34.000000	0.000000
3221.031658	-0.026883	0.578888	0.056956	73.261436	-14.276890	18.527180	3.043589	0.000000	-3.752875	0.000000	0.000000	0.000000	-0.582065	-0.198623	-1.174738	0.000000	0.000000	4.000000	34.000000	0.000000
3221.034991	-0.026883	0.578888	0.056956	72.838371	-11.622367	22.422419	2.847800	0.000000	-3.655864	0.000000	0.000000	0.000000	-0.582065	-0.198623	-1.174738	0.000000	0.000000	4.000000	34.000000	0.000000
3221.038324	-0.029011	0.578173	0.053060	72.838371	-11.622367	22.422419	2.847800	0.000000	-3.655864	0.000000	0.000000	0.000000	-0.638563	-0.214505	-1.168652	0.000000	0.000000	4.000000	34.000000	0.000000
3221.041658	-0.029011	0.578173	0.053060	72.838371	-11.622367	22.422419	2.847800	0.000000	-3.655864	0.000000	0.000000	0.000000	-0.638563	-0.214505	-1.168652	0.000000	0.000000	4.000000	34.000000	0.000000
3221.044991	-0.029011	0.578173	0.053060	72.231293	-9.223683	26.089565	2.653024	0.000000	-3.549437	0.000000	0.000000	0.000000	-0.638563	-0.214505	-1.168652	0.000000	0.000000	4.000000	34.000000	0.000000
3221.048324	-0.031354	0.577417	0.049284	72.231293	-9.223683	26.089565	2.653024	0.000000	-3.549437	0.000000	0.000000	0.000000	-0.702844	-0.227050	-1.132805	0.000000	0.000000	4.000000	34.000000	0.000000
3221.051658	-0.031354	0.577417	0.049284	72.231293	-9.223683	26.089565	2.653024	0.000000	-3.549437	0.000000	0.000000	0.000000	-0.702844	-0.227050	-1.132805	0.000000	0.000000	4.000000	34.000000	0.000000
3221.054991	-0.031354	0.577417	0.049284	71.477051	-7.221689	29.335421	2.464223	0.000000	-3.432296	0.000000	0.000000	0.000000	-0.702844	-0.227050	-1.132805	0.000000	0.000000	4.000000	34.000000	0.000000
3221.058324	-0.033861	0.576638	0.045646	71.477051	-7.221689	29.335421	2.464223	0.000000	-3.432296	0.000000	0.000000	0.000000	-0.752184	-0.233470	-1.091569	0.000000	0.000000	4.000000	34.000000	0.000000
3221.061658	-0.033861	0.576638	0.045646	71.477051	-7.221689	29.335421	2.464223	0.000000	-3.432296	0.000000	0.000000	0.000000	-0.752184	-0.233470	-1.091569	0.000000	0.000000	4.000000	34.000000	0.000000
3221.064991	-0.033861	0.576638	0.045646	70.662941	-5.679563	31.877600	2.282295	0.000000	-3.306932	0.000000	0.000000	0.000000	-0.752184	-0.233470	-1.091569	0.000000	0.000000	4.000000	34.000000	0.000000
3221.068324	-0.036484	0.575840	0.042147	70.662941	-5.679563	31.877600	2.282295	0.000000	-3.306932	0.000000	0.000000	0.000000	-0.786857	-0.239421	-1.049695	0.000000	0.000000	4.000000	34.000000	0.000000
3221.071658	-0.036484	0.575840	0.042147	70.662941	-5.679563	31.877600	2.282295	0.000000	-3.306932	0.000000	0.000000	0.000000	-0.786857	-0.239421	-1.049695	0.000000	0.000000	4.000000	34.000000	0.000000
3221.074991	-0.036484	0.575840	0.042147	69.849213	-4.553171	33.158962	2.107346	0.000000	-3.175789	0.000000	0.000000	0.000000	-0.786857	-0.239421	-1.049695	0.000000	0.000000	4.000000	34.000000	0.000000
3221.078324	-0.039180	0.575024	0.038854	69.849213	-4.553171	33.158962	2.107346	0.000000	-3.175789	0.000000	0.000000	0.000000	-0.808848	-0.244746	-0.987910	0.000000	0.000000	4.000000	34.000000	0.000000
3221.081658	-0.039180	0.575024	0.038854	69.849213	-4.553171	33.158962	2.107346	0.000000	-3.175789	0.000000	0.000000	0.000000	-0.808848	-0.244746	-0.987910	0.000000	0.000000	4.000000	34.000000	0.000000
3221.084991	-0.039180	0.575024	0.038854	69.067833	-3.720526	33.652782	1.942694	0.000000	-3.040981	0.000000	0.000000	0.000000	-0.808848	-0.244746	-0.987910	0.000000	0.000000	4.000000	34.000000	0.000000
3221.088324	-0.042001	0.574184	0.035786	69.067833	-3.720526	33.652782	1.942694	0.000000	-3.040981	0.000000	0.000000	0.000000	-0.846134	-0.252176	-0.920289	0.000000	0.000000	4.000000	34.000000	0.000000
3221.091658	-0.042001	0.574184	0.035786	69.067833	-3.720526	33.652782	1.942694	0.000000	-3.040981	0.000000	0.000000	0.000000	-0.846134	-0.252176	-0.920289	0.000000	0.000000	4.000000	34.000000	0.000000
3221.094991	-0.042001	0.574184	0.035786	68.315338	-3.090615	34.245007	1.789313	0.000000	-2.899959	0.000000	0.000000	0.000000	-0.846134	-0.252176	-0.920289	0.000000	0.000000	4.000000	34.000000	0.000000
3221.098324	-0.044971	0.573320	0.032941	68.315338	-3.090615	34.245007	1.789313	0.000000	-2.899959	0.000000	0.000000	0.000000	-0.891029	-0.259108	-0.853577	0.000000	0.000000	4.000000	34.000000	0.000000
3221.101658	-0.044971	0.573320	0.032941	68.315338	-3.090615	34.245007	1.789313	0.000000	-2.899959	0.000000	0.000000	0.000000	-0.891029	-0.259108	-0.853577	0.000000	0.000000	4.000000	34.000000	0.000000
3221.104991	-0.044971	0.573320	0.032941	67.589958	-2.578766	35.348080	1.647050	0.000000	-2.751454	0.000000	0.000000	0.000000	-0.891029	-0.259108	-0.853577	0.000000	0.000000	4.000000	34.000000	0.000000
3221.108324	-0.048073	0.572471	0.030353	67.589958	-2.578766	35.348080	1.647050	0.000000	-2.751454	0.000000	0.000000	0.000000	-0.930632	-0.254798	-0.776433	0.000000	0.000000	4.000000	34.000000	0.000000
3221.111658	-0.048073	0.572471	0.030353	67.589958	-2.578766	35.348080	1.647050	0.000000	-2.751454	0.000000	0.000000	0.000000	-0.930632	-0.254798	-0.776433	0.000000	0.000000	4.000000	34.000000	0.000000
3221.114991	-0.048073	0.572471	0.030353	66.890739	-2.180467	36.198898	1.517644	0.000000	-2.596349	0.000000	0.000000	0.000000	-0.930632	-0.254798	-0.776433	0.000000	0.000000	4.000000	34.000000	0.000000
3221.118324	-0.051220	0.571681	0.028041	66.890739	-2.180467	36.198898	1.517644	0.000000	-2.596349	0.000000	0.000000	0.000000	-0.944053	-0.236798	-0.693471	0.000000	0.000000	4.000000	34.000000	0.000000
3221.121658	-0.051220	0.571681	0.028041	66.890739	-2.180467	36.198898	1.517644	0.000000	-2.596349	0.000000	0.000000	0.000000	-0.944053	-0.236798	-0.693471	0.000000	0.000000	4.000000	34.000000	0.000000
3221.124991	-0.051220	0.571681	0.028041	66.226967	-1.906500	36.390854	1.402066	0.000000	-2.439006	0.000000	0.000000	0.000000	-0.944053	-0.236798	-0.693471	0.000000	0.000000	4.000000	34.000000	0.000000
3221.128324	-0.054419	0.570970	0.026024	66.226967	-1.906500	36.390854	1.402066	0.000000	-2.439006	0.000000	0.000000	0.000000	-0.959740	-0.213422	-0.605213	0.000000	0.000000	4.000000	34.000000	0.000000
3221.131658	-0.054419	0.570970	0.026024	66.226967	-1.906500	36.390854	1.402066	0.000000	-2.439006	0.000000	0.000000	0.000000	-0.959740	-0.213422	-0.605213	0.000000	0.000000	4.000000	34.000000	0.000000
3221.134991	-0.054419	0.570970	0.026024	65.664314	-1.738308	36.103291	1.301197	0.000000	-2.279050	0.000000	0.000000	0.000000	-0.959740	-0.213422	-0.605213	0.000000	0.000000	4.000000	34.000000	0.000000
3221.138324	-0.057697	0.570318	0.024281	65.664314	-1.738308	36.103291	1.301197	0.000000	-2.279050	0.000000	0.000000	0.000000	-0.983519	-0.195546	-0.522859	0.000000	0.000000	4.000000	34.000000	0.000000
3221.141658	-0.057697	0.570318	0.024281	65.664314	-1.738308	36.103291	1.301197	0.000000	-2.279050	0.000000	0.000000	0.000000	-0.983519	-0.195546	-0.522859	0.000000	0.000000	4.000000	34.000000	0.000000
3221.144991	-0.057697	0.570318	0.024281	65.378708	-1.580029	36.057552	1.214054	0.000000	-2.115130	0.000000	0.000000	0.000000	-0.983519	-0.195546	-0.522859	0.000000	0.000000	4.000000	34.000000	0.000000
3221.148324	-0.061033	0.569717	0.022774	65.378708	-1.580029	36.057552	1.214054	0.000000	-2.115130	0.000000	0.000000	0.000000	-1.000640	-0.180519	-0.452006	0.000000	0.000000	4.000000	34.000000	0.000000
3221.151658	-0.061033	0.569717	0.022774	65.378708	-1.580029	36.057552	1.214054	0.000000	-2.115130	0.000000	0.000000	0.000000	-1.000640	-0.180519	-0.452006	0.000000	0.000000	4.000000	34.000000	0.000000
3221.154991	-0.061033	0.569717	0.022774	65.408348	-1.389486	36.428261	1.138719	0.000000	-1.948356	0.000000	0.000000	0.000000	-1.000640	-0.180519	-0.452006	0.000000	0.000000	4.000000	34.000000	0.000000
3221.158324	-0.064442	0.569183	0.021584	65.408348	-1.389486	36.428261	1.138719	0.000000	-1.948356	0.000000	0.000000	0.000000	-1.022608	-0.159949	-0.357014	0.000000	0.000000	4.000000	34.000000	0.000000
3221.161658	-0.064442	0.569183	0.021584	65.408348	-1.389486	36.428261	1.138719	0.000000	-1.948356	0.000000	0.000000	0.000000	-1.022608	-0.159949	-0.357014	0.000000	0.000000	4.000000	34.000000	0.000000
3221.164991	-0.064442	0.569183	0.021584	65.537437	-1.222026	36.988815	1.079217	0.000000	-1.777922	0.000000	0.000000	0.000000	-1.022608	-0.159949	-0.357014	0.000000	0.000000	4.000000	34.000000	0.000000
3221.168324	-0.067961	0.568772	0.020758	65.537437	-1.222026	36.988815	1.079217	0.000000	-1.777922	0.000000	0.000000	0.000000	-1.055749	-0.123376	-0.247770	0.000000	0.000000	4.000000	34.000000	0.000000
3221.171658	-0.067961	0.568772	0.020758	65.537437	-1.222026	36.988815	1.079217	0.000000	-1.777922	0.000000	0.000000	0.000000	-1.055749	-0.123376	-0.247770	0.000000	0.000000	4.000000	34.000000	0.000000
3221.174991	-0.067961	0.568772	0.020758	65.683334	-1.108231	37.411613	1.037922	0.000000	-1.601963	0.000000	0.000000	0.000000	-1.055749	-0.123376	-0.247770	0.000000	0.000000	4.000000	34.000000	0.000000
3221.178324	-0.071187	0.568491	0.020332	65.683334	-1.108231	37.411613	1.037922	0.000000	-1.601963	0.000000	0.000000	0.000000	-0.967978	-0.084498	-0.127790	0.000000	0.000000	4.000000	34.000000	0.000000
3221.181658	-0.071187	0.568491	0.020332	65.683334	-1.108231	37.411613	1.037922	0.000000	-1.601963	0.000000	0.000000	0.000000	-0.967978	-0.084498	-0.127790	0.000000	0.000000	4.000000	34.000000	0.000000
3221.184991	-0.071187	0.568491	0.020332	65.956108	-0.927147	37.632870	1.016624	0.000000	-1.440634	0.000000	0.000000	0.000000	-0.967978	-0.084498	-0.127790	0.000000	0.000000	4.000000	34.000000	0.000000
3221.188324	-0.075184	0.568169	0.020078	65.956108	-0.927147	37.632870	1.016624	0.000000	-1.440634	0.000000	0.000000	0.000000	-1.199064	-0.096431	-0.076385	0.000000	0.000000	4.000000	34.000000	0.000000
3221.191658	-0.075184	0.568169	0.020078	65.956108	-0.927147	37.632870	1.016624	0.000000	-1.440634	0.000000	0.000000	0.000000	-1.199064	-0.096431	-0.076385	0.000000	0.000000	4.000000	34.000000	0.000000
3221.194991	-0.075184	0.568169	0.020078	66.358086	-0.580369	37.679832	1.003893	0.000000	-1.240790	0.000000	0.000000	0.000000	-1.199064	-0.096431	-0.076385	0.000000	0.000000	4.000000	34.000000	0.000000
3221.198324	-0.078863	0.567895	0.020115	66.358086	-0.580369	37.679832	1.003893	0.000000	-1.240790	0.000000	0.000000	0.000000	-1.103703	-0.082285	0.011087	0.000000	0.000000	4.000000	34.000000	0.000000
3221.201658	-0.078863	0.567895	0.020115	66.358086	-0.580369	37.679832	1.003893	0.000000	-1.240790	0.000000	0.000000	0.000000	-1.103703	-0.082285	0.011087	0.000000	0.000000	4.000000	34.000000	0.000000
3221.204991	-0.078863	0.567895	0.020115	66.819473	-0.011908	37.897743	1.005741	0.000000	-1.056839	0.000000	0.000000	0.000000	-1.103703	-0.082285	0.011087	0.000000	0.000000	4.000000	34.000000	0.000000
3221.208324	-0.082516	0.567613	0.020348	66.819473	-0.011908	37.897743	1.005741	0.000000	-1.056839	0.000000	0.000000	0.000000	-1.095784	-0.084498	0.069991	0.000000	0.000000	4.000000	34.000000	0.000000
3221.211658	-0.082516	0.567613	0.020348	66.819473	-0.011908	37.897743	1.005741	0.000000	-1.056839	0.000000	0.000000	0.000000	-1.095784	-0.084498	0.069991	0.000000	0.000000	4.000000	34.000000	0.000000
3221.214991	-0.082516	0.567613	0.020348	67.258980	0.733238	38.386112	1.017406	0.000000	-0.874209	0.000000	0.000000	0.000000	-1.095784	-0.084498	0.069991	0.000000	0.000000	4.000000	34.000000	0.000000
3221.218324	-0.086172	0.567341	0.020791	67.258980	0.733238	38.386112	1.017406	0.000000	-0.874209	0.000000	0.000000	0.000000	-1.096899	-0.081618	0.132906	0.000000	0.000000	4.000000	34.000000	0.000000
3221.221658	-0.086172	0.567341	0.020791	67.258980	0.733238	38.386112	1.017406	0.000000	-0.874209	0.000000	0.000000	0.000000	-1.096899	-0.081618	0.132906	0.000000	0.000000	4.000000	34.000000	0.000000
3221.224991	-0.086172	0.567341	0.020791	67.639809	1.569656	38.789223	1.039557	0.000000	-0.691393	0.000000	0.000000	0.000000	-1.096899	-0.081618	0.132906	0.000000	0.000000	4.000000	34.000000	0.000000
3221.228324	-0.089834	0.567060	0.021426	67.639809	1.569656	38.789223	1.039557	0.000000	-0.691393	0.000000	0.000000	0.000000	-1.098418	-0.084419	0.190553	0.000000	0.000000	4.000000	34.000000	0.000000
3221.231658	-0.089834	0.567060	0.021426	67.639809	1.569656	38.789223	1.039557	0.000000	-0.691393	0.000000	0.000000	0.000000	-1.098418	-0.084419	0.190553	0.000000	0.000000	4.000000	34.000000	0.000000
3221.234991	-0.089834	0.567060	0.021426	67.960831	2.461500	38.873943	1.071316	0.000000	-0.508323	0.000000	0.000000	0.000000	-1.098418	-0.084419	0.190553	0.000000	0.000000	4.000000	34.000000	0.000000
3221.238324	-0.093419	0.566776	0.022180	67.960831	2.461500	38.873943	1.071316	0.000000	-0.508323	0.000000	0.000000	0.000000	-1.075648	-0.085090	0.226253	0.000000	0.000000	4.000000	34.000000	0.000000
3221.241658	-0.093419	0.566776	0.022180	67.960831	2.461500	38.873943	1.071316	0.000000	-0.508323	0.000000	0.000000	0.000000	-1.075648	-0.085090	0.226253	0.000000	0.000000	4.000000	34.000000	0.000000
3221.244991	-0.093419	0.566776	0.022180	68.216721	3.407901	38.837479	1.109025	0.000000	-0.329048	0.000000	0.000000	0.000000	-1.075648	-0.085090	0.226253	0.000000	0.000000	4.000000	34.000000	0.000000
3221.248324	-0.097003	0.566481	0.023064	68.216721	3.407901	38.837479	1.109025	0.000000	-0.329048	0.000000	0.000000	0.000000	-1.075319	-0.088634	0.265138	0.000000	0.000000	4.000000	34.000000	0.000000
3221.251658	-0.097003	0.566481	0.023064	68.216721	3.407901	38.837479	1.109025	0.000000	-0.329048	0.000000	0.000000	0.000000	-1.075319	-0.088634	0.265138	0.000000	0.000000	4.000000	34.000000	0.000000
3221.254991	-0.097003	0.566481	0.023064	68.389404	4.373556	39.045067	1.153214	0.000000	-0.149828	0.000000	0.000000	0.000000	-1.075319	-0.088634	0.265138	0.000000	0.000000	4.000000	34.000000	0.000000
3221.258324	-0.100439	0.566172	0.024043	68.389404	4.373556	39.045067	1.153214	0.000000	-0.149828	0.000000	0.000000	0.000000	-1.030681	-0.092501	0.293728	0.000000	0.000000	4.000000	34.000000	0.000000
3221.261658	-0.100439	0.566172	0.024043	68.389404	4.373556	39.045067	1.153214	0.000000	-0.149828	0.000000	0.000000	0.000000	-1.030681	-0.092501	0.293728	0.000000	0.000000	4.000000	34.000000	0.000000
3221.264991	-0.100439	0.566172	0.024043	68.468056	5.327192	39.598473	1.202169	0.000000	0.021952	0.000000	0.000000	0.000000	-1.030681	-0.092501	0.293728	0.000000	0.000000	4.000000	34.000000	0.000000
3221.268324	-0.103784	0.565958	0.025280	68.468056	5.327192	39.598473	1.202169	0.000000	0.021952	0.000000	0.000000	0.000000	-1.003599	-0.064307	0.371079	0.000000	0.000000	4.000000	34.000000	0.000000
3221.271658	-0.103784	0.565958	0.025280	68.468056	5.327192	39.598473	1.202169	0.000000	0.021952	0.000000	0.000000	0.000000	-1.003599	-0.064307	0.371079	0.000000	0.000000	4.000000	34.000000	0.000000
3221.274991	-0.103784	0.565958	0.025280	68.468834	6.223223	40.449574	1.264015	0.000000	0.189218	0.000000	0.000000	0.000000	-1.003599	-0.064307	0.371079	0.000000	0.000000	4.000000	34.000000	0.000000
3221.278324	-0.107013	0.565873	0.026753	68.468834	6.223223	40.449574	1.264015	0.000000	0.189218	0.000000	0.000000	0.000000	-0.968622	-0.025457	0.441763	0.000000	0.000000	4.000000	34.000000	0.000000
3221.281658	-0.107013	0.565873	0.026753	68.468834	6.223223	40.449574	1.264015	0.000000	0.189218	0.000000	0.000000	0.000000	-0.968622	-0.025457	0.441763	0.000000	0.000000	4.000000	34.000000	0.000000
3221.284991	-0.107013	0.565873	0.026753	68.407768	6.940514	41.335243	1.337643	0.000000	0.350655	0.000000	0.000000	0.000000	-0.968622	-0.025457	0.441763	0.000000	0.000000	4.000000	34.000000	0.000000
3221.288324	-0.110144	0.565863	0.028536	68.407768	6.940514	41.335243	1.337643	0.000000	0.350655	0.000000	0.000000	0.000000	-0.939166	-0.003034	0.535046	0.000000	0.000000	4.000000	34.000000	0.000000
3221.291658	-0.110144	0.565863	0.028536	68.407768	6.940514	41.335243	1.337643	0.000000	0.350655	0.000000	0.000000	0.000000	-0.939166	-0.003034	0.535046	0.000000	0.000000	4.000000	34.000000	0.000000
3221.294991	-0.110144	0.565863	0.028536	68.323967	7.361331	41.844707	1.426817	0.000000	0.507183	0.000000	0.000000	0.000000	-0.939166	-0.003034	0.535046	0.000000	0.000000	4.000000	34.000000	0.000000
3221.298324	-0.113141	0.565927	0.030575	68.323967	7.361331	41.844707	1.426817	0.000000	0.507183	0.000000	0.000000	0.000000	-0.899091	0.019177	0.611543	0.000000	0.000000	4.000000	34.000000	0.000000
3221.301658	-0.113141	0.565927	0.030575	68.323967	7.361331	41.844707	1.426817	0.000000	0.507183	0.000000	0.000000	0.000000	-0.899091	0.019177	0.611543	0.000000	0.000000	4.000000	34.000000	0.000000
3221.304991	-0.113141	0.565927	0.030575	68.263580	7.430944	41.994072	1.528741	0.000000	0.657031	0.000000	0.000000	0.000000	-0.899091	0.019177	0.611543	0.000000	0.000000	4.000000	34.000000	0.000000
3221.308324	-0.116050	0.565991	0.032853	68.263580	7.430944	41.994072	1.528741	0.000000	0.657031	0.000000	0.000000	0.000000	-0.872689	0.019271	0.683591	0.000000	0.000000	4.000000	34.000000	0.000000
3221.311658	-0.116050	0.565991	0.032853	68.263580	7.430944	41.994072	1.528741	0.000000	0.657031	0.000000	0.000000	0.000000	-0.872689	0.019271	0.683591	0.000000	0.000000	4.000000	34.000000	0.000000
3221.314991	-0.116050	0.565991	0.032853	68.261024	7.280503	41.937832	1.642672	0.000000	0.802479	0.000000	0.000000	0.000000	-0.872689	0.019271	0.683591	0.000000	0.000000	4.000000	34.000000	0.000000
3221.318324	-0.118771	0.566091	0.035367	68.261024	7.280503	41.937832	1.642672	0.000000	0.802479	0.000000	0.000000	0.000000	-0.816278	0.029970	0.754087	0.000000	0.000000	4.000000	34.000000	0.000000
3221.321658	-0.118771	0.566091	0.035367	68.261024	7.280503	41.937832	1.642672	0.000000	0.802479	0.000000	0.000000	0.000000	-0.816278	0.029970	0.754087	0.000000	0.000000	4.000000	34.000000	0.000000
3221.324991	-0.118771	0.566091	0.035367	68.390434	7.315652	42.035328	1.768353	0.000000	0.938526	0.000000	0.000000	0.000000	-0.816278	0.029970	0.754087	0.000000	0.000000	4.000000	34.000000	0.000000
3221.328324	-0.121235	0.566107	0.038052	68.390434	7.315652	42.035328	1.768353	0.000000	0.938526	0.000000	0.000000	0.000000	-0.739469	0.004706	0.805480	0.000000	0.000000	4.000000	34.000000	0.000000
3221.331658	-0.121235	0.566107	0.038052	68.390434	7.315652	42.035328	1.768353	0.000000	0.938526	0.000000	0.000000	0.000000	-0.739469	0.004706	0.805480	0.000000	0.000000	4.000000	34.000000	0.000000
3221.334991	-0.121235	0.566107	0.038052	68.736343	7.669655	42.278442	1.902600	0.000000	1.061771	0.000000	0.000000	0.000000	-0.739469	0.004706	0.805480	0.000000	0.000000	4.000000	34.000000	0.000000
3221.338324	-0.123377	0.566030	0.040756	68.736343	7.669655	42.278442	1.902600	0.000000	1.061771	0.000000	0.000000	0.000000	-0.642361	-0.023050	0.811279	0.000000	0.000000	4.000000	34.000000	0.000000
3221.341658	-0.123377	0.566030	0.040756	68.736343	7.669655	42.278442	1.902600	0.000000	1.061771	0.000000	0.000000	0.000000	-0.642361	-0.023050	0.811279	0.000000	0.000000	4.000000	34.000000	0.000000
3221.344991	-0.123377	0.566030	0.040756	69.157646	8.020189	42.155334	2.037813	0.000000	1.168831	0.000000	0.000000	0.000000	-0.642361	-0.023050	0.811279	0.000000	0.000000	4.000000	34.000000	0.000000
3221.348324	-0.125351	0.565986	0.043631	69.157646	8.020189	42.155334	2.037813	0.000000	1.168831	0.000000	0.000000	0.000000	-0.592420	-0.013093	0.862468	0.000000	0.000000	4.000000	34.000000	0.000000
3221.351658	-0.125351	0.565986	0.043631	69.157646	8.020189	42.155334	2.037813	0.000000	1.168831	0.000000	0.000000	0.000000	-0.592420	-0.013093	0.862468	0.000000	0.000000	4.000000	34.000000	0.000000
3221.354991	-0.125351	0.565986	0.043631	69.585556	8.228179	41.266861	2.181558	0.000000	1.267568	0.000000	0.000000	0.000000	-0.592420	-0.013093	0.862468	0.000000	0.000000	4.000000	34.000000	0.000000
3221.358324	-0.127141	0.565873	0.046618	69.585556	8.228179	41.266861	2.181558	0.000000	1.267568	0.000000	0.000000	0.000000	-0.537001	-0.033823	0.896004	0.000000	0.000000	4.000000	34.000000	0.000000
3221.361658	-0.127141	0.565873	0.046618	69.585556	8.228179	41.266861	2.181558	0.000000	1.267568	0.000000	0.000000	0.000000	-0.537001	-0.033823	0.896004	0.000000	0.000000	4.000000	34.000000	0.000000
3221.364991	-0.127141	0.565873	0.046618	69.994164	8.288577	39.722946	2.330892	0.000000	1.357068	0.000000	0.000000	0.000000	-0.537001	-0.033823	0.896004	0.000000	0.000000	4.000000	34.000000	0.000000
3221.368324	-0.128737	0.565700	0.049696	69.994164	8.288577	39.722946	2.330892	0.000000	1.357068	0.000000	0.000000	0.000000	-0.478821	-0.052048	0.923370	0.000000	0.000000	4.000000	34.000000	0.000000
3221.371658	-0.128737	0.565700	0.049696	69.994164	8.288577	39.722946	2.330892	0.000000	1.357068	0.000000	0.000000	0.000000	-0.478821	-0.052048	0.923370	0.000000	0.000000	4.000000	34.000000	0.000000
3221.374991	-0.128737	0.565700	0.049696	70.347290	8.286313	38.294415	2.484787	0.000000	1.436871	0.000000	0.000000	0.000000	-0.478821	-0.052048	0.923370	0.000000	0.000000	4.000000	34.000000	0.000000
3221.378324	-0.130148	0.565520	0.052915	70.347290	8.286313	38.294415	2.484787	0.000000	1.436871	0.000000	0.000000	0.000000	-0.423214	-0.054048	0.965869	0.000000	0.000000	4.000000	34.000000	0.000000
3221.381658	-0.130148	0.565520	0.052915	70.347290	8.286313	38.294415	2.484787	0.000000	1.436871	0.000000	0.000000	0.000000	-0.423214	-0.054048	0.965869	0.000000	0.000000	4.000000	34.000000	0.000000
3221.384991	-0.130148	0.565520	0.052915	70.631798	8.315141	37.466316	2.645765	0.000000	1.507406	0.000000	0.000000	0.000000	-0.423214	-0.054048	0.965869	0.000000	0.000000	4.000000	34.000000	0.000000
3221.388324	-0.131353	0.565369	0.056316	70.631798	8.315141	37.466316	2.645765	0.000000	1.507406	0.000000	0.000000	0.000000	-0.361566	-0.045220	1.020217	0.000000	0.000000	4.000000	34.000000	0.000000
3221.391658	-0.131353	0.565369	0.056316	70.631798	8.315141	37.466316	2.645765	0.000000	1.507406	0.000000	0.000000	0.000000	-0.361566	-0.045220	1.020217	0.000000	0.000000	4.000000	34.000000	0.000000
3221.394991	-0.131353	0.565369	0.056316	70.837082	8.353953	37.204712	2.815801	0.000000	1.567667	0.000000	0.000000	0.000000	-0.361566	-0.045220	1.020217	0.000000	0.000000	4.000000	34.000000	0.000000
3221.398324	-0.132337	0.565268	0.059854	70.837082	8.353953	37.204712	2.815801	0.000000	1.567667	0.000000	0.000000	0.000000	-0.295061	-0.030265	1.061508	0.000000	0.000000	4.000000	34.000000	0.000000
3221.401658	-0.132337	0.565268	0.059854	70.837082	8.353953	37.204712	2.815801	0.000000	1.567667	0.000000	0.000000	0.000000	-0.295061	-0.030265	1.061508	0.000000	0.000000	4.000000	34.000000	0.000000
3221.404991	-0.132337	0.565268	0.059854	70.975060	8.349579	36.942280	2.992719	0.000000	1.616844	0.000000	0.000000	0.000000	-0.295061	-0.030265	1.061508	0.000000	0.000000	4.000000	34.000000	0.000000
3221.408324	-0.133104	0.565191	0.063470	70.975060	8.349579	36.942280	2.992719	0.000000	1.616844	0.000000	0.000000	0.000000	-0.230246	-0.023137	1.084781	0.000000	0.000000	4.000000	34.000000	0.000000
3221.411658	-0.133104	0.565191	0.063470	70.975060	8.349579	36.942280	2.992719	0.000000	1.616844	0.000000	0.000000	0.000000	-0.230246	-0.023137	1.084781	0.000000	0.000000	4.000000	34.000000	0.000000
3221.414991	-0.133104	0.565191	0.063470	71.069458	8.260896	36.565670	3.173516	0.000000	1.655218	0.000000	0.000000	0.000000	-0.230246	-0.023137	1.084781	0.000000	0.000000	4.000000	34.000000	0.000000
3221.418324	-0.133686	0.565146	0.067196	71.069458	8.260896	36.565670	3.173516	0.000000	1.655218	0.000000	0.000000	0.000000	-0.174353	-0.013566	1.117654	0.000000	0.000000	4.000000	34.000000	0.000000
3221.421658	-0.133686	0.565146	0.067196	71.069458	8.260896	36.565670	3.173516	0.000000	1.655218	0.000000	0.000000	0.000000	-0.174353	-0.013566	1.117654	0.000000	0.000000	4.000000	34.000000	0.000000
3221.424991	-0.133686	0.565146	0.067196	71.139191	8.080454	36.025063	3.359792	0.000000	1.684277	0.000000	0.000000	0.000000	-0.174353	-0.013566	1.117654	0.000000	0.000000	4.000000	34.000000	0.000000
3221.428324	-0.134023	0.565080	0.070930	71.139191	8.080454	36.025063	3.359792	0.000000	1.684277	0.000000	0.000000	0.000000	-0.101382	-0.019824	1.120127	0.000000	0.000000	4.000000	34.000000	0.000000
3221.431658	-0.134023	0.565080	0.070930	71.139191	8.080454	36.025063	3.359792	0.000000	1.684277	0.000000	0.000000	0.000000	-0.101382	-0.019824	1.120127	0.000000	0.000000	4.000000	34.000000	0.000000
3221.434991	-0.134023	0.565080	0.070930	71.182228	7.784628	35.286411	3.546480	0.000000	1.701174	0.000000	0.000000	0.000000	-0.101382	-0.019824	1.120127	0.000000	0.000000	4.000000	34.000000	0.000000
3221.438324	-0.134054	0.564985	0.074647	71.182228	7.784628	35.286411	3.546480	0.000000	1.701174	0.000000	0.000000	0.000000	-0.009053	-0.028284	1.115335	0.000000	0.000000	4.000000	34.000000	0.000000
3221.441658	-0.134054	0.564985	0.074647	71.182228	7.784628	35.286411	3.546480	0.000000	1.701174	0.000000	0.000000	0.000000	-0.009053	-0.028284	1.115335	0.000000	0.000000	4.000000	34.000000	0.000000
3221.444991	-0.134054	0.564985	0.074647	71.232697	7.411358	34.423050	3.732369	0.000000	1.702683	0.000000	0.000000	0.000000	-0.009053	-0.028284	1.115335	0.000000	0.000000	4.000000	34.000000	0.000000
3221.448324	-0.133712	0.564826	0.078331	71.232697	7.411358	34.423050	3.732369	0.000000	1.702683	0.000000	0.000000	0.000000	0.102483	-0.047896	1.104983	0.000000	0.000000	4.000000	34.000000	0.000000
3221.451658	-0.133712	0.564826	0.078331	71.232697	7.411358	34.423050	3.732369	0.000000	1.702683	0.000000	0.000000	0.000000	0.102483	-0.047896	1.104983	0.000000	0.000000	4.000000	34.000000	0.000000
3221.454991	-0.133712	0.564826	0.078331	71.310516	6.979300	33.466091	3.916533	0.000000	1.685603	0.000000	0.000000	0.000000	0.102483	-0.047896	1.104983	0.000000	0.000000	4.000000	34.000000	0.000000
3221.458324	-0.133074	0.564620	0.081976	71.310516	6.979300	33.466091	3.916533	0.000000	1.685603	0.000000	0.000000	0.000000	0.191552	-0.061753	1.093741	0.000000	0.000000	4.000000	34.000000	0.000000
3221.461658	-0.133074	0.564620	0.081976	71.310516	6.979300	33.466091	3.916533	0.000000	1.685603	0.000000	0.000000	0.000000	0.191552	-0.061753	1.093741	0.000000	0.000000	4.000000	34.000000	0.000000
3221.464991	-0.133074	0.564620	0.081976	71.424980	6.454756	32.333527	4.098823	0.000000	1.653678	0.000000	0.000000	0.000000	0.191552	-0.061753	1.093741	0.000000	0.000000	4.000000	34.000000	0.000000
3221.468324	-0.132124	0.564391	0.085541	71.424980	6.454756	32.333527	4.098823	0.000000	1.653678	0.000000	0.000000	0.000000	0.285010	-0.068582	1.069484	0.000000	0.000000	4.000000	34.000000	0.000000
3221.471658	-0.132124	0.564391	0.085541	71.424980	6.454756	32.333527	4.098823	0.000000	1.653678	0.000000	0.000000	0.000000	0.285010	-0.068582	1.069484	0.000000	0.000000	4.000000	34.000000	0.000000
3221.474991	-0.132124	0.564391	0.085541	71.536476	5.791833	30.992479	4.277070	0.000000	1.606176	0.000000	0.000000	0.000000	0.285010	-0.068582	1.069484	0.000000	0.000000	4.000000	34.000000	0.000000
3221.478324	-0.130943	0.564210	0.089032	71.536476	5.791833	30.992479	4.277070	0.000000	1.606176	0.000000	0.000000	0.000000	0.354294	-0.054425	1.047212	0.000000	0.000000	4.000000	34.000000	0.000000
3221.481658	-0.130943	0.564210	0.089032	71.536476	5.791833	30.992479	4.277070	0.000000	1.606176	0.000000	0.000000	0.000000	0.354294	-0.054425	1.047212	0.000000	0.000000	4.000000	34.000000	0.000000
3221.484991	-0.130943	0.564210	0.089032	71.636314	4.959248	29.400885	4.451606	0.000000	1.547127	0.000000	0.000000	0.000000	0.354294	-0.054425	1.047212	0.000000	0.000000	4.000000	34.000000	0.000000
3221.488324	-0.129514	0.564023	0.092503	71.636314	4.959248	29.400885	4.451606	0.000000	1.547127	0.000000	0.000000	0.000000	0.428596	-0.056061	1.041124	0.000000	0.000000	4.000000	34.000000	0.000000
3221.491658	-0.129514	0.564023	0.092503	71.636314	4.959248	29.400885	4.451606	0.000000	1.547127	0.000000	0.000000	0.000000	0.428596	-0.056061	1.041124	0.000000	0.000000	4.000000	34.000000	0.000000
3221.494991	-0.129514	0.564023	0.092503	71.703773	4.043451	27.727272	4.625126	0.000000	1.475694	0.000000	0.000000	0.000000	0.428596	-0.056061	1.041124	0.000000	0.000000	4.000000	34.000000	0.000000
3221.498324	-0.128054	0.563886	0.095586	71.703773	4.043451	27.727272	4.625126	0.000000	1.475694	0.000000	0.000000	0.000000	0.437875	-0.041055	0.925142	0.000000	0.000000	4.000000	34.000000	0.000000
3221.501658	-0.128054	0.563886	0.095586	71.703773	4.043451	27.727272	4.625126	0.000000	1.475694	0.000000	0.000000	0.000000	0.437875	-0.041055	0.925142	0.000000	0.000000	4.000000	34.000000	0.000000
3221.504991	-0.128054	0.563886	0.095586	71.754715	2.765475	25.459063	4.779317	0.000000	1.402715	0.000000	0.000000	0.000000	0.437875	-0.041055	0.925142	0.000000	0.000000	4.000000	34.000000	0.000000
3221.508324	-0.125971	0.563772	0.099314	71.754715	2.765475	25.459063	4.779317	0.000000	1.402715	0.000000	0.000000	0.000000	0.625060	-0.034222	1.118357	0.000000	0.000000	4.000000	34.000000	0.000000
3221.511658	-0.125971	0.563772	0.099314	71.754715	2.765475	25.459063	4.779317	0.000000	1.402715	0.000000	0.000000	0.000000	0.625060	-0.034222	1.118357	0.000000	0.000000	4.000000	34.000000	0.000000
3221.514991	-0.125971	0.563772	0.099314	71.771622	1.514491	23.255032	4.837339	0.000000	1.264969	0.000000	0.000000	0.000000	0.625060	-0.034222	1.118357	0.000000	0.000000	4.000000	34.000000	0.000000
3221.518324	-0.123818	0.563672	0.102627	71.771622	1.514491	23.255032	4.837339	0.000000	1.264969	0.000000	0.000000	0.000000	0.645697	-0.029935	0.993776	0.000000	0.000000	4.000000	34.000000	0.000000
3221.521658	-0.123818	0.563672	0.102627	71.771622	1.514491	23.255032	4.837339	0.000000	1.264969	0.000000	0.000000	0.000000	0.645697	-0.029935	0.993776	0.000000	0.000000	4.000000	34.000000	0.000000
3221.524991	-0.123818	0.563672	0.102627	71.779587	0.212935	20.957716	4.870544	0.000000	1.130395	0.000000	0.000000	0.000000	0.645697	-0.029935	0.993776	0.000000	0.000000	4.000000	34.000000	0.000000
3221.528324	-0.121448	0.563607	0.105836	71.779587	0.212935	20.957716	4.870544	0.000000	1.130395	0.000000	0.000000	0.000000	0.711110	-0.019484	0.962903	0.000000	0.000000	4.000000	34.000000	0.000000
3221.531658	-0.121448	0.563607	0.105836	71.779587	0.212935	20.957716	4.870544	0.000000	1.130395	0.000000	0.000000	0.000000	0.711110	-0.019484	0.962903	0.000000	0.000000	4.000000	34.000000	0.000000
3221.534991	-0.121448	0.563607	0.105836	71.774452	-0.960266	18.863352	4.900387	0.000000	0.993078	0.000000	0.000000	0.000000	0.711110	-0.019484	0.962903	0.000000	0.000000	4.000000	34.000000	0.000000
3221.538324	-0.119107	0.563569	0.108653	71.774452	-0.960266	18.863352	4.900387	0.000000	0.993078	0.000000	0.000000	0.000000	0.702295	-0.011565	0.844880	0.000000	0.000000	4.000000	34.000000	0.000000
3221.541658	-0.119107	0.563569	0.108653	71.774452	-0.960266	18.863352	4.900387	0.000000	0.993078	0.000000	0.000000	0.000000	0.702295	-0.011565	0.844880	0.000000	0.000000	4.000000	34.000000	0.000000
3221.544991	-0.119107	0.563569	0.108653	71.757477	-2.236721	16.555725	4.924436	0.000000	0.865985	0.000000	0.000000	0.000000	0.702295	-0.011565	0.844880	0.000000	0.000000	4.000000	34.000000	0.000000
3221.548324	-0.116292	0.563552	0.111601	71.757477	-2.236721	16.555725	4.924436	0.000000	0.865985	0.000000	0.000000	0.000000	0.844621	-0.005068	0.884333	0.000000	0.000000	4.000000	34.000000	0.000000
3221.551658	-0.116292	0.563552	0.111601	71.757477	-2.236721	16.555725	4.924436	0.000000	0.865985	0.000000	0.000000	0.000000	0.844621	-0.005068	0.884333	0.000000	0.000000	4.000000	34.000000	0.000000
3221.554991	-0.116292	0.563552	0.111601	71.715263	-3.534918	14.148902	4.947560	0.000000	0.722256	0.000000	0.000000	0.000000	0.844621	-0.005068	0.884333	0.000000	0.000000	4.000000	34.000000	0.000000
3221.558324	-0.112944	0.563544	0.114704	71.715263	-3.534918	14.148902	4.947560	0.000000	0.722256	0.000000	0.000000	0.000000	1.004368	-0.002315	0.931160	0.000000	0.000000	4.000000	34.000000	0.000000
3221.561658	-0.112944	0.563544	0.114704	71.715263	-3.534918	14.148902	4.947560	0.000000	0.722256	0.000000	0.000000	0.000000	1.004368	-0.002315	0.931160	0.000000	0.000000	4.000000	34.000000	0.000000
3221.564991	-0.112944	0.563544	0.114704	71.659561	-4.631898	12.061521	4.968466	0.000000	0.560666	0.000000	0.000000	0.000000	1.004368	-0.002315	0.931160	0.000000	0.000000	4.000000	34.000000	0.000000
3221.568324	-0.109733	0.563611	0.117362	71.659561	-4.631898	12.061521	4.968466	0.000000	0.560666	0.000000	0.000000	0.000000	0.963369	0.020097	0.797202	0.000000	0.000000	4.000000	34.000000	0.000000
3221.571658	-0.109733	0.563611	0.117362	71.659561	-4.631898	12.061521	4.968466	0.000000	0.560666	0.000000	0.000000	0.000000	0.963369	0.020097	0.797202	0.000000	0.000000	4.000000	34.000000	0.000000
3221.574991	-0.109733	0.563611	0.117362	71.589088	-5.674771	10.034334	4.982895	0.000000	0.413221	0.000000	0.000000	0.000000	0.963369	0.020097	0.797202	0.000000	0.000000	4.000000	34.000000	0.000000
3221.578324	-0.106356	0.563732	0.119874	71.589088	-5.674771	10.034334	4.982895	0.000000	0.413221	0.000000	0.000000	0.000000	1.013041	0.036216	0.753811	0.000000	0.000000	4.000000	34.000000	0.000000
3221.581658	-0.106356	0.563732	0.119874	71.589088	-5.674771	10.034334	4.982895	0.000000	0.413221	0.000000	0.000000	0.000000	1.013041	0.036216	0.753811	0.000000	0.000000	4.000000	34.000000	0.000000
3221.584991	-0.106356	0.563732	0.119874	71.507912	-6.647765	8.116706	4.992987	0.000000	0.264729	0.000000	0.000000	0.000000	1.013041	0.036216	0.753811	0.000000	0.000000	4.000000	34.000000	0.000000
3221.588324	-0.102809	0.563901	0.122204	71.507912	-6.647765	8.116706	4.992987	0.000000	0.264729	0.000000	0.000000	0.000000	1.064160	0.050617	0.698862	0.000000	0.000000	4.000000	34.000000	0.000000
3221.591658	-0.102809	0.563901	0.122204	71.507912	-6.647765	8.116706	4.992987	0.000000	0.264729	0.000000	0.000000	0.000000	1.064160	0.050617	0.698862	0.000000	0.000000	4.000000	34.000000	0.000000
3221.594991	-0.102809	0.563901	0.122204	71.421196	-7.574562	6.273533	4.998680	0.000000	0.114883	0.000000	0.000000	0.000000	1.064160	0.050617	0.698862	0.000000	0.000000	4.000000	34.000000	0.000000
3221.598324	-0.099230	0.564067	0.124315	71.421196	-7.574562	6.273533	4.998680	0.000000	0.114883	0.000000	0.000000	0.000000	1.073587	0.049799	0.633351	0.000000	0.000000	4.000000	34.000000	0.000000
3221.601658	-0.099230	0.564067	0.124315	71.421196	-7.574562	6.273533	4.998680	0.000000	0.114883	0.000000	0.000000	0.000000	1.073587	0.049799	0.633351	0.000000	0.000000	4.000000	34.000000	0.000000
3221.604991	-0.099230	0.564067	0.124315	71.339607	-8.481215	4.674002	4.999904	0.000000	-0.030972	0.000000	0.000000	0.000000	1.073587	0.049799	0.633351	0.000000	0.000000	4.000000	34.000000	0.000000
3221.608324	-0.095618	0.564224	0.126172	71.339607	-8.481215	4.674002	4.999904	0.000000	-0.030972	0.000000	0.000000	0.000000	1.083489	0.047149	0.557049	0.000000	0.000000	4.000000	34.000000	0.000000
3221.611658	-0.095618	0.564224	0.126172	71.339607	-8.481215	4.674002	4.999904	0.000000	-0.030972	0.000000	0.000000	0.000000	1.083489	0.047149	0.557049	0.000000	0.000000	4.000000	34.000000	0.000000
3221.614991	-0.095618	0.564224	0.126172	71.260597	-9.379617	3.532908	4.996987	0.000000	-0.173535	0.000000	0.000000	0.000000	1.083489	0.047149	0.557049	0.000000	0.000000	4.000000	34.000000	0.000000
3221.618324	-0.092032	0.564353	0.127751	71.260597	-9.379617	3.532908	4.996987	0.000000	-0.173535	0.000000	0.000000	0.000000	1.075953	0.038741	0.473684	0.000000	0.000000	4.000000	34.000000	0.000000
3221.621658	-0.092032	0.564353	0.127751	71.260597	-9.379617	3.532908	4.996987	0.000000	-0.173535	0.000000	0.000000	0.000000	1.075953	0.038741	0.473684	0.000000	0.000000	4.000000	34.000000	0.000000
3221.624991	-0.092032	0.564353	0.127751	71.198860	-10.144457	2.724865	4.990302	0.000000	-0.311260	0.000000	0.000000	0.000000	1.075953	0.038741	0.473684	0.000000	0.000000	4.000000	34.000000	0.000000
3221.628324	-0.088737	0.564467	0.128896	71.198860	-10.144457	2.724865	4.990302	0.000000	-0.311260	0.000000	0.000000	0.000000	0.988495	0.034123	0.343509	0.000000	0.000000	4.000000	34.000000	0.000000
3221.631658	-0.088737	0.564467	0.128896	71.198860	-10.144457	2.724865	4.990302	0.000000	-0.311260	0.000000	0.000000	0.000000	0.988495	0.034123	0.343509	0.000000	0.000000	4.000000	34.000000	0.000000
3221.634991	-0.088737	0.564467	0.128896	71.133400	-10.978117	1.859225	4.981019	0.000000	-0.435251	0.000000	0.000000	0.000000	0.988495	0.034123	0.343509	0.000000	0.000000	4.000000	34.000000	0.000000
3221.638324	-0.084599	0.564566	0.129971	71.133400	-10.978117	1.859225	4.981019	0.000000	-0.435251	0.000000	0.000000	0.000000	1.241348	0.029961	0.322649	0.000000	0.000000	4.000000	34.000000	0.000000
3221.641658	-0.084599	0.564566	0.129971	71.133400	-10.978117	1.859225	4.981019	0.000000	-0.435251	0.000000	0.000000	0.000000	1.241348	0.029961	0.322649	0.000000	0.000000	4.000000	34.000000	0.000000
3221.644991	-0.084599	0.564566	0.129971	71.086494	-11.581367	1.205527	4.965262	0.000000	-0.588361	0.000000	0.000000	0.000000	1.241348	0.029961	0.322649	0.000000	0.000000	4.000000	34.000000	0.000000
3221.648324	-0.081134	0.564678	0.130613	71.086494	-11.581367	1.205527	4.965262	0.000000	-0.588361	0.000000	0.000000	0.000000	1.039448	0.033336	0.192555	0.000000	0.000000	4.000000	34.000000	0.000000
3221.651658	-0.081134	0.564678	0.130613	71.086494	-11.581367	1.205527	4.965262	0.000000	-0.588361	0.000000	0.000000	0.000000	1.039448	0.033336	0.192555	0.000000	0.000000	4.000000	34.000000	0.000000
3221.654991	-0.081134	0.564678	0.130613	71.030685	-12.236714	0.769651	4.948645	0.000000	-0.714784	0.000000	0.000000	0.000000	1.039448	0.033336	0.192555	0.000000	0.000000	4.000000	34.000000	0.000000
3221.658324	-0.076965	0.564865	0.131101	71.030685	-12.236714	0.769651	4.948645	0.000000	-0.714784	0.000000	0.000000	0.000000	1.250681	0.056346	0.146264	0.000000	0.000000	4.000000	34.000000	0.000000
3221.661658	-0.076965	0.564865	0.131101	71.030685	-12.236714	0.769651	4.948645	0.000000	-0.714784	0.000000	0.000000	0.000000	1.250681	0.056346	0.146264	0.000000	0.000000	4.000000	34.000000	0.000000
3221.664991	-0.076965	0.564865	0.131101	70.986389	-12.754212	0.512658	4.924563	0.000000	-0.865259	0.000000	0.000000	0.000000	1.250681	0.056346	0.146264	0.000000	0.000000	4.000000	34.000000	0.000000
3221.668324	-0.073156	0.565078	0.131278	70.986389	-12.754212	0.512658	4.924563	0.000000	-0.865259	0.000000	0.000000	0.000000	1.142799	0.063668	0.053305	0.000000	0.000000	4.000000	34.000000	0.000000
3221.671658	-0.073156	0.565078	0.131278	70.986389	-12.754212	0.512658	4.924563	0.000000	-0.865259	0.000000	0.000000	0.000000	1.142799	0.063668	0.053305	0.000000	0.000000	4.000000	34.000000	0.000000
3221.674991	-0.073156	0.565078	0.131278	70.956009	-13.148971	0.773232	4.898635	0.000000	-1.001683	0.000000	0.000000	0.000000	1.142799	0.063668	0.053305	0.000000	0.000000	4.000000	34.000000	0.000000
3221.678324	-0.069841	0.565309	0.131293	70.956009	-13.148971	0.773232	4.898635	0.000000	-1.001683	0.000000	0.000000	0.000000	0.994486	0.069261	0.004240	0.000000	0.000000	4.000000	34.000000	0.000000
3221.681658	-0.069841	0.565309	0.131293	70.956009	-13.148971	0.773232	4.898635	0.000000	-1.001683	0.000000	0.000000	0.000000	0.994486	0.069261	0.004240	0.000000	0.000000	4.000000	34.000000	0.000000
3221.684991	-0.069841	0.565309	0.131293	70.943832	-13.571574	1.628940	4.873086	0.000000	-1.119390	0.000000	0.000000	0.000000	0.994486	0.069261	0.004240	0.000000	0.000000	4.000000	34.000000	0.000000
3221.688324	-0.065878	0.565614	0.131039	70.943832	-13.571574	1.628940	4.873086	0.000000	-1.119390	0.000000	0.000000	0.000000	1.188916	0.091706	-0.075968	0.000000	0.000000	4.000000	34.000000	0.000000
3221.691658	-0.065878	0.565614	0.131039	70.943832	-13.571574	1.628940	4.873086	0.000000	-1.119390	0.000000	0.000000	0.000000	1.188916	0.091706	-0.075968	0.000000	0.000000	4.000000	34.000000	0.000000
3221.694991	-0.065878	0.565614	0.131039	70.980736	-13.972198	2.421357	4.838646	0.000000	-1.259963	0.000000	0.000000	0.000000	1.188916	0.091706	-0.075968	0.000000	0.000000	4.000000	34.000000	0.000000
3221.698324	-0.062670	0.565860	0.130633	70.980736	-13.972198	2.421357	4.838646	0.000000	-1.259963	0.000000	0.000000	0.000000	0.962446	0.073802	-0.122021	0.000000	0.000000	4.000000	34.000000	0.000000
3221.701658	-0.062670	0.565860	0.130633	70.980736	-13.972198	2.421357	4.838646	0.000000	-1.259963	0.000000	0.000000	0.000000	0.962446	0.073802	-0.122021	0.000000	0.000000	4.000000	34.000000	0.000000
3221.704991	-0.062670	0.565860	0.130633	71.075493	-14.560720	2.996962	4.807555	0.000000	-1.373831	0.000000	0.000000	0.000000	0.962446	0.073802	-0.122021	0.000000	0.000000	4.000000	34.000000	0.000000
3221.708324	-0.059239	0.566160	0.129893	71.075493	-14.560720	2.996962	4.807555	0.000000	-1.373831	0.000000	0.000000	0.000000	1.029283	0.089928	-0.221785	0.000000	0.000000	4.000000	34.000000	0.000000
3221.711658	-0.059239	0.566160	0.129893	71.075493	-14.560720	2.996962	4.807555	0.000000	-1.373831	0.000000	0.000000	0.000000	1.029283	0.089928	-0.221785	0.000000	0.000000	4.000000	34.000000	0.000000
3221.714991	-0.059239	0.566160	0.129893	71.226852	-15.448486	2.875973	4.770624	0.000000	-1.497046	0.000000	0.000000	0.000000	1.029283	0.089928	-0.221785	0.000000	0.000000	4.000000	34.000000	0.000000
3221.718324	-0.055644	0.566473	0.128780	71.226852	-15.448486	2.875973	4.770624	0.000000	-1.497046	0.000000	0.000000	0.000000	1.078387	0.093826	-0.333995	0.000000	0.000000	4.000000	34.000000	0.000000
3221.721658	-0.055644	0.566473	0.128780	71.226852	-15.448486	2.875973	4.770624	0.000000	-1.497046	0.000000	0.000000	0.000000	1.078387	0.093826	-0.333995	0.000000	0.000000	4.000000	34.000000	0.000000
3221.724991	-0.055644	0.566473	0.128780	71.368340	-16.330664	2.034343	4.727443	0.000000	-1.628277	0.000000	0.000000	0.000000	1.078387	0.093826	-0.333995	0.000000	0.000000	4.000000	34.000000	0.000000
[truncated: 10,264 more rows]
