# Supplementary material for: Haptic Guidance Needs to Be Intuitive Not Just Informative to Improve Human Motor Accuracy
Source: PLoS One. 2016 Mar 16;11(3):e0150912. doi: 10.1371/journal.pone.0150912 (PMC4794196; doi:10.1371/journal.pone.0150912)
Supplement: S2 Data — (ZIP) [file pone.0150912.s002.zip › Subject1/exp2_0035.txt]

Time	PosX	PosY	PosZ	RotX	RotY	RotZ	ForceX	ForceY	ForceZ	MomentX	MomentY	MomentZ	VelocityX	VelocityY	VelocityZ	CalibratedWeight	ButtonDown	Condition	Trial	Visual
3258.221658	0.001135	0.575178	0.255616	84.110077	40.980831	66.822678	0.000000	0.000000	0.000000	0.000000	0.000000	0.000000	0.000020	0.008088	0.012634	0.000000	1.000000	4.000000	35.000000	0.000000
3258.224991	0.002049	0.575432	0.255696	84.164772	40.157028	65.863663	4.663353	0.000000	1.803646	0.000000	0.000000	0.000000	0.274150	0.076104	0.024015	0.000000	1.000000	4.000000	35.000000	0.000000
3258.228324	0.002049	0.575432	0.255696	84.164772	40.157028	65.863663	4.663353	0.000000	1.803646	0.000000	0.000000	0.000000	0.274150	0.076104	0.024015	0.000000	1.000000	4.000000	35.000000	0.000000
3258.231658	0.002049	0.575432	0.255696	84.164772	40.157028	65.863663	4.663353	0.000000	1.803646	0.000000	0.000000	0.000000	0.274150	0.076104	0.024015	0.000000	1.000000	4.000000	35.000000	0.000000
3258.234991	0.003708	0.575408	0.255786	84.211349	39.485676	65.016548	4.669133	0.000000	1.788629	0.000000	0.000000	0.000000	0.497609	-0.007177	0.027105	0.000000	1.000000	4.000000	35.000000	0.000000
3258.238324	0.003708	0.575408	0.255786	84.211349	39.485676	65.016548	4.669133	0.000000	1.788629	0.000000	0.000000	0.000000	0.497609	-0.007177	0.027105	0.000000	1.000000	4.000000	35.000000	0.000000
3258.241658	0.003708	0.575408	0.255786	84.211349	39.485676	65.016548	4.669133	0.000000	1.788629	0.000000	0.000000	0.000000	0.497609	-0.007177	0.027105	0.000000	1.000000	4.000000	35.000000	0.000000
3258.244991	0.005098	0.575712	0.256161	84.288521	37.882736	63.226727	4.679404	0.000000	1.761585	0.000000	0.000000	0.000000	0.417115	0.091162	0.112515	0.000000	1.000000	4.000000	35.000000	0.000000
3258.248324	0.005098	0.575712	0.256161	84.288521	37.882736	63.226727	4.679404	0.000000	1.761585	0.000000	0.000000	0.000000	0.417115	0.091162	0.112515	0.000000	1.000000	4.000000	35.000000	0.000000
3258.251658	0.005098	0.575712	0.256161	84.288521	37.882736	63.226727	4.679404	0.000000	1.761585	0.000000	0.000000	0.000000	0.417115	0.091162	0.112515	0.000000	1.000000	4.000000	35.000000	0.000000
3258.254991	0.006795	0.575816	0.256533	84.658524	32.043457	57.302029	4.688582	0.000000	1.737008	0.000000	0.000000	0.000000	0.509039	0.031240	0.111388	0.000000	1.000000	4.000000	35.000000	0.000000
3258.258324	0.006795	0.575816	0.256533	84.658524	32.043457	57.302029	4.688582	0.000000	1.737008	0.000000	0.000000	0.000000	0.509039	0.031240	0.111388	0.000000	1.000000	4.000000	35.000000	0.000000
3258.261658	0.006795	0.575816	0.256533	84.658524	32.043457	57.302029	4.688582	0.000000	1.737008	0.000000	0.000000	0.000000	0.509039	0.031240	0.111388	0.000000	1.000000	4.000000	35.000000	0.000000
3258.264991	0.008731	0.576298	0.256880	85.099113	20.555664	45.780338	4.699436	0.000000	1.707425	0.000000	0.000000	0.000000	0.580700	0.144673	0.104229	0.000000	1.000000	4.000000	35.000000	0.000000
3258.268324	0.008731	0.576298	0.256880	85.099113	20.555664	45.780338	4.699436	0.000000	1.707425	0.000000	0.000000	0.000000	0.580700	0.144673	0.104229	0.000000	1.000000	4.000000	35.000000	0.000000
3258.271658	0.008731	0.576298	0.256880	85.099113	20.555664	45.780338	4.699436	0.000000	1.707425	0.000000	0.000000	0.000000	0.580700	0.144673	0.104229	0.000000	1.000000	4.000000	35.000000	0.000000
3258.274991	0.010294	0.576661	0.257108	85.338478	5.064785	30.479706	4.711455	0.000000	1.673975	0.000000	0.000000	0.000000	0.468847	0.108704	0.068379	0.000000	1.000000	4.000000	35.000000	0.000000
3258.278324	0.010294	0.576661	0.257108	85.338478	5.064785	30.479706	4.711455	0.000000	1.673975	0.000000	0.000000	0.000000	0.468847	0.108704	0.068379	0.000000	1.000000	4.000000	35.000000	0.000000
3258.281658	0.010294	0.576661	0.257108	85.338478	5.064785	30.479706	4.711455	0.000000	1.673975	0.000000	0.000000	0.000000	0.468847	0.108704	0.068379	0.000000	1.000000	4.000000	35.000000	0.000000
3258.284991	0.012636	0.577091	0.257246	85.180901	-11.234427	14.528605	4.720901	0.000000	1.647148	0.000000	0.000000	0.000000	0.702803	0.129184	0.041272	0.000000	1.000000	4.000000	35.000000	0.000000
3258.288324	0.012636	0.577091	0.257246	85.180901	-11.234427	14.528605	4.720901	0.000000	1.647148	0.000000	0.000000	0.000000	0.702803	0.129184	0.041272	0.000000	1.000000	4.000000	35.000000	0.000000
3258.291658	0.012636	0.577091	0.257246	85.180901	-11.234427	14.528605	4.720901	0.000000	1.647148	0.000000	0.000000	0.000000	0.702803	0.129184	0.041272	0.000000	1.000000	4.000000	35.000000	0.000000
3258.294991	0.015147	0.577441	0.257246	84.706314	-24.530733	1.438085	4.734424	0.000000	1.607867	0.000000	0.000000	0.000000	0.753188	0.104856	0.000185	0.000000	1.000000	4.000000	35.000000	0.000000
3258.298324	0.015147	0.577441	0.257246	84.706314	-24.530733	1.438085	4.734424	0.000000	1.607867	0.000000	0.000000	0.000000	0.753188	0.104856	0.000185	0.000000	1.000000	4.000000	35.000000	0.000000
3258.301658	0.015147	0.577441	0.257246	84.706314	-24.530733	1.438085	4.734424	0.000000	1.607867	0.000000	0.000000	0.000000	0.753188	0.104856	0.000185	0.000000	1.000000	4.000000	35.000000	0.000000
3258.304991	0.017690	0.577797	0.257159	84.058716	-34.094540	-7.961549	4.748353	0.000000	1.566252	0.000000	0.000000	0.000000	0.762826	0.106915	-0.026287	0.000000	1.000000	4.000000	35.000000	0.000000
3258.308324	0.017690	0.577797	0.257159	84.058716	-34.094540	-7.961549	4.748353	0.000000	1.566252	0.000000	0.000000	0.000000	0.762826	0.106915	-0.026287	0.000000	1.000000	4.000000	35.000000	0.000000
3258.311658	0.017690	0.577797	0.257159	84.058716	-34.094540	-7.961549	4.748353	0.000000	1.566252	0.000000	0.000000	0.000000	0.762826	0.106915	-0.026287	0.000000	1.000000	4.000000	35.000000	0.000000
3258.314991	0.020636	0.578238	0.256959	83.347336	-40.791176	-14.423799	4.762016	0.000000	1.524208	0.000000	0.000000	0.000000	0.883961	0.132387	-0.060024	0.000000	1.000000	4.000000	35.000000	0.000000
3258.318324	0.020636	0.578238	0.256959	83.347336	-40.791176	-14.423799	4.762016	0.000000	1.524208	0.000000	0.000000	0.000000	0.883961	0.132387	-0.060024	0.000000	1.000000	4.000000	35.000000	0.000000
3258.321658	0.020636	0.578238	0.256959	83.347336	-40.791176	-14.423799	4.762016	0.000000	1.524208	0.000000	0.000000	0.000000	0.883961	0.132387	-0.060024	0.000000	1.000000	4.000000	35.000000	0.000000
3258.324991	0.023408	0.578681	0.256643	82.645927	-45.491642	-18.779514	4.777326	0.000000	1.475518	0.000000	0.000000	0.000000	0.831650	0.132836	-0.094588	0.000000	1.000000	4.000000	35.000000	0.000000
3258.328324	0.023408	0.578681	0.256643	82.645927	-45.491642	-18.779514	4.777326	0.000000	1.475518	0.000000	0.000000	0.000000	0.831650	0.132836	-0.094588	0.000000	1.000000	4.000000	35.000000	0.000000
3258.331658	0.023408	0.578681	0.256643	82.645927	-45.491642	-18.779514	4.777326	0.000000	1.475518	0.000000	0.000000	0.000000	0.831650	0.132836	-0.094588	0.000000	1.000000	4.000000	35.000000	0.000000
3258.334991	0.026106	0.579120	0.256181	81.934814	-49.203682	-22.165071	4.791188	0.000000	1.429864	0.000000	0.000000	0.000000	0.809161	0.131685	-0.138734	0.000000	1.000000	4.000000	35.000000	0.000000
3258.338324	0.026106	0.579120	0.256181	81.934814	-49.203682	-22.165071	4.791188	0.000000	1.429864	0.000000	0.000000	0.000000	0.809161	0.131685	-0.138734	0.000000	1.000000	4.000000	35.000000	0.000000
3258.341658	0.026106	0.579120	0.256181	81.934814	-49.203682	-22.165071	4.791188	0.000000	1.429864	0.000000	0.000000	0.000000	0.809161	0.131685	-0.138734	0.000000	1.000000	4.000000	35.000000	0.000000
3258.344991	0.028728	0.579543	0.255620	81.224854	-52.151119	-24.886835	4.804137	0.000000	1.385736	0.000000	0.000000	0.000000	0.786808	0.126898	-0.168161	0.000000	1.000000	4.000000	35.000000	0.000000
3258.348324	0.028728	0.579543	0.255620	81.224854	-52.151119	-24.886835	4.804137	0.000000	1.385736	0.000000	0.000000	0.000000	0.786808	0.126898	-0.168161	0.000000	1.000000	4.000000	35.000000	0.000000
3258.351658	0.028728	0.579543	0.255620	81.224854	-52.151119	-24.886835	4.804137	0.000000	1.385736	0.000000	0.000000	0.000000	0.786808	0.126898	-0.168161	0.000000	1.000000	4.000000	35.000000	0.000000
3258.354991	0.030971	0.579989	0.254969	80.559059	-54.398582	-27.058388	4.816294	0.000000	1.342873	0.000000	0.000000	0.000000	0.672823	0.133734	-0.195433	0.000000	1.000000	4.000000	35.000000	0.000000
3258.358324	0.030971	0.579989	0.254969	80.559059	-54.398582	-27.058388	4.816294	0.000000	1.342873	0.000000	0.000000	0.000000	0.672823	0.133734	-0.195433	0.000000	1.000000	4.000000	35.000000	0.000000
3258.361658	0.030971	0.579989	0.254969	80.559059	-54.398582	-27.058388	4.816294	0.000000	1.342873	0.000000	0.000000	0.000000	0.672823	0.133734	-0.195433	0.000000	1.000000	4.000000	35.000000	0.000000
3258.364991	0.033208	0.580468	0.254273	80.022514	-55.922104	-28.686806	4.826252	0.000000	1.306635	0.000000	0.000000	0.000000	0.671141	0.143572	-0.208825	0.000000	1.000000	4.000000	35.000000	0.000000
3258.368324	0.033208	0.580468	0.254273	80.022514	-55.922104	-28.686806	4.826252	0.000000	1.306635	0.000000	0.000000	0.000000	0.671141	0.143572	-0.208825	0.000000	1.000000	4.000000	35.000000	0.000000
3258.371658	0.033208	0.580468	0.254273	80.022514	-55.922104	-28.686806	4.826252	0.000000	1.306635	0.000000	0.000000	0.000000	0.671141	0.143572	-0.208825	0.000000	1.000000	4.000000	35.000000	0.000000
3258.374991	0.035444	0.580917	0.253636	79.703087	-56.634121	-29.757160	4.835943	0.000000	1.270296	0.000000	0.000000	0.000000	0.670897	0.134787	-0.191086	0.000000	0.000000	4.000000	35.000000	0.000000
3258.378324	0.035444	0.580917	0.253636	79.703087	-56.634121	-29.757160	4.835943	0.000000	1.270296	0.000000	0.000000	0.000000	0.670897	0.134787	-0.191086	0.000000	0.000000	4.000000	35.000000	0.000000
3258.381658	0.035444	0.580917	0.253636	79.703087	-56.634121	-29.757160	4.835943	0.000000	1.270296	0.000000	0.000000	0.000000	0.670897	0.134787	-0.191086	0.000000	0.000000	4.000000	35.000000	0.000000
3258.384991	0.037683	0.581486	0.253110	79.580627	-56.653992	-29.924295	4.845515	0.000000	1.233284	0.000000	0.000000	0.000000	0.671660	0.170797	-0.157788	0.000000	0.000000	4.000000	35.000000	0.000000
3258.388324	0.037683	0.581486	0.253110	79.580627	-56.653992	-29.924295	4.845515	0.000000	1.233284	0.000000	0.000000	0.000000	0.671660	0.170797	-0.157788	0.000000	0.000000	4.000000	35.000000	0.000000
3258.391658	0.037683	0.581486	0.253110	79.580627	-56.653992	-29.924295	4.845515	0.000000	1.233284	0.000000	0.000000	0.000000	0.671660	0.170797	-0.157788	0.000000	0.000000	4.000000	35.000000	0.000000
3258.394991	0.039892	0.582054	0.252687	79.564438	-56.368874	-29.210032	4.855018	0.000000	1.195325	0.000000	0.000000	0.000000	0.662481	0.170337	-0.126849	0.000000	0.000000	4.000000	35.000000	0.000000
3258.398324	0.039892	0.582054	0.252687	79.564438	-56.368874	-29.210032	4.855018	0.000000	1.195325	0.000000	0.000000	0.000000	0.662481	0.170337	-0.126849	0.000000	0.000000	4.000000	35.000000	0.000000
3258.401658	0.039892	0.582054	0.252687	79.564438	-56.368874	-29.210032	4.855018	0.000000	1.195325	0.000000	0.000000	0.000000	0.662481	0.170337	-0.126849	0.000000	0.000000	4.000000	35.000000	0.000000
3258.404991	0.041830	0.582488	0.252312	79.555298	-56.126377	-27.884073	4.864270	0.000000	1.157098	0.000000	0.000000	0.000000	0.581652	0.130242	-0.112585	0.000000	0.000000	4.000000	35.000000	0.000000
3258.408324	0.041830	0.582488	0.252312	79.555298	-56.126377	-27.884073	4.864270	0.000000	1.157098	0.000000	0.000000	0.000000	0.581652	0.130242	-0.112585	0.000000	0.000000	4.000000	35.000000	0.000000
3258.411658	0.041830	0.582488	0.252312	79.555298	-56.126377	-27.884073	4.864270	0.000000	1.157098	0.000000	0.000000	0.000000	0.581652	0.130242	-0.112585	0.000000	0.000000	4.000000	35.000000	0.000000
3258.414991	0.043504	0.582899	0.252045	79.568893	-55.951035	-26.538260	4.872193	0.000000	1.123267	0.000000	0.000000	0.000000	0.502117	0.123316	-0.080108	0.000000	0.000000	4.000000	35.000000	0.000000
3258.418324	0.043504	0.582899	0.252045	79.568893	-55.951035	-26.538260	4.872193	0.000000	1.123267	0.000000	0.000000	0.000000	0.502117	0.123316	-0.080108	0.000000	0.000000	4.000000	35.000000	0.000000
3258.421658	0.043504	0.582899	0.252045	79.568893	-55.951035	-26.538260	4.872193	0.000000	1.123267	0.000000	0.000000	0.000000	0.502117	0.123316	-0.080108	0.000000	0.000000	4.000000	35.000000	0.000000
3258.424991	0.045043	0.583232	0.251796	79.709312	-55.681034	-25.783644	4.878935	0.000000	1.093614	0.000000	0.000000	0.000000	0.461678	0.099981	-0.074674	0.000000	0.000000	4.000000	35.000000	0.000000
3258.428324	0.045043	0.583232	0.251796	79.709312	-55.681034	-25.783644	4.878935	0.000000	1.093614	0.000000	0.000000	0.000000	0.461678	0.099981	-0.074674	0.000000	0.000000	4.000000	35.000000	0.000000
3258.431658	0.045043	0.583232	0.251796	79.709312	-55.681034	-25.783644	4.878935	0.000000	1.093614	0.000000	0.000000	0.000000	0.461678	0.099981	-0.074674	0.000000	0.000000	4.000000	35.000000	0.000000
3258.434991	0.046486	0.583421	0.251638	80.121140	-55.013115	-24.969576	4.884999	0.000000	1.066200	0.000000	0.000000	0.000000	0.432861	0.056622	-0.047385	0.000000	0.000000	4.000000	35.000000	0.000000
3258.438324	0.046486	0.583421	0.251638	80.121140	-55.013115	-24.969576	4.884999	0.000000	1.066200	0.000000	0.000000	0.000000	0.432861	0.056622	-0.047385	0.000000	0.000000	4.000000	35.000000	0.000000
3258.441658	0.046486	0.583421	0.251638	80.121140	-55.013115	-24.969576	4.884999	0.000000	1.066200	0.000000	0.000000	0.000000	0.432861	0.056622	-0.047385	0.000000	0.000000	4.000000	35.000000	0.000000
3258.444991	0.047933	0.583482	0.251546	80.755119	-53.695999	-23.363928	4.890632	0.000000	1.040057	0.000000	0.000000	0.000000	0.434128	0.018266	-0.027483	0.000000	0.000000	4.000000	35.000000	0.000000
3258.448324	0.047933	0.583482	0.251546	80.755119	-53.695999	-23.363928	4.890632	0.000000	1.040057	0.000000	0.000000	0.000000	0.434128	0.018266	-0.027483	0.000000	0.000000	4.000000	35.000000	0.000000
3258.451658	0.047933	0.583482	0.251546	80.755119	-53.695999	-23.363928	4.890632	0.000000	1.040057	0.000000	0.000000	0.000000	0.434128	0.018266	-0.027483	0.000000	0.000000	4.000000	35.000000	0.000000
3258.454991	0.049351	0.583515	0.251521	81.486801	-51.637455	-20.945063	4.896214	0.000000	1.013456	0.000000	0.000000	0.000000	0.425385	0.009842	-0.007521	0.000000	0.000000	4.000000	35.000000	0.000000
3258.458324	0.049351	0.583515	0.251521	81.486801	-51.637455	-20.945063	4.896214	0.000000	1.013456	0.000000	0.000000	0.000000	0.425385	0.009842	-0.007521	0.000000	0.000000	4.000000	35.000000	0.000000
3258.461658	0.049351	0.583515	0.251521	81.486801	-51.637455	-20.945063	4.896214	0.000000	1.013456	0.000000	0.000000	0.000000	0.425385	0.009842	-0.007521	0.000000	0.000000	4.000000	35.000000	0.000000
3258.464991	0.050773	0.583459	0.251556	82.237747	-48.829933	-17.746246	4.901607	0.000000	0.987041	0.000000	0.000000	0.000000	0.426754	-0.016857	0.010344	0.000000	0.000000	4.000000	35.000000	0.000000
3258.468324	0.050773	0.583459	0.251556	82.237747	-48.829933	-17.746246	4.901607	0.000000	0.987041	0.000000	0.000000	0.000000	0.426754	-0.016857	0.010344	0.000000	0.000000	4.000000	35.000000	0.000000
3258.471658	0.050773	0.583459	0.251556	82.237747	-48.829933	-17.746246	4.901607	0.000000	0.987041	0.000000	0.000000	0.000000	0.426754	-0.016857	0.010344	0.000000	0.000000	4.000000	35.000000	0.000000
3258.474991	0.052333	0.583308	0.251610	82.979378	-45.277203	-13.801568	4.906929	0.000000	0.960229	0.000000	0.000000	0.000000	0.467941	-0.045167	0.016168	0.000000	0.000000	4.000000	35.000000	0.000000
3258.478324	0.052333	0.583308	0.251610	82.979378	-45.277203	-13.801568	4.906929	0.000000	0.960229	0.000000	0.000000	0.000000	0.467941	-0.045167	0.016168	0.000000	0.000000	4.000000	35.000000	0.000000
3258.481658	0.052333	0.583308	0.251610	82.979378	-45.277203	-13.801568	4.906929	0.000000	0.960229	0.000000	0.000000	0.000000	0.467941	-0.045167	0.016168	0.000000	0.000000	4.000000	35.000000	0.000000
3258.484991	0.054096	0.583119	0.251651	83.695435	-40.815693	-8.962932	4.912619	0.000000	0.930682	0.000000	0.000000	0.000000	0.528807	-0.056834	0.012569	0.000000	0.000000	4.000000	35.000000	0.000000
3258.488324	0.054096	0.583119	0.251651	83.695435	-40.815693	-8.962932	4.912619	0.000000	0.930682	0.000000	0.000000	0.000000	0.528807	-0.056834	0.012569	0.000000	0.000000	4.000000	35.000000	0.000000
3258.491658	0.054096	0.583119	0.251651	83.695435	-40.815693	-8.962932	4.912619	0.000000	0.930682	0.000000	0.000000	0.000000	0.528807	-0.056834	0.012569	0.000000	0.000000	4.000000	35.000000	0.000000
3258.494991	0.056157	0.582918	0.251605	84.356247	-35.419239	-3.223926	4.918835	0.000000	0.897250	0.000000	0.000000	0.000000	0.618389	-0.060102	-0.014014	0.000000	0.000000	4.000000	35.000000	0.000000
3258.498324	0.056157	0.582918	0.251605	84.356247	-35.419239	-3.223926	4.918835	0.000000	0.897250	0.000000	0.000000	0.000000	0.618389	-0.060102	-0.014014	0.000000	0.000000	4.000000	35.000000	0.000000
3258.501658	0.056157	0.582918	0.251605	84.356247	-35.419239	-3.223926	4.918835	0.000000	0.897250	0.000000	0.000000	0.000000	0.618389	-0.060102	-0.014014	0.000000	0.000000	4.000000	35.000000	0.000000
3258.504991	0.058556	0.582740	0.251536	84.897308	-29.293110	3.171020	4.925776	0.000000	0.858328	0.000000	0.000000	0.000000	0.719659	-0.053470	-0.020663	0.000000	0.000000	4.000000	35.000000	0.000000
3258.508324	0.058556	0.582740	0.251536	84.897308	-29.293110	3.171020	4.925776	0.000000	0.858328	0.000000	0.000000	0.000000	0.719659	-0.053470	-0.020663	0.000000	0.000000	4.000000	35.000000	0.000000
3258.511658	0.058556	0.582740	0.251536	84.897308	-29.293110	3.171020	4.925776	0.000000	0.858328	0.000000	0.000000	0.000000	0.719659	-0.053470	-0.020663	0.000000	0.000000	4.000000	35.000000	0.000000
3258.514991	0.061292	0.582623	0.251435	85.258148	-23.253113	9.356200	4.933484	0.000000	0.812857	0.000000	0.000000	0.000000	0.820751	-0.035215	-0.030383	0.000000	0.000000	4.000000	35.000000	0.000000
3258.518324	0.061292	0.582623	0.251435	85.258148	-23.253113	9.356200	4.933484	0.000000	0.812857	0.000000	0.000000	0.000000	0.820751	-0.035215	-0.030383	0.000000	0.000000	4.000000	35.000000	0.000000
3258.521658	0.061292	0.582623	0.251435	85.258148	-23.253113	9.356200	4.933484	0.000000	0.812857	0.000000	0.000000	0.000000	0.820751	-0.035215	-0.030383	0.000000	0.000000	4.000000	35.000000	0.000000
3258.524991	0.064365	0.582566	0.251297	85.419785	-19.738783	12.808958	4.941782	0.000000	0.760781	0.000000	0.000000	0.000000	0.921803	-0.016944	-0.041270	0.000000	0.000000	4.000000	35.000000	0.000000
3258.528324	0.064365	0.582566	0.251297	85.419785	-19.738783	12.808958	4.941782	0.000000	0.760781	0.000000	0.000000	0.000000	0.921803	-0.016944	-0.041270	0.000000	0.000000	4.000000	35.000000	0.000000
3258.531658	0.064365	0.582566	0.251297	85.419785	-19.738783	12.808958	4.941782	0.000000	0.760781	0.000000	0.000000	0.000000	0.921803	-0.016944	-0.041270	0.000000	0.000000	4.000000	35.000000	0.000000
3258.534991	0.067705	0.582527	0.251102	85.440651	-19.682192	12.593493	4.950474	0.000000	0.702005	0.000000	0.000000	0.000000	1.001959	-0.011895	-0.058497	0.000000	0.000000	4.000000	35.000000	0.000000
3258.538324	0.067705	0.582527	0.251102	85.440651	-19.682192	12.593493	4.950474	0.000000	0.702005	0.000000	0.000000	0.000000	1.001959	-0.011895	-0.058497	0.000000	0.000000	4.000000	35.000000	0.000000
3258.541658	0.067705	0.582527	0.251102	85.440651	-19.682192	12.593493	4.950474	0.000000	0.702005	0.000000	0.000000	0.000000	1.001959	-0.011895	-0.058497	0.000000	0.000000	4.000000	35.000000	0.000000
3258.544991	0.071410	0.582421	0.250819	85.466248	-20.497272	11.446579	4.959151	0.000000	0.637821	0.000000	0.000000	0.000000	1.111702	-0.031809	-0.084822	0.000000	0.000000	4.000000	35.000000	0.000000
3258.548324	0.071410	0.582421	0.250819	85.466248	-20.497272	11.446579	4.959151	0.000000	0.637821	0.000000	0.000000	0.000000	1.111702	-0.031809	-0.084822	0.000000	0.000000	4.000000	35.000000	0.000000
3258.551658	0.071410	0.582421	0.250819	85.466248	-20.497272	11.446579	4.959151	0.000000	0.637821	0.000000	0.000000	0.000000	1.111702	-0.031809	-0.084822	0.000000	0.000000	4.000000	35.000000	0.000000
3258.554991	0.075471	0.582293	0.250358	85.555649	-21.719934	9.861423	4.967832	0.000000	0.566262	0.000000	0.000000	0.000000	1.218391	-0.038175	-0.138429	0.000000	0.000000	4.000000	35.000000	0.000000
3258.558324	0.075471	0.582293	0.250358	85.555649	-21.719934	9.861423	4.967832	0.000000	0.566262	0.000000	0.000000	0.000000	1.218391	-0.038175	-0.138429	0.000000	0.000000	4.000000	35.000000	0.000000
3258.561658	0.075471	0.582293	0.250358	85.555649	-21.719934	9.861423	4.967832	0.000000	0.566262	0.000000	0.000000	0.000000	1.218391	-0.038175	-0.138429	0.000000	0.000000	4.000000	35.000000	0.000000
3258.564991	0.079819	0.582106	0.249726	85.716965	-23.666851	7.522820	4.976174	0.000000	0.487535	0.000000	0.000000	0.000000	1.304296	-0.056175	-0.189569	0.000000	0.000000	4.000000	35.000000	0.000000
3258.568324	0.079819	0.582106	0.249726	85.716965	-23.666851	7.522820	4.976174	0.000000	0.487535	0.000000	0.000000	0.000000	1.304296	-0.056175	-0.189569	0.000000	0.000000	4.000000	35.000000	0.000000
3258.571658	0.079819	0.582106	0.249726	85.716965	-23.666851	7.522820	4.976174	0.000000	0.487535	0.000000	0.000000	0.000000	1.304296	-0.056175	-0.189569	0.000000	0.000000	4.000000	35.000000	0.000000
3258.574991	0.084447	0.581914	0.248893	85.930664	-26.536831	4.233706	4.983753	0.000000	0.402747	0.000000	0.000000	0.000000	1.388373	-0.057487	-0.249911	0.000000	0.000000	4.000000	35.000000	0.000000
3258.578324	0.084447	0.581914	0.248893	85.930664	-26.536831	4.233706	4.983753	0.000000	0.402747	0.000000	0.000000	0.000000	1.388373	-0.057487	-0.249911	0.000000	0.000000	4.000000	35.000000	0.000000
3258.581658	0.084447	0.581914	0.248893	85.930664	-26.536831	4.233706	4.983753	0.000000	0.402747	0.000000	0.000000	0.000000	1.388373	-0.057487	-0.249911	0.000000	0.000000	4.000000	35.000000	0.000000
3258.584991	0.089420	0.581702	0.247863	86.166206	-30.119940	0.254084	4.990266	0.000000	0.311834	0.000000	0.000000	0.000000	1.492013	-0.063811	-0.309042	0.000000	0.000000	4.000000	35.000000	0.000000
3258.588324	0.089420	0.581702	0.247863	86.166206	-30.119940	0.254084	4.990266	0.000000	0.311834	0.000000	0.000000	0.000000	1.492013	-0.063811	-0.309042	0.000000	0.000000	4.000000	35.000000	0.000000
3258.591658	0.089420	0.581702	0.247863	86.166206	-30.119940	0.254084	4.990266	0.000000	0.311834	0.000000	0.000000	0.000000	1.492013	-0.063811	-0.309042	0.000000	0.000000	4.000000	35.000000	0.000000
3258.594991	0.094705	0.581512	0.246656	86.394783	-33.951328	-3.824620	4.995451	0.000000	0.213222	0.000000	0.000000	0.000000	1.585227	-0.056901	-0.362171	0.000000	0.000000	4.000000	35.000000	0.000000
3258.598324	0.094705	0.581512	0.246656	86.394783	-33.951328	-3.824620	4.995451	0.000000	0.213222	0.000000	0.000000	0.000000	1.585227	-0.056901	-0.362171	0.000000	0.000000	4.000000	35.000000	0.000000
3258.601658	0.094705	0.581512	0.246656	86.394783	-33.951328	-3.824620	4.995451	0.000000	0.213222	0.000000	0.000000	0.000000	1.585227	-0.056901	-0.362171	0.000000	0.000000	4.000000	35.000000	0.000000
3258.604991	0.100303	0.581395	0.245317	86.610893	-37.839611	-7.730994	4.998848	0.000000	0.107321	0.000000	0.000000	0.000000	1.679438	-0.035232	-0.401529	0.000000	0.000000	4.000000	35.000000	0.000000
3258.608324	0.100303	0.581395	0.245317	86.610893	-37.839611	-7.730994	4.998848	0.000000	0.107321	0.000000	0.000000	0.000000	1.679438	-0.035232	-0.401529	0.000000	0.000000	4.000000	35.000000	0.000000
3258.611658	0.100303	0.581395	0.245317	86.610893	-37.839611	-7.730994	4.998848	0.000000	0.107321	0.000000	0.000000	0.000000	1.679438	-0.035232	-0.401529	0.000000	0.000000	4.000000	35.000000	0.000000
3258.614991	0.106182	0.581393	0.243868	86.770988	-41.458931	-10.932173	4.999996	0.000000	-0.006168	0.000000	0.000000	0.000000	1.763722	-0.000409	-0.434717	0.000000	0.000000	4.000000	35.000000	0.000000
3258.618324	0.106182	0.581393	0.243868	86.770988	-41.458931	-10.932173	4.999996	0.000000	-0.006168	0.000000	0.000000	0.000000	1.763722	-0.000409	-0.434717	0.000000	0.000000	4.000000	35.000000	0.000000
3258.621658	0.106182	0.581393	0.243868	86.770988	-41.458931	-10.932173	4.999996	0.000000	-0.006168	0.000000	0.000000	0.000000	1.763722	-0.000409	-0.434717	0.000000	0.000000	4.000000	35.000000	0.000000
3258.624991	0.112207	0.581469	0.242329	86.833244	-45.091476	-13.361886	4.998394	0.000000	-0.126702	0.000000	0.000000	0.000000	1.807640	0.022744	-0.461671	0.000000	0.000000	4.000000	35.000000	0.000000
3258.628324	0.112207	0.581469	0.242329	86.833244	-45.091476	-13.361886	4.998394	0.000000	-0.126702	0.000000	0.000000	0.000000	1.807640	0.022744	-0.461671	0.000000	0.000000	4.000000	35.000000	0.000000
3258.631658	0.112207	0.581469	0.242329	86.833244	-45.091476	-13.361886	4.998394	0.000000	-0.126702	0.000000	0.000000	0.000000	1.807640	0.022744	-0.461671	0.000000	0.000000	4.000000	35.000000	0.000000
3258.634991	0.118405	0.581616	0.240661	86.753448	-49.303825	-15.737787	4.993668	0.000000	-0.251553	0.000000	0.000000	0.000000	1.859400	0.044201	-0.500533	0.000000	0.000000	4.000000	35.000000	0.000000
3258.638324	0.118405	0.581616	0.240661	86.753448	-49.303825	-15.737787	4.993668	0.000000	-0.251553	0.000000	0.000000	0.000000	1.859400	0.044201	-0.500533	0.000000	0.000000	4.000000	35.000000	0.000000
3258.641658	0.118405	0.581616	0.240661	86.753448	-49.303825	-15.737787	4.993668	0.000000	-0.251553	0.000000	0.000000	0.000000	1.859400	0.044201	-0.500533	0.000000	0.000000	4.000000	35.000000	0.000000
3258.644991	0.124837	0.581813	0.238834	86.552017	-53.879501	-18.151312	4.985442	0.000000	-0.381275	0.000000	0.000000	0.000000	1.929413	0.059013	-0.547940	0.000000	0.000000	4.000000	35.000000	0.000000
3258.648324	0.124837	0.581813	0.238834	86.552017	-53.879501	-18.151312	4.985442	0.000000	-0.381275	0.000000	0.000000	0.000000	1.929413	0.059013	-0.547940	0.000000	0.000000	4.000000	35.000000	0.000000
3258.651658	0.124837	0.581813	0.238834	86.552017	-53.879501	-18.151312	4.985442	0.000000	-0.381275	0.000000	0.000000	0.000000	1.929413	0.059013	-0.547940	0.000000	0.000000	4.000000	35.000000	0.000000
3258.654991	0.131519	0.582048	0.236777	86.259529	-58.112991	-20.083292	4.973182	0.000000	-0.517165	0.000000	0.000000	0.000000	2.004627	0.070500	-0.617313	0.000000	0.000000	4.000000	35.000000	0.000000
3258.658324	0.131519	0.582048	0.236777	86.259529	-58.112991	-20.083292	4.973182	0.000000	-0.517165	0.000000	0.000000	0.000000	2.004627	0.070500	-0.617313	0.000000	0.000000	4.000000	35.000000	0.000000
3258.661658	0.131519	0.582048	0.236777	86.259529	-58.112991	-20.083292	4.973182	0.000000	-0.517165	0.000000	0.000000	0.000000	2.004627	0.070500	-0.617313	0.000000	0.000000	4.000000	35.000000	0.000000
3258.664991	0.138510	0.582321	0.234466	85.895874	-61.486477	-21.773939	4.956281	0.000000	-0.659758	0.000000	0.000000	0.000000	2.097510	0.081824	-0.693061	0.000000	0.000000	4.000000	35.000000	0.000000
3258.668324	0.138510	0.582321	0.234466	85.895874	-61.486477	-21.773939	4.956281	0.000000	-0.659758	0.000000	0.000000	0.000000	2.097510	0.081824	-0.693061	0.000000	0.000000	4.000000	35.000000	0.000000
3258.671658	0.138510	0.582321	0.234466	85.895874	-61.486477	-21.773939	4.956281	0.000000	-0.659758	0.000000	0.000000	0.000000	2.097510	0.081824	-0.693061	0.000000	0.000000	4.000000	35.000000	0.000000
3258.674991	0.145758	0.582620	0.231840	85.498894	-64.178619	-23.663095	4.933892	0.000000	-0.810376	0.000000	0.000000	0.000000	2.174345	0.089738	-0.787849	0.000000	0.000000	4.000000	35.000000	0.000000
3258.678324	0.145758	0.582620	0.231840	85.498894	-64.178619	-23.663095	4.933892	0.000000	-0.810376	0.000000	0.000000	0.000000	2.174345	0.089738	-0.787849	0.000000	0.000000	4.000000	35.000000	0.000000
3258.681658	0.145758	0.582620	0.231840	85.498894	-64.178619	-23.663095	4.933892	0.000000	-0.810376	0.000000	0.000000	0.000000	2.174345	0.089738	-0.787849	0.000000	0.000000	4.000000	35.000000	0.000000
3258.684991	0.153330	0.582956	0.228934	85.060486	-66.277718	-25.136253	4.905369	0.000000	-0.968170	0.000000	0.000000	0.000000	2.271583	0.100700	-0.871938	0.000000	0.000000	4.000000	35.000000	0.000000
3258.688324	0.153330	0.582956	0.228934	85.060486	-66.277718	-25.136253	4.905369	0.000000	-0.968170	0.000000	0.000000	0.000000	2.271583	0.100700	-0.871938	0.000000	0.000000	4.000000	35.000000	0.000000
3258.691658	0.153330	0.582956	0.228934	85.060486	-66.277718	-25.136253	4.905369	0.000000	-0.968170	0.000000	0.000000	0.000000	2.271583	0.100700	-0.871938	0.000000	0.000000	4.000000	35.000000	0.000000
3258.694991	0.161053	0.583267	0.225768	84.558678	-67.834839	-25.646101	4.869619	0.000000	-1.134377	0.000000	0.000000	0.000000	2.316817	0.093357	-0.949691	0.000000	0.000000	4.000000	35.000000	0.000000
3258.698324	0.161053	0.583267	0.225768	84.558678	-67.834839	-25.646101	4.869619	0.000000	-1.134377	0.000000	0.000000	0.000000	2.316817	0.093357	-0.949691	0.000000	0.000000	4.000000	35.000000	0.000000
3258.701658	0.161053	0.583267	0.225768	84.558678	-67.834839	-25.646101	4.869619	0.000000	-1.134377	0.000000	0.000000	0.000000	2.316817	0.093357	-0.949691	0.000000	0.000000	4.000000	35.000000	0.000000
3258.704991	0.168827	0.583597	0.222384	83.945625	-68.839806	-25.017752	4.826632	0.000000	-1.305230	0.000000	0.000000	0.000000	2.332147	0.099040	-1.015299	0.000000	0.000000	4.000000	35.000000	0.000000
3258.708324	0.168827	0.583597	0.222384	83.945625	-68.839806	-25.017752	4.826632	0.000000	-1.305230	0.000000	0.000000	0.000000	2.332147	0.099040	-1.015299	0.000000	0.000000	4.000000	35.000000	0.000000
3258.711658	0.168827	0.583597	0.222384	83.945625	-68.839806	-25.017752	4.826632	0.000000	-1.305230	0.000000	0.000000	0.000000	2.332147	0.099040	-1.015299	0.000000	0.000000	4.000000	35.000000	0.000000
3258.714991	0.176632	0.583880	0.218859	83.242508	-69.357399	-23.279501	4.776469	0.000000	-1.478292	0.000000	0.000000	0.000000	2.341577	0.084974	-1.057445	0.000000	0.000000	4.000000	35.000000	0.000000
3258.718324	0.176632	0.583880	0.218859	83.242508	-69.357399	-23.279501	4.776469	0.000000	-1.478292	0.000000	0.000000	0.000000	2.341577	0.084974	-1.057445	0.000000	0.000000	4.000000	35.000000	0.000000
3258.721658	0.176632	0.583880	0.218859	83.242508	-69.357399	-23.279501	4.776469	0.000000	-1.478292	0.000000	0.000000	0.000000	2.341577	0.084974	-1.057445	0.000000	0.000000	4.000000	35.000000	0.000000
3258.724991	0.184499	0.584079	0.215189	82.505424	-69.677086	-21.352970	4.719081	0.000000	-1.652352	0.000000	0.000000	0.000000	2.360055	0.059548	-1.100910	0.000000	0.000000	4.000000	35.000000	0.000000
3258.728324	0.184499	0.584079	0.215189	82.505424	-69.677086	-21.352970	4.719081	0.000000	-1.652352	0.000000	0.000000	0.000000	2.360055	0.059548	-1.100910	0.000000	0.000000	4.000000	35.000000	0.000000
3258.731658	0.184499	0.584079	0.215189	82.505424	-69.677086	-21.352970	4.719081	0.000000	-1.652352	0.000000	0.000000	0.000000	2.360055	0.059548	-1.100910	0.000000	0.000000	4.000000	35.000000	0.000000
3258.734991	0.192477	0.584127	0.211318	81.811707	-69.844376	-20.204239	4.654051	0.000000	-1.827514	0.000000	0.000000	0.000000	2.393373	0.014560	-1.161385	0.000000	0.000000	4.000000	35.000000	0.000000
3258.738324	0.192477	0.584127	0.211318	81.811707	-69.844376	-20.204239	4.654051	0.000000	-1.827514	0.000000	0.000000	0.000000	2.393373	0.014560	-1.161385	0.000000	0.000000	4.000000	35.000000	0.000000
3258.741658	0.192477	0.584127	0.211318	81.811707	-69.844376	-20.204239	4.654051	0.000000	-1.827514	0.000000	0.000000	0.000000	2.393373	0.014560	-1.161385	0.000000	0.000000	4.000000	35.000000	0.000000
3258.744991	0.200567	0.584130	0.207268	81.287109	-69.954887	-19.720371	4.580588	0.000000	-2.004549	0.000000	0.000000	0.000000	2.427235	0.000773	-1.215108	0.000000	0.000000	4.000000	35.000000	0.000000
3258.748324	0.200567	0.584130	0.207268	81.287109	-69.954887	-19.720371	4.580588	0.000000	-2.004549	0.000000	0.000000	0.000000	2.427235	0.000773	-1.215108	0.000000	0.000000	4.000000	35.000000	0.000000
3258.751658	0.200567	0.584130	0.207268	81.287109	-69.954887	-19.720371	4.580588	0.000000	-2.004549	0.000000	0.000000	0.000000	2.427235	0.000773	-1.215108	0.000000	0.000000	4.000000	35.000000	0.000000
3258.754991	0.208651	0.584016	0.202997	81.025894	-70.090759	-18.753738	4.498440	0.000000	-2.182668	0.000000	0.000000	0.000000	2.425009	-0.034291	-1.281075	0.000000	0.000000	4.000000	35.000000	0.000000
3258.758324	0.208651	0.584016	0.202997	81.025894	-70.090759	-18.753738	4.498440	0.000000	-2.182668	0.000000	0.000000	0.000000	2.425009	-0.034291	-1.281075	0.000000	0.000000	4.000000	35.000000	0.000000
3258.761658	0.208651	0.584016	0.202997	81.025894	-70.090759	-18.753738	4.498440	0.000000	-2.182668	0.000000	0.000000	0.000000	2.425009	-0.034291	-1.281075	0.000000	0.000000	4.000000	35.000000	0.000000
3258.764991	0.216677	0.583817	0.198479	80.960861	-70.366898	-17.043825	4.408284	0.000000	-2.359456	0.000000	0.000000	0.000000	2.407719	-0.059669	-1.355546	0.000000	0.000000	4.000000	35.000000	0.000000
3258.768324	0.216677	0.583817	0.198479	80.960861	-70.366898	-17.043825	4.408284	0.000000	-2.359456	0.000000	0.000000	0.000000	2.407719	-0.059669	-1.355546	0.000000	0.000000	4.000000	35.000000	0.000000
3258.771658	0.216677	0.583817	0.198479	80.960861	-70.366898	-17.043825	4.408284	0.000000	-2.359456	0.000000	0.000000	0.000000	2.407719	-0.059669	-1.355546	0.000000	0.000000	4.000000	35.000000	0.000000
3258.774991	0.224490	0.583559	0.193688	80.951538	-70.798523	-14.944824	4.310390	0.000000	-2.533878	0.000000	0.000000	0.000000	2.344064	-0.077196	-1.437358	0.000000	0.000000	4.000000	35.000000	0.000000
3258.778324	0.224490	0.583559	0.193688	80.951538	-70.798523	-14.944824	4.310390	0.000000	-2.533878	0.000000	0.000000	0.000000	2.344064	-0.077196	-1.437358	0.000000	0.000000	4.000000	35.000000	0.000000
3258.781658	0.224490	0.583559	0.193688	80.951538	-70.798523	-14.944824	4.310390	0.000000	-2.533878	0.000000	0.000000	0.000000	2.344064	-0.077196	-1.437358	0.000000	0.000000	4.000000	35.000000	0.000000
3258.784991	0.232133	0.583334	0.188575	80.881775	-71.306374	-12.939788	4.206124	0.000000	-2.703428	0.000000	0.000000	0.000000	2.292972	-0.067641	-1.533964	0.000000	0.000000	4.000000	35.000000	0.000000
3258.788324	0.232133	0.583334	0.188575	80.881775	-71.306374	-12.939788	4.206124	0.000000	-2.703428	0.000000	0.000000	0.000000	2.292972	-0.067641	-1.533964	0.000000	0.000000	4.000000	35.000000	0.000000
3258.791658	0.232133	0.583334	0.188575	80.881775	-71.306374	-12.939788	4.206124	0.000000	-2.703428	0.000000	0.000000	0.000000	2.292972	-0.067641	-1.533964	0.000000	0.000000	4.000000	35.000000	0.000000
3258.794991	0.239606	0.583145	0.183171	80.656960	-71.745415	-11.850000	4.094821	0.000000	-2.869223	0.000000	0.000000	0.000000	2.241921	-0.056722	-1.620996	0.000000	0.000000	4.000000	35.000000	0.000000
3258.798324	0.239606	0.583145	0.183171	80.656960	-71.745415	-11.850000	4.094821	0.000000	-2.869223	0.000000	0.000000	0.000000	2.241921	-0.056722	-1.620996	0.000000	0.000000	4.000000	35.000000	0.000000
3258.801658	0.239606	0.583145	0.183171	80.656960	-71.745415	-11.850000	4.094821	0.000000	-2.869223	0.000000	0.000000	0.000000	2.241921	-0.056722	-1.620996	0.000000	0.000000	4.000000	35.000000	0.000000
3258.804991	0.246994	0.583012	0.177456	80.264290	-72.005249	-12.078886	3.976663	0.000000	-3.030867	0.000000	0.000000	0.000000	2.216424	-0.039828	-1.714433	0.000000	0.000000	4.000000	35.000000	0.000000
3258.808324	0.246994	0.583012	0.177456	80.264290	-72.005249	-12.078886	3.976663	0.000000	-3.030867	0.000000	0.000000	0.000000	2.216424	-0.039828	-1.714433	0.000000	0.000000	4.000000	35.000000	0.000000
3258.811658	0.246994	0.583012	0.177456	80.264290	-72.005249	-12.078886	3.976663	0.000000	-3.030867	0.000000	0.000000	0.000000	2.216424	-0.039828	-1.714433	0.000000	0.000000	4.000000	35.000000	0.000000
3258.814991	0.254240	0.582936	0.171573	79.738792	-72.027260	-12.511470	3.850543	0.000000	-3.189564	0.000000	0.000000	0.000000	2.173566	-0.022784	-1.764918	0.000000	0.000000	4.000000	35.000000	0.000000
3258.818324	0.254240	0.582936	0.171573	79.738792	-72.027260	-12.511470	3.850543	0.000000	-3.189564	0.000000	0.000000	0.000000	2.173566	-0.022784	-1.764918	0.000000	0.000000	4.000000	35.000000	0.000000
3258.821658	0.254240	0.582936	0.171573	79.738792	-72.027260	-12.511470	3.850543	0.000000	-3.189564	0.000000	0.000000	0.000000	2.173566	-0.022784	-1.764918	0.000000	0.000000	4.000000	35.000000	0.000000
3258.824991	0.261262	0.582827	0.165592	79.153450	-71.597183	-11.665500	3.718370	0.000000	-3.342711	0.000000	0.000000	0.000000	2.106612	-0.032871	-1.794289	0.000000	0.000000	4.000000	35.000000	0.000000
3258.828324	0.261262	0.582827	0.165592	79.153450	-71.597183	-11.665500	3.718370	0.000000	-3.342711	0.000000	0.000000	0.000000	2.106612	-0.032871	-1.794289	0.000000	0.000000	4.000000	35.000000	0.000000
3258.831658	0.261262	0.582827	0.165592	79.153450	-71.597183	-11.665500	3.718370	0.000000	-3.342711	0.000000	0.000000	0.000000	2.106612	-0.032871	-1.794289	0.000000	0.000000	4.000000	35.000000	0.000000
3258.834991	0.267966	0.582732	0.159623	78.582710	-70.345078	-8.802574	3.582064	0.000000	-3.488384	0.000000	0.000000	0.000000	2.011291	-0.028313	-1.790811	0.000000	0.000000	4.000000	35.000000	0.000000
3258.838324	0.267966	0.582732	0.159623	78.582710	-70.345078	-8.802574	3.582064	0.000000	-3.488384	0.000000	0.000000	0.000000	2.011291	-0.028313	-1.790811	0.000000	0.000000	4.000000	35.000000	0.000000
3258.841658	0.267966	0.582732	0.159623	78.582710	-70.345078	-8.802574	3.582064	0.000000	-3.488384	0.000000	0.000000	0.000000	2.011291	-0.028313	-1.790811	0.000000	0.000000	4.000000	35.000000	0.000000
3258.844991	0.274460	0.582647	0.153592	78.128838	-68.572975	-4.505356	3.444375	0.000000	-3.624401	0.000000	0.000000	0.000000	1.948325	-0.025623	-1.809287	0.000000	0.000000	4.000000	35.000000	0.000000
3258.848324	0.274460	0.582647	0.153592	78.128838	-68.572975	-4.505356	3.444375	0.000000	-3.624401	0.000000	0.000000	0.000000	1.948325	-0.025623	-1.809287	0.000000	0.000000	4.000000	35.000000	0.000000
3258.851658	0.274460	0.582647	0.153592	78.128838	-68.572975	-4.505356	3.444375	0.000000	-3.624401	0.000000	0.000000	0.000000	1.948325	-0.025623	-1.809287	0.000000	0.000000	4.000000	35.000000	0.000000
3258.854991	0.280573	0.582488	0.147433	77.852898	-66.853912	-0.081806	3.303950	0.000000	-3.752854	0.000000	0.000000	0.000000	1.833723	-0.047789	-1.847825	0.000000	0.000000	4.000000	35.000000	0.000000
3258.858324	0.280573	0.582488	0.147433	77.852898	-66.853912	-0.081806	3.303950	0.000000	-3.752854	0.000000	0.000000	0.000000	1.833723	-0.047789	-1.847825	0.000000	0.000000	4.000000	35.000000	0.000000
3258.861658	0.280573	0.582488	0.147433	77.852898	-66.853912	-0.081806	3.303950	0.000000	-3.752854	0.000000	0.000000	0.000000	1.833723	-0.047789	-1.847825	0.000000	0.000000	4.000000	35.000000	0.000000
3258.864991	0.286464	0.582257	0.140980	77.822815	-65.390953	3.582139	3.162220	0.000000	-3.873030	0.000000	0.000000	0.000000	1.767210	-0.069298	-1.935830	0.000000	0.000000	4.000000	35.000000	0.000000
3258.868324	0.286464	0.582257	0.140980	77.822815	-65.390953	3.582139	3.162220	0.000000	-3.873030	0.000000	0.000000	0.000000	1.767210	-0.069298	-1.935830	0.000000	0.000000	4.000000	35.000000	0.000000
3258.871658	0.286464	0.582257	0.140980	77.822815	-65.390953	3.582139	3.162220	0.000000	-3.873030	0.000000	0.000000	0.000000	1.767210	-0.069298	-1.935830	0.000000	0.000000	4.000000	35.000000	0.000000
3258.874991	0.292012	0.581824	0.134298	77.899467	-64.113487	5.820980	3.015477	0.000000	-3.988345	0.000000	0.000000	0.000000	1.664686	-0.129884	-2.004620	0.000000	0.000000	4.000000	35.000000	0.000000
3258.878324	0.292012	0.581824	0.134298	77.899467	-64.113487	5.820980	3.015477	0.000000	-3.988345	0.000000	0.000000	0.000000	1.664686	-0.129884	-2.004620	0.000000	0.000000	4.000000	35.000000	0.000000
3258.881658	0.292012	0.581824	0.134298	77.899467	-64.113487	5.820980	3.015477	0.000000	-3.988345	0.000000	0.000000	0.000000	1.664686	-0.129884	-2.004620	0.000000	0.000000	4.000000	35.000000	0.000000
3258.884991	0.297395	0.581240	0.127268	77.951599	-62.865753	6.516741	2.865723	0.000000	-4.097271	0.000000	0.000000	0.000000	1.614605	-0.174969	-2.108907	0.000000	0.000000	4.000000	35.000000	0.000000
3258.888324	0.297395	0.581240	0.127268	77.951599	-62.865753	6.516741	2.865723	0.000000	-4.097271	0.000000	0.000000	0.000000	1.614605	-0.174969	-2.108907	0.000000	0.000000	4.000000	35.000000	0.000000
3258.891658	0.297395	0.581240	0.127268	77.951599	-62.865753	6.516741	2.865723	0.000000	-4.097271	0.000000	0.000000	0.000000	1.614605	-0.174969	-2.108907	0.000000	0.000000	4.000000	35.000000	0.000000
3258.894991	0.302788	0.580604	0.119926	77.963486	-61.443050	7.121746	2.709384	0.000000	-4.202290	0.000000	0.000000	0.000000	1.617943	-0.190924	-2.202622	0.000000	0.000000	4.000000	35.000000	0.000000
3258.898324	0.302788	0.580604	0.119926	77.963486	-61.443050	7.121746	2.709384	0.000000	-4.202290	0.000000	0.000000	0.000000	1.617943	-0.190924	-2.202622	0.000000	0.000000	4.000000	35.000000	0.000000
3258.901658	0.302788	0.580604	0.119926	77.963486	-61.443050	7.121746	2.709384	0.000000	-4.202290	0.000000	0.000000	0.000000	1.617943	-0.190924	-2.202622	0.000000	0.000000	4.000000	35.000000	0.000000
3258.904991	0.307926	0.580109	0.112582	77.794678	-59.435253	8.727672	2.545172	0.000000	-4.303731	0.000000	0.000000	0.000000	1.541592	-0.148594	-2.203350	0.000000	0.000000	4.000000	35.000000	0.000000
3258.908324	0.307926	0.580109	0.112582	77.794678	-59.435253	8.727672	2.545172	0.000000	-4.303731	0.000000	0.000000	0.000000	1.541592	-0.148594	-2.203350	0.000000	0.000000	4.000000	35.000000	0.000000
3258.911658	0.307926	0.580109	0.112582	77.794678	-59.435253	8.727672	2.545172	0.000000	-4.303731	0.000000	0.000000	0.000000	1.541592	-0.148594	-2.203350	0.000000	0.000000	4.000000	35.000000	0.000000
3258.914991	0.312457	0.579774	0.105354	77.395798	-56.863285	12.015731	2.380677	0.000000	-4.396860	0.000000	0.000000	0.000000	1.359321	-0.100323	-2.168404	0.000000	0.000000	4.000000	35.000000	0.000000
3258.918324	0.312457	0.579774	0.105354	77.395798	-56.863285	12.015731	2.380677	0.000000	-4.396860	0.000000	0.000000	0.000000	1.359321	-0.100323	-2.168404	0.000000	0.000000	4.000000	35.000000	0.000000
3258.921658	0.312457	0.579774	0.105354	77.395798	-56.863285	12.015731	2.380677	0.000000	-4.396860	0.000000	0.000000	0.000000	1.359321	-0.100323	-2.168404	0.000000	0.000000	4.000000	35.000000	0.000000
3258.924991	0.316612	0.579618	0.098148	76.807907	-54.143005	16.125753	2.221295	0.000000	-4.479492	0.000000	0.000000	0.000000	1.246421	-0.046975	-2.161808	0.000000	0.000000	4.000000	35.000000	0.000000
3258.928324	0.316612	0.579618	0.098148	76.807907	-54.143005	16.125753	2.221295	0.000000	-4.479492	0.000000	0.000000	0.000000	1.246421	-0.046975	-2.161808	0.000000	0.000000	4.000000	35.000000	0.000000
3258.931658	0.316612	0.579618	0.098148	76.807907	-54.143005	16.125753	2.221295	0.000000	-4.479492	0.000000	0.000000	0.000000	1.246421	-0.046975	-2.161808	0.000000	0.000000	4.000000	35.000000	0.000000
3258.934991	0.320317	0.579525	0.090896	76.151070	-51.691170	20.015110	2.063567	0.000000	-4.554305	0.000000	0.000000	0.000000	1.111614	-0.027815	-2.175393	0.000000	0.000000	4.000000	35.000000	0.000000
3258.938324	0.320317	0.579525	0.090896	76.151070	-51.691170	20.015110	2.063567	0.000000	-4.554305	0.000000	0.000000	0.000000	1.111614	-0.027815	-2.175393	0.000000	0.000000	4.000000	35.000000	0.000000
3258.941658	0.320317	0.579525	0.090896	76.151070	-51.691170	20.015110	2.063567	0.000000	-4.554305	0.000000	0.000000	0.000000	1.111614	-0.027815	-2.175393	0.000000	0.000000	4.000000	35.000000	0.000000
3258.944991	0.323574	0.579383	0.083486	75.582741	-49.671627	23.277742	1.906928	0.000000	-4.622080	0.000000	0.000000	0.000000	0.976849	-0.042563	-2.223166	0.000000	0.000000	4.000000	35.000000	0.000000
3258.948324	0.323574	0.579383	0.083486	75.582741	-49.671627	23.277742	1.906928	0.000000	-4.622080	0.000000	0.000000	0.000000	0.976849	-0.042563	-2.223166	0.000000	0.000000	4.000000	35.000000	0.000000
3258.951658	0.323574	0.579383	0.083486	75.582741	-49.671627	23.277742	1.906928	0.000000	-4.622080	0.000000	0.000000	0.000000	0.976849	-0.042563	-2.223166	0.000000	0.000000	4.000000	35.000000	0.000000
3258.954991	0.326562	0.579121	0.075824	75.181107	-48.027515	25.823977	1.749105	0.000000	-4.684083	0.000000	0.000000	0.000000	0.896399	-0.078576	-2.298511	0.000000	0.000000	4.000000	35.000000	0.000000
3258.958324	0.326562	0.579121	0.075824	75.181107	-48.027515	25.823977	1.749105	0.000000	-4.684083	0.000000	0.000000	0.000000	0.896399	-0.078576	-2.298511	0.000000	0.000000	4.000000	35.000000	0.000000
3258.961658	0.326562	0.579121	0.075824	75.181107	-48.027515	25.823977	1.749105	0.000000	-4.684083	0.000000	0.000000	0.000000	0.896399	-0.078576	-2.298511	0.000000	0.000000	4.000000	35.000000	0.000000
3258.964991	0.329309	0.578664	0.067863	74.947884	-46.709965	27.269087	1.586852	0.000000	-4.741508	0.000000	0.000000	0.000000	0.824291	-0.137206	-2.388342	0.000000	0.000000	4.000000	35.000000	0.000000
3258.968324	0.329309	0.578664	0.067863	74.947884	-46.709965	27.269087	1.586852	0.000000	-4.741508	0.000000	0.000000	0.000000	0.824291	-0.137206	-2.388342	0.000000	0.000000	4.000000	35.000000	0.000000
3258.971658	0.329309	0.578664	0.067863	74.947884	-46.709965	27.269087	1.586852	0.000000	-4.741508	0.000000	0.000000	0.000000	0.824291	-0.137206	-2.388342	0.000000	0.000000	4.000000	35.000000	0.000000
3258.974991	0.331325	0.579625	0.060587	74.794930	-45.047813	29.329191	1.418891	0.000000	-4.794450	0.000000	0.000000	0.000000	0.604755	0.288297	-2.182632	0.000000	0.000000	4.000000	35.000000	0.000000
3258.978324	0.331325	0.579625	0.060587	74.794930	-45.047813	29.329191	1.418891	0.000000	-4.794450	0.000000	0.000000	0.000000	0.604755	0.288297	-2.182632	0.000000	0.000000	4.000000	35.000000	0.000000
3258.981658	0.331325	0.579625	0.060587	74.794930	-45.047813	29.329191	1.418891	0.000000	-4.794450	0.000000	0.000000	0.000000	0.604755	0.288297	-2.182632	0.000000	0.000000	4.000000	35.000000	0.000000
3258.984991	0.327570	0.582025	0.057243	74.835480	-43.042469	33.027218	1.266840	0.000000	-4.836850	0.000000	0.000000	0.000000	-1.126541	0.719985	-1.003172	0.000000	0.000000	4.000000	35.000000	0.000000
3258.988324	0.327570	0.582025	0.057243	74.835480	-43.042469	33.027218	1.266840	0.000000	-4.836850	0.000000	0.000000	0.000000	-1.126541	0.719985	-1.003172	0.000000	0.000000	4.000000	35.000000	0.000000
3258.991658	0.327570	0.582025	0.057243	74.835480	-43.042469	33.027218	1.266840	0.000000	-4.836850	0.000000	0.000000	0.000000	-1.126541	0.719985	-1.003172	0.000000	0.000000	4.000000	35.000000	0.000000
3258.994991	0.323188	0.584139	0.053621	74.778397	-41.017555	35.574512	1.219715	0.000000	-4.848948	0.000000	0.000000	0.000000	-1.314463	0.634194	-1.086684	0.000000	0.000000	4.000000	35.000000	0.000000
3258.998324	0.323188	0.584139	0.053621	74.778397	-41.017555	35.574512	1.219715	0.000000	-4.848948	0.000000	0.000000	0.000000	-1.314463	0.634194	-1.086684	0.000000	0.000000	4.000000	35.000000	0.000000
3259.001658	0.323188	0.584139	0.053621	74.778397	-41.017555	35.574512	1.219715	0.000000	-4.848948	0.000000	0.000000	0.000000	-1.314463	0.634194	-1.086684	0.000000	0.000000	4.000000	35.000000	0.000000
3259.004991	0.321178	0.585311	0.047258	75.200737	-39.039806	37.456985	1.168017	0.000000	-4.861660	0.000000	0.000000	0.000000	-0.603033	0.351612	-1.908855	0.000000	0.000000	4.000000	35.000000	0.000000
3259.008324	0.321178	0.585311	0.047258	75.200737	-39.039806	37.456985	1.168017	0.000000	-4.861660	0.000000	0.000000	0.000000	-0.603033	0.351612	-1.908855	0.000000	0.000000	4.000000	35.000000	0.000000
3259.011658	0.321178	0.585311	0.047258	75.200737	-39.039806	37.456985	1.168017	0.000000	-4.861660	0.000000	0.000000	0.000000	-0.603033	0.351612	-1.908855	0.000000	0.000000	4.000000	35.000000	0.000000
3259.014991	0.317793	0.585517	0.040741	77.053986	-36.760643	41.024342	1.044749	0.000000	-4.889632	0.000000	0.000000	0.000000	-1.015512	0.061772	-1.955268	0.000000	0.000000	4.000000	35.000000	0.000000
3259.018324	0.317793	0.585517	0.040741	77.053986	-36.760643	41.024342	1.044749	0.000000	-4.889632	0.000000	0.000000	0.000000	-1.015512	0.061772	-1.955268	0.000000	0.000000	4.000000	35.000000	0.000000
3259.021658	0.317793	0.585517	0.040741	77.053986	-36.760643	41.024342	1.044749	0.000000	-4.889632	0.000000	0.000000	0.000000	-1.015512	0.061772	-1.955268	0.000000	0.000000	4.000000	35.000000	0.000000
3259.024991	0.314684	0.585821	0.033451	79.004883	-33.768143	45.288605	0.919361	0.000000	-4.914751	0.000000	0.000000	0.000000	-0.932869	0.091307	-2.186870	0.000000	0.000000	4.000000	35.000000	0.000000
3259.028324	0.314684	0.585821	0.033451	79.004883	-33.768143	45.288605	0.919361	0.000000	-4.914751	0.000000	0.000000	0.000000	-0.932869	0.091307	-2.186870	0.000000	0.000000	4.000000	35.000000	0.000000
3259.031658	0.314684	0.585821	0.033451	79.004883	-33.768143	45.288605	0.919361	0.000000	-4.914751	0.000000	0.000000	0.000000	-0.932869	0.091307	-2.186870	0.000000	0.000000	4.000000	35.000000	0.000000
3259.034991	0.312189	0.586432	0.025467	79.543945	-30.575415	48.056595	0.769792	0.000000	-4.940387	0.000000	0.000000	0.000000	-0.748477	0.183165	-2.395237	0.000000	0.000000	4.000000	35.000000	0.000000
3259.038324	0.312189	0.586432	0.025467	79.543945	-30.575415	48.056595	0.769792	0.000000	-4.940387	0.000000	0.000000	0.000000	-0.748477	0.183165	-2.395237	0.000000	0.000000	4.000000	35.000000	0.000000
3259.041658	0.312189	0.586432	0.025467	79.543945	-30.575415	48.056595	0.769792	0.000000	-4.940387	0.000000	0.000000	0.000000	-0.748477	0.183165	-2.395237	0.000000	0.000000	4.000000	35.000000	0.000000
3259.044991	0.307970	0.587040	0.018399	79.026566	-26.849482	50.767036	0.595828	0.000000	-4.964372	0.000000	0.000000	0.000000	-1.265796	0.182415	-2.120443	0.000000	0.000000	4.000000	35.000000	0.000000
3259.048324	0.307970	0.587040	0.018399	79.026566	-26.849482	50.767036	0.595828	0.000000	-4.964372	0.000000	0.000000	0.000000	-1.265796	0.182415	-2.120443	0.000000	0.000000	4.000000	35.000000	0.000000
3259.051658	0.307970	0.587040	0.018399	79.026566	-26.849482	50.767036	0.595828	0.000000	-4.964372	0.000000	0.000000	0.000000	-1.265796	0.182415	-2.120443	0.000000	0.000000	4.000000	35.000000	0.000000
3259.054991	0.303753	0.587650	0.011107	77.901329	-21.886814	54.574886	0.440626	0.000000	-4.980547	0.000000	0.000000	0.000000	-1.265011	0.183112	-2.187561	0.000000	0.000000	4.000000	35.000000	0.000000
3259.058324	0.303753	0.587650	0.011107	77.901329	-21.886814	54.574886	0.440626	0.000000	-4.980547	0.000000	0.000000	0.000000	-1.265011	0.183112	-2.187561	0.000000	0.000000	4.000000	35.000000	0.000000
3259.061658	0.303753	0.587650	0.011107	77.901329	-21.886814	54.574886	0.440626	0.000000	-4.980547	0.000000	0.000000	0.000000	-1.265011	0.183112	-2.187561	0.000000	0.000000	4.000000	35.000000	0.000000
3259.064991	0.299809	0.588322	0.003588	76.335945	-16.429365	58.826324	0.272158	0.000000	-4.992588	0.000000	0.000000	0.000000	-1.183173	0.201570	-2.255735	0.000000	0.000000	4.000000	35.000000	0.000000
3259.068324	0.299809	0.588322	0.003588	76.335945	-16.429365	58.826324	0.272158	0.000000	-4.992588	0.000000	0.000000	0.000000	-1.183173	0.201570	-2.255735	0.000000	0.000000	4.000000	35.000000	0.000000
3259.071658	0.299809	0.588322	0.003588	76.335945	-16.429365	58.826324	0.272158	0.000000	-4.992588	0.000000	0.000000	0.000000	-1.183173	0.201570	-2.255735	0.000000	0.000000	4.000000	35.000000	0.000000
3259.074991	0.294595	0.588962	-0.003200	74.546249	-11.133863	63.280796	0.089770	0.000000	-4.999194	0.000000	0.000000	0.000000	-1.564047	0.191887	-2.036413	0.000000	0.000000	4.000000	35.000000	0.000000
3259.078324	0.294595	0.588962	-0.003200	74.546249	-11.133863	63.280796	0.089770	0.000000	-4.999194	0.000000	0.000000	0.000000	-1.564047	0.191887	-2.036413	0.000000	0.000000	4.000000	35.000000	0.000000
3259.081658	0.294595	0.588962	-0.003200	74.546249	-11.133863	63.280796	0.089770	0.000000	-4.999194	0.000000	0.000000	0.000000	-1.564047	0.191887	-2.036413	0.000000	0.000000	4.000000	35.000000	0.000000
3259.084991	0.288805	0.589575	-0.009662	72.576973	-6.384921	68.043327	-0.082213	0.000000	-4.999324	0.000000	0.000000	0.000000	-1.737128	0.184059	-1.938548	0.000000	0.000000	4.000000	35.000000	0.000000
3259.088324	0.288805	0.589575	-0.009662	72.576973	-6.384921	68.043327	-0.082213	0.000000	-4.999324	0.000000	0.000000	0.000000	-1.737128	0.184059	-1.938548	0.000000	0.000000	4.000000	35.000000	0.000000
3259.091658	0.288805	0.589575	-0.009662	72.576973	-6.384921	68.043327	-0.082213	0.000000	-4.999324	0.000000	0.000000	0.000000	-1.737128	0.184059	-1.938548	0.000000	0.000000	4.000000	35.000000	0.000000
3259.094991	0.282588	0.589970	-0.015716	70.564659	-2.415680	72.553551	-0.255536	0.000000	-4.993466	0.000000	0.000000	0.000000	-1.865099	0.118457	-1.816368	0.000000	0.000000	4.000000	35.000000	0.000000
3259.098324	0.282588	0.589970	-0.015716	70.564659	-2.415680	72.553551	-0.255536	0.000000	-4.993466	0.000000	0.000000	0.000000	-1.865099	0.118457	-1.816368	0.000000	0.000000	4.000000	35.000000	0.000000
3259.101658	0.282588	0.589970	-0.015716	70.564659	-2.415680	72.553551	-0.255536	0.000000	-4.993466	0.000000	0.000000	0.000000	-1.865099	0.118457	-1.816368	0.000000	0.000000	4.000000	35.000000	0.000000
3259.104991	0.275311	0.590178	-0.020724	68.547890	0.893400	76.270981	-0.428795	0.000000	-4.981579	0.000000	0.000000	0.000000	-2.183201	0.062487	-1.502359	0.000000	0.000000	4.000000	35.000000	0.000000
3259.108324	0.275311	0.590178	-0.020724	68.547890	0.893400	76.270981	-0.428795	0.000000	-4.981579	0.000000	0.000000	0.000000	-2.183201	0.062487	-1.502359	0.000000	0.000000	4.000000	35.000000	0.000000
3259.111658	0.275311	0.590178	-0.020724	68.547890	0.893400	76.270981	-0.428795	0.000000	-4.981579	0.000000	0.000000	0.000000	-2.183201	0.062487	-1.502359	0.000000	0.000000	4.000000	35.000000	0.000000
3259.114991	0.267847	0.590524	-0.024726	66.527840	3.617327	78.828873	-0.586988	0.000000	-4.965425	0.000000	0.000000	0.000000	-2.239022	0.103831	-1.200602	0.000000	0.000000	4.000000	35.000000	0.000000
3259.118324	0.267847	0.590524	-0.024726	66.527840	3.617327	78.828873	-0.586988	0.000000	-4.965425	0.000000	0.000000	0.000000	-2.239022	0.103831	-1.200602	0.000000	0.000000	4.000000	35.000000	0.000000
3259.121658	0.267847	0.590524	-0.024726	66.527840	3.617327	78.828873	-0.586988	0.000000	-4.965425	0.000000	0.000000	0.000000	-2.239022	0.103831	-1.200602	0.000000	0.000000	4.000000	35.000000	0.000000
3259.124991	0.260422	0.591052	-0.027797	64.595543	6.105928	80.632416	-0.728708	0.000000	-4.946613	0.000000	0.000000	0.000000	-2.227692	0.158288	-0.921130	0.000000	0.000000	4.000000	35.000000	0.000000
3259.128324	0.260422	0.591052	-0.027797	64.595543	6.105928	80.632416	-0.728708	0.000000	-4.946613	0.000000	0.000000	0.000000	-2.227692	0.158288	-0.921130	0.000000	0.000000	4.000000	35.000000	0.000000
3259.131658	0.260422	0.591052	-0.027797	64.595543	6.105928	80.632416	-0.728708	0.000000	-4.946613	0.000000	0.000000	0.000000	-2.227692	0.158288	-0.921130	0.000000	0.000000	4.000000	35.000000	0.000000
3259.134991	0.253056	0.591789	-0.030079	63.276642	7.858413	81.403732	-0.853647	0.000000	-4.926590	0.000000	0.000000	0.000000	-2.209535	0.221212	-0.684755	0.000000	0.000000	4.000000	35.000000	0.000000
3259.138324	0.253056	0.591789	-0.030079	63.276642	7.858413	81.403732	-0.853647	0.000000	-4.926590	0.000000	0.000000	0.000000	-2.209535	0.221212	-0.684755	0.000000	0.000000	4.000000	35.000000	0.000000
3259.141658	0.253056	0.591789	-0.030079	63.276642	7.858413	81.403732	-0.853647	0.000000	-4.926590	0.000000	0.000000	0.000000	-2.209535	0.221212	-0.684755	0.000000	0.000000	4.000000	35.000000	0.000000
3259.144991	0.245976	0.592317	-0.032664	63.706253	7.090388	79.964577	-0.964178	0.000000	-4.906155	0.000000	0.000000	0.000000	-2.124278	0.158350	-0.775384	0.000000	0.000000	4.000000	35.000000	0.000000
3259.148324	0.245976	0.592317	-0.032664	63.706253	7.090388	79.964577	-0.964178	0.000000	-4.906155	0.000000	0.000000	0.000000	-2.124278	0.158350	-0.775384	0.000000	0.000000	4.000000	35.000000	0.000000
3259.151658	0.245976	0.592317	-0.032664	63.706253	7.090388	79.964577	-0.964178	0.000000	-4.906155	0.000000	0.000000	0.000000	-2.124278	0.158350	-0.775384	0.000000	0.000000	4.000000	35.000000	0.000000
3259.154991	0.238979	0.593182	-0.034954	64.650864	5.978993	78.277458	-1.091815	0.000000	-4.879338	0.000000	0.000000	0.000000	-2.098887	0.259527	-0.686963	0.000000	0.000000	4.000000	35.000000	0.000000
3259.158324	0.238979	0.593182	-0.034954	64.650864	5.978993	78.277458	-1.091815	0.000000	-4.879338	0.000000	0.000000	0.000000	-2.098887	0.259527	-0.686963	0.000000	0.000000	4.000000	35.000000	0.000000
3259.161658	0.238979	0.593182	-0.034954	64.650864	5.978993	78.277458	-1.091815	0.000000	-4.879338	0.000000	0.000000	0.000000	-2.098887	0.259527	-0.686963	0.000000	0.000000	4.000000	35.000000	0.000000
3259.164991	0.231831	0.594122	-0.037181	65.670776	5.245969	76.954086	-1.219539	0.000000	-4.848992	0.000000	0.000000	0.000000	-2.144518	0.282052	-0.668258	0.000000	0.000000	4.000000	35.000000	0.000000
3259.168324	0.231831	0.594122	-0.037181	65.670776	5.245969	76.954086	-1.219539	0.000000	-4.848992	0.000000	0.000000	0.000000	-2.144518	0.282052	-0.668258	0.000000	0.000000	4.000000	35.000000	0.000000
3259.171658	0.231831	0.594122	-0.037181	65.670776	5.245969	76.954086	-1.219539	0.000000	-4.848992	0.000000	0.000000	0.000000	-2.144518	0.282052	-0.668258	0.000000	0.000000	4.000000	35.000000	0.000000
3259.174991	0.224357	0.594971	-0.039355	66.717316	4.800487	76.240112	-1.357242	0.000000	-4.812265	0.000000	0.000000	0.000000	-2.242257	0.254452	-0.652161	0.000000	0.000000	4.000000	35.000000	0.000000
3259.178324	0.224357	0.594971	-0.039355	66.717316	4.800487	76.240112	-1.357242	0.000000	-4.812265	0.000000	0.000000	0.000000	-2.242257	0.254452	-0.652161	0.000000	0.000000	4.000000	35.000000	0.000000
3259.181658	0.224357	0.594971	-0.039355	66.717316	4.800487	76.240112	-1.357242	0.000000	-4.812265	0.000000	0.000000	0.000000	-2.242257	0.254452	-0.652161	0.000000	0.000000	4.000000	35.000000	0.000000
3259.184991	0.216159	0.595653	-0.041457	67.838921	4.692383	76.324577	-1.508607	0.000000	-4.766981	0.000000	0.000000	0.000000	-2.459214	0.204766	-0.630506	0.000000	0.000000	4.000000	35.000000	0.000000
3259.188324	0.216159	0.595653	-0.041457	67.838921	4.692383	76.324577	-1.508607	0.000000	-4.766981	0.000000	0.000000	0.000000	-2.459214	0.204766	-0.630506	0.000000	0.000000	4.000000	35.000000	0.000000
3259.191658	0.216159	0.595653	-0.041457	67.838921	4.692383	76.324577	-1.508607	0.000000	-4.766981	0.000000	0.000000	0.000000	-2.459214	0.204766	-0.630506	0.000000	0.000000	4.000000	35.000000	0.000000
3259.194991	0.207600	0.596186	-0.043584	68.864082	5.398712	77.658928	-1.680654	0.000000	-4.709076	0.000000	0.000000	0.000000	-2.567646	0.159913	-0.638262	0.000000	0.000000	4.000000	35.000000	0.000000
3259.198324	0.207600	0.596186	-0.043584	68.864082	5.398712	77.658928	-1.680654	0.000000	-4.709076	0.000000	0.000000	0.000000	-2.567646	0.159913	-0.638262	0.000000	0.000000	4.000000	35.000000	0.000000
3259.201658	0.207600	0.596186	-0.043584	68.864082	5.398712	77.658928	-1.680654	0.000000	-4.709076	0.000000	0.000000	0.000000	-2.567646	0.159913	-0.638262	0.000000	0.000000	4.000000	35.000000	0.000000
3259.204991	0.199155	0.596825	-0.045405	69.066856	8.240920	80.973846	-1.877142	0.000000	-4.634257	0.000000	0.000000	0.000000	-2.533528	0.191747	-0.546199	0.000000	0.000000	4.000000	35.000000	0.000000
3259.208324	0.199155	0.596825	-0.045405	69.066856	8.240920	80.973846	-1.877142	0.000000	-4.634257	0.000000	0.000000	0.000000	-2.533528	0.191747	-0.546199	0.000000	0.000000	4.000000	35.000000	0.000000
3259.211658	0.199155	0.596825	-0.045405	69.066856	8.240920	80.973846	-1.877142	0.000000	-4.634257	0.000000	0.000000	0.000000	-2.533528	0.191747	-0.546199	0.000000	0.000000	4.000000	35.000000	0.000000
3259.214991	0.191148	0.597735	-0.046656	68.351784	12.269462	84.630074	-2.081715	0.000000	-4.546038	0.000000	0.000000	0.000000	-2.402178	0.272777	-0.375284	0.000000	0.000000	4.000000	35.000000	0.000000
3259.218324	0.191148	0.597735	-0.046656	68.351784	12.269462	84.630074	-2.081715	0.000000	-4.546038	0.000000	0.000000	0.000000	-2.402178	0.272777	-0.375284	0.000000	0.000000	4.000000	35.000000	0.000000
3259.221658	0.191148	0.597735	-0.046656	68.351784	12.269462	84.630074	-2.081715	0.000000	-4.546038	0.000000	0.000000	0.000000	-2.402178	0.272777	-0.375284	0.000000	0.000000	4.000000	35.000000	0.000000
3259.224991	0.183737	0.598535	-0.047682	67.297691	15.996015	87.039886	-2.278234	0.000000	-4.450803	0.000000	0.000000	0.000000	-2.223285	0.239975	-0.307891	0.000000	0.000000	4.000000	35.000000	0.000000
3259.228324	0.183737	0.598535	-0.047682	67.297691	15.996015	87.039886	-2.278234	0.000000	-4.450803	0.000000	0.000000	0.000000	-2.223285	0.239975	-0.307891	0.000000	0.000000	4.000000	35.000000	0.000000
3259.231658	0.183737	0.598535	-0.047682	67.297691	15.996015	87.039886	-2.278234	0.000000	-4.450803	0.000000	0.000000	0.000000	-2.223285	0.239975	-0.307891	0.000000	0.000000	4.000000	35.000000	0.000000
3259.234991	0.176544	0.599334	-0.048111	66.077362	18.959808	88.360344	-2.384116	0.000000	-4.186858	0.000000	0.000000	0.000000	-2.157854	0.239746	-0.128530	0.000000	0.000000	4.000000	35.000000	0.000000
3259.238324	0.176544	0.599334	-0.048111	66.077362	18.959808	88.360344	-2.384116	0.000000	-4.186858	0.000000	0.000000	0.000000	-2.157854	0.239746	-0.128530	0.000000	0.000000	4.000000	35.000000	0.000000
3259.241658	0.176544	0.599334	-0.048111	66.077362	18.959808	88.360344	-2.384116	0.000000	-4.186858	0.000000	0.000000	0.000000	-2.157854	0.239746	-0.128530	0.000000	0.000000	4.000000	35.000000	0.000000
3259.244991	0.169471	0.600199	-0.047944	64.964241	20.834826	88.566544	-2.405538	0.000000	-3.827215	0.000000	0.000000	0.000000	-2.121958	0.259508	0.049897	0.000000	0.000000	4.000000	35.000000	0.000000
3259.248324	0.169471	0.600199	-0.047944	64.964241	20.834826	88.566544	-2.405538	0.000000	-3.827215	0.000000	0.000000	0.000000	-2.121958	0.259508	0.049897	0.000000	0.000000	4.000000	35.000000	0.000000
3259.251658	0.169471	0.600199	-0.047944	64.964241	20.834826	88.566544	-2.405538	0.000000	-3.827215	0.000000	0.000000	0.000000	-2.121958	0.259508	0.049897	0.000000	0.000000	4.000000	35.000000	0.000000
3259.254991	0.162388	0.600800	-0.047554	65.124397	21.462503	87.124329	-2.397222	0.000000	-3.473556	0.000000	0.000000	0.000000	-2.124925	0.180464	0.117028	0.000000	0.000000	4.000000	35.000000	0.000000
3259.258324	0.162388	0.600800	-0.047554	65.124397	21.462503	87.124329	-2.397222	0.000000	-3.473556	0.000000	0.000000	0.000000	-2.124925	0.180464	0.117028	0.000000	0.000000	4.000000	35.000000	0.000000
3259.261658	0.162388	0.600800	-0.047554	65.124397	21.462503	87.124329	-2.397222	0.000000	-3.473556	0.000000	0.000000	0.000000	-2.124925	0.180464	0.117028	0.000000	0.000000	4.000000	35.000000	0.000000
3259.264991	0.155068	0.601369	-0.046865	66.001213	21.461908	84.740898	-2.377717	0.000000	-3.119401	0.000000	0.000000	0.000000	-2.195919	0.170641	0.206824	0.000000	0.000000	4.000000	35.000000	0.000000
3259.268324	0.155068	0.601369	-0.046865	66.001213	21.461908	84.740898	-2.377717	0.000000	-3.119401	0.000000	0.000000	0.000000	-2.195919	0.170641	0.206824	0.000000	0.000000	4.000000	35.000000	0.000000
3259.271658	0.155068	0.601369	-0.046865	66.001213	21.461908	84.740898	-2.377717	0.000000	-3.119401	0.000000	0.000000	0.000000	-2.195919	0.170641	0.206824	0.000000	0.000000	4.000000	35.000000	0.000000
3259.274991	0.147945	0.602161	-0.045752	66.942307	21.201494	82.103691	-2.343246	0.000000	-2.753415	0.000000	0.000000	0.000000	-2.136876	0.237505	0.333977	0.000000	0.000000	4.000000	35.000000	0.000000
3259.278324	0.147945	0.602161	-0.045752	66.942307	21.201494	82.103691	-2.343246	0.000000	-2.753415	0.000000	0.000000	0.000000	-2.136876	0.237505	0.333977	0.000000	0.000000	4.000000	35.000000	0.000000
3259.281658	0.147945	0.602161	-0.045752	66.942307	21.201494	82.103691	-2.343246	0.000000	-2.753415	0.000000	0.000000	0.000000	-2.136876	0.237505	0.333977	0.000000	0.000000	4.000000	35.000000	0.000000
3259.284991	0.141196	0.603059	-0.044448	67.842110	21.037329	80.322464	-2.287583	0.000000	-2.397269	0.000000	0.000000	0.000000	-2.024684	0.269444	0.391027	0.000000	0.000000	4.000000	35.000000	0.000000
3259.288324	0.141196	0.603059	-0.044448	67.842110	21.037329	80.322464	-2.287583	0.000000	-2.397269	0.000000	0.000000	0.000000	-2.024684	0.269444	0.391027	0.000000	0.000000	4.000000	35.000000	0.000000
3259.291658	0.141196	0.603059	-0.044448	67.842110	21.037329	80.322464	-2.287583	0.000000	-2.397269	0.000000	0.000000	0.000000	-2.024684	0.269444	0.391027	0.000000	0.000000	4.000000	35.000000	0.000000
3259.294991	0.134688	0.603925	-0.042968	68.668159	21.303411	80.483238	-2.222412	0.000000	-2.059822	0.000000	0.000000	0.000000	-1.952436	0.259944	0.444134	0.000000	0.000000	4.000000	35.000000	0.000000
3259.298324	0.134688	0.603925	-0.042968	68.668159	21.303411	80.483238	-2.222412	0.000000	-2.059822	0.000000	0.000000	0.000000	-1.952436	0.259944	0.444134	0.000000	0.000000	4.000000	35.000000	0.000000
3259.301658	0.134688	0.603925	-0.042968	68.668159	21.303411	80.483238	-2.222412	0.000000	-2.059822	0.000000	0.000000	0.000000	-1.952436	0.259944	0.444134	0.000000	0.000000	4.000000	35.000000	0.000000
3259.304991	0.128523	0.604810	-0.041351	69.378586	22.254934	82.672432	-2.148390	0.000000	-1.734415	0.000000	0.000000	0.000000	-1.849670	0.265542	0.485184	0.000000	0.000000	4.000000	35.000000	0.000000
3259.308324	0.128523	0.604810	-0.041351	69.378586	22.254934	82.672432	-2.148390	0.000000	-1.734415	0.000000	0.000000	0.000000	-1.849670	0.265542	0.485184	0.000000	0.000000	4.000000	35.000000	0.000000
3259.311658	0.128523	0.604810	-0.041351	69.378586	22.254934	82.672432	-2.148390	0.000000	-1.734415	0.000000	0.000000	0.000000	-1.849670	0.265542	0.485184	0.000000	0.000000	4.000000	35.000000	0.000000
3259.314991	0.122861	0.605670	-0.039733	69.967972	23.983597	86.317596	-2.067526	0.000000	-1.426137	0.000000	0.000000	0.000000	-1.698627	0.257724	0.485167	0.000000	0.000000	4.000000	35.000000	0.000000
3259.318324	0.122861	0.605670	-0.039733	69.967972	23.983597	86.317596	-2.067526	0.000000	-1.426137	0.000000	0.000000	0.000000	-1.698627	0.257724	0.485167	0.000000	0.000000	4.000000	35.000000	0.000000
3259.321658	0.122861	0.605670	-0.039733	69.967972	23.983597	86.317596	-2.067526	0.000000	-1.426137	0.000000	0.000000	0.000000	-1.698627	0.257724	0.485167	0.000000	0.000000	4.000000	35.000000	0.000000
3259.324991	0.117606	0.606499	-0.038043	70.417412	26.296993	89.942024	-1.986665	0.000000	-1.143032	0.000000	0.000000	0.000000	-1.576263	0.248803	0.506941	0.000000	0.000000	4.000000	35.000000	0.000000
3259.328324	0.117606	0.606499	-0.038043	70.417412	26.296993	89.942024	-1.986665	0.000000	-1.143032	0.000000	0.000000	0.000000	-1.576263	0.248803	0.506941	0.000000	0.000000	4.000000	35.000000	0.000000
3259.331658	0.117606	0.606499	-0.038043	70.417412	26.296993	89.942024	-1.986665	0.000000	-1.143032	0.000000	0.000000	0.000000	-1.576263	0.248803	0.506941	0.000000	0.000000	4.000000	35.000000	0.000000
3259.334991	0.112672	0.607280	-0.036260	70.713760	28.812464	93.033745	-1.902175	0.000000	-0.880322	0.000000	0.000000	0.000000	-1.480438	0.234450	0.535185	0.000000	0.000000	4.000000	35.000000	0.000000
3259.338324	0.112672	0.607280	-0.036260	70.713760	28.812464	93.033745	-1.902175	0.000000	-0.880322	0.000000	0.000000	0.000000	-1.480438	0.234450	0.535185	0.000000	0.000000	4.000000	35.000000	0.000000
3259.341658	0.112672	0.607280	-0.036260	70.713760	28.812464	93.033745	-1.902175	0.000000	-0.880322	0.000000	0.000000	0.000000	-1.480438	0.234450	0.535185	0.000000	0.000000	4.000000	35.000000	0.000000
3259.344991	0.107934	0.607991	-0.034331	70.922043	31.064680	94.763275	-1.812977	0.000000	-0.633582	0.000000	0.000000	0.000000	-1.421387	0.213050	0.578606	0.000000	0.000000	4.000000	35.000000	0.000000
3259.348324	0.107934	0.607991	-0.034331	70.922043	31.064680	94.763275	-1.812977	0.000000	-0.633582	0.000000	0.000000	0.000000	-1.421387	0.213050	0.578606	0.000000	0.000000	4.000000	35.000000	0.000000
3259.351658	0.107934	0.607991	-0.034331	70.922043	31.064680	94.763275	-1.812977	0.000000	-0.633582	0.000000	0.000000	0.000000	-1.421387	0.213050	0.578606	0.000000	0.000000	4.000000	35.000000	0.000000
3259.354991	0.103262	0.608677	-0.032237	71.126572	32.540924	94.675392	-1.716543	0.000000	-0.396684	0.000000	0.000000	0.000000	-1.401526	0.205913	0.628218	0.000000	0.000000	4.000000	35.000000	0.000000
3259.358324	0.103262	0.608677	-0.032237	71.126572	32.540924	94.675392	-1.716543	0.000000	-0.396684	0.000000	0.000000	0.000000	-1.401526	0.205913	0.628218	0.000000	0.000000	4.000000	35.000000	0.000000
3259.361658	0.103262	0.608677	-0.032237	71.126572	32.540924	94.675392	-1.716543	0.000000	-0.396684	0.000000	0.000000	0.000000	-1.401526	0.205913	0.628218	0.000000	0.000000	4.000000	35.000000	0.000000
3259.364991	0.098747	0.609458	-0.029923	71.364388	33.233227	93.268234	-1.611840	0.000000	-0.163097	0.000000	0.000000	0.000000	-1.354461	0.234440	0.694188	0.000000	0.000000	4.000000	35.000000	0.000000
3259.368324	0.098747	0.609458	-0.029923	71.364388	33.233227	93.268234	-1.611840	0.000000	-0.163097	0.000000	0.000000	0.000000	-1.354461	0.234440	0.694188	0.000000	0.000000	4.000000	35.000000	0.000000
3259.371658	0.098747	0.609458	-0.029923	71.364388	33.233227	93.268234	-1.611840	0.000000	-0.163097	0.000000	0.000000	0.000000	-1.354461	0.234440	0.694188	0.000000	0.000000	4.000000	35.000000	0.000000
3259.374991	0.094553	0.610349	-0.027381	71.601768	33.445267	91.341347	-1.496142	0.000000	0.062647	0.000000	0.000000	0.000000	-1.258172	0.267294	0.762660	0.000000	0.000000	4.000000	35.000000	0.000000
3259.378324	0.094553	0.610349	-0.027381	71.601768	33.445267	91.341347	-1.496142	0.000000	0.062647	0.000000	0.000000	0.000000	-1.258172	0.267294	0.762660	0.000000	0.000000	4.000000	35.000000	0.000000
3259.381658	0.094553	0.610349	-0.027381	71.601768	33.445267	91.341347	-1.496142	0.000000	0.062647	0.000000	0.000000	0.000000	-1.258172	0.267294	0.762660	0.000000	0.000000	4.000000	35.000000	0.000000
3259.384991	0.090842	0.611437	-0.024621	71.786522	33.434242	89.278687	-1.369032	0.000000	0.272342	0.000000	0.000000	0.000000	-1.113344	0.326150	0.827858	0.000000	0.000000	4.000000	35.000000	0.000000
3259.388324	0.090842	0.611437	-0.024621	71.786522	33.434242	89.278687	-1.369032	0.000000	0.272342	0.000000	0.000000	0.000000	-1.113344	0.326150	0.827858	0.000000	0.000000	4.000000	35.000000	0.000000
3259.391658	0.090842	0.611437	-0.024621	71.786522	33.434242	89.278687	-1.369032	0.000000	0.272342	0.000000	0.000000	0.000000	-1.113344	0.326150	0.827858	0.000000	0.000000	4.000000	35.000000	0.000000
3259.394991	0.087549	0.612610	-0.021628	71.920921	33.340370	87.287514	-1.231055	0.000000	0.457900	0.000000	0.000000	0.000000	-0.988016	0.351941	0.898070	0.000000	0.000000	4.000000	35.000000	0.000000
3259.398324	0.087549	0.612610	-0.021628	71.920921	33.340370	87.287514	-1.231055	0.000000	0.457900	0.000000	0.000000	0.000000	-0.988016	0.351941	0.898070	0.000000	0.000000	4.000000	35.000000	0.000000
3259.401658	0.087549	0.612610	-0.021628	71.920921	33.340370	87.287514	-1.231055	0.000000	0.457900	0.000000	0.000000	0.000000	-0.988016	0.351941	0.898070	0.000000	0.000000	4.000000	35.000000	0.000000
3259.404991	0.084611	0.613844	-0.018371	71.994102	33.186123	85.752403	-1.081377	0.000000	0.622569	0.000000	0.000000	0.000000	-0.881257	0.370293	0.976887	0.000000	0.000000	4.000000	35.000000	0.000000
3259.408324	0.084611	0.613844	-0.018371	71.994102	33.186123	85.752403	-1.081377	0.000000	0.622569	0.000000	0.000000	0.000000	-0.881257	0.370293	0.976887	0.000000	0.000000	4.000000	35.000000	0.000000
3259.411658	0.084611	0.613844	-0.018371	71.994102	33.186123	85.752403	-1.081377	0.000000	0.622569	0.000000	0.000000	0.000000	-0.881257	0.370293	0.976887	0.000000	0.000000	4.000000	35.000000	0.000000
3259.414991	0.081940	0.615075	-0.014853	72.018723	32.968693	85.002228	-0.918562	0.000000	0.769445	0.000000	0.000000	0.000000	-0.801291	0.369256	1.055339	0.000000	0.000000	4.000000	35.000000	0.000000
3259.418324	0.081940	0.615075	-0.014853	72.018723	32.968693	85.002228	-0.918562	0.000000	0.769445	0.000000	0.000000	0.000000	-0.801291	0.369256	1.055339	0.000000	0.000000	4.000000	35.000000	0.000000
3259.421658	0.081940	0.615075	-0.014853	72.018723	32.968693	85.002228	-0.918562	0.000000	0.769445	0.000000	0.000000	0.000000	-0.801291	0.369256	1.055339	0.000000	0.000000	4.000000	35.000000	0.000000
3259.424991	0.079516	0.616250	-0.011049	72.007034	32.722496	84.820442	-0.742673	0.000000	0.902994	0.000000	0.000000	0.000000	-0.727168	0.352593	1.141233	0.000000	0.000000	4.000000	35.000000	0.000000
3259.428324	0.079516	0.616250	-0.011049	72.007034	32.722496	84.820442	-0.742673	0.000000	0.902994	0.000000	0.000000	0.000000	-0.727168	0.352593	1.141233	0.000000	0.000000	4.000000	35.000000	0.000000
3259.431658	0.079516	0.616250	-0.011049	72.007034	32.722496	84.820442	-0.742673	0.000000	0.902994	0.000000	0.000000	0.000000	-0.727168	0.352593	1.141233	0.000000	0.000000	4.000000	35.000000	0.000000
3259.434991	0.077358	0.617304	-0.007097	72.012711	32.535908	84.917877	-0.552467	0.000000	1.024188	0.000000	0.000000	0.000000	-0.647469	0.316139	1.185815	0.000000	0.000000	4.000000	35.000000	0.000000
3259.438324	0.077358	0.617304	-0.007097	72.012711	32.535908	84.917877	-0.552467	0.000000	1.024188	0.000000	0.000000	0.000000	-0.647469	0.316139	1.185815	0.000000	0.000000	4.000000	35.000000	0.000000
3259.441658	0.077358	0.617304	-0.007097	72.012711	32.535908	84.917877	-0.552467	0.000000	1.024188	0.000000	0.000000	0.000000	-0.647469	0.316139	1.185815	0.000000	0.000000	4.000000	35.000000	0.000000
3259.444991	0.075566	0.618223	-0.003073	72.217979	32.796726	85.432228	-0.354831	0.000000	1.132100	0.000000	0.000000	0.000000	-0.537561	0.275735	1.207224	0.000000	0.000000	4.000000	35.000000	0.000000
3259.448324	0.075566	0.618223	-0.003073	72.217979	32.796726	85.432228	-0.354831	0.000000	1.132100	0.000000	0.000000	0.000000	-0.537561	0.275735	1.207224	0.000000	0.000000	4.000000	35.000000	0.000000
3259.451658	0.075566	0.618223	-0.003073	72.217979	32.796726	85.432228	-0.354831	0.000000	1.132100	0.000000	0.000000	0.000000	-0.537561	0.275735	1.207224	0.000000	0.000000	4.000000	35.000000	0.000000
3259.454991	0.074180	0.619020	0.000949	72.636101	33.536144	86.345131	-0.153627	0.000000	1.221694	0.000000	0.000000	0.000000	-0.415689	0.239213	1.206336	0.000000	0.000000	4.000000	35.000000	0.000000
3259.458324	0.074180	0.619020	0.000949	72.636101	33.536144	86.345131	-0.153627	0.000000	1.221694	0.000000	0.000000	0.000000	-0.415689	0.239213	1.206336	0.000000	0.000000	4.000000	35.000000	0.000000
3259.461658	0.074180	0.619020	0.000949	72.636101	33.536144	86.345131	-0.153627	0.000000	1.221694	0.000000	0.000000	0.000000	-0.415689	0.239213	1.206336	0.000000	0.000000	4.000000	35.000000	0.000000
3259.464991	0.073218	0.619706	0.005010	73.119217	34.368465	87.193047	0.047429	0.000000	1.290975	0.000000	0.000000	0.000000	-0.288799	0.205769	1.218429	0.000000	0.000000	4.000000	35.000000	0.000000
3259.468324	0.073218	0.619706	0.005010	73.119217	34.368465	87.193047	0.047429	0.000000	1.290975	0.000000	0.000000	0.000000	-0.288799	0.205769	1.218429	0.000000	0.000000	4.000000	35.000000	0.000000
3259.471658	0.073218	0.619706	0.005010	73.119217	34.368465	87.193047	0.047429	0.000000	1.290975	0.000000	0.000000	0.000000	-0.288799	0.205769	1.218429	0.000000	0.000000	4.000000	35.000000	0.000000
3259.474991	0.072649	0.620245	0.009154	73.637161	34.948868	87.582687	0.250500	0.000000	1.339108	0.000000	0.000000	0.000000	-0.170548	0.161727	1.243183	0.000000	0.000000	4.000000	35.000000	0.000000
3259.478324	0.072649	0.620245	0.009154	73.637161	34.948868	87.582687	0.250500	0.000000	1.339108	0.000000	0.000000	0.000000	-0.170548	0.161727	1.243183	0.000000	0.000000	4.000000	35.000000	0.000000
3259.481658	0.072649	0.620245	0.009154	73.637161	34.948868	87.582687	0.250500	0.000000	1.339108	0.000000	0.000000	0.000000	-0.170548	0.161727	1.243183	0.000000	0.000000	4.000000	35.000000	0.000000
3259.484991	0.072416	0.620587	0.013386	74.213387	35.061935	86.886696	0.457697	0.000000	1.367533	0.000000	0.000000	0.000000	-0.069861	0.102382	1.269501	0.000000	0.000000	4.000000	35.000000	0.000000
3259.488324	0.072416	0.620587	0.013386	74.213387	35.061935	86.886696	0.457697	0.000000	1.367533	0.000000	0.000000	0.000000	-0.069861	0.102382	1.269501	0.000000	0.000000	4.000000	35.000000	0.000000
3259.491658	0.072416	0.620587	0.013386	74.213387	35.061935	86.886696	0.457697	0.000000	1.367533	0.000000	0.000000	0.000000	-0.069861	0.102382	1.269501	0.000000	0.000000	4.000000	35.000000	0.000000
3259.494991	0.072435	0.620704	0.017704	74.876175	34.458775	84.881805	0.669281	0.000000	1.379176	0.000000	0.000000	0.000000	0.005547	0.035241	1.295495	0.000000	0.000000	4.000000	35.000000	0.000000
3259.498324	0.072435	0.620704	0.017704	74.876175	34.458775	84.881805	0.669281	0.000000	1.379176	0.000000	0.000000	0.000000	0.005547	0.035241	1.295495	0.000000	0.000000	4.000000	35.000000	0.000000
3259.501658	0.072435	0.620704	0.017704	74.876175	34.458775	84.881805	0.669281	0.000000	1.379176	0.000000	0.000000	0.000000	0.005547	0.035241	1.295495	0.000000	0.000000	4.000000	35.000000	0.000000
3259.504991	0.072528	0.620618	0.022127	75.578003	32.892151	81.757042	0.885197	0.000000	1.378252	0.000000	0.000000	0.000000	0.027806	-0.025931	1.326961	0.000000	0.000000	4.000000	35.000000	0.000000
3259.508324	0.072528	0.620618	0.022127	75.578003	32.892151	81.757042	0.885197	0.000000	1.378252	0.000000	0.000000	0.000000	0.027806	-0.025931	1.326961	0.000000	0.000000	4.000000	35.000000	0.000000
3259.511658	0.072528	0.620618	0.022127	75.578003	32.892151	81.757042	0.885197	0.000000	1.378252	0.000000	0.000000	0.000000	0.027806	-0.025931	1.326961	0.000000	0.000000	4.000000	35.000000	0.000000
3259.514991	0.072686	0.620441	0.026747	76.193893	30.261366	77.619095	1.106357	0.000000	1.373618	0.000000	0.000000	0.000000	0.047619	-0.053085	1.386105	0.000000	0.000000	4.000000	35.000000	0.000000
3259.518324	0.072686	0.620441	0.026747	76.193893	30.261366	77.619095	1.106357	0.000000	1.373618	0.000000	0.000000	0.000000	0.047619	-0.053085	1.386105	0.000000	0.000000	4.000000	35.000000	0.000000
3259.521658	0.072686	0.620441	0.026747	76.193893	30.261366	77.619095	1.106357	0.000000	1.373618	0.000000	0.000000	0.000000	0.047619	-0.053085	1.386105	0.000000	0.000000	4.000000	35.000000	0.000000
3259.524991	0.073163	0.620175	0.031501	76.648026	26.798185	72.782707	1.337374	0.000000	1.365681	0.000000	0.000000	0.000000	0.143039	-0.079830	1.426143	0.000000	0.000000	4.000000	35.000000	0.000000
3259.528324	0.073163	0.620175	0.031501	76.648026	26.798185	72.782707	1.337374	0.000000	1.365681	0.000000	0.000000	0.000000	0.143039	-0.079830	1.426143	0.000000	0.000000	4.000000	35.000000	0.000000
3259.531658	0.073163	0.620175	0.031501	76.648026	26.798185	72.782707	1.337374	0.000000	1.365681	0.000000	0.000000	0.000000	0.143039	-0.079830	1.426143	0.000000	0.000000	4.000000	35.000000	0.000000
3259.534991	0.074053	0.619829	0.036325	76.927551	23.184410	68.068268	1.575065	0.000000	1.341841	0.000000	0.000000	0.000000	0.266928	-0.103791	1.446969	0.000000	0.000000	4.000000	35.000000	0.000000
3259.538324	0.074053	0.619829	0.036325	76.927551	23.184410	68.068268	1.575065	0.000000	1.341841	0.000000	0.000000	0.000000	0.266928	-0.103791	1.446969	0.000000	0.000000	4.000000	35.000000	0.000000
3259.541658	0.074053	0.619829	0.036325	76.927551	23.184410	68.068268	1.575065	0.000000	1.341841	0.000000	0.000000	0.000000	0.266928	-0.103791	1.446969	0.000000	0.000000	4.000000	35.000000	0.000000
3259.544991	0.075267	0.619386	0.041189	77.048752	20.018970	64.072037	1.816226	0.000000	1.297354	0.000000	0.000000	0.000000	0.364156	-0.132704	1.459447	0.000000	0.000000	4.000000	35.000000	0.000000
3259.548324	0.075267	0.619386	0.041189	77.048752	20.018970	64.072037	1.816226	0.000000	1.297354	0.000000	0.000000	0.000000	0.364156	-0.132704	1.459447	0.000000	0.000000	4.000000	35.000000	0.000000
3259.551658	0.075267	0.619386	0.041189	77.048752	20.018970	64.072037	1.816226	0.000000	1.297354	0.000000	0.000000	0.000000	0.364156	-0.132704	1.459447	0.000000	0.000000	4.000000	35.000000	0.000000
3259.554991	0.076885	0.618844	0.046081	77.061096	17.252464	60.539787	2.059468	0.000000	1.236661	0.000000	0.000000	0.000000	0.485598	-0.162641	1.467540	0.000000	0.000000	4.000000	35.000000	0.000000
3259.558324	0.076885	0.618844	0.046081	77.061096	17.252464	60.539787	2.059468	0.000000	1.236661	0.000000	0.000000	0.000000	0.485598	-0.162641	1.467540	0.000000	0.000000	4.000000	35.000000	0.000000
3259.561658	0.076885	0.618844	0.046081	77.061096	17.252464	60.539787	2.059468	0.000000	1.236661	0.000000	0.000000	0.000000	0.485598	-0.162641	1.467540	0.000000	0.000000	4.000000	35.000000	0.000000
3259.564991	0.078813	0.618146	0.050942	77.028679	14.600896	57.109768	2.304058	0.000000	1.155728	0.000000	0.000000	0.000000	0.578361	-0.209336	1.458315	0.000000	0.000000	4.000000	35.000000	0.000000
3259.568324	0.078813	0.618146	0.050942	77.028679	14.600896	57.109768	2.304058	0.000000	1.155728	0.000000	0.000000	0.000000	0.578361	-0.209336	1.458315	0.000000	0.000000	4.000000	35.000000	0.000000
3259.571658	0.078813	0.618146	0.050942	77.028679	14.600896	57.109768	2.304058	0.000000	1.155728	0.000000	0.000000	0.000000	0.578361	-0.209336	1.458315	0.000000	0.000000	4.000000	35.000000	0.000000
3259.574991	0.081018	0.617399	0.055826	76.961906	11.809718	53.499180	2.547110	0.000000	1.059334	0.000000	0.000000	0.000000	0.661359	-0.224358	1.465077	0.000000	0.000000	4.000000	35.000000	0.000000
3259.578324	0.081018	0.617399	0.055826	76.961906	11.809718	53.499180	2.547110	0.000000	1.059334	0.000000	0.000000	0.000000	0.661359	-0.224358	1.465077	0.000000	0.000000	4.000000	35.000000	0.000000
3259.581658	0.081018	0.617399	0.055826	76.961906	11.809718	53.499180	2.547110	0.000000	1.059334	0.000000	0.000000	0.000000	0.661359	-0.224358	1.465077	0.000000	0.000000	4.000000	35.000000	0.000000
3259.584991	0.083411	0.616668	0.060764	76.843872	8.913529	49.929260	2.791290	0.000000	0.949108	0.000000	0.000000	0.000000	0.718021	-0.219269	1.481338	0.000000	0.000000	4.000000	35.000000	0.000000
3259.588324	0.083411	0.616668	0.060764	76.843872	8.913529	49.929260	2.791290	0.000000	0.949108	0.000000	0.000000	0.000000	0.718021	-0.219269	1.481338	0.000000	0.000000	4.000000	35.000000	0.000000
3259.591658	0.083411	0.616668	0.060764	76.843872	8.913529	49.929260	2.791290	0.000000	0.949108	0.000000	0.000000	0.000000	0.718021	-0.219269	1.481338	0.000000	0.000000	4.000000	35.000000	0.000000
3259.594991	0.085942	0.615941	0.065722	76.667480	6.074413	46.738544	3.038179	0.000000	0.829438	0.000000	0.000000	0.000000	0.759348	-0.217884	1.487586	0.000000	0.000000	4.000000	35.000000	0.000000
3259.598324	0.085942	0.615941	0.065722	76.667480	6.074413	46.738544	3.038179	0.000000	0.829438	0.000000	0.000000	0.000000	0.759348	-0.217884	1.487586	0.000000	0.000000	4.000000	35.000000	0.000000
3259.601658	0.085942	0.615941	0.065722	76.667480	6.074413	46.738544	3.038179	0.000000	0.829438	0.000000	0.000000	0.000000	0.759348	-0.217884	1.487586	0.000000	0.000000	4.000000	35.000000	0.000000
3259.604991	0.088741	0.615269	0.070684	76.450699	3.612576	44.293804	3.286110	0.000000	0.702880	0.000000	0.000000	0.000000	0.839466	-0.201727	1.488417	0.000000	0.000000	4.000000	35.000000	0.000000
3259.608324	0.088741	0.615269	0.070684	76.450699	3.612576	44.293804	3.286110	0.000000	0.702880	0.000000	0.000000	0.000000	0.839466	-0.201727	1.488417	0.000000	0.000000	4.000000	35.000000	0.000000
3259.611658	0.088741	0.615269	0.070684	76.450699	3.612576	44.293804	3.286110	0.000000	0.702880	0.000000	0.000000	0.000000	0.839466	-0.201727	1.488417	0.000000	0.000000	4.000000	35.000000	0.000000
3259.614991	0.091870	0.614539	0.075520	76.362503	1.676768	42.512295	3.534179	0.000000	0.562969	0.000000	0.000000	0.000000	0.938685	-0.219019	1.450995	0.000000	0.000000	4.000000	35.000000	0.000000
3259.618324	0.091870	0.614539	0.075520	76.362503	1.676768	42.512295	3.534179	0.000000	0.562969	0.000000	0.000000	0.000000	0.938685	-0.219019	1.450995	0.000000	0.000000	4.000000	35.000000	0.000000
3259.621658	0.091870	0.614539	0.075520	76.362503	1.676768	42.512295	3.534179	0.000000	0.562969	0.000000	0.000000	0.000000	0.938685	-0.219019	1.450995	0.000000	0.000000	4.000000	35.000000	0.000000
3259.624991	0.095385	0.613739	0.080056	76.587494	0.117657	41.130783	3.776012	0.000000	0.406521	0.000000	0.000000	0.000000	1.054751	-0.240059	1.360829	0.000000	0.000000	4.000000	35.000000	0.000000
3259.628324	0.095385	0.613739	0.080056	76.587494	0.117657	41.130783	3.776012	0.000000	0.406521	0.000000	0.000000	0.000000	1.054751	-0.240059	1.360829	0.000000	0.000000	4.000000	35.000000	0.000000
3259.631658	0.095385	0.613739	0.080056	76.587494	0.117657	41.130783	3.776012	0.000000	0.406521	0.000000	0.000000	0.000000	1.054751	-0.240059	1.360829	0.000000	0.000000	4.000000	35.000000	0.000000
3259.634991	0.099365	0.612934	0.084379	77.009628	-1.319894	39.959843	4.002817	0.000000	0.230729	0.000000	0.000000	0.000000	1.193879	-0.241371	1.296891	0.000000	0.000000	4.000000	35.000000	0.000000
3259.638324	0.099365	0.612934	0.084379	77.009628	-1.319894	39.959843	4.002817	0.000000	0.230729	0.000000	0.000000	0.000000	1.193879	-0.241371	1.296891	0.000000	0.000000	4.000000	35.000000	0.000000
3259.641658	0.099365	0.612934	0.084379	77.009628	-1.319894	39.959843	4.002817	0.000000	0.230729	0.000000	0.000000	0.000000	1.193879	-0.241371	1.296891	0.000000	0.000000	4.000000	35.000000	0.000000
3259.644991	0.103740	0.612179	0.088501	77.436638	-2.958696	38.666645	4.218965	0.000000	0.031749	0.000000	0.000000	0.000000	1.312576	-0.226528	1.236436	0.000000	0.000000	4.000000	35.000000	0.000000
3259.648324	0.103740	0.612179	0.088501	77.436638	-2.958696	38.666645	4.218965	0.000000	0.031749	0.000000	0.000000	0.000000	1.312576	-0.226528	1.236436	0.000000	0.000000	4.000000	35.000000	0.000000
3259.651658	0.103740	0.612179	0.088501	77.436638	-2.958696	38.666645	4.218965	0.000000	0.031749	0.000000	0.000000	0.000000	1.312576	-0.226528	1.236436	0.000000	0.000000	4.000000	35.000000	0.000000
3259.654991	0.108486	0.611436	0.092389	77.821678	-5.149841	36.832169	4.425038	0.000000	-0.187013	0.000000	0.000000	0.000000	1.423601	-0.222827	1.166595	0.000000	0.000000	4.000000	35.000000	0.000000
3259.658324	0.108486	0.611436	0.092389	77.821678	-5.149841	36.832169	4.425038	0.000000	-0.187013	0.000000	0.000000	0.000000	1.423601	-0.222827	1.166595	0.000000	0.000000	4.000000	35.000000	0.000000
3259.661658	0.108486	0.611436	0.092389	77.821678	-5.149841	36.832169	4.425038	0.000000	-0.187013	0.000000	0.000000	0.000000	1.423601	-0.222827	1.166595	0.000000	0.000000	4.000000	35.000000	0.000000
3259.664991	0.113622	0.610730	0.095988	78.150108	-8.067135	34.493580	4.619470	0.000000	-0.424280	0.000000	0.000000	0.000000	1.541057	-0.211860	1.079436	0.000000	0.000000	4.000000	35.000000	0.000000
3259.668324	0.113622	0.610730	0.095988	78.150108	-8.067135	34.493580	4.619470	0.000000	-0.424280	0.000000	0.000000	0.000000	1.541057	-0.211860	1.079436	0.000000	0.000000	4.000000	35.000000	0.000000
3259.671658	0.113622	0.610730	0.095988	78.150108	-8.067135	34.493580	4.619470	0.000000	-0.424280	0.000000	0.000000	0.000000	1.541057	-0.211860	1.079436	0.000000	0.000000	4.000000	35.000000	0.000000
3259.674991	0.119254	0.610024	0.099236	78.387787	-11.506308	31.974302	4.799376	0.000000	-0.681123	0.000000	0.000000	0.000000	1.689332	-0.211818	0.974548	0.000000	0.000000	4.000000	35.000000	0.000000
3259.678324	0.119254	0.610024	0.099236	78.387787	-11.506308	31.974302	4.799376	0.000000	-0.681123	0.000000	0.000000	0.000000	1.689332	-0.211818	0.974548	0.000000	0.000000	4.000000	35.000000	0.000000
3259.681658	0.119254	0.610024	0.099236	78.387787	-11.506308	31.974302	4.799376	0.000000	-0.681123	0.000000	0.000000	0.000000	1.689332	-0.211818	0.974548	0.000000	0.000000	4.000000	35.000000	0.000000
3259.684991	0.125462	0.609457	0.102108	78.543617	-15.135161	29.570696	4.908469	0.000000	-0.952331	0.000000	0.000000	0.000000	1.862652	-0.170045	0.861643	0.000000	0.000000	4.000000	35.000000	0.000000
3259.688324	0.125462	0.609457	0.102108	78.543617	-15.135161	29.570696	4.908469	0.000000	-0.952331	0.000000	0.000000	0.000000	1.862652	-0.170045	0.861643	0.000000	0.000000	4.000000	35.000000	0.000000
3259.691658	0.125462	0.609457	0.102108	78.543617	-15.135161	29.570696	4.908469	0.000000	-0.952331	0.000000	0.000000	0.000000	1.862652	-0.170045	0.861643	0.000000	0.000000	4.000000	35.000000	0.000000
3259.694991	0.132190	0.608943	0.104567	78.684654	-18.480474	27.636026	4.851435	0.000000	-1.209787	0.000000	0.000000	0.000000	2.018428	-0.154442	0.737571	0.000000	0.000000	4.000000	35.000000	0.000000
3259.698324	0.132190	0.608943	0.104567	78.684654	-18.480474	27.636026	4.851435	0.000000	-1.209787	0.000000	0.000000	0.000000	2.018428	-0.154442	0.737571	0.000000	0.000000	4.000000	35.000000	0.000000
3259.701658	0.132190	0.608943	0.104567	78.684654	-18.480474	27.636026	4.851435	0.000000	-1.209787	0.000000	0.000000	0.000000	2.018428	-0.154442	0.737571	0.000000	0.000000	4.000000	35.000000	0.000000
3259.704991	0.139332	0.608424	0.106518	78.868843	-21.553064	26.012520	4.778687	0.000000	-1.471102	0.000000	0.000000	0.000000	2.142575	-0.155530	0.585346	0.000000	0.000000	4.000000	35.000000	0.000000
3259.708324	0.139332	0.608424	0.106518	78.868843	-21.553064	26.012520	4.778687	0.000000	-1.471102	0.000000	0.000000	0.000000	2.142575	-0.155530	0.585346	0.000000	0.000000	4.000000	35.000000	0.000000
3259.711658	0.139332	0.608424	0.106518	78.868843	-21.553064	26.012520	4.778687	0.000000	-1.471102	0.000000	0.000000	0.000000	2.142575	-0.155530	0.585346	0.000000	0.000000	4.000000	35.000000	0.000000
3259.714991	0.146853	0.607854	0.107951	79.089035	-24.495766	24.185558	4.690443	0.000000	-1.731976	0.000000	0.000000	0.000000	2.256239	-0.170909	0.430024	0.000000	0.000000	4.000000	35.000000	0.000000
3259.718324	0.146853	0.607854	0.107951	79.089035	-24.495766	24.185558	4.690443	0.000000	-1.731976	0.000000	0.000000	0.000000	2.256239	-0.170909	0.430024	0.000000	0.000000	4.000000	35.000000	0.000000
3259.721658	0.146853	0.607854	0.107951	79.089035	-24.495766	24.185558	4.690443	0.000000	-1.731976	0.000000	0.000000	0.000000	2.256239	-0.170909	0.430024	0.000000	0.000000	4.000000	35.000000	0.000000
3259.724991	0.154725	0.607134	0.108788	79.317352	-27.585537	21.973471	4.586626	0.000000	-1.990695	0.000000	0.000000	0.000000	2.361640	-0.216118	0.250997	0.000000	0.000000	4.000000	35.000000	0.000000
3259.728324	0.154725	0.607134	0.108788	79.317352	-27.585537	21.973471	4.586626	0.000000	-1.990695	0.000000	0.000000	0.000000	2.361640	-0.216118	0.250997	0.000000	0.000000	4.000000	35.000000	0.000000
3259.731658	0.154725	0.607134	0.108788	79.317352	-27.585537	21.973471	4.586626	0.000000	-1.990695	0.000000	0.000000	0.000000	2.361640	-0.216118	0.250997	0.000000	0.000000	4.000000	35.000000	0.000000
3259.734991	0.162756	0.606301	0.108999	79.479111	-30.975290	19.444252	4.466681	0.000000	-2.246945	0.000000	0.000000	0.000000	2.409082	-0.249942	0.063417	0.000000	0.000000	4.000000	35.000000	0.000000
3259.738324	0.162756	0.606301	0.108999	79.479111	-30.975290	19.444252	4.466681	0.000000	-2.246945	0.000000	0.000000	0.000000	2.409082	-0.249942	0.063417	0.000000	0.000000	4.000000	35.000000	0.000000
3259.741658	0.162756	0.606301	0.108999	79.479111	-30.975290	19.444252	4.466681	0.000000	-2.246945	0.000000	0.000000	0.000000	2.409082	-0.249942	0.063417	0.000000	0.000000	4.000000	35.000000	0.000000
3259.744991	0.170928	0.605412	0.108588	79.492607	-34.971218	16.570395	4.333139	0.000000	-2.494775	0.000000	0.000000	0.000000	2.451642	-0.266616	-0.123490	0.000000	0.000000	4.000000	35.000000	0.000000
3259.748324	0.170928	0.605412	0.108588	79.492607	-34.971218	16.570395	4.333139	0.000000	-2.494775	0.000000	0.000000	0.000000	2.451642	-0.266616	-0.123490	0.000000	0.000000	4.000000	35.000000	0.000000
3259.751658	0.170928	0.605412	0.108588	79.492607	-34.971218	16.570395	4.333139	0.000000	-2.494775	0.000000	0.000000	0.000000	2.451642	-0.266616	-0.123490	0.000000	0.000000	4.000000	35.000000	0.000000
3259.754991	0.179110	0.604537	0.107568	79.279587	-39.435429	13.503295	4.186117	0.000000	-2.734305	0.000000	0.000000	0.000000	2.454808	-0.262596	-0.305881	0.000000	0.000000	4.000000	35.000000	0.000000
3259.758324	0.179110	0.604537	0.107568	79.279587	-39.435429	13.503295	4.186117	0.000000	-2.734305	0.000000	0.000000	0.000000	2.454808	-0.262596	-0.305881	0.000000	0.000000	4.000000	35.000000	0.000000
3259.761658	0.179110	0.604537	0.107568	79.279587	-39.435429	13.503295	4.186117	0.000000	-2.734305	0.000000	0.000000	0.000000	2.454808	-0.262596	-0.305881	0.000000	0.000000	4.000000	35.000000	0.000000
3259.764991	0.187018	0.603694	0.105946	78.860710	-43.818634	10.802204	4.027965	0.000000	-2.962347	0.000000	0.000000	0.000000	2.372138	-0.252986	-0.486681	0.000000	0.000000	4.000000	35.000000	0.000000
3259.768324	0.187018	0.603694	0.105946	78.860710	-43.818634	10.802204	4.027965	0.000000	-2.962347	0.000000	0.000000	0.000000	2.372138	-0.252986	-0.486681	0.000000	0.000000	4.000000	35.000000	0.000000
3259.771658	0.187018	0.603694	0.105946	78.860710	-43.818634	10.802204	4.027965	0.000000	-2.962347	0.000000	0.000000	0.000000	2.372138	-0.252986	-0.486681	0.000000	0.000000	4.000000	35.000000	0.000000
3259.774991	0.194630	0.602939	0.103739	78.355759	-47.676567	8.640413	3.863799	0.000000	-3.173492	0.000000	0.000000	0.000000	2.283665	-0.226355	-0.661950	0.000000	0.000000	4.000000	35.000000	0.000000
3259.778324	0.194630	0.602939	0.103739	78.355759	-47.676567	8.640413	3.863799	0.000000	-3.173492	0.000000	0.000000	0.000000	2.283665	-0.226355	-0.661950	0.000000	0.000000	4.000000	35.000000	0.000000
3259.781658	0.194630	0.602939	0.103739	78.355759	-47.676567	8.640413	3.863799	0.000000	-3.173492	0.000000	0.000000	0.000000	2.283665	-0.226355	-0.661950	0.000000	0.000000	4.000000	35.000000	0.000000
3259.784991	0.201874	0.602205	0.100897	78.015717	-50.868912	6.739546	3.694001	0.000000	-3.369623	0.000000	0.000000	0.000000	2.173133	-0.220197	-0.852810	0.000000	0.000000	4.000000	35.000000	0.000000
3259.788324	0.201874	0.602205	0.100897	78.015717	-50.868912	6.739546	3.694001	0.000000	-3.369623	0.000000	0.000000	0.000000	2.173133	-0.220197	-0.852810	0.000000	0.000000	4.000000	35.000000	0.000000
3259.791658	0.201874	0.602205	0.100897	78.015717	-50.868912	6.739546	3.694001	0.000000	-3.369623	0.000000	0.000000	0.000000	2.173133	-0.220197	-0.852810	0.000000	0.000000	4.000000	35.000000	0.000000
3259.794991	0.208726	0.601493	0.097431	78.111954	-53.517296	5.112526	3.518460	0.000000	-3.552526	0.000000	0.000000	0.000000	2.055879	-0.213653	-1.039750	0.000000	0.000000	4.000000	35.000000	0.000000
3259.798324	0.208726	0.601493	0.097431	78.111954	-53.517296	5.112526	3.518460	0.000000	-3.552526	0.000000	0.000000	0.000000	2.055879	-0.213653	-1.039750	0.000000	0.000000	4.000000	35.000000	0.000000
3259.801658	0.208726	0.601493	0.097431	78.111954	-53.517296	5.112526	3.518460	0.000000	-3.552526	0.000000	0.000000	0.000000	2.055879	-0.213653	-1.039750	0.000000	0.000000	4.000000	35.000000	0.000000
3259.804991	0.215304	0.600671	0.093397	78.417816	-55.580502	4.031112	3.336812	0.000000	-3.723666	0.000000	0.000000	0.000000	1.973270	-0.246704	-1.210284	0.000000	0.000000	4.000000	35.000000	0.000000
3259.808324	0.215304	0.600671	0.093397	78.417816	-55.580502	4.031112	3.336812	0.000000	-3.723666	0.000000	0.000000	0.000000	1.973270	-0.246704	-1.210284	0.000000	0.000000	4.000000	35.000000	0.000000
3259.811658	0.215304	0.600671	0.093397	78.417816	-55.580502	4.031112	3.336812	0.000000	-3.723666	0.000000	0.000000	0.000000	1.973270	-0.246704	-1.210284	0.000000	0.000000	4.000000	35.000000	0.000000
3259.814991	0.221460	0.599809	0.088936	78.708366	-54.958584	5.730068	3.147114	0.000000	-3.885315	0.000000	0.000000	0.000000	1.846715	-0.258558	-1.338032	0.000000	0.000000	4.000000	35.000000	0.000000
3259.818324	0.221460	0.599809	0.088936	78.708366	-54.958584	5.730068	3.147114	0.000000	-3.885315	0.000000	0.000000	0.000000	1.846715	-0.258558	-1.338032	0.000000	0.000000	4.000000	35.000000	0.000000
3259.821658	0.221460	0.599809	0.088936	78.708366	-54.958584	5.730068	3.147114	0.000000	-3.885315	0.000000	0.000000	0.000000	1.846715	-0.258558	-1.338032	0.000000	0.000000	4.000000	35.000000	0.000000
3259.824991	0.227285	0.598974	0.084167	78.880234	-51.255497	10.701883	2.953922	0.000000	-4.034147	0.000000	0.000000	0.000000	1.747577	-0.250426	-1.430869	0.000000	0.000000	4.000000	35.000000	0.000000
3259.828324	0.227285	0.598974	0.084167	78.880234	-51.255497	10.701883	2.953922	0.000000	-4.034147	0.000000	0.000000	0.000000	1.747577	-0.250426	-1.430869	0.000000	0.000000	4.000000	35.000000	0.000000
3259.831658	0.227285	0.598974	0.084167	78.880234	-51.255497	10.701883	2.953922	0.000000	-4.034147	0.000000	0.000000	0.000000	1.747577	-0.250426	-1.430869	0.000000	0.000000	4.000000	35.000000	0.000000
3259.834991	0.232775	0.598086	0.078967	78.885162	-46.139389	17.155960	2.757833	0.000000	-4.170654	0.000000	0.000000	0.000000	1.647091	-0.266288	-1.560033	0.000000	0.000000	4.000000	35.000000	0.000000
3259.838324	0.232775	0.598086	0.078967	78.885162	-46.139389	17.155960	2.757833	0.000000	-4.170654	0.000000	0.000000	0.000000	1.647091	-0.266288	-1.560033	0.000000	0.000000	4.000000	35.000000	0.000000
3259.841658	0.232775	0.598086	0.078967	78.885162	-46.139389	17.155960	2.757833	0.000000	-4.170654	0.000000	0.000000	0.000000	1.647091	-0.266288	-1.560033	0.000000	0.000000	4.000000	35.000000	0.000000
3259.844991	0.237650	0.597222	0.073356	78.704956	-40.834183	23.737772	2.555838	0.000000	-4.297405	0.000000	0.000000	0.000000	1.462349	-0.259239	-1.683270	0.000000	0.000000	4.000000	35.000000	0.000000
3259.848324	0.237650	0.597222	0.073356	78.704956	-40.834183	23.737772	2.555838	0.000000	-4.297405	0.000000	0.000000	0.000000	1.462349	-0.259239	-1.683270	0.000000	0.000000	4.000000	35.000000	0.000000
3259.851658	0.237650	0.597222	0.073356	78.704956	-40.834183	23.737772	2.555838	0.000000	-4.297405	0.000000	0.000000	0.000000	1.462349	-0.259239	-1.683270	0.000000	0.000000	4.000000	35.000000	0.000000
3259.854991	0.241960	0.596418	0.067350	78.435272	-35.615070	30.041632	2.351509	0.000000	-4.412529	0.000000	0.000000	0.000000	1.293195	-0.241108	-1.801692	0.000000	0.000000	4.000000	35.000000	0.000000
3259.858324	0.241960	0.596418	0.067350	78.435272	-35.615070	30.041632	2.351509	0.000000	-4.412529	0.000000	0.000000	0.000000	1.293195	-0.241108	-1.801692	0.000000	0.000000	4.000000	35.000000	0.000000
3259.861658	0.241960	0.596418	0.067350	78.435272	-35.615070	30.041632	2.351509	0.000000	-4.412529	0.000000	0.000000	0.000000	1.293195	-0.241108	-1.801692	0.000000	0.000000	4.000000	35.000000	0.000000
3259.864991	0.245800	0.595637	0.060985	78.090988	-30.512583	35.832115	2.143180	0.000000	-4.517386	0.000000	0.000000	0.000000	1.151921	-0.234571	-1.909523	0.000000	0.000000	4.000000	35.000000	0.000000
3259.868324	0.245800	0.595637	0.060985	78.090988	-30.512583	35.832115	2.143180	0.000000	-4.517386	0.000000	0.000000	0.000000	1.151921	-0.234571	-1.909523	0.000000	0.000000	4.000000	35.000000	0.000000
3259.871658	0.245800	0.595637	0.060985	78.090988	-30.512583	35.832115	2.143180	0.000000	-4.517386	0.000000	0.000000	0.000000	1.151921	-0.234571	-1.909523	0.000000	0.000000	4.000000	35.000000	0.000000
3259.874991	0.249003	0.594912	0.054377	77.646645	-25.427614	41.354527	1.929411	0.000000	-4.612740	0.000000	0.000000	0.000000	0.960747	-0.217368	-1.982491	0.000000	0.000000	4.000000	35.000000	0.000000
3259.878324	0.249003	0.594912	0.054377	77.646645	-25.427614	41.354527	1.929411	0.000000	-4.612740	0.000000	0.000000	0.000000	0.960747	-0.217368	-1.982491	0.000000	0.000000	4.000000	35.000000	0.000000
3259.881658	0.249003	0.594912	0.054377	77.646645	-25.427614	41.354527	1.929411	0.000000	-4.612740	0.000000	0.000000	0.000000	0.960747	-0.217368	-1.982491	0.000000	0.000000	4.000000	35.000000	0.000000
3259.884991	0.251679	0.594224	0.047638	77.047462	-20.343704	46.936028	1.714116	0.000000	-4.697000	0.000000	0.000000	0.000000	0.802791	-0.206270	-2.021696	0.000000	0.000000	4.000000	35.000000	0.000000
3259.888324	0.251679	0.594224	0.047638	77.047462	-20.343704	46.936028	1.714116	0.000000	-4.697000	0.000000	0.000000	0.000000	0.802791	-0.206270	-2.021696	0.000000	0.000000	4.000000	35.000000	0.000000
3259.891658	0.251679	0.594224	0.047638	77.047462	-20.343704	46.936028	1.714116	0.000000	-4.697000	0.000000	0.000000	0.000000	0.802791	-0.206270	-2.021696	0.000000	0.000000	4.000000	35.000000	0.000000
3259.894991	0.253882	0.593597	0.040876	76.238243	-15.371431	52.478924	1.498200	0.000000	-4.770262	0.000000	0.000000	0.000000	0.661030	-0.188222	-2.028666	0.000000	0.000000	4.000000	35.000000	0.000000
3259.898324	0.253882	0.593597	0.040876	76.238243	-15.371431	52.478924	1.498200	0.000000	-4.770262	0.000000	0.000000	0.000000	0.661030	-0.188222	-2.028666	0.000000	0.000000	4.000000	35.000000	0.000000
3259.901658	0.253882	0.593597	0.040876	76.238243	-15.371431	52.478924	1.498200	0.000000	-4.770262	0.000000	0.000000	0.000000	0.661030	-0.188222	-2.028666	0.000000	0.000000	4.000000	35.000000	0.000000
3259.904991	0.255511	0.593075	0.034230	75.205177	-10.612622	57.832413	1.283633	0.000000	-4.832421	0.000000	0.000000	0.000000	0.488754	-0.156631	-1.993830	0.000000	0.000000	4.000000	35.000000	0.000000
3259.908324	0.255511	0.593075	0.034230	75.205177	-10.612622	57.832413	1.283633	0.000000	-4.832421	0.000000	0.000000	0.000000	0.488754	-0.156631	-1.993830	0.000000	0.000000	4.000000	35.000000	0.000000
3259.911658	0.255511	0.593075	0.034230	75.205177	-10.612622	57.832413	1.283633	0.000000	-4.832421	0.000000	0.000000	0.000000	0.488754	-0.156631	-1.993830	0.000000	0.000000	4.000000	35.000000	0.000000
3259.914991	0.256604	0.592662	0.027806	74.004547	-6.286088	62.732071	1.074819	0.000000	-4.883110	0.000000	0.000000	0.000000	0.327852	-0.123805	-1.927192	0.000000	0.000000	4.000000	35.000000	0.000000
3259.918324	0.256604	0.592662	0.027806	74.004547	-6.286088	62.732071	1.074819	0.000000	-4.883110	0.000000	0.000000	0.000000	0.327852	-0.123805	-1.927192	0.000000	0.000000	4.000000	35.000000	0.000000
3259.921658	0.256604	0.592662	0.027806	74.004547	-6.286088	62.732071	1.074819	0.000000	-4.883110	0.000000	0.000000	0.000000	0.327852	-0.123805	-1.927192	0.000000	0.000000	4.000000	35.000000	0.000000
3259.924991	0.257111	0.592376	0.021593	72.776115	-2.553469	67.133820	0.874095	0.000000	-4.923003	0.000000	0.000000	0.000000	0.152139	-0.085853	-1.863812	0.000000	0.000000	4.000000	35.000000	0.000000
3259.928324	0.257111	0.592376	0.021593	72.776115	-2.553469	67.133820	0.874095	0.000000	-4.923003	0.000000	0.000000	0.000000	0.152139	-0.085853	-1.863812	0.000000	0.000000	4.000000	35.000000	0.000000
3259.931658	0.257111	0.592376	0.021593	72.776115	-2.553469	67.133820	0.874095	0.000000	-4.923003	0.000000	0.000000	0.000000	0.152139	-0.085853	-1.863812	0.000000	0.000000	4.000000	35.000000	0.000000
3259.934991	0.257046	0.592143	0.015640	71.559929	0.791528	71.184952	0.680784	0.000000	-4.953437	0.000000	0.000000	0.000000	-0.019487	-0.069822	-1.785886	0.000000	0.000000	4.000000	35.000000	0.000000
3259.938324	0.257046	0.592143	0.015640	71.559929	0.791528	71.184952	0.680784	0.000000	-4.953437	0.000000	0.000000	0.000000	-0.019487	-0.069822	-1.785886	0.000000	0.000000	4.000000	35.000000	0.000000
3259.941658	0.257046	0.592143	0.015640	71.559929	0.791528	71.184952	0.680784	0.000000	-4.953437	0.000000	0.000000	0.000000	-0.019487	-0.069822	-1.785886	0.000000	0.000000	4.000000	35.000000	0.000000
3259.944991	0.256476	0.591894	0.009824	70.403671	3.895931	74.906921	0.495488	0.000000	-4.975389	0.000000	0.000000	0.000000	-0.171227	-0.074849	-1.744805	0.000000	0.000000	4.000000	35.000000	0.000000
3259.948324	0.256476	0.591894	0.009824	70.403671	3.895931	74.906921	0.495488	0.000000	-4.975389	0.000000	0.000000	0.000000	-0.171227	-0.074849	-1.744805	0.000000	0.000000	4.000000	35.000000	0.000000
3259.951658	0.256476	0.591894	0.009824	70.403671	3.895931	74.906921	0.495488	0.000000	-4.975389	0.000000	0.000000	0.000000	-0.171227	-0.074849	-1.744805	0.000000	0.000000	4.000000	35.000000	0.000000
3259.954991	0.255453	0.591636	0.004166	69.313217	6.616464	78.025833	0.313294	0.000000	-4.990174	0.000000	0.000000	0.000000	-0.306756	-0.077415	-1.697500	0.000000	0.000000	4.000000	35.000000	0.000000
3259.958324	0.255453	0.591636	0.004166	69.313217	6.616464	78.025833	0.313294	0.000000	-4.990174	0.000000	0.000000	0.000000	-0.306756	-0.077415	-1.697500	0.000000	0.000000	4.000000	35.000000	0.000000
3259.961658	0.255453	0.591636	0.004166	69.313217	6.616464	78.025833	0.313294	0.000000	-4.990174	0.000000	0.000000	0.000000	-0.306756	-0.077415	-1.697500	0.000000	0.000000	4.000000	35.000000	0.000000
3259.964991	0.254075	0.591252	-0.001493	68.389603	8.791348	80.370689	0.133933	0.000000	-4.998206	0.000000	0.000000	0.000000	-0.413311	-0.115088	-1.697492	0.000000	0.000000	4.000000	35.000000	0.000000
3259.968324	0.254075	0.591252	-0.001493	68.389603	8.791348	80.370689	0.133933	0.000000	-4.998206	0.000000	0.000000	0.000000	-0.413311	-0.115088	-1.697492	0.000000	0.000000	4.000000	35.000000	0.000000
3259.971658	0.254075	0.591252	-0.001493	68.389603	8.791348	80.370689	0.133933	0.000000	-4.998206	0.000000	0.000000	0.000000	-0.413311	-0.115088	-1.697492	0.000000	0.000000	4.000000	35.000000	0.000000
3259.974991	0.252367	0.590771	-0.007173	67.900177	10.066190	81.529198	-0.048441	0.000000	-4.999765	0.000000	0.000000	0.000000	-0.512554	-0.144254	-1.703924	0.000000	0.000000	4.000000	35.000000	0.000000
3259.978324	0.252367	0.590771	-0.007173	67.900177	10.066190	81.529198	-0.048441	0.000000	-4.999765	0.000000	0.000000	0.000000	-0.512554	-0.144254	-1.703924	0.000000	0.000000	4.000000	35.000000	0.000000
3259.981658	0.252367	0.590771	-0.007173	67.900177	10.066190	81.529198	-0.048441	0.000000	-4.999765	0.000000	0.000000	0.000000	-0.512554	-0.144254	-1.703924	0.000000	0.000000	4.000000	35.000000	0.000000
3259.984991	0.250350	0.590298	-0.012749	67.809631	10.545474	81.832726	-0.235110	0.000000	-4.994469	0.000000	0.000000	0.000000	-0.604982	-0.141893	-1.672889	0.000000	0.000000	4.000000	35.000000	0.000000
3259.988324	0.250350	0.590298	-0.012749	67.809631	10.545474	81.832726	-0.235110	0.000000	-4.994469	0.000000	0.000000	0.000000	-0.604982	-0.141893	-1.672889	0.000000	0.000000	4.000000	35.000000	0.000000
3259.991658	0.250350	0.590298	-0.012749	67.809631	10.545474	81.832726	-0.235110	0.000000	-4.994469	0.000000	0.000000	0.000000	-0.604982	-0.141893	-1.672889	0.000000	0.000000	4.000000	35.000000	0.000000
3259.994991	0.248027	0.589975	-0.018044	67.873344	10.725187	81.895653	-0.422455	0.000000	-4.982121	0.000000	0.000000	0.000000	-0.696983	-0.097032	-1.588604	0.000000	0.000000	4.000000	35.000000	0.000000
3259.998324	0.248027	0.589975	-0.018044	67.873344	10.725187	81.895653	-0.422455	0.000000	-4.982121	0.000000	0.000000	0.000000	-0.696983	-0.097032	-1.588604	0.000000	0.000000	4.000000	35.000000	0.000000
3260.001658	0.248027	0.589975	-0.018044	67.873344	10.725187	81.895653	-0.422455	0.000000	-4.982121	0.000000	0.000000	0.000000	-0.696983	-0.097032	-1.588604	0.000000	0.000000	4.000000	35.000000	0.000000
3260.004991	0.245340	0.589874	-0.022946	67.949211	10.800240	81.971466	-0.605011	0.000000	-4.963262	0.000000	0.000000	0.000000	-0.806142	-0.030366	-1.470676	0.000000	0.000000	4.000000	35.000000	0.000000
3260.008324	0.245340	0.589874	-0.022946	67.949211	10.800240	81.971466	-0.605011	0.000000	-4.963262	0.000000	0.000000	0.000000	-0.806142	-0.030366	-1.470676	0.000000	0.000000	4.000000	35.000000	0.000000
3260.011658	0.245340	0.589874	-0.022946	67.949211	10.800240	81.971466	-0.605011	0.000000	-4.963262	0.000000	0.000000	0.000000	-0.806142	-0.030366	-1.470676	0.000000	0.000000	4.000000	35.000000	0.000000
3260.014991	0.242142	0.589991	-0.027368	68.027260	10.769946	82.045769	-0.779747	0.000000	-4.938825	0.000000	0.000000	0.000000	-0.959303	0.035153	-1.326625	0.000000	0.000000	4.000000	35.000000	0.000000
3260.018324	0.242142	0.589991	-0.027368	68.027260	10.769946	82.045769	-0.779747	0.000000	-4.938825	0.000000	0.000000	0.000000	-0.959303	0.035153	-1.326625	0.000000	0.000000	4.000000	35.000000	0.000000
3260.021658	0.242142	0.589991	-0.027368	68.027260	10.769946	82.045769	-0.779747	0.000000	-4.938825	0.000000	0.000000	0.000000	-0.959303	0.035153	-1.326625	0.000000	0.000000	4.000000	35.000000	0.000000
3260.024991	0.238392	0.590240	-0.031335	68.129044	10.613876	82.021454	-0.945352	0.000000	-4.909818	0.000000	0.000000	0.000000	-1.124992	0.074742	-1.189843	0.000000	0.000000	4.000000	35.000000	0.000000
3260.028324	0.238392	0.590240	-0.031335	68.129044	10.613876	82.021454	-0.945352	0.000000	-4.909818	0.000000	0.000000	0.000000	-1.124992	0.074742	-1.189843	0.000000	0.000000	4.000000	35.000000	0.000000
3260.031658	0.238392	0.590240	-0.031335	68.129044	10.613876	82.021454	-0.945352	0.000000	-4.909818	0.000000	0.000000	0.000000	-1.124992	0.074742	-1.189843	0.000000	0.000000	4.000000	35.000000	0.000000
3260.034991	0.234192	0.590571	-0.034990	68.276543	10.415363	82.093102	-1.104147	0.000000	-4.876562	0.000000	0.000000	0.000000	-1.259928	0.099277	-1.096504	0.000000	0.000000	4.000000	35.000000	0.000000
3260.038324	0.234192	0.590571	-0.034990	68.276543	10.415363	82.093102	-1.104147	0.000000	-4.876562	0.000000	0.000000	0.000000	-1.259928	0.099277	-1.096504	0.000000	0.000000	4.000000	35.000000	0.000000
3260.041658	0.234192	0.590571	-0.034990	68.276543	10.415363	82.093102	-1.104147	0.000000	-4.876562	0.000000	0.000000	0.000000	-1.259928	0.099277	-1.096504	0.000000	0.000000	4.000000	35.000000	0.000000
3260.044991	0.229703	0.590918	-0.038457	68.508713	10.406888	82.607796	-1.261533	0.000000	-4.838237	0.000000	0.000000	0.000000	-1.346929	0.104223	-1.040109	0.000000	0.000000	4.000000	35.000000	0.000000
3260.048324	0.229703	0.590918	-0.038457	68.508713	10.406888	82.607796	-1.261533	0.000000	-4.838237	0.000000	0.000000	0.000000	-1.346929	0.104223	-1.040109	0.000000	0.000000	4.000000	35.000000	0.000000
3260.051658	0.229703	0.590918	-0.038457	68.508713	10.406888	82.607796	-1.261533	0.000000	-4.838237	0.000000	0.000000	0.000000	-1.346929	0.104223	-1.040109	0.000000	0.000000	4.000000	35.000000	0.000000
3260.054991	0.225058	0.591289	-0.041841	68.787811	10.668344	83.614296	-1.421335	0.000000	-4.793726	0.000000	0.000000	0.000000	-1.393341	0.111119	-1.015320	0.000000	0.000000	4.000000	35.000000	0.000000
3260.058324	0.225058	0.591289	-0.041841	68.787811	10.668344	83.614296	-1.421335	0.000000	-4.793726	0.000000	0.000000	0.000000	-1.393341	0.111119	-1.015320	0.000000	0.000000	4.000000	35.000000	0.000000
3260.061658	0.225058	0.591289	-0.041841	68.787811	10.668344	83.614296	-1.421335	0.000000	-4.793726	0.000000	0.000000	0.000000	-1.393341	0.111119	-1.015320	0.000000	0.000000	4.000000	35.000000	0.000000
3260.064991	0.220243	0.591635	-0.045047	69.009964	11.262918	85.047958	-1.586428	0.000000	-4.741650	0.000000	0.000000	0.000000	-1.444556	0.103789	-0.961811	0.000000	0.000000	4.000000	35.000000	0.000000
3260.068324	0.220243	0.591635	-0.045047	69.009964	11.262918	85.047958	-1.586428	0.000000	-4.741650	0.000000	0.000000	0.000000	-1.444556	0.103789	-0.961811	0.000000	0.000000	4.000000	35.000000	0.000000
3260.071658	0.220243	0.591635	-0.045047	69.009964	11.262918	85.047958	-1.586428	0.000000	-4.741650	0.000000	0.000000	0.000000	-1.444556	0.103789	-0.961811	0.000000	0.000000	4.000000	35.000000	0.000000
3260.074991	0.215181	0.591983	-0.048047	69.089722	12.114083	86.552750	-1.754116	0.000000	-4.682209	0.000000	0.000000	0.000000	-1.518456	0.104558	-0.899969	0.000000	0.000000	4.000000	35.000000	0.000000
3260.078324	0.215181	0.591983	-0.048047	69.089722	12.114083	86.552750	-1.754116	0.000000	-4.682209	0.000000	0.000000	0.000000	-1.518456	0.104558	-0.899969	0.000000	0.000000	4.000000	35.000000	0.000000
3260.081658	0.215181	0.591983	-0.048047	69.089722	12.114083	86.552750	-1.754116	0.000000	-4.682209	0.000000	0.000000	0.000000	-1.518456	0.104558	-0.899969	0.000000	0.000000	4.000000	35.000000	0.000000
3260.084991	0.209941	0.592334	-0.050781	69.028732	13.017510	87.617867	-1.924946	0.000000	-4.614605	0.000000	0.000000	0.000000	-1.572257	0.105310	-0.820322	0.000000	0.000000	4.000000	35.000000	0.000000
3260.088324	0.209941	0.592334	-0.050781	69.028732	13.017510	87.617867	-1.924946	0.000000	-4.614605	0.000000	0.000000	0.000000	-1.572257	0.105310	-0.820322	0.000000	0.000000	4.000000	35.000000	0.000000
3260.091658	0.209941	0.592334	-0.050781	69.028732	13.017510	87.617867	-1.924946	0.000000	-4.614605	0.000000	0.000000	0.000000	-1.572257	0.105310	-0.820322	0.000000	0.000000	4.000000	35.000000	0.000000
3260.094991	0.204464	0.592716	-0.053236	68.851563	13.795687	87.728668	-2.096639	0.000000	-4.539175	0.000000	0.000000	0.000000	-1.643074	0.114392	-0.736303	0.000000	0.000000	4.000000	35.000000	0.000000
3260.098324	0.204464	0.592716	-0.053236	68.851563	13.795687	87.728668	-2.096639	0.000000	-4.539175	0.000000	0.000000	0.000000	-1.643074	0.114392	-0.736303	0.000000	0.000000	4.000000	35.000000	0.000000
3260.101658	0.204464	0.592716	-0.053236	68.851563	13.795687	87.728668	-2.096639	0.000000	-4.539175	0.000000	0.000000	0.000000	-1.643074	0.114392	-0.736303	0.000000	0.000000	4.000000	35.000000	0.000000
3260.104991	0.198753	0.593221	-0.055426	68.597412	14.474303	87.474251	-2.270253	0.000000	-4.454880	0.000000	0.000000	0.000000	-1.713324	0.151616	-0.656978	0.000000	0.000000	4.000000	35.000000	0.000000
3260.108324	0.198753	0.593221	-0.055426	68.597412	14.474303	87.474251	-2.270253	0.000000	-4.454880	0.000000	0.000000	0.000000	-1.713324	0.151616	-0.656978	0.000000	0.000000	4.000000	35.000000	0.000000
3260.111658	0.198753	0.593221	-0.055426	68.597412	14.474303	87.474251	-2.270253	0.000000	-4.454880	0.000000	0.000000	0.000000	-1.713324	0.151616	-0.656978	0.000000	0.000000	4.000000	35.000000	0.000000
3260.114991	0.192702	0.593815	-0.057248	68.329300	15.257771	87.762337	-2.447192	0.000000	-4.360189	0.000000	0.000000	0.000000	-1.815157	0.178088	-0.546717	0.000000	0.000000	4.000000	35.000000	0.000000
3260.118324	0.192702	0.593815	-0.057248	68.329300	15.257771	87.762337	-2.447192	0.000000	-4.360189	0.000000	0.000000	0.000000	-1.815157	0.178088	-0.546717	0.000000	0.000000	4.000000	35.000000	0.000000
3260.121658	0.192702	0.593815	-0.057248	68.329300	15.257771	87.762337	-2.447192	0.000000	-4.360189	0.000000	0.000000	0.000000	-1.815157	0.178088	-0.546717	0.000000	0.000000	4.000000	35.000000	0.000000
3260.124991	0.186539	0.594591	-0.058732	68.064529	16.327663	88.814774	-2.627163	0.000000	-4.254176	0.000000	0.000000	0.000000	-1.848884	0.232844	-0.445234	0.000000	0.000000	4.000000	35.000000	0.000000
3260.128324	0.186539	0.594591	-0.058732	68.064529	16.327663	88.814774	-2.627163	0.000000	-4.254176	0.000000	0.000000	0.000000	-1.848884	0.232844	-0.445234	0.000000	0.000000	4.000000	35.000000	0.000000
3260.131658	0.186539	0.594591	-0.058732	68.064529	16.327663	88.814774	-2.627163	0.000000	-4.254176	0.000000	0.000000	0.000000	-1.848884	0.232844	-0.445234	0.000000	0.000000	4.000000	35.000000	0.000000
3260.134991	0.180429	0.595409	-0.059913	67.806961	17.671577	90.145927	-2.807809	0.000000	-4.137174	0.000000	0.000000	0.000000	-1.832992	0.245336	-0.354165	0.000000	0.000000	4.000000	35.000000	0.000000
3260.138324	0.180429	0.595409	-0.059913	67.806961	17.671577	90.145927	-2.807809	0.000000	-4.137174	0.000000	0.000000	0.000000	-1.832992	0.245336	-0.354165	0.000000	0.000000	4.000000	35.000000	0.000000
3260.141658	0.180429	0.595409	-0.059913	67.806961	17.671577	90.145927	-2.807809	0.000000	-4.137174	0.000000	0.000000	0.000000	-1.832992	0.245336	-0.354165	0.000000	0.000000	4.000000	35.000000	0.000000
3260.144991	0.174352	0.596292	-0.060765	67.558594	19.328522	91.414589	-2.986930	0.000000	-4.009769	0.000000	0.000000	0.000000	-1.823096	0.265176	-0.255798	0.000000	0.000000	4.000000	35.000000	0.000000
3260.148324	0.174352	0.596292	-0.060765	67.558594	19.328522	91.414589	-2.986930	0.000000	-4.009769	0.000000	0.000000	0.000000	-1.823096	0.265176	-0.255798	0.000000	0.000000	4.000000	35.000000	0.000000
3260.151658	0.174352	0.596292	-0.060765	67.558594	19.328522	91.414589	-2.986930	0.000000	-4.009769	0.000000	0.000000	0.000000	-1.823096	0.265176	-0.255798	0.000000	0.000000	4.000000	35.000000	0.000000
3260.154991	0.168277	0.597186	-0.061185	67.290771	21.213346	92.733879	-3.038270	0.000000	-3.717608	0.000000	0.000000	0.000000	-1.822521	0.268044	-0.125826	0.000000	0.000000	4.000000	35.000000	0.000000
3260.158324	0.168277	0.597186	-0.061185	67.290771	21.213346	92.733879	-3.038270	0.000000	-3.717608	0.000000	0.000000	0.000000	-1.822521	0.268044	-0.125826	0.000000	0.000000	4.000000	35.000000	0.000000
3260.161658	0.168277	0.597186	-0.061185	67.290771	21.213346	92.733879	-3.038270	0.000000	-3.717608	0.000000	0.000000	0.000000	-1.822521	0.268044	-0.125826	0.000000	0.000000	4.000000	35.000000	0.000000
3260.164991	0.162062	0.598083	-0.061164	66.965553	23.151249	94.197891	-3.059241	0.000000	-3.413855	0.000000	0.000000	0.000000	-1.864499	0.269185	0.006150	0.000000	0.000000	4.000000	35.000000	0.000000
3260.168324	0.162062	0.598083	-0.061164	66.965553	23.151249	94.197891	-3.059241	0.000000	-3.413855	0.000000	0.000000	0.000000	-1.864499	0.269185	0.006150	0.000000	0.000000	4.000000	35.000000	0.000000
3260.171658	0.162062	0.598083	-0.061164	66.965553	23.151249	94.197891	-3.059241	0.000000	-3.413855	0.000000	0.000000	0.000000	-1.864499	0.269185	0.006150	0.000000	0.000000	4.000000	35.000000	0.000000
3260.174991	0.155789	0.599013	-0.060634	66.574013	25.035450	95.938118	-3.058216	0.000000	-3.103106	0.000000	0.000000	0.000000	-1.881955	0.279014	0.159087	0.000000	0.000000	4.000000	35.000000	0.000000
3260.178324	0.155789	0.599013	-0.060634	66.574013	25.035450	95.938118	-3.058216	0.000000	-3.103106	0.000000	0.000000	0.000000	-1.881955	0.279014	0.159087	0.000000	0.000000	4.000000	35.000000	0.000000
3260.181658	0.155789	0.599013	-0.060634	66.574013	25.035450	95.938118	-3.058216	0.000000	-3.103106	0.000000	0.000000	0.000000	-1.881955	0.279014	0.159087	0.000000	0.000000	4.000000	35.000000	0.000000
3260.184991	0.149522	0.599955	-0.059718	66.187637	26.790318	97.755295	-3.031702	0.000000	-2.789446	0.000000	0.000000	0.000000	-1.880206	0.282598	0.274936	0.000000	0.000000	4.000000	35.000000	0.000000
3260.188324	0.149522	0.599955	-0.059718	66.187637	26.790318	97.755295	-3.031702	0.000000	-2.789446	0.000000	0.000000	0.000000	-1.880206	0.282598	0.274936	0.000000	0.000000	4.000000	35.000000	0.000000
3260.191658	0.149522	0.599955	-0.059718	66.187637	26.790318	97.755295	-3.031702	0.000000	-2.789446	0.000000	0.000000	0.000000	-1.880206	0.282598	0.274936	0.000000	0.000000	4.000000	35.000000	0.000000
3260.194991	0.143195	0.600821	-0.058487	66.075584	28.545115	99.317955	-2.985879	0.000000	-2.476079	0.000000	0.000000	0.000000	-1.897933	0.259846	0.369177	0.000000	0.000000	4.000000	35.000000	0.000000
3260.198324	0.143195	0.600821	-0.058487	66.075584	28.545115	99.317955	-2.985879	0.000000	-2.476079	0.000000	0.000000	0.000000	-1.897933	0.259846	0.369177	0.000000	0.000000	4.000000	35.000000	0.000000
3260.201658	0.143195	0.600821	-0.058487	66.075584	28.545115	99.317955	-2.985879	0.000000	-2.476079	0.000000	0.000000	0.000000	-1.897933	0.259846	0.369177	0.000000	0.000000	4.000000	35.000000	0.000000
3260.204991	0.136806	0.601555	-0.057097	66.314812	30.448540	100.512085	-2.924350	0.000000	-2.159756	0.000000	0.000000	0.000000	-1.916801	0.220013	0.416965	0.000000	0.000000	4.000000	35.000000	0.000000
3260.208324	0.136806	0.601555	-0.057097	66.314812	30.448540	100.512085	-2.924350	0.000000	-2.159756	0.000000	0.000000	0.000000	-1.916801	0.220013	0.416965	0.000000	0.000000	4.000000	35.000000	0.000000
3260.211658	0.136806	0.601555	-0.057097	66.314812	30.448540	100.512085	-2.924350	0.000000	-2.159756	0.000000	0.000000	0.000000	-1.916801	0.220013	0.416965	0.000000	0.000000	4.000000	35.000000	0.000000
3260.214991	0.130524	0.602260	-0.055452	66.676796	32.573605	101.728180	-2.854856	0.000000	-1.840289	0.000000	0.000000	0.000000	-1.884614	0.211633	0.493646	0.000000	0.000000	4.000000	35.000000	0.000000
3260.218324	0.130524	0.602260	-0.055452	66.676796	32.573605	101.728180	-2.854856	0.000000	-1.840289	0.000000	0.000000	0.000000	-1.884614	0.211633	0.493646	0.000000	0.000000	4.000000	35.000000	0.000000
3260.221658	0.130524	0.602260	-0.055452	66.676796	32.573605	101.728180	-2.854856	0.000000	-1.840289	0.000000	0.000000	0.000000	-1.884614	0.211633	0.493646	0.000000	0.000000	4.000000	35.000000	0.000000
3260.224991	0.124392	0.602950	-0.053494	66.982819	34.920212	103.300415	-2.772581	0.000000	-1.526187	0.000000	0.000000	0.000000	-1.839564	0.206880	0.587284	0.000000	0.000000	4.000000	35.000000	0.000000
3260.228324	0.124392	0.602950	-0.053494	66.982819	34.920212	103.300415	-2.772581	0.000000	-1.526187	0.000000	0.000000	0.000000	-1.839564	0.206880	0.587284	0.000000	0.000000	4.000000	35.000000	0.000000
3260.231658	0.124392	0.602950	-0.053494	66.982819	34.920212	103.300415	-2.772581	0.000000	-1.526187	0.000000	0.000000	0.000000	-1.839564	0.206880	0.587284	0.000000	0.000000	4.000000	35.000000	0.000000
3260.234991	0.118470	0.603625	-0.051239	67.205734	37.390347	105.190651	-2.674700	0.000000	-1.219593	0.000000	0.000000	0.000000	-1.776572	0.202598	0.676378	0.000000	0.000000	4.000000	35.000000	0.000000
3260.238324	0.118470	0.603625	-0.051239	67.205734	37.390347	105.190651	-2.674700	0.000000	-1.219593	0.000000	0.000000	0.000000	-1.776572	0.202598	0.676378	0.000000	0.000000	4.000000	35.000000	0.000000
3260.241658	0.118470	0.603625	-0.051239	67.205734	37.390347	105.190651	-2.674700	0.000000	-1.219593	0.000000	0.000000	0.000000	-1.776572	0.202598	0.676378	0.000000	0.000000	4.000000	35.000000	0.000000
3260.244991	0.112703	0.604287	-0.048667	67.350792	39.844769	107.070198	-2.561971	0.000000	-0.923498	0.000000	0.000000	0.000000	-1.729978	0.198507	0.771624	0.000000	0.000000	4.000000	35.000000	0.000000
3260.248324	0.112703	0.604287	-0.048667	67.350792	39.844769	107.070198	-2.561971	0.000000	-0.923498	0.000000	0.000000	0.000000	-1.729978	0.198507	0.771624	0.000000	0.000000	4.000000	35.000000	0.000000
3260.251658	0.112703	0.604287	-0.048667	67.350792	39.844769	107.070198	-2.561971	0.000000	-0.923498	0.000000	0.000000	0.000000	-1.729978	0.198507	0.771624	0.000000	0.000000	4.000000	35.000000	0.000000
3260.254991	0.107099	0.604953	-0.045760	67.432579	42.178375	108.760178	-2.433367	0.000000	-0.635168	0.000000	0.000000	0.000000	-1.681173	0.199920	0.872304	0.000000	0.000000	4.000000	35.000000	0.000000
3260.258324	0.107099	0.604953	-0.045760	67.432579	42.178375	108.760178	-2.433367	0.000000	-0.635168	0.000000	0.000000	0.000000	-1.681173	0.199920	0.872304	0.000000	0.000000	4.000000	35.000000	0.000000
3260.261658	0.107099	0.604953	-0.045760	67.432579	42.178375	108.760178	-2.433367	0.000000	-0.635168	0.000000	0.000000	0.000000	-1.681173	0.199920	0.872304	0.000000	0.000000	4.000000	35.000000	0.000000
3260.264991	0.101727	0.605590	-0.042589	67.550407	44.307388	110.049904	-2.287983	0.000000	-0.354973	0.000000	0.000000	0.000000	-1.611860	0.191021	0.951151	0.000000	0.000000	4.000000	35.000000	0.000000
3260.268324	0.101727	0.605590	-0.042589	67.550407	44.307388	110.049904	-2.287983	0.000000	-0.354973	0.000000	0.000000	0.000000	-1.611860	0.191021	0.951151	0.000000	0.000000	4.000000	35.000000	0.000000
3260.271658	0.101727	0.605590	-0.042589	67.550407	44.307388	110.049904	-2.287983	0.000000	-0.354973	0.000000	0.000000	0.000000	-1.611860	0.191021	0.951151	0.000000	0.000000	4.000000	35.000000	0.000000
3260.274991	0.096650	0.606312	-0.039088	67.741943	46.361835	111.063927	-2.129458	0.000000	-0.086329	0.000000	0.000000	0.000000	-1.523016	0.216700	1.050394	0.000000	0.000000	4.000000	35.000000	0.000000
3260.278324	0.096650	0.606312	-0.039088	67.741943	46.361835	111.063927	-2.129458	0.000000	-0.086329	0.000000	0.000000	0.000000	-1.523016	0.216700	1.050394	0.000000	0.000000	4.000000	35.000000	0.000000
3260.281658	0.096650	0.606312	-0.039088	67.741943	46.361835	111.063927	-2.129458	0.000000	-0.086329	0.000000	0.000000	0.000000	-1.523016	0.216700	1.050394	0.000000	0.000000	4.000000	35.000000	0.000000
3260.284991	0.092011	0.607081	-0.035312	68.049072	48.498295	111.966850	-1.954392	0.000000	0.167507	0.000000	0.000000	0.000000	-1.391704	0.230470	1.132751	0.000000	0.000000	4.000000	35.000000	0.000000
3260.288324	0.092011	0.607081	-0.035312	68.049072	48.498295	111.966850	-1.954392	0.000000	0.167507	0.000000	0.000000	0.000000	-1.391704	0.230470	1.132751	0.000000	0.000000	4.000000	35.000000	0.000000
3260.291658	0.092011	0.607081	-0.035312	68.049072	48.498295	111.966850	-1.954392	0.000000	0.167507	0.000000	0.000000	0.000000	-1.391704	0.230470	1.132751	0.000000	0.000000	4.000000	35.000000	0.000000
3260.294991	0.087921	0.607897	-0.031296	68.477303	50.802174	112.870789	-1.765600	0.000000	0.399458	0.000000	0.000000	0.000000	-1.226827	0.244772	1.204676	0.000000	0.000000	4.000000	35.000000	0.000000
3260.298324	0.087921	0.607897	-0.031296	68.477303	50.802174	112.870789	-1.765600	0.000000	0.399458	0.000000	0.000000	0.000000	-1.226827	0.244772	1.204676	0.000000	0.000000	4.000000	35.000000	0.000000
3260.301658	0.087921	0.607897	-0.031296	68.477303	50.802174	112.870789	-1.765600	0.000000	0.399458	0.000000	0.000000	0.000000	-1.226827	0.244772	1.204676	0.000000	0.000000	4.000000	35.000000	0.000000
3260.304991	0.084461	0.608695	-0.027066	69.045105	53.246414	113.743935	-1.564821	0.000000	0.603929	0.000000	0.000000	0.000000	-1.038270	0.239459	1.269274	0.000000	0.000000	4.000000	35.000000	0.000000
3260.308324	0.084461	0.608695	-0.027066	69.045105	53.246414	113.743935	-1.564821	0.000000	0.603929	0.000000	0.000000	0.000000	-1.038270	0.239459	1.269274	0.000000	0.000000	4.000000	35.000000	0.000000
3260.311658	0.084461	0.608695	-0.027066	69.045105	53.246414	113.743935	-1.564821	0.000000	0.603929	0.000000	0.000000	0.000000	-1.038270	0.239459	1.269274	0.000000	0.000000	4.000000	35.000000	0.000000
3260.314991	0.081569	0.609476	-0.022617	69.685623	55.719372	114.876968	-1.353276	0.000000	0.776974	0.000000	0.000000	0.000000	-0.867353	0.234238	1.334556	0.000000	0.000000	4.000000	35.000000	0.000000
3260.318324	0.081569	0.609476	-0.022617	69.685623	55.719372	114.876968	-1.353276	0.000000	0.776974	0.000000	0.000000	0.000000	-0.867353	0.234238	1.334556	0.000000	0.000000	4.000000	35.000000	0.000000
3260.321658	0.081569	0.609476	-0.022617	69.685623	55.719372	114.876968	-1.353276	0.000000	0.776974	0.000000	0.000000	0.000000	-0.867353	0.234238	1.334556	0.000000	0.000000	4.000000	35.000000	0.000000
3260.324991	0.079185	0.610176	-0.017977	70.409264	58.143692	116.639603	-1.130849	0.000000	0.921532	0.000000	0.000000	0.000000	-0.715169	0.210215	1.392143	0.000000	0.000000	4.000000	35.000000	0.000000
3260.328324	0.079185	0.610176	-0.017977	70.409264	58.143692	116.639603	-1.130849	0.000000	0.921532	0.000000	0.000000	0.000000	-0.715169	0.210215	1.392143	0.000000	0.000000	4.000000	35.000000	0.000000
3260.331658	0.079185	0.610176	-0.017977	70.409264	58.143692	116.639603	-1.130849	0.000000	0.921532	0.000000	0.000000	0.000000	-0.715169	0.210215	1.392143	0.000000	0.000000	4.000000	35.000000	0.000000
3260.334991	0.077189	0.610840	-0.013131	71.258316	60.451466	118.546120	-0.898826	0.000000	1.040727	0.000000	0.000000	0.000000	-0.598860	0.199074	1.453631	0.000000	0.000000	4.000000	35.000000	0.000000
3260.338324	0.077189	0.610840	-0.013131	71.258316	60.451466	118.546120	-0.898826	0.000000	1.040727	0.000000	0.000000	0.000000	-0.598860	0.199074	1.453631	0.000000	0.000000	4.000000	35.000000	0.000000
3260.341658	0.077189	0.610840	-0.013131	71.258316	60.451466	118.546120	-0.898826	0.000000	1.040727	0.000000	0.000000	0.000000	-0.598860	0.199074	1.453631	0.000000	0.000000	4.000000	35.000000	0.000000
3260.344991	0.075514	0.611453	-0.008130	72.296478	62.582745	119.979065	-0.656554	0.000000	1.140537	0.000000	0.000000	0.000000	-0.502720	0.183875	1.500415	0.000000	0.000000	4.000000	35.000000	0.000000
3260.348324	0.075514	0.611453	-0.008130	72.296478	62.582745	119.979065	-0.656554	0.000000	1.140537	0.000000	0.000000	0.000000	-0.502720	0.183875	1.500415	0.000000	0.000000	4.000000	35.000000	0.000000
3260.351658	0.075514	0.611453	-0.008130	72.296478	62.582745	119.979065	-0.656554	0.000000	1.140537	0.000000	0.000000	0.000000	-0.502720	0.183875	1.500415	0.000000	0.000000	4.000000	35.000000	0.000000
3260.354991	0.074246	0.611997	-0.003024	73.523346	64.474922	120.943077	-0.406485	0.000000	1.224324	0.000000	0.000000	0.000000	-0.380404	0.163148	1.531814	0.000000	0.000000	4.000000	35.000000	0.000000
3260.358324	0.074246	0.611997	-0.003024	73.523346	64.474922	120.943077	-0.406485	0.000000	1.224324	0.000000	0.000000	0.000000	-0.380404	0.163148	1.531814	0.000000	0.000000	4.000000	35.000000	0.000000
3260.361658	0.074246	0.611997	-0.003024	73.523346	64.474922	120.943077	-0.406485	0.000000	1.224324	0.000000	0.000000	0.000000	-0.380404	0.163148	1.531814	0.000000	0.000000	4.000000	35.000000	0.000000
3260.364991	0.073419	0.612537	0.002185	74.877716	66.224739	121.718765	-0.151182	0.000000	1.287725	0.000000	0.000000	0.000000	-0.248046	0.162046	1.562506	0.000000	0.000000	4.000000	35.000000	0.000000
3260.368324	0.073419	0.612537	0.002185	74.877716	66.224739	121.718765	-0.151182	0.000000	1.287725	0.000000	0.000000	0.000000	-0.248046	0.162046	1.562506	0.000000	0.000000	4.000000	35.000000	0.000000
3260.371658	0.073419	0.612537	0.002185	74.877716	66.224739	121.718765	-0.151182	0.000000	1.287725	0.000000	0.000000	0.000000	-0.248046	0.162046	1.562506	0.000000	0.000000	4.000000	35.000000	0.000000
3260.374991	0.073232	0.613103	0.007523	76.209412	68.000191	122.757187	0.109235	0.000000	1.329066	0.000000	0.000000	0.000000	-0.056142	0.169799	1.601517	0.000000	0.000000	4.000000	35.000000	0.000000
3260.378324	0.073232	0.613103	0.007523	76.209412	68.000191	122.757187	0.109235	0.000000	1.329066	0.000000	0.000000	0.000000	-0.056142	0.169799	1.601517	0.000000	0.000000	4.000000	35.000000	0.000000
3260.381658	0.073232	0.613103	0.007523	76.209412	68.000191	122.757187	0.109235	0.000000	1.329066	0.000000	0.000000	0.000000	-0.056142	0.169799	1.601517	0.000000	0.000000	4.000000	35.000000	0.000000
3260.384991	0.073684	0.613678	0.012864	77.463493	69.898598	124.143906	0.376155	0.000000	1.338423	0.000000	0.000000	0.000000	0.135856	0.172592	1.602147	0.000000	0.000000	4.000000	35.000000	0.000000
3260.388324	0.073684	0.613678	0.012864	77.463493	69.898598	124.143906	0.376155	0.000000	1.338423	0.000000	0.000000	0.000000	0.135856	0.172592	1.602147	0.000000	0.000000	4.000000	35.000000	0.000000
3260.391658	0.073684	0.613678	0.012864	77.463493	69.898598	124.143906	0.376155	0.000000	1.338423	0.000000	0.000000	0.000000	0.135856	0.172592	1.602147	0.000000	0.000000	4.000000	35.000000	0.000000
3260.394991	0.074735	0.614182	0.018239	78.618935	71.984840	125.906654	0.643179	0.000000	1.315780	0.000000	0.000000	0.000000	0.315209	0.151319	1.612539	0.000000	0.000000	4.000000	35.000000	0.000000
3260.398324	0.074735	0.614182	0.018239	78.618935	71.984840	125.906654	0.643179	0.000000	1.315780	0.000000	0.000000	0.000000	0.315209	0.151319	1.612539	0.000000	0.000000	4.000000	35.000000	0.000000
3260.401658	0.074735	0.614182	0.018239	78.618935	71.984840	125.906654	0.643179	0.000000	1.315780	0.000000	0.000000	0.000000	0.315209	0.151319	1.612539	0.000000	0.000000	4.000000	35.000000	0.000000
3260.404991	0.076298	0.614613	0.023571	79.688545	74.337631	128.159286	0.911936	0.000000	1.263245	0.000000	0.000000	0.000000	0.469009	0.129169	1.599759	0.000000	0.000000	4.000000	35.000000	0.000000
3260.408324	0.076298	0.614613	0.023571	79.688545	74.337631	128.159286	0.911936	0.000000	1.263245	0.000000	0.000000	0.000000	0.469009	0.129169	1.599759	0.000000	0.000000	4.000000	35.000000	0.000000
3260.411658	0.076298	0.614613	0.023571	79.688545	74.337631	128.159286	0.911936	0.000000	1.263245	0.000000	0.000000	0.000000	0.469009	0.129169	1.599759	0.000000	0.000000	4.000000	35.000000	0.000000
3260.414991	0.078362	0.614955	0.028820	80.746918	76.992874	130.690155	1.178562	0.000000	1.185077	0.000000	0.000000	0.000000	0.619034	0.102570	1.574763	0.000000	0.000000	4.000000	35.000000	0.000000
3260.418324	0.078362	0.614955	0.028820	80.746918	76.992874	130.690155	1.178562	0.000000	1.185077	0.000000	0.000000	0.000000	0.619034	0.102570	1.574763	0.000000	0.000000	4.000000	35.000000	0.000000
3260.421658	0.078362	0.614955	0.028820	80.746918	76.992874	130.690155	1.178562	0.000000	1.185077	0.000000	0.000000	0.000000	0.619034	0.102570	1.574763	0.000000	0.000000	4.000000	35.000000	0.000000
3260.424991	0.080905	0.615182	0.033906	81.804321	79.953369	133.509552	1.441023	0.000000	1.081905	0.000000	0.000000	0.000000	0.762937	0.068063	1.525805	0.000000	0.000000	4.000000	35.000000	0.000000
3260.428324	0.080905	0.615182	0.033906	81.804321	79.953369	133.509552	1.441023	0.000000	1.081905	0.000000	0.000000	0.000000	0.762937	0.068063	1.525805	0.000000	0.000000	4.000000	35.000000	0.000000
3260.431658	0.080905	0.615182	0.033906	81.804321	79.953369	133.509552	1.441023	0.000000	1.081905	0.000000	0.000000	0.000000	0.762937	0.068063	1.525805	0.000000	0.000000	4.000000	35.000000	0.000000
3260.434991	0.083941	0.615368	0.038820	82.831848	83.299271	136.788696	1.695324	0.000000	0.954749	0.000000	0.000000	0.000000	0.910847	0.055743	1.474197	0.000000	0.000000	4.000000	35.000000	0.000000
3260.438324	0.083941	0.615368	0.038820	82.831848	83.299271	136.788696	1.695324	0.000000	0.954749	0.000000	0.000000	0.000000	0.910847	0.055743	1.474197	0.000000	0.000000	4.000000	35.000000	0.000000
3260.441658	0.083941	0.615368	0.038820	82.831848	83.299271	136.788696	1.695324	0.000000	0.954749	0.000000	0.000000	0.000000	0.910847	0.055743	1.474197	0.000000	0.000000	4.000000	35.000000	0.000000
3260.444991	0.087473	0.615510	0.043492	83.791801	87.198425	140.816177	1.941023	0.000000	0.802941	0.000000	0.000000	0.000000	1.059396	0.042579	1.401570	0.000000	0.000000	4.000000	35.000000	0.000000
3260.448324	0.087473	0.615510	0.043492	83.791801	87.198425	140.816177	1.941023	0.000000	0.802941	0.000000	0.000000	0.000000	1.059396	0.042579	1.401570	0.000000	0.000000	4.000000	35.000000	0.000000
3260.451658	0.087473	0.615510	0.043492	83.791801	87.198425	140.816177	1.941023	0.000000	0.802941	0.000000	0.000000	0.000000	1.059396	0.042579	1.401570	0.000000	0.000000	4.000000	35.000000	0.000000
3260.454991	0.091578	0.615618	0.047877	84.723701	91.950134	145.885757	2.174618	0.000000	0.626375	0.000000	0.000000	0.000000	1.231578	0.032541	1.315313	0.000000	0.000000	4.000000	35.000000	0.000000
3260.458324	0.091578	0.615618	0.047877	84.723701	91.950134	145.885757	2.174618	0.000000	0.626375	0.000000	0.000000	0.000000	1.231578	0.032541	1.315313	0.000000	0.000000	4.000000	35.000000	0.000000
3260.461658	0.091578	0.615618	0.047877	84.723701	91.950134	145.885757	2.174618	0.000000	0.626375	0.000000	0.000000	0.000000	1.231578	0.032541	1.315313	0.000000	0.000000	4.000000	35.000000	0.000000
3260.464991	0.096135	0.615644	0.051917	85.676453	98.297775	152.645782	2.393837	0.000000	0.421112	0.000000	0.000000	0.000000	1.367056	0.007834	1.212087	0.000000	0.000000	4.000000	35.000000	0.000000
3260.468324	0.096135	0.615644	0.051917	85.676453	98.297775	152.645782	2.393837	0.000000	0.421112	0.000000	0.000000	0.000000	1.367056	0.007834	1.212087	0.000000	0.000000	4.000000	35.000000	0.000000
3260.471658	0.096135	0.615644	0.051917	85.676453	98.297775	152.645782	2.393837	0.000000	0.421112	0.000000	0.000000	0.000000	1.367056	0.007834	1.212087	0.000000	0.000000	4.000000	35.000000	0.000000
3260.474991	0.101051	0.615591	0.055623	86.659180	107.855782	162.568436	2.595851	0.000000	0.193269	0.000000	0.000000	0.000000	1.474947	-0.015965	1.111791	0.000000	0.000000	4.000000	35.000000	0.000000
3260.478324	0.101051	0.615591	0.055623	86.659180	107.855782	162.568436	2.595851	0.000000	0.193269	0.000000	0.000000	0.000000	1.474947	-0.015965	1.111791	0.000000	0.000000	4.000000	35.000000	0.000000
3260.481658	0.101051	0.615591	0.055623	86.659180	107.855782	162.568436	2.595851	0.000000	0.193269	0.000000	0.000000	0.000000	1.474947	-0.015965	1.111791	0.000000	0.000000	4.000000	35.000000	0.000000
3260.484991	0.106338	0.615438	0.058907	87.605919	124.922729	179.966080	2.781150	0.000000	-0.052555	0.000000	0.000000	0.000000	1.586149	-0.045791	0.985255	0.000000	0.000000	4.000000	35.000000	0.000000
3260.488324	0.106338	0.615438	0.058907	87.605919	124.922729	179.966080	2.781150	0.000000	-0.052555	0.000000	0.000000	0.000000	1.586149	-0.045791	0.985255	0.000000	0.000000	4.000000	35.000000	0.000000
3260.491658	0.106338	0.615438	0.058907	87.605919	124.922729	179.966080	2.781150	0.000000	-0.052555	0.000000	0.000000	0.000000	1.586149	-0.045791	0.985255	0.000000	0.000000	4.000000	35.000000	0.000000
3260.494991	0.112011	0.615129	0.061713	88.206810	158.771103	-145.859665	2.945359	0.000000	-0.316913	0.000000	0.000000	0.000000	1.701730	-0.092630	0.841772	0.000000	0.000000	4.000000	35.000000	0.000000
3260.498324	0.112011	0.615129	0.061713	88.206810	158.771103	-145.859665	2.945359	0.000000	-0.316913	0.000000	0.000000	0.000000	1.701730	-0.092630	0.841772	0.000000	0.000000	4.000000	35.000000	0.000000
3260.501658	0.112011	0.615129	0.061713	88.206810	158.771103	-145.859665	2.945359	0.000000	-0.316913	0.000000	0.000000	0.000000	1.701730	-0.092630	0.841772	0.000000	0.000000	4.000000	35.000000	0.000000
3260.504991	0.118005	0.614764	0.063995	87.965096	-160.551651	-104.933167	3.085654	0.000000	-0.600535	0.000000	0.000000	0.000000	1.798247	-0.109575	0.684580	0.000000	0.000000	4.000000	35.000000	0.000000
3260.508324	0.118005	0.614764	0.063995	87.965096	-160.551651	-104.933167	3.085654	0.000000	-0.600535	0.000000	0.000000	0.000000	1.798247	-0.109575	0.684580	0.000000	0.000000	4.000000	35.000000	0.000000
3260.511658	0.118005	0.614764	0.063995	87.965096	-160.551651	-104.933167	3.085654	0.000000	-0.600535	0.000000	0.000000	0.000000	1.798247	-0.109575	0.684580	0.000000	0.000000	4.000000	35.000000	0.000000
3260.514991	0.124308	0.614357	0.065723	87.122612	-137.506058	-81.750771	3.199751	0.000000	-0.900243	0.000000	0.000000	0.000000	1.891008	-0.122184	0.518376	0.000000	0.000000	4.000000	35.000000	0.000000
3260.518324	0.124308	0.614357	0.065723	87.122612	-137.506058	-81.750771	3.199751	0.000000	-0.900243	0.000000	0.000000	0.000000	1.891008	-0.122184	0.518376	0.000000	0.000000	4.000000	35.000000	0.000000
3260.521658	0.124308	0.614357	0.065723	87.122612	-137.506058	-81.750771	3.199751	0.000000	-0.900243	0.000000	0.000000	0.000000	1.891008	-0.122184	0.518376	0.000000	0.000000	4.000000	35.000000	0.000000
3260.524991	0.130831	0.613922	0.066885	86.148018	-126.339844	-70.360435	3.286147	0.000000	-1.215411	0.000000	0.000000	0.000000	1.956768	-0.130445	0.348696	0.000000	0.000000	4.000000	35.000000	0.000000
3260.528324	0.130831	0.613922	0.066885	86.148018	-126.339844	-70.360435	3.286147	0.000000	-1.215411	0.000000	0.000000	0.000000	1.956768	-0.130445	0.348696	0.000000	0.000000	4.000000	35.000000	0.000000
3260.531658	0.130831	0.613922	0.066885	86.148018	-126.339844	-70.360435	3.286147	0.000000	-1.215411	0.000000	0.000000	0.000000	1.956768	-0.130445	0.348696	0.000000	0.000000	4.000000	35.000000	0.000000
3260.534991	0.137535	0.613465	0.067483	85.231247	-120.747101	-64.242561	3.344263	0.000000	-1.541539	0.000000	0.000000	0.000000	2.011226	-0.137238	0.179468	0.000000	0.000000	4.000000	35.000000	0.000000
3260.538324	0.137535	0.613465	0.067483	85.231247	-120.747101	-64.242561	3.344263	0.000000	-1.541539	0.000000	0.000000	0.000000	2.011226	-0.137238	0.179468	0.000000	0.000000	4.000000	35.000000	0.000000
3260.541658	0.137535	0.613465	0.067483	85.231247	-120.747101	-64.242561	3.344263	0.000000	-1.541539	0.000000	0.000000	0.000000	2.011226	-0.137238	0.179468	0.000000	0.000000	4.000000	35.000000	0.000000
3260.544991	0.144438	0.612900	0.067531	84.437149	-118.031555	-60.629738	3.374174	0.000000	-1.876744	0.000000	0.000000	0.000000	2.070885	-0.169499	0.014263	0.000000	0.000000	4.000000	35.000000	0.000000
3260.548324	0.144438	0.612900	0.067531	84.437149	-118.031555	-60.629738	3.374174	0.000000	-1.876744	0.000000	0.000000	0.000000	2.070885	-0.169499	0.014263	0.000000	0.000000	4.000000	35.000000	0.000000
3260.551658	0.144438	0.612900	0.067531	84.437149	-118.031555	-60.629738	3.374174	0.000000	-1.876744	0.000000	0.000000	0.000000	2.070885	-0.169499	0.014263	0.000000	0.000000	4.000000	35.000000	0.000000
3260.554991	0.151493	0.612240	0.067007	83.739632	-116.526756	-57.997311	3.376551	0.000000	-2.221891	0.000000	0.000000	0.000000	2.116640	-0.197993	-0.157255	0.000000	0.000000	4.000000	35.000000	0.000000
3260.558324	0.151493	0.612240	0.067007	83.739632	-116.526756	-57.997311	3.376551	0.000000	-2.221891	0.000000	0.000000	0.000000	2.116640	-0.197993	-0.157255	0.000000	0.000000	4.000000	35.000000	0.000000
3260.561658	0.151493	0.612240	0.067007	83.739632	-116.526756	-57.997311	3.376551	0.000000	-2.221891	0.000000	0.000000	0.000000	2.116640	-0.197993	-0.157255	0.000000	0.000000	4.000000	35.000000	0.000000
3260.564991	0.158641	0.611478	0.065943	83.102921	-115.211006	-55.415279	3.350342	0.000000	-2.574664	0.000000	0.000000	0.000000	2.144299	-0.228471	-0.319127	0.000000	0.000000	4.000000	35.000000	0.000000
3260.568324	0.158641	0.611478	0.065943	83.102921	-115.211006	-55.415279	3.350342	0.000000	-2.574664	0.000000	0.000000	0.000000	2.144299	-0.228471	-0.319127	0.000000	0.000000	4.000000	35.000000	0.000000
3260.571658	0.158641	0.611478	0.065943	83.102921	-115.211006	-55.415279	3.350342	0.000000	-2.574664	0.000000	0.000000	0.000000	2.144299	-0.228471	-0.319127	0.000000	0.000000	4.000000	35.000000	0.000000
3260.574991	0.165895	0.610608	0.064350	82.582642	-112.635666	-51.551197	3.297154	0.000000	-2.932048	0.000000	0.000000	0.000000	2.176216	-0.261164	-0.477789	0.000000	0.000000	4.000000	35.000000	0.000000
3260.578324	0.165895	0.610608	0.064350	82.582642	-112.635666	-51.551197	3.297154	0.000000	-2.932048	0.000000	0.000000	0.000000	2.176216	-0.261164	-0.477789	0.000000	0.000000	4.000000	35.000000	0.000000
3260.581658	0.165895	0.610608	0.064350	82.582642	-112.635666	-51.551197	3.297154	0.000000	-2.932048	0.000000	0.000000	0.000000	2.176216	-0.261164	-0.477789	0.000000	0.000000	4.000000	35.000000	0.000000
3260.584991	0.173165	0.609701	0.062335	82.250351	-107.582260	-45.411880	3.217523	0.000000	-3.294750	0.000000	0.000000	0.000000	2.180861	-0.271845	-0.604747	0.000000	0.000000	4.000000	35.000000	0.000000
3260.588324	0.173165	0.609701	0.062335	82.250351	-107.582260	-45.411880	3.217523	0.000000	-3.294750	0.000000	0.000000	0.000000	2.180861	-0.271845	-0.604747	0.000000	0.000000	4.000000	35.000000	0.000000
3260.591658	0.173165	0.609701	0.062335	82.250351	-107.582260	-45.411880	3.217523	0.000000	-3.294750	0.000000	0.000000	0.000000	2.180861	-0.271845	-0.604747	0.000000	0.000000	4.000000	35.000000	0.000000
3260.594991	0.180361	0.608761	0.059920	81.973763	-100.647560	-37.785530	3.116732	0.000000	-3.658226	0.000000	0.000000	0.000000	2.159053	-0.282049	-0.724365	0.000000	0.000000	4.000000	35.000000	0.000000
3260.598324	0.180361	0.608761	0.059920	81.973763	-100.647560	-37.785530	3.116732	0.000000	-3.658226	0.000000	0.000000	0.000000	2.159053	-0.282049	-0.724365	0.000000	0.000000	4.000000	35.000000	0.000000
3260.601658	0.180361	0.608761	0.059920	81.973763	-100.647560	-37.785530	3.116732	0.000000	-3.658226	0.000000	0.000000	0.000000	2.159053	-0.282049	-0.724365	0.000000	0.000000	4.000000	35.000000	0.000000
3260.604991	0.187372	0.607847	0.057063	81.589378	-93.250282	-29.878656	2.988785	0.000000	-4.008387	0.000000	0.000000	0.000000	2.103181	-0.274133	-0.857121	0.000000	0.000000	4.000000	35.000000	0.000000
3260.608324	0.187372	0.607847	0.057063	81.589378	-93.250282	-29.878656	2.988785	0.000000	-4.008387	0.000000	0.000000	0.000000	2.103181	-0.274133	-0.857121	0.000000	0.000000	4.000000	35.000000	0.000000
3260.611658	0.187372	0.607847	0.057063	81.589378	-93.250282	-29.878656	2.988785	0.000000	-4.008387	0.000000	0.000000	0.000000	2.103181	-0.274133	-0.857121	0.000000	0.000000	4.000000	35.000000	0.000000
3260.614991	0.193994	0.607031	0.053864	81.122856	-86.123657	-21.996588	2.734071	0.000000	-4.186270	0.000000	0.000000	0.000000	1.986670	-0.244861	-0.959807	0.000000	0.000000	4.000000	35.000000	0.000000
3260.618324	0.193994	0.607031	0.053864	81.122856	-86.123657	-21.996588	2.734071	0.000000	-4.186270	0.000000	0.000000	0.000000	1.986670	-0.244861	-0.959807	0.000000	0.000000	4.000000	35.000000	0.000000
3260.621658	0.193994	0.607031	0.053864	81.122856	-86.123657	-21.996588	2.734071	0.000000	-4.186270	0.000000	0.000000	0.000000	1.986670	-0.244861	-0.959807	0.000000	0.000000	4.000000	35.000000	0.000000
3260.624991	0.200180	0.606353	0.050383	80.650314	-79.622368	-14.346092	2.486005	0.000000	-4.338178	0.000000	0.000000	0.000000	1.855854	-0.203515	-1.044328	0.000000	0.000000	4.000000	35.000000	0.000000
3260.628324	0.200180	0.606353	0.050383	80.650314	-79.622368	-14.346092	2.486005	0.000000	-4.338178	0.000000	0.000000	0.000000	1.855854	-0.203515	-1.044328	0.000000	0.000000	4.000000	35.000000	0.000000
3260.631658	0.200180	0.606353	0.050383	80.650314	-79.622368	-14.346092	2.486005	0.000000	-4.338178	0.000000	0.000000	0.000000	1.855854	-0.203515	-1.044328	0.000000	0.000000	4.000000	35.000000	0.000000
3260.634991	0.205962	0.605742	0.046661	80.229149	-73.834579	-7.240255	2.246490	0.000000	-4.466909	0.000000	0.000000	0.000000	1.734492	-0.183240	-1.116459	0.000000	0.000000	4.000000	35.000000	0.000000
3260.638324	0.205962	0.605742	0.046661	80.229149	-73.834579	-7.240255	2.246490	0.000000	-4.466909	0.000000	0.000000	0.000000	1.734492	-0.183240	-1.116459	0.000000	0.000000	4.000000	35.000000	0.000000
3260.641658	0.205962	0.605742	0.046661	80.229149	-73.834579	-7.240255	2.246490	0.000000	-4.466909	0.000000	0.000000	0.000000	1.734492	-0.183240	-1.116459	0.000000	0.000000	4.000000	35.000000	0.000000
3260.644991	0.211286	0.605198	0.042732	79.928017	-68.707047	-0.774168	2.015059	0.000000	-4.575974	0.000000	0.000000	0.000000	1.597221	-0.163193	-1.178848	0.000000	0.000000	4.000000	35.000000	0.000000
3260.648324	0.211286	0.605198	0.042732	79.928017	-68.707047	-0.774168	2.015059	0.000000	-4.575974	0.000000	0.000000	0.000000	1.597221	-0.163193	-1.178848	0.000000	0.000000	4.000000	35.000000	0.000000
3260.651658	0.211286	0.605198	0.042732	79.928017	-68.707047	-0.774168	2.015059	0.000000	-4.575974	0.000000	0.000000	0.000000	1.597221	-0.163193	-1.178848	0.000000	0.000000	4.000000	35.000000	0.000000
3260.654991	0.216171	0.604671	0.038657	79.787895	-64.110764	5.084691	1.792308	0.000000	-4.667722	0.000000	0.000000	0.000000	1.465358	-0.158229	-1.222419	0.000000	0.000000	4.000000	35.000000	0.000000
3260.658324	0.216171	0.604671	0.038657	79.787895	-64.110764	5.084691	1.792308	0.000000	-4.667722	0.000000	0.000000	0.000000	1.465358	-0.158229	-1.222419	0.000000	0.000000	4.000000	35.000000	0.000000
3260.661658	0.216171	0.604671	0.038657	79.787895	-64.110764	5.084691	1.792308	0.000000	-4.667722	0.000000	0.000000	0.000000	1.465358	-0.158229	-1.222419	0.000000	0.000000	4.000000	35.000000	0.000000
3260.664991	0.220607	0.604169	0.034494	79.784134	-59.829945	10.328255	1.578686	0.000000	-4.744234	0.000000	0.000000	0.000000	1.330843	-0.150400	-1.248982	0.000000	0.000000	4.000000	35.000000	0.000000
3260.668324	0.220607	0.604169	0.034494	79.784134	-59.829945	10.328255	1.578686	0.000000	-4.744234	0.000000	0.000000	0.000000	1.330843	-0.150400	-1.248982	0.000000	0.000000	4.000000	35.000000	0.000000
3260.671658	0.220607	0.604169	0.034494	79.784134	-59.829945	10.328255	1.578686	0.000000	-4.744234	0.000000	0.000000	0.000000	1.330843	-0.150400	-1.248982	0.000000	0.000000	4.000000	35.000000	0.000000
3260.674991	0.224506	0.603742	0.030302	79.807846	-55.736076	14.922864	1.374876	0.000000	-4.807257	0.000000	0.000000	0.000000	1.169840	-0.128210	-1.257576	0.000000	0.000000	4.000000	35.000000	0.000000
3260.678324	0.224506	0.603742	0.030302	79.807846	-55.736076	14.922864	1.374876	0.000000	-4.807257	0.000000	0.000000	0.000000	1.169840	-0.128210	-1.257576	0.000000	0.000000	4.000000	35.000000	0.000000
3260.681658	0.224506	0.603742	0.030302	79.807846	-55.736076	14.922864	1.374876	0.000000	-4.807257	0.000000	0.000000	0.000000	1.169840	-0.128210	-1.257576	0.000000	0.000000	4.000000	35.000000	0.000000
3260.684991	0.227782	0.603387	0.026136	79.794731	-51.834499	18.915291	1.182359	0.000000	-4.858191	0.000000	0.000000	0.000000	0.982667	-0.106568	-1.249632	0.000000	0.000000	4.000000	35.000000	0.000000
3260.688324	0.227782	0.603387	0.026136	79.794731	-51.834499	18.915291	1.182359	0.000000	-4.858191	0.000000	0.000000	0.000000	0.982667	-0.106568	-1.249632	0.000000	0.000000	4.000000	35.000000	0.000000
3260.691658	0.227782	0.603387	0.026136	79.794731	-51.834499	18.915291	1.182359	0.000000	-4.858191	0.000000	0.000000	0.000000	0.982667	-0.106568	-1.249632	0.000000	0.000000	4.000000	35.000000	0.000000
3260.694991	0.230493	0.603121	0.022001	79.768242	-48.133217	22.981575	1.001944	0.000000	-4.898582	0.000000	0.000000	0.000000	0.813358	-0.079609	-1.240583	0.000000	0.000000	4.000000	35.000000	0.000000
3260.698324	0.230493	0.603121	0.022001	79.768242	-48.133217	22.981575	1.001944	0.000000	-4.898582	0.000000	0.000000	0.000000	0.813358	-0.079609	-1.240583	0.000000	0.000000	4.000000	35.000000	0.000000
3260.701658	0.230493	0.603121	0.022001	79.768242	-48.133217	22.981575	1.001944	0.000000	-4.898582	0.000000	0.000000	0.000000	0.813358	-0.079609	-1.240583	0.000000	0.000000	4.000000	35.000000	0.000000
3260.704991	0.232642	0.602942	0.017838	79.797684	-44.594357	27.373941	0.831260	0.000000	-4.930417	0.000000	0.000000	0.000000	0.644779	-0.053870	-1.248787	0.000000	0.000000	4.000000	35.000000	0.000000
3260.708324	0.232642	0.602942	0.017838	79.797684	-44.594357	27.373941	0.831260	0.000000	-4.930417	0.000000	0.000000	0.000000	0.644779	-0.053870	-1.248787	0.000000	0.000000	4.000000	35.000000	0.000000
3260.711658	0.232642	0.602942	0.017838	79.797684	-44.594357	27.373941	0.831260	0.000000	-4.930417	0.000000	0.000000	0.000000	0.644779	-0.053870	-1.248787	0.000000	0.000000	4.000000	35.000000	0.000000
3260.714991	0.234325	0.602768	0.013611	79.916595	-41.064045	31.847765	0.666421	0.000000	-4.955389	0.000000	0.000000	0.000000	0.504756	-0.052270	-1.268073	0.000000	0.000000	4.000000	35.000000	0.000000
3260.718324	0.234325	0.602768	0.013611	79.916595	-41.064045	31.847765	0.666421	0.000000	-4.955389	0.000000	0.000000	0.000000	0.504756	-0.052270	-1.268073	0.000000	0.000000	4.000000	35.000000	0.000000
3260.721658	0.234325	0.602768	0.013611	79.916595	-41.064045	31.847765	0.666421	0.000000	-4.955389	0.000000	0.000000	0.000000	0.504756	-0.052270	-1.268073	0.000000	0.000000	4.000000	35.000000	0.000000
3260.724991	0.235579	0.602623	0.009228	80.088150	-37.571518	36.069172	0.504078	0.000000	-4.974525	0.000000	0.000000	0.000000	0.376291	-0.043454	-1.314865	0.000000	0.000000	4.000000	35.000000	0.000000
3260.728324	0.235579	0.602623	0.009228	80.088150	-37.571518	36.069172	0.504078	0.000000	-4.974525	0.000000	0.000000	0.000000	0.376291	-0.043454	-1.314865	0.000000	0.000000	4.000000	35.000000	0.000000
3260.731658	0.235579	0.602623	0.009228	80.088150	-37.571518	36.069172	0.504078	0.000000	-4.974525	0.000000	0.000000	0.000000	0.376291	-0.043454	-1.314865	0.000000	0.000000	4.000000	35.000000	0.000000
3260.734991	0.236406	0.602427	0.004693	80.259384	-34.015297	40.063538	0.339550	0.000000	-4.988457	0.000000	0.000000	0.000000	0.248194	-0.058761	-1.360695	0.000000	0.000000	4.000000	35.000000	0.000000
3260.738324	0.236406	0.602427	0.004693	80.259384	-34.015297	40.063538	0.339550	0.000000	-4.988457	0.000000	0.000000	0.000000	0.248194	-0.058761	-1.360695	0.000000	0.000000	4.000000	35.000000	0.000000
3260.741658	0.236406	0.602427	0.004693	80.259384	-34.015297	40.063538	0.339550	0.000000	-4.988457	0.000000	0.000000	0.000000	0.248194	-0.058761	-1.360695	0.000000	0.000000	4.000000	35.000000	0.000000
3260.744991	0.236801	0.602216	0.000045	80.338425	-30.431622	43.780880	0.171915	0.000000	-4.997044	0.000000	0.000000	0.000000	0.118314	-0.063247	-1.394394	0.000000	0.000000	4.000000	35.000000	0.000000
3260.748324	0.236801	0.602216	0.000045	80.338425	-30.431622	43.780880	0.171915	0.000000	-4.997044	0.000000	0.000000	0.000000	0.118314	-0.063247	-1.394394	0.000000	0.000000	4.000000	35.000000	0.000000
3260.751658	0.236801	0.602216	0.000045	80.338425	-30.431622	43.780880	0.171915	0.000000	-4.997044	0.000000	0.000000	0.000000	0.118314	-0.063247	-1.394394	0.000000	0.000000	4.000000	35.000000	0.000000
3260.754991	0.236777	0.602037	-0.004641	80.238213	-26.767477	47.354160	0.001640	0.000000	-5.000000	0.000000	0.000000	0.000000	-0.007217	-0.053815	-1.405787	0.000000	0.000000	4.000000	35.000000	0.000000
3260.758324	0.236777	0.602037	-0.004641	80.238213	-26.767477	47.354160	0.001640	0.000000	-5.000000	0.000000	0.000000	0.000000	-0.007217	-0.053815	-1.405787	0.000000	0.000000	4.000000	35.000000	0.000000
3260.761658	0.236777	0.602037	-0.004641	80.238213	-26.767477	47.354160	0.001640	0.000000	-5.000000	0.000000	0.000000	0.000000	-0.007217	-0.053815	-1.405787	0.000000	0.000000	4.000000	35.000000	0.000000
3260.764991	0.236234	0.601943	-0.009256	79.900810	-23.120649	50.986084	-0.169562	0.000000	-4.997124	0.000000	0.000000	0.000000	-0.162751	-0.028044	-1.384487	0.000000	0.000000	4.000000	35.000000	0.000000
3260.768324	0.236234	0.601943	-0.009256	79.900810	-23.120649	50.986084	-0.169562	0.000000	-4.997124	0.000000	0.000000	0.000000	-0.162751	-0.028044	-1.384487	0.000000	0.000000	4.000000	35.000000	0.000000
3260.771658	0.236234	0.601943	-0.009256	79.900810	-23.120649	50.986084	-0.169562	0.000000	-4.997124	0.000000	0.000000	0.000000	-0.162751	-0.028044	-1.384487	0.000000	0.000000	4.000000	35.000000	0.000000
3260.774991	0.235134	0.601985	-0.013793	79.414253	-19.436867	55.046284	-0.338930	0.000000	-4.988499	0.000000	0.000000	0.000000	-0.329941	0.012683	-1.361088	0.000000	0.000000	4.000000	35.000000	0.000000
3260.778324	0.235134	0.601985	-0.013793	79.414253	-19.436867	55.046284	-0.338930	0.000000	-4.988499	0.000000	0.000000	0.000000	-0.329941	0.012683	-1.361088	0.000000	0.000000	4.000000	35.000000	0.000000
3260.781658	0.235134	0.601985	-0.013793	79.414253	-19.436867	55.046284	-0.338930	0.000000	-4.988499	0.000000	0.000000	0.000000	-0.329941	0.012683	-1.361088	0.000000	0.000000	4.000000	35.000000	0.000000
3260.784991	0.233540	0.602161	-0.018211	78.836479	-15.714527	59.253490	-0.507706	0.000000	-4.974156	0.000000	0.000000	0.000000	-0.478370	0.052630	-1.325309	0.000000	0.000000	4.000000	35.000000	0.000000
3260.788324	0.233540	0.602161	-0.018211	78.836479	-15.714527	59.253490	-0.507706	0.000000	-4.974156	0.000000	0.000000	0.000000	-0.478370	0.052630	-1.325309	0.000000	0.000000	4.000000	35.000000	0.000000
3260.791658	0.233540	0.602161	-0.018211	78.836479	-15.714527	59.253490	-0.507706	0.000000	-4.974156	0.000000	0.000000	0.000000	-0.478370	0.052630	-1.325309	0.000000	0.000000	4.000000	35.000000	0.000000
3260.794991	0.231470	0.602410	-0.022500	78.232346	-12.007255	63.296593	-0.675593	0.000000	-4.954147	0.000000	0.000000	0.000000	-0.620982	0.074675	-1.286736	0.000000	0.000000	4.000000	35.000000	0.000000
3260.798324	0.231470	0.602410	-0.022500	78.232346	-12.007255	63.296593	-0.675593	0.000000	-4.954147	0.000000	0.000000	0.000000	-0.620982	0.074675	-1.286736	0.000000	0.000000	4.000000	35.000000	0.000000
3260.801658	0.231470	0.602410	-0.022500	78.232346	-12.007255	63.296593	-0.675593	0.000000	-4.954147	0.000000	0.000000	0.000000	-0.620982	0.074675	-1.286736	0.000000	0.000000	4.000000	35.000000	0.000000
3260.804991	0.228942	0.602689	-0.026706	77.605331	-8.537955	66.958038	-0.843440	0.000000	-4.928348	0.000000	0.000000	0.000000	-0.758374	0.083865	-1.261714	0.000000	0.000000	4.000000	35.000000	0.000000
3260.808324	0.228942	0.602689	-0.026706	77.605331	-8.537955	66.958038	-0.843440	0.000000	-4.928348	0.000000	0.000000	0.000000	-0.758374	0.083865	-1.261714	0.000000	0.000000	4.000000	35.000000	0.000000
3260.811658	0.228942	0.602689	-0.026706	77.605331	-8.537955	66.958038	-0.843440	0.000000	-4.928348	0.000000	0.000000	0.000000	-0.758374	0.083865	-1.261714	0.000000	0.000000	4.000000	35.000000	0.000000
3260.814991	0.226080	0.602916	-0.030868	77.020775	-5.239096	70.402046	-1.014044	0.000000	-4.896092	0.000000	0.000000	0.000000	-0.858679	0.068043	-1.248729	0.000000	0.000000	4.000000	35.000000	0.000000
3260.818324	0.226080	0.602916	-0.030868	77.020775	-5.239096	70.402046	-1.014044	0.000000	-4.896092	0.000000	0.000000	0.000000	-0.858679	0.068043	-1.248729	0.000000	0.000000	4.000000	35.000000	0.000000
3260.821658	0.226080	0.602916	-0.030868	77.020775	-5.239096	70.402046	-1.014044	0.000000	-4.896092	0.000000	0.000000	0.000000	-0.858679	0.068043	-1.248729	0.000000	0.000000	4.000000	35.000000	0.000000
3260.824991	0.222967	0.603055	-0.034997	76.513054	-2.029906	73.887558	-1.189028	0.000000	-4.856564	0.000000	0.000000	0.000000	-0.933940	0.041789	-1.238706	0.000000	0.000000	4.000000	35.000000	0.000000
3260.828324	0.222967	0.603055	-0.034997	76.513054	-2.029906	73.887558	-1.189028	0.000000	-4.856564	0.000000	0.000000	0.000000	-0.933940	0.041789	-1.238706	0.000000	0.000000	4.000000	35.000000	0.000000
3260.831658	0.222967	0.603055	-0.034997	76.513054	-2.029906	73.887558	-1.189028	0.000000	-4.856564	0.000000	0.000000	0.000000	-0.933940	0.041789	-1.238706	0.000000	0.000000	4.000000	35.000000	0.000000
3260.834991	0.219696	0.603126	-0.039125	76.036980	0.973983	77.268417	-1.368676	0.000000	-4.809025	0.000000	0.000000	0.000000	-0.981129	0.021131	-1.238527	0.000000	0.000000	4.000000	35.000000	0.000000
3260.838324	0.219696	0.603126	-0.039125	76.036980	0.973983	77.268417	-1.368676	0.000000	-4.809025	0.000000	0.000000	0.000000	-0.981129	0.021131	-1.238527	0.000000	0.000000	4.000000	35.000000	0.000000
3260.841658	0.219696	0.603126	-0.039125	76.036980	0.973983	77.268417	-1.368676	0.000000	-4.809025	0.000000	0.000000	0.000000	-0.981129	0.021131	-1.238527	0.000000	0.000000	4.000000	35.000000	0.000000
3260.844991	0.216151	0.603082	-0.043202	75.574562	3.593092	80.318558	-1.553478	0.000000	-4.752547	0.000000	0.000000	0.000000	-1.063480	-0.013042	-1.223117	0.000000	0.000000	4.000000	35.000000	0.000000
3260.848324	0.216151	0.603082	-0.043202	75.574562	3.593092	80.318558	-1.553478	0.000000	-4.752547	0.000000	0.000000	0.000000	-1.063480	-0.013042	-1.223117	0.000000	0.000000	4.000000	35.000000	0.000000
3260.851658	0.216151	0.603082	-0.043202	75.574562	3.593092	80.318558	-1.553478	0.000000	-4.752547	0.000000	0.000000	0.000000	-1.063480	-0.013042	-1.223117	0.000000	0.000000	4.000000	35.000000	0.000000
3260.854991	0.212371	0.603002	-0.047079	75.092354	5.699851	82.809669	-1.743081	0.000000	-4.686328	0.000000	0.000000	0.000000	-1.133920	-0.024140	-1.162848	0.000000	0.000000	4.000000	35.000000	0.000000
3260.858324	0.212371	0.603002	-0.047079	75.092354	5.699851	82.809669	-1.743081	0.000000	-4.686328	0.000000	0.000000	0.000000	-1.133920	-0.024140	-1.162848	0.000000	0.000000	4.000000	35.000000	0.000000
3260.861658	0.212371	0.603002	-0.047079	75.092354	5.699851	82.809669	-1.743081	0.000000	-4.686328	0.000000	0.000000	0.000000	-1.133920	-0.024140	-1.162848	0.000000	0.000000	4.000000	35.000000	0.000000
3260.864991	0.208319	0.602936	-0.050755	74.591324	7.246049	84.532181	-1.932066	0.000000	-4.611629	0.000000	0.000000	0.000000	-1.215640	-0.019739	-1.102873	0.000000	0.000000	4.000000	35.000000	0.000000
3260.868324	0.208319	0.602936	-0.050755	74.591324	7.246049	84.532181	-1.932066	0.000000	-4.611629	0.000000	0.000000	0.000000	-1.215640	-0.019739	-1.102873	0.000000	0.000000	4.000000	35.000000	0.000000
3260.871658	0.208319	0.602936	-0.050755	74.591324	7.246049	84.532181	-1.932066	0.000000	-4.611629	0.000000	0.000000	0.000000	-1.215640	-0.019739	-1.102873	0.000000	0.000000	4.000000	35.000000	0.000000
3260.874991	0.203953	0.602917	-0.054150	74.075203	8.341192	85.370438	-2.121490	0.000000	-4.527613	0.000000	0.000000	0.000000	-1.309927	-0.005692	-1.018506	0.000000	0.000000	4.000000	35.000000	0.000000
3260.878324	0.203953	0.602917	-0.054150	74.075203	8.341192	85.370438	-2.121490	0.000000	-4.527613	0.000000	0.000000	0.000000	-1.309927	-0.005692	-1.018506	0.000000	0.000000	4.000000	35.000000	0.000000
3260.881658	0.203953	0.602917	-0.054150	74.075203	8.341192	85.370438	-2.121490	0.000000	-4.527613	0.000000	0.000000	0.000000	-1.309927	-0.005692	-1.018506	0.000000	0.000000	4.000000	35.000000	0.000000
3260.884991	0.199316	0.602902	-0.057301	73.583260	9.253702	85.615669	-2.309932	0.000000	-4.434435	0.000000	0.000000	0.000000	-1.391120	-0.004474	-0.945238	0.000000	0.000000	4.000000	35.000000	0.000000
3260.888324	0.199316	0.602902	-0.057301	73.583260	9.253702	85.615669	-2.309932	0.000000	-4.434435	0.000000	0.000000	0.000000	-1.391120	-0.004474	-0.945238	0.000000	0.000000	4.000000	35.000000	0.000000
3260.891658	0.199316	0.602902	-0.057301	73.583260	9.253702	85.615669	-2.309932	0.000000	-4.434435	0.000000	0.000000	0.000000	-1.391120	-0.004474	-0.945238	0.000000	0.000000	4.000000	35.000000	0.000000
3260.894991	0.194457	0.602869	-0.060229	73.157516	10.338475	86.059349	-2.498713	0.000000	-4.330870	0.000000	0.000000	0.000000	-1.457663	-0.010038	-0.878378	0.000000	0.000000	4.000000	35.000000	0.000000
3260.898324	0.194457	0.602869	-0.060229	73.157516	10.338475	86.059349	-2.498713	0.000000	-4.330870	0.000000	0.000000	0.000000	-1.457663	-0.010038	-0.878378	0.000000	0.000000	4.000000	35.000000	0.000000
3260.901658	0.194457	0.602869	-0.060229	73.157516	10.338475	86.059349	-2.498713	0.000000	-4.330870	0.000000	0.000000	0.000000	-1.457663	-0.010038	-0.878378	0.000000	0.000000	4.000000	35.000000	0.000000
3260.904991	0.189517	0.602795	-0.062999	72.803474	11.683145	87.000954	-2.688177	0.000000	-4.215887	0.000000	0.000000	0.000000	-1.482118	-0.022089	-0.830965	0.000000	0.000000	4.000000	35.000000	0.000000
3260.908324	0.189517	0.602795	-0.062999	72.803474	11.683145	87.000954	-2.688177	0.000000	-4.215887	0.000000	0.000000	0.000000	-1.482118	-0.022089	-0.830965	0.000000	0.000000	4.000000	35.000000	0.000000
3260.911658	0.189517	0.602795	-0.062999	72.803474	11.683145	87.000954	-2.688177	0.000000	-4.215887	0.000000	0.000000	0.000000	-1.482118	-0.022089	-0.830965	0.000000	0.000000	4.000000	35.000000	0.000000
3260.914991	0.184476	0.602694	-0.065659	72.502777	13.167123	88.226753	-2.877630	0.000000	-4.088917	0.000000	0.000000	0.000000	-1.512132	-0.030273	-0.798098	0.000000	0.000000	4.000000	35.000000	0.000000
3260.918324	0.184476	0.602694	-0.065659	72.502777	13.167123	88.226753	-2.877630	0.000000	-4.088917	0.000000	0.000000	0.000000	-1.512132	-0.030273	-0.798098	0.000000	0.000000	4.000000	35.000000	0.000000
3260.921658	0.184476	0.602694	-0.065659	72.502777	13.167123	88.226753	-2.877630	0.000000	-4.088917	0.000000	0.000000	0.000000	-1.512132	-0.030273	-0.798098	0.000000	0.000000	4.000000	35.000000	0.000000
3260.924991	0.179289	0.602535	-0.068129	72.237434	14.782095	89.595680	-3.068397	0.000000	-3.947776	0.000000	0.000000	0.000000	-1.556260	-0.047808	-0.740977	0.000000	0.000000	4.000000	35.000000	0.000000
3260.928324	0.179289	0.602535	-0.068129	72.237434	14.782095	89.595680	-3.068397	0.000000	-3.947776	0.000000	0.000000	0.000000	-1.556260	-0.047808	-0.740977	0.000000	0.000000	4.000000	35.000000	0.000000
3260.931658	0.179289	0.602535	-0.068129	72.237434	14.782095	89.595680	-3.068397	0.000000	-3.947776	0.000000	0.000000	0.000000	-1.556260	-0.047808	-0.740977	0.000000	0.000000	4.000000	35.000000	0.000000
3260.934991	0.173910	0.602325	-0.070421	71.990471	16.357206	90.661980	-3.258561	0.000000	-3.792331	0.000000	0.000000	0.000000	-1.613596	-0.062945	-0.687787	0.000000	0.000000	4.000000	35.000000	0.000000
3260.938324	0.173910	0.602325	-0.070421	71.990471	16.357206	90.661980	-3.258561	0.000000	-3.792331	0.000000	0.000000	0.000000	-1.613596	-0.062945	-0.687787	0.000000	0.000000	4.000000	35.000000	0.000000
3260.941658	0.173910	0.602325	-0.070421	71.990471	16.357206	90.661980	-3.258561	0.000000	-3.792331	0.000000	0.000000	0.000000	-1.613596	-0.062945	-0.687787	0.000000	0.000000	4.000000	35.000000	0.000000
3260.944991	0.168392	0.602119	-0.072486	71.754768	17.811178	91.399162	-3.449070	0.000000	-3.619933	0.000000	0.000000	0.000000	-1.655453	-0.061764	-0.619294	0.000000	0.000000	4.000000	35.000000	0.000000
3260.948324	0.168392	0.602119	-0.072486	71.754768	17.811178	91.399162	-3.449070	0.000000	-3.619933	0.000000	0.000000	0.000000	-1.655453	-0.061764	-0.619294	0.000000	0.000000	4.000000	35.000000	0.000000
3260.951658	0.168392	0.602119	-0.072486	71.754768	17.811178	91.399162	-3.449070	0.000000	-3.619933	0.000000	0.000000	0.000000	-1.655453	-0.061764	-0.619294	0.000000	0.000000	4.000000	35.000000	0.000000
3260.954991	0.162741	0.601939	-0.074314	71.522285	19.168453	92.106621	-3.624285	0.000000	-3.419590	0.000000	0.000000	0.000000	-1.695179	-0.054164	-0.548408	0.000000	0.000000	4.000000	35.000000	0.000000
3260.958324	0.162741	0.601939	-0.074314	71.522285	19.168453	92.106621	-3.624285	0.000000	-3.419590	0.000000	0.000000	0.000000	-1.695179	-0.054164	-0.548408	0.000000	0.000000	4.000000	35.000000	0.000000
3260.961658	0.162741	0.601939	-0.074314	71.522285	19.168453	92.106621	-3.624285	0.000000	-3.419590	0.000000	0.000000	0.000000	-1.695179	-0.054164	-0.548408	0.000000	0.000000	4.000000	35.000000	0.000000
3260.964991	0.157055	0.601797	-0.075881	71.285378	20.466717	92.906525	-3.715686	0.000000	-3.137060	0.000000	0.000000	0.000000	-1.705866	-0.042574	-0.470324	0.000000	0.000000	4.000000	35.000000	0.000000
3260.968324	0.157055	0.601797	-0.075881	71.285378	20.466717	92.906525	-3.715686	0.000000	-3.137060	0.000000	0.000000	0.000000	-1.705866	-0.042574	-0.470324	0.000000	0.000000	4.000000	35.000000	0.000000
3260.971658	0.157055	0.601797	-0.075881	71.285378	20.466717	92.906525	-3.715686	0.000000	-3.137060	0.000000	0.000000	0.000000	-1.705866	-0.042574	-0.470324	0.000000	0.000000	4.000000	35.000000	0.000000
3260.974991	0.151435	0.601767	-0.077135	71.036903	21.784418	93.874825	-3.794073	0.000000	-2.852749	0.000000	0.000000	0.000000	-1.686076	-0.008897	-0.376194	0.000000	0.000000	4.000000	35.000000	0.000000
3260.978324	0.151435	0.601767	-0.077135	71.036903	21.784418	93.874825	-3.794073	0.000000	-2.852749	0.000000	0.000000	0.000000	-1.686076	-0.008897	-0.376194	0.000000	0.000000	4.000000	35.000000	0.000000
3260.981658	0.151435	0.601767	-0.077135	71.036903	21.784418	93.874825	-3.794073	0.000000	-2.852749	0.000000	0.000000	0.000000	-1.686076	-0.008897	-0.376194	0.000000	0.000000	4.000000	35.000000	0.000000
3260.984991	0.145880	0.601850	-0.078051	70.772850	23.196617	95.010834	-3.856772	0.000000	-2.571736	0.000000	0.000000	0.000000	-1.666305	0.024764	-0.274677	0.000000	0.000000	4.000000	35.000000	0.000000
3260.988324	0.145880	0.601850	-0.078051	70.772850	23.196617	95.010834	-3.856772	0.000000	-2.571736	0.000000	0.000000	0.000000	-1.666305	0.024764	-0.274677	0.000000	0.000000	4.000000	35.000000	0.000000
3260.991658	0.145880	0.601850	-0.078051	70.772850	23.196617	95.010834	-3.856772	0.000000	-2.571736	0.000000	0.000000	0.000000	-1.666305	0.024764	-0.274677	0.000000	0.000000	4.000000	35.000000	0.000000
3260.994991	0.140393	0.602022	-0.078596	70.487953	24.624853	96.027489	-3.902552	0.000000	-2.294019	0.000000	0.000000	0.000000	-1.646333	0.051817	-0.163507	0.000000	0.000000	4.000000	35.000000	0.000000
3260.998324	0.140393	0.602022	-0.078596	70.487953	24.624853	96.027489	-3.902552	0.000000	-2.294019	0.000000	0.000000	0.000000	-1.646333	0.051817	-0.163507	0.000000	0.000000	4.000000	35.000000	0.000000
3261.001658	0.140393	0.602022	-0.078596	70.487953	24.624853	96.027489	-3.902552	0.000000	-2.294019	0.000000	0.000000	0.000000	-1.646333	0.051817	-0.163507	0.000000	0.000000	4.000000	35.000000	0.000000
3261.004991	0.134872	0.602212	-0.078783	70.195068	26.002911	96.944252	-3.929803	0.000000	-2.019629	0.000000	0.000000	0.000000	-1.656031	0.056979	-0.056147	0.000000	0.000000	4.000000	35.000000	0.000000
3261.008324	0.134872	0.602212	-0.078783	70.195068	26.002911	96.944252	-3.929803	0.000000	-2.019629	0.000000	0.000000	0.000000	-1.656031	0.056979	-0.056147	0.000000	0.000000	4.000000	35.000000	0.000000
3261.011658	0.134872	0.602212	-0.078783	70.195068	26.002911	96.944252	-3.929803	0.000000	-2.019629	0.000000	0.000000	0.000000	-1.656031	0.056979	-0.056147	0.000000	0.000000	4.000000	35.000000	0.000000
3261.014991	0.129256	0.602402	-0.078589	69.906830	27.227036	97.584297	-3.939161	0.000000	-1.743624	0.000000	0.000000	0.000000	-1.684799	0.056845	0.058306	0.000000	0.000000	4.000000	35.000000	0.000000
3261.018324	0.129256	0.602402	-0.078589	69.906830	27.227036	97.584297	-3.939161	0.000000	-1.743624	0.000000	0.000000	0.000000	-1.684799	0.056845	0.058306	0.000000	0.000000	4.000000	35.000000	0.000000
3261.021658	0.129256	0.602402	-0.078589	69.906830	27.227036	97.584297	-3.939161	0.000000	-1.743624	0.000000	0.000000	0.000000	-1.684799	0.056845	0.058306	0.000000	0.000000	4.000000	35.000000	0.000000
3261.024991	0.123641	0.602573	-0.078046	69.652039	28.247673	97.656174	-3.929443	0.000000	-1.462824	0.000000	0.000000	0.000000	-1.684637	0.051270	0.162986	0.000000	0.000000	4.000000	35.000000	0.000000
3261.028324	0.123641	0.602573	-0.078046	69.652039	28.247673	97.656174	-3.929443	0.000000	-1.462824	0.000000	0.000000	0.000000	-1.684637	0.051270	0.162986	0.000000	0.000000	4.000000	35.000000	0.000000
3261.031658	0.123641	0.602573	-0.078046	69.652039	28.247673	97.656174	-3.929443	0.000000	-1.462824	0.000000	0.000000	0.000000	-1.684637	0.051270	0.162986	0.000000	0.000000	4.000000	35.000000	0.000000
3261.034991	0.118006	0.602710	-0.077170	69.436646	29.059580	97.295120	-3.902278	0.000000	-1.182051	0.000000	0.000000	0.000000	-1.690505	0.041111	0.262749	0.000000	0.000000	4.000000	35.000000	0.000000
3261.038324	0.118006	0.602710	-0.077170	69.436646	29.059580	97.295120	-3.902278	0.000000	-1.182051	0.000000	0.000000	0.000000	-1.690505	0.041111	0.262749	0.000000	0.000000	4.000000	35.000000	0.000000
3261.041658	0.118006	0.602710	-0.077170	69.436646	29.059580	97.295120	-3.902278	0.000000	-1.182051	0.000000	0.000000	0.000000	-1.690505	0.041111	0.262749	0.000000	0.000000	4.000000	35.000000	0.000000
3261.044991	0.112400	0.602852	-0.075946	69.238373	29.719536	96.774551	-3.858487	0.000000	-0.900301	0.000000	0.000000	0.000000	-1.681840	0.042665	0.367083	0.000000	0.000000	4.000000	35.000000	0.000000
3261.048324	0.112400	0.602852	-0.075946	69.238373	29.719536	96.774551	-3.858487	0.000000	-0.900301	0.000000	0.000000	0.000000	-1.681840	0.042665	0.367083	0.000000	0.000000	4.000000	35.000000	0.000000
3261.051658	0.112400	0.602852	-0.075946	69.238373	29.719536	96.774551	-3.858487	0.000000	-0.900301	0.000000	0.000000	0.000000	-1.681840	0.042665	0.367083	0.000000	0.000000	4.000000	35.000000	0.000000
3261.054991	0.106792	0.603007	-0.074421	69.034653	30.234980	96.257622	-3.797307	0.000000	-0.619994	0.000000	0.000000	0.000000	-1.682281	0.046564	0.457503	0.000000	0.000000	4.000000	35.000000	0.000000
3261.058324	0.106792	0.603007	-0.074421	69.034653	30.234980	96.257622	-3.797307	0.000000	-0.619994	0.000000	0.000000	0.000000	-1.682281	0.046564	0.457503	0.000000	0.000000	4.000000	35.000000	0.000000
3261.061658	0.106792	0.603007	-0.074421	69.034653	30.234980	96.257622	-3.797307	0.000000	-0.619994	0.000000	0.000000	0.000000	-1.682281	0.046564	0.457503	0.000000	0.000000	4.000000	35.000000	0.000000
3261.064991	0.101260	0.603164	-0.072687	68.976433	30.812210	96.068832	-3.721056	0.000000	-0.339614	0.000000	0.000000	0.000000	-1.659601	0.047004	0.520094	0.000000	0.000000	4.000000	35.000000	0.000000
3261.068324	0.101260	0.603164	-0.072687	68.976433	30.812210	96.068832	-3.721056	0.000000	-0.339614	0.000000	0.000000	0.000000	-1.659601	0.047004	0.520094	0.000000	0.000000	4.000000	35.000000	0.000000
3261.071658	0.101260	0.603164	-0.072687	68.976433	30.812210	96.068832	-3.721056	0.000000	-0.339614	0.000000	0.000000	0.000000	-1.659601	0.047004	0.520094	0.000000	0.000000	4.000000	35.000000	0.000000
3261.074991	0.095783	0.603254	-0.070859	69.270668	31.869940	96.603134	-3.634374	0.000000	-0.063013	0.000000	0.000000	0.000000	-1.643298	0.027167	0.548476	0.000000	0.000000	4.000000	35.000000	0.000000
3261.078324	0.095783	0.603254	-0.070859	69.270668	31.869940	96.603134	-3.634374	0.000000	-0.063013	0.000000	0.000000	0.000000	-1.643298	0.027167	0.548476	0.000000	0.000000	4.000000	35.000000	0.000000
3261.081658	0.095783	0.603254	-0.070859	69.270668	31.869940	96.603134	-3.634374	0.000000	-0.063013	0.000000	0.000000	0.000000	-1.643298	0.027167	0.548476	0.000000	0.000000	4.000000	35.000000	0.000000
3261.084991	0.090457	0.603426	-0.068820	69.749115	33.391888	97.656075	-3.542961	0.000000	0.210870	0.000000	0.000000	0.000000	-1.597650	0.051604	0.611834	0.000000	0.000000	4.000000	35.000000	0.000000
3261.088324	0.090457	0.603426	-0.068820	69.749115	33.391888	97.656075	-3.542961	0.000000	0.210870	0.000000	0.000000	0.000000	-1.597650	0.051604	0.611834	0.000000	0.000000	4.000000	35.000000	0.000000
3261.091658	0.090457	0.603426	-0.068820	69.749115	33.391888	97.656075	-3.542961	0.000000	0.210870	0.000000	0.000000	0.000000	-1.597650	0.051604	0.611834	0.000000	0.000000	4.000000	35.000000	0.000000
3261.094991	0.085232	0.603691	-0.066486	70.183334	35.081108	98.611031	-3.440989	0.000000	0.477145	0.000000	0.000000	0.000000	-1.567666	0.079430	0.700277	0.000000	0.000000	4.000000	35.000000	0.000000
3261.098324	0.085232	0.603691	-0.066486	70.183334	35.081108	98.611031	-3.440989	0.000000	0.477145	0.000000	0.000000	0.000000	-1.567666	0.079430	0.700277	0.000000	0.000000	4.000000	35.000000	0.000000
3261.101658	0.085232	0.603691	-0.066486	70.183334	35.081108	98.611031	-3.440989	0.000000	0.477145	0.000000	0.000000	0.000000	-1.567666	0.079430	0.700277	0.000000	0.000000	4.000000	35.000000	0.000000
3261.104991	0.080144	0.604029	-0.063880	70.556320	36.868443	99.515785	-3.324276	0.000000	0.738423	0.000000	0.000000	0.000000	-1.526140	0.101386	0.781684	0.000000	0.000000	4.000000	35.000000	0.000000
3261.108324	0.080144	0.604029	-0.063880	70.556320	36.868443	99.515785	-3.324276	0.000000	0.738423	0.000000	0.000000	0.000000	-1.526140	0.101386	0.781684	0.000000	0.000000	4.000000	35.000000	0.000000
3261.111658	0.080144	0.604029	-0.063880	70.556320	36.868443	99.515785	-3.324276	0.000000	0.738423	0.000000	0.000000	0.000000	-1.526140	0.101386	0.781684	0.000000	0.000000	4.000000	35.000000	0.000000
3261.114991	0.075224	0.604395	-0.060989	70.862701	38.655144	100.486580	-3.193995	0.000000	0.992779	0.000000	0.000000	0.000000	-1.476058	0.109660	0.867416	0.000000	0.000000	4.000000	35.000000	0.000000
3261.118324	0.075224	0.604395	-0.060989	70.862701	38.655144	100.486580	-3.193995	0.000000	0.992779	0.000000	0.000000	0.000000	-1.476058	0.109660	0.867416	0.000000	0.000000	4.000000	35.000000	0.000000
3261.121658	0.075224	0.604395	-0.060989	70.862701	38.655144	100.486580	-3.193995	0.000000	0.992779	0.000000	0.000000	0.000000	-1.476058	0.109660	0.867416	0.000000	0.000000	4.000000	35.000000	0.000000
3261.124991	0.070484	0.604822	-0.057775	71.096176	40.412563	101.549591	-3.049426	0.000000	1.238789	0.000000	0.000000	0.000000	-1.421961	0.128332	0.963986	0.000000	0.000000	4.000000	35.000000	0.000000
3261.128324	0.070484	0.604822	-0.057775	71.096176	40.412563	101.549591	-3.049426	0.000000	1.238789	0.000000	0.000000	0.000000	-1.421961	0.128332	0.963986	0.000000	0.000000	4.000000	35.000000	0.000000
3261.131658	0.070484	0.604822	-0.057775	71.096176	40.412563	101.549591	-3.049426	0.000000	1.238789	0.000000	0.000000	0.000000	-1.421961	0.128332	0.963986	0.000000	0.000000	4.000000	35.000000	0.000000
3261.134991	0.066006	0.605291	-0.054266	71.280342	42.136051	102.759735	-2.888762	0.000000	1.475782	0.000000	0.000000	0.000000	-1.343414	0.140476	1.052895	0.000000	0.000000	4.000000	35.000000	0.000000
3261.138324	0.066006	0.605291	-0.054266	71.280342	42.136051	102.759735	-2.888762	0.000000	1.475782	0.000000	0.000000	0.000000	-1.343414	0.140476	1.052895	0.000000	0.000000	4.000000	35.000000	0.000000
3261.141658	0.066006	0.605291	-0.054266	71.280342	42.136051	102.759735	-2.888762	0.000000	1.475782	0.000000	0.000000	0.000000	-1.343414	0.140476	1.052895	0.000000	0.000000	4.000000	35.000000	0.000000
3261.144991	0.061918	0.605796	-0.050471	71.453857	43.874123	104.199867	-2.713279	0.000000	1.699684	0.000000	0.000000	0.000000	-1.226506	0.151520	1.138281	0.000000	0.000000	4.000000	35.000000	0.000000
3261.148324	0.061918	0.605796	-0.050471	71.453857	43.874123	104.199867	-2.713279	0.000000	1.699684	0.000000	0.000000	0.000000	-1.226506	0.151520	1.138281	0.000000	0.000000	4.000000	35.000000	0.000000
3261.151658	0.061918	0.605796	-0.050471	71.453857	43.874123	104.199867	-2.713279	0.000000	1.699684	0.000000	0.000000	0.000000	-1.226506	0.151520	1.138281	0.000000	0.000000	4.000000	35.000000	0.000000
3261.154991	0.058113	0.606341	-0.046416	71.719818	45.696774	105.634331	-2.523566	0.000000	1.904102	0.000000	0.000000	0.000000	-1.141485	0.163597	1.216627	0.000000	0.000000	4.000000	35.000000	0.000000
3261.158324	0.058113	0.606341	-0.046416	71.719818	45.696774	105.634331	-2.523566	0.000000	1.904102	0.000000	0.000000	0.000000	-1.141485	0.163597	1.216627	0.000000	0.000000	4.000000	35.000000	0.000000
3261.161658	0.058113	0.606341	-0.046416	71.719818	45.696774	105.634331	-2.523566	0.000000	1.904102	0.000000	0.000000	0.000000	-1.141485	0.163597	1.216627	0.000000	0.000000	4.000000	35.000000	0.000000
3261.164991	0.054658	0.606893	-0.042184	72.187798	47.819424	107.088181	-2.320794	0.000000	2.094349	0.000000	0.000000	0.000000	-1.036522	0.165656	1.269652	0.000000	0.000000	4.000000	35.000000	0.000000
3261.168324	0.054658	0.606893	-0.042184	72.187798	47.819424	107.088181	-2.320794	0.000000	2.094349	0.000000	0.000000	0.000000	-1.036522	0.165656	1.269652	0.000000	0.000000	4.000000	35.000000	0.000000
3261.171658	0.054658	0.606893	-0.042184	72.187798	47.819424	107.088181	-2.320794	0.000000	2.094349	0.000000	0.000000	0.000000	-1.036522	0.165656	1.269652	0.000000	0.000000	4.000000	35.000000	0.000000
3261.174991	0.051634	0.607453	-0.037801	72.790024	50.419304	108.927376	-2.109186	0.000000	2.267103	0.000000	0.000000	0.000000	-0.907204	0.167856	1.314963	0.000000	0.000000	4.000000	35.000000	0.000000
3261.178324	0.051634	0.607453	-0.037801	72.790024	50.419304	108.927376	-2.109186	0.000000	2.267103	0.000000	0.000000	0.000000	-0.907204	0.167856	1.314963	0.000000	0.000000	4.000000	35.000000	0.000000
3261.181658	0.051634	0.607453	-0.037801	72.790024	50.419304	108.927376	-2.109186	0.000000	2.267103	0.000000	0.000000	0.000000	-0.907204	0.167856	1.314963	0.000000	0.000000	4.000000	35.000000	0.000000
3261.184991	0.049077	0.608050	-0.033203	73.400612	53.429325	111.327087	-1.890025	0.000000	2.418303	0.000000	0.000000	0.000000	-0.767195	0.179044	1.379310	0.000000	0.000000	4.000000	35.000000	0.000000
3261.188324	0.049077	0.608050	-0.033203	73.400612	53.429325	111.327087	-1.890025	0.000000	2.418303	0.000000	0.000000	0.000000	-0.767195	0.179044	1.379310	0.000000	0.000000	4.000000	35.000000	0.000000
3261.191658	0.049077	0.608050	-0.033203	73.400612	53.429325	111.327087	-1.890025	0.000000	2.418303	0.000000	0.000000	0.000000	-0.767195	0.179044	1.379310	0.000000	0.000000	4.000000	35.000000	0.000000
3261.194991	0.046863	0.608566	-0.028467	74.049782	56.721519	114.129242	-1.660140	0.000000	2.546170	0.000000	0.000000	0.000000	-0.664058	0.154886	1.420707	0.000000	0.000000	4.000000	35.000000	0.000000
3261.198324	0.046863	0.608566	-0.028467	74.049782	56.721519	114.129242	-1.660140	0.000000	2.546170	0.000000	0.000000	0.000000	-0.664058	0.154886	1.420707	0.000000	0.000000	4.000000	35.000000	0.000000
3261.201658	0.046863	0.608566	-0.028467	74.049782	56.721519	114.129242	-1.660140	0.000000	2.546170	0.000000	0.000000	0.000000	-0.664058	0.154886	1.420707	0.000000	0.000000	4.000000	35.000000	0.000000
3261.204991	0.044960	0.608978	-0.023600	74.746506	60.068085	117.091133	-1.423356	0.000000	2.656846	0.000000	0.000000	0.000000	-0.571061	0.123502	1.460015	0.000000	0.000000	4.000000	35.000000	0.000000
3261.208324	0.044960	0.608978	-0.023600	74.746506	60.068085	117.091133	-1.423356	0.000000	2.656846	0.000000	0.000000	0.000000	-0.571061	0.123502	1.460015	0.000000	0.000000	4.000000	35.000000	0.000000
3261.211658	0.044960	0.608978	-0.023600	74.746506	60.068085	117.091133	-1.423356	0.000000	2.656846	0.000000	0.000000	0.000000	-0.571061	0.123502	1.460015	0.000000	0.000000	4.000000	35.000000	0.000000
3261.214991	0.043357	0.609250	-0.018564	75.475677	63.509571	120.234909	-1.180020	0.000000	2.752023	0.000000	0.000000	0.000000	-0.480719	0.081660	1.510791	0.000000	0.000000	4.000000	35.000000	0.000000
3261.218324	0.043357	0.609250	-0.018564	75.475677	63.509571	120.234909	-1.180020	0.000000	2.752023	0.000000	0.000000	0.000000	-0.480719	0.081660	1.510791	0.000000	0.000000	4.000000	35.000000	0.000000
3261.221658	0.043357	0.609250	-0.018564	75.475677	63.509571	120.234909	-1.180020	0.000000	2.752023	0.000000	0.000000	0.000000	-0.480719	0.081660	1.510791	0.000000	0.000000	4.000000	35.000000	0.000000
3261.224991	0.042157	0.609358	-0.013496	76.173225	67.193855	123.572670	-0.928221	0.000000	2.832143	0.000000	0.000000	0.000000	-0.359953	0.032424	1.520501	0.000000	0.000000	4.000000	35.000000	0.000000
3261.228324	0.042157	0.609358	-0.013496	76.173225	67.193855	123.572670	-0.928221	0.000000	2.832143	0.000000	0.000000	0.000000	-0.359953	0.032424	1.520501	0.000000	0.000000	4.000000	35.000000	0.000000
3261.231658	0.042157	0.609358	-0.013496	76.173225	67.193855	123.572670	-0.928221	0.000000	2.832143	0.000000	0.000000	0.000000	-0.359953	0.032424	1.520501	0.000000	0.000000	4.000000	35.000000	0.000000
3261.234991	0.041336	0.609286	-0.008340	76.779022	71.261467	127.293282	-0.674805	0.000000	2.892135	0.000000	0.000000	0.000000	-0.246366	-0.021675	1.546818	0.000000	0.000000	4.000000	35.000000	0.000000
3261.238324	0.041336	0.609286	-0.008340	76.779022	71.261467	127.293282	-0.674805	0.000000	2.892135	0.000000	0.000000	0.000000	-0.246366	-0.021675	1.546818	0.000000	0.000000	4.000000	35.000000	0.000000
3261.241658	0.041336	0.609286	-0.008340	76.779022	71.261467	127.293282	-0.674805	0.000000	2.892135	0.000000	0.000000	0.000000	-0.246366	-0.021675	1.546818	0.000000	0.000000	4.000000	35.000000	0.000000
3261.244991	0.040902	0.609037	-0.003144	77.253426	75.720551	131.439240	-0.417002	0.000000	2.933196	0.000000	0.000000	0.000000	-0.130267	-0.074453	1.558941	0.000000	0.000000	4.000000	35.000000	0.000000
3261.248324	0.040902	0.609037	-0.003144	77.253426	75.720551	131.439240	-0.417002	0.000000	2.933196	0.000000	0.000000	0.000000	-0.130267	-0.074453	1.558941	0.000000	0.000000	4.000000	35.000000	0.000000
3261.251658	0.040902	0.609037	-0.003144	77.253426	75.720551	131.439240	-0.417002	0.000000	2.933196	0.000000	0.000000	0.000000	-0.130267	-0.074453	1.558941	0.000000	0.000000	4.000000	35.000000	0.000000
3261.254991	0.040774	0.608512	0.002022	77.555931	80.630470	136.098785	-0.157178	0.000000	2.954907	0.000000	0.000000	0.000000	-0.038398	-0.157667	1.549560	0.000000	0.000000	4.000000	35.000000	0.000000
3261.258324	0.040774	0.608512	0.002022	77.555931	80.630470	136.098785	-0.157178	0.000000	2.954907	0.000000	0.000000	0.000000	-0.038398	-0.157667	1.549560	0.000000	0.000000	4.000000	35.000000	0.000000
3261.261658	0.040774	0.608512	0.002022	77.555931	80.630470	136.098785	-0.157178	0.000000	2.954907	0.000000	0.000000	0.000000	-0.038398	-0.157667	1.549560	0.000000	0.000000	4.000000	35.000000	0.000000
3261.264991	0.041048	0.607735	0.007115	77.652405	86.034195	141.316132	0.101082	0.000000	2.961307	0.000000	0.000000	0.000000	0.082355	-0.233173	1.527988	0.000000	0.000000	4.000000	35.000000	0.000000
3261.268324	0.041048	0.607735	0.007115	77.652405	86.034195	141.316132	0.101082	0.000000	2.961307	0.000000	0.000000	0.000000	0.082355	-0.233173	1.527988	0.000000	0.000000	4.000000	35.000000	0.000000
3261.271658	0.041048	0.607735	0.007115	77.652405	86.034195	141.316132	0.101082	0.000000	2.961307	0.000000	0.000000	0.000000	0.082355	-0.233173	1.527988	0.000000	0.000000	4.000000	35.000000	0.000000
3261.274991	0.041726	0.606599	0.011991	77.554970	91.916710	147.030334	0.355747	0.000000	2.947581	0.000000	0.000000	0.000000	0.203407	-0.340668	1.462914	0.000000	0.000000	4.000000	35.000000	0.000000
3261.278324	0.041726	0.606599	0.011991	77.554970	91.916710	147.030334	0.355747	0.000000	2.947581	0.000000	0.000000	0.000000	0.203407	-0.340668	1.462914	0.000000	0.000000	4.000000	35.000000	0.000000
3261.281658	0.041726	0.606599	0.011991	77.554970	91.916710	147.030334	0.355747	0.000000	2.947581	0.000000	0.000000	0.000000	0.203407	-0.340668	1.462914	0.000000	0.000000	4.000000	35.000000	0.000000
3261.284991	0.042733	0.605167	0.016680	77.343025	97.856880	152.756454	0.599566	0.000000	2.913680	0.000000	0.000000	0.000000	0.301959	-0.429539	1.406595	0.000000	0.000000	4.000000	35.000000	0.000000
3261.288324	0.042733	0.605167	0.016680	77.343025	97.856880	152.756454	0.599566	0.000000	2.913680	0.000000	0.000000	0.000000	0.301959	-0.429539	1.406595	0.000000	0.000000	4.000000	35.000000	0.000000
3261.291658	0.042733	0.605167	0.016680	77.343025	97.856880	152.756454	0.599566	0.000000	2.913680	0.000000	0.000000	0.000000	0.301959	-0.429539	1.406595	0.000000	0.000000	4.000000	35.000000	0.000000
3261.294991	0.044025	0.603414	0.021102	77.071381	103.674072	158.287704	0.833998	0.000000	2.863353	0.000000	0.000000	0.000000	0.387486	-0.526127	1.326669	0.000000	0.000000	4.000000	35.000000	0.000000
3261.298324	0.044025	0.603414	0.021102	77.071381	103.674072	158.287704	0.833998	0.000000	2.863353	0.000000	0.000000	0.000000	0.387486	-0.526127	1.326669	0.000000	0.000000	4.000000	35.000000	0.000000
3261.301658	0.044025	0.603414	0.021102	77.071381	103.674072	158.287704	0.833998	0.000000	2.863353	0.000000	0.000000	0.000000	0.387486	-0.526127	1.326669	0.000000	0.000000	4.000000	35.000000	0.000000
3261.304991	0.045654	0.601339	0.025250	76.812981	109.500824	163.697495	1.055110	0.000000	2.798772	0.000000	0.000000	0.000000	0.488770	-0.622451	1.244325	0.000000	0.000000	4.000000	35.000000	0.000000
3261.308324	0.045654	0.601339	0.025250	76.812981	109.500824	163.697495	1.055110	0.000000	2.798772	0.000000	0.000000	0.000000	0.488770	-0.622451	1.244325	0.000000	0.000000	4.000000	35.000000	0.000000
3261.311658	0.045654	0.601339	0.025250	76.812981	109.500824	163.697495	1.055110	0.000000	2.798772	0.000000	0.000000	0.000000	0.488770	-0.622451	1.244325	0.000000	0.000000	4.000000	35.000000	0.000000
3261.314991	0.047599	0.598986	0.029065	76.586990	115.435211	169.070374	1.262497	0.000000	2.717310	0.000000	0.000000	0.000000	0.583555	-0.705799	1.144506	0.000000	0.000000	4.000000	35.000000	0.000000
3261.318324	0.047599	0.598986	0.029065	76.586990	115.435211	169.070374	1.262497	0.000000	2.717310	0.000000	0.000000	0.000000	0.583555	-0.705799	1.144506	0.000000	0.000000	4.000000	35.000000	0.000000
3261.321658	0.047599	0.598986	0.029065	76.586990	115.435211	169.070374	1.262497	0.000000	2.717310	0.000000	0.000000	0.000000	0.583555	-0.705799	1.144506	0.000000	0.000000	4.000000	35.000000	0.000000
3261.324991	0.049700	0.596367	0.032535	76.377922	121.362808	174.339981	1.453248	0.000000	2.620051	0.000000	0.000000	0.000000	0.630161	-0.785598	1.040945	0.000000	0.000000	4.000000	35.000000	0.000000
3261.328324	0.049700	0.596367	0.032535	76.377922	121.362808	174.339981	1.453248	0.000000	2.620051	0.000000	0.000000	0.000000	0.630161	-0.785598	1.040945	0.000000	0.000000	4.000000	35.000000	0.000000
3261.331658	0.049700	0.596367	0.032535	76.377922	121.362808	174.339981	1.453248	0.000000	2.620051	0.000000	0.000000	0.000000	0.630161	-0.785598	1.040945	0.000000	0.000000	4.000000	35.000000	0.000000
3261.334991	0.051984	0.593545	0.035701	76.177124	126.947342	179.222412	1.626739	0.000000	2.515024	0.000000	0.000000	0.000000	0.685252	-0.846676	0.949995	0.000000	0.000000	4.000000	35.000000	0.000000
3261.338324	0.051984	0.593545	0.035701	76.177124	126.947342	179.222412	1.626739	0.000000	2.515024	0.000000	0.000000	0.000000	0.685252	-0.846676	0.949995	0.000000	0.000000	4.000000	35.000000	0.000000
3261.341658	0.051984	0.593545	0.035701	76.177124	126.947342	179.222412	1.626739	0.000000	2.515024	0.000000	0.000000	0.000000	0.685252	-0.846676	0.949995	0.000000	0.000000	4.000000	35.000000	0.000000
3261.344991	0.054527	0.590535	0.038593	76.135529	130.823532	-177.528534	1.785072	0.000000	2.400816	0.000000	0.000000	0.000000	0.762868	-0.903123	0.867382	0.000000	0.000000	4.000000	35.000000	0.000000
3261.348324	0.054527	0.590535	0.038593	76.135529	130.823532	-177.528534	1.785072	0.000000	2.400816	0.000000	0.000000	0.000000	0.762868	-0.903123	0.867382	0.000000	0.000000	4.000000	35.000000	0.000000
3261.351658	0.054527	0.590535	0.038593	76.135529	130.823532	-177.528534	1.785072	0.000000	2.400816	0.000000	0.000000	0.000000	0.762868	-0.903123	0.867382	0.000000	0.000000	4.000000	35.000000	0.000000
3261.354991	0.057337	0.587342	0.041266	76.318878	132.209274	-176.541382	1.929635	0.000000	2.273671	0.000000	0.000000	0.000000	0.842980	-0.957739	0.801934	0.000000	0.000000	4.000000	35.000000	0.000000
3261.358324	0.057337	0.587342	0.041266	76.318878	132.209274	-176.541382	1.929635	0.000000	2.273671	0.000000	0.000000	0.000000	0.842980	-0.957739	0.801934	0.000000	0.000000	4.000000	35.000000	0.000000
3261.361658	0.057337	0.587342	0.041266	76.318878	132.209274	-176.541382	1.929635	0.000000	2.273671	0.000000	0.000000	0.000000	0.842980	-0.957739	0.801934	0.000000	0.000000	4.000000	35.000000	0.000000
3261.364991	0.060502	0.583969	0.043640	76.480469	132.254501	-176.505341	2.063291	0.000000	2.133174	0.000000	0.000000	0.000000	0.949712	-1.011889	0.712229	0.000000	0.000000	4.000000	35.000000	0.000000
3261.368324	0.060502	0.583969	0.043640	76.480469	132.254501	-176.505341	2.063291	0.000000	2.133174	0.000000	0.000000	0.000000	0.949712	-1.011889	0.712229	0.000000	0.000000	4.000000	35.000000	0.000000
3261.371658	0.060502	0.583969	0.043640	76.480469	132.254501	-176.505341	2.063291	0.000000	2.133174	0.000000	0.000000	0.000000	0.949712	-1.011889	0.712229	0.000000	0.000000	4.000000	35.000000	0.000000
3261.374991	0.060502	0.583969	0.043640	76.734871	131.689087	-176.751282	2.181996	0.000000	1.974889	0.000000	0.000000	0.000000	0.949712	-1.011889	0.712229	0.000000	0.000000	4.000000	35.000000	0.000000
3261.378324	0.063967	0.580373	0.045640	76.734871	131.689087	-176.751282	2.181996	0.000000	1.974889	0.000000	0.000000	0.000000	1.039524	-1.078802	0.599994	0.000000	0.000000	4.000000	35.000000	0.000000
3261.381658	0.063967	0.580373	0.045640	76.734871	131.689087	-176.751282	2.181996	0.000000	1.974889	0.000000	0.000000	0.000000	1.039524	-1.078802	0.599994	0.000000	0.000000	4.000000	35.000000	0.000000
3261.384991	0.067596	0.576579	0.047355	77.153114	130.734177	-177.195618	2.281995	0.000000	1.801635	0.000000	0.000000	0.000000	1.088552	-1.138146	0.514522	0.000000	0.000000	4.000000	35.000000	0.000000
3261.388324	0.067596	0.576579	0.047355	77.153114	130.734177	-177.195618	2.281995	0.000000	1.801635	0.000000	0.000000	0.000000	1.088552	-1.138146	0.514522	0.000000	0.000000	4.000000	35.000000	0.000000
3261.391658	0.067596	0.576579	0.047355	77.153114	130.734177	-177.195618	2.281995	0.000000	1.801635	0.000000	0.000000	0.000000	1.088552	-1.138146	0.514522	0.000000	0.000000	4.000000	35.000000	0.000000
3261.394991	0.071366	0.572593	0.048654	77.829491	129.686890	-177.861801	2.367748	0.000000	1.620209	0.000000	0.000000	0.000000	1.131184	-1.195821	0.389611	0.000000	0.000000	4.000000	35.000000	0.000000
3261.398324	0.071366	0.572593	0.048654	77.829491	129.686890	-177.861801	2.367748	0.000000	1.620209	0.000000	0.000000	0.000000	1.131184	-1.195821	0.389611	0.000000	0.000000	4.000000	35.000000	0.000000
3261.401658	0.071366	0.572593	0.048654	77.829491	129.686890	-177.861801	2.367748	0.000000	1.620209	0.000000	0.000000	0.000000	1.131184	-1.195821	0.389611	0.000000	0.000000	4.000000	35.000000	0.000000
3261.404991	0.071366	0.572593	0.048654	78.787148	128.410446	-179.045151	2.432683	0.000000	1.431679	0.000000	0.000000	0.000000	1.131184	-1.195821	0.389611	0.000000	0.000000	4.000000	35.000000	0.000000
3261.408324	0.075264	0.568403	0.049641	78.787148	128.410446	-179.045151	2.432683	0.000000	1.431679	0.000000	0.000000	0.000000	1.169285	-1.257040	0.296267	0.000000	0.000000	4.000000	35.000000	0.000000
3261.411658	0.075264	0.568403	0.049641	78.787148	128.410446	-179.045151	2.432683	0.000000	1.431679	0.000000	0.000000	0.000000	1.169285	-1.257040	0.296267	0.000000	0.000000	4.000000	35.000000	0.000000
3261.414991	0.075264	0.568403	0.049641	79.885864	126.582314	179.118271	2.482061	0.000000	1.236798	0.000000	0.000000	0.000000	1.169285	-1.257040	0.296267	0.000000	0.000000	4.000000	35.000000	0.000000
3261.418324	0.079236	0.564089	0.050324	79.885864	126.582314	179.118271	2.482061	0.000000	1.236798	0.000000	0.000000	0.000000	1.191454	-1.294222	0.204700	0.000000	0.000000	4.000000	35.000000	0.000000
3261.421658	0.079236	0.564089	0.050324	79.885864	126.582314	179.118271	2.482061	0.000000	1.236798	0.000000	0.000000	0.000000	1.191454	-1.294222	0.204700	0.000000	0.000000	4.000000	35.000000	0.000000
3261.424991	0.083343	0.559667	0.050662	80.976852	123.842232	176.462280	2.516178	0.000000	1.038223	0.000000	0.000000	0.000000	1.232381	-1.326565	0.101563	0.000000	0.000000	4.000000	35.000000	0.000000
3261.428324	0.083343	0.559667	0.050662	80.976852	123.842232	176.462280	2.516178	0.000000	1.038223	0.000000	0.000000	0.000000	1.232381	-1.326565	0.101563	0.000000	0.000000	4.000000	35.000000	0.000000
3261.431658	0.083343	0.559667	0.050662	80.976852	123.842232	176.462280	2.516178	0.000000	1.038223	0.000000	0.000000	0.000000	1.232381	-1.326565	0.101563	0.000000	0.000000	4.000000	35.000000	0.000000
3261.434991	0.083343	0.559667	0.050662	81.915291	119.739662	172.457626	2.533105	0.000000	0.832826	0.000000	0.000000	0.000000	1.232381	-1.326565	0.101563	0.000000	0.000000	4.000000	35.000000	0.000000
3261.438324	0.087784	0.555142	0.050680	81.915291	119.739662	172.457626	2.533105	0.000000	0.832826	0.000000	0.000000	0.000000	1.332278	-1.357615	0.005365	0.000000	0.000000	4.000000	35.000000	0.000000
3261.441658	0.087784	0.555142	0.050680	81.915291	119.739662	172.457626	2.533105	0.000000	0.832826	0.000000	0.000000	0.000000	1.332278	-1.357615	0.005365	0.000000	0.000000	4.000000	35.000000	0.000000
3261.444991	0.087784	0.555142	0.050680	82.590240	113.853172	166.965668	2.533999	0.000000	0.610780	0.000000	0.000000	0.000000	1.332278	-1.357615	0.005365	0.000000	0.000000	4.000000	35.000000	0.000000
3261.448324	0.092577	0.550558	0.050502	82.590240	113.853172	166.965668	2.533999	0.000000	0.610780	0.000000	0.000000	0.000000	1.437666	-1.375220	-0.053344	0.000000	0.000000	4.000000	35.000000	0.000000
3261.451658	0.092577	0.550558	0.050502	82.590240	113.853172	166.965668	2.533999	0.000000	0.610780	0.000000	0.000000	0.000000	1.437666	-1.375220	-0.053344	0.000000	0.000000	4.000000	35.000000	0.000000
3261.454991	0.097825	0.545921	0.050032	83.006920	106.411827	160.421600	2.525109	0.000000	0.371168	0.000000	0.000000	0.000000	1.574526	-1.391123	-0.140954	0.000000	0.000000	4.000000	35.000000	0.000000
3261.458324	0.097825	0.545921	0.050032	83.006920	106.411827	160.421600	2.525109	0.000000	0.371168	0.000000	0.000000	0.000000	1.574526	-1.391123	-0.140954	0.000000	0.000000	4.000000	35.000000	0.000000
3261.461658	0.097825	0.545921	0.050032	83.006920	106.411827	160.421600	2.525109	0.000000	0.371168	0.000000	0.000000	0.000000	1.574526	-1.391123	-0.140954	0.000000	0.000000	4.000000	35.000000	0.000000
3261.464991	0.103527	0.541223	0.049277	83.288292	97.868080	153.171875	2.501616	0.000000	0.108747	0.000000	0.000000	0.000000	1.710665	-1.409257	-0.226604	0.000000	0.000000	4.000000	35.000000	0.000000
3261.468324	0.103527	0.541223	0.049277	83.288292	97.868080	153.171875	2.501616	0.000000	0.108747	0.000000	0.000000	0.000000	1.710665	-1.409257	-0.226604	0.000000	0.000000	4.000000	35.000000	0.000000
3261.471658	0.103527	0.541223	0.049277	83.288292	97.868080	153.171875	2.501616	0.000000	0.108747	0.000000	0.000000	0.000000	1.710665	-1.409257	-0.226604	0.000000	0.000000	4.000000	35.000000	0.000000
3261.474991	0.109484	0.536515	0.048380	83.574615	87.546608	144.146912	2.463849	0.000000	-0.176364	0.000000	0.000000	0.000000	1.787159	-1.412427	-0.268963	0.000000	0.000000	4.000000	35.000000	0.000000
3261.478324	0.109484	0.536515	0.048380	83.574615	87.546608	144.146912	2.463849	0.000000	-0.176364	0.000000	0.000000	0.000000	1.787159	-1.412427	-0.268963	0.000000	0.000000	4.000000	35.000000	0.000000
3261.481658	0.109484	0.536515	0.048380	83.574615	87.546608	144.146912	2.463849	0.000000	-0.176364	0.000000	0.000000	0.000000	1.787159	-1.412427	-0.268963	0.000000	0.000000	4.000000	35.000000	0.000000
3261.484991	0.109484	0.536515	0.048380	83.807800	74.637459	132.226883	2.419022	0.000000	-0.474223	0.000000	0.000000	0.000000	1.787159	-1.412427	-0.268963	0.000000	0.000000	4.000000	35.000000	0.000000
3261.488324	0.115570	0.531779	0.047343	83.807800	74.637459	132.226883	2.419022	0.000000	-0.474223	0.000000	0.000000	0.000000	1.825613	-1.420764	-0.311239	0.000000	0.000000	4.000000	35.000000	0.000000
3261.491658	0.115570	0.531779	0.047343	83.807800	74.637459	132.226883	2.419022	0.000000	-0.474223	0.000000	0.000000	0.000000	1.825613	-1.420764	-0.311239	0.000000	0.000000	4.000000	35.000000	0.000000
3261.494991	0.121736	0.527033	0.046082	83.825180	59.746738	118.020058	2.367149	0.000000	-0.778492	0.000000	0.000000	0.000000	1.849906	-1.423790	-0.378253	0.000000	0.000000	4.000000	35.000000	0.000000
3261.498324	0.121736	0.527033	0.046082	83.825180	59.746738	118.020058	2.367149	0.000000	-0.778492	0.000000	0.000000	0.000000	1.849906	-1.423790	-0.378253	0.000000	0.000000	4.000000	35.000000	0.000000
3261.501658	0.121736	0.527033	0.046082	83.825180	59.746738	118.020058	2.367149	0.000000	-0.778492	0.000000	0.000000	0.000000	1.849906	-1.423790	-0.378253	0.000000	0.000000	4.000000	35.000000	0.000000
3261.504991	0.121736	0.527033	0.046082	83.516350	44.857956	103.611465	2.304106	0.000000	-1.086810	0.000000	0.000000	0.000000	1.849906	-1.423790	-0.378253	0.000000	0.000000	4.000000	35.000000	0.000000
3261.508324	0.128120	0.522225	0.044458	83.516350	44.857956	103.611465	2.304106	0.000000	-1.086810	0.000000	0.000000	0.000000	1.915159	-1.442616	-0.487128	0.000000	0.000000	4.000000	35.000000	0.000000
3261.511658	0.128120	0.522225	0.044458	83.516350	44.857956	103.611465	2.304106	0.000000	-1.086810	0.000000	0.000000	0.000000	1.915159	-1.442616	-0.487128	0.000000	0.000000	4.000000	35.000000	0.000000
3261.514991	0.128120	0.522225	0.044458	82.811081	31.858828	90.999519	2.222918	0.000000	-1.406003	0.000000	0.000000	0.000000	1.915159	-1.442616	-0.487128	0.000000	0.000000	4.000000	35.000000	0.000000
3261.518324	0.134848	0.517507	0.042598	82.811081	31.858828	90.999519	2.222918	0.000000	-1.406003	0.000000	0.000000	0.000000	2.018291	-1.415221	-0.557993	0.000000	0.000000	4.000000	35.000000	0.000000
3261.521658	0.134848	0.517507	0.042598	82.811081	31.858828	90.999519	2.222918	0.000000	-1.406003	0.000000	0.000000	0.000000	2.018291	-1.415221	-0.557993	0.000000	0.000000	4.000000	35.000000	0.000000
3261.524991	0.134848	0.517507	0.042598	81.829994	21.732327	81.276970	2.129920	0.000000	-1.742384	0.000000	0.000000	0.000000	2.018291	-1.415221	-0.557993	0.000000	0.000000	4.000000	35.000000	0.000000
3261.528324	0.141811	0.512803	0.040313	81.829994	21.732327	81.276970	2.129920	0.000000	-1.742384	0.000000	0.000000	0.000000	2.088881	-1.411302	-0.685595	0.000000	0.000000	4.000000	35.000000	0.000000
3261.531658	0.141811	0.512803	0.040313	81.829994	21.732327	81.276970	2.129920	0.000000	-1.742384	0.000000	0.000000	0.000000	2.088881	-1.411302	-0.685595	0.000000	0.000000	4.000000	35.000000	0.000000
3261.534991	0.141811	0.512803	0.040313	80.597260	13.803207	73.830734	2.015654	0.000000	-2.090531	0.000000	0.000000	0.000000	2.088881	-1.411302	-0.685595	0.000000	0.000000	4.000000	35.000000	0.000000
3261.538324	0.148870	0.508331	0.037779	80.597260	13.803207	73.830734	2.015654	0.000000	-2.090531	0.000000	0.000000	0.000000	2.117728	-1.341481	-0.760116	0.000000	0.000000	4.000000	35.000000	0.000000
3261.541658	0.148870	0.508331	0.037779	80.597260	13.803207	73.830734	2.015654	0.000000	-2.090531	0.000000	0.000000	0.000000	2.117728	-1.341481	-0.760116	0.000000	0.000000	4.000000	35.000000	0.000000
3261.544991	0.148870	0.508331	0.037779	79.191719	7.787503	68.481659	1.888968	0.000000	-2.443486	0.000000	0.000000	0.000000	2.117728	-1.341481	-0.760116	0.000000	0.000000	4.000000	35.000000	0.000000
3261.548324	0.155802	0.504141	0.035127	79.191719	7.787503	68.481659	1.888968	0.000000	-2.443486	0.000000	0.000000	0.000000	2.079706	-1.257084	-0.795797	0.000000	0.000000	4.000000	35.000000	0.000000
3261.551658	0.155802	0.504141	0.035127	79.191719	7.787503	68.481659	1.888968	0.000000	-2.443486	0.000000	0.000000	0.000000	2.079706	-1.257084	-0.795797	0.000000	0.000000	4.000000	35.000000	0.000000
3261.554991	0.155802	0.504141	0.035127	77.655792	3.279862	64.888939	1.756335	0.000000	-2.790103	0.000000	0.000000	0.000000	2.079706	-1.257084	-0.795797	0.000000	0.000000	4.000000	35.000000	0.000000
3261.558324	0.162390	0.500328	0.032408	77.655792	3.279862	64.888939	1.756335	0.000000	-2.790103	0.000000	0.000000	0.000000	1.976264	-1.143882	-0.815640	0.000000	0.000000	4.000000	35.000000	0.000000
3261.561658	0.162390	0.500328	0.032408	77.655792	3.279862	64.888939	1.756335	0.000000	-2.790103	0.000000	0.000000	0.000000	1.976264	-1.143882	-0.815640	0.000000	0.000000	4.000000	35.000000	0.000000
3261.564991	0.162390	0.500328	0.032408	76.103607	0.012606	62.509632	1.620395	0.000000	-3.119481	0.000000	0.000000	0.000000	1.976264	-1.143882	-0.815640	0.000000	0.000000	4.000000	35.000000	0.000000
3261.568324	0.168663	0.496844	0.029572	76.103607	0.012606	62.509632	1.620395	0.000000	-3.119481	0.000000	0.000000	0.000000	1.882017	-1.045048	-0.850661	0.000000	0.000000	4.000000	35.000000	0.000000
3261.571658	0.168663	0.496844	0.029572	76.103607	0.012606	62.509632	1.620395	0.000000	-3.119481	0.000000	0.000000	0.000000	1.882017	-1.045048	-0.850661	0.000000	0.000000	4.000000	35.000000	0.000000
3261.574991	0.168663	0.496844	0.029572	74.687889	-2.419364	60.945362	1.478618	0.000000	-3.433151	0.000000	0.000000	0.000000	1.882017	-1.045048	-0.850661	0.000000	0.000000	4.000000	35.000000	0.000000
3261.578324	0.174680	0.493603	0.026579	74.687889	-2.419364	60.945362	1.478618	0.000000	-3.433151	0.000000	0.000000	0.000000	1.805118	-0.972360	-0.897917	0.000000	0.000000	4.000000	35.000000	0.000000
3261.581658	0.174680	0.493603	0.026579	74.687889	-2.419364	60.945362	1.478618	0.000000	-3.433151	0.000000	0.000000	0.000000	1.805118	-0.972360	-0.897917	0.000000	0.000000	4.000000	35.000000	0.000000
3261.584991	0.174680	0.493603	0.026579	73.444298	-4.283365	60.058231	1.328965	0.000000	-3.734004	0.000000	0.000000	0.000000	1.805118	-0.972360	-0.897917	0.000000	0.000000	4.000000	35.000000	0.000000
3261.588324	0.180448	0.490575	0.023396	73.444298	-4.283365	60.058231	1.328965	0.000000	-3.734004	0.000000	0.000000	0.000000	1.730383	-0.908612	-0.955041	0.000000	0.000000	4.000000	35.000000	0.000000
3261.591658	0.180448	0.490575	0.023396	73.444298	-4.283365	60.058231	1.328965	0.000000	-3.734004	0.000000	0.000000	0.000000	1.730383	-0.908612	-0.955041	0.000000	0.000000	4.000000	35.000000	0.000000
3261.594991	0.180448	0.490575	0.023396	72.358757	-5.711926	59.454216	1.169792	0.000000	-4.022400	0.000000	0.000000	0.000000	1.730383	-0.908612	-0.955041	0.000000	0.000000	4.000000	35.000000	0.000000
3261.598324	0.186075	0.487833	0.020051	72.358757	-5.711926	59.454216	1.169792	0.000000	-4.022400	0.000000	0.000000	0.000000	1.688123	-0.822368	-1.003303	0.000000	0.000000	4.000000	35.000000	0.000000
3261.601658	0.186075	0.487833	0.020051	72.358757	-5.711926	59.454216	1.169792	0.000000	-4.022400	0.000000	0.000000	0.000000	1.688123	-0.822368	-1.003303	0.000000	0.000000	4.000000	35.000000	0.000000
3261.604991	0.186075	0.487833	0.020051	71.433571	-6.736956	59.000889	1.002575	0.000000	-4.303755	0.000000	0.000000	0.000000	1.688123	-0.822368	-1.003303	0.000000	0.000000	4.000000	35.000000	0.000000
3261.608324	0.191588	0.485377	0.016498	71.433571	-6.736956	59.000889	1.002575	0.000000	-4.303755	0.000000	0.000000	0.000000	1.653986	-0.736947	-1.066123	0.000000	0.000000	4.000000	35.000000	0.000000
3261.611658	0.191588	0.485377	0.016498	71.433571	-6.736956	59.000889	1.002575	0.000000	-4.303755	0.000000	0.000000	0.000000	1.653986	-0.736947	-1.066123	0.000000	0.000000	4.000000	35.000000	0.000000
3261.614991	0.191588	0.485377	0.016498	70.692146	-7.645508	58.900986	0.824887	0.000000	-4.579419	0.000000	0.000000	0.000000	1.653986	-0.736947	-1.066123	0.000000	0.000000	4.000000	35.000000	0.000000
3261.618324	0.196865	0.483235	0.012834	70.692146	-7.645508	58.900986	0.824887	0.000000	-4.579419	0.000000	0.000000	0.000000	1.582894	-0.642619	-1.099143	0.000000	0.000000	4.000000	35.000000	0.000000
3261.621658	0.196865	0.483235	0.012834	70.692146	-7.645508	58.900986	0.824887	0.000000	-4.579419	0.000000	0.000000	0.000000	1.582894	-0.642619	-1.099143	0.000000	0.000000	4.000000	35.000000	0.000000
3261.624991	0.196865	0.483235	0.012834	70.085953	-8.629690	59.002644	0.641697	0.000000	-4.843234	0.000000	0.000000	0.000000	1.582894	-0.642619	-1.099143	0.000000	0.000000	4.000000	35.000000	0.000000
3261.628324	0.201735	0.481421	0.009165	70.085953	-8.629690	59.002644	0.641697	0.000000	-4.843234	0.000000	0.000000	0.000000	1.461087	-0.544260	-1.100561	0.000000	0.000000	4.000000	35.000000	0.000000
3261.631658	0.201735	0.481421	0.009165	70.085953	-8.629690	59.002644	0.641697	0.000000	-4.843234	0.000000	0.000000	0.000000	1.461087	-0.544260	-1.100561	0.000000	0.000000	4.000000	35.000000	0.000000
3261.634991	0.201735	0.481421	0.009165	69.559219	-9.670200	58.831734	0.448638	0.000000	-4.979832	0.000000	0.000000	0.000000	1.461087	-0.544260	-1.100561	0.000000	0.000000	4.000000	35.000000	0.000000
3261.638324	0.206031	0.479914	0.005471	69.559219	-9.670200	58.831734	0.448638	0.000000	-4.979832	0.000000	0.000000	0.000000	1.288727	-0.452101	-1.108241	0.000000	0.000000	4.000000	35.000000	0.000000
3261.641658	0.206031	0.479914	0.005471	69.559219	-9.670200	58.831734	0.448638	0.000000	-4.979832	0.000000	0.000000	0.000000	1.288727	-0.452101	-1.108241	0.000000	0.000000	4.000000	35.000000	0.000000
3261.644991	0.206031	0.479914	0.005471	69.079430	-10.540421	58.433792	0.257661	0.000000	-4.993357	0.000000	0.000000	0.000000	1.288727	-0.452101	-1.108241	0.000000	0.000000	4.000000	35.000000	0.000000
3261.648324	0.209780	0.478685	0.001760	69.079430	-10.540421	58.433792	0.257661	0.000000	-4.993357	0.000000	0.000000	0.000000	1.124695	-0.368652	-1.113429	0.000000	0.000000	4.000000	35.000000	0.000000
3261.651658	0.209780	0.478685	0.001760	69.079430	-10.540421	58.433792	0.257661	0.000000	-4.993357	0.000000	0.000000	0.000000	1.124695	-0.368652	-1.113429	0.000000	0.000000	4.000000	35.000000	0.000000
3261.654991	0.209780	0.478685	0.001760	68.662079	-11.185847	58.088329	0.080143	0.000000	-4.999357	0.000000	0.000000	0.000000	1.124695	-0.368652	-1.113429	0.000000	0.000000	4.000000	35.000000	0.000000
3261.658324	0.213100	0.477675	-0.002051	68.662079	-11.185847	58.088329	0.080143	0.000000	-4.999357	0.000000	0.000000	0.000000	0.996144	-0.302783	-1.143302	0.000000	0.000000	4.000000	35.000000	0.000000
3261.661658	0.213100	0.477675	-0.002051	68.662079	-11.185847	58.088329	0.080143	0.000000	-4.999357	0.000000	0.000000	0.000000	0.996144	-0.302783	-1.143302	0.000000	0.000000	4.000000	35.000000	0.000000
3261.664991	0.213100	0.477675	-0.002051	68.350304	-11.620527	58.146290	-0.090664	0.000000	-4.999178	0.000000	0.000000	0.000000	0.996144	-0.302783	-1.143302	0.000000	0.000000	4.000000	35.000000	0.000000
3261.668324	0.215950	0.476939	-0.005934	68.350304	-11.620527	58.146290	-0.090664	0.000000	-4.999178	0.000000	0.000000	0.000000	0.854890	-0.220979	-1.164751	0.000000	0.000000	4.000000	35.000000	0.000000
3261.671658	0.215950	0.476939	-0.005934	68.350304	-11.620527	58.146290	-0.090664	0.000000	-4.999178	0.000000	0.000000	0.000000	0.854890	-0.220979	-1.164751	0.000000	0.000000	4.000000	35.000000	0.000000
3261.674991	0.215950	0.476939	-0.005934	68.120834	-11.918599	58.558784	-0.255538	0.000000	-4.993465	0.000000	0.000000	0.000000	0.854890	-0.220979	-1.164751	0.000000	0.000000	4.000000	35.000000	0.000000
3261.678324	0.218433	0.476394	-0.009832	68.120834	-11.918599	58.558784	-0.255538	0.000000	-4.993465	0.000000	0.000000	0.000000	0.745101	-0.163587	-1.169390	0.000000	0.000000	4.000000	35.000000	0.000000
3261.681658	0.218433	0.476394	-0.009832	68.120834	-11.918599	58.558784	-0.255538	0.000000	-4.993465	0.000000	0.000000	0.000000	0.745101	-0.163587	-1.169390	0.000000	0.000000	4.000000	35.000000	0.000000
3261.684991	0.218433	0.476394	-0.009832	67.932533	-12.139641	58.975700	-0.413647	0.000000	-4.982861	0.000000	0.000000	0.000000	0.745101	-0.163587	-1.169390	0.000000	0.000000	4.000000	35.000000	0.000000
3261.688324	0.220601	0.476055	-0.013646	67.932533	-12.139641	58.975700	-0.413647	0.000000	-4.982861	0.000000	0.000000	0.000000	0.650337	-0.101659	-1.144181	0.000000	0.000000	4.000000	35.000000	0.000000
3261.691658	0.220601	0.476055	-0.013646	67.932533	-12.139641	58.975700	-0.413647	0.000000	-4.982861	0.000000	0.000000	0.000000	0.650337	-0.101659	-1.144181	0.000000	0.000000	4.000000	35.000000	0.000000
3261.694991	0.220601	0.476055	-0.013646	67.771858	-12.321958	59.090187	-0.562144	0.000000	-4.968299	0.000000	0.000000	0.000000	0.650337	-0.101659	-1.144181	0.000000	0.000000	4.000000	35.000000	0.000000
3261.698324	0.222214	0.475914	-0.017388	67.771858	-12.321958	59.090187	-0.562144	0.000000	-4.968299	0.000000	0.000000	0.000000	0.483924	-0.042090	-1.122812	0.000000	0.000000	4.000000	35.000000	0.000000
3261.701658	0.222214	0.475914	-0.017388	67.771858	-12.321958	59.090187	-0.562144	0.000000	-4.968299	0.000000	0.000000	0.000000	0.483924	-0.042090	-1.122812	0.000000	0.000000	4.000000	35.000000	0.000000
3261.704991	0.222214	0.475914	-0.017388	67.625511	-12.482951	58.800156	-0.704292	0.000000	-4.950149	0.000000	0.000000	0.000000	0.483924	-0.042090	-1.122812	0.000000	0.000000	4.000000	35.000000	0.000000
3261.708324	0.223278	0.476051	-0.021009	67.625511	-12.482951	58.800156	-0.704292	0.000000	-4.950149	0.000000	0.000000	0.000000	0.319093	0.041119	-1.086083	0.000000	0.000000	4.000000	35.000000	0.000000
3261.711658	0.223278	0.476051	-0.021009	67.625511	-12.482951	58.800156	-0.704292	0.000000	-4.950149	0.000000	0.000000	0.000000	0.319093	0.041119	-1.086083	0.000000	0.000000	4.000000	35.000000	0.000000
3261.714991	0.223278	0.476051	-0.021009	67.521263	-12.631633	58.543411	-0.839971	0.000000	-4.928940	0.000000	0.000000	0.000000	0.319093	0.041119	-1.086083	0.000000	0.000000	4.000000	35.000000	0.000000
3261.718324	0.223752	0.476445	-0.024548	67.521263	-12.631633	58.543411	-0.839971	0.000000	-4.928940	0.000000	0.000000	0.000000	0.142209	0.118086	-1.061814	0.000000	0.000000	4.000000	35.000000	0.000000
3261.721658	0.223752	0.476445	-0.024548	67.521263	-12.631633	58.543411	-0.839971	0.000000	-4.928940	0.000000	0.000000	0.000000	0.142209	0.118086	-1.061814	0.000000	0.000000	4.000000	35.000000	0.000000
3261.724991	0.223752	0.476445	-0.024548	67.486542	-12.769671	58.737114	-0.972864	0.000000	-4.904440	0.000000	0.000000	0.000000	0.142209	0.118086	-1.061814	0.000000	0.000000	4.000000	35.000000	0.000000
3261.728324	0.223597	0.477021	-0.028049	67.486542	-12.769671	58.737114	-0.972864	0.000000	-4.904440	0.000000	0.000000	0.000000	-0.046584	0.172839	-1.050177	0.000000	0.000000	4.000000	35.000000	0.000000
3261.731658	0.223597	0.477021	-0.028049	67.486542	-12.769671	58.737114	-0.972864	0.000000	-4.904440	0.000000	0.000000	0.000000	-0.046584	0.172839	-1.050177	0.000000	0.000000	4.000000	35.000000	0.000000
3261.734991	0.223597	0.477021	-0.028049	67.531059	-12.829543	59.090481	-1.106543	0.000000	-4.876019	0.000000	0.000000	0.000000	-0.046584	0.172839	-1.050177	0.000000	0.000000	4.000000	35.000000	0.000000
3261.738324	0.222853	0.477733	-0.031598	67.531059	-12.829543	59.090481	-1.106543	0.000000	-4.876019	0.000000	0.000000	0.000000	-0.223158	0.213444	-1.064986	0.000000	0.000000	4.000000	35.000000	0.000000
3261.741658	0.222853	0.477733	-0.031598	67.531059	-12.829543	59.090481	-1.106543	0.000000	-4.876019	0.000000	0.000000	0.000000	-0.223158	0.213444	-1.064986	0.000000	0.000000	4.000000	35.000000	0.000000
3261.744991	0.222853	0.477733	-0.031598	67.613174	-12.513236	59.500340	-1.245491	0.000000	-4.842391	0.000000	0.000000	0.000000	-0.223158	0.213444	-1.064986	0.000000	0.000000	4.000000	35.000000	0.000000
3261.748324	0.221598	0.478562	-0.035214	67.613174	-12.513236	59.500340	-1.245491	0.000000	-4.842391	0.000000	0.000000	0.000000	-0.376386	0.248898	-1.084634	0.000000	0.000000	4.000000	35.000000	0.000000
3261.751658	0.221598	0.478562	-0.035214	67.613174	-12.513236	59.500340	-1.245491	0.000000	-4.842391	0.000000	0.000000	0.000000	-0.376386	0.248898	-1.084634	0.000000	0.000000	4.000000	35.000000	0.000000
3261.754991	0.221598	0.478562	-0.035214	67.631119	-11.573492	60.311897	-1.390816	0.000000	-4.802670	0.000000	0.000000	0.000000	-0.376386	0.248898	-1.084634	0.000000	0.000000	4.000000	35.000000	0.000000
3261.758324	0.219930	0.479499	-0.038778	67.631119	-11.573492	60.311897	-1.390816	0.000000	-4.802670	0.000000	0.000000	0.000000	-0.500629	0.280973	-1.069171	0.000000	0.000000	4.000000	35.000000	0.000000
3261.761658	0.219930	0.479499	-0.038778	67.631119	-11.573492	60.311897	-1.390816	0.000000	-4.802670	0.000000	0.000000	0.000000	-0.500629	0.280973	-1.069171	0.000000	0.000000	4.000000	35.000000	0.000000
3261.764991	0.219930	0.479499	-0.038778	67.578766	-10.045586	61.700069	-1.538280	0.000000	-4.757489	0.000000	0.000000	0.000000	-0.500629	0.280973	-1.069171	0.000000	0.000000	4.000000	35.000000	0.000000
3261.768324	0.217904	0.480524	-0.042345	67.578766	-10.045586	61.700069	-1.538280	0.000000	-4.757489	0.000000	0.000000	0.000000	-0.607735	0.307647	-1.070178	0.000000	0.000000	4.000000	35.000000	0.000000
3261.771658	0.217904	0.480524	-0.042345	67.578766	-10.045586	61.700069	-1.538280	0.000000	-4.757489	0.000000	0.000000	0.000000	-0.607735	0.307647	-1.070178	0.000000	0.000000	4.000000	35.000000	0.000000
3261.774991	0.217904	0.480524	-0.042345	67.466843	-8.191740	63.421741	-1.690055	0.000000	-4.705711	0.000000	0.000000	0.000000	-0.607735	0.307647	-1.070178	0.000000	0.000000	4.000000	35.000000	0.000000
3261.778324	0.215567	0.481639	-0.045845	67.466843	-8.191740	63.421741	-1.690055	0.000000	-4.705711	0.000000	0.000000	0.000000	-0.700974	0.334339	-1.050094	0.000000	0.000000	4.000000	35.000000	0.000000
3261.781658	0.215567	0.481639	-0.045845	67.466843	-8.191740	63.421741	-1.690055	0.000000	-4.705711	0.000000	0.000000	0.000000	-0.700974	0.334339	-1.050094	0.000000	0.000000	4.000000	35.000000	0.000000
3261.784991	0.215567	0.481639	-0.045845	67.293877	-6.198163	65.331291	-1.843721	0.000000	-4.647655	0.000000	0.000000	0.000000	-0.700974	0.334339	-1.050094	0.000000	0.000000	4.000000	35.000000	0.000000
3261.788324	0.212828	0.482916	-0.049189	67.293877	-6.198163	65.331291	-1.843721	0.000000	-4.647655	0.000000	0.000000	0.000000	-0.821682	0.383260	-1.003222	0.000000	0.000000	4.000000	35.000000	0.000000
3261.791658	0.212828	0.482916	-0.049189	67.293877	-6.198163	65.331291	-1.843721	0.000000	-4.647655	0.000000	0.000000	0.000000	-0.821682	0.383260	-1.003222	0.000000	0.000000	4.000000	35.000000	0.000000
3261.794991	0.212828	0.482916	-0.049189	67.062233	-4.181506	67.315865	-1.998198	0.000000	-4.583362	0.000000	0.000000	0.000000	-0.821682	0.383260	-1.003222	0.000000	0.000000	4.000000	35.000000	0.000000
3261.798324	0.209706	0.484365	-0.052368	67.062233	-4.181506	67.315865	-1.998198	0.000000	-4.583362	0.000000	0.000000	0.000000	-0.936777	0.434646	-0.953558	0.000000	0.000000	4.000000	35.000000	0.000000
3261.801658	0.209706	0.484365	-0.052368	67.062233	-4.181506	67.315865	-1.998198	0.000000	-4.583362	0.000000	0.000000	0.000000	-0.936777	0.434646	-0.953558	0.000000	0.000000	4.000000	35.000000	0.000000
3261.804991	0.209706	0.484365	-0.052368	66.788177	-2.285400	69.244278	-2.153933	0.000000	-4.512269	0.000000	0.000000	0.000000	-0.936777	0.434646	-0.953558	0.000000	0.000000	4.000000	35.000000	0.000000
3261.808324	0.206220	0.485922	-0.055320	66.788177	-2.285400	69.244278	-2.153933	0.000000	-4.512269	0.000000	0.000000	0.000000	-1.045571	0.467032	-0.885667	0.000000	0.000000	4.000000	35.000000	0.000000
3261.811658	0.206220	0.485922	-0.055320	66.788177	-2.285400	69.244278	-2.153933	0.000000	-4.512269	0.000000	0.000000	0.000000	-1.045571	0.467032	-0.885667	0.000000	0.000000	4.000000	35.000000	0.000000
3261.814991	0.206220	0.485922	-0.055320	66.494011	-0.575771	71.057297	-2.309577	0.000000	-4.434619	0.000000	0.000000	0.000000	-1.045571	0.467032	-0.885667	0.000000	0.000000	4.000000	35.000000	0.000000
3261.818324	0.202323	0.487553	-0.058123	66.494011	-0.575771	71.057297	-2.309577	0.000000	-4.434619	0.000000	0.000000	0.000000	-1.169139	0.489364	-0.840860	0.000000	0.000000	4.000000	35.000000	0.000000
3261.821658	0.202323	0.487553	-0.058123	66.494011	-0.575771	71.057297	-2.309577	0.000000	-4.434619	0.000000	0.000000	0.000000	-1.169139	0.489364	-0.840860	0.000000	0.000000	4.000000	35.000000	0.000000
3261.824991	0.202323	0.487553	-0.058123	66.191254	0.948522	72.761322	-2.469562	0.000000	-4.347558	0.000000	0.000000	0.000000	-1.169139	0.489364	-0.840860	0.000000	0.000000	4.000000	35.000000	0.000000
3261.828324	0.198109	0.489217	-0.060854	66.191254	0.948522	72.761322	-2.469562	0.000000	-4.347558	0.000000	0.000000	0.000000	-1.264307	0.499269	-0.819250	0.000000	0.000000	4.000000	35.000000	0.000000
3261.831658	0.198109	0.489217	-0.060854	66.191254	0.948522	72.761322	-2.469562	0.000000	-4.347558	0.000000	0.000000	0.000000	-1.264307	0.499269	-0.819250	0.000000	0.000000	4.000000	35.000000	0.000000
3261.834991	0.198109	0.489217	-0.060854	65.914948	2.271232	74.376526	-2.635525	0.000000	-4.249001	0.000000	0.000000	0.000000	-1.264307	0.499269	-0.819250	0.000000	0.000000	4.000000	35.000000	0.000000
3261.838324	0.193587	0.490837	-0.063567	65.914948	2.271232	74.376526	-2.635525	0.000000	-4.249001	0.000000	0.000000	0.000000	-1.356650	0.485726	-0.813989	0.000000	0.000000	4.000000	35.000000	0.000000
3261.841658	0.193587	0.490837	-0.063567	65.914948	2.271232	74.376526	-2.635525	0.000000	-4.249001	0.000000	0.000000	0.000000	-1.356650	0.485726	-0.813989	0.000000	0.000000	4.000000	35.000000	0.000000
3261.844991	0.193587	0.490837	-0.063567	65.659904	3.432837	75.878441	-2.809381	0.000000	-4.136106	0.000000	0.000000	0.000000	-1.356650	0.485726	-0.813989	0.000000	0.000000	4.000000	35.000000	0.000000
3261.848324	0.188839	0.492409	-0.066310	65.659904	3.432837	75.878441	-2.809381	0.000000	-4.136106	0.000000	0.000000	0.000000	-1.424256	0.471740	-0.822794	0.000000	0.000000	4.000000	35.000000	0.000000
3261.851658	0.188839	0.492409	-0.066310	65.659904	3.432837	75.878441	-2.809381	0.000000	-4.136106	0.000000	0.000000	0.000000	-1.424256	0.471740	-0.822794	0.000000	0.000000	4.000000	35.000000	0.000000
3261.854991	0.188839	0.492409	-0.066310	65.411652	4.413735	77.026489	-2.990768	0.000000	-4.006907	0.000000	0.000000	0.000000	-1.424256	0.471740	-0.822794	0.000000	0.000000	4.000000	35.000000	0.000000
3261.858324	0.183875	0.493890	-0.069039	65.411652	4.413735	77.026489	-2.990768	0.000000	-4.006907	0.000000	0.000000	0.000000	-1.489140	0.444417	-0.818637	0.000000	0.000000	4.000000	35.000000	0.000000
3261.861658	0.183875	0.493890	-0.069039	65.411652	4.413735	77.026489	-2.990768	0.000000	-4.006907	0.000000	0.000000	0.000000	-1.489140	0.444417	-0.818637	0.000000	0.000000	4.000000	35.000000	0.000000
3261.864991	0.183875	0.493890	-0.069039	65.161278	5.208116	77.688026	-3.177571	0.000000	-3.860446	0.000000	0.000000	0.000000	-1.489140	0.444417	-0.818637	0.000000	0.000000	4.000000	35.000000	0.000000
3261.868324	0.178709	0.495380	-0.071555	65.161278	5.208116	77.688026	-3.177571	0.000000	-3.860446	0.000000	0.000000	0.000000	-1.549814	0.447008	-0.754971	0.000000	0.000000	4.000000	35.000000	0.000000
3261.871658	0.178709	0.495380	-0.071555	65.161278	5.208116	77.688026	-3.177571	0.000000	-3.860446	0.000000	0.000000	0.000000	-1.549814	0.447008	-0.754971	0.000000	0.000000	4.000000	35.000000	0.000000
3261.874991	0.178709	0.495380	-0.071555	64.910553	5.815491	77.725494	-3.363396	0.000000	-3.699671	0.000000	0.000000	0.000000	-1.549814	0.447008	-0.754971	0.000000	0.000000	4.000000	35.000000	0.000000
3261.878324	0.173346	0.496857	-0.073867	64.910553	5.815491	77.725494	-3.363396	0.000000	-3.699671	0.000000	0.000000	0.000000	-1.608982	0.442960	-0.693492	0.000000	0.000000	4.000000	35.000000	0.000000
3261.881658	0.173346	0.496857	-0.073867	64.910553	5.815491	77.725494	-3.363396	0.000000	-3.699671	0.000000	0.000000	0.000000	-1.608982	0.442960	-0.693492	0.000000	0.000000	4.000000	35.000000	0.000000
3261.884991	0.173346	0.496857	-0.073867	64.649475	6.278255	77.387421	-3.548019	0.000000	-3.523005	0.000000	0.000000	0.000000	-1.608982	0.442960	-0.693492	0.000000	0.000000	4.000000	35.000000	0.000000
3261.888324	0.167823	0.498376	-0.075906	64.649475	6.278255	77.387421	-3.548019	0.000000	-3.523005	0.000000	0.000000	0.000000	-1.656963	0.455687	-0.611774	0.000000	0.000000	4.000000	35.000000	0.000000
3261.891658	0.167823	0.498376	-0.075906	64.649475	6.278255	77.387421	-3.548019	0.000000	-3.523005	0.000000	0.000000	0.000000	-1.656963	0.455687	-0.611774	0.000000	0.000000	4.000000	35.000000	0.000000
3261.894991	0.167823	0.498376	-0.075906	64.406349	6.618341	77.027336	-3.728478	0.000000	-3.331434	0.000000	0.000000	0.000000	-1.656963	0.455687	-0.611774	0.000000	0.000000	4.000000	35.000000	0.000000
3261.898324	0.162259	0.499903	-0.077753	64.406349	6.618341	77.027336	-3.728478	0.000000	-3.331434	0.000000	0.000000	0.000000	-1.669251	0.458064	-0.553926	0.000000	0.000000	4.000000	35.000000	0.000000
3261.901658	0.162259	0.499903	-0.077753	64.406349	6.618341	77.027336	-3.728478	0.000000	-3.331434	0.000000	0.000000	0.000000	-1.669251	0.458064	-0.553926	0.000000	0.000000	4.000000	35.000000	0.000000
3261.904991	0.162259	0.499903	-0.077753	64.188797	6.867626	76.780106	-3.887627	0.000000	-3.112936	0.000000	0.000000	0.000000	-1.669251	0.458064	-0.553926	0.000000	0.000000	4.000000	35.000000	0.000000
3261.908324	0.156655	0.501368	-0.079451	64.188797	6.867626	76.780106	-3.887627	0.000000	-3.112936	0.000000	0.000000	0.000000	-1.680973	0.439632	-0.509538	0.000000	0.000000	4.000000	35.000000	0.000000
3261.911658	0.156655	0.501368	-0.079451	64.188797	6.867626	76.780106	-3.887627	0.000000	-3.112936	0.000000	0.000000	0.000000	-1.680973	0.439632	-0.509538	0.000000	0.000000	4.000000	35.000000	0.000000
3261.914991	0.156655	0.501368	-0.079451	63.994221	7.030276	76.447960	-3.972550	0.000000	-2.832775	0.000000	0.000000	0.000000	-1.680973	0.439632	-0.509538	0.000000	0.000000	4.000000	35.000000	0.000000
3261.918324	0.151065	0.502798	-0.081028	63.994221	7.030276	76.447960	-3.972550	0.000000	-2.832775	0.000000	0.000000	0.000000	-1.677275	0.428934	-0.473012	0.000000	0.000000	4.000000	35.000000	0.000000
3261.921658	0.151065	0.502798	-0.081028	63.994221	7.030276	76.447960	-3.972550	0.000000	-2.832775	0.000000	0.000000	0.000000	-1.677275	0.428934	-0.473012	0.000000	0.000000	4.000000	35.000000	0.000000
3261.924991	0.151065	0.502798	-0.081028	63.816769	7.138461	75.857376	-4.051385	0.000000	-2.553229	0.000000	0.000000	0.000000	-1.677275	0.428934	-0.473012	0.000000	0.000000	4.000000	35.000000	0.000000
3261.928324	0.145545	0.504170	-0.082431	63.816769	7.138461	75.857376	-4.051385	0.000000	-2.553229	0.000000	0.000000	0.000000	-1.655951	0.411579	-0.420999	0.000000	0.000000	4.000000	35.000000	0.000000
3261.931658	0.145545	0.504170	-0.082431	63.816769	7.138461	75.857376	-4.051385	0.000000	-2.553229	0.000000	0.000000	0.000000	-1.655951	0.411579	-0.420999	0.000000	0.000000	4.000000	35.000000	0.000000
3261.934991	0.145545	0.504170	-0.082431	63.655193	7.214115	75.089432	-4.121552	0.000000	-2.277237	0.000000	0.000000	0.000000	-1.655951	0.411579	-0.420999	0.000000	0.000000	4.000000	35.000000	0.000000
3261.938324	0.140071	0.505494	-0.083603	63.655193	7.214115	75.089432	-4.121552	0.000000	-2.277237	0.000000	0.000000	0.000000	-1.642122	0.397223	-0.351704	0.000000	0.000000	4.000000	35.000000	0.000000
3261.941658	0.140071	0.505494	-0.083603	63.655193	7.214115	75.089432	-4.121552	0.000000	-2.277237	0.000000	0.000000	0.000000	-1.642122	0.397223	-0.351704	0.000000	0.000000	4.000000	35.000000	0.000000
3261.944991	0.140071	0.505494	-0.083603	63.504810	7.253171	74.247353	-4.180169	0.000000	-2.003550	0.000000	0.000000	0.000000	-1.642122	0.397223	-0.351704	0.000000	0.000000	4.000000	35.000000	0.000000
3261.948324	0.134683	0.506762	-0.084582	63.504810	7.253171	74.247353	-4.180169	0.000000	-2.003550	0.000000	0.000000	0.000000	-1.616530	0.380279	-0.293611	0.000000	0.000000	4.000000	35.000000	0.000000
3261.951658	0.134683	0.506762	-0.084582	63.504810	7.253171	74.247353	-4.180169	0.000000	-2.003550	0.000000	0.000000	0.000000	-1.616530	0.380279	-0.293611	0.000000	0.000000	4.000000	35.000000	0.000000
3261.954991	0.134683	0.506762	-0.084582	63.372948	7.247738	73.527809	-4.229104	0.000000	-1.734128	0.000000	0.000000	0.000000	-1.616530	0.380279	-0.293611	0.000000	0.000000	4.000000	35.000000	0.000000
3261.958324	0.129385	0.507967	-0.085271	63.372948	7.247738	73.527809	-4.229104	0.000000	-1.734128	0.000000	0.000000	0.000000	-1.589230	0.361702	-0.206578	0.000000	0.000000	4.000000	35.000000	0.000000
3261.961658	0.129385	0.507967	-0.085271	63.372948	7.247738	73.527809	-4.229104	0.000000	-1.734128	0.000000	0.000000	0.000000	-1.589230	0.361702	-0.206578	0.000000	0.000000	4.000000	35.000000	0.000000
3261.964991	0.129385	0.507967	-0.085271	63.261745	7.203804	72.950119	-4.263533	0.000000	-1.469256	0.000000	0.000000	0.000000	-1.589230	0.361702	-0.206578	0.000000	0.000000	4.000000	35.000000	0.000000
3261.968324	0.124239	0.509117	-0.085689	63.261745	7.203804	72.950119	-4.263533	0.000000	-1.469256	0.000000	0.000000	0.000000	-1.543876	0.344877	-0.125474	0.000000	0.000000	4.000000	35.000000	0.000000
3261.971658	0.124239	0.509117	-0.085689	63.261745	7.203804	72.950119	-4.263533	0.000000	-1.469256	0.000000	0.000000	0.000000	-1.543876	0.344877	-0.125474	0.000000	0.000000	4.000000	35.000000	0.000000
3261.974991	0.124239	0.509117	-0.085689	63.175011	7.108343	72.244606	-4.284446	0.000000	-1.211944	0.000000	0.000000	0.000000	-1.543876	0.344877	-0.125474	0.000000	0.000000	4.000000	35.000000	0.000000
3261.978324	0.119241	0.510187	-0.085805	63.175011	7.108343	72.244606	-4.284446	0.000000	-1.211944	0.000000	0.000000	0.000000	-1.499367	0.320955	-0.034854	0.000000	0.000000	4.000000	35.000000	0.000000
3261.981658	0.119241	0.510187	-0.085805	63.175011	7.108343	72.244606	-4.284446	0.000000	-1.211944	0.000000	0.000000	0.000000	-1.499367	0.320955	-0.034854	0.000000	0.000000	4.000000	35.000000	0.000000
3261.984991	0.119241	0.510187	-0.085805	63.114014	6.963939	71.190674	-4.290255	0.000000	-0.962050	0.000000	0.000000	0.000000	-1.499367	0.320955	-0.034854	0.000000	0.000000	4.000000	35.000000	0.000000
3261.988324	0.114410	0.511188	-0.085576	63.114014	6.963939	71.190674	-4.290255	0.000000	-0.962050	0.000000	0.000000	0.000000	-1.449251	0.300496	0.068849	0.000000	0.000000	4.000000	35.000000	0.000000
3261.991658	0.114410	0.511188	-0.085576	63.114014	6.963939	71.190674	-4.290255	0.000000	-0.962050	0.000000	0.000000	0.000000	-1.449251	0.300496	0.068849	0.000000	0.000000	4.000000	35.000000	0.000000
3261.994991	0.114410	0.511188	-0.085576	63.071922	6.780455	69.993591	-4.278780	0.000000	-0.720508	0.000000	0.000000	0.000000	-1.449251	0.300496	0.068849	0.000000	0.000000	4.000000	35.000000	0.000000
3261.998324	0.109672	0.512155	-0.085004	63.071922	6.780455	69.993591	-4.278780	0.000000	-0.720508	0.000000	0.000000	0.000000	-1.421459	0.290102	0.171575	0.000000	0.000000	4.000000	35.000000	0.000000
3262.001658	0.109672	0.512155	-0.085004	63.071922	6.780455	69.993591	-4.278780	0.000000	-0.720508	0.000000	0.000000	0.000000	-1.421459	0.290102	0.171575	0.000000	0.000000	4.000000	35.000000	0.000000
3262.004991	0.109672	0.512155	-0.085004	63.048534	6.548183	68.808792	-4.250184	0.000000	-0.483598	0.000000	0.000000	0.000000	-1.421459	0.290102	0.171575	0.000000	0.000000	4.000000	35.000000	0.000000
3262.008324	0.104930	0.513085	-0.084109	63.048534	6.548183	68.808792	-4.250184	0.000000	-0.483598	0.000000	0.000000	0.000000	-1.422610	0.278956	0.268498	0.000000	0.000000	4.000000	35.000000	0.000000
3262.011658	0.104930	0.513085	-0.084109	63.048534	6.548183	68.808792	-4.250184	0.000000	-0.483598	0.000000	0.000000	0.000000	-1.422610	0.278956	0.268498	0.000000	0.000000	4.000000	35.000000	0.000000
3262.014991	0.104930	0.513085	-0.084109	63.064728	6.252175	67.840851	-4.205434	0.000000	-0.246496	0.000000	0.000000	0.000000	-1.422610	0.278956	0.268498	0.000000	0.000000	4.000000	35.000000	0.000000
3262.018324	0.100183	0.513987	-0.082847	63.064728	6.252175	67.840851	-4.205434	0.000000	-0.246496	0.000000	0.000000	0.000000	-1.424192	0.270673	0.378406	0.000000	0.000000	4.000000	35.000000	0.000000
3262.021658	0.100183	0.513987	-0.082847	63.064728	6.252175	67.840851	-4.205434	0.000000	-0.246496	0.000000	0.000000	0.000000	-1.424192	0.270673	0.378406	0.000000	0.000000	4.000000	35.000000	0.000000
3262.024991	0.100183	0.513987	-0.082847	63.158691	5.884969	66.905396	-4.142366	0.000000	-0.009131	0.000000	0.000000	0.000000	-1.424192	0.270673	0.378406	0.000000	0.000000	4.000000	35.000000	0.000000
3262.028324	0.095413	0.514810	-0.081376	63.158691	5.884969	66.905396	-4.142366	0.000000	-0.009131	0.000000	0.000000	0.000000	-1.430870	0.246718	0.441542	0.000000	0.000000	4.000000	35.000000	0.000000
3262.031658	0.095413	0.514810	-0.081376	63.158691	5.884969	66.905396	-4.142366	0.000000	-0.009131	0.000000	0.000000	0.000000	-1.430870	0.246718	0.441542	0.000000	0.000000	4.000000	35.000000	0.000000
3262.034991	0.095413	0.514810	-0.081376	63.448147	5.315820	65.633881	-4.068776	0.000000	0.229348	0.000000	0.000000	0.000000	-1.430870	0.246718	0.441542	0.000000	0.000000	4.000000	35.000000	0.000000
3262.038324	0.090611	0.515477	-0.079775	63.448147	5.315820	65.633881	-4.068776	0.000000	0.229348	0.000000	0.000000	0.000000	-1.440668	0.200033	0.480109	0.000000	0.000000	4.000000	35.000000	0.000000
3262.041658	0.090611	0.515477	-0.079775	63.448147	5.315820	65.633881	-4.068776	0.000000	0.229348	0.000000	0.000000	0.000000	-1.440668	0.200033	0.480109	0.000000	0.000000	4.000000	35.000000	0.000000
3262.044991	0.090611	0.515477	-0.079775	63.928562	4.617430	64.177521	-3.988758	0.000000	0.469459	0.000000	0.000000	0.000000	-1.440668	0.200033	0.480109	0.000000	0.000000	4.000000	35.000000	0.000000
3262.048324	0.085786	0.516030	-0.078057	63.928562	4.617430	64.177521	-3.988758	0.000000	0.469459	0.000000	0.000000	0.000000	-1.447481	0.166125	0.515545	0.000000	0.000000	4.000000	35.000000	0.000000
3262.051658	0.085786	0.516030	-0.078057	63.928562	4.617430	64.177521	-3.988758	0.000000	0.469459	0.000000	0.000000	0.000000	-1.447481	0.166125	0.515545	0.000000	0.000000	4.000000	35.000000	0.000000
3262.054991	0.085786	0.516030	-0.078057	64.461151	4.022620	62.888577	-3.902833	0.000000	0.710706	0.000000	0.000000	0.000000	-1.447481	0.166125	0.515545	0.000000	0.000000	4.000000	35.000000	0.000000
3262.058324	0.081075	0.516548	-0.076169	64.461151	4.022620	62.888577	-3.902833	0.000000	0.710706	0.000000	0.000000	0.000000	-1.413265	0.155409	0.566219	0.000000	0.000000	4.000000	35.000000	0.000000
3262.061658	0.081075	0.516548	-0.076169	64.461151	4.022620	62.888577	-3.902833	0.000000	0.710706	0.000000	0.000000	0.000000	-1.413265	0.155409	0.566219	0.000000	0.000000	4.000000	35.000000	0.000000
3262.064991	0.081075	0.516548	-0.076169	64.994156	3.640045	61.958942	-3.808464	0.000000	0.946250	0.000000	0.000000	0.000000	-1.413265	0.155409	0.566219	0.000000	0.000000	4.000000	35.000000	0.000000
3262.068324	0.076493	0.517037	-0.073998	64.994156	3.640045	61.958942	-3.808464	0.000000	0.946250	0.000000	0.000000	0.000000	-1.374701	0.146688	0.651531	0.000000	0.000000	4.000000	35.000000	0.000000
3262.071658	0.076493	0.517037	-0.073998	64.994156	3.640045	61.958942	-3.808464	0.000000	0.946250	0.000000	0.000000	0.000000	-1.374701	0.146688	0.651531	0.000000	0.000000	4.000000	35.000000	0.000000
3262.074991	0.076493	0.517037	-0.073998	65.487083	3.509400	61.440189	-3.699875	0.000000	1.175367	0.000000	0.000000	0.000000	-1.374701	0.146688	0.651531	0.000000	0.000000	4.000000	35.000000	0.000000
3262.078324	0.072007	0.517583	-0.071546	65.487083	3.509400	61.440189	-3.699875	0.000000	1.175367	0.000000	0.000000	0.000000	-1.345820	0.163629	0.735411	0.000000	0.000000	4.000000	35.000000	0.000000
3262.081658	0.072007	0.517583	-0.071546	65.487083	3.509400	61.440189	-3.699875	0.000000	1.175367	0.000000	0.000000	0.000000	-1.345820	0.163629	0.735411	0.000000	0.000000	4.000000	35.000000	0.000000
3262.084991	0.072007	0.517583	-0.071546	65.918427	3.631710	61.104458	-3.577307	0.000000	1.399670	0.000000	0.000000	0.000000	-1.345820	0.163629	0.735411	0.000000	0.000000	4.000000	35.000000	0.000000
3262.088324	0.067610	0.518156	-0.068785	65.918427	3.631710	61.104458	-3.577307	0.000000	1.399670	0.000000	0.000000	0.000000	-1.318895	0.172116	0.828260	0.000000	0.000000	4.000000	35.000000	0.000000
3262.091658	0.067610	0.518156	-0.068785	65.918427	3.631710	61.104458	-3.577307	0.000000	1.399670	0.000000	0.000000	0.000000	-1.318895	0.172116	0.828260	0.000000	0.000000	4.000000	35.000000	0.000000
3262.094991	0.067610	0.518156	-0.068785	66.317307	3.967932	60.922749	-3.439264	0.000000	1.619486	0.000000	0.000000	0.000000	-1.318895	0.172116	0.828260	0.000000	0.000000	4.000000	35.000000	0.000000
3262.098324	0.063287	0.518809	-0.065742	66.317307	3.967932	60.922749	-3.439264	0.000000	1.619486	0.000000	0.000000	0.000000	-1.296991	0.195839	0.912859	0.000000	0.000000	4.000000	35.000000	0.000000
3262.101658	0.063287	0.518809	-0.065742	66.317307	3.967932	60.922749	-3.439264	0.000000	1.619486	0.000000	0.000000	0.000000	-1.296991	0.195839	0.912859	0.000000	0.000000	4.000000	35.000000	0.000000
3262.104991	0.063287	0.518809	-0.065742	66.835808	4.447772	60.822277	-3.287121	0.000000	1.835651	0.000000	0.000000	0.000000	-1.296991	0.195839	0.912859	0.000000	0.000000	4.000000	35.000000	0.000000
3262.108324	0.059065	0.519477	-0.062411	66.835808	4.447772	60.822277	-3.287121	0.000000	1.835651	0.000000	0.000000	0.000000	-1.266515	0.200228	0.999327	0.000000	0.000000	4.000000	35.000000	0.000000
3262.111658	0.059065	0.519477	-0.062411	66.835808	4.447772	60.822277	-3.287121	0.000000	1.835651	0.000000	0.000000	0.000000	-1.266515	0.200228	0.999327	0.000000	0.000000	4.000000	35.000000	0.000000
3262.114991	0.059065	0.519477	-0.062411	67.570084	5.096282	60.845367	-3.120566	0.000000	2.046737	0.000000	0.000000	0.000000	-1.266515	0.200228	0.999327	0.000000	0.000000	4.000000	35.000000	0.000000
3262.118324	0.054878	0.520202	-0.058788	67.570084	5.096282	60.845367	-3.120566	0.000000	2.046737	0.000000	0.000000	0.000000	-1.256155	0.217631	1.086916	0.000000	0.000000	4.000000	35.000000	0.000000
3262.121658	0.054878	0.520202	-0.058788	67.570084	5.096282	60.845367	-3.120566	0.000000	2.046737	0.000000	0.000000	0.000000	-1.256155	0.217631	1.086916	0.000000	0.000000	4.000000	35.000000	0.000000
3262.124991	0.054878	0.520202	-0.058788	68.446846	6.076454	61.089561	-2.939413	0.000000	2.256096	0.000000	0.000000	0.000000	-1.256155	0.217631	1.086916	0.000000	0.000000	4.000000	35.000000	0.000000
3262.128324	0.050756	0.521001	-0.054858	68.446846	6.076454	61.089561	-2.939413	0.000000	2.256096	0.000000	0.000000	0.000000	-1.236663	0.239499	1.179143	0.000000	0.000000	4.000000	35.000000	0.000000
3262.131658	0.050756	0.521001	-0.054858	68.446846	6.076454	61.089561	-2.939413	0.000000	2.256096	0.000000	0.000000	0.000000	-1.236663	0.239499	1.179143	0.000000	0.000000	4.000000	35.000000	0.000000
3262.134991	0.050756	0.521001	-0.054858	69.385246	7.511595	61.783035	-2.742889	0.000000	2.462207	0.000000	0.000000	0.000000	-1.236663	0.239499	1.179143	0.000000	0.000000	4.000000	35.000000	0.000000
3262.138324	0.046778	0.521923	-0.050524	69.385246	7.511595	61.783035	-2.742889	0.000000	2.462207	0.000000	0.000000	0.000000	-1.193275	0.276851	1.300083	0.000000	0.000000	4.000000	35.000000	0.000000
3262.141658	0.046778	0.521923	-0.050524	69.385246	7.511595	61.783035	-2.742889	0.000000	2.462207	0.000000	0.000000	0.000000	-1.193275	0.276851	1.300083	0.000000	0.000000	4.000000	35.000000	0.000000
3262.144991	0.046778	0.521923	-0.050524	70.359550	9.496738	63.023029	-2.526209	0.000000	2.661086	0.000000	0.000000	0.000000	-1.193275	0.276851	1.300083	0.000000	0.000000	4.000000	35.000000	0.000000
3262.148324	0.042930	0.522906	-0.045842	70.359550	9.496738	63.023029	-2.526209	0.000000	2.661086	0.000000	0.000000	0.000000	-1.154597	0.294646	1.404504	0.000000	0.000000	4.000000	35.000000	0.000000
3262.151658	0.042930	0.522906	-0.045842	70.359550	9.496738	63.023029	-2.526209	0.000000	2.661086	0.000000	0.000000	0.000000	-1.154597	0.294646	1.404504	0.000000	0.000000	4.000000	35.000000	0.000000
3262.154991	0.042930	0.522906	-0.045842	71.352417	12.115207	64.825233	-2.292125	0.000000	2.853519	0.000000	0.000000	0.000000	-1.154597	0.294646	1.404504	0.000000	0.000000	4.000000	35.000000	0.000000
3262.158324	0.039284	0.523962	-0.040799	71.352417	12.115207	64.825233	-2.292125	0.000000	2.853519	0.000000	0.000000	0.000000	-1.093688	0.316916	1.513062	0.000000	0.000000	4.000000	35.000000	0.000000
3262.161658	0.039284	0.523962	-0.040799	71.352417	12.115207	64.825233	-2.292125	0.000000	2.853519	0.000000	0.000000	0.000000	-1.093688	0.316916	1.513062	0.000000	0.000000	4.000000	35.000000	0.000000
3262.164991	0.039284	0.523962	-0.040799	72.334549	15.252436	66.906235	-2.039948	0.000000	3.035800	0.000000	0.000000	0.000000	-1.093688	0.316916	1.513062	0.000000	0.000000	4.000000	35.000000	0.000000
3262.168324	0.035835	0.525063	-0.035431	72.334549	15.252436	66.906235	-2.039948	0.000000	3.035800	0.000000	0.000000	0.000000	-1.034788	0.330216	1.610393	0.000000	0.000000	4.000000	35.000000	0.000000
3262.171658	0.035835	0.525063	-0.035431	72.334549	15.252436	66.906235	-2.039948	0.000000	3.035800	0.000000	0.000000	0.000000	-1.034788	0.330216	1.610393	0.000000	0.000000	4.000000	35.000000	0.000000
3262.174991	0.035835	0.525063	-0.035431	73.349739	18.843987	69.119942	-1.771549	0.000000	3.208265	0.000000	0.000000	0.000000	-1.034788	0.330216	1.610393	0.000000	0.000000	4.000000	35.000000	0.000000
3262.178324	0.032517	0.526177	-0.029772	73.349739	18.843987	69.119942	-1.771549	0.000000	3.208265	0.000000	0.000000	0.000000	-0.995266	0.334186	1.697827	0.000000	0.000000	4.000000	35.000000	0.000000
3262.181658	0.032517	0.526177	-0.029772	73.349739	18.843987	69.119942	-1.771549	0.000000	3.208265	0.000000	0.000000	0.000000	-0.995266	0.334186	1.697827	0.000000	0.000000	4.000000	35.000000	0.000000
3262.184991	0.032517	0.526177	-0.029772	74.455849	22.861271	71.277992	-1.488578	0.000000	3.374143	0.000000	0.000000	0.000000	-0.995266	0.334186	1.697827	0.000000	0.000000	4.000000	35.000000	0.000000
3262.188324	0.029430	0.527295	-0.023870	74.455849	22.861271	71.277992	-1.488578	0.000000	3.374143	0.000000	0.000000	0.000000	-0.926031	0.335523	1.770348	0.000000	0.000000	4.000000	35.000000	0.000000
3262.191658	0.029430	0.527295	-0.023870	74.455849	22.861271	71.277992	-1.488578	0.000000	3.374143	0.000000	0.000000	0.000000	-0.926031	0.335523	1.770348	0.000000	0.000000	4.000000	35.000000	0.000000
3262.194991	0.029430	0.527295	-0.023870	75.568268	27.220943	73.803276	-1.193520	0.000000	3.528481	0.000000	0.000000	0.000000	-0.926031	0.335523	1.770348	0.000000	0.000000	4.000000	35.000000	0.000000
3262.198324	0.026644	0.528383	-0.017702	75.568268	27.220943	73.803276	-1.193520	0.000000	3.528481	0.000000	0.000000	0.000000	-0.835870	0.326419	1.850652	0.000000	0.000000	4.000000	35.000000	0.000000
3262.201658	0.026644	0.528383	-0.017702	75.568268	27.220943	73.803276	-1.193520	0.000000	3.528481	0.000000	0.000000	0.000000	-0.835870	0.326419	1.850652	0.000000	0.000000	4.000000	35.000000	0.000000
3262.204991	0.026644	0.528383	-0.017702	76.693024	31.999313	77.600990	-0.885078	0.000000	3.667793	0.000000	0.000000	0.000000	-0.835870	0.326419	1.850652	0.000000	0.000000	4.000000	35.000000	0.000000
3262.208324	0.024208	0.529470	-0.011292	76.693024	31.999313	77.600990	-0.885078	0.000000	3.667793	0.000000	0.000000	0.000000	-0.730781	0.326105	1.922909	0.000000	0.000000	4.000000	35.000000	0.000000
3262.211658	0.024208	0.529470	-0.011292	76.693024	31.999313	77.600990	-0.885078	0.000000	3.667793	0.000000	0.000000	0.000000	-0.730781	0.326105	1.922909	0.000000	0.000000	4.000000	35.000000	0.000000
3262.214991	0.024208	0.529470	-0.011292	77.787506	37.052216	82.426010	-0.564593	0.000000	3.789590	0.000000	0.000000	0.000000	-0.730781	0.326105	1.922909	0.000000	0.000000	4.000000	35.000000	0.000000
3262.218324	0.022157	0.530578	-0.004644	77.787506	37.052216	82.426010	-0.564593	0.000000	3.789590	0.000000	0.000000	0.000000	-0.615467	0.332448	1.994359	0.000000	0.000000	4.000000	35.000000	0.000000
3262.221658	0.022157	0.530578	-0.004644	77.787506	37.052216	82.426010	-0.564593	0.000000	3.789590	0.000000	0.000000	0.000000	-0.615467	0.332448	1.994359	0.000000	0.000000	4.000000	35.000000	0.000000
3262.224991	0.022157	0.530578	-0.004644	78.792274	42.793201	88.130272	-0.232200	0.000000	3.892168	0.000000	0.000000	0.000000	-0.615467	0.332448	1.994359	0.000000	0.000000	4.000000	35.000000	0.000000
3262.228324	0.020677	0.531699	0.002193	78.792274	42.793201	88.130272	-0.232200	0.000000	3.892168	0.000000	0.000000	0.000000	-0.443777	0.336161	2.051106	0.000000	0.000000	4.000000	35.000000	0.000000
3262.231658	0.020677	0.531699	0.002193	78.792274	42.793201	88.130272	-0.232200	0.000000	3.892168	0.000000	0.000000	0.000000	-0.443777	0.336161	2.051106	0.000000	0.000000	4.000000	35.000000	0.000000
3262.234991	0.020677	0.531699	0.002193	79.633102	49.250156	94.449516	0.109651	0.000000	3.966130	0.000000	0.000000	0.000000	-0.443777	0.336161	2.051106	0.000000	0.000000	4.000000	35.000000	0.000000
3262.238324	0.019819	0.532846	0.009239	79.633102	49.250156	94.449516	0.109651	0.000000	3.966130	0.000000	0.000000	0.000000	-0.257584	0.344228	2.113779	0.000000	0.000000	4.000000	35.000000	0.000000
3262.241658	0.019819	0.532846	0.009239	79.633102	49.250156	94.449516	0.109651	0.000000	3.966130	0.000000	0.000000	0.000000	-0.257584	0.344228	2.113779	0.000000	0.000000	4.000000	35.000000	0.000000
3262.244991	0.019819	0.532846	0.009239	80.337082	56.672462	101.629639	0.461948	0.000000	4.009061	0.000000	0.000000	0.000000	-0.257584	0.344228	2.113779	0.000000	0.000000	4.000000	35.000000	0.000000
3262.248324	0.019560	0.534005	0.016410	80.337082	56.672462	101.629639	0.461948	0.000000	4.009061	0.000000	0.000000	0.000000	-0.077497	0.347766	2.151450	0.000000	0.000000	4.000000	35.000000	0.000000
3262.251658	0.019560	0.534005	0.016410	80.337082	56.672462	101.629639	0.461948	0.000000	4.009061	0.000000	0.000000	0.000000	-0.077497	0.347766	2.151450	0.000000	0.000000	4.000000	35.000000	0.000000
3262.254991	0.019560	0.534005	0.016410	80.913795	65.035706	109.617249	0.820523	0.000000	4.021977	0.000000	0.000000	0.000000	-0.077497	0.347766	2.151450	0.000000	0.000000	4.000000	35.000000	0.000000
3262.258324	0.019928	0.535152	0.023644	80.913795	65.035706	109.617249	0.820523	0.000000	4.021977	0.000000	0.000000	0.000000	0.110207	0.343991	2.170181	0.000000	0.000000	4.000000	35.000000	0.000000
3262.261658	0.019928	0.535152	0.023644	80.913795	65.035706	109.617249	0.820523	0.000000	4.021977	0.000000	0.000000	0.000000	0.110207	0.343991	2.170181	0.000000	0.000000	4.000000	35.000000	0.000000
3262.264991	0.019928	0.535152	0.023644	81.404404	74.336281	118.345627	1.182220	0.000000	4.003609	0.000000	0.000000	0.000000	0.110207	0.343991	2.170181	0.000000	0.000000	4.000000	35.000000	0.000000
3262.268324	0.020833	0.536268	0.030923	81.404404	74.336281	118.345627	1.182220	0.000000	4.003609	0.000000	0.000000	0.000000	0.271548	0.334686	2.183584	0.000000	0.000000	4.000000	35.000000	0.000000
3262.271658	0.020833	0.536268	0.030923	81.404404	74.336281	118.345627	1.182220	0.000000	4.003609	0.000000	0.000000	0.000000	0.271548	0.334686	2.183584	0.000000	0.000000	4.000000	35.000000	0.000000
3262.274991	0.020833	0.536268	0.030923	81.807991	84.585579	127.870789	1.546150	0.000000	3.958351	0.000000	0.000000	0.000000	0.271548	0.334686	2.183584	0.000000	0.000000	4.000000	35.000000	0.000000
3262.278324	0.022129	0.537340	0.038102	81.807991	84.585579	127.870789	1.546150	0.000000	3.958351	0.000000	0.000000	0.000000	0.388733	0.321772	2.153726	0.000000	0.000000	4.000000	35.000000	0.000000
3262.281658	0.022129	0.537340	0.038102	81.807991	84.585579	127.870789	1.546150	0.000000	3.958351	0.000000	0.000000	0.000000	0.388733	0.321772	2.153726	0.000000	0.000000	4.000000	35.000000	0.000000
3262.284991	0.022129	0.537340	0.038102	82.117386	95.447365	137.920135	1.905105	0.000000	3.893562	0.000000	0.000000	0.000000	0.388733	0.321772	2.153726	0.000000	0.000000	4.000000	35.000000	0.000000
3262.288324	0.023832	0.538331	0.045206	82.117386	95.447365	137.920135	1.905105	0.000000	3.893562	0.000000	0.000000	0.000000	0.511068	0.297176	2.131172	0.000000	0.000000	4.000000	35.000000	0.000000
3262.291658	0.023832	0.538331	0.045206	82.117386	95.447365	137.920135	1.905105	0.000000	3.893562	0.000000	0.000000	0.000000	0.511068	0.297176	2.131172	0.000000	0.000000	4.000000	35.000000	0.000000
3262.294991	0.023832	0.538331	0.045206	82.300041	107.080452	148.728409	2.260300	0.000000	3.808384	0.000000	0.000000	0.000000	0.511068	0.297176	2.131172	0.000000	0.000000	4.000000	35.000000	0.000000
3262.298324	0.026005	0.539241	0.052165	82.300041	107.080452	148.728409	2.260300	0.000000	3.808384	0.000000	0.000000	0.000000	0.651661	0.272924	2.087751	0.000000	0.000000	4.000000	35.000000	0.000000
3262.301658	0.026005	0.539241	0.052165	82.300041	107.080452	148.728409	2.260300	0.000000	3.808384	0.000000	0.000000	0.000000	0.651661	0.272924	2.087751	0.000000	0.000000	4.000000	35.000000	0.000000
3262.304991	0.026005	0.539241	0.052165	82.304047	118.968643	159.864441	2.608258	0.000000	3.699774	0.000000	0.000000	0.000000	0.651661	0.272924	2.087751	0.000000	0.000000	4.000000	35.000000	0.000000
3262.308324	0.028512	0.540117	0.058934	82.304047	118.968643	159.864441	2.608258	0.000000	3.699774	0.000000	0.000000	0.000000	0.752310	0.263049	2.030571	0.000000	0.000000	4.000000	35.000000	0.000000
3262.311658	0.028512	0.540117	0.058934	82.304047	118.968643	159.864441	2.608258	0.000000	3.699774	0.000000	0.000000	0.000000	0.752310	0.263049	2.030571	0.000000	0.000000	4.000000	35.000000	0.000000
3262.314991	0.028512	0.540117	0.058934	82.066742	130.375824	170.643814	2.946687	0.000000	3.574389	0.000000	0.000000	0.000000	0.752310	0.263049	2.030571	0.000000	0.000000	4.000000	35.000000	0.000000
3262.318324	0.031438	0.540898	0.065473	82.066742	130.375824	170.643814	2.946687	0.000000	3.574389	0.000000	0.000000	0.000000	0.877593	0.234280	1.961909	0.000000	0.000000	4.000000	35.000000	0.000000
3262.321658	0.031438	0.540898	0.065473	82.066742	130.375824	170.643814	2.946687	0.000000	3.574389	0.000000	0.000000	0.000000	0.877593	0.234280	1.961909	0.000000	0.000000	4.000000	35.000000	0.000000
3262.324991	0.031438	0.540898	0.065473	81.564644	140.357254	-179.861084	3.273672	0.000000	3.428124	0.000000	0.000000	0.000000	0.877593	0.234280	1.961909	0.000000	0.000000	4.000000	35.000000	0.000000
3262.328324	0.034810	0.541685	0.071681	81.564644	140.357254	-179.861084	3.273672	0.000000	3.428124	0.000000	0.000000	0.000000	1.011835	0.235966	1.862159	0.000000	0.000000	4.000000	35.000000	0.000000
3262.331658	0.034810	0.541685	0.071681	81.564644	140.357254	-179.861084	3.273672	0.000000	3.428124	0.000000	0.000000	0.000000	1.011835	0.235966	1.862159	0.000000	0.000000	4.000000	35.000000	0.000000
3262.334991	0.034810	0.541685	0.071681	80.822189	148.000549	-172.569061	3.584032	0.000000	3.259484	0.000000	0.000000	0.000000	1.011835	0.235966	1.862159	0.000000	0.000000	4.000000	35.000000	0.000000
3262.338324	0.038618	0.542428	0.077602	80.822189	148.000549	-172.569061	3.584032	0.000000	3.259484	0.000000	0.000000	0.000000	1.142328	0.222934	1.776338	0.000000	0.000000	4.000000	35.000000	0.000000
3262.341658	0.038618	0.542428	0.077602	80.822189	148.000549	-172.569061	3.584032	0.000000	3.259484	0.000000	0.000000	0.000000	1.142328	0.222934	1.776338	0.000000	0.000000	4.000000	35.000000	0.000000
3262.344991	0.038618	0.542428	0.077602	79.883194	153.264359	-167.489120	3.880088	0.000000	3.069096	0.000000	0.000000	0.000000	1.142328	0.222934	1.776338	0.000000	0.000000	4.000000	35.000000	0.000000
3262.348324	0.042891	0.543152	0.083185	79.883194	153.264359	-167.489120	3.880088	0.000000	3.069096	0.000000	0.000000	0.000000	1.281925	0.217133	1.675090	0.000000	0.000000	4.000000	35.000000	0.000000
3262.351658	0.042891	0.543152	0.083185	79.883194	153.264359	-167.489120	3.880088	0.000000	3.069096	0.000000	0.000000	0.000000	1.281925	0.217133	1.675090	0.000000	0.000000	4.000000	35.000000	0.000000
3262.354991	0.042891	0.543152	0.083185	78.901138	156.766205	-164.012100	4.122085	0.000000	2.829914	0.000000	0.000000	0.000000	1.281925	0.217133	1.675090	0.000000	0.000000	4.000000	35.000000	0.000000
3262.358324	0.047685	0.543822	0.088386	78.901138	156.766205	-164.012100	4.122085	0.000000	2.829914	0.000000	0.000000	0.000000	1.438215	0.201086	1.560234	0.000000	0.000000	4.000000	35.000000	0.000000
3262.361658	0.047685	0.543822	0.088386	78.901138	156.766205	-164.012100	4.122085	0.000000	2.829914	0.000000	0.000000	0.000000	1.438215	0.201086	1.560234	0.000000	0.000000	4.000000	35.000000	0.000000
3262.364991	0.047685	0.543822	0.088386	78.136200	159.053635	-161.416550	4.302785	0.000000	2.546771	0.000000	0.000000	0.000000	1.438215	0.201086	1.560234	0.000000	0.000000	4.000000	35.000000	0.000000
3262.368324	0.052874	0.544391	0.093196	78.136200	159.053635	-161.416550	4.302785	0.000000	2.546771	0.000000	0.000000	0.000000	1.556762	0.170811	1.442969	0.000000	0.000000	4.000000	35.000000	0.000000
3262.371658	0.052874	0.544391	0.093196	78.136200	159.053635	-161.416550	4.302785	0.000000	2.546771	0.000000	0.000000	0.000000	1.556762	0.170811	1.442969	0.000000	0.000000	4.000000	35.000000	0.000000
3262.374991	0.052874	0.544391	0.093196	77.800552	160.548950	-159.428253	4.461987	0.000000	2.256251	0.000000	0.000000	0.000000	1.556762	0.170811	1.442969	0.000000	0.000000	4.000000	35.000000	0.000000
3262.378324	0.058456	0.544933	0.097579	77.800552	160.548950	-159.428253	4.461987	0.000000	2.256251	0.000000	0.000000	0.000000	1.674560	0.162477	1.314749	0.000000	0.000000	4.000000	35.000000	0.000000
3262.381658	0.058456	0.544933	0.097579	77.800552	160.548950	-159.428253	4.461987	0.000000	2.256251	0.000000	0.000000	0.000000	1.674560	0.162477	1.314749	0.000000	0.000000	4.000000	35.000000	0.000000
3262.384991	0.058456	0.544933	0.097579	77.823494	161.904099	-157.606110	4.600418	0.000000	1.958611	0.000000	0.000000	0.000000	1.674560	0.162477	1.314749	0.000000	0.000000	4.000000	35.000000	0.000000
3262.388324	0.064481	0.545430	0.101505	77.823494	161.904099	-157.606110	4.600418	0.000000	1.958611	0.000000	0.000000	0.000000	1.807280	0.149201	1.177857	0.000000	0.000000	4.000000	35.000000	0.000000
3262.391658	0.064481	0.545430	0.101505	77.823494	161.904099	-157.606110	4.600418	0.000000	1.958611	0.000000	0.000000	0.000000	1.807280	0.149201	1.177857	0.000000	0.000000	4.000000	35.000000	0.000000
3262.394991	0.064481	0.545430	0.101505	78.033638	163.467316	-155.464310	4.719396	0.000000	1.651453	0.000000	0.000000	0.000000	1.807280	0.149201	1.177857	0.000000	0.000000	4.000000	35.000000	0.000000
3262.398324	0.070952	0.545861	0.104810	78.033638	163.467316	-155.464310	4.719396	0.000000	1.651453	0.000000	0.000000	0.000000	1.941548	0.129161	0.991691	0.000000	0.000000	4.000000	35.000000	0.000000
3262.401658	0.070952	0.545861	0.104810	78.033638	163.467316	-155.464310	4.719396	0.000000	1.651453	0.000000	0.000000	0.000000	1.941548	0.129161	0.991691	0.000000	0.000000	4.000000	35.000000	0.000000
3262.404991	0.070952	0.545861	0.104810	78.336639	165.299011	-152.851410	4.818376	0.000000	1.335387	0.000000	0.000000	0.000000	1.941548	0.129161	0.991691	0.000000	0.000000	4.000000	35.000000	0.000000
3262.408324	0.077927	0.546270	0.107551	78.336639	165.299011	-152.851410	4.818376	0.000000	1.335387	0.000000	0.000000	0.000000	2.092277	0.122611	0.822279	0.000000	0.000000	4.000000	35.000000	0.000000
3262.411658	0.077927	0.546270	0.107551	78.336639	165.299011	-152.851410	4.818376	0.000000	1.335387	0.000000	0.000000	0.000000	2.092277	0.122611	0.822279	0.000000	0.000000	4.000000	35.000000	0.000000
3262.414991	0.077927	0.546270	0.107551	78.714371	167.646210	-149.618729	4.897910	0.000000	1.005226	0.000000	0.000000	0.000000	2.092277	0.122611	0.822279	0.000000	0.000000	4.000000	35.000000	0.000000
3262.418324	0.085468	0.546634	0.109649	78.714371	167.646210	-149.618729	4.897910	0.000000	1.005226	0.000000	0.000000	0.000000	2.262385	0.109313	0.629204	0.000000	0.000000	4.000000	35.000000	0.000000
3262.421658	0.085468	0.546634	0.109649	78.714371	167.646210	-149.618729	4.897910	0.000000	1.005226	0.000000	0.000000	0.000000	2.262385	0.109313	0.629204	0.000000	0.000000	4.000000	35.000000	0.000000
3262.424991	0.085468	0.546634	0.109649	79.121483	171.076309	-145.420929	4.956658	0.000000	0.656922	0.000000	0.000000	0.000000	2.262385	0.109313	0.629204	0.000000	0.000000	4.000000	35.000000	0.000000
3262.428324	0.093518	0.546898	0.111142	79.121483	171.076309	-145.420929	4.956658	0.000000	0.656922	0.000000	0.000000	0.000000	2.415026	0.079380	0.448009	0.000000	0.000000	4.000000	35.000000	0.000000
3262.431658	0.093518	0.546898	0.111142	79.121483	171.076309	-145.420929	4.956658	0.000000	0.656922	0.000000	0.000000	0.000000	2.415026	0.079380	0.448009	0.000000	0.000000	4.000000	35.000000	0.000000
3262.434991	0.093518	0.546898	0.111142	79.569000	176.010361	-139.905167	4.991518	0.000000	0.291114	0.000000	0.000000	0.000000	2.415026	0.079380	0.448009	0.000000	0.000000	4.000000	35.000000	0.000000
3262.438324	0.101986	0.547051	0.112051	79.569000	176.010361	-139.905167	4.991518	0.000000	0.291114	0.000000	0.000000	0.000000	2.540349	0.045744	0.272563	0.000000	0.000000	4.000000	35.000000	0.000000
3262.441658	0.101986	0.547051	0.112051	79.569000	176.010361	-139.905167	4.991518	0.000000	0.291114	0.000000	0.000000	0.000000	2.540349	0.045744	0.272563	0.000000	0.000000	4.000000	35.000000	0.000000
3262.444991	0.101986	0.547051	0.112051	80.054893	-177.218079	-132.602295	4.999215	0.000000	-0.088599	0.000000	0.000000	0.000000	2.540349	0.045744	0.272563	0.000000	0.000000	4.000000	35.000000	0.000000
3262.448324	0.110883	0.547060	0.112360	80.054893	-177.218079	-132.602295	4.999215	0.000000	-0.088599	0.000000	0.000000	0.000000	2.669276	0.002695	0.092680	0.000000	0.000000	4.000000	35.000000	0.000000
3262.451658	0.110883	0.547060	0.112360	80.054893	-177.218079	-132.602295	4.999215	0.000000	-0.088599	0.000000	0.000000	0.000000	2.669276	0.002695	0.092680	0.000000	0.000000	4.000000	35.000000	0.000000
3262.454991	0.110883	0.547060	0.112360	80.543228	-168.411240	-123.148720	4.976708	0.000000	-0.482056	0.000000	0.000000	0.000000	2.669276	0.002695	0.092680	0.000000	0.000000	4.000000	35.000000	0.000000
3262.458324	0.120131	0.546956	0.112159	80.543228	-168.411240	-123.148720	4.976708	0.000000	-0.482056	0.000000	0.000000	0.000000	2.774135	-0.031133	-0.060058	0.000000	0.000000	4.000000	35.000000	0.000000
3262.461658	0.120131	0.546956	0.112159	80.543228	-168.411240	-123.148720	4.976708	0.000000	-0.482056	0.000000	0.000000	0.000000	2.774135	-0.031133	-0.060058	0.000000	0.000000	4.000000	35.000000	0.000000
3262.464991	0.120131	0.546956	0.112159	80.909531	-158.028351	-111.864731	4.921361	0.000000	-0.883294	0.000000	0.000000	0.000000	2.774135	-0.031133	-0.060058	0.000000	0.000000	4.000000	35.000000	0.000000
3262.468324	0.129650	0.546702	0.111415	80.909531	-158.028351	-111.864731	4.921361	0.000000	-0.883294	0.000000	0.000000	0.000000	2.855766	-0.076173	-0.223154	0.000000	0.000000	4.000000	35.000000	0.000000
3262.471658	0.129650	0.546702	0.111415	80.909531	-158.028351	-111.864731	4.921361	0.000000	-0.883294	0.000000	0.000000	0.000000	2.855766	-0.076173	-0.223154	0.000000	0.000000	4.000000	35.000000	0.000000
3262.474991	0.129650	0.546702	0.111415	81.086098	-146.653580	-99.229355	4.831833	0.000000	-1.285841	0.000000	0.000000	0.000000	2.855766	-0.076173	-0.223154	0.000000	0.000000	4.000000	35.000000	0.000000
3262.478324	0.139525	0.546312	0.110069	81.086098	-146.653580	-99.229355	4.831833	0.000000	-1.285841	0.000000	0.000000	0.000000	2.962429	-0.117168	-0.404014	0.000000	0.000000	4.000000	35.000000	0.000000
3262.481658	0.139525	0.546312	0.110069	81.086098	-146.653580	-99.229355	4.831833	0.000000	-1.285841	0.000000	0.000000	0.000000	2.962429	-0.117168	-0.404014	0.000000	0.000000	4.000000	35.000000	0.000000
3262.484991	0.139525	0.546312	0.110069	81.052643	-134.845566	-86.028709	4.705801	0.000000	-1.689802	0.000000	0.000000	0.000000	2.962429	-0.117168	-0.404014	0.000000	0.000000	4.000000	35.000000	0.000000
3262.488324	0.149582	0.545759	0.108185	81.052643	-134.845566	-86.028709	4.705801	0.000000	-1.689802	0.000000	0.000000	0.000000	3.017121	-0.165847	-0.565067	0.000000	0.000000	4.000000	35.000000	0.000000
3262.491658	0.149582	0.545759	0.108185	81.052643	-134.845566	-86.028709	4.705801	0.000000	-1.689802	0.000000	0.000000	0.000000	3.017121	-0.165847	-0.565067	0.000000	0.000000	4.000000	35.000000	0.000000
3262.494991	0.149582	0.545759	0.108185	80.792305	-123.205811	-73.179604	4.545377	0.000000	-2.083158	0.000000	0.000000	0.000000	3.017121	-0.165847	-0.565067	0.000000	0.000000	4.000000	35.000000	0.000000
3262.498324	0.159728	0.544970	0.105707	80.792305	-123.205811	-73.179604	4.545377	0.000000	-2.083158	0.000000	0.000000	0.000000	3.044021	-0.236808	-0.743552	0.000000	0.000000	4.000000	35.000000	0.000000
3262.501658	0.159728	0.544970	0.105707	80.792305	-123.205811	-73.179604	4.545377	0.000000	-2.083158	0.000000	0.000000	0.000000	3.044021	-0.236808	-0.743552	0.000000	0.000000	4.000000	35.000000	0.000000
3262.504991	0.159728	0.544970	0.105707	80.275345	-112.199005	-61.208694	4.353149	0.000000	-2.459694	0.000000	0.000000	0.000000	3.044021	-0.236808	-0.743552	0.000000	0.000000	4.000000	35.000000	0.000000
3262.508324	0.169855	0.543926	0.102635	80.275345	-112.199005	-61.208694	4.353149	0.000000	-2.459694	0.000000	0.000000	0.000000	3.037939	-0.313023	-0.921422	0.000000	0.000000	4.000000	35.000000	0.000000
3262.511658	0.169855	0.543926	0.102635	80.275345	-112.199005	-61.208694	4.353149	0.000000	-2.459694	0.000000	0.000000	0.000000	3.037939	-0.313023	-0.921422	0.000000	0.000000	4.000000	35.000000	0.000000
3262.514991	0.169855	0.543926	0.102635	79.535156	-102.257286	-50.190845	4.133457	0.000000	-2.813278	0.000000	0.000000	0.000000	3.037939	-0.313023	-0.921422	0.000000	0.000000	4.000000	35.000000	0.000000
3262.518324	0.179749	0.542663	0.099024	79.535156	-102.257286	-50.190845	4.133457	0.000000	-2.813278	0.000000	0.000000	0.000000	2.968142	-0.378965	-1.083250	0.000000	0.000000	4.000000	35.000000	0.000000
3262.521658	0.179749	0.542663	0.099024	79.535156	-102.257286	-50.190845	4.133457	0.000000	-2.813278	0.000000	0.000000	0.000000	2.968142	-0.378965	-1.083250	0.000000	0.000000	4.000000	35.000000	0.000000
3262.524991	0.179749	0.542663	0.099024	78.618912	-93.630074	-40.101738	3.894176	0.000000	-3.136143	0.000000	0.000000	0.000000	2.968142	-0.378965	-1.083250	0.000000	0.000000	4.000000	35.000000	0.000000
3262.528324	0.189205	0.541151	0.094950	78.618912	-93.630074	-40.101738	3.894176	0.000000	-3.136143	0.000000	0.000000	0.000000	2.836812	-0.453685	-1.222403	0.000000	0.000000	4.000000	35.000000	0.000000
3262.531658	0.189205	0.541151	0.094950	78.618912	-93.630074	-40.101738	3.894176	0.000000	-3.136143	0.000000	0.000000	0.000000	2.836812	-0.453685	-1.222403	0.000000	0.000000	4.000000	35.000000	0.000000
3262.534991	0.189205	0.541151	0.094950	77.581238	-86.291870	-31.204205	3.644061	0.000000	-3.423568	0.000000	0.000000	0.000000	2.836812	-0.453685	-1.222403	0.000000	0.000000	4.000000	35.000000	0.000000
3262.538324	0.198336	0.539507	0.090384	77.581238	-86.291870	-31.204205	3.644061	0.000000	-3.423568	0.000000	0.000000	0.000000	2.739313	-0.493120	-1.369642	0.000000	0.000000	4.000000	35.000000	0.000000
3262.541658	0.198336	0.539507	0.090384	77.581238	-86.291870	-31.204205	3.644061	0.000000	-3.423568	0.000000	0.000000	0.000000	2.739313	-0.493120	-1.369642	0.000000	0.000000	4.000000	35.000000	0.000000
3262.544991	0.198336	0.539507	0.090384	76.495041	-80.027359	-23.747387	3.383569	0.000000	-3.681230	0.000000	0.000000	0.000000	2.739313	-0.493120	-1.369642	0.000000	0.000000	4.000000	35.000000	0.000000
3262.548324	0.207044	0.537777	0.085445	76.495041	-80.027359	-23.747387	3.383569	0.000000	-3.681230	0.000000	0.000000	0.000000	2.612476	-0.518907	-1.481704	0.000000	0.000000	4.000000	35.000000	0.000000
3262.551658	0.207044	0.537777	0.085445	76.495041	-80.027359	-23.747387	3.383569	0.000000	-3.681230	0.000000	0.000000	0.000000	2.612476	-0.518907	-1.481704	0.000000	0.000000	4.000000	35.000000	0.000000
3262.554991	0.207044	0.537777	0.085445	75.415688	-74.547729	-17.276772	3.119248	0.000000	-3.907722	0.000000	0.000000	0.000000	2.612476	-0.518907	-1.481704	0.000000	0.000000	4.000000	35.000000	0.000000
3262.558324	0.215330	0.536043	0.080256	75.415688	-74.547729	-17.276772	3.119248	0.000000	-3.907722	0.000000	0.000000	0.000000	2.485848	-0.520301	-1.556695	0.000000	0.000000	4.000000	35.000000	0.000000
3262.561658	0.215330	0.536043	0.080256	75.415688	-74.547729	-17.276772	3.119248	0.000000	-3.907722	0.000000	0.000000	0.000000	2.485848	-0.520301	-1.556695	0.000000	0.000000	4.000000	35.000000	0.000000
3262.564991	0.215330	0.536043	0.080256	74.415062	-69.547882	-10.987963	2.855963	0.000000	-4.104081	0.000000	0.000000	0.000000	2.485848	-0.520301	-1.556695	0.000000	0.000000	4.000000	35.000000	0.000000
3262.568324	0.223064	0.534347	0.074963	74.415062	-69.547882	-10.987963	2.855963	0.000000	-4.104081	0.000000	0.000000	0.000000	2.320307	-0.508765	-1.587997	0.000000	0.000000	4.000000	35.000000	0.000000
3262.571658	0.223064	0.534347	0.074963	74.415062	-69.547882	-10.987963	2.855963	0.000000	-4.104081	0.000000	0.000000	0.000000	2.320307	-0.508765	-1.587997	0.000000	0.000000	4.000000	35.000000	0.000000
3262.574991	0.223064	0.534347	0.074963	73.555931	-64.890053	-4.757475	2.601107	0.000000	-4.270157	0.000000	0.000000	0.000000	2.320307	-0.508765	-1.587997	0.000000	0.000000	4.000000	35.000000	0.000000
3262.578324	0.230115	0.532695	0.069687	73.555931	-64.890053	-4.757475	2.601107	0.000000	-4.270157	0.000000	0.000000	0.000000	2.115211	-0.495615	-1.582846	0.000000	0.000000	4.000000	35.000000	0.000000
3262.581658	0.230115	0.532695	0.069687	73.555931	-64.890053	-4.757475	2.601107	0.000000	-4.270157	0.000000	0.000000	0.000000	2.115211	-0.495615	-1.582846	0.000000	0.000000	4.000000	35.000000	0.000000
3262.584991	0.230115	0.532695	0.069687	72.905373	-60.696533	0.846912	2.360642	0.000000	-4.407650	0.000000	0.000000	0.000000	2.115211	-0.495615	-1.582846	0.000000	0.000000	4.000000	35.000000	0.000000
3262.588324	0.236527	0.531042	0.064464	72.905373	-60.696533	0.846912	2.360642	0.000000	-4.407650	0.000000	0.000000	0.000000	1.923609	-0.495754	-1.566754	0.000000	0.000000	4.000000	35.000000	0.000000
3262.591658	0.236527	0.531042	0.064464	72.905373	-60.696533	0.846912	2.360642	0.000000	-4.407650	0.000000	0.000000	0.000000	1.923609	-0.495754	-1.566754	0.000000	0.000000	4.000000	35.000000	0.000000
3262.594991	0.236527	0.531042	0.064464	72.602684	-57.011261	5.562200	2.134847	0.000000	-4.521331	0.000000	0.000000	0.000000	1.923609	-0.495754	-1.566754	0.000000	0.000000	4.000000	35.000000	0.000000
3262.598324	0.242281	0.529326	0.059188	72.602684	-57.011261	5.562200	2.134847	0.000000	-4.521331	0.000000	0.000000	0.000000	1.726044	-0.514867	-1.582849	0.000000	0.000000	4.000000	35.000000	0.000000
3262.601658	0.242281	0.529326	0.059188	72.602684	-57.011261	5.562200	2.134847	0.000000	-4.521331	0.000000	0.000000	0.000000	1.726044	-0.514867	-1.582849	0.000000	0.000000	4.000000	35.000000	0.000000
3262.604991	0.242281	0.529326	0.059188	72.677849	-53.738602	9.471324	1.920438	0.000000	-4.616483	0.000000	0.000000	0.000000	1.726044	-0.514867	-1.582849	0.000000	0.000000	4.000000	35.000000	0.000000
3262.608324	0.247388	0.527566	0.053893	72.677849	-53.738602	9.471324	1.920438	0.000000	-4.616483	0.000000	0.000000	0.000000	1.532220	-0.528084	-1.588678	0.000000	0.000000	4.000000	35.000000	0.000000
3262.611658	0.247388	0.527566	0.053893	72.677849	-53.738602	9.471324	1.920438	0.000000	-4.616483	0.000000	0.000000	0.000000	1.532220	-0.528084	-1.588678	0.000000	0.000000	4.000000	35.000000	0.000000
3262.614991	0.247388	0.527566	0.053893	72.891640	-50.658539	12.813231	1.717068	0.000000	-4.695921	0.000000	0.000000	0.000000	1.532220	-0.528084	-1.588678	0.000000	0.000000	4.000000	35.000000	0.000000
3262.618324	0.251825	0.525715	0.048594	72.891640	-50.658539	12.813231	1.717068	0.000000	-4.695921	0.000000	0.000000	0.000000	1.331231	-0.555297	-1.589684	0.000000	0.000000	4.000000	35.000000	0.000000
3262.621658	0.251825	0.525715	0.048594	72.891640	-50.658539	12.813231	1.717068	0.000000	-4.695921	0.000000	0.000000	0.000000	1.331231	-0.555297	-1.589684	0.000000	0.000000	4.000000	35.000000	0.000000
3262.624991	0.251825	0.525715	0.048594	73.076332	-47.675976	16.246586	1.524148	0.000000	-4.762035	0.000000	0.000000	0.000000	1.331231	-0.555297	-1.589684	0.000000	0.000000	4.000000	35.000000	0.000000
3262.628324	0.255550	0.523753	0.043267	73.076332	-47.675976	16.246586	1.524148	0.000000	-4.762035	0.000000	0.000000	0.000000	1.117471	-0.588454	-1.597845	0.000000	0.000000	4.000000	35.000000	0.000000
3262.631658	0.255550	0.523753	0.043267	73.076332	-47.675976	16.246586	1.524148	0.000000	-4.762035	0.000000	0.000000	0.000000	1.117471	-0.588454	-1.597845	0.000000	0.000000	4.000000	35.000000	0.000000
3262.634991	0.255550	0.523753	0.043267	73.225418	-44.672962	20.198351	1.339917	0.000000	-4.817118	0.000000	0.000000	0.000000	1.117471	-0.588454	-1.597845	0.000000	0.000000	4.000000	35.000000	0.000000
3262.638324	0.258691	0.521628	0.037759	73.225418	-44.672962	20.198351	1.339917	0.000000	-4.817118	0.000000	0.000000	0.000000	0.942114	-0.637642	-1.652660	0.000000	0.000000	4.000000	35.000000	0.000000
3262.641658	0.258691	0.521628	0.037759	73.225418	-44.672962	20.198351	1.339917	0.000000	-4.817118	0.000000	0.000000	0.000000	0.942114	-0.637642	-1.652660	0.000000	0.000000	4.000000	35.000000	0.000000
3262.644991	0.258691	0.521628	0.037759	73.343330	-41.444836	24.664383	1.157380	0.000000	-4.864203	0.000000	0.000000	0.000000	0.942114	-0.637642	-1.652660	0.000000	0.000000	4.000000	35.000000	0.000000
3262.648324	0.261319	0.519448	0.032156	73.343330	-41.444836	24.664383	1.157380	0.000000	-4.864203	0.000000	0.000000	0.000000	0.788532	-0.653898	-1.680669	0.000000	0.000000	4.000000	35.000000	0.000000
3262.651658	0.261319	0.519448	0.032156	73.343330	-41.444836	24.664383	1.157380	0.000000	-4.864203	0.000000	0.000000	0.000000	0.788532	-0.653898	-1.680669	0.000000	0.000000	4.000000	35.000000	0.000000
3262.654991	0.261319	0.519448	0.032156	73.334297	-37.827728	29.218576	0.977440	0.000000	-4.903531	0.000000	0.000000	0.000000	0.788532	-0.653898	-1.680669	0.000000	0.000000	4.000000	35.000000	0.000000
3262.658324	0.263404	0.517286	0.026568	73.334297	-37.827728	29.218576	0.977440	0.000000	-4.903531	0.000000	0.000000	0.000000	0.625322	-0.648589	-1.676577	0.000000	0.000000	4.000000	35.000000	0.000000
3262.661658	0.263404	0.517286	0.026568	73.334297	-37.827728	29.218576	0.977440	0.000000	-4.903531	0.000000	0.000000	0.000000	0.625322	-0.648589	-1.676577	0.000000	0.000000	4.000000	35.000000	0.000000
3262.664991	0.263404	0.517286	0.026568	73.109802	-33.969395	33.409649	0.802413	0.000000	-4.935194	0.000000	0.000000	0.000000	0.625322	-0.648589	-1.676577	0.000000	0.000000	4.000000	35.000000	0.000000
3262.668324	0.264864	0.515084	0.021055	73.109802	-33.969395	33.409649	0.802413	0.000000	-4.935194	0.000000	0.000000	0.000000	0.438034	-0.660823	-1.653908	0.000000	0.000000	4.000000	35.000000	0.000000
3262.671658	0.264864	0.515084	0.021055	73.109802	-33.969395	33.409649	0.802413	0.000000	-4.935194	0.000000	0.000000	0.000000	0.438034	-0.660823	-1.653908	0.000000	0.000000	4.000000	35.000000	0.000000
3262.674991	0.264864	0.515084	0.021055	72.710922	-30.134207	36.973080	0.633406	0.000000	-4.959717	0.000000	0.000000	0.000000	0.438034	-0.660823	-1.653908	0.000000	0.000000	4.000000	35.000000	0.000000
3262.678324	0.265547	0.512822	0.015646	72.710922	-30.134207	36.973080	0.633406	0.000000	-4.959717	0.000000	0.000000	0.000000	0.204971	-0.678551	-1.622481	0.000000	0.000000	4.000000	35.000000	0.000000
3262.681658	0.265547	0.512822	0.015646	72.710922	-30.134207	36.973080	0.633406	0.000000	-4.959717	0.000000	0.000000	0.000000	0.204971	-0.678551	-1.622481	0.000000	0.000000	4.000000	35.000000	0.000000
3262.684991	0.265547	0.512822	0.015646	72.274536	-26.558031	40.264660	0.470473	0.000000	-4.977817	0.000000	0.000000	0.000000	0.204971	-0.678551	-1.622481	0.000000	0.000000	4.000000	35.000000	0.000000
3262.688324	0.265543	0.510409	0.010220	72.274536	-26.558031	40.264660	0.470473	0.000000	-4.977817	0.000000	0.000000	0.000000	-0.001184	-0.723968	-1.628084	0.000000	0.000000	4.000000	35.000000	0.000000
3262.691658	0.265543	0.510409	0.010220	72.274536	-26.558031	40.264660	0.470473	0.000000	-4.977817	0.000000	0.000000	0.000000	-0.001184	-0.723968	-1.628084	0.000000	0.000000	4.000000	35.000000	0.000000
3262.694991	0.265543	0.510409	0.010220	71.893913	-23.216135	43.474373	0.308081	0.000000	-4.990499	0.000000	0.000000	0.000000	-0.001184	-0.723968	-1.628084	0.000000	0.000000	4.000000	35.000000	0.000000
3262.698324	0.264803	0.507756	0.004721	71.893913	-23.216135	43.474373	0.308081	0.000000	-4.990499	0.000000	0.000000	0.000000	-0.222102	-0.795725	-1.649663	0.000000	0.000000	4.000000	35.000000	0.000000
3262.701658	0.264803	0.507756	0.004721	71.893913	-23.216135	43.474373	0.308081	0.000000	-4.990499	0.000000	0.000000	0.000000	-0.222102	-0.795725	-1.649663	0.000000	0.000000	4.000000	35.000000	0.000000
3262.704991	0.264803	0.507756	0.004721	71.581253	-20.001926	46.755161	0.143163	0.000000	-4.997950	0.000000	0.000000	0.000000	-0.222102	-0.795725	-1.649663	0.000000	0.000000	4.000000	35.000000	0.000000
3262.708324	0.263396	0.504908	-0.000850	71.581253	-20.001926	46.755161	0.143163	0.000000	-4.997950	0.000000	0.000000	0.000000	-0.421872	-0.854346	-1.671332	0.000000	0.000000	4.000000	35.000000	0.000000
3262.711658	0.263396	0.504908	-0.000850	71.581253	-20.001926	46.755161	0.143163	0.000000	-4.997950	0.000000	0.000000	0.000000	-0.421872	-0.854346	-1.671332	0.000000	0.000000	4.000000	35.000000	0.000000
3262.714991	0.263396	0.504908	-0.000850	71.266533	-16.548717	50.352974	-0.026024	0.000000	-4.999932	0.000000	0.000000	0.000000	-0.421872	-0.854346	-1.671332	0.000000	0.000000	4.000000	35.000000	0.000000
3262.718324	0.261415	0.501890	-0.006363	71.266533	-16.548717	50.352974	-0.026024	0.000000	-4.999932	0.000000	0.000000	0.000000	-0.594540	-0.905438	-1.653636	0.000000	0.000000	4.000000	35.000000	0.000000
3262.721658	0.261415	0.501890	-0.006363	71.266533	-16.548717	50.352974	-0.026024	0.000000	-4.999932	0.000000	0.000000	0.000000	-0.594540	-0.905438	-1.653636	0.000000	0.000000	4.000000	35.000000	0.000000
3262.724991	0.261415	0.501890	-0.006363	70.865547	-12.719384	54.091053	-0.196935	0.000000	-4.996120	0.000000	0.000000	0.000000	-0.594540	-0.905438	-1.653636	0.000000	0.000000	4.000000	35.000000	0.000000
3262.728324	0.258932	0.498693	-0.011718	70.865547	-12.719384	54.091053	-0.196935	0.000000	-4.996120	0.000000	0.000000	0.000000	-0.744920	-0.959029	-1.606519	0.000000	0.000000	4.000000	35.000000	0.000000
3262.731658	0.258932	0.498693	-0.011718	70.865547	-12.719384	54.091053	-0.196935	0.000000	-4.996120	0.000000	0.000000	0.000000	-0.744920	-0.959029	-1.606519	0.000000	0.000000	4.000000	35.000000	0.000000
3262.734991	0.258932	0.498693	-0.011718	70.326485	-8.517951	57.994446	-0.367640	0.000000	-4.986465	0.000000	0.000000	0.000000	-0.744920	-0.959029	-1.606519	0.000000	0.000000	4.000000	35.000000	0.000000
3262.738324	0.255969	0.495349	-0.016814	70.326485	-8.517951	57.994446	-0.367640	0.000000	-4.986465	0.000000	0.000000	0.000000	-0.888660	-1.003276	-1.528903	0.000000	0.000000	4.000000	35.000000	0.000000
3262.741658	0.255969	0.495349	-0.016814	70.326485	-8.517951	57.994446	-0.367640	0.000000	-4.986465	0.000000	0.000000	0.000000	-0.888660	-1.003276	-1.528903	0.000000	0.000000	4.000000	35.000000	0.000000
3262.744991	0.255969	0.495349	-0.016814	69.683807	-4.309259	62.068245	-0.535910	0.000000	-4.971197	0.000000	0.000000	0.000000	-0.888660	-1.003276	-1.528903	0.000000	0.000000	4.000000	35.000000	0.000000
3262.748324	0.252493	0.491792	-0.021701	69.683807	-4.309259	62.068245	-0.535910	0.000000	-4.971197	0.000000	0.000000	0.000000	-1.042900	-1.067144	-1.466155	0.000000	0.000000	4.000000	35.000000	0.000000
3262.751658	0.252493	0.491792	-0.021701	69.683807	-4.309259	62.068245	-0.535910	0.000000	-4.971197	0.000000	0.000000	0.000000	-1.042900	-1.067144	-1.466155	0.000000	0.000000	4.000000	35.000000	0.000000
3262.754991	0.252493	0.491792	-0.021701	68.956062	-0.292832	66.145920	-0.704448	0.000000	-4.950127	0.000000	0.000000	0.000000	-1.042900	-1.067144	-1.466155	0.000000	0.000000	4.000000	35.000000	0.000000
3262.758324	0.248493	0.488115	-0.026388	68.956062	-0.292832	66.145920	-0.704448	0.000000	-4.950127	0.000000	0.000000	0.000000	-1.199985	-1.103165	-1.406057	0.000000	0.000000	4.000000	35.000000	0.000000
3262.761658	0.248493	0.488115	-0.026388	68.956062	-0.292832	66.145920	-0.704448	0.000000	-4.950127	0.000000	0.000000	0.000000	-1.199985	-1.103165	-1.406057	0.000000	0.000000	4.000000	35.000000	0.000000
3262.764991	0.248493	0.488115	-0.026388	68.177719	3.297990	69.662109	-0.874821	0.000000	-4.922874	0.000000	0.000000	0.000000	-1.199985	-1.103165	-1.406057	0.000000	0.000000	4.000000	35.000000	0.000000
3262.768324	0.243965	0.484358	-0.030785	68.177719	3.297990	69.662109	-0.874821	0.000000	-4.922874	0.000000	0.000000	0.000000	-1.358561	-1.127142	-1.319174	0.000000	0.000000	4.000000	35.000000	0.000000
3262.771658	0.243965	0.484358	-0.030785	68.177719	3.297990	69.662109	-0.874821	0.000000	-4.922874	0.000000	0.000000	0.000000	-1.358561	-1.127142	-1.319174	0.000000	0.000000	4.000000	35.000000	0.000000
3262.774991	0.243965	0.484358	-0.030785	67.364296	6.510076	72.580154	-1.045557	0.000000	-4.889459	0.000000	0.000000	0.000000	-1.358561	-1.127142	-1.319174	0.000000	0.000000	4.000000	35.000000	0.000000
3262.778324	0.238931	0.480675	-0.034851	67.364296	6.510076	72.580154	-1.045557	0.000000	-4.889459	0.000000	0.000000	0.000000	-1.509942	-1.104654	-1.219796	0.000000	0.000000	4.000000	35.000000	0.000000
3262.781658	0.238931	0.480675	-0.034851	67.364296	6.510076	72.580154	-1.045557	0.000000	-4.889459	0.000000	0.000000	0.000000	-1.509942	-1.104654	-1.219796	0.000000	0.000000	4.000000	35.000000	0.000000
3262.784991	0.238931	0.480675	-0.034851	66.557312	9.372522	74.958237	-1.216567	0.000000	-4.849739	0.000000	0.000000	0.000000	-1.509942	-1.104654	-1.219796	0.000000	0.000000	4.000000	35.000000	0.000000
3262.788324	0.233481	0.477027	-0.038665	66.557312	9.372522	74.958237	-1.216567	0.000000	-4.849739	0.000000	0.000000	0.000000	-1.635193	-1.094434	-1.143979	0.000000	0.000000	4.000000	35.000000	0.000000
3262.791658	0.233481	0.477027	-0.038665	66.557312	9.372522	74.958237	-1.216567	0.000000	-4.849739	0.000000	0.000000	0.000000	-1.635193	-1.094434	-1.143979	0.000000	0.000000	4.000000	35.000000	0.000000
3262.794991	0.233481	0.477027	-0.038665	65.767197	11.993122	76.950874	-1.391131	0.000000	-4.802578	0.000000	0.000000	0.000000	-1.635193	-1.094434	-1.143979	0.000000	0.000000	4.000000	35.000000	0.000000
3262.798324	0.227686	0.473469	-0.042179	65.767197	11.993122	76.950874	-1.391131	0.000000	-4.802578	0.000000	0.000000	0.000000	-1.738355	-1.067490	-1.054397	0.000000	0.000000	4.000000	35.000000	0.000000
3262.801658	0.227686	0.473469	-0.042179	65.767197	11.993122	76.950874	-1.391131	0.000000	-4.802578	0.000000	0.000000	0.000000	-1.738355	-1.067490	-1.054397	0.000000	0.000000	4.000000	35.000000	0.000000
3262.804991	0.227686	0.473469	-0.042179	64.998711	14.417054	78.544518	-1.568318	0.000000	-4.747671	0.000000	0.000000	0.000000	-1.738355	-1.067490	-1.054397	0.000000	0.000000	4.000000	35.000000	0.000000
3262.808324	0.221727	0.470090	-0.045380	64.998711	14.417054	78.544518	-1.568318	0.000000	-4.747671	0.000000	0.000000	0.000000	-1.787908	-1.013624	-0.960210	0.000000	0.000000	4.000000	35.000000	0.000000
3262.811658	0.221727	0.470090	-0.045380	64.998711	14.417054	78.544518	-1.568318	0.000000	-4.747671	0.000000	0.000000	0.000000	-1.787908	-1.013624	-0.960210	0.000000	0.000000	4.000000	35.000000	0.000000
3262.814991	0.221727	0.470090	-0.045380	64.257576	16.676298	80.007195	-1.746584	0.000000	-4.685023	0.000000	0.000000	0.000000	-1.787908	-1.013624	-0.960210	0.000000	0.000000	4.000000	35.000000	0.000000
3262.818324	0.215609	0.466884	-0.048223	64.257576	16.676298	80.007195	-1.746584	0.000000	-4.685023	0.000000	0.000000	0.000000	-1.835134	-0.961935	-0.853022	0.000000	0.000000	4.000000	35.000000	0.000000
3262.821658	0.215609	0.466884	-0.048223	64.257576	16.676298	80.007195	-1.746584	0.000000	-4.685023	0.000000	0.000000	0.000000	-1.835134	-0.961935	-0.853022	0.000000	0.000000	4.000000	35.000000	0.000000
3262.824991	0.215609	0.466884	-0.048223	63.576283	18.716700	81.464523	-1.924868	0.000000	-4.614638	0.000000	0.000000	0.000000	-1.835134	-0.961935	-0.853022	0.000000	0.000000	4.000000	35.000000	0.000000
3262.828324	0.209427	0.463904	-0.050688	63.576283	18.716700	81.464523	-1.924868	0.000000	-4.614638	0.000000	0.000000	0.000000	-1.854706	-0.893853	-0.739284	0.000000	0.000000	4.000000	35.000000	0.000000
3262.831658	0.209427	0.463904	-0.050688	63.576283	18.716700	81.464523	-1.924868	0.000000	-4.614638	0.000000	0.000000	0.000000	-1.854706	-0.893853	-0.739284	0.000000	0.000000	4.000000	35.000000	0.000000
3262.834991	0.209427	0.463904	-0.050688	63.077534	20.290342	82.599586	-2.101534	0.000000	-4.536911	0.000000	0.000000	0.000000	-1.854706	-0.893853	-0.739284	0.000000	0.000000	4.000000	35.000000	0.000000
3262.838324	0.203142	0.461213	-0.052851	63.077534	20.290342	82.599586	-2.101534	0.000000	-4.536911	0.000000	0.000000	0.000000	-1.885660	-0.807264	-0.649096	0.000000	0.000000	4.000000	35.000000	0.000000
3262.841658	0.203142	0.461213	-0.052851	63.077534	20.290342	82.599586	-2.101534	0.000000	-4.536911	0.000000	0.000000	0.000000	-1.885660	-0.807264	-0.649096	0.000000	0.000000	4.000000	35.000000	0.000000
3262.844991	0.203142	0.461213	-0.052851	62.831505	21.251492	83.035461	-2.280151	0.000000	-4.449821	0.000000	0.000000	0.000000	-1.885660	-0.807264	-0.649096	0.000000	0.000000	4.000000	35.000000	0.000000
3262.848324	0.196688	0.458787	-0.054707	62.831505	21.251492	83.035461	-2.280151	0.000000	-4.449821	0.000000	0.000000	0.000000	-1.936074	-0.727945	-0.556842	0.000000	0.000000	4.000000	35.000000	0.000000
3262.851658	0.196688	0.458787	-0.054707	62.831505	21.251492	83.035461	-2.280151	0.000000	-4.449821	0.000000	0.000000	0.000000	-1.936074	-0.727945	-0.556842	0.000000	0.000000	4.000000	35.000000	0.000000
3262.854991	0.196688	0.458787	-0.054707	62.794991	21.679070	82.807251	-2.462251	0.000000	-4.351703	0.000000	0.000000	0.000000	-1.936074	-0.727945	-0.556842	0.000000	0.000000	4.000000	35.000000	0.000000
3262.858324	0.190049	0.456663	-0.056253	62.794991	21.679070	82.807251	-2.462251	0.000000	-4.351703	0.000000	0.000000	0.000000	-1.991746	-0.637218	-0.463556	0.000000	0.000000	4.000000	35.000000	0.000000
3262.861658	0.190049	0.456663	-0.056253	62.794991	21.679070	82.807251	-2.462251	0.000000	-4.351703	0.000000	0.000000	0.000000	-1.991746	-0.637218	-0.463556	0.000000	0.000000	4.000000	35.000000	0.000000
3262.864991	0.190049	0.456663	-0.056253	62.854195	21.822563	82.388718	-2.649046	0.000000	-4.240584	0.000000	0.000000	0.000000	-1.991746	-0.637218	-0.463556	0.000000	0.000000	4.000000	35.000000	0.000000
3262.868324	0.183272	0.454866	-0.057539	62.854195	21.822563	82.388718	-2.649046	0.000000	-4.240584	0.000000	0.000000	0.000000	-2.033011	-0.539005	-0.386015	0.000000	0.000000	4.000000	35.000000	0.000000
3262.871658	0.183272	0.454866	-0.057539	62.854195	21.822563	82.388718	-2.649046	0.000000	-4.240584	0.000000	0.000000	0.000000	-2.033011	-0.539005	-0.386015	0.000000	0.000000	4.000000	35.000000	0.000000
3262.874991	0.183272	0.454866	-0.057539	62.926704	21.859371	81.994667	-2.842352	0.000000	-4.113518	0.000000	0.000000	0.000000	-2.033011	-0.539005	-0.386015	0.000000	0.000000	4.000000	35.000000	0.000000
3262.878324	0.176403	0.453350	-0.058569	62.926704	21.859371	81.994667	-2.842352	0.000000	-4.113518	0.000000	0.000000	0.000000	-2.060691	-0.454849	-0.308963	0.000000	0.000000	4.000000	35.000000	0.000000
3262.881658	0.176403	0.453350	-0.058569	62.926704	21.859371	81.994667	-2.842352	0.000000	-4.113518	0.000000	0.000000	0.000000	-2.060691	-0.454849	-0.308963	0.000000	0.000000	4.000000	35.000000	0.000000
3262.884991	0.176403	0.453350	-0.058569	62.990799	21.826841	81.687599	-2.928456	0.000000	-3.820158	0.000000	0.000000	0.000000	-2.060691	-0.454849	-0.308963	0.000000	0.000000	4.000000	35.000000	0.000000
3262.888324	0.169494	0.452081	-0.059370	62.990799	21.826841	81.687599	-2.928456	0.000000	-3.820158	0.000000	0.000000	0.000000	-2.072629	-0.380603	-0.240213	0.000000	0.000000	4.000000	35.000000	0.000000
3262.891658	0.169494	0.452081	-0.059370	62.990799	21.826841	81.687599	-2.928456	0.000000	-3.820158	0.000000	0.000000	0.000000	-2.072629	-0.380603	-0.240213	0.000000	0.000000	4.000000	35.000000	0.000000
3262.894991	0.169494	0.452081	-0.059370	63.040298	21.710028	81.446411	-2.968492	0.000000	-3.474720	0.000000	0.000000	0.000000	-2.072629	-0.380603	-0.240213	0.000000	0.000000	4.000000	35.000000	0.000000
3262.898324	0.162565	0.451110	-0.059880	63.040298	21.710028	81.446411	-2.968492	0.000000	-3.474720	0.000000	0.000000	0.000000	-2.078688	-0.291438	-0.153190	0.000000	0.000000	4.000000	35.000000	0.000000
3262.901658	0.162565	0.451110	-0.059880	63.040298	21.710028	81.446411	-2.968492	0.000000	-3.474720	0.000000	0.000000	0.000000	-2.078688	-0.291438	-0.153190	0.000000	0.000000	4.000000	35.000000	0.000000
3262.904991	0.162565	0.451110	-0.059880	63.066349	21.515104	81.284637	-2.994023	0.000000	-3.128272	0.000000	0.000000	0.000000	-2.078688	-0.291438	-0.153190	0.000000	0.000000	4.000000	35.000000	0.000000
3262.908324	0.155695	0.450379	-0.060042	63.066349	21.515104	81.284637	-2.994023	0.000000	-3.128272	0.000000	0.000000	0.000000	-2.061029	-0.219267	-0.048325	0.000000	0.000000	4.000000	35.000000	0.000000
3262.911658	0.155695	0.450379	-0.060042	63.066349	21.515104	81.284637	-2.994023	0.000000	-3.128272	0.000000	0.000000	0.000000	-2.061029	-0.219267	-0.048325	0.000000	0.000000	4.000000	35.000000	0.000000
3262.914991	0.155695	0.450379	-0.060042	63.079140	21.231323	81.175430	-3.002078	0.000000	-2.784767	0.000000	0.000000	0.000000	-2.061029	-0.219267	-0.048325	0.000000	0.000000	4.000000	35.000000	0.000000
3262.918324	0.148906	0.449872	-0.059981	63.079140	21.231323	81.175430	-3.002078	0.000000	-2.784767	0.000000	0.000000	0.000000	-2.036798	-0.152038	0.018078	0.000000	0.000000	4.000000	35.000000	0.000000
3262.921658	0.148906	0.449872	-0.059981	63.079140	21.231323	81.175430	-3.002078	0.000000	-2.784767	0.000000	0.000000	0.000000	-2.036798	-0.152038	0.018078	0.000000	0.000000	4.000000	35.000000	0.000000
3262.924991	0.148906	0.449872	-0.059981	63.065918	20.871729	81.076233	-2.999064	0.000000	-2.445301	0.000000	0.000000	0.000000	-2.036798	-0.152038	0.018078	0.000000	0.000000	4.000000	35.000000	0.000000
3262.928324	0.142265	0.449595	-0.059653	63.065918	20.871729	81.076233	-2.999064	0.000000	-2.445301	0.000000	0.000000	0.000000	-1.992188	-0.083213	0.098614	0.000000	0.000000	4.000000	35.000000	0.000000
3262.931658	0.142265	0.449595	-0.059653	63.065918	20.871729	81.076233	-2.999064	0.000000	-2.445301	0.000000	0.000000	0.000000	-1.992188	-0.083213	0.098614	0.000000	0.000000	4.000000	35.000000	0.000000
3262.934991	0.142265	0.449595	-0.059653	63.052715	20.429621	80.669533	-2.982629	0.000000	-2.113270	0.000000	0.000000	0.000000	-1.992188	-0.083213	0.098614	0.000000	0.000000	4.000000	35.000000	0.000000
3262.938324	0.135727	0.449488	-0.059202	63.052715	20.429621	80.669533	-2.982629	0.000000	-2.113270	0.000000	0.000000	0.000000	-1.961375	-0.032009	0.135203	0.000000	0.000000	4.000000	35.000000	0.000000
3262.941658	0.135727	0.449488	-0.059202	63.052715	20.429621	80.669533	-2.982629	0.000000	-2.113270	0.000000	0.000000	0.000000	-1.961375	-0.032009	0.135203	0.000000	0.000000	4.000000	35.000000	0.000000
3262.944991	0.135727	0.449488	-0.059202	63.024368	19.913946	79.697144	-2.960095	0.000000	-1.786374	0.000000	0.000000	0.000000	-1.961375	-0.032009	0.135203	0.000000	0.000000	4.000000	35.000000	0.000000
3262.948324	0.129298	0.449572	-0.058581	63.024368	19.913946	79.697144	-2.960095	0.000000	-1.786374	0.000000	0.000000	0.000000	-1.928930	0.025102	0.186124	0.000000	0.000000	4.000000	35.000000	0.000000
3262.951658	0.129298	0.449572	-0.058581	63.024368	19.913946	79.697144	-2.960095	0.000000	-1.786374	0.000000	0.000000	0.000000	-1.928930	0.025102	0.186124	0.000000	0.000000	4.000000	35.000000	0.000000
3262.954991	0.129298	0.449572	-0.058581	62.997746	19.301205	78.204788	-2.929074	0.000000	-1.464886	0.000000	0.000000	0.000000	-1.928930	0.025102	0.186124	0.000000	0.000000	4.000000	35.000000	0.000000
3262.958324	0.122940	0.449787	-0.057802	62.997746	19.301205	78.204788	-2.929074	0.000000	-1.464886	0.000000	0.000000	0.000000	-1.907379	0.064642	0.233718	0.000000	0.000000	4.000000	35.000000	0.000000
3262.961658	0.122940	0.449787	-0.057802	62.997746	19.301205	78.204788	-2.929074	0.000000	-1.464886	0.000000	0.000000	0.000000	-1.907379	0.064642	0.233718	0.000000	0.000000	4.000000	35.000000	0.000000
3262.964991	0.122940	0.449787	-0.057802	62.965752	18.612127	76.518509	-2.890121	0.000000	-1.146989	0.000000	0.000000	0.000000	-1.907379	0.064642	0.233718	0.000000	0.000000	4.000000	35.000000	0.000000
3262.968324	0.116662	0.450121	-0.056797	62.965752	18.612127	76.518509	-2.890121	0.000000	-1.146989	0.000000	0.000000	0.000000	-1.883226	0.100178	0.301490	0.000000	0.000000	4.000000	35.000000	0.000000
3262.971658	0.116662	0.450121	-0.056797	62.965752	18.612127	76.518509	-2.890121	0.000000	-1.146989	0.000000	0.000000	0.000000	-1.883226	0.100178	0.301490	0.000000	0.000000	4.000000	35.000000	0.000000
3262.974991	0.116662	0.450121	-0.056797	62.930370	17.854803	74.984352	-2.839873	0.000000	-0.833118	0.000000	0.000000	0.000000	-1.883226	0.100178	0.301490	0.000000	0.000000	4.000000	35.000000	0.000000
3262.978324	0.110467	0.450507	-0.055660	62.930370	17.854803	74.984352	-2.839873	0.000000	-0.833118	0.000000	0.000000	0.000000	-1.858717	0.115674	0.341229	0.000000	0.000000	4.000000	35.000000	0.000000
3262.981658	0.110467	0.450507	-0.055660	62.930370	17.854803	74.984352	-2.839873	0.000000	-0.833118	0.000000	0.000000	0.000000	-1.858717	0.115674	0.341229	0.000000	0.000000	4.000000	35.000000	0.000000
3262.984991	0.110467	0.450507	-0.055660	62.898556	17.035101	73.674393	-2.783002	0.000000	-0.523332	0.000000	0.000000	0.000000	-1.858717	0.115674	0.341229	0.000000	0.000000	4.000000	35.000000	0.000000
3262.988324	0.104426	0.450955	-0.054384	62.898556	17.035101	73.674393	-2.783002	0.000000	-0.523332	0.000000	0.000000	0.000000	-1.812259	0.134601	0.382733	0.000000	0.000000	4.000000	35.000000	0.000000
3262.991658	0.104426	0.450955	-0.054384	62.898556	17.035101	73.674393	-2.783002	0.000000	-0.523332	0.000000	0.000000	0.000000	-1.812259	0.134601	0.382733	0.000000	0.000000	4.000000	35.000000	0.000000
3262.994991	0.104426	0.450955	-0.054384	62.848274	16.217600	72.253990	-2.719213	0.000000	-0.221289	0.000000	0.000000	0.000000	-1.812259	0.134601	0.382733	0.000000	0.000000	4.000000	35.000000	0.000000
3262.998324	0.098588	0.451445	-0.052977	62.848274	16.217600	72.253990	-2.719213	0.000000	-0.221289	0.000000	0.000000	0.000000	-1.751319	0.146913	0.422092	0.000000	0.000000	4.000000	35.000000	0.000000
3263.001658	0.098588	0.451445	-0.052977	62.848274	16.217600	72.253990	-2.719213	0.000000	-0.221289	0.000000	0.000000	0.000000	-1.751319	0.146913	0.422092	0.000000	0.000000	4.000000	35.000000	0.000000
3263.004991	0.098588	0.451445	-0.052977	62.770901	15.432009	70.388199	-2.648864	0.000000	0.070598	0.000000	0.000000	0.000000	-1.751319	0.146913	0.422092	0.000000	0.000000	4.000000	35.000000	0.000000
3263.008324	0.093022	0.451977	-0.051448	62.770901	15.432009	70.388199	-2.648864	0.000000	0.070598	0.000000	0.000000	0.000000	-1.669786	0.159503	0.458884	0.000000	0.000000	4.000000	35.000000	0.000000
3263.011658	0.093022	0.451977	-0.051448	62.770901	15.432009	70.388199	-2.648864	0.000000	0.070598	0.000000	0.000000	0.000000	-1.669786	0.159503	0.458884	0.000000	0.000000	4.000000	35.000000	0.000000
3263.014991	0.093022	0.451977	-0.051448	62.669144	14.685812	68.301414	-2.572383	0.000000	0.348895	0.000000	0.000000	0.000000	-1.669786	0.159503	0.458884	0.000000	0.000000	4.000000	35.000000	0.000000
3263.018324	0.087803	0.452585	-0.049779	62.669144	14.685812	68.301414	-2.572383	0.000000	0.348895	0.000000	0.000000	0.000000	-1.565773	0.182584	0.500740	0.000000	0.000000	4.000000	35.000000	0.000000
3263.021658	0.087803	0.452585	-0.049779	62.669144	14.685812	68.301414	-2.572383	0.000000	0.348895	0.000000	0.000000	0.000000	-1.565773	0.182584	0.500740	0.000000	0.000000	4.000000	35.000000	0.000000
3263.024991	0.087803	0.452585	-0.049779	62.535793	13.987724	66.510857	-2.488927	0.000000	0.609857	0.000000	0.000000	0.000000	-1.565773	0.182584	0.500740	0.000000	0.000000	4.000000	35.000000	0.000000
3263.028324	0.082986	0.453238	-0.047947	62.535793	13.987724	66.510857	-2.488927	0.000000	0.609857	0.000000	0.000000	0.000000	-1.444936	0.195810	0.549486	0.000000	0.000000	4.000000	35.000000	0.000000
3263.031658	0.082986	0.453238	-0.047947	62.535793	13.987724	66.510857	-2.488927	0.000000	0.609857	0.000000	0.000000	0.000000	-1.444936	0.195810	0.549486	0.000000	0.000000	4.000000	35.000000	0.000000
3263.034991	0.082986	0.453238	-0.047947	62.370522	13.339989	65.144058	-2.397346	0.000000	0.850680	0.000000	0.000000	0.000000	-1.444936	0.195810	0.549486	0.000000	0.000000	4.000000	35.000000	0.000000
3263.038324	0.078610	0.453948	-0.045924	62.370522	13.339989	65.144058	-2.397346	0.000000	0.850680	0.000000	0.000000	0.000000	-1.312817	0.212952	0.606823	0.000000	0.000000	4.000000	35.000000	0.000000
3263.041658	0.078610	0.453948	-0.045924	62.370522	13.339989	65.144058	-2.397346	0.000000	0.850680	0.000000	0.000000	0.000000	-1.312817	0.212952	0.606823	0.000000	0.000000	4.000000	35.000000	0.000000
3263.044991	0.078610	0.453948	-0.045924	62.173664	12.751413	63.985901	-2.296208	0.000000	1.069483	0.000000	0.000000	0.000000	-1.312817	0.212952	0.606823	0.000000	0.000000	4.000000	35.000000	0.000000
3263.048324	0.074670	0.454717	-0.043697	62.173664	12.751413	63.985901	-2.296208	0.000000	1.069483	0.000000	0.000000	0.000000	-1.182070	0.230733	0.668276	0.000000	0.000000	4.000000	35.000000	0.000000
3263.051658	0.074670	0.454717	-0.043697	62.173664	12.751413	63.985901	-2.296208	0.000000	1.069483	0.000000	0.000000	0.000000	-1.182070	0.230733	0.668276	0.000000	0.000000	4.000000	35.000000	0.000000
3263.054991	0.074670	0.454717	-0.043697	61.954414	12.219909	62.661160	-2.184829	0.000000	1.266494	0.000000	0.000000	0.000000	-1.182070	0.230733	0.668276	0.000000	0.000000	4.000000	35.000000	0.000000
3263.058324	0.071203	0.455514	-0.041372	61.954414	12.219909	62.661160	-2.184829	0.000000	1.266494	0.000000	0.000000	0.000000	-1.040113	0.239018	0.697446	0.000000	0.000000	4.000000	35.000000	0.000000
3263.061658	0.071203	0.455514	-0.041372	61.954414	12.219909	62.661160	-2.184829	0.000000	1.266494	0.000000	0.000000	0.000000	-1.040113	0.239018	0.697446	0.000000	0.000000	4.000000	35.000000	0.000000
3263.064991	0.071203	0.455514	-0.041372	61.710800	11.749211	61.185421	-2.068588	0.000000	1.439847	0.000000	0.000000	0.000000	-1.040113	0.239018	0.697446	0.000000	0.000000	4.000000	35.000000	0.000000
3263.068324	0.068235	0.456398	-0.038919	61.710800	11.749211	61.185421	-2.068588	0.000000	1.439847	0.000000	0.000000	0.000000	-0.890473	0.265106	0.735704	0.000000	0.000000	4.000000	35.000000	0.000000
3263.071658	0.068235	0.456398	-0.038919	61.710800	11.749211	61.185421	-2.068588	0.000000	1.439847	0.000000	0.000000	0.000000	-0.890473	0.265106	0.735704	0.000000	0.000000	4.000000	35.000000	0.000000
3263.074991	0.068235	0.456398	-0.038919	61.497528	11.192637	59.539089	-1.945971	0.000000	1.588259	0.000000	0.000000	0.000000	-0.890473	0.265106	0.735704	0.000000	0.000000	4.000000	35.000000	0.000000
3263.078324	0.065832	0.457336	-0.036317	61.497528	11.192637	59.539089	-1.945971	0.000000	1.588259	0.000000	0.000000	0.000000	-0.720906	0.281521	0.780610	0.000000	0.000000	4.000000	35.000000	0.000000
3263.081658	0.065832	0.457336	-0.036317	61.497528	11.192637	59.539089	-1.945971	0.000000	1.588259	0.000000	0.000000	0.000000	-0.720906	0.281521	0.780610	0.000000	0.000000	4.000000	35.000000	0.000000
3263.084991	0.065832	0.457336	-0.036317	61.504105	10.001152	57.493294	-1.815869	0.000000	1.708410	0.000000	0.000000	0.000000	-0.720906	0.281521	0.780610	0.000000	0.000000	4.000000	35.000000	0.000000
3263.088324	0.063973	0.458308	-0.033732	61.504105	10.001152	57.493294	-1.815869	0.000000	1.708410	0.000000	0.000000	0.000000	-0.557704	0.291519	0.775755	0.000000	0.000000	4.000000	35.000000	0.000000
3263.091658	0.063973	0.458308	-0.033732	61.504105	10.001152	57.493294	-1.815869	0.000000	1.708410	0.000000	0.000000	0.000000	-0.557704	0.291519	0.775755	0.000000	0.000000	4.000000	35.000000	0.000000
3263.094991	0.063973	0.458308	-0.033732	61.738110	8.056828	54.981060	-1.686577	0.000000	1.801361	0.000000	0.000000	0.000000	-0.557704	0.291519	0.775755	0.000000	0.000000	4.000000	35.000000	0.000000
3263.098324	0.062557	0.459338	-0.030916	61.738110	8.056828	54.981060	-1.686577	0.000000	1.801361	0.000000	0.000000	0.000000	-0.424682	0.309172	0.844544	0.000000	0.000000	4.000000	35.000000	0.000000
3263.101658	0.062557	0.459338	-0.030916	61.738110	8.056828	54.981060	-1.686577	0.000000	1.801361	0.000000	0.000000	0.000000	-0.424682	0.309172	0.844544	0.000000	0.000000	4.000000	35.000000	0.000000
3263.104991	0.062557	0.459338	-0.030916	62.058990	5.646354	52.120617	-1.545819	0.000000	1.872141	0.000000	0.000000	0.000000	-0.424682	0.309172	0.844544	0.000000	0.000000	4.000000	35.000000	0.000000
3263.108324	0.061643	0.460502	-0.027789	62.058990	5.646354	52.120617	-1.545819	0.000000	1.872141	0.000000	0.000000	0.000000	-0.274402	0.349258	0.938344	0.000000	0.000000	4.000000	35.000000	0.000000
3263.111658	0.061643	0.460502	-0.027789	62.058990	5.646354	52.120617	-1.545819	0.000000	1.872141	0.000000	0.000000	0.000000	-0.274402	0.349258	0.938344	0.000000	0.000000	4.000000	35.000000	0.000000
3263.114991	0.061643	0.460502	-0.027789	62.425137	2.919755	48.906338	-1.389428	0.000000	1.917875	0.000000	0.000000	0.000000	-0.274402	0.349258	0.938344	0.000000	0.000000	4.000000	35.000000	0.000000
3263.118324	0.061248	0.461744	-0.024549	62.425137	2.919755	48.906338	-1.389428	0.000000	1.917875	0.000000	0.000000	0.000000	-0.118224	0.372472	0.971947	0.000000	0.000000	4.000000	35.000000	0.000000
3263.121658	0.061248	0.461744	-0.024549	62.425137	2.919755	48.906338	-1.389428	0.000000	1.917875	0.000000	0.000000	0.000000	-0.118224	0.372472	0.971947	0.000000	0.000000	4.000000	35.000000	0.000000
3263.124991	0.061248	0.461744	-0.024549	62.767109	0.140206	45.599442	-1.227437	0.000000	1.937579	0.000000	0.000000	0.000000	-0.118224	0.372472	0.971947	0.000000	0.000000	4.000000	35.000000	0.000000
3263.128324	0.061255	0.463089	-0.021223	62.767109	0.140206	45.599442	-1.227437	0.000000	1.937579	0.000000	0.000000	0.000000	0.001914	0.403585	0.997576	0.000000	0.000000	4.000000	35.000000	0.000000
3263.131658	0.061255	0.463089	-0.021223	62.767109	0.140206	45.599442	-1.227437	0.000000	1.937579	0.000000	0.000000	0.000000	0.001914	0.403585	0.997576	0.000000	0.000000	4.000000	35.000000	0.000000
3263.134991	0.061255	0.463089	-0.021223	63.073196	-2.557756	42.594116	-1.061175	0.000000	1.937260	0.000000	0.000000	0.000000	0.001914	0.403585	0.997576	0.000000	0.000000	4.000000	35.000000	0.000000
3263.138324	0.061536	0.464504	-0.017861	63.073196	-2.557756	42.594116	-1.061175	0.000000	1.937260	0.000000	0.000000	0.000000	0.084292	0.424413	1.008608	0.000000	0.000000	4.000000	35.000000	0.000000
3263.141658	0.061536	0.464504	-0.017861	63.073196	-2.557756	42.594116	-1.061175	0.000000	1.937260	0.000000	0.000000	0.000000	0.084292	0.424413	1.008608	0.000000	0.000000	4.000000	35.000000	0.000000
3263.144991	0.061536	0.464504	-0.017861	63.377640	-5.171379	40.033749	-0.893073	0.000000	1.923211	0.000000	0.000000	0.000000	0.084292	0.424413	1.008608	0.000000	0.000000	4.000000	35.000000	0.000000
3263.148324	0.062046	0.465977	-0.014523	63.377640	-5.171379	40.033749	-0.893073	0.000000	1.923211	0.000000	0.000000	0.000000	0.153136	0.441740	1.001541	0.000000	0.000000	4.000000	35.000000	0.000000
3263.151658	0.062046	0.465977	-0.014523	63.377640	-5.171379	40.033749	-0.893073	0.000000	1.923211	0.000000	0.000000	0.000000	0.153136	0.441740	1.001541	0.000000	0.000000	4.000000	35.000000	0.000000
3263.154991	0.062046	0.465977	-0.014523	63.718029	-7.639512	37.650631	-0.726150	0.000000	1.897688	0.000000	0.000000	0.000000	0.153136	0.441740	1.001541	0.000000	0.000000	4.000000	35.000000	0.000000
3263.158324	0.062813	0.467483	-0.011212	63.718029	-7.639512	37.650631	-0.726150	0.000000	1.897688	0.000000	0.000000	0.000000	0.229895	0.451958	0.993302	0.000000	0.000000	4.000000	35.000000	0.000000
3263.161658	0.062813	0.467483	-0.011212	63.718029	-7.639512	37.650631	-0.726150	0.000000	1.897688	0.000000	0.000000	0.000000	0.229895	0.451958	0.993302	0.000000	0.000000	4.000000	35.000000	0.000000
3263.164991	0.062813	0.467483	-0.011212	64.093910	-9.876265	35.350262	-0.560599	0.000000	1.859372	0.000000	0.000000	0.000000	0.229895	0.451958	0.993302	0.000000	0.000000	4.000000	35.000000	0.000000
3263.168324	0.063846	0.469050	-0.007888	64.093910	-9.876265	35.350262	-0.560599	0.000000	1.859372	0.000000	0.000000	0.000000	0.310140	0.470074	0.997218	0.000000	0.000000	4.000000	35.000000	0.000000
3263.171658	0.063846	0.469050	-0.007888	64.093910	-9.876265	35.350262	-0.560599	0.000000	1.859372	0.000000	0.000000	0.000000	0.310140	0.470074	0.997218	0.000000	0.000000	4.000000	35.000000	0.000000
3263.174991	0.063846	0.469050	-0.007888	64.533829	-11.883504	33.251522	-0.394396	0.000000	1.807683	0.000000	0.000000	0.000000	0.310140	0.470074	0.997218	0.000000	0.000000	4.000000	35.000000	0.000000
3263.178324	0.065107	0.470716	-0.004570	64.533829	-11.883504	33.251522	-0.394396	0.000000	1.807683	0.000000	0.000000	0.000000	0.378235	0.499666	0.995383	0.000000	0.000000	4.000000	35.000000	0.000000
3263.181658	0.065107	0.470716	-0.004570	64.533829	-11.883504	33.251522	-0.394396	0.000000	1.807683	0.000000	0.000000	0.000000	0.378235	0.499666	0.995383	0.000000	0.000000	4.000000	35.000000	0.000000
3263.184991	0.065107	0.470716	-0.004570	65.040886	-13.556535	31.569002	-0.228499	0.000000	1.744644	0.000000	0.000000	0.000000	0.378235	0.499666	0.995383	0.000000	0.000000	4.000000	35.000000	0.000000
3263.188324	0.066593	0.472573	-0.001154	65.040886	-13.556535	31.569002	-0.228499	0.000000	1.744644	0.000000	0.000000	0.000000	0.445782	0.557352	1.024669	0.000000	0.000000	4.000000	35.000000	0.000000
3263.191658	0.066593	0.472573	-0.001154	65.040886	-13.556535	31.569002	-0.228499	0.000000	1.744644	0.000000	0.000000	0.000000	0.445782	0.557352	1.024669	0.000000	0.000000	4.000000	35.000000	0.000000
3263.194991	0.066593	0.472573	-0.001154	65.638382	-14.868304	30.277374	-0.057721	0.000000	1.670346	0.000000	0.000000	0.000000	0.445782	0.557352	1.024669	0.000000	0.000000	4.000000	35.000000	0.000000
3263.198324	0.068225	0.474617	0.002388	65.638382	-14.868304	30.277374	-0.057721	0.000000	1.670346	0.000000	0.000000	0.000000	0.489518	0.613100	1.062706	0.000000	0.000000	4.000000	35.000000	0.000000
3263.201658	0.068225	0.474617	0.002388	65.638382	-14.868304	30.277374	-0.057721	0.000000	1.670346	0.000000	0.000000	0.000000	0.489518	0.613100	1.062706	0.000000	0.000000	4.000000	35.000000	0.000000
3263.204991	0.068225	0.474617	0.002388	66.362709	-15.766799	29.538465	0.119397	0.000000	1.588760	0.000000	0.000000	0.000000	0.489518	0.613100	1.062706	0.000000	0.000000	4.000000	35.000000	0.000000
3263.208324	0.069989	0.476860	0.005945	66.362709	-15.766799	29.538465	0.119397	0.000000	1.588760	0.000000	0.000000	0.000000	0.529327	0.673004	1.067258	0.000000	0.000000	4.000000	35.000000	0.000000
3263.211658	0.069989	0.476860	0.005945	66.362709	-15.766799	29.538465	0.119397	0.000000	1.588760	0.000000	0.000000	0.000000	0.529327	0.673004	1.067258	0.000000	0.000000	4.000000	35.000000	0.000000
3263.214991	0.069989	0.476860	0.005945	67.219322	-16.189650	29.324505	0.297273	0.000000	1.500539	0.000000	0.000000	0.000000	0.529327	0.673004	1.067258	0.000000	0.000000	4.000000	35.000000	0.000000
3263.218324	0.071981	0.479296	0.009522	67.219322	-16.189650	29.324505	0.297273	0.000000	1.500539	0.000000	0.000000	0.000000	0.597414	0.730749	1.072830	0.000000	0.000000	4.000000	35.000000	0.000000
3263.221658	0.071981	0.479296	0.009522	67.219322	-16.189650	29.324505	0.297273	0.000000	1.500539	0.000000	0.000000	0.000000	0.597414	0.730749	1.072830	0.000000	0.000000	4.000000	35.000000	0.000000
3263.224991	0.071981	0.479296	0.009522	68.199173	-16.008686	29.801523	0.476078	0.000000	1.400970	0.000000	0.000000	0.000000	0.597414	0.730749	1.072830	0.000000	0.000000	4.000000	35.000000	0.000000
3263.228324	0.074204	0.481903	0.013111	68.199173	-16.008686	29.801523	0.476078	0.000000	1.400970	0.000000	0.000000	0.000000	0.666917	0.782088	1.076919	0.000000	0.000000	4.000000	35.000000	0.000000
3263.231658	0.074204	0.481903	0.013111	68.199173	-16.008686	29.801523	0.476078	0.000000	1.400970	0.000000	0.000000	0.000000	0.666917	0.782088	1.076919	0.000000	0.000000	4.000000	35.000000	0.000000
3263.234991	0.074204	0.481903	0.013111	69.286652	-15.139999	31.245371	0.655565	0.000000	1.289817	0.000000	0.000000	0.000000	0.666917	0.782088	1.076919	0.000000	0.000000	4.000000	35.000000	0.000000
3263.238324	0.076666	0.484700	0.016728	69.286652	-15.139999	31.245371	0.655565	0.000000	1.289817	0.000000	0.000000	0.000000	0.738765	0.838990	1.085137	0.000000	0.000000	4.000000	35.000000	0.000000
3263.241658	0.076666	0.484700	0.016728	69.286652	-15.139999	31.245371	0.655565	0.000000	1.289817	0.000000	0.000000	0.000000	0.738765	0.838990	1.085137	0.000000	0.000000	4.000000	35.000000	0.000000
3263.244991	0.076666	0.484700	0.016728	70.563713	-13.836137	33.264725	0.836421	0.000000	1.166689	0.000000	0.000000	0.000000	0.738765	0.838990	1.085137	0.000000	0.000000	4.000000	35.000000	0.000000
3263.248324	0.079246	0.487633	0.020304	70.563713	-13.836137	33.264725	0.836421	0.000000	1.166689	0.000000	0.000000	0.000000	0.774040	0.879917	1.072719	0.000000	0.000000	4.000000	35.000000	0.000000
3263.251658	0.079246	0.487633	0.020304	70.563713	-13.836137	33.264725	0.836421	0.000000	1.166689	0.000000	0.000000	0.000000	0.774040	0.879917	1.072719	0.000000	0.000000	4.000000	35.000000	0.000000
3263.254991	0.079246	0.487633	0.020304	72.228638	-12.597810	35.118656	1.015207	0.000000	1.037683	0.000000	0.000000	0.000000	0.774040	0.879917	1.072719	0.000000	0.000000	4.000000	35.000000	0.000000
3263.258324	0.081899	0.490601	0.023699	72.228638	-12.597810	35.118656	1.015207	0.000000	1.037683	0.000000	0.000000	0.000000	0.795782	0.890479	1.018573	0.000000	0.000000	4.000000	35.000000	0.000000
3263.261658	0.081899	0.490601	0.023699	72.228638	-12.597810	35.118656	1.015207	0.000000	1.037683	0.000000	0.000000	0.000000	0.795782	0.890479	1.018573	0.000000	0.000000	4.000000	35.000000	0.000000
3263.264991	0.081899	0.490601	0.023699	74.152969	-10.993773	37.179798	1.184970	0.000000	0.905052	0.000000	0.000000	0.000000	0.795782	0.890479	1.018573	0.000000	0.000000	4.000000	35.000000	0.000000
3263.268324	0.084589	0.493593	0.026985	74.152969	-10.993773	37.179798	1.184970	0.000000	0.905052	0.000000	0.000000	0.000000	0.806904	0.897715	0.985703	0.000000	0.000000	4.000000	35.000000	0.000000
3263.271658	0.084589	0.493593	0.026985	74.152969	-10.993773	37.179798	1.184970	0.000000	0.905052	0.000000	0.000000	0.000000	0.806904	0.897715	0.985703	0.000000	0.000000	4.000000	35.000000	0.000000
3263.274991	0.084589	0.493593	0.026985	76.080109	-8.424921	39.954109	1.349253	0.000000	0.770568	0.000000	0.000000	0.000000	0.806904	0.897715	0.985703	0.000000	0.000000	4.000000	35.000000	0.000000
3263.278324	0.087310	0.496630	0.030267	76.080109	-8.424921	39.954109	1.349253	0.000000	0.770568	0.000000	0.000000	0.000000	0.816350	0.911002	0.984657	0.000000	0.000000	4.000000	35.000000	0.000000
3263.281658	0.087310	0.496630	0.030267	76.080109	-8.424921	39.954109	1.349253	0.000000	0.770568	0.000000	0.000000	0.000000	0.816350	0.911002	0.984657	0.000000	0.000000	4.000000	35.000000	0.000000
3263.284991	0.087310	0.496630	0.030267	77.939880	-5.123466	42.969868	1.513363	0.000000	0.634510	0.000000	0.000000	0.000000	0.816350	0.911002	0.984657	0.000000	0.000000	4.000000	35.000000	0.000000
3263.288324	0.090212	0.499612	0.033313	77.939880	-5.123466	42.969868	1.513363	0.000000	0.634510	0.000000	0.000000	0.000000	0.870751	0.894560	0.913613	0.000000	0.000000	4.000000	35.000000	0.000000
3263.291658	0.090212	0.499612	0.033313	77.939880	-5.123466	42.969868	1.513363	0.000000	0.634510	0.000000	0.000000	0.000000	0.870751	0.894560	0.913613	0.000000	0.000000	4.000000	35.000000	0.000000
3263.294991	0.090212	0.499612	0.033313	79.685997	-1.386315	45.855663	1.665632	0.000000	0.489385	0.000000	0.000000	0.000000	0.870751	0.894560	0.913613	0.000000	0.000000	4.000000	35.000000	0.000000
3263.298324	0.093127	0.502448	0.036118	79.685997	-1.386315	45.855663	1.665632	0.000000	0.489385	0.000000	0.000000	0.000000	0.874464	0.850927	0.841751	0.000000	0.000000	4.000000	35.000000	0.000000
3263.301658	0.093127	0.502448	0.036118	79.685997	-1.386315	45.855663	1.665632	0.000000	0.489385	0.000000	0.000000	0.000000	0.874464	0.850927	0.841751	0.000000	0.000000	4.000000	35.000000	0.000000
3263.304991	0.093127	0.502448	0.036118	81.281120	2.287645	48.098648	1.805923	0.000000	0.343641	0.000000	0.000000	0.000000	0.874464	0.850927	0.841751	0.000000	0.000000	4.000000	35.000000	0.000000
3263.308324	0.096189	0.505200	0.038635	81.281120	2.287645	48.098648	1.805923	0.000000	0.343641	0.000000	0.000000	0.000000	0.918422	0.825463	0.755003	0.000000	0.000000	4.000000	35.000000	0.000000
3263.311658	0.096189	0.505200	0.038635	81.281120	2.287645	48.098648	1.805923	0.000000	0.343641	0.000000	0.000000	0.000000	0.918422	0.825463	0.755003	0.000000	0.000000	4.000000	35.000000	0.000000
3263.314991	0.096189	0.505200	0.038635	82.757759	5.429521	50.061218	1.931757	0.000000	0.190571	0.000000	0.000000	0.000000	0.918422	0.825463	0.755003	0.000000	0.000000	4.000000	35.000000	0.000000
3263.318324	0.099428	0.507825	0.040776	82.757759	5.429521	50.061218	1.931757	0.000000	0.190571	0.000000	0.000000	0.000000	0.971723	0.787660	0.642250	0.000000	0.000000	4.000000	35.000000	0.000000
3263.321658	0.099428	0.507825	0.040776	82.757759	5.429521	50.061218	1.931757	0.000000	0.190571	0.000000	0.000000	0.000000	0.971723	0.787660	0.642250	0.000000	0.000000	4.000000	35.000000	0.000000
3263.324991	0.099428	0.507825	0.040776	84.139702	8.051052	52.733765	2.038799	0.000000	0.028617	0.000000	0.000000	0.000000	0.971723	0.787660	0.642250	0.000000	0.000000	4.000000	35.000000	0.000000
3263.328324	0.102945	0.510379	0.042557	84.139702	8.051052	52.733765	2.038799	0.000000	0.028617	0.000000	0.000000	0.000000	1.055139	0.765996	0.534348	0.000000	0.000000	4.000000	35.000000	0.000000
3263.331658	0.102945	0.510379	0.042557	84.139702	8.051052	52.733765	2.038799	0.000000	0.028617	0.000000	0.000000	0.000000	1.055139	0.765996	0.534348	0.000000	0.000000	4.000000	35.000000	0.000000
3263.334991	0.102945	0.510379	0.042557	85.426025	9.516270	54.131340	2.127857	0.000000	-0.147240	0.000000	0.000000	0.000000	1.055139	0.765996	0.534348	0.000000	0.000000	4.000000	35.000000	0.000000
3263.338324	0.106714	0.512883	0.043978	85.426025	9.516270	54.131340	2.127857	0.000000	-0.147240	0.000000	0.000000	0.000000	1.130860	0.751357	0.426279	0.000000	0.000000	4.000000	35.000000	0.000000
3263.341658	0.106714	0.512883	0.043978	85.426025	9.516270	54.131340	2.127857	0.000000	-0.147240	0.000000	0.000000	0.000000	1.130860	0.751357	0.426279	0.000000	0.000000	4.000000	35.000000	0.000000
3263.344991	0.106714	0.512883	0.043978	86.354713	8.971216	53.200970	2.198903	0.000000	-0.335716	0.000000	0.000000	0.000000	1.130860	0.751357	0.426279	0.000000	0.000000	4.000000	35.000000	0.000000
3263.348324	0.110659	0.515389	0.045152	86.354713	8.971216	53.200970	2.198903	0.000000	-0.335716	0.000000	0.000000	0.000000	1.183448	0.751647	0.352185	0.000000	0.000000	4.000000	35.000000	0.000000
3263.351658	0.110659	0.515389	0.045152	86.354713	8.971216	53.200970	2.198903	0.000000	-0.335716	0.000000	0.000000	0.000000	1.183448	0.751647	0.352185	0.000000	0.000000	4.000000	35.000000	0.000000
3263.354991	0.110659	0.515389	0.045152	86.460884	8.316840	52.175358	2.257601	0.000000	-0.532958	0.000000	0.000000	0.000000	1.183448	0.751647	0.352185	0.000000	0.000000	4.000000	35.000000	0.000000
3263.358324	0.114746	0.517929	0.046270	86.460884	8.316840	52.175358	2.257601	0.000000	-0.532958	0.000000	0.000000	0.000000	1.225954	0.761978	0.335372	0.000000	0.000000	4.000000	35.000000	0.000000
3263.361658	0.114746	0.517929	0.046270	86.460884	8.316840	52.175358	2.257601	0.000000	-0.532958	0.000000	0.000000	0.000000	1.225954	0.761978	0.335372	0.000000	0.000000	4.000000	35.000000	0.000000
3263.364991	0.114746	0.517929	0.046270	86.046562	8.034018	51.726677	2.313496	0.000000	-0.737283	0.000000	0.000000	0.000000	1.225954	0.761978	0.335372	0.000000	0.000000	4.000000	35.000000	0.000000
3263.368324	0.118878	0.520377	0.047133	86.046562	8.034018	51.726677	2.313496	0.000000	-0.737283	0.000000	0.000000	0.000000	1.239651	0.734507	0.258999	0.000000	0.000000	4.000000	35.000000	0.000000
3263.371658	0.118878	0.520377	0.047133	86.046562	8.034018	51.726677	2.313496	0.000000	-0.737283	0.000000	0.000000	0.000000	1.239651	0.734507	0.258999	0.000000	0.000000	4.000000	35.000000	0.000000
3263.374991	0.118878	0.520377	0.047133	85.659637	7.660240	51.464802	2.356663	0.000000	-0.943892	0.000000	0.000000	0.000000	1.239651	0.734507	0.258999	0.000000	0.000000	4.000000	35.000000	0.000000
3263.378324	0.122961	0.522720	0.047682	85.659637	7.660240	51.464802	2.356663	0.000000	-0.943892	0.000000	0.000000	0.000000	1.224855	0.702880	0.164660	0.000000	0.000000	4.000000	35.000000	0.000000
3263.381658	0.122961	0.522720	0.047682	85.659637	7.660240	51.464802	2.356663	0.000000	-0.943892	0.000000	0.000000	0.000000	1.224855	0.702880	0.164660	0.000000	0.000000	4.000000	35.000000	0.000000
3263.384991	0.122961	0.522720	0.047682	85.297058	7.144481	51.435406	2.384106	0.000000	-1.148034	0.000000	0.000000	0.000000	1.224855	0.702880	0.164660	0.000000	0.000000	4.000000	35.000000	0.000000
3263.388324	0.127074	0.525004	0.047956	85.297058	7.144481	51.435406	2.384106	0.000000	-1.148034	0.000000	0.000000	0.000000	1.233941	0.685234	0.082206	0.000000	0.000000	4.000000	35.000000	0.000000
3263.391658	0.127074	0.525004	0.047956	85.297058	7.144481	51.435406	2.384106	0.000000	-1.148034	0.000000	0.000000	0.000000	1.233941	0.685234	0.082206	0.000000	0.000000	4.000000	35.000000	0.000000
3263.394991	0.127074	0.525004	0.047956	84.949997	6.155418	51.130177	2.397807	0.000000	-1.353691	0.000000	0.000000	0.000000	1.233941	0.685234	0.082206	0.000000	0.000000	4.000000	35.000000	0.000000
3263.398324	0.131170	0.527215	0.047990	84.949997	6.155418	51.130177	2.397807	0.000000	-1.353691	0.000000	0.000000	0.000000	1.228880	0.663227	0.010246	0.000000	0.000000	4.000000	35.000000	0.000000
3263.401658	0.131170	0.527215	0.047990	84.949997	6.155418	51.130177	2.397807	0.000000	-1.353691	0.000000	0.000000	0.000000	1.228880	0.663227	0.010246	0.000000	0.000000	4.000000	35.000000	0.000000
3263.404991	0.131170	0.527215	0.047990	84.601013	4.567372	50.288296	2.399515	0.000000	-1.558505	0.000000	0.000000	0.000000	1.228880	0.663227	0.010246	0.000000	0.000000	4.000000	35.000000	0.000000
3263.408324	0.135215	0.529361	0.047772	84.601013	4.567372	50.288296	2.399515	0.000000	-1.558505	0.000000	0.000000	0.000000	1.213585	0.643860	-0.065570	0.000000	0.000000	4.000000	35.000000	0.000000
3263.411658	0.135215	0.529361	0.047772	84.601013	4.567372	50.288296	2.399515	0.000000	-1.558505	0.000000	0.000000	0.000000	1.213585	0.643860	-0.065570	0.000000	0.000000	4.000000	35.000000	0.000000
3263.414991	0.135215	0.529361	0.047772	84.244118	2.295099	48.674583	2.388587	0.000000	-1.760769	0.000000	0.000000	0.000000	1.213585	0.643860	-0.065570	0.000000	0.000000	4.000000	35.000000	0.000000
3263.418324	0.139160	0.531440	0.047422	84.244118	2.295099	48.674583	2.388587	0.000000	-1.760769	0.000000	0.000000	0.000000	1.183499	0.623699	-0.104864	0.000000	0.000000	4.000000	35.000000	0.000000
3263.421658	0.139160	0.531440	0.047422	84.244118	2.295099	48.674583	2.388587	0.000000	-1.760769	0.000000	0.000000	0.000000	1.183499	0.623699	-0.104864	0.000000	0.000000	4.000000	35.000000	0.000000
3263.424991	0.139160	0.531440	0.047422	83.869659	-0.353212	46.596737	2.371109	0.000000	-1.958018	0.000000	0.000000	0.000000	1.183499	0.623699	-0.104864	0.000000	0.000000	4.000000	35.000000	0.000000
3263.428324	0.142969	0.533416	0.046917	83.869659	-0.353212	46.596737	2.371109	0.000000	-1.958018	0.000000	0.000000	0.000000	1.142538	0.592690	-0.151509	0.000000	0.000000	4.000000	35.000000	0.000000
3263.431658	0.142969	0.533416	0.046917	83.869659	-0.353212	46.596737	2.371109	0.000000	-1.958018	0.000000	0.000000	0.000000	1.142538	0.592690	-0.151509	0.000000	0.000000	4.000000	35.000000	0.000000
3263.434991	0.142969	0.533416	0.046917	83.482689	-2.952135	44.422314	2.345858	0.000000	-2.148442	0.000000	0.000000	0.000000	1.142538	0.592690	-0.151509	0.000000	0.000000	4.000000	35.000000	0.000000
3263.438324	0.146684	0.535298	0.046332	83.482689	-2.952135	44.422314	2.345858	0.000000	-2.148442	0.000000	0.000000	0.000000	1.114666	0.564709	-0.175679	0.000000	0.000000	4.000000	35.000000	0.000000
3263.441658	0.146684	0.535298	0.046332	83.482689	-2.952135	44.422314	2.345858	0.000000	-2.148442	0.000000	0.000000	0.000000	1.114666	0.564709	-0.175679	0.000000	0.000000	4.000000	35.000000	0.000000
3263.444991	0.146684	0.535298	0.046332	83.100250	-5.148818	42.421165	2.316578	0.000000	-2.334220	0.000000	0.000000	0.000000	1.114666	0.564709	-0.175679	0.000000	0.000000	4.000000	35.000000	0.000000
3263.448324	0.150230	0.537040	0.045677	83.100250	-5.148818	42.421165	2.316578	0.000000	-2.334220	0.000000	0.000000	0.000000	1.063791	0.522579	-0.196380	0.000000	0.000000	4.000000	35.000000	0.000000
3263.451658	0.150230	0.537040	0.045677	83.100250	-5.148818	42.421165	2.316578	0.000000	-2.334220	0.000000	0.000000	0.000000	1.063791	0.522579	-0.196380	0.000000	0.000000	4.000000	35.000000	0.000000
3263.454991	0.150230	0.537040	0.045677	82.747665	-6.621608	40.932343	2.283848	0.000000	-2.511518	0.000000	0.000000	0.000000	1.063791	0.522579	-0.196380	0.000000	0.000000	4.000000	35.000000	0.000000
3263.458324	0.153606	0.538653	0.045043	82.747665	-6.621608	40.932343	2.283848	0.000000	-2.511518	0.000000	0.000000	0.000000	1.012559	0.483834	-0.190327	0.000000	0.000000	4.000000	35.000000	0.000000
3263.461658	0.153606	0.538653	0.045043	82.747665	-6.621608	40.932343	2.283848	0.000000	-2.511518	0.000000	0.000000	0.000000	1.012559	0.483834	-0.190327	0.000000	0.000000	4.000000	35.000000	0.000000
3263.464991	0.153606	0.538653	0.045043	82.426399	-7.173131	40.491039	2.252127	0.000000	-2.680278	0.000000	0.000000	0.000000	1.012559	0.483834	-0.190327	0.000000	0.000000	4.000000	35.000000	0.000000
3263.468324	0.156817	0.540125	0.044454	82.426399	-7.173131	40.491039	2.252127	0.000000	-2.680278	0.000000	0.000000	0.000000	0.963536	0.441594	-0.176506	0.000000	0.000000	4.000000	35.000000	0.000000
3263.471658	0.156817	0.540125	0.044454	82.426399	-7.173131	40.491039	2.252127	0.000000	-2.680278	0.000000	0.000000	0.000000	0.963536	0.441594	-0.176506	0.000000	0.000000	4.000000	35.000000	0.000000
3263.474991	0.156817	0.540125	0.044454	82.131516	-6.796843	41.270233	2.222709	0.000000	-2.840867	0.000000	0.000000	0.000000	0.963536	0.441594	-0.176506	0.000000	0.000000	4.000000	35.000000	0.000000
3263.478324	0.159792	0.541409	0.043926	82.131516	-6.796843	41.270233	2.222709	0.000000	-2.840867	0.000000	0.000000	0.000000	0.892252	0.385341	-0.158341	0.000000	0.000000	4.000000	35.000000	0.000000
3263.481658	0.159792	0.541409	0.043926	82.131516	-6.796843	41.270233	2.222709	0.000000	-2.840867	0.000000	0.000000	0.000000	0.892252	0.385341	-0.158341	0.000000	0.000000	4.000000	35.000000	0.000000
3263.484991	0.159792	0.541409	0.043926	81.832420	-5.775860	42.743698	2.196319	0.000000	-2.989576	0.000000	0.000000	0.000000	0.892252	0.385341	-0.158341	0.000000	0.000000	4.000000	35.000000	0.000000
3263.488324	0.162519	0.542484	0.043515	81.832420	-5.775860	42.743698	2.196319	0.000000	-2.989576	0.000000	0.000000	0.000000	0.818323	0.322281	-0.123437	0.000000	0.000000	4.000000	35.000000	0.000000
3263.491658	0.162519	0.542484	0.043515	81.832420	-5.775860	42.743698	2.196319	0.000000	-2.989576	0.000000	0.000000	0.000000	0.818323	0.322281	-0.123437	0.000000	0.000000	4.000000	35.000000	0.000000
3263.494991	0.162519	0.542484	0.043515	81.519897	-4.478489	44.240280	2.175746	0.000000	-3.125963	0.000000	0.000000	0.000000	0.818323	0.322281	-0.123437	0.000000	0.000000	4.000000	35.000000	0.000000
3263.498324	0.165065	0.543387	0.043176	81.519897	-4.478489	44.240280	2.175746	0.000000	-3.125963	0.000000	0.000000	0.000000	0.763750	0.271019	-0.101732	0.000000	0.000000	4.000000	35.000000	0.000000
3263.501658	0.165065	0.543387	0.043176	81.519897	-4.478489	44.240280	2.175746	0.000000	-3.125963	0.000000	0.000000	0.000000	0.763750	0.271019	-0.101732	0.000000	0.000000	4.000000	35.000000	0.000000
3263.504991	0.165065	0.543387	0.043176	81.217720	-3.288718	45.517715	2.158791	0.000000	-3.253255	0.000000	0.000000	0.000000	0.763750	0.271019	-0.101732	0.000000	0.000000	4.000000	35.000000	0.000000
3263.508324	0.167287	0.544077	0.042881	81.217720	-3.288718	45.517715	2.158791	0.000000	-3.253255	0.000000	0.000000	0.000000	0.666687	0.207046	-0.088434	0.000000	0.000000	4.000000	35.000000	0.000000
3263.511658	0.167287	0.544077	0.042881	81.217720	-3.288718	45.517715	2.158791	0.000000	-3.253255	0.000000	0.000000	0.000000	0.666687	0.207046	-0.088434	0.000000	0.000000	4.000000	35.000000	0.000000
3263.514991	0.167287	0.544077	0.042881	80.938652	-2.232672	46.837532	2.144052	0.000000	-3.364369	0.000000	0.000000	0.000000	0.666687	0.207046	-0.088434	0.000000	0.000000	4.000000	35.000000	0.000000
3263.518324	0.169274	0.544564	0.042582	80.938652	-2.232672	46.837532	2.144052	0.000000	-3.364369	0.000000	0.000000	0.000000	0.596014	0.146152	-0.089572	0.000000	0.000000	4.000000	35.000000	0.000000
3263.521658	0.169274	0.544564	0.042582	80.938652	-2.232672	46.837532	2.144052	0.000000	-3.364369	0.000000	0.000000	0.000000	0.596014	0.146152	-0.089572	0.000000	0.000000	4.000000	35.000000	0.000000
3263.524991	0.169274	0.544564	0.042582	80.701981	-1.295234	48.123512	2.129123	0.000000	-3.463705	0.000000	0.000000	0.000000	0.596014	0.146152	-0.089572	0.000000	0.000000	4.000000	35.000000	0.000000
3263.528324	0.171016	0.544846	0.042179	80.701981	-1.295234	48.123512	2.129123	0.000000	-3.463705	0.000000	0.000000	0.000000	0.522455	0.084474	-0.121147	0.000000	0.000000	4.000000	35.000000	0.000000
3263.531658	0.171016	0.544846	0.042179	80.701981	-1.295234	48.123512	2.129123	0.000000	-3.463705	0.000000	0.000000	0.000000	0.522455	0.084474	-0.121147	0.000000	0.000000	4.000000	35.000000	0.000000
3263.534991	0.171016	0.544846	0.042179	80.486298	-0.377714	49.385818	2.108932	0.000000	-3.550780	0.000000	0.000000	0.000000	0.522455	0.084474	-0.121147	0.000000	0.000000	4.000000	35.000000	0.000000
3263.538324	0.172511	0.544921	0.041673	80.486298	-0.377714	49.385818	2.108932	0.000000	-3.550780	0.000000	0.000000	0.000000	0.448587	0.022616	-0.151831	0.000000	0.000000	4.000000	35.000000	0.000000
3263.541658	0.172511	0.544921	0.041673	80.486298	-0.377714	49.385818	2.108932	0.000000	-3.550780	0.000000	0.000000	0.000000	0.448587	0.022616	-0.151831	0.000000	0.000000	4.000000	35.000000	0.000000
3263.544991	0.172511	0.544921	0.041673	80.239784	0.544238	50.600040	2.083627	0.000000	-3.625545	0.000000	0.000000	0.000000	0.448587	0.022616	-0.151831	0.000000	0.000000	4.000000	35.000000	0.000000
3263.548324	0.173830	0.544861	0.041116	80.239784	0.544238	50.600040	2.083627	0.000000	-3.625545	0.000000	0.000000	0.000000	0.395600	-0.017949	-0.166843	0.000000	0.000000	4.000000	35.000000	0.000000
3263.551658	0.173830	0.544861	0.041116	80.239784	0.544238	50.600040	2.083627	0.000000	-3.625545	0.000000	0.000000	0.000000	0.395600	-0.017949	-0.166843	0.000000	0.000000	4.000000	35.000000	0.000000
3263.554991	0.173830	0.544861	0.041116	79.894615	1.535475	51.710590	2.055820	0.000000	-3.691478	0.000000	0.000000	0.000000	0.395600	-0.017949	-0.166843	0.000000	0.000000	4.000000	35.000000	0.000000
3263.558324	0.174985	0.544673	0.040549	79.894615	1.535475	51.710590	2.055820	0.000000	-3.691478	0.000000	0.000000	0.000000	0.346487	-0.056520	-0.170145	0.000000	0.000000	4.000000	35.000000	0.000000
3263.561658	0.174985	0.544673	0.040549	79.894615	1.535475	51.710590	2.055820	0.000000	-3.691478	0.000000	0.000000	0.000000	0.346487	-0.056520	-0.170145	0.000000	0.000000	4.000000	35.000000	0.000000
3263.564991	0.174985	0.544673	0.040549	79.419945	2.716974	52.798157	2.027462	0.000000	-3.749226	0.000000	0.000000	0.000000	0.346487	-0.056520	-0.170145	0.000000	0.000000	4.000000	35.000000	0.000000
3263.568324	0.176048	0.544398	0.040026	79.419945	2.716974	52.798157	2.027462	0.000000	-3.749226	0.000000	0.000000	0.000000	0.319070	-0.082431	-0.156901	0.000000	0.000000	4.000000	35.000000	0.000000
3263.571658	0.176048	0.544398	0.040026	79.419945	2.716974	52.798157	2.027462	0.000000	-3.749226	0.000000	0.000000	0.000000	0.319070	-0.082431	-0.156901	0.000000	0.000000	4.000000	35.000000	0.000000
3263.574991	0.176048	0.544398	0.040026	78.844383	3.984740	53.931026	2.001312	0.000000	-3.802404	0.000000	0.000000	0.000000	0.319070	-0.082431	-0.156901	0.000000	0.000000	4.000000	35.000000	0.000000
3263.578324	0.177038	0.544020	0.039523	78.844383	3.984740	53.931026	2.001312	0.000000	-3.802404	0.000000	0.000000	0.000000	0.297051	-0.113615	-0.151020	0.000000	0.000000	4.000000	35.000000	0.000000
3263.581658	0.177038	0.544020	0.039523	78.844383	3.984740	53.931026	2.001312	0.000000	-3.802404	0.000000	0.000000	0.000000	0.297051	-0.113615	-0.151020	0.000000	0.000000	4.000000	35.000000	0.000000
3263.584991	0.177038	0.544020	0.039523	78.241867	5.170645	54.994091	1.976142	0.000000	-3.851912	0.000000	0.000000	0.000000	0.297051	-0.113615	-0.151020	0.000000	0.000000	4.000000	35.000000	0.000000
3263.588324	0.177900	0.543548	0.039035	78.241867	5.170645	54.994091	1.976142	0.000000	-3.851912	0.000000	0.000000	0.000000	0.258669	-0.141446	-0.146326	0.000000	0.000000	4.000000	35.000000	0.000000
3263.591658	0.177900	0.543548	0.039035	78.241867	5.170645	54.994091	1.976142	0.000000	-3.851912	0.000000	0.000000	0.000000	0.258669	-0.141446	-0.146326	0.000000	0.000000	4.000000	35.000000	0.000000
3263.594991	0.177900	0.543548	0.039035	77.658569	6.209030	55.924065	1.951754	0.000000	-3.895024	0.000000	0.000000	0.000000	0.258669	-0.141446	-0.146326	0.000000	0.000000	4.000000	35.000000	0.000000
3263.598324	0.178657	0.543013	0.038550	77.658569	6.209030	55.924065	1.951754	0.000000	-3.895024	0.000000	0.000000	0.000000	0.226901	-0.160587	-0.145377	0.000000	0.000000	4.000000	35.000000	0.000000
3263.601658	0.178657	0.543013	0.038550	77.658569	6.209030	55.924065	1.951754	0.000000	-3.895024	0.000000	0.000000	0.000000	0.226901	-0.160587	-0.145377	0.000000	0.000000	4.000000	35.000000	0.000000
3263.604991	0.178657	0.543013	0.038550	77.116974	7.093194	56.714432	1.927525	0.000000	-3.932841	0.000000	0.000000	0.000000	0.226901	-0.160587	-0.145377	0.000000	0.000000	4.000000	35.000000	0.000000
3263.608324	0.178657	0.543013	0.038550	77.116974	7.093194	56.714432	1.927525	0.000000	-3.932841	0.000000	0.000000	0.000000	0.226901	-0.160587	-0.145377	0.000000	0.000000	4.000000	35.000000	0.000000
3263.611658	0.179284	0.542414	0.038078	77.116974	7.093194	56.714432	1.927525	0.000000	-3.932841	0.000000	0.000000	0.000000	0.188099	-0.179639	-0.141793	0.000000	0.000000	4.000000	35.000000	0.000000
3263.614991	0.179284	0.542414	0.038078	76.627159	7.815613	57.347431	1.927525	0.000000	-3.932841	0.000000	0.000000	0.000000	0.188099	-0.179639	-0.141793	0.000000	0.000000	4.000000	35.000000	0.000000
3263.618324	0.179788	0.541769	0.037634	76.627159	7.815613	57.347431	1.927525	0.000000	-3.932841	0.000000	0.000000	0.000000	0.151149	-0.193399	-0.133132	0.000000	0.000000	4.000000	35.000000	0.000000
3263.621658	0.179788	0.541769	0.037634	76.627159	7.815613	57.347431	1.927525	0.000000	-3.932841	0.000000	0.000000	0.000000	0.151149	-0.193399	-0.133132	0.000000	0.000000	4.000000	35.000000	0.000000
3263.624991	0.179788	0.541769	0.037634	76.186356	8.395265	57.835678	1.881704	0.000000	-3.989383	0.000000	0.000000	0.000000	0.151149	-0.193399	-0.133132	0.000000	0.000000	4.000000	35.000000	0.000000
3263.628324	0.180175	0.541097	0.037236	76.186356	8.395265	57.835678	1.881704	0.000000	-3.989383	0.000000	0.000000	0.000000	0.116082	-0.201831	-0.119410	0.000000	0.000000	4.000000	35.000000	0.000000
3263.631658	0.180175	0.541097	0.037236	76.186356	8.395265	57.835678	1.881704	0.000000	-3.989383	0.000000	0.000000	0.000000	0.116082	-0.201831	-0.119410	0.000000	0.000000	4.000000	35.000000	0.000000
3263.634991	0.180175	0.541097	0.037236	75.787132	8.862258	58.227020	1.861802	0.000000	-4.008729	0.000000	0.000000	0.000000	0.116082	-0.201831	-0.119410	0.000000	0.000000	4.000000	35.000000	0.000000
3263.638324	0.180449	0.540408	0.036968	75.787132	8.862258	58.227020	1.861802	0.000000	-4.008729	0.000000	0.000000	0.000000	0.082316	-0.206455	-0.080460	0.000000	0.000000	4.000000	35.000000	0.000000
3263.641658	0.180449	0.540408	0.036968	75.787132	8.862258	58.227020	1.861802	0.000000	-4.008729	0.000000	0.000000	0.000000	0.082316	-0.206455	-0.080460	0.000000	0.000000	4.000000	35.000000	0.000000
3263.644991	0.180449	0.540408	0.036968	75.439484	9.276355	58.582718	1.848392	0.000000	-4.022449	0.000000	0.000000	0.000000	0.082316	-0.206455	-0.080460	0.000000	0.000000	4.000000	35.000000	0.000000
3263.648324	0.180449	0.540408	0.036968	75.439484	9.276355	58.582718	1.848392	0.000000	-4.022449	0.000000	0.000000	0.000000	0.082316	-0.206455	-0.080460	0.000000	0.000000	4.000000	35.000000	0.000000
3263.651658	0.180654	0.539692	0.036729	75.439484	9.276355	58.582718	1.848392	0.000000	-4.022449	0.000000	0.000000	0.000000	0.061490	-0.214907	-0.071787	0.000000	0.000000	4.000000	35.000000	0.000000
3263.654991	0.180654	0.539692	0.036729	75.143784	9.638739	58.907944	1.848392	0.000000	-4.022449	0.000000	0.000000	0.000000	0.061490	-0.214907	-0.071787	0.000000	0.000000	4.000000	35.000000	0.000000
3263.658324	0.180810	0.538971	0.036573	75.143784	9.638739	58.907944	1.848392	0.000000	-4.022449	0.000000	0.000000	0.000000	0.046679	-0.216256	-0.046786	0.000000	0.000000	4.000000	35.000000	0.000000
3263.661658	0.180810	0.538971	0.036573	75.143784	9.638739	58.907944	1.848392	0.000000	-4.022449	0.000000	0.000000	0.000000	0.046679	-0.216256	-0.046786	0.000000	0.000000	4.000000	35.000000	0.000000
3263.664991	0.180810	0.538971	0.036573	74.910637	9.928842	59.170498	1.828630	0.000000	-4.040477	0.000000	0.000000	0.000000	0.046679	-0.216256	-0.046786	0.000000	0.000000	4.000000	35.000000	0.000000
3263.668324	0.180954	0.538187	0.036386	74.910637	9.928842	59.170498	1.828630	0.000000	-4.040477	0.000000	0.000000	0.000000	0.043308	-0.235234	-0.055906	0.000000	0.000000	4.000000	35.000000	0.000000
3263.671658	0.180954	0.538187	0.036386	74.910637	9.928842	59.170498	1.828630	0.000000	-4.040477	0.000000	0.000000	0.000000	0.043308	-0.235234	-0.055906	0.000000	0.000000	4.000000	35.000000	0.000000
3263.674991	0.180954	0.538187	0.036386	74.738663	10.155461	59.376816	1.819313	0.000000	-4.047695	0.000000	0.000000	0.000000	0.043308	-0.235234	-0.055906	0.000000	0.000000	4.000000	35.000000	0.000000
3263.678324	0.181076	0.537409	0.036140	74.738663	10.155461	59.376816	1.819313	0.000000	-4.047695	0.000000	0.000000	0.000000	0.036694	-0.233537	-0.073853	0.000000	0.000000	4.000000	35.000000	0.000000
3263.681658	0.181076	0.537409	0.036140	74.738663	10.155461	59.376816	1.819313	0.000000	-4.047695	0.000000	0.000000	0.000000	0.036694	-0.233537	-0.073853	0.000000	0.000000	4.000000	35.000000	0.000000
3263.684991	0.181076	0.537409	0.036140	74.646790	10.306103	59.530781	1.807004	0.000000	-4.053811	0.000000	0.000000	0.000000	0.036694	-0.233537	-0.073853	0.000000	0.000000	4.000000	35.000000	0.000000
3263.688324	0.181076	0.537409	0.036140	74.646790	10.306103	59.530781	1.807004	0.000000	-4.053811	0.000000	0.000000	0.000000	0.036694	-0.233537	-0.073853	0.000000	0.000000	4.000000	35.000000	0.000000
3263.691658	0.181256	0.536596	0.035833	74.646790	10.306103	59.530781	1.807004	0.000000	-4.053811	0.000000	0.000000	0.000000	0.053871	-0.243775	-0.092047	0.000000	0.000000	4.000000	35.000000	0.000000
3263.694991	0.181256	0.536596	0.035833	74.650635	10.336520	59.583069	1.807004	0.000000	-4.053811	0.000000	0.000000	0.000000	0.053871	-0.243775	-0.092047	0.000000	0.000000	4.000000	35.000000	0.000000
3263.698324	0.181360	0.535772	0.035467	74.650635	10.336520	59.583069	1.807004	0.000000	-4.053811	0.000000	0.000000	0.000000	0.031273	-0.247135	-0.109930	0.000000	0.000000	4.000000	35.000000	0.000000
3263.701658	0.181360	0.535772	0.035467	74.650635	10.336520	59.583069	1.807004	0.000000	-4.053811	0.000000	0.000000	0.000000	0.031273	-0.247135	-0.109930	0.000000	0.000000	4.000000	35.000000	0.000000
3263.704991	0.181360	0.535772	0.035467	74.720459	10.234358	59.570614	1.773341	0.000000	-4.068002	0.000000	0.000000	0.000000	0.031273	-0.247135	-0.109930	0.000000	0.000000	4.000000	35.000000	0.000000
3263.708324	0.181360	0.535772	0.035467	74.720459	10.234358	59.570614	1.773341	0.000000	-4.068002	0.000000	0.000000	0.000000	0.031273	-0.247135	-0.109930	0.000000	0.000000	4.000000	35.000000	0.000000
3263.711658	0.181432	0.534961	0.035087	74.720459	10.234358	59.570614	1.773341	0.000000	-4.068002	0.000000	0.000000	0.000000	0.021719	-0.243417	-0.114019	0.000000	0.000000	4.000000	35.000000	0.000000
3263.714991	0.181432	0.534961	0.035087	74.828186	9.975061	59.645023	1.773341	0.000000	-4.068002	0.000000	0.000000	0.000000	0.021719	-0.243417	-0.114019	0.000000	0.000000	4.000000	35.000000	0.000000
3263.718324	0.181423	0.534121	0.034630	74.828186	9.975061	59.645023	1.773341	0.000000	-4.068002	0.000000	0.000000	0.000000	-0.002758	-0.251822	-0.137001	0.000000	0.000000	4.000000	35.000000	0.000000
3263.721658	0.181423	0.534121	0.034630	74.828186	9.975061	59.645023	1.773341	0.000000	-4.068002	0.000000	0.000000	0.000000	-0.002758	-0.251822	-0.137001	0.000000	0.000000	4.000000	35.000000	0.000000
3263.724991	0.181423	0.534121	0.034630	74.925339	9.535025	59.930225	1.731504	0.000000	-4.071162	0.000000	0.000000	0.000000	-0.002758	-0.251822	-0.137001	0.000000	0.000000	4.000000	35.000000	0.000000
3263.728324	0.181423	0.534121	0.034630	74.925339	9.535025	59.930225	1.731504	0.000000	-4.071162	0.000000	0.000000	0.000000	-0.002758	-0.251822	-0.137001	0.000000	0.000000	4.000000	35.000000	0.000000
3263.731658	0.181374	0.533272	0.034210	74.925339	9.535025	59.930225	1.731504	0.000000	-4.071162	0.000000	0.000000	0.000000	-0.014680	-0.254826	-0.126019	0.000000	0.000000	4.000000	35.000000	0.000000
3263.734991	0.181374	0.533272	0.034210	75.005043	8.864905	60.166473	1.731504	0.000000	-4.071162	0.000000	0.000000	0.000000	-0.014680	-0.254826	-0.126019	0.000000	0.000000	4.000000	35.000000	0.000000
3263.738324	0.181286	0.532412	0.033827	75.005043	8.864905	60.166473	1.731504	0.000000	-4.071162	0.000000	0.000000	0.000000	-0.026573	-0.257848	-0.115048	0.000000	0.000000	4.000000	35.000000	0.000000
3263.741658	0.181286	0.532412	0.033827	75.005043	8.864905	60.166473	1.731504	0.000000	-4.071162	0.000000	0.000000	0.000000	-0.026573	-0.257848	-0.115048	0.000000	0.000000	4.000000	35.000000	0.000000
3263.744991	0.181286	0.532412	0.033827	75.058334	7.898221	59.877979	1.691327	0.000000	-4.064287	0.000000	0.000000	0.000000	-0.026573	-0.257848	-0.115048	0.000000	0.000000	4.000000	35.000000	0.000000
3263.748324	0.181286	0.532412	0.033827	75.058334	7.898221	59.877979	1.691327	0.000000	-4.064287	0.000000	0.000000	0.000000	-0.026573	-0.257848	-0.115048	0.000000	0.000000	4.000000	35.000000	0.000000
3263.751658	0.181197	0.531554	0.033442	75.058334	7.898221	59.877979	1.691327	0.000000	-4.064287	0.000000	0.000000	0.000000	-0.026762	-0.257444	-0.115503	0.000000	0.000000	4.000000	35.000000	0.000000
3263.754991	0.181197	0.531554	0.033442	75.076782	6.639359	58.864189	1.691327	0.000000	-4.064287	0.000000	0.000000	0.000000	-0.026762	-0.257444	-0.115503	0.000000	0.000000	4.000000	35.000000	0.000000
3263.758324	0.181097	0.530703	0.033101	75.076782	6.639359	58.864189	1.691327	0.000000	-4.064287	0.000000	0.000000	0.000000	-0.029743	-0.255365	-0.102012	0.000000	0.000000	4.000000	35.000000	0.000000
3263.761658	0.181097	0.530703	0.033101	75.076782	6.639359	58.864189	1.691327	0.000000	-4.064287	0.000000	0.000000	0.000000	-0.029743	-0.255365	-0.102012	0.000000	0.000000	4.000000	35.000000	0.000000
3263.764991	0.181097	0.530703	0.033101	75.063850	5.200392	57.331932	1.655074	0.000000	-4.054870	0.000000	0.000000	0.000000	-0.029743	-0.255365	-0.102012	0.000000	0.000000	4.000000	35.000000	0.000000
3263.768324	0.180988	0.529859	0.032806	75.063850	5.200392	57.331932	1.655074	0.000000	-4.054870	0.000000	0.000000	0.000000	-0.032691	-0.253309	-0.088501	0.000000	0.000000	4.000000	35.000000	0.000000
3263.771658	0.180988	0.529859	0.032806	75.063850	5.200392	57.331932	1.655074	0.000000	-4.054870	0.000000	0.000000	0.000000	-0.032691	-0.253309	-0.088501	0.000000	0.000000	4.000000	35.000000	0.000000
3263.774991	0.180988	0.529859	0.032806	75.010277	3.584530	55.438271	1.640324	0.000000	-4.049421	0.000000	0.000000	0.000000	-0.032691	-0.253309	-0.088501	0.000000	0.000000	4.000000	35.000000	0.000000
3263.778324	0.180884	0.529027	0.032595	75.010277	3.584530	55.438271	1.640324	0.000000	-4.049421	0.000000	0.000000	0.000000	-0.031411	-0.249647	-0.063593	0.000000	0.000000	4.000000	35.000000	0.000000
3263.781658	0.180884	0.529027	0.032595	75.010277	3.584530	55.438271	1.640324	0.000000	-4.049421	0.000000	0.000000	0.000000	-0.031411	-0.249647	-0.063593	0.000000	0.000000	4.000000	35.000000	0.000000
3263.784991	0.180884	0.529027	0.032595	74.920982	1.863744	53.514503	1.629725	0.000000	-4.044187	0.000000	0.000000	0.000000	-0.031411	-0.249647	-0.063593	0.000000	0.000000	4.000000	35.000000	0.000000
3263.788324	0.180884	0.529027	0.032595	74.920982	1.863744	53.514503	1.629725	0.000000	-4.044187	0.000000	0.000000	0.000000	-0.031411	-0.249647	-0.063593	0.000000	0.000000	4.000000	35.000000	0.000000
3263.791658	0.180745	0.528229	0.032433	74.920982	1.863744	53.514503	1.629725	0.000000	-4.044187	0.000000	0.000000	0.000000	-0.041704	-0.239177	-0.048554	0.000000	0.000000	4.000000	35.000000	0.000000
3263.794991	0.180745	0.528229	0.032433	74.788002	0.116545	51.783268	1.629725	0.000000	-4.044187	0.000000	0.000000	0.000000	-0.041704	-0.239177	-0.048554	0.000000	0.000000	4.000000	35.000000	0.000000
3263.798324	0.180615	0.527489	0.032368	74.788002	0.116545	51.783268	1.629725	0.000000	-4.044187	0.000000	0.000000	0.000000	-0.038883	-0.222048	-0.019497	0.000000	0.000000	4.000000	35.000000	0.000000
3263.801658	0.180615	0.527489	0.032368	74.788002	0.116545	51.783268	1.629725	0.000000	-4.044187	0.000000	0.000000	0.000000	-0.038883	-0.222048	-0.019497	0.000000	0.000000	4.000000	35.000000	0.000000
3263.804991	0.180615	0.527489	0.032368	74.615234	-1.670229	50.086502	1.618384	0.000000	-4.030756	0.000000	0.000000	0.000000	-0.038883	-0.222048	-0.019497	0.000000	0.000000	4.000000	35.000000	0.000000
3263.808324	0.180615	0.527489	0.032368	74.615234	-1.670229	50.086502	1.618384	0.000000	-4.030756	0.000000	0.000000	0.000000	-0.038883	-0.222048	-0.019497	0.000000	0.000000	4.000000	35.000000	0.000000
3263.811658	0.180436	0.526772	0.032383	74.615234	-1.670229	50.086502	1.618384	0.000000	-4.030756	0.000000	0.000000	0.000000	-0.053796	-0.215219	0.004460	0.000000	0.000000	4.000000	35.000000	0.000000
3263.814991	0.180436	0.526772	0.032383	74.395920	-3.469917	48.292778	1.618384	0.000000	-4.030756	0.000000	0.000000	0.000000	-0.053796	-0.215219	0.004460	0.000000	0.000000	4.000000	35.000000	0.000000
3263.818324	0.180241	0.526139	0.032500	74.395920	-3.469917	48.292778	1.618384	0.000000	-4.030756	0.000000	0.000000	0.000000	-0.058324	-0.189750	0.035147	0.000000	0.000000	4.000000	35.000000	0.000000
3263.821658	0.180241	0.526139	0.032500	74.395920	-3.469917	48.292778	1.618384	0.000000	-4.030756	0.000000	0.000000	0.000000	-0.058324	-0.189750	0.035147	0.000000	0.000000	4.000000	35.000000	0.000000
3263.824991	0.180241	0.526139	0.032500	74.146919	-5.194669	46.437767	1.624985	0.000000	-4.012069	0.000000	0.000000	0.000000	-0.058324	-0.189750	0.035147	0.000000	0.000000	4.000000	35.000000	0.000000
3263.828324	0.180012	0.525506	0.032738	74.146919	-5.194669	46.437767	1.624985	0.000000	-4.012069	0.000000	0.000000	0.000000	-0.068682	-0.190057	0.071638	0.000000	0.000000	4.000000	35.000000	0.000000
3263.831658	0.180012	0.525506	0.032738	74.146919	-5.194669	46.437767	1.624985	0.000000	-4.012069	0.000000	0.000000	0.000000	-0.068682	-0.190057	0.071638	0.000000	0.000000	4.000000	35.000000	0.000000
3263.834991	0.180012	0.525506	0.032738	73.900856	-6.737565	44.688652	1.636925	0.000000	-4.000622	0.000000	0.000000	0.000000	-0.068682	-0.190057	0.071638	0.000000	0.000000	4.000000	35.000000	0.000000
3263.838324	0.179712	0.524866	0.033069	73.900856	-6.737565	44.688652	1.636925	0.000000	-4.000622	0.000000	0.000000	0.000000	-0.090280	-0.192036	0.099261	0.000000	0.000000	4.000000	35.000000	0.000000
3263.841658	0.179712	0.524866	0.033069	73.900856	-6.737565	44.688652	1.636925	0.000000	-4.000622	0.000000	0.000000	0.000000	-0.090280	-0.192036	0.099261	0.000000	0.000000	4.000000	35.000000	0.000000
3263.844991	0.179712	0.524866	0.033069	73.691757	-8.029928	43.281292	1.653468	0.000000	-3.985575	0.000000	0.000000	0.000000	-0.090280	-0.192036	0.099261	0.000000	0.000000	4.000000	35.000000	0.000000
3263.848324	0.179712	0.524866	0.033069	73.691757	-8.029928	43.281292	1.653468	0.000000	-3.985575	0.000000	0.000000	0.000000	-0.090280	-0.192036	0.099261	0.000000	0.000000	4.000000	35.000000	0.000000
3263.851658	0.179356	0.524173	0.033470	73.691757	-8.029928	43.281292	1.653468	0.000000	-3.985575	0.000000	0.000000	0.000000	-0.106523	-0.207759	0.120123	0.000000	0.000000	4.000000	35.000000	0.000000
3263.854991	0.179356	0.524173	0.033470	73.543549	-9.025083	42.213402	1.653468	0.000000	-3.985575	0.000000	0.000000	0.000000	-0.106523	-0.207759	0.120123	0.000000	0.000000	4.000000	35.000000	0.000000
3263.858324	0.178956	0.523423	0.033893	73.543549	-9.025083	42.213402	1.653468	0.000000	-3.985575	0.000000	0.000000	0.000000	-0.120034	-0.225032	0.126921	0.000000	0.000000	4.000000	35.000000	0.000000
3263.861658	0.178956	0.523423	0.033893	73.543549	-9.025083	42.213402	1.653468	0.000000	-3.985575	0.000000	0.000000	0.000000	-0.120034	-0.225032	0.126921	0.000000	0.000000	4.000000	35.000000	0.000000
3263.864991	0.178956	0.523423	0.033893	73.468460	-9.715070	41.513683	1.694642	0.000000	-3.947816	0.000000	0.000000	0.000000	-0.120034	-0.225032	0.126921	0.000000	0.000000	4.000000	35.000000	0.000000
3263.868324	0.178956	0.523423	0.033893	73.468460	-9.715070	41.513683	1.694642	0.000000	-3.947816	0.000000	0.000000	0.000000	-0.120034	-0.225032	0.126921	0.000000	0.000000	4.000000	35.000000	0.000000
3263.871658	0.178624	0.522637	0.034360	73.468460	-9.715070	41.513683	1.694642	0.000000	-3.947816	0.000000	0.000000	0.000000	-0.099573	-0.235798	0.140077	0.000000	0.000000	4.000000	35.000000	0.000000
3263.874991	0.178624	0.522637	0.034360	73.451195	-10.199084	41.126236	1.694642	0.000000	-3.947816	0.000000	0.000000	0.000000	-0.099573	-0.235798	0.140077	0.000000	0.000000	4.000000	35.000000	0.000000
3263.878324	0.178260	0.521827	0.034884	73.451195	-10.199084	41.126236	1.694642	0.000000	-3.947816	0.000000	0.000000	0.000000	-0.109420	-0.243142	0.157169	0.000000	0.000000	4.000000	35.000000	0.000000
3263.881658	0.178260	0.521827	0.034884	73.451195	-10.199084	41.126236	1.694642	0.000000	-3.947816	0.000000	0.000000	0.000000	-0.109420	-0.243142	0.157169	0.000000	0.000000	4.000000	35.000000	0.000000
3263.884991	0.178260	0.521827	0.034884	73.450607	-10.622581	40.725975	1.744183	0.000000	-3.912983	0.000000	0.000000	0.000000	-0.109420	-0.243142	0.157169	0.000000	0.000000	4.000000	35.000000	0.000000
3263.888324	0.177808	0.521003	0.035461	73.450607	-10.622581	40.725975	1.744183	0.000000	-3.912983	0.000000	0.000000	0.000000	-0.135634	-0.247000	0.173061	0.000000	0.000000	4.000000	35.000000	0.000000
3263.891658	0.177808	0.521003	0.035461	73.450607	-10.622581	40.725975	1.744183	0.000000	-3.912983	0.000000	0.000000	0.000000	-0.135634	-0.247000	0.173061	0.000000	0.000000	4.000000	35.000000	0.000000
3263.894991	0.177808	0.521003	0.035461	73.434525	-11.089198	40.188877	1.773027	0.000000	-3.890378	0.000000	0.000000	0.000000	-0.135634	-0.247000	0.173061	0.000000	0.000000	4.000000	35.000000	0.000000
3263.898324	0.177234	0.520172	0.036145	73.434525	-11.089198	40.188877	1.773027	0.000000	-3.890378	0.000000	0.000000	0.000000	-0.171926	-0.249448	0.205344	0.000000	0.000000	4.000000	35.000000	0.000000
3263.901658	0.177234	0.520172	0.036145	73.434525	-11.089198	40.188877	1.773027	0.000000	-3.890378	0.000000	0.000000	0.000000	-0.171926	-0.249448	0.205344	0.000000	0.000000	4.000000	35.000000	0.000000
3263.904991	0.177234	0.520172	0.036145	73.406708	-11.584201	39.588558	1.807251	0.000000	-3.861723	0.000000	0.000000	0.000000	-0.171926	-0.249448	0.205344	0.000000	0.000000	4.000000	35.000000	0.000000
3263.908324	0.176586	0.519332	0.036920	73.406708	-11.584201	39.588558	1.807251	0.000000	-3.861723	0.000000	0.000000	0.000000	-0.194395	-0.251993	0.232450	0.000000	0.000000	4.000000	35.000000	0.000000
3263.911658	0.176586	0.519332	0.036920	73.406708	-11.584201	39.588558	1.807251	0.000000	-3.861723	0.000000	0.000000	0.000000	-0.194395	-0.251993	0.232450	0.000000	0.000000	4.000000	35.000000	0.000000
3263.914991	0.176586	0.519332	0.036920	73.387306	-12.050118	39.050671	1.845992	0.000000	-3.829325	0.000000	0.000000	0.000000	-0.194395	-0.251993	0.232450	0.000000	0.000000	4.000000	35.000000	0.000000
3263.918324	0.175889	0.518490	0.037709	73.387306	-12.050118	39.050671	1.845992	0.000000	-3.829325	0.000000	0.000000	0.000000	-0.209269	-0.252456	0.236798	0.000000	0.000000	4.000000	35.000000	0.000000
3263.921658	0.175889	0.518490	0.037709	73.387306	-12.050118	39.050671	1.845992	0.000000	-3.829325	0.000000	0.000000	0.000000	-0.209269	-0.252456	0.236798	0.000000	0.000000	4.000000	35.000000	0.000000
3263.924991	0.175889	0.518490	0.037709	73.396812	-12.450980	38.617672	1.885459	0.000000	-3.794446	0.000000	0.000000	0.000000	-0.209269	-0.252456	0.236798	0.000000	0.000000	4.000000	35.000000	0.000000
3263.928324	0.175236	0.517647	0.038480	73.396812	-12.450980	38.617672	1.885459	0.000000	-3.794446	0.000000	0.000000	0.000000	-0.195967	-0.252930	0.231105	0.000000	0.000000	4.000000	35.000000	0.000000
3263.931658	0.175236	0.517647	0.038480	73.396812	-12.450980	38.617672	1.885459	0.000000	-3.794446	0.000000	0.000000	0.000000	-0.195967	-0.252930	0.231105	0.000000	0.000000	4.000000	35.000000	0.000000
3263.934991	0.175236	0.517647	0.038480	73.443123	-12.841656	38.241913	1.923976	0.000000	-3.761785	0.000000	0.000000	0.000000	-0.195967	-0.252930	0.231105	0.000000	0.000000	4.000000	35.000000	0.000000
3263.938324	0.174577	0.516793	0.039163	73.443123	-12.841656	38.241913	1.923976	0.000000	-3.761785	0.000000	0.000000	0.000000	-0.197727	-0.256144	0.205048	0.000000	0.000000	4.000000	35.000000	0.000000
3263.941658	0.174577	0.516793	0.039163	73.443123	-12.841656	38.241913	1.923976	0.000000	-3.761785	0.000000	0.000000	0.000000	-0.197727	-0.256144	0.205048	0.000000	0.000000	4.000000	35.000000	0.000000
3263.944991	0.174577	0.516793	0.039163	73.521057	-13.341632	37.764469	1.958151	0.000000	-3.728831	0.000000	0.000000	0.000000	-0.197727	-0.256144	0.205048	0.000000	0.000000	4.000000	35.000000	0.000000
3263.948324	0.173883	0.515884	0.039753	73.521057	-13.341632	37.764469	1.958151	0.000000	-3.728831	0.000000	0.000000	0.000000	-0.207947	-0.272838	0.177091	0.000000	0.000000	4.000000	35.000000	0.000000
3263.951658	0.173883	0.515884	0.039753	73.521057	-13.341632	37.764469	1.958151	0.000000	-3.728831	0.000000	0.000000	0.000000	-0.207947	-0.272838	0.177091	0.000000	0.000000	4.000000	35.000000	0.000000
3263.954991	0.173883	0.515884	0.039753	73.617706	-14.015150	37.087097	1.987666	0.000000	-3.694173	0.000000	0.000000	0.000000	-0.207947	-0.272838	0.177091	0.000000	0.000000	4.000000	35.000000	0.000000
3263.958324	0.173114	0.514964	0.040281	73.617706	-14.015150	37.087097	1.987666	0.000000	-3.694173	0.000000	0.000000	0.000000	-0.230690	-0.275816	0.158350	0.000000	0.000000	4.000000	35.000000	0.000000
3263.961658	0.173114	0.514964	0.040281	73.617706	-14.015150	37.087097	1.987666	0.000000	-3.694173	0.000000	0.000000	0.000000	-0.230690	-0.275816	0.158350	0.000000	0.000000	4.000000	35.000000	0.000000
3263.964991	0.173114	0.514964	0.040281	73.703178	-14.738462	36.327705	2.014058	0.000000	-3.655725	0.000000	0.000000	0.000000	-0.230690	-0.275816	0.158350	0.000000	0.000000	4.000000	35.000000	0.000000
3263.968324	0.172334	0.514048	0.040701	73.703178	-14.738462	36.327705	2.014058	0.000000	-3.655725	0.000000	0.000000	0.000000	-0.234231	-0.274965	0.125955	0.000000	0.000000	4.000000	35.000000	0.000000
3263.971658	0.172334	0.514048	0.040701	73.703178	-14.738462	36.327705	2.014058	0.000000	-3.655725	0.000000	0.000000	0.000000	-0.234231	-0.274965	0.125955	0.000000	0.000000	4.000000	35.000000	0.000000
3263.974991	0.172334	0.514048	0.040701	73.758522	-15.424821	35.569427	2.035050	0.000000	-3.616687	0.000000	0.000000	0.000000	-0.234231	-0.274965	0.125955	0.000000	0.000000	4.000000	35.000000	0.000000
3263.978324	0.171601	0.513168	0.041032	73.758522	-15.424821	35.569427	2.035050	0.000000	-3.616687	0.000000	0.000000	0.000000	-0.219756	-0.264059	0.099280	0.000000	0.000000	4.000000	35.000000	0.000000
3263.981658	0.171601	0.513168	0.041032	73.758522	-15.424821	35.569427	2.035050	0.000000	-3.616687	0.000000	0.000000	0.000000	-0.219756	-0.264059	0.099280	0.000000	0.000000	4.000000	35.000000	0.000000
3263.984991	0.171601	0.513168	0.041032	73.774429	-16.022955	34.868702	2.051597	0.000000	-3.580060	0.000000	0.000000	0.000000	-0.219756	-0.264059	0.099280	0.000000	0.000000	4.000000	35.000000	0.000000
3263.988324	0.170938	0.512316	0.041333	73.774429	-16.022955	34.868702	2.051597	0.000000	-3.580060	0.000000	0.000000	0.000000	-0.199066	-0.255436	0.090384	0.000000	0.000000	4.000000	35.000000	0.000000
3263.991658	0.170938	0.512316	0.041333	73.774429	-16.022955	34.868702	2.051597	0.000000	-3.580060	0.000000	0.000000	0.000000	-0.199066	-0.255436	0.090384	0.000000	0.000000	4.000000	35.000000	0.000000
3263.994991	0.170938	0.512316	0.041333	73.743431	-16.574911	34.186188	2.066661	0.000000	-3.546883	0.000000	0.000000	0.000000	-0.199066	-0.255436	0.090384	0.000000	0.000000	4.000000	35.000000	0.000000
3263.998324	0.170342	0.511522	0.041602	73.743431	-16.574911	34.186188	2.066661	0.000000	-3.546883	0.000000	0.000000	0.000000	-0.178621	-0.238175	0.080769	0.000000	0.000000	4.000000	35.000000	0.000000
3264.001658	0.170342	0.511522	0.041602	73.743431	-16.574911	34.186188	2.066661	0.000000	-3.546883	0.000000	0.000000	0.000000	-0.178621	-0.238175	0.080769	0.000000	0.000000	4.000000	35.000000	0.000000
3264.004991	0.170342	0.511522	0.041602	73.674873	-17.180817	33.468731	2.080122	0.000000	-3.517112	0.000000	0.000000	0.000000	-0.178621	-0.238175	0.080769	0.000000	0.000000	4.000000	35.000000	0.000000
3264.008324	0.169775	0.510774	0.041877	73.674873	-17.180817	33.468731	2.080122	0.000000	-3.517112	0.000000	0.000000	0.000000	-0.170219	-0.224620	0.082304	0.000000	0.000000	4.000000	35.000000	0.000000
3264.011658	0.169775	0.510774	0.041877	73.674873	-17.180817	33.468731	2.080122	0.000000	-3.517112	0.000000	0.000000	0.000000	-0.170219	-0.224620	0.082304	0.000000	0.000000	4.000000	35.000000	0.000000
3264.014991	0.169775	0.510774	0.041877	73.554138	-17.873825	32.606270	2.093840	0.000000	-3.488743	0.000000	0.000000	0.000000	-0.170219	-0.224620	0.082304	0.000000	0.000000	4.000000	35.000000	0.000000
3264.018324	0.169248	0.510103	0.042192	73.554138	-17.873825	32.606270	2.093840	0.000000	-3.488743	0.000000	0.000000	0.000000	-0.158177	-0.201217	0.094612	0.000000	0.000000	4.000000	35.000000	0.000000
3264.021658	0.169248	0.510103	0.042192	73.554138	-17.873825	32.606270	2.093840	0.000000	-3.488743	0.000000	0.000000	0.000000	-0.158177	-0.201217	0.094612	0.000000	0.000000	4.000000	35.000000	0.000000
3264.024991	0.169248	0.510103	0.042192	73.372948	-18.635056	31.502533	2.109608	0.000000	-3.462380	0.000000	0.000000	0.000000	-0.158177	-0.201217	0.094612	0.000000	0.000000	4.000000	35.000000	0.000000
3264.028324	0.169248	0.510103	0.042192	73.372948	-18.635056	31.502533	2.109608	0.000000	-3.462380	0.000000	0.000000	0.000000	-0.158177	-0.201217	0.094612	0.000000	0.000000	4.000000	35.000000	0.000000
3264.031658	0.168736	0.509539	0.042554	73.372948	-18.635056	31.502533	2.109608	0.000000	-3.462380	0.000000	0.000000	0.000000	-0.153532	-0.169233	0.108631	0.000000	0.000000	4.000000	35.000000	0.000000
3264.034991	0.168736	0.509539	0.042554	73.139175	-19.426250	30.379732	2.109608	0.000000	-3.462380	0.000000	0.000000	0.000000	-0.153532	-0.169233	0.108631	0.000000	0.000000	4.000000	35.000000	0.000000
3264.038324	0.168274	0.509077	0.042909	73.139175	-19.426250	30.379732	2.109608	0.000000	-3.462380	0.000000	0.000000	0.000000	-0.138544	-0.138468	0.106450	0.000000	0.000000	4.000000	35.000000	0.000000
3264.041658	0.168274	0.509077	0.042909	73.139175	-19.426250	30.379732	2.109608	0.000000	-3.462380	0.000000	0.000000	0.000000	-0.138544	-0.138468	0.106450	0.000000	0.000000	4.000000	35.000000	0.000000
3264.044991	0.168274	0.509077	0.042909	72.898460	-20.147978	29.468992	2.145455	0.000000	-3.413701	0.000000	0.000000	0.000000	-0.138544	-0.138468	0.106450	0.000000	0.000000	4.000000	35.000000	0.000000
3264.048324	0.168274	0.509077	0.042909	72.898460	-20.147978	29.468992	2.145455	0.000000	-3.413701	0.000000	0.000000	0.000000	-0.138544	-0.138468	0.106450	0.000000	0.000000	4.000000	35.000000	0.000000
3264.051658	0.167880	0.508702	0.043231	72.898460	-20.147978	29.468992	2.145455	0.000000	-3.413701	0.000000	0.000000	0.000000	-0.118176	-0.112595	0.096632	0.000000	0.000000	4.000000	35.000000	0.000000
3264.054991	0.167880	0.508702	0.043231	72.689445	-20.731298	28.700268	2.145455	0.000000	-3.413701	0.000000	0.000000	0.000000	-0.118176	-0.112595	0.096632	0.000000	0.000000	4.000000	35.000000	0.000000
3264.058324	0.167613	0.508409	0.043459	72.689445	-20.731298	28.700268	2.145455	0.000000	-3.413701	0.000000	0.000000	0.000000	-0.080207	-0.087887	0.068237	0.000000	0.000000	4.000000	35.000000	0.000000
3264.061658	0.167613	0.508409	0.043459	72.689445	-20.731298	28.700268	2.145455	0.000000	-3.413701	0.000000	0.000000	0.000000	-0.080207	-0.087887	0.068237	0.000000	0.000000	4.000000	35.000000	0.000000
3264.064991	0.167613	0.508409	0.043459	72.539383	-21.168633	28.260637	2.172933	0.000000	-3.380637	0.000000	0.000000	0.000000	-0.080207	-0.087887	0.068237	0.000000	0.000000	4.000000	35.000000	0.000000
3264.068324	0.167613	0.508409	0.043459	72.539383	-21.168633	28.260637	2.172933	0.000000	-3.380637	0.000000	0.000000	0.000000	-0.080207	-0.087887	0.068237	0.000000	0.000000	4.000000	35.000000	0.000000
3264.071658	0.167440	0.508116	0.043654	72.539383	-21.168633	28.260637	2.172933	0.000000	-3.380637	0.000000	0.000000	0.000000	-0.051755	-0.087936	0.058610	0.000000	0.000000	4.000000	35.000000	0.000000
3264.074991	0.167440	0.508116	0.043654	72.437111	-21.487400	28.305170	2.172933	0.000000	-3.380637	0.000000	0.000000	0.000000	-0.051755	-0.087936	0.058610	0.000000	0.000000	4.000000	35.000000	0.000000
3264.078324	0.167440	0.508116	0.043654	72.437111	-21.487400	28.305170	2.172933	0.000000	-3.380637	0.000000	0.000000	0.000000	-0.051755	-0.087936	0.058610	0.000000	0.000000	4.000000	35.000000	0.000000
3264.081658	0.167440	0.508116	0.043654	72.437111	-21.487400	28.305170	2.172933	0.000000	-3.380637	0.000000	0.000000	0.000000	-0.051755	-0.087936	0.058610	0.000000	0.000000	4.000000	35.000000	0.000000
3264.084991	0.167140	0.507550	0.043941	72.338181	-21.796499	28.391771	2.182701	0.000000	-3.372012	0.000000	0.000000	0.000000	-0.090222	-0.169633	0.086051	0.000000	0.000000	4.000000	35.000000	0.000000
3264.088324	0.167140	0.507550	0.043941	72.338181	-21.796499	28.391771	2.182701	0.000000	-3.372012	0.000000	0.000000	0.000000	-0.000001	0.000007	0.000000	0.000000	0.000000	4.000000	35.000000	0.000000
3264.091658	0.167140	0.507550	0.043941	72.338181	-21.796499	28.391771	2.182701	0.000000	-3.372012	0.000000	0.000000	0.000000	-0.000001	0.000007	0.000000	0.000000	0.000000	4.000000	35.000000	0.000000
3264.094991	0.167140	0.507550	0.043941	72.211899	-22.147823	27.942419	2.197043	0.000000	-3.356975	0.000000	0.000000	0.000000	-0.000001	0.000007	0.000000	0.000000	0.000000	4.000000	35.000000	0.000000
3264.098324	0.167000	0.507311	0.044076	72.211899	-22.147823	27.942419	2.197043	0.000000	-3.356975	0.000000	0.000000	0.000000	-0.041987	-0.071862	0.040582	0.000000	0.000000	4.000000	35.000000	0.000000
3264.101658	0.167000	0.507311	0.044076	72.211899	-22.147823	27.942419	2.197043	0.000000	-3.356975	0.000000	0.000000	0.000000	-0.041987	-0.071862	0.040582	0.000000	0.000000	4.000000	35.000000	0.000000
3264.104991	0.167000	0.507311	0.044076	72.053650	-22.521357	27.255178	2.203807	0.000000	-3.349977	0.000000	0.000000	0.000000	-0.041987	-0.071862	0.040582	0.000000	0.000000	4.000000	35.000000	0.000000
3264.108324	0.167000	0.507311	0.044076	72.053650	-22.521357	27.255178	2.203807	0.000000	-3.349977	0.000000	0.000000	0.000000	-0.041987	-0.071862	0.040582	0.000000	0.000000	4.000000	35.000000	0.000000
3264.111658	0.166865	0.507116	0.044227	72.053650	-22.521357	27.255178	2.203807	0.000000	-3.349977	0.000000	0.000000	0.000000	-0.040491	-0.058325	0.045139	0.000000	0.000000	4.000000	35.000000	0.000000
3264.114991	0.166865	0.507116	0.044227	71.881470	-22.884047	26.561071	2.203807	0.000000	-3.349977	0.000000	0.000000	0.000000	-0.040491	-0.058325	0.045139	0.000000	0.000000	4.000000	35.000000	0.000000
3264.118324	0.166865	0.507116	0.044227	71.881470	-22.884047	26.561071	2.203807	0.000000	-3.349977	0.000000	0.000000	0.000000	-0.040491	-0.058325	0.045139	0.000000	0.000000	4.000000	35.000000	0.000000
3264.121658	0.166865	0.507116	0.044227	71.881470	-22.884047	26.561071	2.203807	0.000000	-3.349977	0.000000	0.000000	0.000000	-0.040491	-0.058325	0.045139	0.000000	0.000000	4.000000	35.000000	0.000000
3264.124991	0.166622	0.506955	0.044452	71.717117	-23.185625	25.962362	2.211330	0.000000	-3.343229	0.000000	0.000000	0.000000	-0.072664	-0.048528	0.067728	0.000000	0.000000	4.000000	35.000000	0.000000
3264.128324	0.166622	0.506955	0.044452	71.717117	-23.185625	25.962362	2.211330	0.000000	-3.343229	0.000000	0.000000	0.000000	0.000001	0.000003	0.000000	0.000000	0.000000	4.000000	35.000000	0.000000
3264.131658	0.166622	0.506955	0.044452	71.717117	-23.185625	25.962362	2.211330	0.000000	-3.343229	0.000000	0.000000	0.000000	0.000001	0.000003	0.000000	0.000000	0.000000	4.000000	35.000000	0.000000
3264.134991	0.166622	0.506955	0.044452	71.586868	-23.365685	25.572926	2.222618	0.000000	-3.331118	0.000000	0.000000	0.000000	0.000001	0.000003	0.000000	0.000000	0.000000	4.000000	35.000000	0.000000
3264.138324	0.166622	0.506955	0.044452	71.586868	-23.365685	25.572926	2.222618	0.000000	-3.331118	0.000000	0.000000	0.000000	0.000001	0.000003	0.000000	0.000000	0.000000	4.000000	35.000000	0.000000
3264.141658	0.166599	0.507020	0.044540	71.586868	-23.365685	25.572926	2.222618	0.000000	-3.331118	0.000000	0.000000	0.000000	-0.007144	0.019613	0.026253	0.000000	0.000000	4.000000	35.000000	0.000000
3264.144991	0.166599	0.507020	0.044540	71.502686	-23.452063	25.372141	2.222618	0.000000	-3.331118	0.000000	0.000000	0.000000	-0.007144	0.019613	0.026253	0.000000	0.000000	4.000000	35.000000	0.000000
3264.148324	0.166598	0.507180	0.044696	71.502686	-23.452063	25.372141	2.222618	0.000000	-3.331118	0.000000	0.000000	0.000000	-0.000275	0.047916	0.046972	0.000000	0.000000	4.000000	35.000000	0.000000
3264.151658	0.166598	0.507180	0.044696	71.502686	-23.452063	25.372141	2.222618	0.000000	-3.331118	0.000000	0.000000	0.000000	-0.000275	0.047916	0.046972	0.000000	0.000000	4.000000	35.000000	0.000000
3264.154991	0.166598	0.507180	0.044696	71.455429	-23.460995	25.336969	2.234822	0.000000	-3.329881	0.000000	0.000000	0.000000	-0.000275	0.047916	0.046972	0.000000	0.000000	4.000000	35.000000	0.000000
3264.158324	0.166598	0.507180	0.044696	71.455429	-23.460995	25.336969	2.234822	0.000000	-3.329881	0.000000	0.000000	0.000000	-0.000275	0.047916	0.046972	0.000000	0.000000	4.000000	35.000000	0.000000
3264.161658	0.166620	0.507434	0.044922	71.455429	-23.460995	25.336969	2.234822	0.000000	-3.329881	0.000000	0.000000	0.000000	0.006584	0.076248	0.067657	0.000000	0.000000	4.000000	35.000000	0.000000
3264.164991	0.166620	0.507434	0.044922	71.439903	-23.493626	25.326513	2.234822	0.000000	-3.329881	0.000000	0.000000	0.000000	0.006584	0.076248	0.067657	0.000000	0.000000	4.000000	35.000000	0.000000
3264.168324	0.166620	0.507434	0.044922	71.439903	-23.493626	25.326513	2.234822	0.000000	-3.329881	0.000000	0.000000	0.000000	0.006584	0.076248	0.067657	0.000000	0.000000	4.000000	35.000000	0.000000
3264.171658	0.166620	0.507434	0.044922	71.439903	-23.493626	25.326513	2.234822	0.000000	-3.329881	0.000000	0.000000	0.000000	0.006584	0.076248	0.067657	0.000000	0.000000	4.000000	35.000000	0.000000
3264.174991	0.166694	0.508061	0.045544	71.426109	-23.571587	25.272995	2.246099	0.000000	-3.330978	0.000000	0.000000	0.000000	0.022183	0.188298	0.186605	0.000000	0.000000	4.000000	35.000000	0.000000
3264.178324	0.166694	0.508061	0.045544	71.426109	-23.571587	25.272995	2.246099	0.000000	-3.330978	0.000000	0.000000	0.000000	0.000001	0.000007	-0.000000	0.000000	0.000000	4.000000	35.000000	0.000000
3264.181658	0.166694	0.508061	0.045544	71.426109	-23.571587	25.272995	2.246099	0.000000	-3.330978	0.000000	0.000000	0.000000	0.000001	0.000007	-0.000000	0.000000	0.000000	4.000000	35.000000	0.000000
3264.184991	0.166694	0.508061	0.045544	71.416458	-23.661802	25.204744	2.277199	0.000000	-3.334675	0.000000	0.000000	0.000000	0.000001	0.000007	-0.000000	0.000000	0.000000	4.000000	35.000000	0.000000
3264.188324	0.166694	0.508061	0.045544	71.416458	-23.661802	25.204744	2.277199	0.000000	-3.334675	0.000000	0.000000	0.000000	0.000001	0.000007	-0.000000	0.000000	0.000000	4.000000	35.000000	0.000000
3264.191658	0.166775	0.508386	0.045871	71.416458	-23.661802	25.204744	2.277199	0.000000	-3.334675	0.000000	0.000000	0.000000	0.024565	0.097355	0.098056	0.000000	0.000000	4.000000	35.000000	0.000000
3264.194991	0.166775	0.508386	0.045871	71.418358	-23.751598	25.142593	2.277199	0.000000	-3.334675	0.000000	0.000000	0.000000	0.024565	0.097355	0.098056	0.000000	0.000000	4.000000	35.000000	0.000000
3264.198324	0.166775	0.508386	0.045871	71.418358	-23.751598	25.142593	2.277199	0.000000	-3.334675	0.000000	0.000000	0.000000	0.024565	0.097355	0.098056	0.000000	0.000000	4.000000	35.000000	0.000000
3264.201658	0.166775	0.508386	0.045871	71.418358	-23.751598	25.142593	2.277199	0.000000	-3.334675	0.000000	0.000000	0.000000	0.024565	0.097355	0.098056	0.000000	0.000000	4.000000	35.000000	0.000000
3264.204991	0.167169	0.508916	0.046417	71.431396	-23.869793	25.045822	2.293542	0.000000	-3.338769	0.000000	0.000000	0.000000	0.117984	0.159055	0.163776	0.000000	0.000000	4.000000	35.000000	0.000000
3264.208324	0.167169	0.508916	0.046417	71.431396	-23.869793	25.045822	2.293542	0.000000	-3.338769	0.000000	0.000000	0.000000	-0.000002	-0.000000	0.000000	0.000000	0.000000	4.000000	35.000000	0.000000
3264.211658	0.167169	0.508916	0.046417	71.431396	-23.869793	25.045822	2.293542	0.000000	-3.338769	0.000000	0.000000	0.000000	-0.000002	-0.000000	0.000000	0.000000	0.000000	4.000000	35.000000	0.000000
3264.214991	0.167169	0.508916	0.046417	71.451378	-24.058386	24.861057	2.320838	0.000000	-3.358434	0.000000	0.000000	0.000000	-0.000002	-0.000000	0.000000	0.000000	0.000000	4.000000	35.000000	0.000000
3264.218324	0.167169	0.508916	0.046417	71.451378	-24.058386	24.861057	2.320838	0.000000	-3.358434	0.000000	0.000000	0.000000	-0.000002	-0.000000	0.000000	0.000000	0.000000	4.000000	35.000000	0.000000
3264.221658	0.167414	0.509101	0.046596	71.451378	-24.058386	24.861057	2.320838	0.000000	-3.358434	0.000000	0.000000	0.000000	0.073561	0.055527	0.053634	0.000000	0.000000	4.000000	35.000000	0.000000
3264.224991	0.167414	0.509101	0.046596	71.483978	-24.325899	24.593529	2.320838	0.000000	-3.358434	0.000000	0.000000	0.000000	0.073561	0.055527	0.053634	0.000000	0.000000	4.000000	35.000000	0.000000
3264.228324	0.167414	0.509101	0.046596	71.483978	-24.325899	24.593529	2.320838	0.000000	-3.358434	0.000000	0.000000	0.000000	0.073561	0.055527	0.053634	0.000000	0.000000	4.000000	35.000000	0.000000
3264.231658	0.167414	0.509101	0.046596	71.483978	-24.325899	24.593529	2.320838	0.000000	-3.358434	0.000000	0.000000	0.000000	0.073561	0.055527	0.053634	0.000000	0.000000	4.000000	35.000000	0.000000
3264.234991	0.167870	0.509344	0.046848	71.523743	-24.640459	24.283144	2.329777	0.000000	-3.370694	0.000000	0.000000	0.000000	0.136818	0.072798	0.075841	0.000000	0.000000	4.000000	35.000000	0.000000
3264.238324	0.167870	0.509344	0.046848	71.523743	-24.640459	24.283144	2.329777	0.000000	-3.370694	0.000000	0.000000	0.000000	0.136818	0.072798	0.075841	0.000000	0.000000	4.000000	35.000000	0.000000
3264.241658	0.167870	0.509344	0.046848	71.523743	-24.640459	24.283144	2.329777	0.000000	-3.370694	0.000000	0.000000	0.000000	0.136818	0.072798	0.075841	0.000000	0.000000	4.000000	35.000000	0.000000
3264.244991	0.167870	0.509344	0.046848	71.564941	-24.969574	23.958904	2.342417	0.000000	-3.393497	0.000000	0.000000	0.000000	0.136818	0.072798	0.075841	0.000000	0.000000	4.000000	35.000000	0.000000
3264.248324	0.168058	0.509438	0.047012	71.564941	-24.969574	23.958904	2.342417	0.000000	-3.393497	0.000000	0.000000	0.000000	0.056266	0.028321	0.049192	0.000000	0.000000	4.000000	35.000000	0.000000
3264.251658	0.168058	0.509438	0.047012	71.564941	-24.969574	23.958904	2.342417	0.000000	-3.393497	0.000000	0.000000	0.000000	0.056266	0.028321	0.049192	0.000000	0.000000	4.000000	35.000000	0.000000
3264.254991	0.168058	0.509438	0.047012	71.602646	-25.282906	23.661907	2.350616	0.000000	-3.402875	0.000000	0.000000	0.000000	0.056266	0.028321	0.049192	0.000000	0.000000	4.000000	35.000000	0.000000
3264.258324	0.168058	0.509438	0.047012	71.602646	-25.282906	23.661907	2.350616	0.000000	-3.402875	0.000000	0.000000	0.000000	0.056266	0.028321	0.049192	0.000000	0.000000	4.000000	35.000000	0.000000
3264.261658	0.168180	0.509520	0.047221	71.602646	-25.282906	23.661907	2.350616	0.000000	-3.402875	0.000000	0.000000	0.000000	0.036793	0.024560	0.062489	0.000000	0.000000	4.000000	35.000000	0.000000
3264.264991	0.168180	0.509520	0.047221	71.630684	-25.549740	23.414846	2.350616	0.000000	-3.402875	0.000000	0.000000	0.000000	0.036793	0.024560	0.062489	0.000000	0.000000	4.000000	35.000000	0.000000
3264.268324	0.168180	0.509520	0.047221	71.630684	-25.549740	23.414846	2.350616	0.000000	-3.402875	0.000000	0.000000	0.000000	0.036793	0.024560	0.062489	0.000000	0.000000	4.000000	35.000000	0.000000
3264.271658	0.168180	0.509520	0.047221	71.630684	-25.549740	23.414846	2.350616	0.000000	-3.402875	0.000000	0.000000	0.000000	0.036793	0.024560	0.062489	0.000000	0.000000	4.000000	35.000000	0.000000
3264.274991	0.168357	0.509634	0.047751	71.647278	-25.723705	23.254543	2.361031	0.000000	-3.409007	0.000000	0.000000	0.000000	0.053039	0.034131	0.159078	0.000000	0.000000	4.000000	35.000000	0.000000
3264.278324	0.168357	0.509634	0.047751	71.647278	-25.723705	23.254543	2.361031	0.000000	-3.409007	0.000000	0.000000	0.000000	0.053039	0.034131	0.159078	0.000000	0.000000	4.000000	35.000000	0.000000
3264.281658	0.168357	0.509634	0.047751	71.647278	-25.723705	23.254543	2.361031	0.000000	-3.409007	0.000000	0.000000	0.000000	0.053039	0.034131	0.159078	0.000000	0.000000	4.000000	35.000000	0.000000
3264.284991	0.168357	0.509634	0.047751	71.651093	-25.811115	23.176388	2.387543	0.000000	-3.417847	0.000000	0.000000	0.000000	0.053039	0.034131	0.159078	0.000000	0.000000	4.000000	35.000000	0.000000
3264.288324	0.168446	0.509662	0.048019	71.651093	-25.811115	23.176388	2.387543	0.000000	-3.417847	0.000000	0.000000	0.000000	0.026777	0.008335	0.080321	0.000000	0.000000	4.000000	35.000000	0.000000
3264.291658	0.168446	0.509662	0.048019	71.651093	-25.811115	23.176388	2.387543	0.000000	-3.417847	0.000000	0.000000	0.000000	0.026777	0.008335	0.080321	0.000000	0.000000	4.000000	35.000000	0.000000
3264.294991	0.168446	0.509662	0.048019	71.642204	-25.814457	23.180605	2.400930	0.000000	-3.422310	0.000000	0.000000	0.000000	0.026777	0.008335	0.080321	0.000000	0.000000	4.000000	35.000000	0.000000
3264.298324	0.168446	0.509662	0.048019	71.642204	-25.814457	23.180605	2.400930	0.000000	-3.422310	0.000000	0.000000	0.000000	0.026777	0.008335	0.080321	0.000000	0.000000	4.000000	35.000000	0.000000
3264.301658	0.168519	0.509648	0.048317	71.642204	-25.814457	23.180605	2.400930	0.000000	-3.422310	0.000000	0.000000	0.000000	0.021895	-0.004163	0.089656	0.000000	0.000000	4.000000	35.000000	0.000000
3264.304991	0.168519	0.509648	0.048317	71.626511	-25.773870	23.229109	2.400930	0.000000	-3.422310	0.000000	0.000000	0.000000	0.021895	-0.004163	0.089656	0.000000	0.000000	4.000000	35.000000	0.000000
3264.308324	0.168519	0.509648	0.048317	71.626511	-25.773870	23.229109	2.400930	0.000000	-3.422310	0.000000	0.000000	0.000000	0.021895	-0.004163	0.089656	0.000000	0.000000	4.000000	35.000000	0.000000
3264.311658	0.168519	0.509648	0.048317	71.626511	-25.773870	23.229109	2.400930	0.000000	-3.422310	0.000000	0.000000	0.000000	0.021895	-0.004163	0.089656	0.000000	0.000000	4.000000	35.000000	0.000000
3264.314991	0.168600	0.509644	0.049041	71.610802	-25.738789	23.277542	2.415873	0.000000	-3.425959	0.000000	0.000000	0.000000	0.024311	-0.001040	0.217099	0.000000	0.000000	4.000000	35.000000	0.000000
3264.318324	0.168600	0.509644	0.049041	71.610802	-25.738789	23.277542	2.415873	0.000000	-3.425959	0.000000	0.000000	0.000000	0.000001	-0.000003	0.000000	0.000000	0.000000	4.000000	35.000000	0.000000
3264.321658	0.168600	0.509644	0.049041	71.610802	-25.738789	23.277542	2.415873	0.000000	-3.425959	0.000000	0.000000	0.000000	0.000001	-0.000003	0.000000	0.000000	0.000000	4.000000	35.000000	0.000000
3264.324991	0.168600	0.509644	0.049041	71.595062	-25.703794	23.325888	2.452056	0.000000	-3.430011	0.000000	0.000000	0.000000	0.000001	-0.000003	0.000000	0.000000	0.000000	4.000000	35.000000	0.000000
3264.328324	0.168600	0.509644	0.049041	71.595062	-25.703794	23.325888	2.452056	0.000000	-3.430011	0.000000	0.000000	0.000000	0.000001	-0.000003	0.000000	0.000000	0.000000	4.000000	35.000000	0.000000
3264.331658	0.168620	0.509622	0.049422	71.595062	-25.703794	23.325888	2.452056	0.000000	-3.430011	0.000000	0.000000	0.000000	0.006039	-0.006824	0.114387	0.000000	0.000000	4.000000	35.000000	0.000000
3264.334991	0.168620	0.509622	0.049422	71.583824	-25.681961	23.360357	2.452056	0.000000	-3.430011	0.000000	0.000000	0.000000	0.006039	-0.006824	0.114387	0.000000	0.000000	4.000000	35.000000	0.000000
3264.338324	0.168620	0.509622	0.049422	71.583824	-25.681961	23.360357	2.452056	0.000000	-3.430011	0.000000	0.000000	0.000000	0.006039	-0.006824	0.114387	0.000000	0.000000	4.000000	35.000000	0.000000
3264.341658	0.168620	0.509622	0.049422	71.583824	-25.681961	23.360357	2.452056	0.000000	-3.430011	0.000000	0.000000	0.000000	0.006039	-0.006824	0.114387	0.000000	0.000000	4.000000	35.000000	0.000000
3264.344991	0.168635	0.509502	0.050029	71.577080	-25.670507	23.381035	2.471121	0.000000	-3.431017	0.000000	0.000000	0.000000	0.004449	-0.035955	0.182097	0.000000	0.000000	4.000000	35.000000	0.000000
3264.348324	0.168635	0.509502	0.050029	71.577080	-25.670507	23.381035	2.471121	0.000000	-3.431017	0.000000	0.000000	0.000000	0.004449	-0.035955	0.182097	0.000000	0.000000	4.000000	35.000000	0.000000
3264.351658	0.168635	0.509502	0.050029	71.577080	-25.670507	23.381035	2.471121	0.000000	-3.431017	0.000000	0.000000	0.000000	0.004449	-0.035955	0.182097	0.000000	0.000000	4.000000	35.000000	0.000000
3264.354991	0.168635	0.509502	0.050029	71.572578	-25.662878	23.394808	2.501470	0.000000	-3.431759	0.000000	0.000000	0.000000	0.004449	-0.035955	0.182097	0.000000	0.000000	4.000000	35.000000	0.000000
3264.358324	0.168661	0.509392	0.050268	71.572578	-25.662878	23.394808	2.501470	0.000000	-3.431759	0.000000	0.000000	0.000000	0.007710	-0.032945	0.071457	0.000000	0.000000	4.000000	35.000000	0.000000
3264.361658	0.168661	0.509392	0.050268	71.572578	-25.662878	23.394808	2.501470	0.000000	-3.431759	0.000000	0.000000	0.000000	0.007710	-0.032945	0.071457	0.000000	0.000000	4.000000	35.000000	0.000000
3264.364991	0.168661	0.509392	0.050268	71.572578	-25.665596	23.394810	2.513380	0.000000	-3.433044	0.000000	0.000000	0.000000	0.007710	-0.032945	0.071457	0.000000	0.000000	4.000000	35.000000	0.000000
3264.368324	0.168661	0.509392	0.050268	71.572578	-25.665596	23.394810	2.513380	0.000000	-3.433044	0.000000	0.000000	0.000000	0.007710	-0.032945	0.071457	0.000000	0.000000	4.000000	35.000000	0.000000
3264.371658	0.168698	0.509278	0.050460	71.572578	-25.665596	23.394810	2.513380	0.000000	-3.433044	0.000000	0.000000	0.000000	0.011108	-0.034157	0.057586	0.000000	0.000000	4.000000	35.000000	0.000000
3264.374991	0.168698	0.509278	0.050460	71.571503	-25.667175	23.391319	2.513380	0.000000	-3.433044	0.000000	0.000000	0.000000	0.011108	-0.034157	0.057586	0.000000	0.000000	4.000000	35.000000	0.000000
3264.378324	0.168698	0.509278	0.050460	71.571503	-25.667175	23.391319	2.513380	0.000000	-3.433044	0.000000	0.000000	0.000000	0.011108	-0.034157	0.057586	0.000000	0.000000	4.000000	35.000000	0.000000
3264.381658	0.168698	0.509278	0.050460	71.571503	-25.667175	23.391319	2.513380	0.000000	-3.433044	0.000000	0.000000	0.000000	0.011108	-0.034157	0.057586	0.000000	0.000000	4.000000	35.000000	0.000000
3264.384991	0.168831	0.509075	0.050778	71.568306	-25.669197	23.380840	2.522977	0.000000	-3.434896	0.000000	0.000000	0.000000	0.039820	-0.060795	0.095662	0.000000	0.000000	4.000000	35.000000	0.000000
3264.388324	0.168831	0.509075	0.050778	71.568306	-25.669197	23.380840	2.522977	0.000000	-3.434896	0.000000	0.000000	0.000000	0.039820	-0.060795	0.095662	0.000000	0.000000	4.000000	35.000000	0.000000
3264.391658	0.168831	0.509075	0.050778	71.568306	-25.669197	23.380840	2.522977	0.000000	-3.434896	0.000000	0.000000	0.000000	0.039820	-0.060795	0.095662	0.000000	0.000000	4.000000	35.000000	0.000000
3264.394991	0.168831	0.509075	0.050778	71.556450	-25.694775	23.332640	2.538921	0.000000	-3.441532	0.000000	0.000000	0.000000	0.039820	-0.060795	0.095662	0.000000	0.000000	4.000000	35.000000	0.000000
3264.398324	0.168878	0.508987	0.050921	71.556450	-25.694775	23.332640	2.538921	0.000000	-3.441532	0.000000	0.000000	0.000000	0.014253	-0.026621	0.042888	0.000000	0.000000	4.000000	35.000000	0.000000
3264.401658	0.168878	0.508987	0.050921	71.556450	-25.694775	23.332640	2.538921	0.000000	-3.441532	0.000000	0.000000	0.000000	0.014253	-0.026621	0.042888	0.000000	0.000000	4.000000	35.000000	0.000000
3264.404991	0.168878	0.508987	0.050921	71.531746	-25.724020	23.266315	2.546069	0.000000	-3.443908	0.000000	0.000000	0.000000	0.014253	-0.026621	0.042888	0.000000	0.000000	4.000000	35.000000	0.000000
3264.408324	0.168878	0.508987	0.050921	71.531746	-25.724020	23.266315	2.546069	0.000000	-3.443908	0.000000	0.000000	0.000000	0.014253	-0.026621	0.042888	0.000000	0.000000	4.000000	35.000000	0.000000
3264.411658	0.168907	0.508914	0.051090	71.531746	-25.724020	23.266315	2.546069	0.000000	-3.443908	0.000000	0.000000	0.000000	0.008782	-0.021667	0.050603	0.000000	0.000000	4.000000	35.000000	0.000000
3264.414991	0.168907	0.508914	0.051090	71.501678	-25.760963	23.182716	2.546069	0.000000	-3.443908	0.000000	0.000000	0.000000	0.008782	-0.021667	0.050603	0.000000	0.000000	4.000000	35.000000	0.000000
3264.418324	0.168929	0.508884	0.051236	71.501678	-25.760963	23.182716	2.546069	0.000000	-3.443908	0.000000	0.000000	0.000000	0.006475	-0.009085	0.043668	0.000000	0.000000	4.000000	35.000000	0.000000
3264.421658	0.168929	0.508884	0.051236	71.501678	-25.760963	23.182716	2.546069	0.000000	-3.443908	0.000000	0.000000	0.000000	0.006475	-0.009085	0.043668	0.000000	0.000000	4.000000	35.000000	0.000000
3264.424991	0.168929	0.508884	0.051236	71.476753	-25.788507	23.120705	2.561781	0.000000	-3.446450	0.000000	0.000000	0.000000	0.006475	-0.009085	0.043668	0.000000	0.000000	4.000000	35.000000	0.000000
3264.428324	0.168929	0.508884	0.051236	71.476753	-25.788507	23.120705	2.561781	0.000000	-3.446450	0.000000	0.000000	0.000000	0.006475	-0.009085	0.043668	0.000000	0.000000	4.000000	35.000000	0.000000
3264.431658	0.168938	0.508850	0.051343	71.476753	-25.788507	23.120705	2.561781	0.000000	-3.446450	0.000000	0.000000	0.000000	0.002666	-0.010274	0.032219	0.000000	0.000000	4.000000	35.000000	0.000000
3264.434991	0.168938	0.508850	0.051343	71.469147	-25.792500	23.110218	2.561781	0.000000	-3.446450	0.000000	0.000000	0.000000	0.002666	-0.010274	0.032219	0.000000	0.000000	4.000000	35.000000	0.000000
3264.438324	0.168938	0.508850	0.051343	71.469147	-25.792500	23.110218	2.561781	0.000000	-3.446450	0.000000	0.000000	0.000000	0.002666	-0.010274	0.032219	0.000000	0.000000	4.000000	35.000000	0.000000
3264.441658	0.168938	0.508850	0.051343	71.469147	-25.792500	23.110218	2.561781	0.000000	-3.446450	0.000000	0.000000	0.000000	0.002666	-0.010274	0.032219	0.000000	0.000000	4.000000	35.000000	0.000000
3264.444991	0.168950	0.508765	0.051540	71.469147	-25.795233	23.110218	2.567151	0.000000	-3.446894	0.000000	0.000000	0.000000	0.003549	-0.025508	0.059113	0.000000	0.000000	4.000000	35.000000	0.000000
3264.448324	0.168950	0.508765	0.051540	71.469147	-25.795233	23.110218	2.567151	0.000000	-3.446894	0.000000	0.000000	0.000000	0.003549	-0.025508	0.059113	0.000000	0.000000	4.000000	35.000000	0.000000
3264.451658	0.168950	0.508765	0.051540	71.469147	-25.795233	23.110218	2.567151	0.000000	-3.446894	0.000000	0.000000	0.000000	0.003549	-0.025508	0.059113	0.000000	0.000000	4.000000	35.000000	0.000000
3264.454991	0.168950	0.508765	0.051540	71.469147	-25.795233	23.110218	2.577003	0.000000	-3.447485	0.000000	0.000000	0.000000	0.003549	-0.025508	0.059113	0.000000	0.000000	4.000000	35.000000	0.000000
3264.458324	0.168970	0.508727	0.051601	71.469147	-25.795233	23.110218	2.577003	0.000000	-3.447485	0.000000	0.000000	0.000000	0.006097	-0.011435	0.018364	0.000000	0.000000	4.000000	35.000000	0.000000
3264.461658	0.168970	0.508727	0.051601	71.469147	-25.795233	23.110218	2.577003	0.000000	-3.447485	0.000000	0.000000	0.000000	0.006097	-0.011435	0.018364	0.000000	0.000000	4.000000	35.000000	0.000000
3264.464991	0.168970	0.508727	0.051601	71.464767	-25.791832	23.110142	2.580064	0.000000	-3.448502	0.000000	0.000000	0.000000	0.006097	-0.011435	0.018364	0.000000	0.000000	4.000000	35.000000	0.000000
3264.468324	0.168970	0.508727	0.051601	71.464767	-25.791832	23.110142	2.580064	0.000000	-3.448502	0.000000	0.000000	0.000000	0.006097	-0.011435	0.018364	0.000000	0.000000	4.000000	35.000000	0.000000
3264.471658	0.169010	0.508680	0.051721	71.464767	-25.791832	23.110142	2.580064	0.000000	-3.448502	0.000000	0.000000	0.000000	0.011929	-0.014090	0.035923	0.000000	0.000000	4.000000	35.000000	0.000000
3264.474991	0.169010	0.508680	0.051721	71.446045	-25.770227	23.128117	2.580064	0.000000	-3.448502	0.000000	0.000000	0.000000	0.011929	-0.014090	0.035923	0.000000	0.000000	4.000000	35.000000	0.000000
3264.478324	0.169010	0.508680	0.051721	71.446045	-25.770227	23.128117	2.580064	0.000000	-3.448502	0.000000	0.000000	0.000000	0.011929	-0.014090	0.035923	0.000000	0.000000	4.000000	35.000000	0.000000
3264.481658	0.169010	0.508680	0.051721	71.446045	-25.770227	23.128117	2.580064	0.000000	-3.448502	0.000000	0.000000	0.000000	0.011929	-0.014090	0.035923	0.000000	0.000000	4.000000	35.000000	0.000000
3264.484991	0.169213	0.508712	0.052334	71.416168	-25.725838	23.158484	2.586051	0.000000	-3.450490	0.000000	0.000000	0.000000	0.061036	0.009705	0.183780	0.000000	0.000000	4.000000	35.000000	0.000000
3264.488324	0.169213	0.508712	0.052334	71.416168	-25.725838	23.158484	2.586051	0.000000	-3.450490	0.000000	0.000000	0.000000	0.000002	-0.000005	-0.000000	0.000000	0.000000	4.000000	35.000000	0.000000
3264.491658	0.169213	0.508712	0.052334	71.416168	-25.725838	23.158484	2.586051	0.000000	-3.450490	0.000000	0.000000	0.000000	0.000002	-0.000005	-0.000000	0.000000	0.000000	4.000000	35.000000	0.000000
3264.494991	0.169213	0.508712	0.052334	71.382660	-25.650713	23.233335	2.616681	0.000000	-3.460662	0.000000	0.000000	0.000000	0.000002	-0.000005	-0.000000	0.000000	0.000000	4.000000	35.000000	0.000000
3264.498324	0.169213	0.508712	0.052334	71.382660	-25.650713	23.233335	2.616681	0.000000	-3.460662	0.000000	0.000000	0.000000	0.000002	-0.000005	-0.000000	0.000000	0.000000	4.000000	35.000000	0.000000
3264.501658	0.169359	0.508779	0.052855	71.382660	-25.650713	23.233335	2.616681	0.000000	-3.460662	0.000000	0.000000	0.000000	0.043846	0.020000	0.156309	0.000000	0.000000	4.000000	35.000000	0.000000
3264.504991	0.169359	0.508779	0.052855	71.348869	-25.551310	23.335360	2.616681	0.000000	-3.460662	0.000000	0.000000	0.000000	0.043846	0.020000	0.156309	0.000000	0.000000	4.000000	35.000000	0.000000
3264.508324	0.169580	0.508824	0.053438	71.348869	-25.551310	23.335360	2.616681	0.000000	-3.460662	0.000000	0.000000	0.000000	0.066198	0.013503	0.175043	0.000000	0.000000	4.000000	35.000000	0.000000
3264.511658	0.169580	0.508824	0.053438	71.348869	-25.551310	23.335360	2.616681	0.000000	-3.460662	0.000000	0.000000	0.000000	0.066198	0.013503	0.175043	0.000000	0.000000	4.000000	35.000000	0.000000
3264.514991	0.169580	0.508824	0.053438	71.317291	-25.453247	23.430254	2.671906	0.000000	-3.479002	0.000000	0.000000	0.000000	0.066198	0.013503	0.175043	0.000000	0.000000	4.000000	35.000000	0.000000
3264.518324	0.169580	0.508824	0.053438	71.317291	-25.453247	23.430254	2.671906	0.000000	-3.479002	0.000000	0.000000	0.000000	0.066198	0.013503	0.175043	0.000000	0.000000	4.000000	35.000000	0.000000
3264.521658	0.169881	0.508826	0.054020	71.317291	-25.453247	23.430254	2.671906	0.000000	-3.479002	0.000000	0.000000	0.000000	0.090314	0.000808	0.174583	0.000000	0.000000	4.000000	35.000000	0.000000
3264.524991	0.169881	0.508826	0.054020	71.295471	-25.375298	23.495691	2.671906	0.000000	-3.479002	0.000000	0.000000	0.000000	0.090314	0.000808	0.174583	0.000000	0.000000	4.000000	35.000000	0.000000
3264.528324	0.170232	0.508733	0.054509	71.295471	-25.375298	23.495691	2.671906	0.000000	-3.479002	0.000000	0.000000	0.000000	0.105418	-0.028057	0.146766	0.000000	0.000000	4.000000	35.000000	0.000000
3264.531658	0.170232	0.508733	0.054509	71.295471	-25.375298	23.495691	2.671906	0.000000	-3.479002	0.000000	0.000000	0.000000	0.105418	-0.028057	0.146766	0.000000	0.000000	4.000000	35.000000	0.000000
3264.534991	0.170232	0.508733	0.054509	71.295006	-25.393461	23.461353	2.725464	0.000000	-3.511625	0.000000	0.000000	0.000000	0.105418	-0.028057	0.146766	0.000000	0.000000	4.000000	35.000000	0.000000
3264.538324	0.170232	0.508733	0.054509	71.295006	-25.393461	23.461353	2.725464	0.000000	-3.511625	0.000000	0.000000	0.000000	0.105418	-0.028057	0.146766	0.000000	0.000000	4.000000	35.000000	0.000000
3264.541658	0.170578	0.508585	0.054899	71.295006	-25.393461	23.461353	2.725464	0.000000	-3.511625	0.000000	0.000000	0.000000	0.103695	-0.044295	0.116898	0.000000	0.000000	4.000000	35.000000	0.000000
3264.544991	0.170578	0.508585	0.054899	71.319534	-25.532642	23.306318	2.725464	0.000000	-3.511625	0.000000	0.000000	0.000000	0.103695	-0.044295	0.116898	0.000000	0.000000	4.000000	35.000000	0.000000
3264.548324	0.170578	0.508585	0.054899	71.319534	-25.532642	23.306318	2.725464	0.000000	-3.511625	0.000000	0.000000	0.000000	0.103695	-0.044295	0.116898	0.000000	0.000000	4.000000	35.000000	0.000000
3264.551658	0.170578	0.508585	0.054899	71.319534	-25.532642	23.306318	2.725464	0.000000	-3.511625	0.000000	0.000000	0.000000	0.103695	-0.044295	0.116898	0.000000	0.000000	4.000000	35.000000	0.000000
3264.554991	0.171170	0.508163	0.055297	71.350349	-25.701042	23.124771	2.744947	0.000000	-3.528907	0.000000	0.000000	0.000000	0.177673	-0.126821	0.119479	0.000000	0.000000	4.000000	35.000000	0.000000
3264.558324	0.171170	0.508163	0.055297	71.350349	-25.701042	23.124771	2.744947	0.000000	-3.528907	0.000000	0.000000	0.000000	-0.000001	-0.000006	-0.000000	0.000000	0.000000	4.000000	35.000000	0.000000
3264.561658	0.171170	0.508163	0.055297	71.350349	-25.701042	23.124771	2.744947	0.000000	-3.528907	0.000000	0.000000	0.000000	-0.000001	-0.000006	-0.000000	0.000000	0.000000	4.000000	35.000000	0.000000
3264.564991	0.171170	0.508163	0.055297	71.381897	-25.847239	22.959555	2.764860	0.000000	-3.558519	0.000000	0.000000	0.000000	-0.000001	-0.000006	-0.000000	0.000000	0.000000	4.000000	35.000000	0.000000
3264.568324	0.171170	0.508163	0.055297	71.381897	-25.847239	22.959555	2.764860	0.000000	-3.558519	0.000000	0.000000	0.000000	-0.000001	-0.000006	-0.000000	0.000000	0.000000	4.000000	35.000000	0.000000
3264.571658	0.171428	0.507951	0.055339	71.381897	-25.847239	22.959555	2.764860	0.000000	-3.558519	0.000000	0.000000	0.000000	0.077187	-0.063608	0.012445	0.000000	0.000000	4.000000	35.000000	0.000000
3264.574991	0.171428	0.507951	0.055339	71.408157	-25.940922	22.842676	2.764860	0.000000	-3.558519	0.000000	0.000000	0.000000	0.077187	-0.063608	0.012445	0.000000	0.000000	4.000000	35.000000	0.000000
3264.578324	0.171428	0.507951	0.055339	71.408157	-25.940922	22.842676	2.764860	0.000000	-3.558519	0.000000	0.000000	0.000000	0.077187	-0.063608	0.012445	0.000000	0.000000	4.000000	35.000000	0.000000
3264.581658	0.171428	0.507951	0.055339	71.408157	-25.940922	22.842676	2.764860	0.000000	-3.558519	0.000000	0.000000	0.000000	0.077187	-0.063608	0.012445	0.000000	0.000000	4.000000	35.000000	0.000000
3264.584991	0.171885	0.507524	0.055249	71.422821	-25.955482	22.800781	2.766935	0.000000	-3.571383	0.000000	0.000000	0.000000	0.137093	-0.127885	-0.026920	0.000000	0.000000	4.000000	35.000000	0.000000
3264.588324	0.171885	0.507524	0.055249	71.422821	-25.955482	22.800781	2.766935	0.000000	-3.571383	0.000000	0.000000	0.000000	0.137093	-0.127885	-0.026920	0.000000	0.000000	4.000000	35.000000	0.000000
3264.591658	0.171885	0.507524	0.055249	71.422821	-25.955482	22.800781	2.766935	0.000000	-3.571383	0.000000	0.000000	0.000000	0.137093	-0.127885	-0.026920	0.000000	0.000000	4.000000	35.000000	0.000000
3264.594991	0.171885	0.507524	0.055249	71.440689	-25.983276	22.753622	2.762448	0.000000	-3.594232	0.000000	0.000000	0.000000	0.137093	-0.127885	-0.026920	0.000000	0.000000	4.000000	35.000000	0.000000
3264.598324	0.172111	0.507288	0.055196	71.440689	-25.983276	22.753622	2.762448	0.000000	-3.594232	0.000000	0.000000	0.000000	0.067773	-0.070868	-0.015804	0.000000	0.000000	4.000000	35.000000	0.000000
3264.601658	0.172111	0.507288	0.055196	71.440689	-25.983276	22.753622	2.762448	0.000000	-3.594232	0.000000	0.000000	0.000000	0.067773	-0.070868	-0.015804	0.000000	0.000000	4.000000	35.000000	0.000000
3264.604991	0.172111	0.507288	0.055196	71.456299	-26.007343	22.753166	2.759814	0.000000	-3.605527	0.000000	0.000000	0.000000	0.067773	-0.070868	-0.015804	0.000000	0.000000	4.000000	35.000000	0.000000
3264.608324	0.172111	0.507288	0.055196	71.456299	-26.007343	22.753166	2.759814	0.000000	-3.605527	0.000000	0.000000	0.000000	0.067773	-0.070868	-0.015804	0.000000	0.000000	4.000000	35.000000	0.000000
3264.611658	0.172294	0.507068	0.055177	71.456299	-26.007343	22.753166	2.759814	0.000000	-3.605527	0.000000	0.000000	0.000000	0.054948	-0.065895	-0.005651	0.000000	0.000000	4.000000	35.000000	0.000000
3264.614991	0.172294	0.507068	0.055177	71.471901	-26.034193	22.848356	2.759814	0.000000	-3.605527	0.000000	0.000000	0.000000	0.054948	-0.065895	-0.005651	0.000000	0.000000	4.000000	35.000000	0.000000
3264.618324	0.172294	0.507068	0.055177	71.471901	-26.034193	22.848356	2.759814	0.000000	-3.605527	0.000000	0.000000	0.000000	0.054948	-0.065895	-0.005651	0.000000	0.000000	4.000000	35.000000	0.000000
3264.621658	0.172294	0.507068	0.055177	71.471901	-26.034193	22.848356	2.759814	0.000000	-3.605527	0.000000	0.000000	0.000000	0.054948	-0.065895	-0.005651	0.000000	0.000000	4.000000	35.000000	0.000000
3264.624991	0.172697	0.506670	0.055251	71.480782	-26.044130	23.179655	2.758872	0.000000	-3.614685	0.000000	0.000000	0.000000	0.121122	-0.119652	0.021933	0.000000	0.000000	4.000000	35.000000	0.000000
3264.628324	0.172697	0.506670	0.055251	71.480782	-26.044130	23.179655	2.758872	0.000000	-3.614685	0.000000	0.000000	0.000000	0.121122	-0.119652	0.021933	0.000000	0.000000	4.000000	35.000000	0.000000
3264.631658	0.172697	0.506670	0.055251	71.480782	-26.044130	23.179655	2.758872	0.000000	-3.614685	0.000000	0.000000	0.000000	0.121122	-0.119652	0.021933	0.000000	0.000000	4.000000	35.000000	0.000000
3264.634991	0.172697	0.506670	0.055251	71.484177	-26.042513	23.617077	2.762527	0.000000	-3.634873	0.000000	0.000000	0.000000	0.121122	-0.119652	0.021933	0.000000	0.000000	4.000000	35.000000	0.000000
3264.638324	0.172875	0.506507	0.055377	71.484177	-26.042513	23.617077	2.762527	0.000000	-3.634873	0.000000	0.000000	0.000000	0.053383	-0.048805	0.037809	0.000000	0.000000	4.000000	35.000000	0.000000
3264.641658	0.172875	0.506507	0.055377	71.484177	-26.042513	23.617077	2.762527	0.000000	-3.634873	0.000000	0.000000	0.000000	0.053383	-0.048805	0.037809	0.000000	0.000000	4.000000	35.000000	0.000000
3264.644991	0.172875	0.506507	0.055377	71.478699	-26.029665	24.084372	2.768829	0.000000	-3.643770	0.000000	0.000000	0.000000	0.053383	-0.048805	0.037809	0.000000	0.000000	4.000000	35.000000	0.000000
3264.648324	0.173071	0.506394	0.055556	71.478699	-26.029665	24.084372	2.768829	0.000000	-3.643770	0.000000	0.000000	0.000000	0.058779	-0.033900	0.053688	0.000000	0.000000	4.000000	35.000000	0.000000
3264.651658	0.173071	0.506394	0.055556	71.478699	-26.029665	24.084372	2.768829	0.000000	-3.643770	0.000000	0.000000	0.000000	0.058779	-0.033900	0.053688	0.000000	0.000000	4.000000	35.000000	0.000000
3264.654991	0.173071	0.506394	0.055556	71.469910	-26.009077	24.299835	2.777777	0.000000	-3.653566	0.000000	0.000000	0.000000	0.058779	-0.033900	0.053688	0.000000	0.000000	4.000000	35.000000	0.000000
3264.658324	0.173071	0.506394	0.055556	71.469910	-26.009077	24.299835	2.777777	0.000000	-3.653566	0.000000	0.000000	0.000000	0.058779	-0.033900	0.053688	0.000000	0.000000	4.000000	35.000000	0.000000
3264.661658	0.173262	0.506301	0.055798	71.469910	-26.009077	24.299835	2.777777	0.000000	-3.653566	0.000000	0.000000	0.000000	0.057118	-0.027856	0.072788	0.000000	0.000000	4.000000	35.000000	0.000000
3264.664991	0.173262	0.506301	0.055798	71.457802	-25.988903	24.303383	2.777777	0.000000	-3.653566	0.000000	0.000000	0.000000	0.057118	-0.027856	0.072788	0.000000	0.000000	4.000000	35.000000	0.000000
3264.668324	0.173262	0.506301	0.055798	71.457802	-25.988903	24.303383	2.777777	0.000000	-3.653566	0.000000	0.000000	0.000000	0.057118	-0.027856	0.072788	0.000000	0.000000	4.000000	35.000000	0.000000
3264.671658	0.173262	0.506301	0.055798	71.457802	-25.988903	24.303383	2.777777	0.000000	-3.653566	0.000000	0.000000	0.000000	0.057118	-0.027856	0.072788	0.000000	0.000000	4.000000	35.000000	0.000000
3264.674991	0.173544	0.506108	0.056232	71.453362	-25.970367	24.317205	2.789908	0.000000	-3.663086	0.000000	0.000000	0.000000	0.084687	-0.058005	0.130137	0.000000	0.000000	4.000000	35.000000	0.000000
3264.678324	0.173544	0.506108	0.056232	71.453362	-25.970367	24.317205	2.789908	0.000000	-3.663086	0.000000	0.000000	0.000000	0.000001	0.000003	-0.000000	0.000000	0.000000	4.000000	35.000000	0.000000
3264.681658	0.173544	0.506108	0.056232	71.453362	-25.970367	24.317205	2.789908	0.000000	-3.663086	0.000000	0.000000	0.000000	0.000001	0.000003	-0.000000	0.000000	0.000000	4.000000	35.000000	0.000000
3264.684991	0.173544	0.506108	0.056232	71.451134	-25.958359	24.324129	2.811598	0.000000	-3.677200	0.000000	0.000000	0.000000	0.000001	0.000003	-0.000000	0.000000	0.000000	4.000000	35.000000	0.000000
3264.688324	0.173544	0.506108	0.056232	71.451134	-25.958359	24.324129	2.811598	0.000000	-3.677200	0.000000	0.000000	0.000000	0.000001	0.000003	-0.000000	0.000000	0.000000	4.000000	35.000000	0.000000
3264.691658	0.173653	0.506020	0.056395	71.451134	-25.958359	24.324129	2.811598	0.000000	-3.677200	0.000000	0.000000	0.000000	0.032808	-0.026227	0.048842	0.000000	0.000000	4.000000	35.000000	0.000000
3264.694991	0.173653	0.506020	0.056395	71.453384	-25.962198	24.317209	2.811598	0.000000	-3.677200	0.000000	0.000000	0.000000	0.032808	-0.026227	0.048842	0.000000	0.000000	4.000000	35.000000	0.000000
3264.698324	0.173653	0.506020	0.056395	71.453384	-25.962198	24.317209	2.811598	0.000000	-3.677200	0.000000	0.000000	0.000000	0.032808	-0.026227	0.048842	0.000000	0.000000	4.000000	35.000000	0.000000
3264.701658	0.173653	0.506020	0.056395	71.453384	-25.962198	24.317209	2.811598	0.000000	-3.677200	0.000000	0.000000	0.000000	0.032808	-0.026227	0.048842	0.000000	0.000000	4.000000	35.000000	0.000000
3264.704991	0.173704	0.505840	0.056544	71.457817	-25.975309	24.303379	2.819738	0.000000	-3.682668	0.000000	0.000000	0.000000	0.015107	-0.053984	0.044680	0.000000	0.000000	4.000000	35.000000	0.000000
3264.708324	0.173704	0.505840	0.056544	71.457817	-25.975309	24.303379	2.819738	0.000000	-3.682668	0.000000	0.000000	0.000000	0.015107	-0.053984	0.044680	0.000000	0.000000	4.000000	35.000000	0.000000
3264.711658	0.173704	0.505840	0.056544	71.457817	-25.975309	24.303379	2.819738	0.000000	-3.682668	0.000000	0.000000	0.000000	0.015107	-0.053984	0.044680	0.000000	0.000000	4.000000	35.000000	0.000000
3264.714991	0.173704	0.505840	0.056544	71.462273	-25.991156	24.289528	2.827185	0.000000	-3.685186	0.000000	0.000000	0.000000	0.015107	-0.053984	0.044680	0.000000	0.000000	4.000000	35.000000	0.000000
3264.718324	0.173706	0.505751	0.056551	71.462273	-25.991156	24.289528	2.827185	0.000000	-3.685186	0.000000	0.000000	0.000000	0.000766	-0.026669	0.002264	0.000000	0.000000	4.000000	35.000000	0.000000
3264.721658	0.173706	0.505751	0.056551	71.462273	-25.991156	24.289528	2.827185	0.000000	-3.685186	0.000000	0.000000	0.000000	0.000766	-0.026669	0.002264	0.000000	0.000000	4.000000	35.000000	0.000000
3264.724991	0.173706	0.505751	0.056551	71.468933	-26.010839	24.268764	2.827562	0.000000	-3.685313	0.000000	0.000000	0.000000	0.000766	-0.026669	0.002264	0.000000	0.000000	4.000000	35.000000	0.000000
3264.728324	0.173706	0.505751	0.056551	71.468933	-26.010839	24.268764	2.827562	0.000000	-3.685313	0.000000	0.000000	0.000000	0.000766	-0.026669	0.002264	0.000000	0.000000	4.000000	35.000000	0.000000
3264.731658	0.173708	0.505692	0.056556	71.468933	-26.010839	24.268764	2.827562	0.000000	-3.685313	0.000000	0.000000	0.000000	0.000514	-0.017788	0.001506	0.000000	0.000000	4.000000	35.000000	0.000000
3264.734991	0.173708	0.505692	0.056556	71.473381	-26.026697	24.254908	2.827562	0.000000	-3.685313	0.000000	0.000000	0.000000	0.000514	-0.017788	0.001506	0.000000	0.000000	4.000000	35.000000	0.000000
3264.738324	0.173708	0.505692	0.056556	71.473381	-26.026697	24.254908	2.827562	0.000000	-3.685313	0.000000	0.000000	0.000000	0.000514	-0.017788	0.001506	0.000000	0.000000	4.000000	35.000000	0.000000
3264.741658	0.173708	0.505692	0.056556	71.473381	-26.026697	24.254908	2.827562	0.000000	-3.685313	0.000000	0.000000	0.000000	0.000514	-0.017788	0.001506	0.000000	0.000000	4.000000	35.000000	0.000000
3264.744991	0.173680	0.505587	0.056554	71.477844	-26.039850	24.241045	2.827813	0.000000	-3.685399	0.000000	0.000000	0.000000	-0.008350	-0.031636	-0.000574	0.000000	0.000000	4.000000	35.000000	0.000000
3264.748324	0.173680	0.505587	0.056554	71.477844	-26.039850	24.241045	2.827813	0.000000	-3.685399	0.000000	0.000000	0.000000	-0.008350	-0.031636	-0.000574	0.000000	0.000000	4.000000	35.000000	0.000000
3264.751658	0.173680	0.505587	0.056554	71.477844	-26.039850	24.241045	2.827813	0.000000	-3.685399	0.000000	0.000000	0.000000	-0.008350	-0.031636	-0.000574	0.000000	0.000000	4.000000	35.000000	0.000000
3264.754991	0.173680	0.505587	0.056554	71.480072	-26.043707	24.234108	2.827717	0.000000	-3.684007	0.000000	0.000000	0.000000	-0.008350	-0.031636	-0.000574	0.000000	0.000000	4.000000	35.000000	0.000000
3264.758324	0.173719	0.505531	0.056589	71.480072	-26.043707	24.234108	2.827717	0.000000	-3.684007	0.000000	0.000000	0.000000	0.011665	-0.016713	0.010389	0.000000	0.000000	4.000000	35.000000	0.000000
3264.761658	0.173719	0.505531	0.056589	71.480072	-26.043707	24.234108	2.827717	0.000000	-3.684007	0.000000	0.000000	0.000000	0.011665	-0.016713	0.010389	0.000000	0.000000	4.000000	35.000000	0.000000
3264.764991	0.173719	0.505531	0.056589	71.484520	-26.054148	24.220230	2.829449	0.000000	-3.685951	0.000000	0.000000	0.000000	0.011665	-0.016713	0.010389	0.000000	0.000000	4.000000	35.000000	0.000000
3264.768324	0.173719	0.505531	0.056589	71.484520	-26.054148	24.220230	2.829449	0.000000	-3.685951	0.000000	0.000000	0.000000	0.011665	-0.016713	0.010389	0.000000	0.000000	4.000000	35.000000	0.000000
3264.771658	0.173739	0.505455	0.056568	71.484520	-26.054148	24.220230	2.829449	0.000000	-3.685951	0.000000	0.000000	0.000000	0.006035	-0.022753	-0.006279	0.000000	0.000000	4.000000	35.000000	0.000000
3264.774991	0.173739	0.505455	0.056568	71.493416	-26.075031	24.192472	2.829449	0.000000	-3.685951	0.000000	0.000000	0.000000	0.006035	-0.022753	-0.006279	0.000000	0.000000	4.000000	35.000000	0.000000
3264.778324	0.173739	0.505455	0.056568	71.493416	-26.075031	24.192472	2.829449	0.000000	-3.685951	0.000000	0.000000	0.000000	0.006035	-0.022753	-0.006279	0.000000	0.000000	4.000000	35.000000	0.000000
3264.781658	0.173739	0.505455	0.056568	71.493416	-26.075031	24.192472	2.829449	0.000000	-3.685951	0.000000	0.000000	0.000000	0.006035	-0.022753	-0.006279	0.000000	0.000000	4.000000	35.000000	0.000000
3264.784991	0.173855	0.505215	0.056509	71.504517	-26.099808	24.157738	2.828402	0.000000	-3.686957	0.000000	0.000000	0.000000	0.034758	-0.072179	-0.017757	0.000000	0.000000	4.000000	35.000000	0.000000
3264.788324	0.173855	0.505215	0.056509	71.504517	-26.099808	24.157738	2.828402	0.000000	-3.686957	0.000000	0.000000	0.000000	0.034758	-0.072179	-0.017757	0.000000	0.000000	4.000000	35.000000	0.000000
3264.791658	0.173855	0.505215	0.056509	71.504517	-26.099808	24.157738	2.828402	0.000000	-3.686957	0.000000	0.000000	0.000000	0.034758	-0.072179	-0.017757	0.000000	0.000000	4.000000	35.000000	0.000000
3264.794991	0.173855	0.505215	0.056509	71.515625	-26.124649	24.122950	2.825443	0.000000	-3.692750	0.000000	0.000000	0.000000	0.034758	-0.072179	-0.017757	0.000000	0.000000	4.000000	35.000000	0.000000
3264.798324	0.173936	0.505106	0.056428	71.515625	-26.124649	24.122950	2.825443	0.000000	-3.692750	0.000000	0.000000	0.000000	0.024373	-0.032695	-0.024340	0.000000	0.000000	4.000000	35.000000	0.000000
3264.801658	0.173936	0.505106	0.056428	71.515625	-26.124649	24.122950	2.825443	0.000000	-3.692750	0.000000	0.000000	0.000000	0.024373	-0.032695	-0.024340	0.000000	0.000000	4.000000	35.000000	0.000000
3264.804991	0.173936	0.505106	0.056428	71.525627	-26.148319	24.084682	2.821386	0.000000	-3.696812	0.000000	0.000000	0.000000	0.024373	-0.032695	-0.024340	0.000000	0.000000	4.000000	35.000000	0.000000
3264.808324	0.173936	0.505106	0.056428	71.525627	-26.148319	24.084682	2.821386	0.000000	-3.696812	0.000000	0.000000	0.000000	0.024373	-0.032695	-0.024340	0.000000	0.000000	4.000000	35.000000	0.000000
3264.811658	0.173985	0.505039	0.056332	71.525627	-26.148319	24.084682	2.821386	0.000000	-3.696812	0.000000	0.000000	0.000000	0.014749	-0.019893	-0.028668	0.000000	0.000000	4.000000	35.000000	0.000000
3264.814991	0.173985	0.505039	0.056332	71.527901	-26.156433	24.063877	2.821386	0.000000	-3.696812	0.000000	0.000000	0.000000	0.014749	-0.019893	-0.028668	0.000000	0.000000	4.000000	35.000000	0.000000
3264.818324	0.173985	0.505039	0.056332	71.527901	-26.156433	24.063877	2.821386	0.000000	-3.696812	0.000000	0.000000	0.000000	0.014749	-0.019893	-0.028668	0.000000	0.000000	4.000000	35.000000	0.000000
3264.821658	0.173985	0.505039	0.056332	71.527901	-26.156433	24.063877	2.821386	0.000000	-3.696812	0.000000	0.000000	0.000000	0.014749	-0.019893	-0.028668	0.000000	0.000000	4.000000	35.000000	0.000000
3264.824991	0.174068	0.505058	0.056175	71.527885	-26.150984	24.063875	2.816608	0.000000	-3.699270	0.000000	0.000000	0.000000	0.024758	0.005695	-0.047218	0.000000	0.000000	4.000000	35.000000	0.000000
3264.828324	0.174068	0.505058	0.056175	71.527885	-26.150984	24.063875	2.816608	0.000000	-3.699270	0.000000	0.000000	0.000000	0.024758	0.005695	-0.047218	0.000000	0.000000	4.000000	35.000000	0.000000
3264.831658	0.174068	0.505058	0.056175	71.527885	-26.150984	24.063875	2.816608	0.000000	-3.699270	0.000000	0.000000	0.000000	0.024758	0.005695	-0.047218	0.000000	0.000000	4.000000	35.000000	0.000000
[truncated: 9,131 more rows]
