# Supplementary material for: Haptic Guidance Needs to Be Intuitive Not Just Informative to Improve Human Motor Accuracy
Source: PLoS One. 2016 Mar 16;11(3):e0150912. doi: 10.1371/journal.pone.0150912 (PMC4794196; doi:10.1371/journal.pone.0150912)
Supplement: S2 Data — (ZIP) [file pone.0150912.s002.zip › Subject1/exp2_0036.txt]

Time	PosX	PosY	PosZ	RotX	RotY	RotZ	ForceX	ForceY	ForceZ	MomentX	MomentY	MomentZ	VelocityX	VelocityY	VelocityZ	CalibratedWeight	ButtonDown	Condition	Trial	Visual
3299.612792	0.005112	0.545184	0.248656	82.017731	5.349076	14.295708	4.605428	0.000000	-1.946801	0.000000	0.000000	0.000000	-0.010013	-0.005205	0.005469	0.000000	1.000000	4.000000	36.000000	0.000000
3299.616126	0.005112	0.545184	0.248656	82.017731	5.349076	14.295708	4.605428	0.000000	-1.946801	0.000000	0.000000	0.000000	-0.010013	-0.005205	0.005469	0.000000	1.000000	4.000000	36.000000	0.000000
3299.619459	0.005279	0.545162	0.248642	82.017731	5.349076	14.295708	4.605428	0.000000	-1.946801	0.000000	0.000000	0.000000	0.050230	-0.006373	-0.004319	0.000000	1.000000	4.000000	36.000000	0.000000
3299.622792	0.005279	0.545162	0.248642	82.055176	5.521813	14.319085	4.605428	0.000000	-1.946801	0.000000	0.000000	0.000000	0.050230	-0.006373	-0.004319	0.000000	1.000000	4.000000	36.000000	0.000000
3299.626126	0.007018	0.545106	0.248333	82.055176	5.521813	14.319085	4.605428	0.000000	-1.946801	0.000000	0.000000	0.000000	0.521811	-0.016853	-0.092639	0.000000	1.000000	4.000000	36.000000	0.000000
3299.629459	0.007018	0.545106	0.248333	82.055176	5.521813	14.319085	4.605428	0.000000	-1.946801	0.000000	0.000000	0.000000	0.521811	-0.016853	-0.092639	0.000000	1.000000	4.000000	36.000000	0.000000
3299.632792	0.007018	0.545106	0.248333	82.089470	5.668337	14.340699	4.591766	0.000000	-1.978809	0.000000	0.000000	0.000000	0.521811	-0.016853	-0.092639	0.000000	1.000000	4.000000	36.000000	0.000000
3299.636126	0.008622	0.544931	0.248005	82.089470	5.668337	14.340699	4.591766	0.000000	-1.978809	0.000000	0.000000	0.000000	0.481129	-0.052707	-0.098519	0.000000	1.000000	4.000000	36.000000	0.000000
3299.639459	0.008622	0.544931	0.248005	82.089470	5.668337	14.340699	4.591766	0.000000	-1.978809	0.000000	0.000000	0.000000	0.481129	-0.052707	-0.098519	0.000000	1.000000	4.000000	36.000000	0.000000
3299.642792	0.008622	0.544931	0.248005	82.133812	4.346403	12.770095	4.579971	0.000000	-2.005957	0.000000	0.000000	0.000000	0.481129	-0.052707	-0.098519	0.000000	1.000000	4.000000	36.000000	0.000000
3299.646126	0.009923	0.544909	0.247657	82.133812	4.346403	12.770095	4.579971	0.000000	-2.005957	0.000000	0.000000	0.000000	0.390267	-0.006438	-0.104157	0.000000	1.000000	4.000000	36.000000	0.000000
3299.649459	0.009923	0.544909	0.247657	82.133812	4.346403	12.770095	4.579971	0.000000	-2.005957	0.000000	0.000000	0.000000	0.390267	-0.006438	-0.104157	0.000000	1.000000	4.000000	36.000000	0.000000
3299.652792	0.009923	0.544909	0.247657	82.205627	-0.865417	6.825058	4.570063	0.000000	-2.028429	0.000000	0.000000	0.000000	0.390267	-0.006438	-0.104157	0.000000	1.000000	4.000000	36.000000	0.000000
3299.656126	0.012056	0.544808	0.247129	82.205627	-0.865417	6.825058	4.570063	0.000000	-2.028429	0.000000	0.000000	0.000000	0.639861	-0.030194	-0.158471	0.000000	1.000000	4.000000	36.000000	0.000000
3299.659459	0.012056	0.544808	0.247129	82.205627	-0.865417	6.825058	4.570063	0.000000	-2.028429	0.000000	0.000000	0.000000	0.639861	-0.030194	-0.158471	0.000000	1.000000	4.000000	36.000000	0.000000
3299.662792	0.012056	0.544808	0.247129	82.175591	-8.167768	-1.234273	4.553743	0.000000	-2.064807	0.000000	0.000000	0.000000	0.639861	-0.030194	-0.158471	0.000000	1.000000	4.000000	36.000000	0.000000
3299.666126	0.013747	0.544604	0.246393	82.175591	-8.167768	-1.234273	4.553743	0.000000	-2.064807	0.000000	0.000000	0.000000	0.507400	-0.061425	-0.220818	0.000000	1.000000	4.000000	36.000000	0.000000
3299.669459	0.013747	0.544604	0.246393	82.175591	-8.167768	-1.234273	4.553743	0.000000	-2.064807	0.000000	0.000000	0.000000	0.507400	-0.061425	-0.220818	0.000000	1.000000	4.000000	36.000000	0.000000
3299.672792	0.013747	0.544604	0.246393	81.958679	-16.343401	-9.596166	4.539605	0.000000	-2.095707	0.000000	0.000000	0.000000	0.507400	-0.061425	-0.220818	0.000000	1.000000	4.000000	36.000000	0.000000
3299.676126	0.015768	0.544336	0.245605	81.958679	-16.343401	-9.596166	4.539605	0.000000	-2.095707	0.000000	0.000000	0.000000	0.606167	-0.080440	-0.236563	0.000000	1.000000	4.000000	36.000000	0.000000
3299.679459	0.015768	0.544336	0.245605	81.958679	-16.343401	-9.596166	4.539605	0.000000	-2.095707	0.000000	0.000000	0.000000	0.606167	-0.080440	-0.236563	0.000000	1.000000	4.000000	36.000000	0.000000
3299.682792	0.015768	0.544336	0.245605	81.530067	-24.188551	-17.325191	4.522750	0.000000	-2.131838	0.000000	0.000000	0.000000	0.606167	-0.080440	-0.236563	0.000000	1.000000	4.000000	36.000000	0.000000
3299.686126	0.018350	0.544200	0.244762	81.530067	-24.188551	-17.325191	4.522750	0.000000	-2.131838	0.000000	0.000000	0.000000	0.774519	-0.040678	-0.252774	0.000000	1.000000	4.000000	36.000000	0.000000
3299.689459	0.018350	0.544200	0.244762	81.530067	-24.188551	-17.325191	4.522750	0.000000	-2.131838	0.000000	0.000000	0.000000	0.774519	-0.040678	-0.252774	0.000000	1.000000	4.000000	36.000000	0.000000
3299.692792	0.018350	0.544200	0.244762	80.989494	-30.840153	-23.715307	4.501399	0.000000	-2.176558	0.000000	0.000000	0.000000	0.774519	-0.040678	-0.252774	0.000000	1.000000	4.000000	36.000000	0.000000
3299.696126	0.020789	0.543895	0.243806	80.989494	-30.840153	-23.715307	4.501399	0.000000	-2.176558	0.000000	0.000000	0.000000	0.731812	-0.091349	-0.286870	0.000000	1.000000	4.000000	36.000000	0.000000
3299.699459	0.020789	0.543895	0.243806	80.989494	-30.840153	-23.715307	4.501399	0.000000	-2.176558	0.000000	0.000000	0.000000	0.731812	-0.091349	-0.286870	0.000000	1.000000	4.000000	36.000000	0.000000
3299.702792	0.020789	0.543895	0.243806	80.310905	-36.158813	-28.615335	4.480294	0.000000	-2.219677	0.000000	0.000000	0.000000	0.731812	-0.091349	-0.286870	0.000000	1.000000	4.000000	36.000000	0.000000
3299.706126	0.023817	0.543639	0.242733	80.310905	-36.158813	-28.615335	4.480294	0.000000	-2.219677	0.000000	0.000000	0.000000	0.908412	-0.076952	-0.321760	0.000000	1.000000	4.000000	36.000000	0.000000
3299.709459	0.023817	0.543639	0.242733	80.310905	-36.158813	-28.615335	4.480294	0.000000	-2.219677	0.000000	0.000000	0.000000	0.908412	-0.076952	-0.321760	0.000000	1.000000	4.000000	36.000000	0.000000
3299.712792	0.023817	0.543639	0.242733	79.470825	-40.157902	-32.318859	4.454006	0.000000	-2.271966	0.000000	0.000000	0.000000	0.908412	-0.076952	-0.321760	0.000000	1.000000	4.000000	36.000000	0.000000
3299.716126	0.027002	0.543323	0.241630	79.470825	-40.157902	-32.318859	4.454006	0.000000	-2.271966	0.000000	0.000000	0.000000	0.955355	-0.094729	-0.330856	0.000000	1.000000	4.000000	36.000000	0.000000
3299.719459	0.027002	0.543323	0.241630	79.470825	-40.157902	-32.318859	4.454006	0.000000	-2.271966	0.000000	0.000000	0.000000	0.955355	-0.094729	-0.330856	0.000000	1.000000	4.000000	36.000000	0.000000
3299.722792	0.027002	0.543323	0.241630	78.476624	-42.930176	-35.017467	4.425892	0.000000	-2.326260	0.000000	0.000000	0.000000	0.955355	-0.094729	-0.330856	0.000000	1.000000	4.000000	36.000000	0.000000
3299.726126	0.030044	0.543029	0.240530	78.476624	-42.930176	-35.017467	4.425892	0.000000	-2.326260	0.000000	0.000000	0.000000	0.912860	-0.088305	-0.330117	0.000000	1.000000	4.000000	36.000000	0.000000
3299.729459	0.030044	0.543029	0.240530	78.476624	-42.930176	-35.017467	4.425892	0.000000	-2.326260	0.000000	0.000000	0.000000	0.912860	-0.088305	-0.330117	0.000000	1.000000	4.000000	36.000000	0.000000
3299.732792	0.030044	0.543029	0.240530	77.373421	-44.927284	-37.302025	4.398317	0.000000	-2.377984	0.000000	0.000000	0.000000	0.912860	-0.088305	-0.330117	0.000000	1.000000	4.000000	36.000000	0.000000
3299.736126	0.033441	0.542714	0.239383	77.373421	-44.927284	-37.302025	4.398317	0.000000	-2.377984	0.000000	0.000000	0.000000	1.019001	-0.094563	-0.343996	0.000000	0.000000	4.000000	36.000000	0.000000
3299.739459	0.033441	0.542714	0.239383	77.373421	-44.927284	-37.302025	4.398317	0.000000	-2.377984	0.000000	0.000000	0.000000	1.019001	-0.094563	-0.343996	0.000000	0.000000	4.000000	36.000000	0.000000
3299.742792	0.033441	0.542714	0.239383	76.214165	-46.341373	-39.250317	4.367294	0.000000	-2.434490	0.000000	0.000000	0.000000	1.019001	-0.094563	-0.343996	0.000000	0.000000	4.000000	36.000000	0.000000
3299.746126	0.036796	0.542500	0.238256	76.214165	-46.341373	-39.250317	4.367294	0.000000	-2.434490	0.000000	0.000000	0.000000	1.006458	-0.064166	-0.338299	0.000000	0.000000	4.000000	36.000000	0.000000
3299.749459	0.036796	0.542500	0.238256	76.214165	-46.341373	-39.250317	4.367294	0.000000	-2.434490	0.000000	0.000000	0.000000	1.006458	-0.064166	-0.338299	0.000000	0.000000	4.000000	36.000000	0.000000
3299.752792	0.036796	0.542500	0.238256	75.075821	-47.495960	-40.477947	4.336112	0.000000	-2.489605	0.000000	0.000000	0.000000	1.006458	-0.064166	-0.338299	0.000000	0.000000	4.000000	36.000000	0.000000
3299.756126	0.039909	0.542265	0.237110	75.075821	-47.495960	-40.477947	4.336112	0.000000	-2.489605	0.000000	0.000000	0.000000	0.933907	-0.070466	-0.343818	0.000000	0.000000	4.000000	36.000000	0.000000
3299.759459	0.039909	0.542265	0.237110	75.075821	-47.495960	-40.477947	4.336112	0.000000	-2.489605	0.000000	0.000000	0.000000	0.933907	-0.070466	-0.343818	0.000000	0.000000	4.000000	36.000000	0.000000
3299.762792	0.039909	0.542265	0.237110	73.977066	-48.446171	-40.795887	4.306233	0.000000	-2.540937	0.000000	0.000000	0.000000	0.933907	-0.070466	-0.343818	0.000000	0.000000	4.000000	36.000000	0.000000
3299.766126	0.042879	0.542123	0.235928	73.977066	-48.446171	-40.795887	4.306233	0.000000	-2.540937	0.000000	0.000000	0.000000	0.890971	-0.042550	-0.354409	0.000000	0.000000	4.000000	36.000000	0.000000
3299.769459	0.042879	0.542123	0.235928	73.977066	-48.446171	-40.795887	4.306233	0.000000	-2.540937	0.000000	0.000000	0.000000	0.890971	-0.042550	-0.354409	0.000000	0.000000	4.000000	36.000000	0.000000
3299.772792	0.042879	0.542123	0.235928	73.015450	-49.162529	-40.620499	4.276856	0.000000	-2.590077	0.000000	0.000000	0.000000	0.890971	-0.042550	-0.354409	0.000000	0.000000	4.000000	36.000000	0.000000
3299.776126	0.045411	0.542036	0.234737	73.015450	-49.162529	-40.620499	4.276856	0.000000	-2.590077	0.000000	0.000000	0.000000	0.759512	-0.026158	-0.357257	0.000000	0.000000	4.000000	36.000000	0.000000
3299.779459	0.045411	0.542036	0.234737	73.015450	-49.162529	-40.620499	4.276856	0.000000	-2.590077	0.000000	0.000000	0.000000	0.759512	-0.026158	-0.357257	0.000000	0.000000	4.000000	36.000000	0.000000
3299.782792	0.045411	0.542036	0.234737	72.328224	-49.496143	-40.244678	4.250540	0.000000	-2.633042	0.000000	0.000000	0.000000	0.759512	-0.026158	-0.357257	0.000000	0.000000	4.000000	36.000000	0.000000
3299.786126	0.047834	0.542041	0.233515	72.328224	-49.496143	-40.244678	4.250540	0.000000	-2.633042	0.000000	0.000000	0.000000	0.726887	0.001523	-0.366870	0.000000	0.000000	4.000000	36.000000	0.000000
3299.789459	0.047834	0.542041	0.233515	72.328224	-49.496143	-40.244678	4.250540	0.000000	-2.633042	0.000000	0.000000	0.000000	0.726887	0.001523	-0.366870	0.000000	0.000000	4.000000	36.000000	0.000000
3299.792792	0.047834	0.542041	0.233515	72.118156	-49.211628	-39.332333	4.224578	0.000000	-2.674499	0.000000	0.000000	0.000000	0.726887	0.001523	-0.366870	0.000000	0.000000	4.000000	36.000000	0.000000
3299.796126	0.050218	0.542049	0.232315	72.118156	-49.211628	-39.332333	4.224578	0.000000	-2.674499	0.000000	0.000000	0.000000	0.715251	0.002493	-0.359731	0.000000	0.000000	4.000000	36.000000	0.000000
3299.799459	0.050218	0.542049	0.232315	72.118156	-49.211628	-39.332333	4.224578	0.000000	-2.674499	0.000000	0.000000	0.000000	0.715251	0.002493	-0.359731	0.000000	0.000000	4.000000	36.000000	0.000000
3299.802792	0.050218	0.542049	0.232315	72.202675	-48.676281	-38.294117	4.198708	0.000000	-2.714931	0.000000	0.000000	0.000000	0.715251	0.002493	-0.359731	0.000000	0.000000	4.000000	36.000000	0.000000
3299.806126	0.052434	0.542082	0.231164	72.202675	-48.676281	-38.294117	4.198708	0.000000	-2.714931	0.000000	0.000000	0.000000	0.664863	0.009749	-0.345307	0.000000	0.000000	4.000000	36.000000	0.000000
3299.809459	0.052434	0.542082	0.231164	72.202675	-48.676281	-38.294117	4.198708	0.000000	-2.714931	0.000000	0.000000	0.000000	0.664863	0.009749	-0.345307	0.000000	0.000000	4.000000	36.000000	0.000000
3299.812792	0.052434	0.542082	0.231164	72.322807	-48.244961	-37.726830	4.174164	0.000000	-2.752518	0.000000	0.000000	0.000000	0.664863	0.009749	-0.345307	0.000000	0.000000	4.000000	36.000000	0.000000
3299.816126	0.054458	0.542092	0.230153	72.322807	-48.244961	-37.726830	4.174164	0.000000	-2.752518	0.000000	0.000000	0.000000	0.607136	0.003025	-0.303373	0.000000	0.000000	4.000000	36.000000	0.000000
3299.819459	0.054458	0.542092	0.230153	72.322807	-48.244961	-37.726830	4.174164	0.000000	-2.752518	0.000000	0.000000	0.000000	0.607136	0.003025	-0.303373	0.000000	0.000000	4.000000	36.000000	0.000000
3299.822792	0.054458	0.542092	0.230153	72.448982	-47.936745	-37.475368	4.151721	0.000000	-2.786255	0.000000	0.000000	0.000000	0.607136	0.003025	-0.303373	0.000000	0.000000	4.000000	36.000000	0.000000
3299.826126	0.056263	0.542067	0.229337	72.448982	-47.936745	-37.475368	4.151721	0.000000	-2.786255	0.000000	0.000000	0.000000	0.541509	-0.007486	-0.244773	0.000000	0.000000	4.000000	36.000000	0.000000
3299.829459	0.056263	0.542067	0.229337	72.448982	-47.936745	-37.475368	4.151721	0.000000	-2.786255	0.000000	0.000000	0.000000	0.541509	-0.007486	-0.244773	0.000000	0.000000	4.000000	36.000000	0.000000
3299.832792	0.056263	0.542067	0.229337	72.597466	-47.679260	-37.251591	4.132005	0.000000	-2.815410	0.000000	0.000000	0.000000	0.541509	-0.007486	-0.244773	0.000000	0.000000	4.000000	36.000000	0.000000
3299.836126	0.057915	0.542024	0.228695	72.597466	-47.679260	-37.251591	4.132005	0.000000	-2.815410	0.000000	0.000000	0.000000	0.495651	-0.012866	-0.192626	0.000000	0.000000	4.000000	36.000000	0.000000
3299.839459	0.057915	0.542024	0.228695	72.597466	-47.679260	-37.251591	4.132005	0.000000	-2.815410	0.000000	0.000000	0.000000	0.495651	-0.012866	-0.192626	0.000000	0.000000	4.000000	36.000000	0.000000
3299.842792	0.057915	0.542024	0.228695	72.837196	-47.283871	-36.788998	4.114431	0.000000	-2.841031	0.000000	0.000000	0.000000	0.495651	-0.012866	-0.192626	0.000000	0.000000	4.000000	36.000000	0.000000
3299.846126	0.059512	0.541942	0.228206	72.837196	-47.283871	-36.788998	4.114431	0.000000	-2.841031	0.000000	0.000000	0.000000	0.479230	-0.024418	-0.146698	0.000000	0.000000	4.000000	36.000000	0.000000
3299.849459	0.059512	0.541942	0.228206	72.837196	-47.283871	-36.788998	4.114431	0.000000	-2.841031	0.000000	0.000000	0.000000	0.479230	-0.024418	-0.146698	0.000000	0.000000	4.000000	36.000000	0.000000
3299.852792	0.059512	0.541942	0.228206	73.272133	-46.509113	-35.756008	4.098115	0.000000	-2.864515	0.000000	0.000000	0.000000	0.479230	-0.024418	-0.146698	0.000000	0.000000	4.000000	36.000000	0.000000
3299.856126	0.061146	0.541869	0.227775	73.272133	-46.509113	-35.756008	4.098115	0.000000	-2.864515	0.000000	0.000000	0.000000	0.490105	-0.022020	-0.129422	0.000000	0.000000	4.000000	36.000000	0.000000
3299.859459	0.061146	0.541869	0.227775	73.272133	-46.509113	-35.756008	4.098115	0.000000	-2.864515	0.000000	0.000000	0.000000	0.490105	-0.022020	-0.129422	0.000000	0.000000	4.000000	36.000000	0.000000
3299.862792	0.061146	0.541869	0.227775	73.951180	-45.137478	-33.877483	4.081765	0.000000	-2.887766	0.000000	0.000000	0.000000	0.490105	-0.022020	-0.129422	0.000000	0.000000	4.000000	36.000000	0.000000
3299.866126	0.062854	0.541887	0.227453	73.951180	-45.137478	-33.877483	4.081765	0.000000	-2.887766	0.000000	0.000000	0.000000	0.512372	0.005284	-0.096521	0.000000	0.000000	4.000000	36.000000	0.000000
3299.869459	0.062854	0.541887	0.227453	73.951180	-45.137478	-33.877483	4.081765	0.000000	-2.887766	0.000000	0.000000	0.000000	0.512372	0.005284	-0.096521	0.000000	0.000000	4.000000	36.000000	0.000000
3299.872792	0.062854	0.541887	0.227453	74.789383	-43.185970	-31.232584	4.065389	0.000000	-2.910775	0.000000	0.000000	0.000000	0.512372	0.005284	-0.096521	0.000000	0.000000	4.000000	36.000000	0.000000
3299.876126	0.064539	0.541900	0.227245	74.789383	-43.185970	-31.232584	4.065389	0.000000	-2.910775	0.000000	0.000000	0.000000	0.505511	0.003836	-0.062363	0.000000	0.000000	4.000000	36.000000	0.000000
3299.879459	0.064539	0.541900	0.227245	74.789383	-43.185970	-31.232584	4.065389	0.000000	-2.910775	0.000000	0.000000	0.000000	0.505511	0.003836	-0.062363	0.000000	0.000000	4.000000	36.000000	0.000000
3299.882792	0.064539	0.541900	0.227245	75.662834	-40.790565	-28.069731	4.049862	0.000000	-2.932340	0.000000	0.000000	0.000000	0.505511	0.003836	-0.062363	0.000000	0.000000	4.000000	36.000000	0.000000
3299.886126	0.066073	0.541870	0.227168	75.662834	-40.790565	-28.069731	4.049862	0.000000	-2.932340	0.000000	0.000000	0.000000	0.460064	-0.008889	-0.022999	0.000000	0.000000	4.000000	36.000000	0.000000
3299.889459	0.066073	0.541870	0.227168	75.662834	-40.790565	-28.069731	4.049862	0.000000	-2.932340	0.000000	0.000000	0.000000	0.460064	-0.008889	-0.022999	0.000000	0.000000	4.000000	36.000000	0.000000
3299.892792	0.066073	0.541870	0.227168	76.471191	-38.192104	-24.738371	4.036407	0.000000	-2.950833	0.000000	0.000000	0.000000	0.460064	-0.008889	-0.022999	0.000000	0.000000	4.000000	36.000000	0.000000
3299.896126	0.067544	0.541748	0.227122	76.471191	-38.192104	-24.738371	4.036407	0.000000	-2.950833	0.000000	0.000000	0.000000	0.441383	-0.036458	-0.013828	0.000000	0.000000	4.000000	36.000000	0.000000
3299.899459	0.067544	0.541748	0.227122	76.471191	-38.192104	-24.738371	4.036407	0.000000	-2.950833	0.000000	0.000000	0.000000	0.441383	-0.036458	-0.013828	0.000000	0.000000	4.000000	36.000000	0.000000
3299.902792	0.067544	0.541748	0.227122	77.155182	-35.609303	-21.517519	4.023667	0.000000	-2.968181	0.000000	0.000000	0.000000	0.441383	-0.036458	-0.013828	0.000000	0.000000	4.000000	36.000000	0.000000
3299.906126	0.068949	0.541606	0.227066	77.155182	-35.609303	-21.517519	4.023667	0.000000	-2.968181	0.000000	0.000000	0.000000	0.421510	-0.042698	-0.016962	0.000000	0.000000	4.000000	36.000000	0.000000
3299.909459	0.068949	0.541606	0.227066	77.155182	-35.609303	-21.517519	4.023667	0.000000	-2.968181	0.000000	0.000000	0.000000	0.421510	-0.042698	-0.016962	0.000000	0.000000	4.000000	36.000000	0.000000
3299.912792	0.068949	0.541606	0.227066	77.694527	-33.274105	-18.667269	4.011424	0.000000	-2.984708	0.000000	0.000000	0.000000	0.421510	-0.042698	-0.016962	0.000000	0.000000	4.000000	36.000000	0.000000
3299.916126	0.070157	0.541480	0.227008	77.694527	-33.274105	-18.667269	4.011424	0.000000	-2.984708	0.000000	0.000000	0.000000	0.362494	-0.037662	-0.017351	0.000000	0.000000	4.000000	36.000000	0.000000
3299.919459	0.070157	0.541480	0.227008	77.694527	-33.274105	-18.667269	4.011424	0.000000	-2.984708	0.000000	0.000000	0.000000	0.362494	-0.037662	-0.017351	0.000000	0.000000	4.000000	36.000000	0.000000
3299.922792	0.070157	0.541480	0.227008	78.152191	-31.388592	-16.363054	4.000836	0.000000	-2.998884	0.000000	0.000000	0.000000	0.362494	-0.037662	-0.017351	0.000000	0.000000	4.000000	36.000000	0.000000
3299.926126	0.071153	0.541373	0.226803	78.152191	-31.388592	-16.363054	4.000836	0.000000	-2.998884	0.000000	0.000000	0.000000	0.298874	-0.032340	-0.061557	0.000000	0.000000	4.000000	36.000000	0.000000
3299.929459	0.071153	0.541373	0.226803	78.152191	-31.388592	-16.363054	4.000836	0.000000	-2.998884	0.000000	0.000000	0.000000	0.298874	-0.032340	-0.061557	0.000000	0.000000	4.000000	36.000000	0.000000
3299.932792	0.071153	0.541373	0.226803	78.684654	-30.088882	-14.659038	3.991103	0.000000	-3.011826	0.000000	0.000000	0.000000	0.298874	-0.032340	-0.061557	0.000000	0.000000	4.000000	36.000000	0.000000
3299.936126	0.071153	0.541373	0.226803	78.684654	-30.088882	-14.659038	3.991103	0.000000	-3.011826	0.000000	0.000000	0.000000	0.298874	-0.032340	-0.061557	0.000000	0.000000	4.000000	36.000000	0.000000
3299.939459	0.071875	0.541287	0.226490	78.684654	-30.088882	-14.659038	3.991103	0.000000	-3.011826	0.000000	0.000000	0.000000	0.216626	-0.025811	-0.093800	0.000000	0.000000	4.000000	36.000000	0.000000
3299.942792	0.071875	0.541287	0.226490	79.482269	-29.156988	-13.243360	3.991103	0.000000	-3.011826	0.000000	0.000000	0.000000	0.216626	-0.025811	-0.093800	0.000000	0.000000	4.000000	36.000000	0.000000
3299.946126	0.072314	0.541173	0.225979	79.482269	-29.156988	-13.243360	3.991103	0.000000	-3.011826	0.000000	0.000000	0.000000	0.131425	-0.034120	-0.153469	0.000000	0.000000	4.000000	36.000000	0.000000
3299.949459	0.072314	0.541173	0.225979	79.482269	-29.156988	-13.243360	3.991103	0.000000	-3.011826	0.000000	0.000000	0.000000	0.131425	-0.034120	-0.153469	0.000000	0.000000	4.000000	36.000000	0.000000
3299.952792	0.072314	0.541173	0.225979	80.570679	-27.618456	-11.140240	3.975976	0.000000	-3.031767	0.000000	0.000000	0.000000	0.131425	-0.034120	-0.153469	0.000000	0.000000	4.000000	36.000000	0.000000
3299.956126	0.072599	0.541015	0.225273	80.570679	-27.618456	-11.140240	3.975976	0.000000	-3.031767	0.000000	0.000000	0.000000	0.085697	-0.047482	-0.211772	0.000000	0.000000	4.000000	36.000000	0.000000
3299.959459	0.072599	0.541015	0.225273	80.570679	-27.618456	-11.140240	3.975976	0.000000	-3.031767	0.000000	0.000000	0.000000	0.085697	-0.047482	-0.211772	0.000000	0.000000	4.000000	36.000000	0.000000
3299.962792	0.072599	0.541015	0.225273	81.904686	-23.883709	-6.867032	3.968966	0.000000	-3.040939	0.000000	0.000000	0.000000	0.085697	-0.047482	-0.211772	0.000000	0.000000	4.000000	36.000000	0.000000
3299.966126	0.072891	0.540771	0.224327	81.904686	-23.883709	-6.867032	3.968966	0.000000	-3.040939	0.000000	0.000000	0.000000	0.087603	-0.073231	-0.283785	0.000000	0.000000	4.000000	36.000000	0.000000
3299.969459	0.072891	0.540771	0.224327	81.904686	-23.883709	-6.867032	3.968966	0.000000	-3.040939	0.000000	0.000000	0.000000	0.087603	-0.073231	-0.283785	0.000000	0.000000	4.000000	36.000000	0.000000
3299.972792	0.072891	0.540771	0.224327	83.341591	-16.049803	1.643844	3.960284	0.000000	-3.052237	0.000000	0.000000	0.000000	0.087603	-0.073231	-0.283785	0.000000	0.000000	4.000000	36.000000	0.000000
3299.976126	0.073124	0.540441	0.223146	83.341591	-16.049803	1.643844	3.960284	0.000000	-3.052237	0.000000	0.000000	0.000000	0.069925	-0.098938	-0.354133	0.000000	0.000000	4.000000	36.000000	0.000000
3299.979459	0.073124	0.540441	0.223146	83.341591	-16.049803	1.643844	3.960284	0.000000	-3.052237	0.000000	0.000000	0.000000	0.069925	-0.098938	-0.354133	0.000000	0.000000	4.000000	36.000000	0.000000
3299.982792	0.073124	0.540441	0.223146	84.590210	-2.484782	16.014906	3.950481	0.000000	-3.064914	0.000000	0.000000	0.000000	0.069925	-0.098938	-0.354133	0.000000	0.000000	4.000000	36.000000	0.000000
3299.986126	0.073127	0.539976	0.221654	84.590210	-2.484782	16.014906	3.950481	0.000000	-3.064914	0.000000	0.000000	0.000000	0.000781	-0.139307	-0.447662	0.000000	0.000000	4.000000	36.000000	0.000000
3299.989459	0.073127	0.539976	0.221654	84.590210	-2.484782	16.014906	3.950481	0.000000	-3.064914	0.000000	0.000000	0.000000	0.000781	-0.139307	-0.447662	0.000000	0.000000	4.000000	36.000000	0.000000
3299.992792	0.073127	0.539976	0.221654	85.331833	17.390661	36.800156	3.940470	0.000000	-3.077774	0.000000	0.000000	0.000000	0.000781	-0.139307	-0.447662	0.000000	0.000000	4.000000	36.000000	0.000000
3299.996126	0.072966	0.539399	0.219854	85.331833	17.390661	36.800156	3.940470	0.000000	-3.077774	0.000000	0.000000	0.000000	-0.048412	-0.173284	-0.539997	0.000000	0.000000	4.000000	36.000000	0.000000
3299.999459	0.072966	0.539399	0.219854	85.331833	17.390661	36.800156	3.940470	0.000000	-3.077774	0.000000	0.000000	0.000000	-0.048412	-0.173284	-0.539997	0.000000	0.000000	4.000000	36.000000	0.000000
3300.002792	0.072966	0.539399	0.219854	85.349663	39.702881	60.131184	3.929654	0.000000	-3.091571	0.000000	0.000000	0.000000	-0.048412	-0.173284	-0.539997	0.000000	0.000000	4.000000	36.000000	0.000000
3300.006126	0.072669	0.538836	0.217707	85.349663	39.702881	60.131184	3.929654	0.000000	-3.091571	0.000000	0.000000	0.000000	-0.088855	-0.168727	-0.644052	0.000000	0.000000	4.000000	36.000000	0.000000
3300.009459	0.072669	0.538836	0.217707	85.349663	39.702881	60.131184	3.929654	0.000000	-3.091571	0.000000	0.000000	0.000000	-0.088855	-0.168727	-0.644052	0.000000	0.000000	4.000000	36.000000	0.000000
3300.012792	0.072669	0.538836	0.217707	84.772095	58.105587	79.587234	3.917445	0.000000	-3.107028	0.000000	0.000000	0.000000	-0.088855	-0.168727	-0.644052	0.000000	0.000000	4.000000	36.000000	0.000000
3300.016126	0.072174	0.538231	0.215206	84.772095	58.105587	79.587234	3.917445	0.000000	-3.107028	0.000000	0.000000	0.000000	-0.148590	-0.181584	-0.750284	0.000000	0.000000	4.000000	36.000000	0.000000
3300.019459	0.072174	0.538231	0.215206	84.772095	58.105587	79.587234	3.917445	0.000000	-3.107028	0.000000	0.000000	0.000000	-0.148590	-0.181584	-0.750284	0.000000	0.000000	4.000000	36.000000	0.000000
3300.022792	0.072174	0.538231	0.215206	83.865501	70.993607	93.469101	3.904264	0.000000	-3.123574	0.000000	0.000000	0.000000	-0.148590	-0.181584	-0.750284	0.000000	0.000000	4.000000	36.000000	0.000000
3300.026126	0.071548	0.537624	0.212368	83.865501	70.993607	93.469101	3.904264	0.000000	-3.123574	0.000000	0.000000	0.000000	-0.187857	-0.182207	-0.851622	0.000000	0.000000	4.000000	36.000000	0.000000
3300.029459	0.071548	0.537624	0.212368	83.865501	70.993607	93.469101	3.904264	0.000000	-3.123574	0.000000	0.000000	0.000000	-0.187857	-0.182207	-0.851622	0.000000	0.000000	4.000000	36.000000	0.000000
3300.032792	0.071548	0.537624	0.212368	82.779167	79.792152	103.187225	3.889525	0.000000	-3.141910	0.000000	0.000000	0.000000	-0.187857	-0.182207	-0.851622	0.000000	0.000000	4.000000	36.000000	0.000000
3300.036126	0.070891	0.536981	0.209213	82.779167	79.792152	103.187225	3.889525	0.000000	-3.141910	0.000000	0.000000	0.000000	-0.197104	-0.192861	-0.946338	0.000000	0.000000	4.000000	36.000000	0.000000
3300.039459	0.070891	0.536981	0.209213	82.779167	79.792152	103.187225	3.889525	0.000000	-3.141910	0.000000	0.000000	0.000000	-0.197104	-0.192861	-0.946338	0.000000	0.000000	4.000000	36.000000	0.000000
3300.042792	0.070891	0.536981	0.209213	81.577431	85.842407	110.126060	3.872357	0.000000	-3.163044	0.000000	0.000000	0.000000	-0.197104	-0.192861	-0.946338	0.000000	0.000000	4.000000	36.000000	0.000000
3300.046126	0.070272	0.536347	0.205794	81.577431	85.842407	110.126060	3.872357	0.000000	-3.163044	0.000000	0.000000	0.000000	-0.185508	-0.190257	-1.025822	0.000000	0.000000	4.000000	36.000000	0.000000
3300.049459	0.070272	0.536347	0.205794	81.577431	85.842407	110.126060	3.872357	0.000000	-3.163044	0.000000	0.000000	0.000000	-0.185508	-0.190257	-1.025822	0.000000	0.000000	4.000000	36.000000	0.000000
3300.052792	0.070272	0.536347	0.205794	80.365646	89.760620	114.974472	3.852336	0.000000	-3.187399	0.000000	0.000000	0.000000	-0.185508	-0.190257	-1.025822	0.000000	0.000000	4.000000	36.000000	0.000000
3300.056126	0.069858	0.535676	0.202179	80.365646	89.760620	114.974472	3.852336	0.000000	-3.187399	0.000000	0.000000	0.000000	-0.124420	-0.201177	-1.084270	0.000000	0.000000	4.000000	36.000000	0.000000
3300.059459	0.069858	0.535676	0.202179	80.365646	89.760620	114.974472	3.852336	0.000000	-3.187399	0.000000	0.000000	0.000000	-0.124420	-0.201177	-1.084270	0.000000	0.000000	4.000000	36.000000	0.000000
3300.062792	0.069858	0.535676	0.202179	79.301949	91.759750	117.809669	3.828273	0.000000	-3.216260	0.000000	0.000000	0.000000	-0.124420	-0.201177	-1.084270	0.000000	0.000000	4.000000	36.000000	0.000000
3300.066126	0.069681	0.535013	0.198428	79.301949	91.759750	117.809669	3.828273	0.000000	-3.216260	0.000000	0.000000	0.000000	-0.053129	-0.198846	-1.125344	0.000000	0.000000	4.000000	36.000000	0.000000
3300.069459	0.069681	0.535013	0.198428	79.301949	91.759750	117.809669	3.828273	0.000000	-3.216260	0.000000	0.000000	0.000000	-0.053129	-0.198846	-1.125344	0.000000	0.000000	4.000000	36.000000	0.000000
3300.072792	0.069681	0.535013	0.198428	78.589790	92.491470	119.127365	3.800073	0.000000	-3.249530	0.000000	0.000000	0.000000	-0.053129	-0.198846	-1.125344	0.000000	0.000000	4.000000	36.000000	0.000000
3300.076126	0.069705	0.534394	0.194538	78.589790	92.491470	119.127365	3.800073	0.000000	-3.249530	0.000000	0.000000	0.000000	0.007380	-0.185875	-1.167065	0.000000	0.000000	4.000000	36.000000	0.000000
3300.079459	0.069705	0.534394	0.194538	78.589790	92.491470	119.127365	3.800073	0.000000	-3.249530	0.000000	0.000000	0.000000	0.007380	-0.185875	-1.167065	0.000000	0.000000	4.000000	36.000000	0.000000
3300.082792	0.069705	0.534394	0.194538	78.346008	92.665276	119.550018	3.767828	0.000000	-3.286863	0.000000	0.000000	0.000000	0.007380	-0.185875	-1.167065	0.000000	0.000000	4.000000	36.000000	0.000000
3300.086126	0.069865	0.533761	0.190503	78.346008	92.665276	119.550018	3.767828	0.000000	-3.286863	0.000000	0.000000	0.000000	0.047810	-0.189860	-1.210474	0.000000	0.000000	4.000000	36.000000	0.000000
3300.089459	0.069865	0.533761	0.190503	78.346008	92.665276	119.550018	3.767828	0.000000	-3.286863	0.000000	0.000000	0.000000	0.047810	-0.189860	-1.210474	0.000000	0.000000	4.000000	36.000000	0.000000
3300.092792	0.069865	0.533761	0.190503	78.462349	92.508698	119.357185	3.731902	0.000000	-3.327597	0.000000	0.000000	0.000000	0.047810	-0.189860	-1.210474	0.000000	0.000000	4.000000	36.000000	0.000000
3300.096126	0.070309	0.533205	0.186312	78.462349	92.508698	119.357185	3.731902	0.000000	-3.327597	0.000000	0.000000	0.000000	0.133264	-0.166731	-1.257387	0.000000	0.000000	4.000000	36.000000	0.000000
3300.099459	0.070309	0.533205	0.186312	78.462349	92.508698	119.357185	3.731902	0.000000	-3.327597	0.000000	0.000000	0.000000	0.133264	-0.166731	-1.257387	0.000000	0.000000	4.000000	36.000000	0.000000
3300.102792	0.070309	0.533205	0.186312	78.722527	92.162827	118.840187	3.690475	0.000000	-3.373484	0.000000	0.000000	0.000000	0.133264	-0.166731	-1.257387	0.000000	0.000000	4.000000	36.000000	0.000000
3300.106126	0.071000	0.532760	0.181962	78.722527	92.162827	118.840187	3.690475	0.000000	-3.373484	0.000000	0.000000	0.000000	0.207494	-0.133617	-1.305074	0.000000	0.000000	4.000000	36.000000	0.000000
3300.109459	0.071000	0.532760	0.181962	78.722527	92.162827	118.840187	3.690475	0.000000	-3.373484	0.000000	0.000000	0.000000	0.207494	-0.133617	-1.305074	0.000000	0.000000	4.000000	36.000000	0.000000
3300.112792	0.071000	0.532760	0.181962	79.125183	91.542038	117.926125	3.643573	0.000000	-3.424088	0.000000	0.000000	0.000000	0.207494	-0.133617	-1.305074	0.000000	0.000000	4.000000	36.000000	0.000000
3300.116126	0.071811	0.532402	0.177449	79.125183	91.542038	117.926125	3.643573	0.000000	-3.424088	0.000000	0.000000	0.000000	0.243116	-0.107142	-1.353932	0.000000	0.000000	4.000000	36.000000	0.000000
3300.119459	0.071811	0.532402	0.177449	79.125183	91.542038	117.926125	3.643573	0.000000	-3.424088	0.000000	0.000000	0.000000	0.243116	-0.107142	-1.353932	0.000000	0.000000	4.000000	36.000000	0.000000
3300.122792	0.071811	0.532402	0.177449	79.706902	90.285217	116.225304	3.592136	0.000000	-3.478010	0.000000	0.000000	0.000000	0.243116	-0.107142	-1.353932	0.000000	0.000000	4.000000	36.000000	0.000000
3300.126126	0.072590	0.532170	0.172819	79.706902	90.285217	116.225304	3.592136	0.000000	-3.478010	0.000000	0.000000	0.000000	0.233671	-0.069778	-1.388899	0.000000	0.000000	4.000000	36.000000	0.000000
3300.129459	0.072590	0.532170	0.172819	79.706902	90.285217	116.225304	3.592136	0.000000	-3.478010	0.000000	0.000000	0.000000	0.233671	-0.069778	-1.388899	0.000000	0.000000	4.000000	36.000000	0.000000
3300.132792	0.072590	0.532170	0.172819	80.453156	87.937195	113.283928	3.537879	0.000000	-3.533187	0.000000	0.000000	0.000000	0.233671	-0.069778	-1.388899	0.000000	0.000000	4.000000	36.000000	0.000000
3300.136126	0.073372	0.532048	0.168124	80.453156	87.937195	113.283928	3.537879	0.000000	-3.533187	0.000000	0.000000	0.000000	0.234825	-0.036645	-1.408609	0.000000	0.000000	4.000000	36.000000	0.000000
3300.139459	0.073372	0.532048	0.168124	80.453156	87.937195	113.283928	3.537879	0.000000	-3.533187	0.000000	0.000000	0.000000	0.234825	-0.036645	-1.408609	0.000000	0.000000	4.000000	36.000000	0.000000
3300.142792	0.073372	0.532048	0.168124	81.253273	84.151619	108.800613	3.480780	0.000000	-3.589453	0.000000	0.000000	0.000000	0.234825	-0.036645	-1.408609	0.000000	0.000000	4.000000	36.000000	0.000000
3300.146126	0.074278	0.532018	0.163368	81.253273	84.151619	108.800613	3.480780	0.000000	-3.589453	0.000000	0.000000	0.000000	0.271726	-0.008776	-1.426586	0.000000	0.000000	4.000000	36.000000	0.000000
3300.149459	0.074278	0.532018	0.163368	81.253273	84.151619	108.800613	3.480780	0.000000	-3.589453	0.000000	0.000000	0.000000	0.271726	-0.008776	-1.426586	0.000000	0.000000	4.000000	36.000000	0.000000
3300.152792	0.074278	0.532018	0.163368	81.974983	78.997932	102.898727	3.419509	0.000000	-3.647870	0.000000	0.000000	0.000000	0.271726	-0.008776	-1.426586	0.000000	0.000000	4.000000	36.000000	0.000000
3300.156126	0.075476	0.532095	0.158511	81.974983	78.997932	102.898727	3.419509	0.000000	-3.647870	0.000000	0.000000	0.000000	0.359411	0.022818	-1.457103	0.000000	0.000000	4.000000	36.000000	0.000000
3300.159459	0.075476	0.532095	0.158511	81.974983	78.997932	102.898727	3.419509	0.000000	-3.647870	0.000000	0.000000	0.000000	0.359411	0.022818	-1.457103	0.000000	0.000000	4.000000	36.000000	0.000000
3300.162792	0.075476	0.532095	0.158511	82.555954	72.768349	95.894577	3.351624	0.000000	-3.710339	0.000000	0.000000	0.000000	0.359411	0.022818	-1.457103	0.000000	0.000000	4.000000	36.000000	0.000000
3300.166126	0.077021	0.532277	0.153580	82.555954	72.768349	95.894577	3.351624	0.000000	-3.710339	0.000000	0.000000	0.000000	0.463408	0.054878	-1.479508	0.000000	0.000000	4.000000	36.000000	0.000000
3300.169459	0.077021	0.532277	0.153580	82.555954	72.768349	95.894577	3.351624	0.000000	-3.710339	0.000000	0.000000	0.000000	0.463408	0.054878	-1.479508	0.000000	0.000000	4.000000	36.000000	0.000000
3300.172792	0.077021	0.532277	0.153580	82.979454	65.741776	88.139404	3.276618	0.000000	-3.776741	0.000000	0.000000	0.000000	0.463408	0.054878	-1.479508	0.000000	0.000000	4.000000	36.000000	0.000000
3300.176126	0.078737	0.532622	0.148642	82.979454	65.741776	88.139404	3.276618	0.000000	-3.776741	0.000000	0.000000	0.000000	0.514735	0.103217	-1.481311	0.000000	0.000000	4.000000	36.000000	0.000000
3300.179459	0.078737	0.532622	0.148642	82.979454	65.741776	88.139404	3.276618	0.000000	-3.776741	0.000000	0.000000	0.000000	0.514735	0.103217	-1.481311	0.000000	0.000000	4.000000	36.000000	0.000000
3300.182792	0.078737	0.532622	0.148642	83.270775	58.111610	80.161201	3.197043	0.000000	-3.844336	0.000000	0.000000	0.000000	0.514735	0.103217	-1.481311	0.000000	0.000000	4.000000	36.000000	0.000000
3300.186126	0.080541	0.533114	0.143766	83.270775	58.111610	80.161201	3.197043	0.000000	-3.844336	0.000000	0.000000	0.000000	0.541327	0.147607	-1.462667	0.000000	0.000000	4.000000	36.000000	0.000000
3300.189459	0.080541	0.533114	0.143766	83.270775	58.111610	80.161201	3.197043	0.000000	-3.844336	0.000000	0.000000	0.000000	0.541327	0.147607	-1.462667	0.000000	0.000000	4.000000	36.000000	0.000000
3300.192792	0.080541	0.533114	0.143766	83.452881	50.084549	72.301147	3.114661	0.000000	-3.911379	0.000000	0.000000	0.000000	0.541327	0.147607	-1.462667	0.000000	0.000000	4.000000	36.000000	0.000000
3300.196126	0.082172	0.533662	0.138944	83.452881	50.084549	72.301147	3.114661	0.000000	-3.911379	0.000000	0.000000	0.000000	0.489202	0.164443	-1.446566	0.000000	0.000000	4.000000	36.000000	0.000000
3300.199459	0.082172	0.533662	0.138944	83.452881	50.084549	72.301147	3.114661	0.000000	-3.911379	0.000000	0.000000	0.000000	0.489202	0.164443	-1.446566	0.000000	0.000000	4.000000	36.000000	0.000000
3300.202792	0.082172	0.533662	0.138944	83.525314	41.928349	64.524826	3.032243	0.000000	-3.975613	0.000000	0.000000	0.000000	0.489202	0.164443	-1.446566	0.000000	0.000000	4.000000	36.000000	0.000000
3300.206126	0.083727	0.534307	0.134237	83.525314	41.928349	64.524826	3.032243	0.000000	-3.975613	0.000000	0.000000	0.000000	0.466519	0.193676	-1.412354	0.000000	0.000000	4.000000	36.000000	0.000000
3300.209459	0.083727	0.534307	0.134237	83.525314	41.928349	64.524826	3.032243	0.000000	-3.975613	0.000000	0.000000	0.000000	0.466519	0.193676	-1.412354	0.000000	0.000000	4.000000	36.000000	0.000000
3300.212792	0.083727	0.534307	0.134237	83.462112	34.326614	57.166496	2.949719	0.000000	-4.037221	0.000000	0.000000	0.000000	0.466519	0.193676	-1.412354	0.000000	0.000000	4.000000	36.000000	0.000000
3300.216126	0.085200	0.534942	0.129584	83.462112	34.326614	57.166496	2.949719	0.000000	-4.037221	0.000000	0.000000	0.000000	0.442012	0.190451	-1.395786	0.000000	0.000000	4.000000	36.000000	0.000000
3300.219459	0.085200	0.534942	0.129584	83.462112	34.326614	57.166496	2.949719	0.000000	-4.037221	0.000000	0.000000	0.000000	0.442012	0.190451	-1.395786	0.000000	0.000000	4.000000	36.000000	0.000000
3300.222792	0.085200	0.534942	0.129584	83.296944	27.751822	50.607895	2.866477	0.000000	-4.096744	0.000000	0.000000	0.000000	0.442012	0.190451	-1.395786	0.000000	0.000000	4.000000	36.000000	0.000000
3300.226126	0.086506	0.535530	0.124968	83.296944	27.751822	50.607895	2.866477	0.000000	-4.096744	0.000000	0.000000	0.000000	0.391782	0.176235	-1.384861	0.000000	0.000000	4.000000	36.000000	0.000000
3300.229459	0.086506	0.535530	0.124968	83.296944	27.751822	50.607895	2.866477	0.000000	-4.096744	0.000000	0.000000	0.000000	0.391782	0.176235	-1.384861	0.000000	0.000000	4.000000	36.000000	0.000000
3300.232792	0.086506	0.535530	0.124968	83.148834	22.214672	44.860062	2.783211	0.000000	-4.153761	0.000000	0.000000	0.000000	0.391782	0.176235	-1.384861	0.000000	0.000000	4.000000	36.000000	0.000000
3300.236126	0.087686	0.536055	0.120269	83.148834	22.214672	44.860062	2.783211	0.000000	-4.153761	0.000000	0.000000	0.000000	0.353973	0.157687	-1.409535	0.000000	0.000000	4.000000	36.000000	0.000000
3300.239459	0.087686	0.536055	0.120269	83.148834	22.214672	44.860062	2.783211	0.000000	-4.153761	0.000000	0.000000	0.000000	0.353973	0.157687	-1.409535	0.000000	0.000000	4.000000	36.000000	0.000000
3300.242792	0.087686	0.536055	0.120269	83.136612	17.270414	39.448135	2.697658	0.000000	-4.209827	0.000000	0.000000	0.000000	0.353973	0.157687	-1.409535	0.000000	0.000000	4.000000	36.000000	0.000000
3300.246126	0.088841	0.536495	0.115417	83.136612	17.270414	39.448135	2.697658	0.000000	-4.209827	0.000000	0.000000	0.000000	0.346554	0.132064	-1.455554	0.000000	0.000000	4.000000	36.000000	0.000000
3300.249459	0.088841	0.536495	0.115417	83.136612	17.270414	39.448135	2.697658	0.000000	-4.209827	0.000000	0.000000	0.000000	0.346554	0.132064	-1.455554	0.000000	0.000000	4.000000	36.000000	0.000000
3300.252792	0.088841	0.536495	0.115417	83.244041	12.220922	33.666855	2.607487	0.000000	-4.266264	0.000000	0.000000	0.000000	0.346554	0.132064	-1.455554	0.000000	0.000000	4.000000	36.000000	0.000000
3300.256126	0.089812	0.536918	0.110466	83.244041	12.220922	33.666855	2.607487	0.000000	-4.266264	0.000000	0.000000	0.000000	0.291309	0.126866	-1.485581	0.000000	0.000000	4.000000	36.000000	0.000000
3300.259459	0.089812	0.536918	0.110466	83.244041	12.220922	33.666855	2.607487	0.000000	-4.266264	0.000000	0.000000	0.000000	0.291309	0.126866	-1.485581	0.000000	0.000000	4.000000	36.000000	0.000000
3300.262792	0.089812	0.536918	0.110466	83.369247	6.920087	27.761326	2.514965	0.000000	-4.321452	0.000000	0.000000	0.000000	0.291309	0.126866	-1.485581	0.000000	0.000000	4.000000	36.000000	0.000000
3300.266126	0.090540	0.537482	0.105540	83.369247	6.920087	27.761326	2.514965	0.000000	-4.321452	0.000000	0.000000	0.000000	0.218178	0.169040	-1.477804	0.000000	0.000000	4.000000	36.000000	0.000000
3300.269459	0.090540	0.537482	0.105540	83.369247	6.920087	27.761326	2.514965	0.000000	-4.321452	0.000000	0.000000	0.000000	0.218178	0.169040	-1.477804	0.000000	0.000000	4.000000	36.000000	0.000000
3300.272792	0.090540	0.537482	0.105540	83.451469	1.781894	22.502739	2.422673	0.000000	-4.373861	0.000000	0.000000	0.000000	0.218178	0.169040	-1.477804	0.000000	0.000000	4.000000	36.000000	0.000000
3300.276126	0.090915	0.538127	0.100607	83.451469	1.781894	22.502739	2.422673	0.000000	-4.373861	0.000000	0.000000	0.000000	0.112473	0.193697	-1.479642	0.000000	0.000000	4.000000	36.000000	0.000000
3300.279459	0.090915	0.538127	0.100607	83.451469	1.781894	22.502739	2.422673	0.000000	-4.373861	0.000000	0.000000	0.000000	0.112473	0.193697	-1.479642	0.000000	0.000000	4.000000	36.000000	0.000000
3300.282792	0.090915	0.538127	0.100607	83.520073	-2.942231	18.294849	2.331019	0.000000	-4.423387	0.000000	0.000000	0.000000	0.112473	0.193697	-1.479642	0.000000	0.000000	4.000000	36.000000	0.000000
3300.286126	0.090764	0.538870	0.095717	83.520073	-2.942231	18.294849	2.331019	0.000000	-4.423387	0.000000	0.000000	0.000000	-0.045100	0.222863	-1.467209	0.000000	0.000000	4.000000	36.000000	0.000000
3300.289459	0.090764	0.538870	0.095717	83.520073	-2.942231	18.294849	2.331019	0.000000	-4.423387	0.000000	0.000000	0.000000	-0.045100	0.222863	-1.467209	0.000000	0.000000	4.000000	36.000000	0.000000
3300.292792	0.090764	0.538870	0.095717	83.615761	-6.951868	14.776819	2.242336	0.000000	-4.468996	0.000000	0.000000	0.000000	-0.045100	0.222863	-1.467209	0.000000	0.000000	4.000000	36.000000	0.000000
3300.296126	0.090131	0.539586	0.090880	83.615761	-6.951868	14.776819	2.242336	0.000000	-4.468996	0.000000	0.000000	0.000000	-0.190076	0.214643	-1.450892	0.000000	0.000000	4.000000	36.000000	0.000000
3300.299459	0.090131	0.539586	0.090880	83.615761	-6.951868	14.776819	2.242336	0.000000	-4.468996	0.000000	0.000000	0.000000	-0.190076	0.214643	-1.450892	0.000000	0.000000	4.000000	36.000000	0.000000
3300.302792	0.090131	0.539586	0.090880	83.767097	-9.395821	12.371896	2.156280	0.000000	-4.511147	0.000000	0.000000	0.000000	-0.190076	0.214643	-1.450892	0.000000	0.000000	4.000000	36.000000	0.000000
3300.306126	0.089155	0.540274	0.086076	83.767097	-9.395821	12.371896	2.156280	0.000000	-4.511147	0.000000	0.000000	0.000000	-0.292636	0.206373	-1.441306	0.000000	0.000000	4.000000	36.000000	0.000000
3300.309459	0.089155	0.540274	0.086076	83.767097	-9.395821	12.371896	2.156280	0.000000	-4.511147	0.000000	0.000000	0.000000	-0.292636	0.206373	-1.441306	0.000000	0.000000	4.000000	36.000000	0.000000
3300.312792	0.089155	0.540274	0.086076	83.934341	-9.573969	12.279465	2.070937	0.000000	-4.550958	0.000000	0.000000	0.000000	-0.292636	0.206373	-1.441306	0.000000	0.000000	4.000000	36.000000	0.000000
3300.316126	0.087875	0.540844	0.081311	83.934341	-9.573969	12.279465	2.070937	0.000000	-4.550958	0.000000	0.000000	0.000000	-0.384179	0.171208	-1.429356	0.000000	0.000000	4.000000	36.000000	0.000000
3300.319459	0.087875	0.540844	0.081311	83.934341	-9.573969	12.279465	2.070937	0.000000	-4.550958	0.000000	0.000000	0.000000	-0.384179	0.171208	-1.429356	0.000000	0.000000	4.000000	36.000000	0.000000
3300.322792	0.087875	0.540844	0.081311	83.835060	-8.019138	14.032530	1.985964	0.000000	-4.588676	0.000000	0.000000	0.000000	-0.384179	0.171208	-1.429356	0.000000	0.000000	4.000000	36.000000	0.000000
3300.326126	0.086391	0.541348	0.076685	83.835060	-8.019138	14.032530	1.985964	0.000000	-4.588676	0.000000	0.000000	0.000000	-0.444966	0.151165	-1.387805	0.000000	0.000000	4.000000	36.000000	0.000000
3300.329459	0.086391	0.541348	0.076685	83.835060	-8.019138	14.032530	1.985964	0.000000	-4.588676	0.000000	0.000000	0.000000	-0.444966	0.151165	-1.387805	0.000000	0.000000	4.000000	36.000000	0.000000
3300.332792	0.086391	0.541348	0.076685	83.410957	-5.985185	16.235785	1.902394	0.000000	-4.623948	0.000000	0.000000	0.000000	-0.444966	0.151165	-1.387805	0.000000	0.000000	4.000000	36.000000	0.000000
3300.336126	0.084783	0.541694	0.072161	83.410957	-5.985185	16.235785	1.902394	0.000000	-4.623948	0.000000	0.000000	0.000000	-0.482614	0.103597	-1.357471	0.000000	0.000000	4.000000	36.000000	0.000000
3300.339459	0.084783	0.541694	0.072161	83.410957	-5.985185	16.235785	1.902394	0.000000	-4.623948	0.000000	0.000000	0.000000	-0.482614	0.103597	-1.357471	0.000000	0.000000	4.000000	36.000000	0.000000
3300.342792	0.084783	0.541694	0.072161	82.726028	-4.494520	17.786594	1.818812	0.000000	-4.657458	0.000000	0.000000	0.000000	-0.482614	0.103597	-1.357471	0.000000	0.000000	4.000000	36.000000	0.000000
3300.346126	0.083159	0.541996	0.067764	82.726028	-4.494520	17.786594	1.818812	0.000000	-4.657458	0.000000	0.000000	0.000000	-0.487193	0.090739	-1.318866	0.000000	0.000000	4.000000	36.000000	0.000000
3300.349459	0.083159	0.541996	0.067764	82.726028	-4.494520	17.786594	1.818812	0.000000	-4.657458	0.000000	0.000000	0.000000	-0.487193	0.090739	-1.318866	0.000000	0.000000	4.000000	36.000000	0.000000
3300.352792	0.083159	0.541996	0.067764	81.858665	-3.246574	19.060999	1.734947	0.000000	-4.689346	0.000000	0.000000	0.000000	-0.487193	0.090739	-1.318866	0.000000	0.000000	4.000000	36.000000	0.000000
3300.356126	0.081336	0.542375	0.063612	81.858665	-3.246574	19.060999	1.734947	0.000000	-4.689346	0.000000	0.000000	0.000000	-0.546930	0.113590	-1.245629	0.000000	0.000000	4.000000	36.000000	0.000000
3300.359459	0.081336	0.542375	0.063612	81.858665	-3.246574	19.060999	1.734947	0.000000	-4.689346	0.000000	0.000000	0.000000	-0.546930	0.113590	-1.245629	0.000000	0.000000	4.000000	36.000000	0.000000
3300.362792	0.081336	0.542375	0.063612	80.922768	-2.140152	20.253798	1.655109	0.000000	-4.718116	0.000000	0.000000	0.000000	-0.546930	0.113590	-1.245629	0.000000	0.000000	4.000000	36.000000	0.000000
3300.366126	0.079167	0.542869	0.059701	80.922768	-2.140152	20.253798	1.655109	0.000000	-4.718116	0.000000	0.000000	0.000000	-0.650570	0.148433	-1.173509	0.000000	0.000000	4.000000	36.000000	0.000000
3300.369459	0.079167	0.542869	0.059701	80.922768	-2.140152	20.253798	1.655109	0.000000	-4.718116	0.000000	0.000000	0.000000	-0.650570	0.148433	-1.173509	0.000000	0.000000	4.000000	36.000000	0.000000
3300.372792	0.079167	0.542869	0.059701	79.998383	-1.058045	21.516493	1.580620	0.000000	-4.743589	0.000000	0.000000	0.000000	-0.650570	0.148433	-1.173509	0.000000	0.000000	4.000000	36.000000	0.000000
3300.376126	0.076769	0.543419	0.056084	79.998383	-1.058045	21.516493	1.580620	0.000000	-4.743589	0.000000	0.000000	0.000000	-0.719484	0.164849	-1.085029	0.000000	0.000000	4.000000	36.000000	0.000000
3300.379459	0.076769	0.543419	0.056084	79.998383	-1.058045	21.516493	1.580620	0.000000	-4.743589	0.000000	0.000000	0.000000	-0.719484	0.164849	-1.085029	0.000000	0.000000	4.000000	36.000000	0.000000
3300.382792	0.076769	0.543419	0.056084	79.108467	-0.128366	22.696890	1.512082	0.000000	-4.765880	0.000000	0.000000	0.000000	-0.719484	0.164849	-1.085029	0.000000	0.000000	4.000000	36.000000	0.000000
3300.386126	0.074098	0.543940	0.052782	79.108467	-0.128366	22.696890	1.512082	0.000000	-4.765880	0.000000	0.000000	0.000000	-0.801134	0.156427	-0.990446	0.000000	0.000000	4.000000	36.000000	0.000000
3300.389459	0.074098	0.543940	0.052782	79.108467	-0.128366	22.696890	1.512082	0.000000	-4.765880	0.000000	0.000000	0.000000	-0.801134	0.156427	-0.990446	0.000000	0.000000	4.000000	36.000000	0.000000
3300.392792	0.074098	0.543940	0.052782	78.280655	0.936511	24.151369	1.450673	0.000000	-4.784929	0.000000	0.000000	0.000000	-0.801134	0.156427	-0.990446	0.000000	0.000000	4.000000	36.000000	0.000000
3300.396126	0.071144	0.544360	0.049683	78.280655	0.936511	24.151369	1.450673	0.000000	-4.784929	0.000000	0.000000	0.000000	-0.886386	0.126014	-0.929718	0.000000	0.000000	4.000000	36.000000	0.000000
3300.399459	0.071144	0.544360	0.049683	78.280655	0.936511	24.151369	1.450673	0.000000	-4.784929	0.000000	0.000000	0.000000	-0.886386	0.126014	-0.929718	0.000000	0.000000	4.000000	36.000000	0.000000
3300.402792	0.071144	0.544360	0.049683	77.583443	2.084440	25.723928	1.393958	0.000000	-4.801758	0.000000	0.000000	0.000000	-0.886386	0.126014	-0.929718	0.000000	0.000000	4.000000	36.000000	0.000000
3300.406126	0.068175	0.544672	0.046770	77.583443	2.084440	25.723928	1.393958	0.000000	-4.801758	0.000000	0.000000	0.000000	-0.890560	0.093534	-0.873970	0.000000	0.000000	4.000000	36.000000	0.000000
3300.409459	0.068175	0.544672	0.046770	77.583443	2.084440	25.723928	1.393958	0.000000	-4.801758	0.000000	0.000000	0.000000	-0.890560	0.093534	-0.873970	0.000000	0.000000	4.000000	36.000000	0.000000
3300.412792	0.068175	0.544672	0.046770	77.327042	3.067342	26.932280	1.339674	0.000000	-4.817185	0.000000	0.000000	0.000000	-0.890560	0.093534	-0.873970	0.000000	0.000000	4.000000	36.000000	0.000000
3300.416126	0.065139	0.544827	0.043827	77.327042	3.067342	26.932280	1.339674	0.000000	-4.817185	0.000000	0.000000	0.000000	-0.910842	0.046304	-0.882924	0.000000	0.000000	4.000000	36.000000	0.000000
3300.419459	0.065139	0.544827	0.043827	77.327042	3.067342	26.932280	1.339674	0.000000	-4.817185	0.000000	0.000000	0.000000	-0.910842	0.046304	-0.882924	0.000000	0.000000	4.000000	36.000000	0.000000
3300.422792	0.065139	0.544827	0.043827	77.496452	3.886551	27.759838	1.282572	0.000000	-4.832702	0.000000	0.000000	0.000000	-0.910842	0.046304	-0.882924	0.000000	0.000000	4.000000	36.000000	0.000000
3300.426126	0.061856	0.544923	0.040943	77.496452	3.886551	27.759838	1.282572	0.000000	-4.832702	0.000000	0.000000	0.000000	-0.984730	0.028794	-0.865261	0.000000	0.000000	4.000000	36.000000	0.000000
3300.429459	0.061856	0.544923	0.040943	77.496452	3.886551	27.759838	1.282572	0.000000	-4.832702	0.000000	0.000000	0.000000	-0.984730	0.028794	-0.865261	0.000000	0.000000	4.000000	36.000000	0.000000
3300.432792	0.061856	0.544923	0.040943	77.692055	4.572236	28.094685	1.226164	0.000000	-4.847321	0.000000	0.000000	0.000000	-0.984730	0.028794	-0.865261	0.000000	0.000000	4.000000	36.000000	0.000000
3300.436126	0.058435	0.545003	0.038178	77.692055	4.572236	28.094685	1.226164	0.000000	-4.847321	0.000000	0.000000	0.000000	-1.026372	0.024156	-0.829376	0.000000	0.000000	4.000000	36.000000	0.000000
3300.439459	0.058435	0.545003	0.038178	77.692055	4.572236	28.094685	1.226164	0.000000	-4.847321	0.000000	0.000000	0.000000	-1.026372	0.024156	-0.829376	0.000000	0.000000	4.000000	36.000000	0.000000
3300.442792	0.058435	0.545003	0.038178	77.844482	5.071205	28.290817	1.171322	0.000000	-4.860864	0.000000	0.000000	0.000000	-1.026372	0.024156	-0.829376	0.000000	0.000000	4.000000	36.000000	0.000000
3300.446126	0.054864	0.545128	0.035628	77.844482	5.071205	28.290817	1.171322	0.000000	-4.860864	0.000000	0.000000	0.000000	-1.071490	0.037499	-0.764944	0.000000	0.000000	4.000000	36.000000	0.000000
3300.449459	0.054864	0.545128	0.035628	77.844482	5.071205	28.290817	1.171322	0.000000	-4.860864	0.000000	0.000000	0.000000	-1.071490	0.037499	-0.764944	0.000000	0.000000	4.000000	36.000000	0.000000
3300.452792	0.054864	0.545128	0.035628	77.973099	5.384621	28.463146	1.121028	0.000000	-4.872709	0.000000	0.000000	0.000000	-1.071490	0.037499	-0.764944	0.000000	0.000000	4.000000	36.000000	0.000000
3300.456126	0.050866	0.545306	0.033361	77.973099	5.384621	28.463146	1.121028	0.000000	-4.872709	0.000000	0.000000	0.000000	-1.199336	0.053322	-0.680165	0.000000	0.000000	4.000000	36.000000	0.000000
3300.459459	0.050866	0.545306	0.033361	77.973099	5.384621	28.463146	1.121028	0.000000	-4.872709	0.000000	0.000000	0.000000	-1.199336	0.053322	-0.680165	0.000000	0.000000	4.000000	36.000000	0.000000
3300.462792	0.050866	0.545306	0.033361	78.077042	5.759981	28.822201	1.079575	0.000000	-4.882061	0.000000	0.000000	0.000000	-1.199336	0.053322	-0.680165	0.000000	0.000000	4.000000	36.000000	0.000000
3300.466126	0.046650	0.545520	0.031329	78.077042	5.759981	28.822201	1.079575	0.000000	-4.882061	0.000000	0.000000	0.000000	-1.264669	0.064343	-0.609564	0.000000	0.000000	4.000000	36.000000	0.000000
3300.469459	0.046650	0.545520	0.031329	78.077042	5.759981	28.822201	1.079575	0.000000	-4.882061	0.000000	0.000000	0.000000	-1.264669	0.064343	-0.609564	0.000000	0.000000	4.000000	36.000000	0.000000
3300.472792	0.046650	0.545520	0.031329	78.149178	6.650108	29.473425	1.044591	0.000000	-4.889666	0.000000	0.000000	0.000000	-1.264669	0.064343	-0.609564	0.000000	0.000000	4.000000	36.000000	0.000000
3300.476126	0.042338	0.545788	0.029600	78.149178	6.650108	29.473425	1.044591	0.000000	-4.889666	0.000000	0.000000	0.000000	-1.293788	0.080224	-0.518745	0.000000	0.000000	4.000000	36.000000	0.000000
3300.479459	0.042338	0.545788	0.029600	78.149178	6.650108	29.473425	1.044591	0.000000	-4.889666	0.000000	0.000000	0.000000	-1.293788	0.080224	-0.518745	0.000000	0.000000	4.000000	36.000000	0.000000
3300.482792	0.042338	0.545788	0.029600	78.187401	8.318796	30.637890	1.018005	0.000000	-4.895269	0.000000	0.000000	0.000000	-1.293788	0.080224	-0.518745	0.000000	0.000000	4.000000	36.000000	0.000000
3300.486126	0.037960	0.546077	0.028068	78.187401	8.318796	30.637890	1.018005	0.000000	-4.895269	0.000000	0.000000	0.000000	-1.313257	0.086910	-0.459668	0.000000	0.000000	4.000000	36.000000	0.000000
3300.489459	0.037960	0.546077	0.028068	78.187401	8.318796	30.637890	1.018005	0.000000	-4.895269	0.000000	0.000000	0.000000	-1.313257	0.086910	-0.459668	0.000000	0.000000	4.000000	36.000000	0.000000
3300.492792	0.037960	0.546077	0.028068	78.177483	10.650602	32.538612	0.996824	0.000000	-4.899627	0.000000	0.000000	0.000000	-1.313257	0.086910	-0.459668	0.000000	0.000000	4.000000	36.000000	0.000000
3300.496126	0.033603	0.546330	0.026693	78.177483	10.650602	32.538612	0.996824	0.000000	-4.899627	0.000000	0.000000	0.000000	-1.307130	0.075775	-0.412365	0.000000	0.000000	4.000000	36.000000	0.000000
3300.499459	0.033603	0.546330	0.026693	78.177483	10.650602	32.538612	0.996824	0.000000	-4.899627	0.000000	0.000000	0.000000	-1.307130	0.075775	-0.412365	0.000000	0.000000	4.000000	36.000000	0.000000
3300.502792	0.033603	0.546330	0.026693	78.112206	13.396195	34.947792	0.979617	0.000000	-4.903096	0.000000	0.000000	0.000000	-1.307130	0.075775	-0.412365	0.000000	0.000000	4.000000	36.000000	0.000000
3300.506126	0.029047	0.546480	0.025352	78.112206	13.396195	34.947792	0.979617	0.000000	-4.903096	0.000000	0.000000	0.000000	-1.366704	0.045166	-0.402280	0.000000	0.000000	4.000000	36.000000	0.000000
3300.509459	0.029047	0.546480	0.025352	78.112206	13.396195	34.947792	0.979617	0.000000	-4.903096	0.000000	0.000000	0.000000	-1.366704	0.045166	-0.402280	0.000000	0.000000	4.000000	36.000000	0.000000
3300.512792	0.029047	0.546480	0.025352	78.000793	16.189915	37.366703	0.963865	0.000000	-4.906217	0.000000	0.000000	0.000000	-1.366704	0.045166	-0.402280	0.000000	0.000000	4.000000	36.000000	0.000000
3300.516126	0.024247	0.546513	0.024023	78.000793	16.189915	37.366703	0.963865	0.000000	-4.906217	0.000000	0.000000	0.000000	-1.440051	0.009794	-0.398709	0.000000	0.000000	4.000000	36.000000	0.000000
3300.519459	0.024247	0.546513	0.024023	78.000793	16.189915	37.366703	0.963865	0.000000	-4.906217	0.000000	0.000000	0.000000	-1.440051	0.009794	-0.398709	0.000000	0.000000	4.000000	36.000000	0.000000
3300.522792	0.024247	0.546513	0.024023	77.864563	18.862694	39.636311	0.949177	0.000000	-4.909080	0.000000	0.000000	0.000000	-1.440051	0.009794	-0.398709	0.000000	0.000000	4.000000	36.000000	0.000000
3300.526126	0.019359	0.546397	0.022591	77.864563	18.862694	39.636311	0.949177	0.000000	-4.909080	0.000000	0.000000	0.000000	-1.466316	-0.034905	-0.429723	0.000000	0.000000	4.000000	36.000000	0.000000
3300.529459	0.019359	0.546397	0.022591	77.864563	18.862694	39.636311	0.949177	0.000000	-4.909080	0.000000	0.000000	0.000000	-1.466316	-0.034905	-0.429723	0.000000	0.000000	4.000000	36.000000	0.000000
3300.532792	0.019359	0.546397	0.022591	77.698448	21.362461	41.651505	0.929832	0.000000	-4.912781	0.000000	0.000000	0.000000	-1.466316	-0.034905	-0.429723	0.000000	0.000000	4.000000	36.000000	0.000000
3300.536126	0.014412	0.546183	0.021106	77.698448	21.362461	41.651505	0.929832	0.000000	-4.912781	0.000000	0.000000	0.000000	-1.484274	-0.064014	-0.445475	0.000000	0.000000	4.000000	36.000000	0.000000
3300.539459	0.014412	0.546183	0.021106	77.698448	21.362461	41.651505	0.929832	0.000000	-4.912781	0.000000	0.000000	0.000000	-1.484274	-0.064014	-0.445475	0.000000	0.000000	4.000000	36.000000	0.000000
3300.542792	0.014412	0.546183	0.021106	77.492462	23.713663	43.513096	0.907065	0.000000	-4.917035	0.000000	0.000000	0.000000	-1.484274	-0.064014	-0.445475	0.000000	0.000000	4.000000	36.000000	0.000000
3300.546126	0.009383	0.545952	0.019552	77.492462	23.713663	43.513096	0.907065	0.000000	-4.917035	0.000000	0.000000	0.000000	-1.508644	-0.069396	-0.466209	0.000000	0.000000	4.000000	36.000000	0.000000
3300.549459	0.009383	0.545952	0.019552	77.492462	23.713663	43.513096	0.907065	0.000000	-4.917035	0.000000	0.000000	0.000000	-1.508644	-0.069396	-0.466209	0.000000	0.000000	4.000000	36.000000	0.000000
3300.552792	0.009383	0.545952	0.019552	77.234535	25.914984	45.357941	0.879795	0.000000	-4.921988	0.000000	0.000000	0.000000	-1.508644	-0.069396	-0.466209	0.000000	0.000000	4.000000	36.000000	0.000000
3300.556126	0.004322	0.545743	0.018069	77.234535	25.914984	45.357941	0.879795	0.000000	-4.921988	0.000000	0.000000	0.000000	-1.518398	-0.062694	-0.444969	0.000000	0.000000	4.000000	36.000000	0.000000
3300.559459	0.004322	0.545743	0.018069	77.234535	25.914984	45.357941	0.879795	0.000000	-4.921988	0.000000	0.000000	0.000000	-1.518398	-0.062694	-0.444969	0.000000	0.000000	4.000000	36.000000	0.000000
3300.562792	0.004322	0.545743	0.018069	76.918137	27.919374	47.129074	0.853307	0.000000	-4.926649	0.000000	0.000000	0.000000	-1.518398	-0.062694	-0.444969	0.000000	0.000000	4.000000	36.000000	0.000000
3300.566126	-0.000730	0.545632	0.016771	76.918137	27.919374	47.129074	0.853307	0.000000	-4.926649	0.000000	0.000000	0.000000	-1.515519	-0.033418	-0.389386	0.000000	0.000000	4.000000	36.000000	0.000000
3300.569459	-0.000730	0.545632	0.016771	76.918137	27.919374	47.129074	0.853307	0.000000	-4.926649	0.000000	0.000000	0.000000	-1.515519	-0.033418	-0.389386	0.000000	0.000000	4.000000	36.000000	0.000000
3300.572792	-0.000730	0.545632	0.016771	76.545723	29.704540	48.815075	0.832904	0.000000	-4.930139	0.000000	0.000000	0.000000	-1.515519	-0.033418	-0.389386	0.000000	0.000000	4.000000	36.000000	0.000000
3300.576126	-0.005779	0.545609	0.015682	76.545723	29.704540	48.815075	0.832904	0.000000	-4.930139	0.000000	0.000000	0.000000	-1.514786	-0.006864	-0.326650	0.000000	0.000000	4.000000	36.000000	0.000000
3300.579459	-0.005779	0.545609	0.015682	76.545723	29.704540	48.815075	0.832904	0.000000	-4.930139	0.000000	0.000000	0.000000	-1.514786	-0.006864	-0.326650	0.000000	0.000000	4.000000	36.000000	0.000000
3300.582792	-0.005779	0.545609	0.015682	76.146416	31.221416	50.325993	0.784098	0.000000	-4.711035	0.000000	0.000000	0.000000	-1.514786	-0.006864	-0.326650	0.000000	0.000000	4.000000	36.000000	0.000000
3300.586126	-0.010744	0.545623	0.014814	76.146416	31.221416	50.325993	0.784098	0.000000	-4.711035	0.000000	0.000000	0.000000	-1.489546	0.004269	-0.260337	0.000000	0.000000	4.000000	36.000000	0.000000
3300.589459	-0.010744	0.545623	0.014814	76.146416	31.221416	50.325993	0.784098	0.000000	-4.711035	0.000000	0.000000	0.000000	-1.489546	0.004269	-0.260337	0.000000	0.000000	4.000000	36.000000	0.000000
3300.592792	-0.010744	0.545623	0.014814	75.794876	32.452160	51.495235	0.740709	0.000000	-4.462778	0.000000	0.000000	0.000000	-1.489546	0.004269	-0.260337	0.000000	0.000000	4.000000	36.000000	0.000000
3300.596126	-0.015745	0.545658	0.014148	75.794876	32.452160	51.495235	0.740709	0.000000	-4.462778	0.000000	0.000000	0.000000	-1.500226	0.010468	-0.199876	0.000000	0.000000	4.000000	36.000000	0.000000
3300.599459	-0.015745	0.545658	0.014148	75.794876	32.452160	51.495235	0.740709	0.000000	-4.462778	0.000000	0.000000	0.000000	-1.500226	0.010468	-0.199876	0.000000	0.000000	4.000000	36.000000	0.000000
3300.602792	-0.015745	0.545658	0.014148	75.628937	33.722233	52.510269	0.707396	0.000000	-4.212740	0.000000	0.000000	0.000000	-1.500226	0.010468	-0.199876	0.000000	0.000000	4.000000	36.000000	0.000000
3300.606126	-0.020740	0.545656	0.013587	75.628937	33.722233	52.510269	0.707396	0.000000	-4.212740	0.000000	0.000000	0.000000	-1.498429	-0.000670	-0.168330	0.000000	0.000000	4.000000	36.000000	0.000000
3300.609459	-0.020740	0.545656	0.013587	75.628937	33.722233	52.510269	0.707396	0.000000	-4.212740	0.000000	0.000000	0.000000	-1.498429	-0.000670	-0.168330	0.000000	0.000000	4.000000	36.000000	0.000000
3300.612792	-0.020740	0.545656	0.013587	75.711334	35.481342	53.796413	0.679341	0.000000	-3.963002	0.000000	0.000000	0.000000	-1.498429	-0.000670	-0.168330	0.000000	0.000000	4.000000	36.000000	0.000000
3300.616126	-0.025639	0.545652	0.013043	75.711334	35.481342	53.796413	0.679341	0.000000	-3.963002	0.000000	0.000000	0.000000	-1.469664	-0.001070	-0.163247	0.000000	0.000000	4.000000	36.000000	0.000000
3300.619459	-0.025639	0.545652	0.013043	75.711334	35.481342	53.796413	0.679341	0.000000	-3.963002	0.000000	0.000000	0.000000	-1.469664	-0.001070	-0.163247	0.000000	0.000000	4.000000	36.000000	0.000000
3300.622792	-0.025639	0.545652	0.013043	75.935020	37.465069	55.166309	0.652133	0.000000	-3.718058	0.000000	0.000000	0.000000	-1.469664	-0.001070	-0.163247	0.000000	0.000000	4.000000	36.000000	0.000000
3300.626126	-0.030380	0.545630	0.012569	75.935020	37.465069	55.166309	0.652133	0.000000	-3.718058	0.000000	0.000000	0.000000	-1.422279	-0.006735	-0.142041	0.000000	0.000000	4.000000	36.000000	0.000000
3300.629459	-0.030380	0.545630	0.012569	75.935020	37.465069	55.166309	0.652133	0.000000	-3.718058	0.000000	0.000000	0.000000	-1.422279	-0.006735	-0.142041	0.000000	0.000000	4.000000	36.000000	0.000000
3300.632792	-0.030380	0.545630	0.012569	76.205864	39.303570	56.377823	0.628460	0.000000	-3.481011	0.000000	0.000000	0.000000	-1.422279	-0.006735	-0.142041	0.000000	0.000000	4.000000	36.000000	0.000000
3300.636126	-0.034986	0.545623	0.012141	76.205864	39.303570	56.377823	0.628460	0.000000	-3.481011	0.000000	0.000000	0.000000	-1.381963	-0.002027	-0.128361	0.000000	0.000000	4.000000	36.000000	0.000000
3300.639459	-0.034986	0.545623	0.012141	76.205864	39.303570	56.377823	0.628460	0.000000	-3.481011	0.000000	0.000000	0.000000	-1.381963	-0.002027	-0.128361	0.000000	0.000000	4.000000	36.000000	0.000000
3300.642792	-0.034986	0.545623	0.012141	76.494324	40.865925	57.314384	0.607067	0.000000	-3.250684	0.000000	0.000000	0.000000	-1.381963	-0.002027	-0.128361	0.000000	0.000000	4.000000	36.000000	0.000000
3300.646126	-0.039507	0.545649	0.011778	76.494324	40.865925	57.314384	0.607067	0.000000	-3.250684	0.000000	0.000000	0.000000	-1.356184	0.007703	-0.109122	0.000000	0.000000	4.000000	36.000000	0.000000
3300.649459	-0.039507	0.545649	0.011778	76.494324	40.865925	57.314384	0.607067	0.000000	-3.250684	0.000000	0.000000	0.000000	-1.356184	0.007703	-0.109122	0.000000	0.000000	4.000000	36.000000	0.000000
3300.652792	-0.039507	0.545649	0.011778	76.741722	42.218269	58.176289	0.588880	0.000000	-3.024654	0.000000	0.000000	0.000000	-1.356184	0.007703	-0.109122	0.000000	0.000000	4.000000	36.000000	0.000000
3300.656126	-0.043927	0.545757	0.011538	76.741722	42.218269	58.176289	0.588880	0.000000	-3.024654	0.000000	0.000000	0.000000	-1.326104	0.032570	-0.071976	0.000000	0.000000	4.000000	36.000000	0.000000
3300.659459	-0.043927	0.545757	0.011538	76.741722	42.218269	58.176289	0.588880	0.000000	-3.024654	0.000000	0.000000	0.000000	-1.326104	0.032570	-0.071976	0.000000	0.000000	4.000000	36.000000	0.000000
3300.662792	-0.043927	0.545757	0.011538	76.939346	43.370930	59.007645	0.576884	0.000000	-2.803636	0.000000	0.000000	0.000000	-1.326104	0.032570	-0.071976	0.000000	0.000000	4.000000	36.000000	0.000000
3300.666126	-0.048384	0.545906	0.011397	76.939346	43.370930	59.007645	0.576884	0.000000	-2.803636	0.000000	0.000000	0.000000	-1.336899	0.044741	-0.042238	0.000000	0.000000	4.000000	36.000000	0.000000
3300.669459	-0.048384	0.545906	0.011397	76.939346	43.370930	59.007645	0.576884	0.000000	-2.803636	0.000000	0.000000	0.000000	-1.336899	0.044741	-0.042238	0.000000	0.000000	4.000000	36.000000	0.000000
3300.672792	-0.048384	0.545906	0.011397	77.092094	44.272278	59.721481	0.569844	0.000000	-2.580820	0.000000	0.000000	0.000000	-1.336899	0.044741	-0.042238	0.000000	0.000000	4.000000	36.000000	0.000000
3300.676126	-0.052852	0.546140	0.011305	77.092094	44.272278	59.721481	0.569844	0.000000	-2.580820	0.000000	0.000000	0.000000	-1.340379	0.069966	-0.027464	0.000000	0.000000	4.000000	36.000000	0.000000
3300.679459	-0.052852	0.546140	0.011305	77.092094	44.272278	59.721481	0.569844	0.000000	-2.580820	0.000000	0.000000	0.000000	-1.340379	0.069966	-0.027464	0.000000	0.000000	4.000000	36.000000	0.000000
3300.682792	-0.052852	0.546140	0.011305	77.201393	44.902878	60.160805	0.565267	0.000000	-2.357423	0.000000	0.000000	0.000000	-1.340379	0.069966	-0.027464	0.000000	0.000000	4.000000	36.000000	0.000000
3300.686126	-0.057342	0.546430	0.011332	77.201393	44.902878	60.160805	0.565267	0.000000	-2.357423	0.000000	0.000000	0.000000	-1.347057	0.087264	0.007976	0.000000	0.000000	4.000000	36.000000	0.000000
3300.689459	-0.057342	0.546430	0.011332	77.201393	44.902878	60.160805	0.565267	0.000000	-2.357423	0.000000	0.000000	0.000000	-1.347057	0.087264	0.007976	0.000000	0.000000	4.000000	36.000000	0.000000
3300.692792	-0.057342	0.546430	0.011332	77.273529	45.288582	60.206562	0.566596	0.000000	-2.132914	0.000000	0.000000	0.000000	-1.347057	0.087264	0.007976	0.000000	0.000000	4.000000	36.000000	0.000000
3300.696126	-0.061747	0.546779	0.011490	77.273529	45.288582	60.206562	0.566596	0.000000	-2.132914	0.000000	0.000000	0.000000	-1.321593	0.104611	0.047529	0.000000	0.000000	4.000000	36.000000	0.000000
3300.699459	-0.061747	0.546779	0.011490	77.273529	45.288582	60.206562	0.566596	0.000000	-2.132914	0.000000	0.000000	0.000000	-1.321593	0.104611	0.047529	0.000000	0.000000	4.000000	36.000000	0.000000
3300.702792	-0.061747	0.546779	0.011490	77.326363	45.453304	59.875446	0.574517	0.000000	-1.912648	0.000000	0.000000	0.000000	-1.321593	0.104611	0.047529	0.000000	0.000000	4.000000	36.000000	0.000000
3300.706126	-0.066041	0.547135	0.011731	77.326363	45.453304	59.875446	0.574517	0.000000	-1.912648	0.000000	0.000000	0.000000	-1.288303	0.106847	0.072243	0.000000	0.000000	4.000000	36.000000	0.000000
3300.709459	-0.066041	0.547135	0.011731	77.326363	45.453304	59.875446	0.574517	0.000000	-1.912648	0.000000	0.000000	0.000000	-1.288303	0.106847	0.072243	0.000000	0.000000	4.000000	36.000000	0.000000
3300.712792	-0.066041	0.547135	0.011731	77.366524	45.360985	59.202885	0.586558	0.000000	-1.697931	0.000000	0.000000	0.000000	-1.288303	0.106847	0.072243	0.000000	0.000000	4.000000	36.000000	0.000000
3300.716126	-0.070199	0.547491	0.012019	77.366524	45.360985	59.202885	0.586558	0.000000	-1.697931	0.000000	0.000000	0.000000	-1.247148	0.106683	0.086470	0.000000	0.000000	4.000000	36.000000	0.000000
3300.719459	-0.070199	0.547491	0.012019	77.366524	45.360985	59.202885	0.586558	0.000000	-1.697931	0.000000	0.000000	0.000000	-1.247148	0.106683	0.086470	0.000000	0.000000	4.000000	36.000000	0.000000
3300.722792	-0.070199	0.547491	0.012019	77.400185	45.044338	58.354603	0.600970	0.000000	-1.490073	0.000000	0.000000	0.000000	-1.247148	0.106683	0.086470	0.000000	0.000000	4.000000	36.000000	0.000000
3300.726126	-0.074178	0.547863	0.012384	77.400185	45.044338	58.354603	0.600970	0.000000	-1.490073	0.000000	0.000000	0.000000	-1.193776	0.111624	0.109336	0.000000	0.000000	4.000000	36.000000	0.000000
3300.729459	-0.074178	0.547863	0.012384	77.400185	45.044338	58.354603	0.600970	0.000000	-1.490073	0.000000	0.000000	0.000000	-1.193776	0.111624	0.109336	0.000000	0.000000	4.000000	36.000000	0.000000
3300.732792	-0.074178	0.547863	0.012384	77.444031	44.440140	57.306355	0.619192	0.000000	-1.291110	0.000000	0.000000	0.000000	-1.193776	0.111624	0.109336	0.000000	0.000000	4.000000	36.000000	0.000000
3300.736126	-0.078120	0.548285	0.012843	77.444031	44.440140	57.306355	0.619192	0.000000	-1.291110	0.000000	0.000000	0.000000	-1.182729	0.126772	0.137696	0.000000	0.000000	4.000000	36.000000	0.000000
3300.739459	-0.078120	0.548285	0.012843	77.444031	44.440140	57.306355	0.619192	0.000000	-1.291110	0.000000	0.000000	0.000000	-1.182729	0.126772	0.137696	0.000000	0.000000	4.000000	36.000000	0.000000
3300.742792	-0.078120	0.548285	0.012843	77.497208	43.492985	55.977013	0.642142	0.000000	-1.093989	0.000000	0.000000	0.000000	-1.182729	0.126772	0.137696	0.000000	0.000000	4.000000	36.000000	0.000000
3300.746126	-0.082069	0.548768	0.013366	77.497208	43.492985	55.977013	0.642142	0.000000	-1.093989	0.000000	0.000000	0.000000	-1.184566	0.144701	0.157026	0.000000	0.000000	4.000000	36.000000	0.000000
3300.749459	-0.082069	0.548768	0.013366	77.497208	43.492985	55.977013	0.642142	0.000000	-1.093989	0.000000	0.000000	0.000000	-1.184566	0.144701	0.157026	0.000000	0.000000	4.000000	36.000000	0.000000
3300.752792	-0.082069	0.548768	0.013366	77.567871	42.268185	54.397587	0.668313	0.000000	-0.896561	0.000000	0.000000	0.000000	-1.184566	0.144701	0.157026	0.000000	0.000000	4.000000	36.000000	0.000000
3300.756126	-0.086003	0.549310	0.013958	77.567871	42.268185	54.397587	0.668313	0.000000	-0.896561	0.000000	0.000000	0.000000	-1.180236	0.162768	0.177443	0.000000	0.000000	4.000000	36.000000	0.000000
3300.759459	-0.086003	0.549310	0.013958	77.567871	42.268185	54.397587	0.668313	0.000000	-0.896561	0.000000	0.000000	0.000000	-1.180236	0.162768	0.177443	0.000000	0.000000	4.000000	36.000000	0.000000
3300.762792	-0.086003	0.549310	0.013958	77.645294	40.957436	52.727242	0.697887	0.000000	-0.699855	0.000000	0.000000	0.000000	-1.180236	0.162768	0.177443	0.000000	0.000000	4.000000	36.000000	0.000000
3300.766126	-0.089930	0.549852	0.014650	77.645294	40.957436	52.727242	0.697887	0.000000	-0.699855	0.000000	0.000000	0.000000	-1.178278	0.162463	0.207704	0.000000	0.000000	4.000000	36.000000	0.000000
3300.769459	-0.089930	0.549852	0.014650	77.645294	40.957436	52.727242	0.697887	0.000000	-0.699855	0.000000	0.000000	0.000000	-1.178278	0.162463	0.207704	0.000000	0.000000	4.000000	36.000000	0.000000
3300.772792	-0.089930	0.549852	0.014650	77.712372	39.607376	51.037598	0.732504	0.000000	-0.503475	0.000000	0.000000	0.000000	-1.178278	0.162463	0.207704	0.000000	0.000000	4.000000	36.000000	0.000000
3300.776126	-0.093831	0.550419	0.015443	77.712372	39.607376	51.037598	0.732504	0.000000	-0.503475	0.000000	0.000000	0.000000	-1.170009	0.170042	0.237794	0.000000	0.000000	4.000000	36.000000	0.000000
3300.779459	-0.093831	0.550419	0.015443	77.712372	39.607376	51.037598	0.732504	0.000000	-0.503475	0.000000	0.000000	0.000000	-1.170009	0.170042	0.237794	0.000000	0.000000	4.000000	36.000000	0.000000
3300.782792	-0.093831	0.550419	0.015443	77.764549	38.259464	49.349800	0.772136	0.000000	-0.308474	0.000000	0.000000	0.000000	-1.170009	0.170042	0.237794	0.000000	0.000000	4.000000	36.000000	0.000000
3300.786126	-0.097616	0.550985	0.016360	77.764549	38.259464	49.349800	0.772136	0.000000	-0.308474	0.000000	0.000000	0.000000	-1.135685	0.169729	0.275067	0.000000	0.000000	4.000000	36.000000	0.000000
3300.789459	-0.097616	0.550985	0.016360	77.764549	38.259464	49.349800	0.772136	0.000000	-0.308474	0.000000	0.000000	0.000000	-1.135685	0.169729	0.275067	0.000000	0.000000	4.000000	36.000000	0.000000
3300.792792	-0.097616	0.550985	0.016360	77.801331	36.888371	47.494289	0.817981	0.000000	-0.119193	0.000000	0.000000	0.000000	-1.135685	0.169729	0.275067	0.000000	0.000000	4.000000	36.000000	0.000000
3300.796126	-0.101279	0.551574	0.017466	77.801331	36.888371	47.494289	0.817981	0.000000	-0.119193	0.000000	0.000000	0.000000	-1.098754	0.176933	0.331939	0.000000	0.000000	4.000000	36.000000	0.000000
3300.799459	-0.101279	0.551574	0.017466	77.801331	36.888371	47.494289	0.817981	0.000000	-0.119193	0.000000	0.000000	0.000000	-1.098754	0.176933	0.331939	0.000000	0.000000	4.000000	36.000000	0.000000
3300.802792	-0.101279	0.551574	0.017466	77.833275	35.521763	45.518848	0.873304	0.000000	0.063933	0.000000	0.000000	0.000000	-1.098754	0.176933	0.331939	0.000000	0.000000	4.000000	36.000000	0.000000
3300.806126	-0.104767	0.552153	0.018739	77.833275	35.521763	45.518848	0.873304	0.000000	0.063933	0.000000	0.000000	0.000000	-1.046578	0.173709	0.381935	0.000000	0.000000	4.000000	36.000000	0.000000
3300.809459	-0.104767	0.552153	0.018739	77.833275	35.521763	45.518848	0.873304	0.000000	0.063933	0.000000	0.000000	0.000000	-1.046578	0.173709	0.381935	0.000000	0.000000	4.000000	36.000000	0.000000
3300.812792	-0.104767	0.552153	0.018739	77.854576	34.157349	43.580605	0.936960	0.000000	0.238362	0.000000	0.000000	0.000000	-1.046578	0.173709	0.381935	0.000000	0.000000	4.000000	36.000000	0.000000
3300.816126	-0.108106	0.552694	0.020182	77.854576	34.157349	43.580605	0.936960	0.000000	0.238362	0.000000	0.000000	0.000000	-1.001748	0.162333	0.432972	0.000000	0.000000	4.000000	36.000000	0.000000
3300.819459	-0.108106	0.552694	0.020182	77.854576	34.157349	43.580605	0.936960	0.000000	0.238362	0.000000	0.000000	0.000000	-1.001748	0.162333	0.432972	0.000000	0.000000	4.000000	36.000000	0.000000
3300.822792	-0.108106	0.552694	0.020182	77.891365	32.753048	41.713127	1.009122	0.000000	0.405320	0.000000	0.000000	0.000000	-1.001748	0.162333	0.432972	0.000000	0.000000	4.000000	36.000000	0.000000
3300.826126	-0.111254	0.553208	0.021719	77.891365	32.753048	41.713127	1.009122	0.000000	0.405320	0.000000	0.000000	0.000000	-0.944335	0.153942	0.460951	0.000000	0.000000	4.000000	36.000000	0.000000
3300.829459	-0.111254	0.553208	0.021719	77.891365	32.753048	41.713127	1.009122	0.000000	0.405320	0.000000	0.000000	0.000000	-0.944335	0.153942	0.460951	0.000000	0.000000	4.000000	36.000000	0.000000
3300.832792	-0.111254	0.553208	0.021719	77.941734	31.226921	39.749653	1.085947	0.000000	0.562709	0.000000	0.000000	0.000000	-0.944335	0.153942	0.460951	0.000000	0.000000	4.000000	36.000000	0.000000
3300.836126	-0.114300	0.553753	0.023428	77.941734	31.226921	39.749653	1.085947	0.000000	0.562709	0.000000	0.000000	0.000000	-0.913617	0.163514	0.512750	0.000000	0.000000	4.000000	36.000000	0.000000
3300.839459	-0.114300	0.553753	0.023428	77.941734	31.226921	39.749653	1.085947	0.000000	0.562709	0.000000	0.000000	0.000000	-0.913617	0.163514	0.512750	0.000000	0.000000	4.000000	36.000000	0.000000
3300.842792	-0.114300	0.553753	0.023428	77.994553	29.599377	37.632019	1.171405	0.000000	0.714979	0.000000	0.000000	0.000000	-0.913617	0.163514	0.512750	0.000000	0.000000	4.000000	36.000000	0.000000
3300.846126	-0.117287	0.554357	0.025295	77.994553	29.599377	37.632019	1.171405	0.000000	0.714979	0.000000	0.000000	0.000000	-0.896366	0.181172	0.560040	0.000000	0.000000	4.000000	36.000000	0.000000
3300.849459	-0.117287	0.554357	0.025295	77.994553	29.599377	37.632019	1.171405	0.000000	0.714979	0.000000	0.000000	0.000000	-0.896366	0.181172	0.560040	0.000000	0.000000	4.000000	36.000000	0.000000
3300.852792	-0.117287	0.554357	0.025295	78.042542	27.881237	35.441422	1.264745	0.000000	0.864373	0.000000	0.000000	0.000000	-0.896366	0.181172	0.560040	0.000000	0.000000	4.000000	36.000000	0.000000
3300.856126	-0.120210	0.554984	0.027285	78.042542	27.881237	35.441422	1.264745	0.000000	0.864373	0.000000	0.000000	0.000000	-0.876712	0.188358	0.597088	0.000000	0.000000	4.000000	36.000000	0.000000
3300.859459	-0.120210	0.554984	0.027285	78.042542	27.881237	35.441422	1.264745	0.000000	0.864373	0.000000	0.000000	0.000000	-0.876712	0.188358	0.597088	0.000000	0.000000	4.000000	36.000000	0.000000
3300.862792	-0.120210	0.554984	0.027285	78.091133	26.108191	33.206196	1.364260	0.000000	1.010491	0.000000	0.000000	0.000000	-0.876712	0.188358	0.597088	0.000000	0.000000	4.000000	36.000000	0.000000
3300.866126	-0.123040	0.555591	0.029394	78.091133	26.108191	33.206196	1.364260	0.000000	1.010491	0.000000	0.000000	0.000000	-0.849185	0.181947	0.632517	0.000000	0.000000	4.000000	36.000000	0.000000
3300.869459	-0.123040	0.555591	0.029394	78.091133	26.108191	33.206196	1.364260	0.000000	1.010491	0.000000	0.000000	0.000000	-0.849185	0.181947	0.632517	0.000000	0.000000	4.000000	36.000000	0.000000
3300.872792	-0.123040	0.555591	0.029394	78.116051	24.409842	31.005829	1.469679	0.000000	1.152022	0.000000	0.000000	0.000000	-0.849185	0.181947	0.632517	0.000000	0.000000	4.000000	36.000000	0.000000
3300.876126	-0.125786	0.556238	0.031650	78.116051	24.409842	31.005829	1.469679	0.000000	1.152022	0.000000	0.000000	0.000000	-0.823665	0.194279	0.676968	0.000000	0.000000	4.000000	36.000000	0.000000
3300.879459	-0.125786	0.556238	0.031650	78.116051	24.409842	31.005829	1.469679	0.000000	1.152022	0.000000	0.000000	0.000000	-0.823665	0.194279	0.676968	0.000000	0.000000	4.000000	36.000000	0.000000
3300.882792	-0.125786	0.556238	0.031650	78.145790	23.053135	29.135447	1.582507	0.000000	1.289300	0.000000	0.000000	0.000000	-0.823665	0.194279	0.676968	0.000000	0.000000	4.000000	36.000000	0.000000
3300.886126	-0.128285	0.556911	0.034014	78.145790	23.053135	29.135447	1.582507	0.000000	1.289300	0.000000	0.000000	0.000000	-0.749832	0.201853	0.709110	0.000000	0.000000	4.000000	36.000000	0.000000
3300.889459	-0.128285	0.556911	0.034014	78.145790	23.053135	29.135447	1.582507	0.000000	1.289300	0.000000	0.000000	0.000000	-0.749832	0.201853	0.709110	0.000000	0.000000	4.000000	36.000000	0.000000
3300.892792	-0.128285	0.556911	0.034014	78.239296	22.309139	27.874163	1.700692	0.000000	1.414272	0.000000	0.000000	0.000000	-0.749832	0.201853	0.709110	0.000000	0.000000	4.000000	36.000000	0.000000
3300.896126	-0.130605	0.557609	0.036470	78.239296	22.309139	27.874163	1.700692	0.000000	1.414272	0.000000	0.000000	0.000000	-0.695973	0.209462	0.736707	0.000000	0.000000	4.000000	36.000000	0.000000
3300.899459	-0.130605	0.557609	0.036470	78.239296	22.309139	27.874163	1.700692	0.000000	1.414272	0.000000	0.000000	0.000000	-0.695973	0.209462	0.736707	0.000000	0.000000	4.000000	36.000000	0.000000
3300.902792	-0.130605	0.557609	0.036470	78.398323	21.942032	26.963198	1.823477	0.000000	1.530267	0.000000	0.000000	0.000000	-0.695973	0.209462	0.736707	0.000000	0.000000	4.000000	36.000000	0.000000
3300.906126	-0.132755	0.558313	0.039064	78.398323	21.942032	26.963198	1.823477	0.000000	1.530267	0.000000	0.000000	0.000000	-0.644794	0.211065	0.778203	0.000000	0.000000	4.000000	36.000000	0.000000
3300.909459	-0.132755	0.558313	0.039064	78.398323	21.942032	26.963198	1.823477	0.000000	1.530267	0.000000	0.000000	0.000000	-0.644794	0.211065	0.778203	0.000000	0.000000	4.000000	36.000000	0.000000
3300.912792	-0.132755	0.558313	0.039064	78.601097	21.622309	26.039757	1.953178	0.000000	1.637733	0.000000	0.000000	0.000000	-0.644794	0.211065	0.778203	0.000000	0.000000	4.000000	36.000000	0.000000
3300.916126	-0.134729	0.559050	0.041792	78.601097	21.622309	26.039757	1.953178	0.000000	1.637733	0.000000	0.000000	0.000000	-0.592323	0.221057	0.818579	0.000000	0.000000	4.000000	36.000000	0.000000
3300.919459	-0.134729	0.559050	0.041792	78.601097	21.622309	26.039757	1.953178	0.000000	1.637733	0.000000	0.000000	0.000000	-0.592323	0.221057	0.818579	0.000000	0.000000	4.000000	36.000000	0.000000
3300.922792	-0.134729	0.559050	0.041792	78.834923	21.182526	24.926081	2.089607	0.000000	1.736453	0.000000	0.000000	0.000000	-0.592323	0.221057	0.818579	0.000000	0.000000	4.000000	36.000000	0.000000
3300.926126	-0.136551	0.559792	0.044656	78.834923	21.182526	24.926081	2.089607	0.000000	1.736453	0.000000	0.000000	0.000000	-0.546490	0.222553	0.859030	0.000000	0.000000	4.000000	36.000000	0.000000
3300.929459	-0.136551	0.559792	0.044656	78.834923	21.182526	24.926081	2.089607	0.000000	1.736453	0.000000	0.000000	0.000000	-0.546490	0.222553	0.859030	0.000000	0.000000	4.000000	36.000000	0.000000
3300.932792	-0.136551	0.559792	0.044656	79.096703	20.664665	23.790216	2.232779	0.000000	1.827535	0.000000	0.000000	0.000000	-0.546490	0.222553	0.859030	0.000000	0.000000	4.000000	36.000000	0.000000
3300.936126	-0.138245	0.560556	0.047665	79.096703	20.664665	23.790216	2.232779	0.000000	1.827535	0.000000	0.000000	0.000000	-0.508290	0.229378	0.902743	0.000000	0.000000	4.000000	36.000000	0.000000
3300.939459	-0.138245	0.560556	0.047665	79.096703	20.664665	23.790216	2.232779	0.000000	1.827535	0.000000	0.000000	0.000000	-0.508290	0.229378	0.902743	0.000000	0.000000	4.000000	36.000000	0.000000
3300.942792	-0.138245	0.560556	0.047665	79.387039	20.283844	22.850872	2.383236	0.000000	1.912250	0.000000	0.000000	0.000000	-0.508290	0.229378	0.902743	0.000000	0.000000	4.000000	36.000000	0.000000
3300.946126	-0.139707	0.561354	0.050825	79.387039	20.283844	22.850872	2.383236	0.000000	1.912250	0.000000	0.000000	0.000000	-0.438499	0.239314	0.947948	0.000000	0.000000	4.000000	36.000000	0.000000
3300.949459	-0.139707	0.561354	0.050825	79.387039	20.283844	22.850872	2.383236	0.000000	1.912250	0.000000	0.000000	0.000000	-0.438499	0.239314	0.947948	0.000000	0.000000	4.000000	36.000000	0.000000
3300.952792	-0.139707	0.561354	0.050825	79.728043	20.301527	22.369930	2.541228	0.000000	1.985334	0.000000	0.000000	0.000000	-0.438499	0.239314	0.947948	0.000000	0.000000	4.000000	36.000000	0.000000
3300.956126	-0.140944	0.562177	0.054091	79.728043	20.301527	22.369930	2.541228	0.000000	1.985334	0.000000	0.000000	0.000000	-0.371341	0.246925	0.980039	0.000000	0.000000	4.000000	36.000000	0.000000
3300.959459	-0.140944	0.562177	0.054091	79.728043	20.301527	22.369930	2.541228	0.000000	1.985334	0.000000	0.000000	0.000000	-0.371341	0.246925	0.980039	0.000000	0.000000	4.000000	36.000000	0.000000
3300.962792	-0.140944	0.562177	0.054091	80.123528	20.783073	22.387968	2.704567	0.000000	2.047223	0.000000	0.000000	0.000000	-0.371341	0.246925	0.980039	0.000000	0.000000	4.000000	36.000000	0.000000
3300.966126	-0.141919	0.563018	0.057435	80.123528	20.783073	22.387968	2.704567	0.000000	2.047223	0.000000	0.000000	0.000000	-0.292280	0.252228	1.003056	0.000000	0.000000	4.000000	36.000000	0.000000
3300.969459	-0.141919	0.563018	0.057435	80.123528	20.783073	22.387968	2.704567	0.000000	2.047223	0.000000	0.000000	0.000000	-0.292280	0.252228	1.003056	0.000000	0.000000	4.000000	36.000000	0.000000
3300.972792	-0.141919	0.563018	0.057435	80.561333	21.485289	22.645403	2.871743	0.000000	2.095937	0.000000	0.000000	0.000000	-0.292280	0.252228	1.003056	0.000000	0.000000	4.000000	36.000000	0.000000
3300.976126	-0.142724	0.563847	0.060835	80.561333	21.485289	22.645403	2.871743	0.000000	2.095937	0.000000	0.000000	0.000000	-0.241589	0.248816	1.019982	0.000000	0.000000	4.000000	36.000000	0.000000
3300.979459	-0.142724	0.563847	0.060835	80.561333	21.485289	22.645403	2.871743	0.000000	2.095937	0.000000	0.000000	0.000000	-0.241589	0.248816	1.019982	0.000000	0.000000	4.000000	36.000000	0.000000
3300.982792	-0.142724	0.563847	0.060835	81.022171	22.071796	22.753960	3.041740	0.000000	2.136201	0.000000	0.000000	0.000000	-0.241589	0.248816	1.019982	0.000000	0.000000	4.000000	36.000000	0.000000
3300.986126	-0.143382	0.564665	0.064285	81.022171	22.071796	22.753960	3.041740	0.000000	2.136201	0.000000	0.000000	0.000000	-0.197285	0.245302	1.035040	0.000000	0.000000	4.000000	36.000000	0.000000
3300.989459	-0.143382	0.564665	0.064285	81.022171	22.071796	22.753960	3.041740	0.000000	2.136201	0.000000	0.000000	0.000000	-0.197285	0.245302	1.035040	0.000000	0.000000	4.000000	36.000000	0.000000
3300.992792	-0.143382	0.564665	0.064285	81.498436	22.305401	22.462923	3.214247	0.000000	2.169082	0.000000	0.000000	0.000000	-0.197285	0.245302	1.035040	0.000000	0.000000	4.000000	36.000000	0.000000
3300.996126	-0.143908	0.565482	0.067757	81.498436	22.305401	22.462923	3.214247	0.000000	2.169082	0.000000	0.000000	0.000000	-0.157777	0.245001	1.041662	0.000000	0.000000	4.000000	36.000000	0.000000
3300.999459	-0.143908	0.565482	0.067757	81.498436	22.305401	22.462923	3.214247	0.000000	2.169082	0.000000	0.000000	0.000000	-0.157777	0.245001	1.041662	0.000000	0.000000	4.000000	36.000000	0.000000
3301.002792	-0.143908	0.565482	0.067757	81.963593	22.172869	21.819304	3.387858	0.000000	2.195378	0.000000	0.000000	0.000000	-0.157777	0.245001	1.041662	0.000000	0.000000	4.000000	36.000000	0.000000
3301.006126	-0.144277	0.566237	0.071270	81.963593	22.172869	21.819304	3.387858	0.000000	2.195378	0.000000	0.000000	0.000000	-0.110939	0.226710	1.053867	0.000000	0.000000	4.000000	36.000000	0.000000
3301.009459	-0.144277	0.566237	0.071270	81.963593	22.172869	21.819304	3.387858	0.000000	2.195378	0.000000	0.000000	0.000000	-0.110939	0.226710	1.053867	0.000000	0.000000	4.000000	36.000000	0.000000
3301.012792	-0.144277	0.566237	0.071270	82.392540	21.989061	21.115486	3.563502	0.000000	2.213868	0.000000	0.000000	0.000000	-0.110939	0.226710	1.053867	0.000000	0.000000	4.000000	36.000000	0.000000
3301.016126	-0.144455	0.566972	0.074804	82.392540	21.989061	21.115486	3.563502	0.000000	2.213868	0.000000	0.000000	0.000000	-0.053410	0.220470	1.060076	0.000000	0.000000	4.000000	36.000000	0.000000
3301.019459	-0.144455	0.566972	0.074804	82.392540	21.989061	21.115486	3.563502	0.000000	2.213868	0.000000	0.000000	0.000000	-0.053410	0.220470	1.060076	0.000000	0.000000	4.000000	36.000000	0.000000
3301.022792	-0.144455	0.566972	0.074804	82.745178	22.065762	20.692179	3.740181	0.000000	2.222770	0.000000	0.000000	0.000000	-0.053410	0.220470	1.060076	0.000000	0.000000	4.000000	36.000000	0.000000
3301.026126	-0.144398	0.567694	0.078409	82.745178	22.065762	20.692179	3.740181	0.000000	2.222770	0.000000	0.000000	0.000000	0.017364	0.216441	1.081643	0.000000	0.000000	4.000000	36.000000	0.000000
3301.029459	-0.144398	0.567694	0.078409	82.745178	22.065762	20.692179	3.740181	0.000000	2.222770	0.000000	0.000000	0.000000	0.017364	0.216441	1.081643	0.000000	0.000000	4.000000	36.000000	0.000000
3301.032792	-0.144398	0.567694	0.078409	83.017647	22.585875	20.798559	3.920455	0.000000	2.219876	0.000000	0.000000	0.000000	0.017364	0.216441	1.081643	0.000000	0.000000	4.000000	36.000000	0.000000
3301.036126	-0.144109	0.568405	0.082021	83.017647	22.585875	20.798559	3.920455	0.000000	2.219876	0.000000	0.000000	0.000000	0.086578	0.213487	1.083501	0.000000	0.000000	4.000000	36.000000	0.000000
3301.039459	-0.144109	0.568405	0.082021	83.017647	22.585875	20.798559	3.920455	0.000000	2.219876	0.000000	0.000000	0.000000	0.086578	0.213487	1.083501	0.000000	0.000000	4.000000	36.000000	0.000000
3301.042792	-0.144109	0.568405	0.082021	83.213463	23.626047	21.574223	4.101039	0.000000	2.205447	0.000000	0.000000	0.000000	0.086578	0.213487	1.083501	0.000000	0.000000	4.000000	36.000000	0.000000
3301.046126	-0.143564	0.569126	0.085661	83.213463	23.626047	21.574223	4.101039	0.000000	2.205447	0.000000	0.000000	0.000000	0.163400	0.216267	1.092027	0.000000	0.000000	4.000000	36.000000	0.000000
3301.049459	-0.143564	0.569126	0.085661	83.213463	23.626047	21.574223	4.101039	0.000000	2.205447	0.000000	0.000000	0.000000	0.163400	0.216267	1.092027	0.000000	0.000000	4.000000	36.000000	0.000000
3301.052792	-0.143564	0.569126	0.085661	83.380135	25.158665	22.875025	4.283043	0.000000	2.178213	0.000000	0.000000	0.000000	0.163400	0.216267	1.092027	0.000000	0.000000	4.000000	36.000000	0.000000
3301.056126	-0.142648	0.569899	0.089328	83.380135	25.158665	22.875025	4.283043	0.000000	2.178213	0.000000	0.000000	0.000000	0.274809	0.231876	1.100250	0.000000	0.000000	4.000000	36.000000	0.000000
3301.059459	-0.142648	0.569899	0.089328	83.380135	25.158665	22.875025	4.283043	0.000000	2.178213	0.000000	0.000000	0.000000	0.274809	0.231876	1.100250	0.000000	0.000000	4.000000	36.000000	0.000000
3301.062792	-0.142648	0.569899	0.089328	83.561302	26.949776	24.400774	4.466419	0.000000	2.132412	0.000000	0.000000	0.000000	0.274809	0.231876	1.100250	0.000000	0.000000	4.000000	36.000000	0.000000
3301.066126	-0.141341	0.570698	0.092969	83.561302	26.949776	24.400774	4.466419	0.000000	2.132412	0.000000	0.000000	0.000000	0.392078	0.239785	1.092304	0.000000	0.000000	4.000000	36.000000	0.000000
3301.069459	-0.141341	0.570698	0.092969	83.561302	26.949776	24.400774	4.466419	0.000000	2.132412	0.000000	0.000000	0.000000	0.392078	0.239785	1.092304	0.000000	0.000000	4.000000	36.000000	0.000000
3301.072792	-0.141341	0.570698	0.092969	83.824005	28.502325	25.573179	4.568664	0.000000	2.031578	0.000000	0.000000	0.000000	0.392078	0.239785	1.092304	0.000000	0.000000	4.000000	36.000000	0.000000
3301.076126	-0.139691	0.571525	0.096569	83.824005	28.502325	25.573179	4.568664	0.000000	2.031578	0.000000	0.000000	0.000000	0.495155	0.247920	1.079746	0.000000	0.000000	4.000000	36.000000	0.000000
3301.079459	-0.139691	0.571525	0.096569	83.824005	28.502325	25.573179	4.568664	0.000000	2.031578	0.000000	0.000000	0.000000	0.495155	0.247920	1.079746	0.000000	0.000000	4.000000	36.000000	0.000000
3301.082792	-0.139691	0.571525	0.096569	84.179947	29.376303	25.926413	4.624615	0.000000	1.900771	0.000000	0.000000	0.000000	0.495155	0.247920	1.079746	0.000000	0.000000	4.000000	36.000000	0.000000
3301.086126	-0.137712	0.572340	0.100087	84.179947	29.376303	25.926413	4.624615	0.000000	1.900771	0.000000	0.000000	0.000000	0.593735	0.244697	1.055395	0.000000	0.000000	4.000000	36.000000	0.000000
3301.089459	-0.137712	0.572340	0.100087	84.179947	29.376303	25.926413	4.624615	0.000000	1.900771	0.000000	0.000000	0.000000	0.593735	0.244697	1.055395	0.000000	0.000000	4.000000	36.000000	0.000000
3301.092792	-0.137712	0.572340	0.100087	84.624985	29.297152	25.193806	4.678885	0.000000	1.762961	0.000000	0.000000	0.000000	0.593735	0.244697	1.055395	0.000000	0.000000	4.000000	36.000000	0.000000
3301.096126	-0.135398	0.573126	0.103506	84.624985	29.297152	25.193806	4.678885	0.000000	1.762961	0.000000	0.000000	0.000000	0.694195	0.235683	1.025821	0.000000	0.000000	4.000000	36.000000	0.000000
3301.099459	-0.135398	0.573126	0.103506	84.624985	29.297152	25.193806	4.678885	0.000000	1.762961	0.000000	0.000000	0.000000	0.694195	0.235683	1.025821	0.000000	0.000000	4.000000	36.000000	0.000000
3301.102792	-0.135398	0.573126	0.103506	85.150909	27.837250	22.948856	4.730990	0.000000	1.617938	0.000000	0.000000	0.000000	0.694195	0.235683	1.025821	0.000000	0.000000	4.000000	36.000000	0.000000
3301.106126	-0.132764	0.573906	0.106775	85.150909	27.837250	22.948856	4.730990	0.000000	1.617938	0.000000	0.000000	0.000000	0.790227	0.233942	0.980789	0.000000	0.000000	4.000000	36.000000	0.000000
3301.109459	-0.132764	0.573906	0.106775	85.150909	27.837250	22.948856	4.730990	0.000000	1.617938	0.000000	0.000000	0.000000	0.790227	0.233942	0.980789	0.000000	0.000000	4.000000	36.000000	0.000000
3301.112792	-0.132764	0.573906	0.106775	85.727768	24.327406	18.539469	4.780030	0.000000	1.466736	0.000000	0.000000	0.000000	0.790227	0.233942	0.980789	0.000000	0.000000	4.000000	36.000000	0.000000
3301.116126	-0.129857	0.574609	0.109855	85.727768	24.327406	18.539469	4.780030	0.000000	1.466736	0.000000	0.000000	0.000000	0.871847	0.211047	0.924069	0.000000	0.000000	4.000000	36.000000	0.000000
3301.119459	-0.129857	0.574609	0.109855	85.727768	24.327406	18.539469	4.780030	0.000000	1.466736	0.000000	0.000000	0.000000	0.871847	0.211047	0.924069	0.000000	0.000000	4.000000	36.000000	0.000000
3301.122792	-0.129857	0.574609	0.109855	86.299103	18.059595	11.275953	4.824967	0.000000	1.311371	0.000000	0.000000	0.000000	0.871847	0.211047	0.924069	0.000000	0.000000	4.000000	36.000000	0.000000
3301.126126	-0.126571	0.575268	0.112762	86.299103	18.059595	11.275953	4.824967	0.000000	1.311371	0.000000	0.000000	0.000000	0.985913	0.197637	0.872070	0.000000	0.000000	4.000000	36.000000	0.000000
3301.129459	-0.126571	0.575268	0.112762	86.299103	18.059595	11.275953	4.824967	0.000000	1.311371	0.000000	0.000000	0.000000	0.985913	0.197637	0.872070	0.000000	0.000000	4.000000	36.000000	0.000000
3301.132792	-0.126571	0.575268	0.112762	86.789101	8.336022	0.507816	4.866713	0.000000	1.146782	0.000000	0.000000	0.000000	0.985913	0.197637	0.872070	0.000000	0.000000	4.000000	36.000000	0.000000
3301.136126	-0.122950	0.575907	0.115437	86.789101	8.336022	0.507816	4.866713	0.000000	1.146782	0.000000	0.000000	0.000000	1.086291	0.191595	0.802402	0.000000	0.000000	4.000000	36.000000	0.000000
3301.139459	-0.122950	0.575907	0.115437	86.789101	8.336022	0.507816	4.866713	0.000000	1.146782	0.000000	0.000000	0.000000	1.086291	0.191595	0.802402	0.000000	0.000000	4.000000	36.000000	0.000000
3301.142792	-0.122950	0.575907	0.115437	87.100853	-4.133395	-13.002361	4.904022	0.000000	0.974972	0.000000	0.000000	0.000000	1.086291	0.191595	0.802402	0.000000	0.000000	4.000000	36.000000	0.000000
3301.146126	-0.118967	0.576506	0.117866	87.100853	-4.133395	-13.002361	4.904022	0.000000	0.974972	0.000000	0.000000	0.000000	1.194984	0.179714	0.728637	0.000000	0.000000	4.000000	36.000000	0.000000
3301.149459	-0.118967	0.576506	0.117866	87.100853	-4.133395	-13.002361	4.904022	0.000000	0.974972	0.000000	0.000000	0.000000	1.194984	0.179714	0.728637	0.000000	0.000000	4.000000	36.000000	0.000000
3301.152792	-0.118967	0.576506	0.117866	87.194183	-17.997137	-27.699703	4.936493	0.000000	0.794375	0.000000	0.000000	0.000000	1.194984	0.179714	0.728637	0.000000	0.000000	4.000000	36.000000	0.000000
3301.156126	-0.114623	0.577098	0.120037	87.194183	-17.997137	-27.699703	4.936493	0.000000	0.794375	0.000000	0.000000	0.000000	1.303049	0.177527	0.651260	0.000000	0.000000	4.000000	36.000000	0.000000
3301.159459	-0.114623	0.577098	0.120037	87.194183	-17.997137	-27.699703	4.936493	0.000000	0.794375	0.000000	0.000000	0.000000	1.303049	0.177527	0.651260	0.000000	0.000000	4.000000	36.000000	0.000000
3301.162792	-0.114623	0.577098	0.120037	87.083221	-31.299538	-41.371582	4.963305	0.000000	0.604649	0.000000	0.000000	0.000000	1.303049	0.177527	0.651260	0.000000	0.000000	4.000000	36.000000	0.000000
3301.166126	-0.110086	0.577662	0.121897	87.083221	-31.299538	-41.371582	4.963305	0.000000	0.604649	0.000000	0.000000	0.000000	1.361213	0.169410	0.558071	0.000000	0.000000	4.000000	36.000000	0.000000
3301.169459	-0.110086	0.577662	0.121897	87.083221	-31.299538	-41.371582	4.963305	0.000000	0.604649	0.000000	0.000000	0.000000	1.361213	0.169410	0.558071	0.000000	0.000000	4.000000	36.000000	0.000000
3301.172792	-0.110086	0.577662	0.121897	86.747124	-42.524914	-52.603954	4.982972	0.000000	0.412299	0.000000	0.000000	0.000000	1.361213	0.169410	0.558071	0.000000	0.000000	4.000000	36.000000	0.000000
3301.176126	-0.105392	0.578220	0.123453	86.747124	-42.524914	-52.603954	4.982972	0.000000	0.412299	0.000000	0.000000	0.000000	1.408277	0.167213	0.466913	0.000000	0.000000	4.000000	36.000000	0.000000
3301.179459	-0.105392	0.578220	0.123453	86.747124	-42.524914	-52.603954	4.982972	0.000000	0.412299	0.000000	0.000000	0.000000	1.408277	0.167213	0.466913	0.000000	0.000000	4.000000	36.000000	0.000000
3301.182792	-0.105392	0.578220	0.123453	86.232727	-50.750782	-60.698841	4.995238	0.000000	0.218162	0.000000	0.000000	0.000000	1.408277	0.167213	0.466913	0.000000	0.000000	4.000000	36.000000	0.000000
3301.186126	-0.100520	0.578770	0.124708	86.232727	-50.750782	-60.698841	4.995238	0.000000	0.218162	0.000000	0.000000	0.000000	1.461581	0.164946	0.376368	0.000000	0.000000	4.000000	36.000000	0.000000
3301.189459	-0.100520	0.578770	0.124708	86.232727	-50.750782	-60.698841	4.995238	0.000000	0.218162	0.000000	0.000000	0.000000	1.461581	0.164946	0.376368	0.000000	0.000000	4.000000	36.000000	0.000000
3301.192792	-0.100520	0.578770	0.124708	85.661530	-56.422009	-66.162140	4.999957	0.000000	0.020839	0.000000	0.000000	0.000000	1.461581	0.164946	0.376368	0.000000	0.000000	4.000000	36.000000	0.000000
3301.196126	-0.095506	0.579279	0.125659	85.661530	-56.422009	-66.162140	4.999957	0.000000	0.020839	0.000000	0.000000	0.000000	1.504184	0.152864	0.285329	0.000000	0.000000	4.000000	36.000000	0.000000
3301.199459	-0.095506	0.579279	0.125659	85.661530	-56.422009	-66.162140	4.999957	0.000000	0.020839	0.000000	0.000000	0.000000	1.504184	0.152864	0.285329	0.000000	0.000000	4.000000	36.000000	0.000000
3301.202792	-0.095506	0.579279	0.125659	85.109833	-60.059410	-69.573456	4.996806	0.000000	-0.178711	0.000000	0.000000	0.000000	1.504184	0.152864	0.285329	0.000000	0.000000	4.000000	36.000000	0.000000
3301.206126	-0.090282	0.579775	0.126368	85.109833	-60.059410	-69.573456	4.996806	0.000000	-0.178711	0.000000	0.000000	0.000000	1.567190	0.148898	0.212569	0.000000	0.000000	4.000000	36.000000	0.000000
3301.209459	-0.090282	0.579775	0.126368	85.109833	-60.059410	-69.573456	4.996806	0.000000	-0.178711	0.000000	0.000000	0.000000	1.567190	0.148898	0.212569	0.000000	0.000000	4.000000	36.000000	0.000000
3301.212792	-0.090282	0.579775	0.126368	84.603378	-61.928020	-71.244354	4.985280	0.000000	-0.383387	0.000000	0.000000	0.000000	1.567190	0.148898	0.212569	0.000000	0.000000	4.000000	36.000000	0.000000
3301.216126	-0.084849	0.580218	0.126798	84.603378	-61.928020	-71.244354	4.985280	0.000000	-0.383387	0.000000	0.000000	0.000000	1.629739	0.132751	0.129256	0.000000	0.000000	4.000000	36.000000	0.000000
3301.219459	-0.084849	0.580218	0.126798	84.603378	-61.928020	-71.244354	4.985280	0.000000	-0.383387	0.000000	0.000000	0.000000	1.629739	0.132751	0.129256	0.000000	0.000000	4.000000	36.000000	0.000000
3301.222792	-0.084849	0.580218	0.126798	84.148537	-62.611729	-71.712425	4.964686	0.000000	-0.593210	0.000000	0.000000	0.000000	1.629739	0.132751	0.129256	0.000000	0.000000	4.000000	36.000000	0.000000
3301.226126	-0.079249	0.580666	0.126987	84.148537	-62.611729	-71.712425	4.964686	0.000000	-0.593210	0.000000	0.000000	0.000000	1.680018	0.134362	0.056470	0.000000	0.000000	4.000000	36.000000	0.000000
3301.229459	-0.079249	0.580666	0.126987	84.148537	-62.611729	-71.712425	4.964686	0.000000	-0.593210	0.000000	0.000000	0.000000	1.680018	0.134362	0.056470	0.000000	0.000000	4.000000	36.000000	0.000000
3301.232792	-0.079249	0.580666	0.126987	83.703400	-62.829273	-71.597740	4.934552	0.000000	-0.806347	0.000000	0.000000	0.000000	1.680018	0.134362	0.056470	0.000000	0.000000	4.000000	36.000000	0.000000
3301.236126	-0.073514	0.581098	0.126909	83.703400	-62.829273	-71.597740	4.934552	0.000000	-0.806347	0.000000	0.000000	0.000000	1.720649	0.129768	-0.023364	0.000000	0.000000	4.000000	36.000000	0.000000
3301.239459	-0.073514	0.581098	0.126909	83.703400	-62.829273	-71.597740	4.934552	0.000000	-0.806347	0.000000	0.000000	0.000000	1.720649	0.129768	-0.023364	0.000000	0.000000	4.000000	36.000000	0.000000
3301.242792	-0.073514	0.581098	0.126909	83.222542	-63.059196	-71.319542	4.894541	0.000000	-1.021503	0.000000	0.000000	0.000000	1.720649	0.129768	-0.023364	0.000000	0.000000	4.000000	36.000000	0.000000
3301.246126	-0.067788	0.581547	0.126537	83.222542	-63.059196	-71.319542	4.894541	0.000000	-1.021503	0.000000	0.000000	0.000000	1.717819	0.134512	-0.111394	0.000000	0.000000	4.000000	36.000000	0.000000
3301.249459	-0.067788	0.581547	0.126537	83.222542	-63.059196	-71.319542	4.894541	0.000000	-1.021503	0.000000	0.000000	0.000000	1.717819	0.134512	-0.111394	0.000000	0.000000	4.000000	36.000000	0.000000
3301.252792	-0.067788	0.581547	0.126537	82.684311	-63.328606	-71.047356	4.845461	0.000000	-1.233494	0.000000	0.000000	0.000000	1.717819	0.134512	-0.111394	0.000000	0.000000	4.000000	36.000000	0.000000
3301.256126	-0.062024	0.581978	0.125885	82.684311	-63.328606	-71.047356	4.845461	0.000000	-1.233494	0.000000	0.000000	0.000000	1.729246	0.129281	-0.195783	0.000000	0.000000	4.000000	36.000000	0.000000
3301.259459	-0.062024	0.581978	0.125885	82.684311	-63.328606	-71.047356	4.845461	0.000000	-1.233494	0.000000	0.000000	0.000000	1.729246	0.129281	-0.195783	0.000000	0.000000	4.000000	36.000000	0.000000
3301.262792	-0.062024	0.581978	0.125885	82.110634	-63.747974	-70.850677	4.786918	0.000000	-1.444097	0.000000	0.000000	0.000000	1.729246	0.129281	-0.195783	0.000000	0.000000	4.000000	36.000000	0.000000
3301.266126	-0.056338	0.582422	0.124931	82.110634	-63.747974	-70.850677	4.786918	0.000000	-1.444097	0.000000	0.000000	0.000000	1.705554	0.133262	-0.286060	0.000000	0.000000	4.000000	36.000000	0.000000
3301.269459	-0.056338	0.582422	0.124931	82.110634	-63.747974	-70.850677	4.786918	0.000000	-1.444097	0.000000	0.000000	0.000000	1.705554	0.133262	-0.286060	0.000000	0.000000	4.000000	36.000000	0.000000
3301.272792	-0.056338	0.582422	0.124931	81.551643	-64.186256	-70.577797	4.720049	0.000000	-1.649585	0.000000	0.000000	0.000000	1.705554	0.133262	-0.286060	0.000000	0.000000	4.000000	36.000000	0.000000
3301.276126	-0.050767	0.582878	0.123675	81.551643	-64.186256	-70.577797	4.720049	0.000000	-1.649585	0.000000	0.000000	0.000000	1.671567	0.136791	-0.376763	0.000000	0.000000	4.000000	36.000000	0.000000
3301.279459	-0.050767	0.582878	0.123675	81.551643	-64.186256	-70.577797	4.720049	0.000000	-1.649585	0.000000	0.000000	0.000000	1.671567	0.136791	-0.376763	0.000000	0.000000	4.000000	36.000000	0.000000
3301.282792	-0.050767	0.582878	0.123675	81.076653	-64.531387	-70.097992	4.645443	0.000000	-1.849287	0.000000	0.000000	0.000000	1.671567	0.136791	-0.376763	0.000000	0.000000	4.000000	36.000000	0.000000
3301.286126	-0.045234	0.583300	0.122154	81.076653	-64.531387	-70.097992	4.645443	0.000000	-1.849287	0.000000	0.000000	0.000000	1.659756	0.126689	-0.456383	0.000000	0.000000	4.000000	36.000000	0.000000
3301.289459	-0.045234	0.583300	0.122154	81.076653	-64.531387	-70.097992	4.645443	0.000000	-1.849287	0.000000	0.000000	0.000000	1.659756	0.126689	-0.456383	0.000000	0.000000	4.000000	36.000000	0.000000
3301.292792	-0.045234	0.583300	0.122154	80.732399	-64.839218	-69.537399	4.562446	0.000000	-2.045505	0.000000	0.000000	0.000000	1.659756	0.126689	-0.456383	0.000000	0.000000	4.000000	36.000000	0.000000
3301.296126	-0.039910	0.583699	0.120334	80.732399	-64.839218	-69.537399	4.562446	0.000000	-2.045505	0.000000	0.000000	0.000000	1.597243	0.119732	-0.546138	0.000000	0.000000	4.000000	36.000000	0.000000
3301.299459	-0.039910	0.583699	0.120334	80.732399	-64.839218	-69.537399	4.562446	0.000000	-2.045505	0.000000	0.000000	0.000000	1.597243	0.119732	-0.546138	0.000000	0.000000	4.000000	36.000000	0.000000
3301.302792	-0.039910	0.583699	0.120334	80.541901	-65.116531	-68.974525	4.473276	0.000000	-2.233787	0.000000	0.000000	0.000000	1.597243	0.119732	-0.546138	0.000000	0.000000	4.000000	36.000000	0.000000
3301.306126	-0.034773	0.584062	0.118242	80.541901	-65.116531	-68.974525	4.473276	0.000000	-2.233787	0.000000	0.000000	0.000000	1.541085	0.108744	-0.627631	0.000000	0.000000	4.000000	36.000000	0.000000
3301.309459	-0.034773	0.584062	0.118242	80.541901	-65.116531	-68.974525	4.473276	0.000000	-2.233787	0.000000	0.000000	0.000000	1.541085	0.108744	-0.627631	0.000000	0.000000	4.000000	36.000000	0.000000
3301.312792	-0.034773	0.584062	0.118242	80.499245	-65.379723	-68.447083	4.378039	0.000000	-2.415113	0.000000	0.000000	0.000000	1.541085	0.108744	-0.627631	0.000000	0.000000	4.000000	36.000000	0.000000
3301.316126	-0.029851	0.584370	0.115805	80.499245	-65.379723	-68.447083	4.378039	0.000000	-2.415113	0.000000	0.000000	0.000000	1.476714	0.092366	-0.731019	0.000000	0.000000	4.000000	36.000000	0.000000
3301.319459	-0.029851	0.584370	0.115805	80.499245	-65.379723	-68.447083	4.378039	0.000000	-2.415113	0.000000	0.000000	0.000000	1.476714	0.092366	-0.731019	0.000000	0.000000	4.000000	36.000000	0.000000
3301.322792	-0.029851	0.584370	0.115805	80.553169	-65.644501	-68.044144	4.276566	0.000000	-2.590556	0.000000	0.000000	0.000000	1.476714	0.092366	-0.731019	0.000000	0.000000	4.000000	36.000000	0.000000
3301.326126	-0.025202	0.584621	0.113024	80.553169	-65.644501	-68.044144	4.276566	0.000000	-2.590556	0.000000	0.000000	0.000000	1.394592	0.075338	-0.834298	0.000000	0.000000	4.000000	36.000000	0.000000
3301.329459	-0.025202	0.584621	0.113024	80.553169	-65.644501	-68.044144	4.276566	0.000000	-2.590556	0.000000	0.000000	0.000000	1.394592	0.075338	-0.834298	0.000000	0.000000	4.000000	36.000000	0.000000
3301.332792	-0.025202	0.584621	0.113024	80.607903	-65.791092	-67.710159	4.169611	0.000000	-2.759409	0.000000	0.000000	0.000000	1.394592	0.075338	-0.834298	0.000000	0.000000	4.000000	36.000000	0.000000
3301.336126	-0.020833	0.584892	0.109963	80.607903	-65.791092	-67.710159	4.169611	0.000000	-2.759409	0.000000	0.000000	0.000000	1.310730	0.081339	-0.918122	0.000000	0.000000	4.000000	36.000000	0.000000
3301.339459	-0.020833	0.584892	0.109963	80.607903	-65.791092	-67.710159	4.169611	0.000000	-2.759409	0.000000	0.000000	0.000000	1.310730	0.081339	-0.918122	0.000000	0.000000	4.000000	36.000000	0.000000
3301.342792	-0.020833	0.584892	0.109963	80.627739	-65.342415	-66.757675	4.057785	0.000000	-2.921367	0.000000	0.000000	0.000000	1.310730	0.081339	-0.918122	0.000000	0.000000	4.000000	36.000000	0.000000
3301.346126	-0.016747	0.585177	0.106688	80.627739	-65.342415	-66.757675	4.057785	0.000000	-2.921367	0.000000	0.000000	0.000000	1.225889	0.085672	-0.982764	0.000000	0.000000	4.000000	36.000000	0.000000
3301.349459	-0.016747	0.585177	0.106688	80.627739	-65.342415	-66.757675	4.057785	0.000000	-2.921367	0.000000	0.000000	0.000000	1.225889	0.085672	-0.982764	0.000000	0.000000	4.000000	36.000000	0.000000
3301.352792	-0.016747	0.585177	0.106688	80.589882	-63.911221	-64.605179	3.941844	0.000000	-3.076014	0.000000	0.000000	0.000000	1.225889	0.085672	-0.982764	0.000000	0.000000	4.000000	36.000000	0.000000
3301.356126	-0.013104	0.585503	0.103250	80.589882	-63.911221	-64.605179	3.941844	0.000000	-3.076014	0.000000	0.000000	0.000000	1.092889	0.097835	-1.031307	0.000000	0.000000	4.000000	36.000000	0.000000
3301.359459	-0.013104	0.585503	0.103250	80.589882	-63.911221	-64.605179	3.941844	0.000000	-3.076014	0.000000	0.000000	0.000000	1.092889	0.097835	-1.031307	0.000000	0.000000	4.000000	36.000000	0.000000
3301.362792	-0.013104	0.585503	0.103250	80.507065	-61.661343	-61.616352	3.825483	0.000000	-3.219578	0.000000	0.000000	0.000000	1.092889	0.097835	-1.031307	0.000000	0.000000	4.000000	36.000000	0.000000
3301.366126	-0.009873	0.585826	0.099688	80.507065	-61.661343	-61.616352	3.825483	0.000000	-3.219578	0.000000	0.000000	0.000000	0.969122	0.096905	-1.068700	0.000000	0.000000	4.000000	36.000000	0.000000
3301.369459	-0.009873	0.585826	0.099688	80.507065	-61.661343	-61.616352	3.825483	0.000000	-3.219578	0.000000	0.000000	0.000000	0.969122	0.096905	-1.068700	0.000000	0.000000	4.000000	36.000000	0.000000
3301.372792	-0.009873	0.585826	0.099688	80.479218	-58.841724	-58.187576	3.708911	0.000000	-3.353204	0.000000	0.000000	0.000000	0.969122	0.096905	-1.068700	0.000000	0.000000	4.000000	36.000000	0.000000
3301.376126	-0.006997	0.586136	0.095969	80.479218	-58.841724	-58.187576	3.708911	0.000000	-3.353204	0.000000	0.000000	0.000000	0.862876	0.092914	-1.115513	0.000000	0.000000	4.000000	36.000000	0.000000
3301.379459	-0.006997	0.586136	0.095969	80.479218	-58.841724	-58.187576	3.708911	0.000000	-3.353204	0.000000	0.000000	0.000000	0.862876	0.092914	-1.115513	0.000000	0.000000	4.000000	36.000000	0.000000
3301.382792	-0.006997	0.586136	0.095969	80.597572	-55.517418	-54.231544	3.590584	0.000000	-3.479613	0.000000	0.000000	0.000000	0.862876	0.092914	-1.115513	0.000000	0.000000	4.000000	36.000000	0.000000
3301.386126	-0.004496	0.586362	0.092074	80.597572	-55.517418	-54.231544	3.590584	0.000000	-3.479613	0.000000	0.000000	0.000000	0.750140	0.067733	-1.168417	0.000000	0.000000	4.000000	36.000000	0.000000
3301.389459	-0.004496	0.586362	0.092074	80.597572	-55.517418	-54.231544	3.590584	0.000000	-3.479613	0.000000	0.000000	0.000000	0.750140	0.067733	-1.168417	0.000000	0.000000	4.000000	36.000000	0.000000
3301.392792	-0.004496	0.586362	0.092074	80.834084	-51.692753	-49.693565	3.470320	0.000000	-3.599567	0.000000	0.000000	0.000000	0.750140	0.067733	-1.168417	0.000000	0.000000	4.000000	36.000000	0.000000
3301.396126	-0.002315	0.586522	0.088023	80.834084	-51.692753	-49.693565	3.470320	0.000000	-3.599567	0.000000	0.000000	0.000000	0.654424	0.048155	-1.215539	0.000000	0.000000	4.000000	36.000000	0.000000
3301.399459	-0.002315	0.586522	0.088023	80.834084	-51.692753	-49.693565	3.470320	0.000000	-3.599567	0.000000	0.000000	0.000000	0.654424	0.048155	-1.215539	0.000000	0.000000	4.000000	36.000000	0.000000
3301.402792	-0.002315	0.586522	0.088023	81.093979	-47.531109	-44.761032	3.347052	0.000000	-3.714463	0.000000	0.000000	0.000000	0.654424	0.048155	-1.215539	0.000000	0.000000	4.000000	36.000000	0.000000
3301.406126	-0.000499	0.586529	0.083776	81.093979	-47.531109	-44.761032	3.347052	0.000000	-3.714463	0.000000	0.000000	0.000000	0.544690	0.001960	-1.274052	0.000000	0.000000	4.000000	36.000000	0.000000
3301.409459	-0.000499	0.586529	0.083776	81.093979	-47.531109	-44.761032	3.347052	0.000000	-3.714463	0.000000	0.000000	0.000000	0.544690	0.001960	-1.274052	0.000000	0.000000	4.000000	36.000000	0.000000
3301.412792	-0.000499	0.586529	0.083776	81.289543	-43.251965	-39.770985	3.220359	0.000000	-3.824826	0.000000	0.000000	0.000000	0.544690	0.001960	-1.274052	0.000000	0.000000	4.000000	36.000000	0.000000
3301.416126	0.000855	0.586382	0.079335	81.289543	-43.251965	-39.770985	3.220359	0.000000	-3.824826	0.000000	0.000000	0.000000	0.406188	-0.044081	-1.332093	0.000000	0.000000	4.000000	36.000000	0.000000
3301.419459	0.000855	0.586382	0.079335	81.289543	-43.251965	-39.770985	3.220359	0.000000	-3.824826	0.000000	0.000000	0.000000	0.406188	-0.044081	-1.332093	0.000000	0.000000	4.000000	36.000000	0.000000
3301.422792	0.000855	0.586382	0.079335	81.333382	-38.738251	-34.699478	3.091338	0.000000	-3.929839	0.000000	0.000000	0.000000	0.406188	-0.044081	-1.332093	0.000000	0.000000	4.000000	36.000000	0.000000
3301.426126	0.001832	0.586111	0.074757	81.333382	-38.738251	-34.699478	3.091338	0.000000	-3.929839	0.000000	0.000000	0.000000	0.293260	-0.081375	-1.373438	0.000000	0.000000	4.000000	36.000000	0.000000
3301.429459	0.001832	0.586111	0.074757	81.333382	-38.738251	-34.699478	3.091338	0.000000	-3.929839	0.000000	0.000000	0.000000	0.293260	-0.081375	-1.373438	0.000000	0.000000	4.000000	36.000000	0.000000
3301.432792	0.001832	0.586111	0.074757	81.140778	-33.899902	-29.384062	2.958889	0.000000	-4.030506	0.000000	0.000000	0.000000	0.293260	-0.081375	-1.373438	0.000000	0.000000	4.000000	36.000000	0.000000
3301.436126	0.002317	0.585774	0.070152	81.140778	-33.899902	-29.384062	2.958889	0.000000	-4.030506	0.000000	0.000000	0.000000	0.145443	-0.101200	-1.381457	0.000000	0.000000	4.000000	36.000000	0.000000
3301.439459	0.002317	0.585774	0.070152	81.140778	-33.899902	-29.384062	2.958889	0.000000	-4.030506	0.000000	0.000000	0.000000	0.145443	-0.101200	-1.381457	0.000000	0.000000	4.000000	36.000000	0.000000
3301.442792	0.002317	0.585774	0.070152	80.728371	-28.957350	-23.983316	2.827431	0.000000	-4.123789	0.000000	0.000000	0.000000	0.145443	-0.101200	-1.381457	0.000000	0.000000	4.000000	36.000000	0.000000
3301.446126	0.002371	0.585400	0.065577	80.728371	-28.957350	-23.983316	2.827431	0.000000	-4.123789	0.000000	0.000000	0.000000	0.016304	-0.112161	-1.372587	0.000000	0.000000	4.000000	36.000000	0.000000
3301.449459	0.002371	0.585400	0.065577	80.728371	-28.957350	-23.983316	2.827431	0.000000	-4.123789	0.000000	0.000000	0.000000	0.016304	-0.112161	-1.372587	0.000000	0.000000	4.000000	36.000000	0.000000
3301.452792	0.002371	0.585400	0.065577	80.172623	-24.135073	-18.675465	2.697006	0.000000	-4.210244	0.000000	0.000000	0.000000	0.016304	-0.112161	-1.372587	0.000000	0.000000	4.000000	36.000000	0.000000
3301.456126	0.002129	0.584914	0.060967	80.172623	-24.135073	-18.675465	2.697006	0.000000	-4.210244	0.000000	0.000000	0.000000	-0.072687	-0.145633	-1.383065	0.000000	0.000000	4.000000	36.000000	0.000000
3301.459459	0.002129	0.584914	0.060967	80.172623	-24.135073	-18.675465	2.697006	0.000000	-4.210244	0.000000	0.000000	0.000000	-0.072687	-0.145633	-1.383065	0.000000	0.000000	4.000000	36.000000	0.000000
3301.462792	0.002129	0.584914	0.060967	79.580643	-19.513571	-13.518183	2.562878	0.000000	-4.293211	0.000000	0.000000	0.000000	-0.072687	-0.145633	-1.383065	0.000000	0.000000	4.000000	36.000000	0.000000
3301.466126	0.001623	0.584358	0.056416	79.580643	-19.513571	-13.518183	2.562878	0.000000	-4.293211	0.000000	0.000000	0.000000	-0.151898	-0.166925	-1.365231	0.000000	0.000000	4.000000	36.000000	0.000000
3301.469459	0.001623	0.584358	0.056416	79.580643	-19.513571	-13.518183	2.562878	0.000000	-4.293211	0.000000	0.000000	0.000000	-0.151898	-0.166925	-1.365231	0.000000	0.000000	4.000000	36.000000	0.000000
3301.472792	0.001623	0.584358	0.056416	78.990692	-15.032688	-8.374981	2.426872	0.000000	-4.371531	0.000000	0.000000	0.000000	-0.151898	-0.166925	-1.365231	0.000000	0.000000	4.000000	36.000000	0.000000
3301.476126	0.000956	0.583676	0.051875	78.990692	-15.032688	-8.374981	2.426872	0.000000	-4.371531	0.000000	0.000000	0.000000	-0.200046	-0.204531	-1.362230	0.000000	0.000000	4.000000	36.000000	0.000000
3301.479459	0.000956	0.583676	0.051875	78.990692	-15.032688	-8.374981	2.426872	0.000000	-4.371531	0.000000	0.000000	0.000000	-0.200046	-0.204531	-1.362230	0.000000	0.000000	4.000000	36.000000	0.000000
3301.482792	0.000956	0.583676	0.051875	78.398453	-10.969740	-3.545227	2.285183	0.000000	-4.447240	0.000000	0.000000	0.000000	-0.200046	-0.204531	-1.362230	0.000000	0.000000	4.000000	36.000000	0.000000
3301.486126	0.000133	0.582881	0.047320	78.398453	-10.969740	-3.545227	2.285183	0.000000	-4.447240	0.000000	0.000000	0.000000	-0.246849	-0.238590	-1.366513	0.000000	0.000000	4.000000	36.000000	0.000000
3301.489459	0.000133	0.582881	0.047320	78.398453	-10.969740	-3.545227	2.285183	0.000000	-4.447240	0.000000	0.000000	0.000000	-0.246849	-0.238590	-1.366513	0.000000	0.000000	4.000000	36.000000	0.000000
3301.492792	0.000133	0.582881	0.047320	77.774673	-7.607328	0.606250	2.136337	0.000000	-4.520627	0.000000	0.000000	0.000000	-0.246849	-0.238590	-1.366513	0.000000	0.000000	4.000000	36.000000	0.000000
3301.496126	-0.000936	0.581985	0.042790	77.774673	-7.607328	0.606250	2.136337	0.000000	-4.520627	0.000000	0.000000	0.000000	-0.320771	-0.268889	-1.359224	0.000000	0.000000	4.000000	36.000000	0.000000
3301.499459	-0.000936	0.581985	0.042790	77.774673	-7.607328	0.606250	2.136337	0.000000	-4.520627	0.000000	0.000000	0.000000	-0.320771	-0.268889	-1.359224	0.000000	0.000000	4.000000	36.000000	0.000000
3301.502792	-0.000936	0.581985	0.042790	77.149101	-5.232746	3.681079	1.982653	0.000000	-4.590107	0.000000	0.000000	0.000000	-0.320771	-0.268889	-1.359224	0.000000	0.000000	4.000000	36.000000	0.000000
3301.506126	-0.002245	0.581062	0.038285	77.149101	-5.232746	3.681079	1.982653	0.000000	-4.590107	0.000000	0.000000	0.000000	-0.392616	-0.276606	-1.351490	0.000000	0.000000	4.000000	36.000000	0.000000
3301.509459	-0.002245	0.581062	0.038285	77.149101	-5.232746	3.681079	1.982653	0.000000	-4.590107	0.000000	0.000000	0.000000	-0.392616	-0.276606	-1.351490	0.000000	0.000000	4.000000	36.000000	0.000000
3301.512792	-0.002245	0.581062	0.038285	76.533440	-3.770400	5.723302	1.823348	0.000000	-4.655685	0.000000	0.000000	0.000000	-0.392616	-0.276606	-1.351490	0.000000	0.000000	4.000000	36.000000	0.000000
3301.516126	-0.003833	0.580118	0.033868	76.533440	-3.770400	5.723302	1.823348	0.000000	-4.655685	0.000000	0.000000	0.000000	-0.476547	-0.283464	-1.325130	0.000000	0.000000	4.000000	36.000000	0.000000
3301.519459	-0.003833	0.580118	0.033868	76.533440	-3.770400	5.723302	1.823348	0.000000	-4.655685	0.000000	0.000000	0.000000	-0.476547	-0.283464	-1.325130	0.000000	0.000000	4.000000	36.000000	0.000000
3301.522792	-0.003833	0.580118	0.033868	75.936935	-2.899806	7.107954	1.660892	0.000000	-4.716083	0.000000	0.000000	0.000000	-0.476547	-0.283464	-1.325130	0.000000	0.000000	4.000000	36.000000	0.000000
3301.526126	-0.005765	0.579225	0.029604	75.936935	-2.899806	7.107954	1.660892	0.000000	-4.716083	0.000000	0.000000	0.000000	-0.579333	-0.267892	-1.279225	0.000000	0.000000	4.000000	36.000000	0.000000
3301.529459	-0.005765	0.579225	0.029604	75.936935	-2.899806	7.107954	1.660892	0.000000	-4.716083	0.000000	0.000000	0.000000	-0.579333	-0.267892	-1.279225	0.000000	0.000000	4.000000	36.000000	0.000000
3301.532792	-0.005765	0.579225	0.029604	75.367317	-2.292860	8.224594	1.480175	0.000000	-4.711773	0.000000	0.000000	0.000000	-0.579333	-0.267892	-1.279225	0.000000	0.000000	4.000000	36.000000	0.000000
3301.536126	-0.007870	0.578331	0.025506	75.367317	-2.292860	8.224594	1.480175	0.000000	-4.711773	0.000000	0.000000	0.000000	-0.631743	-0.267968	-1.229152	0.000000	0.000000	4.000000	36.000000	0.000000
3301.539459	-0.007870	0.578331	0.025506	75.367317	-2.292860	8.224594	1.480175	0.000000	-4.711773	0.000000	0.000000	0.000000	-0.631743	-0.267968	-1.229152	0.000000	0.000000	4.000000	36.000000	0.000000
3301.542792	-0.007870	0.578331	0.025506	74.818436	-1.708514	9.383393	1.275316	0.000000	-4.606483	0.000000	0.000000	0.000000	-0.631743	-0.267968	-1.229152	0.000000	0.000000	4.000000	36.000000	0.000000
3301.546126	-0.010104	0.577504	0.021668	74.818436	-1.708514	9.383393	1.275316	0.000000	-4.606483	0.000000	0.000000	0.000000	-0.670238	-0.248142	-1.151372	0.000000	0.000000	4.000000	36.000000	0.000000
3301.549459	-0.010104	0.577504	0.021668	74.818436	-1.708514	9.383393	1.275316	0.000000	-4.606483	0.000000	0.000000	0.000000	-0.670238	-0.248142	-1.151372	0.000000	0.000000	4.000000	36.000000	0.000000
3301.552792	-0.010104	0.577504	0.021668	74.299393	-1.016428	10.698396	1.083421	0.000000	-4.494776	0.000000	0.000000	0.000000	-0.670238	-0.248142	-1.151372	0.000000	0.000000	4.000000	36.000000	0.000000
3301.556126	-0.012355	0.576736	0.018117	74.299393	-1.016428	10.698396	1.083421	0.000000	-4.494776	0.000000	0.000000	0.000000	-0.675107	-0.230385	-1.065359	0.000000	0.000000	4.000000	36.000000	0.000000
3301.559459	-0.012355	0.576736	0.018117	74.299393	-1.016428	10.698396	1.083421	0.000000	-4.494776	0.000000	0.000000	0.000000	-0.675107	-0.230385	-1.065359	0.000000	0.000000	4.000000	36.000000	0.000000
3301.562792	-0.012355	0.576736	0.018117	73.807510	-0.316966	11.929709	0.905861	0.000000	-4.382258	0.000000	0.000000	0.000000	-0.675107	-0.230385	-1.065359	0.000000	0.000000	4.000000	36.000000	0.000000
3301.566126	-0.014532	0.575990	0.014758	73.807510	-0.316966	11.929709	0.905861	0.000000	-4.382258	0.000000	0.000000	0.000000	-0.653187	-0.223866	-1.007622	0.000000	0.000000	4.000000	36.000000	0.000000
3301.569459	-0.014532	0.575990	0.014758	73.807510	-0.316966	11.929709	0.905861	0.000000	-4.382258	0.000000	0.000000	0.000000	-0.653187	-0.223866	-1.007622	0.000000	0.000000	4.000000	36.000000	0.000000
3301.572792	-0.014532	0.575990	0.014758	73.345581	0.245145	13.047696	0.737924	0.000000	-4.273394	0.000000	0.000000	0.000000	-0.653187	-0.223866	-1.007622	0.000000	0.000000	4.000000	36.000000	0.000000
3301.576126	-0.016775	0.575251	0.011637	73.345581	0.245145	13.047696	0.737924	0.000000	-4.273394	0.000000	0.000000	0.000000	-0.672994	-0.221639	-0.936340	0.000000	0.000000	4.000000	36.000000	0.000000
3301.579459	-0.016775	0.575251	0.011637	73.345581	0.245145	13.047696	0.737924	0.000000	-4.273394	0.000000	0.000000	0.000000	-0.672994	-0.221639	-0.936340	0.000000	0.000000	4.000000	36.000000	0.000000
3301.582792	-0.016775	0.575251	0.011637	72.914009	0.581817	13.587226	0.581868	0.000000	-4.161228	0.000000	0.000000	0.000000	-0.672994	-0.221639	-0.936340	0.000000	0.000000	4.000000	36.000000	0.000000
3301.586126	-0.019241	0.574598	0.008729	72.914009	0.581817	13.587226	0.581868	0.000000	-4.161228	0.000000	0.000000	0.000000	-0.739608	-0.195996	-0.872586	0.000000	0.000000	4.000000	36.000000	0.000000
3301.589459	-0.019241	0.574598	0.008729	72.914009	0.581817	13.587226	0.581868	0.000000	-4.161228	0.000000	0.000000	0.000000	-0.739608	-0.195996	-0.872586	0.000000	0.000000	4.000000	36.000000	0.000000
3301.592792	-0.019241	0.574598	0.008729	72.508804	0.691898	13.578170	0.436437	0.000000	-4.037960	0.000000	0.000000	0.000000	-0.739608	-0.195996	-0.872586	0.000000	0.000000	4.000000	36.000000	0.000000
3301.596126	-0.021862	0.574073	0.006045	72.508804	0.691898	13.578170	0.436437	0.000000	-4.037960	0.000000	0.000000	0.000000	-0.786382	-0.157377	-0.805156	0.000000	0.000000	4.000000	36.000000	0.000000
3301.599459	-0.021862	0.574073	0.006045	72.508804	0.691898	13.578170	0.436437	0.000000	-4.037960	0.000000	0.000000	0.000000	-0.786382	-0.157377	-0.805156	0.000000	0.000000	4.000000	36.000000	0.000000
3301.602792	-0.021862	0.574073	0.006045	72.159164	0.706523	13.428802	0.302244	0.000000	-3.906896	0.000000	0.000000	0.000000	-0.786382	-0.157377	-0.805156	0.000000	0.000000	4.000000	36.000000	0.000000
3301.606126	-0.024773	0.573645	0.003608	72.159164	0.706523	13.428802	0.302244	0.000000	-3.906896	0.000000	0.000000	0.000000	-0.873404	-0.128671	-0.731098	0.000000	0.000000	4.000000	36.000000	0.000000
3301.609459	-0.024773	0.573645	0.003608	72.159164	0.706523	13.428802	0.302244	0.000000	-3.906896	0.000000	0.000000	0.000000	-0.873404	-0.128671	-0.731098	0.000000	0.000000	4.000000	36.000000	0.000000
3301.612792	-0.024773	0.573645	0.003608	71.901825	0.804411	13.538920	0.180394	0.000000	-3.761329	0.000000	0.000000	0.000000	-0.873404	-0.128671	-0.731098	0.000000	0.000000	4.000000	36.000000	0.000000
3301.616126	-0.027908	0.573301	0.001376	71.901825	0.804411	13.538920	0.180394	0.000000	-3.761329	0.000000	0.000000	0.000000	-0.940253	-0.103011	-0.669503	0.000000	0.000000	4.000000	36.000000	0.000000
3301.619459	-0.027908	0.573301	0.001376	71.901825	0.804411	13.538920	0.180394	0.000000	-3.761329	0.000000	0.000000	0.000000	-0.940253	-0.103011	-0.669503	0.000000	0.000000	4.000000	36.000000	0.000000
3301.622792	-0.027908	0.573301	0.001376	71.787720	1.145468	14.031974	0.068811	0.000000	-3.604620	0.000000	0.000000	0.000000	-0.940253	-0.103011	-0.669503	0.000000	0.000000	4.000000	36.000000	0.000000
3301.626126	-0.031157	0.573026	-0.000664	71.787720	1.145468	14.031974	0.068811	0.000000	-3.604620	0.000000	0.000000	0.000000	-0.974681	-0.082632	-0.612050	0.000000	0.000000	4.000000	36.000000	0.000000
3301.629459	-0.031157	0.573026	-0.000664	71.787720	1.145468	14.031974	0.068811	0.000000	-3.604620	0.000000	0.000000	0.000000	-0.974681	-0.082632	-0.612050	0.000000	0.000000	4.000000	36.000000	0.000000
3301.632792	-0.031157	0.573026	-0.000664	71.834335	1.818727	14.785615	-0.033198	0.000000	-3.442173	0.000000	0.000000	0.000000	-0.974681	-0.082632	-0.612050	0.000000	0.000000	4.000000	36.000000	0.000000
3301.636126	-0.034411	0.572790	-0.002565	71.834335	1.818727	14.785615	-0.033198	0.000000	-3.442173	0.000000	0.000000	0.000000	-0.976313	-0.070589	-0.570386	0.000000	0.000000	4.000000	36.000000	0.000000
3301.639459	-0.034411	0.572790	-0.002565	71.834335	1.818727	14.785615	-0.033198	0.000000	-3.442173	0.000000	0.000000	0.000000	-0.976313	-0.070589	-0.570386	0.000000	0.000000	4.000000	36.000000	0.000000
3301.642792	-0.034411	0.572790	-0.002565	71.890945	2.703700	15.444801	-0.128262	0.000000	-3.279454	0.000000	0.000000	0.000000	-0.976313	-0.070589	-0.570386	0.000000	0.000000	4.000000	36.000000	0.000000
3301.646126	-0.037628	0.572585	-0.004365	71.890945	2.703700	15.444801	-0.128262	0.000000	-3.279454	0.000000	0.000000	0.000000	-0.964985	-0.061627	-0.540030	0.000000	0.000000	4.000000	36.000000	0.000000
3301.649459	-0.037628	0.572585	-0.004365	71.890945	2.703700	15.444801	-0.128262	0.000000	-3.279454	0.000000	0.000000	0.000000	-0.964985	-0.061627	-0.540030	0.000000	0.000000	4.000000	36.000000	0.000000
3301.652792	-0.037628	0.572585	-0.004365	71.905685	3.635577	16.044138	-0.218267	0.000000	-3.118624	0.000000	0.000000	0.000000	-0.964985	-0.061627	-0.540030	0.000000	0.000000	4.000000	36.000000	0.000000
3301.656126	-0.040901	0.572413	-0.006006	71.905685	3.635577	16.044138	-0.218267	0.000000	-3.118624	0.000000	0.000000	0.000000	-0.981984	-0.051552	-0.492137	0.000000	0.000000	4.000000	36.000000	0.000000
3301.659459	-0.040901	0.572413	-0.006006	71.905685	3.635577	16.044138	-0.218267	0.000000	-3.118624	0.000000	0.000000	0.000000	-0.981984	-0.051552	-0.492137	0.000000	0.000000	4.000000	36.000000	0.000000
3301.662792	-0.040901	0.572413	-0.006006	71.862511	4.507024	16.712994	-0.300290	0.000000	-2.954960	0.000000	0.000000	0.000000	-0.981984	-0.051552	-0.492137	0.000000	0.000000	4.000000	36.000000	0.000000
3301.666126	-0.044254	0.572349	-0.007508	71.862511	4.507024	16.712994	-0.300290	0.000000	-2.954960	0.000000	0.000000	0.000000	-1.005854	-0.019098	-0.450810	0.000000	0.000000	4.000000	36.000000	0.000000
3301.669459	-0.044254	0.572349	-0.007508	71.862511	4.507024	16.712994	-0.300290	0.000000	-2.954960	0.000000	0.000000	0.000000	-1.005854	-0.019098	-0.450810	0.000000	0.000000	4.000000	36.000000	0.000000
3301.672792	-0.044254	0.572349	-0.007508	71.785400	5.227725	17.346134	-0.375425	0.000000	-2.787317	0.000000	0.000000	0.000000	-1.005854	-0.019098	-0.450810	0.000000	0.000000	4.000000	36.000000	0.000000
3301.676126	-0.047762	0.572391	-0.008793	71.785400	5.227725	17.346134	-0.375425	0.000000	-2.787317	0.000000	0.000000	0.000000	-1.052605	0.012323	-0.385269	0.000000	0.000000	4.000000	36.000000	0.000000
3301.679459	-0.047762	0.572391	-0.008793	71.785400	5.227725	17.346134	-0.375425	0.000000	-2.787317	0.000000	0.000000	0.000000	-1.052605	0.012323	-0.385269	0.000000	0.000000	4.000000	36.000000	0.000000
3301.682792	-0.047762	0.572391	-0.008793	71.687553	5.779531	17.812588	-0.439636	0.000000	-2.611883	0.000000	0.000000	0.000000	-1.052605	0.012323	-0.385269	0.000000	0.000000	4.000000	36.000000	0.000000
3301.686126	-0.051431	0.572561	-0.009868	71.687553	5.779531	17.812588	-0.439636	0.000000	-2.611883	0.000000	0.000000	0.000000	-1.100574	0.051254	-0.322664	0.000000	0.000000	4.000000	36.000000	0.000000
3301.689459	-0.051431	0.572561	-0.009868	71.687553	5.779531	17.812588	-0.439636	0.000000	-2.611883	0.000000	0.000000	0.000000	-1.100574	0.051254	-0.322664	0.000000	0.000000	4.000000	36.000000	0.000000
3301.692792	-0.051431	0.572561	-0.009868	71.572861	6.262747	18.168858	-0.493414	0.000000	-2.428454	0.000000	0.000000	0.000000	-1.100574	0.051254	-0.322664	0.000000	0.000000	4.000000	36.000000	0.000000
3301.696126	-0.055166	0.572799	-0.010666	71.572861	6.262747	18.168858	-0.493414	0.000000	-2.428454	0.000000	0.000000	0.000000	-1.120498	0.071362	-0.239291	0.000000	0.000000	4.000000	36.000000	0.000000
3301.699459	-0.055166	0.572799	-0.010666	71.572861	6.262747	18.168858	-0.493414	0.000000	-2.428454	0.000000	0.000000	0.000000	-1.120498	0.071362	-0.239291	0.000000	0.000000	4.000000	36.000000	0.000000
3301.702792	-0.055166	0.572799	-0.010666	71.505989	6.944715	18.800562	-0.533296	0.000000	-2.241704	0.000000	0.000000	0.000000	-1.120498	0.071362	-0.239291	0.000000	0.000000	4.000000	36.000000	0.000000
3301.706126	-0.058917	0.573048	-0.011300	71.505989	6.944715	18.800562	-0.533296	0.000000	-2.241704	0.000000	0.000000	0.000000	-1.125294	0.074667	-0.190091	0.000000	0.000000	4.000000	36.000000	0.000000
3301.709459	-0.058917	0.573048	-0.011300	71.505989	6.944715	18.800562	-0.533296	0.000000	-2.241704	0.000000	0.000000	0.000000	-1.125294	0.074667	-0.190091	0.000000	0.000000	4.000000	36.000000	0.000000
3301.712792	-0.058917	0.573048	-0.011300	71.591309	8.053661	19.906898	-0.564977	0.000000	-2.054155	0.000000	0.000000	0.000000	-1.125294	0.074667	-0.190091	0.000000	0.000000	4.000000	36.000000	0.000000
3301.716126	-0.062609	0.573227	-0.011872	71.591309	8.053661	19.906898	-0.564977	0.000000	-2.054155	0.000000	0.000000	0.000000	-1.107772	0.053663	-0.171746	0.000000	0.000000	4.000000	36.000000	0.000000
3301.719459	-0.062609	0.573227	-0.011872	71.591309	8.053661	19.906898	-0.564977	0.000000	-2.054155	0.000000	0.000000	0.000000	-1.107772	0.053663	-0.171746	0.000000	0.000000	4.000000	36.000000	0.000000
3301.722792	-0.062609	0.573227	-0.011872	71.776428	9.488929	21.277258	-0.593602	0.000000	-1.869527	0.000000	0.000000	0.000000	-1.107772	0.053663	-0.171746	0.000000	0.000000	4.000000	36.000000	0.000000
3301.726126	-0.066189	0.573347	-0.012331	71.776428	9.488929	21.277258	-0.593602	0.000000	-1.869527	0.000000	0.000000	0.000000	-1.073715	0.035944	-0.137781	0.000000	0.000000	4.000000	36.000000	0.000000
3301.729459	-0.066189	0.573347	-0.012331	71.776428	9.488929	21.277258	-0.593602	0.000000	-1.869527	0.000000	0.000000	0.000000	-1.073715	0.035944	-0.137781	0.000000	0.000000	4.000000	36.000000	0.000000
3301.732792	-0.066189	0.573347	-0.012331	71.953697	11.053184	22.678522	-0.616565	0.000000	-1.690574	0.000000	0.000000	0.000000	-1.073715	0.035944	-0.137781	0.000000	0.000000	4.000000	36.000000	0.000000
3301.736126	-0.069698	0.573432	-0.012688	71.953697	11.053184	22.678522	-0.616565	0.000000	-1.690574	0.000000	0.000000	0.000000	-1.052976	0.025583	-0.106879	0.000000	0.000000	4.000000	36.000000	0.000000
3301.739459	-0.069698	0.573432	-0.012688	71.953697	11.053184	22.678522	-0.616565	0.000000	-1.690574	0.000000	0.000000	0.000000	-1.052976	0.025583	-0.106879	0.000000	0.000000	4.000000	36.000000	0.000000
3301.742792	-0.069698	0.573432	-0.012688	72.103867	12.582707	23.994471	-0.634378	0.000000	-1.515078	0.000000	0.000000	0.000000	-1.052976	0.025583	-0.106879	0.000000	0.000000	4.000000	36.000000	0.000000
3301.746126	-0.073276	0.573469	-0.012913	72.103867	12.582707	23.994471	-0.634378	0.000000	-1.515078	0.000000	0.000000	0.000000	-1.073367	0.011054	-0.067558	0.000000	0.000000	4.000000	36.000000	0.000000
3301.749459	-0.073276	0.573469	-0.012913	72.103867	12.582707	23.994471	-0.634378	0.000000	-1.515078	0.000000	0.000000	0.000000	-1.073367	0.011054	-0.067558	0.000000	0.000000	4.000000	36.000000	0.000000
3301.752792	-0.073276	0.573469	-0.012913	72.223068	13.876096	25.004295	-0.645638	0.000000	-1.336184	0.000000	0.000000	0.000000	-1.073367	0.011054	-0.067558	0.000000	0.000000	4.000000	36.000000	0.000000
3301.756126	-0.076880	0.573464	-0.013025	72.223068	13.876096	25.004295	-0.645638	0.000000	-1.336184	0.000000	0.000000	0.000000	-1.080973	-0.001462	-0.033667	0.000000	0.000000	4.000000	36.000000	0.000000
3301.759459	-0.076880	0.573464	-0.013025	72.223068	13.876096	25.004295	-0.645638	0.000000	-1.336184	0.000000	0.000000	0.000000	-1.080973	-0.001462	-0.033667	0.000000	0.000000	4.000000	36.000000	0.000000
3301.762792	-0.076880	0.573464	-0.013025	72.314919	14.893906	25.748537	-0.651249	0.000000	-1.156022	0.000000	0.000000	0.000000	-1.080973	-0.001462	-0.033667	0.000000	0.000000	4.000000	36.000000	0.000000
3301.766126	-0.080539	0.573453	-0.012994	72.314919	14.893906	25.748537	-0.651249	0.000000	-1.156022	0.000000	0.000000	0.000000	-1.097722	-0.003474	0.009269	0.000000	0.000000	4.000000	36.000000	0.000000
3301.769459	-0.080539	0.573453	-0.012994	72.314919	14.893906	25.748537	-0.651249	0.000000	-1.156022	0.000000	0.000000	0.000000	-1.097722	-0.003474	0.009269	0.000000	0.000000	4.000000	36.000000	0.000000
3301.772792	-0.080539	0.573453	-0.012994	72.357903	15.694987	26.383741	-0.649704	0.000000	-0.973068	0.000000	0.000000	0.000000	-1.097722	-0.003474	0.009269	0.000000	0.000000	4.000000	36.000000	0.000000
3301.776126	-0.084176	0.573451	-0.012788	72.357903	15.694987	26.383741	-0.649704	0.000000	-0.973068	0.000000	0.000000	0.000000	-1.091328	-0.000335	0.061732	0.000000	0.000000	4.000000	36.000000	0.000000
3301.779459	-0.084176	0.573451	-0.012788	72.357903	15.694987	26.383741	-0.649704	0.000000	-0.973068	0.000000	0.000000	0.000000	-1.091328	-0.000335	0.061732	0.000000	0.000000	4.000000	36.000000	0.000000
3301.782792	-0.084176	0.573451	-0.012788	72.355362	16.338573	26.861946	-0.639415	0.000000	-0.791180	0.000000	0.000000	0.000000	-1.091328	-0.000335	0.061732	0.000000	0.000000	4.000000	36.000000	0.000000
3301.786126	-0.087743	0.573446	-0.012348	72.355362	16.338573	26.861946	-0.639415	0.000000	-0.791180	0.000000	0.000000	0.000000	-1.069956	-0.001588	0.132143	0.000000	0.000000	4.000000	36.000000	0.000000
3301.789459	-0.087743	0.573446	-0.012348	72.355362	16.338573	26.861946	-0.639415	0.000000	-0.791180	0.000000	0.000000	0.000000	-1.069956	-0.001588	0.132143	0.000000	0.000000	4.000000	36.000000	0.000000
3301.792792	-0.087743	0.573446	-0.012348	72.300568	16.838408	27.137682	-0.617392	0.000000	-0.612854	0.000000	0.000000	0.000000	-1.069956	-0.001588	0.132143	0.000000	0.000000	4.000000	36.000000	0.000000
3301.796126	-0.091225	0.573453	-0.011650	72.300568	16.838408	27.137682	-0.617392	0.000000	-0.612854	0.000000	0.000000	0.000000	-1.044718	0.002182	0.209443	0.000000	0.000000	4.000000	36.000000	0.000000
3301.799459	-0.091225	0.573453	-0.011650	72.300568	16.838408	27.137682	-0.617392	0.000000	-0.612854	0.000000	0.000000	0.000000	-1.044718	0.002182	0.209443	0.000000	0.000000	4.000000	36.000000	0.000000
3301.802792	-0.091225	0.573453	-0.011650	72.203621	17.217062	27.270044	-0.582484	0.000000	-0.438734	0.000000	0.000000	0.000000	-1.044718	0.002182	0.209443	0.000000	0.000000	4.000000	36.000000	0.000000
3301.806126	-0.094616	0.573444	-0.010750	72.203621	17.217062	27.270044	-0.582484	0.000000	-0.438734	0.000000	0.000000	0.000000	-1.017160	-0.002911	0.269881	0.000000	0.000000	4.000000	36.000000	0.000000
3301.809459	-0.094616	0.573444	-0.010750	72.203621	17.217062	27.270044	-0.582484	0.000000	-0.438734	0.000000	0.000000	0.000000	-1.017160	-0.002911	0.269881	0.000000	0.000000	4.000000	36.000000	0.000000
3301.812792	-0.094616	0.573444	-0.010750	72.097664	17.505713	27.288322	-0.537504	0.000000	-0.269208	0.000000	0.000000	0.000000	-1.017160	-0.002911	0.269881	0.000000	0.000000	4.000000	36.000000	0.000000
3301.816126	-0.097867	0.573380	-0.009672	72.097664	17.505713	27.288322	-0.537504	0.000000	-0.269208	0.000000	0.000000	0.000000	-0.975464	-0.019057	0.323363	0.000000	0.000000	4.000000	36.000000	0.000000
3301.819459	-0.097867	0.573380	-0.009672	72.097664	17.505713	27.288322	-0.537504	0.000000	-0.269208	0.000000	0.000000	0.000000	-0.975464	-0.019057	0.323363	0.000000	0.000000	4.000000	36.000000	0.000000
3301.822792	-0.097867	0.573380	-0.009672	72.001556	17.709253	27.210316	-0.483611	0.000000	-0.106630	0.000000	0.000000	0.000000	-0.975464	-0.019057	0.323363	0.000000	0.000000	4.000000	36.000000	0.000000
3301.826126	-0.101000	0.573312	-0.008430	72.001556	17.709253	27.210316	-0.483611	0.000000	-0.106630	0.000000	0.000000	0.000000	-0.939769	-0.020577	0.372540	0.000000	0.000000	4.000000	36.000000	0.000000
3301.829459	-0.101000	0.573312	-0.008430	72.001556	17.709253	27.210316	-0.483611	0.000000	-0.106630	0.000000	0.000000	0.000000	-0.939769	-0.020577	0.372540	0.000000	0.000000	4.000000	36.000000	0.000000
3301.832792	-0.103730	0.573235	-0.007182	71.964676	17.940090	27.144409	-0.483611	0.000000	-0.106630	0.000000	0.000000	0.000000	-0.819075	-0.022883	0.374516	0.000000	0.000000	4.000000	36.000000	0.000000
3301.836126	-0.103730	0.573235	-0.007182	71.964676	17.940090	27.144409	-0.483611	0.000000	-0.106630	0.000000	0.000000	0.000000	-0.819075	-0.022883	0.374516	0.000000	0.000000	4.000000	36.000000	0.000000
3301.839459	-0.103730	0.573235	-0.007182	71.964676	17.940090	27.144409	-0.483611	0.000000	-0.106630	0.000000	0.000000	0.000000	-0.819075	-0.022883	0.374516	0.000000	0.000000	4.000000	36.000000	0.000000
3301.842792	-0.106585	0.573197	-0.005583	71.993492	18.341660	27.168371	-0.359101	0.000000	0.186510	0.000000	0.000000	0.000000	-0.856544	-0.011531	0.479804	0.000000	0.000000	4.000000	36.000000	0.000000
3301.846126	-0.106585	0.573197	-0.005583	71.993492	18.341660	27.168371	-0.359101	0.000000	0.186510	0.000000	0.000000	0.000000	-0.856544	-0.011531	0.479804	0.000000	0.000000	4.000000	36.000000	0.000000
3301.849459	-0.106585	0.573197	-0.005583	71.993492	18.341660	27.168371	-0.359101	0.000000	0.186510	0.000000	0.000000	0.000000	-0.856544	-0.011531	0.479804	0.000000	0.000000	4.000000	36.000000	0.000000
3301.852792	-0.109324	0.573214	-0.003716	72.074310	18.788912	27.127110	-0.279134	0.000000	0.329268	0.000000	0.000000	0.000000	-0.821504	0.005148	0.559867	0.000000	0.000000	4.000000	36.000000	0.000000
3301.856126	-0.109324	0.573214	-0.003716	72.074310	18.788912	27.127110	-0.279134	0.000000	0.329268	0.000000	0.000000	0.000000	-0.821504	0.005148	0.559867	0.000000	0.000000	4.000000	36.000000	0.000000
3301.859459	-0.109324	0.573214	-0.003716	72.074310	18.788912	27.127110	-0.279134	0.000000	0.329268	0.000000	0.000000	0.000000	-0.821504	0.005148	0.559867	0.000000	0.000000	4.000000	36.000000	0.000000
3301.862792	-0.111971	0.573298	-0.001479	72.183151	19.135336	26.940701	-0.185823	0.000000	0.466185	0.000000	0.000000	0.000000	-0.794256	0.025212	0.671244	0.000000	0.000000	4.000000	36.000000	0.000000
3301.866126	-0.111971	0.573298	-0.001479	72.183151	19.135336	26.940701	-0.185823	0.000000	0.466185	0.000000	0.000000	0.000000	-0.794256	0.025212	0.671244	0.000000	0.000000	4.000000	36.000000	0.000000
3301.869459	-0.111971	0.573298	-0.001479	72.183151	19.135336	26.940701	-0.185823	0.000000	0.466185	0.000000	0.000000	0.000000	-0.794256	0.025212	0.671244	0.000000	0.000000	4.000000	36.000000	0.000000
3301.872792	-0.114572	0.573383	0.001023	72.288071	19.450846	26.773785	-0.073949	0.000000	0.598561	0.000000	0.000000	0.000000	-0.780112	0.025487	0.750674	0.000000	0.000000	4.000000	36.000000	0.000000
3301.876126	-0.114572	0.573383	0.001023	72.288071	19.450846	26.773785	-0.073949	0.000000	0.598561	0.000000	0.000000	0.000000	-0.780112	0.025487	0.750674	0.000000	0.000000	4.000000	36.000000	0.000000
3301.879459	-0.114572	0.573383	0.001023	72.288071	19.450846	26.773785	-0.073949	0.000000	0.598561	0.000000	0.000000	0.000000	-0.780112	0.025487	0.750674	0.000000	0.000000	4.000000	36.000000	0.000000
3301.882792	-0.117153	0.573458	0.003807	72.403809	19.840935	26.756765	0.051164	0.000000	0.728580	0.000000	0.000000	0.000000	-0.774413	0.022656	0.835259	0.000000	0.000000	4.000000	36.000000	0.000000
3301.886126	-0.117153	0.573458	0.003807	72.403809	19.840935	26.756765	0.051164	0.000000	0.728580	0.000000	0.000000	0.000000	-0.774413	0.022656	0.835259	0.000000	0.000000	4.000000	36.000000	0.000000
3301.889459	-0.117153	0.573458	0.003807	72.403809	19.840935	26.756765	0.051164	0.000000	0.728580	0.000000	0.000000	0.000000	-0.774413	0.022656	0.835259	0.000000	0.000000	4.000000	36.000000	0.000000
3301.892792	-0.119697	0.573475	0.006800	72.582809	20.456995	26.946915	0.190373	0.000000	0.857648	0.000000	0.000000	0.000000	-0.763230	0.005073	0.897666	0.000000	0.000000	4.000000	36.000000	0.000000
3301.896126	-0.119697	0.573475	0.006800	72.582809	20.456995	26.946915	0.190373	0.000000	0.857648	0.000000	0.000000	0.000000	-0.763230	0.005073	0.897666	0.000000	0.000000	4.000000	36.000000	0.000000
3301.899459	-0.119697	0.573475	0.006800	72.582809	20.456995	26.946915	0.190373	0.000000	0.857648	0.000000	0.000000	0.000000	-0.763230	0.005073	0.897666	0.000000	0.000000	4.000000	36.000000	0.000000
3301.902792	-0.122186	0.573455	0.009931	72.873322	21.584938	27.542572	0.339984	0.000000	0.984853	0.000000	0.000000	0.000000	-0.746545	-0.006030	0.939481	0.000000	0.000000	4.000000	36.000000	0.000000
3301.906126	-0.122186	0.573455	0.009931	72.873322	21.584938	27.542572	0.339984	0.000000	0.984853	0.000000	0.000000	0.000000	-0.746545	-0.006030	0.939481	0.000000	0.000000	4.000000	36.000000	0.000000
3301.909459	-0.122186	0.573455	0.009931	72.873322	21.584938	27.542572	0.339984	0.000000	0.984853	0.000000	0.000000	0.000000	-0.746545	-0.006030	0.939481	0.000000	0.000000	4.000000	36.000000	0.000000
3301.912792	-0.124477	0.573404	0.013215	73.245270	23.235815	28.639679	0.496565	0.000000	1.109277	0.000000	0.000000	0.000000	-0.687468	-0.015238	0.985213	0.000000	0.000000	4.000000	36.000000	0.000000
3301.916126	-0.124477	0.573404	0.013215	73.245270	23.235815	28.639679	0.496565	0.000000	1.109277	0.000000	0.000000	0.000000	-0.687468	-0.015238	0.985213	0.000000	0.000000	4.000000	36.000000	0.000000
3301.919459	-0.124477	0.573404	0.013215	73.245270	23.235815	28.639679	0.496565	0.000000	1.109277	0.000000	0.000000	0.000000	-0.687468	-0.015238	0.985213	0.000000	0.000000	4.000000	36.000000	0.000000
3301.922792	-0.126594	0.573340	0.016665	73.642464	25.198999	30.041716	0.660767	0.000000	1.223855	0.000000	0.000000	0.000000	-0.635086	-0.019486	1.034809	0.000000	0.000000	4.000000	36.000000	0.000000
3301.926126	-0.126594	0.573340	0.016665	73.642464	25.198999	30.041716	0.660767	0.000000	1.223855	0.000000	0.000000	0.000000	-0.635086	-0.019486	1.034809	0.000000	0.000000	4.000000	36.000000	0.000000
3301.929459	-0.126594	0.573340	0.016665	73.642464	25.198999	30.041716	0.660767	0.000000	1.223855	0.000000	0.000000	0.000000	-0.635086	-0.019486	1.034809	0.000000	0.000000	4.000000	36.000000	0.000000
3301.932792	-0.128476	0.573249	0.020254	74.028435	27.360661	31.708408	0.833235	0.000000	1.329703	0.000000	0.000000	0.000000	-0.564630	-0.027040	1.076830	0.000000	0.000000	4.000000	36.000000	0.000000
3301.936126	-0.128476	0.573249	0.020254	74.028435	27.360661	31.708408	0.833235	0.000000	1.329703	0.000000	0.000000	0.000000	-0.564630	-0.027040	1.076830	0.000000	0.000000	4.000000	36.000000	0.000000
3301.939459	-0.128476	0.573249	0.020254	74.028435	27.360661	31.708408	0.833235	0.000000	1.329703	0.000000	0.000000	0.000000	-0.564630	-0.027040	1.076830	0.000000	0.000000	4.000000	36.000000	0.000000
3301.942792	-0.130076	0.573151	0.024015	74.397598	29.698254	33.700768	1.012706	0.000000	1.423808	0.000000	0.000000	0.000000	-0.479995	-0.029483	1.128147	0.000000	0.000000	4.000000	36.000000	0.000000
3301.946126	-0.130076	0.573151	0.024015	74.397598	29.698254	33.700768	1.012706	0.000000	1.423808	0.000000	0.000000	0.000000	-0.479995	-0.029483	1.128147	0.000000	0.000000	4.000000	36.000000	0.000000
3301.949459	-0.130076	0.573151	0.024015	74.397598	29.698254	33.700768	1.012706	0.000000	1.423808	0.000000	0.000000	0.000000	-0.479995	-0.029483	1.128147	0.000000	0.000000	4.000000	36.000000	0.000000
3301.952792	-0.131410	0.573052	0.027852	74.754372	32.157799	35.939457	1.200731	0.000000	1.503807	0.000000	0.000000	0.000000	-0.400150	-0.029605	1.151223	0.000000	0.000000	4.000000	36.000000	0.000000
3301.956126	-0.131410	0.573052	0.027852	74.754372	32.157799	35.939457	1.200731	0.000000	1.503807	0.000000	0.000000	0.000000	-0.400150	-0.029605	1.151223	0.000000	0.000000	4.000000	36.000000	0.000000
3301.959459	-0.131410	0.573052	0.027852	74.754372	32.157799	35.939457	1.200731	0.000000	1.503807	0.000000	0.000000	0.000000	-0.400150	-0.029605	1.151223	0.000000	0.000000	4.000000	36.000000	0.000000
3301.962792	-0.132490	0.572935	0.031746	75.123299	34.630383	38.200272	1.392601	0.000000	1.570499	0.000000	0.000000	0.000000	-0.323937	-0.035186	1.168110	0.000000	0.000000	4.000000	36.000000	0.000000
3301.966126	-0.132490	0.572935	0.031746	75.123299	34.630383	38.200272	1.392601	0.000000	1.570499	0.000000	0.000000	0.000000	-0.323937	-0.035186	1.168110	0.000000	0.000000	4.000000	36.000000	0.000000
3301.969459	-0.132490	0.572935	0.031746	75.123299	34.630383	38.200272	1.392601	0.000000	1.570499	0.000000	0.000000	0.000000	-0.323937	-0.035186	1.168110	0.000000	0.000000	4.000000	36.000000	0.000000
3301.972792	-0.133309	0.572799	0.035697	75.511154	37.080833	40.363434	1.587286	0.000000	1.624488	0.000000	0.000000	0.000000	-0.245885	-0.040736	1.185454	0.000000	0.000000	4.000000	36.000000	0.000000
3301.976126	-0.133309	0.572799	0.035697	75.511154	37.080833	40.363434	1.587286	0.000000	1.624488	0.000000	0.000000	0.000000	-0.245885	-0.040736	1.185454	0.000000	0.000000	4.000000	36.000000	0.000000
3301.979459	-0.133309	0.572799	0.035697	75.511154	37.080833	40.363434	1.587286	0.000000	1.624488	0.000000	0.000000	0.000000	-0.245885	-0.040736	1.185454	0.000000	0.000000	4.000000	36.000000	0.000000
3301.982792	-0.133923	0.572636	0.039650	75.907257	39.495567	42.423412	1.784862	0.000000	1.665469	0.000000	0.000000	0.000000	-0.184087	-0.048983	1.185879	0.000000	0.000000	4.000000	36.000000	0.000000
3301.986126	-0.133923	0.572636	0.039650	75.907257	39.495567	42.423412	1.784862	0.000000	1.665469	0.000000	0.000000	0.000000	-0.184087	-0.048983	1.185879	0.000000	0.000000	4.000000	36.000000	0.000000
3301.989459	-0.133923	0.572636	0.039650	75.907257	39.495567	42.423412	1.784862	0.000000	1.665469	0.000000	0.000000	0.000000	-0.184087	-0.048983	1.185879	0.000000	0.000000	4.000000	36.000000	0.000000
3301.992792	-0.134286	0.572447	0.043551	76.300903	41.828278	44.353157	1.982509	0.000000	1.696150	0.000000	0.000000	0.000000	-0.108992	-0.056824	1.170311	0.000000	0.000000	4.000000	36.000000	0.000000
3301.996126	-0.134286	0.572447	0.043551	76.300903	41.828278	44.353157	1.982509	0.000000	1.696150	0.000000	0.000000	0.000000	-0.108992	-0.056824	1.170311	0.000000	0.000000	4.000000	36.000000	0.000000
3301.999459	-0.134286	0.572447	0.043551	76.300903	41.828278	44.353157	1.982509	0.000000	1.696150	0.000000	0.000000	0.000000	-0.108992	-0.056824	1.170311	0.000000	0.000000	4.000000	36.000000	0.000000
3302.002792	-0.134337	0.572224	0.047376	76.712151	44.024632	46.076843	2.177561	0.000000	1.714316	0.000000	0.000000	0.000000	-0.015157	-0.066885	1.147425	0.000000	0.000000	4.000000	36.000000	0.000000
3302.006126	-0.134337	0.572224	0.047376	76.712151	44.024632	46.076843	2.177561	0.000000	1.714316	0.000000	0.000000	0.000000	-0.015157	-0.066885	1.147425	0.000000	0.000000	4.000000	36.000000	0.000000
3302.009459	-0.134337	0.572224	0.047376	76.712151	44.024632	46.076843	2.177561	0.000000	1.714316	0.000000	0.000000	0.000000	-0.015157	-0.066885	1.147425	0.000000	0.000000	4.000000	36.000000	0.000000
3302.012792	-0.134030	0.572006	0.051170	77.123802	46.153934	47.680973	2.368798	0.000000	1.716842	0.000000	0.000000	0.000000	0.092090	-0.065377	1.138266	0.000000	0.000000	4.000000	36.000000	0.000000
3302.016126	-0.134030	0.572006	0.051170	77.123802	46.153934	47.680973	2.368798	0.000000	1.716842	0.000000	0.000000	0.000000	0.092090	-0.065377	1.138266	0.000000	0.000000	4.000000	36.000000	0.000000
3302.019459	-0.134030	0.572006	0.051170	77.123802	46.153934	47.680973	2.368798	0.000000	1.716842	0.000000	0.000000	0.000000	0.092090	-0.065377	1.138266	0.000000	0.000000	4.000000	36.000000	0.000000
3302.022792	-0.133329	0.571805	0.054918	77.506081	48.215527	49.197750	2.558509	0.000000	1.701494	0.000000	0.000000	0.000000	0.210151	-0.060245	1.124366	0.000000	0.000000	4.000000	36.000000	0.000000
3302.026126	-0.133329	0.571805	0.054918	77.506081	48.215527	49.197750	2.558509	0.000000	1.701494	0.000000	0.000000	0.000000	0.210151	-0.060245	1.124366	0.000000	0.000000	4.000000	36.000000	0.000000
3302.029459	-0.133329	0.571805	0.054918	77.506081	48.215527	49.197750	2.558509	0.000000	1.701494	0.000000	0.000000	0.000000	0.210151	-0.060245	1.124366	0.000000	0.000000	4.000000	36.000000	0.000000
3302.032792	-0.132203	0.571652	0.058619	77.880394	50.152565	50.548565	2.745903	0.000000	1.666469	0.000000	0.000000	0.000000	0.337811	-0.045797	1.110271	0.000000	0.000000	4.000000	36.000000	0.000000
3302.036126	-0.132203	0.571652	0.058619	77.880394	50.152565	50.548565	2.745903	0.000000	1.666469	0.000000	0.000000	0.000000	0.337811	-0.045797	1.110271	0.000000	0.000000	4.000000	36.000000	0.000000
3302.039459	-0.132203	0.571652	0.058619	77.880394	50.152565	50.548565	2.745903	0.000000	1.666469	0.000000	0.000000	0.000000	0.337811	-0.045797	1.110271	0.000000	0.000000	4.000000	36.000000	0.000000
3302.042792	-0.130716	0.571531	0.062236	78.313385	51.788498	51.494026	2.930949	0.000000	1.610167	0.000000	0.000000	0.000000	0.446306	-0.036258	1.085212	0.000000	0.000000	4.000000	36.000000	0.000000
3302.046126	-0.130716	0.571531	0.062236	78.313385	51.788498	51.494026	2.930949	0.000000	1.610167	0.000000	0.000000	0.000000	0.446306	-0.036258	1.085212	0.000000	0.000000	4.000000	36.000000	0.000000
3302.049459	-0.130716	0.571531	0.062236	78.313385	51.788498	51.494026	2.930949	0.000000	1.610167	0.000000	0.000000	0.000000	0.446306	-0.036258	1.085212	0.000000	0.000000	4.000000	36.000000	0.000000
3302.052792	-0.128969	0.571405	0.065772	78.841530	52.643791	51.529491	3.111817	0.000000	1.535783	0.000000	0.000000	0.000000	0.524089	-0.038062	1.060569	0.000000	0.000000	4.000000	36.000000	0.000000
3302.056126	-0.128969	0.571405	0.065772	78.841530	52.643791	51.529491	3.111817	0.000000	1.535783	0.000000	0.000000	0.000000	0.524089	-0.038062	1.060569	0.000000	0.000000	4.000000	36.000000	0.000000
3302.059459	-0.128969	0.571405	0.065772	78.841530	52.643791	51.529491	3.111817	0.000000	1.535783	0.000000	0.000000	0.000000	0.524089	-0.038062	1.060569	0.000000	0.000000	4.000000	36.000000	0.000000
3302.062792	-0.126945	0.571281	0.069267	79.443092	51.669533	49.602806	3.288579	0.000000	1.448434	0.000000	0.000000	0.000000	0.607227	-0.037035	1.048548	0.000000	0.000000	4.000000	36.000000	0.000000
3302.066126	-0.126945	0.571281	0.069267	79.443092	51.669533	49.602806	3.288579	0.000000	1.448434	0.000000	0.000000	0.000000	0.607227	-0.037035	1.048548	0.000000	0.000000	4.000000	36.000000	0.000000
3302.069459	-0.126945	0.571281	0.069267	79.443092	51.669533	49.602806	3.288579	0.000000	1.448434	0.000000	0.000000	0.000000	0.607227	-0.037035	1.048548	0.000000	0.000000	4.000000	36.000000	0.000000
3302.072792	-0.124674	0.571116	0.072638	80.070702	49.161755	46.045494	3.463336	0.000000	1.347230	0.000000	0.000000	0.000000	0.681072	-0.049550	1.011343	0.000000	0.000000	4.000000	36.000000	0.000000
3302.076126	-0.124674	0.571116	0.072638	80.070702	49.161755	46.045494	3.463336	0.000000	1.347230	0.000000	0.000000	0.000000	0.681072	-0.049550	1.011343	0.000000	0.000000	4.000000	36.000000	0.000000
3302.079459	-0.124674	0.571116	0.072638	80.070702	49.161755	46.045494	3.463336	0.000000	1.347230	0.000000	0.000000	0.000000	0.681072	-0.049550	1.011343	0.000000	0.000000	4.000000	36.000000	0.000000
3302.082792	-0.122035	0.570929	0.075928	80.676521	45.918739	41.704674	3.631894	0.000000	1.233718	0.000000	0.000000	0.000000	0.791918	-0.056068	0.986966	0.000000	0.000000	4.000000	36.000000	0.000000
3302.086126	-0.122035	0.570929	0.075928	80.676521	45.918739	41.704674	3.631894	0.000000	1.233718	0.000000	0.000000	0.000000	0.791918	-0.056068	0.986966	0.000000	0.000000	4.000000	36.000000	0.000000
3302.089459	-0.122035	0.570929	0.075928	80.676521	45.918739	41.704674	3.631894	0.000000	1.233718	0.000000	0.000000	0.000000	0.791918	-0.056068	0.986966	0.000000	0.000000	4.000000	36.000000	0.000000
3302.092792	-0.119005	0.570735	0.079050	81.220001	42.253239	36.915092	3.796388	0.000000	1.101732	0.000000	0.000000	0.000000	0.909023	-0.058110	0.936793	0.000000	0.000000	4.000000	36.000000	0.000000
3302.096126	-0.119005	0.570735	0.079050	81.220001	42.253239	36.915092	3.796388	0.000000	1.101732	0.000000	0.000000	0.000000	0.909023	-0.058110	0.936793	0.000000	0.000000	4.000000	36.000000	0.000000
3302.099459	-0.119005	0.570735	0.079050	81.220001	42.253239	36.915092	3.796388	0.000000	1.101732	0.000000	0.000000	0.000000	0.909023	-0.058110	0.936793	0.000000	0.000000	4.000000	36.000000	0.000000
3302.102792	-0.115699	0.570540	0.081914	81.710892	38.199474	31.737358	3.952520	0.000000	0.950228	0.000000	0.000000	0.000000	0.991729	-0.058662	0.858971	0.000000	0.000000	4.000000	36.000000	0.000000
3302.106126	-0.115699	0.570540	0.081914	81.710892	38.199474	31.737358	3.952520	0.000000	0.950228	0.000000	0.000000	0.000000	0.991729	-0.058662	0.858971	0.000000	0.000000	4.000000	36.000000	0.000000
3302.109459	-0.115699	0.570540	0.081914	81.710892	38.199474	31.737358	3.952520	0.000000	0.950228	0.000000	0.000000	0.000000	0.991729	-0.058662	0.858971	0.000000	0.000000	4.000000	36.000000	0.000000
3302.112792	-0.112246	0.570325	0.084472	82.164162	33.632069	26.141932	4.095682	0.000000	0.784940	0.000000	0.000000	0.000000	1.035805	-0.064355	0.767416	0.000000	0.000000	4.000000	36.000000	0.000000
3302.116126	-0.112246	0.570325	0.084472	82.164162	33.632069	26.141932	4.095682	0.000000	0.784940	0.000000	0.000000	0.000000	1.035805	-0.064355	0.767416	0.000000	0.000000	4.000000	36.000000	0.000000
3302.119459	-0.112246	0.570325	0.084472	82.164162	33.632069	26.141932	4.095682	0.000000	0.784940	0.000000	0.000000	0.000000	1.035805	-0.064355	0.767416	0.000000	0.000000	4.000000	36.000000	0.000000
3302.122792	-0.108659	0.570089	0.086621	82.601158	28.378025	20.195354	4.223584	0.000000	0.612306	0.000000	0.000000	0.000000	1.076178	-0.070898	0.644776	0.000000	0.000000	4.000000	36.000000	0.000000
3302.126126	-0.108659	0.570089	0.086621	82.601158	28.378025	20.195354	4.223584	0.000000	0.612306	0.000000	0.000000	0.000000	1.076178	-0.070898	0.644776	0.000000	0.000000	4.000000	36.000000	0.000000
3302.129459	-0.108659	0.570089	0.086621	82.601158	28.378025	20.195354	4.223584	0.000000	0.612306	0.000000	0.000000	0.000000	1.076178	-0.070898	0.644776	0.000000	0.000000	4.000000	36.000000	0.000000
3302.132792	-0.104960	0.569848	0.088436	82.963745	22.576866	14.242002	4.331047	0.000000	0.432943	0.000000	0.000000	0.000000	1.109642	-0.072197	0.544485	0.000000	0.000000	4.000000	36.000000	0.000000
3302.136126	-0.104960	0.569848	0.088436	82.963745	22.576866	14.242002	4.331047	0.000000	0.432943	0.000000	0.000000	0.000000	1.109642	-0.072197	0.544485	0.000000	0.000000	4.000000	36.000000	0.000000
3302.139459	-0.104960	0.569848	0.088436	82.963745	22.576866	14.242002	4.331047	0.000000	0.432943	0.000000	0.000000	0.000000	1.109642	-0.072197	0.544485	0.000000	0.000000	4.000000	36.000000	0.000000
3302.142792	-0.101134	0.569612	0.089796	83.208549	16.615295	8.430064	4.421794	0.000000	0.248003	0.000000	0.000000	0.000000	1.147671	-0.070964	0.408060	0.000000	0.000000	4.000000	36.000000	0.000000
3302.146126	-0.101134	0.569612	0.089796	83.208549	16.615295	8.430064	4.421794	0.000000	0.248003	0.000000	0.000000	0.000000	1.147671	-0.070964	0.408060	0.000000	0.000000	4.000000	36.000000	0.000000
3302.149459	-0.101134	0.569612	0.089796	83.208549	16.615295	8.430064	4.421794	0.000000	0.248003	0.000000	0.000000	0.000000	1.147671	-0.070964	0.408060	0.000000	0.000000	4.000000	36.000000	0.000000
3302.152792	-0.097096	0.569438	0.090766	83.294456	10.979733	3.039560	4.489804	0.000000	0.056724	0.000000	0.000000	0.000000	1.211516	-0.052196	0.290950	0.000000	0.000000	4.000000	36.000000	0.000000
3302.156126	-0.097096	0.569438	0.090766	83.294456	10.979733	3.039560	4.489804	0.000000	0.056724	0.000000	0.000000	0.000000	1.211516	-0.052196	0.290950	0.000000	0.000000	4.000000	36.000000	0.000000
3302.159459	-0.097096	0.569438	0.090766	83.294456	10.979733	3.039560	4.489804	0.000000	0.056724	0.000000	0.000000	0.000000	1.211516	-0.052196	0.290950	0.000000	0.000000	4.000000	36.000000	0.000000
3302.162792	-0.092961	0.569316	0.091345	83.217911	6.212944	-1.534431	4.538296	0.000000	-0.145195	0.000000	0.000000	0.000000	1.240535	-0.036639	0.173861	0.000000	0.000000	4.000000	36.000000	0.000000
3302.166126	-0.092961	0.569316	0.091345	83.217911	6.212944	-1.534431	4.538296	0.000000	-0.145195	0.000000	0.000000	0.000000	1.240535	-0.036639	0.173861	0.000000	0.000000	4.000000	36.000000	0.000000
3302.169459	-0.092961	0.569316	0.091345	83.217911	6.212944	-1.534431	4.538296	0.000000	-0.145195	0.000000	0.000000	0.000000	1.240535	-0.036639	0.173861	0.000000	0.000000	4.000000	36.000000	0.000000
3302.172792	-0.088707	0.569287	0.091509	82.997673	2.309744	-5.216004	4.567273	0.000000	-0.351951	0.000000	0.000000	0.000000	1.276231	-0.008570	0.048978	0.000000	0.000000	4.000000	36.000000	0.000000
3302.176126	-0.088707	0.569287	0.091509	82.997673	2.309744	-5.216004	4.567273	0.000000	-0.351951	0.000000	0.000000	0.000000	1.276231	-0.008570	0.048978	0.000000	0.000000	4.000000	36.000000	0.000000
3302.179459	-0.088707	0.569287	0.091509	82.997673	2.309744	-5.216004	4.567273	0.000000	-0.351951	0.000000	0.000000	0.000000	1.276231	-0.008570	0.048978	0.000000	0.000000	4.000000	36.000000	0.000000
3302.182792	-0.084328	0.569287	0.091329	82.654472	-0.897226	-8.014212	4.575436	0.000000	-0.564656	0.000000	0.000000	0.000000	1.313682	0.000032	-0.054029	0.000000	0.000000	4.000000	36.000000	0.000000
3302.186126	-0.084328	0.569287	0.091329	82.654472	-0.897226	-8.014212	4.575436	0.000000	-0.564656	0.000000	0.000000	0.000000	1.313682	0.000032	-0.054029	0.000000	0.000000	4.000000	36.000000	0.000000
3302.189459	-0.084328	0.569287	0.091329	82.654472	-0.897226	-8.014212	4.575436	0.000000	-0.564656	0.000000	0.000000	0.000000	1.313682	0.000032	-0.054029	0.000000	0.000000	4.000000	36.000000	0.000000
3302.192792	-0.079937	0.569364	0.090796	82.209785	-3.717510	-10.176089	4.566432	0.000000	-0.783603	0.000000	0.000000	0.000000	1.317167	0.023159	-0.159714	0.000000	0.000000	4.000000	36.000000	0.000000
3302.196126	-0.079937	0.569364	0.090796	82.209785	-3.717510	-10.176089	4.566432	0.000000	-0.783603	0.000000	0.000000	0.000000	1.317167	0.023159	-0.159714	0.000000	0.000000	4.000000	36.000000	0.000000
3302.199459	-0.079937	0.569364	0.090796	82.209785	-3.717510	-10.176089	4.566432	0.000000	-0.783603	0.000000	0.000000	0.000000	1.317167	0.023159	-0.159714	0.000000	0.000000	4.000000	36.000000	0.000000
3302.202792	-0.075594	0.569438	0.089899	81.721840	-6.324501	-12.107764	4.539813	0.000000	-1.003131	0.000000	0.000000	0.000000	1.303042	0.022012	-0.269119	0.000000	0.000000	4.000000	36.000000	0.000000
3302.206126	-0.075594	0.569438	0.089899	81.721840	-6.324501	-12.107764	4.539813	0.000000	-1.003131	0.000000	0.000000	0.000000	1.303042	0.022012	-0.269119	0.000000	0.000000	4.000000	36.000000	0.000000
3302.209459	-0.075594	0.569438	0.089899	81.721840	-6.324501	-12.107764	4.539813	0.000000	-1.003131	0.000000	0.000000	0.000000	1.303042	0.022012	-0.269119	0.000000	0.000000	4.000000	36.000000	0.000000
3302.212792	-0.071225	0.569487	0.088631	81.243279	-8.763472	-14.111061	4.494959	0.000000	-1.220304	0.000000	0.000000	0.000000	1.310788	0.014777	-0.380398	0.000000	0.000000	4.000000	36.000000	0.000000
3302.216126	-0.071225	0.569487	0.088631	81.243279	-8.763472	-14.111061	4.494959	0.000000	-1.220304	0.000000	0.000000	0.000000	1.310788	0.014777	-0.380398	0.000000	0.000000	4.000000	36.000000	0.000000
3302.219459	-0.071225	0.569487	0.088631	81.243279	-8.763472	-14.111061	4.494959	0.000000	-1.220304	0.000000	0.000000	0.000000	1.310788	0.014777	-0.380398	0.000000	0.000000	4.000000	36.000000	0.000000
3302.222792	-0.066887	0.569491	0.086967	80.786949	-11.010636	-16.135452	4.431560	0.000000	-1.438769	0.000000	0.000000	0.000000	1.301330	0.001343	-0.499178	0.000000	0.000000	4.000000	36.000000	0.000000
3302.226126	-0.066887	0.569491	0.086967	80.786949	-11.010636	-16.135452	4.431560	0.000000	-1.438769	0.000000	0.000000	0.000000	1.301330	0.001343	-0.499178	0.000000	0.000000	4.000000	36.000000	0.000000
3302.229459	-0.066887	0.569491	0.086967	80.786949	-11.010636	-16.135452	4.431560	0.000000	-1.438769	0.000000	0.000000	0.000000	1.301330	0.001343	-0.499178	0.000000	0.000000	4.000000	36.000000	0.000000
3302.232792	-0.062533	0.569490	0.084883	80.350845	-13.116776	-17.950190	4.348363	0.000000	-1.655658	0.000000	0.000000	0.000000	1.306051	-0.000346	-0.625192	0.000000	0.000000	4.000000	36.000000	0.000000
3302.236126	-0.062533	0.569490	0.084883	80.350845	-13.116776	-17.950190	4.348363	0.000000	-1.655658	0.000000	0.000000	0.000000	1.306051	-0.000346	-0.625192	0.000000	0.000000	4.000000	36.000000	0.000000
3302.239459	-0.062533	0.569490	0.084883	80.350845	-13.116776	-17.950190	4.348363	0.000000	-1.655658	0.000000	0.000000	0.000000	1.306051	-0.000346	-0.625192	0.000000	0.000000	4.000000	36.000000	0.000000
3302.242792	-0.058308	0.569526	0.082433	79.926338	-15.105609	-19.447231	4.244164	0.000000	-1.873333	0.000000	0.000000	0.000000	1.267460	0.010871	-0.734975	0.000000	0.000000	4.000000	36.000000	0.000000
3302.246126	-0.058308	0.569526	0.082433	79.926338	-15.105609	-19.447231	4.244164	0.000000	-1.873333	0.000000	0.000000	0.000000	1.267460	0.010871	-0.734975	0.000000	0.000000	4.000000	36.000000	0.000000
3302.249459	-0.058308	0.569526	0.082433	79.926338	-15.105609	-19.447231	4.244164	0.000000	-1.873333	0.000000	0.000000	0.000000	1.267460	0.010871	-0.734975	0.000000	0.000000	4.000000	36.000000	0.000000
3302.252792	-0.054199	0.569643	0.079692	79.488991	-16.887575	-20.505840	4.121669	0.000000	-2.084576	0.000000	0.000000	0.000000	1.232804	0.034825	-0.822430	0.000000	0.000000	4.000000	36.000000	0.000000
3302.256126	-0.054199	0.569643	0.079692	79.488991	-16.887575	-20.505840	4.121669	0.000000	-2.084576	0.000000	0.000000	0.000000	1.232804	0.034825	-0.822430	0.000000	0.000000	4.000000	36.000000	0.000000
3302.259459	-0.054199	0.569643	0.079692	79.488991	-16.887575	-20.505840	4.121669	0.000000	-2.084576	0.000000	0.000000	0.000000	1.232804	0.034825	-0.822430	0.000000	0.000000	4.000000	36.000000	0.000000
3302.262792	-0.050321	0.569782	0.076763	79.002251	-18.315905	-21.093060	3.984597	0.000000	-2.290043	0.000000	0.000000	0.000000	1.163430	0.041905	-0.878817	0.000000	0.000000	4.000000	36.000000	0.000000
3302.266126	-0.050321	0.569782	0.076763	79.002251	-18.315905	-21.093060	3.984597	0.000000	-2.290043	0.000000	0.000000	0.000000	1.163430	0.041905	-0.878817	0.000000	0.000000	4.000000	36.000000	0.000000
3302.269459	-0.050321	0.569782	0.076763	79.002251	-18.315905	-21.093060	3.984597	0.000000	-2.290043	0.000000	0.000000	0.000000	1.163430	0.041905	-0.878817	0.000000	0.000000	4.000000	36.000000	0.000000
3302.272792	-0.046600	0.569962	0.073672	78.459198	-19.226143	-21.140938	3.838127	0.000000	-2.483948	0.000000	0.000000	0.000000	1.116446	0.054026	-0.927198	0.000000	0.000000	4.000000	36.000000	0.000000
3302.276126	-0.046600	0.569962	0.073672	78.459198	-19.226143	-21.140938	3.838127	0.000000	-2.483948	0.000000	0.000000	0.000000	1.116446	0.054026	-0.927198	0.000000	0.000000	4.000000	36.000000	0.000000
3302.279459	-0.046600	0.569962	0.073672	78.459198	-19.226143	-21.140938	3.838127	0.000000	-2.483948	0.000000	0.000000	0.000000	1.116446	0.054026	-0.927198	0.000000	0.000000	4.000000	36.000000	0.000000
3302.282792	-0.043141	0.570150	0.070482	77.882362	-19.571678	-20.668722	3.683595	0.000000	-2.670022	0.000000	0.000000	0.000000	1.037655	0.056293	-0.957011	0.000000	0.000000	4.000000	36.000000	0.000000
3302.286126	-0.043141	0.570150	0.070482	77.882362	-19.571678	-20.668722	3.683595	0.000000	-2.670022	0.000000	0.000000	0.000000	1.037655	0.056293	-0.957011	0.000000	0.000000	4.000000	36.000000	0.000000
3302.289459	-0.043141	0.570150	0.070482	77.882362	-19.571678	-20.668722	3.683595	0.000000	-2.670022	0.000000	0.000000	0.000000	1.037655	0.056293	-0.957011	0.000000	0.000000	4.000000	36.000000	0.000000
3302.292792	-0.039863	0.570317	0.067147	77.314430	-19.333595	-19.659023	3.524093	0.000000	-2.842965	0.000000	0.000000	0.000000	0.983439	0.050136	-1.000585	0.000000	0.000000	4.000000	36.000000	0.000000
3302.296126	-0.039863	0.570317	0.067147	77.314430	-19.333595	-19.659023	3.524093	0.000000	-2.842965	0.000000	0.000000	0.000000	0.983439	0.050136	-1.000585	0.000000	0.000000	4.000000	36.000000	0.000000
3302.299459	-0.039863	0.570317	0.067147	77.314430	-19.333595	-19.659023	3.524093	0.000000	-2.842965	0.000000	0.000000	0.000000	0.983439	0.050136	-1.000585	0.000000	0.000000	4.000000	36.000000	0.000000
3302.302792	-0.036768	0.570518	0.063718	76.777298	-18.668436	-18.286608	3.357329	0.000000	-3.006871	0.000000	0.000000	0.000000	0.928423	0.060367	-1.028496	0.000000	0.000000	4.000000	36.000000	0.000000
3302.306126	-0.036768	0.570518	0.063718	76.777298	-18.668436	-18.286608	3.357329	0.000000	-3.006871	0.000000	0.000000	0.000000	0.928423	0.060367	-1.028496	0.000000	0.000000	4.000000	36.000000	0.000000
3302.309459	-0.036768	0.570518	0.063718	76.777298	-18.668436	-18.286608	3.357329	0.000000	-3.006871	0.000000	0.000000	0.000000	0.928423	0.060367	-1.028496	0.000000	0.000000	4.000000	36.000000	0.000000
3302.312792	-0.033931	0.570761	0.060234	76.271255	-17.756083	-16.744980	3.185913	0.000000	-3.161609	0.000000	0.000000	0.000000	0.851073	0.072784	-1.045187	0.000000	0.000000	4.000000	36.000000	0.000000
3302.316126	-0.033931	0.570761	0.060234	76.271255	-17.756083	-16.744980	3.185913	0.000000	-3.161609	0.000000	0.000000	0.000000	0.851073	0.072784	-1.045187	0.000000	0.000000	4.000000	36.000000	0.000000
3302.319459	-0.033931	0.570761	0.060234	76.271255	-17.756083	-16.744980	3.185913	0.000000	-3.161609	0.000000	0.000000	0.000000	0.851073	0.072784	-1.045187	0.000000	0.000000	4.000000	36.000000	0.000000
3302.322792	-0.031450	0.571061	0.056772	75.796967	-16.808092	-15.313318	3.011715	0.000000	-3.303454	0.000000	0.000000	0.000000	0.744199	0.090076	-1.038621	0.000000	0.000000	4.000000	36.000000	0.000000
3302.326126	-0.031450	0.571061	0.056772	75.796967	-16.808092	-15.313318	3.011715	0.000000	-3.303454	0.000000	0.000000	0.000000	0.744199	0.090076	-1.038621	0.000000	0.000000	4.000000	36.000000	0.000000
3302.329459	-0.031450	0.571061	0.056772	75.796967	-16.808092	-15.313318	3.011715	0.000000	-3.303454	0.000000	0.000000	0.000000	0.744199	0.090076	-1.038621	0.000000	0.000000	4.000000	36.000000	0.000000
3302.332792	-0.029343	0.571391	0.053342	75.356346	-15.980023	-14.161771	2.838612	0.000000	-3.427487	0.000000	0.000000	0.000000	0.632062	0.098829	-1.028937	0.000000	0.000000	4.000000	36.000000	0.000000
3302.336126	-0.029343	0.571391	0.053342	75.356346	-15.980023	-14.161771	2.838612	0.000000	-3.427487	0.000000	0.000000	0.000000	0.632062	0.098829	-1.028937	0.000000	0.000000	4.000000	36.000000	0.000000
3302.339459	-0.029343	0.571391	0.053342	75.356346	-15.980023	-14.161771	2.838612	0.000000	-3.427487	0.000000	0.000000	0.000000	0.632062	0.098829	-1.028937	0.000000	0.000000	4.000000	36.000000	0.000000
3302.342792	-0.027608	0.571712	0.050043	74.958084	-15.211084	-13.040950	2.667122	0.000000	-3.532831	0.000000	0.000000	0.000000	0.520653	0.096349	-0.989972	0.000000	0.000000	4.000000	36.000000	0.000000
3302.346126	-0.027608	0.571712	0.050043	74.958084	-15.211084	-13.040950	2.667122	0.000000	-3.532831	0.000000	0.000000	0.000000	0.520653	0.096349	-0.989972	0.000000	0.000000	4.000000	36.000000	0.000000
3302.349459	-0.027608	0.571712	0.050043	74.958084	-15.211084	-13.040950	2.667122	0.000000	-3.532831	0.000000	0.000000	0.000000	0.520653	0.096349	-0.989972	0.000000	0.000000	4.000000	36.000000	0.000000
3302.352792	-0.026236	0.571999	0.046884	74.615555	-14.400706	-11.685674	2.502127	0.000000	-3.619607	0.000000	0.000000	0.000000	0.411522	0.086155	-0.947620	0.000000	0.000000	4.000000	36.000000	0.000000
3302.356126	-0.026236	0.571999	0.046884	74.615555	-14.400706	-11.685674	2.502127	0.000000	-3.619607	0.000000	0.000000	0.000000	0.411522	0.086155	-0.947620	0.000000	0.000000	4.000000	36.000000	0.000000
3302.359459	-0.026236	0.571999	0.046884	74.615555	-14.400706	-11.685674	2.502127	0.000000	-3.619607	0.000000	0.000000	0.000000	0.411522	0.086155	-0.947620	0.000000	0.000000	4.000000	36.000000	0.000000
3302.362792	-0.025174	0.572273	0.043890	74.335243	-13.487488	-10.263623	2.344190	0.000000	-3.688194	0.000000	0.000000	0.000000	0.318624	0.082125	-0.898204	0.000000	0.000000	4.000000	36.000000	0.000000
3302.366126	-0.025174	0.572273	0.043890	74.335243	-13.487488	-10.263623	2.344190	0.000000	-3.688194	0.000000	0.000000	0.000000	0.318624	0.082125	-0.898204	0.000000	0.000000	4.000000	36.000000	0.000000
3302.369459	-0.025174	0.572273	0.043890	74.335243	-13.487488	-10.263623	2.344190	0.000000	-3.688194	0.000000	0.000000	0.000000	0.318624	0.082125	-0.898204	0.000000	0.000000	4.000000	36.000000	0.000000
3302.372792	-0.024391	0.572490	0.041054	74.123016	-12.495647	-8.936732	2.194489	0.000000	-3.741298	0.000000	0.000000	0.000000	0.234788	0.065035	-0.850677	0.000000	0.000000	4.000000	36.000000	0.000000
3302.376126	-0.024391	0.572490	0.041054	74.123016	-12.495647	-8.936732	2.194489	0.000000	-3.741298	0.000000	0.000000	0.000000	0.234788	0.065035	-0.850677	0.000000	0.000000	4.000000	36.000000	0.000000
3302.379459	-0.024391	0.572490	0.041054	74.123016	-12.495647	-8.936732	2.194489	0.000000	-3.741298	0.000000	0.000000	0.000000	0.234788	0.065035	-0.850677	0.000000	0.000000	4.000000	36.000000	0.000000
3302.382792	-0.023952	0.572643	0.038336	73.967262	-11.469642	-7.627694	2.052710	0.000000	-3.780429	0.000000	0.000000	0.000000	0.131881	0.045905	-0.815546	0.000000	0.000000	4.000000	36.000000	0.000000
3302.386126	-0.023952	0.572643	0.038336	73.967262	-11.469642	-7.627694	2.052710	0.000000	-3.780429	0.000000	0.000000	0.000000	0.131881	0.045905	-0.815546	0.000000	0.000000	4.000000	36.000000	0.000000
3302.389459	-0.023952	0.572643	0.038336	73.967262	-11.469642	-7.627694	2.052710	0.000000	-3.780429	0.000000	0.000000	0.000000	0.131881	0.045905	-0.815546	0.000000	0.000000	4.000000	36.000000	0.000000
3302.392792	-0.023921	0.572797	0.035761	73.858391	-10.474632	-6.267812	1.916785	0.000000	-3.802409	0.000000	0.000000	0.000000	0.009196	0.046366	-0.772563	0.000000	0.000000	4.000000	36.000000	0.000000
3302.396126	-0.023921	0.572797	0.035761	73.858391	-10.474632	-6.267812	1.916785	0.000000	-3.802409	0.000000	0.000000	0.000000	0.009196	0.046366	-0.772563	0.000000	0.000000	4.000000	36.000000	0.000000
3302.399459	-0.023921	0.572797	0.035761	73.858391	-10.474632	-6.267812	1.916785	0.000000	-3.802409	0.000000	0.000000	0.000000	0.009196	0.046366	-0.772563	0.000000	0.000000	4.000000	36.000000	0.000000
3302.402792	-0.024224	0.572973	0.033350	73.778847	-9.506012	-4.862744	1.788025	0.000000	-3.803942	0.000000	0.000000	0.000000	-0.090958	0.052734	-0.723107	0.000000	0.000000	4.000000	36.000000	0.000000
3302.406126	-0.024224	0.572973	0.033350	73.778847	-9.506012	-4.862744	1.788025	0.000000	-3.803942	0.000000	0.000000	0.000000	-0.090958	0.052734	-0.723107	0.000000	0.000000	4.000000	36.000000	0.000000
3302.409459	-0.024224	0.572973	0.033350	73.778847	-9.506012	-4.862744	1.788025	0.000000	-3.803942	0.000000	0.000000	0.000000	-0.090958	0.052734	-0.723107	0.000000	0.000000	4.000000	36.000000	0.000000
3302.412792	-0.024835	0.573162	0.031130	73.738495	-8.501061	-3.331524	1.667507	0.000000	-3.788782	0.000000	0.000000	0.000000	-0.183226	0.056874	-0.666163	0.000000	0.000000	4.000000	36.000000	0.000000
3302.416126	-0.024835	0.573162	0.031130	73.738495	-8.501061	-3.331524	1.667507	0.000000	-3.788782	0.000000	0.000000	0.000000	-0.183226	0.056874	-0.666163	0.000000	0.000000	4.000000	36.000000	0.000000
3302.419459	-0.024835	0.573162	0.031130	73.738495	-8.501061	-3.331524	1.667507	0.000000	-3.788782	0.000000	0.000000	0.000000	-0.183226	0.056874	-0.666163	0.000000	0.000000	4.000000	36.000000	0.000000
3302.422792	-0.025731	0.573387	0.029181	73.719582	-7.406306	-1.609446	1.556480	0.000000	-3.758245	0.000000	0.000000	0.000000	-0.268912	0.067285	-0.584550	0.000000	0.000000	4.000000	36.000000	0.000000
3302.426126	-0.025731	0.573387	0.029181	73.719582	-7.406306	-1.609446	1.556480	0.000000	-3.758245	0.000000	0.000000	0.000000	-0.268912	0.067285	-0.584550	0.000000	0.000000	4.000000	36.000000	0.000000
3302.429459	-0.025731	0.573387	0.029181	73.719582	-7.406306	-1.609446	1.556480	0.000000	-3.758245	0.000000	0.000000	0.000000	-0.268912	0.067285	-0.584550	0.000000	0.000000	4.000000	36.000000	0.000000
3302.432792	-0.026887	0.573638	0.027465	73.724342	-6.243007	0.261609	1.459055	0.000000	-3.713426	0.000000	0.000000	0.000000	-0.346564	0.075272	-0.514892	0.000000	0.000000	4.000000	36.000000	0.000000
3302.436126	-0.026887	0.573638	0.027465	73.724342	-6.243007	0.261609	1.459055	0.000000	-3.713426	0.000000	0.000000	0.000000	-0.346564	0.075272	-0.514892	0.000000	0.000000	4.000000	36.000000	0.000000
3302.439459	-0.026887	0.573638	0.027465	73.724342	-6.243007	0.261609	1.459055	0.000000	-3.713426	0.000000	0.000000	0.000000	-0.346564	0.075272	-0.514892	0.000000	0.000000	4.000000	36.000000	0.000000
3302.442792	-0.028234	0.573900	0.026031	73.766769	-5.076115	2.180525	1.373240	0.000000	-3.655665	0.000000	0.000000	0.000000	-0.404177	0.078708	-0.430243	0.000000	0.000000	4.000000	36.000000	0.000000
3302.446126	-0.028234	0.573900	0.026031	73.766769	-5.076115	2.180525	1.373240	0.000000	-3.655665	0.000000	0.000000	0.000000	-0.404177	0.078708	-0.430243	0.000000	0.000000	4.000000	36.000000	0.000000
3302.449459	-0.028234	0.573900	0.026031	73.766769	-5.076115	2.180525	1.373240	0.000000	-3.655665	0.000000	0.000000	0.000000	-0.404177	0.078708	-0.430243	0.000000	0.000000	4.000000	36.000000	0.000000
3302.452792	-0.029816	0.574174	0.024811	73.792595	-3.922561	4.117294	1.301533	0.000000	-3.588302	0.000000	0.000000	0.000000	-0.474631	0.082153	-0.365968	0.000000	0.000000	4.000000	36.000000	0.000000
3302.456126	-0.029816	0.574174	0.024811	73.792595	-3.922561	4.117294	1.301533	0.000000	-3.588302	0.000000	0.000000	0.000000	-0.474631	0.082153	-0.365968	0.000000	0.000000	4.000000	36.000000	0.000000
3302.459459	-0.029816	0.574174	0.024811	73.792595	-3.922561	4.117294	1.301533	0.000000	-3.588302	0.000000	0.000000	0.000000	-0.474631	0.082153	-0.365968	0.000000	0.000000	4.000000	36.000000	0.000000
3302.462792	-0.031634	0.574434	0.023810	73.796356	-2.801815	6.020931	1.240538	0.000000	-3.509197	0.000000	0.000000	0.000000	-0.545408	0.078046	-0.300337	0.000000	0.000000	4.000000	36.000000	0.000000
3302.466126	-0.031634	0.574434	0.023810	73.796356	-2.801815	6.020931	1.240538	0.000000	-3.509197	0.000000	0.000000	0.000000	-0.545408	0.078046	-0.300337	0.000000	0.000000	4.000000	36.000000	0.000000
3302.469459	-0.031634	0.574434	0.023810	73.796356	-2.801815	6.020931	1.240538	0.000000	-3.509197	0.000000	0.000000	0.000000	-0.545408	0.078046	-0.300337	0.000000	0.000000	4.000000	36.000000	0.000000
3302.472792	-0.033641	0.574672	0.022987	73.785454	-1.770918	7.755383	1.190482	0.000000	-3.418296	0.000000	0.000000	0.000000	-0.602063	0.071258	-0.246649	0.000000	0.000000	4.000000	36.000000	0.000000
3302.476126	-0.033641	0.574672	0.022987	73.785454	-1.770918	7.755383	1.190482	0.000000	-3.418296	0.000000	0.000000	0.000000	-0.602063	0.071258	-0.246649	0.000000	0.000000	4.000000	36.000000	0.000000
3302.479459	-0.033641	0.574672	0.022987	73.785454	-1.770918	7.755383	1.190482	0.000000	-3.418296	0.000000	0.000000	0.000000	-0.602063	0.071258	-0.246649	0.000000	0.000000	4.000000	36.000000	0.000000
3302.482792	-0.035836	0.574851	0.022308	73.759392	-0.869057	9.197680	1.149374	0.000000	-3.317952	0.000000	0.000000	0.000000	-0.658427	0.053834	-0.203887	0.000000	0.000000	4.000000	36.000000	0.000000
3302.486126	-0.035836	0.574851	0.022308	73.759392	-0.869057	9.197680	1.149374	0.000000	-3.317952	0.000000	0.000000	0.000000	-0.658427	0.053834	-0.203887	0.000000	0.000000	4.000000	36.000000	0.000000
3302.489459	-0.035836	0.574851	0.022308	73.759392	-0.869057	9.197680	1.149374	0.000000	-3.317952	0.000000	0.000000	0.000000	-0.658427	0.053834	-0.203887	0.000000	0.000000	4.000000	36.000000	0.000000
3302.492792	-0.038263	0.574981	0.021741	73.731087	-0.128836	9.853843	1.115393	0.000000	-3.208214	0.000000	0.000000	0.000000	-0.728316	0.039031	-0.170004	0.000000	0.000000	4.000000	36.000000	0.000000
3302.496126	-0.038263	0.574981	0.021741	73.731087	-0.128836	9.853843	1.115393	0.000000	-3.208214	0.000000	0.000000	0.000000	-0.728316	0.039031	-0.170004	0.000000	0.000000	4.000000	36.000000	0.000000
3302.499459	-0.038263	0.574981	0.021741	73.731087	-0.128836	9.853843	1.115393	0.000000	-3.208214	0.000000	0.000000	0.000000	-0.728316	0.039031	-0.170004	0.000000	0.000000	4.000000	36.000000	0.000000
3302.502792	-0.040792	0.575099	0.021330	73.692719	0.495923	9.703769	1.087059	0.000000	-3.086828	0.000000	0.000000	0.000000	-0.758590	0.035225	-0.123396	0.000000	0.000000	4.000000	36.000000	0.000000
3302.506126	-0.040792	0.575099	0.021330	73.692719	0.495923	9.703769	1.087059	0.000000	-3.086828	0.000000	0.000000	0.000000	-0.758590	0.035225	-0.123396	0.000000	0.000000	4.000000	36.000000	0.000000
3302.509459	-0.040792	0.575099	0.021330	73.692719	0.495923	9.703769	1.087059	0.000000	-3.086828	0.000000	0.000000	0.000000	-0.758590	0.035225	-0.123396	0.000000	0.000000	4.000000	36.000000	0.000000
3302.512792	-0.043562	0.575195	0.021083	73.641838	1.166015	9.693633	1.066493	0.000000	-2.960397	0.000000	0.000000	0.000000	-0.831120	0.029039	-0.073921	0.000000	0.000000	4.000000	36.000000	0.000000
3302.516126	-0.043562	0.575195	0.021083	73.641838	1.166015	9.693633	1.066493	0.000000	-2.960397	0.000000	0.000000	0.000000	-0.831120	0.029039	-0.073921	0.000000	0.000000	4.000000	36.000000	0.000000
3302.519459	-0.043562	0.575195	0.021083	73.641838	1.166015	9.693633	1.066493	0.000000	-2.960397	0.000000	0.000000	0.000000	-0.831120	0.029039	-0.073921	0.000000	0.000000	4.000000	36.000000	0.000000
3302.522792	-0.046416	0.575280	0.020990	73.565941	1.973200	10.082870	1.054172	0.000000	-2.821877	0.000000	0.000000	0.000000	-0.856202	0.025360	-0.028135	0.000000	0.000000	4.000000	36.000000	0.000000
3302.526126	-0.046416	0.575280	0.020990	73.565941	1.973200	10.082870	1.054172	0.000000	-2.821877	0.000000	0.000000	0.000000	-0.856202	0.025360	-0.028135	0.000000	0.000000	4.000000	36.000000	0.000000
3302.529459	-0.046416	0.575280	0.020990	73.565941	1.973200	10.082870	1.054172	0.000000	-2.821877	0.000000	0.000000	0.000000	-0.856202	0.025360	-0.028135	0.000000	0.000000	4.000000	36.000000	0.000000
3302.532792	-0.049314	0.575344	0.021075	73.466354	2.889873	10.834290	1.049483	0.000000	-2.679176	0.000000	0.000000	0.000000	-0.869279	0.019194	0.025629	0.000000	0.000000	4.000000	36.000000	0.000000
3302.536126	-0.049314	0.575344	0.021075	73.466354	2.889873	10.834290	1.049483	0.000000	-2.679176	0.000000	0.000000	0.000000	-0.869279	0.019194	0.025629	0.000000	0.000000	4.000000	36.000000	0.000000
3302.539459	-0.049314	0.575344	0.021075	73.466354	2.889873	10.834290	1.049483	0.000000	-2.679176	0.000000	0.000000	0.000000	-0.869279	0.019194	0.025629	0.000000	0.000000	4.000000	36.000000	0.000000
3302.542792	-0.052297	0.575314	0.021266	73.352921	3.856741	11.846472	1.053755	0.000000	-2.534297	0.000000	0.000000	0.000000	-0.894784	-0.008819	0.057156	0.000000	0.000000	4.000000	36.000000	0.000000
3302.546126	-0.052297	0.575314	0.021266	73.352921	3.856741	11.846472	1.053755	0.000000	-2.534297	0.000000	0.000000	0.000000	-0.894784	-0.008819	0.057156	0.000000	0.000000	4.000000	36.000000	0.000000
3302.549459	-0.052297	0.575314	0.021266	73.352921	3.856741	11.846472	1.053755	0.000000	-2.534297	0.000000	0.000000	0.000000	-0.894784	-0.008819	0.057156	0.000000	0.000000	4.000000	36.000000	0.000000
3302.552792	-0.055320	0.575244	0.021552	73.231720	4.815574	12.863575	1.063281	0.000000	-2.385166	0.000000	0.000000	0.000000	-0.906914	-0.021170	0.085908	0.000000	0.000000	4.000000	36.000000	0.000000
3302.556126	-0.055320	0.575244	0.021552	73.231720	4.815574	12.863575	1.063281	0.000000	-2.385166	0.000000	0.000000	0.000000	-0.906914	-0.021170	0.085908	0.000000	0.000000	4.000000	36.000000	0.000000
3302.559459	-0.055320	0.575244	0.021552	73.231720	4.815574	12.863575	1.063281	0.000000	-2.385166	0.000000	0.000000	0.000000	-0.906914	-0.021170	0.085908	0.000000	0.000000	4.000000	36.000000	0.000000
3302.562792	-0.058358	0.575095	0.021902	73.107071	5.685968	13.496623	1.077599	0.000000	-2.234014	0.000000	0.000000	0.000000	-0.911595	-0.044566	0.105012	0.000000	0.000000	4.000000	36.000000	0.000000
3302.566126	-0.058358	0.575095	0.021902	73.107071	5.685968	13.496623	1.077599	0.000000	-2.234014	0.000000	0.000000	0.000000	-0.911595	-0.044566	0.105012	0.000000	0.000000	4.000000	36.000000	0.000000
3302.569459	-0.058358	0.575095	0.021902	73.107071	5.685968	13.496623	1.077599	0.000000	-2.234014	0.000000	0.000000	0.000000	-0.911595	-0.044566	0.105012	0.000000	0.000000	4.000000	36.000000	0.000000
3302.572792	-0.061370	0.574913	0.022332	72.997482	6.461466	13.873943	1.095101	0.000000	-2.082081	0.000000	0.000000	0.000000	-0.903446	-0.054718	0.128933	0.000000	0.000000	4.000000	36.000000	0.000000
3302.576126	-0.061370	0.574913	0.022332	72.997482	6.461466	13.873943	1.095101	0.000000	-2.082081	0.000000	0.000000	0.000000	-0.903446	-0.054718	0.128933	0.000000	0.000000	4.000000	36.000000	0.000000
3302.579459	-0.061370	0.574913	0.022332	72.997482	6.461466	13.873943	1.095101	0.000000	-2.082081	0.000000	0.000000	0.000000	-0.903446	-0.054718	0.128933	0.000000	0.000000	4.000000	36.000000	0.000000
3302.582792	-0.064379	0.574670	0.022845	72.932709	7.169305	14.205229	1.116589	0.000000	-1.931507	0.000000	0.000000	0.000000	-0.902818	-0.072987	0.153966	0.000000	0.000000	4.000000	36.000000	0.000000
3302.586126	-0.064379	0.574670	0.022845	72.932709	7.169305	14.205229	1.116589	0.000000	-1.931507	0.000000	0.000000	0.000000	-0.902818	-0.072987	0.153966	0.000000	0.000000	4.000000	36.000000	0.000000
3302.589459	-0.064379	0.574670	0.022845	72.932709	7.169305	14.205229	1.116589	0.000000	-1.931507	0.000000	0.000000	0.000000	-0.902818	-0.072987	0.153966	0.000000	0.000000	4.000000	36.000000	0.000000
3302.592792	-0.067299	0.574383	0.023471	72.920547	7.840272	14.584085	1.142250	0.000000	-1.781037	0.000000	0.000000	0.000000	-0.875999	-0.085999	0.187890	0.000000	0.000000	4.000000	36.000000	0.000000
3302.596126	-0.067299	0.574383	0.023471	72.920547	7.840272	14.584085	1.142250	0.000000	-1.781037	0.000000	0.000000	0.000000	-0.875999	-0.085999	0.187890	0.000000	0.000000	4.000000	36.000000	0.000000
3302.599459	-0.067299	0.574383	0.023471	72.920547	7.840272	14.584085	1.142250	0.000000	-1.781037	0.000000	0.000000	0.000000	-0.875999	-0.085999	0.187890	0.000000	0.000000	4.000000	36.000000	0.000000
3302.602792	-0.070120	0.574033	0.024132	72.968018	8.557036	15.084256	1.173565	0.000000	-1.635037	0.000000	0.000000	0.000000	-0.846087	-0.105110	0.198104	0.000000	0.000000	4.000000	36.000000	0.000000
3302.606126	-0.070120	0.574033	0.024132	72.968018	8.557036	15.084256	1.173565	0.000000	-1.635037	0.000000	0.000000	0.000000	-0.846087	-0.105110	0.198104	0.000000	0.000000	4.000000	36.000000	0.000000
3302.609459	-0.070120	0.574033	0.024132	72.968018	8.557036	15.084256	1.173565	0.000000	-1.635037	0.000000	0.000000	0.000000	-0.846087	-0.105110	0.198104	0.000000	0.000000	4.000000	36.000000	0.000000
3302.612792	-0.072817	0.573618	0.024831	73.062599	9.288956	15.560387	1.206583	0.000000	-1.494023	0.000000	0.000000	0.000000	-0.809310	-0.124369	0.209853	0.000000	0.000000	4.000000	36.000000	0.000000
3302.616126	-0.072817	0.573618	0.024831	73.062599	9.288956	15.560387	1.206583	0.000000	-1.494023	0.000000	0.000000	0.000000	-0.809310	-0.124369	0.209853	0.000000	0.000000	4.000000	36.000000	0.000000
3302.619459	-0.072817	0.573618	0.024831	73.062599	9.288956	15.560387	1.206583	0.000000	-1.494023	0.000000	0.000000	0.000000	-0.809310	-0.124369	0.209853	0.000000	0.000000	4.000000	36.000000	0.000000
3302.622792	-0.075437	0.573165	0.025558	73.171471	9.956776	15.901157	1.241558	0.000000	-1.359138	0.000000	0.000000	0.000000	-0.785940	-0.135776	0.218158	0.000000	0.000000	4.000000	36.000000	0.000000
3302.626126	-0.075437	0.573165	0.025558	73.171471	9.956776	15.901157	1.241558	0.000000	-1.359138	0.000000	0.000000	0.000000	-0.785940	-0.135776	0.218158	0.000000	0.000000	4.000000	36.000000	0.000000
3302.629459	-0.075437	0.573165	0.025558	73.171471	9.956776	15.901157	1.241558	0.000000	-1.359138	0.000000	0.000000	0.000000	-0.785940	-0.135776	0.218158	0.000000	0.000000	4.000000	36.000000	0.000000
3302.632792	-0.077961	0.572711	0.026352	73.276337	10.532902	16.122427	1.277918	0.000000	-1.228148	0.000000	0.000000	0.000000	-0.757298	-0.136417	0.238088	0.000000	0.000000	4.000000	36.000000	0.000000
3302.636126	-0.077961	0.572711	0.026352	73.276337	10.532902	16.122427	1.277918	0.000000	-1.228148	0.000000	0.000000	0.000000	-0.757298	-0.136417	0.238088	0.000000	0.000000	4.000000	36.000000	0.000000
3302.639459	-0.077961	0.572711	0.026352	73.276337	10.532902	16.122427	1.277918	0.000000	-1.228148	0.000000	0.000000	0.000000	-0.757298	-0.136417	0.238088	0.000000	0.000000	4.000000	36.000000	0.000000
3302.642792	-0.080342	0.572235	0.027204	73.362656	10.974145	16.253075	1.317599	0.000000	-1.101932	0.000000	0.000000	0.000000	-0.714089	-0.142602	0.255664	0.000000	0.000000	4.000000	36.000000	0.000000
3302.646126	-0.080342	0.572235	0.027204	73.362656	10.974145	16.253075	1.317599	0.000000	-1.101932	0.000000	0.000000	0.000000	-0.714089	-0.142602	0.255664	0.000000	0.000000	4.000000	36.000000	0.000000
3302.649459	-0.080342	0.572235	0.027204	73.362656	10.974145	16.253075	1.317599	0.000000	-1.101932	0.000000	0.000000	0.000000	-0.714089	-0.142602	0.255664	0.000000	0.000000	4.000000	36.000000	0.000000
3302.652792	-0.082562	0.571820	0.028165	73.411194	11.281672	16.311895	1.360210	0.000000	-0.982917	0.000000	0.000000	0.000000	-0.666145	-0.124510	0.288389	0.000000	0.000000	4.000000	36.000000	0.000000
3302.656126	-0.082562	0.571820	0.028165	73.411194	11.281672	16.311895	1.360210	0.000000	-0.982917	0.000000	0.000000	0.000000	-0.666145	-0.124510	0.288389	0.000000	0.000000	4.000000	36.000000	0.000000
3302.659459	-0.082562	0.571820	0.028165	73.411194	11.281672	16.311895	1.360210	0.000000	-0.982917	0.000000	0.000000	0.000000	-0.666145	-0.124510	0.288389	0.000000	0.000000	4.000000	36.000000	0.000000
3302.662792	-0.084602	0.571412	0.029254	73.426689	11.485048	16.307919	1.408275	0.000000	-0.871893	0.000000	0.000000	0.000000	-0.611900	-0.122645	0.326657	0.000000	0.000000	4.000000	36.000000	0.000000
3302.666126	-0.084602	0.571412	0.029254	73.426689	11.485048	16.307919	1.408275	0.000000	-0.871893	0.000000	0.000000	0.000000	-0.611900	-0.122645	0.326657	0.000000	0.000000	4.000000	36.000000	0.000000
3302.669459	-0.084602	0.571412	0.029254	73.426689	11.485048	16.307919	1.408275	0.000000	-0.871893	0.000000	0.000000	0.000000	-0.611900	-0.122645	0.326657	0.000000	0.000000	4.000000	36.000000	0.000000
3302.672792	-0.086482	0.571035	0.030463	73.435829	11.580633	16.203810	1.462718	0.000000	-0.769910	0.000000	0.000000	0.000000	-0.564169	-0.112827	0.362481	0.000000	0.000000	4.000000	36.000000	0.000000
3302.676126	-0.086482	0.571035	0.030463	73.435829	11.580633	16.203810	1.462718	0.000000	-0.769910	0.000000	0.000000	0.000000	-0.564169	-0.112827	0.362481	0.000000	0.000000	4.000000	36.000000	0.000000
3302.679459	-0.086482	0.571035	0.030463	73.435829	11.580633	16.203810	1.462718	0.000000	-0.769910	0.000000	0.000000	0.000000	-0.564169	-0.112827	0.362481	0.000000	0.000000	4.000000	36.000000	0.000000
3302.682792	-0.088253	0.570710	0.031800	73.449364	11.585491	16.034563	1.523131	0.000000	-0.675882	0.000000	0.000000	0.000000	-0.531123	-0.097700	0.401349	0.000000	0.000000	4.000000	36.000000	0.000000
3302.686126	-0.088253	0.570710	0.031800	73.449364	11.585491	16.034563	1.523131	0.000000	-0.675882	0.000000	0.000000	0.000000	-0.531123	-0.097700	0.401349	0.000000	0.000000	4.000000	36.000000	0.000000
3302.689459	-0.088253	0.570710	0.031800	73.449364	11.585491	16.034563	1.523131	0.000000	-0.675882	0.000000	0.000000	0.000000	-0.531123	-0.097700	0.401349	0.000000	0.000000	4.000000	36.000000	0.000000
3302.692792	-0.089901	0.570361	0.033202	73.482262	11.550529	15.803699	1.590023	0.000000	-0.587361	0.000000	0.000000	0.000000	-0.494317	-0.104494	0.420318	0.000000	0.000000	4.000000	36.000000	0.000000
3302.696126	-0.089901	0.570361	0.033202	73.482262	11.550529	15.803699	1.590023	0.000000	-0.587361	0.000000	0.000000	0.000000	-0.494317	-0.104494	0.420318	0.000000	0.000000	4.000000	36.000000	0.000000
3302.699459	-0.089901	0.570361	0.033202	73.482262	11.550529	15.803699	1.590023	0.000000	-0.587361	0.000000	0.000000	0.000000	-0.494317	-0.104494	0.420318	0.000000	0.000000	4.000000	36.000000	0.000000
3302.702792	-0.091420	0.569999	0.034644	73.558556	11.597390	15.621256	1.660076	0.000000	-0.504975	0.000000	0.000000	0.000000	-0.455966	-0.108705	0.432761	0.000000	0.000000	4.000000	36.000000	0.000000
3302.706126	-0.091420	0.569999	0.034644	73.558556	11.597390	15.621256	1.660076	0.000000	-0.504975	0.000000	0.000000	0.000000	-0.455966	-0.108705	0.432761	0.000000	0.000000	4.000000	36.000000	0.000000
3302.709459	-0.091420	0.569999	0.034644	73.558556	11.597390	15.621256	1.660076	0.000000	-0.504975	0.000000	0.000000	0.000000	-0.455966	-0.108705	0.432761	0.000000	0.000000	4.000000	36.000000	0.000000
3302.712792	-0.092792	0.569613	0.036156	73.676224	11.754925	15.447022	1.732203	0.000000	-0.428981	0.000000	0.000000	0.000000	-0.411547	-0.115745	0.453710	0.000000	0.000000	4.000000	36.000000	0.000000
3302.716126	-0.092792	0.569613	0.036156	73.676224	11.754925	15.447022	1.732203	0.000000	-0.428981	0.000000	0.000000	0.000000	-0.411547	-0.115745	0.453710	0.000000	0.000000	4.000000	36.000000	0.000000
3302.719459	-0.092792	0.569613	0.036156	73.676224	11.754925	15.447022	1.732203	0.000000	-0.428981	0.000000	0.000000	0.000000	-0.411547	-0.115745	0.453710	0.000000	0.000000	4.000000	36.000000	0.000000
3302.722792	-0.093975	0.569213	0.037659	73.807343	11.963197	15.194294	1.807821	0.000000	-0.360389	0.000000	0.000000	0.000000	-0.354845	-0.120061	0.450787	0.000000	0.000000	4.000000	36.000000	0.000000
3302.726126	-0.093975	0.569213	0.037659	73.807343	11.963197	15.194294	1.807821	0.000000	-0.360389	0.000000	0.000000	0.000000	-0.354845	-0.120061	0.450787	0.000000	0.000000	4.000000	36.000000	0.000000
3302.729459	-0.093975	0.569213	0.037659	73.807343	11.963197	15.194294	1.807821	0.000000	-0.360389	0.000000	0.000000	0.000000	-0.354845	-0.120061	0.450787	0.000000	0.000000	4.000000	36.000000	0.000000
3302.732792	-0.095037	0.568825	0.039263	73.909531	12.136291	14.854784	1.882952	0.000000	-0.301248	0.000000	0.000000	0.000000	-0.318512	-0.116296	0.481152	0.000000	0.000000	4.000000	36.000000	0.000000
3302.736126	-0.095037	0.568825	0.039263	73.909531	12.136291	14.854784	1.882952	0.000000	-0.301248	0.000000	0.000000	0.000000	-0.318512	-0.116296	0.481152	0.000000	0.000000	4.000000	36.000000	0.000000
3302.739459	-0.095037	0.568825	0.039263	73.909531	12.136291	14.854784	1.882952	0.000000	-0.301248	0.000000	0.000000	0.000000	-0.318512	-0.116296	0.481152	0.000000	0.000000	4.000000	36.000000	0.000000
3302.742792	-0.095945	0.568441	0.040934	73.987701	12.271480	14.484900	1.963144	0.000000	-0.248163	0.000000	0.000000	0.000000	-0.272474	-0.115297	0.501211	0.000000	0.000000	4.000000	36.000000	0.000000
3302.746126	-0.095945	0.568441	0.040934	73.987701	12.271480	14.484900	1.963144	0.000000	-0.248163	0.000000	0.000000	0.000000	-0.272474	-0.115297	0.501211	0.000000	0.000000	4.000000	36.000000	0.000000
3302.749459	-0.095945	0.568441	0.040934	73.987701	12.271480	14.484900	1.963144	0.000000	-0.248163	0.000000	0.000000	0.000000	-0.272474	-0.115297	0.501211	0.000000	0.000000	4.000000	36.000000	0.000000
3302.752792	-0.096724	0.568106	0.042678	74.029877	12.355200	14.200130	2.046679	0.000000	-0.202751	0.000000	0.000000	0.000000	-0.233711	-0.100559	0.523337	0.000000	0.000000	4.000000	36.000000	0.000000
3302.756126	-0.096724	0.568106	0.042678	74.029877	12.355200	14.200130	2.046679	0.000000	-0.202751	0.000000	0.000000	0.000000	-0.233711	-0.100559	0.523337	0.000000	0.000000	4.000000	36.000000	0.000000
3302.759459	-0.096724	0.568106	0.042678	74.029877	12.355200	14.200130	2.046679	0.000000	-0.202751	0.000000	0.000000	0.000000	-0.233711	-0.100559	0.523337	0.000000	0.000000	4.000000	36.000000	0.000000
3302.762792	-0.097310	0.567801	0.044556	74.023285	12.355567	13.943202	2.133902	0.000000	-0.163799	0.000000	0.000000	0.000000	-0.175727	-0.091547	0.563337	0.000000	0.000000	4.000000	36.000000	0.000000
3302.766126	-0.097310	0.567801	0.044556	74.023285	12.355567	13.943202	2.133902	0.000000	-0.163799	0.000000	0.000000	0.000000	-0.175727	-0.091547	0.563337	0.000000	0.000000	4.000000	36.000000	0.000000
3302.769459	-0.097310	0.567801	0.044556	74.023285	12.355567	13.943202	2.133902	0.000000	-0.163799	0.000000	0.000000	0.000000	-0.175727	-0.091547	0.563337	0.000000	0.000000	4.000000	36.000000	0.000000
3302.772792	-0.097699	0.567553	0.046561	73.984619	12.316278	13.700753	2.227792	0.000000	-0.134511	0.000000	0.000000	0.000000	-0.116684	-0.074207	0.601655	0.000000	0.000000	4.000000	36.000000	0.000000
3302.776126	-0.097699	0.567553	0.046561	73.984619	12.316278	13.700753	2.227792	0.000000	-0.134511	0.000000	0.000000	0.000000	-0.116684	-0.074207	0.601655	0.000000	0.000000	4.000000	36.000000	0.000000
3302.779459	-0.097699	0.567553	0.046561	73.984619	12.316278	13.700753	2.227792	0.000000	-0.134511	0.000000	0.000000	0.000000	-0.116684	-0.074207	0.601655	0.000000	0.000000	4.000000	36.000000	0.000000
3302.782792	-0.097903	0.567309	0.048640	73.927467	12.266479	13.455565	2.328068	0.000000	-0.115064	0.000000	0.000000	0.000000	-0.061149	-0.073388	0.623620	0.000000	0.000000	4.000000	36.000000	0.000000
3302.786126	-0.097903	0.567309	0.048640	73.927467	12.266479	13.455565	2.328068	0.000000	-0.115064	0.000000	0.000000	0.000000	-0.061149	-0.073388	0.623620	0.000000	0.000000	4.000000	36.000000	0.000000
3302.789459	-0.097903	0.567309	0.048640	73.927467	12.266479	13.455565	2.328068	0.000000	-0.115064	0.000000	0.000000	0.000000	-0.061149	-0.073388	0.623620	0.000000	0.000000	4.000000	36.000000	0.000000
3302.792792	-0.097923	0.567057	0.050815	73.916100	12.334523	13.359223	2.432004	0.000000	-0.104872	0.000000	0.000000	0.000000	-0.006189	-0.075625	0.652350	0.000000	0.000000	4.000000	36.000000	0.000000
3302.796126	-0.097923	0.567057	0.050815	73.916100	12.334523	13.359223	2.432004	0.000000	-0.104872	0.000000	0.000000	0.000000	-0.006189	-0.075625	0.652350	0.000000	0.000000	4.000000	36.000000	0.000000
3302.799459	-0.097923	0.567057	0.050815	73.916100	12.334523	13.359223	2.432004	0.000000	-0.104872	0.000000	0.000000	0.000000	-0.006189	-0.075625	0.652350	0.000000	0.000000	4.000000	36.000000	0.000000
3302.802792	-0.097751	0.566792	0.052918	74.052055	12.749652	13.672652	2.540729	0.000000	-0.103841	0.000000	0.000000	0.000000	0.051641	-0.079509	0.630933	0.000000	0.000000	4.000000	36.000000	0.000000
3302.806126	-0.097751	0.566792	0.052918	74.052055	12.749652	13.672652	2.540729	0.000000	-0.103841	0.000000	0.000000	0.000000	0.051641	-0.079509	0.630933	0.000000	0.000000	4.000000	36.000000	0.000000
3302.809459	-0.097751	0.566792	0.052918	74.052055	12.749652	13.672652	2.540729	0.000000	-0.103841	0.000000	0.000000	0.000000	0.051641	-0.079509	0.630933	0.000000	0.000000	4.000000	36.000000	0.000000
3302.812792	-0.097341	0.566476	0.054987	74.337105	13.552192	14.354519	2.645885	0.000000	-0.112447	0.000000	0.000000	0.000000	0.122937	-0.094802	0.620847	0.000000	0.000000	4.000000	36.000000	0.000000
3302.816126	-0.097341	0.566476	0.054987	74.337105	13.552192	14.354519	2.645885	0.000000	-0.112447	0.000000	0.000000	0.000000	0.122937	-0.094802	0.620847	0.000000	0.000000	4.000000	36.000000	0.000000
3302.819459	-0.097341	0.566476	0.054987	74.337105	13.552192	14.354519	2.645885	0.000000	-0.112447	0.000000	0.000000	0.000000	0.122937	-0.094802	0.620847	0.000000	0.000000	4.000000	36.000000	0.000000
3302.822792	-0.096721	0.566174	0.057045	74.659439	14.511271	15.166529	2.749359	0.000000	-0.132937	0.000000	0.000000	0.000000	0.186051	-0.090412	0.617478	0.000000	0.000000	4.000000	36.000000	0.000000
3302.826126	-0.096721	0.566174	0.057045	74.659439	14.511271	15.166529	2.749359	0.000000	-0.132937	0.000000	0.000000	0.000000	0.186051	-0.090412	0.617478	0.000000	0.000000	4.000000	36.000000	0.000000
3302.829459	-0.096721	0.566174	0.057045	74.659439	14.511271	15.166529	2.749359	0.000000	-0.132937	0.000000	0.000000	0.000000	0.186051	-0.090412	0.617478	0.000000	0.000000	4.000000	36.000000	0.000000
3302.832792	-0.095868	0.565878	0.059119	74.955940	15.417461	15.892332	2.852272	0.000000	-0.163945	0.000000	0.000000	0.000000	0.255880	-0.088938	0.622017	0.000000	0.000000	4.000000	36.000000	0.000000
3302.836126	-0.095868	0.565878	0.059119	74.955940	15.417461	15.892332	2.852272	0.000000	-0.163945	0.000000	0.000000	0.000000	0.255880	-0.088938	0.622017	0.000000	0.000000	4.000000	36.000000	0.000000
3302.839459	-0.095868	0.565878	0.059119	74.955940	15.417461	15.892332	2.852272	0.000000	-0.163945	0.000000	0.000000	0.000000	0.255880	-0.088938	0.622017	0.000000	0.000000	4.000000	36.000000	0.000000
3302.842792	-0.094826	0.565568	0.061181	75.223053	16.179825	16.427858	2.955942	0.000000	-0.206592	0.000000	0.000000	0.000000	0.312588	-0.092941	0.618572	0.000000	0.000000	4.000000	36.000000	0.000000
3302.846126	-0.094826	0.565568	0.061181	75.223053	16.179825	16.427858	2.955942	0.000000	-0.206592	0.000000	0.000000	0.000000	0.312588	-0.092941	0.618572	0.000000	0.000000	4.000000	36.000000	0.000000
3302.849459	-0.094826	0.565568	0.061181	75.223053	16.179825	16.427858	2.955942	0.000000	-0.206592	0.000000	0.000000	0.000000	0.312588	-0.092941	0.618572	0.000000	0.000000	4.000000	36.000000	0.000000
3302.852792	-0.093607	0.565247	0.063165	75.460617	16.815823	16.809542	3.059037	0.000000	-0.258690	0.000000	0.000000	0.000000	0.365702	-0.096160	0.595127	0.000000	0.000000	4.000000	36.000000	0.000000
3302.856126	-0.093607	0.565247	0.063165	75.460617	16.815823	16.809542	3.059037	0.000000	-0.258690	0.000000	0.000000	0.000000	0.365702	-0.096160	0.595127	0.000000	0.000000	4.000000	36.000000	0.000000
3302.859459	-0.093607	0.565247	0.063165	75.460617	16.815823	16.809542	3.059037	0.000000	-0.258690	0.000000	0.000000	0.000000	0.365702	-0.096160	0.595127	0.000000	0.000000	4.000000	36.000000	0.000000
3302.862792	-0.092190	0.564906	0.065096	75.663788	17.288557	16.988489	3.158225	0.000000	-0.319641	0.000000	0.000000	0.000000	0.425281	-0.102368	0.579438	0.000000	0.000000	4.000000	36.000000	0.000000
3302.866126	-0.092190	0.564906	0.065096	75.663788	17.288557	16.988489	3.158225	0.000000	-0.319641	0.000000	0.000000	0.000000	0.425281	-0.102368	0.579438	0.000000	0.000000	4.000000	36.000000	0.000000
3302.869459	-0.092190	0.564906	0.065096	75.663788	17.288557	16.988489	3.158225	0.000000	-0.319641	0.000000	0.000000	0.000000	0.425281	-0.102368	0.579438	0.000000	0.000000	4.000000	36.000000	0.000000
3302.872792	-0.090610	0.564576	0.066898	75.852036	17.562420	16.910772	3.254798	0.000000	-0.390521	0.000000	0.000000	0.000000	0.473725	-0.098947	0.540697	0.000000	0.000000	4.000000	36.000000	0.000000
3302.876126	-0.090610	0.564576	0.066898	75.852036	17.562420	16.910772	3.254798	0.000000	-0.390521	0.000000	0.000000	0.000000	0.473725	-0.098947	0.540697	0.000000	0.000000	4.000000	36.000000	0.000000
3302.879459	-0.090610	0.564576	0.066898	75.852036	17.562420	16.910772	3.254798	0.000000	-0.390521	0.000000	0.000000	0.000000	0.473725	-0.098947	0.540697	0.000000	0.000000	4.000000	36.000000	0.000000
3302.882792	-0.088871	0.564230	0.068576	76.027740	17.608467	16.547750	3.344914	0.000000	-0.469475	0.000000	0.000000	0.000000	0.521766	-0.103977	0.503409	0.000000	0.000000	4.000000	36.000000	0.000000
3302.886126	-0.088871	0.564230	0.068576	76.027740	17.608467	16.547750	3.344914	0.000000	-0.469475	0.000000	0.000000	0.000000	0.521766	-0.103977	0.503409	0.000000	0.000000	4.000000	36.000000	0.000000
3302.889459	-0.088871	0.564230	0.068576	76.027740	17.608467	16.547750	3.344914	0.000000	-0.469475	0.000000	0.000000	0.000000	0.521766	-0.103977	0.503409	0.000000	0.000000	4.000000	36.000000	0.000000
3302.892792	-0.086911	0.563899	0.070070	76.186028	17.404451	15.872690	3.428816	0.000000	-0.556436	0.000000	0.000000	0.000000	0.587989	-0.099222	0.448213	0.000000	0.000000	4.000000	36.000000	0.000000
3302.896126	-0.086911	0.563899	0.070070	76.186028	17.404451	15.872690	3.428816	0.000000	-0.556436	0.000000	0.000000	0.000000	0.587989	-0.099222	0.448213	0.000000	0.000000	4.000000	36.000000	0.000000
3302.899459	-0.086911	0.563899	0.070070	76.186028	17.404451	15.872690	3.428816	0.000000	-0.556436	0.000000	0.000000	0.000000	0.587989	-0.099222	0.448213	0.000000	0.000000	4.000000	36.000000	0.000000
3302.902792	-0.084685	0.563575	0.071409	76.323662	17.040792	14.992037	3.503518	0.000000	-0.654434	0.000000	0.000000	0.000000	0.667844	-0.097319	0.401558	0.000000	0.000000	4.000000	36.000000	0.000000
3302.906126	-0.084685	0.563575	0.071409	76.323662	17.040792	14.992037	3.503518	0.000000	-0.654434	0.000000	0.000000	0.000000	0.667844	-0.097319	0.401558	0.000000	0.000000	4.000000	36.000000	0.000000
3302.909459	-0.084685	0.563575	0.071409	76.323662	17.040792	14.992037	3.503518	0.000000	-0.654434	0.000000	0.000000	0.000000	0.667844	-0.097319	0.401558	0.000000	0.000000	4.000000	36.000000	0.000000
3302.912792	-0.082296	0.563305	0.072584	76.451004	16.500240	13.882518	3.570444	0.000000	-0.765742	0.000000	0.000000	0.000000	0.716749	-0.080868	0.352601	0.000000	0.000000	4.000000	36.000000	0.000000
3302.916126	-0.082296	0.563305	0.072584	76.451004	16.500240	13.882518	3.570444	0.000000	-0.765742	0.000000	0.000000	0.000000	0.716749	-0.080868	0.352601	0.000000	0.000000	4.000000	36.000000	0.000000
3302.919459	-0.082296	0.563305	0.072584	76.451004	16.500240	13.882518	3.570444	0.000000	-0.765742	0.000000	0.000000	0.000000	0.716749	-0.080868	0.352601	0.000000	0.000000	4.000000	36.000000	0.000000
3302.922792	-0.079686	0.563094	0.073541	76.597626	15.757198	12.491446	3.629211	0.000000	-0.885200	0.000000	0.000000	0.000000	0.783005	-0.063198	0.287057	0.000000	0.000000	4.000000	36.000000	0.000000
3302.926126	-0.079686	0.563094	0.073541	76.597626	15.757198	12.491446	3.629211	0.000000	-0.885200	0.000000	0.000000	0.000000	0.783005	-0.063198	0.287057	0.000000	0.000000	4.000000	36.000000	0.000000
3302.929459	-0.079686	0.563094	0.073541	76.597626	15.757198	12.491446	3.629211	0.000000	-0.885200	0.000000	0.000000	0.000000	0.783005	-0.063198	0.287057	0.000000	0.000000	4.000000	36.000000	0.000000
3302.932792	-0.076839	0.562922	0.074325	76.762016	14.829128	10.832940	3.677054	0.000000	-1.015701	0.000000	0.000000	0.000000	0.854074	-0.051824	0.235133	0.000000	0.000000	4.000000	36.000000	0.000000
3302.936126	-0.076839	0.562922	0.074325	76.762016	14.829128	10.832940	3.677054	0.000000	-1.015701	0.000000	0.000000	0.000000	0.854074	-0.051824	0.235133	0.000000	0.000000	4.000000	36.000000	0.000000
3302.939459	-0.076839	0.562922	0.074325	76.762016	14.829128	10.832940	3.677054	0.000000	-1.015701	0.000000	0.000000	0.000000	0.854074	-0.051824	0.235133	0.000000	0.000000	4.000000	36.000000	0.000000
3302.942792	-0.073829	0.562827	0.074893	76.946060	13.705463	8.966023	3.716243	0.000000	-1.158047	0.000000	0.000000	0.000000	0.902884	-0.028275	0.170585	0.000000	0.000000	4.000000	36.000000	0.000000
3302.946126	-0.073829	0.562827	0.074893	76.946060	13.705463	8.966023	3.716243	0.000000	-1.158047	0.000000	0.000000	0.000000	0.902884	-0.028275	0.170585	0.000000	0.000000	4.000000	36.000000	0.000000
3302.949459	-0.073829	0.562827	0.074893	76.946060	13.705463	8.966023	3.716243	0.000000	-1.158047	0.000000	0.000000	0.000000	0.902884	-0.028275	0.170585	0.000000	0.000000	4.000000	36.000000	0.000000
3302.952792	-0.070693	0.562761	0.075291	77.144669	12.365295	7.111020	3.744673	0.000000	-1.308527	0.000000	0.000000	0.000000	0.941077	-0.019926	0.119363	0.000000	0.000000	4.000000	36.000000	0.000000
3302.956126	-0.070693	0.562761	0.075291	77.144669	12.365295	7.111020	3.744673	0.000000	-1.308527	0.000000	0.000000	0.000000	0.941077	-0.019926	0.119363	0.000000	0.000000	4.000000	36.000000	0.000000
3302.959459	-0.070693	0.562761	0.075291	77.144669	12.365295	7.111020	3.744673	0.000000	-1.308527	0.000000	0.000000	0.000000	0.941077	-0.019926	0.119363	0.000000	0.000000	4.000000	36.000000	0.000000
3302.962792	-0.067428	0.562733	0.075494	77.343185	10.832284	5.363811	3.764567	0.000000	-1.465374	0.000000	0.000000	0.000000	0.979270	-0.008338	0.060775	0.000000	0.000000	4.000000	36.000000	0.000000
3302.966126	-0.067428	0.562733	0.075494	77.343185	10.832284	5.363811	3.764567	0.000000	-1.465374	0.000000	0.000000	0.000000	0.979270	-0.008338	0.060775	0.000000	0.000000	4.000000	36.000000	0.000000
3302.969459	-0.067428	0.562733	0.075494	77.343185	10.832284	5.363811	3.764567	0.000000	-1.465374	0.000000	0.000000	0.000000	0.979270	-0.008338	0.060775	0.000000	0.000000	4.000000	36.000000	0.000000
3302.972792	-0.063971	0.562770	0.075564	77.534805	9.160048	3.816603	3.774696	0.000000	-1.628585	0.000000	0.000000	0.000000	1.037182	0.011091	0.020895	0.000000	0.000000	4.000000	36.000000	0.000000
3302.976126	-0.063971	0.562770	0.075564	77.534805	9.160048	3.816603	3.774696	0.000000	-1.628585	0.000000	0.000000	0.000000	1.037182	0.011091	0.020895	0.000000	0.000000	4.000000	36.000000	0.000000
3302.979459	-0.063971	0.562770	0.075564	77.534805	9.160048	3.816603	3.774696	0.000000	-1.628585	0.000000	0.000000	0.000000	1.037182	0.011091	0.020895	0.000000	0.000000	4.000000	36.000000	0.000000
3302.982792	-0.060395	0.562864	0.075449	77.697006	7.304448	2.309452	3.778179	0.000000	-1.801449	0.000000	0.000000	0.000000	1.072870	0.028130	-0.034434	0.000000	0.000000	4.000000	36.000000	0.000000
3302.986126	-0.060395	0.562864	0.075449	77.697006	7.304448	2.309452	3.778179	0.000000	-1.801449	0.000000	0.000000	0.000000	1.072870	0.028130	-0.034434	0.000000	0.000000	4.000000	36.000000	0.000000
3302.989459	-0.060395	0.562864	0.075449	77.697006	7.304448	2.309452	3.778179	0.000000	-1.801449	0.000000	0.000000	0.000000	1.072870	0.028130	-0.034434	0.000000	0.000000	4.000000	36.000000	0.000000
3302.992792	-0.056728	0.563014	0.075144	77.796242	5.225712	0.488486	3.772439	0.000000	-1.980261	0.000000	0.000000	0.000000	1.099889	0.045010	-0.091369	0.000000	0.000000	4.000000	36.000000	0.000000
3302.996126	-0.056728	0.563014	0.075144	77.796242	5.225712	0.488486	3.772439	0.000000	-1.980261	0.000000	0.000000	0.000000	1.099889	0.045010	-0.091369	0.000000	0.000000	4.000000	36.000000	0.000000
3302.999459	-0.056728	0.563014	0.075144	77.796242	5.225712	0.488486	3.772439	0.000000	-1.980261	0.000000	0.000000	0.000000	1.099889	0.045010	-0.091369	0.000000	0.000000	4.000000	36.000000	0.000000
3303.002792	-0.053058	0.563217	0.074702	77.814529	2.961710	-1.691367	3.757211	0.000000	-2.163576	0.000000	0.000000	0.000000	1.101207	0.060812	-0.132744	0.000000	0.000000	4.000000	36.000000	0.000000
3303.006126	-0.053058	0.563217	0.074702	77.814529	2.961710	-1.691367	3.757211	0.000000	-2.163576	0.000000	0.000000	0.000000	1.101207	0.060812	-0.132744	0.000000	0.000000	4.000000	36.000000	0.000000
3303.009459	-0.053058	0.563217	0.074702	77.814529	2.961710	-1.691367	3.757211	0.000000	-2.163576	0.000000	0.000000	0.000000	1.101207	0.060812	-0.132744	0.000000	0.000000	4.000000	36.000000	0.000000
3303.012792	-0.049356	0.563464	0.074084	77.751266	0.710517	-3.670611	3.735087	0.000000	-2.347110	0.000000	0.000000	0.000000	1.110456	0.074118	-0.185304	0.000000	0.000000	4.000000	36.000000	0.000000
3303.016126	-0.049356	0.563464	0.074084	77.751266	0.710517	-3.670611	3.735087	0.000000	-2.347110	0.000000	0.000000	0.000000	1.110456	0.074118	-0.185304	0.000000	0.000000	4.000000	36.000000	0.000000
3303.019459	-0.049356	0.563464	0.074084	77.751266	0.710517	-3.670611	3.735087	0.000000	-2.347110	0.000000	0.000000	0.000000	1.110456	0.074118	-0.185304	0.000000	0.000000	4.000000	36.000000	0.000000
3303.022792	-0.045676	0.563736	0.073269	77.647873	-1.342250	-5.244236	3.704203	0.000000	-2.532186	0.000000	0.000000	0.000000	1.104028	0.081610	-0.244516	0.000000	0.000000	4.000000	36.000000	0.000000
3303.026126	-0.045676	0.563736	0.073269	77.647873	-1.342250	-5.244236	3.704203	0.000000	-2.532186	0.000000	0.000000	0.000000	1.104028	0.081610	-0.244516	0.000000	0.000000	4.000000	36.000000	0.000000
3303.029459	-0.045676	0.563736	0.073269	77.647873	-1.342250	-5.244236	3.704203	0.000000	-2.532186	0.000000	0.000000	0.000000	1.104028	0.081610	-0.244516	0.000000	0.000000	4.000000	36.000000	0.000000
3303.032792	-0.042023	0.564021	0.072279	77.530586	-3.083926	-6.388750	3.663450	0.000000	-2.716191	0.000000	0.000000	0.000000	1.096026	0.085693	-0.297003	0.000000	0.000000	4.000000	36.000000	0.000000
3303.036126	-0.042023	0.564021	0.072279	77.530586	-3.083926	-6.388750	3.663450	0.000000	-2.716191	0.000000	0.000000	0.000000	1.096026	0.085693	-0.297003	0.000000	0.000000	4.000000	36.000000	0.000000
3303.039459	-0.042023	0.564021	0.072279	77.530586	-3.083926	-6.388750	3.663450	0.000000	-2.716191	0.000000	0.000000	0.000000	1.096026	0.085693	-0.297003	0.000000	0.000000	4.000000	36.000000	0.000000
3303.042792	-0.038397	0.564330	0.071091	77.414970	-4.586281	-7.336591	3.613950	0.000000	-2.898862	0.000000	0.000000	0.000000	1.087632	0.092656	-0.356289	0.000000	0.000000	4.000000	36.000000	0.000000
3303.046126	-0.038397	0.564330	0.071091	77.414970	-4.586281	-7.336591	3.613950	0.000000	-2.898862	0.000000	0.000000	0.000000	1.087632	0.092656	-0.356289	0.000000	0.000000	4.000000	36.000000	0.000000
3303.049459	-0.038397	0.564330	0.071091	77.414970	-4.586281	-7.336591	3.613950	0.000000	-2.898862	0.000000	0.000000	0.000000	1.087632	0.092656	-0.356289	0.000000	0.000000	4.000000	36.000000	0.000000
3303.052792	-0.034805	0.564651	0.069729	77.317879	-5.917886	-8.126479	3.554568	0.000000	-3.080134	0.000000	0.000000	0.000000	1.077780	0.096162	-0.408831	0.000000	0.000000	4.000000	36.000000	0.000000
3303.056126	-0.034805	0.564651	0.069729	77.317879	-5.917886	-8.126479	3.554568	0.000000	-3.080134	0.000000	0.000000	0.000000	1.077780	0.096162	-0.408831	0.000000	0.000000	4.000000	36.000000	0.000000
3303.059459	-0.034805	0.564651	0.069729	77.317879	-5.917886	-8.126479	3.554568	0.000000	-3.080134	0.000000	0.000000	0.000000	1.077780	0.096162	-0.408831	0.000000	0.000000	4.000000	36.000000	0.000000
3303.062792	-0.031372	0.564935	0.068172	77.244469	-7.197642	-8.725558	3.486429	0.000000	-3.259764	0.000000	0.000000	0.000000	1.029849	0.085213	-0.466912	0.000000	0.000000	4.000000	36.000000	0.000000
3303.066126	-0.031372	0.564935	0.068172	77.244469	-7.197642	-8.725558	3.486429	0.000000	-3.259764	0.000000	0.000000	0.000000	1.029849	0.085213	-0.466912	0.000000	0.000000	4.000000	36.000000	0.000000
3303.069459	-0.031372	0.564935	0.068172	77.244469	-7.197642	-8.725558	3.486429	0.000000	-3.259764	0.000000	0.000000	0.000000	1.029849	0.085213	-0.466912	0.000000	0.000000	4.000000	36.000000	0.000000
3303.072792	-0.028075	0.565163	0.066409	77.189301	-8.574382	-9.386770	3.408611	0.000000	-3.431406	0.000000	0.000000	0.000000	0.989103	0.068526	-0.528964	0.000000	0.000000	4.000000	36.000000	0.000000
3303.076126	-0.028075	0.565163	0.066409	77.189301	-8.574382	-9.386770	3.408611	0.000000	-3.431406	0.000000	0.000000	0.000000	0.989103	0.068526	-0.528964	0.000000	0.000000	4.000000	36.000000	0.000000
3303.079459	-0.028075	0.565163	0.066409	77.189301	-8.574382	-9.386770	3.408611	0.000000	-3.431406	0.000000	0.000000	0.000000	0.989103	0.068526	-0.528964	0.000000	0.000000	4.000000	36.000000	0.000000
3303.082792	-0.024963	0.565327	0.064398	77.143433	-10.020638	-10.249751	3.320450	0.000000	-3.596256	0.000000	0.000000	0.000000	0.933445	0.049169	-0.603166	0.000000	0.000000	4.000000	36.000000	0.000000
3303.086126	-0.024963	0.565327	0.064398	77.143433	-10.020638	-10.249751	3.320450	0.000000	-3.596256	0.000000	0.000000	0.000000	0.933445	0.049169	-0.603166	0.000000	0.000000	4.000000	36.000000	0.000000
3303.089459	-0.024963	0.565327	0.064398	77.143433	-10.020638	-10.249751	3.320450	0.000000	-3.596256	0.000000	0.000000	0.000000	0.933445	0.049169	-0.603166	0.000000	0.000000	4.000000	36.000000	0.000000
3303.092792	-0.022113	0.565397	0.062145	77.101288	-11.416243	-11.169004	3.219923	0.000000	-3.751830	0.000000	0.000000	0.000000	0.854977	0.021015	-0.675942	0.000000	0.000000	4.000000	36.000000	0.000000
3303.096126	-0.022113	0.565397	0.062145	77.101288	-11.416243	-11.169004	3.219923	0.000000	-3.751830	0.000000	0.000000	0.000000	0.854977	0.021015	-0.675942	0.000000	0.000000	4.000000	36.000000	0.000000
3303.099459	-0.022113	0.565397	0.062145	77.101288	-11.416243	-11.169004	3.219923	0.000000	-3.751830	0.000000	0.000000	0.000000	0.854977	0.021015	-0.675942	0.000000	0.000000	4.000000	36.000000	0.000000
3303.102792	-0.019476	0.565448	0.059659	77.055458	-12.589174	-11.978471	3.107266	0.000000	-3.894327	0.000000	0.000000	0.000000	0.791110	0.015221	-0.745762	0.000000	0.000000	4.000000	36.000000	0.000000
3303.106126	-0.019476	0.565448	0.059659	77.055458	-12.589174	-11.978471	3.107266	0.000000	-3.894327	0.000000	0.000000	0.000000	0.791110	0.015221	-0.745762	0.000000	0.000000	4.000000	36.000000	0.000000
3303.109459	-0.019476	0.565448	0.059659	77.055458	-12.589174	-11.978471	3.107266	0.000000	-3.894327	0.000000	0.000000	0.000000	0.791110	0.015221	-0.745762	0.000000	0.000000	4.000000	36.000000	0.000000
3303.112792	-0.017054	0.565486	0.056983	76.965836	-13.261733	-12.438611	2.976536	0.000000	-4.017491	0.000000	0.000000	0.000000	0.726762	0.011539	-0.803053	0.000000	0.000000	4.000000	36.000000	0.000000
3303.116126	-0.017054	0.565486	0.056983	76.965836	-13.261733	-12.438611	2.976536	0.000000	-4.017491	0.000000	0.000000	0.000000	0.726762	0.011539	-0.803053	0.000000	0.000000	4.000000	36.000000	0.000000
3303.119459	-0.017054	0.565486	0.056983	76.965836	-13.261733	-12.438611	2.976536	0.000000	-4.017491	0.000000	0.000000	0.000000	0.726762	0.011539	-0.803053	0.000000	0.000000	4.000000	36.000000	0.000000
3303.122792	-0.014872	0.565518	0.054219	76.785728	-13.225885	-12.054282	2.831199	0.000000	-4.121203	0.000000	0.000000	0.000000	0.654447	0.009619	-0.829075	0.000000	0.000000	4.000000	36.000000	0.000000
3303.126126	-0.014872	0.565518	0.054219	76.785728	-13.225885	-12.054282	2.831199	0.000000	-4.121203	0.000000	0.000000	0.000000	0.654447	0.009619	-0.829075	0.000000	0.000000	4.000000	36.000000	0.000000
3303.129459	-0.014872	0.565518	0.054219	76.785728	-13.225885	-12.054282	2.831199	0.000000	-4.121203	0.000000	0.000000	0.000000	0.654447	0.009619	-0.829075	0.000000	0.000000	4.000000	36.000000	0.000000
3303.132792	-0.012953	0.565553	0.051348	76.459404	-12.570025	-10.848485	2.686032	0.000000	-4.217255	0.000000	0.000000	0.000000	0.575864	0.010417	-0.861434	0.000000	0.000000	4.000000	36.000000	0.000000
3303.136126	-0.012953	0.565553	0.051348	76.459404	-12.570025	-10.848485	2.686032	0.000000	-4.217255	0.000000	0.000000	0.000000	0.575864	0.010417	-0.861434	0.000000	0.000000	4.000000	36.000000	0.000000
3303.139459	-0.012953	0.565553	0.051348	76.459404	-12.570025	-10.848485	2.686032	0.000000	-4.217255	0.000000	0.000000	0.000000	0.575864	0.010417	-0.861434	0.000000	0.000000	4.000000	36.000000	0.000000
3303.142792	-0.011317	0.565571	0.048416	76.007133	-11.752109	-9.554696	2.540369	0.000000	-4.306568	0.000000	0.000000	0.000000	0.490693	0.005248	-0.879405	0.000000	0.000000	4.000000	36.000000	0.000000
3303.146126	-0.011317	0.565571	0.048416	76.007133	-11.752109	-9.554696	2.540369	0.000000	-4.306568	0.000000	0.000000	0.000000	0.490693	0.005248	-0.879405	0.000000	0.000000	4.000000	36.000000	0.000000
3303.149459	-0.011317	0.565571	0.048416	76.007133	-11.752109	-9.554696	2.540369	0.000000	-4.306568	0.000000	0.000000	0.000000	0.490693	0.005248	-0.879405	0.000000	0.000000	4.000000	36.000000	0.000000
3303.152792	-0.009985	0.565543	0.045433	75.492554	-10.977064	-8.494477	2.395931	0.000000	-4.388566	0.000000	0.000000	0.000000	0.399572	-0.008213	-0.895021	0.000000	0.000000	4.000000	36.000000	0.000000
3303.156126	-0.009985	0.565543	0.045433	75.492554	-10.977064	-8.494477	2.395931	0.000000	-4.388566	0.000000	0.000000	0.000000	0.399572	-0.008213	-0.895021	0.000000	0.000000	4.000000	36.000000	0.000000
3303.159459	-0.009985	0.565543	0.045433	75.492554	-10.977064	-8.494477	2.395931	0.000000	-4.388566	0.000000	0.000000	0.000000	0.399572	-0.008213	-0.895021	0.000000	0.000000	4.000000	36.000000	0.000000
3303.162792	-0.008906	0.565507	0.042435	74.946037	-10.222965	-7.682696	2.252931	0.000000	-4.463665	0.000000	0.000000	0.000000	0.323931	-0.010790	-0.899387	0.000000	0.000000	4.000000	36.000000	0.000000
3303.166126	-0.008906	0.565507	0.042435	74.946037	-10.222965	-7.682696	2.252931	0.000000	-4.463665	0.000000	0.000000	0.000000	0.323931	-0.010790	-0.899387	0.000000	0.000000	4.000000	36.000000	0.000000
3303.169459	-0.008906	0.565507	0.042435	74.946037	-10.222965	-7.682696	2.252931	0.000000	-4.463665	0.000000	0.000000	0.000000	0.323931	-0.010790	-0.899387	0.000000	0.000000	4.000000	36.000000	0.000000
3303.172792	-0.008121	0.565391	0.039418	74.403618	-9.444023	-6.781876	2.111327	0.000000	-4.532361	0.000000	0.000000	0.000000	0.235437	-0.035073	-0.905143	0.000000	0.000000	4.000000	36.000000	0.000000
3303.176126	-0.008121	0.565391	0.039418	74.403618	-9.444023	-6.781876	2.111327	0.000000	-4.532361	0.000000	0.000000	0.000000	0.235437	-0.035073	-0.905143	0.000000	0.000000	4.000000	36.000000	0.000000
3303.179459	-0.008121	0.565391	0.039418	74.403618	-9.444023	-6.781876	2.111327	0.000000	-4.532361	0.000000	0.000000	0.000000	0.235437	-0.035073	-0.905143	0.000000	0.000000	4.000000	36.000000	0.000000
3303.182792	-0.007650	0.565248	0.036434	73.871895	-8.691140	-5.720000	1.970886	0.000000	-4.593963	0.000000	0.000000	0.000000	0.141203	-0.042836	-0.894998	0.000000	0.000000	4.000000	36.000000	0.000000
3303.186126	-0.007650	0.565248	0.036434	73.871895	-8.691140	-5.720000	1.970886	0.000000	-4.593963	0.000000	0.000000	0.000000	0.141203	-0.042836	-0.894998	0.000000	0.000000	4.000000	36.000000	0.000000
3303.189459	-0.007650	0.565248	0.036434	73.871895	-8.691140	-5.720000	1.970886	0.000000	-4.593963	0.000000	0.000000	0.000000	0.141203	-0.042836	-0.894998	0.000000	0.000000	4.000000	36.000000	0.000000
3303.192792	-0.007535	0.565062	0.033532	73.371727	-8.001271	-4.661050	1.821720	0.000000	-4.617496	0.000000	0.000000	0.000000	0.034464	-0.055747	-0.870708	0.000000	0.000000	4.000000	36.000000	0.000000
3303.196126	-0.007535	0.565062	0.033532	73.371727	-8.001271	-4.661050	1.821720	0.000000	-4.617496	0.000000	0.000000	0.000000	0.034464	-0.055747	-0.870708	0.000000	0.000000	4.000000	36.000000	0.000000
3303.199459	-0.007535	0.565062	0.033532	73.371727	-8.001271	-4.661050	1.821720	0.000000	-4.617496	0.000000	0.000000	0.000000	0.034464	-0.055747	-0.870708	0.000000	0.000000	4.000000	36.000000	0.000000
3303.202792	-0.007677	0.564843	0.030690	72.910263	-7.314456	-3.694851	1.676602	0.000000	-4.623240	0.000000	0.000000	0.000000	-0.042503	-0.065655	-0.852748	0.000000	0.000000	4.000000	36.000000	0.000000
3303.206126	-0.007677	0.564843	0.030690	72.910263	-7.314456	-3.694851	1.676602	0.000000	-4.623240	0.000000	0.000000	0.000000	-0.042503	-0.065655	-0.852748	0.000000	0.000000	4.000000	36.000000	0.000000
3303.209459	-0.007677	0.564843	0.030690	72.910263	-7.314456	-3.694851	1.676602	0.000000	-4.623240	0.000000	0.000000	0.000000	-0.042503	-0.065655	-0.852748	0.000000	0.000000	4.000000	36.000000	0.000000
3303.212792	-0.008094	0.564601	0.027948	72.497620	-6.574393	-2.655057	1.534477	0.000000	-4.616157	0.000000	0.000000	0.000000	-0.125271	-0.072559	-0.822569	0.000000	0.000000	4.000000	36.000000	0.000000
3303.216126	-0.008094	0.564601	0.027948	72.497620	-6.574393	-2.655057	1.534477	0.000000	-4.616157	0.000000	0.000000	0.000000	-0.125271	-0.072559	-0.822569	0.000000	0.000000	4.000000	36.000000	0.000000
3303.219459	-0.008094	0.564601	0.027948	72.497620	-6.574393	-2.655057	1.534477	0.000000	-4.616157	0.000000	0.000000	0.000000	-0.125271	-0.072559	-0.822569	0.000000	0.000000	4.000000	36.000000	0.000000
3303.222792	-0.008715	0.564293	0.025296	72.132553	-5.780630	-1.445374	1.397382	0.000000	-4.595278	0.000000	0.000000	0.000000	-0.186050	-0.092373	-0.795555	0.000000	0.000000	4.000000	36.000000	0.000000
3303.226126	-0.008715	0.564293	0.025296	72.132553	-5.780630	-1.445374	1.397382	0.000000	-4.595278	0.000000	0.000000	0.000000	-0.186050	-0.092373	-0.795555	0.000000	0.000000	4.000000	36.000000	0.000000
3303.229459	-0.008715	0.564293	0.025296	72.132553	-5.780630	-1.445374	1.397382	0.000000	-4.595278	0.000000	0.000000	0.000000	-0.186050	-0.092373	-0.795555	0.000000	0.000000	4.000000	36.000000	0.000000
3303.232792	-0.009512	0.563991	0.022740	71.820564	-4.977203	-0.134272	1.264790	0.000000	-4.564270	0.000000	0.000000	0.000000	-0.239128	-0.090690	-0.766730	0.000000	0.000000	4.000000	36.000000	0.000000
3303.236126	-0.009512	0.563991	0.022740	71.820564	-4.977203	-0.134272	1.264790	0.000000	-4.564270	0.000000	0.000000	0.000000	-0.239128	-0.090690	-0.766730	0.000000	0.000000	4.000000	36.000000	0.000000
3303.239459	-0.009512	0.563991	0.022740	71.820564	-4.977203	-0.134272	1.264790	0.000000	-4.564270	0.000000	0.000000	0.000000	-0.239128	-0.090690	-0.766730	0.000000	0.000000	4.000000	36.000000	0.000000
3303.242792	-0.010573	0.563659	0.020243	71.554993	-4.242704	1.159711	1.137001	0.000000	-4.524415	0.000000	0.000000	0.000000	-0.318459	-0.099422	-0.749195	0.000000	0.000000	4.000000	36.000000	0.000000
3303.246126	-0.010573	0.563659	0.020243	71.554993	-4.242704	1.159711	1.137001	0.000000	-4.524415	0.000000	0.000000	0.000000	-0.318459	-0.099422	-0.749195	0.000000	0.000000	4.000000	36.000000	0.000000
3303.249459	-0.010573	0.563659	0.020243	71.554993	-4.242704	1.159711	1.137001	0.000000	-4.524415	0.000000	0.000000	0.000000	-0.318459	-0.099422	-0.749195	0.000000	0.000000	4.000000	36.000000	0.000000
3303.252792	-0.011875	0.563336	0.017903	71.327400	-3.610039	2.371850	1.012136	0.000000	-4.471338	0.000000	0.000000	0.000000	-0.390635	-0.097120	-0.701861	0.000000	0.000000	4.000000	36.000000	0.000000
3303.256126	-0.011875	0.563336	0.017903	71.327400	-3.610039	2.371850	1.012136	0.000000	-4.471338	0.000000	0.000000	0.000000	-0.390635	-0.097120	-0.701861	0.000000	0.000000	4.000000	36.000000	0.000000
3303.259459	-0.011875	0.563336	0.017903	71.327400	-3.610039	2.371850	1.012136	0.000000	-4.471338	0.000000	0.000000	0.000000	-0.390635	-0.097120	-0.701861	0.000000	0.000000	4.000000	36.000000	0.000000
3303.262792	-0.013368	0.563010	0.015615	71.136627	-3.057708	3.528694	0.895159	0.000000	-4.406232	0.000000	0.000000	0.000000	-0.447772	-0.097657	-0.686349	0.000000	0.000000	4.000000	36.000000	0.000000
3303.266126	-0.013368	0.563010	0.015615	71.136627	-3.057708	3.528694	0.895159	0.000000	-4.406232	0.000000	0.000000	0.000000	-0.447772	-0.097657	-0.686349	0.000000	0.000000	4.000000	36.000000	0.000000
3303.269459	-0.013368	0.563010	0.015615	71.136627	-3.057708	3.528694	0.895159	0.000000	-4.406232	0.000000	0.000000	0.000000	-0.447772	-0.097657	-0.686349	0.000000	0.000000	4.000000	36.000000	0.000000
3303.272792	-0.015053	0.562685	0.013508	70.980751	-2.499545	4.763939	0.780767	0.000000	-4.331604	0.000000	0.000000	0.000000	-0.505453	-0.097473	-0.632322	0.000000	0.000000	4.000000	36.000000	0.000000
3303.276126	-0.015053	0.562685	0.013508	70.980751	-2.499545	4.763939	0.780767	0.000000	-4.331604	0.000000	0.000000	0.000000	-0.505453	-0.097473	-0.632322	0.000000	0.000000	4.000000	36.000000	0.000000
3303.279459	-0.015053	0.562685	0.013508	70.980751	-2.499545	4.763939	0.780767	0.000000	-4.331604	0.000000	0.000000	0.000000	-0.505453	-0.097473	-0.632322	0.000000	0.000000	4.000000	36.000000	0.000000
3303.282792	-0.016839	0.562370	0.011558	70.863319	-1.865976	6.161479	0.675380	0.000000	-4.247362	0.000000	0.000000	0.000000	-0.536005	-0.094539	-0.584803	0.000000	0.000000	4.000000	36.000000	0.000000
3303.286126	-0.016839	0.562370	0.011558	70.863319	-1.865976	6.161479	0.675380	0.000000	-4.247362	0.000000	0.000000	0.000000	-0.536005	-0.094539	-0.584803	0.000000	0.000000	4.000000	36.000000	0.000000
3303.289459	-0.016839	0.562370	0.011558	70.863319	-1.865976	6.161479	0.675380	0.000000	-4.247362	0.000000	0.000000	0.000000	-0.536005	-0.094539	-0.584803	0.000000	0.000000	4.000000	36.000000	0.000000
3303.292792	-0.018703	0.562021	0.009690	70.786377	-1.124711	7.775526	0.577913	0.000000	-4.158028	0.000000	0.000000	0.000000	-0.559161	-0.104700	-0.560361	0.000000	0.000000	4.000000	36.000000	0.000000
3303.296126	-0.018703	0.562021	0.009690	70.786377	-1.124711	7.775526	0.577913	0.000000	-4.158028	0.000000	0.000000	0.000000	-0.559161	-0.104700	-0.560361	0.000000	0.000000	4.000000	36.000000	0.000000
3303.299459	-0.018703	0.562021	0.009690	70.786377	-1.124711	7.775526	0.577913	0.000000	-4.158028	0.000000	0.000000	0.000000	-0.559161	-0.104700	-0.560361	0.000000	0.000000	4.000000	36.000000	0.000000
3303.302792	-0.020756	0.561631	0.007922	70.753670	-0.299752	9.558599	0.484520	0.000000	-4.064834	0.000000	0.000000	0.000000	-0.615766	-0.117082	-0.530535	0.000000	0.000000	4.000000	36.000000	0.000000
3303.306126	-0.020756	0.561631	0.007922	70.753670	-0.299752	9.558599	0.484520	0.000000	-4.064834	0.000000	0.000000	0.000000	-0.615766	-0.117082	-0.530535	0.000000	0.000000	4.000000	36.000000	0.000000
3303.309459	-0.020756	0.561631	0.007922	70.753670	-0.299752	9.558599	0.484520	0.000000	-4.064834	0.000000	0.000000	0.000000	-0.615766	-0.117082	-0.530535	0.000000	0.000000	4.000000	36.000000	0.000000
3303.312792	-0.022971	0.561174	0.006192	70.768326	0.535356	11.292801	0.396097	0.000000	-3.962207	0.000000	0.000000	0.000000	-0.664672	-0.137196	-0.518941	0.000000	0.000000	4.000000	36.000000	0.000000
3303.316126	-0.022971	0.561174	0.006192	70.768326	0.535356	11.292801	0.396097	0.000000	-3.962207	0.000000	0.000000	0.000000	-0.664672	-0.137196	-0.518941	0.000000	0.000000	4.000000	36.000000	0.000000
3303.319459	-0.022971	0.561174	0.006192	70.768326	0.535356	11.292801	0.396097	0.000000	-3.962207	0.000000	0.000000	0.000000	-0.664672	-0.137196	-0.518941	0.000000	0.000000	4.000000	36.000000	0.000000
3303.322792	-0.025350	0.560667	0.004516	70.822418	1.312542	12.482098	0.309607	0.000000	-3.851428	0.000000	0.000000	0.000000	-0.713517	-0.151914	-0.502695	0.000000	0.000000	4.000000	36.000000	0.000000
3303.326126	-0.025350	0.560667	0.004516	70.822418	1.312542	12.482098	0.309607	0.000000	-3.851428	0.000000	0.000000	0.000000	-0.713517	-0.151914	-0.502695	0.000000	0.000000	4.000000	36.000000	0.000000
3303.329459	-0.025350	0.560667	0.004516	70.822418	1.312542	12.482098	0.309607	0.000000	-3.851428	0.000000	0.000000	0.000000	-0.713517	-0.151914	-0.502695	0.000000	0.000000	4.000000	36.000000	0.000000
3303.332792	-0.027914	0.560147	0.002927	70.901253	1.996239	12.972086	0.225824	0.000000	-3.732508	0.000000	0.000000	0.000000	-0.769335	-0.156055	-0.476805	0.000000	0.000000	4.000000	36.000000	0.000000
3303.336126	-0.027914	0.560147	0.002927	70.901253	1.996239	12.972086	0.225824	0.000000	-3.732508	0.000000	0.000000	0.000000	-0.769335	-0.156055	-0.476805	0.000000	0.000000	4.000000	36.000000	0.000000
3303.339459	-0.027914	0.560147	0.002927	70.901253	1.996239	12.972086	0.225824	0.000000	-3.732508	0.000000	0.000000	0.000000	-0.769335	-0.156055	-0.476805	0.000000	0.000000	4.000000	36.000000	0.000000
3303.342792	-0.030669	0.559640	0.001481	70.972527	2.627563	12.996506	0.146357	0.000000	-3.604286	0.000000	0.000000	0.000000	-0.826294	-0.152201	-0.433880	0.000000	0.000000	4.000000	36.000000	0.000000
3303.346126	-0.030669	0.559640	0.001481	70.972527	2.627563	12.996506	0.146357	0.000000	-3.604286	0.000000	0.000000	0.000000	-0.826294	-0.152201	-0.433880	0.000000	0.000000	4.000000	36.000000	0.000000
3303.349459	-0.030669	0.559640	0.001481	70.972527	2.627563	12.996506	0.146357	0.000000	-3.604286	0.000000	0.000000	0.000000	-0.826294	-0.152201	-0.433880	0.000000	0.000000	4.000000	36.000000	0.000000
3303.352792	-0.033533	0.559189	0.000259	71.017067	3.270580	13.065544	0.074044	0.000000	-3.466570	0.000000	0.000000	0.000000	-0.859281	-0.135163	-0.366602	0.000000	0.000000	4.000000	36.000000	0.000000
3303.356126	-0.033533	0.559189	0.000259	71.017067	3.270580	13.065544	0.074044	0.000000	-3.466570	0.000000	0.000000	0.000000	-0.859281	-0.135163	-0.366602	0.000000	0.000000	4.000000	36.000000	0.000000
3303.359459	-0.033533	0.559189	0.000259	71.017067	3.270580	13.065544	0.074044	0.000000	-3.466570	0.000000	0.000000	0.000000	-0.859281	-0.135163	-0.366602	0.000000	0.000000	4.000000	36.000000	0.000000
3303.362792	-0.036516	0.558797	-0.000675	71.021584	4.007511	13.526255	0.012943	0.000000	-3.323357	0.000000	0.000000	0.000000	-0.894994	-0.117790	-0.280176	0.000000	0.000000	4.000000	36.000000	0.000000
3303.366126	-0.036516	0.558797	-0.000675	71.021584	4.007511	13.526255	0.012943	0.000000	-3.323357	0.000000	0.000000	0.000000	-0.894994	-0.117790	-0.280176	0.000000	0.000000	4.000000	36.000000	0.000000
3303.369459	-0.036516	0.558797	-0.000675	71.021584	4.007511	13.526255	0.012943	0.000000	-3.323357	0.000000	0.000000	0.000000	-0.894994	-0.117790	-0.280176	0.000000	0.000000	4.000000	36.000000	0.000000
3303.372792	-0.039509	0.558418	-0.001391	70.989822	4.830392	14.359515	-0.033753	0.000000	-3.174191	0.000000	0.000000	0.000000	-0.897880	-0.113567	-0.214880	0.000000	0.000000	4.000000	36.000000	0.000000
3303.376126	-0.039509	0.558418	-0.001391	70.989822	4.830392	14.359515	-0.033753	0.000000	-3.174191	0.000000	0.000000	0.000000	-0.897880	-0.113567	-0.214880	0.000000	0.000000	4.000000	36.000000	0.000000
3303.379459	-0.039509	0.558418	-0.001391	70.989822	4.830392	14.359515	-0.033753	0.000000	-3.174191	0.000000	0.000000	0.000000	-0.897880	-0.113567	-0.214880	0.000000	0.000000	4.000000	36.000000	0.000000
3303.382792	-0.042583	0.558070	-0.001878	70.920181	5.714077	15.317742	-0.069566	0.000000	-3.024544	0.000000	0.000000	0.000000	-0.922113	-0.104262	-0.145980	0.000000	0.000000	4.000000	36.000000	0.000000
3303.386126	-0.042583	0.558070	-0.001878	70.920181	5.714077	15.317742	-0.069566	0.000000	-3.024544	0.000000	0.000000	0.000000	-0.922113	-0.104262	-0.145980	0.000000	0.000000	4.000000	36.000000	0.000000
3303.389459	-0.042583	0.558070	-0.001878	70.920181	5.714077	15.317742	-0.069566	0.000000	-3.024544	0.000000	0.000000	0.000000	-0.922113	-0.104262	-0.145980	0.000000	0.000000	4.000000	36.000000	0.000000
3303.392792	-0.045714	0.557752	-0.002200	70.822235	6.597985	16.063580	-0.093896	0.000000	-2.870859	0.000000	0.000000	0.000000	-0.939361	-0.095467	-0.096474	0.000000	0.000000	4.000000	36.000000	0.000000
3303.396126	-0.045714	0.557752	-0.002200	70.822235	6.597985	16.063580	-0.093896	0.000000	-2.870859	0.000000	0.000000	0.000000	-0.939361	-0.095467	-0.096474	0.000000	0.000000	4.000000	36.000000	0.000000
3303.399459	-0.045714	0.557752	-0.002200	70.822235	6.597985	16.063580	-0.093896	0.000000	-2.870859	0.000000	0.000000	0.000000	-0.939361	-0.095467	-0.096474	0.000000	0.000000	4.000000	36.000000	0.000000
3303.402792	-0.048944	0.557412	-0.002416	70.705284	7.432160	16.536573	-0.109975	0.000000	-2.714298	0.000000	0.000000	0.000000	-0.968918	-0.102190	-0.065012	0.000000	0.000000	4.000000	36.000000	0.000000
3303.406126	-0.048944	0.557412	-0.002416	70.705284	7.432160	16.536573	-0.109975	0.000000	-2.714298	0.000000	0.000000	0.000000	-0.968918	-0.102190	-0.065012	0.000000	0.000000	4.000000	36.000000	0.000000
3303.409459	-0.048944	0.557412	-0.002416	70.705284	7.432160	16.536573	-0.109975	0.000000	-2.714298	0.000000	0.000000	0.000000	-0.968918	-0.102190	-0.065012	0.000000	0.000000	4.000000	36.000000	0.000000
3303.412792	-0.052212	0.557065	-0.002505	70.575272	8.182722	16.934629	-0.120810	0.000000	-2.552812	0.000000	0.000000	0.000000	-0.980448	-0.103855	-0.026545	0.000000	0.000000	4.000000	36.000000	0.000000
3303.416126	-0.052212	0.557065	-0.002505	70.575272	8.182722	16.934629	-0.120810	0.000000	-2.552812	0.000000	0.000000	0.000000	-0.980448	-0.103855	-0.026545	0.000000	0.000000	4.000000	36.000000	0.000000
3303.419459	-0.052212	0.557065	-0.002505	70.575272	8.182722	16.934629	-0.120810	0.000000	-2.552812	0.000000	0.000000	0.000000	-0.980448	-0.103855	-0.026545	0.000000	0.000000	4.000000	36.000000	0.000000
3303.422792	-0.055502	0.556755	-0.002451	70.430092	8.861133	17.444908	-0.125234	0.000000	-2.389404	0.000000	0.000000	0.000000	-0.986898	-0.093054	0.016248	0.000000	0.000000	4.000000	36.000000	0.000000
3303.426126	-0.055502	0.556755	-0.002451	70.430092	8.861133	17.444908	-0.125234	0.000000	-2.389404	0.000000	0.000000	0.000000	-0.986898	-0.093054	0.016248	0.000000	0.000000	4.000000	36.000000	0.000000
3303.429459	-0.055502	0.556755	-0.002451	70.430092	8.861133	17.444908	-0.125234	0.000000	-2.389404	0.000000	0.000000	0.000000	-0.986898	-0.093054	0.016248	0.000000	0.000000	4.000000	36.000000	0.000000
3303.432792	-0.058727	0.556464	-0.002261	70.268585	9.476036	17.993080	-0.122527	0.000000	-2.224921	0.000000	0.000000	0.000000	-0.967743	-0.087487	0.056807	0.000000	0.000000	4.000000	36.000000	0.000000
3303.436126	-0.058727	0.556464	-0.002261	70.268585	9.476036	17.993080	-0.122527	0.000000	-2.224921	0.000000	0.000000	0.000000	-0.967743	-0.087487	0.056807	0.000000	0.000000	4.000000	36.000000	0.000000
3303.439459	-0.058727	0.556464	-0.002261	70.268585	9.476036	17.993080	-0.122527	0.000000	-2.224921	0.000000	0.000000	0.000000	-0.967743	-0.087487	0.056807	0.000000	0.000000	4.000000	36.000000	0.000000
3303.442792	-0.061905	0.556250	-0.001840	70.084595	10.029807	18.440006	-0.113059	0.000000	-2.063630	0.000000	0.000000	0.000000	-0.953328	-0.064007	0.126465	0.000000	0.000000	4.000000	36.000000	0.000000
3303.446126	-0.061905	0.556250	-0.001840	70.084595	10.029807	18.440006	-0.113059	0.000000	-2.063630	0.000000	0.000000	0.000000	-0.953328	-0.064007	0.126465	0.000000	0.000000	4.000000	36.000000	0.000000
3303.449459	-0.061905	0.556250	-0.001840	70.084595	10.029807	18.440006	-0.113059	0.000000	-2.063630	0.000000	0.000000	0.000000	-0.953328	-0.064007	0.126465	0.000000	0.000000	4.000000	36.000000	0.000000
3303.452792	-0.065013	0.556055	-0.001213	69.888588	10.527699	18.769249	-0.091981	0.000000	-1.904742	0.000000	0.000000	0.000000	-0.932452	-0.058494	0.188062	0.000000	0.000000	4.000000	36.000000	0.000000
3303.456126	-0.065013	0.556055	-0.001213	69.888588	10.527699	18.769249	-0.091981	0.000000	-1.904742	0.000000	0.000000	0.000000	-0.932452	-0.058494	0.188062	0.000000	0.000000	4.000000	36.000000	0.000000
3303.459459	-0.065013	0.556055	-0.001213	69.888588	10.527699	18.769249	-0.091981	0.000000	-1.904742	0.000000	0.000000	0.000000	-0.932452	-0.058494	0.188062	0.000000	0.000000	4.000000	36.000000	0.000000
3303.462792	-0.068069	0.555826	-0.000437	69.724617	11.017257	19.083809	-0.060638	0.000000	-1.749334	0.000000	0.000000	0.000000	-0.916711	-0.068632	0.232811	0.000000	0.000000	4.000000	36.000000	0.000000
3303.466126	-0.068069	0.555826	-0.000437	69.724617	11.017257	19.083809	-0.060638	0.000000	-1.749334	0.000000	0.000000	0.000000	-0.916711	-0.068632	0.232811	0.000000	0.000000	4.000000	36.000000	0.000000
3303.469459	-0.068069	0.555826	-0.000437	69.724617	11.017257	19.083809	-0.060638	0.000000	-1.749334	0.000000	0.000000	0.000000	-0.916711	-0.068632	0.232811	0.000000	0.000000	4.000000	36.000000	0.000000
3303.472792	-0.071064	0.555588	0.000419	69.697922	11.649505	19.463602	-0.021836	0.000000	-1.596548	0.000000	0.000000	0.000000	-0.898415	-0.071634	0.256819	0.000000	0.000000	4.000000	36.000000	0.000000
3303.476126	-0.071064	0.555588	0.000419	69.697922	11.649505	19.463602	-0.021836	0.000000	-1.596548	0.000000	0.000000	0.000000	-0.898415	-0.071634	0.256819	0.000000	0.000000	4.000000	36.000000	0.000000
3303.479459	-0.071064	0.555588	0.000419	69.697922	11.649505	19.463602	-0.021836	0.000000	-1.596548	0.000000	0.000000	0.000000	-0.898415	-0.071634	0.256819	0.000000	0.000000	4.000000	36.000000	0.000000
3303.482792	-0.073930	0.555321	0.001349	69.841469	12.476097	19.876587	0.020967	0.000000	-1.446813	0.000000	0.000000	0.000000	-0.859946	-0.079945	0.278928	0.000000	0.000000	4.000000	36.000000	0.000000
3303.486126	-0.073930	0.555321	0.001349	69.841469	12.476097	19.876587	0.020967	0.000000	-1.446813	0.000000	0.000000	0.000000	-0.859946	-0.079945	0.278928	0.000000	0.000000	4.000000	36.000000	0.000000
3303.489459	-0.073930	0.555321	0.001349	69.841469	12.476097	19.876587	0.020967	0.000000	-1.446813	0.000000	0.000000	0.000000	-0.859946	-0.079945	0.278928	0.000000	0.000000	4.000000	36.000000	0.000000
3303.492792	-0.076675	0.555035	0.002396	70.061928	13.335929	20.186644	0.067455	0.000000	-1.303488	0.000000	0.000000	0.000000	-0.823573	-0.085800	0.314089	0.000000	0.000000	4.000000	36.000000	0.000000
3303.496126	-0.076675	0.555035	0.002396	70.061928	13.335929	20.186644	0.067455	0.000000	-1.303488	0.000000	0.000000	0.000000	-0.823573	-0.085800	0.314089	0.000000	0.000000	4.000000	36.000000	0.000000
3303.499459	-0.076675	0.555035	0.002396	70.061928	13.335929	20.186644	0.067455	0.000000	-1.303488	0.000000	0.000000	0.000000	-0.823573	-0.085800	0.314089	0.000000	0.000000	4.000000	36.000000	0.000000
3303.502792	-0.079287	0.554780	0.003620	70.283928	14.134747	20.466171	0.119803	0.000000	-1.166226	0.000000	0.000000	0.000000	-0.783591	-0.076507	0.367105	0.000000	0.000000	4.000000	36.000000	0.000000
3303.506126	-0.079287	0.554780	0.003620	70.283928	14.134747	20.466171	0.119803	0.000000	-1.166226	0.000000	0.000000	0.000000	-0.783591	-0.076507	0.367105	0.000000	0.000000	4.000000	36.000000	0.000000
3303.509459	-0.079287	0.554780	0.003620	70.283928	14.134747	20.466171	0.119803	0.000000	-1.166226	0.000000	0.000000	0.000000	-0.783591	-0.076507	0.367105	0.000000	0.000000	4.000000	36.000000	0.000000
3303.512792	-0.081694	0.554547	0.004993	70.483498	14.833848	20.761873	0.180988	0.000000	-1.035628	0.000000	0.000000	0.000000	-0.721961	-0.070012	0.411894	0.000000	0.000000	4.000000	36.000000	0.000000
3303.516126	-0.081694	0.554547	0.004993	70.483498	14.833848	20.761873	0.180988	0.000000	-1.035628	0.000000	0.000000	0.000000	-0.721961	-0.070012	0.411894	0.000000	0.000000	4.000000	36.000000	0.000000
3303.519459	-0.081694	0.554547	0.004993	70.483498	14.833848	20.761873	0.180988	0.000000	-1.035628	0.000000	0.000000	0.000000	-0.721961	-0.070012	0.411894	0.000000	0.000000	4.000000	36.000000	0.000000
3303.522792	-0.083901	0.554369	0.006554	70.647583	15.390230	20.986578	0.249637	0.000000	-0.915301	0.000000	0.000000	0.000000	-0.662087	-0.053381	0.468289	0.000000	0.000000	4.000000	36.000000	0.000000
3303.526126	-0.083901	0.554369	0.006554	70.647583	15.390230	20.986578	0.249637	0.000000	-0.915301	0.000000	0.000000	0.000000	-0.662087	-0.053381	0.468289	0.000000	0.000000	4.000000	36.000000	0.000000
3303.529459	-0.083901	0.554369	0.006554	70.647583	15.390230	20.986578	0.249637	0.000000	-0.915301	0.000000	0.000000	0.000000	-0.662087	-0.053381	0.468289	0.000000	0.000000	4.000000	36.000000	0.000000
3303.532792	-0.085959	0.554254	0.008338	70.785507	15.751625	20.984377	0.327685	0.000000	-0.804953	0.000000	0.000000	0.000000	-0.617518	-0.034338	0.535224	0.000000	0.000000	4.000000	36.000000	0.000000
3303.536126	-0.085959	0.554254	0.008338	70.785507	15.751625	20.984377	0.327685	0.000000	-0.804953	0.000000	0.000000	0.000000	-0.617518	-0.034338	0.535224	0.000000	0.000000	4.000000	36.000000	0.000000
3303.539459	-0.085959	0.554254	0.008338	70.785507	15.751625	20.984377	0.327685	0.000000	-0.804953	0.000000	0.000000	0.000000	-0.617518	-0.034338	0.535224	0.000000	0.000000	4.000000	36.000000	0.000000
3303.542792	-0.087840	0.554168	0.010315	70.894722	15.962747	20.817051	0.416889	0.000000	-0.702033	0.000000	0.000000	0.000000	-0.564179	-0.025787	0.593133	0.000000	0.000000	4.000000	36.000000	0.000000
3303.546126	-0.087840	0.554168	0.010315	70.894722	15.962747	20.817051	0.416889	0.000000	-0.702033	0.000000	0.000000	0.000000	-0.564179	-0.025787	0.593133	0.000000	0.000000	4.000000	36.000000	0.000000
3303.549459	-0.087840	0.554168	0.010315	70.894722	15.962747	20.817051	0.416889	0.000000	-0.702033	0.000000	0.000000	0.000000	-0.564179	-0.025787	0.593133	0.000000	0.000000	4.000000	36.000000	0.000000
3303.552792	-0.089534	0.554076	0.012451	70.960625	16.114965	20.692434	0.515744	0.000000	-0.608003	0.000000	0.000000	0.000000	-0.508366	-0.027815	0.640860	0.000000	0.000000	4.000000	36.000000	0.000000
3303.556126	-0.089534	0.554076	0.012451	70.960625	16.114965	20.692434	0.515744	0.000000	-0.608003	0.000000	0.000000	0.000000	-0.508366	-0.027815	0.640860	0.000000	0.000000	4.000000	36.000000	0.000000
3303.559459	-0.089534	0.554076	0.012451	70.960625	16.114965	20.692434	0.515744	0.000000	-0.608003	0.000000	0.000000	0.000000	-0.508366	-0.027815	0.640860	0.000000	0.000000	4.000000	36.000000	0.000000
3303.562792	-0.091059	0.553984	0.014721	71.004295	16.219030	20.548845	0.622554	0.000000	-0.523275	0.000000	0.000000	0.000000	-0.457288	-0.027421	0.680880	0.000000	0.000000	4.000000	36.000000	0.000000
3303.566126	-0.091059	0.553984	0.014721	71.004295	16.219030	20.548845	0.622554	0.000000	-0.523275	0.000000	0.000000	0.000000	-0.457288	-0.027421	0.680880	0.000000	0.000000	4.000000	36.000000	0.000000
3303.569459	-0.091059	0.553984	0.014721	71.004295	16.219030	20.548845	0.622554	0.000000	-0.523275	0.000000	0.000000	0.000000	-0.457288	-0.027421	0.680880	0.000000	0.000000	4.000000	36.000000	0.000000
3303.572792	-0.092471	0.553859	0.017076	71.048401	16.260756	20.246601	0.736034	0.000000	-0.447061	0.000000	0.000000	0.000000	-0.423700	-0.037638	0.706718	0.000000	0.000000	4.000000	36.000000	0.000000
3303.576126	-0.092471	0.553859	0.017076	71.048401	16.260756	20.246601	0.736034	0.000000	-0.447061	0.000000	0.000000	0.000000	-0.423700	-0.037638	0.706718	0.000000	0.000000	4.000000	36.000000	0.000000
3303.579459	-0.092471	0.553859	0.017076	71.048401	16.260756	20.246601	0.736034	0.000000	-0.447061	0.000000	0.000000	0.000000	-0.423700	-0.037638	0.706718	0.000000	0.000000	4.000000	36.000000	0.000000
3303.582792	-0.093765	0.553708	0.019496	71.107597	16.252571	19.797958	0.853820	0.000000	-0.376444	0.000000	0.000000	0.000000	-0.388250	-0.045389	0.725928	0.000000	0.000000	4.000000	36.000000	0.000000
3303.586126	-0.093765	0.553708	0.019496	71.107597	16.252571	19.797958	0.853820	0.000000	-0.376444	0.000000	0.000000	0.000000	-0.388250	-0.045389	0.725928	0.000000	0.000000	4.000000	36.000000	0.000000
3303.589459	-0.093765	0.553708	0.019496	71.107597	16.252571	19.797958	0.853820	0.000000	-0.376444	0.000000	0.000000	0.000000	-0.388250	-0.045389	0.725928	0.000000	0.000000	4.000000	36.000000	0.000000
3303.592792	-0.094886	0.553522	0.021949	71.189980	16.277763	19.409113	0.974808	0.000000	-0.311736	0.000000	0.000000	0.000000	-0.336173	-0.055798	0.735970	0.000000	0.000000	4.000000	36.000000	0.000000
3303.596126	-0.094886	0.553522	0.021949	71.189980	16.277763	19.409113	0.974808	0.000000	-0.311736	0.000000	0.000000	0.000000	-0.336173	-0.055798	0.735970	0.000000	0.000000	4.000000	36.000000	0.000000
3303.599459	-0.094886	0.553522	0.021949	71.189980	16.277763	19.409113	0.974808	0.000000	-0.311736	0.000000	0.000000	0.000000	-0.336173	-0.055798	0.735970	0.000000	0.000000	4.000000	36.000000	0.000000
3303.602792	-0.095834	0.553318	0.024455	71.280220	16.378227	19.150042	1.097470	0.000000	-0.255707	0.000000	0.000000	0.000000	-0.284306	-0.061056	0.751632	0.000000	0.000000	4.000000	36.000000	0.000000
3303.606126	-0.095834	0.553318	0.024455	71.280220	16.378227	19.150042	1.097470	0.000000	-0.255707	0.000000	0.000000	0.000000	-0.284306	-0.061056	0.751632	0.000000	0.000000	4.000000	36.000000	0.000000
3303.609459	-0.095834	0.553318	0.024455	71.280220	16.378227	19.150042	1.097470	0.000000	-0.255707	0.000000	0.000000	0.000000	-0.284306	-0.061056	0.751632	0.000000	0.000000	4.000000	36.000000	0.000000
3303.612792	-0.096540	0.553114	0.027045	71.368492	16.604080	19.023005	1.222742	0.000000	-0.208323	0.000000	0.000000	0.000000	-0.211943	-0.061166	0.776939	0.000000	0.000000	4.000000	36.000000	0.000000
3303.616126	-0.096540	0.553114	0.027045	71.368492	16.604080	19.023005	1.222742	0.000000	-0.208323	0.000000	0.000000	0.000000	-0.211943	-0.061166	0.776939	0.000000	0.000000	4.000000	36.000000	0.000000
3303.619459	-0.096540	0.553114	0.027045	71.368492	16.604080	19.023005	1.222742	0.000000	-0.208323	0.000000	0.000000	0.000000	-0.211943	-0.061166	0.776939	0.000000	0.000000	4.000000	36.000000	0.000000
3303.622792	-0.097012	0.552911	0.029652	71.450859	16.910133	18.977613	1.352232	0.000000	-0.172999	0.000000	0.000000	0.000000	-0.141544	-0.060840	0.782302	0.000000	0.000000	4.000000	36.000000	0.000000
3303.626126	-0.097012	0.552911	0.029652	71.450859	16.910133	18.977613	1.352232	0.000000	-0.172999	0.000000	0.000000	0.000000	-0.141544	-0.060840	0.782302	0.000000	0.000000	4.000000	36.000000	0.000000
3303.629459	-0.097012	0.552911	0.029652	71.450859	16.910133	18.977613	1.352232	0.000000	-0.172999	0.000000	0.000000	0.000000	-0.141544	-0.060840	0.782302	0.000000	0.000000	4.000000	36.000000	0.000000
3303.632792	-0.097323	0.552718	0.032305	71.550812	17.278835	19.015427	1.482616	0.000000	-0.149408	0.000000	0.000000	0.000000	-0.093335	-0.058070	0.795739	0.000000	0.000000	4.000000	36.000000	0.000000
3303.636126	-0.097323	0.552718	0.032305	71.550812	17.278835	19.015427	1.482616	0.000000	-0.149408	0.000000	0.000000	0.000000	-0.093335	-0.058070	0.795739	0.000000	0.000000	4.000000	36.000000	0.000000
3303.639459	-0.097323	0.552718	0.032305	71.550812	17.278835	19.015427	1.482616	0.000000	-0.149408	0.000000	0.000000	0.000000	-0.093335	-0.058070	0.795739	0.000000	0.000000	4.000000	36.000000	0.000000
3303.642792	-0.097436	0.552508	0.034949	71.673592	17.698444	19.139362	1.615239	0.000000	-0.133852	0.000000	0.000000	0.000000	-0.033908	-0.062815	0.793406	0.000000	0.000000	4.000000	36.000000	0.000000
3303.646126	-0.097436	0.552508	0.034949	71.673592	17.698444	19.139362	1.615239	0.000000	-0.133852	0.000000	0.000000	0.000000	-0.033908	-0.062815	0.793406	0.000000	0.000000	4.000000	36.000000	0.000000
3303.649459	-0.097436	0.552508	0.034949	71.673592	17.698444	19.139362	1.615239	0.000000	-0.133852	0.000000	0.000000	0.000000	-0.033908	-0.062815	0.793406	0.000000	0.000000	4.000000	36.000000	0.000000
3303.652792	-0.097367	0.552293	0.037560	71.816414	18.204145	19.441460	1.747473	0.000000	-0.128201	0.000000	0.000000	0.000000	0.020663	-0.064560	0.783032	0.000000	0.000000	4.000000	36.000000	0.000000
3303.656126	-0.097367	0.552293	0.037560	71.816414	18.204145	19.441460	1.747473	0.000000	-0.128201	0.000000	0.000000	0.000000	0.020663	-0.064560	0.783032	0.000000	0.000000	4.000000	36.000000	0.000000
3303.659459	-0.097367	0.552293	0.037560	71.816414	18.204145	19.441460	1.747473	0.000000	-0.128201	0.000000	0.000000	0.000000	0.020663	-0.064560	0.783032	0.000000	0.000000	4.000000	36.000000	0.000000
3303.662792	-0.097043	0.552073	0.040149	71.964012	18.813303	19.886793	1.877978	0.000000	-0.131645	0.000000	0.000000	0.000000	0.097171	-0.066128	0.776864	0.000000	0.000000	4.000000	36.000000	0.000000
3303.666126	-0.097043	0.552073	0.040149	71.964012	18.813303	19.886793	1.877978	0.000000	-0.131645	0.000000	0.000000	0.000000	0.097171	-0.066128	0.776864	0.000000	0.000000	4.000000	36.000000	0.000000
3303.669459	-0.097043	0.552073	0.040149	71.964012	18.813303	19.886793	1.877978	0.000000	-0.131645	0.000000	0.000000	0.000000	0.097171	-0.066128	0.776864	0.000000	0.000000	4.000000	36.000000	0.000000
3303.672792	-0.096536	0.551838	0.042727	72.110512	19.473022	20.343925	2.007456	0.000000	-0.147840	0.000000	0.000000	0.000000	0.152022	-0.070553	0.773230	0.000000	0.000000	4.000000	36.000000	0.000000
3303.676126	-0.096536	0.551838	0.042727	72.110512	19.473022	20.343925	2.007456	0.000000	-0.147840	0.000000	0.000000	0.000000	0.152022	-0.070553	0.773230	0.000000	0.000000	4.000000	36.000000	0.000000
3303.679459	-0.096536	0.551838	0.042727	72.110512	19.473022	20.343925	2.007456	0.000000	-0.147840	0.000000	0.000000	0.000000	0.152022	-0.070553	0.773230	0.000000	0.000000	4.000000	36.000000	0.000000
3303.682792	-0.095793	0.551598	0.045278	72.257751	20.161726	20.793303	2.136327	0.000000	-0.173177	0.000000	0.000000	0.000000	0.223138	-0.071844	0.765493	0.000000	0.000000	4.000000	36.000000	0.000000
3303.686126	-0.095793	0.551598	0.045278	72.257751	20.161726	20.793303	2.136327	0.000000	-0.173177	0.000000	0.000000	0.000000	0.223138	-0.071844	0.765493	0.000000	0.000000	4.000000	36.000000	0.000000
3303.689459	-0.095793	0.551598	0.045278	72.257751	20.161726	20.793303	2.136327	0.000000	-0.173177	0.000000	0.000000	0.000000	0.223138	-0.071844	0.765493	0.000000	0.000000	4.000000	36.000000	0.000000
3303.692792	-0.094830	0.551337	0.047781	72.402100	20.816374	21.180986	2.263910	0.000000	-0.210367	0.000000	0.000000	0.000000	0.288863	-0.078329	0.750987	0.000000	0.000000	4.000000	36.000000	0.000000
3303.696126	-0.094830	0.551337	0.047781	72.402100	20.816374	21.180986	2.263910	0.000000	-0.210367	0.000000	0.000000	0.000000	0.288863	-0.078329	0.750987	0.000000	0.000000	4.000000	36.000000	0.000000
3303.699459	-0.094830	0.551337	0.047781	72.402100	20.816374	21.180986	2.263910	0.000000	-0.210367	0.000000	0.000000	0.000000	0.288863	-0.078329	0.750987	0.000000	0.000000	4.000000	36.000000	0.000000
3303.702792	-0.093682	0.551058	0.050165	72.556175	21.426096	21.520439	2.389074	0.000000	-0.258510	0.000000	0.000000	0.000000	0.344191	-0.083742	0.714975	0.000000	0.000000	4.000000	36.000000	0.000000
3303.706126	-0.093682	0.551058	0.050165	72.556175	21.426096	21.520439	2.389074	0.000000	-0.258510	0.000000	0.000000	0.000000	0.344191	-0.083742	0.714975	0.000000	0.000000	4.000000	36.000000	0.000000
3303.709459	-0.093682	0.551058	0.050165	72.556175	21.426096	21.520439	2.389074	0.000000	-0.258510	0.000000	0.000000	0.000000	0.344191	-0.083742	0.714975	0.000000	0.000000	4.000000	36.000000	0.000000
3303.712792	-0.092330	0.550751	0.052454	72.719536	21.929543	21.686005	2.508237	0.000000	-0.315875	0.000000	0.000000	0.000000	0.405740	-0.092033	0.686788	0.000000	0.000000	4.000000	36.000000	0.000000
3303.716126	-0.092330	0.550751	0.052454	72.719536	21.929543	21.686005	2.508237	0.000000	-0.315875	0.000000	0.000000	0.000000	0.405740	-0.092033	0.686788	0.000000	0.000000	4.000000	36.000000	0.000000
3303.719459	-0.092330	0.550751	0.052454	72.719536	21.929543	21.686005	2.508237	0.000000	-0.315875	0.000000	0.000000	0.000000	0.405740	-0.092033	0.686788	0.000000	0.000000	4.000000	36.000000	0.000000
3303.722792	-0.090771	0.550446	0.054643	72.900177	22.241514	21.570637	2.622701	0.000000	-0.383499	0.000000	0.000000	0.000000	0.467836	-0.091660	0.656764	0.000000	0.000000	4.000000	36.000000	0.000000
3303.726126	-0.090771	0.550446	0.054643	72.900177	22.241514	21.570637	2.622701	0.000000	-0.383499	0.000000	0.000000	0.000000	0.467836	-0.091660	0.656764	0.000000	0.000000	4.000000	36.000000	0.000000
3303.729459	-0.090771	0.550446	0.054643	72.900177	22.241514	21.570637	2.622701	0.000000	-0.383499	0.000000	0.000000	0.000000	0.467836	-0.091660	0.656764	0.000000	0.000000	4.000000	36.000000	0.000000
3303.732792	-0.089007	0.550132	0.056753	73.088608	22.359911	21.178534	2.732162	0.000000	-0.461471	0.000000	0.000000	0.000000	0.528977	-0.094207	0.633015	0.000000	0.000000	4.000000	36.000000	0.000000
3303.736126	-0.089007	0.550132	0.056753	73.088608	22.359911	21.178534	2.732162	0.000000	-0.461471	0.000000	0.000000	0.000000	0.528977	-0.094207	0.633015	0.000000	0.000000	4.000000	36.000000	0.000000
3303.739459	-0.089007	0.550132	0.056753	73.088608	22.359911	21.178534	2.732162	0.000000	-0.461471	0.000000	0.000000	0.000000	0.528977	-0.094207	0.633015	0.000000	0.000000	4.000000	36.000000	0.000000
3303.742792	-0.087007	0.549860	0.058737	73.284698	22.313698	20.546858	2.837664	0.000000	-0.549634	0.000000	0.000000	0.000000	0.600195	-0.081582	0.595175	0.000000	0.000000	4.000000	36.000000	0.000000
3303.746126	-0.087007	0.549860	0.058737	73.284698	22.313698	20.546858	2.837664	0.000000	-0.549634	0.000000	0.000000	0.000000	0.600195	-0.081582	0.595175	0.000000	0.000000	4.000000	36.000000	0.000000
3303.749459	-0.087007	0.549860	0.058737	73.284698	22.313698	20.546858	2.837664	0.000000	-0.549634	0.000000	0.000000	0.000000	0.600195	-0.081582	0.595175	0.000000	0.000000	4.000000	36.000000	0.000000
3303.752792	-0.084776	0.549610	0.060637	73.473412	22.100111	19.685671	2.936860	0.000000	-0.649667	0.000000	0.000000	0.000000	0.669254	-0.075043	0.570040	0.000000	0.000000	4.000000	36.000000	0.000000
3303.756126	-0.084776	0.549610	0.060637	73.473412	22.100111	19.685671	2.936860	0.000000	-0.649667	0.000000	0.000000	0.000000	0.669254	-0.075043	0.570040	0.000000	0.000000	4.000000	36.000000	0.000000
3303.759459	-0.084776	0.549610	0.060637	73.473412	22.100111	19.685671	2.936860	0.000000	-0.649667	0.000000	0.000000	0.000000	0.669254	-0.075043	0.570040	0.000000	0.000000	4.000000	36.000000	0.000000
3303.762792	-0.082228	0.549368	0.062384	73.650597	21.719921	18.594164	3.031867	0.000000	-0.761209	0.000000	0.000000	0.000000	0.764418	-0.072487	0.524001	0.000000	0.000000	4.000000	36.000000	0.000000
3303.766126	-0.082228	0.549368	0.062384	73.650597	21.719921	18.594164	3.031867	0.000000	-0.761209	0.000000	0.000000	0.000000	0.764418	-0.072487	0.524001	0.000000	0.000000	4.000000	36.000000	0.000000
3303.769459	-0.082228	0.549368	0.062384	73.650597	21.719921	18.594164	3.031867	0.000000	-0.761209	0.000000	0.000000	0.000000	0.764418	-0.072487	0.524001	0.000000	0.000000	4.000000	36.000000	0.000000
3303.772792	-0.079450	0.549122	0.063879	73.846848	21.132124	17.219393	3.119200	0.000000	-0.888612	0.000000	0.000000	0.000000	0.833379	-0.073842	0.448577	0.000000	0.000000	4.000000	36.000000	0.000000
3303.776126	-0.079450	0.549122	0.063879	73.846848	21.132124	17.219393	3.119200	0.000000	-0.888612	0.000000	0.000000	0.000000	0.833379	-0.073842	0.448577	0.000000	0.000000	4.000000	36.000000	0.000000
3303.779459	-0.079450	0.549122	0.063879	73.846848	21.132124	17.219393	3.119200	0.000000	-0.888612	0.000000	0.000000	0.000000	0.833379	-0.073842	0.448577	0.000000	0.000000	4.000000	36.000000	0.000000
3303.782792	-0.076473	0.548861	0.065139	74.089912	20.344181	15.661750	3.193963	0.000000	-1.027508	0.000000	0.000000	0.000000	0.892974	-0.078178	0.377858	0.000000	0.000000	4.000000	36.000000	0.000000
3303.786126	-0.076473	0.548861	0.065139	74.089912	20.344181	15.661750	3.193963	0.000000	-1.027508	0.000000	0.000000	0.000000	0.892974	-0.078178	0.377858	0.000000	0.000000	4.000000	36.000000	0.000000
3303.789459	-0.076473	0.548861	0.065139	74.089912	20.344181	15.661750	3.193963	0.000000	-1.027508	0.000000	0.000000	0.000000	0.892974	-0.078178	0.377858	0.000000	0.000000	4.000000	36.000000	0.000000
3303.792792	-0.073417	0.548591	0.066081	74.385826	19.353027	14.183664	3.256940	0.000000	-1.176337	0.000000	0.000000	0.000000	0.916875	-0.081061	0.282559	0.000000	0.000000	4.000000	36.000000	0.000000
3303.796126	-0.073417	0.548591	0.066081	74.385826	19.353027	14.183664	3.256940	0.000000	-1.176337	0.000000	0.000000	0.000000	0.916875	-0.081061	0.282559	0.000000	0.000000	4.000000	36.000000	0.000000
3303.799459	-0.073417	0.548591	0.066081	74.385826	19.353027	14.183664	3.256940	0.000000	-1.176337	0.000000	0.000000	0.000000	0.916875	-0.081061	0.282559	0.000000	0.000000	4.000000	36.000000	0.000000
3303.802792	-0.070318	0.548365	0.066752	74.710663	18.095150	12.819627	3.304033	0.000000	-1.329150	0.000000	0.000000	0.000000	0.929590	-0.067644	0.201544	0.000000	0.000000	4.000000	36.000000	0.000000
3303.806126	-0.070318	0.548365	0.066752	74.710663	18.095150	12.819627	3.304033	0.000000	-1.329150	0.000000	0.000000	0.000000	0.929590	-0.067644	0.201544	0.000000	0.000000	4.000000	36.000000	0.000000
3303.809459	-0.070318	0.548365	0.066752	74.710663	18.095150	12.819627	3.304033	0.000000	-1.329150	0.000000	0.000000	0.000000	0.929590	-0.067644	0.201544	0.000000	0.000000	4.000000	36.000000	0.000000
3303.812792	-0.067169	0.548246	0.067248	75.039871	16.579208	11.613504	3.337624	0.000000	-1.484082	0.000000	0.000000	0.000000	0.944858	-0.035887	0.148778	0.000000	0.000000	4.000000	36.000000	0.000000
3303.816126	-0.067169	0.548246	0.067248	75.039871	16.579208	11.613504	3.337624	0.000000	-1.484082	0.000000	0.000000	0.000000	0.944858	-0.035887	0.148778	0.000000	0.000000	4.000000	36.000000	0.000000
3303.819459	-0.067169	0.548246	0.067248	75.039871	16.579208	11.613504	3.337624	0.000000	-1.484082	0.000000	0.000000	0.000000	0.944858	-0.035887	0.148778	0.000000	0.000000	4.000000	36.000000	0.000000
3303.822792	-0.063892	0.548196	0.067542	75.315765	14.805002	10.250328	3.362420	0.000000	-1.641558	0.000000	0.000000	0.000000	0.982924	-0.014849	0.088127	0.000000	0.000000	4.000000	36.000000	0.000000
3303.826126	-0.063892	0.548196	0.067542	75.315765	14.805002	10.250328	3.362420	0.000000	-1.641558	0.000000	0.000000	0.000000	0.982924	-0.014849	0.088127	0.000000	0.000000	4.000000	36.000000	0.000000
3303.829459	-0.063892	0.548196	0.067542	75.315765	14.805002	10.250328	3.362420	0.000000	-1.641558	0.000000	0.000000	0.000000	0.982924	-0.014849	0.088127	0.000000	0.000000	4.000000	36.000000	0.000000
3303.832792	-0.060528	0.548277	0.067720	75.470184	12.763860	8.495790	3.377108	0.000000	-1.805379	0.000000	0.000000	0.000000	1.009267	0.024345	0.053394	0.000000	0.000000	4.000000	36.000000	0.000000
3303.836126	-0.060528	0.548277	0.067720	75.470184	12.763860	8.495790	3.377108	0.000000	-1.805379	0.000000	0.000000	0.000000	1.009267	0.024345	0.053394	0.000000	0.000000	4.000000	36.000000	0.000000
3303.839459	-0.060528	0.548277	0.067720	75.470184	12.763860	8.495790	3.377108	0.000000	-1.805379	0.000000	0.000000	0.000000	1.009267	0.024345	0.053394	0.000000	0.000000	4.000000	36.000000	0.000000
3303.842792	-0.057005	0.548402	0.067804	75.493645	10.686574	6.605448	3.386007	0.000000	-1.973590	0.000000	0.000000	0.000000	1.056945	0.037491	0.025024	0.000000	0.000000	4.000000	36.000000	0.000000
3303.846126	-0.057005	0.548402	0.067804	75.493645	10.686574	6.605448	3.386007	0.000000	-1.973590	0.000000	0.000000	0.000000	1.056945	0.037491	0.025024	0.000000	0.000000	4.000000	36.000000	0.000000
3303.849459	-0.057005	0.548402	0.067804	75.493645	10.686574	6.605448	3.386007	0.000000	-1.973590	0.000000	0.000000	0.000000	1.056945	0.037491	0.025024	0.000000	0.000000	4.000000	36.000000	0.000000
3303.852792	-0.053393	0.548604	0.067715	75.420731	8.735364	4.842185	3.390177	0.000000	-2.149747	0.000000	0.000000	0.000000	1.083679	0.060455	-0.026702	0.000000	0.000000	4.000000	36.000000	0.000000
3303.856126	-0.053393	0.548604	0.067715	75.420731	8.735364	4.842185	3.390177	0.000000	-2.149747	0.000000	0.000000	0.000000	1.083679	0.060455	-0.026702	0.000000	0.000000	4.000000	36.000000	0.000000
3303.859459	-0.053393	0.548604	0.067715	75.420731	8.735364	4.842185	3.390177	0.000000	-2.149747	0.000000	0.000000	0.000000	1.083679	0.060455	-0.026702	0.000000	0.000000	4.000000	36.000000	0.000000
3303.862792	-0.049745	0.548853	0.067451	75.285477	6.981478	3.394033	3.385727	0.000000	-2.330360	0.000000	0.000000	0.000000	1.094318	0.074613	-0.078974	0.000000	0.000000	4.000000	36.000000	0.000000
3303.866126	-0.049745	0.548853	0.067451	75.285477	6.981478	3.394033	3.385727	0.000000	-2.330360	0.000000	0.000000	0.000000	1.094318	0.074613	-0.078974	0.000000	0.000000	4.000000	36.000000	0.000000
3303.869459	-0.049745	0.548853	0.067451	75.285477	6.981478	3.394033	3.385727	0.000000	-2.330360	0.000000	0.000000	0.000000	1.094318	0.074613	-0.078974	0.000000	0.000000	4.000000	36.000000	0.000000
3303.872792	-0.046111	0.549141	0.066969	75.112526	5.377203	2.108396	3.372565	0.000000	-2.512747	0.000000	0.000000	0.000000	1.090089	0.086511	-0.144803	0.000000	0.000000	4.000000	36.000000	0.000000
3303.876126	-0.046111	0.549141	0.066969	75.112526	5.377203	2.108396	3.372565	0.000000	-2.512747	0.000000	0.000000	0.000000	1.090089	0.086511	-0.144803	0.000000	0.000000	4.000000	36.000000	0.000000
3303.879459	-0.046111	0.549141	0.066969	75.112526	5.377203	2.108396	3.372565	0.000000	-2.512747	0.000000	0.000000	0.000000	1.090089	0.086511	-0.144803	0.000000	0.000000	4.000000	36.000000	0.000000
3303.882792	-0.042499	0.549475	0.066306	74.937714	3.911483	0.977247	3.348431	0.000000	-2.694428	0.000000	0.000000	0.000000	1.083692	0.100270	-0.198738	0.000000	0.000000	4.000000	36.000000	0.000000
3303.886126	-0.042499	0.549475	0.066306	74.937714	3.911483	0.977247	3.348431	0.000000	-2.694428	0.000000	0.000000	0.000000	1.083692	0.100270	-0.198738	0.000000	0.000000	4.000000	36.000000	0.000000
3303.889459	-0.042499	0.549475	0.066306	74.937714	3.911483	0.977247	3.348431	0.000000	-2.694428	0.000000	0.000000	0.000000	1.083692	0.100270	-0.198738	0.000000	0.000000	4.000000	36.000000	0.000000
3303.892792	-0.039008	0.549819	0.065422	74.769218	2.552226	-0.006712	3.315308	0.000000	-2.875044	0.000000	0.000000	0.000000	1.047367	0.103079	-0.265361	0.000000	0.000000	4.000000	36.000000	0.000000
3303.896126	-0.039008	0.549819	0.065422	74.769218	2.552226	-0.006712	3.315308	0.000000	-2.875044	0.000000	0.000000	0.000000	1.047367	0.103079	-0.265361	0.000000	0.000000	4.000000	36.000000	0.000000
3303.899459	-0.039008	0.549819	0.065422	74.769218	2.552226	-0.006712	3.315308	0.000000	-2.875044	0.000000	0.000000	0.000000	1.047367	0.103079	-0.265361	0.000000	0.000000	4.000000	36.000000	0.000000
3303.902792	-0.035667	0.550160	0.064338	74.614983	1.277352	-0.862842	3.271081	0.000000	-3.049605	0.000000	0.000000	0.000000	1.002205	0.102349	-0.325201	0.000000	0.000000	4.000000	36.000000	0.000000
3303.906126	-0.035667	0.550160	0.064338	74.614983	1.277352	-0.862842	3.271081	0.000000	-3.049605	0.000000	0.000000	0.000000	1.002205	0.102349	-0.325201	0.000000	0.000000	4.000000	36.000000	0.000000
3303.909459	-0.035667	0.550160	0.064338	74.614983	1.277352	-0.862842	3.271081	0.000000	-3.049605	0.000000	0.000000	0.000000	1.002205	0.102349	-0.325201	0.000000	0.000000	4.000000	36.000000	0.000000
3303.912792	-0.032455	0.550470	0.063063	74.503014	0.126183	-1.565084	3.216881	0.000000	-3.216639	0.000000	0.000000	0.000000	0.963676	0.092867	-0.382377	0.000000	0.000000	4.000000	36.000000	0.000000
3303.916126	-0.032455	0.550470	0.063063	74.503014	0.126183	-1.565084	3.216881	0.000000	-3.216639	0.000000	0.000000	0.000000	0.963676	0.092867	-0.382377	0.000000	0.000000	4.000000	36.000000	0.000000
3303.919459	-0.032455	0.550470	0.063063	74.503014	0.126183	-1.565084	3.216881	0.000000	-3.216639	0.000000	0.000000	0.000000	0.963676	0.092867	-0.382377	0.000000	0.000000	4.000000	36.000000	0.000000
3303.922792	-0.029373	0.550775	0.061594	74.422073	-0.891414	-2.123280	3.153152	0.000000	-3.377252	0.000000	0.000000	0.000000	0.924607	0.091689	-0.440573	0.000000	0.000000	4.000000	36.000000	0.000000
3303.926126	-0.029373	0.550775	0.061594	74.422073	-0.891414	-2.123280	3.153152	0.000000	-3.377252	0.000000	0.000000	0.000000	0.924607	0.091689	-0.440573	0.000000	0.000000	4.000000	36.000000	0.000000
3303.929459	-0.029373	0.550775	0.061594	74.422073	-0.891414	-2.123280	3.153152	0.000000	-3.377252	0.000000	0.000000	0.000000	0.924607	0.091689	-0.440573	0.000000	0.000000	4.000000	36.000000	0.000000
3303.932792	-0.026445	0.551023	0.059880	74.383293	-1.779852	-2.500436	3.079723	0.000000	-3.531353	0.000000	0.000000	0.000000	0.878407	0.074225	-0.514449	0.000000	0.000000	4.000000	36.000000	0.000000
3303.936126	-0.026445	0.551023	0.059880	74.383293	-1.779852	-2.500436	3.079723	0.000000	-3.531353	0.000000	0.000000	0.000000	0.878407	0.074225	-0.514449	0.000000	0.000000	4.000000	36.000000	0.000000
3303.939459	-0.026445	0.551023	0.059880	74.383293	-1.779852	-2.500436	3.079723	0.000000	-3.531353	0.000000	0.000000	0.000000	0.878407	0.074225	-0.514449	0.000000	0.000000	4.000000	36.000000	0.000000
3303.942792	-0.023723	0.551275	0.057948	74.391373	-2.563923	-2.688718	2.993981	0.000000	-3.677754	0.000000	0.000000	0.000000	0.816462	0.075658	-0.579557	0.000000	0.000000	4.000000	36.000000	0.000000
3303.946126	-0.023723	0.551275	0.057948	74.391373	-2.563923	-2.688718	2.993981	0.000000	-3.677754	0.000000	0.000000	0.000000	0.816462	0.075658	-0.579557	0.000000	0.000000	4.000000	36.000000	0.000000
3303.949459	-0.023723	0.551275	0.057948	74.391373	-2.563923	-2.688718	2.993981	0.000000	-3.677754	0.000000	0.000000	0.000000	0.816462	0.075658	-0.579557	0.000000	0.000000	4.000000	36.000000	0.000000
3303.952792	-0.021185	0.551502	0.055807	74.444351	-3.241100	-2.773381	2.897388	0.000000	-3.813831	0.000000	0.000000	0.000000	0.761533	0.068227	-0.642165	0.000000	0.000000	4.000000	36.000000	0.000000
3303.956126	-0.021185	0.551502	0.055807	74.444351	-3.241100	-2.773381	2.897388	0.000000	-3.813831	0.000000	0.000000	0.000000	0.761533	0.068227	-0.642165	0.000000	0.000000	4.000000	36.000000	0.000000
3303.959459	-0.021185	0.551502	0.055807	74.444351	-3.241100	-2.773381	2.897388	0.000000	-3.813831	0.000000	0.000000	0.000000	0.761533	0.068227	-0.642165	0.000000	0.000000	4.000000	36.000000	0.000000
3303.962792	-0.018834	0.551765	0.053553	74.509407	-3.771971	-2.746671	2.790361	0.000000	-3.940753	0.000000	0.000000	0.000000	0.705403	0.078690	-0.676324	0.000000	0.000000	4.000000	36.000000	0.000000
3303.966126	-0.018834	0.551765	0.053553	74.509407	-3.771971	-2.746671	2.790361	0.000000	-3.940753	0.000000	0.000000	0.000000	0.705403	0.078690	-0.676324	0.000000	0.000000	4.000000	36.000000	0.000000
3303.969459	-0.018834	0.551765	0.053553	74.509407	-3.771971	-2.746671	2.790361	0.000000	-3.940753	0.000000	0.000000	0.000000	0.705403	0.078690	-0.676324	0.000000	0.000000	4.000000	36.000000	0.000000
3303.972792	-0.016717	0.552050	0.051208	74.546295	-4.083105	-2.486777	2.677640	0.000000	-4.058321	0.000000	0.000000	0.000000	0.634856	0.085743	-0.703531	0.000000	0.000000	4.000000	36.000000	0.000000
3303.976126	-0.016717	0.552050	0.051208	74.546295	-4.083105	-2.486777	2.677640	0.000000	-4.058321	0.000000	0.000000	0.000000	0.634856	0.085743	-0.703531	0.000000	0.000000	4.000000	36.000000	0.000000
3303.979459	-0.016717	0.552050	0.051208	74.546295	-4.083105	-2.486777	2.677640	0.000000	-4.058321	0.000000	0.000000	0.000000	0.634856	0.085743	-0.703531	0.000000	0.000000	4.000000	36.000000	0.000000
3303.982792	-0.014813	0.552374	0.048856	74.496429	-4.126390	-1.988680	2.560385	0.000000	-4.164130	0.000000	0.000000	0.000000	0.571433	0.097084	-0.705473	0.000000	0.000000	4.000000	36.000000	0.000000
3303.986126	-0.014813	0.552374	0.048856	74.496429	-4.126390	-1.988680	2.560385	0.000000	-4.164130	0.000000	0.000000	0.000000	0.571433	0.097084	-0.705473	0.000000	0.000000	4.000000	36.000000	0.000000
3303.989459	-0.014813	0.552374	0.048856	74.496429	-4.126390	-1.988680	2.560385	0.000000	-4.164130	0.000000	0.000000	0.000000	0.571433	0.097084	-0.705473	0.000000	0.000000	4.000000	36.000000	0.000000
3303.992792	-0.013142	0.552715	0.046546	74.349609	-3.906161	-1.359329	2.442806	0.000000	-4.259369	0.000000	0.000000	0.000000	0.501300	0.102362	-0.693148	0.000000	0.000000	4.000000	36.000000	0.000000
3303.996126	-0.013142	0.552715	0.046546	74.349609	-3.906161	-1.359329	2.442806	0.000000	-4.259369	0.000000	0.000000	0.000000	0.501300	0.102362	-0.693148	0.000000	0.000000	4.000000	36.000000	0.000000
3303.999459	-0.013142	0.552715	0.046546	74.349609	-3.906161	-1.359329	2.442806	0.000000	-4.259369	0.000000	0.000000	0.000000	0.501300	0.102362	-0.693148	0.000000	0.000000	4.000000	36.000000	0.000000
3304.002792	-0.011723	0.553076	0.044215	74.146606	-3.690661	-0.978162	2.327282	0.000000	-4.342919	0.000000	0.000000	0.000000	0.425505	0.108261	-0.699320	0.000000	0.000000	4.000000	36.000000	0.000000
3304.006126	-0.011723	0.553076	0.044215	74.146606	-3.690661	-0.978162	2.327282	0.000000	-4.342919	0.000000	0.000000	0.000000	0.425505	0.108261	-0.699320	0.000000	0.000000	4.000000	36.000000	0.000000
3304.009459	-0.011723	0.553076	0.044215	74.146606	-3.690661	-0.978162	2.327282	0.000000	-4.342919	0.000000	0.000000	0.000000	0.425505	0.108261	-0.699320	0.000000	0.000000	4.000000	36.000000	0.000000
3304.012792	-0.010555	0.553402	0.041875	73.935081	-3.508476	-0.666185	2.210728	0.000000	-4.413836	0.000000	0.000000	0.000000	0.350613	0.097693	-0.701723	0.000000	0.000000	4.000000	36.000000	0.000000
3304.016126	-0.010555	0.553402	0.041875	73.935081	-3.508476	-0.666185	2.210728	0.000000	-4.413836	0.000000	0.000000	0.000000	0.350613	0.097693	-0.701723	0.000000	0.000000	4.000000	36.000000	0.000000
3304.019459	-0.010555	0.553402	0.041875	73.935081	-3.508476	-0.666185	2.210728	0.000000	-4.413836	0.000000	0.000000	0.000000	0.350613	0.097693	-0.701723	0.000000	0.000000	4.000000	36.000000	0.000000
3304.022792	-0.009631	0.553667	0.039472	73.742172	-3.357931	-0.262888	2.093775	0.000000	-4.472272	0.000000	0.000000	0.000000	0.277061	0.079585	-0.721175	0.000000	0.000000	4.000000	36.000000	0.000000
3304.026126	-0.009631	0.553667	0.039472	73.742172	-3.357931	-0.262888	2.093775	0.000000	-4.472272	0.000000	0.000000	0.000000	0.277061	0.079585	-0.721175	0.000000	0.000000	4.000000	36.000000	0.000000
3304.029459	-0.009631	0.553667	0.039472	73.742172	-3.357931	-0.262888	2.093775	0.000000	-4.472272	0.000000	0.000000	0.000000	0.277061	0.079585	-0.721175	0.000000	0.000000	4.000000	36.000000	0.000000
3304.032792	-0.008974	0.553898	0.037062	73.561661	-3.240623	0.129181	1.973579	0.000000	-4.518449	0.000000	0.000000	0.000000	0.197087	0.069172	-0.722801	0.000000	0.000000	4.000000	36.000000	0.000000
3304.036126	-0.008974	0.553898	0.037062	73.561661	-3.240623	0.129181	1.973579	0.000000	-4.518449	0.000000	0.000000	0.000000	0.197087	0.069172	-0.722801	0.000000	0.000000	4.000000	36.000000	0.000000
3304.039459	-0.008974	0.553898	0.037062	73.561661	-3.240623	0.129181	1.973579	0.000000	-4.518449	0.000000	0.000000	0.000000	0.197087	0.069172	-0.722801	0.000000	0.000000	4.000000	36.000000	0.000000
3304.042792	-0.008627	0.554067	0.034653	73.388924	-3.157103	0.492826	1.853112	0.000000	-4.551297	0.000000	0.000000	0.000000	0.104209	0.050874	-0.722749	0.000000	0.000000	4.000000	36.000000	0.000000
3304.046126	-0.008627	0.554067	0.034653	73.388924	-3.157103	0.492826	1.853112	0.000000	-4.551297	0.000000	0.000000	0.000000	0.104209	0.050874	-0.722749	0.000000	0.000000	4.000000	36.000000	0.000000
3304.049459	-0.008627	0.554067	0.034653	73.388924	-3.157103	0.492826	1.853112	0.000000	-4.551297	0.000000	0.000000	0.000000	0.104209	0.050874	-0.722749	0.000000	0.000000	4.000000	36.000000	0.000000
3304.052792	-0.008561	0.554221	0.032258	73.223137	-3.063481	0.770371	1.732654	0.000000	-4.568665	0.000000	0.000000	0.000000	0.019576	0.046034	-0.718580	0.000000	0.000000	4.000000	36.000000	0.000000
3304.056126	-0.008561	0.554221	0.032258	73.223137	-3.063481	0.770371	1.732654	0.000000	-4.568665	0.000000	0.000000	0.000000	0.019576	0.046034	-0.718580	0.000000	0.000000	4.000000	36.000000	0.000000
3304.059459	-0.008561	0.554221	0.032258	73.223137	-3.063481	0.770371	1.732654	0.000000	-4.568665	0.000000	0.000000	0.000000	0.019576	0.046034	-0.718580	0.000000	0.000000	4.000000	36.000000	0.000000
3304.062792	-0.008752	0.554331	0.029947	73.063148	-2.864943	1.151484	1.612890	0.000000	-4.571927	0.000000	0.000000	0.000000	-0.057268	0.032984	-0.693315	0.000000	0.000000	4.000000	36.000000	0.000000
3304.066126	-0.008752	0.554331	0.029947	73.063148	-2.864943	1.151484	1.612890	0.000000	-4.571927	0.000000	0.000000	0.000000	-0.057268	0.032984	-0.693315	0.000000	0.000000	4.000000	36.000000	0.000000
3304.069459	-0.008752	0.554331	0.029947	73.063148	-2.864943	1.151484	1.612890	0.000000	-4.571927	0.000000	0.000000	0.000000	-0.057268	0.032984	-0.693315	0.000000	0.000000	4.000000	36.000000	0.000000
3304.072792	-0.009103	0.554390	0.027681	72.922302	-2.487494	1.785801	1.497338	0.000000	-4.562383	0.000000	0.000000	0.000000	-0.105212	0.017791	-0.679828	0.000000	0.000000	4.000000	36.000000	0.000000
3304.076126	-0.009103	0.554390	0.027681	72.922302	-2.487494	1.785801	1.497338	0.000000	-4.562383	0.000000	0.000000	0.000000	-0.105212	0.017791	-0.679828	0.000000	0.000000	4.000000	36.000000	0.000000
3304.079459	-0.009103	0.554390	0.027681	72.922302	-2.487494	1.785801	1.497338	0.000000	-4.562383	0.000000	0.000000	0.000000	-0.105212	0.017791	-0.679828	0.000000	0.000000	4.000000	36.000000	0.000000
3304.082792	-0.009566	0.554399	0.025460	72.811089	-2.022375	2.582200	1.384033	0.000000	-4.544847	0.000000	0.000000	0.000000	-0.138768	0.002892	-0.666099	0.000000	0.000000	4.000000	36.000000	0.000000
3304.086126	-0.009566	0.554399	0.025460	72.811089	-2.022375	2.582200	1.384033	0.000000	-4.544847	0.000000	0.000000	0.000000	-0.138768	0.002892	-0.666099	0.000000	0.000000	4.000000	36.000000	0.000000
3304.089459	-0.009566	0.554399	0.025460	72.811089	-2.022375	2.582200	1.384033	0.000000	-4.544847	0.000000	0.000000	0.000000	-0.138768	0.002892	-0.666099	0.000000	0.000000	4.000000	36.000000	0.000000
3304.092792	-0.010207	0.554378	0.023302	72.735786	-1.525409	3.467087	1.273017	0.000000	-4.521719	0.000000	0.000000	0.000000	-0.192538	-0.006578	-0.647431	0.000000	0.000000	4.000000	36.000000	0.000000
3304.096126	-0.010207	0.554378	0.023302	72.735786	-1.525409	3.467087	1.273017	0.000000	-4.521719	0.000000	0.000000	0.000000	-0.192538	-0.006578	-0.647431	0.000000	0.000000	4.000000	36.000000	0.000000
3304.099459	-0.010207	0.554378	0.023302	72.735786	-1.525409	3.467087	1.273017	0.000000	-4.521719	0.000000	0.000000	0.000000	-0.192538	-0.006578	-0.647431	0.000000	0.000000	4.000000	36.000000	0.000000
3304.102792	-0.011025	0.554325	0.021141	72.673378	-1.044872	4.368087	1.165111	0.000000	-4.489629	0.000000	0.000000	0.000000	-0.245210	-0.015653	-0.648306	0.000000	0.000000	4.000000	36.000000	0.000000
3304.106126	-0.011025	0.554325	0.021141	72.673378	-1.044872	4.368087	1.165111	0.000000	-4.489629	0.000000	0.000000	0.000000	-0.245210	-0.015653	-0.648306	0.000000	0.000000	4.000000	36.000000	0.000000
3304.109459	-0.011025	0.554325	0.021141	72.673378	-1.044872	4.368087	1.165111	0.000000	-4.489629	0.000000	0.000000	0.000000	-0.245210	-0.015653	-0.648306	0.000000	0.000000	4.000000	36.000000	0.000000
3304.112792	-0.012017	0.554217	0.019046	72.616844	-0.610450	5.238207	1.057060	0.000000	-4.448761	0.000000	0.000000	0.000000	-0.297677	-0.032581	-0.628414	0.000000	0.000000	4.000000	36.000000	0.000000
3304.116126	-0.012017	0.554217	0.019046	72.616844	-0.610450	5.238207	1.057060	0.000000	-4.448761	0.000000	0.000000	0.000000	-0.297677	-0.032581	-0.628414	0.000000	0.000000	4.000000	36.000000	0.000000
3304.119459	-0.012017	0.554217	0.019046	72.616844	-0.610450	5.238207	1.057060	0.000000	-4.448761	0.000000	0.000000	0.000000	-0.297677	-0.032581	-0.628414	0.000000	0.000000	4.000000	36.000000	0.000000
3304.122792	-0.013182	0.554122	0.017025	72.532700	-0.241691	6.048363	0.952325	0.000000	-4.399148	0.000000	0.000000	0.000000	-0.349633	-0.028438	-0.606521	0.000000	0.000000	4.000000	36.000000	0.000000
3304.126126	-0.013182	0.554122	0.017025	72.532700	-0.241691	6.048363	0.952325	0.000000	-4.399148	0.000000	0.000000	0.000000	-0.349633	-0.028438	-0.606521	0.000000	0.000000	4.000000	36.000000	0.000000
3304.129459	-0.013182	0.554122	0.017025	72.532700	-0.241691	6.048363	0.952325	0.000000	-4.399148	0.000000	0.000000	0.000000	-0.349633	-0.028438	-0.606521	0.000000	0.000000	4.000000	36.000000	0.000000
3304.132792	-0.014542	0.553990	0.015085	72.421883	0.076776	6.828192	0.851238	0.000000	-4.340876	0.000000	0.000000	0.000000	-0.407909	-0.039759	-0.581939	0.000000	0.000000	4.000000	36.000000	0.000000
3304.136126	-0.014542	0.553990	0.015085	72.421883	0.076776	6.828192	0.851238	0.000000	-4.340876	0.000000	0.000000	0.000000	-0.407909	-0.039759	-0.581939	0.000000	0.000000	4.000000	36.000000	0.000000
3304.139459	-0.014542	0.553990	0.015085	72.421883	0.076776	6.828192	0.851238	0.000000	-4.340876	0.000000	0.000000	0.000000	-0.407909	-0.039759	-0.581939	0.000000	0.000000	4.000000	36.000000	0.000000
3304.142792	-0.016050	0.553846	0.013222	72.285400	0.390495	7.643064	0.754248	0.000000	-4.272891	0.000000	0.000000	0.000000	-0.452229	-0.043111	-0.558902	0.000000	0.000000	4.000000	36.000000	0.000000
3304.146126	-0.016050	0.553846	0.013222	72.285400	0.390495	7.643064	0.754248	0.000000	-4.272891	0.000000	0.000000	0.000000	-0.452229	-0.043111	-0.558902	0.000000	0.000000	4.000000	36.000000	0.000000
3304.149459	-0.016050	0.553846	0.013222	72.285400	0.390495	7.643064	0.754248	0.000000	-4.272891	0.000000	0.000000	0.000000	-0.452229	-0.043111	-0.558902	0.000000	0.000000	4.000000	36.000000	0.000000
3304.152792	-0.017682	0.553683	0.011459	72.144722	0.758958	8.587327	0.661098	0.000000	-4.197520	0.000000	0.000000	0.000000	-0.489841	-0.048834	-0.528918	0.000000	0.000000	4.000000	36.000000	0.000000
3304.156126	-0.017682	0.553683	0.011459	72.144722	0.758958	8.587327	0.661098	0.000000	-4.197520	0.000000	0.000000	0.000000	-0.489841	-0.048834	-0.528918	0.000000	0.000000	4.000000	36.000000	0.000000
3304.159459	-0.017682	0.553683	0.011459	72.144722	0.758958	8.587327	0.661098	0.000000	-4.197520	0.000000	0.000000	0.000000	-0.489841	-0.048834	-0.528918	0.000000	0.000000	4.000000	36.000000	0.000000
3304.162792	-0.019439	0.553468	0.009758	72.008881	1.202775	9.685975	0.572945	0.000000	-4.115880	0.000000	0.000000	0.000000	-0.526901	-0.064636	-0.510170	0.000000	0.000000	4.000000	36.000000	0.000000
3304.166126	-0.019439	0.553468	0.009758	72.008881	1.202775	9.685975	0.572945	0.000000	-4.115880	0.000000	0.000000	0.000000	-0.526901	-0.064636	-0.510170	0.000000	0.000000	4.000000	36.000000	0.000000
3304.169459	-0.019439	0.553468	0.009758	72.008881	1.202775	9.685975	0.572945	0.000000	-4.115880	0.000000	0.000000	0.000000	-0.526901	-0.064636	-0.510170	0.000000	0.000000	4.000000	36.000000	0.000000
3304.172792	-0.021320	0.553209	0.008161	71.896088	1.684745	10.862103	0.487916	0.000000	-4.028063	0.000000	0.000000	0.000000	-0.564351	-0.077631	-0.479290	0.000000	0.000000	4.000000	36.000000	0.000000
3304.176126	-0.021320	0.553209	0.008161	71.896088	1.684745	10.862103	0.487916	0.000000	-4.028063	0.000000	0.000000	0.000000	-0.564351	-0.077631	-0.479290	0.000000	0.000000	4.000000	36.000000	0.000000
3304.179459	-0.021320	0.553209	0.008161	71.896088	1.684745	10.862103	0.487916	0.000000	-4.028063	0.000000	0.000000	0.000000	-0.564351	-0.077631	-0.479290	0.000000	0.000000	4.000000	36.000000	0.000000
3304.182792	-0.023344	0.552890	0.006580	71.806923	2.151132	11.910503	0.408035	0.000000	-3.934004	0.000000	0.000000	0.000000	-0.607164	-0.095589	-0.474209	0.000000	0.000000	4.000000	36.000000	0.000000
3304.186126	-0.023344	0.552890	0.006580	71.806923	2.151132	11.910503	0.408035	0.000000	-3.934004	0.000000	0.000000	0.000000	-0.607164	-0.095589	-0.474209	0.000000	0.000000	4.000000	36.000000	0.000000
3304.189459	-0.023344	0.552890	0.006580	71.806923	2.151132	11.910503	0.408035	0.000000	-3.934004	0.000000	0.000000	0.000000	-0.607164	-0.095589	-0.474209	0.000000	0.000000	4.000000	36.000000	0.000000
3304.192792	-0.025489	0.552504	0.005039	71.742661	2.544656	12.500149	0.329000	0.000000	-3.832810	0.000000	0.000000	0.000000	-0.643430	-0.115828	-0.462310	0.000000	0.000000	4.000000	36.000000	0.000000
3304.196126	-0.025489	0.552504	0.005039	71.742661	2.544656	12.500149	0.329000	0.000000	-3.832810	0.000000	0.000000	0.000000	-0.643430	-0.115828	-0.462310	0.000000	0.000000	4.000000	36.000000	0.000000
3304.199459	-0.025489	0.552504	0.005039	71.742661	2.544656	12.500149	0.329000	0.000000	-3.832810	0.000000	0.000000	0.000000	-0.643430	-0.115828	-0.462310	0.000000	0.000000	4.000000	36.000000	0.000000
3304.202792	-0.027733	0.552068	0.003555	71.705124	2.875296	12.357072	0.251948	0.000000	-3.725572	0.000000	0.000000	0.000000	-0.673297	-0.130803	-0.445056	0.000000	0.000000	4.000000	36.000000	0.000000
3304.206126	-0.027733	0.552068	0.003555	71.705124	2.875296	12.357072	0.251948	0.000000	-3.725572	0.000000	0.000000	0.000000	-0.673297	-0.130803	-0.445056	0.000000	0.000000	4.000000	36.000000	0.000000
3304.209459	-0.027733	0.552068	0.003555	71.705124	2.875296	12.357072	0.251948	0.000000	-3.725572	0.000000	0.000000	0.000000	-0.673297	-0.130803	-0.445056	0.000000	0.000000	4.000000	36.000000	0.000000
3304.212792	-0.030148	0.551600	0.002207	71.673248	3.183433	11.928904	0.177772	0.000000	-3.613356	0.000000	0.000000	0.000000	-0.724440	-0.140442	-0.404408	0.000000	0.000000	4.000000	36.000000	0.000000
3304.216126	-0.030148	0.551600	0.002207	71.673248	3.183433	11.928904	0.177772	0.000000	-3.613356	0.000000	0.000000	0.000000	-0.724440	-0.140442	-0.404408	0.000000	0.000000	4.000000	36.000000	0.000000
3304.219459	-0.030148	0.551600	0.002207	71.673248	3.183433	11.928904	0.177772	0.000000	-3.613356	0.000000	0.000000	0.000000	-0.724440	-0.140442	-0.404408	0.000000	0.000000	4.000000	36.000000	0.000000
3304.222792	-0.032693	0.551159	0.001027	71.628456	3.570912	11.817293	0.110371	0.000000	-3.492616	0.000000	0.000000	0.000000	-0.763503	-0.132350	-0.354084	0.000000	0.000000	4.000000	36.000000	0.000000
3304.226126	-0.032693	0.551159	0.001027	71.628456	3.570912	11.817293	0.110371	0.000000	-3.492616	0.000000	0.000000	0.000000	-0.763503	-0.132350	-0.354084	0.000000	0.000000	4.000000	36.000000	0.000000
3304.229459	-0.032693	0.551159	0.001027	71.628456	3.570912	11.817293	0.110371	0.000000	-3.492616	0.000000	0.000000	0.000000	-0.763503	-0.132350	-0.354084	0.000000	0.000000	4.000000	36.000000	0.000000
3304.232792	-0.035330	0.550753	0.000058	71.553406	4.080621	12.119729	0.051357	0.000000	-3.365365	0.000000	0.000000	0.000000	-0.791174	-0.121684	-0.290719	0.000000	0.000000	4.000000	36.000000	0.000000
3304.236126	-0.035330	0.550753	0.000058	71.553406	4.080621	12.119729	0.051357	0.000000	-3.365365	0.000000	0.000000	0.000000	-0.791174	-0.121684	-0.290719	0.000000	0.000000	4.000000	36.000000	0.000000
3304.239459	-0.035330	0.550753	0.000058	71.553406	4.080621	12.119729	0.051357	0.000000	-3.365365	0.000000	0.000000	0.000000	-0.791174	-0.121684	-0.290719	0.000000	0.000000	4.000000	36.000000	0.000000
3304.242792	-0.038038	0.550374	-0.000741	71.470009	4.725237	12.857192	0.002904	0.000000	-3.233503	0.000000	0.000000	0.000000	-0.812346	-0.113673	-0.239761	0.000000	0.000000	4.000000	36.000000	0.000000
3304.246126	-0.038038	0.550374	-0.000741	71.470009	4.725237	12.857192	0.002904	0.000000	-3.233503	0.000000	0.000000	0.000000	-0.812346	-0.113673	-0.239761	0.000000	0.000000	4.000000	36.000000	0.000000
3304.249459	-0.038038	0.550374	-0.000741	71.470009	4.725237	12.857192	0.002904	0.000000	-3.233503	0.000000	0.000000	0.000000	-0.812346	-0.113673	-0.239761	0.000000	0.000000	4.000000	36.000000	0.000000
3304.252792	-0.040839	0.550030	-0.001397	71.397888	5.569551	14.048484	-0.037056	0.000000	-3.098112	0.000000	0.000000	0.000000	-0.840287	-0.103236	-0.196748	0.000000	0.000000	4.000000	36.000000	0.000000
3304.256126	-0.040839	0.550030	-0.001397	71.397888	5.569551	14.048484	-0.037056	0.000000	-3.098112	0.000000	0.000000	0.000000	-0.840287	-0.103236	-0.196748	0.000000	0.000000	4.000000	36.000000	0.000000
3304.259459	-0.040839	0.550030	-0.001397	71.397888	5.569551	14.048484	-0.037056	0.000000	-3.098112	0.000000	0.000000	0.000000	-0.840287	-0.103236	-0.196748	0.000000	0.000000	4.000000	36.000000	0.000000
3304.262792	-0.043695	0.549712	-0.001883	71.305473	6.536007	15.214163	-0.069848	0.000000	-2.958064	0.000000	0.000000	0.000000	-0.856737	-0.095368	-0.145920	0.000000	0.000000	4.000000	36.000000	0.000000
3304.266126	-0.043695	0.549712	-0.001883	71.305473	6.536007	15.214163	-0.069848	0.000000	-2.958064	0.000000	0.000000	0.000000	-0.856737	-0.095368	-0.145920	0.000000	0.000000	4.000000	36.000000	0.000000
3304.269459	-0.043695	0.549712	-0.001883	71.305473	6.536007	15.214163	-0.069848	0.000000	-2.958064	0.000000	0.000000	0.000000	-0.856737	-0.095368	-0.145920	0.000000	0.000000	4.000000	36.000000	0.000000
3304.272792	-0.046567	0.549437	-0.002178	71.176140	7.561275	15.975562	-0.094168	0.000000	-2.815274	0.000000	0.000000	0.000000	-0.861807	-0.082550	-0.088518	0.000000	0.000000	4.000000	36.000000	0.000000
3304.276126	-0.046567	0.549437	-0.002178	71.176140	7.561275	15.975562	-0.094168	0.000000	-2.815274	0.000000	0.000000	0.000000	-0.861807	-0.082550	-0.088518	0.000000	0.000000	4.000000	36.000000	0.000000
3304.279459	-0.046567	0.549437	-0.002178	71.176140	7.561275	15.975562	-0.094168	0.000000	-2.815274	0.000000	0.000000	0.000000	-0.861807	-0.082550	-0.088518	0.000000	0.000000	4.000000	36.000000	0.000000
3304.282792	-0.049476	0.549154	-0.002340	71.018791	8.576049	16.557999	-0.108920	0.000000	-2.671640	0.000000	0.000000	0.000000	-0.872709	-0.084880	-0.048496	0.000000	0.000000	4.000000	36.000000	0.000000
3304.286126	-0.049476	0.549154	-0.002340	71.018791	8.576049	16.557999	-0.108920	0.000000	-2.671640	0.000000	0.000000	0.000000	-0.872709	-0.084880	-0.048496	0.000000	0.000000	4.000000	36.000000	0.000000
3304.289459	-0.049476	0.549154	-0.002340	71.018791	8.576049	16.557999	-0.108920	0.000000	-2.671640	0.000000	0.000000	0.000000	-0.872709	-0.084880	-0.048496	0.000000	0.000000	4.000000	36.000000	0.000000
3304.292792	-0.052427	0.548880	-0.002351	70.830406	9.525549	17.230438	-0.117003	0.000000	-2.526189	0.000000	0.000000	0.000000	-0.885083	-0.082321	-0.003176	0.000000	0.000000	4.000000	36.000000	0.000000
3304.296126	-0.052427	0.548880	-0.002351	70.830406	9.525549	17.230438	-0.117003	0.000000	-2.526189	0.000000	0.000000	0.000000	-0.885083	-0.082321	-0.003176	0.000000	0.000000	4.000000	36.000000	0.000000
3304.299459	-0.052427	0.548880	-0.002351	70.830406	9.525549	17.230438	-0.117003	0.000000	-2.526189	0.000000	0.000000	0.000000	-0.885083	-0.082321	-0.003176	0.000000	0.000000	4.000000	36.000000	0.000000
3304.302792	-0.055406	0.548664	-0.002153	70.622314	10.382288	17.980757	-0.117533	0.000000	-2.378675	0.000000	0.000000	0.000000	-0.893952	-0.064814	0.059244	0.000000	0.000000	4.000000	36.000000	0.000000
3304.306126	-0.055406	0.548664	-0.002153	70.622314	10.382288	17.980757	-0.117533	0.000000	-2.378675	0.000000	0.000000	0.000000	-0.893952	-0.064814	0.059244	0.000000	0.000000	4.000000	36.000000	0.000000
3304.309459	-0.055406	0.548664	-0.002153	70.622314	10.382288	17.980757	-0.117533	0.000000	-2.378675	0.000000	0.000000	0.000000	-0.893952	-0.064814	0.059244	0.000000	0.000000	4.000000	36.000000	0.000000
3304.312792	-0.058415	0.548472	-0.001785	70.396217	11.137477	18.706778	-0.107659	0.000000	-2.229683	0.000000	0.000000	0.000000	-0.902671	-0.057489	0.110409	0.000000	0.000000	4.000000	36.000000	0.000000
3304.316126	-0.058415	0.548472	-0.001785	70.396217	11.137477	18.706778	-0.107659	0.000000	-2.229683	0.000000	0.000000	0.000000	-0.902671	-0.057489	0.110409	0.000000	0.000000	4.000000	36.000000	0.000000
3304.319459	-0.058415	0.548472	-0.001785	70.396217	11.137477	18.706778	-0.107659	0.000000	-2.229683	0.000000	0.000000	0.000000	-0.902671	-0.057489	0.110409	0.000000	0.000000	4.000000	36.000000	0.000000
3304.322792	-0.061461	0.548363	-0.001216	70.149734	11.781859	19.279472	-0.089257	0.000000	-2.079237	0.000000	0.000000	0.000000	-0.913724	-0.032777	0.170891	0.000000	0.000000	4.000000	36.000000	0.000000
3304.326126	-0.061461	0.548363	-0.001216	70.149734	11.781859	19.279472	-0.089257	0.000000	-2.079237	0.000000	0.000000	0.000000	-0.913724	-0.032777	0.170891	0.000000	0.000000	4.000000	36.000000	0.000000
3304.329459	-0.061461	0.548363	-0.001216	70.149734	11.781859	19.279472	-0.089257	0.000000	-2.079237	0.000000	0.000000	0.000000	-0.913724	-0.032777	0.170891	0.000000	0.000000	4.000000	36.000000	0.000000
3304.332792	-0.064460	0.548268	-0.000442	69.893181	12.321908	19.623213	-0.060775	0.000000	-1.926950	0.000000	0.000000	0.000000	-0.899621	-0.028271	0.232191	0.000000	0.000000	4.000000	36.000000	0.000000
3304.336126	-0.064460	0.548268	-0.000442	69.893181	12.321908	19.623213	-0.060775	0.000000	-1.926950	0.000000	0.000000	0.000000	-0.899621	-0.028271	0.232191	0.000000	0.000000	4.000000	36.000000	0.000000
3304.339459	-0.064460	0.548268	-0.000442	69.893181	12.321908	19.623213	-0.060775	0.000000	-1.926950	0.000000	0.000000	0.000000	-0.899621	-0.028271	0.232191	0.000000	0.000000	4.000000	36.000000	0.000000
3304.342792	-0.067378	0.548155	0.000439	69.650177	12.767067	19.761372	-0.022077	0.000000	-1.777013	0.000000	0.000000	0.000000	-0.875521	-0.033967	0.264195	0.000000	0.000000	4.000000	36.000000	0.000000
3304.346126	-0.067378	0.548155	0.000439	69.650177	12.767067	19.761372	-0.022077	0.000000	-1.777013	0.000000	0.000000	0.000000	-0.875521	-0.033967	0.264195	0.000000	0.000000	4.000000	36.000000	0.000000
3304.349459	-0.067378	0.548155	0.000439	69.650177	12.767067	19.761372	-0.022077	0.000000	-1.777013	0.000000	0.000000	0.000000	-0.875521	-0.033967	0.264195	0.000000	0.000000	4.000000	36.000000	0.000000
3304.352792	-0.070180	0.548031	0.001476	69.452232	13.181135	19.894653	0.021956	0.000000	-1.631093	0.000000	0.000000	0.000000	-0.840615	-0.037383	0.311058	0.000000	0.000000	4.000000	36.000000	0.000000
3304.356126	-0.070180	0.548031	0.001476	69.452232	13.181135	19.894653	0.021956	0.000000	-1.631093	0.000000	0.000000	0.000000	-0.840615	-0.037383	0.311058	0.000000	0.000000	4.000000	36.000000	0.000000
3304.359459	-0.070180	0.548031	0.001476	69.452232	13.181135	19.894653	0.021956	0.000000	-1.631093	0.000000	0.000000	0.000000	-0.840615	-0.037383	0.311058	0.000000	0.000000	4.000000	36.000000	0.000000
3304.362792	-0.072895	0.547861	0.002563	69.374382	13.688190	20.149618	0.073799	0.000000	-1.490991	0.000000	0.000000	0.000000	-0.814411	-0.050987	0.326082	0.000000	0.000000	4.000000	36.000000	0.000000
3304.366126	-0.072895	0.547861	0.002563	69.374382	13.688190	20.149618	0.073799	0.000000	-1.490991	0.000000	0.000000	0.000000	-0.814411	-0.050987	0.326082	0.000000	0.000000	4.000000	36.000000	0.000000
3304.369459	-0.072895	0.547861	0.002563	69.374382	13.688190	20.149618	0.073799	0.000000	-1.490991	0.000000	0.000000	0.000000	-0.814411	-0.050987	0.326082	0.000000	0.000000	4.000000	36.000000	0.000000
3304.372792	-0.075478	0.547670	0.003704	69.417091	14.204516	20.285847	0.128146	0.000000	-1.355256	0.000000	0.000000	0.000000	-0.774816	-0.057136	0.342246	0.000000	0.000000	4.000000	36.000000	0.000000
3304.376126	-0.075478	0.547670	0.003704	69.417091	14.204516	20.285847	0.128146	0.000000	-1.355256	0.000000	0.000000	0.000000	-0.774816	-0.057136	0.342246	0.000000	0.000000	4.000000	36.000000	0.000000
3304.379459	-0.075478	0.547670	0.003704	69.417091	14.204516	20.285847	0.128146	0.000000	-1.355256	0.000000	0.000000	0.000000	-0.774816	-0.057136	0.342246	0.000000	0.000000	4.000000	36.000000	0.000000
3304.382792	-0.077963	0.547501	0.004975	69.527100	14.638274	20.166237	0.185187	0.000000	-1.226120	0.000000	0.000000	0.000000	-0.745560	-0.050890	0.381255	0.000000	0.000000	4.000000	36.000000	0.000000
3304.386126	-0.077963	0.547501	0.004975	69.527100	14.638274	20.166237	0.185187	0.000000	-1.226120	0.000000	0.000000	0.000000	-0.745560	-0.050890	0.381255	0.000000	0.000000	4.000000	36.000000	0.000000
3304.389459	-0.077963	0.547501	0.004975	69.527100	14.638274	20.166237	0.185187	0.000000	-1.226120	0.000000	0.000000	0.000000	-0.745560	-0.050890	0.381255	0.000000	0.000000	4.000000	36.000000	0.000000
3304.392792	-0.080265	0.547394	0.006405	69.663651	14.903762	19.830511	0.248729	0.000000	-1.101860	0.000000	0.000000	0.000000	-0.690749	-0.032007	0.429228	0.000000	0.000000	4.000000	36.000000	0.000000
3304.396126	-0.080265	0.547394	0.006405	69.663651	14.903762	19.830511	0.248729	0.000000	-1.101860	0.000000	0.000000	0.000000	-0.690749	-0.032007	0.429228	0.000000	0.000000	4.000000	36.000000	0.000000
3304.399459	-0.080265	0.547394	0.006405	69.663651	14.903762	19.830511	0.248729	0.000000	-1.101860	0.000000	0.000000	0.000000	-0.690749	-0.032007	0.429228	0.000000	0.000000	4.000000	36.000000	0.000000
3304.402792	-0.082400	0.547340	0.008085	69.767616	15.058909	19.520681	0.320267	0.000000	-0.986735	0.000000	0.000000	0.000000	-0.640432	-0.016112	0.504026	0.000000	0.000000	4.000000	36.000000	0.000000
3304.406126	-0.082400	0.547340	0.008085	69.767616	15.058909	19.520681	0.320267	0.000000	-0.986735	0.000000	0.000000	0.000000	-0.640432	-0.016112	0.504026	0.000000	0.000000	4.000000	36.000000	0.000000
3304.409459	-0.082400	0.547340	0.008085	69.767616	15.058909	19.520681	0.320267	0.000000	-0.986735	0.000000	0.000000	0.000000	-0.640432	-0.016112	0.504026	0.000000	0.000000	4.000000	36.000000	0.000000
3304.412792	-0.084303	0.547382	0.010042	69.829796	15.169775	19.307686	0.404272	0.000000	-0.879996	0.000000	0.000000	0.000000	-0.570857	0.012450	0.586861	0.000000	0.000000	4.000000	36.000000	0.000000
3304.416126	-0.084303	0.547382	0.010042	69.829796	15.169775	19.307686	0.404272	0.000000	-0.879996	0.000000	0.000000	0.000000	-0.570857	0.012450	0.586861	0.000000	0.000000	4.000000	36.000000	0.000000
3304.419459	-0.084303	0.547382	0.010042	69.829796	15.169775	19.307686	0.404272	0.000000	-0.879996	0.000000	0.000000	0.000000	-0.570857	0.012450	0.586861	0.000000	0.000000	4.000000	36.000000	0.000000
3304.422792	-0.086049	0.547424	0.012192	69.878876	15.281739	19.258926	0.502082	0.000000	-0.784853	0.000000	0.000000	0.000000	-0.523838	0.012785	0.645162	0.000000	0.000000	4.000000	36.000000	0.000000
3304.426126	-0.086049	0.547424	0.012192	69.878876	15.281739	19.258926	0.502082	0.000000	-0.784853	0.000000	0.000000	0.000000	-0.523838	0.012785	0.645162	0.000000	0.000000	4.000000	36.000000	0.000000
3304.429459	-0.086049	0.547424	0.012192	69.878876	15.281739	19.258926	0.502082	0.000000	-0.784853	0.000000	0.000000	0.000000	-0.523838	0.012785	0.645162	0.000000	0.000000	4.000000	36.000000	0.000000
3304.432792	-0.087718	0.547485	0.014476	69.969780	15.473440	19.324049	0.609609	0.000000	-0.697547	0.000000	0.000000	0.000000	-0.500677	0.018347	0.685082	0.000000	0.000000	4.000000	36.000000	0.000000
3304.436126	-0.087718	0.547485	0.014476	69.969780	15.473440	19.324049	0.609609	0.000000	-0.697547	0.000000	0.000000	0.000000	-0.500677	0.018347	0.685082	0.000000	0.000000	4.000000	36.000000	0.000000
3304.439459	-0.087718	0.547485	0.014476	69.969780	15.473440	19.324049	0.609609	0.000000	-0.697547	0.000000	0.000000	0.000000	-0.500677	0.018347	0.685082	0.000000	0.000000	4.000000	36.000000	0.000000
3304.442792	-0.089269	0.547506	0.016802	70.168465	15.834310	19.391193	0.723789	0.000000	-0.614101	0.000000	0.000000	0.000000	-0.465165	0.006098	0.697994	0.000000	0.000000	4.000000	36.000000	0.000000
3304.446126	-0.089269	0.547506	0.016802	70.168465	15.834310	19.391193	0.723789	0.000000	-0.614101	0.000000	0.000000	0.000000	-0.465165	0.006098	0.697994	0.000000	0.000000	4.000000	36.000000	0.000000
3304.449459	-0.089269	0.547506	0.016802	70.168465	15.834310	19.391193	0.723789	0.000000	-0.614101	0.000000	0.000000	0.000000	-0.465165	0.006098	0.697994	0.000000	0.000000	4.000000	36.000000	0.000000
3304.452792	-0.090702	0.547502	0.019191	70.463013	16.409254	19.507904	0.840121	0.000000	-0.536573	0.000000	0.000000	0.000000	-0.430111	-0.001244	0.716606	0.000000	0.000000	4.000000	36.000000	0.000000
3304.456126	-0.090702	0.547502	0.019191	70.463013	16.409254	19.507904	0.840121	0.000000	-0.536573	0.000000	0.000000	0.000000	-0.430111	-0.001244	0.716606	0.000000	0.000000	4.000000	36.000000	0.000000
3304.459459	-0.090702	0.547502	0.019191	70.463013	16.409254	19.507904	0.840121	0.000000	-0.536573	0.000000	0.000000	0.000000	-0.430111	-0.001244	0.716606	0.000000	0.000000	4.000000	36.000000	0.000000
3304.462792	-0.091946	0.547455	0.021638	70.799934	17.169775	19.777769	0.959555	0.000000	-0.464888	0.000000	0.000000	0.000000	-0.373015	-0.013890	0.734057	0.000000	0.000000	4.000000	36.000000	0.000000
3304.466126	-0.091946	0.547455	0.021638	70.799934	17.169775	19.777769	0.959555	0.000000	-0.464888	0.000000	0.000000	0.000000	-0.373015	-0.013890	0.734057	0.000000	0.000000	4.000000	36.000000	0.000000
3304.469459	-0.091946	0.547455	0.021638	70.799934	17.169775	19.777769	0.959555	0.000000	-0.464888	0.000000	0.000000	0.000000	-0.373015	-0.013890	0.734057	0.000000	0.000000	4.000000	36.000000	0.000000
3304.472792	-0.092945	0.547402	0.024126	71.117744	18.035183	20.261307	1.081898	0.000000	-0.402719	0.000000	0.000000	0.000000	-0.299698	-0.015853	0.746326	0.000000	0.000000	4.000000	36.000000	0.000000
3304.476126	-0.092945	0.547402	0.024126	71.117744	18.035183	20.261307	1.081898	0.000000	-0.402719	0.000000	0.000000	0.000000	-0.299698	-0.015853	0.746326	0.000000	0.000000	4.000000	36.000000	0.000000
3304.479459	-0.092945	0.547402	0.024126	71.117744	18.035183	20.261307	1.081898	0.000000	-0.402719	0.000000	0.000000	0.000000	-0.299698	-0.015853	0.746326	0.000000	0.000000	4.000000	36.000000	0.000000
3304.482792	-0.093704	0.547324	0.026701	71.398544	18.945045	20.883417	1.206286	0.000000	-0.352769	0.000000	0.000000	0.000000	-0.227830	-0.023632	0.772609	0.000000	0.000000	4.000000	36.000000	0.000000
3304.486126	-0.093704	0.547324	0.026701	71.398544	18.945045	20.883417	1.206286	0.000000	-0.352769	0.000000	0.000000	0.000000	-0.227830	-0.023632	0.772609	0.000000	0.000000	4.000000	36.000000	0.000000
3304.489459	-0.093704	0.547324	0.026701	71.398544	18.945045	20.883417	1.206286	0.000000	-0.352769	0.000000	0.000000	0.000000	-0.227830	-0.023632	0.772609	0.000000	0.000000	4.000000	36.000000	0.000000
3304.492792	-0.094250	0.547230	0.029271	71.650780	19.844423	21.532991	1.335054	0.000000	-0.314798	0.000000	0.000000	0.000000	-0.163649	-0.027953	0.770859	0.000000	0.000000	4.000000	36.000000	0.000000
3304.496126	-0.094250	0.547230	0.029271	71.650780	19.844423	21.532991	1.335054	0.000000	-0.314798	0.000000	0.000000	0.000000	-0.163649	-0.027953	0.770859	0.000000	0.000000	4.000000	36.000000	0.000000
3304.499459	-0.094250	0.547230	0.029271	71.650780	19.844423	21.532991	1.335054	0.000000	-0.314798	0.000000	0.000000	0.000000	-0.163649	-0.027953	0.770859	0.000000	0.000000	4.000000	36.000000	0.000000
3304.502792	-0.094555	0.547123	0.031840	71.879311	20.629416	22.059902	1.463531	0.000000	-0.287523	0.000000	0.000000	0.000000	-0.091519	-0.032194	0.770724	0.000000	0.000000	4.000000	36.000000	0.000000
3304.506126	-0.094555	0.547123	0.031840	71.879311	20.629416	22.059902	1.463531	0.000000	-0.287523	0.000000	0.000000	0.000000	-0.091519	-0.032194	0.770724	0.000000	0.000000	4.000000	36.000000	0.000000
3304.509459	-0.094555	0.547123	0.031840	71.879311	20.629416	22.059902	1.463531	0.000000	-0.287523	0.000000	0.000000	0.000000	-0.091519	-0.032194	0.770724	0.000000	0.000000	4.000000	36.000000	0.000000
3304.512792	-0.094659	0.546984	0.034382	72.102165	21.284616	22.464352	1.591985	0.000000	-0.272270	0.000000	0.000000	0.000000	-0.031304	-0.041609	0.762785	0.000000	0.000000	4.000000	36.000000	0.000000
3304.516126	-0.094659	0.546984	0.034382	72.102165	21.284616	22.464352	1.591985	0.000000	-0.272270	0.000000	0.000000	0.000000	-0.031304	-0.041609	0.762785	0.000000	0.000000	4.000000	36.000000	0.000000
3304.519459	-0.094659	0.546984	0.034382	72.102165	21.284616	22.464352	1.591985	0.000000	-0.272270	0.000000	0.000000	0.000000	-0.031304	-0.041609	0.762785	0.000000	0.000000	4.000000	36.000000	0.000000
3304.522792	-0.094615	0.546800	0.036805	72.340538	21.741571	22.613026	1.719116	0.000000	-0.267053	0.000000	0.000000	0.000000	0.013215	-0.055315	0.726887	0.000000	0.000000	4.000000	36.000000	0.000000
3304.526126	-0.094615	0.546800	0.036805	72.340538	21.741571	22.613026	1.719116	0.000000	-0.267053	0.000000	0.000000	0.000000	0.013215	-0.055315	0.726887	0.000000	0.000000	4.000000	36.000000	0.000000
3304.529459	-0.094615	0.546800	0.036805	72.340538	21.741571	22.613026	1.719116	0.000000	-0.267053	0.000000	0.000000	0.000000	0.013215	-0.055315	0.726887	0.000000	0.000000	4.000000	36.000000	0.000000
3304.532792	-0.094362	0.546595	0.039180	72.591812	22.002029	22.477863	1.840264	0.000000	-0.269255	0.000000	0.000000	0.000000	0.076003	-0.061531	0.712481	0.000000	0.000000	4.000000	36.000000	0.000000
3304.536126	-0.094362	0.546595	0.039180	72.591812	22.002029	22.477863	1.840264	0.000000	-0.269255	0.000000	0.000000	0.000000	0.076003	-0.061531	0.712481	0.000000	0.000000	4.000000	36.000000	0.000000
3304.539459	-0.094362	0.546595	0.039180	72.591812	22.002029	22.477863	1.840264	0.000000	-0.269255	0.000000	0.000000	0.000000	0.076003	-0.061531	0.712481	0.000000	0.000000	4.000000	36.000000	0.000000
3304.542792	-0.093913	0.546362	0.041463	72.838043	22.119902	22.144209	1.959011	0.000000	-0.281922	0.000000	0.000000	0.000000	0.134629	-0.069765	0.684764	0.000000	0.000000	4.000000	36.000000	0.000000
3304.546126	-0.093913	0.546362	0.041463	72.838043	22.119902	22.144209	1.959011	0.000000	-0.281922	0.000000	0.000000	0.000000	0.134629	-0.069765	0.684764	0.000000	0.000000	4.000000	36.000000	0.000000
3304.549459	-0.093913	0.546362	0.041463	72.838043	22.119902	22.144209	1.959011	0.000000	-0.281922	0.000000	0.000000	0.000000	0.134629	-0.069765	0.684764	0.000000	0.000000	4.000000	36.000000	0.000000
3304.552792	-0.093250	0.546138	0.043692	73.056328	22.104786	21.656843	2.073138	0.000000	-0.304360	0.000000	0.000000	0.000000	0.198887	-0.067319	0.668908	0.000000	0.000000	4.000000	36.000000	0.000000
3304.556126	-0.093250	0.546138	0.043692	73.056328	22.104786	21.656843	2.073138	0.000000	-0.304360	0.000000	0.000000	0.000000	0.198887	-0.067319	0.668908	0.000000	0.000000	4.000000	36.000000	0.000000
3304.559459	-0.093250	0.546138	0.043692	73.056328	22.104786	21.656843	2.073138	0.000000	-0.304360	0.000000	0.000000	0.000000	0.198887	-0.067319	0.668908	0.000000	0.000000	4.000000	36.000000	0.000000
3304.562792	-0.092340	0.545915	0.045833	73.245903	22.019258	21.087696	2.184623	0.000000	-0.337508	0.000000	0.000000	0.000000	0.273080	-0.066811	0.642263	0.000000	0.000000	4.000000	36.000000	0.000000
3304.566126	-0.092340	0.545915	0.045833	73.245903	22.019258	21.087696	2.184623	0.000000	-0.337508	0.000000	0.000000	0.000000	0.273080	-0.066811	0.642263	0.000000	0.000000	4.000000	36.000000	0.000000
3304.569459	-0.092340	0.545915	0.045833	73.245903	22.019258	21.087696	2.184623	0.000000	-0.337508	0.000000	0.000000	0.000000	0.273080	-0.066811	0.642263	0.000000	0.000000	4.000000	36.000000	0.000000
3304.572792	-0.091228	0.545695	0.047876	73.411209	21.794392	20.357204	2.291666	0.000000	-0.383021	0.000000	0.000000	0.000000	0.333389	-0.066071	0.612778	0.000000	0.000000	4.000000	36.000000	0.000000
3304.576126	-0.091228	0.545695	0.047876	73.411209	21.794392	20.357204	2.291666	0.000000	-0.383021	0.000000	0.000000	0.000000	0.333389	-0.066071	0.612778	0.000000	0.000000	4.000000	36.000000	0.000000
3304.579459	-0.091228	0.545695	0.047876	73.411209	21.794392	20.357204	2.291666	0.000000	-0.383021	0.000000	0.000000	0.000000	0.333389	-0.066071	0.612778	0.000000	0.000000	4.000000	36.000000	0.000000
3304.582792	-0.089953	0.545454	0.049754	73.556404	21.401047	19.419451	2.393796	0.000000	-0.438586	0.000000	0.000000	0.000000	0.382561	-0.072399	0.563290	0.000000	0.000000	4.000000	36.000000	0.000000
3304.586126	-0.089953	0.545454	0.049754	73.556404	21.401047	19.419451	2.393796	0.000000	-0.438586	0.000000	0.000000	0.000000	0.382561	-0.072399	0.563290	0.000000	0.000000	4.000000	36.000000	0.000000
3304.589459	-0.089953	0.545454	0.049754	73.556404	21.401047	19.419451	2.393796	0.000000	-0.438586	0.000000	0.000000	0.000000	0.382561	-0.072399	0.563290	0.000000	0.000000	4.000000	36.000000	0.000000
3304.592792	-0.088416	0.545249	0.051473	73.688004	20.875475	18.305685	2.487678	0.000000	-0.502346	0.000000	0.000000	0.000000	0.461058	-0.061576	0.515829	0.000000	0.000000	4.000000	36.000000	0.000000
3304.596126	-0.088416	0.545249	0.051473	73.688004	20.875475	18.305685	2.487678	0.000000	-0.502346	0.000000	0.000000	0.000000	0.461058	-0.061576	0.515829	0.000000	0.000000	4.000000	36.000000	0.000000
3304.599459	-0.088416	0.545249	0.051473	73.688004	20.875475	18.305685	2.487678	0.000000	-0.502346	0.000000	0.000000	0.000000	0.461058	-0.061576	0.515829	0.000000	0.000000	4.000000	36.000000	0.000000
3304.602792	-0.086687	0.545063	0.053003	73.827682	20.314100	17.121260	2.573649	0.000000	-0.579189	0.000000	0.000000	0.000000	0.518659	-0.055674	0.458903	0.000000	0.000000	4.000000	36.000000	0.000000
3304.606126	-0.086687	0.545063	0.053003	73.827682	20.314100	17.121260	2.573649	0.000000	-0.579189	0.000000	0.000000	0.000000	0.518659	-0.055674	0.458903	0.000000	0.000000	4.000000	36.000000	0.000000
3304.609459	-0.086687	0.545063	0.053003	73.827682	20.314100	17.121260	2.573649	0.000000	-0.579189	0.000000	0.000000	0.000000	0.518659	-0.055674	0.458903	0.000000	0.000000	4.000000	36.000000	0.000000
3304.612792	-0.084789	0.544880	0.054320	73.987442	19.716116	15.877704	2.650133	0.000000	-0.665633	0.000000	0.000000	0.000000	0.569488	-0.054740	0.395120	0.000000	0.000000	4.000000	36.000000	0.000000
3304.616126	-0.084789	0.544880	0.054320	73.987442	19.716116	15.877704	2.650133	0.000000	-0.665633	0.000000	0.000000	0.000000	0.569488	-0.054740	0.395120	0.000000	0.000000	4.000000	36.000000	0.000000
3304.619459	-0.084789	0.544880	0.054320	73.987442	19.716116	15.877704	2.650133	0.000000	-0.665633	0.000000	0.000000	0.000000	0.569488	-0.054740	0.395120	0.000000	0.000000	4.000000	36.000000	0.000000
3304.622792	-0.082698	0.544730	0.055422	74.157677	19.078878	14.683017	2.715986	0.000000	-0.760547	0.000000	0.000000	0.000000	0.627266	-0.045086	0.330706	0.000000	0.000000	4.000000	36.000000	0.000000
3304.626126	-0.082698	0.544730	0.055422	74.157677	19.078878	14.683017	2.715986	0.000000	-0.760547	0.000000	0.000000	0.000000	0.627266	-0.045086	0.330706	0.000000	0.000000	4.000000	36.000000	0.000000
3304.629459	-0.082698	0.544730	0.055422	74.157677	19.078878	14.683017	2.715986	0.000000	-0.760547	0.000000	0.000000	0.000000	0.627266	-0.045086	0.330706	0.000000	0.000000	4.000000	36.000000	0.000000
3304.632792	-0.080440	0.544641	0.056299	74.332031	18.436277	13.860265	2.771104	0.000000	-0.865092	0.000000	0.000000	0.000000	0.677307	-0.026685	0.263164	0.000000	0.000000	4.000000	36.000000	0.000000
3304.636126	-0.080440	0.544641	0.056299	74.332031	18.436277	13.860265	2.771104	0.000000	-0.865092	0.000000	0.000000	0.000000	0.677307	-0.026685	0.263164	0.000000	0.000000	4.000000	36.000000	0.000000
3304.639459	-0.080440	0.544641	0.056299	74.332031	18.436277	13.860265	2.771104	0.000000	-0.865092	0.000000	0.000000	0.000000	0.677307	-0.026685	0.263164	0.000000	0.000000	4.000000	36.000000	0.000000
3304.642792	-0.078044	0.544586	0.056951	74.514008	17.768677	13.468281	2.814965	0.000000	-0.977976	0.000000	0.000000	0.000000	0.719005	-0.016632	0.195376	0.000000	0.000000	4.000000	36.000000	0.000000
3304.646126	-0.078044	0.544586	0.056951	74.514008	17.768677	13.468281	2.814965	0.000000	-0.977976	0.000000	0.000000	0.000000	0.719005	-0.016632	0.195376	0.000000	0.000000	4.000000	36.000000	0.000000
3304.649459	-0.078044	0.544586	0.056951	74.514008	17.768677	13.468281	2.814965	0.000000	-0.977976	0.000000	0.000000	0.000000	0.719005	-0.016632	0.195376	0.000000	0.000000	4.000000	36.000000	0.000000
3304.652792	-0.075466	0.544553	0.057404	74.718697	16.982351	13.016182	2.847528	0.000000	-1.097810	0.000000	0.000000	0.000000	0.773480	-0.009744	0.135900	0.000000	0.000000	4.000000	36.000000	0.000000
3304.656126	-0.075466	0.544553	0.057404	74.718697	16.982351	13.016182	2.847528	0.000000	-1.097810	0.000000	0.000000	0.000000	0.773480	-0.009744	0.135900	0.000000	0.000000	4.000000	36.000000	0.000000
3304.659459	-0.075466	0.544553	0.057404	74.718697	16.982351	13.016182	2.847528	0.000000	-1.097810	0.000000	0.000000	0.000000	0.773480	-0.009744	0.135900	0.000000	0.000000	4.000000	36.000000	0.000000
3304.662792	-0.072713	0.544607	0.057686	74.945229	15.999418	12.247303	2.870178	0.000000	-1.226723	0.000000	0.000000	0.000000	0.825817	0.016243	0.084750	0.000000	0.000000	4.000000	36.000000	0.000000
3304.666126	-0.072713	0.544607	0.057686	74.945229	15.999418	12.247303	2.870178	0.000000	-1.226723	0.000000	0.000000	0.000000	0.825817	0.016243	0.084750	0.000000	0.000000	4.000000	36.000000	0.000000
3304.669459	-0.072713	0.544607	0.057686	74.945229	15.999418	12.247303	2.870178	0.000000	-1.226723	0.000000	0.000000	0.000000	0.825817	0.016243	0.084750	0.000000	0.000000	4.000000	36.000000	0.000000
3304.672792	-0.069912	0.544691	0.057788	75.175880	14.766521	11.229080	2.884302	0.000000	-1.364360	0.000000	0.000000	0.000000	0.840299	0.025147	0.030618	0.000000	0.000000	4.000000	36.000000	0.000000
3304.676126	-0.069912	0.544691	0.057788	75.175880	14.766521	11.229080	2.884302	0.000000	-1.364360	0.000000	0.000000	0.000000	0.840299	0.025147	0.030618	0.000000	0.000000	4.000000	36.000000	0.000000
3304.679459	-0.069912	0.544691	0.057788	75.175880	14.766521	11.229080	2.884302	0.000000	-1.364360	0.000000	0.000000	0.000000	0.840299	0.025147	0.030618	0.000000	0.000000	4.000000	36.000000	0.000000
3304.682792	-0.067056	0.544825	0.057832	75.354836	13.135849	9.806862	2.889405	0.000000	-1.504409	0.000000	0.000000	0.000000	0.856603	0.040088	0.013113	0.000000	0.000000	4.000000	36.000000	0.000000
3304.686126	-0.067056	0.544825	0.057832	75.354836	13.135849	9.806862	2.889405	0.000000	-1.504409	0.000000	0.000000	0.000000	0.856603	0.040088	0.013113	0.000000	0.000000	4.000000	36.000000	0.000000
3304.689459	-0.067056	0.544825	0.057832	75.354836	13.135849	9.806862	2.889405	0.000000	-1.504409	0.000000	0.000000	0.000000	0.856603	0.040088	0.013113	0.000000	0.000000	4.000000	36.000000	0.000000
3304.692792	-0.064235	0.544995	0.057724	75.462982	11.156434	8.101163	2.891591	0.000000	-1.647177	0.000000	0.000000	0.000000	0.846296	0.050883	-0.032322	0.000000	0.000000	4.000000	36.000000	0.000000
3304.696126	-0.064235	0.544995	0.057724	75.462982	11.156434	8.101163	2.891591	0.000000	-1.647177	0.000000	0.000000	0.000000	0.846296	0.050883	-0.032322	0.000000	0.000000	4.000000	36.000000	0.000000
3304.699459	-0.064235	0.544995	0.057724	75.462982	11.156434	8.101163	2.891591	0.000000	-1.647177	0.000000	0.000000	0.000000	0.846296	0.050883	-0.032322	0.000000	0.000000	4.000000	36.000000	0.000000
3304.702792	-0.061380	0.545189	0.057496	75.530197	9.074839	6.422131	2.886204	0.000000	-1.788226	0.000000	0.000000	0.000000	0.856546	0.058366	-0.068297	0.000000	0.000000	4.000000	36.000000	0.000000
3304.706126	-0.061380	0.545189	0.057496	75.530197	9.074839	6.422131	2.886204	0.000000	-1.788226	0.000000	0.000000	0.000000	0.856546	0.058366	-0.068297	0.000000	0.000000	4.000000	36.000000	0.000000
3304.709459	-0.061380	0.545189	0.057496	75.530197	9.074839	6.422131	2.886204	0.000000	-1.788226	0.000000	0.000000	0.000000	0.856546	0.058366	-0.068297	0.000000	0.000000	4.000000	36.000000	0.000000
3304.712792	-0.058513	0.545401	0.057105	75.568474	6.984547	4.773088	2.874821	0.000000	-1.930984	0.000000	0.000000	0.000000	0.860284	0.063704	-0.117346	0.000000	0.000000	4.000000	36.000000	0.000000
3304.716126	-0.058513	0.545401	0.057105	75.568474	6.984547	4.773088	2.874821	0.000000	-1.930984	0.000000	0.000000	0.000000	0.860284	0.063704	-0.117346	0.000000	0.000000	4.000000	36.000000	0.000000
3304.719459	-0.058513	0.545401	0.057105	75.568474	6.984547	4.773088	2.874821	0.000000	-1.930984	0.000000	0.000000	0.000000	0.860284	0.063704	-0.117346	0.000000	0.000000	4.000000	36.000000	0.000000
3304.722792	-0.055653	0.545606	0.056490	75.601730	5.000109	3.058716	2.855263	0.000000	-2.074364	0.000000	0.000000	0.000000	0.857843	0.061516	-0.184667	0.000000	0.000000	4.000000	36.000000	0.000000
3304.726126	-0.055653	0.545606	0.056490	75.601730	5.000109	3.058716	2.855263	0.000000	-2.074364	0.000000	0.000000	0.000000	0.857843	0.061516	-0.184667	0.000000	0.000000	4.000000	36.000000	0.000000
3304.729459	-0.055653	0.545606	0.056490	75.601730	5.000109	3.058716	2.855263	0.000000	-2.074364	0.000000	0.000000	0.000000	0.857843	0.061516	-0.184667	0.000000	0.000000	4.000000	36.000000	0.000000
3304.732792	-0.052805	0.545832	0.055645	75.639946	3.162919	1.299136	2.824485	0.000000	-2.217338	0.000000	0.000000	0.000000	0.854574	0.067625	-0.253534	0.000000	0.000000	4.000000	36.000000	0.000000
3304.736126	-0.052805	0.545832	0.055645	75.639946	3.162919	1.299136	2.824485	0.000000	-2.217338	0.000000	0.000000	0.000000	0.854574	0.067625	-0.253534	0.000000	0.000000	4.000000	36.000000	0.000000
3304.739459	-0.052805	0.545832	0.055645	75.639946	3.162919	1.299136	2.824485	0.000000	-2.217338	0.000000	0.000000	0.000000	0.854574	0.067625	-0.253534	0.000000	0.000000	4.000000	36.000000	0.000000
3304.742792	-0.050072	0.546056	0.054605	75.659554	1.428643	-0.390846	2.782229	0.000000	-2.359767	0.000000	0.000000	0.000000	0.819848	0.067087	-0.311872	0.000000	0.000000	4.000000	36.000000	0.000000
3304.746126	-0.050072	0.546056	0.054605	75.659554	1.428643	-0.390846	2.782229	0.000000	-2.359767	0.000000	0.000000	0.000000	0.819848	0.067087	-0.311872	0.000000	0.000000	4.000000	36.000000	0.000000
3304.749459	-0.050072	0.546056	0.054605	75.659554	1.428643	-0.390846	2.782229	0.000000	-2.359767	0.000000	0.000000	0.000000	0.819848	0.067087	-0.311872	0.000000	0.000000	4.000000	36.000000	0.000000
3304.752792	-0.047529	0.546305	0.053361	75.644493	-0.196248	-1.772896	2.730251	0.000000	-2.496408	0.000000	0.000000	0.000000	0.762894	0.074740	-0.373312	0.000000	0.000000	4.000000	36.000000	0.000000
3304.756126	-0.047529	0.546305	0.053361	75.644493	-0.196248	-1.772896	2.730251	0.000000	-2.496408	0.000000	0.000000	0.000000	0.762894	0.074740	-0.373312	0.000000	0.000000	4.000000	36.000000	0.000000
3304.759459	-0.047529	0.546305	0.053361	75.644493	-0.196248	-1.772896	2.730251	0.000000	-2.496408	0.000000	0.000000	0.000000	0.762894	0.074740	-0.373312	0.000000	0.000000	4.000000	36.000000	0.000000
3304.762792	-0.045117	0.546617	0.052059	75.598740	-1.608963	-2.728436	2.668032	0.000000	-2.623557	0.000000	0.000000	0.000000	0.723696	0.093709	-0.390538	0.000000	0.000000	4.000000	36.000000	0.000000
3304.766126	-0.045117	0.546617	0.052059	75.598740	-1.608963	-2.728436	2.668032	0.000000	-2.623557	0.000000	0.000000	0.000000	0.723696	0.093709	-0.390538	0.000000	0.000000	4.000000	36.000000	0.000000
3304.769459	-0.045117	0.546617	0.052059	75.598740	-1.608963	-2.728436	2.668032	0.000000	-2.623557	0.000000	0.000000	0.000000	0.723696	0.093709	-0.390538	0.000000	0.000000	4.000000	36.000000	0.000000
3304.772792	-0.042882	0.546947	0.050684	75.517021	-2.713854	-3.347776	2.602942	0.000000	-2.744173	0.000000	0.000000	0.000000	0.670489	0.098869	-0.412373	0.000000	0.000000	4.000000	36.000000	0.000000
3304.776126	-0.042882	0.546947	0.050684	75.517021	-2.713854	-3.347776	2.602942	0.000000	-2.744173	0.000000	0.000000	0.000000	0.670489	0.098869	-0.412373	0.000000	0.000000	4.000000	36.000000	0.000000
3304.779459	-0.042882	0.546947	0.050684	75.517021	-2.713854	-3.347776	2.602942	0.000000	-2.744173	0.000000	0.000000	0.000000	0.670489	0.098869	-0.412373	0.000000	0.000000	4.000000	36.000000	0.000000
3304.782792	-0.040847	0.547321	0.049232	75.420586	-3.431386	-3.543235	2.534214	0.000000	-2.855922	0.000000	0.000000	0.000000	0.610415	0.112210	-0.435640	0.000000	0.000000	4.000000	36.000000	0.000000
3304.786126	-0.040847	0.547321	0.049232	75.420586	-3.431386	-3.543235	2.534214	0.000000	-2.855922	0.000000	0.000000	0.000000	0.610415	0.112210	-0.435640	0.000000	0.000000	4.000000	36.000000	0.000000
3304.789459	-0.040847	0.547321	0.049232	75.420586	-3.431386	-3.543235	2.534214	0.000000	-2.855922	0.000000	0.000000	0.000000	0.610415	0.112210	-0.435640	0.000000	0.000000	4.000000	36.000000	0.000000
3304.792792	-0.039034	0.547721	0.047685	75.334732	-3.791360	-3.372760	2.461607	0.000000	-2.957657	0.000000	0.000000	0.000000	0.543878	0.120122	-0.464178	0.000000	0.000000	4.000000	36.000000	0.000000
3304.796126	-0.039034	0.547721	0.047685	75.334732	-3.791360	-3.372760	2.461607	0.000000	-2.957657	0.000000	0.000000	0.000000	0.543878	0.120122	-0.464178	0.000000	0.000000	4.000000	36.000000	0.000000
3304.799459	-0.039034	0.547721	0.047685	75.334732	-3.791360	-3.372760	2.461607	0.000000	-2.957657	0.000000	0.000000	0.000000	0.543878	0.120122	-0.464178	0.000000	0.000000	4.000000	36.000000	0.000000
3304.802792	-0.037419	0.548137	0.046069	75.285141	-3.843079	-2.892598	2.384244	0.000000	-3.048304	0.000000	0.000000	0.000000	0.484385	0.124744	-0.484744	0.000000	0.000000	4.000000	36.000000	0.000000
3304.806126	-0.037419	0.548137	0.046069	75.285141	-3.843079	-2.892598	2.384244	0.000000	-3.048304	0.000000	0.000000	0.000000	0.484385	0.124744	-0.484744	0.000000	0.000000	4.000000	36.000000	0.000000
3304.809459	-0.037419	0.548137	0.046069	75.285141	-3.843079	-2.892598	2.384244	0.000000	-3.048304	0.000000	0.000000	0.000000	0.484385	0.124744	-0.484744	0.000000	0.000000	4.000000	36.000000	0.000000
3304.812792	-0.036000	0.548550	0.044369	75.260284	-3.690639	-2.313334	2.303453	0.000000	-3.129035	0.000000	0.000000	0.000000	0.425700	0.124039	-0.510163	0.000000	0.000000	4.000000	36.000000	0.000000
3304.816126	-0.036000	0.548550	0.044369	75.260284	-3.690639	-2.313334	2.303453	0.000000	-3.129035	0.000000	0.000000	0.000000	0.425700	0.124039	-0.510163	0.000000	0.000000	4.000000	36.000000	0.000000
3304.819459	-0.036000	0.548550	0.044369	75.260284	-3.690639	-2.313334	2.303453	0.000000	-3.129035	0.000000	0.000000	0.000000	0.425700	0.124039	-0.510163	0.000000	0.000000	4.000000	36.000000	0.000000
3304.822792	-0.034824	0.548978	0.042599	75.233116	-3.569997	-1.963911	2.218426	0.000000	-3.199985	0.000000	0.000000	0.000000	0.352838	0.128353	-0.530807	0.000000	0.000000	4.000000	36.000000	0.000000
3304.826126	-0.034824	0.548978	0.042599	75.233116	-3.569997	-1.963911	2.218426	0.000000	-3.199985	0.000000	0.000000	0.000000	0.352838	0.128353	-0.530807	0.000000	0.000000	4.000000	36.000000	0.000000
3304.829459	-0.034824	0.548978	0.042599	75.233116	-3.569997	-1.963911	2.218426	0.000000	-3.199985	0.000000	0.000000	0.000000	0.352838	0.128353	-0.530807	0.000000	0.000000	4.000000	36.000000	0.000000
3304.832792	-0.033845	0.549445	0.040824	75.171890	-3.472423	-1.783301	2.129958	0.000000	-3.258791	0.000000	0.000000	0.000000	0.293630	0.140058	-0.532454	0.000000	0.000000	4.000000	36.000000	0.000000
3304.836126	-0.033845	0.549445	0.040824	75.171890	-3.472423	-1.783301	2.129958	0.000000	-3.258791	0.000000	0.000000	0.000000	0.293630	0.140058	-0.532454	0.000000	0.000000	4.000000	36.000000	0.000000
3304.839459	-0.033845	0.549445	0.040824	75.171890	-3.472423	-1.783301	2.129958	0.000000	-3.258791	0.000000	0.000000	0.000000	0.293630	0.140058	-0.532454	0.000000	0.000000	4.000000	36.000000	0.000000
3304.842792	-0.033094	0.549973	0.039166	75.064880	-3.387791	-1.537643	2.041216	0.000000	-3.307729	0.000000	0.000000	0.000000	0.225529	0.158507	-0.497501	0.000000	0.000000	4.000000	36.000000	0.000000
3304.846126	-0.033094	0.549973	0.039166	75.064880	-3.387791	-1.537643	2.041216	0.000000	-3.307729	0.000000	0.000000	0.000000	0.225529	0.158507	-0.497501	0.000000	0.000000	4.000000	36.000000	0.000000
3304.849459	-0.033094	0.549973	0.039166	75.064880	-3.387791	-1.537643	2.041216	0.000000	-3.307729	0.000000	0.000000	0.000000	0.225529	0.158507	-0.497501	0.000000	0.000000	4.000000	36.000000	0.000000
3304.852792	-0.032565	0.550573	0.037603	74.922028	-3.284319	-1.241241	1.958299	0.000000	-3.345317	0.000000	0.000000	0.000000	0.158663	0.179962	-0.469033	0.000000	0.000000	4.000000	36.000000	0.000000
3304.856126	-0.032565	0.550573	0.037603	74.922028	-3.284319	-1.241241	1.958299	0.000000	-3.345317	0.000000	0.000000	0.000000	0.158663	0.179962	-0.469033	0.000000	0.000000	4.000000	36.000000	0.000000
3304.859459	-0.032565	0.550573	0.037603	74.922028	-3.284319	-1.241241	1.958299	0.000000	-3.345317	0.000000	0.000000	0.000000	0.158663	0.179962	-0.469033	0.000000	0.000000	4.000000	36.000000	0.000000
3304.862792	-0.032283	0.551199	0.036184	74.763283	-3.139258	-0.864639	1.880127	0.000000	-3.371761	0.000000	0.000000	0.000000	0.084451	0.187632	-0.425422	0.000000	0.000000	4.000000	36.000000	0.000000
3304.866126	-0.032283	0.551199	0.036184	74.763283	-3.139258	-0.864639	1.880127	0.000000	-3.371761	0.000000	0.000000	0.000000	0.084451	0.187632	-0.425422	0.000000	0.000000	4.000000	36.000000	0.000000
3304.869459	-0.032283	0.551199	0.036184	74.763283	-3.139258	-0.864639	1.880127	0.000000	-3.371761	0.000000	0.000000	0.000000	0.084451	0.187632	-0.425422	0.000000	0.000000	4.000000	36.000000	0.000000
3304.872792	-0.032199	0.551833	0.034898	74.627914	-2.954706	-0.390577	1.809223	0.000000	-3.385836	0.000000	0.000000	0.000000	0.025257	0.190341	-0.386010	0.000000	0.000000	4.000000	36.000000	0.000000
3304.876126	-0.032199	0.551833	0.034898	74.627914	-2.954706	-0.390577	1.809223	0.000000	-3.385836	0.000000	0.000000	0.000000	0.025257	0.190341	-0.386010	0.000000	0.000000	4.000000	36.000000	0.000000
3304.879459	-0.032199	0.551833	0.034898	74.627914	-2.954706	-0.390577	1.809223	0.000000	-3.385836	0.000000	0.000000	0.000000	0.025257	0.190341	-0.386010	0.000000	0.000000	4.000000	36.000000	0.000000
3304.882792	-0.032261	0.552426	0.033692	74.539673	-2.711435	0.080654	1.744888	0.000000	-3.390046	0.000000	0.000000	0.000000	-0.018462	0.177679	-0.361629	0.000000	0.000000	4.000000	36.000000	0.000000
3304.886126	-0.032261	0.552426	0.033692	74.539673	-2.711435	0.080654	1.744888	0.000000	-3.390046	0.000000	0.000000	0.000000	-0.018462	0.177679	-0.361629	0.000000	0.000000	4.000000	36.000000	0.000000
3304.889459	-0.032261	0.552426	0.033692	74.539673	-2.711435	0.080654	1.744888	0.000000	-3.390046	0.000000	0.000000	0.000000	-0.018462	0.177679	-0.361629	0.000000	0.000000	4.000000	36.000000	0.000000
3304.892792	-0.032488	0.552968	0.032526	74.503456	-2.400066	0.585375	1.684617	0.000000	-3.386969	0.000000	0.000000	0.000000	-0.068064	0.162827	-0.349910	0.000000	0.000000	4.000000	36.000000	0.000000
3304.896126	-0.032488	0.552968	0.032526	74.503456	-2.400066	0.585375	1.684617	0.000000	-3.386969	0.000000	0.000000	0.000000	-0.068064	0.162827	-0.349910	0.000000	0.000000	4.000000	36.000000	0.000000
3304.899459	-0.032488	0.552968	0.032526	74.503456	-2.400066	0.585375	1.684617	0.000000	-3.386969	0.000000	0.000000	0.000000	-0.068064	0.162827	-0.349910	0.000000	0.000000	4.000000	36.000000	0.000000
3304.902792	-0.032899	0.553427	0.031361	74.501549	-2.060331	1.153526	1.626299	0.000000	-3.375625	0.000000	0.000000	0.000000	-0.123583	0.137750	-0.349371	0.000000	0.000000	4.000000	36.000000	0.000000
3304.906126	-0.032899	0.553427	0.031361	74.501549	-2.060331	1.153526	1.626299	0.000000	-3.375625	0.000000	0.000000	0.000000	-0.123583	0.137750	-0.349371	0.000000	0.000000	4.000000	36.000000	0.000000
3304.909459	-0.032899	0.553427	0.031361	74.501549	-2.060331	1.153526	1.626299	0.000000	-3.375625	0.000000	0.000000	0.000000	-0.123583	0.137750	-0.349371	0.000000	0.000000	4.000000	36.000000	0.000000
3304.912792	-0.033446	0.553795	0.030161	74.506248	-1.779092	1.668078	1.568070	0.000000	-3.355028	0.000000	0.000000	0.000000	-0.163999	0.110386	-0.360250	0.000000	0.000000	4.000000	36.000000	0.000000
3304.916126	-0.033446	0.553795	0.030161	74.506248	-1.779092	1.668078	1.568070	0.000000	-3.355028	0.000000	0.000000	0.000000	-0.163999	0.110386	-0.360250	0.000000	0.000000	4.000000	36.000000	0.000000
3304.919459	-0.033446	0.553795	0.030161	74.506248	-1.779092	1.668078	1.568070	0.000000	-3.355028	0.000000	0.000000	0.000000	-0.163999	0.110386	-0.360250	0.000000	0.000000	4.000000	36.000000	0.000000
3304.922792	-0.034198	0.554081	0.028959	74.523079	-1.546638	2.142531	1.508028	0.000000	-3.327694	0.000000	0.000000	0.000000	-0.225710	0.085587	-0.360385	0.000000	0.000000	4.000000	36.000000	0.000000
3304.926126	-0.034198	0.554081	0.028959	74.523079	-1.546638	2.142531	1.508028	0.000000	-3.327694	0.000000	0.000000	0.000000	-0.225710	0.085587	-0.360385	0.000000	0.000000	4.000000	36.000000	0.000000
3304.929459	-0.034198	0.554081	0.028959	74.523079	-1.546638	2.142531	1.508028	0.000000	-3.327694	0.000000	0.000000	0.000000	-0.225710	0.085587	-0.360385	0.000000	0.000000	4.000000	36.000000	0.000000
3304.932792	-0.035110	0.554328	0.027773	74.543022	-1.372241	2.563812	1.447964	0.000000	-3.290076	0.000000	0.000000	0.000000	-0.273448	0.074146	-0.355986	0.000000	0.000000	4.000000	36.000000	0.000000
3304.936126	-0.035110	0.554328	0.027773	74.543022	-1.372241	2.563812	1.447964	0.000000	-3.290076	0.000000	0.000000	0.000000	-0.273448	0.074146	-0.355986	0.000000	0.000000	4.000000	36.000000	0.000000
3304.939459	-0.035110	0.554328	0.027773	74.543022	-1.372241	2.563812	1.447964	0.000000	-3.290076	0.000000	0.000000	0.000000	-0.273448	0.074146	-0.355986	0.000000	0.000000	4.000000	36.000000	0.000000
3304.942792	-0.036185	0.554510	0.026669	74.565071	-1.192045	3.016674	1.388633	0.000000	-3.244501	0.000000	0.000000	0.000000	-0.322442	0.054576	-0.330958	0.000000	0.000000	4.000000	36.000000	0.000000
3304.946126	-0.036185	0.554510	0.026669	74.565071	-1.192045	3.016674	1.388633	0.000000	-3.244501	0.000000	0.000000	0.000000	-0.322442	0.054576	-0.330958	0.000000	0.000000	4.000000	36.000000	0.000000
3304.949459	-0.036185	0.554510	0.026669	74.565071	-1.192045	3.016674	1.388633	0.000000	-3.244501	0.000000	0.000000	0.000000	-0.322442	0.054576	-0.330958	0.000000	0.000000	4.000000	36.000000	0.000000
3304.952792	-0.037380	0.554706	0.025701	74.578041	-0.930121	3.608134	1.333474	0.000000	-3.190761	0.000000	0.000000	0.000000	-0.358688	0.058834	-0.290613	0.000000	0.000000	4.000000	36.000000	0.000000
3304.956126	-0.037380	0.554706	0.025701	74.578041	-0.930121	3.608134	1.333474	0.000000	-3.190761	0.000000	0.000000	0.000000	-0.358688	0.058834	-0.290613	0.000000	0.000000	4.000000	36.000000	0.000000
3304.959459	-0.037380	0.554706	0.025701	74.578041	-0.930121	3.608134	1.333474	0.000000	-3.190761	0.000000	0.000000	0.000000	-0.358688	0.058834	-0.290613	0.000000	0.000000	4.000000	36.000000	0.000000
3304.962792	-0.038649	0.554882	0.024834	74.580399	-0.559345	4.373883	1.285038	0.000000	-3.130980	0.000000	0.000000	0.000000	-0.380483	0.052793	-0.260097	0.000000	0.000000	4.000000	36.000000	0.000000
3304.966126	-0.038649	0.554882	0.024834	74.580399	-0.559345	4.373883	1.285038	0.000000	-3.130980	0.000000	0.000000	0.000000	-0.380483	0.052793	-0.260097	0.000000	0.000000	4.000000	36.000000	0.000000
3304.969459	-0.038649	0.554882	0.024834	74.580399	-0.559345	4.373883	1.285038	0.000000	-3.130980	0.000000	0.000000	0.000000	-0.380483	0.052793	-0.260097	0.000000	0.000000	4.000000	36.000000	0.000000
3304.972792	-0.039994	0.555020	0.024115	74.573639	-0.062100	5.331779	1.241688	0.000000	-3.067566	0.000000	0.000000	0.000000	-0.403600	0.041481	-0.215778	0.000000	0.000000	4.000000	36.000000	0.000000
3304.976126	-0.039994	0.555020	0.024115	74.573639	-0.062100	5.331779	1.241688	0.000000	-3.067566	0.000000	0.000000	0.000000	-0.403600	0.041481	-0.215778	0.000000	0.000000	4.000000	36.000000	0.000000
3304.979459	-0.039994	0.555020	0.024115	74.573639	-0.062100	5.331779	1.241688	0.000000	-3.067566	0.000000	0.000000	0.000000	-0.403600	0.041481	-0.215778	0.000000	0.000000	4.000000	36.000000	0.000000
3304.982792	-0.041435	0.555122	0.023476	74.560921	0.503242	6.409065	1.205726	0.000000	-3.000299	0.000000	0.000000	0.000000	-0.432218	0.030483	-0.191479	0.000000	0.000000	4.000000	36.000000	0.000000
3304.986126	-0.041435	0.555122	0.023476	74.560921	0.503242	6.409065	1.205726	0.000000	-3.000299	0.000000	0.000000	0.000000	-0.432218	0.030483	-0.191479	0.000000	0.000000	4.000000	36.000000	0.000000
3304.989459	-0.041435	0.555122	0.023476	74.560921	0.503242	6.409065	1.205726	0.000000	-3.000299	0.000000	0.000000	0.000000	-0.432218	0.030483	-0.191479	0.000000	0.000000	4.000000	36.000000	0.000000
3304.992792	-0.042970	0.555170	0.022900	74.546211	1.089910	7.509792	1.173812	0.000000	-2.928263	0.000000	0.000000	0.000000	-0.460503	0.014369	-0.172776	0.000000	0.000000	4.000000	36.000000	0.000000
3304.996126	-0.042970	0.555170	0.022900	74.546211	1.089910	7.509792	1.173812	0.000000	-2.928263	0.000000	0.000000	0.000000	-0.460503	0.014369	-0.172776	0.000000	0.000000	4.000000	36.000000	0.000000
3304.999459	-0.042970	0.555170	0.022900	74.546211	1.089910	7.509792	1.173812	0.000000	-2.928263	0.000000	0.000000	0.000000	-0.460503	0.014369	-0.172776	0.000000	0.000000	4.000000	36.000000	0.000000
3305.002792	-0.044597	0.555173	0.022363	74.529060	1.633137	8.320929	1.145016	0.000000	-2.851513	0.000000	0.000000	0.000000	-0.488260	0.001018	-0.161293	0.000000	0.000000	4.000000	36.000000	0.000000
3305.006126	-0.044597	0.555173	0.022363	74.529060	1.633137	8.320929	1.145016	0.000000	-2.851513	0.000000	0.000000	0.000000	-0.488260	0.001018	-0.161293	0.000000	0.000000	4.000000	36.000000	0.000000
3305.009459	-0.044597	0.555173	0.022363	74.529060	1.633137	8.320929	1.145016	0.000000	-2.851513	0.000000	0.000000	0.000000	-0.488260	0.001018	-0.161293	0.000000	0.000000	4.000000	36.000000	0.000000
3305.012792	-0.046301	0.555132	0.021929	74.518066	2.096386	8.640233	1.118134	0.000000	-2.770136	0.000000	0.000000	0.000000	-0.511123	-0.012434	-0.130134	0.000000	0.000000	4.000000	36.000000	0.000000
3305.016126	-0.046301	0.555132	0.021929	74.518066	2.096386	8.640233	1.118134	0.000000	-2.770136	0.000000	0.000000	0.000000	-0.511123	-0.012434	-0.130134	0.000000	0.000000	4.000000	36.000000	0.000000
3305.019459	-0.046301	0.555132	0.021929	74.518066	2.096386	8.640233	1.118134	0.000000	-2.770136	0.000000	0.000000	0.000000	-0.511123	-0.012434	-0.130134	0.000000	0.000000	4.000000	36.000000	0.000000
3305.022792	-0.048077	0.555063	0.021552	74.500374	2.501640	8.697488	1.096445	0.000000	-2.684949	0.000000	0.000000	0.000000	-0.532905	-0.020478	-0.113133	0.000000	0.000000	4.000000	36.000000	0.000000
3305.026126	-0.048077	0.555063	0.021552	74.500374	2.501640	8.697488	1.096445	0.000000	-2.684949	0.000000	0.000000	0.000000	-0.532905	-0.020478	-0.113133	0.000000	0.000000	4.000000	36.000000	0.000000
3305.029459	-0.048077	0.555063	0.021552	74.500374	2.501640	8.697488	1.096445	0.000000	-2.684949	0.000000	0.000000	0.000000	-0.532905	-0.020478	-0.113133	0.000000	0.000000	4.000000	36.000000	0.000000
3305.032792	-0.049939	0.555020	0.021348	74.473671	2.897165	8.802863	1.077590	0.000000	-2.596131	0.000000	0.000000	0.000000	-0.558557	-0.013096	-0.060999	0.000000	0.000000	4.000000	36.000000	0.000000
3305.036126	-0.049939	0.555020	0.021348	74.473671	2.897165	8.802863	1.077590	0.000000	-2.596131	0.000000	0.000000	0.000000	-0.558557	-0.013096	-0.060999	0.000000	0.000000	4.000000	36.000000	0.000000
3305.039459	-0.049939	0.555020	0.021348	74.473671	2.897165	8.802863	1.077590	0.000000	-2.596131	0.000000	0.000000	0.000000	-0.558557	-0.013096	-0.060999	0.000000	0.000000	4.000000	36.000000	0.000000
3305.042792	-0.051857	0.554984	0.021238	74.430878	3.343218	9.137791	1.067423	0.000000	-2.503038	0.000000	0.000000	0.000000	-0.575349	-0.010755	-0.033059	0.000000	0.000000	4.000000	36.000000	0.000000
3305.046126	-0.051857	0.554984	0.021238	74.430878	3.343218	9.137791	1.067423	0.000000	-2.503038	0.000000	0.000000	0.000000	-0.575349	-0.010755	-0.033059	0.000000	0.000000	4.000000	36.000000	0.000000
3305.049459	-0.051857	0.554984	0.021238	74.430878	3.343218	9.137791	1.067423	0.000000	-2.503038	0.000000	0.000000	0.000000	-0.575349	-0.010755	-0.033059	0.000000	0.000000	4.000000	36.000000	0.000000
3305.052792	-0.053744	0.554947	0.021254	74.371086	3.893835	9.694394	1.061913	0.000000	-2.407147	0.000000	0.000000	0.000000	-0.566028	-0.011086	0.004686	0.000000	0.000000	4.000000	36.000000	0.000000
3305.056126	-0.053744	0.554947	0.021254	74.371086	3.893835	9.694394	1.061913	0.000000	-2.407147	0.000000	0.000000	0.000000	-0.566028	-0.011086	0.004686	0.000000	0.000000	4.000000	36.000000	0.000000
3305.059459	-0.053744	0.554947	0.021254	74.371086	3.893835	9.694394	1.061913	0.000000	-2.407147	0.000000	0.000000	0.000000	-0.566028	-0.011086	0.004686	0.000000	0.000000	4.000000	36.000000	0.000000
3305.062792	-0.055623	0.554935	0.021388	74.289925	4.536045	10.300881	1.062694	0.000000	-2.312809	0.000000	0.000000	0.000000	-0.563774	-0.003570	0.040141	0.000000	0.000000	4.000000	36.000000	0.000000
3305.066126	-0.055623	0.554935	0.021388	74.289925	4.536045	10.300881	1.062694	0.000000	-2.312809	0.000000	0.000000	0.000000	-0.563774	-0.003570	0.040141	0.000000	0.000000	4.000000	36.000000	0.000000
3305.069459	-0.055623	0.554935	0.021388	74.289925	4.536045	10.300881	1.062694	0.000000	-2.312809	0.000000	0.000000	0.000000	-0.563774	-0.003570	0.040141	0.000000	0.000000	4.000000	36.000000	0.000000
3305.072792	-0.057472	0.554904	0.021630	74.201263	5.200108	10.777418	1.069385	0.000000	-2.218847	0.000000	0.000000	0.000000	-0.554657	-0.009186	0.072654	0.000000	0.000000	4.000000	36.000000	0.000000
3305.076126	-0.057472	0.554904	0.021630	74.201263	5.200108	10.777418	1.069385	0.000000	-2.218847	0.000000	0.000000	0.000000	-0.554657	-0.009186	0.072654	0.000000	0.000000	4.000000	36.000000	0.000000
3305.079459	-0.057472	0.554904	0.021630	74.201263	5.200108	10.777418	1.069385	0.000000	-2.218847	0.000000	0.000000	0.000000	-0.554657	-0.009186	0.072654	0.000000	0.000000	4.000000	36.000000	0.000000
3305.082792	-0.059281	0.554865	0.021894	74.107002	5.821594	11.177536	1.081494	0.000000	-2.126404	0.000000	0.000000	0.000000	-0.542646	-0.011970	0.079093	0.000000	0.000000	4.000000	36.000000	0.000000
3305.086126	-0.059281	0.554865	0.021894	74.107002	5.821594	11.177536	1.081494	0.000000	-2.126404	0.000000	0.000000	0.000000	-0.542646	-0.011970	0.079093	0.000000	0.000000	4.000000	36.000000	0.000000
3305.089459	-0.059281	0.554865	0.021894	74.107002	5.821594	11.177536	1.081494	0.000000	-2.126404	0.000000	0.000000	0.000000	-0.542646	-0.011970	0.079093	0.000000	0.000000	4.000000	36.000000	0.000000
3305.092792	-0.061050	0.554789	0.022184	74.016533	6.354606	11.506746	1.094676	0.000000	-2.035963	0.000000	0.000000	0.000000	-0.530879	-0.022712	0.087252	0.000000	0.000000	4.000000	36.000000	0.000000
3305.096126	-0.061050	0.554789	0.022184	74.016533	6.354606	11.506746	1.094676	0.000000	-2.035963	0.000000	0.000000	0.000000	-0.530879	-0.022712	0.087252	0.000000	0.000000	4.000000	36.000000	0.000000
3305.099459	-0.061050	0.554789	0.022184	74.016533	6.354606	11.506746	1.094676	0.000000	-2.035963	0.000000	0.000000	0.000000	-0.530879	-0.022712	0.087252	0.000000	0.000000	4.000000	36.000000	0.000000
3305.102792	-0.062745	0.554720	0.022585	73.933685	6.774112	11.805952	1.109218	0.000000	-1.947483	0.000000	0.000000	0.000000	-0.508507	-0.020547	0.120262	0.000000	0.000000	4.000000	36.000000	0.000000
3305.106126	-0.062745	0.554720	0.022585	73.933685	6.774112	11.805952	1.109218	0.000000	-1.947483	0.000000	0.000000	0.000000	-0.508507	-0.020547	0.120262	0.000000	0.000000	4.000000	36.000000	0.000000
3305.109459	-0.062745	0.554720	0.022585	73.933685	6.774112	11.805952	1.109218	0.000000	-1.947483	0.000000	0.000000	0.000000	-0.508507	-0.020547	0.120262	0.000000	0.000000	4.000000	36.000000	0.000000
3305.112792	-0.064382	0.554633	0.023035	73.861855	7.041599	11.944629	1.129261	0.000000	-1.862731	0.000000	0.000000	0.000000	-0.490855	-0.026149	0.134974	0.000000	0.000000	4.000000	36.000000	0.000000
3305.116126	-0.064382	0.554633	0.023035	73.861855	7.041599	11.944629	1.129261	0.000000	-1.862731	0.000000	0.000000	0.000000	-0.490855	-0.026149	0.134974	0.000000	0.000000	4.000000	36.000000	0.000000
3305.119459	-0.064382	0.554633	0.023035	73.861855	7.041599	11.944629	1.129261	0.000000	-1.862731	0.000000	0.000000	0.000000	-0.490855	-0.026149	0.134974	0.000000	0.000000	4.000000	36.000000	0.000000
3305.122792	-0.065941	0.554562	0.023573	73.797951	7.172960	11.930132	1.151757	0.000000	-1.780922	0.000000	0.000000	0.000000	-0.467887	-0.021375	0.161451	0.000000	0.000000	4.000000	36.000000	0.000000
3305.126126	-0.065941	0.554562	0.023573	73.797951	7.172960	11.930132	1.151757	0.000000	-1.780922	0.000000	0.000000	0.000000	-0.467887	-0.021375	0.161451	0.000000	0.000000	4.000000	36.000000	0.000000
3305.129459	-0.065941	0.554562	0.023573	73.797951	7.172960	11.930132	1.151757	0.000000	-1.780922	0.000000	0.000000	0.000000	-0.467887	-0.021375	0.161451	0.000000	0.000000	4.000000	36.000000	0.000000
3305.132792	-0.067359	0.554497	0.024233	73.737892	7.217701	11.807922	1.178666	0.000000	-1.702941	0.000000	0.000000	0.000000	-0.425436	-0.019416	0.197904	0.000000	0.000000	4.000000	36.000000	0.000000
3305.136126	-0.067359	0.554497	0.024233	73.737892	7.217701	11.807922	1.178666	0.000000	-1.702941	0.000000	0.000000	0.000000	-0.425436	-0.019416	0.197904	0.000000	0.000000	4.000000	36.000000	0.000000
3305.139459	-0.067359	0.554497	0.024233	73.737892	7.217701	11.807922	1.178666	0.000000	-1.702941	0.000000	0.000000	0.000000	-0.425436	-0.019416	0.197904	0.000000	0.000000	4.000000	36.000000	0.000000
3305.142792	-0.068676	0.554431	0.024968	73.683014	7.232273	11.603997	1.211650	0.000000	-1.632035	0.000000	0.000000	0.000000	-0.395025	-0.019955	0.220513	0.000000	0.000000	4.000000	36.000000	0.000000
3305.146126	-0.068676	0.554431	0.024968	73.683014	7.232273	11.603997	1.211650	0.000000	-1.632035	0.000000	0.000000	0.000000	-0.395025	-0.019955	0.220513	0.000000	0.000000	4.000000	36.000000	0.000000
3305.149459	-0.068676	0.554431	0.024968	73.683014	7.232273	11.603997	1.211650	0.000000	-1.632035	0.000000	0.000000	0.000000	-0.395025	-0.019955	0.220513	0.000000	0.000000	4.000000	36.000000	0.000000
3305.152792	-0.069843	0.554345	0.025768	73.628365	7.201748	11.350016	1.248402	0.000000	-1.566198	0.000000	0.000000	0.000000	-0.350066	-0.025799	0.240016	0.000000	0.000000	4.000000	36.000000	0.000000
3305.156126	-0.069843	0.554345	0.025768	73.628365	7.201748	11.350016	1.248402	0.000000	-1.566198	0.000000	0.000000	0.000000	-0.350066	-0.025799	0.240016	0.000000	0.000000	4.000000	36.000000	0.000000
3305.159459	-0.069843	0.554345	0.025768	73.628365	7.201748	11.350016	1.248402	0.000000	-1.566198	0.000000	0.000000	0.000000	-0.350066	-0.025799	0.240016	0.000000	0.000000	4.000000	36.000000	0.000000
3305.162792	-0.070830	0.554258	0.026592	73.582268	7.147997	11.138345	1.288405	0.000000	-1.507853	0.000000	0.000000	0.000000	-0.296042	-0.026144	0.247066	0.000000	0.000000	4.000000	36.000000	0.000000
3305.166126	-0.070830	0.554258	0.026592	73.582268	7.147997	11.138345	1.288405	0.000000	-1.507853	0.000000	0.000000	0.000000	-0.296042	-0.026144	0.247066	0.000000	0.000000	4.000000	36.000000	0.000000
3305.169459	-0.070830	0.554258	0.026592	73.582268	7.147997	11.138345	1.288405	0.000000	-1.507853	0.000000	0.000000	0.000000	-0.296042	-0.026144	0.247066	0.000000	0.000000	4.000000	36.000000	0.000000
3305.172792	-0.071640	0.554133	0.027468	73.546936	7.056130	10.910067	1.329582	0.000000	-1.458513	0.000000	0.000000	0.000000	-0.242981	-0.037318	0.262898	0.000000	0.000000	4.000000	36.000000	0.000000
3305.176126	-0.071640	0.554133	0.027468	73.546936	7.056130	10.910067	1.329582	0.000000	-1.458513	0.000000	0.000000	0.000000	-0.242981	-0.037318	0.262898	0.000000	0.000000	4.000000	36.000000	0.000000
3305.179459	-0.071640	0.554133	0.027468	73.546936	7.056130	10.910067	1.329582	0.000000	-1.458513	0.000000	0.000000	0.000000	-0.242981	-0.037318	0.262898	0.000000	0.000000	4.000000	36.000000	0.000000
3305.182792	-0.072267	0.554034	0.028365	73.511139	6.958858	10.685807	1.373399	0.000000	-1.418016	0.000000	0.000000	0.000000	-0.188164	-0.029663	0.268969	0.000000	0.000000	4.000000	36.000000	0.000000
3305.186126	-0.072267	0.554034	0.028365	73.511139	6.958858	10.685807	1.373399	0.000000	-1.418016	0.000000	0.000000	0.000000	-0.188164	-0.029663	0.268969	0.000000	0.000000	4.000000	36.000000	0.000000
3305.189459	-0.072267	0.554034	0.028365	73.511139	6.958858	10.685807	1.373399	0.000000	-1.418016	0.000000	0.000000	0.000000	-0.188164	-0.029663	0.268969	0.000000	0.000000	4.000000	36.000000	0.000000
3305.192792	-0.072714	0.553952	0.029305	73.471924	6.884320	10.520136	1.418227	0.000000	-1.386655	0.000000	0.000000	0.000000	-0.134058	-0.024808	0.282124	0.000000	0.000000	4.000000	36.000000	0.000000
3305.196126	-0.072714	0.553952	0.029305	73.471924	6.884320	10.520136	1.418227	0.000000	-1.386655	0.000000	0.000000	0.000000	-0.134058	-0.024808	0.282124	0.000000	0.000000	4.000000	36.000000	0.000000
3305.199459	-0.072714	0.553952	0.029305	73.471924	6.884320	10.520136	1.418227	0.000000	-1.386655	0.000000	0.000000	0.000000	-0.134058	-0.024808	0.282124	0.000000	0.000000	4.000000	36.000000	0.000000
3305.202792	-0.073055	0.553893	0.030320	73.427055	6.814386	10.399188	1.465247	0.000000	-1.364312	0.000000	0.000000	0.000000	-0.102289	-0.017530	0.304450	0.000000	0.000000	4.000000	36.000000	0.000000
3305.206126	-0.073055	0.553893	0.030320	73.427055	6.814386	10.399188	1.465247	0.000000	-1.364312	0.000000	0.000000	0.000000	-0.102289	-0.017530	0.304450	0.000000	0.000000	4.000000	36.000000	0.000000
3305.209459	-0.073055	0.553893	0.030320	73.427055	6.814386	10.399188	1.465247	0.000000	-1.364312	0.000000	0.000000	0.000000	-0.102289	-0.017530	0.304450	0.000000	0.000000	4.000000	36.000000	0.000000
3305.212792	-0.073280	0.553834	0.031351	73.381783	6.764614	10.307897	1.515989	0.000000	-1.347264	0.000000	0.000000	0.000000	-0.067702	-0.017895	0.309375	0.000000	0.000000	4.000000	36.000000	0.000000
3305.216126	-0.073280	0.553834	0.031351	73.381783	6.764614	10.307897	1.515989	0.000000	-1.347264	0.000000	0.000000	0.000000	-0.067702	-0.017895	0.309375	0.000000	0.000000	4.000000	36.000000	0.000000
3305.219459	-0.073280	0.553834	0.031351	73.381783	6.764614	10.307897	1.515989	0.000000	-1.347264	0.000000	0.000000	0.000000	-0.067702	-0.017895	0.309375	0.000000	0.000000	4.000000	36.000000	0.000000
3305.222792	-0.073391	0.553746	0.032404	73.339493	6.731421	10.235666	1.567551	0.000000	-1.335981	0.000000	0.000000	0.000000	-0.033126	-0.026363	0.315911	0.000000	0.000000	4.000000	36.000000	0.000000
3305.226126	-0.073391	0.553746	0.032404	73.339493	6.731421	10.235666	1.567551	0.000000	-1.335981	0.000000	0.000000	0.000000	-0.033126	-0.026363	0.315911	0.000000	0.000000	4.000000	36.000000	0.000000
3305.229459	-0.073391	0.553746	0.032404	73.339493	6.731421	10.235666	1.567551	0.000000	-1.335981	0.000000	0.000000	0.000000	-0.033126	-0.026363	0.315911	0.000000	0.000000	4.000000	36.000000	0.000000
3305.232792	-0.073359	0.553612	0.033465	73.303284	6.717509	10.153401	1.620203	0.000000	-1.330459	0.000000	0.000000	0.000000	0.009452	-0.040179	0.318231	0.000000	0.000000	4.000000	36.000000	0.000000
3305.236126	-0.073359	0.553612	0.033465	73.303284	6.717509	10.153401	1.620203	0.000000	-1.330459	0.000000	0.000000	0.000000	0.009452	-0.040179	0.318231	0.000000	0.000000	4.000000	36.000000	0.000000
3305.239459	-0.073359	0.553612	0.033465	73.303284	6.717509	10.153401	1.620203	0.000000	-1.330459	0.000000	0.000000	0.000000	0.009452	-0.040179	0.318231	0.000000	0.000000	4.000000	36.000000	0.000000
3305.242792	-0.073199	0.553433	0.034467	73.280357	6.731690	10.093710	1.673242	0.000000	-1.332035	0.000000	0.000000	0.000000	0.048112	-0.053503	0.300543	0.000000	0.000000	4.000000	36.000000	0.000000
3305.246126	-0.073199	0.553433	0.034467	73.280357	6.731690	10.093710	1.673242	0.000000	-1.332035	0.000000	0.000000	0.000000	0.048112	-0.053503	0.300543	0.000000	0.000000	4.000000	36.000000	0.000000
3305.249459	-0.073199	0.553433	0.034467	73.280357	6.731690	10.093710	1.673242	0.000000	-1.332035	0.000000	0.000000	0.000000	0.048112	-0.053503	0.300543	0.000000	0.000000	4.000000	36.000000	0.000000
3305.252792	-0.072910	0.553183	0.035415	73.264389	6.767346	10.079555	1.723333	0.000000	-1.340054	0.000000	0.000000	0.000000	0.086714	-0.075002	0.284412	0.000000	0.000000	4.000000	36.000000	0.000000
3305.256126	-0.072910	0.553183	0.035415	73.264389	6.767346	10.079555	1.723333	0.000000	-1.340054	0.000000	0.000000	0.000000	0.086714	-0.075002	0.284412	0.000000	0.000000	4.000000	36.000000	0.000000
3305.259459	-0.072910	0.553183	0.035415	73.264389	6.767346	10.079555	1.723333	0.000000	-1.340054	0.000000	0.000000	0.000000	0.086714	-0.075002	0.284412	0.000000	0.000000	4.000000	36.000000	0.000000
3305.262792	-0.072910	0.553183	0.035415	73.260460	6.827525	10.076805	1.770735	0.000000	-1.354506	0.000000	0.000000	0.000000	0.086714	-0.075002	0.284412	0.000000	0.000000	4.000000	36.000000	0.000000
3305.266126	-0.072461	0.552908	0.036262	73.260460	6.827525	10.076805	1.770735	0.000000	-1.354506	0.000000	0.000000	0.000000	0.134723	-0.082497	0.254045	0.000000	0.000000	4.000000	36.000000	0.000000
3305.269459	-0.072461	0.552908	0.036262	73.260460	6.827525	10.076805	1.770735	0.000000	-1.354506	0.000000	0.000000	0.000000	0.134723	-0.082497	0.254045	0.000000	0.000000	4.000000	36.000000	0.000000
3305.272792	-0.071861	0.552607	0.037070	73.260475	6.909119	10.076805	1.813076	0.000000	-1.376960	0.000000	0.000000	0.000000	0.180059	-0.090483	0.242526	0.000000	0.000000	4.000000	36.000000	0.000000
3305.276126	-0.071861	0.552607	0.037070	73.260475	6.909119	10.076805	1.813076	0.000000	-1.376960	0.000000	0.000000	0.000000	0.180059	-0.090483	0.242526	0.000000	0.000000	4.000000	36.000000	0.000000
3305.279459	-0.071861	0.552607	0.037070	73.260475	6.909119	10.076805	1.813076	0.000000	-1.376960	0.000000	0.000000	0.000000	0.180059	-0.090483	0.242526	0.000000	0.000000	4.000000	36.000000	0.000000
3305.282792	-0.071108	0.552306	0.037834	73.263496	7.007041	10.079657	1.853497	0.000000	-1.406969	0.000000	0.000000	0.000000	0.225751	-0.090219	0.229315	0.000000	0.000000	4.000000	36.000000	0.000000
3305.286126	-0.071108	0.552306	0.037834	73.263496	7.007041	10.079657	1.853497	0.000000	-1.406969	0.000000	0.000000	0.000000	0.225751	-0.090219	0.229315	0.000000	0.000000	4.000000	36.000000	0.000000
3305.289459	-0.071108	0.552306	0.037834	73.263496	7.007041	10.079657	1.853497	0.000000	-1.406969	0.000000	0.000000	0.000000	0.225751	-0.090219	0.229315	0.000000	0.000000	4.000000	36.000000	0.000000
3305.292792	-0.070256	0.552014	0.038588	73.266945	7.114993	10.077056	1.891716	0.000000	-1.444595	0.000000	0.000000	0.000000	0.255698	-0.087623	0.226025	0.000000	0.000000	4.000000	36.000000	0.000000
3305.296126	-0.070256	0.552014	0.038588	73.266945	7.114993	10.077056	1.891716	0.000000	-1.444595	0.000000	0.000000	0.000000	0.255698	-0.087623	0.226025	0.000000	0.000000	4.000000	36.000000	0.000000
3305.299459	-0.070256	0.552014	0.038588	73.266945	7.114993	10.077056	1.891716	0.000000	-1.444595	0.000000	0.000000	0.000000	0.255698	-0.087623	0.226025	0.000000	0.000000	4.000000	36.000000	0.000000
3305.302792	-0.069285	0.551766	0.039368	73.263924	7.231937	10.074207	1.929387	0.000000	-1.487211	0.000000	0.000000	0.000000	0.291333	-0.074419	0.234152	0.000000	0.000000	4.000000	36.000000	0.000000
3305.306126	-0.069285	0.551766	0.039368	73.263924	7.231937	10.074207	1.929387	0.000000	-1.487211	0.000000	0.000000	0.000000	0.291333	-0.074419	0.234152	0.000000	0.000000	4.000000	36.000000	0.000000
3305.309459	-0.069285	0.551766	0.039368	73.263924	7.231937	10.074207	1.929387	0.000000	-1.487211	0.000000	0.000000	0.000000	0.291333	-0.074419	0.234152	0.000000	0.000000	4.000000	36.000000	0.000000
3305.312792	-0.068240	0.551517	0.040156	73.260887	7.359758	10.071358	1.968412	0.000000	-1.535766	0.000000	0.000000	0.000000	0.313500	-0.074685	0.236384	0.000000	0.000000	4.000000	36.000000	0.000000
3305.316126	-0.068240	0.551517	0.040156	73.260887	7.359758	10.071358	1.968412	0.000000	-1.535766	0.000000	0.000000	0.000000	0.313500	-0.074685	0.236384	0.000000	0.000000	4.000000	36.000000	0.000000
3305.319459	-0.068240	0.551517	0.040156	73.260887	7.359758	10.071358	1.968412	0.000000	-1.535766	0.000000	0.000000	0.000000	0.313500	-0.074685	0.236384	0.000000	0.000000	4.000000	36.000000	0.000000
3305.322792	-0.067128	0.551292	0.041009	73.253113	7.476870	10.046478	2.007809	0.000000	-1.588016	0.000000	0.000000	0.000000	0.333423	-0.067414	0.255869	0.000000	0.000000	4.000000	36.000000	0.000000
3305.326126	-0.067128	0.551292	0.041009	73.253113	7.476870	10.046478	2.007809	0.000000	-1.588016	0.000000	0.000000	0.000000	0.333423	-0.067414	0.255869	0.000000	0.000000	4.000000	36.000000	0.000000
3305.329459	-0.067128	0.551292	0.041009	73.253113	7.476870	10.046478	2.007809	0.000000	-1.588016	0.000000	0.000000	0.000000	0.333423	-0.067414	0.255869	0.000000	0.000000	4.000000	36.000000	0.000000
3305.332792	-0.065960	0.551087	0.041820	73.249611	7.594168	10.008105	2.050454	0.000000	-1.643587	0.000000	0.000000	0.000000	0.350575	-0.061726	0.243253	0.000000	0.000000	4.000000	36.000000	0.000000
3305.336126	-0.065960	0.551087	0.041820	73.249611	7.594168	10.008105	2.050454	0.000000	-1.643587	0.000000	0.000000	0.000000	0.350575	-0.061726	0.243253	0.000000	0.000000	4.000000	36.000000	0.000000
3305.339459	-0.065960	0.551087	0.041820	73.249611	7.594168	10.008105	2.050454	0.000000	-1.643587	0.000000	0.000000	0.000000	0.350575	-0.061726	0.243253	0.000000	0.000000	4.000000	36.000000	0.000000
3305.342792	-0.064727	0.550875	0.042530	73.247841	7.702639	9.947948	2.090997	0.000000	-1.702016	0.000000	0.000000	0.000000	0.369939	-0.063537	0.213155	0.000000	0.000000	4.000000	36.000000	0.000000
3305.346126	-0.064727	0.550875	0.042530	73.247841	7.702639	9.947948	2.090997	0.000000	-1.702016	0.000000	0.000000	0.000000	0.369939	-0.063537	0.213155	0.000000	0.000000	4.000000	36.000000	0.000000
3305.349459	-0.064727	0.550875	0.042530	73.247841	7.702639	9.947948	2.090997	0.000000	-1.702016	0.000000	0.000000	0.000000	0.369939	-0.063537	0.213155	0.000000	0.000000	4.000000	36.000000	0.000000
3305.352792	-0.063408	0.550675	0.043161	73.254608	7.803237	9.860721	2.126522	0.000000	-1.763673	0.000000	0.000000	0.000000	0.395569	-0.059990	0.189144	0.000000	0.000000	4.000000	36.000000	0.000000
3305.356126	-0.063408	0.550675	0.043161	73.254608	7.803237	9.860721	2.126522	0.000000	-1.763673	0.000000	0.000000	0.000000	0.395569	-0.059990	0.189144	0.000000	0.000000	4.000000	36.000000	0.000000
3305.359459	-0.063408	0.550675	0.043161	73.254608	7.803237	9.860721	2.126522	0.000000	-1.763673	0.000000	0.000000	0.000000	0.395569	-0.059990	0.189144	0.000000	0.000000	4.000000	36.000000	0.000000
3305.362792	-0.061997	0.550489	0.043648	73.271172	7.885104	9.729921	2.158046	0.000000	-1.829601	0.000000	0.000000	0.000000	0.423399	-0.055607	0.146048	0.000000	0.000000	4.000000	36.000000	0.000000
3305.366126	-0.061997	0.550489	0.043648	73.271172	7.885104	9.729921	2.158046	0.000000	-1.829601	0.000000	0.000000	0.000000	0.423399	-0.055607	0.146048	0.000000	0.000000	4.000000	36.000000	0.000000
3305.369459	-0.061997	0.550489	0.043648	73.271172	7.885104	9.729921	2.158046	0.000000	-1.829601	0.000000	0.000000	0.000000	0.423399	-0.055607	0.146048	0.000000	0.000000	4.000000	36.000000	0.000000
3305.372792	-0.060473	0.550309	0.044016	73.294891	7.941729	9.547037	2.182388	0.000000	-1.900167	0.000000	0.000000	0.000000	0.457214	-0.054158	0.110425	0.000000	0.000000	4.000000	36.000000	0.000000
3305.376126	-0.060473	0.550309	0.044016	73.294891	7.941729	9.547037	2.182388	0.000000	-1.900167	0.000000	0.000000	0.000000	0.457214	-0.054158	0.110425	0.000000	0.000000	4.000000	36.000000	0.000000
3305.379459	-0.060473	0.550309	0.044016	73.294891	7.941729	9.547037	2.182388	0.000000	-1.900167	0.000000	0.000000	0.000000	0.457214	-0.054158	0.110425	0.000000	0.000000	4.000000	36.000000	0.000000
3305.382792	-0.058883	0.550189	0.044249	73.325783	8.000631	9.352860	2.200792	0.000000	-1.976370	0.000000	0.000000	0.000000	0.476808	-0.036104	0.069811	0.000000	0.000000	4.000000	36.000000	0.000000
3305.386126	-0.058883	0.550189	0.044249	73.325783	8.000631	9.352860	2.200792	0.000000	-1.976370	0.000000	0.000000	0.000000	0.476808	-0.036104	0.069811	0.000000	0.000000	4.000000	36.000000	0.000000
3305.389459	-0.058883	0.550189	0.044249	73.325783	8.000631	9.352860	2.200792	0.000000	-1.976370	0.000000	0.000000	0.000000	0.476808	-0.036104	0.069811	0.000000	0.000000	4.000000	36.000000	0.000000
3305.392792	-0.057236	0.550081	0.044396	73.357620	8.025690	9.100478	2.212427	0.000000	-2.055838	0.000000	0.000000	0.000000	0.494296	-0.032319	0.044172	0.000000	0.000000	4.000000	36.000000	0.000000
3305.396126	-0.057236	0.550081	0.044396	73.357620	8.025690	9.100478	2.212427	0.000000	-2.055838	0.000000	0.000000	0.000000	0.494296	-0.032319	0.044172	0.000000	0.000000	4.000000	36.000000	0.000000
3305.399459	-0.057236	0.550081	0.044396	73.357620	8.025690	9.100478	2.212427	0.000000	-2.055838	0.000000	0.000000	0.000000	0.494296	-0.032319	0.044172	0.000000	0.000000	4.000000	36.000000	0.000000
3305.402792	-0.055603	0.550031	0.044462	73.400352	7.977315	8.739885	2.219789	0.000000	-2.138221	0.000000	0.000000	0.000000	0.489686	-0.015022	0.019782	0.000000	0.000000	4.000000	36.000000	0.000000
3305.406126	-0.055603	0.550031	0.044462	73.400352	7.977315	8.739885	2.219789	0.000000	-2.138221	0.000000	0.000000	0.000000	0.489686	-0.015022	0.019782	0.000000	0.000000	4.000000	36.000000	0.000000
3305.409459	-0.055603	0.550031	0.044462	73.400352	7.977315	8.739885	2.219789	0.000000	-2.138221	0.000000	0.000000	0.000000	0.489686	-0.015022	0.019782	0.000000	0.000000	4.000000	36.000000	0.000000
3305.412792	-0.053960	0.549976	0.044419	73.454048	7.824322	8.225399	2.223086	0.000000	-2.219835	0.000000	0.000000	0.000000	0.492980	-0.016481	-0.012900	0.000000	0.000000	4.000000	36.000000	0.000000
3305.416126	-0.053960	0.549976	0.044419	73.454048	7.824322	8.225399	2.223086	0.000000	-2.219835	0.000000	0.000000	0.000000	0.492980	-0.016481	-0.012900	0.000000	0.000000	4.000000	36.000000	0.000000
3305.419459	-0.053960	0.549976	0.044419	73.454048	7.824322	8.225399	2.223086	0.000000	-2.219835	0.000000	0.000000	0.000000	0.492980	-0.016481	-0.012900	0.000000	0.000000	4.000000	36.000000	0.000000
3305.422792	-0.052311	0.549951	0.044302	73.513733	7.628964	7.719106	2.220936	0.000000	-2.301998	0.000000	0.000000	0.000000	0.494858	-0.007429	-0.035004	0.000000	0.000000	4.000000	36.000000	0.000000
3305.426126	-0.052311	0.549951	0.044302	73.513733	7.628964	7.719106	2.220936	0.000000	-2.301998	0.000000	0.000000	0.000000	0.494858	-0.007429	-0.035004	0.000000	0.000000	4.000000	36.000000	0.000000
3305.429459	-0.052311	0.549951	0.044302	73.513733	7.628964	7.719106	2.220936	0.000000	-2.301998	0.000000	0.000000	0.000000	0.494858	-0.007429	-0.035004	0.000000	0.000000	4.000000	36.000000	0.000000
3305.432792	-0.050721	0.549931	0.044046	73.579887	7.417718	7.447603	2.215102	0.000000	-2.384475	0.000000	0.000000	0.000000	0.476888	-0.005959	-0.076767	0.000000	0.000000	4.000000	36.000000	0.000000
3305.436126	-0.050721	0.549931	0.044046	73.579887	7.417718	7.447603	2.215102	0.000000	-2.384475	0.000000	0.000000	0.000000	0.476888	-0.005959	-0.076767	0.000000	0.000000	4.000000	36.000000	0.000000
3305.439459	-0.050721	0.549931	0.044046	73.579887	7.417718	7.447603	2.215102	0.000000	-2.384475	0.000000	0.000000	0.000000	0.476888	-0.005959	-0.076767	0.000000	0.000000	4.000000	36.000000	0.000000
3305.442792	-0.049117	0.549909	0.043618	73.651848	7.229689	7.596520	2.202307	0.000000	-2.463956	0.000000	0.000000	0.000000	0.481184	-0.006724	-0.128451	0.000000	0.000000	4.000000	36.000000	0.000000
3305.446126	-0.049117	0.549909	0.043618	73.651848	7.229689	7.596520	2.202307	0.000000	-2.463956	0.000000	0.000000	0.000000	0.481184	-0.006724	-0.128451	0.000000	0.000000	4.000000	36.000000	0.000000
3305.449459	-0.049117	0.549909	0.043618	73.651848	7.229689	7.596520	2.202307	0.000000	-2.463956	0.000000	0.000000	0.000000	0.481184	-0.006724	-0.128451	0.000000	0.000000	4.000000	36.000000	0.000000
3305.452792	-0.047524	0.549884	0.043015	73.730309	7.024891	7.716029	2.180899	0.000000	-2.544153	0.000000	0.000000	0.000000	0.477896	-0.007582	-0.180928	0.000000	0.000000	4.000000	36.000000	0.000000
3305.456126	-0.047524	0.549884	0.043015	73.730309	7.024891	7.716029	2.180899	0.000000	-2.544153	0.000000	0.000000	0.000000	0.477896	-0.007582	-0.180928	0.000000	0.000000	4.000000	36.000000	0.000000
3305.459459	-0.047524	0.549884	0.043015	73.730309	7.024891	7.716029	2.180899	0.000000	-2.544153	0.000000	0.000000	0.000000	0.477896	-0.007582	-0.180928	0.000000	0.000000	4.000000	36.000000	0.000000
3305.462792	-0.045948	0.549908	0.042290	73.812370	6.796561	7.645792	2.150744	0.000000	-2.623802	0.000000	0.000000	0.000000	0.472708	0.007214	-0.217459	0.000000	0.000000	4.000000	36.000000	0.000000
3305.466126	-0.045948	0.549908	0.042290	73.812370	6.796561	7.645792	2.150744	0.000000	-2.623802	0.000000	0.000000	0.000000	0.472708	0.007214	-0.217459	0.000000	0.000000	4.000000	36.000000	0.000000
3305.469459	-0.045948	0.549908	0.042290	73.812370	6.796561	7.645792	2.150744	0.000000	-2.623802	0.000000	0.000000	0.000000	0.472708	0.007214	-0.217459	0.000000	0.000000	4.000000	36.000000	0.000000
3305.472792	-0.044444	0.549951	0.041508	73.897285	6.546284	7.564113	2.114501	0.000000	-2.702587	0.000000	0.000000	0.000000	0.451207	0.012917	-0.234721	0.000000	0.000000	4.000000	36.000000	0.000000
3305.476126	-0.044444	0.549951	0.041508	73.897285	6.546284	7.564113	2.114501	0.000000	-2.702587	0.000000	0.000000	0.000000	0.451207	0.012917	-0.234721	0.000000	0.000000	4.000000	36.000000	0.000000
3305.479459	-0.044444	0.549951	0.041508	73.897285	6.546284	7.564113	2.114501	0.000000	-2.702587	0.000000	0.000000	0.000000	0.451207	0.012917	-0.234721	0.000000	0.000000	4.000000	36.000000	0.000000
3305.482792	-0.043054	0.550015	0.040601	73.979691	6.255007	7.448831	2.075381	0.000000	-2.777788	0.000000	0.000000	0.000000	0.417157	0.019288	-0.272106	0.000000	0.000000	4.000000	36.000000	0.000000
3305.486126	-0.043054	0.550015	0.040601	73.979691	6.255007	7.448831	2.075381	0.000000	-2.777788	0.000000	0.000000	0.000000	0.417157	0.019288	-0.272106	0.000000	0.000000	4.000000	36.000000	0.000000
3305.489459	-0.043054	0.550015	0.040601	73.979691	6.255007	7.448831	2.075381	0.000000	-2.777788	0.000000	0.000000	0.000000	0.417157	0.019288	-0.272106	0.000000	0.000000	4.000000	36.000000	0.000000
3305.492792	-0.041788	0.550095	0.039697	74.069405	5.870282	7.252579	2.030030	0.000000	-2.847314	0.000000	0.000000	0.000000	0.379835	0.024127	-0.271126	0.000000	0.000000	4.000000	36.000000	0.000000
3305.496126	-0.041788	0.550095	0.039697	74.069405	5.870282	7.252579	2.030030	0.000000	-2.847314	0.000000	0.000000	0.000000	0.379835	0.024127	-0.271126	0.000000	0.000000	4.000000	36.000000	0.000000
3305.499459	-0.041788	0.550095	0.039697	74.069405	5.870282	7.252579	2.030030	0.000000	-2.847314	0.000000	0.000000	0.000000	0.379835	0.024127	-0.271126	0.000000	0.000000	4.000000	36.000000	0.000000
3305.502792	-0.040638	0.550177	0.038716	74.157722	5.412340	6.972068	1.984842	0.000000	-2.910620	0.000000	0.000000	0.000000	0.344743	0.024450	-0.294304	0.000000	0.000000	4.000000	36.000000	0.000000
3305.506126	-0.040638	0.550177	0.038716	74.157722	5.412340	6.972068	1.984842	0.000000	-2.910620	0.000000	0.000000	0.000000	0.344743	0.024450	-0.294304	0.000000	0.000000	4.000000	36.000000	0.000000
3305.509459	-0.040638	0.550177	0.038716	74.157722	5.412340	6.972068	1.984842	0.000000	-2.910620	0.000000	0.000000	0.000000	0.344743	0.024450	-0.294304	0.000000	0.000000	4.000000	36.000000	0.000000
3305.512792	-0.039614	0.550265	0.037763	74.242752	4.948326	6.526394	1.935792	0.000000	-2.968077	0.000000	0.000000	0.000000	0.307228	0.026355	-0.285933	0.000000	0.000000	4.000000	36.000000	0.000000
3305.516126	-0.039614	0.550265	0.037763	74.242752	4.948326	6.526394	1.935792	0.000000	-2.968077	0.000000	0.000000	0.000000	0.307228	0.026355	-0.285933	0.000000	0.000000	4.000000	36.000000	0.000000
3305.519459	-0.039614	0.550265	0.037763	74.242752	4.948326	6.526394	1.935792	0.000000	-2.968077	0.000000	0.000000	0.000000	0.307228	0.026355	-0.285933	0.000000	0.000000	4.000000	36.000000	0.000000
3305.522792	-0.038713	0.550369	0.036815	74.320610	4.540141	5.826803	1.888136	0.000000	-3.019282	0.000000	0.000000	0.000000	0.270521	0.031180	-0.284191	0.000000	0.000000	4.000000	36.000000	0.000000
3305.526126	-0.038713	0.550369	0.036815	74.320610	4.540141	5.826803	1.888136	0.000000	-3.019282	0.000000	0.000000	0.000000	0.270521	0.031180	-0.284191	0.000000	0.000000	4.000000	36.000000	0.000000
3305.529459	-0.038713	0.550369	0.036815	74.320610	4.540141	5.826803	1.888136	0.000000	-3.019282	0.000000	0.000000	0.000000	0.270521	0.031180	-0.284191	0.000000	0.000000	4.000000	36.000000	0.000000
3305.532792	-0.038000	0.550454	0.035833	74.382378	4.250611	5.321233	1.840771	0.000000	-3.064369	0.000000	0.000000	0.000000	0.213803	0.025575	-0.294597	0.000000	0.000000	4.000000	36.000000	0.000000
3305.536126	-0.038000	0.550454	0.035833	74.382378	4.250611	5.321233	1.840771	0.000000	-3.064369	0.000000	0.000000	0.000000	0.213803	0.025575	-0.294597	0.000000	0.000000	4.000000	36.000000	0.000000
3305.539459	-0.038000	0.550454	0.035833	74.382378	4.250611	5.321233	1.840771	0.000000	-3.064369	0.000000	0.000000	0.000000	0.213803	0.025575	-0.294597	0.000000	0.000000	4.000000	36.000000	0.000000
3305.542792	-0.037481	0.550563	0.034894	74.428658	4.142503	5.151378	1.791672	0.000000	-3.100003	0.000000	0.000000	0.000000	0.155647	0.032744	-0.281754	0.000000	0.000000	4.000000	36.000000	0.000000
3305.546126	-0.037481	0.550563	0.034894	74.428658	4.142503	5.151378	1.791672	0.000000	-3.100003	0.000000	0.000000	0.000000	0.155647	0.032744	-0.281754	0.000000	0.000000	4.000000	36.000000	0.000000
3305.549459	-0.037481	0.550563	0.034894	74.428658	4.142503	5.151378	1.791672	0.000000	-3.100003	0.000000	0.000000	0.000000	0.155647	0.032744	-0.281754	0.000000	0.000000	4.000000	36.000000	0.000000
3305.552792	-0.037481	0.550563	0.034894	74.442810	4.195031	5.443177	1.744713	0.000000	-3.125944	0.000000	0.000000	0.000000	0.155647	0.032744	-0.281754	0.000000	0.000000	4.000000	36.000000	0.000000
3305.556126	-0.037157	0.550686	0.034022	74.442810	4.195031	5.443177	1.744713	0.000000	-3.125944	0.000000	0.000000	0.000000	0.097333	0.037045	-0.261793	0.000000	0.000000	4.000000	36.000000	0.000000
3305.559459	-0.037157	0.550686	0.034022	74.442810	4.195031	5.443177	1.744713	0.000000	-3.125944	0.000000	0.000000	0.000000	0.097333	0.037045	-0.261793	0.000000	0.000000	4.000000	36.000000	0.000000
3305.562792	-0.037004	0.550842	0.033236	74.439476	4.215916	5.866191	1.701080	0.000000	-3.142166	0.000000	0.000000	0.000000	0.045930	0.046595	-0.235765	0.000000	0.000000	4.000000	36.000000	0.000000
3305.566126	-0.037004	0.550842	0.033236	74.439476	4.215916	5.866191	1.701080	0.000000	-3.142166	0.000000	0.000000	0.000000	0.045930	0.046595	-0.235765	0.000000	0.000000	4.000000	36.000000	0.000000
3305.569459	-0.037004	0.550842	0.033236	74.439476	4.215916	5.866191	1.701080	0.000000	-3.142166	0.000000	0.000000	0.000000	0.045930	0.046595	-0.235765	0.000000	0.000000	4.000000	36.000000	0.000000
3305.572792	-0.037004	0.550842	0.033236	74.435539	4.214972	6.279335	1.661786	0.000000	-3.149821	0.000000	0.000000	0.000000	0.045930	0.046595	-0.235765	0.000000	0.000000	4.000000	36.000000	0.000000
3305.576126	-0.036973	0.551039	0.032517	74.435539	4.214972	6.279335	1.661786	0.000000	-3.149821	0.000000	0.000000	0.000000	0.009245	0.059048	-0.215502	0.000000	0.000000	4.000000	36.000000	0.000000
3305.579459	-0.036973	0.551039	0.032517	74.435539	4.214972	6.279335	1.661786	0.000000	-3.149821	0.000000	0.000000	0.000000	0.009245	0.059048	-0.215502	0.000000	0.000000	4.000000	36.000000	0.000000
3305.582792	-0.036949	0.551268	0.031899	74.435913	4.222870	6.530468	1.625869	0.000000	-3.151362	0.000000	0.000000	0.000000	0.007012	0.068687	-0.185661	0.000000	0.000000	4.000000	36.000000	0.000000
3305.586126	-0.036949	0.551268	0.031899	74.435913	4.222870	6.530468	1.625869	0.000000	-3.151362	0.000000	0.000000	0.000000	0.007012	0.068687	-0.185661	0.000000	0.000000	4.000000	36.000000	0.000000
3305.589459	-0.036949	0.551268	0.031899	74.435913	4.222870	6.530468	1.625869	0.000000	-3.151362	0.000000	0.000000	0.000000	0.007012	0.068687	-0.185661	0.000000	0.000000	4.000000	36.000000	0.000000
3305.592792	-0.036949	0.551268	0.031899	74.432808	4.213043	6.560647	1.594926	0.000000	-3.152531	0.000000	0.000000	0.000000	0.007012	0.068687	-0.185661	0.000000	0.000000	4.000000	36.000000	0.000000
3305.596126	-0.036955	0.551512	0.031360	74.432808	4.213043	6.560647	1.594926	0.000000	-3.152531	0.000000	0.000000	0.000000	-0.001779	0.073191	-0.161695	0.000000	0.000000	4.000000	36.000000	0.000000
3305.599459	-0.036955	0.551512	0.031360	74.432808	4.213043	6.560647	1.594926	0.000000	-3.152531	0.000000	0.000000	0.000000	-0.001779	0.073191	-0.161695	0.000000	0.000000	4.000000	36.000000	0.000000
3305.602792	-0.037056	0.551745	0.030836	74.429726	4.197777	6.558917	1.567977	0.000000	-3.152234	0.000000	0.000000	0.000000	-0.030067	0.070151	-0.156968	0.000000	0.000000	4.000000	36.000000	0.000000
3305.606126	-0.037056	0.551745	0.030836	74.429726	4.197777	6.558917	1.567977	0.000000	-3.152234	0.000000	0.000000	0.000000	-0.030067	0.070151	-0.156968	0.000000	0.000000	4.000000	36.000000	0.000000
3305.609459	-0.037056	0.551745	0.030836	74.429726	4.197777	6.558917	1.567977	0.000000	-3.152234	0.000000	0.000000	0.000000	-0.030067	0.070151	-0.156968	0.000000	0.000000	4.000000	36.000000	0.000000
3305.612792	-0.037056	0.551745	0.030836	74.429703	4.170576	6.566891	1.541816	0.000000	-3.147223	0.000000	0.000000	0.000000	-0.030067	0.070151	-0.156968	0.000000	0.000000	4.000000	36.000000	0.000000
3305.616126	-0.037250	0.551942	0.030334	74.429703	4.170576	6.566891	1.541816	0.000000	-3.147223	0.000000	0.000000	0.000000	-0.058389	0.059127	-0.150699	0.000000	0.000000	4.000000	36.000000	0.000000
3305.619459	-0.037250	0.551942	0.030334	74.429703	4.170576	6.566891	1.541816	0.000000	-3.147223	0.000000	0.000000	0.000000	-0.058389	0.059127	-0.150699	0.000000	0.000000	4.000000	36.000000	0.000000
3305.622792	-0.037563	0.552147	0.029863	74.426628	4.128113	6.565163	1.516699	0.000000	-3.137491	0.000000	0.000000	0.000000	-0.093871	0.061351	-0.141154	0.000000	0.000000	4.000000	36.000000	0.000000
3305.626126	-0.037563	0.552147	0.029863	74.426628	4.128113	6.565163	1.516699	0.000000	-3.137491	0.000000	0.000000	0.000000	-0.093871	0.061351	-0.141154	0.000000	0.000000	4.000000	36.000000	0.000000
3305.629459	-0.037563	0.552147	0.029863	74.426628	4.128113	6.565163	1.516699	0.000000	-3.137491	0.000000	0.000000	0.000000	-0.093871	0.061351	-0.141154	0.000000	0.000000	4.000000	36.000000	0.000000
3305.632792	-0.037563	0.552147	0.029863	74.420654	4.069067	6.555780	1.493173	0.000000	-3.121846	0.000000	0.000000	0.000000	-0.093871	0.061351	-0.141154	0.000000	0.000000	4.000000	36.000000	0.000000
3305.636126	-0.037994	0.552359	0.029425	74.420654	4.069067	6.555780	1.493173	0.000000	-3.121846	0.000000	0.000000	0.000000	-0.129280	0.063611	-0.131669	0.000000	0.000000	4.000000	36.000000	0.000000
3305.639459	-0.037994	0.552359	0.029425	74.420654	4.069067	6.555780	1.493173	0.000000	-3.121846	0.000000	0.000000	0.000000	-0.129280	0.063611	-0.131669	0.000000	0.000000	4.000000	36.000000	0.000000
3305.642792	-0.038543	0.552552	0.029022	74.417572	4.002126	6.554051	1.471228	0.000000	-3.100300	0.000000	0.000000	0.000000	-0.164751	0.057905	-0.120713	0.000000	0.000000	4.000000	36.000000	0.000000
3305.646126	-0.038543	0.552552	0.029022	74.417572	4.002126	6.554051	1.471228	0.000000	-3.100300	0.000000	0.000000	0.000000	-0.164751	0.057905	-0.120713	0.000000	0.000000	4.000000	36.000000	0.000000
3305.649459	-0.038543	0.552552	0.029022	74.417572	4.002126	6.554051	1.471228	0.000000	-3.100300	0.000000	0.000000	0.000000	-0.164751	0.057905	-0.120713	0.000000	0.000000	4.000000	36.000000	0.000000
3305.652792	-0.038543	0.552552	0.029022	74.411377	3.925365	6.550599	1.451110	0.000000	-3.072841	0.000000	0.000000	0.000000	-0.164751	0.057905	-0.120713	0.000000	0.000000	4.000000	36.000000	0.000000
3305.656126	-0.039140	0.552709	0.028644	74.411377	3.925365	6.550599	1.451110	0.000000	-3.072841	0.000000	0.000000	0.000000	-0.178999	0.047027	-0.113563	0.000000	0.000000	4.000000	36.000000	0.000000
3305.659459	-0.039140	0.552709	0.028644	74.411377	3.925365	6.550599	1.451110	0.000000	-3.072841	0.000000	0.000000	0.000000	-0.178999	0.047027	-0.113563	0.000000	0.000000	4.000000	36.000000	0.000000
3305.662792	-0.039828	0.552839	0.028262	74.411377	3.841051	6.550597	1.432183	0.000000	-3.043008	0.000000	0.000000	0.000000	-0.206506	0.038945	-0.114520	0.000000	0.000000	4.000000	36.000000	0.000000
3305.666126	-0.039828	0.552839	0.028262	74.411377	3.841051	6.550597	1.432183	0.000000	-3.043008	0.000000	0.000000	0.000000	-0.206506	0.038945	-0.114520	0.000000	0.000000	4.000000	36.000000	0.000000
3305.669459	-0.039828	0.552839	0.028262	74.411377	3.841051	6.550597	1.432183	0.000000	-3.043008	0.000000	0.000000	0.000000	-0.206506	0.038945	-0.114520	0.000000	0.000000	4.000000	36.000000	0.000000
3305.672792	-0.039828	0.552839	0.028262	74.417572	3.757345	6.554051	1.413096	0.000000	-3.008590	0.000000	0.000000	0.000000	-0.206506	0.038945	-0.114520	0.000000	0.000000	4.000000	36.000000	0.000000
3305.676126	-0.040562	0.552915	0.027886	74.417572	3.757345	6.554051	1.413096	0.000000	-3.008590	0.000000	0.000000	0.000000	-0.220269	0.022906	-0.112868	0.000000	0.000000	4.000000	36.000000	0.000000
3305.679459	-0.040562	0.552915	0.027886	74.417572	3.757345	6.554051	1.413096	0.000000	-3.008590	0.000000	0.000000	0.000000	-0.220269	0.022906	-0.112868	0.000000	0.000000	4.000000	36.000000	0.000000
3305.682792	-0.041319	0.552965	0.027512	74.423752	3.668201	6.557508	1.394285	0.000000	-2.971879	0.000000	0.000000	0.000000	-0.226978	0.014886	-0.112248	0.000000	0.000000	4.000000	36.000000	0.000000
3305.686126	-0.041319	0.552965	0.027512	74.423752	3.668201	6.557508	1.394285	0.000000	-2.971879	0.000000	0.000000	0.000000	-0.226978	0.014886	-0.112248	0.000000	0.000000	4.000000	36.000000	0.000000
3305.689459	-0.041319	0.552965	0.027512	74.423752	3.668201	6.557508	1.394285	0.000000	-2.971879	0.000000	0.000000	0.000000	-0.226978	0.014886	-0.112248	0.000000	0.000000	4.000000	36.000000	0.000000
3305.692792	-0.041319	0.552965	0.027512	74.436142	3.574236	6.564430	1.375577	0.000000	-2.934049	0.000000	0.000000	0.000000	-0.226978	0.014886	-0.112248	0.000000	0.000000	4.000000	36.000000	0.000000
3305.696126	-0.042127	0.552986	0.027202	74.436142	3.574236	6.564430	1.375577	0.000000	-2.934049	0.000000	0.000000	0.000000	-0.242251	0.006546	-0.093008	0.000000	0.000000	4.000000	36.000000	0.000000
3305.699459	-0.042127	0.552986	0.027202	74.436142	3.574236	6.564430	1.375577	0.000000	-2.934049	0.000000	0.000000	0.000000	-0.242251	0.006546	-0.093008	0.000000	0.000000	4.000000	36.000000	0.000000
3305.702792	-0.043002	0.553008	0.026884	74.445419	3.475891	6.569629	1.360075	0.000000	-2.893674	0.000000	0.000000	0.000000	-0.262650	0.006520	-0.095259	0.000000	0.000000	4.000000	36.000000	0.000000
3305.706126	-0.043002	0.553008	0.026884	74.445419	3.475891	6.569629	1.360075	0.000000	-2.893674	0.000000	0.000000	0.000000	-0.262650	0.006520	-0.095259	0.000000	0.000000	4.000000	36.000000	0.000000
3305.709459	-0.043002	0.553008	0.026884	74.445419	3.475891	6.569629	1.360075	0.000000	-2.893674	0.000000	0.000000	0.000000	-0.262650	0.006520	-0.095259	0.000000	0.000000	4.000000	36.000000	0.000000
3305.712792	-0.043002	0.553008	0.026884	74.454720	3.374833	6.574834	1.344199	0.000000	-2.849899	0.000000	0.000000	0.000000	-0.262650	0.006520	-0.095259	0.000000	0.000000	4.000000	36.000000	0.000000
3305.716126	-0.043908	0.552993	0.026655	74.454720	3.374833	6.574834	1.344199	0.000000	-2.849899	0.000000	0.000000	0.000000	-0.271746	-0.004566	-0.068622	0.000000	0.000000	4.000000	36.000000	0.000000
3305.719459	-0.043908	0.552993	0.026655	74.454720	3.374833	6.574834	1.344199	0.000000	-2.849899	0.000000	0.000000	0.000000	-0.271746	-0.004566	-0.068622	0.000000	0.000000	4.000000	36.000000	0.000000
3305.722792	-0.044838	0.552969	0.026446	74.464012	3.265622	6.580045	1.332762	0.000000	-2.804608	0.000000	0.000000	0.000000	-0.279063	-0.007312	-0.062837	0.000000	0.000000	4.000000	36.000000	0.000000
3305.726126	-0.044838	0.552969	0.026446	74.464012	3.265622	6.580045	1.332762	0.000000	-2.804608	0.000000	0.000000	0.000000	-0.279063	-0.007312	-0.062837	0.000000	0.000000	4.000000	36.000000	0.000000
3305.729459	-0.044838	0.552969	0.026446	74.464012	3.265622	6.580045	1.332762	0.000000	-2.804608	0.000000	0.000000	0.000000	-0.279063	-0.007312	-0.062837	0.000000	0.000000	4.000000	36.000000	0.000000
3305.732792	-0.044838	0.552969	0.026446	74.470200	3.152020	6.583520	1.322289	0.000000	-2.758097	0.000000	0.000000	0.000000	-0.279063	-0.007312	-0.062837	0.000000	0.000000	4.000000	36.000000	0.000000
3305.736126	-0.045820	0.552917	0.026300	74.470200	3.152020	6.583520	1.322289	0.000000	-2.758097	0.000000	0.000000	0.000000	-0.294607	-0.015599	-0.043877	0.000000	0.000000	4.000000	36.000000	0.000000
3305.739459	-0.045820	0.552917	0.026300	74.470200	3.152020	6.583520	1.322289	0.000000	-2.758097	0.000000	0.000000	0.000000	-0.294607	-0.015599	-0.043877	0.000000	0.000000	4.000000	36.000000	0.000000
3305.742792	-0.046848	0.552838	0.026152	74.482330	3.040390	6.596421	1.314976	0.000000	-2.708996	0.000000	0.000000	0.000000	-0.308402	-0.023554	-0.044251	0.000000	0.000000	4.000000	36.000000	0.000000
3305.746126	-0.046848	0.552838	0.026152	74.482330	3.040390	6.596421	1.314976	0.000000	-2.708996	0.000000	0.000000	0.000000	-0.308402	-0.023554	-0.044251	0.000000	0.000000	4.000000	36.000000	0.000000
3305.749459	-0.046848	0.552838	0.026152	74.482330	3.040390	6.596421	1.314976	0.000000	-2.708996	0.000000	0.000000	0.000000	-0.308402	-0.023554	-0.044251	0.000000	0.000000	4.000000	36.000000	0.000000
3305.752792	-0.047902	0.552697	0.026034	74.500198	2.940257	6.624715	1.307601	0.000000	-2.657596	0.000000	0.000000	0.000000	-0.316152	-0.042228	-0.035546	0.000000	0.000000	4.000000	36.000000	0.000000
3305.756126	-0.047902	0.552697	0.026034	74.500198	2.940257	6.624715	1.307601	0.000000	-2.657596	0.000000	0.000000	0.000000	-0.316152	-0.042228	-0.035546	0.000000	0.000000	4.000000	36.000000	0.000000
3305.759459	-0.047902	0.552697	0.026034	74.500198	2.940257	6.624715	1.307601	0.000000	-2.657596	0.000000	0.000000	0.000000	-0.316152	-0.042228	-0.035546	0.000000	0.000000	4.000000	36.000000	0.000000
3305.762792	-0.048927	0.552531	0.025856	74.522789	2.867934	6.692262	1.301677	0.000000	-2.604904	0.000000	0.000000	0.000000	-0.307393	-0.049834	-0.053228	0.000000	0.000000	4.000000	36.000000	0.000000
3305.766126	-0.048927	0.552531	0.025856	74.522789	2.867934	6.692262	1.301677	0.000000	-2.604904	0.000000	0.000000	0.000000	-0.307393	-0.049834	-0.053228	0.000000	0.000000	4.000000	36.000000	0.000000
3305.769459	-0.048927	0.552531	0.025856	74.522789	2.867934	6.692262	1.301677	0.000000	-2.604904	0.000000	0.000000	0.000000	-0.307393	-0.049834	-0.053228	0.000000	0.000000	4.000000	36.000000	0.000000
3305.772792	-0.049908	0.552329	0.025709	74.547722	2.812383	6.779585	1.292805	0.000000	-2.553672	0.000000	0.000000	0.000000	-0.294353	-0.060551	-0.043999	0.000000	0.000000	4.000000	36.000000	0.000000
3305.776126	-0.049908	0.552329	0.025709	74.547722	2.812383	6.779585	1.292805	0.000000	-2.553672	0.000000	0.000000	0.000000	-0.294353	-0.060551	-0.043999	0.000000	0.000000	4.000000	36.000000	0.000000
3305.779459	-0.049908	0.552329	0.025709	74.547722	2.812383	6.779585	1.292805	0.000000	-2.553672	0.000000	0.000000	0.000000	-0.294353	-0.060551	-0.043999	0.000000	0.000000	4.000000	36.000000	0.000000
3305.782792	-0.050891	0.552118	0.025584	74.570442	2.796394	6.920732	1.285472	0.000000	-2.504613	0.000000	0.000000	0.000000	-0.294960	-0.063323	-0.037699	0.000000	0.000000	4.000000	36.000000	0.000000
3305.786126	-0.050891	0.552118	0.025584	74.570442	2.796394	6.920732	1.285472	0.000000	-2.504613	0.000000	0.000000	0.000000	-0.294960	-0.063323	-0.037699	0.000000	0.000000	4.000000	36.000000	0.000000
3305.789459	-0.050891	0.552118	0.025584	74.570442	2.796394	6.920732	1.285472	0.000000	-2.504613	0.000000	0.000000	0.000000	-0.294960	-0.063323	-0.037699	0.000000	0.000000	4.000000	36.000000	0.000000
3305.792792	-0.050891	0.552118	0.025584	74.595207	2.804174	7.087834	1.279189	0.000000	-2.455453	0.000000	0.000000	0.000000	-0.294960	-0.063323	-0.037699	0.000000	0.000000	4.000000	36.000000	0.000000
3305.796126	-0.051826	0.551890	0.025443	74.595207	2.804174	7.087834	1.279189	0.000000	-2.455453	0.000000	0.000000	0.000000	-0.280542	-0.068486	-0.042230	0.000000	0.000000	4.000000	36.000000	0.000000
3305.799459	-0.051826	0.551890	0.025443	74.595207	2.804174	7.087834	1.279189	0.000000	-2.455453	0.000000	0.000000	0.000000	-0.280542	-0.068486	-0.042230	0.000000	0.000000	4.000000	36.000000	0.000000
3305.802792	-0.052721	0.551687	0.025364	74.613426	2.818251	7.257560	1.272151	0.000000	-2.408696	0.000000	0.000000	0.000000	-0.268620	-0.060865	-0.023624	0.000000	0.000000	4.000000	36.000000	0.000000
3305.806126	-0.052721	0.551687	0.025364	74.613426	2.818251	7.257560	1.272151	0.000000	-2.408696	0.000000	0.000000	0.000000	-0.268620	-0.060865	-0.023624	0.000000	0.000000	4.000000	36.000000	0.000000
3305.809459	-0.052721	0.551687	0.025364	74.613426	2.818251	7.257560	1.272151	0.000000	-2.408696	0.000000	0.000000	0.000000	-0.268620	-0.060865	-0.023624	0.000000	0.000000	4.000000	36.000000	0.000000
3305.812792	-0.052721	0.551687	0.025364	74.632568	2.821711	7.403697	1.268213	0.000000	-2.363926	0.000000	0.000000	0.000000	-0.268620	-0.060865	-0.023624	0.000000	0.000000	4.000000	36.000000	0.000000
3305.816126	-0.053576	0.551492	0.025330	74.632568	2.821711	7.403697	1.268213	0.000000	-2.363926	0.000000	0.000000	0.000000	-0.256208	-0.058462	-0.010322	0.000000	0.000000	4.000000	36.000000	0.000000
3305.819459	-0.053576	0.551492	0.025330	74.632568	2.821711	7.403697	1.268213	0.000000	-2.363926	0.000000	0.000000	0.000000	-0.256208	-0.058462	-0.010322	0.000000	0.000000	4.000000	36.000000	0.000000
3305.822792	-0.054361	0.551297	0.025302	74.647552	2.794542	7.498543	1.266493	0.000000	-2.321224	0.000000	0.000000	0.000000	-0.235603	-0.058491	-0.008475	0.000000	0.000000	4.000000	36.000000	0.000000
3305.826126	-0.054361	0.551297	0.025302	74.647552	2.794542	7.498543	1.266493	0.000000	-2.321224	0.000000	0.000000	0.000000	-0.235603	-0.058491	-0.008475	0.000000	0.000000	4.000000	36.000000	0.000000
3305.829459	-0.054361	0.551297	0.025302	74.647552	2.794542	7.498543	1.266493	0.000000	-2.321224	0.000000	0.000000	0.000000	-0.235603	-0.058491	-0.008475	0.000000	0.000000	4.000000	36.000000	0.000000
3305.832792	-0.054361	0.551297	0.025302	74.669189	2.723026	7.511817	1.265081	0.000000	-2.281957	0.000000	0.000000	0.000000	-0.235603	-0.058491	-0.008475	0.000000	0.000000	4.000000	36.000000	0.000000
3305.836126	-0.055103	0.551093	0.025300	74.669189	2.723026	7.511817	1.265081	0.000000	-2.281957	0.000000	0.000000	0.000000	-0.222663	-0.061287	-0.000400	0.000000	0.000000	4.000000	36.000000	0.000000
3305.839459	-0.055103	0.551093	0.025300	74.669189	2.723026	7.511817	1.265081	0.000000	-2.281957	0.000000	0.000000	0.000000	-0.222663	-0.061287	-0.000400	0.000000	0.000000	4.000000	36.000000	0.000000
3305.842792	-0.055754	0.550889	0.025308	74.690826	2.656988	7.525124	1.265014	0.000000	-2.244847	0.000000	0.000000	0.000000	-0.195210	-0.061293	0.002411	0.000000	0.000000	4.000000	36.000000	0.000000
3305.846126	-0.055754	0.550889	0.025308	74.690826	2.656988	7.525124	1.265014	0.000000	-2.244847	0.000000	0.000000	0.000000	-0.195210	-0.061293	0.002411	0.000000	0.000000	4.000000	36.000000	0.000000
3305.849459	-0.055754	0.550889	0.025308	74.690826	2.656988	7.525124	1.265014	0.000000	-2.244847	0.000000	0.000000	0.000000	-0.195210	-0.061293	0.002411	0.000000	0.000000	4.000000	36.000000	0.000000
3305.852792	-0.055754	0.550889	0.025308	74.712425	2.599142	7.530488	1.265416	0.000000	-2.212312	0.000000	0.000000	0.000000	-0.195210	-0.061293	0.002411	0.000000	0.000000	4.000000	36.000000	0.000000
3305.856126	-0.056359	0.550684	0.025321	74.712425	2.599142	7.530488	1.265416	0.000000	-2.212312	0.000000	0.000000	0.000000	-0.181501	-0.061299	0.003727	0.000000	0.000000	4.000000	36.000000	0.000000
3305.859459	-0.056359	0.550684	0.025321	74.712425	2.599142	7.530488	1.265416	0.000000	-2.212312	0.000000	0.000000	0.000000	-0.181501	-0.061299	0.003727	0.000000	0.000000	4.000000	36.000000	0.000000
3305.862792	-0.056872	0.550480	0.025343	74.734062	2.549496	7.527913	1.266037	0.000000	-2.182061	0.000000	0.000000	0.000000	-0.154045	-0.061324	0.006716	0.000000	0.000000	4.000000	36.000000	0.000000
3305.866126	-0.056872	0.550480	0.025343	74.734062	2.549496	7.527913	1.266037	0.000000	-2.182061	0.000000	0.000000	0.000000	-0.154045	-0.061324	0.006716	0.000000	0.000000	4.000000	36.000000	0.000000
3305.869459	-0.056872	0.550480	0.025343	74.734062	2.549496	7.527913	1.266037	0.000000	-2.182061	0.000000	0.000000	0.000000	-0.154045	-0.061324	0.006716	0.000000	0.000000	4.000000	36.000000	0.000000
3305.872792	-0.056872	0.550480	0.025343	74.749489	2.504341	7.513557	1.267156	0.000000	-2.156387	0.000000	0.000000	0.000000	-0.154045	-0.061324	0.006716	0.000000	0.000000	4.000000	36.000000	0.000000
3305.876126	-0.057344	0.550310	0.025406	74.749489	2.504341	7.513557	1.267156	0.000000	-2.156387	0.000000	0.000000	0.000000	-0.141612	-0.051021	0.018936	0.000000	0.000000	4.000000	36.000000	0.000000
3305.879459	-0.057344	0.550310	0.025406	74.749489	2.504341	7.513557	1.267156	0.000000	-2.156387	0.000000	0.000000	0.000000	-0.141612	-0.051021	0.018936	0.000000	0.000000	4.000000	36.000000	0.000000
3305.882792	-0.057344	0.550310	0.025406	74.761864	2.465515	7.505284	1.270312	0.000000	-2.132785	0.000000	0.000000	0.000000	-0.141612	-0.051021	0.018936	0.000000	0.000000	4.000000	36.000000	0.000000
3305.886126	-0.057344	0.550310	0.025406	74.761864	2.465515	7.505284	1.270312	0.000000	-2.132785	0.000000	0.000000	0.000000	-0.141612	-0.051021	0.018936	0.000000	0.000000	4.000000	36.000000	0.000000
3305.889459	-0.057750	0.550157	0.025495	74.761864	2.465515	7.505284	1.270312	0.000000	-2.132785	0.000000	0.000000	0.000000	-0.121684	-0.045855	0.026635	0.000000	0.000000	4.000000	36.000000	0.000000
3305.892792	-0.058073	0.550046	0.025671	74.768028	2.431145	7.509125	1.270312	0.000000	-2.132785	0.000000	0.000000	0.000000	-0.097008	-0.033205	0.052891	0.000000	0.000000	4.000000	36.000000	0.000000
3305.896126	-0.058073	0.550046	0.025671	74.768028	2.431145	7.509125	1.270312	0.000000	-2.132785	0.000000	0.000000	0.000000	-0.097008	-0.033205	0.052891	0.000000	0.000000	4.000000	36.000000	0.000000
3305.899459	-0.058073	0.550046	0.025671	74.768028	2.431145	7.509125	1.270312	0.000000	-2.132785	0.000000	0.000000	0.000000	-0.097008	-0.033205	0.052891	0.000000	0.000000	4.000000	36.000000	0.000000
3305.902792	-0.058073	0.550046	0.025671	74.771118	2.405801	7.503069	1.283566	0.000000	-2.096337	0.000000	0.000000	0.000000	-0.097008	-0.033205	0.052891	0.000000	0.000000	4.000000	36.000000	0.000000
3305.906126	-0.058331	0.549926	0.025879	74.771118	2.405801	7.503069	1.283566	0.000000	-2.096337	0.000000	0.000000	0.000000	-0.077274	-0.036034	0.062202	0.000000	0.000000	4.000000	36.000000	0.000000
3305.909459	-0.058331	0.549926	0.025879	74.771118	2.405801	7.503069	1.283566	0.000000	-2.096337	0.000000	0.000000	0.000000	-0.077274	-0.036034	0.062202	0.000000	0.000000	4.000000	36.000000	0.000000
3305.912792	-0.058505	0.549805	0.026161	74.771133	2.389485	7.495095	1.293933	0.000000	-2.083457	0.000000	0.000000	0.000000	-0.052127	-0.036533	0.084655	0.000000	0.000000	4.000000	36.000000	0.000000
3305.916126	-0.058505	0.549805	0.026161	74.771133	2.389485	7.495095	1.293933	0.000000	-2.083457	0.000000	0.000000	0.000000	-0.052127	-0.036533	0.084655	0.000000	0.000000	4.000000	36.000000	0.000000
3305.919459	-0.058505	0.549805	0.026161	74.771133	2.389485	7.495095	1.293933	0.000000	-2.083457	0.000000	0.000000	0.000000	-0.052127	-0.036533	0.084655	0.000000	0.000000	4.000000	36.000000	0.000000
3305.922792	-0.058587	0.549682	0.026454	74.771133	2.381325	7.463182	1.308043	0.000000	-2.074770	0.000000	0.000000	0.000000	-0.024623	-0.036622	0.087951	0.000000	0.000000	4.000000	36.000000	0.000000
3305.926126	-0.058587	0.549682	0.026454	74.771133	2.381325	7.463182	1.308043	0.000000	-2.074770	0.000000	0.000000	0.000000	-0.024623	-0.036622	0.087951	0.000000	0.000000	4.000000	36.000000	0.000000
3305.929459	-0.058587	0.549682	0.026454	74.771133	2.381325	7.463182	1.308043	0.000000	-2.074770	0.000000	0.000000	0.000000	-0.024623	-0.036622	0.087951	0.000000	0.000000	4.000000	36.000000	0.000000
3305.932792	-0.058587	0.549682	0.026454	74.771133	2.381325	7.463182	1.322701	0.000000	-2.070666	0.000000	0.000000	0.000000	-0.024623	-0.036622	0.087951	0.000000	0.000000	4.000000	36.000000	0.000000
3305.936126	-0.058623	0.549560	0.026753	74.771133	2.381325	7.463182	1.322701	0.000000	-2.070666	0.000000	0.000000	0.000000	-0.010852	-0.036659	0.089592	0.000000	0.000000	4.000000	36.000000	0.000000
3305.939459	-0.058623	0.549560	0.026753	74.771133	2.381325	7.463182	1.322701	0.000000	-2.070666	0.000000	0.000000	0.000000	-0.010852	-0.036659	0.089592	0.000000	0.000000	4.000000	36.000000	0.000000
3305.942792	-0.058623	0.549560	0.026753	74.771149	2.386764	7.463185	1.337633	0.000000	-2.068857	0.000000	0.000000	0.000000	-0.010852	-0.036659	0.089592	0.000000	0.000000	4.000000	36.000000	0.000000
3305.946126	-0.058623	0.549560	0.026753	74.771149	2.386764	7.463185	1.337633	0.000000	-2.068857	0.000000	0.000000	0.000000	-0.010852	-0.036659	0.089592	0.000000	0.000000	4.000000	36.000000	0.000000
3305.949459	-0.058613	0.549438	0.027057	74.771149	2.386764	7.463185	1.337633	0.000000	-2.068857	0.000000	0.000000	0.000000	0.002943	-0.036733	0.091237	0.000000	0.000000	4.000000	36.000000	0.000000
3305.952792	-0.058564	0.549367	0.027420	74.761864	2.392079	7.457417	1.337633	0.000000	-2.068857	0.000000	0.000000	0.000000	0.014811	-0.021299	0.109043	0.000000	0.000000	4.000000	36.000000	0.000000
3305.956126	-0.058564	0.549367	0.027420	74.761864	2.392079	7.457417	1.337633	0.000000	-2.068857	0.000000	0.000000	0.000000	0.014811	-0.021299	0.109043	0.000000	0.000000	4.000000	36.000000	0.000000
3305.959459	-0.058564	0.549367	0.027420	74.761864	2.392079	7.457417	1.337633	0.000000	-2.068857	0.000000	0.000000	0.000000	0.014811	-0.021299	0.109043	0.000000	0.000000	4.000000	36.000000	0.000000
3305.962792	-0.058564	0.549367	0.027420	74.755669	2.399252	7.453574	1.371013	0.000000	-2.071816	0.000000	0.000000	0.000000	0.014811	-0.021299	0.109043	0.000000	0.000000	4.000000	36.000000	0.000000
3305.966126	-0.058492	0.549269	0.027791	74.755669	2.399252	7.453574	1.371013	0.000000	-2.071816	0.000000	0.000000	0.000000	0.021582	-0.029373	0.111345	0.000000	0.000000	4.000000	36.000000	0.000000
3305.969459	-0.058492	0.549269	0.027791	74.755669	2.399252	7.453574	1.371013	0.000000	-2.071816	0.000000	0.000000	0.000000	0.021582	-0.029373	0.111345	0.000000	0.000000	4.000000	36.000000	0.000000
3305.972792	-0.058492	0.549269	0.027791	74.743332	2.408169	7.445903	1.389571	0.000000	-2.075413	0.000000	0.000000	0.000000	0.021582	-0.029373	0.111345	0.000000	0.000000	4.000000	36.000000	0.000000
3305.976126	-0.058492	0.549269	0.027791	74.743332	2.408169	7.445903	1.389571	0.000000	-2.075413	0.000000	0.000000	0.000000	0.021582	-0.029373	0.111345	0.000000	0.000000	4.000000	36.000000	0.000000
3305.979459	-0.058404	0.549196	0.028224	74.743332	2.408169	7.445903	1.389571	0.000000	-2.075413	0.000000	0.000000	0.000000	0.026424	-0.021930	0.129799	0.000000	0.000000	4.000000	36.000000	0.000000
3305.982792	-0.058245	0.549078	0.028652	74.737129	2.428952	7.442072	1.389571	0.000000	-2.075413	0.000000	0.000000	0.000000	0.047725	-0.035237	0.128358	0.000000	0.000000	4.000000	36.000000	0.000000
3305.986126	-0.058245	0.549078	0.028652	74.737129	2.428952	7.442072	1.389571	0.000000	-2.075413	0.000000	0.000000	0.000000	0.047725	-0.035237	0.128358	0.000000	0.000000	4.000000	36.000000	0.000000
3305.989459	-0.058245	0.549078	0.028652	74.737129	2.428952	7.442072	1.389571	0.000000	-2.075413	0.000000	0.000000	0.000000	0.047725	-0.035237	0.128358	0.000000	0.000000	4.000000	36.000000	0.000000
3305.992792	-0.058245	0.549078	0.028652	74.734047	2.457022	7.440157	1.432597	0.000000	-2.087771	0.000000	0.000000	0.000000	0.047725	-0.035237	0.128358	0.000000	0.000000	4.000000	36.000000	0.000000
3305.996126	-0.058034	0.548953	0.029044	74.734047	2.457022	7.440157	1.432597	0.000000	-2.087771	0.000000	0.000000	0.000000	0.063151	-0.037602	0.117691	0.000000	0.000000	4.000000	36.000000	0.000000
3305.999459	-0.058034	0.548953	0.029044	74.734047	2.457022	7.440157	1.432597	0.000000	-2.087771	0.000000	0.000000	0.000000	0.063151	-0.037602	0.117691	0.000000	0.000000	4.000000	36.000000	0.000000
3306.002792	-0.058034	0.548953	0.029044	74.734047	2.492378	7.440154	1.452212	0.000000	-2.098296	0.000000	0.000000	0.000000	0.063151	-0.037602	0.117691	0.000000	0.000000	4.000000	36.000000	0.000000
3306.006126	-0.058034	0.548953	0.029044	74.734047	2.492378	7.440154	1.452212	0.000000	-2.098296	0.000000	0.000000	0.000000	0.063151	-0.037602	0.117691	0.000000	0.000000	4.000000	36.000000	0.000000
3306.009459	-0.057754	0.548801	0.029450	74.734047	2.492378	7.440154	1.452212	0.000000	-2.098296	0.000000	0.000000	0.000000	0.083887	-0.045737	0.121590	0.000000	0.000000	4.000000	36.000000	0.000000
3306.012792	-0.057421	0.548623	0.029801	74.740234	2.539591	7.443988	1.452212	0.000000	-2.098296	0.000000	0.000000	0.000000	0.099999	-0.053317	0.105490	0.000000	0.000000	4.000000	36.000000	0.000000
3306.016126	-0.057421	0.548623	0.029801	74.740234	2.539591	7.443988	1.452212	0.000000	-2.098296	0.000000	0.000000	0.000000	0.099999	-0.053317	0.105490	0.000000	0.000000	4.000000	36.000000	0.000000
3306.019459	-0.057421	0.548623	0.029801	74.740234	2.539591	7.443988	1.452212	0.000000	-2.098296	0.000000	0.000000	0.000000	0.099999	-0.053317	0.105490	0.000000	0.000000	4.000000	36.000000	0.000000
3306.022792	-0.057421	0.548623	0.029801	74.746399	2.594965	7.447820	1.490059	0.000000	-2.128944	0.000000	0.000000	0.000000	0.099999	-0.053317	0.105490	0.000000	0.000000	4.000000	36.000000	0.000000
3306.026126	-0.057015	0.548454	0.030138	74.746399	2.594965	7.447820	1.490059	0.000000	-2.128944	0.000000	0.000000	0.000000	0.121777	-0.050514	0.100950	0.000000	0.000000	4.000000	36.000000	0.000000
3306.029459	-0.057015	0.548454	0.030138	74.746399	2.594965	7.447820	1.490059	0.000000	-2.128944	0.000000	0.000000	0.000000	0.121777	-0.050514	0.100950	0.000000	0.000000	4.000000	36.000000	0.000000
3306.032792	-0.056562	0.548286	0.030479	74.752602	2.655781	7.451654	1.506884	0.000000	-2.149240	0.000000	0.000000	0.000000	0.135841	-0.050591	0.102429	0.000000	0.000000	4.000000	36.000000	0.000000
3306.036126	-0.056562	0.548286	0.030479	74.752602	2.655781	7.451654	1.506884	0.000000	-2.149240	0.000000	0.000000	0.000000	0.135841	-0.050591	0.102429	0.000000	0.000000	4.000000	36.000000	0.000000
3306.039459	-0.056562	0.548286	0.030479	74.752602	2.655781	7.451654	1.506884	0.000000	-2.149240	0.000000	0.000000	0.000000	0.135841	-0.050591	0.102429	0.000000	0.000000	4.000000	36.000000	0.000000
3306.042792	-0.056562	0.548286	0.030479	74.758789	2.722044	7.455497	1.523955	0.000000	-2.171880	0.000000	0.000000	0.000000	0.135841	-0.050591	0.102429	0.000000	0.000000	4.000000	36.000000	0.000000
3306.046126	-0.056063	0.548117	0.030825	74.758789	2.722044	7.455497	1.523955	0.000000	-2.171880	0.000000	0.000000	0.000000	0.149930	-0.050670	0.103869	0.000000	0.000000	4.000000	36.000000	0.000000
3306.049459	-0.056063	0.548117	0.030825	74.758789	2.722044	7.455497	1.523955	0.000000	-2.171880	0.000000	0.000000	0.000000	0.149930	-0.050670	0.103869	0.000000	0.000000	4.000000	36.000000	0.000000
3306.052792	-0.055492	0.547975	0.031174	74.761864	2.791889	7.457415	1.541267	0.000000	-2.196869	0.000000	0.000000	0.000000	0.171173	-0.042676	0.104579	0.000000	0.000000	4.000000	36.000000	0.000000
3306.056126	-0.055492	0.547975	0.031174	74.761864	2.791889	7.457415	1.541267	0.000000	-2.196869	0.000000	0.000000	0.000000	0.171173	-0.042676	0.104579	0.000000	0.000000	4.000000	36.000000	0.000000
3306.059459	-0.055492	0.547975	0.031174	74.761864	2.791889	7.457415	1.541267	0.000000	-2.196869	0.000000	0.000000	0.000000	0.171173	-0.042676	0.104579	0.000000	0.000000	4.000000	36.000000	0.000000
3306.062792	-0.055492	0.547975	0.031174	74.768051	2.869034	7.461260	1.558697	0.000000	-2.225397	0.000000	0.000000	0.000000	0.171173	-0.042676	0.104579	0.000000	0.000000	4.000000	36.000000	0.000000
3306.066126	-0.054916	0.547825	0.031481	74.768051	2.869034	7.461260	1.558697	0.000000	-2.225397	0.000000	0.000000	0.000000	0.172787	-0.045018	0.092090	0.000000	0.000000	4.000000	36.000000	0.000000
3306.069459	-0.054916	0.547825	0.031481	74.768051	2.869034	7.461260	1.558697	0.000000	-2.225397	0.000000	0.000000	0.000000	0.172787	-0.045018	0.092090	0.000000	0.000000	4.000000	36.000000	0.000000
3306.072792	-0.054292	0.547701	0.031787	74.771133	2.944325	7.463185	1.574045	0.000000	-2.254195	0.000000	0.000000	0.000000	0.187082	-0.036999	0.091936	0.000000	0.000000	4.000000	36.000000	0.000000
3306.076126	-0.054292	0.547701	0.031787	74.771133	2.944325	7.463185	1.574045	0.000000	-2.254195	0.000000	0.000000	0.000000	0.187082	-0.036999	0.091936	0.000000	0.000000	4.000000	36.000000	0.000000
3306.079459	-0.054292	0.547701	0.031787	74.771133	2.944325	7.463185	1.574045	0.000000	-2.254195	0.000000	0.000000	0.000000	0.187082	-0.036999	0.091936	0.000000	0.000000	4.000000	36.000000	0.000000
3306.082792	-0.054292	0.547701	0.031787	74.777298	3.026910	7.467029	1.589368	0.000000	-2.285376	0.000000	0.000000	0.000000	0.187082	-0.036999	0.091936	0.000000	0.000000	4.000000	36.000000	0.000000
3306.086126	-0.053638	0.547580	0.032032	74.777298	3.026910	7.467029	1.589368	0.000000	-2.285376	0.000000	0.000000	0.000000	0.196365	-0.036422	0.073312	0.000000	0.000000	4.000000	36.000000	0.000000
3306.089459	-0.053638	0.547580	0.032032	74.777298	3.026910	7.467029	1.589368	0.000000	-2.285376	0.000000	0.000000	0.000000	0.196365	-0.036422	0.073312	0.000000	0.000000	4.000000	36.000000	0.000000
3306.092792	-0.052973	0.547470	0.032189	74.783493	3.109501	7.470881	1.601586	0.000000	-2.318103	0.000000	0.000000	0.000000	0.199352	-0.032901	0.047033	0.000000	0.000000	4.000000	36.000000	0.000000
3306.096126	-0.052973	0.547470	0.032189	74.783493	3.109501	7.470881	1.601586	0.000000	-2.318103	0.000000	0.000000	0.000000	0.199352	-0.032901	0.047033	0.000000	0.000000	4.000000	36.000000	0.000000
3306.099459	-0.052973	0.547470	0.032189	74.783493	3.109501	7.470881	1.601586	0.000000	-2.318103	0.000000	0.000000	0.000000	0.199352	-0.032901	0.047033	0.000000	0.000000	4.000000	36.000000	0.000000
3306.102792	-0.052973	0.547470	0.032189	74.795845	3.195816	7.478592	1.609425	0.000000	-2.351328	0.000000	0.000000	0.000000	0.199352	-0.032901	0.047033	0.000000	0.000000	4.000000	36.000000	0.000000
3306.106126	-0.052304	0.547380	0.032299	74.795845	3.195816	7.478592	1.609425	0.000000	-2.351328	0.000000	0.000000	0.000000	0.200920	-0.027117	0.033018	0.000000	0.000000	4.000000	36.000000	0.000000
3306.109459	-0.052304	0.547380	0.032299	74.795845	3.195816	7.478592	1.609425	0.000000	-2.351328	0.000000	0.000000	0.000000	0.200920	-0.027117	0.033018	0.000000	0.000000	4.000000	36.000000	0.000000
3306.112792	-0.051627	0.547318	0.032339	74.805107	3.280278	7.484383	1.614928	0.000000	-2.384815	0.000000	0.000000	0.000000	0.203153	-0.018375	0.012131	0.000000	0.000000	4.000000	36.000000	0.000000
3306.116126	-0.051627	0.547318	0.032339	74.805107	3.280278	7.484383	1.614928	0.000000	-2.384815	0.000000	0.000000	0.000000	0.203153	-0.018375	0.012131	0.000000	0.000000	4.000000	36.000000	0.000000
3306.119459	-0.051627	0.547318	0.032339	74.805107	3.280278	7.484383	1.614928	0.000000	-2.384815	0.000000	0.000000	0.000000	0.203153	-0.018375	0.012131	0.000000	0.000000	4.000000	36.000000	0.000000
3306.122792	-0.051627	0.547318	0.032339	74.817459	3.363897	7.492117	1.616950	0.000000	-2.418674	0.000000	0.000000	0.000000	0.203153	-0.018375	0.012131	0.000000	0.000000	4.000000	36.000000	0.000000
3306.126126	-0.050966	0.547259	0.032312	74.817459	3.363897	7.492117	1.616950	0.000000	-2.418674	0.000000	0.000000	0.000000	0.198180	-0.017754	-0.008021	0.000000	0.000000	4.000000	36.000000	0.000000
3306.129459	-0.050966	0.547259	0.032312	74.817459	3.363897	7.492117	1.616950	0.000000	-2.418674	0.000000	0.000000	0.000000	0.198180	-0.017754	-0.008021	0.000000	0.000000	4.000000	36.000000	0.000000
3306.132792	-0.050328	0.547254	0.032272	74.823647	3.443789	7.495990	1.615613	0.000000	-2.451704	0.000000	0.000000	0.000000	0.191462	-0.001609	-0.011946	0.000000	0.000000	4.000000	36.000000	0.000000
3306.136126	-0.050328	0.547254	0.032272	74.823647	3.443789	7.495990	1.615613	0.000000	-2.451704	0.000000	0.000000	0.000000	0.191462	-0.001609	-0.011946	0.000000	0.000000	4.000000	36.000000	0.000000
3306.139459	-0.050328	0.547254	0.032272	74.823647	3.443789	7.495990	1.615613	0.000000	-2.451704	0.000000	0.000000	0.000000	0.191462	-0.001609	-0.011946	0.000000	0.000000	4.000000	36.000000	0.000000
3306.142792	-0.050328	0.547254	0.032272	74.829834	3.520961	7.499864	1.613622	0.000000	-2.483614	0.000000	0.000000	0.000000	0.191462	-0.001609	-0.011946	0.000000	0.000000	4.000000	36.000000	0.000000
3306.146126	-0.049660	0.547251	0.032170	74.829834	3.520961	7.499864	1.613622	0.000000	-2.483614	0.000000	0.000000	0.000000	0.200320	-0.000971	-0.030642	0.000000	0.000000	4.000000	36.000000	0.000000
3306.149459	-0.049660	0.547251	0.032170	74.829834	3.520961	7.499864	1.613622	0.000000	-2.483614	0.000000	0.000000	0.000000	0.200320	-0.000971	-0.030642	0.000000	0.000000	4.000000	36.000000	0.000000
3306.152792	-0.049036	0.547284	0.032035	74.835991	3.598138	7.503740	1.608515	0.000000	-2.517001	0.000000	0.000000	0.000000	0.187115	0.009974	-0.040662	0.000000	0.000000	4.000000	36.000000	0.000000
3306.156126	-0.049036	0.547284	0.032035	74.835991	3.598138	7.503740	1.608515	0.000000	-2.517001	0.000000	0.000000	0.000000	0.187115	0.009974	-0.040662	0.000000	0.000000	4.000000	36.000000	0.000000
3306.159459	-0.049036	0.547284	0.032035	74.835991	3.598138	7.503740	1.608515	0.000000	-2.517001	0.000000	0.000000	0.000000	0.187115	0.009974	-0.040662	0.000000	0.000000	4.000000	36.000000	0.000000
3306.162792	-0.049036	0.547284	0.032035	74.848366	3.676348	7.511507	1.601738	0.000000	-2.548186	0.000000	0.000000	0.000000	0.187115	0.009974	-0.040662	0.000000	0.000000	4.000000	36.000000	0.000000
3306.166126	-0.048409	0.547310	0.031857	74.848366	3.676348	7.511507	1.601738	0.000000	-2.548186	0.000000	0.000000	0.000000	0.188208	0.007687	-0.053195	0.000000	0.000000	4.000000	36.000000	0.000000
3306.169459	-0.048409	0.547310	0.031857	74.848366	3.676348	7.511507	1.601738	0.000000	-2.548186	0.000000	0.000000	0.000000	0.188208	0.007687	-0.053195	0.000000	0.000000	4.000000	36.000000	0.000000
3306.172792	-0.047799	0.547310	0.031618	74.860954	3.747713	7.513256	1.592872	0.000000	-2.579554	0.000000	0.000000	0.000000	0.182824	0.000254	-0.071827	0.000000	0.000000	4.000000	36.000000	0.000000
3306.176126	-0.047799	0.547310	0.031618	74.860954	3.747713	7.513256	1.592872	0.000000	-2.579554	0.000000	0.000000	0.000000	0.182824	0.000254	-0.071827	0.000000	0.000000	4.000000	36.000000	0.000000
3306.179459	-0.047799	0.547310	0.031618	74.860954	3.747713	7.513256	1.592872	0.000000	-2.579554	0.000000	0.000000	0.000000	0.182824	0.000254	-0.071827	0.000000	0.000000	4.000000	36.000000	0.000000
3306.182792	-0.047799	0.547310	0.031618	74.882591	3.823428	7.526889	1.580901	0.000000	-2.610025	0.000000	0.000000	0.000000	0.182824	0.000254	-0.071827	0.000000	0.000000	4.000000	36.000000	0.000000
3306.186126	-0.047206	0.547323	0.031289	74.882591	3.823428	7.526889	1.580901	0.000000	-2.610025	0.000000	0.000000	0.000000	0.178194	0.003739	-0.098806	0.000000	0.000000	4.000000	36.000000	0.000000
3306.189459	-0.047206	0.547323	0.031289	74.882591	3.823428	7.526889	1.580901	0.000000	-2.610025	0.000000	0.000000	0.000000	0.178194	0.003739	-0.098806	0.000000	0.000000	4.000000	36.000000	0.000000
3306.192792	-0.046676	0.547310	0.030893	74.907570	3.891484	7.536480	1.564433	0.000000	-2.639724	0.000000	0.000000	0.000000	0.158793	-0.003715	-0.118762	0.000000	0.000000	4.000000	36.000000	0.000000
3306.196126	-0.046676	0.547310	0.030893	74.907570	3.891484	7.536480	1.564433	0.000000	-2.639724	0.000000	0.000000	0.000000	0.158793	-0.003715	-0.118762	0.000000	0.000000	4.000000	36.000000	0.000000
3306.199459	-0.046676	0.547310	0.030893	74.907570	3.891484	7.536480	1.564433	0.000000	-2.639724	0.000000	0.000000	0.000000	0.158793	-0.003715	-0.118762	0.000000	0.000000	4.000000	36.000000	0.000000
3306.202792	-0.046676	0.547310	0.030893	74.935356	3.957467	7.554114	1.544640	0.000000	-2.666190	0.000000	0.000000	0.000000	0.158793	-0.003715	-0.118762	0.000000	0.000000	4.000000	36.000000	0.000000
3306.206126	-0.046236	0.547290	0.030446	74.935356	3.957467	7.554114	1.544640	0.000000	-2.666190	0.000000	0.000000	0.000000	0.131933	-0.006056	-0.133913	0.000000	0.000000	4.000000	36.000000	0.000000
3306.209459	-0.046236	0.547290	0.030446	74.935356	3.957467	7.554114	1.544640	0.000000	-2.666190	0.000000	0.000000	0.000000	0.131933	-0.006056	-0.133913	0.000000	0.000000	4.000000	36.000000	0.000000
3306.212792	-0.045862	0.547289	0.029947	74.960327	4.009290	7.571767	1.522321	0.000000	-2.688179	0.000000	0.000000	0.000000	0.112196	-0.000343	-0.149825	0.000000	0.000000	4.000000	36.000000	0.000000
3306.216126	-0.045862	0.547289	0.029947	74.960327	4.009290	7.571767	1.522321	0.000000	-2.688179	0.000000	0.000000	0.000000	0.112196	-0.000343	-0.149825	0.000000	0.000000	4.000000	36.000000	0.000000
3306.219459	-0.045862	0.547289	0.029947	74.960327	4.009290	7.571767	1.522321	0.000000	-2.688179	0.000000	0.000000	0.000000	0.112196	-0.000343	-0.149825	0.000000	0.000000	4.000000	36.000000	0.000000
3306.222792	-0.045862	0.547289	0.029947	74.979095	4.045255	7.581427	1.497350	0.000000	-2.706878	0.000000	0.000000	0.000000	0.112196	-0.000343	-0.149825	0.000000	0.000000	4.000000	36.000000	0.000000
3306.226126	-0.045582	0.547288	0.029438	74.979095	4.045255	7.581427	1.497350	0.000000	-2.706878	0.000000	0.000000	0.000000	0.084276	-0.000442	-0.152566	0.000000	0.000000	4.000000	36.000000	0.000000
3306.229459	-0.045582	0.547288	0.029438	74.979095	4.045255	7.581427	1.497350	0.000000	-2.706878	0.000000	0.000000	0.000000	0.084276	-0.000442	-0.152566	0.000000	0.000000	4.000000	36.000000	0.000000
[truncated: 5,852 more rows]
