# Supplementary material for: Haptic Guidance Needs to Be Intuitive Not Just Informative to Improve Human Motor Accuracy
Source: PLoS One. 2016 Mar 16;11(3):e0150912. doi: 10.1371/journal.pone.0150912 (PMC4794196; doi:10.1371/journal.pone.0150912)
Supplement: S2 Data — (ZIP) [file pone.0150912.s002.zip › Subject1/exp2_0037.txt]

Time	PosX	PosY	PosZ	RotX	RotY	RotZ	ForceX	ForceY	ForceZ	MomentX	MomentY	MomentZ	VelocityX	VelocityY	VelocityZ	CalibratedWeight	ButtonDown	Condition	Trial	Visual
3328.479459	0.003000	0.539320	0.256523	83.772789	18.605261	25.169867	0.000000	0.000000	0.000000	0.000000	0.000000	0.000000	0.020513	-0.065941	0.044839	0.000000	1.000000	4.000000	37.000000	0.000000
3328.482792	0.003916	0.539320	0.256690	83.766838	18.644329	25.151716	4.676813	0.000000	1.768454	0.000000	0.000000	0.000000	0.274709	-0.000013	0.049989	0.000000	1.000000	4.000000	37.000000	0.000000
3328.486126	0.003916	0.539320	0.256690	83.766838	18.644329	25.151716	4.676813	0.000000	1.768454	0.000000	0.000000	0.000000	0.274709	-0.000013	0.049989	0.000000	1.000000	4.000000	37.000000	0.000000
3328.489459	0.003916	0.539320	0.256690	83.766838	18.644329	25.151716	4.676813	0.000000	1.768454	0.000000	0.000000	0.000000	0.274709	-0.000013	0.049989	0.000000	1.000000	4.000000	37.000000	0.000000
3328.492792	0.005340	0.539100	0.256830	83.749031	18.707310	25.081472	4.682693	0.000000	1.752823	0.000000	0.000000	0.000000	0.427322	-0.065986	0.042125	0.000000	1.000000	4.000000	37.000000	0.000000
3328.496126	0.005340	0.539100	0.256830	83.749031	18.707310	25.081472	4.682693	0.000000	1.752823	0.000000	0.000000	0.000000	0.427322	-0.065986	0.042125	0.000000	1.000000	4.000000	37.000000	0.000000
3328.499459	0.005340	0.539100	0.256830	83.749031	18.707310	25.081472	4.682693	0.000000	1.752823	0.000000	0.000000	0.000000	0.427322	-0.065986	0.042125	0.000000	1.000000	4.000000	37.000000	0.000000
3328.502792	0.006802	0.539266	0.257234	83.748344	18.245537	24.450764	4.691491	0.000000	1.729137	0.000000	0.000000	0.000000	0.438425	0.049911	0.121039	0.000000	1.000000	4.000000	37.000000	0.000000
3328.506126	0.006802	0.539266	0.257234	83.748344	18.245537	24.450764	4.691491	0.000000	1.729137	0.000000	0.000000	0.000000	0.438425	0.049911	0.121039	0.000000	1.000000	4.000000	37.000000	0.000000
3328.509459	0.006802	0.539266	0.257234	83.748344	18.245537	24.450764	4.691491	0.000000	1.729137	0.000000	0.000000	0.000000	0.438425	0.049911	0.121039	0.000000	1.000000	4.000000	37.000000	0.000000
3328.512792	0.008366	0.539092	0.257594	83.862175	13.695063	19.410303	4.700967	0.000000	1.703205	0.000000	0.000000	0.000000	0.469329	-0.052291	0.108123	0.000000	1.000000	4.000000	37.000000	0.000000
3328.516126	0.008366	0.539092	0.257594	83.862175	13.695063	19.410303	4.700967	0.000000	1.703205	0.000000	0.000000	0.000000	0.469329	-0.052291	0.108123	0.000000	1.000000	4.000000	37.000000	0.000000
3328.519459	0.008366	0.539092	0.257594	83.862175	13.695063	19.410303	4.700967	0.000000	1.703205	0.000000	0.000000	0.000000	0.469329	-0.052291	0.108123	0.000000	1.000000	4.000000	37.000000	0.000000
3328.522792	0.010444	0.539290	0.258087	83.959274	4.020427	8.829136	4.710815	0.000000	1.675775	0.000000	0.000000	0.000000	0.623201	0.059430	0.147815	0.000000	1.000000	4.000000	37.000000	0.000000
3328.526126	0.010444	0.539290	0.258087	83.959274	4.020427	8.829136	4.710815	0.000000	1.675775	0.000000	0.000000	0.000000	0.623201	0.059430	0.147815	0.000000	1.000000	4.000000	37.000000	0.000000
3328.529459	0.010444	0.539290	0.258087	83.959274	4.020427	8.829136	4.710815	0.000000	1.675775	0.000000	0.000000	0.000000	0.623201	0.059430	0.147815	0.000000	1.000000	4.000000	37.000000	0.000000
3328.532792	0.011910	0.539336	0.258462	83.863045	-7.347655	-3.531190	4.723692	0.000000	1.639126	0.000000	0.000000	0.000000	0.439988	0.013670	0.112380	0.000000	1.000000	4.000000	37.000000	0.000000
3328.536126	0.011910	0.539336	0.258462	83.863045	-7.347655	-3.531190	4.723692	0.000000	1.639126	0.000000	0.000000	0.000000	0.439988	0.013670	0.112380	0.000000	1.000000	4.000000	37.000000	0.000000
3328.539459	0.011910	0.539336	0.258462	83.863045	-7.347655	-3.531190	4.723692	0.000000	1.639126	0.000000	0.000000	0.000000	0.439988	0.013670	0.112380	0.000000	1.000000	4.000000	37.000000	0.000000
3328.542792	0.014226	0.539527	0.258707	83.488861	-18.234104	-15.497706	4.732675	0.000000	1.613008	0.000000	0.000000	0.000000	0.694724	0.057486	0.073603	0.000000	1.000000	4.000000	37.000000	0.000000
3328.546126	0.014226	0.539527	0.258707	83.488861	-18.234104	-15.497706	4.732675	0.000000	1.613008	0.000000	0.000000	0.000000	0.694724	0.057486	0.073603	0.000000	1.000000	4.000000	37.000000	0.000000
3328.549459	0.014226	0.539527	0.258707	83.488861	-18.234104	-15.497706	4.732675	0.000000	1.613008	0.000000	0.000000	0.000000	0.694724	0.057486	0.073603	0.000000	1.000000	4.000000	37.000000	0.000000
3328.552792	0.016778	0.539645	0.258808	82.924408	-27.264673	-25.502937	4.745950	0.000000	1.573517	0.000000	0.000000	0.000000	0.765706	0.035135	0.030436	0.000000	1.000000	4.000000	37.000000	0.000000
3328.556126	0.016778	0.539645	0.258808	82.924408	-27.264673	-25.502937	4.745950	0.000000	1.573517	0.000000	0.000000	0.000000	0.765706	0.035135	0.030436	0.000000	1.000000	4.000000	37.000000	0.000000
3328.559459	0.016778	0.539645	0.258808	82.924408	-27.264673	-25.502937	4.745950	0.000000	1.573517	0.000000	0.000000	0.000000	0.765706	0.035135	0.030436	0.000000	1.000000	4.000000	37.000000	0.000000
3328.562792	0.019260	0.539748	0.258780	82.274246	-34.120594	-32.862667	4.759964	0.000000	1.530602	0.000000	0.000000	0.000000	0.744596	0.030925	-0.008376	0.000000	1.000000	4.000000	37.000000	0.000000
3328.566126	0.019260	0.539748	0.258780	82.274246	-34.120594	-32.862667	4.759964	0.000000	1.530602	0.000000	0.000000	0.000000	0.744596	0.030925	-0.008376	0.000000	1.000000	4.000000	37.000000	0.000000
3328.569459	0.019260	0.539748	0.258780	82.274246	-34.120594	-32.862667	4.759964	0.000000	1.530602	0.000000	0.000000	0.000000	0.744596	0.030925	-0.008376	0.000000	1.000000	4.000000	37.000000	0.000000
3328.572792	0.022181	0.539840	0.258639	81.577293	-39.339417	-37.951920	4.773077	0.000000	1.489205	0.000000	0.000000	0.000000	0.876289	0.027766	-0.042488	0.000000	1.000000	4.000000	37.000000	0.000000
3328.576126	0.022181	0.539840	0.258639	81.577293	-39.339417	-37.951920	4.773077	0.000000	1.489205	0.000000	0.000000	0.000000	0.876289	0.027766	-0.042488	0.000000	1.000000	4.000000	37.000000	0.000000
3328.579459	0.022181	0.539840	0.258639	81.577293	-39.339417	-37.951920	4.773077	0.000000	1.489205	0.000000	0.000000	0.000000	0.876289	0.027766	-0.042488	0.000000	1.000000	4.000000	37.000000	0.000000
3328.582792	0.025029	0.540018	0.258370	80.854385	-43.435173	-41.536480	4.787972	0.000000	1.440597	0.000000	0.000000	0.000000	0.854415	0.053390	-0.080788	0.000000	1.000000	4.000000	37.000000	0.000000
3328.586126	0.025029	0.540018	0.258370	80.854385	-43.435173	-41.536480	4.787972	0.000000	1.440597	0.000000	0.000000	0.000000	0.854415	0.053390	-0.080788	0.000000	1.000000	4.000000	37.000000	0.000000
3328.589459	0.025029	0.540018	0.258370	80.854385	-43.435173	-41.536480	4.787972	0.000000	1.440597	0.000000	0.000000	0.000000	0.854415	0.053390	-0.080788	0.000000	1.000000	4.000000	37.000000	0.000000
3328.592792	0.027806	0.540232	0.258056	80.093170	-46.825344	-44.501526	4.801929	0.000000	1.393370	0.000000	0.000000	0.000000	0.833094	0.064028	-0.093942	0.000000	1.000000	4.000000	37.000000	0.000000
3328.596126	0.027806	0.540232	0.258056	80.093170	-46.825344	-44.501526	4.801929	0.000000	1.393370	0.000000	0.000000	0.000000	0.833094	0.064028	-0.093942	0.000000	1.000000	4.000000	37.000000	0.000000
3328.599459	0.027806	0.540232	0.258056	80.093170	-46.825344	-44.501526	4.801929	0.000000	1.393370	0.000000	0.000000	0.000000	0.833094	0.064028	-0.093942	0.000000	1.000000	4.000000	37.000000	0.000000
3328.602792	0.030921	0.540466	0.257731	79.256401	-49.652359	-47.241589	4.815120	0.000000	1.347077	0.000000	0.000000	0.000000	0.934455	0.070381	-0.097689	0.000000	0.000000	4.000000	37.000000	0.000000
3328.606126	0.030921	0.540466	0.257731	79.256401	-49.652359	-47.241589	4.815120	0.000000	1.347077	0.000000	0.000000	0.000000	0.934455	0.070381	-0.097689	0.000000	0.000000	4.000000	37.000000	0.000000
3328.609459	0.030921	0.540466	0.257731	79.256401	-49.652359	-47.241589	4.815120	0.000000	1.347077	0.000000	0.000000	0.000000	0.934455	0.070381	-0.097689	0.000000	0.000000	4.000000	37.000000	0.000000
3328.612792	0.033932	0.540701	0.257396	78.377174	-52.035675	-49.849907	4.829535	0.000000	1.294448	0.000000	0.000000	0.000000	0.903230	0.070349	-0.100354	0.000000	0.000000	4.000000	37.000000	0.000000
3328.616126	0.033932	0.540701	0.257396	78.377174	-52.035675	-49.849907	4.829535	0.000000	1.294448	0.000000	0.000000	0.000000	0.903230	0.070349	-0.100354	0.000000	0.000000	4.000000	37.000000	0.000000
3328.619459	0.033932	0.540701	0.257396	78.377174	-52.035675	-49.849907	4.829535	0.000000	1.294448	0.000000	0.000000	0.000000	0.903230	0.070349	-0.100354	0.000000	0.000000	4.000000	37.000000	0.000000
3328.622792	0.036735	0.540971	0.257024	77.475632	-54.130180	-52.284584	4.843007	0.000000	1.243097	0.000000	0.000000	0.000000	0.840972	0.080954	-0.111588	0.000000	0.000000	4.000000	37.000000	0.000000
3328.626126	0.036735	0.540971	0.257024	77.475632	-54.130180	-52.284584	4.843007	0.000000	1.243097	0.000000	0.000000	0.000000	0.840972	0.080954	-0.111588	0.000000	0.000000	4.000000	37.000000	0.000000
3328.629459	0.036735	0.540971	0.257024	77.475632	-54.130180	-52.284584	4.843007	0.000000	1.243097	0.000000	0.000000	0.000000	0.840972	0.080954	-0.111588	0.000000	0.000000	4.000000	37.000000	0.000000
3328.632792	0.039462	0.541325	0.256527	76.609718	-56.187771	-54.511467	4.855085	0.000000	1.195049	0.000000	0.000000	0.000000	0.817955	0.106408	-0.149321	0.000000	0.000000	4.000000	37.000000	0.000000
3328.636126	0.039462	0.541325	0.256527	76.609718	-56.187771	-54.511467	4.855085	0.000000	1.195049	0.000000	0.000000	0.000000	0.817955	0.106408	-0.149321	0.000000	0.000000	4.000000	37.000000	0.000000
3328.639459	0.039462	0.541325	0.256527	76.609718	-56.187771	-54.511467	4.855085	0.000000	1.195049	0.000000	0.000000	0.000000	0.817955	0.106408	-0.149321	0.000000	0.000000	4.000000	37.000000	0.000000
3328.642792	0.041977	0.541729	0.255947	75.842773	-58.102711	-56.192642	4.866327	0.000000	1.148418	0.000000	0.000000	0.000000	0.754548	0.121138	-0.173976	0.000000	0.000000	4.000000	37.000000	0.000000
3328.646126	0.041977	0.541729	0.255947	75.842773	-58.102711	-56.192642	4.866327	0.000000	1.148418	0.000000	0.000000	0.000000	0.754548	0.121138	-0.173976	0.000000	0.000000	4.000000	37.000000	0.000000
3328.649459	0.041977	0.541729	0.255947	75.842773	-58.102711	-56.192642	4.866327	0.000000	1.148418	0.000000	0.000000	0.000000	0.754548	0.121138	-0.173976	0.000000	0.000000	4.000000	37.000000	0.000000
3328.652792	0.044384	0.542146	0.255315	75.286575	-59.459072	-57.012463	4.876266	0.000000	1.105452	0.000000	0.000000	0.000000	0.722107	0.125181	-0.189357	0.000000	0.000000	4.000000	37.000000	0.000000
3328.656126	0.044384	0.542146	0.255315	75.286575	-59.459072	-57.012463	4.876266	0.000000	1.105452	0.000000	0.000000	0.000000	0.722107	0.125181	-0.189357	0.000000	0.000000	4.000000	37.000000	0.000000
3328.659459	0.044384	0.542146	0.255315	75.286575	-59.459072	-57.012463	4.876266	0.000000	1.105452	0.000000	0.000000	0.000000	0.722107	0.125181	-0.189357	0.000000	0.000000	4.000000	37.000000	0.000000
3328.662792	0.046957	0.542645	0.254686	75.082474	-60.084354	-56.932579	4.885433	0.000000	1.064210	0.000000	0.000000	0.000000	0.772056	0.149462	-0.188940	0.000000	0.000000	4.000000	37.000000	0.000000
3328.666126	0.046957	0.542645	0.254686	75.082474	-60.084354	-56.932579	4.885433	0.000000	1.064210	0.000000	0.000000	0.000000	0.772056	0.149462	-0.188940	0.000000	0.000000	4.000000	37.000000	0.000000
3328.669459	0.046957	0.542645	0.254686	75.082474	-60.084354	-56.932579	4.885433	0.000000	1.064210	0.000000	0.000000	0.000000	0.772056	0.149462	-0.188940	0.000000	0.000000	4.000000	37.000000	0.000000
3328.672792	0.049395	0.543167	0.254099	75.131592	-60.194042	-56.309982	4.894967	0.000000	1.019462	0.000000	0.000000	0.000000	0.731232	0.156767	-0.176034	0.000000	0.000000	4.000000	37.000000	0.000000
3328.676126	0.049395	0.543167	0.254099	75.131592	-60.194042	-56.309982	4.894967	0.000000	1.019462	0.000000	0.000000	0.000000	0.731232	0.156767	-0.176034	0.000000	0.000000	4.000000	37.000000	0.000000
3328.679459	0.049395	0.543167	0.254099	75.131592	-60.194042	-56.309982	4.894967	0.000000	1.019462	0.000000	0.000000	0.000000	0.731232	0.156767	-0.176034	0.000000	0.000000	4.000000	37.000000	0.000000
3328.682792	0.051837	0.543683	0.253613	75.173737	-60.030144	-55.660538	4.903698	0.000000	0.976600	0.000000	0.000000	0.000000	0.732562	0.154651	-0.145862	0.000000	0.000000	4.000000	37.000000	0.000000
3328.686126	0.051837	0.543683	0.253613	75.173737	-60.030144	-55.660538	4.903698	0.000000	0.976600	0.000000	0.000000	0.000000	0.732562	0.154651	-0.145862	0.000000	0.000000	4.000000	37.000000	0.000000
3328.689459	0.051837	0.543683	0.253613	75.173737	-60.030144	-55.660538	4.903698	0.000000	0.976600	0.000000	0.000000	0.000000	0.732562	0.154651	-0.145862	0.000000	0.000000	4.000000	37.000000	0.000000
3328.692792	0.054254	0.544217	0.253273	75.161880	-59.725922	-55.164223	4.912204	0.000000	0.932873	0.000000	0.000000	0.000000	0.725112	0.160139	-0.101810	0.000000	0.000000	4.000000	37.000000	0.000000
3328.696126	0.054254	0.544217	0.253273	75.161880	-59.725922	-55.164223	4.912204	0.000000	0.932873	0.000000	0.000000	0.000000	0.725112	0.160139	-0.101810	0.000000	0.000000	4.000000	37.000000	0.000000
3328.699459	0.054254	0.544217	0.253273	75.161880	-59.725922	-55.164223	4.912204	0.000000	0.932873	0.000000	0.000000	0.000000	0.725112	0.160139	-0.101810	0.000000	0.000000	4.000000	37.000000	0.000000
3328.702792	0.056619	0.544777	0.253145	75.160271	-59.314743	-54.826714	4.920383	0.000000	0.888722	0.000000	0.000000	0.000000	0.709486	0.168011	-0.038491	0.000000	0.000000	4.000000	37.000000	0.000000
3328.706126	0.056619	0.544777	0.253145	75.160271	-59.314743	-54.826714	4.920383	0.000000	0.888722	0.000000	0.000000	0.000000	0.709486	0.168011	-0.038491	0.000000	0.000000	4.000000	37.000000	0.000000
3328.709459	0.056619	0.544777	0.253145	75.160271	-59.314743	-54.826714	4.920383	0.000000	0.888722	0.000000	0.000000	0.000000	0.709486	0.168011	-0.038491	0.000000	0.000000	4.000000	37.000000	0.000000
3328.712792	0.059032	0.545398	0.253184	75.277740	-58.687958	-54.269817	4.928160	0.000000	0.844537	0.000000	0.000000	0.000000	0.723968	0.186564	0.011772	0.000000	0.000000	4.000000	37.000000	0.000000
3328.716126	0.059032	0.545398	0.253184	75.277740	-58.687958	-54.269817	4.928160	0.000000	0.844537	0.000000	0.000000	0.000000	0.723968	0.186564	0.011772	0.000000	0.000000	4.000000	37.000000	0.000000
3328.719459	0.059032	0.545398	0.253184	75.277740	-58.687958	-54.269817	4.928160	0.000000	0.844537	0.000000	0.000000	0.000000	0.723968	0.186564	0.011772	0.000000	0.000000	4.000000	37.000000	0.000000
3328.722792	0.061594	0.546040	0.253356	75.651489	-57.713615	-53.181763	4.935801	0.000000	0.798670	0.000000	0.000000	0.000000	0.768659	0.192433	0.051386	0.000000	0.000000	4.000000	37.000000	0.000000
3328.726126	0.061594	0.546040	0.253356	75.651489	-57.713615	-53.181763	4.935801	0.000000	0.798670	0.000000	0.000000	0.000000	0.768659	0.192433	0.051386	0.000000	0.000000	4.000000	37.000000	0.000000
3328.729459	0.061594	0.546040	0.253356	75.651489	-57.713615	-53.181763	4.935801	0.000000	0.798670	0.000000	0.000000	0.000000	0.768659	0.192433	0.051386	0.000000	0.000000	4.000000	37.000000	0.000000
3328.732792	0.064370	0.546676	0.253607	76.345573	-56.894547	-52.044552	4.943523	0.000000	0.749385	0.000000	0.000000	0.000000	0.832912	0.190789	0.075553	0.000000	0.000000	4.000000	37.000000	0.000000
3328.736126	0.064370	0.546676	0.253607	76.345573	-56.894547	-52.044552	4.943523	0.000000	0.749385	0.000000	0.000000	0.000000	0.832912	0.190789	0.075553	0.000000	0.000000	4.000000	37.000000	0.000000
3328.739459	0.064370	0.546676	0.253607	76.345573	-56.894547	-52.044552	4.943523	0.000000	0.749385	0.000000	0.000000	0.000000	0.832912	0.190789	0.075553	0.000000	0.000000	4.000000	37.000000	0.000000
3328.742792	0.067318	0.547213	0.253828	77.286407	-57.178356	-51.897316	4.951374	0.000000	0.695624	0.000000	0.000000	0.000000	0.884273	0.161182	0.066233	0.000000	0.000000	4.000000	37.000000	0.000000
3328.746126	0.067318	0.547213	0.253828	77.286407	-57.178356	-51.897316	4.951374	0.000000	0.695624	0.000000	0.000000	0.000000	0.884273	0.161182	0.066233	0.000000	0.000000	4.000000	37.000000	0.000000
3328.749459	0.067318	0.547213	0.253828	77.286407	-57.178356	-51.897316	4.951374	0.000000	0.695624	0.000000	0.000000	0.000000	0.884273	0.161182	0.066233	0.000000	0.000000	4.000000	37.000000	0.000000
3328.752792	0.070509	0.547776	0.254055	78.303383	-58.415295	-52.705715	4.959063	0.000000	0.638511	0.000000	0.000000	0.000000	0.957285	0.168951	0.068148	0.000000	0.000000	4.000000	37.000000	0.000000
3328.756126	0.070509	0.547776	0.254055	78.303383	-58.415295	-52.705715	4.959063	0.000000	0.638511	0.000000	0.000000	0.000000	0.957285	0.168951	0.068148	0.000000	0.000000	4.000000	37.000000	0.000000
3328.759459	0.070509	0.547776	0.254055	78.303383	-58.415295	-52.705715	4.959063	0.000000	0.638511	0.000000	0.000000	0.000000	0.957285	0.168951	0.068148	0.000000	0.000000	4.000000	37.000000	0.000000
3328.762792	0.074013	0.548348	0.254296	79.259735	-60.204983	-54.157360	4.966650	0.000000	0.576535	0.000000	0.000000	0.000000	1.051318	0.171486	0.072196	0.000000	0.000000	4.000000	37.000000	0.000000
3328.766126	0.074013	0.548348	0.254296	79.259735	-60.204983	-54.157360	4.966650	0.000000	0.576535	0.000000	0.000000	0.000000	1.051318	0.171486	0.072196	0.000000	0.000000	4.000000	37.000000	0.000000
3328.769459	0.074013	0.548348	0.254296	79.259735	-60.204983	-54.157360	4.966650	0.000000	0.576535	0.000000	0.000000	0.000000	1.051318	0.171486	0.072196	0.000000	0.000000	4.000000	37.000000	0.000000
3328.772792	0.077793	0.548942	0.254501	80.017105	-62.697094	-56.479851	4.974095	0.000000	0.508306	0.000000	0.000000	0.000000	1.133960	0.178146	0.061528	0.000000	0.000000	4.000000	37.000000	0.000000
3328.776126	0.077793	0.548942	0.254501	80.017105	-62.697094	-56.479851	4.974095	0.000000	0.508306	0.000000	0.000000	0.000000	1.133960	0.178146	0.061528	0.000000	0.000000	4.000000	37.000000	0.000000
3328.779459	0.077793	0.548942	0.254501	80.017105	-62.697094	-56.479851	4.974095	0.000000	0.508306	0.000000	0.000000	0.000000	1.133960	0.178146	0.061528	0.000000	0.000000	4.000000	37.000000	0.000000
3328.782792	0.081812	0.549554	0.254640	80.419960	-65.916245	-59.772640	4.981074	0.000000	0.434630	0.000000	0.000000	0.000000	1.205514	0.183667	0.041627	0.000000	0.000000	4.000000	37.000000	0.000000
3328.786126	0.081812	0.549554	0.254640	80.419960	-65.916245	-59.772640	4.981074	0.000000	0.434630	0.000000	0.000000	0.000000	1.205514	0.183667	0.041627	0.000000	0.000000	4.000000	37.000000	0.000000
3328.789459	0.081812	0.549554	0.254640	80.419960	-65.916245	-59.772640	4.981074	0.000000	0.434630	0.000000	0.000000	0.000000	1.205514	0.183667	0.041627	0.000000	0.000000	4.000000	37.000000	0.000000
3328.792792	0.086066	0.550202	0.254691	80.493469	-69.469841	-63.407516	4.987294	0.000000	0.356232	0.000000	0.000000	0.000000	1.276339	0.194484	0.015256	0.000000	0.000000	4.000000	37.000000	0.000000
3328.796126	0.086066	0.550202	0.254691	80.493469	-69.469841	-63.407516	4.987294	0.000000	0.356232	0.000000	0.000000	0.000000	1.276339	0.194484	0.015256	0.000000	0.000000	4.000000	37.000000	0.000000
3328.799459	0.086066	0.550202	0.254691	80.493469	-69.469841	-63.407516	4.987294	0.000000	0.356232	0.000000	0.000000	0.000000	1.276339	0.194484	0.015256	0.000000	0.000000	4.000000	37.000000	0.000000
3328.802792	0.090624	0.550947	0.254648	80.471786	-72.759674	-66.315819	4.992534	0.000000	0.273138	0.000000	0.000000	0.000000	1.367494	0.223541	-0.012722	0.000000	0.000000	4.000000	37.000000	0.000000
3328.806126	0.090624	0.550947	0.254648	80.471786	-72.759674	-66.315819	4.992534	0.000000	0.273138	0.000000	0.000000	0.000000	1.367494	0.223541	-0.012722	0.000000	0.000000	4.000000	37.000000	0.000000
3328.809459	0.090624	0.550947	0.254648	80.471786	-72.759674	-66.315819	4.992534	0.000000	0.273138	0.000000	0.000000	0.000000	1.367494	0.223541	-0.012722	0.000000	0.000000	4.000000	37.000000	0.000000
3328.812792	0.095412	0.551764	0.254473	80.426773	-75.661667	-68.381317	4.996614	0.000000	0.183965	0.000000	0.000000	0.000000	1.436427	0.244964	-0.052519	0.000000	0.000000	4.000000	37.000000	0.000000
3328.816126	0.095412	0.551764	0.254473	80.426773	-75.661667	-68.381317	4.996614	0.000000	0.183965	0.000000	0.000000	0.000000	1.436427	0.244964	-0.052519	0.000000	0.000000	4.000000	37.000000	0.000000
3328.819459	0.095412	0.551764	0.254473	80.426773	-75.661667	-68.381317	4.996614	0.000000	0.183965	0.000000	0.000000	0.000000	1.436427	0.244964	-0.052519	0.000000	0.000000	4.000000	37.000000	0.000000
3328.822792	0.100428	0.552552	0.254159	80.372894	-78.259842	-69.973083	4.999187	0.000000	0.090123	0.000000	0.000000	0.000000	1.504726	0.236359	-0.094314	0.000000	0.000000	4.000000	37.000000	0.000000
3328.826126	0.100428	0.552552	0.254159	80.372894	-78.259842	-69.973083	4.999187	0.000000	0.090123	0.000000	0.000000	0.000000	1.504726	0.236359	-0.094314	0.000000	0.000000	4.000000	37.000000	0.000000
3328.829459	0.100428	0.552552	0.254159	80.372894	-78.259842	-69.973083	4.999187	0.000000	0.090123	0.000000	0.000000	0.000000	1.504726	0.236359	-0.094314	0.000000	0.000000	4.000000	37.000000	0.000000
3328.832792	0.105565	0.553367	0.253693	80.320152	-80.534798	-71.268753	4.999993	0.000000	-0.008424	0.000000	0.000000	0.000000	1.541024	0.244723	-0.139754	0.000000	0.000000	4.000000	37.000000	0.000000
3328.836126	0.105565	0.553367	0.253693	80.320152	-80.534798	-71.268753	4.999993	0.000000	-0.008424	0.000000	0.000000	0.000000	1.541024	0.244723	-0.139754	0.000000	0.000000	4.000000	37.000000	0.000000
3328.839459	0.105565	0.553367	0.253693	80.320152	-80.534798	-71.268753	4.999993	0.000000	-0.008424	0.000000	0.000000	0.000000	1.541024	0.244723	-0.139754	0.000000	0.000000	4.000000	37.000000	0.000000
3328.842792	0.110856	0.554093	0.253084	80.264214	-82.574539	-72.505432	4.998797	0.000000	-0.109653	0.000000	0.000000	0.000000	1.587400	0.217693	-0.182810	0.000000	0.000000	4.000000	37.000000	0.000000
3328.846126	0.110856	0.554093	0.253084	80.264214	-82.574539	-72.505432	4.998797	0.000000	-0.109653	0.000000	0.000000	0.000000	1.587400	0.217693	-0.182810	0.000000	0.000000	4.000000	37.000000	0.000000
3328.849459	0.110856	0.554093	0.253084	80.264214	-82.574539	-72.505432	4.998797	0.000000	-0.109653	0.000000	0.000000	0.000000	1.587400	0.217693	-0.182810	0.000000	0.000000	4.000000	37.000000	0.000000
3328.852792	0.116294	0.554764	0.252293	80.202850	-84.433113	-73.618736	4.995406	0.000000	-0.214283	0.000000	0.000000	0.000000	1.631323	0.201146	-0.237268	0.000000	0.000000	4.000000	37.000000	0.000000
3328.856126	0.116294	0.554764	0.252293	80.202850	-84.433113	-73.618736	4.995406	0.000000	-0.214283	0.000000	0.000000	0.000000	1.631323	0.201146	-0.237268	0.000000	0.000000	4.000000	37.000000	0.000000
3328.859459	0.116294	0.554764	0.252293	80.202850	-84.433113	-73.618736	4.995406	0.000000	-0.214283	0.000000	0.000000	0.000000	1.631323	0.201146	-0.237268	0.000000	0.000000	4.000000	37.000000	0.000000
3328.862792	0.121843	0.555300	0.251334	80.128311	-86.121445	-74.505493	4.989605	0.000000	-0.322248	0.000000	0.000000	0.000000	1.664663	0.160930	-0.287759	0.000000	0.000000	4.000000	37.000000	0.000000
3328.866126	0.121843	0.555300	0.251334	80.128311	-86.121445	-74.505493	4.989605	0.000000	-0.322248	0.000000	0.000000	0.000000	1.664663	0.160930	-0.287759	0.000000	0.000000	4.000000	37.000000	0.000000
3328.869459	0.121843	0.555300	0.251334	80.128311	-86.121445	-74.505493	4.989605	0.000000	-0.322248	0.000000	0.000000	0.000000	1.664663	0.160930	-0.287759	0.000000	0.000000	4.000000	37.000000	0.000000
3328.872792	0.127542	0.555789	0.250246	80.046814	-87.636780	-75.077248	4.981224	0.000000	-0.432909	0.000000	0.000000	0.000000	1.709735	0.146646	-0.326168	0.000000	0.000000	4.000000	37.000000	0.000000
3328.876126	0.127542	0.555789	0.250246	80.046814	-87.636780	-75.077248	4.981224	0.000000	-0.432909	0.000000	0.000000	0.000000	1.709735	0.146646	-0.326168	0.000000	0.000000	4.000000	37.000000	0.000000
3328.879459	0.127542	0.555789	0.250246	80.046814	-87.636780	-75.077248	4.981224	0.000000	-0.432909	0.000000	0.000000	0.000000	1.709735	0.146646	-0.326168	0.000000	0.000000	4.000000	37.000000	0.000000
3328.882792	0.133274	0.556239	0.248970	79.959564	-88.978798	-75.367210	4.969989	0.000000	-0.546996	0.000000	0.000000	0.000000	1.719554	0.135151	-0.382977	0.000000	0.000000	4.000000	37.000000	0.000000
3328.886126	0.133274	0.556239	0.248970	79.959564	-88.978798	-75.367210	4.969989	0.000000	-0.546996	0.000000	0.000000	0.000000	1.719554	0.135151	-0.382977	0.000000	0.000000	4.000000	37.000000	0.000000
3328.889459	0.133274	0.556239	0.248970	79.959564	-88.978798	-75.367210	4.969989	0.000000	-0.546996	0.000000	0.000000	0.000000	1.719554	0.135151	-0.382977	0.000000	0.000000	4.000000	37.000000	0.000000
3328.892792	0.139041	0.556616	0.247538	79.874840	-90.117943	-75.524506	4.955936	0.000000	-0.662343	0.000000	0.000000	0.000000	1.730258	0.113035	-0.429605	0.000000	0.000000	4.000000	37.000000	0.000000
3328.896126	0.139041	0.556616	0.247538	79.874840	-90.117943	-75.524506	4.955936	0.000000	-0.662343	0.000000	0.000000	0.000000	1.730258	0.113035	-0.429605	0.000000	0.000000	4.000000	37.000000	0.000000
3328.899459	0.139041	0.556616	0.247538	79.874840	-90.117943	-75.524506	4.955936	0.000000	-0.662343	0.000000	0.000000	0.000000	1.730258	0.113035	-0.429605	0.000000	0.000000	4.000000	37.000000	0.000000
3328.902792	0.144633	0.556893	0.245949	79.795807	-91.112267	-75.575027	4.938949	0.000000	-0.778966	0.000000	0.000000	0.000000	1.677352	0.083118	-0.476705	0.000000	0.000000	4.000000	37.000000	0.000000
3328.906126	0.144633	0.556893	0.245949	79.795807	-91.112267	-75.575027	4.938949	0.000000	-0.778966	0.000000	0.000000	0.000000	1.677352	0.083118	-0.476705	0.000000	0.000000	4.000000	37.000000	0.000000
3328.909459	0.144633	0.556893	0.245949	79.795807	-91.112267	-75.575027	4.938949	0.000000	-0.778966	0.000000	0.000000	0.000000	1.677352	0.083118	-0.476705	0.000000	0.000000	4.000000	37.000000	0.000000
3328.912792	0.150144	0.557070	0.244185	79.725151	-91.959427	-75.633629	4.919650	0.000000	-0.892774	0.000000	0.000000	0.000000	1.653558	0.053142	-0.529103	0.000000	0.000000	4.000000	37.000000	0.000000
3328.916126	0.150144	0.557070	0.244185	79.725151	-91.959427	-75.633629	4.919650	0.000000	-0.892774	0.000000	0.000000	0.000000	1.653558	0.053142	-0.529103	0.000000	0.000000	4.000000	37.000000	0.000000
3328.919459	0.150144	0.557070	0.244185	79.725151	-91.959427	-75.633629	4.919650	0.000000	-0.892774	0.000000	0.000000	0.000000	1.653558	0.053142	-0.529103	0.000000	0.000000	4.000000	37.000000	0.000000
3328.922792	0.155501	0.557143	0.242233	79.702927	-92.715469	-75.832199	4.897795	0.000000	-1.005783	0.000000	0.000000	0.000000	1.606818	0.021898	-0.585586	0.000000	0.000000	4.000000	37.000000	0.000000
3328.926126	0.155501	0.557143	0.242233	79.702927	-92.715469	-75.832199	4.897795	0.000000	-1.005783	0.000000	0.000000	0.000000	1.606818	0.021898	-0.585586	0.000000	0.000000	4.000000	37.000000	0.000000
3328.929459	0.155501	0.557143	0.242233	79.702927	-92.715469	-75.832199	4.897795	0.000000	-1.005783	0.000000	0.000000	0.000000	1.606818	0.021898	-0.585586	0.000000	0.000000	4.000000	37.000000	0.000000
3328.932792	0.160798	0.557073	0.240078	79.834961	-93.763641	-76.569092	4.873711	0.000000	-1.116666	0.000000	0.000000	0.000000	1.589146	-0.021064	-0.646584	0.000000	0.000000	4.000000	37.000000	0.000000
3328.936126	0.160798	0.557073	0.240078	79.834961	-93.763641	-76.569092	4.873711	0.000000	-1.116666	0.000000	0.000000	0.000000	1.589146	-0.021064	-0.646584	0.000000	0.000000	4.000000	37.000000	0.000000
3328.939459	0.160798	0.557073	0.240078	79.834961	-93.763641	-76.569092	4.873711	0.000000	-1.116666	0.000000	0.000000	0.000000	1.589146	-0.021064	-0.646584	0.000000	0.000000	4.000000	37.000000	0.000000
3328.942792	0.166149	0.556851	0.237628	80.155670	-95.318642	-77.941147	4.846993	0.000000	-1.227460	0.000000	0.000000	0.000000	1.605486	-0.066522	-0.734813	0.000000	0.000000	4.000000	37.000000	0.000000
3328.946126	0.166149	0.556851	0.237628	80.155670	-95.318642	-77.941147	4.846993	0.000000	-1.227460	0.000000	0.000000	0.000000	1.605486	-0.066522	-0.734813	0.000000	0.000000	4.000000	37.000000	0.000000
3328.949459	0.166149	0.556851	0.237628	80.155670	-95.318642	-77.941147	4.846993	0.000000	-1.227460	0.000000	0.000000	0.000000	1.605486	-0.066522	-0.734813	0.000000	0.000000	4.000000	37.000000	0.000000
3328.952792	0.171428	0.556465	0.234961	80.594666	-97.159492	-79.440407	4.816850	0.000000	-1.340880	0.000000	0.000000	0.000000	1.583616	-0.115780	-0.800193	0.000000	0.000000	4.000000	37.000000	0.000000
3328.956126	0.171428	0.556465	0.234961	80.594666	-97.159492	-79.440407	4.816850	0.000000	-1.340880	0.000000	0.000000	0.000000	1.583616	-0.115780	-0.800193	0.000000	0.000000	4.000000	37.000000	0.000000
3328.959459	0.171428	0.556465	0.234961	80.594666	-97.159492	-79.440407	4.816850	0.000000	-1.340880	0.000000	0.000000	0.000000	1.583616	-0.115780	-0.800193	0.000000	0.000000	4.000000	37.000000	0.000000
3328.962792	0.176615	0.555968	0.232023	81.021912	-99.026810	-80.608246	4.783834	0.000000	-1.454282	0.000000	0.000000	0.000000	1.556190	-0.149266	-0.881480	0.000000	0.000000	4.000000	37.000000	0.000000
3328.966126	0.176615	0.555968	0.232023	81.021912	-99.026810	-80.608246	4.783834	0.000000	-1.454282	0.000000	0.000000	0.000000	1.556190	-0.149266	-0.881480	0.000000	0.000000	4.000000	37.000000	0.000000
3328.969459	0.176615	0.555968	0.232023	81.021912	-99.026810	-80.608246	4.783834	0.000000	-1.454282	0.000000	0.000000	0.000000	1.556190	-0.149266	-0.881480	0.000000	0.000000	4.000000	37.000000	0.000000
3328.972792	0.181699	0.555492	0.228925	81.373245	-100.262268	-80.546547	4.747852	0.000000	-1.567769	0.000000	0.000000	0.000000	1.525208	-0.142613	-0.929479	0.000000	0.000000	4.000000	37.000000	0.000000
3328.976126	0.181699	0.555492	0.228925	81.373245	-100.262268	-80.546547	4.747852	0.000000	-1.567769	0.000000	0.000000	0.000000	1.525208	-0.142613	-0.929479	0.000000	0.000000	4.000000	37.000000	0.000000
3328.979459	0.181699	0.555492	0.228925	81.373245	-100.262268	-80.546547	4.747852	0.000000	-1.567769	0.000000	0.000000	0.000000	1.525208	-0.142613	-0.929479	0.000000	0.000000	4.000000	37.000000	0.000000
3328.982792	0.186630	0.555108	0.225751	81.627312	-100.017494	-78.757828	4.709097	0.000000	-1.680598	0.000000	0.000000	0.000000	1.479260	-0.115475	-0.951955	0.000000	0.000000	4.000000	37.000000	0.000000
3328.986126	0.186630	0.555108	0.225751	81.627312	-100.017494	-78.757828	4.709097	0.000000	-1.680598	0.000000	0.000000	0.000000	1.479260	-0.115475	-0.951955	0.000000	0.000000	4.000000	37.000000	0.000000
3328.989459	0.186630	0.555108	0.225751	81.627312	-100.017494	-78.757828	4.709097	0.000000	-1.680598	0.000000	0.000000	0.000000	1.479260	-0.115475	-0.951955	0.000000	0.000000	4.000000	37.000000	0.000000
3328.992792	0.191248	0.554872	0.222558	81.787285	-98.028572	-75.436310	4.668093	0.000000	-1.791342	0.000000	0.000000	0.000000	1.385353	-0.070566	-0.957883	0.000000	0.000000	4.000000	37.000000	0.000000
3328.996126	0.191248	0.554872	0.222558	81.787285	-98.028572	-75.436310	4.668093	0.000000	-1.791342	0.000000	0.000000	0.000000	1.385353	-0.070566	-0.957883	0.000000	0.000000	4.000000	37.000000	0.000000
3328.999459	0.191248	0.554872	0.222558	81.787285	-98.028572	-75.436310	4.668093	0.000000	-1.791342	0.000000	0.000000	0.000000	1.385353	-0.070566	-0.957883	0.000000	0.000000	4.000000	37.000000	0.000000
3329.002792	0.195729	0.554773	0.219352	81.985184	-95.057503	-71.281616	4.626266	0.000000	-1.896750	0.000000	0.000000	0.000000	1.344366	-0.029852	-0.961779	0.000000	0.000000	4.000000	37.000000	0.000000
3329.006126	0.195729	0.554773	0.219352	81.985184	-95.057503	-71.281616	4.626266	0.000000	-1.896750	0.000000	0.000000	0.000000	1.344366	-0.029852	-0.961779	0.000000	0.000000	4.000000	37.000000	0.000000
3329.009459	0.195729	0.554773	0.219352	81.985184	-95.057503	-71.281616	4.626266	0.000000	-1.896750	0.000000	0.000000	0.000000	1.344366	-0.029852	-0.961779	0.000000	0.000000	4.000000	37.000000	0.000000
3329.012792	0.199932	0.554723	0.216124	82.213364	-91.498108	-66.694023	4.582607	0.000000	-1.999929	0.000000	0.000000	0.000000	1.260898	-0.015078	-0.968410	0.000000	0.000000	4.000000	37.000000	0.000000
3329.016126	0.199932	0.554723	0.216124	82.213364	-91.498108	-66.694023	4.582607	0.000000	-1.999929	0.000000	0.000000	0.000000	1.260898	-0.015078	-0.968410	0.000000	0.000000	4.000000	37.000000	0.000000
3329.019459	0.199932	0.554723	0.216124	82.213364	-91.498108	-66.694023	4.582607	0.000000	-1.999929	0.000000	0.000000	0.000000	1.260898	-0.015078	-0.968410	0.000000	0.000000	4.000000	37.000000	0.000000
3329.022792	0.203950	0.554700	0.212837	82.544571	-88.091263	-62.418301	4.538338	0.000000	-2.098449	0.000000	0.000000	0.000000	1.205421	-0.006888	-0.986163	0.000000	0.000000	4.000000	37.000000	0.000000
3329.026126	0.203950	0.554700	0.212837	82.544571	-88.091263	-62.418301	4.538338	0.000000	-2.098449	0.000000	0.000000	0.000000	1.205421	-0.006888	-0.986163	0.000000	0.000000	4.000000	37.000000	0.000000
3329.029459	0.203950	0.554700	0.212837	82.544571	-88.091263	-62.418301	4.538338	0.000000	-2.098449	0.000000	0.000000	0.000000	1.205421	-0.006888	-0.986163	0.000000	0.000000	4.000000	37.000000	0.000000
3329.032792	0.207939	0.554644	0.209436	83.013519	-85.056252	-58.678089	4.492783	0.000000	-2.194288	0.000000	0.000000	0.000000	1.196727	-0.016667	-1.020241	0.000000	0.000000	4.000000	37.000000	0.000000
3329.036126	0.207939	0.554644	0.209436	83.013519	-85.056252	-58.678089	4.492783	0.000000	-2.194288	0.000000	0.000000	0.000000	1.196727	-0.016667	-1.020241	0.000000	0.000000	4.000000	37.000000	0.000000
3329.039459	0.207939	0.554644	0.209436	83.013519	-85.056252	-58.678089	4.492783	0.000000	-2.194288	0.000000	0.000000	0.000000	1.196727	-0.016667	-1.020241	0.000000	0.000000	4.000000	37.000000	0.000000
3329.042792	0.211836	0.554518	0.205947	83.577248	-82.422676	-55.407532	4.444459	0.000000	-2.290586	0.000000	0.000000	0.000000	1.168860	-0.037886	-1.046951	0.000000	0.000000	4.000000	37.000000	0.000000
3329.046126	0.211836	0.554518	0.205947	83.577248	-82.422676	-55.407532	4.444459	0.000000	-2.290586	0.000000	0.000000	0.000000	1.168860	-0.037886	-1.046951	0.000000	0.000000	4.000000	37.000000	0.000000
3329.049459	0.211836	0.554518	0.205947	83.577248	-82.422676	-55.407532	4.444459	0.000000	-2.290586	0.000000	0.000000	0.000000	1.168860	-0.037886	-1.046951	0.000000	0.000000	4.000000	37.000000	0.000000
3329.052792	0.215651	0.554371	0.202305	84.197586	-80.157730	-52.440731	4.393945	0.000000	-2.386053	0.000000	0.000000	0.000000	1.144737	-0.043922	-1.092485	0.000000	0.000000	4.000000	37.000000	0.000000
3329.056126	0.215651	0.554371	0.202305	84.197586	-80.157730	-52.440731	4.393945	0.000000	-2.386053	0.000000	0.000000	0.000000	1.144737	-0.043922	-1.092485	0.000000	0.000000	4.000000	37.000000	0.000000
3329.059459	0.215651	0.554371	0.202305	84.197586	-80.157730	-52.440731	4.393945	0.000000	-2.386053	0.000000	0.000000	0.000000	1.144737	-0.043922	-1.092485	0.000000	0.000000	4.000000	37.000000	0.000000
3329.062792	0.219423	0.554247	0.198526	84.792107	-78.157097	-49.488338	4.340767	0.000000	-2.481480	0.000000	0.000000	0.000000	1.131506	-0.037414	-1.133678	0.000000	0.000000	4.000000	37.000000	0.000000
3329.066126	0.219423	0.554247	0.198526	84.792107	-78.157097	-49.488338	4.340767	0.000000	-2.481480	0.000000	0.000000	0.000000	1.131506	-0.037414	-1.133678	0.000000	0.000000	4.000000	37.000000	0.000000
3329.069459	0.219423	0.554247	0.198526	84.792107	-78.157097	-49.488338	4.340767	0.000000	-2.481480	0.000000	0.000000	0.000000	1.131506	-0.037414	-1.133678	0.000000	0.000000	4.000000	37.000000	0.000000
3329.072792	0.222933	0.554188	0.194589	85.268364	-76.392609	-46.695965	4.284535	0.000000	-2.577356	0.000000	0.000000	0.000000	1.053020	-0.017547	-1.181046	0.000000	0.000000	4.000000	37.000000	0.000000
3329.076126	0.222933	0.554188	0.194589	85.268364	-76.392609	-46.695965	4.284535	0.000000	-2.577356	0.000000	0.000000	0.000000	1.053020	-0.017547	-1.181046	0.000000	0.000000	4.000000	37.000000	0.000000
3329.079459	0.222933	0.554188	0.194589	85.268364	-76.392609	-46.695965	4.284535	0.000000	-2.577356	0.000000	0.000000	0.000000	1.053020	-0.017547	-1.181046	0.000000	0.000000	4.000000	37.000000	0.000000
3329.082792	0.226425	0.554245	0.190507	85.536171	-74.561775	-44.014820	4.227105	0.000000	-2.670504	0.000000	0.000000	0.000000	1.047590	0.017151	-1.224544	0.000000	0.000000	4.000000	37.000000	0.000000
3329.086126	0.226425	0.554245	0.190507	85.536171	-74.561775	-44.014820	4.227105	0.000000	-2.670504	0.000000	0.000000	0.000000	1.047590	0.017151	-1.224544	0.000000	0.000000	4.000000	37.000000	0.000000
3329.089459	0.226425	0.554245	0.190507	85.536171	-74.561775	-44.014820	4.227105	0.000000	-2.670504	0.000000	0.000000	0.000000	1.047590	0.017151	-1.224544	0.000000	0.000000	4.000000	37.000000	0.000000
3329.092792	0.229812	0.554407	0.186240	85.557228	-72.700676	-41.422264	4.166094	0.000000	-2.764717	0.000000	0.000000	0.000000	1.016139	0.048526	-1.280126	0.000000	0.000000	4.000000	37.000000	0.000000
3329.096126	0.229812	0.554407	0.186240	85.557228	-72.700676	-41.422264	4.166094	0.000000	-2.764717	0.000000	0.000000	0.000000	1.016139	0.048526	-1.280126	0.000000	0.000000	4.000000	37.000000	0.000000
3329.099459	0.229812	0.554407	0.186240	85.557228	-72.700676	-41.422264	4.166094	0.000000	-2.764717	0.000000	0.000000	0.000000	1.016139	0.048526	-1.280126	0.000000	0.000000	4.000000	37.000000	0.000000
3329.102792	0.233089	0.554576	0.181785	85.486725	-71.110916	-38.987286	4.101904	0.000000	-2.859087	0.000000	0.000000	0.000000	0.983104	0.050606	-1.336722	0.000000	0.000000	4.000000	37.000000	0.000000
3329.106126	0.233089	0.554576	0.181785	85.486725	-71.110916	-38.987286	4.101904	0.000000	-2.859087	0.000000	0.000000	0.000000	0.983104	0.050606	-1.336722	0.000000	0.000000	4.000000	37.000000	0.000000
3329.109459	0.233089	0.554576	0.181785	85.486725	-71.110916	-38.987286	4.101904	0.000000	-2.859087	0.000000	0.000000	0.000000	0.983104	0.050606	-1.336722	0.000000	0.000000	4.000000	37.000000	0.000000
3329.112792	0.236367	0.554723	0.177172	85.369926	-69.774498	-36.833271	4.034346	0.000000	-2.953651	0.000000	0.000000	0.000000	0.983243	0.044002	-1.383699	0.000000	0.000000	4.000000	37.000000	0.000000
3329.116126	0.236367	0.554723	0.177172	85.369926	-69.774498	-36.833271	4.034346	0.000000	-2.953651	0.000000	0.000000	0.000000	0.983243	0.044002	-1.383699	0.000000	0.000000	4.000000	37.000000	0.000000
3329.119459	0.236367	0.554723	0.177172	85.369926	-69.774498	-36.833271	4.034346	0.000000	-2.953651	0.000000	0.000000	0.000000	0.983243	0.044002	-1.383699	0.000000	0.000000	4.000000	37.000000	0.000000
3329.122792	0.239586	0.554736	0.172439	85.212143	-68.926018	-35.052246	3.962251	0.000000	-3.049683	0.000000	0.000000	0.000000	0.965720	0.004134	-1.419842	0.000000	0.000000	4.000000	37.000000	0.000000
3329.126126	0.239586	0.554736	0.172439	85.212143	-68.926018	-35.052246	3.962251	0.000000	-3.049683	0.000000	0.000000	0.000000	0.965720	0.004134	-1.419842	0.000000	0.000000	4.000000	37.000000	0.000000
3329.129459	0.239586	0.554736	0.172439	85.212143	-68.926018	-35.052246	3.962251	0.000000	-3.049683	0.000000	0.000000	0.000000	0.965720	0.004134	-1.419842	0.000000	0.000000	4.000000	37.000000	0.000000
3329.132792	0.242710	0.554692	0.167587	84.993401	-68.275749	-33.302078	3.886313	0.000000	-3.145882	0.000000	0.000000	0.000000	0.937156	-0.013418	-1.455721	0.000000	0.000000	4.000000	37.000000	0.000000
3329.136126	0.242710	0.554692	0.167587	84.993401	-68.275749	-33.302078	3.886313	0.000000	-3.145882	0.000000	0.000000	0.000000	0.937156	-0.013418	-1.455721	0.000000	0.000000	4.000000	37.000000	0.000000
3329.139459	0.242710	0.554692	0.167587	84.993401	-68.275749	-33.302078	3.886313	0.000000	-3.145882	0.000000	0.000000	0.000000	0.937156	-0.013418	-1.455721	0.000000	0.000000	4.000000	37.000000	0.000000
3329.142792	0.245602	0.554687	0.162707	84.712349	-67.797653	-31.720785	3.806773	0.000000	-3.241678	0.000000	0.000000	0.000000	0.867669	-0.001454	-1.463898	0.000000	0.000000	4.000000	37.000000	0.000000
3329.146126	0.245602	0.554687	0.162707	84.712349	-67.797653	-31.720785	3.806773	0.000000	-3.241678	0.000000	0.000000	0.000000	0.867669	-0.001454	-1.463898	0.000000	0.000000	4.000000	37.000000	0.000000
3329.149459	0.245602	0.554687	0.162707	84.712349	-67.797653	-31.720785	3.806773	0.000000	-3.241678	0.000000	0.000000	0.000000	0.867669	-0.001454	-1.463898	0.000000	0.000000	4.000000	37.000000	0.000000
3329.152792	0.248278	0.554659	0.157752	84.399544	-67.660378	-30.658255	3.725960	0.000000	-3.334248	0.000000	0.000000	0.000000	0.802690	-0.008355	-1.486686	0.000000	0.000000	4.000000	37.000000	0.000000
3329.156126	0.248278	0.554659	0.157752	84.399544	-67.660378	-30.658255	3.725960	0.000000	-3.334248	0.000000	0.000000	0.000000	0.802690	-0.008355	-1.486686	0.000000	0.000000	4.000000	37.000000	0.000000
3329.159459	0.248278	0.554659	0.157752	84.399544	-67.660378	-30.658255	3.725960	0.000000	-3.334248	0.000000	0.000000	0.000000	0.802690	-0.008355	-1.486686	0.000000	0.000000	4.000000	37.000000	0.000000
3329.162792	0.250819	0.554680	0.152676	84.105247	-67.656372	-29.980856	3.643244	0.000000	-3.424438	0.000000	0.000000	0.000000	0.762532	0.006203	-1.522750	0.000000	0.000000	4.000000	37.000000	0.000000
3329.166126	0.250819	0.554680	0.152676	84.105247	-67.656372	-29.980856	3.643244	0.000000	-3.424438	0.000000	0.000000	0.000000	0.762532	0.006203	-1.522750	0.000000	0.000000	4.000000	37.000000	0.000000
3329.169459	0.250819	0.554680	0.152676	84.105247	-67.656372	-29.980856	3.643244	0.000000	-3.424438	0.000000	0.000000	0.000000	0.762532	0.006203	-1.522750	0.000000	0.000000	4.000000	37.000000	0.000000
3329.172792	0.253216	0.554670	0.147459	83.886307	-67.547455	-29.468536	3.557096	0.000000	-3.513839	0.000000	0.000000	0.000000	0.718971	-0.002767	-1.565225	0.000000	0.000000	4.000000	37.000000	0.000000
3329.176126	0.253216	0.554670	0.147459	83.886307	-67.547455	-29.468536	3.557096	0.000000	-3.513839	0.000000	0.000000	0.000000	0.718971	-0.002767	-1.565225	0.000000	0.000000	4.000000	37.000000	0.000000
3329.179459	0.253216	0.554670	0.147459	83.886307	-67.547455	-29.468536	3.557096	0.000000	-3.513839	0.000000	0.000000	0.000000	0.718971	-0.002767	-1.565225	0.000000	0.000000	4.000000	37.000000	0.000000
3329.182792	0.255594	0.554600	0.142087	83.720551	-66.865715	-28.717859	3.467199	0.000000	-3.602572	0.000000	0.000000	0.000000	0.713297	-0.021144	-1.611391	0.000000	0.000000	4.000000	37.000000	0.000000
3329.186126	0.255594	0.554600	0.142087	83.720551	-66.865715	-28.717859	3.467199	0.000000	-3.602572	0.000000	0.000000	0.000000	0.713297	-0.021144	-1.611391	0.000000	0.000000	4.000000	37.000000	0.000000
3329.189459	0.255594	0.554600	0.142087	83.720551	-66.865715	-28.717859	3.467199	0.000000	-3.602572	0.000000	0.000000	0.000000	0.713297	-0.021144	-1.611391	0.000000	0.000000	4.000000	37.000000	0.000000
3329.192792	0.257933	0.554474	0.136605	83.534798	-65.076019	-26.983784	3.371651	0.000000	-3.692149	0.000000	0.000000	0.000000	0.701742	-0.037911	-1.644759	0.000000	0.000000	4.000000	37.000000	0.000000
3329.196126	0.257933	0.554474	0.136605	83.534798	-65.076019	-26.983784	3.371651	0.000000	-3.692149	0.000000	0.000000	0.000000	0.701742	-0.037911	-1.644759	0.000000	0.000000	4.000000	37.000000	0.000000
3329.199459	0.257933	0.554474	0.136605	83.534798	-65.076019	-26.983784	3.371651	0.000000	-3.692149	0.000000	0.000000	0.000000	0.701742	-0.037911	-1.644759	0.000000	0.000000	4.000000	37.000000	0.000000
3329.202792	0.260126	0.554277	0.131078	83.234505	-62.470604	-24.325506	3.270955	0.000000	-3.781647	0.000000	0.000000	0.000000	0.658003	-0.059109	-1.657962	0.000000	0.000000	4.000000	37.000000	0.000000
3329.206126	0.260126	0.554277	0.131078	83.234505	-62.470604	-24.325506	3.270955	0.000000	-3.781647	0.000000	0.000000	0.000000	0.658003	-0.059109	-1.657962	0.000000	0.000000	4.000000	37.000000	0.000000
3329.209459	0.260126	0.554277	0.131078	83.234505	-62.470604	-24.325506	3.270955	0.000000	-3.781647	0.000000	0.000000	0.000000	0.658003	-0.059109	-1.657962	0.000000	0.000000	4.000000	37.000000	0.000000
3329.212792	0.262173	0.554135	0.125508	82.768311	-59.734867	-21.486509	3.167143	0.000000	-3.869005	0.000000	0.000000	0.000000	0.614149	-0.042601	-1.671162	0.000000	0.000000	4.000000	37.000000	0.000000
3329.216126	0.262173	0.554135	0.125508	82.768311	-59.734867	-21.486509	3.167143	0.000000	-3.869005	0.000000	0.000000	0.000000	0.614149	-0.042601	-1.671162	0.000000	0.000000	4.000000	37.000000	0.000000
3329.219459	0.262173	0.554135	0.125508	82.768311	-59.734867	-21.486509	3.167143	0.000000	-3.869005	0.000000	0.000000	0.000000	0.614149	-0.042601	-1.671162	0.000000	0.000000	4.000000	37.000000	0.000000
3329.222792	0.263944	0.554066	0.119971	82.171227	-57.411434	-19.047213	3.060167	0.000000	-3.954159	0.000000	0.000000	0.000000	0.531110	-0.020626	-1.661097	0.000000	0.000000	4.000000	37.000000	0.000000
3329.226126	0.263944	0.554066	0.119971	82.171227	-57.411434	-19.047213	3.060167	0.000000	-3.954159	0.000000	0.000000	0.000000	0.531110	-0.020626	-1.661097	0.000000	0.000000	4.000000	37.000000	0.000000
3329.229459	0.263944	0.554066	0.119971	82.171227	-57.411434	-19.047213	3.060167	0.000000	-3.954159	0.000000	0.000000	0.000000	0.531110	-0.020626	-1.661097	0.000000	0.000000	4.000000	37.000000	0.000000
3329.232792	0.265376	0.554027	0.114328	81.575920	-55.675819	-16.973743	2.952741	0.000000	-4.035012	0.000000	0.000000	0.000000	0.429663	-0.011672	-1.692868	0.000000	0.000000	4.000000	37.000000	0.000000
3329.236126	0.265376	0.554027	0.114328	81.575920	-55.675819	-16.973743	2.952741	0.000000	-4.035012	0.000000	0.000000	0.000000	0.429663	-0.011672	-1.692868	0.000000	0.000000	4.000000	37.000000	0.000000
3329.239459	0.265376	0.554027	0.114328	81.575920	-55.675819	-16.973743	2.952741	0.000000	-4.035012	0.000000	0.000000	0.000000	0.429663	-0.011672	-1.692868	0.000000	0.000000	4.000000	37.000000	0.000000
3329.242792	0.266566	0.553978	0.108642	81.126419	-54.427200	-15.230031	2.843306	0.000000	-4.112859	0.000000	0.000000	0.000000	0.357019	-0.014772	-1.705735	0.000000	0.000000	4.000000	37.000000	0.000000
3329.246126	0.266566	0.553978	0.108642	81.126419	-54.427200	-15.230031	2.843306	0.000000	-4.112859	0.000000	0.000000	0.000000	0.357019	-0.014772	-1.705735	0.000000	0.000000	4.000000	37.000000	0.000000
3329.249459	0.266566	0.553978	0.108642	81.126419	-54.427200	-15.230031	2.843306	0.000000	-4.112859	0.000000	0.000000	0.000000	0.357019	-0.014772	-1.705735	0.000000	0.000000	4.000000	37.000000	0.000000
3329.252792	0.267431	0.553869	0.102738	81.002258	-53.569622	-13.819073	2.731551	0.000000	-4.187914	0.000000	0.000000	0.000000	0.259698	-0.032467	-1.771063	0.000000	0.000000	4.000000	37.000000	0.000000
3329.256126	0.267431	0.553869	0.102738	81.002258	-53.569622	-13.819073	2.731551	0.000000	-4.187914	0.000000	0.000000	0.000000	0.259698	-0.032467	-1.771063	0.000000	0.000000	4.000000	37.000000	0.000000
3329.259459	0.267431	0.553869	0.102738	81.002258	-53.569622	-13.819073	2.731551	0.000000	-4.187914	0.000000	0.000000	0.000000	0.259698	-0.032467	-1.771063	0.000000	0.000000	4.000000	37.000000	0.000000
3329.262792	0.268117	0.553585	0.096584	81.117058	-53.021347	-12.798512	2.615013	0.000000	-4.261655	0.000000	0.000000	0.000000	0.205771	-0.085193	-1.846179	0.000000	0.000000	4.000000	37.000000	0.000000
3329.266126	0.268117	0.553585	0.096584	81.117058	-53.021347	-12.798512	2.615013	0.000000	-4.261655	0.000000	0.000000	0.000000	0.205771	-0.085193	-1.846179	0.000000	0.000000	4.000000	37.000000	0.000000
3329.269459	0.268117	0.553585	0.096584	81.117058	-53.021347	-12.798512	2.615013	0.000000	-4.261655	0.000000	0.000000	0.000000	0.205771	-0.085193	-1.846179	0.000000	0.000000	4.000000	37.000000	0.000000
3329.272792	0.268579	0.553166	0.090231	81.237785	-52.376968	-11.882718	2.490746	0.000000	-4.335456	0.000000	0.000000	0.000000	0.138429	-0.125781	-1.906049	0.000000	0.000000	4.000000	37.000000	0.000000
3329.276126	0.268579	0.553166	0.090231	81.237785	-52.376968	-11.882718	2.490746	0.000000	-4.335456	0.000000	0.000000	0.000000	0.138429	-0.125781	-1.906049	0.000000	0.000000	4.000000	37.000000	0.000000
3329.279459	0.268579	0.553166	0.090231	81.237785	-52.376968	-11.882718	2.490746	0.000000	-4.335456	0.000000	0.000000	0.000000	0.138429	-0.125781	-1.906049	0.000000	0.000000	4.000000	37.000000	0.000000
3329.282792	0.268882	0.552570	0.083816	81.277283	-50.548248	-10.094927	2.359499	0.000000	-4.408261	0.000000	0.000000	0.000000	0.090875	-0.178971	-1.924351	0.000000	0.000000	4.000000	37.000000	0.000000
3329.286126	0.268882	0.552570	0.083816	81.277283	-50.548248	-10.094927	2.359499	0.000000	-4.408261	0.000000	0.000000	0.000000	0.090875	-0.178971	-1.924351	0.000000	0.000000	4.000000	37.000000	0.000000
3329.289459	0.268882	0.552570	0.083816	81.277283	-50.548248	-10.094927	2.359499	0.000000	-4.408261	0.000000	0.000000	0.000000	0.090875	-0.178971	-1.924351	0.000000	0.000000	4.000000	37.000000	0.000000
3329.292792	0.269155	0.551884	0.077281	81.176796	-46.768799	-6.569688	2.222811	0.000000	-4.478740	0.000000	0.000000	0.000000	0.081969	-0.205642	-1.960508	0.000000	0.000000	4.000000	37.000000	0.000000
3329.296126	0.269155	0.551884	0.077281	81.176796	-46.768799	-6.569688	2.222811	0.000000	-4.478740	0.000000	0.000000	0.000000	0.081969	-0.205642	-1.960508	0.000000	0.000000	4.000000	37.000000	0.000000
3329.299459	0.269155	0.551884	0.077281	81.176796	-46.768799	-6.569688	2.222811	0.000000	-4.478740	0.000000	0.000000	0.000000	0.081969	-0.205642	-1.960508	0.000000	0.000000	4.000000	37.000000	0.000000
3329.302792	0.269138	0.551201	0.070805	80.830269	-41.829716	-1.867253	2.077763	0.000000	-4.547845	0.000000	0.000000	0.000000	-0.005190	-0.204937	-1.943050	0.000000	0.000000	4.000000	37.000000	0.000000
3329.306126	0.269138	0.551201	0.070805	80.830269	-41.829716	-1.867253	2.077763	0.000000	-4.547845	0.000000	0.000000	0.000000	-0.005190	-0.204937	-1.943050	0.000000	0.000000	4.000000	37.000000	0.000000
3329.309459	0.269138	0.551201	0.070805	80.830269	-41.829716	-1.867253	2.077763	0.000000	-4.547845	0.000000	0.000000	0.000000	-0.005190	-0.204937	-1.943050	0.000000	0.000000	4.000000	37.000000	0.000000
3329.312792	0.268730	0.550641	0.064485	80.227425	-36.834885	3.175051	1.930755	0.000000	-4.612178	0.000000	0.000000	0.000000	-0.122219	-0.167998	-1.895959	0.000000	0.000000	4.000000	37.000000	0.000000
3329.316126	0.268730	0.550641	0.064485	80.227425	-36.834885	3.175051	1.930755	0.000000	-4.612178	0.000000	0.000000	0.000000	-0.122219	-0.167998	-1.895959	0.000000	0.000000	4.000000	37.000000	0.000000
3329.319459	0.268730	0.550641	0.064485	80.227425	-36.834885	3.175051	1.930755	0.000000	-4.612178	0.000000	0.000000	0.000000	-0.122219	-0.167998	-1.895959	0.000000	0.000000	4.000000	37.000000	0.000000
3329.322792	0.268042	0.550151	0.058151	79.491905	-32.432701	7.907640	1.784968	0.000000	-4.670534	0.000000	0.000000	0.000000	-0.206506	-0.147146	-1.900232	0.000000	0.000000	4.000000	37.000000	0.000000
3329.326126	0.268042	0.550151	0.058151	79.491905	-32.432701	7.907640	1.784968	0.000000	-4.670534	0.000000	0.000000	0.000000	-0.206506	-0.147146	-1.900232	0.000000	0.000000	4.000000	37.000000	0.000000
3329.329459	0.268042	0.550151	0.058151	79.491905	-32.432701	7.907640	1.784968	0.000000	-4.670534	0.000000	0.000000	0.000000	-0.206506	-0.147146	-1.900232	0.000000	0.000000	4.000000	37.000000	0.000000
3329.332792	0.267060	0.549720	0.051768	78.761063	-28.645880	12.219719	1.635107	0.000000	-4.725085	0.000000	0.000000	0.000000	-0.294702	-0.129126	-1.914764	0.000000	0.000000	4.000000	37.000000	0.000000
3329.336126	0.267060	0.549720	0.051768	78.761063	-28.645880	12.219719	1.635107	0.000000	-4.725085	0.000000	0.000000	0.000000	-0.294702	-0.129126	-1.914764	0.000000	0.000000	4.000000	37.000000	0.000000
3329.339459	0.267060	0.549720	0.051768	78.761063	-28.645880	12.219719	1.635107	0.000000	-4.725085	0.000000	0.000000	0.000000	-0.294702	-0.129126	-1.914764	0.000000	0.000000	4.000000	37.000000	0.000000
3329.342792	0.265717	0.549259	0.045433	78.116577	-25.254864	16.111959	1.479962	0.000000	-4.775951	0.000000	0.000000	0.000000	-0.402839	-0.138340	-1.900420	0.000000	0.000000	4.000000	37.000000	0.000000
3329.346126	0.265717	0.549259	0.045433	78.116577	-25.254864	16.111959	1.479962	0.000000	-4.775951	0.000000	0.000000	0.000000	-0.402839	-0.138340	-1.900420	0.000000	0.000000	4.000000	37.000000	0.000000
3329.349459	0.265717	0.549259	0.045433	78.116577	-25.254864	16.111959	1.479962	0.000000	-4.775951	0.000000	0.000000	0.000000	-0.402839	-0.138340	-1.900420	0.000000	0.000000	4.000000	37.000000	0.000000
3329.352792	0.264139	0.548601	0.039023	77.611115	-22.057590	19.677828	1.322028	0.000000	-4.822058	0.000000	0.000000	0.000000	-0.473372	-0.197545	-1.923174	0.000000	0.000000	4.000000	37.000000	0.000000
3329.356126	0.264139	0.548601	0.039023	77.611115	-22.057590	19.677828	1.322028	0.000000	-4.822058	0.000000	0.000000	0.000000	-0.473372	-0.197545	-1.923174	0.000000	0.000000	4.000000	37.000000	0.000000
3329.359459	0.264139	0.548601	0.039023	77.611115	-22.057590	19.677828	1.322028	0.000000	-4.822058	0.000000	0.000000	0.000000	-0.473372	-0.197545	-1.923174	0.000000	0.000000	4.000000	37.000000	0.000000
3329.362792	0.262433	0.547761	0.032452	77.184021	-18.847696	23.076397	1.156478	0.000000	-4.864417	0.000000	0.000000	0.000000	-0.511604	-0.251815	-1.971359	0.000000	0.000000	4.000000	37.000000	0.000000
3329.366126	0.262433	0.547761	0.032452	77.184021	-18.847696	23.076397	1.156478	0.000000	-4.864417	0.000000	0.000000	0.000000	-0.511604	-0.251815	-1.971359	0.000000	0.000000	4.000000	37.000000	0.000000
3329.369459	0.262433	0.547761	0.032452	77.184021	-18.847696	23.076397	1.156478	0.000000	-4.864417	0.000000	0.000000	0.000000	-0.511604	-0.251815	-1.971359	0.000000	0.000000	4.000000	37.000000	0.000000
3329.372792	0.260581	0.546686	0.025851	76.737389	-15.644244	26.260719	0.979561	0.000000	-4.903107	0.000000	0.000000	0.000000	-0.555770	-0.322569	-1.980077	0.000000	0.000000	4.000000	37.000000	0.000000
3329.376126	0.260581	0.546686	0.025851	76.737389	-15.644244	26.260719	0.979561	0.000000	-4.903107	0.000000	0.000000	0.000000	-0.555770	-0.322569	-1.980077	0.000000	0.000000	4.000000	37.000000	0.000000
3329.379459	0.260581	0.546686	0.025851	76.737389	-15.644244	26.260719	0.979561	0.000000	-4.903107	0.000000	0.000000	0.000000	-0.555770	-0.322569	-1.980077	0.000000	0.000000	4.000000	37.000000	0.000000
3329.382792	0.258632	0.545521	0.019420	76.100754	-12.461615	29.298241	0.794699	0.000000	-4.936441	0.000000	0.000000	0.000000	-0.584553	-0.349408	-1.929422	0.000000	0.000000	4.000000	37.000000	0.000000
3329.386126	0.258632	0.545521	0.019420	76.100754	-12.461615	29.298241	0.794699	0.000000	-4.936441	0.000000	0.000000	0.000000	-0.584553	-0.349408	-1.929422	0.000000	0.000000	4.000000	37.000000	0.000000
3329.389459	0.258632	0.545521	0.019420	76.100754	-12.461615	29.298241	0.794699	0.000000	-4.936441	0.000000	0.000000	0.000000	-0.584553	-0.349408	-1.929422	0.000000	0.000000	4.000000	37.000000	0.000000
3329.392792	0.256334	0.544424	0.013318	75.168488	-9.576658	31.964897	0.607568	0.000000	-4.962949	0.000000	0.000000	0.000000	-0.689467	-0.329101	-1.830527	0.000000	0.000000	4.000000	37.000000	0.000000
3329.396126	0.256334	0.544424	0.013318	75.168488	-9.576658	31.964897	0.607568	0.000000	-4.962949	0.000000	0.000000	0.000000	-0.689467	-0.329101	-1.830527	0.000000	0.000000	4.000000	37.000000	0.000000
3329.399459	0.256334	0.544424	0.013318	75.168488	-9.576658	31.964897	0.607568	0.000000	-4.962949	0.000000	0.000000	0.000000	-0.689467	-0.329101	-1.830527	0.000000	0.000000	4.000000	37.000000	0.000000
3329.402792	0.253547	0.543423	0.007624	74.024696	-7.228407	33.967850	0.424414	0.000000	-4.981955	0.000000	0.000000	0.000000	-0.836147	-0.300397	-1.708188	0.000000	0.000000	4.000000	37.000000	0.000000
3329.406126	0.253547	0.543423	0.007624	74.024696	-7.228407	33.967850	0.424414	0.000000	-4.981955	0.000000	0.000000	0.000000	-0.836147	-0.300397	-1.708188	0.000000	0.000000	4.000000	37.000000	0.000000
3329.409459	0.253547	0.543423	0.007624	74.024696	-7.228407	33.967850	0.424414	0.000000	-4.981955	0.000000	0.000000	0.000000	-0.836147	-0.300397	-1.708188	0.000000	0.000000	4.000000	37.000000	0.000000
3329.412792	0.250509	0.542566	0.002158	72.812256	-5.365413	35.300449	0.247963	0.000000	-4.993848	0.000000	0.000000	0.000000	-0.911463	-0.257088	-1.639861	0.000000	0.000000	4.000000	37.000000	0.000000
3329.416126	0.250509	0.542566	0.002158	72.812256	-5.365413	35.300449	0.247963	0.000000	-4.993848	0.000000	0.000000	0.000000	-0.911463	-0.257088	-1.639861	0.000000	0.000000	4.000000	37.000000	0.000000
3329.419459	0.250509	0.542566	0.002158	72.812256	-5.365413	35.300449	0.247963	0.000000	-4.993848	0.000000	0.000000	0.000000	-0.911463	-0.257088	-1.639861	0.000000	0.000000	4.000000	37.000000	0.000000
3329.422792	0.247229	0.541790	-0.003189	71.632416	-3.666041	36.414379	0.071682	0.000000	-4.999486	0.000000	0.000000	0.000000	-0.983797	-0.232679	-1.604089	0.000000	0.000000	4.000000	37.000000	0.000000
3329.426126	0.247229	0.541790	-0.003189	71.632416	-3.666041	36.414379	0.071682	0.000000	-4.999486	0.000000	0.000000	0.000000	-0.983797	-0.232679	-1.604089	0.000000	0.000000	4.000000	37.000000	0.000000
3329.429459	0.247229	0.541790	-0.003189	71.632416	-3.666041	36.414379	0.071682	0.000000	-4.999486	0.000000	0.000000	0.000000	-0.983797	-0.232679	-1.604089	0.000000	0.000000	4.000000	37.000000	0.000000
3329.432792	0.243712	0.541027	-0.008381	70.588272	-1.973635	37.606113	-0.108274	0.000000	-4.998827	0.000000	0.000000	0.000000	-1.055221	-0.229053	-1.557603	0.000000	0.000000	4.000000	37.000000	0.000000
3329.436126	0.243712	0.541027	-0.008381	70.588272	-1.973635	37.606113	-0.108274	0.000000	-4.998827	0.000000	0.000000	0.000000	-1.055221	-0.229053	-1.557603	0.000000	0.000000	4.000000	37.000000	0.000000
3329.439459	0.243712	0.541027	-0.008381	70.588272	-1.973635	37.606113	-0.108274	0.000000	-4.998827	0.000000	0.000000	0.000000	-1.055221	-0.229053	-1.557603	0.000000	0.000000	4.000000	37.000000	0.000000
3329.442792	0.239979	0.540258	-0.013450	69.660789	-0.253978	38.968689	-0.291095	0.000000	-4.991519	0.000000	0.000000	0.000000	-1.120056	-0.230595	-1.520702	0.000000	0.000000	4.000000	37.000000	0.000000
3329.446126	0.239979	0.540258	-0.013450	69.660789	-0.253978	38.968689	-0.291095	0.000000	-4.991519	0.000000	0.000000	0.000000	-1.120056	-0.230595	-1.520702	0.000000	0.000000	4.000000	37.000000	0.000000
3329.449459	0.239979	0.540258	-0.013450	69.660789	-0.253978	38.968689	-0.291095	0.000000	-4.991519	0.000000	0.000000	0.000000	-1.120056	-0.230595	-1.520702	0.000000	0.000000	4.000000	37.000000	0.000000
3329.452792	0.236027	0.539461	-0.018271	68.823380	1.424158	40.321407	-0.478228	0.000000	-4.977077	0.000000	0.000000	0.000000	-1.185545	-0.239297	-1.446237	0.000000	0.000000	4.000000	37.000000	0.000000
3329.456126	0.236027	0.539461	-0.018271	68.823380	1.424158	40.321407	-0.478228	0.000000	-4.977077	0.000000	0.000000	0.000000	-1.185545	-0.239297	-1.446237	0.000000	0.000000	4.000000	37.000000	0.000000
3329.459459	0.236027	0.539461	-0.018271	68.823380	1.424158	40.321407	-0.478228	0.000000	-4.977077	0.000000	0.000000	0.000000	-1.185545	-0.239297	-1.446237	0.000000	0.000000	4.000000	37.000000	0.000000
3329.462792	0.231823	0.538650	-0.022732	68.032867	2.939065	41.281956	-0.665611	0.000000	-4.955498	0.000000	0.000000	0.000000	-1.261075	-0.243264	-1.338256	0.000000	0.000000	4.000000	37.000000	0.000000
3329.466126	0.231823	0.538650	-0.022732	68.032867	2.939065	41.281956	-0.665611	0.000000	-4.955498	0.000000	0.000000	0.000000	-1.261075	-0.243264	-1.338256	0.000000	0.000000	4.000000	37.000000	0.000000
3329.469459	0.231823	0.538650	-0.022732	68.032867	2.939065	41.281956	-0.665611	0.000000	-4.955498	0.000000	0.000000	0.000000	-1.261075	-0.243264	-1.338256	0.000000	0.000000	4.000000	37.000000	0.000000
3329.472792	0.227339	0.537808	-0.026766	67.261017	4.214165	41.970161	-0.849662	0.000000	-4.927279	0.000000	0.000000	0.000000	-1.345101	-0.252453	-1.210336	0.000000	0.000000	4.000000	37.000000	0.000000
3329.476126	0.227339	0.537808	-0.026766	67.261017	4.214165	41.970161	-0.849662	0.000000	-4.927279	0.000000	0.000000	0.000000	-1.345101	-0.252453	-1.210336	0.000000	0.000000	4.000000	37.000000	0.000000
3329.479459	0.227339	0.537808	-0.026766	67.261017	4.214165	41.970161	-0.849662	0.000000	-4.927279	0.000000	0.000000	0.000000	-1.345101	-0.252453	-1.210336	0.000000	0.000000	4.000000	37.000000	0.000000
3329.482792	0.222633	0.536989	-0.030343	66.523956	5.219529	42.394241	-1.028499	0.000000	-4.893075	0.000000	0.000000	0.000000	-1.411930	-0.245749	-1.073172	0.000000	0.000000	4.000000	37.000000	0.000000
3329.486126	0.222633	0.536989	-0.030343	66.523956	5.219529	42.394241	-1.028499	0.000000	-4.893075	0.000000	0.000000	0.000000	-1.411930	-0.245749	-1.073172	0.000000	0.000000	4.000000	37.000000	0.000000
3329.489459	0.222633	0.536989	-0.030343	66.523956	5.219529	42.394241	-1.028499	0.000000	-4.893075	0.000000	0.000000	0.000000	-1.411930	-0.245749	-1.073172	0.000000	0.000000	4.000000	37.000000	0.000000
3329.492792	0.217716	0.536282	-0.033512	65.858856	5.995876	42.653637	-1.200943	0.000000	-4.853631	0.000000	0.000000	0.000000	-1.475187	-0.212243	-0.950748	0.000000	0.000000	4.000000	37.000000	0.000000
3329.496126	0.217716	0.536282	-0.033512	65.858856	5.995876	42.653637	-1.200943	0.000000	-4.853631	0.000000	0.000000	0.000000	-1.475187	-0.212243	-0.950748	0.000000	0.000000	4.000000	37.000000	0.000000
3329.499459	0.217716	0.536282	-0.033512	65.858856	5.995876	42.653637	-1.200943	0.000000	-4.853631	0.000000	0.000000	0.000000	-1.475187	-0.212243	-0.950748	0.000000	0.000000	4.000000	37.000000	0.000000
3329.502792	0.212668	0.535762	-0.036332	65.261330	6.672046	42.972229	-1.369051	0.000000	-4.808919	0.000000	0.000000	0.000000	-1.514290	-0.155868	-0.845869	0.000000	0.000000	4.000000	37.000000	0.000000
3329.506126	0.212668	0.535762	-0.036332	65.261330	6.672046	42.972229	-1.369051	0.000000	-4.808919	0.000000	0.000000	0.000000	-1.514290	-0.155868	-0.845869	0.000000	0.000000	4.000000	37.000000	0.000000
3329.509459	0.212668	0.535762	-0.036332	65.261330	6.672046	42.972229	-1.369051	0.000000	-4.808919	0.000000	0.000000	0.000000	-1.514290	-0.155868	-0.845869	0.000000	0.000000	4.000000	37.000000	0.000000
3329.512792	0.207422	0.535462	-0.038801	64.742416	7.395014	43.666199	-1.534535	0.000000	-4.758697	0.000000	0.000000	0.000000	-1.573915	-0.090047	-0.740714	0.000000	0.000000	4.000000	37.000000	0.000000
3329.516126	0.207422	0.535462	-0.038801	64.742416	7.395014	43.666199	-1.534535	0.000000	-4.758697	0.000000	0.000000	0.000000	-1.573915	-0.090047	-0.740714	0.000000	0.000000	4.000000	37.000000	0.000000
3329.519459	0.207422	0.535462	-0.038801	64.742416	7.395014	43.666199	-1.534535	0.000000	-4.758697	0.000000	0.000000	0.000000	-1.573915	-0.090047	-0.740714	0.000000	0.000000	4.000000	37.000000	0.000000
3329.522792	0.202028	0.535287	-0.041030	64.315575	8.226657	44.904652	-1.698606	0.000000	-4.702631	0.000000	0.000000	0.000000	-1.618235	-0.052401	-0.668569	0.000000	0.000000	4.000000	37.000000	0.000000
3329.526126	0.202028	0.535287	-0.041030	64.315575	8.226657	44.904652	-1.698606	0.000000	-4.702631	0.000000	0.000000	0.000000	-1.618235	-0.052401	-0.668569	0.000000	0.000000	4.000000	37.000000	0.000000
3329.529459	0.202028	0.535287	-0.041030	64.315575	8.226657	44.904652	-1.698606	0.000000	-4.702631	0.000000	0.000000	0.000000	-1.618235	-0.052401	-0.668569	0.000000	0.000000	4.000000	37.000000	0.000000
3329.532792	0.196603	0.535251	-0.042984	63.929077	9.042853	46.375217	-1.865519	0.000000	-4.638948	0.000000	0.000000	0.000000	-1.627437	-0.010995	-0.586451	0.000000	0.000000	4.000000	37.000000	0.000000
3329.536126	0.196603	0.535251	-0.042984	63.929077	9.042853	46.375217	-1.865519	0.000000	-4.638948	0.000000	0.000000	0.000000	-1.627437	-0.010995	-0.586451	0.000000	0.000000	4.000000	37.000000	0.000000
3329.539459	0.196603	0.535251	-0.042984	63.929077	9.042853	46.375217	-1.865519	0.000000	-4.638948	0.000000	0.000000	0.000000	-1.627437	-0.010995	-0.586451	0.000000	0.000000	4.000000	37.000000	0.000000
3329.542792	0.191029	0.535246	-0.044714	63.575825	9.812946	47.973587	-2.032662	0.000000	-4.568182	0.000000	0.000000	0.000000	-1.672181	-0.001426	-0.518770	0.000000	0.000000	4.000000	37.000000	0.000000
3329.546126	0.191029	0.535246	-0.044714	63.575825	9.812946	47.973587	-2.032662	0.000000	-4.568182	0.000000	0.000000	0.000000	-1.672181	-0.001426	-0.518770	0.000000	0.000000	4.000000	37.000000	0.000000
3329.549459	0.191029	0.535246	-0.044714	63.575825	9.812946	47.973587	-2.032662	0.000000	-4.568182	0.000000	0.000000	0.000000	-1.672181	-0.001426	-0.518770	0.000000	0.000000	4.000000	37.000000	0.000000
3329.552792	0.185410	0.535297	-0.046203	63.248844	10.510178	49.634235	-2.204430	0.000000	-4.487815	0.000000	0.000000	0.000000	-1.685786	0.015367	-0.446758	0.000000	0.000000	4.000000	37.000000	0.000000
3329.556126	0.185410	0.535297	-0.046203	63.248844	10.510178	49.634235	-2.204430	0.000000	-4.487815	0.000000	0.000000	0.000000	-1.685786	0.015367	-0.446758	0.000000	0.000000	4.000000	37.000000	0.000000
3329.559459	0.185410	0.535297	-0.046203	63.248844	10.510178	49.634235	-2.204430	0.000000	-4.487815	0.000000	0.000000	0.000000	-1.685786	0.015367	-0.446758	0.000000	0.000000	4.000000	37.000000	0.000000
3329.562792	0.179813	0.535348	-0.047451	62.954372	11.115874	50.260689	-2.310146	0.000000	-4.270482	0.000000	0.000000	0.000000	-1.678848	0.015204	-0.374352	0.000000	0.000000	4.000000	37.000000	0.000000
3329.566126	0.179813	0.535348	-0.047451	62.954372	11.115874	50.260689	-2.310146	0.000000	-4.270482	0.000000	0.000000	0.000000	-1.678848	0.015204	-0.374352	0.000000	0.000000	4.000000	37.000000	0.000000
3329.569459	0.179813	0.535348	-0.047451	62.954372	11.115874	50.260689	-2.310146	0.000000	-4.270482	0.000000	0.000000	0.000000	-1.678848	0.015204	-0.374352	0.000000	0.000000	4.000000	37.000000	0.000000
3329.572792	0.174233	0.535408	-0.048409	62.695381	11.621495	49.487396	-2.372538	0.000000	-3.990674	0.000000	0.000000	0.000000	-1.674160	0.018023	-0.287533	0.000000	0.000000	4.000000	37.000000	0.000000
3329.576126	0.174233	0.535408	-0.048409	62.695381	11.621495	49.487396	-2.372538	0.000000	-3.990674	0.000000	0.000000	0.000000	-1.674160	0.018023	-0.287533	0.000000	0.000000	4.000000	37.000000	0.000000
3329.579459	0.174233	0.535408	-0.048409	62.695381	11.621495	49.487396	-2.372538	0.000000	-3.990674	0.000000	0.000000	0.000000	-1.674160	0.018023	-0.287533	0.000000	0.000000	4.000000	37.000000	0.000000
3329.582792	0.168720	0.535479	-0.049102	62.506718	12.014983	48.301739	-2.420460	0.000000	-3.711647	0.000000	0.000000	0.000000	-1.654034	0.021513	-0.207845	0.000000	0.000000	4.000000	37.000000	0.000000
3329.586126	0.168720	0.535479	-0.049102	62.506718	12.014983	48.301739	-2.420460	0.000000	-3.711647	0.000000	0.000000	0.000000	-1.654034	0.021513	-0.207845	0.000000	0.000000	4.000000	37.000000	0.000000
3329.589459	0.168720	0.535479	-0.049102	62.506718	12.014983	48.301739	-2.420460	0.000000	-3.711647	0.000000	0.000000	0.000000	-1.654034	0.021513	-0.207845	0.000000	0.000000	4.000000	37.000000	0.000000
3329.592792	0.163192	0.535589	-0.049430	62.414413	12.293298	47.306107	-2.455101	0.000000	-3.435975	0.000000	0.000000	0.000000	-1.658282	0.032723	-0.098470	0.000000	0.000000	4.000000	37.000000	0.000000
3329.596126	0.163192	0.535589	-0.049430	62.414413	12.293298	47.306107	-2.455101	0.000000	-3.435975	0.000000	0.000000	0.000000	-1.658282	0.032723	-0.098470	0.000000	0.000000	4.000000	37.000000	0.000000
3329.599459	0.163192	0.535589	-0.049430	62.414413	12.293298	47.306107	-2.455101	0.000000	-3.435975	0.000000	0.000000	0.000000	-1.658282	0.032723	-0.098470	0.000000	0.000000	4.000000	37.000000	0.000000
3329.602792	0.157690	0.535745	-0.049439	62.424187	12.441862	46.581230	-2.471512	0.000000	-3.159595	0.000000	0.000000	0.000000	-1.650711	0.046985	-0.002662	0.000000	0.000000	4.000000	37.000000	0.000000
3329.606126	0.157690	0.535745	-0.049439	62.424187	12.441862	46.581230	-2.471512	0.000000	-3.159595	0.000000	0.000000	0.000000	-1.650711	0.046985	-0.002662	0.000000	0.000000	4.000000	37.000000	0.000000
3329.609459	0.157690	0.535745	-0.049439	62.424187	12.441862	46.581230	-2.471512	0.000000	-3.159595	0.000000	0.000000	0.000000	-1.650711	0.046985	-0.002662	0.000000	0.000000	4.000000	37.000000	0.000000
3329.612792	0.152276	0.535999	-0.049165	62.537861	12.526402	46.367821	-2.471956	0.000000	-2.884476	0.000000	0.000000	0.000000	-1.623934	0.076018	0.082332	0.000000	0.000000	4.000000	37.000000	0.000000
3329.616126	0.152276	0.535999	-0.049165	62.537861	12.526402	46.367821	-2.471956	0.000000	-2.884476	0.000000	0.000000	0.000000	-1.623934	0.076018	0.082332	0.000000	0.000000	4.000000	37.000000	0.000000
3329.619459	0.152276	0.535999	-0.049165	62.537861	12.526402	46.367821	-2.471956	0.000000	-2.884476	0.000000	0.000000	0.000000	-1.623934	0.076018	0.082332	0.000000	0.000000	4.000000	37.000000	0.000000
3329.622792	0.147042	0.536350	-0.048569	62.703663	12.645313	46.586540	-2.458234	0.000000	-2.613821	0.000000	0.000000	0.000000	-1.570321	0.105400	0.178820	0.000000	0.000000	4.000000	37.000000	0.000000
3329.626126	0.147042	0.536350	-0.048569	62.703663	12.645313	46.586540	-2.458234	0.000000	-2.613821	0.000000	0.000000	0.000000	-1.570321	0.105400	0.178820	0.000000	0.000000	4.000000	37.000000	0.000000
3329.629459	0.147042	0.536350	-0.048569	62.703663	12.645313	46.586540	-2.458234	0.000000	-2.613821	0.000000	0.000000	0.000000	-1.570321	0.105400	0.178820	0.000000	0.000000	4.000000	37.000000	0.000000
3329.632792	0.141966	0.536761	-0.047728	62.849556	12.866148	46.347282	-2.428430	0.000000	-2.352100	0.000000	0.000000	0.000000	-1.522783	0.123401	0.252151	0.000000	0.000000	4.000000	37.000000	0.000000
3329.636126	0.141966	0.536761	-0.047728	62.849556	12.866148	46.347282	-2.428430	0.000000	-2.352100	0.000000	0.000000	0.000000	-1.522783	0.123401	0.252151	0.000000	0.000000	4.000000	37.000000	0.000000
3329.639459	0.141966	0.536761	-0.047728	62.849556	12.866148	46.347282	-2.428430	0.000000	-2.352100	0.000000	0.000000	0.000000	-1.522783	0.123401	0.252151	0.000000	0.000000	4.000000	37.000000	0.000000
3329.642792	0.137026	0.537226	-0.046608	62.989735	13.141749	45.422722	-2.386405	0.000000	-2.098303	0.000000	0.000000	0.000000	-1.481908	0.139473	0.335948	0.000000	0.000000	4.000000	37.000000	0.000000
3329.646126	0.137026	0.537226	-0.046608	62.989735	13.141749	45.422722	-2.386405	0.000000	-2.098303	0.000000	0.000000	0.000000	-1.481908	0.139473	0.335948	0.000000	0.000000	4.000000	37.000000	0.000000
3329.649459	0.137026	0.537226	-0.046608	62.989735	13.141749	45.422722	-2.386405	0.000000	-2.098303	0.000000	0.000000	0.000000	-1.481908	0.139473	0.335948	0.000000	0.000000	4.000000	37.000000	0.000000
3329.652792	0.132176	0.537675	-0.045249	63.222675	13.445470	44.400806	-2.330414	0.000000	-1.851318	0.000000	0.000000	0.000000	-1.455176	0.134654	0.407802	0.000000	0.000000	4.000000	37.000000	0.000000
3329.656126	0.132176	0.537675	-0.045249	63.222675	13.445470	44.400806	-2.330414	0.000000	-1.851318	0.000000	0.000000	0.000000	-1.455176	0.134654	0.407802	0.000000	0.000000	4.000000	37.000000	0.000000
3329.659459	0.132176	0.537675	-0.045249	63.222675	13.445470	44.400806	-2.330414	0.000000	-1.851318	0.000000	0.000000	0.000000	-1.455176	0.134654	0.407802	0.000000	0.000000	4.000000	37.000000	0.000000
3329.662792	0.127364	0.538133	-0.043639	63.597462	13.797383	43.797398	-2.262447	0.000000	-1.608789	0.000000	0.000000	0.000000	-1.443535	0.137300	0.483033	0.000000	0.000000	4.000000	37.000000	0.000000
3329.666126	0.127364	0.538133	-0.043639	63.597462	13.797383	43.797398	-2.262447	0.000000	-1.608789	0.000000	0.000000	0.000000	-1.443535	0.137300	0.483033	0.000000	0.000000	4.000000	37.000000	0.000000
3329.669459	0.127364	0.538133	-0.043639	63.597462	13.797383	43.797398	-2.262447	0.000000	-1.608789	0.000000	0.000000	0.000000	-1.443535	0.137300	0.483033	0.000000	0.000000	4.000000	37.000000	0.000000
3329.672792	0.122620	0.538600	-0.041788	64.116852	14.252943	43.727322	-2.181942	0.000000	-1.368201	0.000000	0.000000	0.000000	-1.423117	0.140155	0.555232	0.000000	0.000000	4.000000	37.000000	0.000000
3329.676126	0.122620	0.538600	-0.041788	64.116852	14.252943	43.727322	-2.181942	0.000000	-1.368201	0.000000	0.000000	0.000000	-1.423117	0.140155	0.555232	0.000000	0.000000	4.000000	37.000000	0.000000
3329.679459	0.122620	0.538600	-0.041788	64.116852	14.252943	43.727322	-2.181942	0.000000	-1.368201	0.000000	0.000000	0.000000	-1.423117	0.140155	0.555232	0.000000	0.000000	4.000000	37.000000	0.000000
3329.682792	0.117997	0.539140	-0.039701	64.707329	14.888206	43.954231	-2.089403	0.000000	-1.131014	0.000000	0.000000	0.000000	-1.386992	0.162178	0.626117	0.000000	0.000000	4.000000	37.000000	0.000000
3329.686126	0.117997	0.539140	-0.039701	64.707329	14.888206	43.954231	-2.089403	0.000000	-1.131014	0.000000	0.000000	0.000000	-1.386992	0.162178	0.626117	0.000000	0.000000	4.000000	37.000000	0.000000
3329.689459	0.117997	0.539140	-0.039701	64.707329	14.888206	43.954231	-2.089403	0.000000	-1.131014	0.000000	0.000000	0.000000	-1.386992	0.162178	0.626117	0.000000	0.000000	4.000000	37.000000	0.000000
3329.692792	0.113421	0.539716	-0.037372	65.331100	15.727407	44.246750	-1.985050	0.000000	-0.899849	0.000000	0.000000	0.000000	-1.372775	0.172570	0.698748	0.000000	0.000000	4.000000	37.000000	0.000000
3329.696126	0.113421	0.539716	-0.037372	65.331100	15.727407	44.246750	-1.985050	0.000000	-0.899849	0.000000	0.000000	0.000000	-1.372775	0.172570	0.698748	0.000000	0.000000	4.000000	37.000000	0.000000
3329.699459	0.113421	0.539716	-0.037372	65.331100	15.727407	44.246750	-1.985050	0.000000	-0.899849	0.000000	0.000000	0.000000	-1.372775	0.172570	0.698748	0.000000	0.000000	4.000000	37.000000	0.000000
3329.702792	0.108902	0.540350	-0.034809	65.958069	16.752659	44.565269	-1.868592	0.000000	-0.671053	0.000000	0.000000	0.000000	-1.355832	0.190225	0.768964	0.000000	0.000000	4.000000	37.000000	0.000000
3329.706126	0.108902	0.540350	-0.034809	65.958069	16.752659	44.565269	-1.868592	0.000000	-0.671053	0.000000	0.000000	0.000000	-1.355832	0.190225	0.768964	0.000000	0.000000	4.000000	37.000000	0.000000
3329.709459	0.108902	0.540350	-0.034809	65.958069	16.752659	44.565269	-1.868592	0.000000	-0.671053	0.000000	0.000000	0.000000	-1.355832	0.190225	0.768964	0.000000	0.000000	4.000000	37.000000	0.000000
3329.712792	0.104345	0.540987	-0.032092	66.569672	17.938231	45.060242	-1.740431	0.000000	-0.445081	0.000000	0.000000	0.000000	-1.367036	0.191165	0.814913	0.000000	0.000000	4.000000	37.000000	0.000000
3329.716126	0.104345	0.540987	-0.032092	66.569672	17.938231	45.060242	-1.740431	0.000000	-0.445081	0.000000	0.000000	0.000000	-1.367036	0.191165	0.814913	0.000000	0.000000	4.000000	37.000000	0.000000
3329.719459	0.104345	0.540987	-0.032092	66.569672	17.938231	45.060242	-1.740431	0.000000	-0.445081	0.000000	0.000000	0.000000	-1.367036	0.191165	0.814913	0.000000	0.000000	4.000000	37.000000	0.000000
3329.722792	0.099717	0.541651	-0.029154	67.124100	19.229111	45.657520	-1.604613	0.000000	-0.217241	0.000000	0.000000	0.000000	-1.388334	0.199360	0.881493	0.000000	0.000000	4.000000	37.000000	0.000000
3329.726126	0.099717	0.541651	-0.029154	67.124100	19.229111	45.657520	-1.604613	0.000000	-0.217241	0.000000	0.000000	0.000000	-1.388334	0.199360	0.881493	0.000000	0.000000	4.000000	37.000000	0.000000
3329.729459	0.099717	0.541651	-0.029154	67.124100	19.229111	45.657520	-1.604613	0.000000	-0.217241	0.000000	0.000000	0.000000	-1.388334	0.199360	0.881493	0.000000	0.000000	4.000000	37.000000	0.000000
3329.732792	0.095096	0.542343	-0.026083	67.618042	20.595125	46.268867	-1.457697	0.000000	0.014147	0.000000	0.000000	0.000000	-1.386315	0.207514	0.921135	0.000000	0.000000	4.000000	37.000000	0.000000
3329.736126	0.095096	0.542343	-0.026083	67.618042	20.595125	46.268867	-1.457697	0.000000	0.014147	0.000000	0.000000	0.000000	-1.386315	0.207514	0.921135	0.000000	0.000000	4.000000	37.000000	0.000000
3329.739459	0.095096	0.542343	-0.026083	67.618042	20.595125	46.268867	-1.457697	0.000000	0.014147	0.000000	0.000000	0.000000	-1.386315	0.207514	0.921135	0.000000	0.000000	4.000000	37.000000	0.000000
3329.742792	0.090609	0.543046	-0.022860	68.031342	22.063431	46.988651	-1.304175	0.000000	0.245200	0.000000	0.000000	0.000000	-1.346026	0.210846	0.967040	0.000000	0.000000	4.000000	37.000000	0.000000
3329.746126	0.090609	0.543046	-0.022860	68.031342	22.063431	46.988651	-1.304175	0.000000	0.245200	0.000000	0.000000	0.000000	-1.346026	0.210846	0.967040	0.000000	0.000000	4.000000	37.000000	0.000000
3329.749459	0.090609	0.543046	-0.022860	68.031342	22.063431	46.988651	-1.304175	0.000000	0.245200	0.000000	0.000000	0.000000	-1.346026	0.210846	0.967040	0.000000	0.000000	4.000000	37.000000	0.000000
3329.752792	0.086301	0.543792	-0.019450	68.385162	23.659424	47.909286	-1.143001	0.000000	0.469538	0.000000	0.000000	0.000000	-1.292429	0.223927	1.022862	0.000000	0.000000	4.000000	37.000000	0.000000
3329.756126	0.086301	0.543792	-0.019450	68.385162	23.659424	47.909286	-1.143001	0.000000	0.469538	0.000000	0.000000	0.000000	-1.292429	0.223927	1.022862	0.000000	0.000000	4.000000	37.000000	0.000000
3329.759459	0.086301	0.543792	-0.019450	68.385162	23.659424	47.909286	-1.143001	0.000000	0.469538	0.000000	0.000000	0.000000	-1.292429	0.223927	1.022862	0.000000	0.000000	4.000000	37.000000	0.000000
3329.762792	0.082306	0.544574	-0.015919	68.711540	25.371655	49.100327	-0.972524	0.000000	0.684943	0.000000	0.000000	0.000000	-1.198496	0.234446	1.059389	0.000000	0.000000	4.000000	37.000000	0.000000
3329.766126	0.082306	0.544574	-0.015919	68.711540	25.371655	49.100327	-0.972524	0.000000	0.684943	0.000000	0.000000	0.000000	-1.198496	0.234446	1.059389	0.000000	0.000000	4.000000	37.000000	0.000000
3329.769459	0.082306	0.544574	-0.015919	68.711540	25.371655	49.100327	-0.972524	0.000000	0.684943	0.000000	0.000000	0.000000	-1.198496	0.234446	1.059389	0.000000	0.000000	4.000000	37.000000	0.000000
3329.772792	0.078452	0.545399	-0.012251	69.055008	27.132620	50.455566	-0.795959	0.000000	0.884692	0.000000	0.000000	0.000000	-1.156140	0.247434	1.100309	0.000000	0.000000	4.000000	37.000000	0.000000
3329.776126	0.078452	0.545399	-0.012251	69.055008	27.132620	50.455566	-0.795959	0.000000	0.884692	0.000000	0.000000	0.000000	-1.156140	0.247434	1.100309	0.000000	0.000000	4.000000	37.000000	0.000000
3329.779459	0.078452	0.545399	-0.012251	69.055008	27.132620	50.455566	-0.795959	0.000000	0.884692	0.000000	0.000000	0.000000	-1.156140	0.247434	1.100309	0.000000	0.000000	4.000000	37.000000	0.000000
3329.782792	0.074788	0.546250	-0.008405	69.430176	28.835884	51.747448	-0.612575	0.000000	1.077382	0.000000	0.000000	0.000000	-1.099219	0.255441	1.153962	0.000000	0.000000	4.000000	37.000000	0.000000
3329.786126	0.074788	0.546250	-0.008405	69.430176	28.835884	51.747448	-0.612575	0.000000	1.077382	0.000000	0.000000	0.000000	-1.099219	0.255441	1.153962	0.000000	0.000000	4.000000	37.000000	0.000000
3329.789459	0.074788	0.546250	-0.008405	69.430176	28.835884	51.747448	-0.612575	0.000000	1.077382	0.000000	0.000000	0.000000	-1.099219	0.255441	1.153962	0.000000	0.000000	4.000000	37.000000	0.000000
3329.792792	0.071376	0.547153	-0.004391	69.841454	30.386040	52.758545	-0.420247	0.000000	1.260585	0.000000	0.000000	0.000000	-1.023643	0.270800	1.204222	0.000000	0.000000	4.000000	37.000000	0.000000
3329.796126	0.071376	0.547153	-0.004391	69.841454	30.386040	52.758545	-0.420247	0.000000	1.260585	0.000000	0.000000	0.000000	-1.023643	0.270800	1.204222	0.000000	0.000000	4.000000	37.000000	0.000000
3329.799459	0.071376	0.547153	-0.004391	69.841454	30.386040	52.758545	-0.420247	0.000000	1.260585	0.000000	0.000000	0.000000	-1.023643	0.270800	1.204222	0.000000	0.000000	4.000000	37.000000	0.000000
3329.802792	0.068275	0.548140	-0.000110	70.272697	31.792389	53.504478	-0.219544	0.000000	1.431192	0.000000	0.000000	0.000000	-0.930228	0.296159	1.284284	0.000000	0.000000	4.000000	37.000000	0.000000
3329.806126	0.068275	0.548140	-0.000110	70.272697	31.792389	53.504478	-0.219544	0.000000	1.431192	0.000000	0.000000	0.000000	-0.930228	0.296159	1.284284	0.000000	0.000000	4.000000	37.000000	0.000000
3329.809459	0.068275	0.548140	-0.000110	70.272697	31.792389	53.504478	-0.219544	0.000000	1.431192	0.000000	0.000000	0.000000	-0.930228	0.296159	1.284284	0.000000	0.000000	4.000000	37.000000	0.000000
3329.812792	0.065637	0.549220	0.004397	70.715012	33.029789	54.007202	-0.005496	0.000000	1.586230	0.000000	0.000000	0.000000	-0.791620	0.324122	1.351957	0.000000	0.000000	4.000000	37.000000	0.000000
3329.816126	0.065637	0.549220	0.004397	70.715012	33.029789	54.007202	-0.005496	0.000000	1.586230	0.000000	0.000000	0.000000	-0.791620	0.324122	1.351957	0.000000	0.000000	4.000000	37.000000	0.000000
3329.819459	0.065637	0.549220	0.004397	70.715012	33.029789	54.007202	-0.005496	0.000000	1.586230	0.000000	0.000000	0.000000	-0.791620	0.324122	1.351957	0.000000	0.000000	4.000000	37.000000	0.000000
3329.822792	0.063446	0.550369	0.009142	71.175812	34.173023	54.384075	0.219830	0.000000	1.718167	0.000000	0.000000	0.000000	-0.657327	0.344572	1.423535	0.000000	0.000000	4.000000	37.000000	0.000000
3329.826126	0.063446	0.550369	0.009142	71.175812	34.173023	54.384075	0.219830	0.000000	1.718167	0.000000	0.000000	0.000000	-0.657327	0.344572	1.423535	0.000000	0.000000	4.000000	37.000000	0.000000
3329.829459	0.063446	0.550369	0.009142	71.175812	34.173023	54.384075	0.219830	0.000000	1.718167	0.000000	0.000000	0.000000	-0.657327	0.344572	1.423535	0.000000	0.000000	4.000000	37.000000	0.000000
3329.832792	0.061682	0.551577	0.014090	71.662270	35.354958	54.863140	0.457085	0.000000	1.827721	0.000000	0.000000	0.000000	-0.528960	0.362455	1.484547	0.000000	0.000000	4.000000	37.000000	0.000000
3329.836126	0.061682	0.551577	0.014090	71.662270	35.354958	54.863140	0.457085	0.000000	1.827721	0.000000	0.000000	0.000000	-0.528960	0.362455	1.484547	0.000000	0.000000	4.000000	37.000000	0.000000
3329.839459	0.061682	0.551577	0.014090	71.662270	35.354958	54.863140	0.457085	0.000000	1.827721	0.000000	0.000000	0.000000	-0.528960	0.362455	1.484547	0.000000	0.000000	4.000000	37.000000	0.000000
3329.842792	0.060302	0.552776	0.019178	72.232658	36.610367	55.415096	0.704510	0.000000	1.915881	0.000000	0.000000	0.000000	-0.414031	0.359618	1.526233	0.000000	0.000000	4.000000	37.000000	0.000000
3329.846126	0.060302	0.552776	0.019178	72.232658	36.610367	55.415096	0.704510	0.000000	1.915881	0.000000	0.000000	0.000000	-0.414031	0.359618	1.526233	0.000000	0.000000	4.000000	37.000000	0.000000
3329.849459	0.060302	0.552776	0.019178	72.232658	36.610367	55.415096	0.704510	0.000000	1.915881	0.000000	0.000000	0.000000	-0.414031	0.359618	1.526233	0.000000	0.000000	4.000000	37.000000	0.000000
3329.852792	0.059292	0.553990	0.024403	72.887680	37.947529	56.135708	0.958882	0.000000	1.984886	0.000000	0.000000	0.000000	-0.303075	0.364147	1.567551	0.000000	0.000000	4.000000	37.000000	0.000000
3329.856126	0.059292	0.553990	0.024403	72.887680	37.947529	56.135708	0.958882	0.000000	1.984886	0.000000	0.000000	0.000000	-0.303075	0.364147	1.567551	0.000000	0.000000	4.000000	37.000000	0.000000
3329.859459	0.059292	0.553990	0.024403	72.887680	37.947529	56.135708	0.958882	0.000000	1.984886	0.000000	0.000000	0.000000	-0.303075	0.364147	1.567551	0.000000	0.000000	4.000000	37.000000	0.000000
3329.862792	0.058583	0.555174	0.029698	73.665955	39.364090	56.979813	1.220140	0.000000	2.035399	0.000000	0.000000	0.000000	-0.212558	0.355364	1.588472	0.000000	0.000000	4.000000	37.000000	0.000000
3329.866126	0.058583	0.555174	0.029698	73.665955	39.364090	56.979813	1.220140	0.000000	2.035399	0.000000	0.000000	0.000000	-0.212558	0.355364	1.588472	0.000000	0.000000	4.000000	37.000000	0.000000
3329.869459	0.058583	0.555174	0.029698	73.665955	39.364090	56.979813	1.220140	0.000000	2.035399	0.000000	0.000000	0.000000	-0.212558	0.355364	1.588472	0.000000	0.000000	4.000000	37.000000	0.000000
3329.872792	0.058236	0.556318	0.035080	74.562561	40.677448	57.547642	1.484886	0.000000	2.070825	0.000000	0.000000	0.000000	-0.104364	0.343183	1.614583	0.000000	0.000000	4.000000	37.000000	0.000000
3329.876126	0.058236	0.556318	0.035080	74.562561	40.677448	57.547642	1.484886	0.000000	2.070825	0.000000	0.000000	0.000000	-0.104364	0.343183	1.614583	0.000000	0.000000	4.000000	37.000000	0.000000
3329.879459	0.058236	0.556318	0.035080	74.562561	40.677448	57.547642	1.484886	0.000000	2.070825	0.000000	0.000000	0.000000	-0.104364	0.343183	1.614583	0.000000	0.000000	4.000000	37.000000	0.000000
3329.882792	0.058256	0.557483	0.040514	75.538811	41.722797	57.664371	1.753983	0.000000	2.088219	0.000000	0.000000	0.000000	0.006021	0.349497	1.630268	0.000000	0.000000	4.000000	37.000000	0.000000
3329.886126	0.058256	0.557483	0.040514	75.538811	41.722797	57.664371	1.753983	0.000000	2.088219	0.000000	0.000000	0.000000	0.006021	0.349497	1.630268	0.000000	0.000000	4.000000	37.000000	0.000000
3329.889459	0.058256	0.557483	0.040514	75.538811	41.722797	57.664371	1.753983	0.000000	2.088219	0.000000	0.000000	0.000000	0.006021	0.349497	1.630268	0.000000	0.000000	4.000000	37.000000	0.000000
3329.892792	0.058683	0.558631	0.046024	76.586639	42.404121	57.252735	2.025694	0.000000	2.087216	0.000000	0.000000	0.000000	0.128098	0.344499	1.652986	0.000000	0.000000	4.000000	37.000000	0.000000
3329.896126	0.058683	0.558631	0.046024	76.586639	42.404121	57.252735	2.025694	0.000000	2.087216	0.000000	0.000000	0.000000	0.128098	0.344499	1.652986	0.000000	0.000000	4.000000	37.000000	0.000000
3329.899459	0.058683	0.558631	0.046024	76.586639	42.404121	57.252735	2.025694	0.000000	2.087216	0.000000	0.000000	0.000000	0.128098	0.344499	1.652986	0.000000	0.000000	4.000000	37.000000	0.000000
3329.902792	0.059571	0.559837	0.051544	77.666069	42.598591	56.234821	2.301192	0.000000	2.065866	0.000000	0.000000	0.000000	0.266559	0.361703	1.656061	0.000000	0.000000	4.000000	37.000000	0.000000
3329.906126	0.059571	0.559837	0.051544	77.666069	42.598591	56.234821	2.301192	0.000000	2.065866	0.000000	0.000000	0.000000	0.266559	0.361703	1.656061	0.000000	0.000000	4.000000	37.000000	0.000000
3329.909459	0.059571	0.559837	0.051544	77.666069	42.598591	56.234821	2.301192	0.000000	2.065866	0.000000	0.000000	0.000000	0.266559	0.361703	1.656061	0.000000	0.000000	4.000000	37.000000	0.000000
3329.912792	0.060910	0.561083	0.057056	78.753540	42.147587	54.476234	2.577202	0.000000	2.021440	0.000000	0.000000	0.000000	0.401517	0.373771	1.653507	0.000000	0.000000	4.000000	37.000000	0.000000
3329.916126	0.060910	0.561083	0.057056	78.753540	42.147587	54.476234	2.577202	0.000000	2.021440	0.000000	0.000000	0.000000	0.401517	0.373771	1.653507	0.000000	0.000000	4.000000	37.000000	0.000000
3329.919459	0.060910	0.561083	0.057056	78.753540	42.147587	54.476234	2.577202	0.000000	2.021440	0.000000	0.000000	0.000000	0.401517	0.373771	1.653507	0.000000	0.000000	4.000000	37.000000	0.000000
3329.922792	0.062766	0.562378	0.062587	79.834496	41.023636	52.001125	2.852787	0.000000	1.954520	0.000000	0.000000	0.000000	0.556933	0.388437	1.659409	0.000000	0.000000	4.000000	37.000000	0.000000
3329.926126	0.062766	0.562378	0.062587	79.834496	41.023636	52.001125	2.852787	0.000000	1.954520	0.000000	0.000000	0.000000	0.556933	0.388437	1.659409	0.000000	0.000000	4.000000	37.000000	0.000000
3329.929459	0.062766	0.562378	0.062587	79.834496	41.023636	52.001125	2.852787	0.000000	1.954520	0.000000	0.000000	0.000000	0.556933	0.388437	1.659409	0.000000	0.000000	4.000000	37.000000	0.000000
3329.932792	0.065171	0.563735	0.068043	80.897400	39.199345	48.796158	3.129355	0.000000	1.861698	0.000000	0.000000	0.000000	0.721486	0.407134	1.636711	0.000000	0.000000	4.000000	37.000000	0.000000
3329.936126	0.065171	0.563735	0.068043	80.897400	39.199345	48.796158	3.129355	0.000000	1.861698	0.000000	0.000000	0.000000	0.721486	0.407134	1.636711	0.000000	0.000000	4.000000	37.000000	0.000000
3329.939459	0.065171	0.563735	0.068043	80.897400	39.199345	48.796158	3.129355	0.000000	1.861698	0.000000	0.000000	0.000000	0.721486	0.407134	1.636711	0.000000	0.000000	4.000000	37.000000	0.000000
3329.942792	0.068066	0.565127	0.073430	81.903542	36.690575	45.082603	3.402140	0.000000	1.741451	0.000000	0.000000	0.000000	0.868406	0.417601	1.616018	0.000000	0.000000	4.000000	37.000000	0.000000
3329.946126	0.068066	0.565127	0.073430	81.903542	36.690575	45.082603	3.402140	0.000000	1.741451	0.000000	0.000000	0.000000	0.868406	0.417601	1.616018	0.000000	0.000000	4.000000	37.000000	0.000000
3329.949459	0.068066	0.565127	0.073430	81.903542	36.690575	45.082603	3.402140	0.000000	1.741451	0.000000	0.000000	0.000000	0.868406	0.417601	1.616018	0.000000	0.000000	4.000000	37.000000	0.000000
3329.952792	0.071403	0.566509	0.078674	82.862625	33.283527	40.874809	3.671476	0.000000	1.596716	0.000000	0.000000	0.000000	1.001264	0.414660	1.573213	0.000000	0.000000	4.000000	37.000000	0.000000
3329.956126	0.071403	0.566509	0.078674	82.862625	33.283527	40.874809	3.671476	0.000000	1.596716	0.000000	0.000000	0.000000	1.001264	0.414660	1.573213	0.000000	0.000000	4.000000	37.000000	0.000000
3329.959459	0.071403	0.566509	0.078674	82.862625	33.283527	40.874809	3.671476	0.000000	1.596716	0.000000	0.000000	0.000000	1.001264	0.414660	1.573213	0.000000	0.000000	4.000000	37.000000	0.000000
3329.962792	0.075191	0.567893	0.083745	83.810875	28.354542	35.498417	3.933679	0.000000	1.429839	0.000000	0.000000	0.000000	1.136440	0.415035	1.521489	0.000000	0.000000	4.000000	37.000000	0.000000
3329.966126	0.075191	0.567893	0.083745	83.810875	28.354542	35.498417	3.933679	0.000000	1.429839	0.000000	0.000000	0.000000	1.136440	0.415035	1.521489	0.000000	0.000000	4.000000	37.000000	0.000000
3329.969459	0.075191	0.567893	0.083745	83.810875	28.354542	35.498417	3.933679	0.000000	1.429839	0.000000	0.000000	0.000000	1.136440	0.415035	1.521489	0.000000	0.000000	4.000000	37.000000	0.000000
3329.972792	0.079245	0.569243	0.088570	84.766510	20.898235	27.795975	4.187260	0.000000	1.240432	0.000000	0.000000	0.000000	1.216131	0.405129	1.447452	0.000000	0.000000	4.000000	37.000000	0.000000
3329.976126	0.079245	0.569243	0.088570	84.766510	20.898235	27.795975	4.187260	0.000000	1.240432	0.000000	0.000000	0.000000	1.216131	0.405129	1.447452	0.000000	0.000000	4.000000	37.000000	0.000000
3329.979459	0.079245	0.569243	0.088570	84.766510	20.898235	27.795975	4.187260	0.000000	1.240432	0.000000	0.000000	0.000000	1.216131	0.405129	1.447452	0.000000	0.000000	4.000000	37.000000	0.000000
3329.982792	0.083693	0.570522	0.093094	85.623062	9.262800	16.047422	4.428502	0.000000	1.037744	0.000000	0.000000	0.000000	1.334440	0.383834	1.357073	0.000000	0.000000	4.000000	37.000000	0.000000
3329.986126	0.083693	0.570522	0.093094	85.623062	9.262800	16.047422	4.428502	0.000000	1.037744	0.000000	0.000000	0.000000	1.334440	0.383834	1.357073	0.000000	0.000000	4.000000	37.000000	0.000000
3329.989459	0.083693	0.570522	0.093094	85.623062	9.262800	16.047422	4.428502	0.000000	1.037744	0.000000	0.000000	0.000000	1.334440	0.383834	1.357073	0.000000	0.000000	4.000000	37.000000	0.000000
3329.992792	0.088590	0.571742	0.097280	86.174950	-7.201128	-0.462040	4.654681	0.000000	0.815337	0.000000	0.000000	0.000000	1.468960	0.365800	1.255909	0.000000	0.000000	4.000000	37.000000	0.000000
3329.996126	0.088590	0.571742	0.097280	86.174950	-7.201128	-0.462040	4.654681	0.000000	0.815337	0.000000	0.000000	0.000000	1.468960	0.365800	1.255909	0.000000	0.000000	4.000000	37.000000	0.000000
3329.999459	0.088590	0.571742	0.097280	86.174950	-7.201128	-0.462040	4.654681	0.000000	0.815337	0.000000	0.000000	0.000000	1.468960	0.365800	1.255909	0.000000	0.000000	4.000000	37.000000	0.000000
3330.002792	0.094015	0.572913	0.101086	86.281006	-26.347795	-19.676485	4.863999	0.000000	0.570511	0.000000	0.000000	0.000000	1.627568	0.351270	1.141879	0.000000	0.000000	4.000000	37.000000	0.000000
3330.006126	0.094015	0.572913	0.101086	86.281006	-26.347795	-19.676485	4.863999	0.000000	0.570511	0.000000	0.000000	0.000000	1.627568	0.351270	1.141879	0.000000	0.000000	4.000000	37.000000	0.000000
3330.009459	0.094015	0.572913	0.101086	86.281006	-26.347795	-19.676485	4.863999	0.000000	0.570511	0.000000	0.000000	0.000000	1.627568	0.351270	1.141879	0.000000	0.000000	4.000000	37.000000	0.000000
3330.012792	0.099920	0.574036	0.104511	85.965073	-43.714428	-37.169624	4.991259	0.000000	0.295516	0.000000	0.000000	0.000000	1.771391	0.336885	1.027382	0.000000	0.000000	4.000000	37.000000	0.000000
3330.016126	0.099920	0.574036	0.104511	85.965073	-43.714428	-37.169624	4.991259	0.000000	0.295516	0.000000	0.000000	0.000000	1.771391	0.336885	1.027382	0.000000	0.000000	4.000000	37.000000	0.000000
3330.019459	0.099920	0.574036	0.104511	85.965073	-43.714428	-37.169624	4.991259	0.000000	0.295516	0.000000	0.000000	0.000000	1.771391	0.336885	1.027382	0.000000	0.000000	4.000000	37.000000	0.000000
3330.022792	0.106349	0.575084	0.107481	85.338852	-56.802620	-50.147942	4.999999	0.000000	0.003844	0.000000	0.000000	0.000000	1.928783	0.314410	0.890984	0.000000	0.000000	4.000000	37.000000	0.000000
3330.026126	0.106349	0.575084	0.107481	85.338852	-56.802620	-50.147942	4.999999	0.000000	0.003844	0.000000	0.000000	0.000000	1.928783	0.314410	0.890984	0.000000	0.000000	4.000000	37.000000	0.000000
3330.029459	0.106349	0.575084	0.107481	85.338852	-56.802620	-50.147942	4.999999	0.000000	0.003844	0.000000	0.000000	0.000000	1.928783	0.314410	0.890984	0.000000	0.000000	4.000000	37.000000	0.000000
3330.032792	0.113197	0.576077	0.110020	84.482109	-65.805321	-58.637764	4.991299	0.000000	-0.294838	0.000000	0.000000	0.000000	2.054473	0.297877	0.761763	0.000000	0.000000	4.000000	37.000000	0.000000
3330.036126	0.113197	0.576077	0.110020	84.482109	-65.805321	-58.637764	4.991299	0.000000	-0.294838	0.000000	0.000000	0.000000	2.054473	0.297877	0.761763	0.000000	0.000000	4.000000	37.000000	0.000000
3330.039459	0.113197	0.576077	0.110020	84.482109	-65.805321	-58.637764	4.991299	0.000000	-0.294838	0.000000	0.000000	0.000000	2.054473	0.297877	0.761763	0.000000	0.000000	4.000000	37.000000	0.000000
3330.042792	0.120288	0.576988	0.112101	83.438728	-71.678322	-63.710537	4.964412	0.000000	-0.595494	0.000000	0.000000	0.000000	2.127119	0.273295	0.624261	0.000000	0.000000	4.000000	37.000000	0.000000
3330.046126	0.120288	0.576988	0.112101	83.438728	-71.678322	-63.710537	4.964412	0.000000	-0.595494	0.000000	0.000000	0.000000	2.127119	0.273295	0.624261	0.000000	0.000000	4.000000	37.000000	0.000000
3330.049459	0.120288	0.576988	0.112101	83.438728	-71.678322	-63.710537	4.964412	0.000000	-0.595494	0.000000	0.000000	0.000000	2.127119	0.273295	0.624261	0.000000	0.000000	4.000000	37.000000	0.000000
3330.052792	0.127715	0.577745	0.113672	82.235420	-75.429977	-66.637917	4.920077	0.000000	-0.890416	0.000000	0.000000	0.000000	2.228188	0.227284	0.471345	0.000000	0.000000	4.000000	37.000000	0.000000
3330.056126	0.127715	0.577745	0.113672	82.235420	-75.429977	-66.637917	4.920077	0.000000	-0.890416	0.000000	0.000000	0.000000	2.228188	0.227284	0.471345	0.000000	0.000000	4.000000	37.000000	0.000000
3330.059459	0.127715	0.577745	0.113672	82.235420	-75.429977	-66.637917	4.920077	0.000000	-0.890416	0.000000	0.000000	0.000000	2.228188	0.227284	0.471345	0.000000	0.000000	4.000000	37.000000	0.000000
3330.062792	0.135387	0.578381	0.114739	80.914505	-77.698784	-68.112297	4.857700	0.000000	-1.184377	0.000000	0.000000	0.000000	2.301504	0.190716	0.319943	0.000000	0.000000	4.000000	37.000000	0.000000
3330.066126	0.135387	0.578381	0.114739	80.914505	-77.698784	-68.112297	4.857700	0.000000	-1.184377	0.000000	0.000000	0.000000	2.301504	0.190716	0.319943	0.000000	0.000000	4.000000	37.000000	0.000000
3330.069459	0.135387	0.578381	0.114739	80.914505	-77.698784	-68.112297	4.857700	0.000000	-1.184377	0.000000	0.000000	0.000000	2.301504	0.190716	0.319943	0.000000	0.000000	4.000000	37.000000	0.000000
3330.072792	0.143211	0.578863	0.115322	79.544075	-78.988205	-68.600655	4.777929	0.000000	-1.473564	0.000000	0.000000	0.000000	2.347356	0.144482	0.175029	0.000000	0.000000	4.000000	37.000000	0.000000
3330.076126	0.143211	0.578863	0.115322	79.544075	-78.988205	-68.600655	4.777929	0.000000	-1.473564	0.000000	0.000000	0.000000	2.347356	0.144482	0.175029	0.000000	0.000000	4.000000	37.000000	0.000000
3330.079459	0.143211	0.578863	0.115322	79.544075	-78.988205	-68.600655	4.777929	0.000000	-1.473564	0.000000	0.000000	0.000000	2.347356	0.144482	0.175029	0.000000	0.000000	4.000000	37.000000	0.000000
3330.082792	0.151232	0.579242	0.115414	78.209961	-79.684464	-68.357552	4.682108	0.000000	-1.754384	0.000000	0.000000	0.000000	2.406361	0.113855	0.027563	0.000000	0.000000	4.000000	37.000000	0.000000
3330.086126	0.151232	0.579242	0.115414	78.209961	-79.684464	-68.357552	4.682108	0.000000	-1.754384	0.000000	0.000000	0.000000	2.406361	0.113855	0.027563	0.000000	0.000000	4.000000	37.000000	0.000000
3330.089459	0.151232	0.579242	0.115414	78.209961	-79.684464	-68.357552	4.682108	0.000000	-1.754384	0.000000	0.000000	0.000000	2.406361	0.113855	0.027563	0.000000	0.000000	4.000000	37.000000	0.000000
3330.092792	0.159316	0.579460	0.114996	76.970062	-80.045349	-67.649750	4.569979	0.000000	-2.028618	0.000000	0.000000	0.000000	2.425163	0.065318	-0.125342	0.000000	0.000000	4.000000	37.000000	0.000000
3330.096126	0.159316	0.579460	0.114996	76.970062	-80.045349	-67.649750	4.569979	0.000000	-2.028618	0.000000	0.000000	0.000000	2.425163	0.065318	-0.125342	0.000000	0.000000	4.000000	37.000000	0.000000
3330.099459	0.159316	0.579460	0.114996	76.970062	-80.045349	-67.649750	4.569979	0.000000	-2.028618	0.000000	0.000000	0.000000	2.425163	0.065318	-0.125342	0.000000	0.000000	4.000000	37.000000	0.000000
3330.102792	0.167289	0.579536	0.114131	75.888412	-80.310890	-66.742409	4.443679	0.000000	-2.292098	0.000000	0.000000	0.000000	2.391731	0.022812	-0.259607	0.000000	0.000000	4.000000	37.000000	0.000000
3330.106126	0.167289	0.579536	0.114131	75.888412	-80.310890	-66.742409	4.443679	0.000000	-2.292098	0.000000	0.000000	0.000000	2.391731	0.022812	-0.259607	0.000000	0.000000	4.000000	37.000000	0.000000
3330.109459	0.167289	0.579536	0.114131	75.888412	-80.310890	-66.742409	4.443679	0.000000	-2.292098	0.000000	0.000000	0.000000	2.391731	0.022812	-0.259607	0.000000	0.000000	4.000000	37.000000	0.000000
3330.112792	0.175151	0.579463	0.112781	75.017990	-80.647346	-65.730743	4.307147	0.000000	-2.539387	0.000000	0.000000	0.000000	2.358853	-0.021885	-0.404888	0.000000	0.000000	4.000000	37.000000	0.000000
3330.116126	0.175151	0.579463	0.112781	75.017990	-80.647346	-65.730743	4.307147	0.000000	-2.539387	0.000000	0.000000	0.000000	2.358853	-0.021885	-0.404888	0.000000	0.000000	4.000000	37.000000	0.000000
3330.119459	0.175151	0.579463	0.112781	75.017990	-80.647346	-65.730743	4.307147	0.000000	-2.539387	0.000000	0.000000	0.000000	2.358853	-0.021885	-0.404888	0.000000	0.000000	4.000000	37.000000	0.000000
3330.122792	0.182783	0.579209	0.110994	74.360001	-81.153183	-64.785172	4.160863	0.000000	-2.772584	0.000000	0.000000	0.000000	2.289424	-0.076152	-0.536153	0.000000	0.000000	4.000000	37.000000	0.000000
3330.126126	0.182783	0.579209	0.110994	74.360001	-81.153183	-64.785172	4.160863	0.000000	-2.772584	0.000000	0.000000	0.000000	2.289424	-0.076152	-0.536153	0.000000	0.000000	4.000000	37.000000	0.000000
3330.129459	0.182783	0.579209	0.110994	74.360001	-81.153183	-64.785172	4.160863	0.000000	-2.772584	0.000000	0.000000	0.000000	2.289424	-0.076152	-0.536153	0.000000	0.000000	4.000000	37.000000	0.000000
3330.132792	0.190086	0.578807	0.108799	73.881020	-81.706642	-63.904999	4.008003	0.000000	-2.989300	0.000000	0.000000	0.000000	2.190814	-0.120479	-0.658336	0.000000	0.000000	4.000000	37.000000	0.000000
3330.136126	0.190086	0.578807	0.108799	73.881020	-81.706642	-63.904999	4.008003	0.000000	-2.989300	0.000000	0.000000	0.000000	2.190814	-0.120479	-0.658336	0.000000	0.000000	4.000000	37.000000	0.000000
3330.139459	0.190086	0.578807	0.108799	73.881020	-81.706642	-63.904999	4.008003	0.000000	-2.989300	0.000000	0.000000	0.000000	2.190814	-0.120479	-0.658336	0.000000	0.000000	4.000000	37.000000	0.000000
3330.142792	0.197093	0.578339	0.106257	73.576256	-82.108025	-62.954086	3.851194	0.000000	-3.188777	0.000000	0.000000	0.000000	2.102205	-0.140564	-0.762764	0.000000	0.000000	4.000000	37.000000	0.000000
3330.146126	0.197093	0.578339	0.106257	73.576256	-82.108025	-62.954086	3.851194	0.000000	-3.188777	0.000000	0.000000	0.000000	2.102205	-0.140564	-0.762764	0.000000	0.000000	4.000000	37.000000	0.000000
3330.149459	0.197093	0.578339	0.106257	73.576256	-82.108025	-62.954086	3.851194	0.000000	-3.188777	0.000000	0.000000	0.000000	2.102205	-0.140564	-0.762764	0.000000	0.000000	4.000000	37.000000	0.000000
3330.152792	0.203618	0.577862	0.103387	73.481102	-82.034332	-61.665272	3.691116	0.000000	-3.372783	0.000000	0.000000	0.000000	1.957381	-0.143095	-0.860808	0.000000	0.000000	4.000000	37.000000	0.000000
3330.156126	0.203618	0.577862	0.103387	73.481102	-82.034332	-61.665272	3.691116	0.000000	-3.372783	0.000000	0.000000	0.000000	1.957381	-0.143095	-0.860808	0.000000	0.000000	4.000000	37.000000	0.000000
3330.159459	0.203618	0.577862	0.103387	73.481102	-82.034332	-61.665272	3.691116	0.000000	-3.372783	0.000000	0.000000	0.000000	1.957381	-0.143095	-0.860808	0.000000	0.000000	4.000000	37.000000	0.000000
3330.162792	0.209602	0.577411	0.100319	73.535210	-81.433319	-60.060211	3.531603	0.000000	-3.539461	0.000000	0.000000	0.000000	1.795348	-0.135140	-0.920485	0.000000	0.000000	4.000000	37.000000	0.000000
3330.166126	0.209602	0.577411	0.100319	73.535210	-81.433319	-60.060211	3.531603	0.000000	-3.539461	0.000000	0.000000	0.000000	1.795348	-0.135140	-0.920485	0.000000	0.000000	4.000000	37.000000	0.000000
3330.169459	0.209602	0.577411	0.100319	73.535210	-81.433319	-60.060211	3.531603	0.000000	-3.539461	0.000000	0.000000	0.000000	1.795348	-0.135140	-0.920485	0.000000	0.000000	4.000000	37.000000	0.000000
3330.172792	0.215079	0.576913	0.096927	73.704018	-80.690468	-58.418266	3.375891	0.000000	-3.688272	0.000000	0.000000	0.000000	1.643044	-0.149553	-1.017698	0.000000	0.000000	4.000000	37.000000	0.000000
3330.176126	0.215079	0.576913	0.096927	73.704018	-80.690468	-58.418266	3.375891	0.000000	-3.688272	0.000000	0.000000	0.000000	1.643044	-0.149553	-1.017698	0.000000	0.000000	4.000000	37.000000	0.000000
3330.179459	0.215079	0.576913	0.096927	73.704018	-80.690468	-58.418266	3.375891	0.000000	-3.688272	0.000000	0.000000	0.000000	1.643044	-0.149553	-1.017698	0.000000	0.000000	4.000000	37.000000	0.000000
3330.182792	0.219916	0.576339	0.093217	74.034019	-79.969757	-56.718937	3.221036	0.000000	-3.824255	0.000000	0.000000	0.000000	1.451293	-0.172204	-1.112989	0.000000	0.000000	4.000000	37.000000	0.000000
3330.186126	0.219916	0.576339	0.093217	74.034019	-79.969757	-56.718937	3.221036	0.000000	-3.824255	0.000000	0.000000	0.000000	1.451293	-0.172204	-1.112989	0.000000	0.000000	4.000000	37.000000	0.000000
3330.189459	0.219916	0.576339	0.093217	74.034019	-79.969757	-56.718937	3.221036	0.000000	-3.824255	0.000000	0.000000	0.000000	1.451293	-0.172204	-1.112989	0.000000	0.000000	4.000000	37.000000	0.000000
3330.192792	0.224160	0.575605	0.089180	74.562820	-79.099884	-54.759151	3.068647	0.000000	-3.947582	0.000000	0.000000	0.000000	1.273072	-0.220245	-1.211147	0.000000	0.000000	4.000000	37.000000	0.000000
3330.196126	0.224160	0.575605	0.089180	74.562820	-79.099884	-54.759151	3.068647	0.000000	-3.947582	0.000000	0.000000	0.000000	1.273072	-0.220245	-1.211147	0.000000	0.000000	4.000000	37.000000	0.000000
3330.199459	0.224160	0.575605	0.089180	74.562820	-79.099884	-54.759151	3.068647	0.000000	-3.947582	0.000000	0.000000	0.000000	1.273072	-0.220245	-1.211147	0.000000	0.000000	4.000000	37.000000	0.000000
3330.202792	0.227926	0.574691	0.084757	75.314850	-77.613297	-52.118328	2.916880	0.000000	-4.061011	0.000000	0.000000	0.000000	1.129881	-0.274017	-1.326798	0.000000	0.000000	4.000000	37.000000	0.000000
3330.206126	0.227926	0.574691	0.084757	75.314850	-77.613297	-52.118328	2.916880	0.000000	-4.061011	0.000000	0.000000	0.000000	1.129881	-0.274017	-1.326798	0.000000	0.000000	4.000000	37.000000	0.000000
3330.209459	0.227926	0.574691	0.084757	75.314850	-77.613297	-52.118328	2.916880	0.000000	-4.061011	0.000000	0.000000	0.000000	1.129881	-0.274017	-1.326798	0.000000	0.000000	4.000000	37.000000	0.000000
3330.212792	0.231159	0.573651	0.079984	76.212364	-75.013992	-48.354282	2.761599	0.000000	-4.168161	0.000000	0.000000	0.000000	0.969855	-0.311996	-1.431810	0.000000	0.000000	4.000000	37.000000	0.000000
3330.216126	0.231159	0.573651	0.079984	76.212364	-75.013992	-48.354282	2.761599	0.000000	-4.168161	0.000000	0.000000	0.000000	0.969855	-0.311996	-1.431810	0.000000	0.000000	4.000000	37.000000	0.000000
3330.219459	0.231159	0.573651	0.079984	76.212364	-75.013992	-48.354282	2.761599	0.000000	-4.168161	0.000000	0.000000	0.000000	0.969855	-0.311996	-1.431810	0.000000	0.000000	4.000000	37.000000	0.000000
3330.222792	0.233746	0.572549	0.074899	77.101440	-70.903740	-43.127087	2.603258	0.000000	-4.268847	0.000000	0.000000	0.000000	0.776152	-0.330819	-1.525520	0.000000	0.000000	4.000000	37.000000	0.000000
3330.226126	0.233746	0.572549	0.074899	77.101440	-70.903740	-43.127087	2.603258	0.000000	-4.268847	0.000000	0.000000	0.000000	0.776152	-0.330819	-1.525520	0.000000	0.000000	4.000000	37.000000	0.000000
3330.229459	0.233746	0.572549	0.074899	77.101440	-70.903740	-43.127087	2.603258	0.000000	-4.268847	0.000000	0.000000	0.000000	0.776152	-0.330819	-1.525520	0.000000	0.000000	4.000000	37.000000	0.000000
3330.232792	0.235734	0.571492	0.069547	77.808121	-65.209747	-36.493290	2.443051	0.000000	-4.362511	0.000000	0.000000	0.000000	0.596156	-0.317115	-1.605760	0.000000	0.000000	4.000000	37.000000	0.000000
3330.236126	0.235734	0.571492	0.069547	77.808121	-65.209747	-36.493290	2.443051	0.000000	-4.362511	0.000000	0.000000	0.000000	0.596156	-0.317115	-1.605760	0.000000	0.000000	4.000000	37.000000	0.000000
3330.239459	0.235734	0.571492	0.069547	77.808121	-65.209747	-36.493290	2.443051	0.000000	-4.362511	0.000000	0.000000	0.000000	0.596156	-0.317115	-1.605760	0.000000	0.000000	4.000000	37.000000	0.000000
3330.242792	0.237053	0.570492	0.064044	78.166405	-58.175098	-28.735271	2.280022	0.000000	-4.449888	0.000000	0.000000	0.000000	0.395777	-0.299933	-1.650890	0.000000	0.000000	4.000000	37.000000	0.000000
3330.246126	0.237053	0.570492	0.064044	78.166405	-58.175098	-28.735271	2.280022	0.000000	-4.449888	0.000000	0.000000	0.000000	0.395777	-0.299933	-1.650890	0.000000	0.000000	4.000000	37.000000	0.000000
3330.249459	0.237053	0.570492	0.064044	78.166405	-58.175098	-28.735271	2.280022	0.000000	-4.449888	0.000000	0.000000	0.000000	0.395777	-0.299933	-1.650890	0.000000	0.000000	4.000000	37.000000	0.000000
3330.252792	0.237664	0.569515	0.058421	78.201042	-50.491558	-20.445360	2.116757	0.000000	-4.529828	0.000000	0.000000	0.000000	0.183242	-0.293197	-1.686846	0.000000	0.000000	4.000000	37.000000	0.000000
3330.256126	0.237664	0.569515	0.058421	78.201042	-50.491558	-20.445360	2.116757	0.000000	-4.529828	0.000000	0.000000	0.000000	0.183242	-0.293197	-1.686846	0.000000	0.000000	4.000000	37.000000	0.000000
3330.259459	0.237664	0.569515	0.058421	78.201042	-50.491558	-20.445360	2.116757	0.000000	-4.529828	0.000000	0.000000	0.000000	0.183242	-0.293197	-1.686846	0.000000	0.000000	4.000000	37.000000	0.000000
3330.262792	0.237761	0.568560	0.052700	78.048416	-42.766308	-12.163169	1.953266	0.000000	-4.602689	0.000000	0.000000	0.000000	0.029331	-0.286446	-1.716380	0.000000	0.000000	4.000000	37.000000	0.000000
3330.266126	0.237761	0.568560	0.052700	78.048416	-42.766308	-12.163169	1.953266	0.000000	-4.602689	0.000000	0.000000	0.000000	0.029331	-0.286446	-1.716380	0.000000	0.000000	4.000000	37.000000	0.000000
3330.269459	0.237761	0.568560	0.052700	78.048416	-42.766308	-12.163169	1.953266	0.000000	-4.602689	0.000000	0.000000	0.000000	0.029331	-0.286446	-1.716380	0.000000	0.000000	4.000000	37.000000	0.000000
3330.272792	0.237314	0.567613	0.046921	77.703842	-35.220795	-4.163078	1.786464	0.000000	-4.669962	0.000000	0.000000	0.000000	-0.134183	-0.284019	-1.733508	0.000000	0.000000	4.000000	37.000000	0.000000
3330.276126	0.237314	0.567613	0.046921	77.703842	-35.220795	-4.163078	1.786464	0.000000	-4.669962	0.000000	0.000000	0.000000	-0.134183	-0.284019	-1.733508	0.000000	0.000000	4.000000	37.000000	0.000000
3330.279459	0.237314	0.567613	0.046921	77.703842	-35.220795	-4.163078	1.786464	0.000000	-4.669962	0.000000	0.000000	0.000000	-0.134183	-0.284019	-1.733508	0.000000	0.000000	4.000000	37.000000	0.000000
3330.282792	0.236369	0.566627	0.041164	77.187500	-28.205862	3.225614	1.616757	0.000000	-4.731395	0.000000	0.000000	0.000000	-0.283526	-0.295907	-1.727275	0.000000	0.000000	4.000000	37.000000	0.000000
3330.286126	0.236369	0.566627	0.041164	77.187500	-28.205862	3.225614	1.616757	0.000000	-4.731395	0.000000	0.000000	0.000000	-0.283526	-0.295907	-1.727275	0.000000	0.000000	4.000000	37.000000	0.000000
3330.289459	0.236369	0.566627	0.041164	77.187500	-28.205862	3.225614	1.616757	0.000000	-4.731395	0.000000	0.000000	0.000000	-0.283526	-0.295907	-1.727275	0.000000	0.000000	4.000000	37.000000	0.000000
3330.292792	0.235019	0.565694	0.035475	76.504684	-21.757349	9.940485	1.444887	0.000000	-4.786680	0.000000	0.000000	0.000000	-0.405014	-0.279791	-1.706504	0.000000	0.000000	4.000000	37.000000	0.000000
3330.296126	0.235019	0.565694	0.035475	76.504684	-21.757349	9.940485	1.444887	0.000000	-4.786680	0.000000	0.000000	0.000000	-0.405014	-0.279791	-1.706504	0.000000	0.000000	4.000000	37.000000	0.000000
3330.299459	0.235019	0.565694	0.035475	76.504684	-21.757349	9.940485	1.444887	0.000000	-4.786680	0.000000	0.000000	0.000000	-0.405014	-0.279791	-1.706504	0.000000	0.000000	4.000000	37.000000	0.000000
3330.302792	0.233187	0.564753	0.029909	75.719734	-16.009295	15.854724	1.270595	0.000000	-4.835865	0.000000	0.000000	0.000000	-0.549546	-0.282185	-1.670039	0.000000	0.000000	4.000000	37.000000	0.000000
3330.306126	0.233187	0.564753	0.029909	75.719734	-16.009295	15.854724	1.270595	0.000000	-4.835865	0.000000	0.000000	0.000000	-0.549546	-0.282185	-1.670039	0.000000	0.000000	4.000000	37.000000	0.000000
3330.309459	0.233187	0.564753	0.029909	75.719734	-16.009295	15.854724	1.270595	0.000000	-4.835865	0.000000	0.000000	0.000000	-0.549546	-0.282185	-1.670039	0.000000	0.000000	4.000000	37.000000	0.000000
3330.312792	0.230850	0.563743	0.024558	74.897614	-10.943491	21.090343	1.095522	0.000000	-4.878507	0.000000	0.000000	0.000000	-0.701016	-0.303130	-1.605315	0.000000	0.000000	4.000000	37.000000	0.000000
3330.316126	0.230850	0.563743	0.024558	74.897614	-10.943491	21.090343	1.095522	0.000000	-4.878507	0.000000	0.000000	0.000000	-0.701016	-0.303130	-1.605315	0.000000	0.000000	4.000000	37.000000	0.000000
3330.319459	0.230850	0.563743	0.024558	74.897614	-10.943491	21.090343	1.095522	0.000000	-4.878507	0.000000	0.000000	0.000000	-0.701016	-0.303130	-1.605315	0.000000	0.000000	4.000000	37.000000	0.000000
3330.322792	0.228218	0.562730	0.019354	74.054382	-6.424342	25.754173	0.922282	0.000000	-4.914203	0.000000	0.000000	0.000000	-0.789755	-0.303813	-1.561063	0.000000	0.000000	4.000000	37.000000	0.000000
3330.326126	0.228218	0.562730	0.019354	74.054382	-6.424342	25.754173	0.922282	0.000000	-4.914203	0.000000	0.000000	0.000000	-0.789755	-0.303813	-1.561063	0.000000	0.000000	4.000000	37.000000	0.000000
3330.329459	0.228218	0.562730	0.019354	74.054382	-6.424342	25.754173	0.922282	0.000000	-4.914203	0.000000	0.000000	0.000000	-0.789755	-0.303813	-1.561063	0.000000	0.000000	4.000000	37.000000	0.000000
3330.332792	0.225233	0.561661	0.014269	73.210274	-2.411422	29.906584	0.746279	0.000000	-4.943993	0.000000	0.000000	0.000000	-0.895511	-0.320845	-1.525411	0.000000	0.000000	4.000000	37.000000	0.000000
3330.336126	0.225233	0.561661	0.014269	73.210274	-2.411422	29.906584	0.746279	0.000000	-4.943993	0.000000	0.000000	0.000000	-0.895511	-0.320845	-1.525411	0.000000	0.000000	4.000000	37.000000	0.000000
3330.339459	0.225233	0.561661	0.014269	73.210274	-2.411422	29.906584	0.746279	0.000000	-4.943993	0.000000	0.000000	0.000000	-0.895511	-0.320845	-1.525411	0.000000	0.000000	4.000000	37.000000	0.000000
3330.342792	0.221891	0.560608	0.009380	72.322861	1.089067	33.628201	0.566050	0.000000	-4.967855	0.000000	0.000000	0.000000	-1.002426	-0.315728	-1.466791	0.000000	0.000000	4.000000	37.000000	0.000000
3330.346126	0.221891	0.560608	0.009380	72.322861	1.089067	33.628201	0.566050	0.000000	-4.967855	0.000000	0.000000	0.000000	-1.002426	-0.315728	-1.466791	0.000000	0.000000	4.000000	37.000000	0.000000
3330.349459	0.221891	0.560608	0.009380	72.322861	1.089067	33.628201	0.566050	0.000000	-4.967855	0.000000	0.000000	0.000000	-1.002426	-0.315728	-1.466791	0.000000	0.000000	4.000000	37.000000	0.000000
3330.352792	0.218265	0.559609	0.004690	71.388855	4.025070	36.818268	0.383636	0.000000	-4.985260	0.000000	0.000000	0.000000	-1.088026	-0.299832	-1.406980	0.000000	0.000000	4.000000	37.000000	0.000000
3330.356126	0.218265	0.559609	0.004690	71.388855	4.025070	36.818268	0.383636	0.000000	-4.985260	0.000000	0.000000	0.000000	-1.088026	-0.299832	-1.406980	0.000000	0.000000	4.000000	37.000000	0.000000
3330.359459	0.218265	0.559609	0.004690	71.388855	4.025070	36.818268	0.383636	0.000000	-4.985260	0.000000	0.000000	0.000000	-1.088026	-0.299832	-1.406980	0.000000	0.000000	4.000000	37.000000	0.000000
3330.362792	0.214390	0.558660	0.000252	70.438324	6.440505	39.504112	0.198133	0.000000	-4.996073	0.000000	0.000000	0.000000	-1.162359	-0.284744	-1.331560	0.000000	0.000000	4.000000	37.000000	0.000000
3330.366126	0.214390	0.558660	0.000252	70.438324	6.440505	39.504112	0.198133	0.000000	-4.996073	0.000000	0.000000	0.000000	-1.162359	-0.284744	-1.331560	0.000000	0.000000	4.000000	37.000000	0.000000
3330.369459	0.214390	0.558660	0.000252	70.438324	6.440505	39.504112	0.198133	0.000000	-4.996073	0.000000	0.000000	0.000000	-1.162359	-0.284744	-1.331560	0.000000	0.000000	4.000000	37.000000	0.000000
3330.372792	0.210268	0.557770	-0.003961	69.495049	8.430286	41.807617	0.010996	0.000000	-4.999988	0.000000	0.000000	0.000000	-1.236687	-0.266858	-1.263889	0.000000	0.000000	4.000000	37.000000	0.000000
3330.376126	0.210268	0.557770	-0.003961	69.495049	8.430286	41.807617	0.010996	0.000000	-4.999988	0.000000	0.000000	0.000000	-1.236687	-0.266858	-1.263889	0.000000	0.000000	4.000000	37.000000	0.000000
3330.379459	0.210268	0.557770	-0.003961	69.495049	8.430286	41.807617	0.010996	0.000000	-4.999988	0.000000	0.000000	0.000000	-1.236687	-0.266858	-1.263889	0.000000	0.000000	4.000000	37.000000	0.000000
3330.382792	0.205889	0.556966	-0.007882	68.640717	10.048598	43.847523	-0.179510	0.000000	-4.996777	0.000000	0.000000	0.000000	-1.313751	-0.241403	-1.176087	0.000000	0.000000	4.000000	37.000000	0.000000
3330.386126	0.205889	0.556966	-0.007882	68.640717	10.048598	43.847523	-0.179510	0.000000	-4.996777	0.000000	0.000000	0.000000	-1.313751	-0.241403	-1.176087	0.000000	0.000000	4.000000	37.000000	0.000000
3330.389459	0.205889	0.556966	-0.007882	68.640717	10.048598	43.847523	-0.179510	0.000000	-4.996777	0.000000	0.000000	0.000000	-1.313751	-0.241403	-1.176087	0.000000	0.000000	4.000000	37.000000	0.000000
3330.392792	0.201244	0.556184	-0.011611	67.986984	11.325912	45.711765	-0.371141	0.000000	-4.986207	0.000000	0.000000	0.000000	-1.393451	-0.234471	-1.118842	0.000000	0.000000	4.000000	37.000000	0.000000
3330.396126	0.201244	0.556184	-0.011611	67.986984	11.325912	45.711765	-0.371141	0.000000	-4.986207	0.000000	0.000000	0.000000	-1.393451	-0.234471	-1.118842	0.000000	0.000000	4.000000	37.000000	0.000000
3330.399459	0.201244	0.556184	-0.011611	67.986984	11.325912	45.711765	-0.371141	0.000000	-4.986207	0.000000	0.000000	0.000000	-1.393451	-0.234471	-1.118842	0.000000	0.000000	4.000000	37.000000	0.000000
3330.402792	0.196429	0.555496	-0.015189	67.518036	12.372486	47.493176	-0.569691	0.000000	-4.967439	0.000000	0.000000	0.000000	-1.444587	-0.206443	-1.073245	0.000000	0.000000	4.000000	37.000000	0.000000
3330.406126	0.196429	0.555496	-0.015189	67.518036	12.372486	47.493176	-0.569691	0.000000	-4.967439	0.000000	0.000000	0.000000	-1.444587	-0.206443	-1.073245	0.000000	0.000000	4.000000	37.000000	0.000000
3330.409459	0.196429	0.555496	-0.015189	67.518036	12.372486	47.493176	-0.569691	0.000000	-4.967439	0.000000	0.000000	0.000000	-1.444587	-0.206443	-1.073245	0.000000	0.000000	4.000000	37.000000	0.000000
3330.412792	0.191387	0.554907	-0.018477	67.142906	13.275127	49.104134	-0.759432	0.000000	-4.821429	0.000000	0.000000	0.000000	-1.512458	-0.176589	-0.986379	0.000000	0.000000	4.000000	37.000000	0.000000
3330.416126	0.191387	0.554907	-0.018477	67.142906	13.275127	49.104134	-0.759432	0.000000	-4.821429	0.000000	0.000000	0.000000	-1.512458	-0.176589	-0.986379	0.000000	0.000000	4.000000	37.000000	0.000000
3330.419459	0.191387	0.554907	-0.018477	67.142906	13.275127	49.104134	-0.759432	0.000000	-4.821429	0.000000	0.000000	0.000000	-1.512458	-0.176589	-0.986379	0.000000	0.000000	4.000000	37.000000	0.000000
3330.422792	0.186146	0.554417	-0.021491	66.811409	14.070734	50.425629	-0.923828	0.000000	-4.569353	0.000000	0.000000	0.000000	-1.572309	-0.147008	-0.904289	0.000000	0.000000	4.000000	37.000000	0.000000
3330.426126	0.186146	0.554417	-0.021491	66.811409	14.070734	50.425629	-0.923828	0.000000	-4.569353	0.000000	0.000000	0.000000	-1.572309	-0.147008	-0.904289	0.000000	0.000000	4.000000	37.000000	0.000000
3330.429459	0.186146	0.554417	-0.021491	66.811409	14.070734	50.425629	-0.923828	0.000000	-4.569353	0.000000	0.000000	0.000000	-1.572309	-0.147008	-0.904289	0.000000	0.000000	4.000000	37.000000	0.000000
3330.432792	0.180721	0.554042	-0.024153	66.484840	14.767253	50.630501	-1.074543	0.000000	-4.307301	0.000000	0.000000	0.000000	-1.627366	-0.112505	-0.798579	0.000000	0.000000	4.000000	37.000000	0.000000
3330.436126	0.180721	0.554042	-0.024153	66.484840	14.767253	50.630501	-1.074543	0.000000	-4.307301	0.000000	0.000000	0.000000	-1.627366	-0.112505	-0.798579	0.000000	0.000000	4.000000	37.000000	0.000000
3330.439459	0.180721	0.554042	-0.024153	66.484840	14.767253	50.630501	-1.074543	0.000000	-4.307301	0.000000	0.000000	0.000000	-1.627366	-0.112505	-0.798579	0.000000	0.000000	4.000000	37.000000	0.000000
3330.442792	0.175225	0.553850	-0.026434	66.153313	15.390474	50.008274	-1.207640	0.000000	-4.036073	0.000000	0.000000	0.000000	-1.649083	-0.057564	-0.684452	0.000000	0.000000	4.000000	37.000000	0.000000
3330.446126	0.175225	0.553850	-0.026434	66.153313	15.390474	50.008274	-1.207640	0.000000	-4.036073	0.000000	0.000000	0.000000	-1.649083	-0.057564	-0.684452	0.000000	0.000000	4.000000	37.000000	0.000000
3330.449459	0.175225	0.553850	-0.026434	66.153313	15.390474	50.008274	-1.207640	0.000000	-4.036073	0.000000	0.000000	0.000000	-1.649083	-0.057564	-0.684452	0.000000	0.000000	4.000000	37.000000	0.000000
3330.452792	0.169674	0.553825	-0.028225	65.809540	15.971742	49.332687	-1.321715	0.000000	-3.761226	0.000000	0.000000	0.000000	-1.665265	-0.007603	-0.537110	0.000000	0.000000	4.000000	37.000000	0.000000
3330.456126	0.169674	0.553825	-0.028225	65.809540	15.971742	49.332687	-1.321715	0.000000	-3.761226	0.000000	0.000000	0.000000	-1.665265	-0.007603	-0.537110	0.000000	0.000000	4.000000	37.000000	0.000000
3330.459459	0.169674	0.553825	-0.028225	65.809540	15.971742	49.332687	-1.321715	0.000000	-3.761226	0.000000	0.000000	0.000000	-1.665265	-0.007603	-0.537110	0.000000	0.000000	4.000000	37.000000	0.000000
3330.462792	0.164129	0.554035	-0.029472	65.453178	16.523851	48.960640	-1.411234	0.000000	-3.483682	0.000000	0.000000	0.000000	-1.663506	0.063113	-0.374331	0.000000	0.000000	4.000000	37.000000	0.000000
3330.466126	0.164129	0.554035	-0.029472	65.453178	16.523851	48.960640	-1.411234	0.000000	-3.483682	0.000000	0.000000	0.000000	-1.663506	0.063113	-0.374331	0.000000	0.000000	4.000000	37.000000	0.000000
3330.469459	0.164129	0.554035	-0.029472	65.453178	16.523851	48.960640	-1.411234	0.000000	-3.483682	0.000000	0.000000	0.000000	-1.663506	0.063113	-0.374331	0.000000	0.000000	4.000000	37.000000	0.000000
3330.472792	0.158693	0.554466	-0.030239	65.107475	17.058239	48.917561	-1.473622	0.000000	-3.206431	0.000000	0.000000	0.000000	-1.630687	0.129210	-0.230094	0.000000	0.000000	4.000000	37.000000	0.000000
3330.476126	0.158693	0.554466	-0.030239	65.107475	17.058239	48.917561	-1.473622	0.000000	-3.206431	0.000000	0.000000	0.000000	-1.630687	0.129210	-0.230094	0.000000	0.000000	4.000000	37.000000	0.000000
3330.479459	0.158693	0.554466	-0.030239	65.107475	17.058239	48.917561	-1.473622	0.000000	-3.206431	0.000000	0.000000	0.000000	-1.630687	0.129210	-0.230094	0.000000	0.000000	4.000000	37.000000	0.000000
3330.482792	0.153321	0.555111	-0.030485	64.912346	17.582787	49.167572	-1.511971	0.000000	-2.934649	0.000000	0.000000	0.000000	-1.611720	0.193596	-0.073578	0.000000	0.000000	4.000000	37.000000	0.000000
3330.486126	0.153321	0.555111	-0.030485	64.912346	17.582787	49.167572	-1.511971	0.000000	-2.934649	0.000000	0.000000	0.000000	-1.611720	0.193596	-0.073578	0.000000	0.000000	4.000000	37.000000	0.000000
3330.489459	0.153321	0.555111	-0.030485	64.912346	17.582787	49.167572	-1.511971	0.000000	-2.934649	0.000000	0.000000	0.000000	-1.611720	0.193596	-0.073578	0.000000	0.000000	4.000000	37.000000	0.000000
3330.492792	0.147931	0.555881	-0.030326	65.086060	18.129015	49.447567	-1.524234	0.000000	-2.666029	0.000000	0.000000	0.000000	-1.616742	0.230799	0.047668	0.000000	0.000000	4.000000	37.000000	0.000000
3330.496126	0.147931	0.555881	-0.030326	65.086060	18.129015	49.447567	-1.524234	0.000000	-2.666029	0.000000	0.000000	0.000000	-1.616742	0.230799	0.047668	0.000000	0.000000	4.000000	37.000000	0.000000
3330.499459	0.147931	0.555881	-0.030326	65.086060	18.129015	49.447567	-1.524234	0.000000	-2.666029	0.000000	0.000000	0.000000	-1.616742	0.230799	0.047668	0.000000	0.000000	4.000000	37.000000	0.000000
3330.502792	0.142568	0.556760	-0.029802	65.480980	18.846088	49.717625	-1.516290	0.000000	-2.396572	0.000000	0.000000	0.000000	-1.609144	0.263840	0.157276	0.000000	0.000000	4.000000	37.000000	0.000000
3330.506126	0.142568	0.556760	-0.029802	65.480980	18.846088	49.717625	-1.516290	0.000000	-2.396572	0.000000	0.000000	0.000000	-1.609144	0.263840	0.157276	0.000000	0.000000	4.000000	37.000000	0.000000
3330.509459	0.142568	0.556760	-0.029802	65.480980	18.846088	49.717625	-1.516290	0.000000	-2.396572	0.000000	0.000000	0.000000	-1.609144	0.263840	0.157276	0.000000	0.000000	4.000000	37.000000	0.000000
3330.512792	0.137289	0.557670	-0.028962	65.982292	19.858009	50.233799	-1.490077	0.000000	-2.128381	0.000000	0.000000	0.000000	-1.583466	0.272846	0.251875	0.000000	0.000000	4.000000	37.000000	0.000000
3330.516126	0.137289	0.557670	-0.028962	65.982292	19.858009	50.233799	-1.490077	0.000000	-2.128381	0.000000	0.000000	0.000000	-1.583466	0.272846	0.251875	0.000000	0.000000	4.000000	37.000000	0.000000
3330.519459	0.137289	0.557670	-0.028962	65.982292	19.858009	50.233799	-1.490077	0.000000	-2.128381	0.000000	0.000000	0.000000	-1.583466	0.272846	0.251875	0.000000	0.000000	4.000000	37.000000	0.000000
3330.522792	0.132191	0.558631	-0.027749	66.526642	21.239878	51.115906	-1.448098	0.000000	-1.864470	0.000000	0.000000	0.000000	-1.529596	0.288440	0.364010	0.000000	0.000000	4.000000	37.000000	0.000000
3330.526126	0.132191	0.558631	-0.027749	66.526642	21.239878	51.115906	-1.448098	0.000000	-1.864470	0.000000	0.000000	0.000000	-1.529596	0.288440	0.364010	0.000000	0.000000	4.000000	37.000000	0.000000
3330.529459	0.132191	0.558631	-0.027749	66.526642	21.239878	51.115906	-1.448098	0.000000	-1.864470	0.000000	0.000000	0.000000	-1.529596	0.288440	0.364010	0.000000	0.000000	4.000000	37.000000	0.000000
3330.532792	0.127202	0.559595	-0.026265	67.061569	22.986807	52.301380	-1.387430	0.000000	-1.609537	0.000000	0.000000	0.000000	-1.496518	0.289045	0.445092	0.000000	0.000000	4.000000	37.000000	0.000000
3330.536126	0.127202	0.559595	-0.026265	67.061569	22.986807	52.301380	-1.387430	0.000000	-1.609537	0.000000	0.000000	0.000000	-1.496518	0.289045	0.445092	0.000000	0.000000	4.000000	37.000000	0.000000
3330.539459	0.127202	0.559595	-0.026265	67.061569	22.986807	52.301380	-1.387430	0.000000	-1.609537	0.000000	0.000000	0.000000	-1.496518	0.289045	0.445092	0.000000	0.000000	4.000000	37.000000	0.000000
3330.542792	0.122248	0.560520	-0.024502	67.551094	25.048632	53.823906	-1.313248	0.000000	-1.360118	0.000000	0.000000	0.000000	-1.486205	0.277727	0.528946	0.000000	0.000000	4.000000	37.000000	0.000000
3330.546126	0.122248	0.560520	-0.024502	67.551094	25.048632	53.823906	-1.313248	0.000000	-1.360118	0.000000	0.000000	0.000000	-1.486205	0.277727	0.528946	0.000000	0.000000	4.000000	37.000000	0.000000
3330.549459	0.122248	0.560520	-0.024502	67.551094	25.048632	53.823906	-1.313248	0.000000	-1.360118	0.000000	0.000000	0.000000	-1.486205	0.277727	0.528946	0.000000	0.000000	4.000000	37.000000	0.000000
3330.552792	0.117357	0.561479	-0.022393	67.956390	27.325657	55.576164	-1.225090	0.000000	-1.112417	0.000000	0.000000	0.000000	-1.467405	0.287450	0.632600	0.000000	0.000000	4.000000	37.000000	0.000000
3330.556126	0.117357	0.561479	-0.022393	67.956390	27.325657	55.576164	-1.225090	0.000000	-1.112417	0.000000	0.000000	0.000000	-1.467405	0.287450	0.632600	0.000000	0.000000	4.000000	37.000000	0.000000
3330.559459	0.117357	0.561479	-0.022393	67.956390	27.325657	55.576164	-1.225090	0.000000	-1.112417	0.000000	0.000000	0.000000	-1.467405	0.287450	0.632600	0.000000	0.000000	4.000000	37.000000	0.000000
3330.562792	0.112531	0.562434	-0.020047	68.268875	29.736574	57.472839	-1.119657	0.000000	-0.867850	0.000000	0.000000	0.000000	-1.447929	0.286585	0.703966	0.000000	0.000000	4.000000	37.000000	0.000000
3330.566126	0.112531	0.562434	-0.020047	68.268875	29.736574	57.472839	-1.119657	0.000000	-0.867850	0.000000	0.000000	0.000000	-1.447929	0.286585	0.703966	0.000000	0.000000	4.000000	37.000000	0.000000
3330.569459	0.112531	0.562434	-0.020047	68.268875	29.736574	57.472839	-1.119657	0.000000	-0.867850	0.000000	0.000000	0.000000	-1.447929	0.286585	0.703966	0.000000	0.000000	4.000000	37.000000	0.000000
3330.572792	0.107846	0.563424	-0.017376	68.491371	32.183014	59.368279	-1.002329	0.000000	-0.626528	0.000000	0.000000	0.000000	-1.405299	0.296961	0.801046	0.000000	0.000000	4.000000	37.000000	0.000000
3330.576126	0.107846	0.563424	-0.017376	68.491371	32.183014	59.368279	-1.002329	0.000000	-0.626528	0.000000	0.000000	0.000000	-1.405299	0.296961	0.801046	0.000000	0.000000	4.000000	37.000000	0.000000
3330.579459	0.107846	0.563424	-0.017376	68.491371	32.183014	59.368279	-1.002329	0.000000	-0.626528	0.000000	0.000000	0.000000	-1.405299	0.296961	0.801046	0.000000	0.000000	4.000000	37.000000	0.000000
3330.582792	0.103302	0.564464	-0.014430	68.692535	34.586407	61.054665	-0.868822	0.000000	-0.392312	0.000000	0.000000	0.000000	-1.363200	0.312053	0.883925	0.000000	0.000000	4.000000	37.000000	0.000000
3330.586126	0.103302	0.564464	-0.014430	68.692535	34.586407	61.054665	-0.868822	0.000000	-0.392312	0.000000	0.000000	0.000000	-1.363200	0.312053	0.883925	0.000000	0.000000	4.000000	37.000000	0.000000
3330.589459	0.103302	0.564464	-0.014430	68.692535	34.586407	61.054665	-0.868822	0.000000	-0.392312	0.000000	0.000000	0.000000	-1.363200	0.312053	0.883925	0.000000	0.000000	4.000000	37.000000	0.000000
3330.592792	0.098911	0.565530	-0.011203	68.917389	36.993248	62.586082	-0.721501	0.000000	-0.165112	0.000000	0.000000	0.000000	-1.317254	0.319816	0.968208	0.000000	0.000000	4.000000	37.000000	0.000000
3330.596126	0.098911	0.565530	-0.011203	68.917389	36.993248	62.586082	-0.721501	0.000000	-0.165112	0.000000	0.000000	0.000000	-1.317254	0.319816	0.968208	0.000000	0.000000	4.000000	37.000000	0.000000
3330.599459	0.098911	0.565530	-0.011203	68.917389	36.993248	62.586082	-0.721501	0.000000	-0.165112	0.000000	0.000000	0.000000	-1.317254	0.319816	0.968208	0.000000	0.000000	4.000000	37.000000	0.000000
3330.602792	0.094839	0.566639	-0.007709	69.206413	39.397701	63.887615	-0.560133	0.000000	0.054431	0.000000	0.000000	0.000000	-1.221658	0.332784	1.048058	0.000000	0.000000	4.000000	37.000000	0.000000
3330.606126	0.094839	0.566639	-0.007709	69.206413	39.397701	63.887615	-0.560133	0.000000	0.054431	0.000000	0.000000	0.000000	-1.221658	0.332784	1.048058	0.000000	0.000000	4.000000	37.000000	0.000000
3330.609459	0.094839	0.566639	-0.007709	69.206413	39.397701	63.887615	-0.560133	0.000000	0.054431	0.000000	0.000000	0.000000	-1.221658	0.332784	1.048058	0.000000	0.000000	4.000000	37.000000	0.000000
3330.612792	0.091100	0.567749	-0.003958	69.580338	41.773407	64.955025	-0.385456	0.000000	0.258040	0.000000	0.000000	0.000000	-1.121701	0.332805	1.125404	0.000000	0.000000	4.000000	37.000000	0.000000
3330.616126	0.091100	0.567749	-0.003958	69.580338	41.773407	64.955025	-0.385456	0.000000	0.258040	0.000000	0.000000	0.000000	-1.121701	0.332805	1.125404	0.000000	0.000000	4.000000	37.000000	0.000000
3330.619459	0.091100	0.567749	-0.003958	69.580338	41.773407	64.955025	-0.385456	0.000000	0.258040	0.000000	0.000000	0.000000	-1.121701	0.332805	1.125404	0.000000	0.000000	4.000000	37.000000	0.000000
3330.622792	0.087744	0.568935	0.000096	70.021294	44.139565	66.139870	-0.197889	0.000000	0.444991	0.000000	0.000000	0.000000	-1.006821	0.355972	1.216182	0.000000	0.000000	4.000000	37.000000	0.000000
3330.626126	0.087744	0.568935	0.000096	70.021294	44.139565	66.139870	-0.197889	0.000000	0.444991	0.000000	0.000000	0.000000	-1.006821	0.355972	1.216182	0.000000	0.000000	4.000000	37.000000	0.000000
3330.629459	0.087744	0.568935	0.000096	70.021294	44.139565	66.139870	-0.197889	0.000000	0.444991	0.000000	0.000000	0.000000	-1.006821	0.355972	1.216182	0.000000	0.000000	4.000000	37.000000	0.000000
3330.632792	0.084852	0.570137	0.004414	70.563980	46.482113	67.681381	0.004808	0.000000	0.612794	0.000000	0.000000	0.000000	-0.867592	0.360652	1.295375	0.000000	0.000000	4.000000	37.000000	0.000000
3330.636126	0.084852	0.570137	0.004414	70.563980	46.482113	67.681381	0.004808	0.000000	0.612794	0.000000	0.000000	0.000000	-0.867592	0.360652	1.295375	0.000000	0.000000	4.000000	37.000000	0.000000
3330.639459	0.084852	0.570137	0.004414	70.563980	46.482113	67.681381	0.004808	0.000000	0.612794	0.000000	0.000000	0.000000	-0.867592	0.360652	1.295375	0.000000	0.000000	4.000000	37.000000	0.000000
3330.642792	0.082444	0.571413	0.008963	71.170761	48.868950	69.799217	0.220704	0.000000	0.757393	0.000000	0.000000	0.000000	-0.722489	0.382601	1.364668	0.000000	0.000000	4.000000	37.000000	0.000000
3330.646126	0.082444	0.571413	0.008963	71.170761	48.868950	69.799217	0.220704	0.000000	0.757393	0.000000	0.000000	0.000000	-0.722489	0.382601	1.364668	0.000000	0.000000	4.000000	37.000000	0.000000
3330.649459	0.082444	0.571413	0.008963	71.170761	48.868950	69.799217	0.220704	0.000000	0.757393	0.000000	0.000000	0.000000	-0.722489	0.382601	1.364668	0.000000	0.000000	4.000000	37.000000	0.000000
3330.652792	0.080556	0.572744	0.013790	71.814522	51.306137	72.070999	0.448148	0.000000	0.877808	0.000000	0.000000	0.000000	-0.566208	0.399529	1.448135	0.000000	0.000000	4.000000	37.000000	0.000000
3330.656126	0.080556	0.572744	0.013790	71.814522	51.306137	72.070999	0.448148	0.000000	0.877808	0.000000	0.000000	0.000000	-0.566208	0.399529	1.448135	0.000000	0.000000	4.000000	37.000000	0.000000
3330.659459	0.080556	0.572744	0.013790	71.814522	51.306137	72.070999	0.448148	0.000000	0.877808	0.000000	0.000000	0.000000	-0.566208	0.399529	1.448135	0.000000	0.000000	4.000000	37.000000	0.000000
3330.662792	0.079248	0.574075	0.018772	72.512688	53.799408	74.201790	0.689504	0.000000	0.972176	0.000000	0.000000	0.000000	-0.392691	0.399193	1.494666	0.000000	0.000000	4.000000	37.000000	0.000000
3330.666126	0.079248	0.574075	0.018772	72.512688	53.799408	74.201790	0.689504	0.000000	0.972176	0.000000	0.000000	0.000000	-0.392691	0.399193	1.494666	0.000000	0.000000	4.000000	37.000000	0.000000
3330.669459	0.079248	0.574075	0.018772	72.512688	53.799408	74.201790	0.689504	0.000000	0.972176	0.000000	0.000000	0.000000	-0.392691	0.399193	1.494666	0.000000	0.000000	4.000000	37.000000	0.000000
3330.672792	0.078512	0.575394	0.023939	73.285461	56.387135	76.239395	0.938615	0.000000	1.037624	0.000000	0.000000	0.000000	-0.220523	0.395572	1.549947	0.000000	0.000000	4.000000	37.000000	0.000000
3330.676126	0.078512	0.575394	0.023939	73.285461	56.387135	76.239395	0.938615	0.000000	1.037624	0.000000	0.000000	0.000000	-0.220523	0.395572	1.549947	0.000000	0.000000	4.000000	37.000000	0.000000
3330.679459	0.078512	0.575394	0.023939	73.285461	56.387135	76.239395	0.938615	0.000000	1.037624	0.000000	0.000000	0.000000	-0.220523	0.395572	1.549947	0.000000	0.000000	4.000000	37.000000	0.000000
3330.682792	0.078400	0.576677	0.029202	74.194603	59.076977	78.160721	1.196940	0.000000	1.074378	0.000000	0.000000	0.000000	-0.033815	0.385107	1.578938	0.000000	0.000000	4.000000	37.000000	0.000000
3330.686126	0.078400	0.576677	0.029202	74.194603	59.076977	78.160721	1.196940	0.000000	1.074378	0.000000	0.000000	0.000000	-0.033815	0.385107	1.578938	0.000000	0.000000	4.000000	37.000000	0.000000
3330.689459	0.078400	0.576677	0.029202	74.194603	59.076977	78.160721	1.196940	0.000000	1.074378	0.000000	0.000000	0.000000	-0.033815	0.385107	1.578938	0.000000	0.000000	4.000000	37.000000	0.000000
3330.692792	0.078949	0.577904	0.034539	75.259758	61.863491	80.065376	1.460096	0.000000	1.080014	0.000000	0.000000	0.000000	0.164704	0.368129	1.601268	0.000000	0.000000	4.000000	37.000000	0.000000
3330.696126	0.078949	0.577904	0.034539	75.259758	61.863491	80.065376	1.460096	0.000000	1.080014	0.000000	0.000000	0.000000	0.164704	0.368129	1.601268	0.000000	0.000000	4.000000	37.000000	0.000000
3330.699459	0.078949	0.577904	0.034539	75.259758	61.863491	80.065376	1.460096	0.000000	1.080014	0.000000	0.000000	0.000000	0.164704	0.368129	1.601268	0.000000	0.000000	4.000000	37.000000	0.000000
3330.702792	0.080051	0.579098	0.039897	76.479149	64.757278	81.898399	1.726974	0.000000	1.052563	0.000000	0.000000	0.000000	0.330671	0.358013	1.607270	0.000000	0.000000	4.000000	37.000000	0.000000
3330.706126	0.080051	0.579098	0.039897	76.479149	64.757278	81.898399	1.726974	0.000000	1.052563	0.000000	0.000000	0.000000	0.330671	0.358013	1.607270	0.000000	0.000000	4.000000	37.000000	0.000000
3330.709459	0.080051	0.579098	0.039897	76.479149	64.757278	81.898399	1.726974	0.000000	1.052563	0.000000	0.000000	0.000000	0.330671	0.358013	1.607270	0.000000	0.000000	4.000000	37.000000	0.000000
3330.712792	0.081594	0.580255	0.045226	77.868736	67.700905	83.818733	1.994853	0.000000	0.997451	0.000000	0.000000	0.000000	0.463043	0.347013	1.598810	0.000000	0.000000	4.000000	37.000000	0.000000
3330.716126	0.081594	0.580255	0.045226	77.868736	67.700905	83.818733	1.994853	0.000000	0.997451	0.000000	0.000000	0.000000	0.463043	0.347013	1.598810	0.000000	0.000000	4.000000	37.000000	0.000000
3330.719459	0.081594	0.580255	0.045226	77.868736	67.700905	83.818733	1.994853	0.000000	0.997451	0.000000	0.000000	0.000000	0.463043	0.347013	1.598810	0.000000	0.000000	4.000000	37.000000	0.000000
3330.722792	0.083586	0.581363	0.050484	79.462044	70.754234	86.131737	2.261321	0.000000	0.920277	0.000000	0.000000	0.000000	0.597597	0.332655	1.577141	0.000000	0.000000	4.000000	37.000000	0.000000
3330.726126	0.083586	0.581363	0.050484	79.462044	70.754234	86.131737	2.261321	0.000000	0.920277	0.000000	0.000000	0.000000	0.597597	0.332655	1.577141	0.000000	0.000000	4.000000	37.000000	0.000000
3330.729459	0.083586	0.581363	0.050484	79.462044	70.754234	86.131737	2.261321	0.000000	0.920277	0.000000	0.000000	0.000000	0.597597	0.332655	1.577141	0.000000	0.000000	4.000000	37.000000	0.000000
3330.732792	0.086176	0.582423	0.055577	81.212578	74.134636	88.869652	2.524178	0.000000	0.820678	0.000000	0.000000	0.000000	0.776878	0.317860	1.527959	0.000000	0.000000	4.000000	37.000000	0.000000
3330.736126	0.086176	0.582423	0.055577	81.212578	74.134636	88.869652	2.524178	0.000000	0.820678	0.000000	0.000000	0.000000	0.776878	0.317860	1.527959	0.000000	0.000000	4.000000	37.000000	0.000000
3330.739459	0.086176	0.582423	0.055577	81.212578	74.134636	88.869652	2.524178	0.000000	0.820678	0.000000	0.000000	0.000000	0.776878	0.317860	1.527959	0.000000	0.000000	4.000000	37.000000	0.000000
3330.742792	0.089350	0.583394	0.060470	83.028923	78.126099	92.087036	2.778838	0.000000	0.691198	0.000000	0.000000	0.000000	0.952197	0.291376	1.467964	0.000000	0.000000	4.000000	37.000000	0.000000
3330.746126	0.089350	0.583394	0.060470	83.028923	78.126099	92.087036	2.778838	0.000000	0.691198	0.000000	0.000000	0.000000	0.952197	0.291376	1.467964	0.000000	0.000000	4.000000	37.000000	0.000000
3330.749459	0.089350	0.583394	0.060470	83.028923	78.126099	92.087036	2.778838	0.000000	0.691198	0.000000	0.000000	0.000000	0.952197	0.291376	1.467964	0.000000	0.000000	4.000000	37.000000	0.000000
3330.752792	0.093133	0.584286	0.065066	84.819077	83.726357	96.735397	3.023499	0.000000	0.532499	0.000000	0.000000	0.000000	1.134958	0.267607	1.378782	0.000000	0.000000	4.000000	37.000000	0.000000
3330.756126	0.093133	0.584286	0.065066	84.819077	83.726357	96.735397	3.023499	0.000000	0.532499	0.000000	0.000000	0.000000	1.134958	0.267607	1.378782	0.000000	0.000000	4.000000	37.000000	0.000000
3330.759459	0.093133	0.584286	0.065066	84.819077	83.726357	96.735397	3.023499	0.000000	0.532499	0.000000	0.000000	0.000000	1.134958	0.267607	1.378782	0.000000	0.000000	4.000000	37.000000	0.000000
3330.762792	0.097561	0.585080	0.069334	86.580864	93.601013	105.625618	3.253296	0.000000	0.343339	0.000000	0.000000	0.000000	1.328267	0.238050	1.280318	0.000000	0.000000	4.000000	37.000000	0.000000
3330.766126	0.097561	0.585080	0.069334	86.580864	93.601013	105.625618	3.253296	0.000000	0.343339	0.000000	0.000000	0.000000	1.328267	0.238050	1.280318	0.000000	0.000000	4.000000	37.000000	0.000000
3330.769459	0.097561	0.585080	0.069334	86.580864	93.601013	105.625618	3.253296	0.000000	0.343339	0.000000	0.000000	0.000000	1.328267	0.238050	1.280318	0.000000	0.000000	4.000000	37.000000	0.000000
3330.772792	0.102451	0.585815	0.073204	88.152420	118.213417	129.354736	3.466682	0.000000	0.121961	0.000000	0.000000	0.000000	1.466985	0.220637	1.161236	0.000000	0.000000	4.000000	37.000000	0.000000
3330.776126	0.102451	0.585815	0.073204	88.152420	118.213417	129.354736	3.466682	0.000000	0.121961	0.000000	0.000000	0.000000	1.466985	0.220637	1.161236	0.000000	0.000000	4.000000	37.000000	0.000000
3330.779459	0.102451	0.585815	0.073204	88.152420	118.213417	129.354736	3.466682	0.000000	0.121961	0.000000	0.000000	0.000000	1.466985	0.220637	1.161236	0.000000	0.000000	4.000000	37.000000	0.000000
3330.782792	0.107688	0.586504	0.076733	88.572205	-170.964752	-160.430298	3.660221	0.000000	-0.122536	0.000000	0.000000	0.000000	1.571157	0.206523	1.058478	0.000000	0.000000	4.000000	37.000000	0.000000
3330.786126	0.107688	0.586504	0.076733	88.572205	-170.964752	-160.430298	3.660221	0.000000	-0.122536	0.000000	0.000000	0.000000	1.571157	0.206523	1.058478	0.000000	0.000000	4.000000	37.000000	0.000000
3330.789459	0.107688	0.586504	0.076733	88.572205	-170.964752	-160.430298	3.660221	0.000000	-0.122536	0.000000	0.000000	0.000000	1.571157	0.206523	1.058478	0.000000	0.000000	4.000000	37.000000	0.000000
3330.792792	0.113224	0.587119	0.079805	87.178810	-130.889313	-120.689102	3.836634	0.000000	-0.384396	0.000000	0.000000	0.000000	1.660846	0.184655	0.921607	0.000000	0.000000	4.000000	37.000000	0.000000
3330.796126	0.113224	0.587119	0.079805	87.178810	-130.889313	-120.689102	3.836634	0.000000	-0.384396	0.000000	0.000000	0.000000	1.660846	0.184655	0.921607	0.000000	0.000000	4.000000	37.000000	0.000000
3330.799459	0.113224	0.587119	0.079805	87.178810	-130.889313	-120.689102	3.836634	0.000000	-0.384396	0.000000	0.000000	0.000000	1.660846	0.184655	0.921607	0.000000	0.000000	4.000000	37.000000	0.000000
3330.802792	0.119129	0.587564	0.082383	85.369293	-118.153435	-108.104401	3.990236	0.000000	-0.661204	0.000000	0.000000	0.000000	1.771477	0.133551	0.773398	0.000000	0.000000	4.000000	37.000000	0.000000
3330.806126	0.119129	0.587564	0.082383	85.369293	-118.153435	-108.104401	3.990236	0.000000	-0.661204	0.000000	0.000000	0.000000	1.771477	0.133551	0.773398	0.000000	0.000000	4.000000	37.000000	0.000000
3330.809459	0.119129	0.587564	0.082383	85.369293	-118.153435	-108.104401	3.990236	0.000000	-0.661204	0.000000	0.000000	0.000000	1.771477	0.133551	0.773398	0.000000	0.000000	4.000000	37.000000	0.000000
3330.812792	0.125416	0.587831	0.084417	83.490181	-111.969353	-101.827316	4.119135	0.000000	-0.956450	0.000000	0.000000	0.000000	1.885974	0.079883	0.610173	0.000000	0.000000	4.000000	37.000000	0.000000
3330.816126	0.125416	0.587831	0.084417	83.490181	-111.969353	-101.827316	4.119135	0.000000	-0.956450	0.000000	0.000000	0.000000	1.885974	0.079883	0.610173	0.000000	0.000000	4.000000	37.000000	0.000000
3330.819459	0.125416	0.587831	0.084417	83.490181	-111.969353	-101.827316	4.119135	0.000000	-0.956450	0.000000	0.000000	0.000000	1.885974	0.079883	0.610173	0.000000	0.000000	4.000000	37.000000	0.000000
3330.822792	0.132069	0.587879	0.085868	81.613129	-108.023087	-97.459877	4.220831	0.000000	-1.270779	0.000000	0.000000	0.000000	1.996178	0.014619	0.435465	0.000000	0.000000	4.000000	37.000000	0.000000
3330.826126	0.132069	0.587879	0.085868	81.613129	-108.023087	-97.459877	4.220831	0.000000	-1.270779	0.000000	0.000000	0.000000	1.996178	0.014619	0.435465	0.000000	0.000000	4.000000	37.000000	0.000000
3330.829459	0.132069	0.587879	0.085868	81.613129	-108.023087	-97.459877	4.220831	0.000000	-1.270779	0.000000	0.000000	0.000000	1.996178	0.014619	0.435465	0.000000	0.000000	4.000000	37.000000	0.000000
3330.832792	0.139105	0.587742	0.086715	79.727158	-104.818642	-93.648865	4.293408	0.000000	-1.603475	0.000000	0.000000	0.000000	2.110526	-0.041225	0.253985	0.000000	0.000000	4.000000	37.000000	0.000000
3330.836126	0.139105	0.587742	0.086715	79.727158	-104.818642	-93.648865	4.293408	0.000000	-1.603475	0.000000	0.000000	0.000000	2.110526	-0.041225	0.253985	0.000000	0.000000	4.000000	37.000000	0.000000
3330.839459	0.139105	0.587742	0.086715	79.727158	-104.818642	-93.648865	4.293408	0.000000	-1.603475	0.000000	0.000000	0.000000	2.110526	-0.041225	0.253985	0.000000	0.000000	4.000000	37.000000	0.000000
3330.842792	0.146409	0.587440	0.086988	77.838249	-101.679047	-89.725685	4.335740	0.000000	-1.955230	0.000000	0.000000	0.000000	2.191189	-0.090719	0.081935	0.000000	0.000000	4.000000	37.000000	0.000000
3330.846126	0.146409	0.587440	0.086988	77.838249	-101.679047	-89.725685	4.335740	0.000000	-1.955230	0.000000	0.000000	0.000000	2.191189	-0.090719	0.081935	0.000000	0.000000	4.000000	37.000000	0.000000
3330.849459	0.146409	0.587440	0.086988	77.838249	-101.679047	-89.725685	4.335740	0.000000	-1.955230	0.000000	0.000000	0.000000	2.191189	-0.090719	0.081935	0.000000	0.000000	4.000000	37.000000	0.000000
3330.852792	0.153769	0.587020	0.086869	75.967438	-98.060341	-85.419395	4.349395	0.000000	-2.320428	0.000000	0.000000	0.000000	2.208159	-0.126001	-0.035817	0.000000	0.000000	4.000000	37.000000	0.000000
3330.856126	0.153769	0.587020	0.086869	75.967438	-98.060341	-85.419395	4.349395	0.000000	-2.320428	0.000000	0.000000	0.000000	2.208159	-0.126001	-0.035817	0.000000	0.000000	4.000000	37.000000	0.000000
3330.859459	0.153769	0.587020	0.086869	75.967438	-98.060341	-85.419395	4.349395	0.000000	-2.320428	0.000000	0.000000	0.000000	2.208159	-0.126001	-0.035817	0.000000	0.000000	4.000000	37.000000	0.000000
3330.862792	0.161108	0.586455	0.086320	74.177696	-93.973572	-80.536484	4.251471	0.000000	-2.631537	0.000000	0.000000	0.000000	2.201806	-0.169437	-0.164411	0.000000	0.000000	4.000000	37.000000	0.000000
3330.866126	0.161108	0.586455	0.086320	74.177696	-93.973572	-80.536484	4.251471	0.000000	-2.631537	0.000000	0.000000	0.000000	2.201806	-0.169437	-0.164411	0.000000	0.000000	4.000000	37.000000	0.000000
3330.869459	0.161108	0.586455	0.086320	74.177696	-93.973572	-80.536484	4.251471	0.000000	-2.631537	0.000000	0.000000	0.000000	2.201806	-0.169437	-0.164411	0.000000	0.000000	4.000000	37.000000	0.000000
3330.872792	0.168343	0.585735	0.085391	72.457191	-89.972061	-75.292213	4.080908	0.000000	-2.888978	0.000000	0.000000	0.000000	2.170302	-0.215819	-0.278820	0.000000	0.000000	4.000000	37.000000	0.000000
3330.876126	0.168343	0.585735	0.085391	72.457191	-89.972061	-75.292213	4.080908	0.000000	-2.888978	0.000000	0.000000	0.000000	2.170302	-0.215819	-0.278820	0.000000	0.000000	4.000000	37.000000	0.000000
3330.879459	0.168343	0.585735	0.085391	72.457191	-89.972061	-75.292213	4.080908	0.000000	-2.888978	0.000000	0.000000	0.000000	2.170302	-0.215819	-0.278820	0.000000	0.000000	4.000000	37.000000	0.000000
3330.882792	0.175432	0.584894	0.084087	70.879547	-86.750702	-70.509872	3.903677	0.000000	-3.124309	0.000000	0.000000	0.000000	2.126831	-0.252511	-0.391340	0.000000	0.000000	4.000000	37.000000	0.000000
3330.886126	0.175432	0.584894	0.084087	70.879547	-86.750702	-70.509872	3.903677	0.000000	-3.124309	0.000000	0.000000	0.000000	2.126831	-0.252511	-0.391340	0.000000	0.000000	4.000000	37.000000	0.000000
3330.889459	0.175432	0.584894	0.084087	70.879547	-86.750702	-70.509872	3.903677	0.000000	-3.124309	0.000000	0.000000	0.000000	2.126831	-0.252511	-0.391340	0.000000	0.000000	4.000000	37.000000	0.000000
3330.892792	0.182338	0.583864	0.082334	69.611137	-84.412849	-66.421501	3.721874	0.000000	-3.338810	0.000000	0.000000	0.000000	2.071752	-0.308925	-0.525882	0.000000	0.000000	4.000000	37.000000	0.000000
3330.896126	0.182338	0.583864	0.082334	69.611137	-84.412849	-66.421501	3.721874	0.000000	-3.338810	0.000000	0.000000	0.000000	2.071752	-0.308925	-0.525882	0.000000	0.000000	4.000000	37.000000	0.000000
3330.899459	0.182338	0.583864	0.082334	69.611137	-84.412849	-66.421501	3.721874	0.000000	-3.338810	0.000000	0.000000	0.000000	2.071752	-0.308925	-0.525882	0.000000	0.000000	4.000000	37.000000	0.000000
3330.902792	0.189129	0.582637	0.080132	68.809380	-82.942253	-63.404564	3.535440	0.000000	-3.535628	0.000000	0.000000	0.000000	2.037382	-0.368140	-0.660380	0.000000	0.000000	4.000000	37.000000	0.000000
3330.906126	0.189129	0.582637	0.080132	68.809380	-82.942253	-63.404564	3.535440	0.000000	-3.535628	0.000000	0.000000	0.000000	2.037382	-0.368140	-0.660380	0.000000	0.000000	4.000000	37.000000	0.000000
3330.909459	0.189129	0.582637	0.080132	68.809380	-82.942253	-63.404564	3.535440	0.000000	-3.535628	0.000000	0.000000	0.000000	2.037382	-0.368140	-0.660380	0.000000	0.000000	4.000000	37.000000	0.000000
3330.912792	0.195589	0.581313	0.077641	68.341095	-82.046066	-61.524261	3.342887	0.000000	-3.718213	0.000000	0.000000	0.000000	1.937895	-0.397135	-0.747320	0.000000	0.000000	4.000000	37.000000	0.000000
3330.916126	0.195589	0.581313	0.077641	68.341095	-82.046066	-61.524261	3.342887	0.000000	-3.718213	0.000000	0.000000	0.000000	1.937895	-0.397135	-0.747320	0.000000	0.000000	4.000000	37.000000	0.000000
3330.919459	0.195589	0.581313	0.077641	68.341095	-82.046066	-61.524261	3.342887	0.000000	-3.718213	0.000000	0.000000	0.000000	1.937895	-0.397135	-0.747320	0.000000	0.000000	4.000000	37.000000	0.000000
3330.922792	0.201384	0.580027	0.075005	68.036186	-81.456581	-60.011333	3.152359	0.000000	-3.881061	0.000000	0.000000	0.000000	1.738430	-0.385847	-0.790790	0.000000	0.000000	4.000000	37.000000	0.000000
3330.926126	0.201384	0.580027	0.075005	68.036186	-81.456581	-60.011333	3.152359	0.000000	-3.881061	0.000000	0.000000	0.000000	1.738430	-0.385847	-0.790790	0.000000	0.000000	4.000000	37.000000	0.000000
3330.929459	0.201384	0.580027	0.075005	68.036186	-81.456581	-60.011333	3.152359	0.000000	-3.881061	0.000000	0.000000	0.000000	1.738430	-0.385847	-0.790790	0.000000	0.000000	4.000000	37.000000	0.000000
3330.932792	0.206490	0.578830	0.072263	67.886444	-81.151924	-58.344933	2.973739	0.000000	-4.019562	0.000000	0.000000	0.000000	1.531820	-0.358999	-0.822605	0.000000	0.000000	4.000000	37.000000	0.000000
3330.936126	0.206490	0.578830	0.072263	67.886444	-81.151924	-58.344933	2.973739	0.000000	-4.019562	0.000000	0.000000	0.000000	1.531820	-0.358999	-0.822605	0.000000	0.000000	4.000000	37.000000	0.000000
3330.939459	0.206490	0.578830	0.072263	67.886444	-81.151924	-58.344933	2.973739	0.000000	-4.019562	0.000000	0.000000	0.000000	1.531820	-0.358999	-0.822605	0.000000	0.000000	4.000000	37.000000	0.000000
3330.942792	0.210888	0.577778	0.069387	67.909584	-81.142426	-56.733452	2.807572	0.000000	-4.137335	0.000000	0.000000	0.000000	1.319570	-0.315778	-0.862834	0.000000	0.000000	4.000000	37.000000	0.000000
3330.946126	0.210888	0.577778	0.069387	67.909584	-81.142426	-56.733452	2.807572	0.000000	-4.137335	0.000000	0.000000	0.000000	1.319570	-0.315778	-0.862834	0.000000	0.000000	4.000000	37.000000	0.000000
3330.949459	0.210888	0.577778	0.069387	67.909584	-81.142426	-56.733452	2.807572	0.000000	-4.137335	0.000000	0.000000	0.000000	1.319570	-0.315778	-0.862834	0.000000	0.000000	4.000000	37.000000	0.000000
3330.952792	0.214686	0.576810	0.066300	68.107391	-81.382912	-55.493999	2.652248	0.000000	-4.238582	0.000000	0.000000	0.000000	1.139318	-0.290160	-0.926250	0.000000	0.000000	4.000000	37.000000	0.000000
3330.956126	0.214686	0.576810	0.066300	68.107391	-81.382912	-55.493999	2.652248	0.000000	-4.238582	0.000000	0.000000	0.000000	1.139318	-0.290160	-0.926250	0.000000	0.000000	4.000000	37.000000	0.000000
3330.959459	0.214686	0.576810	0.066300	68.107391	-81.382912	-55.493999	2.652248	0.000000	-4.238582	0.000000	0.000000	0.000000	1.139318	-0.290160	-0.926250	0.000000	0.000000	4.000000	37.000000	0.000000
3330.962792	0.217978	0.575881	0.062897	68.595551	-81.643112	-54.421463	2.502426	0.000000	-4.328726	0.000000	0.000000	0.000000	0.987488	-0.278685	-1.020829	0.000000	0.000000	4.000000	37.000000	0.000000
3330.966126	0.217978	0.575881	0.062897	68.595551	-81.643112	-54.421463	2.502426	0.000000	-4.328726	0.000000	0.000000	0.000000	0.987488	-0.278685	-1.020829	0.000000	0.000000	4.000000	37.000000	0.000000
3330.969459	0.217978	0.575881	0.062897	68.595551	-81.643112	-54.421463	2.502426	0.000000	-4.328726	0.000000	0.000000	0.000000	0.987488	-0.278685	-1.020829	0.000000	0.000000	4.000000	37.000000	0.000000
3330.972792	0.220833	0.574875	0.059224	69.493210	-81.264656	-52.960526	2.352229	0.000000	-4.412145	0.000000	0.000000	0.000000	0.856445	-0.301853	-1.101804	0.000000	0.000000	4.000000	37.000000	0.000000
3330.976126	0.220833	0.574875	0.059224	69.493210	-81.264656	-52.960526	2.352229	0.000000	-4.412145	0.000000	0.000000	0.000000	0.856445	-0.301853	-1.101804	0.000000	0.000000	4.000000	37.000000	0.000000
3330.979459	0.220833	0.574875	0.059224	69.493210	-81.264656	-52.960526	2.352229	0.000000	-4.412145	0.000000	0.000000	0.000000	0.856445	-0.301853	-1.101804	0.000000	0.000000	4.000000	37.000000	0.000000
3330.982792	0.223357	0.573834	0.055207	70.727776	-80.033684	-51.042515	2.200566	0.000000	-4.489711	0.000000	0.000000	0.000000	0.757290	-0.312338	-1.205158	0.000000	0.000000	4.000000	37.000000	0.000000
3330.986126	0.223357	0.573834	0.055207	70.727776	-80.033684	-51.042515	2.200566	0.000000	-4.489711	0.000000	0.000000	0.000000	0.757290	-0.312338	-1.205158	0.000000	0.000000	4.000000	37.000000	0.000000
3330.989459	0.223357	0.573834	0.055207	70.727776	-80.033684	-51.042515	2.200566	0.000000	-4.489711	0.000000	0.000000	0.000000	0.757290	-0.312338	-1.205158	0.000000	0.000000	4.000000	37.000000	0.000000
3330.992792	0.225334	0.572670	0.050895	72.089912	-77.834435	-48.613808	2.042482	0.000000	-4.563799	0.000000	0.000000	0.000000	0.593165	-0.349351	-1.293589	0.000000	0.000000	4.000000	37.000000	0.000000
3330.996126	0.225334	0.572670	0.050895	72.089912	-77.834435	-48.613808	2.042482	0.000000	-4.563799	0.000000	0.000000	0.000000	0.593165	-0.349351	-1.293589	0.000000	0.000000	4.000000	37.000000	0.000000
3330.999459	0.225334	0.572670	0.050895	72.089912	-77.834435	-48.613808	2.042482	0.000000	-4.563799	0.000000	0.000000	0.000000	0.593165	-0.349351	-1.293589	0.000000	0.000000	4.000000	37.000000	0.000000
3331.002792	0.226681	0.571476	0.046240	73.372444	-74.562088	-44.865101	1.881193	0.000000	-4.632614	0.000000	0.000000	0.000000	0.404182	-0.358047	-1.396544	0.000000	0.000000	4.000000	37.000000	0.000000
3331.006126	0.226681	0.571476	0.046240	73.372444	-74.562088	-44.865101	1.881193	0.000000	-4.632614	0.000000	0.000000	0.000000	0.404182	-0.358047	-1.396544	0.000000	0.000000	4.000000	37.000000	0.000000
3331.009459	0.226681	0.571476	0.046240	73.372444	-74.562088	-44.865101	1.881193	0.000000	-4.632614	0.000000	0.000000	0.000000	0.404182	-0.358047	-1.396544	0.000000	0.000000	4.000000	37.000000	0.000000
3331.012792	0.227402	0.570301	0.041252	74.379387	-69.992760	-39.571583	1.714414	0.000000	-4.696891	0.000000	0.000000	0.000000	0.216137	-0.352577	-1.496337	0.000000	0.000000	4.000000	37.000000	0.000000
3331.016126	0.227402	0.570301	0.041252	74.379387	-69.992760	-39.571583	1.714414	0.000000	-4.696891	0.000000	0.000000	0.000000	0.216137	-0.352577	-1.496337	0.000000	0.000000	4.000000	37.000000	0.000000
3331.019459	0.227402	0.570301	0.041252	74.379387	-69.992760	-39.571583	1.714414	0.000000	-4.696891	0.000000	0.000000	0.000000	0.216137	-0.352577	-1.496337	0.000000	0.000000	4.000000	37.000000	0.000000
3331.022792	0.227510	0.569205	0.036022	75.054733	-64.202347	-33.231243	1.540250	0.000000	-4.756851	0.000000	0.000000	0.000000	0.032342	-0.328739	-1.569077	0.000000	0.000000	4.000000	37.000000	0.000000
3331.026126	0.227510	0.569205	0.036022	75.054733	-64.202347	-33.231243	1.540250	0.000000	-4.756851	0.000000	0.000000	0.000000	0.032342	-0.328739	-1.569077	0.000000	0.000000	4.000000	37.000000	0.000000
3331.029459	0.227510	0.569205	0.036022	75.054733	-64.202347	-33.231243	1.540250	0.000000	-4.756851	0.000000	0.000000	0.000000	0.032342	-0.328739	-1.569077	0.000000	0.000000	4.000000	37.000000	0.000000
3331.032792	0.227056	0.568210	0.030587	75.439331	-57.473080	-26.257813	1.359318	0.000000	-4.811679	0.000000	0.000000	0.000000	-0.136099	-0.298470	-1.630436	0.000000	0.000000	4.000000	37.000000	0.000000
3331.036126	0.227056	0.568210	0.030587	75.439331	-57.473080	-26.257813	1.359318	0.000000	-4.811679	0.000000	0.000000	0.000000	-0.136099	-0.298470	-1.630436	0.000000	0.000000	4.000000	37.000000	0.000000
3331.039459	0.227056	0.568210	0.030587	75.439331	-57.473080	-26.257813	1.359318	0.000000	-4.811679	0.000000	0.000000	0.000000	-0.136099	-0.298470	-1.630436	0.000000	0.000000	4.000000	37.000000	0.000000
3331.042792	0.226094	0.567231	0.024986	75.594734	-50.214222	-19.011982	1.170256	0.000000	-4.861122	0.000000	0.000000	0.000000	-0.288597	-0.293804	-1.680334	0.000000	0.000000	4.000000	37.000000	0.000000
3331.046126	0.226094	0.567231	0.024986	75.594734	-50.214222	-19.011982	1.170256	0.000000	-4.861122	0.000000	0.000000	0.000000	-0.288597	-0.293804	-1.680334	0.000000	0.000000	4.000000	37.000000	0.000000
3331.049459	0.226094	0.567231	0.024986	75.594734	-50.214222	-19.011982	1.170256	0.000000	-4.861122	0.000000	0.000000	0.000000	-0.288597	-0.293804	-1.680334	0.000000	0.000000	4.000000	37.000000	0.000000
3331.052792	0.224583	0.566269	0.019349	75.539497	-42.691948	-11.620241	0.971875	0.000000	-4.904636	0.000000	0.000000	0.000000	-0.453245	-0.288515	-1.691160	0.000000	0.000000	4.000000	37.000000	0.000000
3331.056126	0.224583	0.566269	0.019349	75.539497	-42.691948	-11.620241	0.971875	0.000000	-4.904636	0.000000	0.000000	0.000000	-0.453245	-0.288515	-1.691160	0.000000	0.000000	4.000000	37.000000	0.000000
3331.059459	0.224583	0.566269	0.019349	75.539497	-42.691948	-11.620241	0.971875	0.000000	-4.904636	0.000000	0.000000	0.000000	-0.453245	-0.288515	-1.691160	0.000000	0.000000	4.000000	37.000000	0.000000
3331.062792	0.222585	0.565216	0.013717	75.264526	-35.201866	-4.342364	0.767345	0.000000	-4.940767	0.000000	0.000000	0.000000	-0.599507	-0.315910	-1.689708	0.000000	0.000000	4.000000	37.000000	0.000000
3331.066126	0.222585	0.565216	0.013717	75.264526	-35.201866	-4.342364	0.767345	0.000000	-4.940767	0.000000	0.000000	0.000000	-0.599507	-0.315910	-1.689708	0.000000	0.000000	4.000000	37.000000	0.000000
3331.069459	0.222585	0.565216	0.013717	75.264526	-35.201866	-4.342364	0.767345	0.000000	-4.940767	0.000000	0.000000	0.000000	-0.599507	-0.315910	-1.689708	0.000000	0.000000	4.000000	37.000000	0.000000
3331.072792	0.220108	0.564107	0.008190	74.773438	-27.851580	2.918963	0.556000	0.000000	-4.968990	0.000000	0.000000	0.000000	-0.743039	-0.332666	-1.657805	0.000000	0.000000	4.000000	37.000000	0.000000
3331.076126	0.220108	0.564107	0.008190	74.773438	-27.851580	2.918963	0.556000	0.000000	-4.968990	0.000000	0.000000	0.000000	-0.743039	-0.332666	-1.657805	0.000000	0.000000	4.000000	37.000000	0.000000
3331.079459	0.220108	0.564107	0.008190	74.773438	-27.851580	2.918963	0.556000	0.000000	-4.968990	0.000000	0.000000	0.000000	-0.743039	-0.332666	-1.657805	0.000000	0.000000	4.000000	37.000000	0.000000
3331.082792	0.217126	0.562970	0.002846	74.099030	-20.892876	10.143051	0.340174	0.000000	-4.988415	0.000000	0.000000	0.000000	-0.894539	-0.341254	-1.603341	0.000000	0.000000	4.000000	37.000000	0.000000
3331.086126	0.217126	0.562970	0.002846	74.099030	-20.892876	10.143051	0.340174	0.000000	-4.988415	0.000000	0.000000	0.000000	-0.894539	-0.341254	-1.603341	0.000000	0.000000	4.000000	37.000000	0.000000
3331.089459	0.217126	0.562970	0.002846	74.099030	-20.892876	10.143051	0.340174	0.000000	-4.988415	0.000000	0.000000	0.000000	-0.894539	-0.341254	-1.603341	0.000000	0.000000	4.000000	37.000000	0.000000
3331.092792	0.213715	0.561793	-0.002258	73.249130	-14.337111	17.301134	0.121458	0.000000	-4.998525	0.000000	0.000000	0.000000	-1.023459	-0.352904	-1.531206	0.000000	0.000000	4.000000	37.000000	0.000000
3331.096126	0.213715	0.561793	-0.002258	73.249130	-14.337111	17.301134	0.121458	0.000000	-4.998525	0.000000	0.000000	0.000000	-1.023459	-0.352904	-1.531206	0.000000	0.000000	4.000000	37.000000	0.000000
3331.099459	0.213715	0.561793	-0.002258	73.249130	-14.337111	17.301134	0.121458	0.000000	-4.998525	0.000000	0.000000	0.000000	-1.023459	-0.352904	-1.531206	0.000000	0.000000	4.000000	37.000000	0.000000
3331.102792	0.209878	0.560536	-0.007209	72.247742	-8.367610	23.909906	-0.099264	0.000000	-4.999014	0.000000	0.000000	0.000000	-1.150881	-0.377213	-1.485363	0.000000	0.000000	4.000000	37.000000	0.000000
3331.106126	0.209878	0.560536	-0.007209	72.247742	-8.367610	23.909906	-0.099264	0.000000	-4.999014	0.000000	0.000000	0.000000	-1.150881	-0.377213	-1.485363	0.000000	0.000000	4.000000	37.000000	0.000000
3331.109459	0.209878	0.560536	-0.007209	72.247742	-8.367610	23.909906	-0.099264	0.000000	-4.999014	0.000000	0.000000	0.000000	-1.150881	-0.377213	-1.485363	0.000000	0.000000	4.000000	37.000000	0.000000
3331.112792	0.205727	0.559244	-0.011979	71.067772	-2.905762	29.736418	-0.327350	0.000000	-4.989273	0.000000	0.000000	0.000000	-1.245405	-0.387657	-1.430939	0.000000	0.000000	4.000000	37.000000	0.000000
3331.116126	0.205727	0.559244	-0.011979	71.067772	-2.905762	29.736418	-0.327350	0.000000	-4.989273	0.000000	0.000000	0.000000	-1.245405	-0.387657	-1.430939	0.000000	0.000000	4.000000	37.000000	0.000000
3331.119459	0.205727	0.559244	-0.011979	71.067772	-2.905762	29.736418	-0.327350	0.000000	-4.989273	0.000000	0.000000	0.000000	-1.245405	-0.387657	-1.430939	0.000000	0.000000	4.000000	37.000000	0.000000
3331.122792	0.201377	0.557953	-0.016514	69.690781	1.985804	35.123863	-0.562905	0.000000	-4.968213	0.000000	0.000000	0.000000	-1.305104	-0.387147	-1.360421	0.000000	0.000000	4.000000	37.000000	0.000000
3331.126126	0.201377	0.557953	-0.016514	69.690781	1.985804	35.123863	-0.562905	0.000000	-4.968213	0.000000	0.000000	0.000000	-1.305104	-0.387147	-1.360421	0.000000	0.000000	4.000000	37.000000	0.000000
3331.129459	0.201377	0.557953	-0.016514	69.690781	1.985804	35.123863	-0.562905	0.000000	-4.968213	0.000000	0.000000	0.000000	-1.305104	-0.387147	-1.360421	0.000000	0.000000	4.000000	37.000000	0.000000
3331.132792	0.196755	0.556849	-0.020611	68.114914	6.158647	39.920734	-0.803879	0.000000	-4.934955	0.000000	0.000000	0.000000	-1.386446	-0.331417	-1.229169	0.000000	0.000000	4.000000	37.000000	0.000000
3331.136126	0.196755	0.556849	-0.020611	68.114914	6.158647	39.920734	-0.803879	0.000000	-4.934955	0.000000	0.000000	0.000000	-1.386446	-0.331417	-1.229169	0.000000	0.000000	4.000000	37.000000	0.000000
3331.139459	0.196755	0.556849	-0.020611	68.114914	6.158647	39.920734	-0.803879	0.000000	-4.934955	0.000000	0.000000	0.000000	-1.386446	-0.331417	-1.229169	0.000000	0.000000	4.000000	37.000000	0.000000
3331.142792	0.191899	0.555961	-0.024107	66.387703	9.585371	44.106594	-1.030549	0.000000	-4.837761	0.000000	0.000000	0.000000	-1.456717	-0.266202	-1.048702	0.000000	0.000000	4.000000	37.000000	0.000000
3331.146126	0.191899	0.555961	-0.024107	66.387703	9.585371	44.106594	-1.030549	0.000000	-4.837761	0.000000	0.000000	0.000000	-1.456717	-0.266202	-1.048702	0.000000	0.000000	4.000000	37.000000	0.000000
3331.149459	0.191899	0.555961	-0.024107	66.387703	9.585371	44.106594	-1.030549	0.000000	-4.837761	0.000000	0.000000	0.000000	-1.456717	-0.266202	-1.048702	0.000000	0.000000	4.000000	37.000000	0.000000
3331.152792	0.186918	0.555324	-0.026939	64.576256	12.371371	47.828663	-1.205333	0.000000	-4.594975	0.000000	0.000000	0.000000	-1.494489	-0.191164	-0.849807	0.000000	0.000000	4.000000	37.000000	0.000000
3331.156126	0.186918	0.555324	-0.026939	64.576256	12.371371	47.828663	-1.205333	0.000000	-4.594975	0.000000	0.000000	0.000000	-1.494489	-0.191164	-0.849807	0.000000	0.000000	4.000000	37.000000	0.000000
3331.159459	0.186918	0.555324	-0.026939	64.576256	12.371371	47.828663	-1.205333	0.000000	-4.594975	0.000000	0.000000	0.000000	-1.494489	-0.191164	-0.849807	0.000000	0.000000	4.000000	37.000000	0.000000
3331.162792	0.182003	0.554979	-0.029108	62.680115	14.644558	50.900417	-1.346967	0.000000	-4.345893	0.000000	0.000000	0.000000	-1.474350	-0.103522	-0.650585	0.000000	0.000000	4.000000	37.000000	0.000000
3331.166126	0.182003	0.554979	-0.029108	62.680115	14.644558	50.900417	-1.346967	0.000000	-4.345893	0.000000	0.000000	0.000000	-1.474350	-0.103522	-0.650585	0.000000	0.000000	4.000000	37.000000	0.000000
3331.169459	0.182003	0.554979	-0.029108	62.680115	14.644558	50.900417	-1.346967	0.000000	-4.345893	0.000000	0.000000	0.000000	-1.474350	-0.103522	-0.650585	0.000000	0.000000	4.000000	37.000000	0.000000
3331.172792	0.177370	0.554833	-0.030703	61.151619	16.225912	52.566189	-1.455398	0.000000	-4.100168	0.000000	0.000000	0.000000	-1.389933	-0.043879	-0.478440	0.000000	0.000000	4.000000	37.000000	0.000000
3331.176126	0.177370	0.554833	-0.030703	61.151619	16.225912	52.566189	-1.455398	0.000000	-4.100168	0.000000	0.000000	0.000000	-1.389933	-0.043879	-0.478440	0.000000	0.000000	4.000000	37.000000	0.000000
3331.179459	0.177370	0.554833	-0.030703	61.151619	16.225912	52.566189	-1.455398	0.000000	-4.100168	0.000000	0.000000	0.000000	-1.389933	-0.043879	-0.478440	0.000000	0.000000	4.000000	37.000000	0.000000
3331.182792	0.172718	0.554495	-0.032192	61.258575	16.693245	52.158798	-1.535138	0.000000	-3.868513	0.000000	0.000000	0.000000	-1.395725	-0.101310	-0.446796	0.000000	0.000000	4.000000	37.000000	0.000000
3331.186126	0.172718	0.554495	-0.032192	61.258575	16.693245	52.158798	-1.535138	0.000000	-3.868513	0.000000	0.000000	0.000000	-1.395725	-0.101310	-0.446796	0.000000	0.000000	4.000000	37.000000	0.000000
3331.189459	0.172718	0.554495	-0.032192	61.258575	16.693245	52.158798	-1.535138	0.000000	-3.868513	0.000000	0.000000	0.000000	-1.395725	-0.101310	-0.446796	0.000000	0.000000	4.000000	37.000000	0.000000
3331.192792	0.168275	0.554546	-0.032997	61.748592	17.155041	51.577423	-1.609604	0.000000	-3.635892	0.000000	0.000000	0.000000	-1.332790	0.015222	-0.241500	0.000000	0.000000	4.000000	37.000000	0.000000
3331.196126	0.168275	0.554546	-0.032997	61.748592	17.155041	51.577423	-1.609604	0.000000	-3.635892	0.000000	0.000000	0.000000	-1.332790	0.015222	-0.241500	0.000000	0.000000	4.000000	37.000000	0.000000
3331.199459	0.168275	0.554546	-0.032997	61.748592	17.155041	51.577423	-1.609604	0.000000	-3.635892	0.000000	0.000000	0.000000	-1.332790	0.015222	-0.241500	0.000000	0.000000	4.000000	37.000000	0.000000
3331.202792	0.164017	0.554759	-0.033196	62.147980	17.936316	51.751373	-1.649854	0.000000	-3.413760	0.000000	0.000000	0.000000	-1.277344	0.064110	-0.059640	0.000000	0.000000	4.000000	37.000000	0.000000
3331.206126	0.164017	0.554759	-0.033196	62.147980	17.936316	51.751373	-1.649854	0.000000	-3.413760	0.000000	0.000000	0.000000	-1.277344	0.064110	-0.059640	0.000000	0.000000	4.000000	37.000000	0.000000
3331.209459	0.164017	0.554759	-0.033196	62.147980	17.936316	51.751373	-1.649854	0.000000	-3.413760	0.000000	0.000000	0.000000	-1.277344	0.064110	-0.059640	0.000000	0.000000	4.000000	37.000000	0.000000
3331.212792	0.159789	0.555153	-0.032851	62.436058	18.965065	52.318089	-1.659794	0.000000	-3.200870	0.000000	0.000000	0.000000	-1.268477	0.118108	0.103575	0.000000	0.000000	4.000000	37.000000	0.000000
3331.216126	0.159789	0.555153	-0.032851	62.436058	18.965065	52.318089	-1.659794	0.000000	-3.200870	0.000000	0.000000	0.000000	-1.268477	0.118108	0.103575	0.000000	0.000000	4.000000	37.000000	0.000000
3331.219459	0.159789	0.555153	-0.032851	62.436058	18.965065	52.318089	-1.659794	0.000000	-3.200870	0.000000	0.000000	0.000000	-1.268477	0.118108	0.103575	0.000000	0.000000	4.000000	37.000000	0.000000
3331.222792	0.155548	0.555711	-0.032040	62.699825	20.167809	52.978916	-1.642531	0.000000	-2.989457	0.000000	0.000000	0.000000	-1.272402	0.167250	0.243294	0.000000	0.000000	4.000000	37.000000	0.000000
3331.226126	0.155548	0.555711	-0.032040	62.699825	20.167809	52.978916	-1.642531	0.000000	-2.989457	0.000000	0.000000	0.000000	-1.272402	0.167250	0.243294	0.000000	0.000000	4.000000	37.000000	0.000000
3331.229459	0.155548	0.555711	-0.032040	62.699825	20.167809	52.978916	-1.642531	0.000000	-2.989457	0.000000	0.000000	0.000000	-1.272402	0.167250	0.243294	0.000000	0.000000	4.000000	37.000000	0.000000
3331.232792	0.151208	0.556322	-0.030969	63.148796	21.607737	53.773193	-1.601982	0.000000	-2.777391	0.000000	0.000000	0.000000	-1.302092	0.183276	0.321159	0.000000	0.000000	4.000000	37.000000	0.000000
3331.236126	0.151208	0.556322	-0.030969	63.148796	21.607737	53.773193	-1.601982	0.000000	-2.777391	0.000000	0.000000	0.000000	-1.302092	0.183276	0.321159	0.000000	0.000000	4.000000	37.000000	0.000000
3331.239459	0.151208	0.556322	-0.030969	63.148796	21.607737	53.773193	-1.601982	0.000000	-2.777391	0.000000	0.000000	0.000000	-1.302092	0.183276	0.321159	0.000000	0.000000	4.000000	37.000000	0.000000
3331.242792	0.147030	0.557121	-0.029650	63.728493	23.456976	54.810234	-1.548456	0.000000	-2.560375	0.000000	0.000000	0.000000	-1.253234	0.239915	0.395853	0.000000	0.000000	4.000000	37.000000	0.000000
3331.246126	0.147030	0.557121	-0.029650	63.728493	23.456976	54.810234	-1.548456	0.000000	-2.560375	0.000000	0.000000	0.000000	-1.253234	0.239915	0.395853	0.000000	0.000000	4.000000	37.000000	0.000000
3331.249459	0.147030	0.557121	-0.029650	63.728493	23.456976	54.810234	-1.548456	0.000000	-2.560375	0.000000	0.000000	0.000000	-1.253234	0.239915	0.395853	0.000000	0.000000	4.000000	37.000000	0.000000
3331.252792	0.143067	0.558140	-0.027964	64.210510	25.788017	56.313942	-1.482480	0.000000	-2.351503	0.000000	0.000000	0.000000	-1.188848	0.305585	0.505559	0.000000	0.000000	4.000000	37.000000	0.000000
3331.256126	0.143067	0.558140	-0.027964	64.210510	25.788017	56.313942	-1.482480	0.000000	-2.351503	0.000000	0.000000	0.000000	-1.188848	0.305585	0.505559	0.000000	0.000000	4.000000	37.000000	0.000000
3331.259459	0.143067	0.558140	-0.027964	64.210510	25.788017	56.313942	-1.482480	0.000000	-2.351503	0.000000	0.000000	0.000000	-1.188848	0.305585	0.505559	0.000000	0.000000	4.000000	37.000000	0.000000
3331.262792	0.139259	0.559296	-0.025920	64.604752	28.651091	58.810997	-1.398220	0.000000	-2.153361	0.000000	0.000000	0.000000	-1.142563	0.346977	0.613331	0.000000	0.000000	4.000000	37.000000	0.000000
3331.266126	0.139259	0.559296	-0.025920	64.604752	28.651091	58.810997	-1.398220	0.000000	-2.153361	0.000000	0.000000	0.000000	-1.142563	0.346977	0.613331	0.000000	0.000000	4.000000	37.000000	0.000000
3331.269459	0.139259	0.559296	-0.025920	64.604752	28.651091	58.810997	-1.398220	0.000000	-2.153361	0.000000	0.000000	0.000000	-1.142563	0.346977	0.613331	0.000000	0.000000	4.000000	37.000000	0.000000
3331.272792	0.135401	0.560508	-0.023549	65.026268	32.186131	62.347080	-1.295999	0.000000	-1.962934	0.000000	0.000000	0.000000	-1.157163	0.363470	0.711404	0.000000	0.000000	4.000000	37.000000	0.000000
3331.276126	0.135401	0.560508	-0.023549	65.026268	32.186131	62.347080	-1.295999	0.000000	-1.962934	0.000000	0.000000	0.000000	-1.157163	0.363470	0.711404	0.000000	0.000000	4.000000	37.000000	0.000000
3331.279459	0.135401	0.560508	-0.023549	65.026268	32.186131	62.347080	-1.295999	0.000000	-1.962934	0.000000	0.000000	0.000000	-1.157163	0.363470	0.711404	0.000000	0.000000	4.000000	37.000000	0.000000
3331.282792	0.131468	0.561655	-0.020980	65.473557	36.520634	66.731506	-1.177431	0.000000	-1.770074	0.000000	0.000000	0.000000	-1.179927	0.344179	0.770681	0.000000	0.000000	4.000000	37.000000	0.000000
3331.286126	0.131468	0.561655	-0.020980	65.473557	36.520634	66.731506	-1.177431	0.000000	-1.770074	0.000000	0.000000	0.000000	-1.179927	0.344179	0.770681	0.000000	0.000000	4.000000	37.000000	0.000000
3331.289459	0.131468	0.561655	-0.020980	65.473557	36.520634	66.731506	-1.177431	0.000000	-1.770074	0.000000	0.000000	0.000000	-1.179927	0.344179	0.770681	0.000000	0.000000	4.000000	37.000000	0.000000
3331.292792	0.127396	0.562731	-0.018174	65.756729	41.419884	71.653481	-1.048984	0.000000	-1.573419	0.000000	0.000000	0.000000	-1.221705	0.322556	0.841796	0.000000	0.000000	4.000000	37.000000	0.000000
3331.296126	0.127396	0.562731	-0.018174	65.756729	41.419884	71.653481	-1.048984	0.000000	-1.573419	0.000000	0.000000	0.000000	-1.221705	0.322556	0.841796	0.000000	0.000000	4.000000	37.000000	0.000000
3331.299459	0.127396	0.562731	-0.018174	65.756729	41.419884	71.653481	-1.048984	0.000000	-1.573419	0.000000	0.000000	0.000000	-1.221705	0.322556	0.841796	0.000000	0.000000	4.000000	37.000000	0.000000
3331.302792	0.123294	0.563741	-0.015192	65.755714	46.555920	76.972839	-0.908685	0.000000	-1.369802	0.000000	0.000000	0.000000	-1.230578	0.303106	0.894499	0.000000	0.000000	4.000000	37.000000	0.000000
3331.306126	0.123294	0.563741	-0.015192	65.755714	46.555920	76.972839	-0.908685	0.000000	-1.369802	0.000000	0.000000	0.000000	-1.230578	0.303106	0.894499	0.000000	0.000000	4.000000	37.000000	0.000000
3331.309459	0.123294	0.563741	-0.015192	65.755714	46.555920	76.972839	-0.908685	0.000000	-1.369802	0.000000	0.000000	0.000000	-1.230578	0.303106	0.894499	0.000000	0.000000	4.000000	37.000000	0.000000
3331.312792	0.119336	0.564695	-0.012040	65.512070	51.727680	82.453781	-0.759602	0.000000	-1.164705	0.000000	0.000000	0.000000	-1.187563	0.286339	0.945583	0.000000	0.000000	4.000000	37.000000	0.000000
3331.316126	0.119336	0.564695	-0.012040	65.512070	51.727680	82.453781	-0.759602	0.000000	-1.164705	0.000000	0.000000	0.000000	-1.187563	0.286339	0.945583	0.000000	0.000000	4.000000	37.000000	0.000000
3331.319459	0.119336	0.564695	-0.012040	65.512070	51.727680	82.453781	-0.759602	0.000000	-1.164705	0.000000	0.000000	0.000000	-1.187563	0.286339	0.945583	0.000000	0.000000	4.000000	37.000000	0.000000
3331.322792	0.115579	0.565505	-0.008822	65.099899	56.681705	87.595009	-0.602005	0.000000	-0.966778	0.000000	0.000000	0.000000	-1.127018	0.242986	0.965432	0.000000	0.000000	4.000000	37.000000	0.000000
3331.326126	0.115579	0.565505	-0.008822	65.099899	56.681705	87.595009	-0.602005	0.000000	-0.966778	0.000000	0.000000	0.000000	-1.127018	0.242986	0.965432	0.000000	0.000000	4.000000	37.000000	0.000000
3331.329459	0.115579	0.565505	-0.008822	65.099899	56.681705	87.595009	-0.602005	0.000000	-0.966778	0.000000	0.000000	0.000000	-1.127018	0.242986	0.965432	0.000000	0.000000	4.000000	37.000000	0.000000
3331.332792	0.112079	0.566246	-0.005496	64.659569	61.270977	92.062897	-0.441100	0.000000	-0.778942	0.000000	0.000000	0.000000	-1.050081	0.222322	0.997676	0.000000	0.000000	4.000000	37.000000	0.000000
3331.336126	0.112079	0.566246	-0.005496	64.659569	61.270977	92.062897	-0.441100	0.000000	-0.778942	0.000000	0.000000	0.000000	-1.050081	0.222322	0.997676	0.000000	0.000000	4.000000	37.000000	0.000000
3331.339459	0.112079	0.566246	-0.005496	64.659569	61.270977	92.062897	-0.441100	0.000000	-0.778942	0.000000	0.000000	0.000000	-1.050081	0.222322	0.997676	0.000000	0.000000	4.000000	37.000000	0.000000
3331.342792	0.108955	0.566970	-0.002031	64.274300	65.475578	95.797485	-0.274820	0.000000	-0.603929	0.000000	0.000000	0.000000	-0.936961	0.217001	1.039487	0.000000	0.000000	4.000000	37.000000	0.000000
3331.346126	0.108955	0.566970	-0.002031	64.274300	65.475578	95.797485	-0.274820	0.000000	-0.603929	0.000000	0.000000	0.000000	-0.936961	0.217001	1.039487	0.000000	0.000000	4.000000	37.000000	0.000000
3331.349459	0.108955	0.566970	-0.002031	64.274300	65.475578	95.797485	-0.274820	0.000000	-0.603929	0.000000	0.000000	0.000000	-0.936961	0.217001	1.039487	0.000000	0.000000	4.000000	37.000000	0.000000
3331.352792	0.106391	0.567761	0.001562	64.041016	69.390900	98.904671	-0.101573	0.000000	-0.447768	0.000000	0.000000	0.000000	-0.769421	0.237297	1.078123	0.000000	0.000000	4.000000	37.000000	0.000000
3331.356126	0.106391	0.567761	0.001562	64.041016	69.390900	98.904671	-0.101573	0.000000	-0.447768	0.000000	0.000000	0.000000	-0.769421	0.237297	1.078123	0.000000	0.000000	4.000000	37.000000	0.000000
3331.359459	0.106391	0.567761	0.001562	64.041016	69.390900	98.904671	-0.101573	0.000000	-0.447768	0.000000	0.000000	0.000000	-0.769421	0.237297	1.078123	0.000000	0.000000	4.000000	37.000000	0.000000
3331.362792	0.104400	0.568629	0.005333	64.048691	73.061935	101.438728	0.078115	0.000000	-0.319532	0.000000	0.000000	0.000000	-0.597205	0.260406	1.131179	0.000000	0.000000	4.000000	37.000000	0.000000
3331.366126	0.104400	0.568629	0.005333	64.048691	73.061935	101.438728	0.078115	0.000000	-0.319532	0.000000	0.000000	0.000000	-0.597205	0.260406	1.131179	0.000000	0.000000	4.000000	37.000000	0.000000
3331.369459	0.104400	0.568629	0.005333	64.048691	73.061935	101.438728	0.078115	0.000000	-0.319532	0.000000	0.000000	0.000000	-0.597205	0.260406	1.131179	0.000000	0.000000	4.000000	37.000000	0.000000
3331.372792	0.102968	0.569562	0.009182	64.232666	76.670975	103.879738	0.266644	0.000000	-0.219997	0.000000	0.000000	0.000000	-0.429628	0.280040	1.154870	0.000000	0.000000	4.000000	37.000000	0.000000
3331.376126	0.102968	0.569562	0.009182	64.232666	76.670975	103.879738	0.266644	0.000000	-0.219997	0.000000	0.000000	0.000000	-0.429628	0.280040	1.154870	0.000000	0.000000	4.000000	37.000000	0.000000
3331.379459	0.102968	0.569562	0.009182	64.232666	76.670975	103.879738	0.266644	0.000000	-0.219997	0.000000	0.000000	0.000000	-0.429628	0.280040	1.154870	0.000000	0.000000	4.000000	37.000000	0.000000
3331.382792	0.102125	0.570517	0.013099	64.628494	80.306442	106.350449	0.459123	0.000000	-0.148393	0.000000	0.000000	0.000000	-0.252972	0.286413	1.174854	0.000000	0.000000	4.000000	37.000000	0.000000
3331.386126	0.102125	0.570517	0.013099	64.628494	80.306442	106.350449	0.459123	0.000000	-0.148393	0.000000	0.000000	0.000000	-0.252972	0.286413	1.174854	0.000000	0.000000	4.000000	37.000000	0.000000
3331.389459	0.102125	0.570517	0.013099	64.628494	80.306442	106.350449	0.459123	0.000000	-0.148393	0.000000	0.000000	0.000000	-0.252972	0.286413	1.174854	0.000000	0.000000	4.000000	37.000000	0.000000
3331.392792	0.101933	0.571473	0.016989	65.274712	84.032150	109.011681	0.654932	0.000000	-0.106231	0.000000	0.000000	0.000000	-0.057572	0.286714	1.167046	0.000000	0.000000	4.000000	37.000000	0.000000
3331.396126	0.101933	0.571473	0.016989	65.274712	84.032150	109.011681	0.654932	0.000000	-0.106231	0.000000	0.000000	0.000000	-0.057572	0.286714	1.167046	0.000000	0.000000	4.000000	37.000000	0.000000
3331.399459	0.101933	0.571473	0.016989	65.274712	84.032150	109.011681	0.654932	0.000000	-0.106231	0.000000	0.000000	0.000000	-0.057572	0.286714	1.167046	0.000000	0.000000	4.000000	37.000000	0.000000
3331.402792	0.102467	0.572419	0.020798	66.207726	87.996353	111.937141	0.849439	0.000000	-0.096636	0.000000	0.000000	0.000000	0.160223	0.283872	1.142871	0.000000	0.000000	4.000000	37.000000	0.000000
3331.406126	0.102467	0.572419	0.020798	66.207726	87.996353	111.937141	0.849439	0.000000	-0.096636	0.000000	0.000000	0.000000	0.160223	0.283872	1.142871	0.000000	0.000000	4.000000	37.000000	0.000000
3331.409459	0.102467	0.572419	0.020798	66.207726	87.996353	111.937141	0.849439	0.000000	-0.096636	0.000000	0.000000	0.000000	0.160223	0.283872	1.142871	0.000000	0.000000	4.000000	37.000000	0.000000
3331.412792	0.103705	0.573408	0.024454	67.458679	92.306389	115.257179	1.039918	0.000000	-0.123340	0.000000	0.000000	0.000000	0.371447	0.296691	1.096752	0.000000	0.000000	4.000000	37.000000	0.000000
3331.416126	0.103705	0.573408	0.024454	67.458679	92.306389	115.257179	1.039918	0.000000	-0.123340	0.000000	0.000000	0.000000	0.371447	0.296691	1.096752	0.000000	0.000000	4.000000	37.000000	0.000000
3331.419459	0.103705	0.573408	0.024454	67.458679	92.306389	115.257179	1.039918	0.000000	-0.123340	0.000000	0.000000	0.000000	0.371447	0.296691	1.096752	0.000000	0.000000	4.000000	37.000000	0.000000
3331.422792	0.105639	0.574385	0.027838	69.033409	97.143867	119.307274	1.222710	0.000000	-0.185248	0.000000	0.000000	0.000000	0.580148	0.293063	1.015220	0.000000	0.000000	4.000000	37.000000	0.000000
3331.426126	0.105639	0.574385	0.027838	69.033409	97.143867	119.307274	1.222710	0.000000	-0.185248	0.000000	0.000000	0.000000	0.580148	0.293063	1.015220	0.000000	0.000000	4.000000	37.000000	0.000000
3331.429459	0.105639	0.574385	0.027838	69.033409	97.143867	119.307274	1.222710	0.000000	-0.185248	0.000000	0.000000	0.000000	0.580148	0.293063	1.015220	0.000000	0.000000	4.000000	37.000000	0.000000
3331.432792	0.108329	0.575350	0.030933	70.857819	102.786697	124.403336	1.391913	0.000000	-0.281939	0.000000	0.000000	0.000000	0.807042	0.289549	0.928325	0.000000	0.000000	4.000000	37.000000	0.000000
3331.436126	0.108329	0.575350	0.030933	70.857819	102.786697	124.403336	1.391913	0.000000	-0.281939	0.000000	0.000000	0.000000	0.807042	0.289549	0.928325	0.000000	0.000000	4.000000	37.000000	0.000000
3331.439459	0.108329	0.575350	0.030933	70.857819	102.786697	124.403336	1.391913	0.000000	-0.281939	0.000000	0.000000	0.000000	0.807042	0.289549	0.928325	0.000000	0.000000	4.000000	37.000000	0.000000
3331.442792	0.111685	0.576312	0.033595	72.874008	109.488037	130.464844	1.546634	0.000000	-0.416446	0.000000	0.000000	0.000000	1.006966	0.288607	0.798807	0.000000	0.000000	4.000000	37.000000	0.000000
3331.446126	0.111685	0.576312	0.033595	72.874008	109.488037	130.464844	1.546634	0.000000	-0.416446	0.000000	0.000000	0.000000	1.006966	0.288607	0.798807	0.000000	0.000000	4.000000	37.000000	0.000000
3331.449459	0.111685	0.576312	0.033595	72.874008	109.488037	130.464844	1.546634	0.000000	-0.416446	0.000000	0.000000	0.000000	1.006966	0.288607	0.798807	0.000000	0.000000	4.000000	37.000000	0.000000
3331.452792	0.115657	0.577328	0.035880	74.944855	117.601021	137.850800	1.679768	0.000000	-0.584273	0.000000	0.000000	0.000000	1.191504	0.304762	0.685328	0.000000	0.000000	4.000000	37.000000	0.000000
3331.456126	0.115657	0.577328	0.035880	74.944855	117.601021	137.850800	1.679768	0.000000	-0.584273	0.000000	0.000000	0.000000	1.191504	0.304762	0.685328	0.000000	0.000000	4.000000	37.000000	0.000000
3331.459459	0.115657	0.577328	0.035880	74.944855	117.601021	137.850800	1.679768	0.000000	-0.584273	0.000000	0.000000	0.000000	1.191504	0.304762	0.685328	0.000000	0.000000	4.000000	37.000000	0.000000
3331.462792	0.120222	0.578343	0.037663	76.924698	127.698135	147.166122	1.793990	0.000000	-0.782858	0.000000	0.000000	0.000000	1.369432	0.304624	0.534834	0.000000	0.000000	4.000000	37.000000	0.000000
3331.466126	0.120222	0.578343	0.037663	76.924698	127.698135	147.166122	1.793990	0.000000	-0.782858	0.000000	0.000000	0.000000	1.369432	0.304624	0.534834	0.000000	0.000000	4.000000	37.000000	0.000000
3331.469459	0.120222	0.578343	0.037663	76.924698	127.698135	147.166122	1.793990	0.000000	-0.782858	0.000000	0.000000	0.000000	1.369432	0.304624	0.534834	0.000000	0.000000	4.000000	37.000000	0.000000
3331.472792	0.125292	0.579387	0.038880	78.702271	140.669662	159.151840	1.883129	0.000000	-1.011096	0.000000	0.000000	0.000000	1.520893	0.313125	0.365202	0.000000	0.000000	4.000000	37.000000	0.000000
3331.476126	0.125292	0.579387	0.038880	78.702271	140.669662	159.151840	1.883129	0.000000	-1.011096	0.000000	0.000000	0.000000	1.520893	0.313125	0.365202	0.000000	0.000000	4.000000	37.000000	0.000000
3331.479459	0.125292	0.579387	0.038880	78.702271	140.669662	159.151840	1.883129	0.000000	-1.011096	0.000000	0.000000	0.000000	1.520893	0.313125	0.365202	0.000000	0.000000	4.000000	37.000000	0.000000
3331.482792	0.130595	0.580329	0.039469	80.083511	157.352859	174.801788	1.943996	0.000000	-1.264579	0.000000	0.000000	0.000000	1.590951	0.282536	0.176797	0.000000	0.000000	4.000000	37.000000	0.000000
3331.486126	0.130595	0.580329	0.039469	80.083511	157.352859	174.801788	1.943996	0.000000	-1.264579	0.000000	0.000000	0.000000	1.590951	0.282536	0.176797	0.000000	0.000000	4.000000	37.000000	0.000000
3331.489459	0.130595	0.580329	0.039469	80.083511	157.352859	174.801788	1.943996	0.000000	-1.264579	0.000000	0.000000	0.000000	1.590951	0.282536	0.176797	0.000000	0.000000	4.000000	37.000000	0.000000
3331.492792	0.135943	0.581159	0.039433	80.859650	177.319870	-166.070404	1.973462	0.000000	-1.529737	0.000000	0.000000	0.000000	1.604497	0.248942	-0.010784	0.000000	0.000000	4.000000	37.000000	0.000000
3331.496126	0.135943	0.581159	0.039433	80.859650	177.319870	-166.070404	1.973462	0.000000	-1.529737	0.000000	0.000000	0.000000	1.604497	0.248942	-0.010784	0.000000	0.000000	4.000000	37.000000	0.000000
3331.499459	0.135943	0.581159	0.039433	80.859650	177.319870	-166.070404	1.973462	0.000000	-1.529737	0.000000	0.000000	0.000000	1.604497	0.248942	-0.010784	0.000000	0.000000	4.000000	37.000000	0.000000
3331.502792	0.141314	0.581810	0.038748	80.982018	-161.492081	-145.380768	1.971664	0.000000	-1.797153	0.000000	0.000000	0.000000	1.611181	0.195316	-0.205503	0.000000	0.000000	4.000000	37.000000	0.000000
3331.506126	0.141314	0.581810	0.038748	80.982018	-161.492081	-145.380768	1.971664	0.000000	-1.797153	0.000000	0.000000	0.000000	1.611181	0.195316	-0.205503	0.000000	0.000000	4.000000	37.000000	0.000000
3331.509459	0.141314	0.581810	0.038748	80.982018	-161.492081	-145.380768	1.971664	0.000000	-1.797153	0.000000	0.000000	0.000000	1.611181	0.195316	-0.205503	0.000000	0.000000	4.000000	37.000000	0.000000
3331.512792	0.146722	0.582224	0.037355	80.414116	-141.580780	-125.514999	1.937414	0.000000	-2.065684	0.000000	0.000000	0.000000	1.622448	0.124326	-0.418133	0.000000	0.000000	4.000000	37.000000	0.000000
3331.516126	0.146722	0.582224	0.037355	80.414116	-141.580780	-125.514999	1.937414	0.000000	-2.065684	0.000000	0.000000	0.000000	1.622448	0.124326	-0.418133	0.000000	0.000000	4.000000	37.000000	0.000000
3331.519459	0.146722	0.582224	0.037355	80.414116	-141.580780	-125.514999	1.937414	0.000000	-2.065684	0.000000	0.000000	0.000000	1.622448	0.124326	-0.418133	0.000000	0.000000	4.000000	37.000000	0.000000
3331.522792	0.152079	0.582467	0.035365	79.161858	-125.416237	-109.208015	1.867725	0.000000	-2.336091	0.000000	0.000000	0.000000	1.607114	0.072818	-0.596791	0.000000	0.000000	4.000000	37.000000	0.000000
3331.526126	0.152079	0.582467	0.035365	79.161858	-125.416237	-109.208015	1.867725	0.000000	-2.336091	0.000000	0.000000	0.000000	1.607114	0.072818	-0.596791	0.000000	0.000000	4.000000	37.000000	0.000000
3331.529459	0.152079	0.582467	0.035365	79.161858	-125.416237	-109.208015	1.867725	0.000000	-2.336091	0.000000	0.000000	0.000000	1.607114	0.072818	-0.596791	0.000000	0.000000	4.000000	37.000000	0.000000
3331.532792	0.157275	0.582631	0.032897	77.530548	-113.547897	-96.584084	1.768260	0.000000	-2.603943	0.000000	0.000000	0.000000	1.558779	0.049352	-0.740465	0.000000	0.000000	4.000000	37.000000	0.000000
3331.536126	0.157275	0.582631	0.032897	77.530548	-113.547897	-96.584084	1.768260	0.000000	-2.603943	0.000000	0.000000	0.000000	1.558779	0.049352	-0.740465	0.000000	0.000000	4.000000	37.000000	0.000000
3331.539459	0.157275	0.582631	0.032897	77.530548	-113.547897	-96.584084	1.768260	0.000000	-2.603943	0.000000	0.000000	0.000000	1.558779	0.049352	-0.740465	0.000000	0.000000	4.000000	37.000000	0.000000
3331.542792	0.162174	0.582697	0.029977	75.764656	-104.745941	-86.396759	1.644849	0.000000	-2.863740	0.000000	0.000000	0.000000	1.469759	0.019829	-0.875985	0.000000	0.000000	4.000000	37.000000	0.000000
3331.546126	0.162174	0.582697	0.029977	75.764656	-104.745941	-86.396759	1.644849	0.000000	-2.863740	0.000000	0.000000	0.000000	1.469759	0.019829	-0.875985	0.000000	0.000000	4.000000	37.000000	0.000000
3331.549459	0.162174	0.582697	0.029977	75.764656	-104.745941	-86.396759	1.644849	0.000000	-2.863740	0.000000	0.000000	0.000000	1.469759	0.019829	-0.875985	0.000000	0.000000	4.000000	37.000000	0.000000
3331.552792	0.166585	0.582683	0.026692	73.969124	-97.716431	-77.781715	1.498852	0.000000	-3.108700	0.000000	0.000000	0.000000	1.323311	-0.004432	-0.985622	0.000000	0.000000	4.000000	37.000000	0.000000
3331.556126	0.166585	0.582683	0.026692	73.969124	-97.716431	-77.781715	1.498852	0.000000	-3.108700	0.000000	0.000000	0.000000	1.323311	-0.004432	-0.985622	0.000000	0.000000	4.000000	37.000000	0.000000
3331.559459	0.166585	0.582683	0.026692	73.969124	-97.716431	-77.781715	1.498852	0.000000	-3.108700	0.000000	0.000000	0.000000	1.323311	-0.004432	-0.985622	0.000000	0.000000	4.000000	37.000000	0.000000
3331.562792	0.170346	0.582502	0.023196	72.244225	-91.642044	-70.467140	1.334581	0.000000	-3.329252	0.000000	0.000000	0.000000	1.128207	-0.054087	-1.048769	0.000000	0.000000	4.000000	37.000000	0.000000
3331.566126	0.170346	0.582502	0.023196	72.244225	-91.642044	-70.467140	1.334581	0.000000	-3.329252	0.000000	0.000000	0.000000	1.128207	-0.054087	-1.048769	0.000000	0.000000	4.000000	37.000000	0.000000
3331.569459	0.170346	0.582502	0.023196	72.244225	-91.642044	-70.467140	1.334581	0.000000	-3.329252	0.000000	0.000000	0.000000	1.128207	-0.054087	-1.048769	0.000000	0.000000	4.000000	37.000000	0.000000
3331.572792	0.173289	0.582166	0.019606	70.765862	-86.130318	-64.269211	1.159787	0.000000	-3.517287	0.000000	0.000000	0.000000	0.882892	-0.100887	-1.076970	0.000000	0.000000	4.000000	37.000000	0.000000
3331.576126	0.173289	0.582166	0.019606	70.765862	-86.130318	-64.269211	1.159787	0.000000	-3.517287	0.000000	0.000000	0.000000	0.882892	-0.100887	-1.076970	0.000000	0.000000	4.000000	37.000000	0.000000
3331.579459	0.173289	0.582166	0.019606	70.765862	-86.130318	-64.269211	1.159787	0.000000	-3.517287	0.000000	0.000000	0.000000	0.882892	-0.100887	-1.076970	0.000000	0.000000	4.000000	37.000000	0.000000
3331.582792	0.175477	0.581711	0.015949	69.827644	-81.188103	-58.583557	0.980291	0.000000	-3.664436	0.000000	0.000000	0.000000	0.656532	-0.136487	-1.096923	0.000000	0.000000	4.000000	37.000000	0.000000
3331.586126	0.175477	0.581711	0.015949	69.827644	-81.188103	-58.583557	0.980291	0.000000	-3.664436	0.000000	0.000000	0.000000	0.656532	-0.136487	-1.096923	0.000000	0.000000	4.000000	37.000000	0.000000
3331.589459	0.175477	0.581711	0.015949	69.827644	-81.188103	-58.583557	0.980291	0.000000	-3.664436	0.000000	0.000000	0.000000	0.656532	-0.136487	-1.096923	0.000000	0.000000	4.000000	37.000000	0.000000
3331.592792	0.177119	0.581137	0.012160	69.675591	-77.008530	-53.050610	0.797471	0.000000	-3.773858	0.000000	0.000000	0.000000	0.492690	-0.172172	-1.136958	0.000000	0.000000	4.000000	37.000000	0.000000
3331.596126	0.177119	0.581137	0.012160	69.675591	-77.008530	-53.050610	0.797471	0.000000	-3.773858	0.000000	0.000000	0.000000	0.492690	-0.172172	-1.136958	0.000000	0.000000	4.000000	37.000000	0.000000
3331.599459	0.177119	0.581137	0.012160	69.675591	-77.008530	-53.050610	0.797471	0.000000	-3.773858	0.000000	0.000000	0.000000	0.492690	-0.172172	-1.136958	0.000000	0.000000	4.000000	37.000000	0.000000
3331.602792	0.178154	0.580445	0.008333	70.123703	-73.288284	-47.641499	0.607978	0.000000	-3.855973	0.000000	0.000000	0.000000	0.310368	-0.207488	-1.147852	0.000000	0.000000	4.000000	37.000000	0.000000
3331.606126	0.178154	0.580445	0.008333	70.123703	-73.288284	-47.641499	0.607978	0.000000	-3.855973	0.000000	0.000000	0.000000	0.310368	-0.207488	-1.147852	0.000000	0.000000	4.000000	37.000000	0.000000
3331.609459	0.178154	0.580445	0.008333	70.123703	-73.288284	-47.641499	0.607978	0.000000	-3.855973	0.000000	0.000000	0.000000	0.310368	-0.207488	-1.147852	0.000000	0.000000	4.000000	37.000000	0.000000
3331.612792	0.178425	0.579672	0.004505	70.727959	-69.351730	-42.155590	0.416669	0.000000	-3.907701	0.000000	0.000000	0.000000	0.081207	-0.232041	-1.148638	0.000000	0.000000	4.000000	37.000000	0.000000
3331.616126	0.178425	0.579672	0.004505	70.727959	-69.351730	-42.155590	0.416669	0.000000	-3.907701	0.000000	0.000000	0.000000	0.081207	-0.232041	-1.148638	0.000000	0.000000	4.000000	37.000000	0.000000
3331.619459	0.178425	0.579672	0.004505	70.727959	-69.351730	-42.155590	0.416669	0.000000	-3.907701	0.000000	0.000000	0.000000	0.081207	-0.232041	-1.148638	0.000000	0.000000	4.000000	37.000000	0.000000
3331.622792	0.177983	0.578900	0.000774	71.291672	-64.732727	-36.427235	0.225230	0.000000	-3.921236	0.000000	0.000000	0.000000	-0.132491	-0.231623	-1.119292	0.000000	0.000000	4.000000	37.000000	0.000000
3331.626126	0.177983	0.578900	0.000774	71.291672	-64.732727	-36.427235	0.225230	0.000000	-3.921236	0.000000	0.000000	0.000000	-0.132491	-0.231623	-1.119292	0.000000	0.000000	4.000000	37.000000	0.000000
3331.629459	0.177983	0.578900	0.000774	71.291672	-64.732727	-36.427235	0.225230	0.000000	-3.921236	0.000000	0.000000	0.000000	-0.132491	-0.231623	-1.119292	0.000000	0.000000	4.000000	37.000000	0.000000
3331.632792	0.176945	0.578238	-0.002792	71.837509	-59.043030	-30.346783	0.038681	0.000000	-3.899154	0.000000	0.000000	0.000000	-0.311452	-0.198565	-1.069803	0.000000	0.000000	4.000000	37.000000	0.000000
3331.636126	0.176945	0.578238	-0.002792	71.837509	-59.043030	-30.346783	0.038681	0.000000	-3.899154	0.000000	0.000000	0.000000	-0.311452	-0.198565	-1.069803	0.000000	0.000000	4.000000	37.000000	0.000000
3331.639459	0.176945	0.578238	-0.002792	71.837509	-59.043030	-30.346783	0.038681	0.000000	-3.899154	0.000000	0.000000	0.000000	-0.311452	-0.198565	-1.069803	0.000000	0.000000	4.000000	37.000000	0.000000
3331.642792	0.175348	0.577629	-0.006261	72.440582	-52.089802	-23.385866	-0.139620	0.000000	-3.847245	0.000000	0.000000	0.000000	-0.479154	-0.182786	-1.040617	0.000000	0.000000	4.000000	37.000000	0.000000
3331.646126	0.175348	0.577629	-0.006261	72.440582	-52.089802	-23.385866	-0.139620	0.000000	-3.847245	0.000000	0.000000	0.000000	-0.479154	-0.182786	-1.040617	0.000000	0.000000	4.000000	37.000000	0.000000
3331.649459	0.175348	0.577629	-0.006261	72.440582	-52.089802	-23.385866	-0.139620	0.000000	-3.847245	0.000000	0.000000	0.000000	-0.479154	-0.182786	-1.040617	0.000000	0.000000	4.000000	37.000000	0.000000
3331.652792	0.173293	0.577017	-0.009659	73.014862	-44.013077	-14.972381	-0.313056	0.000000	-3.767386	0.000000	0.000000	0.000000	-0.616378	-0.183456	-1.019389	0.000000	0.000000	4.000000	37.000000	0.000000
3331.656126	0.173293	0.577017	-0.009659	73.014862	-44.013077	-14.972381	-0.313056	0.000000	-3.767386	0.000000	0.000000	0.000000	-0.616378	-0.183456	-1.019389	0.000000	0.000000	4.000000	37.000000	0.000000
3331.659459	0.173293	0.577017	-0.009659	73.014862	-44.013077	-14.972381	-0.313056	0.000000	-3.767386	0.000000	0.000000	0.000000	-0.616378	-0.183456	-1.019389	0.000000	0.000000	4.000000	37.000000	0.000000
3331.662792	0.170806	0.576385	-0.013017	73.450447	-34.693340	-4.871378	-0.482954	0.000000	-3.664656	0.000000	0.000000	0.000000	-0.746166	-0.189800	-1.007354	0.000000	0.000000	4.000000	37.000000	0.000000
3331.666126	0.170806	0.576385	-0.013017	73.450447	-34.693340	-4.871378	-0.482954	0.000000	-3.664656	0.000000	0.000000	0.000000	-0.746166	-0.189800	-1.007354	0.000000	0.000000	4.000000	37.000000	0.000000
3331.669459	0.170806	0.576385	-0.013017	73.450447	-34.693340	-4.871378	-0.482954	0.000000	-3.664656	0.000000	0.000000	0.000000	-0.746166	-0.189800	-1.007354	0.000000	0.000000	4.000000	37.000000	0.000000
3331.672792	0.167971	0.575755	-0.016145	73.554176	-24.483643	6.604160	-0.650846	0.000000	-3.540295	0.000000	0.000000	0.000000	-0.850472	-0.188734	-0.938312	0.000000	0.000000	4.000000	37.000000	0.000000
3331.676126	0.167971	0.575755	-0.016145	73.554176	-24.483643	6.604160	-0.650846	0.000000	-3.540295	0.000000	0.000000	0.000000	-0.850472	-0.188734	-0.938312	0.000000	0.000000	4.000000	37.000000	0.000000
3331.679459	0.167971	0.575755	-0.016145	73.554176	-24.483643	6.604160	-0.650846	0.000000	-3.540295	0.000000	0.000000	0.000000	-0.850472	-0.188734	-0.938312	0.000000	0.000000	4.000000	37.000000	0.000000
3331.682792	0.164780	0.575108	-0.018966	73.131432	-14.145435	18.543291	-0.807232	0.000000	-3.398550	0.000000	0.000000	0.000000	-0.957328	-0.194216	-0.846422	0.000000	0.000000	4.000000	37.000000	0.000000
3331.686126	0.164780	0.575108	-0.018966	73.131432	-14.145435	18.543291	-0.807232	0.000000	-3.398550	0.000000	0.000000	0.000000	-0.957328	-0.194216	-0.846422	0.000000	0.000000	4.000000	37.000000	0.000000
3331.689459	0.164780	0.575108	-0.018966	73.131432	-14.145435	18.543291	-0.807232	0.000000	-3.398550	0.000000	0.000000	0.000000	-0.957328	-0.194216	-0.846422	0.000000	0.000000	4.000000	37.000000	0.000000
3331.692792	0.161405	0.574407	-0.021423	72.183937	-4.601980	29.689756	-0.948302	0.000000	-3.238995	0.000000	0.000000	0.000000	-1.012416	-0.210394	-0.737011	0.000000	0.000000	4.000000	37.000000	0.000000
3331.696126	0.161405	0.574407	-0.021423	72.183937	-4.601980	29.689756	-0.948302	0.000000	-3.238995	0.000000	0.000000	0.000000	-1.012416	-0.210394	-0.737011	0.000000	0.000000	4.000000	37.000000	0.000000
3331.699459	0.161405	0.574407	-0.021423	72.183937	-4.601980	29.689756	-0.948302	0.000000	-3.238995	0.000000	0.000000	0.000000	-1.012416	-0.210394	-0.737011	0.000000	0.000000	4.000000	37.000000	0.000000
3331.702792	0.157945	0.573665	-0.023510	70.776947	3.569570	38.368885	-1.071137	0.000000	-3.070259	0.000000	0.000000	0.000000	-1.037964	-0.222401	-0.626091	0.000000	0.000000	4.000000	37.000000	0.000000
3331.706126	0.157945	0.573665	-0.023510	70.776947	3.569570	38.368885	-1.071137	0.000000	-3.070259	0.000000	0.000000	0.000000	-1.037964	-0.222401	-0.626091	0.000000	0.000000	4.000000	37.000000	0.000000
3331.709459	0.157945	0.573665	-0.023510	70.776947	3.569570	38.368885	-1.071137	0.000000	-3.070259	0.000000	0.000000	0.000000	-1.037964	-0.222401	-0.626091	0.000000	0.000000	4.000000	37.000000	0.000000
3331.712792	0.154769	0.573011	-0.025230	68.944328	10.141041	44.183926	-1.175486	0.000000	-2.897264	0.000000	0.000000	0.000000	-0.952952	-0.196172	-0.516146	0.000000	0.000000	4.000000	37.000000	0.000000
3331.716126	0.154769	0.573011	-0.025230	68.944328	10.141041	44.183926	-1.175486	0.000000	-2.897264	0.000000	0.000000	0.000000	-0.952952	-0.196172	-0.516146	0.000000	0.000000	4.000000	37.000000	0.000000
3331.719459	0.154769	0.573011	-0.025230	68.944328	10.141041	44.183926	-1.175486	0.000000	-2.897264	0.000000	0.000000	0.000000	-0.952952	-0.196172	-0.516146	0.000000	0.000000	4.000000	37.000000	0.000000
3331.722792	0.151813	0.572588	-0.026408	66.818283	15.095951	47.978649	-1.261510	0.000000	-2.738439	0.000000	0.000000	0.000000	-0.886614	-0.127089	-0.353266	0.000000	0.000000	4.000000	37.000000	0.000000
3331.726126	0.151813	0.572588	-0.026408	66.818283	15.095951	47.978649	-1.261510	0.000000	-2.738439	0.000000	0.000000	0.000000	-0.886614	-0.127089	-0.353266	0.000000	0.000000	4.000000	37.000000	0.000000
3331.729459	0.151813	0.572588	-0.026408	66.818283	15.095951	47.978649	-1.261510	0.000000	-2.738439	0.000000	0.000000	0.000000	-0.886614	-0.127089	-0.353266	0.000000	0.000000	4.000000	37.000000	0.000000
3331.732792	0.148736	0.572398	-0.027015	65.505180	18.532616	50.785686	-1.320388	0.000000	-2.590670	0.000000	0.000000	0.000000	-0.923241	-0.056805	-0.182035	0.000000	0.000000	4.000000	37.000000	0.000000
3331.736126	0.148736	0.572398	-0.027015	65.505180	18.532616	50.785686	-1.320388	0.000000	-2.590670	0.000000	0.000000	0.000000	-0.923241	-0.056805	-0.182035	0.000000	0.000000	4.000000	37.000000	0.000000
3331.739459	0.148736	0.572398	-0.027015	65.505180	18.532616	50.785686	-1.320388	0.000000	-2.590670	0.000000	0.000000	0.000000	-0.923241	-0.056805	-0.182035	0.000000	0.000000	4.000000	37.000000	0.000000
3331.742792	0.145409	0.572189	-0.027410	65.779312	21.616800	53.740711	-1.350727	0.000000	-2.436796	0.000000	0.000000	0.000000	-0.998184	-0.062709	-0.118760	0.000000	0.000000	4.000000	37.000000	0.000000
3331.746126	0.145409	0.572189	-0.027410	65.779312	21.616800	53.740711	-1.350727	0.000000	-2.436796	0.000000	0.000000	0.000000	-0.998184	-0.062709	-0.118760	0.000000	0.000000	4.000000	37.000000	0.000000
3331.749459	0.145409	0.572189	-0.027410	65.779312	21.616800	53.740711	-1.350727	0.000000	-2.436796	0.000000	0.000000	0.000000	-0.998184	-0.062709	-0.118760	0.000000	0.000000	4.000000	37.000000	0.000000
3331.752792	0.142452	0.572622	-0.026817	65.959091	25.081507	57.286003	-1.370520	0.000000	-2.270432	0.000000	0.000000	0.000000	-0.887096	0.129658	0.178091	0.000000	0.000000	4.000000	37.000000	0.000000
3331.756126	0.142452	0.572622	-0.026817	65.959091	25.081507	57.286003	-1.370520	0.000000	-2.270432	0.000000	0.000000	0.000000	-0.887096	0.129658	0.178091	0.000000	0.000000	4.000000	37.000000	0.000000
3331.759459	0.142452	0.572622	-0.026817	65.959091	25.081507	57.286003	-1.370520	0.000000	-2.270432	0.000000	0.000000	0.000000	-0.887096	0.129658	0.178091	0.000000	0.000000	4.000000	37.000000	0.000000
3331.762792	0.139805	0.573333	-0.025629	65.864281	28.836380	61.077068	-1.340839	0.000000	-2.122583	0.000000	0.000000	0.000000	-0.793895	0.213409	0.356438	0.000000	0.000000	4.000000	37.000000	0.000000
3331.766126	0.139805	0.573333	-0.025629	65.864281	28.836380	61.077068	-1.340839	0.000000	-2.122583	0.000000	0.000000	0.000000	-0.793895	0.213409	0.356438	0.000000	0.000000	4.000000	37.000000	0.000000
3331.769459	0.139805	0.573333	-0.025629	65.864281	28.836380	61.077068	-1.340839	0.000000	-2.122583	0.000000	0.000000	0.000000	-0.793895	0.213409	0.356438	0.000000	0.000000	4.000000	37.000000	0.000000
3331.772792	0.137162	0.574025	-0.024061	65.897057	33.024849	65.108345	-1.281432	0.000000	-1.990267	0.000000	0.000000	0.000000	-0.793054	0.207453	0.470147	0.000000	0.000000	4.000000	37.000000	0.000000
3331.776126	0.137162	0.574025	-0.024061	65.897057	33.024849	65.108345	-1.281432	0.000000	-1.990267	0.000000	0.000000	0.000000	-0.793054	0.207453	0.470147	0.000000	0.000000	4.000000	37.000000	0.000000
3331.779459	0.137162	0.574025	-0.024061	65.897057	33.024849	65.108345	-1.281432	0.000000	-1.990267	0.000000	0.000000	0.000000	-0.793054	0.207453	0.470147	0.000000	0.000000	4.000000	37.000000	0.000000
3331.782792	0.134296	0.574629	-0.022378	66.259125	37.934982	69.544006	-1.203074	0.000000	-1.858092	0.000000	0.000000	0.000000	-0.859722	0.181250	0.505191	0.000000	0.000000	4.000000	37.000000	0.000000
3331.786126	0.134296	0.574629	-0.022378	66.259125	37.934982	69.544006	-1.203074	0.000000	-1.858092	0.000000	0.000000	0.000000	-0.859722	0.181250	0.505191	0.000000	0.000000	4.000000	37.000000	0.000000
3331.789459	0.134296	0.574629	-0.022378	66.259125	37.934982	69.544006	-1.203074	0.000000	-1.858092	0.000000	0.000000	0.000000	-0.859722	0.181250	0.505191	0.000000	0.000000	4.000000	37.000000	0.000000
3331.792792	0.131379	0.575324	-0.020450	66.609001	43.185478	73.981857	-1.118876	0.000000	-1.714804	0.000000	0.000000	0.000000	-0.875082	0.208451	0.578110	0.000000	0.000000	4.000000	37.000000	0.000000
3331.796126	0.131379	0.575324	-0.020450	66.609001	43.185478	73.981857	-1.118876	0.000000	-1.714804	0.000000	0.000000	0.000000	-0.875082	0.208451	0.578110	0.000000	0.000000	4.000000	37.000000	0.000000
3331.799459	0.131379	0.575324	-0.020450	66.609001	43.185478	73.981857	-1.118876	0.000000	-1.714804	0.000000	0.000000	0.000000	-0.875082	0.208451	0.578110	0.000000	0.000000	4.000000	37.000000	0.000000
3331.802792	0.128548	0.576113	-0.018256	66.838478	48.390427	78.070335	-1.022524	0.000000	-1.568958	0.000000	0.000000	0.000000	-0.849424	0.236873	0.658371	0.000000	0.000000	4.000000	37.000000	0.000000
3331.806126	0.128548	0.576113	-0.018256	66.838478	48.390427	78.070335	-1.022524	0.000000	-1.568958	0.000000	0.000000	0.000000	-0.849424	0.236873	0.658371	0.000000	0.000000	4.000000	37.000000	0.000000
3331.809459	0.128548	0.576113	-0.018256	66.838478	48.390427	78.070335	-1.022524	0.000000	-1.568958	0.000000	0.000000	0.000000	-0.849424	0.236873	0.658371	0.000000	0.000000	4.000000	37.000000	0.000000
3331.812792	0.126018	0.577077	-0.015809	67.081627	53.131397	81.356163	-0.912796	0.000000	-1.427387	0.000000	0.000000	0.000000	-0.759049	0.289213	0.734093	0.000000	0.000000	4.000000	37.000000	0.000000
3331.816126	0.126018	0.577077	-0.015809	67.081627	53.131397	81.356163	-0.912796	0.000000	-1.427387	0.000000	0.000000	0.000000	-0.759049	0.289213	0.734093	0.000000	0.000000	4.000000	37.000000	0.000000
3331.819459	0.126018	0.577077	-0.015809	67.081627	53.131397	81.356163	-0.912796	0.000000	-1.427387	0.000000	0.000000	0.000000	-0.759049	0.289213	0.734093	0.000000	0.000000	4.000000	37.000000	0.000000
3331.822792	0.123712	0.578066	-0.013205	67.614449	57.349411	83.777290	-0.790447	0.000000	-1.300879	0.000000	0.000000	0.000000	-0.691637	0.296649	0.781234	0.000000	0.000000	4.000000	37.000000	0.000000
3331.826126	0.123712	0.578066	-0.013205	67.614449	57.349411	83.777290	-0.790447	0.000000	-1.300879	0.000000	0.000000	0.000000	-0.691637	0.296649	0.781234	0.000000	0.000000	4.000000	37.000000	0.000000
3331.829459	0.123712	0.578066	-0.013205	67.614449	57.349411	83.777290	-0.790447	0.000000	-1.300879	0.000000	0.000000	0.000000	-0.691637	0.296649	0.781234	0.000000	0.000000	4.000000	37.000000	0.000000
3331.832792	0.121732	0.579061	-0.010486	68.424850	61.227566	85.742142	-0.660241	0.000000	-1.185606	0.000000	0.000000	0.000000	-0.594112	0.298641	0.815586	0.000000	0.000000	4.000000	37.000000	0.000000
3331.836126	0.121732	0.579061	-0.010486	68.424850	61.227566	85.742142	-0.660241	0.000000	-1.185606	0.000000	0.000000	0.000000	-0.594112	0.298641	0.815586	0.000000	0.000000	4.000000	37.000000	0.000000
3331.839459	0.121732	0.579061	-0.010486	68.424850	61.227566	85.742142	-0.660241	0.000000	-1.185606	0.000000	0.000000	0.000000	-0.594112	0.298641	0.815586	0.000000	0.000000	4.000000	37.000000	0.000000
3331.842792	0.120315	0.580038	-0.007706	69.330147	65.132713	88.351868	-0.524310	0.000000	-1.086588	0.000000	0.000000	0.000000	-0.425150	0.292900	0.834190	0.000000	0.000000	4.000000	37.000000	0.000000
3331.846126	0.120315	0.580038	-0.007706	69.330147	65.132713	88.351868	-0.524310	0.000000	-1.086588	0.000000	0.000000	0.000000	-0.425150	0.292900	0.834190	0.000000	0.000000	4.000000	37.000000	0.000000
3331.849459	0.120315	0.580038	-0.007706	69.330147	65.132713	88.351868	-0.524310	0.000000	-1.086588	0.000000	0.000000	0.000000	-0.425150	0.292900	0.834190	0.000000	0.000000	4.000000	37.000000	0.000000
3331.852792	0.119530	0.580907	-0.005055	70.301315	69.109566	91.550430	-0.385279	0.000000	-1.015730	0.000000	0.000000	0.000000	-0.235302	0.260708	0.795188	0.000000	0.000000	4.000000	37.000000	0.000000
3331.856126	0.119530	0.580907	-0.005055	70.301315	69.109566	91.550430	-0.385279	0.000000	-1.015730	0.000000	0.000000	0.000000	-0.235302	0.260708	0.795188	0.000000	0.000000	4.000000	37.000000	0.000000
3331.859459	0.119530	0.580907	-0.005055	70.301315	69.109566	91.550430	-0.385279	0.000000	-1.015730	0.000000	0.000000	0.000000	-0.235302	0.260708	0.795188	0.000000	0.000000	4.000000	37.000000	0.000000
3331.862792	0.119229	0.581634	-0.002615	71.396355	73.215591	94.849686	-0.252747	0.000000	-0.976513	0.000000	0.000000	0.000000	-0.090331	0.218222	0.731933	0.000000	0.000000	4.000000	37.000000	0.000000
3331.866126	0.119229	0.581634	-0.002615	71.396355	73.215591	94.849686	-0.252747	0.000000	-0.976513	0.000000	0.000000	0.000000	-0.090331	0.218222	0.731933	0.000000	0.000000	4.000000	37.000000	0.000000
3331.869459	0.119229	0.581634	-0.002615	71.396355	73.215591	94.849686	-0.252747	0.000000	-0.976513	0.000000	0.000000	0.000000	-0.090331	0.218222	0.731933	0.000000	0.000000	4.000000	37.000000	0.000000
3331.872792	0.119453	0.582208	-0.000435	72.730827	77.551140	98.536217	-0.130758	0.000000	-0.961457	0.000000	0.000000	0.000000	0.067276	0.172025	0.654018	0.000000	0.000000	4.000000	37.000000	0.000000
3331.876126	0.119453	0.582208	-0.000435	72.730827	77.551140	98.536217	-0.130758	0.000000	-0.961457	0.000000	0.000000	0.000000	0.067276	0.172025	0.654018	0.000000	0.000000	4.000000	37.000000	0.000000
3331.879459	0.119453	0.582208	-0.000435	72.730827	77.551140	98.536217	-0.130758	0.000000	-0.961457	0.000000	0.000000	0.000000	0.067276	0.172025	0.654018	0.000000	0.000000	4.000000	37.000000	0.000000
3331.882792	0.120148	0.582583	0.001333	74.338196	82.195724	102.780190	-0.021755	0.000000	-0.972670	0.000000	0.000000	0.000000	0.208529	0.112488	0.530573	0.000000	0.000000	4.000000	37.000000	0.000000
3331.886126	0.120148	0.582583	0.001333	74.338196	82.195724	102.780190	-0.021755	0.000000	-0.972670	0.000000	0.000000	0.000000	0.208529	0.112488	0.530573	0.000000	0.000000	4.000000	37.000000	0.000000
3331.889459	0.120148	0.582583	0.001333	74.338196	82.195724	102.780190	-0.021755	0.000000	-0.972670	0.000000	0.000000	0.000000	0.208529	0.112488	0.530573	0.000000	0.000000	4.000000	37.000000	0.000000
3331.892792	0.121224	0.582818	0.002677	76.251442	87.026726	107.078461	0.066673	0.000000	-1.007425	0.000000	0.000000	0.000000	0.322619	0.070547	0.402920	0.000000	0.000000	4.000000	37.000000	0.000000
3331.896126	0.121224	0.582818	0.002677	76.251442	87.026726	107.078461	0.066673	0.000000	-1.007425	0.000000	0.000000	0.000000	0.322619	0.070547	0.402920	0.000000	0.000000	4.000000	37.000000	0.000000
3331.899459	0.121224	0.582818	0.002677	76.251442	87.026726	107.078461	0.066673	0.000000	-1.007425	0.000000	0.000000	0.000000	0.322619	0.070547	0.402920	0.000000	0.000000	4.000000	37.000000	0.000000
3331.902792	0.122787	0.582916	0.003631	78.426880	90.449905	109.765190	0.133827	0.000000	-1.061194	0.000000	0.000000	0.000000	0.468831	0.029631	0.286460	0.000000	0.000000	4.000000	37.000000	0.000000
3331.906126	0.122787	0.582916	0.003631	78.426880	90.449905	109.765190	0.133827	0.000000	-1.061194	0.000000	0.000000	0.000000	0.468831	0.029631	0.286460	0.000000	0.000000	4.000000	37.000000	0.000000
3331.909459	0.122787	0.582916	0.003631	78.426880	90.449905	109.765190	0.133827	0.000000	-1.061194	0.000000	0.000000	0.000000	0.468831	0.029631	0.286460	0.000000	0.000000	4.000000	37.000000	0.000000
3331.912792	0.124847	0.582899	0.004051	80.819748	90.462730	108.733627	0.181570	0.000000	-1.139333	0.000000	0.000000	0.000000	0.618053	-0.005253	0.125858	0.000000	0.000000	4.000000	37.000000	0.000000
3331.916126	0.124847	0.582899	0.004051	80.819748	90.462730	108.733627	0.181570	0.000000	-1.139333	0.000000	0.000000	0.000000	0.618053	-0.005253	0.125858	0.000000	0.000000	4.000000	37.000000	0.000000
3331.919459	0.124847	0.582899	0.004051	80.819748	90.462730	108.733627	0.181570	0.000000	-1.139333	0.000000	0.000000	0.000000	0.618053	-0.005253	0.125858	0.000000	0.000000	4.000000	37.000000	0.000000
3331.922792	0.127155	0.582774	0.003973	83.302269	87.217644	104.345314	0.202546	0.000000	-1.242342	0.000000	0.000000	0.000000	0.692347	-0.037606	-0.023501	0.000000	0.000000	4.000000	37.000000	0.000000
3331.926126	0.127155	0.582774	0.003973	83.302269	87.217644	104.345314	0.202546	0.000000	-1.242342	0.000000	0.000000	0.000000	0.692347	-0.037606	-0.023501	0.000000	0.000000	4.000000	37.000000	0.000000
3331.929459	0.127155	0.582774	0.003973	83.302269	87.217644	104.345314	0.202546	0.000000	-1.242342	0.000000	0.000000	0.000000	0.692347	-0.037606	-0.023501	0.000000	0.000000	4.000000	37.000000	0.000000
3331.932792	0.129593	0.582546	0.003333	85.703087	78.563797	94.905205	0.198630	0.000000	-1.357732	0.000000	0.000000	0.000000	0.731543	-0.068245	-0.191961	0.000000	0.000000	4.000000	37.000000	0.000000
3331.936126	0.129593	0.582546	0.003333	85.703087	78.563797	94.905205	0.198630	0.000000	-1.357732	0.000000	0.000000	0.000000	0.731543	-0.068245	-0.191961	0.000000	0.000000	4.000000	37.000000	0.000000
3331.939459	0.129593	0.582546	0.003333	85.703087	78.563797	94.905205	0.198630	0.000000	-1.357732	0.000000	0.000000	0.000000	0.731543	-0.068245	-0.191961	0.000000	0.000000	4.000000	37.000000	0.000000
3331.942792	0.132129	0.582173	0.002126	87.656235	50.622765	66.612648	0.166636	0.000000	-1.479656	0.000000	0.000000	0.000000	0.760736	-0.112016	-0.362112	0.000000	0.000000	4.000000	37.000000	0.000000
3331.946126	0.132129	0.582173	0.002126	87.656235	50.622765	66.612648	0.166636	0.000000	-1.479656	0.000000	0.000000	0.000000	0.760736	-0.112016	-0.362112	0.000000	0.000000	4.000000	37.000000	0.000000
3331.949459	0.132129	0.582173	0.002126	87.656235	50.622765	66.612648	0.166636	0.000000	-1.479656	0.000000	0.000000	0.000000	0.760736	-0.112016	-0.362112	0.000000	0.000000	4.000000	37.000000	0.000000
3331.952792	0.134611	0.581615	0.000514	87.667534	-11.209462	4.780571	0.106284	0.000000	-1.606445	0.000000	0.000000	0.000000	0.744648	-0.167237	-0.483451	0.000000	0.000000	4.000000	37.000000	0.000000
3331.956126	0.134611	0.581615	0.000514	87.667534	-11.209462	4.780571	0.106284	0.000000	-1.606445	0.000000	0.000000	0.000000	0.744648	-0.167237	-0.483451	0.000000	0.000000	4.000000	37.000000	0.000000
3331.959459	0.134611	0.581615	0.000514	87.667534	-11.209462	4.780571	0.106284	0.000000	-1.606445	0.000000	0.000000	0.000000	0.744648	-0.167237	-0.483451	0.000000	0.000000	4.000000	37.000000	0.000000
3331.962792	0.136957	0.580980	-0.001281	85.777565	-36.386101	-20.416864	0.025709	0.000000	-1.730554	0.000000	0.000000	0.000000	0.703710	-0.190642	-0.538542	0.000000	0.000000	4.000000	37.000000	0.000000
3331.966126	0.136957	0.580980	-0.001281	85.777565	-36.386101	-20.416864	0.025709	0.000000	-1.730554	0.000000	0.000000	0.000000	0.703710	-0.190642	-0.538542	0.000000	0.000000	4.000000	37.000000	0.000000
3331.969459	0.136957	0.580980	-0.001281	85.777565	-36.386101	-20.416864	0.025709	0.000000	-1.730554	0.000000	0.000000	0.000000	0.703710	-0.190642	-0.538542	0.000000	0.000000	4.000000	37.000000	0.000000
3331.972792	0.139074	0.580247	-0.003089	83.606682	-41.416340	-25.598001	-0.064048	0.000000	-1.847838	0.000000	0.000000	0.000000	0.635076	-0.219954	-0.542370	0.000000	0.000000	4.000000	37.000000	0.000000
3331.976126	0.139074	0.580247	-0.003089	83.606682	-41.416340	-25.598001	-0.064048	0.000000	-1.847838	0.000000	0.000000	0.000000	0.635076	-0.219954	-0.542370	0.000000	0.000000	4.000000	37.000000	0.000000
3331.979459	0.139074	0.580247	-0.003089	83.606682	-41.416340	-25.598001	-0.064048	0.000000	-1.847838	0.000000	0.000000	0.000000	0.635076	-0.219954	-0.542370	0.000000	0.000000	4.000000	37.000000	0.000000
3331.982792	0.140896	0.579419	-0.004819	81.645035	-41.669109	-25.599722	-0.154443	0.000000	-1.953684	0.000000	0.000000	0.000000	0.546762	-0.248195	-0.518912	0.000000	0.000000	4.000000	37.000000	0.000000
3331.986126	0.140896	0.579419	-0.004819	81.645035	-41.669109	-25.599722	-0.154443	0.000000	-1.953684	0.000000	0.000000	0.000000	0.546762	-0.248195	-0.518912	0.000000	0.000000	4.000000	37.000000	0.000000
3331.989459	0.140896	0.579419	-0.004819	81.645035	-41.669109	-25.599722	-0.154443	0.000000	-1.953684	0.000000	0.000000	0.000000	0.546762	-0.248195	-0.518912	0.000000	0.000000	4.000000	37.000000	0.000000
3331.992792	0.142339	0.578597	-0.006374	80.165909	-40.201126	-23.294003	-0.240929	0.000000	-2.044811	0.000000	0.000000	0.000000	0.432864	-0.246699	-0.466714	0.000000	0.000000	4.000000	37.000000	0.000000
3331.996126	0.142339	0.578597	-0.006374	80.165909	-40.201126	-23.294003	-0.240929	0.000000	-2.044811	0.000000	0.000000	0.000000	0.432864	-0.246699	-0.466714	0.000000	0.000000	4.000000	37.000000	0.000000
3331.999459	0.142339	0.578597	-0.006374	80.165909	-40.201126	-23.294003	-0.240929	0.000000	-2.044811	0.000000	0.000000	0.000000	0.432864	-0.246699	-0.466714	0.000000	0.000000	4.000000	37.000000	0.000000
3332.002792	0.143485	0.577787	-0.007802	79.256882	-37.800892	-19.550804	-0.318714	0.000000	-2.116956	0.000000	0.000000	0.000000	0.343808	-0.242915	-0.428372	0.000000	0.000000	4.000000	37.000000	0.000000
3332.006126	0.143485	0.577787	-0.007802	79.256882	-37.800892	-19.550804	-0.318714	0.000000	-2.116956	0.000000	0.000000	0.000000	0.343808	-0.242915	-0.428372	0.000000	0.000000	4.000000	37.000000	0.000000
3332.009459	0.143485	0.577787	-0.007802	79.256882	-37.800892	-19.550804	-0.318714	0.000000	-2.116956	0.000000	0.000000	0.000000	0.343808	-0.242915	-0.428372	0.000000	0.000000	4.000000	37.000000	0.000000
3332.012792	0.144217	0.576982	-0.009036	78.867516	-34.650875	-14.681027	-0.390110	0.000000	-2.174257	0.000000	0.000000	0.000000	0.219620	-0.241439	-0.370204	0.000000	0.000000	4.000000	37.000000	0.000000
3332.016126	0.144217	0.576982	-0.009036	78.867516	-34.650875	-14.681027	-0.390110	0.000000	-2.174257	0.000000	0.000000	0.000000	0.219620	-0.241439	-0.370204	0.000000	0.000000	4.000000	37.000000	0.000000
3332.019459	0.144217	0.576982	-0.009036	78.867516	-34.650875	-14.681027	-0.390110	0.000000	-2.174257	0.000000	0.000000	0.000000	0.219620	-0.241439	-0.370204	0.000000	0.000000	4.000000	37.000000	0.000000
3332.022792	0.144472	0.576162	-0.010139	78.737289	-31.261995	-9.568229	-0.451810	0.000000	-2.210860	0.000000	0.000000	0.000000	0.076319	-0.246263	-0.330726	0.000000	0.000000	4.000000	37.000000	0.000000
3332.026126	0.144472	0.576162	-0.010139	78.737289	-31.261995	-9.568229	-0.451810	0.000000	-2.210860	0.000000	0.000000	0.000000	0.076319	-0.246263	-0.330726	0.000000	0.000000	4.000000	37.000000	0.000000
3332.029459	0.144472	0.576162	-0.010139	78.737289	-31.261995	-9.568229	-0.451810	0.000000	-2.210860	0.000000	0.000000	0.000000	0.076319	-0.246263	-0.330726	0.000000	0.000000	4.000000	37.000000	0.000000
3332.032792	0.144275	0.575299	-0.011109	78.717674	-27.892948	-4.903820	-0.506931	0.000000	-2.223580	0.000000	0.000000	0.000000	-0.059037	-0.258674	-0.291252	0.000000	0.000000	4.000000	37.000000	0.000000
3332.036126	0.144275	0.575299	-0.011109	78.717674	-27.892948	-4.903820	-0.506931	0.000000	-2.223580	0.000000	0.000000	0.000000	-0.059037	-0.258674	-0.291252	0.000000	0.000000	4.000000	37.000000	0.000000
3332.039459	0.144275	0.575299	-0.011109	78.717674	-27.892948	-4.903820	-0.506931	0.000000	-2.223580	0.000000	0.000000	0.000000	-0.059037	-0.258674	-0.291252	0.000000	0.000000	4.000000	37.000000	0.000000
3332.042792	0.143879	0.574375	-0.012117	78.836021	-24.272266	-0.621892	-0.555473	0.000000	-2.213741	0.000000	0.000000	0.000000	-0.118727	-0.277223	-0.302155	0.000000	0.000000	4.000000	37.000000	0.000000
3332.046126	0.143879	0.574375	-0.012117	78.836021	-24.272266	-0.621892	-0.555473	0.000000	-2.213741	0.000000	0.000000	0.000000	-0.118727	-0.277223	-0.302155	0.000000	0.000000	4.000000	37.000000	0.000000
3332.049459	0.143879	0.574375	-0.012117	78.836021	-24.272266	-0.621892	-0.555473	0.000000	-2.213741	0.000000	0.000000	0.000000	-0.118727	-0.277223	-0.302155	0.000000	0.000000	4.000000	37.000000	0.000000
3332.052792	0.143470	0.573372	-0.013239	79.117493	-19.999023	4.486647	-0.605832	0.000000	-2.193953	0.000000	0.000000	0.000000	-0.122817	-0.300960	-0.336733	0.000000	0.000000	4.000000	37.000000	0.000000
3332.056126	0.143470	0.573372	-0.013239	79.117493	-19.999023	4.486647	-0.605832	0.000000	-2.193953	0.000000	0.000000	0.000000	-0.122817	-0.300960	-0.336733	0.000000	0.000000	4.000000	37.000000	0.000000
3332.059459	0.143470	0.573372	-0.013239	79.117493	-19.999023	4.486647	-0.605832	0.000000	-2.193953	0.000000	0.000000	0.000000	-0.122817	-0.300960	-0.336733	0.000000	0.000000	4.000000	37.000000	0.000000
3332.062792	0.143031	0.572380	-0.014381	79.474617	-14.983953	10.573580	-0.661955	0.000000	-2.173483	0.000000	0.000000	0.000000	-0.131569	-0.297691	-0.342487	0.000000	0.000000	4.000000	37.000000	0.000000
3332.066126	0.143031	0.572380	-0.014381	79.474617	-14.983953	10.573580	-0.661955	0.000000	-2.173483	0.000000	0.000000	0.000000	-0.131569	-0.297691	-0.342487	0.000000	0.000000	4.000000	37.000000	0.000000
3332.069459	0.143031	0.572380	-0.014381	79.474617	-14.983953	10.573580	-0.661955	0.000000	-2.173483	0.000000	0.000000	0.000000	-0.131569	-0.297691	-0.342487	0.000000	0.000000	4.000000	37.000000	0.000000
3332.072792	0.142461	0.571444	-0.015428	79.798294	-9.540278	17.220095	-0.719036	0.000000	-2.151555	0.000000	0.000000	0.000000	-0.170968	-0.280721	-0.314251	0.000000	0.000000	4.000000	37.000000	0.000000
3332.076126	0.142461	0.571444	-0.015428	79.798294	-9.540278	17.220095	-0.719036	0.000000	-2.151555	0.000000	0.000000	0.000000	-0.170968	-0.280721	-0.314251	0.000000	0.000000	4.000000	37.000000	0.000000
3332.079459	0.142461	0.571444	-0.015428	79.798294	-9.540278	17.220095	-0.719036	0.000000	-2.151555	0.000000	0.000000	0.000000	-0.170968	-0.280721	-0.314251	0.000000	0.000000	4.000000	37.000000	0.000000
3332.082792	0.141603	0.570602	-0.016226	80.015701	-4.198421	23.738686	-0.771411	0.000000	-2.123060	0.000000	0.000000	0.000000	-0.257318	-0.252503	-0.239199	0.000000	0.000000	4.000000	37.000000	0.000000
3332.086126	0.141603	0.570602	-0.016226	80.015701	-4.198421	23.738686	-0.771411	0.000000	-2.123060	0.000000	0.000000	0.000000	-0.257318	-0.252503	-0.239199	0.000000	0.000000	4.000000	37.000000	0.000000
3332.089459	0.141603	0.570602	-0.016226	80.015701	-4.198421	23.738686	-0.771411	0.000000	-2.123060	0.000000	0.000000	0.000000	-0.257318	-0.252503	-0.239199	0.000000	0.000000	4.000000	37.000000	0.000000
3332.092792	0.140559	0.569836	-0.016824	80.137115	0.812929	29.564108	-0.811278	0.000000	-2.080173	0.000000	0.000000	0.000000	-0.313454	-0.229834	-0.179472	0.000000	0.000000	4.000000	37.000000	0.000000
3332.096126	0.140559	0.569836	-0.016824	80.137115	0.812929	29.564108	-0.811278	0.000000	-2.080173	0.000000	0.000000	0.000000	-0.313454	-0.229834	-0.179472	0.000000	0.000000	4.000000	37.000000	0.000000
3332.099459	0.140559	0.569836	-0.016824	80.137115	0.812929	29.564108	-0.811278	0.000000	-2.080173	0.000000	0.000000	0.000000	-0.313454	-0.229834	-0.179472	0.000000	0.000000	4.000000	37.000000	0.000000
3332.102792	0.139455	0.569117	-0.017326	80.190575	5.533489	34.673622	-0.841190	0.000000	-2.027931	0.000000	0.000000	0.000000	-0.330956	-0.215666	-0.150799	0.000000	0.000000	4.000000	37.000000	0.000000
3332.106126	0.139455	0.569117	-0.017326	80.190575	5.533489	34.673622	-0.841190	0.000000	-2.027931	0.000000	0.000000	0.000000	-0.330956	-0.215666	-0.150799	0.000000	0.000000	4.000000	37.000000	0.000000
3332.109459	0.139455	0.569117	-0.017326	80.190575	5.533489	34.673622	-0.841190	0.000000	-2.027931	0.000000	0.000000	0.000000	-0.330956	-0.215666	-0.150799	0.000000	0.000000	4.000000	37.000000	0.000000
3332.112792	0.138285	0.568385	-0.017762	80.211159	10.180540	39.491680	-0.866323	0.000000	-1.972772	0.000000	0.000000	0.000000	-0.351098	-0.219670	-0.130572	0.000000	0.000000	4.000000	37.000000	0.000000
3332.116126	0.138285	0.568385	-0.017762	80.211159	10.180540	39.491680	-0.866323	0.000000	-1.972772	0.000000	0.000000	0.000000	-0.351098	-0.219670	-0.130572	0.000000	0.000000	4.000000	37.000000	0.000000
3332.119459	0.138285	0.568385	-0.017762	80.211159	10.180540	39.491680	-0.866323	0.000000	-1.972772	0.000000	0.000000	0.000000	-0.351098	-0.219670	-0.130572	0.000000	0.000000	4.000000	37.000000	0.000000
3332.122792	0.137101	0.567672	-0.018178	80.205536	14.921708	44.418949	-0.888085	0.000000	-1.914256	0.000000	0.000000	0.000000	-0.355167	-0.213919	-0.124913	0.000000	0.000000	4.000000	37.000000	0.000000
3332.126126	0.137101	0.567672	-0.018178	80.205536	14.921708	44.418949	-0.888085	0.000000	-1.914256	0.000000	0.000000	0.000000	-0.355167	-0.213919	-0.124913	0.000000	0.000000	4.000000	37.000000	0.000000
3332.129459	0.137101	0.567672	-0.018178	80.205536	14.921708	44.418949	-0.888085	0.000000	-1.914256	0.000000	0.000000	0.000000	-0.355167	-0.213919	-0.124913	0.000000	0.000000	4.000000	37.000000	0.000000
3332.132792	0.135978	0.566918	-0.018630	80.179611	19.654640	49.384190	-0.908904	0.000000	-1.855062	0.000000	0.000000	0.000000	-0.336879	-0.226194	-0.135490	0.000000	0.000000	4.000000	37.000000	0.000000
3332.136126	0.135978	0.566918	-0.018630	80.179611	19.654640	49.384190	-0.908904	0.000000	-1.855062	0.000000	0.000000	0.000000	-0.336879	-0.226194	-0.135490	0.000000	0.000000	4.000000	37.000000	0.000000
3332.139459	0.135978	0.566918	-0.018630	80.179611	19.654640	49.384190	-0.908904	0.000000	-1.855062	0.000000	0.000000	0.000000	-0.336879	-0.226194	-0.135490	0.000000	0.000000	4.000000	37.000000	0.000000
3332.142792	0.134866	0.566156	-0.019132	80.141701	24.023937	53.970253	-0.931485	0.000000	-1.798915	0.000000	0.000000	0.000000	-0.333745	-0.228639	-0.150686	0.000000	0.000000	4.000000	37.000000	0.000000
3332.146126	0.134866	0.566156	-0.019132	80.141701	24.023937	53.970253	-0.931485	0.000000	-1.798915	0.000000	0.000000	0.000000	-0.333745	-0.228639	-0.150686	0.000000	0.000000	4.000000	37.000000	0.000000
3332.149459	0.134866	0.566156	-0.019132	80.141701	24.023937	53.970253	-0.931485	0.000000	-1.798915	0.000000	0.000000	0.000000	-0.333745	-0.228639	-0.150686	0.000000	0.000000	4.000000	37.000000	0.000000
3332.152792	0.133729	0.565378	-0.019650	80.139931	27.424906	57.395802	-0.956600	0.000000	-1.743291	0.000000	0.000000	0.000000	-0.340944	-0.233302	-0.155252	0.000000	0.000000	4.000000	37.000000	0.000000
3332.156126	0.133729	0.565378	-0.019650	80.139931	27.424906	57.395802	-0.956600	0.000000	-1.743291	0.000000	0.000000	0.000000	-0.340944	-0.233302	-0.155252	0.000000	0.000000	4.000000	37.000000	0.000000
3332.159459	0.133729	0.565378	-0.019650	80.139931	27.424906	57.395802	-0.956600	0.000000	-1.743291	0.000000	0.000000	0.000000	-0.340944	-0.233302	-0.155252	0.000000	0.000000	4.000000	37.000000	0.000000
3332.162792	0.132524	0.564635	-0.020181	80.197128	29.399525	59.197433	-0.982475	0.000000	-1.686467	0.000000	0.000000	0.000000	-0.361564	-0.222934	-0.159504	0.000000	0.000000	4.000000	37.000000	0.000000
3332.166126	0.132524	0.564635	-0.020181	80.197128	29.399525	59.197433	-0.982475	0.000000	-1.686467	0.000000	0.000000	0.000000	-0.361564	-0.222934	-0.159504	0.000000	0.000000	4.000000	37.000000	0.000000
3332.169459	0.132524	0.564635	-0.020181	80.197128	29.399525	59.197433	-0.982475	0.000000	-1.686467	0.000000	0.000000	0.000000	-0.361564	-0.222934	-0.159504	0.000000	0.000000	4.000000	37.000000	0.000000
3332.172792	0.131289	0.563954	-0.020676	80.300407	29.890642	59.460541	-1.009059	0.000000	-1.626206	0.000000	0.000000	0.000000	-0.370663	-0.204517	-0.148593	0.000000	0.000000	4.000000	37.000000	0.000000
3332.176126	0.131289	0.563954	-0.020676	80.300407	29.890642	59.460541	-1.009059	0.000000	-1.626206	0.000000	0.000000	0.000000	-0.370663	-0.204517	-0.148593	0.000000	0.000000	4.000000	37.000000	0.000000
3332.179459	0.131289	0.563954	-0.020676	80.300407	29.890642	59.460541	-1.009059	0.000000	-1.626206	0.000000	0.000000	0.000000	-0.370663	-0.204517	-0.148593	0.000000	0.000000	4.000000	37.000000	0.000000
3332.182792	0.130074	0.563368	-0.021113	80.423447	29.703442	59.228054	-1.033824	0.000000	-1.564429	0.000000	0.000000	0.000000	-0.364238	-0.175789	-0.131016	0.000000	0.000000	4.000000	37.000000	0.000000
3332.186126	0.130074	0.563368	-0.021113	80.423447	29.703442	59.228054	-1.033824	0.000000	-1.564429	0.000000	0.000000	0.000000	-0.364238	-0.175789	-0.131016	0.000000	0.000000	4.000000	37.000000	0.000000
3332.189459	0.130074	0.563368	-0.021113	80.423447	29.703442	59.228054	-1.033824	0.000000	-1.564429	0.000000	0.000000	0.000000	-0.364238	-0.175789	-0.131016	0.000000	0.000000	4.000000	37.000000	0.000000
3332.192792	0.128859	0.562902	-0.021490	80.523270	29.520863	59.115158	-1.055660	0.000000	-1.503722	0.000000	0.000000	0.000000	-0.364589	-0.139798	-0.113077	0.000000	0.000000	4.000000	37.000000	0.000000
3332.196126	0.128859	0.562902	-0.021490	80.523270	29.520863	59.115158	-1.055660	0.000000	-1.503722	0.000000	0.000000	0.000000	-0.364589	-0.139798	-0.113077	0.000000	0.000000	4.000000	37.000000	0.000000
3332.199459	0.128859	0.562902	-0.021490	80.523270	29.520863	59.115158	-1.055660	0.000000	-1.503722	0.000000	0.000000	0.000000	-0.364589	-0.139798	-0.113077	0.000000	0.000000	4.000000	37.000000	0.000000
3332.202792	0.127603	0.562530	-0.021789	80.602005	29.431795	58.909042	-1.074507	0.000000	-1.442957	0.000000	0.000000	0.000000	-0.376912	-0.111403	-0.089718	0.000000	0.000000	4.000000	37.000000	0.000000
3332.206126	0.127603	0.562530	-0.021789	80.602005	29.431795	58.909042	-1.074507	0.000000	-1.442957	0.000000	0.000000	0.000000	-0.376912	-0.111403	-0.089718	0.000000	0.000000	4.000000	37.000000	0.000000
3332.209459	0.127603	0.562530	-0.021789	80.602005	29.431795	58.909042	-1.074507	0.000000	-1.442957	0.000000	0.000000	0.000000	-0.376912	-0.111403	-0.089718	0.000000	0.000000	4.000000	37.000000	0.000000
3332.212792	0.126303	0.562255	-0.021941	80.667358	29.274878	58.354713	-1.089460	0.000000	-1.380139	0.000000	0.000000	0.000000	-0.390009	-0.082491	-0.045646	0.000000	0.000000	4.000000	37.000000	0.000000
3332.216126	0.126303	0.562255	-0.021941	80.667358	29.274878	58.354713	-1.089460	0.000000	-1.380139	0.000000	0.000000	0.000000	-0.390009	-0.082491	-0.045646	0.000000	0.000000	4.000000	37.000000	0.000000
3332.219459	0.126303	0.562255	-0.021941	80.667358	29.274878	58.354713	-1.089460	0.000000	-1.380139	0.000000	0.000000	0.000000	-0.390009	-0.082491	-0.045646	0.000000	0.000000	4.000000	37.000000	0.000000
3332.222792	0.124922	0.562094	-0.021917	80.723793	28.796522	57.256187	-1.097067	0.000000	-1.315137	0.000000	0.000000	0.000000	-0.414253	-0.048490	0.007166	0.000000	0.000000	4.000000	37.000000	0.000000
3332.226126	0.124922	0.562094	-0.021917	80.723793	28.796522	57.256187	-1.097067	0.000000	-1.315137	0.000000	0.000000	0.000000	-0.414253	-0.048490	0.007166	0.000000	0.000000	4.000000	37.000000	0.000000
3332.229459	0.124922	0.562094	-0.021917	80.723793	28.796522	57.256187	-1.097067	0.000000	-1.315137	0.000000	0.000000	0.000000	-0.414253	-0.048490	0.007166	0.000000	0.000000	4.000000	37.000000	0.000000
3332.232792	0.123496	0.562072	-0.021666	80.774353	27.990862	55.797070	-1.095873	0.000000	-1.246095	0.000000	0.000000	0.000000	-0.427747	-0.006478	0.075367	0.000000	0.000000	4.000000	37.000000	0.000000
3332.236126	0.123496	0.562072	-0.021666	80.774353	27.990862	55.797070	-1.095873	0.000000	-1.246095	0.000000	0.000000	0.000000	-0.427747	-0.006478	0.075367	0.000000	0.000000	4.000000	37.000000	0.000000
3332.239459	0.123496	0.562072	-0.021666	80.774353	27.990862	55.797070	-1.095873	0.000000	-1.246095	0.000000	0.000000	0.000000	-0.427747	-0.006478	0.075367	0.000000	0.000000	4.000000	37.000000	0.000000
3332.242792	0.122114	0.562114	-0.021264	80.831406	26.890221	54.256561	-1.083312	0.000000	-1.174804	0.000000	0.000000	0.000000	-0.414745	0.012575	0.120742	0.000000	0.000000	4.000000	37.000000	0.000000
3332.246126	0.122114	0.562114	-0.021264	80.831406	26.890221	54.256561	-1.083312	0.000000	-1.174804	0.000000	0.000000	0.000000	-0.414745	0.012575	0.120742	0.000000	0.000000	4.000000	37.000000	0.000000
3332.249459	0.122114	0.562114	-0.021264	80.831406	26.890221	54.256561	-1.083312	0.000000	-1.174804	0.000000	0.000000	0.000000	-0.414745	0.012575	0.120742	0.000000	0.000000	4.000000	37.000000	0.000000
3332.252792	0.120751	0.562244	-0.020709	80.920998	25.426329	52.541199	-1.063188	0.000000	-1.105680	0.000000	0.000000	0.000000	-0.408860	0.039097	0.166295	0.000000	0.000000	4.000000	37.000000	0.000000
3332.256126	0.120751	0.562244	-0.020709	80.920998	25.426329	52.541199	-1.063188	0.000000	-1.105680	0.000000	0.000000	0.000000	-0.408860	0.039097	0.166295	0.000000	0.000000	4.000000	37.000000	0.000000
3332.259459	0.120751	0.562244	-0.020709	80.920998	25.426329	52.541199	-1.063188	0.000000	-1.105680	0.000000	0.000000	0.000000	-0.408860	0.039097	0.166295	0.000000	0.000000	4.000000	37.000000	0.000000
3332.262792	0.119398	0.562448	-0.019952	81.085464	23.479450	50.361572	-1.035472	0.000000	-1.037536	0.000000	0.000000	0.000000	-0.405908	0.061129	0.227355	0.000000	0.000000	4.000000	37.000000	0.000000
3332.266126	0.119398	0.562448	-0.019952	81.085464	23.479450	50.361572	-1.035472	0.000000	-1.037536	0.000000	0.000000	0.000000	-0.405908	0.061129	0.227355	0.000000	0.000000	4.000000	37.000000	0.000000
3332.269459	0.119398	0.562448	-0.019952	81.085464	23.479450	50.361572	-1.035472	0.000000	-1.037536	0.000000	0.000000	0.000000	-0.405908	0.061129	0.227355	0.000000	0.000000	4.000000	37.000000	0.000000
3332.272792	0.118071	0.562731	-0.019088	81.374161	20.964567	47.491676	-0.997580	0.000000	-0.969885	0.000000	0.000000	0.000000	-0.398129	0.084807	0.259093	0.000000	0.000000	4.000000	37.000000	0.000000
3332.276126	0.118071	0.562731	-0.019088	81.374161	20.964567	47.491676	-0.997580	0.000000	-0.969885	0.000000	0.000000	0.000000	-0.398129	0.084807	0.259093	0.000000	0.000000	4.000000	37.000000	0.000000
3332.279459	0.118071	0.562731	-0.019088	81.374161	20.964567	47.491676	-0.997580	0.000000	-0.969885	0.000000	0.000000	0.000000	-0.398129	0.084807	0.259093	0.000000	0.000000	4.000000	37.000000	0.000000
3332.282792	0.116750	0.563043	-0.018102	81.748024	17.747044	43.826580	-0.954398	0.000000	-0.903530	0.000000	0.000000	0.000000	-0.396055	0.093672	0.295850	0.000000	0.000000	4.000000	37.000000	0.000000
3332.286126	0.116750	0.563043	-0.018102	81.748024	17.747044	43.826580	-0.954398	0.000000	-0.903530	0.000000	0.000000	0.000000	-0.396055	0.093672	0.295850	0.000000	0.000000	4.000000	37.000000	0.000000
3332.289459	0.116750	0.563043	-0.018102	81.748024	17.747044	43.826580	-0.954398	0.000000	-0.903530	0.000000	0.000000	0.000000	-0.396055	0.093672	0.295850	0.000000	0.000000	4.000000	37.000000	0.000000
3332.292792	0.115425	0.563395	-0.016947	82.106880	13.832661	39.412373	-0.905089	0.000000	-0.837521	0.000000	0.000000	0.000000	-0.397494	0.105479	0.346356	0.000000	0.000000	4.000000	37.000000	0.000000
3332.296126	0.115425	0.563395	-0.016947	82.106880	13.832661	39.412373	-0.905089	0.000000	-0.837521	0.000000	0.000000	0.000000	-0.397494	0.105479	0.346356	0.000000	0.000000	4.000000	37.000000	0.000000
3332.299459	0.115425	0.563395	-0.016947	82.106880	13.832661	39.412373	-0.905089	0.000000	-0.837521	0.000000	0.000000	0.000000	-0.397494	0.105479	0.346356	0.000000	0.000000	4.000000	37.000000	0.000000
3332.302792	0.114089	0.563749	-0.015728	82.396095	9.422532	34.489971	-0.847363	0.000000	-0.771272	0.000000	0.000000	0.000000	-0.400891	0.106289	0.365648	0.000000	0.000000	4.000000	37.000000	0.000000
3332.306126	0.114089	0.563749	-0.015728	82.396095	9.422532	34.489971	-0.847363	0.000000	-0.771272	0.000000	0.000000	0.000000	-0.400891	0.106289	0.365648	0.000000	0.000000	4.000000	37.000000	0.000000
3332.309459	0.114089	0.563749	-0.015728	82.396095	9.422532	34.489971	-0.847363	0.000000	-0.771272	0.000000	0.000000	0.000000	-0.400891	0.106289	0.365648	0.000000	0.000000	4.000000	37.000000	0.000000
3332.312792	0.112797	0.564133	-0.014398	82.595909	4.677071	29.238342	-0.786422	0.000000	-0.704457	0.000000	0.000000	0.000000	-0.387510	0.115194	0.399037	0.000000	0.000000	4.000000	37.000000	0.000000
3332.316126	0.112797	0.564133	-0.014398	82.595909	4.677071	29.238342	-0.786422	0.000000	-0.704457	0.000000	0.000000	0.000000	-0.387510	0.115194	0.399037	0.000000	0.000000	4.000000	37.000000	0.000000
3332.319459	0.112797	0.564133	-0.014398	82.595909	4.677071	29.238342	-0.786422	0.000000	-0.704457	0.000000	0.000000	0.000000	-0.387510	0.115194	0.399037	0.000000	0.000000	4.000000	37.000000	0.000000
3332.322792	0.111519	0.564512	-0.012986	82.702171	-0.112049	23.967758	-0.719916	0.000000	-0.639872	0.000000	0.000000	0.000000	-0.383418	0.113710	0.423628	0.000000	0.000000	4.000000	37.000000	0.000000
3332.326126	0.111519	0.564512	-0.012986	82.702171	-0.112049	23.967758	-0.719916	0.000000	-0.639872	0.000000	0.000000	0.000000	-0.383418	0.113710	0.423628	0.000000	0.000000	4.000000	37.000000	0.000000
3332.329459	0.111519	0.564512	-0.012986	82.702171	-0.112049	23.967758	-0.719916	0.000000	-0.639872	0.000000	0.000000	0.000000	-0.383418	0.113710	0.423628	0.000000	0.000000	4.000000	37.000000	0.000000
3332.332792	0.110326	0.564921	-0.011473	82.711555	-4.692098	18.935150	-0.649311	0.000000	-0.575969	0.000000	0.000000	0.000000	-0.357979	0.122610	0.453935	0.000000	0.000000	4.000000	37.000000	0.000000
3332.336126	0.110326	0.564921	-0.011473	82.711555	-4.692098	18.935150	-0.649311	0.000000	-0.575969	0.000000	0.000000	0.000000	-0.357979	0.122610	0.453935	0.000000	0.000000	4.000000	37.000000	0.000000
3332.339459	0.110326	0.564921	-0.011473	82.711555	-4.692098	18.935150	-0.649311	0.000000	-0.575969	0.000000	0.000000	0.000000	-0.357979	0.122610	0.453935	0.000000	0.000000	4.000000	37.000000	0.000000
3332.342792	0.109242	0.565371	-0.009755	82.637337	-8.923692	14.271373	-0.573655	0.000000	-0.516306	0.000000	0.000000	0.000000	-0.325118	0.135074	0.515543	0.000000	0.000000	4.000000	37.000000	0.000000
3332.346126	0.109242	0.565371	-0.009755	82.637337	-8.923692	14.271373	-0.573655	0.000000	-0.516306	0.000000	0.000000	0.000000	-0.325118	0.135074	0.515543	0.000000	0.000000	4.000000	37.000000	0.000000
3332.349459	0.109242	0.565371	-0.009755	82.637337	-8.923692	14.271373	-0.573655	0.000000	-0.516306	0.000000	0.000000	0.000000	-0.325118	0.135074	0.515543	0.000000	0.000000	4.000000	37.000000	0.000000
3332.352792	0.108274	0.565830	-0.007802	82.475616	-12.686502	10.099308	-0.487731	0.000000	-0.462119	0.000000	0.000000	0.000000	-0.290646	0.137620	0.585862	0.000000	0.000000	4.000000	37.000000	0.000000
3332.356126	0.108274	0.565830	-0.007802	82.475616	-12.686502	10.099308	-0.487731	0.000000	-0.462119	0.000000	0.000000	0.000000	-0.290646	0.137620	0.585862	0.000000	0.000000	4.000000	37.000000	0.000000
3332.359459	0.108274	0.565830	-0.007802	82.475616	-12.686502	10.099308	-0.487731	0.000000	-0.462119	0.000000	0.000000	0.000000	-0.290646	0.137620	0.585862	0.000000	0.000000	4.000000	37.000000	0.000000
3332.362792	0.107418	0.566296	-0.005614	82.251518	-15.923003	6.484212	-0.390088	0.000000	-0.413678	0.000000	0.000000	0.000000	-0.256675	0.139934	0.656199	0.000000	0.000000	4.000000	37.000000	0.000000
3332.366126	0.107418	0.566296	-0.005614	82.251518	-15.923003	6.484212	-0.390088	0.000000	-0.413678	0.000000	0.000000	0.000000	-0.256675	0.139934	0.656199	0.000000	0.000000	4.000000	37.000000	0.000000
3332.369459	0.107418	0.566296	-0.005614	82.251518	-15.923003	6.484212	-0.390088	0.000000	-0.413678	0.000000	0.000000	0.000000	-0.256675	0.139934	0.656199	0.000000	0.000000	4.000000	37.000000	0.000000
3332.372792	0.106835	0.566779	-0.003188	81.980553	-18.497776	3.556621	-0.280721	0.000000	-0.370899	0.000000	0.000000	0.000000	-0.175042	0.144922	0.727943	0.000000	0.000000	4.000000	37.000000	0.000000
3332.376126	0.106835	0.566779	-0.003188	81.980553	-18.497776	3.556621	-0.280721	0.000000	-0.370899	0.000000	0.000000	0.000000	-0.175042	0.144922	0.727943	0.000000	0.000000	4.000000	37.000000	0.000000
3332.379459	0.106835	0.566779	-0.003188	81.980553	-18.497776	3.556621	-0.280721	0.000000	-0.370899	0.000000	0.000000	0.000000	-0.175042	0.144922	0.727943	0.000000	0.000000	4.000000	37.000000	0.000000
3332.382792	0.106515	0.567268	-0.000563	81.721581	-20.429945	1.334423	-0.159397	0.000000	-0.341725	0.000000	0.000000	0.000000	-0.095926	0.146624	0.787587	0.000000	0.000000	4.000000	37.000000	0.000000
3332.386126	0.106515	0.567268	-0.000563	81.721581	-20.429945	1.334423	-0.159397	0.000000	-0.341725	0.000000	0.000000	0.000000	-0.095926	0.146624	0.787587	0.000000	0.000000	4.000000	37.000000	0.000000
3332.389459	0.106515	0.567268	-0.000563	81.721581	-20.429945	1.334423	-0.159397	0.000000	-0.341725	0.000000	0.000000	0.000000	-0.095926	0.146624	0.787587	0.000000	0.000000	4.000000	37.000000	0.000000
3332.392792	0.106439	0.567698	0.002169	81.620697	-22.250917	-0.670528	-0.028133	0.000000	-0.325738	0.000000	0.000000	0.000000	-0.022580	0.129123	0.819579	0.000000	0.000000	4.000000	37.000000	0.000000
3332.396126	0.106439	0.567698	0.002169	81.620697	-22.250917	-0.670528	-0.028133	0.000000	-0.325738	0.000000	0.000000	0.000000	-0.022580	0.129123	0.819579	0.000000	0.000000	4.000000	37.000000	0.000000
3332.399459	0.106439	0.567698	0.002169	81.620697	-22.250917	-0.670528	-0.028133	0.000000	-0.325738	0.000000	0.000000	0.000000	-0.022580	0.129123	0.819579	0.000000	0.000000	4.000000	37.000000	0.000000
3332.402792	0.106684	0.568030	0.004822	81.818878	-24.997627	-3.493983	0.108464	0.000000	-0.321974	0.000000	0.000000	0.000000	0.073468	0.099464	0.795717	0.000000	0.000000	4.000000	37.000000	0.000000
3332.406126	0.106684	0.568030	0.004822	81.818878	-24.997627	-3.493983	0.108464	0.000000	-0.321974	0.000000	0.000000	0.000000	0.073468	0.099464	0.795717	0.000000	0.000000	4.000000	37.000000	0.000000
3332.409459	0.106684	0.568030	0.004822	81.818878	-24.997627	-3.493983	0.108464	0.000000	-0.321974	0.000000	0.000000	0.000000	0.073468	0.099464	0.795717	0.000000	0.000000	4.000000	37.000000	0.000000
3332.412792	0.107264	0.568271	0.007434	82.196342	-28.420649	-6.917511	0.241083	0.000000	-0.334219	0.000000	0.000000	0.000000	0.174012	0.072298	0.783788	0.000000	0.000000	4.000000	37.000000	0.000000
3332.416126	0.107264	0.568271	0.007434	82.196342	-28.420649	-6.917511	0.241083	0.000000	-0.334219	0.000000	0.000000	0.000000	0.174012	0.072298	0.783788	0.000000	0.000000	4.000000	37.000000	0.000000
3332.419459	0.107264	0.568271	0.007434	82.196342	-28.420649	-6.917511	0.241083	0.000000	-0.334219	0.000000	0.000000	0.000000	0.174012	0.072298	0.783788	0.000000	0.000000	4.000000	37.000000	0.000000
3332.422792	0.108164	0.568393	0.010017	82.589951	-32.075157	-10.566259	0.371714	0.000000	-0.363221	0.000000	0.000000	0.000000	0.269986	0.036735	0.774796	0.000000	0.000000	4.000000	37.000000	0.000000
3332.426126	0.108164	0.568393	0.010017	82.589951	-32.075157	-10.566259	0.371714	0.000000	-0.363221	0.000000	0.000000	0.000000	0.269986	0.036735	0.774796	0.000000	0.000000	4.000000	37.000000	0.000000
3332.429459	0.108164	0.568393	0.010017	82.589951	-32.075157	-10.566259	0.371714	0.000000	-0.363221	0.000000	0.000000	0.000000	0.269986	0.036735	0.774796	0.000000	0.000000	4.000000	37.000000	0.000000
3332.432792	0.109317	0.568404	0.012560	82.926735	-36.124283	-14.666549	0.500847	0.000000	-0.408219	0.000000	0.000000	0.000000	0.345854	0.003101	0.763042	0.000000	0.000000	4.000000	37.000000	0.000000
3332.436126	0.109317	0.568404	0.012560	82.926735	-36.124283	-14.666549	0.500847	0.000000	-0.408219	0.000000	0.000000	0.000000	0.345854	0.003101	0.763042	0.000000	0.000000	4.000000	37.000000	0.000000
3332.439459	0.109317	0.568404	0.012560	82.926735	-36.124283	-14.666549	0.500847	0.000000	-0.408219	0.000000	0.000000	0.000000	0.345854	0.003101	0.763042	0.000000	0.000000	4.000000	37.000000	0.000000
3332.442792	0.110823	0.568326	0.014968	83.134819	-40.669334	-19.399302	0.628021	0.000000	-0.465861	0.000000	0.000000	0.000000	0.451735	-0.023339	0.722281	0.000000	0.000000	4.000000	37.000000	0.000000
3332.446126	0.110823	0.568326	0.014968	83.134819	-40.669334	-19.399302	0.628021	0.000000	-0.465861	0.000000	0.000000	0.000000	0.451735	-0.023339	0.722281	0.000000	0.000000	4.000000	37.000000	0.000000
3332.449459	0.110823	0.568326	0.014968	83.134819	-40.669334	-19.399302	0.628021	0.000000	-0.465861	0.000000	0.000000	0.000000	0.451735	-0.023339	0.722281	0.000000	0.000000	4.000000	37.000000	0.000000
3332.452792	0.112618	0.568186	0.017247	83.172859	-45.518948	-24.595282	0.748401	0.000000	-0.541150	0.000000	0.000000	0.000000	0.538502	-0.042063	0.683623	0.000000	0.000000	4.000000	37.000000	0.000000
3332.456126	0.112618	0.568186	0.017247	83.172859	-45.518948	-24.595282	0.748401	0.000000	-0.541150	0.000000	0.000000	0.000000	0.538502	-0.042063	0.683623	0.000000	0.000000	4.000000	37.000000	0.000000
3332.459459	0.112618	0.568186	0.017247	83.172859	-45.518948	-24.595282	0.748401	0.000000	-0.541150	0.000000	0.000000	0.000000	0.538502	-0.042063	0.683623	0.000000	0.000000	4.000000	37.000000	0.000000
3332.462792	0.114766	0.567947	0.019344	83.058189	-50.474525	-30.038586	0.862338	0.000000	-0.630901	0.000000	0.000000	0.000000	0.644343	-0.071600	0.629046	0.000000	0.000000	4.000000	37.000000	0.000000
3332.466126	0.114766	0.567947	0.019344	83.058189	-50.474525	-30.038586	0.862338	0.000000	-0.630901	0.000000	0.000000	0.000000	0.644343	-0.071600	0.629046	0.000000	0.000000	4.000000	37.000000	0.000000
3332.469459	0.114766	0.567947	0.019344	83.058189	-50.474525	-30.038586	0.862338	0.000000	-0.630901	0.000000	0.000000	0.000000	0.644343	-0.071600	0.629046	0.000000	0.000000	4.000000	37.000000	0.000000
3332.472792	0.117245	0.567663	0.021248	82.793472	-55.014282	-35.184433	0.967179	0.000000	-0.738291	0.000000	0.000000	0.000000	0.743701	-0.085147	0.571305	0.000000	0.000000	4.000000	37.000000	0.000000
3332.476126	0.117245	0.567663	0.021248	82.793472	-55.014282	-35.184433	0.967179	0.000000	-0.738291	0.000000	0.000000	0.000000	0.743701	-0.085147	0.571305	0.000000	0.000000	4.000000	37.000000	0.000000
3332.479459	0.117245	0.567663	0.021248	82.793472	-55.014282	-35.184433	0.967179	0.000000	-0.738291	0.000000	0.000000	0.000000	0.743701	-0.085147	0.571305	0.000000	0.000000	4.000000	37.000000	0.000000
3332.482792	0.120099	0.567317	0.022927	82.403145	-59.024673	-39.897682	1.062397	0.000000	-0.862241	0.000000	0.000000	0.000000	0.856351	-0.103945	0.503708	0.000000	0.000000	4.000000	37.000000	0.000000
3332.486126	0.120099	0.567317	0.022927	82.403145	-59.024673	-39.897682	1.062397	0.000000	-0.862241	0.000000	0.000000	0.000000	0.856351	-0.103945	0.503708	0.000000	0.000000	4.000000	37.000000	0.000000
3332.489459	0.120099	0.567317	0.022927	82.403145	-59.024673	-39.897682	1.062397	0.000000	-0.862241	0.000000	0.000000	0.000000	0.856351	-0.103945	0.503708	0.000000	0.000000	4.000000	37.000000	0.000000
3332.492792	0.123329	0.566863	0.024364	81.879433	-62.318420	-43.761757	1.146348	0.000000	-1.004966	0.000000	0.000000	0.000000	0.968884	-0.136194	0.430977	0.000000	0.000000	4.000000	37.000000	0.000000
3332.496126	0.123329	0.566863	0.024364	81.879433	-62.318420	-43.761757	1.146348	0.000000	-1.004966	0.000000	0.000000	0.000000	0.968884	-0.136194	0.430977	0.000000	0.000000	4.000000	37.000000	0.000000
3332.499459	0.123329	0.566863	0.024364	81.879433	-62.318420	-43.761757	1.146348	0.000000	-1.004966	0.000000	0.000000	0.000000	0.968884	-0.136194	0.430977	0.000000	0.000000	4.000000	37.000000	0.000000
3332.502792	0.126834	0.566355	0.025631	81.231125	-64.814400	-46.279602	1.218177	0.000000	-1.166447	0.000000	0.000000	0.000000	1.051378	-0.152189	0.380170	0.000000	0.000000	4.000000	37.000000	0.000000
3332.506126	0.126834	0.566355	0.025631	81.231125	-64.814400	-46.279602	1.218177	0.000000	-1.166447	0.000000	0.000000	0.000000	1.051378	-0.152189	0.380170	0.000000	0.000000	4.000000	37.000000	0.000000
3332.509459	0.126834	0.566355	0.025631	81.231125	-64.814400	-46.279602	1.218177	0.000000	-1.166447	0.000000	0.000000	0.000000	1.051378	-0.152189	0.380170	0.000000	0.000000	4.000000	37.000000	0.000000
3332.512792	0.130533	0.565814	0.026697	80.467850	-66.496071	-47.604454	1.281539	0.000000	-1.341676	0.000000	0.000000	0.000000	1.109765	-0.162506	0.319825	0.000000	0.000000	4.000000	37.000000	0.000000
3332.516126	0.130533	0.565814	0.026697	80.467850	-66.496071	-47.604454	1.281539	0.000000	-1.341676	0.000000	0.000000	0.000000	1.109765	-0.162506	0.319825	0.000000	0.000000	4.000000	37.000000	0.000000
3332.519459	0.130533	0.565814	0.026697	80.467850	-66.496071	-47.604454	1.281539	0.000000	-1.341676	0.000000	0.000000	0.000000	1.109765	-0.162506	0.319825	0.000000	0.000000	4.000000	37.000000	0.000000
3332.522792	0.134462	0.565192	0.027602	79.628494	-67.479347	-48.027477	1.334843	0.000000	-1.526637	0.000000	0.000000	0.000000	1.178912	-0.186493	0.271473	0.000000	0.000000	4.000000	37.000000	0.000000
3332.526126	0.134462	0.565192	0.027602	79.628494	-67.479347	-48.027477	1.334843	0.000000	-1.526637	0.000000	0.000000	0.000000	1.178912	-0.186493	0.271473	0.000000	0.000000	4.000000	37.000000	0.000000
3332.529459	0.134462	0.565192	0.027602	79.628494	-67.479347	-48.027477	1.334843	0.000000	-1.526637	0.000000	0.000000	0.000000	1.178912	-0.186493	0.271473	0.000000	0.000000	4.000000	37.000000	0.000000
3332.532792	0.138494	0.564520	0.028239	78.754860	-67.955467	-47.940258	1.380089	0.000000	-1.723122	0.000000	0.000000	0.000000	1.209334	-0.201662	0.191108	0.000000	0.000000	4.000000	37.000000	0.000000
3332.536126	0.138494	0.564520	0.028239	78.754860	-67.955467	-47.940258	1.380089	0.000000	-1.723122	0.000000	0.000000	0.000000	1.209334	-0.201662	0.191108	0.000000	0.000000	4.000000	37.000000	0.000000
3332.539459	0.138494	0.564520	0.028239	78.754860	-67.955467	-47.940258	1.380089	0.000000	-1.723122	0.000000	0.000000	0.000000	1.209334	-0.201662	0.191108	0.000000	0.000000	4.000000	37.000000	0.000000
3332.542792	0.142638	0.563825	0.028661	77.878326	-68.041458	-47.716587	1.411940	0.000000	-1.924678	0.000000	0.000000	0.000000	1.243453	-0.208425	0.126737	0.000000	0.000000	4.000000	37.000000	0.000000
3332.546126	0.142638	0.563825	0.028661	77.878326	-68.041458	-47.716587	1.411940	0.000000	-1.924678	0.000000	0.000000	0.000000	1.243453	-0.208425	0.126737	0.000000	0.000000	4.000000	37.000000	0.000000
3332.549459	0.142638	0.563825	0.028661	77.878326	-68.041458	-47.716587	1.411940	0.000000	-1.924678	0.000000	0.000000	0.000000	1.243453	-0.208425	0.126737	0.000000	0.000000	4.000000	37.000000	0.000000
3332.552792	0.146790	0.563084	0.028772	77.085304	-67.894882	-47.569740	1.433063	0.000000	-2.131921	0.000000	0.000000	0.000000	1.245409	-0.222454	0.033213	0.000000	0.000000	4.000000	37.000000	0.000000
3332.556126	0.146790	0.563084	0.028772	77.085304	-67.894882	-47.569740	1.433063	0.000000	-2.131921	0.000000	0.000000	0.000000	1.245409	-0.222454	0.033213	0.000000	0.000000	4.000000	37.000000	0.000000
3332.559459	0.146790	0.563084	0.028772	77.085304	-67.894882	-47.569740	1.433063	0.000000	-2.131921	0.000000	0.000000	0.000000	1.245409	-0.222454	0.033213	0.000000	0.000000	4.000000	37.000000	0.000000
3332.562792	0.150953	0.562289	0.028526	76.481461	-67.625809	-47.403919	1.438598	0.000000	-2.339489	0.000000	0.000000	0.000000	1.248872	-0.238413	-0.073892	0.000000	0.000000	4.000000	37.000000	0.000000
3332.566126	0.150953	0.562289	0.028526	76.481461	-67.625809	-47.403919	1.438598	0.000000	-2.339489	0.000000	0.000000	0.000000	1.248872	-0.238413	-0.073892	0.000000	0.000000	4.000000	37.000000	0.000000
3332.569459	0.150953	0.562289	0.028526	76.481461	-67.625809	-47.403919	1.438598	0.000000	-2.339489	0.000000	0.000000	0.000000	1.248872	-0.238413	-0.073892	0.000000	0.000000	4.000000	37.000000	0.000000
3332.572792	0.155153	0.561479	0.027948	76.105064	-67.292114	-46.931507	1.426283	0.000000	-2.547634	0.000000	0.000000	0.000000	1.260205	-0.243000	-0.173320	0.000000	0.000000	4.000000	37.000000	0.000000
3332.576126	0.155153	0.561479	0.027948	76.105064	-67.292114	-46.931507	1.426283	0.000000	-2.547634	0.000000	0.000000	0.000000	1.260205	-0.243000	-0.173320	0.000000	0.000000	4.000000	37.000000	0.000000
3332.579459	0.155153	0.561479	0.027948	76.105064	-67.292114	-46.931507	1.426283	0.000000	-2.547634	0.000000	0.000000	0.000000	1.260205	-0.243000	-0.173320	0.000000	0.000000	4.000000	37.000000	0.000000
3332.582792	0.159241	0.560695	0.026989	75.920250	-67.013748	-46.117702	1.397396	0.000000	-2.757668	0.000000	0.000000	0.000000	1.226331	-0.235246	-0.287802	0.000000	0.000000	4.000000	37.000000	0.000000
3332.586126	0.159241	0.560695	0.026989	75.920250	-67.013748	-46.117702	1.397396	0.000000	-2.757668	0.000000	0.000000	0.000000	1.226331	-0.235246	-0.287802	0.000000	0.000000	4.000000	37.000000	0.000000
3332.589459	0.159241	0.560695	0.026989	75.920250	-67.013748	-46.117702	1.397396	0.000000	-2.757668	0.000000	0.000000	0.000000	1.226331	-0.235246	-0.287802	0.000000	0.000000	4.000000	37.000000	0.000000
3332.592792	0.162975	0.559936	0.025796	75.854187	-66.870995	-45.168201	1.349429	0.000000	-2.962057	0.000000	0.000000	0.000000	1.120265	-0.227507	-0.357848	0.000000	0.000000	4.000000	37.000000	0.000000
3332.596126	0.162975	0.559936	0.025796	75.854187	-66.870995	-45.168201	1.349429	0.000000	-2.962057	0.000000	0.000000	0.000000	1.120265	-0.227507	-0.357848	0.000000	0.000000	4.000000	37.000000	0.000000
3332.599459	0.162975	0.559936	0.025796	75.854187	-66.870995	-45.168201	1.349429	0.000000	-2.962057	0.000000	0.000000	0.000000	1.120265	-0.227507	-0.357848	0.000000	0.000000	4.000000	37.000000	0.000000
3332.602792	0.166401	0.559251	0.024373	75.841827	-66.837685	-44.450050	1.289788	0.000000	-3.148768	0.000000	0.000000	0.000000	1.027606	-0.205611	-0.426847	0.000000	0.000000	4.000000	37.000000	0.000000
3332.606126	0.166401	0.559251	0.024373	75.841827	-66.837685	-44.450050	1.289788	0.000000	-3.148768	0.000000	0.000000	0.000000	1.027606	-0.205611	-0.426847	0.000000	0.000000	4.000000	37.000000	0.000000
3332.609459	0.166401	0.559251	0.024373	75.841827	-66.837685	-44.450050	1.289788	0.000000	-3.148768	0.000000	0.000000	0.000000	1.027606	-0.205611	-0.426847	0.000000	0.000000	4.000000	37.000000	0.000000
3332.612792	0.169555	0.558593	0.022699	75.851379	-66.863106	-44.073769	1.218647	0.000000	-3.320036	0.000000	0.000000	0.000000	0.946137	-0.197234	-0.502059	0.000000	0.000000	4.000000	37.000000	0.000000
3332.616126	0.169555	0.558593	0.022699	75.851379	-66.863106	-44.073769	1.218647	0.000000	-3.320036	0.000000	0.000000	0.000000	0.946137	-0.197234	-0.502059	0.000000	0.000000	4.000000	37.000000	0.000000
3332.619459	0.169555	0.558593	0.022699	75.851379	-66.863106	-44.073769	1.218647	0.000000	-3.320036	0.000000	0.000000	0.000000	0.946137	-0.197234	-0.502059	0.000000	0.000000	4.000000	37.000000	0.000000
3332.622792	0.172431	0.557963	0.020848	75.860924	-66.926331	-43.738522	1.134970	0.000000	-3.477725	0.000000	0.000000	0.000000	0.862972	-0.189260	-0.555451	0.000000	0.000000	4.000000	37.000000	0.000000
3332.626126	0.172431	0.557963	0.020848	75.860924	-66.926331	-43.738522	1.134970	0.000000	-3.477725	0.000000	0.000000	0.000000	0.862972	-0.189260	-0.555451	0.000000	0.000000	4.000000	37.000000	0.000000
3332.629459	0.172431	0.557963	0.020848	75.860924	-66.926331	-43.738522	1.134970	0.000000	-3.477725	0.000000	0.000000	0.000000	0.862972	-0.189260	-0.555451	0.000000	0.000000	4.000000	37.000000	0.000000
3332.632792	0.175095	0.557356	0.018866	75.885872	-66.775803	-42.955898	1.042395	0.000000	-3.621554	0.000000	0.000000	0.000000	0.799167	-0.181827	-0.594601	0.000000	0.000000	4.000000	37.000000	0.000000
3332.636126	0.175095	0.557356	0.018866	75.885872	-66.775803	-42.955898	1.042395	0.000000	-3.621554	0.000000	0.000000	0.000000	0.799167	-0.181827	-0.594601	0.000000	0.000000	4.000000	37.000000	0.000000
3332.639459	0.175095	0.557356	0.018866	75.885872	-66.775803	-42.955898	1.042395	0.000000	-3.621554	0.000000	0.000000	0.000000	0.799167	-0.181827	-0.594601	0.000000	0.000000	4.000000	37.000000	0.000000
3332.642792	0.177583	0.556758	0.016723	75.945534	-65.973976	-41.303230	0.943295	0.000000	-3.754749	0.000000	0.000000	0.000000	0.746542	-0.179691	-0.642763	0.000000	0.000000	4.000000	37.000000	0.000000
3332.646126	0.177583	0.556758	0.016723	75.945534	-65.973976	-41.303230	0.943295	0.000000	-3.754749	0.000000	0.000000	0.000000	0.746542	-0.179691	-0.642763	0.000000	0.000000	4.000000	37.000000	0.000000
3332.649459	0.177583	0.556758	0.016723	75.945534	-65.973976	-41.303230	0.943295	0.000000	-3.754749	0.000000	0.000000	0.000000	0.746542	-0.179691	-0.642763	0.000000	0.000000	4.000000	37.000000	0.000000
3332.652792	0.179851	0.556138	0.014445	76.033356	-64.406029	-38.917454	0.836168	0.000000	-3.879173	0.000000	0.000000	0.000000	0.680368	-0.185853	-0.683598	0.000000	0.000000	4.000000	37.000000	0.000000
3332.656126	0.179851	0.556138	0.014445	76.033356	-64.406029	-38.917454	0.836168	0.000000	-3.879173	0.000000	0.000000	0.000000	0.680368	-0.185853	-0.683598	0.000000	0.000000	4.000000	37.000000	0.000000
3332.659459	0.179851	0.556138	0.014445	76.033356	-64.406029	-38.917454	0.836168	0.000000	-3.879173	0.000000	0.000000	0.000000	0.680368	-0.185853	-0.683598	0.000000	0.000000	4.000000	37.000000	0.000000
3332.662792	0.181914	0.555455	0.011945	76.129425	-62.428040	-36.290077	0.722235	0.000000	-3.992568	0.000000	0.000000	0.000000	0.618923	-0.204980	-0.750050	0.000000	0.000000	4.000000	37.000000	0.000000
3332.666126	0.181914	0.555455	0.011945	76.129425	-62.428040	-36.290077	0.722235	0.000000	-3.992568	0.000000	0.000000	0.000000	0.618923	-0.204980	-0.750050	0.000000	0.000000	4.000000	37.000000	0.000000
3332.669459	0.181914	0.555455	0.011945	76.129425	-62.428040	-36.290077	0.722235	0.000000	-3.992568	0.000000	0.000000	0.000000	0.618923	-0.204980	-0.750050	0.000000	0.000000	4.000000	37.000000	0.000000
3332.672792	0.183688	0.554700	0.009213	76.227036	-60.188473	-33.533333	0.597227	0.000000	-4.095722	0.000000	0.000000	0.000000	0.532103	-0.226361	-0.819505	0.000000	0.000000	4.000000	37.000000	0.000000
3332.676126	0.183688	0.554700	0.009213	76.227036	-60.188473	-33.533333	0.597227	0.000000	-4.095722	0.000000	0.000000	0.000000	0.532103	-0.226361	-0.819505	0.000000	0.000000	4.000000	37.000000	0.000000
3332.679459	0.183688	0.554700	0.009213	76.227036	-60.188473	-33.533333	0.597227	0.000000	-4.095722	0.000000	0.000000	0.000000	0.532103	-0.226361	-0.819505	0.000000	0.000000	4.000000	37.000000	0.000000
3332.682792	0.185093	0.553912	0.006252	76.316040	-57.655300	-30.407555	0.460643	0.000000	-4.184405	0.000000	0.000000	0.000000	0.421598	-0.236481	-0.888332	0.000000	0.000000	4.000000	37.000000	0.000000
3332.686126	0.185093	0.553912	0.006252	76.316040	-57.655300	-30.407555	0.460643	0.000000	-4.184405	0.000000	0.000000	0.000000	0.421598	-0.236481	-0.888332	0.000000	0.000000	4.000000	37.000000	0.000000
3332.689459	0.185093	0.553912	0.006252	76.316040	-57.655300	-30.407555	0.460643	0.000000	-4.184405	0.000000	0.000000	0.000000	0.421598	-0.236481	-0.888332	0.000000	0.000000	4.000000	37.000000	0.000000
3332.692792	0.186141	0.553203	0.003218	76.348473	-54.772346	-27.090057	0.312587	0.000000	-4.254672	0.000000	0.000000	0.000000	0.314281	-0.212731	-0.910144	0.000000	0.000000	4.000000	37.000000	0.000000
3332.696126	0.186141	0.553203	0.003218	76.348473	-54.772346	-27.090057	0.312587	0.000000	-4.254672	0.000000	0.000000	0.000000	0.314281	-0.212731	-0.910144	0.000000	0.000000	4.000000	37.000000	0.000000
3332.699459	0.186141	0.553203	0.003218	76.348473	-54.772346	-27.090057	0.312587	0.000000	-4.254672	0.000000	0.000000	0.000000	0.314281	-0.212731	-0.910144	0.000000	0.000000	4.000000	37.000000	0.000000
3332.702792	0.186869	0.552606	0.000138	76.295799	-51.573097	-23.756931	0.160897	0.000000	-4.307052	0.000000	0.000000	0.000000	0.218356	-0.178964	-0.924018	0.000000	0.000000	4.000000	37.000000	0.000000
3332.706126	0.186869	0.552606	0.000138	76.295799	-51.573097	-23.756931	0.160897	0.000000	-4.307052	0.000000	0.000000	0.000000	0.218356	-0.178964	-0.924018	0.000000	0.000000	4.000000	37.000000	0.000000
3332.709459	0.186869	0.552606	0.000138	76.295799	-51.573097	-23.756931	0.160897	0.000000	-4.307052	0.000000	0.000000	0.000000	0.218356	-0.178964	-0.924018	0.000000	0.000000	4.000000	37.000000	0.000000
3332.712792	0.187259	0.552047	-0.002917	76.167114	-48.227287	-20.567356	0.006894	0.000000	-4.343444	0.000000	0.000000	0.000000	0.116901	-0.167695	-0.916384	0.000000	0.000000	4.000000	37.000000	0.000000
3332.716126	0.187259	0.552047	-0.002917	76.167114	-48.227287	-20.567356	0.006894	0.000000	-4.343444	0.000000	0.000000	0.000000	0.116901	-0.167695	-0.916384	0.000000	0.000000	4.000000	37.000000	0.000000
3332.719459	0.187259	0.552047	-0.002917	76.167114	-48.227287	-20.567356	0.006894	0.000000	-4.343444	0.000000	0.000000	0.000000	0.116901	-0.167695	-0.916384	0.000000	0.000000	4.000000	37.000000	0.000000
3332.722792	0.187280	0.551490	-0.005969	76.017700	-44.984947	-17.540447	-0.145837	0.000000	-4.362928	0.000000	0.000000	0.000000	0.006286	-0.167050	-0.915815	0.000000	0.000000	4.000000	37.000000	0.000000
3332.726126	0.187280	0.551490	-0.005969	76.017700	-44.984947	-17.540447	-0.145837	0.000000	-4.362928	0.000000	0.000000	0.000000	0.006286	-0.167050	-0.915815	0.000000	0.000000	4.000000	37.000000	0.000000
3332.729459	0.187280	0.551490	-0.005969	76.017700	-44.984947	-17.540447	-0.145837	0.000000	-4.362928	0.000000	0.000000	0.000000	0.006286	-0.167050	-0.915815	0.000000	0.000000	4.000000	37.000000	0.000000
3332.732792	0.187015	0.550918	-0.009073	75.913361	-41.878601	-14.412107	-0.298473	0.000000	-4.363976	0.000000	0.000000	0.000000	-0.079421	-0.171773	-0.930974	0.000000	0.000000	4.000000	37.000000	0.000000
3332.736126	0.187015	0.550918	-0.009073	75.913361	-41.878601	-14.412107	-0.298473	0.000000	-4.363976	0.000000	0.000000	0.000000	-0.079421	-0.171773	-0.930974	0.000000	0.000000	4.000000	37.000000	0.000000
3332.739459	0.187015	0.550918	-0.009073	75.913361	-41.878601	-14.412107	-0.298473	0.000000	-4.363976	0.000000	0.000000	0.000000	-0.079421	-0.171773	-0.930974	0.000000	0.000000	4.000000	37.000000	0.000000
3332.742792	0.186397	0.550312	-0.012218	75.856544	-38.961380	-11.240941	-0.453635	0.000000	-4.350739	0.000000	0.000000	0.000000	-0.185281	-0.181792	-0.943464	0.000000	0.000000	4.000000	37.000000	0.000000
3332.746126	0.186397	0.550312	-0.012218	75.856544	-38.961380	-11.240941	-0.453635	0.000000	-4.350739	0.000000	0.000000	0.000000	-0.185281	-0.181792	-0.943464	0.000000	0.000000	4.000000	37.000000	0.000000
3332.749459	0.186397	0.550312	-0.012218	75.856544	-38.961380	-11.240941	-0.453635	0.000000	-4.350739	0.000000	0.000000	0.000000	-0.185281	-0.181792	-0.943464	0.000000	0.000000	4.000000	37.000000	0.000000
3332.752792	0.185410	0.549672	-0.015397	75.802803	-36.219616	-8.361927	-0.610879	0.000000	-4.319858	0.000000	0.000000	0.000000	-0.296020	-0.191868	-0.953922	0.000000	0.000000	4.000000	37.000000	0.000000
3332.756126	0.185410	0.549672	-0.015397	75.802803	-36.219616	-8.361927	-0.610879	0.000000	-4.319858	0.000000	0.000000	0.000000	-0.296020	-0.191868	-0.953922	0.000000	0.000000	4.000000	37.000000	0.000000
3332.759459	0.185410	0.549672	-0.015397	75.802803	-36.219616	-8.361927	-0.610879	0.000000	-4.319858	0.000000	0.000000	0.000000	-0.296020	-0.191868	-0.953922	0.000000	0.000000	4.000000	37.000000	0.000000
3332.762792	0.184158	0.549033	-0.018616	75.780273	-33.653889	-5.796284	-0.769866	0.000000	-4.270521	0.000000	0.000000	0.000000	-0.375868	-0.191840	-0.965659	0.000000	0.000000	4.000000	37.000000	0.000000
3332.766126	0.184158	0.549033	-0.018616	75.780273	-33.653889	-5.796284	-0.769866	0.000000	-4.270521	0.000000	0.000000	0.000000	-0.375868	-0.191840	-0.965659	0.000000	0.000000	4.000000	37.000000	0.000000
3332.769459	0.184158	0.549033	-0.018616	75.780273	-33.653889	-5.796284	-0.769866	0.000000	-4.270521	0.000000	0.000000	0.000000	-0.375868	-0.191840	-0.965659	0.000000	0.000000	4.000000	37.000000	0.000000
3332.772792	0.182689	0.548436	-0.021882	75.779495	-31.186346	-3.270736	-0.930809	0.000000	-4.207877	0.000000	0.000000	0.000000	-0.440521	-0.179214	-0.979665	0.000000	0.000000	4.000000	37.000000	0.000000
3332.776126	0.182689	0.548436	-0.021882	75.779495	-31.186346	-3.270736	-0.930809	0.000000	-4.207877	0.000000	0.000000	0.000000	-0.440521	-0.179214	-0.979665	0.000000	0.000000	4.000000	37.000000	0.000000
3332.779459	0.182689	0.548436	-0.021882	75.779495	-31.186346	-3.270736	-0.930809	0.000000	-4.207877	0.000000	0.000000	0.000000	-0.440521	-0.179214	-0.979665	0.000000	0.000000	4.000000	37.000000	0.000000
3332.782792	0.180974	0.547802	-0.025165	75.793083	-28.812292	-0.762515	-1.094087	0.000000	-4.134457	0.000000	0.000000	0.000000	-0.514681	-0.190143	-0.985075	0.000000	0.000000	4.000000	37.000000	0.000000
3332.786126	0.180974	0.547802	-0.025165	75.793083	-28.812292	-0.762515	-1.094087	0.000000	-4.134457	0.000000	0.000000	0.000000	-0.514681	-0.190143	-0.985075	0.000000	0.000000	4.000000	37.000000	0.000000
3332.789459	0.180974	0.547802	-0.025165	75.793083	-28.812292	-0.762515	-1.094087	0.000000	-4.134457	0.000000	0.000000	0.000000	-0.514681	-0.190143	-0.985075	0.000000	0.000000	4.000000	37.000000	0.000000
3332.792792	0.179075	0.547207	-0.028441	75.786308	-26.444948	1.782552	-1.258266	0.000000	-4.048676	0.000000	0.000000	0.000000	-0.569413	-0.178319	-0.982562	0.000000	0.000000	4.000000	37.000000	0.000000
3332.796126	0.179075	0.547207	-0.028441	75.786308	-26.444948	1.782552	-1.258266	0.000000	-4.048676	0.000000	0.000000	0.000000	-0.569413	-0.178319	-0.982562	0.000000	0.000000	4.000000	37.000000	0.000000
3332.799459	0.179075	0.547207	-0.028441	75.786308	-26.444948	1.782552	-1.258266	0.000000	-4.048676	0.000000	0.000000	0.000000	-0.569413	-0.178319	-0.982562	0.000000	0.000000	4.000000	37.000000	0.000000
3332.802792	0.177055	0.546692	-0.031576	75.734604	-24.089464	4.328589	-1.422027	0.000000	-3.953774	0.000000	0.000000	0.000000	-0.606288	-0.154583	-0.940618	0.000000	0.000000	4.000000	37.000000	0.000000
3332.806126	0.177055	0.546692	-0.031576	75.734604	-24.089464	4.328589	-1.422027	0.000000	-3.953774	0.000000	0.000000	0.000000	-0.606288	-0.154583	-0.940618	0.000000	0.000000	4.000000	37.000000	0.000000
3332.809459	0.177055	0.546692	-0.031576	75.734604	-24.089464	4.328589	-1.422027	0.000000	-3.953774	0.000000	0.000000	0.000000	-0.606288	-0.154583	-0.940618	0.000000	0.000000	4.000000	37.000000	0.000000
3332.812792	0.174896	0.546230	-0.034560	75.613411	-21.826735	6.764781	-1.578796	0.000000	-3.852726	0.000000	0.000000	0.000000	-0.647513	-0.138664	-0.895156	0.000000	0.000000	4.000000	37.000000	0.000000
3332.816126	0.174896	0.546230	-0.034560	75.613411	-21.826735	6.764781	-1.578796	0.000000	-3.852726	0.000000	0.000000	0.000000	-0.647513	-0.138664	-0.895156	0.000000	0.000000	4.000000	37.000000	0.000000
3332.819459	0.174896	0.546230	-0.034560	75.613411	-21.826735	6.764781	-1.578796	0.000000	-3.852726	0.000000	0.000000	0.000000	-0.647513	-0.138664	-0.895156	0.000000	0.000000	4.000000	37.000000	0.000000
3332.822792	0.172607	0.545919	-0.037273	75.419090	-19.687399	9.050567	-1.727989	0.000000	-3.744807	0.000000	0.000000	0.000000	-0.686747	-0.093177	-0.814083	0.000000	0.000000	4.000000	37.000000	0.000000
3332.826126	0.172607	0.545919	-0.037273	75.419090	-19.687399	9.050567	-1.727989	0.000000	-3.744807	0.000000	0.000000	0.000000	-0.686747	-0.093177	-0.814083	0.000000	0.000000	4.000000	37.000000	0.000000
3332.829459	0.172607	0.545919	-0.037273	75.419090	-19.687399	9.050567	-1.727989	0.000000	-3.744807	0.000000	0.000000	0.000000	-0.686747	-0.093177	-0.814083	0.000000	0.000000	4.000000	37.000000	0.000000
3332.832792	0.170189	0.545709	-0.039778	75.182549	-17.752367	11.129683	-1.863669	0.000000	-3.630349	0.000000	0.000000	0.000000	-0.725307	-0.063003	-0.751429	0.000000	0.000000	4.000000	37.000000	0.000000
3332.836126	0.170189	0.545709	-0.039778	75.182549	-17.752367	11.129683	-1.863669	0.000000	-3.630349	0.000000	0.000000	0.000000	-0.725307	-0.063003	-0.751429	0.000000	0.000000	4.000000	37.000000	0.000000
3332.839459	0.170189	0.545709	-0.039778	75.182549	-17.752367	11.129683	-1.863669	0.000000	-3.630349	0.000000	0.000000	0.000000	-0.725307	-0.063003	-0.751429	0.000000	0.000000	4.000000	37.000000	0.000000
3332.842792	0.167637	0.545607	-0.042098	74.957619	-15.922090	13.188991	-1.988907	0.000000	-3.509465	0.000000	0.000000	0.000000	-0.765653	-0.030696	-0.695869	0.000000	0.000000	4.000000	37.000000	0.000000
3332.846126	0.167637	0.545607	-0.042098	74.957619	-15.922090	13.188991	-1.988907	0.000000	-3.509465	0.000000	0.000000	0.000000	-0.765653	-0.030696	-0.695869	0.000000	0.000000	4.000000	37.000000	0.000000
3332.849459	0.167637	0.545607	-0.042098	74.957619	-15.922090	13.188991	-1.988907	0.000000	-3.509465	0.000000	0.000000	0.000000	-0.765653	-0.030696	-0.695869	0.000000	0.000000	4.000000	37.000000	0.000000
3332.852792	0.164976	0.545636	-0.044177	74.795181	-14.078637	15.448078	-2.104886	0.000000	-3.381856	0.000000	0.000000	0.000000	-0.798379	0.008741	-0.623834	0.000000	0.000000	4.000000	37.000000	0.000000
3332.856126	0.164976	0.545636	-0.044177	74.795181	-14.078637	15.448078	-2.104886	0.000000	-3.381856	0.000000	0.000000	0.000000	-0.798379	0.008741	-0.623834	0.000000	0.000000	4.000000	37.000000	0.000000
3332.859459	0.164976	0.545636	-0.044177	74.795181	-14.078637	15.448078	-2.104886	0.000000	-3.381856	0.000000	0.000000	0.000000	-0.798379	0.008741	-0.623834	0.000000	0.000000	4.000000	37.000000	0.000000
3332.862792	0.162236	0.545754	-0.046116	74.707497	-12.158083	17.989155	-2.208858	0.000000	-3.248793	0.000000	0.000000	0.000000	-0.821962	0.035538	-0.581702	0.000000	0.000000	4.000000	37.000000	0.000000
3332.866126	0.162236	0.545754	-0.046116	74.707497	-12.158083	17.989155	-2.208858	0.000000	-3.248793	0.000000	0.000000	0.000000	-0.821962	0.035538	-0.581702	0.000000	0.000000	4.000000	37.000000	0.000000
3332.869459	0.162236	0.545754	-0.046116	74.707497	-12.158083	17.989155	-2.208858	0.000000	-3.248793	0.000000	0.000000	0.000000	-0.821962	0.035538	-0.581702	0.000000	0.000000	4.000000	37.000000	0.000000
3332.872792	0.159401	0.545938	-0.047904	74.673065	-10.138785	20.824474	-2.305808	0.000000	-3.111799	0.000000	0.000000	0.000000	-0.850529	0.054957	-0.536399	0.000000	0.000000	4.000000	37.000000	0.000000
3332.876126	0.159401	0.545938	-0.047904	74.673065	-10.138785	20.824474	-2.305808	0.000000	-3.111799	0.000000	0.000000	0.000000	-0.850529	0.054957	-0.536399	0.000000	0.000000	4.000000	37.000000	0.000000
3332.879459	0.159401	0.545938	-0.047904	74.673065	-10.138785	20.824474	-2.305808	0.000000	-3.111799	0.000000	0.000000	0.000000	-0.850529	0.054957	-0.536399	0.000000	0.000000	4.000000	37.000000	0.000000
3332.882792	0.156426	0.546169	-0.049546	74.677628	-8.150883	23.731529	-2.395208	0.000000	-2.970045	0.000000	0.000000	0.000000	-0.892484	0.069423	-0.492544	0.000000	0.000000	4.000000	37.000000	0.000000
3332.886126	0.156426	0.546169	-0.049546	74.677628	-8.150883	23.731529	-2.395208	0.000000	-2.970045	0.000000	0.000000	0.000000	-0.892484	0.069423	-0.492544	0.000000	0.000000	4.000000	37.000000	0.000000
3332.889459	0.156426	0.546169	-0.049546	74.677628	-8.150883	23.731529	-2.395208	0.000000	-2.970045	0.000000	0.000000	0.000000	-0.892484	0.069423	-0.492544	0.000000	0.000000	4.000000	37.000000	0.000000
3332.892792	0.153300	0.546465	-0.051020	74.711143	-6.334044	26.419443	-2.477299	0.000000	-2.821298	0.000000	0.000000	0.000000	-0.937822	0.088777	-0.442126	0.000000	0.000000	4.000000	37.000000	0.000000
3332.896126	0.153300	0.546465	-0.051020	74.711143	-6.334044	26.419443	-2.477299	0.000000	-2.821298	0.000000	0.000000	0.000000	-0.937822	0.088777	-0.442126	0.000000	0.000000	4.000000	37.000000	0.000000
3332.899459	0.153300	0.546465	-0.051020	74.711143	-6.334044	26.419443	-2.477299	0.000000	-2.821298	0.000000	0.000000	0.000000	-0.937822	0.088777	-0.442126	0.000000	0.000000	4.000000	37.000000	0.000000
3332.902792	0.150038	0.546786	-0.052349	74.798645	-4.910272	28.502550	-2.550986	0.000000	-2.664994	0.000000	0.000000	0.000000	-0.978608	0.096181	-0.398890	0.000000	0.000000	4.000000	37.000000	0.000000
3332.906126	0.150038	0.546786	-0.052349	74.798645	-4.910272	28.502550	-2.550986	0.000000	-2.664994	0.000000	0.000000	0.000000	-0.978608	0.096181	-0.398890	0.000000	0.000000	4.000000	37.000000	0.000000
3332.909459	0.150038	0.546786	-0.052349	74.798645	-4.910272	28.502550	-2.550986	0.000000	-2.664994	0.000000	0.000000	0.000000	-0.978608	0.096181	-0.398890	0.000000	0.000000	4.000000	37.000000	0.000000
3332.912792	0.146631	0.547162	-0.053565	74.994484	-4.063632	29.236078	-2.617468	0.000000	-2.501893	0.000000	0.000000	0.000000	-1.022195	0.112918	-0.364808	0.000000	0.000000	4.000000	37.000000	0.000000
3332.916126	0.146631	0.547162	-0.053565	74.994484	-4.063632	29.236078	-2.617468	0.000000	-2.501893	0.000000	0.000000	0.000000	-1.022195	0.112918	-0.364808	0.000000	0.000000	4.000000	37.000000	0.000000
3332.919459	0.146631	0.547162	-0.053565	74.994484	-4.063632	29.236078	-2.617468	0.000000	-2.501893	0.000000	0.000000	0.000000	-1.022195	0.112918	-0.364808	0.000000	0.000000	4.000000	37.000000	0.000000
3332.922792	0.143158	0.547596	-0.054629	75.234047	-3.499211	29.134977	-2.678269	0.000000	-2.331527	0.000000	0.000000	0.000000	-1.041660	0.130204	-0.319118	0.000000	0.000000	4.000000	37.000000	0.000000
3332.926126	0.143158	0.547596	-0.054629	75.234047	-3.499211	29.134977	-2.678269	0.000000	-2.331527	0.000000	0.000000	0.000000	-1.041660	0.130204	-0.319118	0.000000	0.000000	4.000000	37.000000	0.000000
3332.929459	0.143158	0.547596	-0.054629	75.234047	-3.499211	29.134977	-2.678269	0.000000	-2.331527	0.000000	0.000000	0.000000	-1.041660	0.130204	-0.319118	0.000000	0.000000	4.000000	37.000000	0.000000
3332.932792	0.139618	0.548051	-0.055486	75.437019	-2.933660	29.091846	-2.731456	0.000000	-2.157917	0.000000	0.000000	0.000000	-1.062018	0.136441	-0.257024	0.000000	0.000000	4.000000	37.000000	0.000000
3332.936126	0.139618	0.548051	-0.055486	75.437019	-2.933660	29.091846	-2.731456	0.000000	-2.157917	0.000000	0.000000	0.000000	-1.062018	0.136441	-0.257024	0.000000	0.000000	4.000000	37.000000	0.000000
3332.939459	0.139618	0.548051	-0.055486	75.437019	-2.933660	29.091846	-2.731456	0.000000	-2.157917	0.000000	0.000000	0.000000	-1.062018	0.136441	-0.257024	0.000000	0.000000	4.000000	37.000000	0.000000
3332.942792	0.135924	0.548535	-0.056134	75.610977	-2.273489	29.401926	-2.774293	0.000000	-1.980915	0.000000	0.000000	0.000000	-1.108284	0.145191	-0.194571	0.000000	0.000000	4.000000	37.000000	0.000000
3332.946126	0.135924	0.548535	-0.056134	75.610977	-2.273489	29.401926	-2.774293	0.000000	-1.980915	0.000000	0.000000	0.000000	-1.108284	0.145191	-0.194571	0.000000	0.000000	4.000000	37.000000	0.000000
3332.949459	0.135924	0.548535	-0.056134	75.610977	-2.273489	29.401926	-2.774293	0.000000	-1.980915	0.000000	0.000000	0.000000	-1.108284	0.145191	-0.194571	0.000000	0.000000	4.000000	37.000000	0.000000
3332.952792	0.132170	0.549052	-0.056541	75.773048	-1.527006	29.925968	-2.806721	0.000000	-1.796201	0.000000	0.000000	0.000000	-1.126085	0.155048	-0.121868	0.000000	0.000000	4.000000	37.000000	0.000000
3332.956126	0.132170	0.549052	-0.056541	75.773048	-1.527006	29.925968	-2.806721	0.000000	-1.796201	0.000000	0.000000	0.000000	-1.126085	0.155048	-0.121868	0.000000	0.000000	4.000000	37.000000	0.000000
3332.959459	0.132170	0.549052	-0.056541	75.773048	-1.527006	29.925968	-2.806721	0.000000	-1.796201	0.000000	0.000000	0.000000	-1.126085	0.155048	-0.121868	0.000000	0.000000	4.000000	37.000000	0.000000
3332.962792	0.128350	0.549515	-0.056780	75.938034	-0.601576	30.617132	-2.827033	0.000000	-1.608520	0.000000	0.000000	0.000000	-1.146052	0.139048	-0.071804	0.000000	0.000000	4.000000	37.000000	0.000000
3332.966126	0.128350	0.549515	-0.056780	75.938034	-0.601576	30.617132	-2.827033	0.000000	-1.608520	0.000000	0.000000	0.000000	-1.146052	0.139048	-0.071804	0.000000	0.000000	4.000000	37.000000	0.000000
3332.969459	0.128350	0.549515	-0.056780	75.938034	-0.601576	30.617132	-2.827033	0.000000	-1.608520	0.000000	0.000000	0.000000	-1.146052	0.139048	-0.071804	0.000000	0.000000	4.000000	37.000000	0.000000
3332.972792	0.124502	0.549966	-0.056853	76.114250	0.573853	31.582386	-2.839000	0.000000	-1.417511	0.000000	0.000000	0.000000	-1.154366	0.135263	-0.021842	0.000000	0.000000	4.000000	37.000000	0.000000
3332.976126	0.124502	0.549966	-0.056853	76.114250	0.573853	31.582386	-2.839000	0.000000	-1.417511	0.000000	0.000000	0.000000	-1.154366	0.135263	-0.021842	0.000000	0.000000	4.000000	37.000000	0.000000
3332.979459	0.124502	0.549966	-0.056853	76.114250	0.573853	31.582386	-2.839000	0.000000	-1.417511	0.000000	0.000000	0.000000	-1.154366	0.135263	-0.021842	0.000000	0.000000	4.000000	37.000000	0.000000
3332.982792	0.120718	0.550406	-0.056789	76.280281	1.950975	32.699936	-2.842640	0.000000	-1.225116	0.000000	0.000000	0.000000	-1.135367	0.131917	0.019288	0.000000	0.000000	4.000000	37.000000	0.000000
3332.986126	0.120718	0.550406	-0.056789	76.280281	1.950975	32.699936	-2.842640	0.000000	-1.225116	0.000000	0.000000	0.000000	-1.135367	0.131917	0.019288	0.000000	0.000000	4.000000	37.000000	0.000000
3332.989459	0.120718	0.550406	-0.056789	76.280281	1.950975	32.699936	-2.842640	0.000000	-1.225116	0.000000	0.000000	0.000000	-1.135367	0.131917	0.019288	0.000000	0.000000	4.000000	37.000000	0.000000
3332.992792	0.116980	0.550829	-0.056557	76.412994	3.399592	33.807659	-2.839426	0.000000	-1.035888	0.000000	0.000000	0.000000	-1.121280	0.126935	0.069564	0.000000	0.000000	4.000000	37.000000	0.000000
3332.996126	0.116980	0.550829	-0.056557	76.412994	3.399592	33.807659	-2.839426	0.000000	-1.035888	0.000000	0.000000	0.000000	-1.121280	0.126935	0.069564	0.000000	0.000000	4.000000	37.000000	0.000000
3332.999459	0.116980	0.550829	-0.056557	76.412994	3.399592	33.807659	-2.839426	0.000000	-1.035888	0.000000	0.000000	0.000000	-1.121280	0.126935	0.069564	0.000000	0.000000	4.000000	37.000000	0.000000
3333.002792	0.113248	0.551302	-0.056067	76.508499	4.864107	35.037354	-2.827832	0.000000	-0.849008	0.000000	0.000000	0.000000	-1.119581	0.141810	0.147003	0.000000	0.000000	4.000000	37.000000	0.000000
3333.006126	0.113248	0.551302	-0.056067	76.508499	4.864107	35.037354	-2.827832	0.000000	-0.849008	0.000000	0.000000	0.000000	-1.119581	0.141810	0.147003	0.000000	0.000000	4.000000	37.000000	0.000000
3333.009459	0.113248	0.551302	-0.056067	76.508499	4.864107	35.037354	-2.827832	0.000000	-0.849008	0.000000	0.000000	0.000000	-1.119581	0.141810	0.147003	0.000000	0.000000	4.000000	37.000000	0.000000
3333.012792	0.109561	0.551796	-0.055301	76.553970	6.201852	36.177029	-2.803331	0.000000	-0.662411	0.000000	0.000000	0.000000	-1.106289	0.148290	0.229807	0.000000	0.000000	4.000000	37.000000	0.000000
3333.016126	0.109561	0.551796	-0.055301	76.553970	6.201852	36.177029	-2.803331	0.000000	-0.662411	0.000000	0.000000	0.000000	-1.106289	0.148290	0.229807	0.000000	0.000000	4.000000	37.000000	0.000000
3333.019459	0.109561	0.551796	-0.055301	76.553970	6.201852	36.177029	-2.803331	0.000000	-0.662411	0.000000	0.000000	0.000000	-1.106289	0.148290	0.229807	0.000000	0.000000	4.000000	37.000000	0.000000
3333.022792	0.105952	0.552395	-0.054171	76.546158	7.280583	36.880070	-2.765030	0.000000	-0.478030	0.000000	0.000000	0.000000	-1.082447	0.179607	0.338908	0.000000	0.000000	4.000000	37.000000	0.000000
3333.026126	0.105952	0.552395	-0.054171	76.546158	7.280583	36.880070	-2.765030	0.000000	-0.478030	0.000000	0.000000	0.000000	-1.082447	0.179607	0.338908	0.000000	0.000000	4.000000	37.000000	0.000000
3333.029459	0.105952	0.552395	-0.054171	76.546158	7.280583	36.880070	-2.765030	0.000000	-0.478030	0.000000	0.000000	0.000000	-1.082447	0.179607	0.338908	0.000000	0.000000	4.000000	37.000000	0.000000
3333.032792	0.102439	0.553070	-0.052652	76.504494	8.088973	37.085159	-2.708545	0.000000	-0.297622	0.000000	0.000000	0.000000	-1.053887	0.202576	0.455573	0.000000	0.000000	4.000000	37.000000	0.000000
3333.036126	0.102439	0.553070	-0.052652	76.504494	8.088973	37.085159	-2.708545	0.000000	-0.297622	0.000000	0.000000	0.000000	-1.053887	0.202576	0.455573	0.000000	0.000000	4.000000	37.000000	0.000000
3333.039459	0.102439	0.553070	-0.052652	76.504494	8.088973	37.085159	-2.708545	0.000000	-0.297622	0.000000	0.000000	0.000000	-1.053887	0.202576	0.455573	0.000000	0.000000	4.000000	37.000000	0.000000
3333.042792	0.099046	0.553784	-0.050766	76.542458	8.643420	36.947117	-2.632617	0.000000	-0.121975	0.000000	0.000000	0.000000	-1.018131	0.214195	0.566030	0.000000	0.000000	4.000000	37.000000	0.000000
3333.046126	0.099046	0.553784	-0.050766	76.542458	8.643420	36.947117	-2.632617	0.000000	-0.121975	0.000000	0.000000	0.000000	-1.018131	0.214195	0.566030	0.000000	0.000000	4.000000	37.000000	0.000000
3333.049459	0.099046	0.553784	-0.050766	76.542458	8.643420	36.947117	-2.632617	0.000000	-0.121975	0.000000	0.000000	0.000000	-1.018131	0.214195	0.566030	0.000000	0.000000	4.000000	37.000000	0.000000
3333.052792	0.095814	0.554501	-0.048628	76.787483	8.980669	36.542004	-2.538278	0.000000	0.047714	0.000000	0.000000	0.000000	-0.969390	0.215124	0.641199	0.000000	0.000000	4.000000	37.000000	0.000000
3333.056126	0.095814	0.554501	-0.048628	76.787483	8.980669	36.542004	-2.538278	0.000000	0.047714	0.000000	0.000000	0.000000	-0.969390	0.215124	0.641199	0.000000	0.000000	4.000000	37.000000	0.000000
3333.059459	0.095814	0.554501	-0.048628	76.787483	8.980669	36.542004	-2.538278	0.000000	0.047714	0.000000	0.000000	0.000000	-0.969390	0.215124	0.641199	0.000000	0.000000	4.000000	37.000000	0.000000
3333.062792	0.092810	0.555165	-0.046286	77.271286	9.250527	36.170555	-2.431412	0.000000	0.209279	0.000000	0.000000	0.000000	-0.901197	0.199230	0.702758	0.000000	0.000000	4.000000	37.000000	0.000000
3333.066126	0.092810	0.555165	-0.046286	77.271286	9.250527	36.170555	-2.431412	0.000000	0.209279	0.000000	0.000000	0.000000	-0.901197	0.199230	0.702758	0.000000	0.000000	4.000000	37.000000	0.000000
3333.069459	0.092810	0.555165	-0.046286	77.271286	9.250527	36.170555	-2.431412	0.000000	0.209279	0.000000	0.000000	0.000000	-0.901197	0.199230	0.702758	0.000000	0.000000	4.000000	37.000000	0.000000
3333.072792	0.090070	0.555858	-0.043646	77.840797	9.491961	35.859604	-2.314285	0.000000	0.359479	0.000000	0.000000	0.000000	-0.822152	0.207857	0.791961	0.000000	0.000000	4.000000	37.000000	0.000000
3333.076126	0.090070	0.555858	-0.043646	77.840797	9.491961	35.859604	-2.314285	0.000000	0.359479	0.000000	0.000000	0.000000	-0.822152	0.207857	0.791961	0.000000	0.000000	4.000000	37.000000	0.000000
3333.079459	0.090070	0.555858	-0.043646	77.840797	9.491961	35.859604	-2.314285	0.000000	0.359479	0.000000	0.000000	0.000000	-0.822152	0.207857	0.791961	0.000000	0.000000	4.000000	37.000000	0.000000
3333.082792	0.087616	0.556529	-0.040767	78.412910	9.562416	35.390896	-2.182292	0.000000	0.496504	0.000000	0.000000	0.000000	-0.736046	0.201365	0.863570	0.000000	0.000000	4.000000	37.000000	0.000000
3333.086126	0.087616	0.556529	-0.040767	78.412910	9.562416	35.390896	-2.182292	0.000000	0.496504	0.000000	0.000000	0.000000	-0.736046	0.201365	0.863570	0.000000	0.000000	4.000000	37.000000	0.000000
3333.089459	0.087616	0.556529	-0.040767	78.412910	9.562416	35.390896	-2.182292	0.000000	0.496504	0.000000	0.000000	0.000000	-0.736046	0.201365	0.863570	0.000000	0.000000	4.000000	37.000000	0.000000
3333.092792	0.085368	0.557200	-0.037635	78.980003	9.092142	34.319504	-2.038363	0.000000	0.619179	0.000000	0.000000	0.000000	-0.674587	0.201418	0.939791	0.000000	0.000000	4.000000	37.000000	0.000000
3333.096126	0.085368	0.557200	-0.037635	78.980003	9.092142	34.319504	-2.038363	0.000000	0.619179	0.000000	0.000000	0.000000	-0.674587	0.201418	0.939791	0.000000	0.000000	4.000000	37.000000	0.000000
3333.099459	0.085368	0.557200	-0.037635	78.980003	9.092142	34.319504	-2.038363	0.000000	0.619179	0.000000	0.000000	0.000000	-0.674587	0.201418	0.939791	0.000000	0.000000	4.000000	37.000000	0.000000
3333.102792	0.083284	0.557874	-0.034330	79.527740	8.229732	32.885399	-1.881732	0.000000	0.731610	0.000000	0.000000	0.000000	-0.625086	0.202077	0.991250	0.000000	0.000000	4.000000	37.000000	0.000000
3333.106126	0.083284	0.557874	-0.034330	79.527740	8.229732	32.885399	-1.881732	0.000000	0.731610	0.000000	0.000000	0.000000	-0.625086	0.202077	0.991250	0.000000	0.000000	4.000000	37.000000	0.000000
3333.109459	0.083284	0.557874	-0.034330	79.527740	8.229732	32.885399	-1.881732	0.000000	0.731610	0.000000	0.000000	0.000000	-0.625086	0.202077	0.991250	0.000000	0.000000	4.000000	37.000000	0.000000
3333.112792	0.081394	0.558535	-0.030810	80.055489	7.149197	31.300009	-1.716523	0.000000	0.835791	0.000000	0.000000	0.000000	-0.566939	0.198230	1.056224	0.000000	0.000000	4.000000	37.000000	0.000000
3333.116126	0.081394	0.558535	-0.030810	80.055489	7.149197	31.300009	-1.716523	0.000000	0.835791	0.000000	0.000000	0.000000	-0.566939	0.198230	1.056224	0.000000	0.000000	4.000000	37.000000	0.000000
3333.119459	0.081394	0.558535	-0.030810	80.055489	7.149197	31.300009	-1.716523	0.000000	0.835791	0.000000	0.000000	0.000000	-0.566939	0.198230	1.056224	0.000000	0.000000	4.000000	37.000000	0.000000
3333.122792	0.079804	0.559185	-0.027182	80.550362	5.939119	29.708639	-1.540486	0.000000	0.930281	0.000000	0.000000	0.000000	-0.477075	0.195041	1.088225	0.000000	0.000000	4.000000	37.000000	0.000000
3333.126126	0.079804	0.559185	-0.027182	80.550362	5.939119	29.708639	-1.540486	0.000000	0.930281	0.000000	0.000000	0.000000	-0.477075	0.195041	1.088225	0.000000	0.000000	4.000000	37.000000	0.000000
3333.129459	0.079804	0.559185	-0.027182	80.550362	5.939119	29.708639	-1.540486	0.000000	0.930281	0.000000	0.000000	0.000000	-0.477075	0.195041	1.088225	0.000000	0.000000	4.000000	37.000000	0.000000
3333.132792	0.078440	0.559816	-0.023407	81.020706	4.596495	28.098188	-1.359115	0.000000	1.009793	0.000000	0.000000	0.000000	-0.409153	0.189266	1.132556	0.000000	0.000000	4.000000	37.000000	0.000000
3333.136126	0.078440	0.559816	-0.023407	81.020706	4.596495	28.098188	-1.359115	0.000000	1.009793	0.000000	0.000000	0.000000	-0.409153	0.189266	1.132556	0.000000	0.000000	4.000000	37.000000	0.000000
3333.139459	0.078440	0.559816	-0.023407	81.020706	4.596495	28.098188	-1.359115	0.000000	1.009793	0.000000	0.000000	0.000000	-0.409153	0.189266	1.132556	0.000000	0.000000	4.000000	37.000000	0.000000
3333.142792	0.077343	0.560433	-0.019514	81.469795	3.046494	26.238901	-1.170356	0.000000	1.077985	0.000000	0.000000	0.000000	-0.329105	0.185038	1.167989	0.000000	0.000000	4.000000	37.000000	0.000000
3333.146126	0.077343	0.560433	-0.019514	81.469795	3.046494	26.238901	-1.170356	0.000000	1.077985	0.000000	0.000000	0.000000	-0.329105	0.185038	1.167989	0.000000	0.000000	4.000000	37.000000	0.000000
3333.149459	0.077343	0.560433	-0.019514	81.469795	3.046494	26.238901	-1.170356	0.000000	1.077985	0.000000	0.000000	0.000000	-0.329105	0.185038	1.167989	0.000000	0.000000	4.000000	37.000000	0.000000
3333.152792	0.076545	0.561039	-0.015597	81.908279	1.249106	24.000792	-0.975691	0.000000	1.132836	0.000000	0.000000	0.000000	-0.239585	0.181825	1.175020	0.000000	0.000000	4.000000	37.000000	0.000000
3333.156126	0.076545	0.561039	-0.015597	81.908279	1.249106	24.000792	-0.975691	0.000000	1.132836	0.000000	0.000000	0.000000	-0.239585	0.181825	1.175020	0.000000	0.000000	4.000000	37.000000	0.000000
3333.159459	0.076545	0.561039	-0.015597	81.908279	1.249106	24.000792	-0.975691	0.000000	1.132836	0.000000	0.000000	0.000000	-0.239585	0.181825	1.175020	0.000000	0.000000	4.000000	37.000000	0.000000
3333.162792	0.076070	0.561616	-0.011677	82.363876	-0.817792	21.420153	-0.779854	0.000000	1.172767	0.000000	0.000000	0.000000	-0.142388	0.173170	1.175933	0.000000	0.000000	4.000000	37.000000	0.000000
3333.166126	0.076070	0.561616	-0.011677	82.363876	-0.817792	21.420153	-0.779854	0.000000	1.172767	0.000000	0.000000	0.000000	-0.142388	0.173170	1.175933	0.000000	0.000000	4.000000	37.000000	0.000000
3333.169459	0.076070	0.561616	-0.011677	82.363876	-0.817792	21.420153	-0.779854	0.000000	1.172767	0.000000	0.000000	0.000000	-0.142388	0.173170	1.175933	0.000000	0.000000	4.000000	37.000000	0.000000
3333.172792	0.075993	0.562138	-0.007759	82.851799	-3.089165	18.737864	-0.583866	0.000000	1.196498	0.000000	0.000000	0.000000	-0.023191	0.156690	1.175486	0.000000	0.000000	4.000000	37.000000	0.000000
3333.176126	0.075993	0.562138	-0.007759	82.851799	-3.089165	18.737864	-0.583866	0.000000	1.196498	0.000000	0.000000	0.000000	-0.023191	0.156690	1.175486	0.000000	0.000000	4.000000	37.000000	0.000000
3333.179459	0.075993	0.562138	-0.007759	82.851799	-3.089165	18.737864	-0.583866	0.000000	1.196498	0.000000	0.000000	0.000000	-0.023191	0.156690	1.175486	0.000000	0.000000	4.000000	37.000000	0.000000
3333.182792	0.076340	0.562637	-0.003875	83.377953	-5.754849	15.782726	-0.387951	0.000000	1.200363	0.000000	0.000000	0.000000	0.104058	0.149501	1.165175	0.000000	0.000000	4.000000	37.000000	0.000000
3333.186126	0.076340	0.562637	-0.003875	83.377953	-5.754849	15.782726	-0.387951	0.000000	1.200363	0.000000	0.000000	0.000000	0.104058	0.149501	1.165175	0.000000	0.000000	4.000000	37.000000	0.000000
3333.189459	0.076340	0.562637	-0.003875	83.377953	-5.754849	15.782726	-0.387951	0.000000	1.200363	0.000000	0.000000	0.000000	0.104058	0.149501	1.165175	0.000000	0.000000	4.000000	37.000000	0.000000
3333.192792	0.077097	0.563093	-0.000041	83.897255	-8.994276	12.339586	-0.193755	0.000000	1.183020	0.000000	0.000000	0.000000	0.227178	0.136866	1.150258	0.000000	0.000000	4.000000	37.000000	0.000000
3333.196126	0.077097	0.563093	-0.000041	83.897255	-8.994276	12.339586	-0.193755	0.000000	1.183020	0.000000	0.000000	0.000000	0.227178	0.136866	1.150258	0.000000	0.000000	4.000000	37.000000	0.000000
3333.199459	0.077097	0.563093	-0.000041	83.897255	-8.994276	12.339586	-0.193755	0.000000	1.183020	0.000000	0.000000	0.000000	0.227178	0.136866	1.150258	0.000000	0.000000	4.000000	37.000000	0.000000
3333.202792	0.078222	0.563453	0.003696	84.371933	-13.346609	7.695217	-0.002046	0.000000	1.145157	0.000000	0.000000	0.000000	0.337593	0.108180	1.121074	0.000000	0.000000	4.000000	37.000000	0.000000
3333.206126	0.078222	0.563453	0.003696	84.371933	-13.346609	7.695217	-0.002046	0.000000	1.145157	0.000000	0.000000	0.000000	0.337593	0.108180	1.121074	0.000000	0.000000	4.000000	37.000000	0.000000
3333.209459	0.078222	0.563453	0.003696	84.371933	-13.346609	7.695217	-0.002046	0.000000	1.145157	0.000000	0.000000	0.000000	0.337593	0.108180	1.121074	0.000000	0.000000	4.000000	37.000000	0.000000
3333.212792	0.079571	0.563786	0.007366	84.756149	-19.188488	1.446320	0.184800	0.000000	1.088892	0.000000	0.000000	0.000000	0.404708	0.099680	1.100948	0.000000	0.000000	4.000000	37.000000	0.000000
3333.216126	0.079571	0.563786	0.007366	84.756149	-19.188488	1.446320	0.184800	0.000000	1.088892	0.000000	0.000000	0.000000	0.404708	0.099680	1.100948	0.000000	0.000000	4.000000	37.000000	0.000000
3333.219459	0.079571	0.563786	0.007366	84.756149	-19.188488	1.446320	0.184800	0.000000	1.088892	0.000000	0.000000	0.000000	0.404708	0.099680	1.100948	0.000000	0.000000	4.000000	37.000000	0.000000
3333.222792	0.081158	0.564045	0.010887	85.024643	-26.342222	-6.202071	0.368291	0.000000	1.021440	0.000000	0.000000	0.000000	0.476100	0.077793	1.056453	0.000000	0.000000	4.000000	37.000000	0.000000
3333.226126	0.081158	0.564045	0.010887	85.024643	-26.342222	-6.202071	0.368291	0.000000	1.021440	0.000000	0.000000	0.000000	0.476100	0.077793	1.056453	0.000000	0.000000	4.000000	37.000000	0.000000
3333.229459	0.081158	0.564045	0.010887	85.024643	-26.342222	-6.202071	0.368291	0.000000	1.021440	0.000000	0.000000	0.000000	0.476100	0.077793	1.056453	0.000000	0.000000	4.000000	37.000000	0.000000
3333.232792	0.082973	0.564239	0.014172	85.181595	-34.182995	-14.572186	0.544367	0.000000	0.942090	0.000000	0.000000	0.000000	0.544406	0.058127	0.985427	0.000000	0.000000	4.000000	37.000000	0.000000
3333.236126	0.082973	0.564239	0.014172	85.181595	-34.182995	-14.572186	0.544367	0.000000	0.942090	0.000000	0.000000	0.000000	0.544406	0.058127	0.985427	0.000000	0.000000	4.000000	37.000000	0.000000
3333.239459	0.082973	0.564239	0.014172	85.181595	-34.182995	-14.572186	0.544367	0.000000	0.942090	0.000000	0.000000	0.000000	0.544406	0.058127	0.985427	0.000000	0.000000	4.000000	37.000000	0.000000
3333.242792	0.085042	0.564368	0.017215	85.254433	-41.847321	-22.744907	0.708605	0.000000	0.851356	0.000000	0.000000	0.000000	0.620645	0.038685	0.912797	0.000000	0.000000	4.000000	37.000000	0.000000
3333.246126	0.085042	0.564368	0.017215	85.254433	-41.847321	-22.744907	0.708605	0.000000	0.851356	0.000000	0.000000	0.000000	0.620645	0.038685	0.912797	0.000000	0.000000	4.000000	37.000000	0.000000
3333.249459	0.085042	0.564368	0.017215	85.254433	-41.847321	-22.744907	0.708605	0.000000	0.851356	0.000000	0.000000	0.000000	0.620645	0.038685	0.912797	0.000000	0.000000	4.000000	37.000000	0.000000
3333.252792	0.087358	0.564406	0.019956	85.311615	-48.833061	-30.159292	0.860737	0.000000	0.747915	0.000000	0.000000	0.000000	0.694817	0.011452	0.822293	0.000000	0.000000	4.000000	37.000000	0.000000
3333.256126	0.087358	0.564406	0.019956	85.311615	-48.833061	-30.159292	0.860737	0.000000	0.747915	0.000000	0.000000	0.000000	0.694817	0.011452	0.822293	0.000000	0.000000	4.000000	37.000000	0.000000
3333.259459	0.087358	0.564406	0.019956	85.311615	-48.833061	-30.159292	0.860737	0.000000	0.747915	0.000000	0.000000	0.000000	0.694817	0.011452	0.822293	0.000000	0.000000	4.000000	37.000000	0.000000
3333.262792	0.089869	0.564372	0.022356	85.414566	-55.106361	-36.750359	0.997786	0.000000	0.632112	0.000000	0.000000	0.000000	0.753410	-0.010246	0.719971	0.000000	0.000000	4.000000	37.000000	0.000000
3333.266126	0.089869	0.564372	0.022356	85.414566	-55.106361	-36.750359	0.997786	0.000000	0.632112	0.000000	0.000000	0.000000	0.753410	-0.010246	0.719971	0.000000	0.000000	4.000000	37.000000	0.000000
3333.269459	0.089869	0.564372	0.022356	85.414566	-55.106361	-36.750359	0.997786	0.000000	0.632112	0.000000	0.000000	0.000000	0.753410	-0.010246	0.719971	0.000000	0.000000	4.000000	37.000000	0.000000
3333.272792	0.092668	0.564240	0.024401	85.546974	-61.065697	-42.954876	1.117781	0.000000	0.506544	0.000000	0.000000	0.000000	0.839795	-0.039533	0.613683	0.000000	0.000000	4.000000	37.000000	0.000000
3333.276126	0.092668	0.564240	0.024401	85.546974	-61.065697	-42.954876	1.117781	0.000000	0.506544	0.000000	0.000000	0.000000	0.839795	-0.039533	0.613683	0.000000	0.000000	4.000000	37.000000	0.000000
3333.279459	0.092668	0.564240	0.024401	85.546974	-61.065697	-42.954876	1.117781	0.000000	0.506544	0.000000	0.000000	0.000000	0.839795	-0.039533	0.613683	0.000000	0.000000	4.000000	37.000000	0.000000
3333.282792	0.095678	0.564030	0.026057	85.627129	-66.931137	-49.015945	1.220062	0.000000	0.366578	0.000000	0.000000	0.000000	0.902874	-0.063004	0.496723	0.000000	0.000000	4.000000	37.000000	0.000000
3333.286126	0.095678	0.564030	0.026057	85.627129	-66.931137	-49.015945	1.220062	0.000000	0.366578	0.000000	0.000000	0.000000	0.902874	-0.063004	0.496723	0.000000	0.000000	4.000000	37.000000	0.000000
3333.289459	0.095678	0.564030	0.026057	85.627129	-66.931137	-49.015945	1.220062	0.000000	0.366578	0.000000	0.000000	0.000000	0.902874	-0.063004	0.496723	0.000000	0.000000	4.000000	37.000000	0.000000
3333.292792	0.098917	0.563770	0.027310	85.636414	-72.553146	-54.614605	1.302849	0.000000	0.216099	0.000000	0.000000	0.000000	0.971777	-0.077919	0.375914	0.000000	0.000000	4.000000	37.000000	0.000000
3333.296126	0.098917	0.563770	0.027310	85.636414	-72.553146	-54.614605	1.302849	0.000000	0.216099	0.000000	0.000000	0.000000	0.971777	-0.077919	0.375914	0.000000	0.000000	4.000000	37.000000	0.000000
3333.299459	0.098917	0.563770	0.027310	85.636414	-72.553146	-54.614605	1.302849	0.000000	0.216099	0.000000	0.000000	0.000000	0.971777	-0.077919	0.375914	0.000000	0.000000	4.000000	37.000000	0.000000
3333.302792	0.102318	0.563454	0.028194	85.544250	-77.638008	-59.397995	1.365501	0.000000	0.054136	0.000000	0.000000	0.000000	1.020305	-0.094969	0.265304	0.000000	0.000000	4.000000	37.000000	0.000000
3333.306126	0.102318	0.563454	0.028194	85.544250	-77.638008	-59.397995	1.365501	0.000000	0.054136	0.000000	0.000000	0.000000	1.020305	-0.094969	0.265304	0.000000	0.000000	4.000000	37.000000	0.000000
3333.309459	0.102318	0.563454	0.028194	85.544250	-77.638008	-59.397995	1.365501	0.000000	0.054136	0.000000	0.000000	0.000000	1.020305	-0.094969	0.265304	0.000000	0.000000	4.000000	37.000000	0.000000
3333.312792	0.105782	0.563037	0.028716	85.345665	-81.993462	-63.315556	1.409719	0.000000	-0.115915	0.000000	0.000000	0.000000	1.039019	-0.125098	0.156590	0.000000	0.000000	4.000000	37.000000	0.000000
3333.316126	0.105782	0.563037	0.028716	85.345665	-81.993462	-63.315556	1.409719	0.000000	-0.115915	0.000000	0.000000	0.000000	1.039019	-0.125098	0.156590	0.000000	0.000000	4.000000	37.000000	0.000000
3333.319459	0.105782	0.563037	0.028716	85.345665	-81.993462	-63.315556	1.409719	0.000000	-0.115915	0.000000	0.000000	0.000000	1.039019	-0.125098	0.156590	0.000000	0.000000	4.000000	37.000000	0.000000
3333.322792	0.109231	0.562548	0.028885	85.087814	-85.530357	-66.569023	1.435817	0.000000	-0.289085	0.000000	0.000000	0.000000	1.034831	-0.146704	0.050660	0.000000	0.000000	4.000000	37.000000	0.000000
3333.326126	0.109231	0.562548	0.028885	85.087814	-85.530357	-66.569023	1.435817	0.000000	-0.289085	0.000000	0.000000	0.000000	1.034831	-0.146704	0.050660	0.000000	0.000000	4.000000	37.000000	0.000000
3333.329459	0.109231	0.562548	0.028885	85.087814	-85.530357	-66.569023	1.435817	0.000000	-0.289085	0.000000	0.000000	0.000000	1.034831	-0.146704	0.050660	0.000000	0.000000	4.000000	37.000000	0.000000
3333.332792	0.112701	0.561898	0.028668	84.809097	-88.568611	-69.321739	1.444260	0.000000	-0.461556	0.000000	0.000000	0.000000	1.040965	-0.194921	-0.065104	0.000000	0.000000	4.000000	37.000000	0.000000
3333.336126	0.112701	0.561898	0.028668	84.809097	-88.568611	-69.321739	1.444260	0.000000	-0.461556	0.000000	0.000000	0.000000	1.040965	-0.194921	-0.065104	0.000000	0.000000	4.000000	37.000000	0.000000
3333.339459	0.112701	0.561898	0.028668	84.809097	-88.568611	-69.321739	1.444260	0.000000	-0.461556	0.000000	0.000000	0.000000	1.040965	-0.194921	-0.065104	0.000000	0.000000	4.000000	37.000000	0.000000
3333.342792	0.116207	0.561188	0.028060	84.582497	-90.904556	-71.045876	1.433410	0.000000	-0.635051	0.000000	0.000000	0.000000	1.051817	-0.212856	-0.182597	0.000000	0.000000	4.000000	37.000000	0.000000
3333.346126	0.116207	0.561188	0.028060	84.582497	-90.904556	-71.045876	1.433410	0.000000	-0.635051	0.000000	0.000000	0.000000	1.051817	-0.212856	-0.182597	0.000000	0.000000	4.000000	37.000000	0.000000
3333.349459	0.116207	0.561188	0.028060	84.582497	-90.904556	-71.045876	1.433410	0.000000	-0.635051	0.000000	0.000000	0.000000	1.051817	-0.212856	-0.182597	0.000000	0.000000	4.000000	37.000000	0.000000
3333.352792	0.119720	0.560393	0.027069	84.434258	-92.041428	-71.494209	1.402977	0.000000	-0.810354	0.000000	0.000000	0.000000	1.053808	-0.238491	-0.297036	0.000000	0.000000	4.000000	37.000000	0.000000
3333.356126	0.119720	0.560393	0.027069	84.434258	-92.041428	-71.494209	1.402977	0.000000	-0.810354	0.000000	0.000000	0.000000	1.053808	-0.238491	-0.297036	0.000000	0.000000	4.000000	37.000000	0.000000
3333.359459	0.119720	0.560393	0.027069	84.434258	-92.041428	-71.494209	1.402977	0.000000	-0.810354	0.000000	0.000000	0.000000	1.053808	-0.238491	-0.297036	0.000000	0.000000	4.000000	37.000000	0.000000
3333.362792	0.123267	0.559568	0.025742	84.344460	-91.353645	-70.443573	1.353471	0.000000	-0.985988	0.000000	0.000000	0.000000	1.064112	-0.247657	-0.398171	0.000000	0.000000	4.000000	37.000000	0.000000
3333.366126	0.123267	0.559568	0.025742	84.344460	-91.353645	-70.443573	1.353471	0.000000	-0.985988	0.000000	0.000000	0.000000	1.064112	-0.247657	-0.398171	0.000000	0.000000	4.000000	37.000000	0.000000
3333.369459	0.123267	0.559568	0.025742	84.344460	-91.353645	-70.443573	1.353471	0.000000	-0.985988	0.000000	0.000000	0.000000	1.064112	-0.247657	-0.398171	0.000000	0.000000	4.000000	37.000000	0.000000
3333.372792	0.126804	0.558748	0.024123	84.306633	-88.626724	-67.522736	1.287109	0.000000	-1.163340	0.000000	0.000000	0.000000	1.061089	-0.245892	-0.485893	0.000000	0.000000	4.000000	37.000000	0.000000
3333.376126	0.126804	0.558748	0.024123	84.306633	-88.626724	-67.522736	1.287109	0.000000	-1.163340	0.000000	0.000000	0.000000	1.061089	-0.245892	-0.485893	0.000000	0.000000	4.000000	37.000000	0.000000
3333.379459	0.126804	0.558748	0.024123	84.306633	-88.626724	-67.522736	1.287109	0.000000	-1.163340	0.000000	0.000000	0.000000	1.061089	-0.245892	-0.485893	0.000000	0.000000	4.000000	37.000000	0.000000
3333.382792	0.130197	0.557960	0.022371	84.309494	-84.113167	-62.693283	1.206127	0.000000	-1.340189	0.000000	0.000000	0.000000	1.017861	-0.236467	-0.525331	0.000000	0.000000	4.000000	37.000000	0.000000
3333.386126	0.130197	0.557960	0.022371	84.309494	-84.113167	-62.693283	1.206127	0.000000	-1.340189	0.000000	0.000000	0.000000	1.017861	-0.236467	-0.525331	0.000000	0.000000	4.000000	37.000000	0.000000
3333.389459	0.130197	0.557960	0.022371	84.309494	-84.113167	-62.693283	1.206127	0.000000	-1.340189	0.000000	0.000000	0.000000	1.017861	-0.236467	-0.525331	0.000000	0.000000	4.000000	37.000000	0.000000
3333.392792	0.133405	0.557177	0.020442	84.309563	-78.468292	-56.586987	1.118572	0.000000	-1.509832	0.000000	0.000000	0.000000	0.962469	-0.234800	-0.578926	0.000000	0.000000	4.000000	37.000000	0.000000
3333.396126	0.133405	0.557177	0.020442	84.309563	-78.468292	-56.586987	1.118572	0.000000	-1.509832	0.000000	0.000000	0.000000	0.962469	-0.234800	-0.578926	0.000000	0.000000	4.000000	37.000000	0.000000
3333.399459	0.133405	0.557177	0.020442	84.309563	-78.468292	-56.586987	1.118572	0.000000	-1.509832	0.000000	0.000000	0.000000	0.962469	-0.234800	-0.578926	0.000000	0.000000	4.000000	37.000000	0.000000
3333.402792	0.136574	0.556382	0.018342	84.297516	-72.490906	-50.031647	1.022084	0.000000	-1.670244	0.000000	0.000000	0.000000	0.950650	-0.238677	-0.629898	0.000000	0.000000	4.000000	37.000000	0.000000
3333.406126	0.136574	0.556382	0.018342	84.297516	-72.490906	-50.031647	1.022084	0.000000	-1.670244	0.000000	0.000000	0.000000	0.950650	-0.238677	-0.629898	0.000000	0.000000	4.000000	37.000000	0.000000
3333.409459	0.136574	0.556382	0.018342	84.297516	-72.490906	-50.031647	1.022084	0.000000	-1.670244	0.000000	0.000000	0.000000	0.950650	-0.238677	-0.629898	0.000000	0.000000	4.000000	37.000000	0.000000
3333.412792	0.139689	0.555582	0.016119	84.287354	-66.401070	-43.316235	0.917101	0.000000	-1.828686	0.000000	0.000000	0.000000	0.934460	-0.240047	-0.667055	0.000000	0.000000	4.000000	37.000000	0.000000
3333.416126	0.139689	0.555582	0.016119	84.287354	-66.401070	-43.316235	0.917101	0.000000	-1.828686	0.000000	0.000000	0.000000	0.934460	-0.240047	-0.667055	0.000000	0.000000	4.000000	37.000000	0.000000
3333.419459	0.139689	0.555582	0.016119	84.287354	-66.401070	-43.316235	0.917101	0.000000	-1.828686	0.000000	0.000000	0.000000	0.934460	-0.240047	-0.667055	0.000000	0.000000	4.000000	37.000000	0.000000
3333.422792	0.142747	0.554777	0.013772	84.242416	-60.463787	-36.820271	0.805925	0.000000	-1.984429	0.000000	0.000000	0.000000	0.917510	-0.241377	-0.704045	0.000000	0.000000	4.000000	37.000000	0.000000
3333.426126	0.142747	0.554777	0.013772	84.242416	-60.463787	-36.820271	0.805925	0.000000	-1.984429	0.000000	0.000000	0.000000	0.917510	-0.241377	-0.704045	0.000000	0.000000	4.000000	37.000000	0.000000
3333.429459	0.142747	0.554777	0.013772	84.242416	-60.463787	-36.820271	0.805925	0.000000	-1.984429	0.000000	0.000000	0.000000	0.917510	-0.241377	-0.704045	0.000000	0.000000	4.000000	37.000000	0.000000
3333.432792	0.145747	0.554011	0.011382	84.122437	-55.034916	-30.965864	0.688584	0.000000	-2.137348	0.000000	0.000000	0.000000	0.899984	-0.229720	-0.716794	0.000000	0.000000	4.000000	37.000000	0.000000
3333.436126	0.145747	0.554011	0.011382	84.122437	-55.034916	-30.965864	0.688584	0.000000	-2.137348	0.000000	0.000000	0.000000	0.899984	-0.229720	-0.716794	0.000000	0.000000	4.000000	37.000000	0.000000
3333.439459	0.145747	0.554011	0.011382	84.122437	-55.034916	-30.965864	0.688584	0.000000	-2.137348	0.000000	0.000000	0.000000	0.899984	-0.229720	-0.716794	0.000000	0.000000	4.000000	37.000000	0.000000
3333.442792	0.148677	0.553249	0.008917	83.910088	-50.373798	-25.898626	0.569119	0.000000	-2.287345	0.000000	0.000000	0.000000	0.879071	-0.228642	-0.739488	0.000000	0.000000	4.000000	37.000000	0.000000
3333.446126	0.148677	0.553249	0.008917	83.910088	-50.373798	-25.898626	0.569119	0.000000	-2.287345	0.000000	0.000000	0.000000	0.879071	-0.228642	-0.739488	0.000000	0.000000	4.000000	37.000000	0.000000
3333.449459	0.148677	0.553249	0.008917	83.910088	-50.373798	-25.898626	0.569119	0.000000	-2.287345	0.000000	0.000000	0.000000	0.879071	-0.228642	-0.739488	0.000000	0.000000	4.000000	37.000000	0.000000
3333.452792	0.151445	0.552516	0.006470	83.594429	-46.561390	-21.628345	0.445871	0.000000	-2.433857	0.000000	0.000000	0.000000	0.830296	-0.219921	-0.734256	0.000000	0.000000	4.000000	37.000000	0.000000
3333.456126	0.151445	0.552516	0.006470	83.594429	-46.561390	-21.628345	0.445871	0.000000	-2.433857	0.000000	0.000000	0.000000	0.830296	-0.219921	-0.734256	0.000000	0.000000	4.000000	37.000000	0.000000
3333.459459	0.151445	0.552516	0.006470	83.594429	-46.561390	-21.628345	0.445871	0.000000	-2.433857	0.000000	0.000000	0.000000	0.830296	-0.219921	-0.734256	0.000000	0.000000	4.000000	37.000000	0.000000
3333.462792	0.153895	0.551865	0.004084	83.172745	-43.726948	-18.399469	0.323495	0.000000	-2.572240	0.000000	0.000000	0.000000	0.735114	-0.195334	-0.715779	0.000000	0.000000	4.000000	37.000000	0.000000
3333.466126	0.153895	0.551865	0.004084	83.172745	-43.726948	-18.399469	0.323495	0.000000	-2.572240	0.000000	0.000000	0.000000	0.735114	-0.195334	-0.715779	0.000000	0.000000	4.000000	37.000000	0.000000
3333.469459	0.153895	0.551865	0.004084	83.172745	-43.726948	-18.399469	0.323495	0.000000	-2.572240	0.000000	0.000000	0.000000	0.735114	-0.195334	-0.715779	0.000000	0.000000	4.000000	37.000000	0.000000
3333.472792	0.155970	0.551270	0.001723	82.672760	-41.784798	-16.245163	0.204198	0.000000	-2.694758	0.000000	0.000000	0.000000	0.622372	-0.178544	-0.708165	0.000000	0.000000	4.000000	37.000000	0.000000
3333.476126	0.155970	0.551270	0.001723	82.672760	-41.784798	-16.245163	0.204198	0.000000	-2.694758	0.000000	0.000000	0.000000	0.622372	-0.178544	-0.708165	0.000000	0.000000	4.000000	37.000000	0.000000
3333.479459	0.155970	0.551270	0.001723	82.672760	-41.784798	-16.245163	0.204198	0.000000	-2.694758	0.000000	0.000000	0.000000	0.622372	-0.178544	-0.708165	0.000000	0.000000	4.000000	37.000000	0.000000
3333.482792	0.157717	0.550704	-0.000617	82.161530	-40.426888	-14.932805	0.086170	0.000000	-2.798487	0.000000	0.000000	0.000000	0.524268	-0.169865	-0.702097	0.000000	0.000000	4.000000	37.000000	0.000000
3333.486126	0.157717	0.550704	-0.000617	82.161530	-40.426888	-14.932805	0.086170	0.000000	-2.798487	0.000000	0.000000	0.000000	0.524268	-0.169865	-0.702097	0.000000	0.000000	4.000000	37.000000	0.000000
3333.489459	0.157717	0.550704	-0.000617	82.161530	-40.426888	-14.932805	0.086170	0.000000	-2.798487	0.000000	0.000000	0.000000	0.524268	-0.169865	-0.702097	0.000000	0.000000	4.000000	37.000000	0.000000
3333.492792	0.159130	0.550227	-0.002896	81.698471	-39.349792	-13.988420	-0.030846	0.000000	-2.885865	0.000000	0.000000	0.000000	0.423760	-0.143071	-0.683838	0.000000	0.000000	4.000000	37.000000	0.000000
3333.496126	0.159130	0.550227	-0.002896	81.698471	-39.349792	-13.988420	-0.030846	0.000000	-2.885865	0.000000	0.000000	0.000000	0.423760	-0.143071	-0.683838	0.000000	0.000000	4.000000	37.000000	0.000000
3333.499459	0.159130	0.550227	-0.002896	81.698471	-39.349792	-13.988420	-0.030846	0.000000	-2.885865	0.000000	0.000000	0.000000	0.423760	-0.143071	-0.683838	0.000000	0.000000	4.000000	37.000000	0.000000
3333.502792	0.160295	0.549768	-0.005150	81.376228	-38.275742	-12.843814	-0.144819	0.000000	-2.956492	0.000000	0.000000	0.000000	0.349423	-0.137459	-0.676011	0.000000	0.000000	4.000000	37.000000	0.000000
3333.506126	0.160295	0.549768	-0.005150	81.376228	-38.275742	-12.843814	-0.144819	0.000000	-2.956492	0.000000	0.000000	0.000000	0.349423	-0.137459	-0.676011	0.000000	0.000000	4.000000	37.000000	0.000000
3333.509459	0.160295	0.549768	-0.005150	81.376228	-38.275742	-12.843814	-0.144819	0.000000	-2.956492	0.000000	0.000000	0.000000	0.349423	-0.137459	-0.676011	0.000000	0.000000	4.000000	37.000000	0.000000
3333.512792	0.161243	0.549320	-0.007361	81.236732	-37.048332	-11.259394	-0.257487	0.000000	-3.014729	0.000000	0.000000	0.000000	0.284640	-0.134642	-0.663356	0.000000	0.000000	4.000000	37.000000	0.000000
3333.516126	0.161243	0.549320	-0.007361	81.236732	-37.048332	-11.259394	-0.257487	0.000000	-3.014729	0.000000	0.000000	0.000000	0.284640	-0.134642	-0.663356	0.000000	0.000000	4.000000	37.000000	0.000000
3333.519459	0.161243	0.549320	-0.007361	81.236732	-37.048332	-11.259394	-0.257487	0.000000	-3.014729	0.000000	0.000000	0.000000	0.284640	-0.134642	-0.663356	0.000000	0.000000	4.000000	37.000000	0.000000
3333.522792	0.162015	0.548863	-0.009561	81.201141	-35.881783	-9.831237	-0.368046	0.000000	-3.062170	0.000000	0.000000	0.000000	0.231514	-0.136958	-0.660078	0.000000	0.000000	4.000000	37.000000	0.000000
3333.526126	0.162015	0.548863	-0.009561	81.201141	-35.881783	-9.831237	-0.368046	0.000000	-3.062170	0.000000	0.000000	0.000000	0.231514	-0.136958	-0.660078	0.000000	0.000000	4.000000	37.000000	0.000000
3333.529459	0.162015	0.548863	-0.009561	81.201141	-35.881783	-9.831237	-0.368046	0.000000	-3.062170	0.000000	0.000000	0.000000	0.231514	-0.136958	-0.660078	0.000000	0.000000	4.000000	37.000000	0.000000
3333.532792	0.162495	0.548459	-0.011674	81.170898	-34.994324	-8.960201	-0.478059	0.000000	-3.100755	0.000000	0.000000	0.000000	0.144103	-0.121348	-0.633742	0.000000	0.000000	4.000000	37.000000	0.000000
3333.536126	0.162495	0.548459	-0.011674	81.170898	-34.994324	-8.960201	-0.478059	0.000000	-3.100755	0.000000	0.000000	0.000000	0.144103	-0.121348	-0.633742	0.000000	0.000000	4.000000	37.000000	0.000000
3333.539459	0.162495	0.548459	-0.011674	81.170898	-34.994324	-8.960201	-0.478059	0.000000	-3.100755	0.000000	0.000000	0.000000	0.144103	-0.121348	-0.633742	0.000000	0.000000	4.000000	37.000000	0.000000
3333.542792	0.162648	0.548080	-0.013677	81.160866	-34.427834	-8.440461	-0.583683	0.000000	-3.124773	0.000000	0.000000	0.000000	0.045736	-0.113641	-0.601048	0.000000	0.000000	4.000000	37.000000	0.000000
3333.546126	0.162648	0.548080	-0.013677	81.160866	-34.427834	-8.440461	-0.583683	0.000000	-3.124773	0.000000	0.000000	0.000000	0.045736	-0.113641	-0.601048	0.000000	0.000000	4.000000	37.000000	0.000000
3333.549459	0.162648	0.548080	-0.013677	81.160866	-34.427834	-8.440461	-0.583683	0.000000	-3.124773	0.000000	0.000000	0.000000	0.045736	-0.113641	-0.601048	0.000000	0.000000	4.000000	37.000000	0.000000
3333.552792	0.162446	0.547736	-0.015654	81.169113	-34.145134	-8.025132	-0.683858	0.000000	-3.132395	0.000000	0.000000	0.000000	-0.060516	-0.103129	-0.593145	0.000000	0.000000	4.000000	37.000000	0.000000
3333.556126	0.162446	0.547736	-0.015654	81.169113	-34.145134	-8.025132	-0.683858	0.000000	-3.132395	0.000000	0.000000	0.000000	-0.060516	-0.103129	-0.593145	0.000000	0.000000	4.000000	37.000000	0.000000
3333.559459	0.162446	0.547736	-0.015654	81.169113	-34.145134	-8.025132	-0.683858	0.000000	-3.132395	0.000000	0.000000	0.000000	-0.060516	-0.103129	-0.593145	0.000000	0.000000	4.000000	37.000000	0.000000
3333.562792	0.161862	0.547392	-0.017564	81.206459	-34.255436	-7.833961	-0.782715	0.000000	-3.122309	0.000000	0.000000	0.000000	-0.175206	-0.103151	-0.572829	0.000000	0.000000	4.000000	37.000000	0.000000
3333.566126	0.161862	0.547392	-0.017564	81.206459	-34.255436	-7.833961	-0.782715	0.000000	-3.122309	0.000000	0.000000	0.000000	-0.175206	-0.103151	-0.572829	0.000000	0.000000	4.000000	37.000000	0.000000
3333.569459	0.161862	0.547392	-0.017564	81.206459	-34.255436	-7.833961	-0.782715	0.000000	-3.122309	0.000000	0.000000	0.000000	-0.175206	-0.103151	-0.572829	0.000000	0.000000	4.000000	37.000000	0.000000
3333.572792	0.161004	0.547023	-0.019510	81.269882	-34.733356	-7.974663	-0.878187	0.000000	-3.093108	0.000000	0.000000	0.000000	-0.257391	-0.110680	-0.583768	0.000000	0.000000	4.000000	37.000000	0.000000
3333.576126	0.161004	0.547023	-0.019510	81.269882	-34.733356	-7.974663	-0.878187	0.000000	-3.093108	0.000000	0.000000	0.000000	-0.257391	-0.110680	-0.583768	0.000000	0.000000	4.000000	37.000000	0.000000
3333.579459	0.161004	0.547023	-0.019510	81.269882	-34.733356	-7.974663	-0.878187	0.000000	-3.093108	0.000000	0.000000	0.000000	-0.257391	-0.110680	-0.583768	0.000000	0.000000	4.000000	37.000000	0.000000
3333.582792	0.159956	0.546679	-0.021464	81.355865	-35.291370	-8.414717	-0.975481	0.000000	-3.050210	0.000000	0.000000	0.000000	-0.314329	-0.103229	-0.586452	0.000000	0.000000	4.000000	37.000000	0.000000
3333.586126	0.159956	0.546679	-0.021464	81.355865	-35.291370	-8.414717	-0.975481	0.000000	-3.050210	0.000000	0.000000	0.000000	-0.314329	-0.103229	-0.586452	0.000000	0.000000	4.000000	37.000000	0.000000
3333.589459	0.159956	0.546679	-0.021464	81.355865	-35.291370	-8.414717	-0.975481	0.000000	-3.050210	0.000000	0.000000	0.000000	-0.314329	-0.103229	-0.586452	0.000000	0.000000	4.000000	37.000000	0.000000
3333.592792	0.158785	0.546334	-0.023448	81.421165	-35.429287	-8.482631	-1.073223	0.000000	-2.997822	0.000000	0.000000	0.000000	-0.351550	-0.103528	-0.594980	0.000000	0.000000	4.000000	37.000000	0.000000
3333.596126	0.158785	0.546334	-0.023448	81.421165	-35.429287	-8.482631	-1.073223	0.000000	-2.997822	0.000000	0.000000	0.000000	-0.351550	-0.103528	-0.594980	0.000000	0.000000	4.000000	37.000000	0.000000
3333.599459	0.158785	0.546334	-0.023448	81.421165	-35.429287	-8.482631	-1.073223	0.000000	-2.997822	0.000000	0.000000	0.000000	-0.351550	-0.103528	-0.594980	0.000000	0.000000	4.000000	37.000000	0.000000
3333.602792	0.157542	0.546004	-0.025320	81.388763	-34.384899	-7.378068	-1.172387	0.000000	-2.939231	0.000000	0.000000	0.000000	-0.372910	-0.099146	-0.561610	0.000000	0.000000	4.000000	37.000000	0.000000
3333.606126	0.157542	0.546004	-0.025320	81.388763	-34.384899	-7.378068	-1.172387	0.000000	-2.939231	0.000000	0.000000	0.000000	-0.372910	-0.099146	-0.561610	0.000000	0.000000	4.000000	37.000000	0.000000
3333.609459	0.157542	0.546004	-0.025320	81.388763	-34.384899	-7.378068	-1.172387	0.000000	-2.939231	0.000000	0.000000	0.000000	-0.372910	-0.099146	-0.561610	0.000000	0.000000	4.000000	37.000000	0.000000
3333.612792	0.156161	0.545671	-0.027076	81.257530	-32.482231	-5.436179	-1.265988	0.000000	-2.877079	0.000000	0.000000	0.000000	-0.414192	-0.099658	-0.526947	0.000000	0.000000	4.000000	37.000000	0.000000
3333.616126	0.156161	0.545671	-0.027076	81.257530	-32.482231	-5.436179	-1.265988	0.000000	-2.877079	0.000000	0.000000	0.000000	-0.414192	-0.099658	-0.526947	0.000000	0.000000	4.000000	37.000000	0.000000
3333.619459	0.156161	0.545671	-0.027076	81.257530	-32.482231	-5.436179	-1.265988	0.000000	-2.877079	0.000000	0.000000	0.000000	-0.414192	-0.099658	-0.526947	0.000000	0.000000	4.000000	37.000000	0.000000
3333.622792	0.154674	0.545396	-0.028764	81.074715	-30.235481	-3.134531	-1.353813	0.000000	-2.808047	0.000000	0.000000	0.000000	-0.446091	-0.082714	-0.506406	0.000000	0.000000	4.000000	37.000000	0.000000
3333.626126	0.154674	0.545396	-0.028764	81.074715	-30.235481	-3.134531	-1.353813	0.000000	-2.808047	0.000000	0.000000	0.000000	-0.446091	-0.082714	-0.506406	0.000000	0.000000	4.000000	37.000000	0.000000
3333.629459	0.154674	0.545396	-0.028764	81.074715	-30.235481	-3.134531	-1.353813	0.000000	-2.808047	0.000000	0.000000	0.000000	-0.446091	-0.082714	-0.506406	0.000000	0.000000	4.000000	37.000000	0.000000
3333.632792	0.152998	0.545110	-0.030364	80.861565	-28.005955	-0.834362	-1.438214	0.000000	-2.733698	0.000000	0.000000	0.000000	-0.502816	-0.085706	-0.480007	0.000000	0.000000	4.000000	37.000000	0.000000
3333.636126	0.152998	0.545110	-0.030364	80.861565	-28.005955	-0.834362	-1.438214	0.000000	-2.733698	0.000000	0.000000	0.000000	-0.502816	-0.085706	-0.480007	0.000000	0.000000	4.000000	37.000000	0.000000
3333.639459	0.152998	0.545110	-0.030364	80.861565	-28.005955	-0.834362	-1.438214	0.000000	-2.733698	0.000000	0.000000	0.000000	-0.502816	-0.085706	-0.480007	0.000000	0.000000	4.000000	37.000000	0.000000
3333.642792	0.151084	0.544897	-0.031831	80.640038	-26.026155	1.250676	-1.518215	0.000000	-2.649896	0.000000	0.000000	0.000000	-0.574242	-0.063996	-0.439899	0.000000	0.000000	4.000000	37.000000	0.000000
3333.646126	0.151084	0.544897	-0.031831	80.640038	-26.026155	1.250676	-1.518215	0.000000	-2.649896	0.000000	0.000000	0.000000	-0.574242	-0.063996	-0.439899	0.000000	0.000000	4.000000	37.000000	0.000000
3333.649459	0.151084	0.544897	-0.031831	80.640038	-26.026155	1.250676	-1.518215	0.000000	-2.649896	0.000000	0.000000	0.000000	-0.574242	-0.063996	-0.439899	0.000000	0.000000	4.000000	37.000000	0.000000
3333.652792	0.148889	0.544689	-0.033230	80.439758	-24.359077	3.077256	-1.591531	0.000000	-2.554188	0.000000	0.000000	0.000000	-0.658451	-0.062199	-0.419893	0.000000	0.000000	4.000000	37.000000	0.000000
3333.656126	0.148889	0.544689	-0.033230	80.439758	-24.359077	3.077256	-1.591531	0.000000	-2.554188	0.000000	0.000000	0.000000	-0.658451	-0.062199	-0.419893	0.000000	0.000000	4.000000	37.000000	0.000000
3333.659459	0.148889	0.544689	-0.033230	80.439758	-24.359077	3.077256	-1.591531	0.000000	-2.554188	0.000000	0.000000	0.000000	-0.658451	-0.062199	-0.419893	0.000000	0.000000	4.000000	37.000000	0.000000
3333.662792	0.146463	0.544504	-0.034564	80.259186	-23.008511	4.625377	-1.661514	0.000000	-2.444447	0.000000	0.000000	0.000000	-0.727839	-0.055544	-0.400046	0.000000	0.000000	4.000000	37.000000	0.000000
3333.666126	0.146463	0.544504	-0.034564	80.259186	-23.008511	4.625377	-1.661514	0.000000	-2.444447	0.000000	0.000000	0.000000	-0.727839	-0.055544	-0.400046	0.000000	0.000000	4.000000	37.000000	0.000000
3333.669459	0.146463	0.544504	-0.034564	80.259186	-23.008511	4.625377	-1.661514	0.000000	-2.444447	0.000000	0.000000	0.000000	-0.727839	-0.055544	-0.400046	0.000000	0.000000	4.000000	37.000000	0.000000
3333.672792	0.143837	0.544309	-0.035815	80.106438	-21.962606	5.905974	-1.728188	0.000000	-2.323140	0.000000	0.000000	0.000000	-0.787747	-0.058689	-0.375391	0.000000	0.000000	4.000000	37.000000	0.000000
3333.676126	0.143837	0.544309	-0.035815	80.106438	-21.962606	5.905974	-1.728188	0.000000	-2.323140	0.000000	0.000000	0.000000	-0.787747	-0.058689	-0.375391	0.000000	0.000000	4.000000	37.000000	0.000000
3333.679459	0.143837	0.544309	-0.035815	80.106438	-21.962606	5.905974	-1.728188	0.000000	-2.323140	0.000000	0.000000	0.000000	-0.787747	-0.058689	-0.375391	0.000000	0.000000	4.000000	37.000000	0.000000
3333.682792	0.141013	0.544103	-0.036988	79.989594	-21.185381	6.959902	-1.790753	0.000000	-2.191849	0.000000	0.000000	0.000000	-0.847110	-0.061764	-0.351884	0.000000	0.000000	4.000000	37.000000	0.000000
3333.686126	0.141013	0.544103	-0.036988	79.989594	-21.185381	6.959902	-1.790753	0.000000	-2.191849	0.000000	0.000000	0.000000	-0.847110	-0.061764	-0.351884	0.000000	0.000000	4.000000	37.000000	0.000000
3333.689459	0.141013	0.544103	-0.036988	79.989594	-21.185381	6.959902	-1.790753	0.000000	-2.191849	0.000000	0.000000	0.000000	-0.847110	-0.061764	-0.351884	0.000000	0.000000	4.000000	37.000000	0.000000
3333.692792	0.138107	0.543871	-0.038144	79.921280	-20.636284	7.832673	-1.849400	0.000000	-2.050664	0.000000	0.000000	0.000000	-0.871950	-0.069655	-0.346809	0.000000	0.000000	4.000000	37.000000	0.000000
3333.696126	0.138107	0.543871	-0.038144	79.921280	-20.636284	7.832673	-1.849400	0.000000	-2.050664	0.000000	0.000000	0.000000	-0.871950	-0.069655	-0.346809	0.000000	0.000000	4.000000	37.000000	0.000000
3333.699459	0.138107	0.543871	-0.038144	79.921280	-20.636284	7.832673	-1.849400	0.000000	-2.050664	0.000000	0.000000	0.000000	-0.871950	-0.069655	-0.346809	0.000000	0.000000	4.000000	37.000000	0.000000
3333.702792	0.135165	0.543629	-0.039210	79.895592	-20.298763	8.525794	-1.907202	0.000000	-1.905339	0.000000	0.000000	0.000000	-0.882668	-0.072407	-0.319838	0.000000	0.000000	4.000000	37.000000	0.000000
3333.706126	0.135165	0.543629	-0.039210	79.895592	-20.298763	8.525794	-1.907202	0.000000	-1.905339	0.000000	0.000000	0.000000	-0.882668	-0.072407	-0.319838	0.000000	0.000000	4.000000	37.000000	0.000000
3333.709459	0.135165	0.543629	-0.039210	79.895592	-20.298763	8.525794	-1.907202	0.000000	-1.905339	0.000000	0.000000	0.000000	-0.882668	-0.072407	-0.319838	0.000000	0.000000	4.000000	37.000000	0.000000
3333.712792	0.132226	0.543379	-0.040200	79.894730	-20.300108	8.819882	-1.960508	0.000000	-1.758227	0.000000	0.000000	0.000000	-0.881683	-0.075024	-0.296869	0.000000	0.000000	4.000000	37.000000	0.000000
3333.716126	0.132226	0.543379	-0.040200	79.894730	-20.300108	8.819882	-1.960508	0.000000	-1.758227	0.000000	0.000000	0.000000	-0.881683	-0.075024	-0.296869	0.000000	0.000000	4.000000	37.000000	0.000000
3333.719459	0.132226	0.543379	-0.040200	79.894730	-20.300108	8.819882	-1.960508	0.000000	-1.758227	0.000000	0.000000	0.000000	-0.881683	-0.075024	-0.296869	0.000000	0.000000	4.000000	37.000000	0.000000
3333.722792	0.129211	0.543098	-0.041014	79.900848	-20.532812	8.730611	-2.009986	0.000000	-1.611280	0.000000	0.000000	0.000000	-0.904271	-0.084405	-0.244253	0.000000	0.000000	4.000000	37.000000	0.000000
3333.726126	0.129211	0.543098	-0.041014	79.900848	-20.532812	8.730611	-2.009986	0.000000	-1.611280	0.000000	0.000000	0.000000	-0.904271	-0.084405	-0.244253	0.000000	0.000000	4.000000	37.000000	0.000000
3333.729459	0.129211	0.543098	-0.041014	79.900848	-20.532812	8.730611	-2.009986	0.000000	-1.611280	0.000000	0.000000	0.000000	-0.904271	-0.084405	-0.244253	0.000000	0.000000	4.000000	37.000000	0.000000
3333.732792	0.126167	0.542889	-0.041643	79.919991	-20.866343	8.096046	-2.050695	0.000000	-1.460568	0.000000	0.000000	0.000000	-0.913408	-0.062535	-0.188770	0.000000	0.000000	4.000000	37.000000	0.000000
3333.736126	0.126167	0.542889	-0.041643	79.919991	-20.866343	8.096046	-2.050695	0.000000	-1.460568	0.000000	0.000000	0.000000	-0.913408	-0.062535	-0.188770	0.000000	0.000000	4.000000	37.000000	0.000000
3333.739459	0.126167	0.542889	-0.041643	79.919991	-20.866343	8.096046	-2.050695	0.000000	-1.460568	0.000000	0.000000	0.000000	-0.913408	-0.062535	-0.188770	0.000000	0.000000	4.000000	37.000000	0.000000
3333.742792	0.123037	0.542746	-0.042047	79.936981	-21.234304	7.131960	-2.082157	0.000000	-1.308334	0.000000	0.000000	0.000000	-0.939015	-0.042979	-0.121306	0.000000	0.000000	4.000000	37.000000	0.000000
3333.746126	0.123037	0.542746	-0.042047	79.936981	-21.234304	7.131960	-2.082157	0.000000	-1.308334	0.000000	0.000000	0.000000	-0.939015	-0.042979	-0.121306	0.000000	0.000000	4.000000	37.000000	0.000000
3333.749459	0.123037	0.542746	-0.042047	79.936981	-21.234304	7.131960	-2.082157	0.000000	-1.308334	0.000000	0.000000	0.000000	-0.939015	-0.042979	-0.121306	0.000000	0.000000	4.000000	37.000000	0.000000
3333.752792	0.119830	0.542677	-0.042187	79.940010	-21.548288	6.240705	-2.102375	0.000000	-1.151831	0.000000	0.000000	0.000000	-0.962005	-0.020866	-0.041973	0.000000	0.000000	4.000000	37.000000	0.000000
3333.756126	0.119830	0.542677	-0.042187	79.940010	-21.548288	6.240705	-2.102375	0.000000	-1.151831	0.000000	0.000000	0.000000	-0.962005	-0.020866	-0.041973	0.000000	0.000000	4.000000	37.000000	0.000000
3333.759459	0.119830	0.542677	-0.042187	79.940010	-21.548288	6.240705	-2.102375	0.000000	-1.151831	0.000000	0.000000	0.000000	-0.962005	-0.020866	-0.041973	0.000000	0.000000	4.000000	37.000000	0.000000
3333.762792	0.116574	0.542712	-0.042103	79.938843	-21.759863	5.641076	-2.109370	0.000000	-0.991497	0.000000	0.000000	0.000000	-0.976862	0.010640	0.025342	0.000000	0.000000	4.000000	37.000000	0.000000
3333.766126	0.116574	0.542712	-0.042103	79.938843	-21.759863	5.641076	-2.109370	0.000000	-0.991497	0.000000	0.000000	0.000000	-0.976862	0.010640	0.025342	0.000000	0.000000	4.000000	37.000000	0.000000
3333.769459	0.116574	0.542712	-0.042103	79.938843	-21.759863	5.641076	-2.109370	0.000000	-0.991497	0.000000	0.000000	0.000000	-0.976862	0.010640	0.025342	0.000000	0.000000	4.000000	37.000000	0.000000
3333.772792	0.113384	0.542805	-0.041818	79.963638	-21.709921	5.459210	-2.105147	0.000000	-0.828686	0.000000	0.000000	0.000000	-0.956847	0.028016	0.085363	0.000000	0.000000	4.000000	37.000000	0.000000
3333.776126	0.113384	0.542805	-0.041818	79.963638	-21.709921	5.459210	-2.105147	0.000000	-0.828686	0.000000	0.000000	0.000000	-0.956847	0.028016	0.085363	0.000000	0.000000	4.000000	37.000000	0.000000
3333.779459	0.113384	0.542805	-0.041818	79.963638	-21.709921	5.459210	-2.105147	0.000000	-0.828686	0.000000	0.000000	0.000000	-0.956847	0.028016	0.085363	0.000000	0.000000	4.000000	37.000000	0.000000
3333.782792	0.110325	0.542949	-0.041395	80.042191	-21.283100	5.692090	-2.090919	0.000000	-0.669212	0.000000	0.000000	0.000000	-0.917857	0.042952	0.127118	0.000000	0.000000	4.000000	37.000000	0.000000
3333.786126	0.110325	0.542949	-0.041395	80.042191	-21.283100	5.692090	-2.090919	0.000000	-0.669212	0.000000	0.000000	0.000000	-0.917857	0.042952	0.127118	0.000000	0.000000	4.000000	37.000000	0.000000
3333.789459	0.110325	0.542949	-0.041395	80.042191	-21.283100	5.692090	-2.090919	0.000000	-0.669212	0.000000	0.000000	0.000000	-0.917857	0.042952	0.127118	0.000000	0.000000	4.000000	37.000000	0.000000
3333.792792	0.107422	0.543110	-0.040876	80.164047	-20.539148	6.196932	-2.069733	0.000000	-0.516236	0.000000	0.000000	0.000000	-0.870938	0.048341	0.155555	0.000000	0.000000	4.000000	37.000000	0.000000
3333.796126	0.107422	0.543110	-0.040876	80.164047	-20.539148	6.196932	-2.069733	0.000000	-0.516236	0.000000	0.000000	0.000000	-0.870938	0.048341	0.155555	0.000000	0.000000	4.000000	37.000000	0.000000
3333.799459	0.107422	0.543110	-0.040876	80.164047	-20.539148	6.196932	-2.069733	0.000000	-0.516236	0.000000	0.000000	0.000000	-0.870938	0.048341	0.155555	0.000000	0.000000	4.000000	37.000000	0.000000
3333.802792	0.104596	0.543283	-0.040147	80.299561	-19.650164	6.824909	-2.043807	0.000000	-0.371080	0.000000	0.000000	0.000000	-0.847817	0.051900	0.218816	0.000000	0.000000	4.000000	37.000000	0.000000
3333.806126	0.104596	0.543283	-0.040147	80.299561	-19.650164	6.824909	-2.043807	0.000000	-0.371080	0.000000	0.000000	0.000000	-0.847817	0.051900	0.218816	0.000000	0.000000	4.000000	37.000000	0.000000
3333.809459	0.104596	0.543283	-0.040147	80.299561	-19.650164	6.824909	-2.043807	0.000000	-0.371080	0.000000	0.000000	0.000000	-0.847817	0.051900	0.218816	0.000000	0.000000	4.000000	37.000000	0.000000
3333.812792	0.101830	0.543506	-0.039256	80.422768	-18.840975	7.332447	-2.007338	0.000000	-0.229777	0.000000	0.000000	0.000000	-0.829793	0.067098	0.267274	0.000000	0.000000	4.000000	37.000000	0.000000
3333.816126	0.101830	0.543506	-0.039256	80.422768	-18.840975	7.332447	-2.007338	0.000000	-0.229777	0.000000	0.000000	0.000000	-0.829793	0.067098	0.267274	0.000000	0.000000	4.000000	37.000000	0.000000
3333.819459	0.101830	0.543506	-0.039256	80.422768	-18.840975	7.332447	-2.007338	0.000000	-0.229777	0.000000	0.000000	0.000000	-0.829793	0.067098	0.267274	0.000000	0.000000	4.000000	37.000000	0.000000
3333.822792	0.099122	0.543734	-0.038193	80.506775	-18.146854	7.699692	-1.962792	0.000000	-0.091478	0.000000	0.000000	0.000000	-0.812176	0.068213	0.318823	0.000000	0.000000	4.000000	37.000000	0.000000
3333.826126	0.099122	0.543734	-0.038193	80.506775	-18.146854	7.699692	-1.962792	0.000000	-0.091478	0.000000	0.000000	0.000000	-0.812176	0.068213	0.318823	0.000000	0.000000	4.000000	37.000000	0.000000
3333.829459	0.099122	0.543734	-0.038193	80.506775	-18.146854	7.699692	-1.962792	0.000000	-0.091478	0.000000	0.000000	0.000000	-0.812176	0.068213	0.318823	0.000000	0.000000	4.000000	37.000000	0.000000
3333.832792	0.096519	0.543997	-0.036929	80.547760	-17.604416	7.869832	-1.909655	0.000000	0.043885	0.000000	0.000000	0.000000	-0.781131	0.078988	0.379117	0.000000	0.000000	4.000000	37.000000	0.000000
3333.836126	0.096519	0.543997	-0.036929	80.547760	-17.604416	7.869832	-1.909655	0.000000	0.043885	0.000000	0.000000	0.000000	-0.781131	0.078988	0.379117	0.000000	0.000000	4.000000	37.000000	0.000000
3333.839459	0.096519	0.543997	-0.036929	80.547760	-17.604416	7.869832	-1.909655	0.000000	0.043885	0.000000	0.000000	0.000000	-0.781131	0.078988	0.379117	0.000000	0.000000	4.000000	37.000000	0.000000
3333.842792	0.094055	0.544303	-0.035565	80.547676	-17.191021	7.827865	-1.846469	0.000000	0.174073	0.000000	0.000000	0.000000	-0.739181	0.091741	0.409393	0.000000	0.000000	4.000000	37.000000	0.000000
3333.846126	0.094055	0.544303	-0.035565	80.547676	-17.191021	7.827865	-1.846469	0.000000	0.174073	0.000000	0.000000	0.000000	-0.739181	0.091741	0.409393	0.000000	0.000000	4.000000	37.000000	0.000000
3333.849459	0.094055	0.544303	-0.035565	80.547676	-17.191021	7.827865	-1.846469	0.000000	0.174073	0.000000	0.000000	0.000000	-0.739181	0.091741	0.409393	0.000000	0.000000	4.000000	37.000000	0.000000
3333.852792	0.091764	0.544629	-0.034031	80.523811	-16.809584	7.664534	-1.778237	0.000000	0.297270	0.000000	0.000000	0.000000	-0.687117	0.097752	0.460009	0.000000	0.000000	4.000000	37.000000	0.000000
3333.856126	0.091764	0.544629	-0.034031	80.523811	-16.809584	7.664534	-1.778237	0.000000	0.297270	0.000000	0.000000	0.000000	-0.687117	0.097752	0.460009	0.000000	0.000000	4.000000	37.000000	0.000000
3333.859459	0.091764	0.544629	-0.034031	80.523811	-16.809584	7.664534	-1.778237	0.000000	0.297270	0.000000	0.000000	0.000000	-0.687117	0.097752	0.460009	0.000000	0.000000	4.000000	37.000000	0.000000
3333.862792	0.089751	0.544997	-0.032422	80.481422	-16.447834	7.381436	-1.701569	0.000000	0.411789	0.000000	0.000000	0.000000	-0.603874	0.110517	0.482755	0.000000	0.000000	4.000000	37.000000	0.000000
3333.866126	0.089751	0.544997	-0.032422	80.481422	-16.447834	7.381436	-1.701569	0.000000	0.411789	0.000000	0.000000	0.000000	-0.603874	0.110517	0.482755	0.000000	0.000000	4.000000	37.000000	0.000000
3333.869459	0.089751	0.544997	-0.032422	80.481422	-16.447834	7.381436	-1.701569	0.000000	0.411789	0.000000	0.000000	0.000000	-0.603874	0.110517	0.482755	0.000000	0.000000	4.000000	37.000000	0.000000
3333.872792	0.087998	0.545361	-0.030720	80.425072	-16.067020	7.166752	-1.621109	0.000000	0.512435	0.000000	0.000000	0.000000	-0.525922	0.109049	0.510691	0.000000	0.000000	4.000000	37.000000	0.000000
3333.876126	0.087998	0.545361	-0.030720	80.425072	-16.067020	7.166752	-1.621109	0.000000	0.512435	0.000000	0.000000	0.000000	-0.525922	0.109049	0.510691	0.000000	0.000000	4.000000	37.000000	0.000000
3333.879459	0.087998	0.545361	-0.030720	80.425072	-16.067020	7.166752	-1.621109	0.000000	0.512435	0.000000	0.000000	0.000000	-0.525922	0.109049	0.510691	0.000000	0.000000	4.000000	37.000000	0.000000
3333.882792	0.086550	0.545735	-0.028911	80.361794	-15.608313	7.201777	-1.535994	0.000000	0.600089	0.000000	0.000000	0.000000	-0.434437	0.112417	0.542637	0.000000	0.000000	4.000000	37.000000	0.000000
3333.886126	0.086550	0.545735	-0.028911	80.361794	-15.608313	7.201777	-1.535994	0.000000	0.600089	0.000000	0.000000	0.000000	-0.434437	0.112417	0.542637	0.000000	0.000000	4.000000	37.000000	0.000000
3333.889459	0.086550	0.545735	-0.028911	80.361794	-15.608313	7.201777	-1.535994	0.000000	0.600089	0.000000	0.000000	0.000000	-0.434437	0.112417	0.542637	0.000000	0.000000	4.000000	37.000000	0.000000
3333.892792	0.085424	0.546128	-0.027020	80.275063	-15.216126	7.355538	-1.445555	0.000000	0.672495	0.000000	0.000000	0.000000	-0.337791	0.117953	0.567192	0.000000	0.000000	4.000000	37.000000	0.000000
3333.896126	0.085424	0.546128	-0.027020	80.275063	-15.216126	7.355538	-1.445555	0.000000	0.672495	0.000000	0.000000	0.000000	-0.337791	0.117953	0.567192	0.000000	0.000000	4.000000	37.000000	0.000000
3333.899459	0.085424	0.546128	-0.027020	80.275063	-15.216126	7.355538	-1.445555	0.000000	0.672495	0.000000	0.000000	0.000000	-0.337791	0.117953	0.567192	0.000000	0.000000	4.000000	37.000000	0.000000
3333.902792	0.084594	0.546531	-0.025084	80.160370	-14.973317	7.538668	-1.351023	0.000000	0.728794	0.000000	0.000000	0.000000	-0.249016	0.120857	0.581039	0.000000	0.000000	4.000000	37.000000	0.000000
3333.906126	0.084594	0.546531	-0.025084	80.160370	-14.973317	7.538668	-1.351023	0.000000	0.728794	0.000000	0.000000	0.000000	-0.249016	0.120857	0.581039	0.000000	0.000000	4.000000	37.000000	0.000000
3333.909459	0.084594	0.546531	-0.025084	80.160370	-14.973317	7.538668	-1.351023	0.000000	0.728794	0.000000	0.000000	0.000000	-0.249016	0.120857	0.581039	0.000000	0.000000	4.000000	37.000000	0.000000
3333.912792	0.084104	0.546944	-0.023107	80.035828	-14.751797	7.864535	-1.254183	0.000000	0.770296	0.000000	0.000000	0.000000	-0.146997	0.123685	0.592914	0.000000	0.000000	4.000000	37.000000	0.000000
3333.916126	0.084104	0.546944	-0.023107	80.035828	-14.751797	7.864535	-1.254183	0.000000	0.770296	0.000000	0.000000	0.000000	-0.146997	0.123685	0.592914	0.000000	0.000000	4.000000	37.000000	0.000000
3333.919459	0.084104	0.546944	-0.023107	80.035828	-14.751797	7.864535	-1.254183	0.000000	0.770296	0.000000	0.000000	0.000000	-0.146997	0.123685	0.592914	0.000000	0.000000	4.000000	37.000000	0.000000
3333.922792	0.083912	0.547373	-0.021106	79.912262	-14.510184	8.178568	-1.155364	0.000000	0.794796	0.000000	0.000000	0.000000	-0.057599	0.128796	0.600432	0.000000	0.000000	4.000000	37.000000	0.000000
3333.926126	0.083912	0.547373	-0.021106	79.912262	-14.510184	8.178568	-1.155364	0.000000	0.794796	0.000000	0.000000	0.000000	-0.057599	0.128796	0.600432	0.000000	0.000000	4.000000	37.000000	0.000000
3333.929459	0.083912	0.547373	-0.021106	79.912262	-14.510184	8.178568	-1.155364	0.000000	0.794796	0.000000	0.000000	0.000000	-0.057599	0.128796	0.600432	0.000000	0.000000	4.000000	37.000000	0.000000
3333.932792	0.084001	0.547810	-0.019186	79.865234	-14.581967	8.128922	-1.055292	0.000000	0.804396	0.000000	0.000000	0.000000	0.026742	0.131099	0.575965	0.000000	0.000000	4.000000	37.000000	0.000000
3333.936126	0.084001	0.547810	-0.019186	79.865234	-14.581967	8.128922	-1.055292	0.000000	0.804396	0.000000	0.000000	0.000000	0.026742	0.131099	0.575965	0.000000	0.000000	4.000000	37.000000	0.000000
3333.939459	0.084001	0.547810	-0.019186	79.865234	-14.581967	8.128922	-1.055292	0.000000	0.804396	0.000000	0.000000	0.000000	0.026742	0.131099	0.575965	0.000000	0.000000	4.000000	37.000000	0.000000
3333.942792	0.084348	0.548197	-0.017376	80.010910	-15.576861	7.085189	-0.959298	0.000000	0.799939	0.000000	0.000000	0.000000	0.104153	0.116155	0.543093	0.000000	0.000000	4.000000	37.000000	0.000000
3333.946126	0.084348	0.548197	-0.017376	80.010910	-15.576861	7.085189	-0.959298	0.000000	0.799939	0.000000	0.000000	0.000000	0.104153	0.116155	0.543093	0.000000	0.000000	4.000000	37.000000	0.000000
3333.949459	0.084348	0.548197	-0.017376	80.010910	-15.576861	7.085189	-0.959298	0.000000	0.799939	0.000000	0.000000	0.000000	0.104153	0.116155	0.543093	0.000000	0.000000	4.000000	37.000000	0.000000
3333.952792	0.084884	0.548584	-0.015604	80.240364	-17.384430	5.117297	-0.868783	0.000000	0.782580	0.000000	0.000000	0.000000	0.160611	0.116050	0.531475	0.000000	0.000000	4.000000	37.000000	0.000000
3333.956126	0.084884	0.548584	-0.015604	80.240364	-17.384430	5.117297	-0.868783	0.000000	0.782580	0.000000	0.000000	0.000000	0.160611	0.116050	0.531475	0.000000	0.000000	4.000000	37.000000	0.000000
3333.959459	0.084884	0.548584	-0.015604	80.240364	-17.384430	5.117297	-0.868783	0.000000	0.782580	0.000000	0.000000	0.000000	0.160611	0.116050	0.531475	0.000000	0.000000	4.000000	37.000000	0.000000
3333.962792	0.085625	0.549012	-0.013794	80.445129	-19.677080	2.552340	-0.780203	0.000000	0.755811	0.000000	0.000000	0.000000	0.222270	0.128485	0.543080	0.000000	0.000000	4.000000	37.000000	0.000000
3333.966126	0.085625	0.549012	-0.013794	80.445129	-19.677080	2.552340	-0.780203	0.000000	0.755811	0.000000	0.000000	0.000000	0.222270	0.128485	0.543080	0.000000	0.000000	4.000000	37.000000	0.000000
3333.969459	0.085625	0.549012	-0.013794	80.445129	-19.677080	2.552340	-0.780203	0.000000	0.755811	0.000000	0.000000	0.000000	0.222270	0.128485	0.543080	0.000000	0.000000	4.000000	37.000000	0.000000
3333.972792	0.086575	0.549433	-0.011936	80.583679	-22.251839	-0.387342	-0.689690	0.000000	0.718766	0.000000	0.000000	0.000000	0.285237	0.126112	0.557222	0.000000	0.000000	4.000000	37.000000	0.000000
3333.976126	0.086575	0.549433	-0.011936	80.583679	-22.251839	-0.387342	-0.689690	0.000000	0.718766	0.000000	0.000000	0.000000	0.285237	0.126112	0.557222	0.000000	0.000000	4.000000	37.000000	0.000000
3333.979459	0.086575	0.549433	-0.011936	80.583679	-22.251839	-0.387342	-0.689690	0.000000	0.718766	0.000000	0.000000	0.000000	0.285237	0.126112	0.557222	0.000000	0.000000	4.000000	37.000000	0.000000
3333.982792	0.087704	0.549869	-0.010099	80.650627	-24.902519	-3.466713	-0.596820	0.000000	0.671227	0.000000	0.000000	0.000000	0.338537	0.130988	0.551280	0.000000	0.000000	4.000000	37.000000	0.000000
3333.986126	0.087704	0.549869	-0.010099	80.650627	-24.902519	-3.466713	-0.596820	0.000000	0.671227	0.000000	0.000000	0.000000	0.338537	0.130988	0.551280	0.000000	0.000000	4.000000	37.000000	0.000000
3333.989459	0.087704	0.549869	-0.010099	80.650627	-24.902519	-3.466713	-0.596820	0.000000	0.671227	0.000000	0.000000	0.000000	0.338537	0.130988	0.551280	0.000000	0.000000	4.000000	37.000000	0.000000
3333.992792	0.089056	0.550297	-0.008286	80.675575	-27.350544	-6.349356	-0.504940	0.000000	0.614804	0.000000	0.000000	0.000000	0.405562	0.128400	0.543861	0.000000	0.000000	4.000000	37.000000	0.000000
3333.996126	0.089056	0.550297	-0.008286	80.675575	-27.350544	-6.349356	-0.504940	0.000000	0.614804	0.000000	0.000000	0.000000	0.405562	0.128400	0.543861	0.000000	0.000000	4.000000	37.000000	0.000000
3333.999459	0.089056	0.550297	-0.008286	80.675575	-27.350544	-6.349356	-0.504940	0.000000	0.614804	0.000000	0.000000	0.000000	0.405562	0.128400	0.543861	0.000000	0.000000	4.000000	37.000000	0.000000
3334.002792	0.090616	0.550724	-0.006587	80.701424	-29.481512	-8.871990	-0.414296	0.000000	0.547210	0.000000	0.000000	0.000000	0.468117	0.128149	0.509606	0.000000	0.000000	4.000000	37.000000	0.000000
3334.006126	0.090616	0.550724	-0.006587	80.701424	-29.481512	-8.871990	-0.414296	0.000000	0.547210	0.000000	0.000000	0.000000	0.468117	0.128149	0.509606	0.000000	0.000000	4.000000	37.000000	0.000000
3334.009459	0.090616	0.550724	-0.006587	80.701424	-29.481512	-8.871990	-0.414296	0.000000	0.547210	0.000000	0.000000	0.000000	0.468117	0.128149	0.509606	0.000000	0.000000	4.000000	37.000000	0.000000
3334.012792	0.092404	0.551159	-0.005032	80.749977	-31.238956	-10.960172	-0.329362	0.000000	0.469191	0.000000	0.000000	0.000000	0.536277	0.130456	0.466539	0.000000	0.000000	4.000000	37.000000	0.000000
3334.016126	0.092404	0.551159	-0.005032	80.749977	-31.238956	-10.960172	-0.329362	0.000000	0.469191	0.000000	0.000000	0.000000	0.536277	0.130456	0.466539	0.000000	0.000000	4.000000	37.000000	0.000000
3334.019459	0.092404	0.551159	-0.005032	80.749977	-31.238956	-10.960172	-0.329362	0.000000	0.469191	0.000000	0.000000	0.000000	0.536277	0.130456	0.466539	0.000000	0.000000	4.000000	37.000000	0.000000
3334.022792	0.094374	0.551560	-0.003627	80.843437	-32.663834	-12.639399	-0.251605	0.000000	0.379812	0.000000	0.000000	0.000000	0.591195	0.120220	0.421562	0.000000	0.000000	4.000000	37.000000	0.000000
3334.026126	0.094374	0.551560	-0.003627	80.843437	-32.663834	-12.639399	-0.251605	0.000000	0.379812	0.000000	0.000000	0.000000	0.591195	0.120220	0.421562	0.000000	0.000000	4.000000	37.000000	0.000000
3334.029459	0.094374	0.551560	-0.003627	80.843437	-32.663834	-12.639399	-0.251605	0.000000	0.379812	0.000000	0.000000	0.000000	0.591195	0.120220	0.421562	0.000000	0.000000	4.000000	37.000000	0.000000
3334.032792	0.096501	0.551960	-0.002397	80.973938	-33.868332	-14.049603	-0.181345	0.000000	0.281279	0.000000	0.000000	0.000000	0.638080	0.120121	0.368970	0.000000	0.000000	4.000000	37.000000	0.000000
3334.036126	0.096501	0.551960	-0.002397	80.973938	-33.868332	-14.049603	-0.181345	0.000000	0.281279	0.000000	0.000000	0.000000	0.638080	0.120121	0.368970	0.000000	0.000000	4.000000	37.000000	0.000000
3334.039459	0.096501	0.551960	-0.002397	80.973938	-33.868332	-14.049603	-0.181345	0.000000	0.281279	0.000000	0.000000	0.000000	0.638080	0.120121	0.368970	0.000000	0.000000	4.000000	37.000000	0.000000
3334.042792	0.098763	0.552361	-0.001339	81.107971	-35.055962	-15.447713	-0.119850	0.000000	0.174932	0.000000	0.000000	0.000000	0.678445	0.120074	0.317260	0.000000	0.000000	4.000000	37.000000	0.000000
3334.046126	0.098763	0.552361	-0.001339	81.107971	-35.055962	-15.447713	-0.119850	0.000000	0.174932	0.000000	0.000000	0.000000	0.678445	0.120074	0.317260	0.000000	0.000000	4.000000	37.000000	0.000000
3334.049459	0.098763	0.552361	-0.001339	81.107971	-35.055962	-15.447713	-0.119850	0.000000	0.174932	0.000000	0.000000	0.000000	0.678445	0.120074	0.317260	0.000000	0.000000	4.000000	37.000000	0.000000
3334.052792	0.101111	0.552744	-0.000464	81.223091	-36.253548	-16.879917	-0.066973	0.000000	0.061858	0.000000	0.000000	0.000000	0.704443	0.115028	0.262609	0.000000	0.000000	4.000000	37.000000	0.000000
3334.056126	0.101111	0.552744	-0.000464	81.223091	-36.253548	-16.879917	-0.066973	0.000000	0.061858	0.000000	0.000000	0.000000	0.704443	0.115028	0.262609	0.000000	0.000000	4.000000	37.000000	0.000000
3334.059459	0.101111	0.552744	-0.000464	81.223091	-36.253548	-16.879917	-0.066973	0.000000	0.061858	0.000000	0.000000	0.000000	0.704443	0.115028	0.262609	0.000000	0.000000	4.000000	37.000000	0.000000
3334.062792	0.103540	0.553094	0.000210	81.302856	-37.495907	-18.357439	-0.023205	0.000000	-0.055549	0.000000	0.000000	0.000000	0.728837	0.104880	0.202367	0.000000	0.000000	4.000000	37.000000	0.000000
3334.066126	0.103540	0.553094	0.000210	81.302856	-37.495907	-18.357439	-0.023205	0.000000	-0.055549	0.000000	0.000000	0.000000	0.728837	0.104880	0.202367	0.000000	0.000000	4.000000	37.000000	0.000000
3334.069459	0.103540	0.553094	0.000210	81.302856	-37.495907	-18.357439	-0.023205	0.000000	-0.055549	0.000000	0.000000	0.000000	0.728837	0.104880	0.202367	0.000000	0.000000	4.000000	37.000000	0.000000
3334.072792	0.106010	0.553427	0.000711	81.342110	-38.710548	-19.731476	0.010523	0.000000	-0.177022	0.000000	0.000000	0.000000	0.740879	0.099871	0.150232	0.000000	0.000000	4.000000	37.000000	0.000000
3334.076126	0.106010	0.553427	0.000711	81.342110	-38.710548	-19.731476	0.010523	0.000000	-0.177022	0.000000	0.000000	0.000000	0.740879	0.099871	0.150232	0.000000	0.000000	4.000000	37.000000	0.000000
3334.079459	0.106010	0.553427	0.000711	81.342110	-38.710548	-19.731476	0.010523	0.000000	-0.177022	0.000000	0.000000	0.000000	0.740879	0.099871	0.150232	0.000000	0.000000	4.000000	37.000000	0.000000
3334.082792	0.108557	0.553726	0.001010	81.348396	-39.795723	-20.687582	0.035561	0.000000	-0.300502	0.000000	0.000000	0.000000	0.764137	0.089743	0.089618	0.000000	0.000000	4.000000	37.000000	0.000000
3334.086126	0.108557	0.553726	0.001010	81.348396	-39.795723	-20.687582	0.035561	0.000000	-0.300502	0.000000	0.000000	0.000000	0.764137	0.089743	0.089618	0.000000	0.000000	4.000000	37.000000	0.000000
3334.089459	0.108557	0.553726	0.001010	81.348396	-39.795723	-20.687582	0.035561	0.000000	-0.300502	0.000000	0.000000	0.000000	0.764137	0.089743	0.089618	0.000000	0.000000	4.000000	37.000000	0.000000
3334.092792	0.111208	0.553957	0.001128	81.342606	-40.655109	-21.114725	0.050498	0.000000	-0.427858	0.000000	0.000000	0.000000	0.795273	0.069247	0.035527	0.000000	0.000000	4.000000	37.000000	0.000000
3334.096126	0.111208	0.553957	0.001128	81.342606	-40.655109	-21.114725	0.050498	0.000000	-0.427858	0.000000	0.000000	0.000000	0.795273	0.069247	0.035527	0.000000	0.000000	4.000000	37.000000	0.000000
3334.099459	0.111208	0.553957	0.001128	81.342606	-40.655109	-21.114725	0.050498	0.000000	-0.427858	0.000000	0.000000	0.000000	0.795273	0.069247	0.035527	0.000000	0.000000	4.000000	37.000000	0.000000
3334.102792	0.113910	0.554153	0.001048	81.332062	-41.324455	-21.398037	0.056419	0.000000	-0.560403	0.000000	0.000000	0.000000	0.810650	0.059044	-0.024122	0.000000	0.000000	4.000000	37.000000	0.000000
3334.106126	0.113910	0.554153	0.001048	81.332062	-41.324455	-21.398037	0.056419	0.000000	-0.560403	0.000000	0.000000	0.000000	0.810650	0.059044	-0.024122	0.000000	0.000000	4.000000	37.000000	0.000000
3334.109459	0.113910	0.554153	0.001048	81.332062	-41.324455	-21.398037	0.056419	0.000000	-0.560403	0.000000	0.000000	0.000000	0.810650	0.059044	-0.024122	0.000000	0.000000	4.000000	37.000000	0.000000
3334.112792	0.116639	0.554308	0.000865	81.302200	-41.675529	-21.454912	0.052398	0.000000	-0.695512	0.000000	0.000000	0.000000	0.818689	0.046234	-0.054936	0.000000	0.000000	4.000000	37.000000	0.000000
3334.116126	0.116639	0.554308	0.000865	81.302200	-41.675529	-21.454912	0.052398	0.000000	-0.695512	0.000000	0.000000	0.000000	0.818689	0.046234	-0.054936	0.000000	0.000000	4.000000	37.000000	0.000000
3334.119459	0.116639	0.554308	0.000865	81.302200	-41.675529	-21.454912	0.052398	0.000000	-0.695512	0.000000	0.000000	0.000000	0.818689	0.046234	-0.054936	0.000000	0.000000	4.000000	37.000000	0.000000
3334.122792	0.119383	0.554410	0.000538	81.251045	-41.838165	-21.332752	0.043242	0.000000	-0.831960	0.000000	0.000000	0.000000	0.823158	0.030791	-0.097916	0.000000	0.000000	4.000000	37.000000	0.000000
3334.126126	0.119383	0.554410	0.000538	81.251045	-41.838165	-21.332752	0.043242	0.000000	-0.831960	0.000000	0.000000	0.000000	0.823158	0.030791	-0.097916	0.000000	0.000000	4.000000	37.000000	0.000000
3334.129459	0.119383	0.554410	0.000538	81.251045	-41.838165	-21.332752	0.043242	0.000000	-0.831960	0.000000	0.000000	0.000000	0.823158	0.030791	-0.097916	0.000000	0.000000	4.000000	37.000000	0.000000
3334.132792	0.122070	0.554444	0.000069	81.167580	-41.808498	-20.904335	0.026923	0.000000	-0.969153	0.000000	0.000000	0.000000	0.806039	0.010216	-0.140974	0.000000	0.000000	4.000000	37.000000	0.000000
3334.136126	0.122070	0.554444	0.000069	81.167580	-41.808498	-20.904335	0.026923	0.000000	-0.969153	0.000000	0.000000	0.000000	0.806039	0.010216	-0.140974	0.000000	0.000000	4.000000	37.000000	0.000000
3334.139459	0.122070	0.554444	0.000069	81.167580	-41.808498	-20.904335	0.026923	0.000000	-0.969153	0.000000	0.000000	0.000000	0.806039	0.010216	-0.140974	0.000000	0.000000	4.000000	37.000000	0.000000
3334.142792	0.124713	0.554418	-0.000572	81.052689	-41.813847	-20.415775	0.003427	0.000000	-1.103493	0.000000	0.000000	0.000000	0.792885	-0.007794	-0.192266	0.000000	0.000000	4.000000	37.000000	0.000000
3334.146126	0.124713	0.554418	-0.000572	81.052689	-41.813847	-20.415775	0.003427	0.000000	-1.103493	0.000000	0.000000	0.000000	0.792885	-0.007794	-0.192266	0.000000	0.000000	4.000000	37.000000	0.000000
3334.149459	0.124713	0.554418	-0.000572	81.052689	-41.813847	-20.415775	0.003427	0.000000	-1.103493	0.000000	0.000000	0.000000	0.792885	-0.007794	-0.192266	0.000000	0.000000	4.000000	37.000000	0.000000
3334.152792	0.127336	0.554349	-0.001372	80.885963	-42.012821	-20.282688	-0.028617	0.000000	-1.235641	0.000000	0.000000	0.000000	0.786854	-0.020634	-0.239909	0.000000	0.000000	4.000000	37.000000	0.000000
3334.156126	0.127336	0.554349	-0.001372	80.885963	-42.012821	-20.282688	-0.028617	0.000000	-1.235641	0.000000	0.000000	0.000000	0.786854	-0.020634	-0.239909	0.000000	0.000000	4.000000	37.000000	0.000000
3334.159459	0.127336	0.554349	-0.001372	80.885963	-42.012821	-20.282688	-0.028617	0.000000	-1.235641	0.000000	0.000000	0.000000	0.786854	-0.020634	-0.239909	0.000000	0.000000	4.000000	37.000000	0.000000
3334.162792	0.129843	0.554247	-0.002328	80.662766	-42.434185	-20.540396	-0.068602	0.000000	-1.366783	0.000000	0.000000	0.000000	0.752205	-0.030852	-0.286830	0.000000	0.000000	4.000000	37.000000	0.000000
3334.166126	0.129843	0.554247	-0.002328	80.662766	-42.434185	-20.540396	-0.068602	0.000000	-1.366783	0.000000	0.000000	0.000000	0.752205	-0.030852	-0.286830	0.000000	0.000000	4.000000	37.000000	0.000000
3334.169459	0.129843	0.554247	-0.002328	80.662766	-42.434185	-20.540396	-0.068602	0.000000	-1.366783	0.000000	0.000000	0.000000	0.752205	-0.030852	-0.286830	0.000000	0.000000	4.000000	37.000000	0.000000
3334.172792	0.132209	0.554136	-0.003438	80.380882	-43.013344	-21.008705	-0.116407	0.000000	-1.492150	0.000000	0.000000	0.000000	0.709925	-0.033332	-0.332861	0.000000	0.000000	4.000000	37.000000	0.000000
3334.176126	0.132209	0.554136	-0.003438	80.380882	-43.013344	-21.008705	-0.116407	0.000000	-1.492150	0.000000	0.000000	0.000000	0.709925	-0.033332	-0.332861	0.000000	0.000000	4.000000	37.000000	0.000000
3334.179459	0.132209	0.554136	-0.003438	80.380882	-43.013344	-21.008705	-0.116407	0.000000	-1.492150	0.000000	0.000000	0.000000	0.709925	-0.033332	-0.332861	0.000000	0.000000	4.000000	37.000000	0.000000
3334.182792	0.134462	0.554050	-0.004601	80.061516	-43.614342	-21.449635	-0.171884	0.000000	-1.610470	0.000000	0.000000	0.000000	0.675647	-0.025563	-0.349143	0.000000	0.000000	4.000000	37.000000	0.000000
3334.186126	0.134462	0.554050	-0.004601	80.061516	-43.614342	-21.449635	-0.171884	0.000000	-1.610470	0.000000	0.000000	0.000000	0.675647	-0.025563	-0.349143	0.000000	0.000000	4.000000	37.000000	0.000000
3334.189459	0.134462	0.554050	-0.004601	80.061516	-43.614342	-21.449635	-0.171884	0.000000	-1.610470	0.000000	0.000000	0.000000	0.675647	-0.025563	-0.349143	0.000000	0.000000	4.000000	37.000000	0.000000
3334.192792	0.136552	0.554017	-0.005741	79.706734	-44.184666	-21.896282	-0.230074	0.000000	-1.723078	0.000000	0.000000	0.000000	0.627135	-0.010100	-0.341948	0.000000	0.000000	4.000000	37.000000	0.000000
3334.196126	0.136552	0.554017	-0.005741	79.706734	-44.184666	-21.896282	-0.230074	0.000000	-1.723078	0.000000	0.000000	0.000000	0.627135	-0.010100	-0.341948	0.000000	0.000000	4.000000	37.000000	0.000000
3334.199459	0.136552	0.554017	-0.005741	79.706734	-44.184666	-21.896282	-0.230074	0.000000	-1.723078	0.000000	0.000000	0.000000	0.627135	-0.010100	-0.341948	0.000000	0.000000	4.000000	37.000000	0.000000
3334.202792	0.138440	0.554008	-0.006837	79.344589	-44.698509	-22.318817	-0.287065	0.000000	-1.827601	0.000000	0.000000	0.000000	0.566536	-0.002432	-0.328636	0.000000	0.000000	4.000000	37.000000	0.000000
3334.206126	0.138440	0.554008	-0.006837	79.344589	-44.698509	-22.318817	-0.287065	0.000000	-1.827601	0.000000	0.000000	0.000000	0.566536	-0.002432	-0.328636	0.000000	0.000000	4.000000	37.000000	0.000000
3334.209459	0.138440	0.554008	-0.006837	79.344589	-44.698509	-22.318817	-0.287065	0.000000	-1.827601	0.000000	0.000000	0.000000	0.566536	-0.002432	-0.328636	0.000000	0.000000	4.000000	37.000000	0.000000
3334.212792	0.140077	0.554034	-0.007826	79.006401	-45.099834	-22.668402	-0.341838	0.000000	-1.922024	0.000000	0.000000	0.000000	0.490860	0.007782	-0.296670	0.000000	0.000000	4.000000	37.000000	0.000000
3334.216126	0.140077	0.554034	-0.007826	79.006401	-45.099834	-22.668402	-0.341838	0.000000	-1.922024	0.000000	0.000000	0.000000	0.490860	0.007782	-0.296670	0.000000	0.000000	4.000000	37.000000	0.000000
3334.219459	0.140077	0.554034	-0.007826	79.006401	-45.099834	-22.668402	-0.341838	0.000000	-1.922024	0.000000	0.000000	0.000000	0.490860	0.007782	-0.296670	0.000000	0.000000	4.000000	37.000000	0.000000
3334.222792	0.141500	0.554077	-0.008736	78.739807	-45.363209	-22.988449	-0.391283	0.000000	-2.003834	0.000000	0.000000	0.000000	0.426936	0.012839	-0.273114	0.000000	0.000000	4.000000	37.000000	0.000000
3334.226126	0.141500	0.554077	-0.008736	78.739807	-45.363209	-22.988449	-0.391283	0.000000	-2.003834	0.000000	0.000000	0.000000	0.426936	0.012839	-0.273114	0.000000	0.000000	4.000000	37.000000	0.000000
3334.229459	0.141500	0.554077	-0.008736	78.739807	-45.363209	-22.988449	-0.391283	0.000000	-2.003834	0.000000	0.000000	0.000000	0.426936	0.012839	-0.273114	0.000000	0.000000	4.000000	37.000000	0.000000
3334.232792	0.142719	0.554060	-0.009688	78.636528	-45.469360	-23.098839	-0.436802	0.000000	-2.074990	0.000000	0.000000	0.000000	0.365776	-0.005236	-0.285711	0.000000	0.000000	4.000000	37.000000	0.000000
3334.236126	0.142719	0.554060	-0.009688	78.636528	-45.469360	-23.098839	-0.436802	0.000000	-2.074990	0.000000	0.000000	0.000000	0.365776	-0.005236	-0.285711	0.000000	0.000000	4.000000	37.000000	0.000000
3334.239459	0.142719	0.554060	-0.009688	78.636528	-45.469360	-23.098839	-0.436802	0.000000	-2.074990	0.000000	0.000000	0.000000	0.365776	-0.005236	-0.285711	0.000000	0.000000	4.000000	37.000000	0.000000
3334.242792	0.143760	0.554025	-0.010676	78.687492	-45.412315	-22.868904	-0.484421	0.000000	-2.135953	0.000000	0.000000	0.000000	0.312221	-0.010452	-0.296201	0.000000	0.000000	4.000000	37.000000	0.000000
3334.246126	0.143760	0.554025	-0.010676	78.687492	-45.412315	-22.868904	-0.484421	0.000000	-2.135953	0.000000	0.000000	0.000000	0.312221	-0.010452	-0.296201	0.000000	0.000000	4.000000	37.000000	0.000000
3334.249459	0.143760	0.554025	-0.010676	78.687492	-45.412315	-22.868904	-0.484421	0.000000	-2.135953	0.000000	0.000000	0.000000	0.312221	-0.010452	-0.296201	0.000000	0.000000	4.000000	37.000000	0.000000
3334.252792	0.144627	0.553921	-0.011756	78.778015	-45.388809	-22.641571	-0.533787	0.000000	-2.187990	0.000000	0.000000	0.000000	0.260031	-0.031101	-0.323989	0.000000	0.000000	4.000000	37.000000	0.000000
3334.256126	0.144627	0.553921	-0.011756	78.778015	-45.388809	-22.641571	-0.533787	0.000000	-2.187990	0.000000	0.000000	0.000000	0.260031	-0.031101	-0.323989	0.000000	0.000000	4.000000	37.000000	0.000000
3334.259459	0.144627	0.553921	-0.011756	78.778015	-45.388809	-22.641571	-0.533787	0.000000	-2.187990	0.000000	0.000000	0.000000	0.260031	-0.031101	-0.323989	0.000000	0.000000	4.000000	37.000000	0.000000
3334.262792	0.145218	0.553791	-0.012881	78.888252	-45.431911	-22.556759	-0.587786	0.000000	-2.231329	0.000000	0.000000	0.000000	0.177379	-0.038952	-0.337498	0.000000	0.000000	4.000000	37.000000	0.000000
3334.266126	0.145218	0.553791	-0.012881	78.888252	-45.431911	-22.556759	-0.587786	0.000000	-2.231329	0.000000	0.000000	0.000000	0.177379	-0.038952	-0.337498	0.000000	0.000000	4.000000	37.000000	0.000000
3334.269459	0.145218	0.553791	-0.012881	78.888252	-45.431911	-22.556759	-0.587786	0.000000	-2.231329	0.000000	0.000000	0.000000	0.177379	-0.038952	-0.337498	0.000000	0.000000	4.000000	37.000000	0.000000
3334.272792	0.145487	0.553618	-0.014053	78.991173	-45.571461	-22.515932	-0.644035	0.000000	-2.260892	0.000000	0.000000	0.000000	0.080685	-0.051954	-0.351787	0.000000	0.000000	4.000000	37.000000	0.000000
3334.276126	0.145487	0.553618	-0.014053	78.991173	-45.571461	-22.515932	-0.644035	0.000000	-2.260892	0.000000	0.000000	0.000000	0.080685	-0.051954	-0.351787	0.000000	0.000000	4.000000	37.000000	0.000000
3334.279459	0.145487	0.553618	-0.014053	78.991173	-45.571461	-22.515932	-0.644035	0.000000	-2.260892	0.000000	0.000000	0.000000	0.080685	-0.051954	-0.351787	0.000000	0.000000	4.000000	37.000000	0.000000
3334.282792	0.145490	0.553410	-0.015247	79.073280	-45.825188	-22.600243	-0.702667	0.000000	-2.274339	0.000000	0.000000	0.000000	0.000956	-0.062337	-0.358207	0.000000	0.000000	4.000000	37.000000	0.000000
3334.286126	0.145490	0.553410	-0.015247	79.073280	-45.825188	-22.600243	-0.702667	0.000000	-2.274339	0.000000	0.000000	0.000000	0.000956	-0.062337	-0.358207	0.000000	0.000000	4.000000	37.000000	0.000000
3334.289459	0.145490	0.553410	-0.015247	79.073280	-45.825188	-22.600243	-0.702667	0.000000	-2.274339	0.000000	0.000000	0.000000	0.000956	-0.062337	-0.358207	0.000000	0.000000	4.000000	37.000000	0.000000
3334.292792	0.145242	0.553177	-0.016423	79.141014	-46.089779	-22.799744	-0.762368	0.000000	-2.274499	0.000000	0.000000	0.000000	-0.074382	-0.070132	-0.352763	0.000000	0.000000	4.000000	37.000000	0.000000
3334.296126	0.145242	0.553177	-0.016423	79.141014	-46.089779	-22.799744	-0.762368	0.000000	-2.274499	0.000000	0.000000	0.000000	-0.074382	-0.070132	-0.352763	0.000000	0.000000	4.000000	37.000000	0.000000
3334.299459	0.145242	0.553177	-0.016423	79.141014	-46.089779	-22.799744	-0.762368	0.000000	-2.274499	0.000000	0.000000	0.000000	-0.074382	-0.070132	-0.352763	0.000000	0.000000	4.000000	37.000000	0.000000
3334.302792	0.144862	0.552926	-0.017576	79.188812	-45.777813	-22.456085	-0.821161	0.000000	-2.262102	0.000000	0.000000	0.000000	-0.113965	-0.075313	-0.345865	0.000000	0.000000	4.000000	37.000000	0.000000
3334.306126	0.144862	0.552926	-0.017576	79.188812	-45.777813	-22.456085	-0.821161	0.000000	-2.262102	0.000000	0.000000	0.000000	-0.113965	-0.075313	-0.345865	0.000000	0.000000	4.000000	37.000000	0.000000
3334.309459	0.144862	0.552926	-0.017576	79.188812	-45.777813	-22.456085	-0.821161	0.000000	-2.262102	0.000000	0.000000	0.000000	-0.113965	-0.075313	-0.345865	0.000000	0.000000	4.000000	37.000000	0.000000
3334.312792	0.144453	0.552683	-0.018677	79.222931	-44.708900	-21.334867	-0.878806	0.000000	-2.243107	0.000000	0.000000	0.000000	-0.122628	-0.072781	-0.330137	0.000000	0.000000	4.000000	37.000000	0.000000
3334.316126	0.144453	0.552683	-0.018677	79.222931	-44.708900	-21.334867	-0.878806	0.000000	-2.243107	0.000000	0.000000	0.000000	-0.122628	-0.072781	-0.330137	0.000000	0.000000	4.000000	37.000000	0.000000
3334.319459	0.144453	0.552683	-0.018677	79.222931	-44.708900	-21.334867	-0.878806	0.000000	-2.243107	0.000000	0.000000	0.000000	-0.122628	-0.072781	-0.330137	0.000000	0.000000	4.000000	37.000000	0.000000
3334.322792	0.143963	0.552415	-0.019746	79.236244	-43.094700	-19.650673	-0.933828	0.000000	-2.222670	0.000000	0.000000	0.000000	-0.147100	-0.080387	-0.320781	0.000000	0.000000	4.000000	37.000000	0.000000
3334.326126	0.143963	0.552415	-0.019746	79.236244	-43.094700	-19.650673	-0.933828	0.000000	-2.222670	0.000000	0.000000	0.000000	-0.147100	-0.080387	-0.320781	0.000000	0.000000	4.000000	37.000000	0.000000
3334.329459	0.143963	0.552415	-0.019746	79.236244	-43.094700	-19.650673	-0.933828	0.000000	-2.222670	0.000000	0.000000	0.000000	-0.147100	-0.080387	-0.320781	0.000000	0.000000	4.000000	37.000000	0.000000
3334.332792	0.143349	0.552147	-0.020776	79.205772	-41.326252	-17.827822	-0.987292	0.000000	-2.198153	0.000000	0.000000	0.000000	-0.184303	-0.080430	-0.308916	0.000000	0.000000	4.000000	37.000000	0.000000
3334.336126	0.143349	0.552147	-0.020776	79.205772	-41.326252	-17.827822	-0.987292	0.000000	-2.198153	0.000000	0.000000	0.000000	-0.184303	-0.080430	-0.308916	0.000000	0.000000	4.000000	37.000000	0.000000
3334.339459	0.143349	0.552147	-0.020776	79.205772	-41.326252	-17.827822	-0.987292	0.000000	-2.198153	0.000000	0.000000	0.000000	-0.184303	-0.080430	-0.308916	0.000000	0.000000	4.000000	37.000000	0.000000
3334.342792	0.142694	0.551879	-0.021793	79.128098	-39.723412	-16.213911	-1.038778	0.000000	-2.167435	0.000000	0.000000	0.000000	-0.196445	-0.080438	-0.305334	0.000000	0.000000	4.000000	37.000000	0.000000
3334.346126	0.142694	0.551879	-0.021793	79.128098	-39.723412	-16.213911	-1.038778	0.000000	-2.167435	0.000000	0.000000	0.000000	-0.196445	-0.080438	-0.305334	0.000000	0.000000	4.000000	37.000000	0.000000
3334.349459	0.142694	0.551879	-0.021793	79.128098	-39.723412	-16.213911	-1.038778	0.000000	-2.167435	0.000000	0.000000	0.000000	-0.196445	-0.080438	-0.305334	0.000000	0.000000	4.000000	37.000000	0.000000
3334.352792	0.141943	0.551627	-0.022762	79.036598	-38.270382	-14.752546	-1.089667	0.000000	-2.134695	0.000000	0.000000	0.000000	-0.225329	-0.075447	-0.290476	0.000000	0.000000	4.000000	37.000000	0.000000
3334.356126	0.141943	0.551627	-0.022762	79.036598	-38.270382	-14.752546	-1.089667	0.000000	-2.134695	0.000000	0.000000	0.000000	-0.225329	-0.075447	-0.290476	0.000000	0.000000	4.000000	37.000000	0.000000
3334.359459	0.141943	0.551627	-0.022762	79.036598	-38.270382	-14.752546	-1.089667	0.000000	-2.134695	0.000000	0.000000	0.000000	-0.225329	-0.075447	-0.290476	0.000000	0.000000	4.000000	37.000000	0.000000
3334.362792	0.141119	0.551460	-0.023610	78.947266	-36.994286	-13.450378	-1.138080	0.000000	-2.097140	0.000000	0.000000	0.000000	-0.247162	-0.050268	-0.254667	0.000000	0.000000	4.000000	37.000000	0.000000
3334.366126	0.141119	0.551460	-0.023610	78.947266	-36.994286	-13.450378	-1.138080	0.000000	-2.097140	0.000000	0.000000	0.000000	-0.247162	-0.050268	-0.254667	0.000000	0.000000	4.000000	37.000000	0.000000
3334.369459	0.141119	0.551460	-0.023610	78.947266	-36.994286	-13.450378	-1.138080	0.000000	-2.097140	0.000000	0.000000	0.000000	-0.247162	-0.050268	-0.254667	0.000000	0.000000	4.000000	37.000000	0.000000
3334.372792	0.140235	0.551292	-0.024372	78.867744	-35.943352	-12.357786	-1.180524	0.000000	-2.055946	0.000000	0.000000	0.000000	-0.265165	-0.050211	-0.228530	0.000000	0.000000	4.000000	37.000000	0.000000
3334.376126	0.140235	0.551292	-0.024372	78.867744	-35.943352	-12.357786	-1.180524	0.000000	-2.055946	0.000000	0.000000	0.000000	-0.265165	-0.050211	-0.228530	0.000000	0.000000	4.000000	37.000000	0.000000
3334.379459	0.140235	0.551292	-0.024372	78.867744	-35.943352	-12.357786	-1.180524	0.000000	-2.055946	0.000000	0.000000	0.000000	-0.265165	-0.050211	-0.228530	0.000000	0.000000	4.000000	37.000000	0.000000
3334.382792	0.139275	0.551167	-0.025028	78.799942	-35.128757	-11.482160	-1.218612	0.000000	-2.011753	0.000000	0.000000	0.000000	-0.288031	-0.037609	-0.196678	0.000000	0.000000	4.000000	37.000000	0.000000
3334.386126	0.139275	0.551167	-0.025028	78.799942	-35.128757	-11.482160	-1.218612	0.000000	-2.011753	0.000000	0.000000	0.000000	-0.288031	-0.037609	-0.196678	0.000000	0.000000	4.000000	37.000000	0.000000
3334.389459	0.139275	0.551167	-0.025028	78.799942	-35.128757	-11.482160	-1.218612	0.000000	-2.011753	0.000000	0.000000	0.000000	-0.288031	-0.037609	-0.196678	0.000000	0.000000	4.000000	37.000000	0.000000
3334.392792	0.138221	0.551034	-0.025561	78.750252	-34.558620	-10.827609	-1.251392	0.000000	-1.963748	0.000000	0.000000	0.000000	-0.316047	-0.039922	-0.160042	0.000000	0.000000	4.000000	37.000000	0.000000
3334.396126	0.138221	0.551034	-0.025561	78.750252	-34.558620	-10.827609	-1.251392	0.000000	-1.963748	0.000000	0.000000	0.000000	-0.316047	-0.039922	-0.160042	0.000000	0.000000	4.000000	37.000000	0.000000
3334.399459	0.138221	0.551034	-0.025561	78.750252	-34.558620	-10.827609	-1.251392	0.000000	-1.963748	0.000000	0.000000	0.000000	-0.316047	-0.039922	-0.160042	0.000000	0.000000	4.000000	37.000000	0.000000
3334.402792	0.137047	0.550901	-0.026059	78.717796	-34.207550	-10.374132	-1.278066	0.000000	-1.911074	0.000000	0.000000	0.000000	-0.352192	-0.039983	-0.149191	0.000000	0.000000	4.000000	37.000000	0.000000
3334.406126	0.137047	0.550901	-0.026059	78.717796	-34.207550	-10.374132	-1.278066	0.000000	-1.911074	0.000000	0.000000	0.000000	-0.352192	-0.039983	-0.149191	0.000000	0.000000	4.000000	37.000000	0.000000
3334.409459	0.137047	0.550901	-0.026059	78.717796	-34.207550	-10.374132	-1.278066	0.000000	-1.911074	0.000000	0.000000	0.000000	-0.352192	-0.039983	-0.149191	0.000000	0.000000	4.000000	37.000000	0.000000
3334.412792	0.135801	0.550759	-0.026511	78.711456	-34.138496	-10.184391	-1.302931	0.000000	-1.852375	0.000000	0.000000	0.000000	-0.373805	-0.042462	-0.135732	0.000000	0.000000	4.000000	37.000000	0.000000
3334.416126	0.135801	0.550759	-0.026511	78.711456	-34.138496	-10.184391	-1.302931	0.000000	-1.852375	0.000000	0.000000	0.000000	-0.373805	-0.042462	-0.135732	0.000000	0.000000	4.000000	37.000000	0.000000
3334.419459	0.135801	0.550759	-0.026511	78.711456	-34.138496	-10.184391	-1.302931	0.000000	-1.852375	0.000000	0.000000	0.000000	-0.373805	-0.042462	-0.135732	0.000000	0.000000	4.000000	37.000000	0.000000
3334.422792	0.134519	0.550593	-0.026950	78.730789	-34.328239	-10.246221	-1.325553	0.000000	-1.790074	0.000000	0.000000	0.000000	-0.384786	-0.049890	-0.131612	0.000000	0.000000	4.000000	37.000000	0.000000
3334.426126	0.134519	0.550593	-0.026950	78.730789	-34.328239	-10.246221	-1.325553	0.000000	-1.790074	0.000000	0.000000	0.000000	-0.384786	-0.049890	-0.131612	0.000000	0.000000	4.000000	37.000000	0.000000
3334.429459	0.134519	0.550593	-0.026950	78.730789	-34.328239	-10.246221	-1.325553	0.000000	-1.790074	0.000000	0.000000	0.000000	-0.384786	-0.049890	-0.131612	0.000000	0.000000	4.000000	37.000000	0.000000
3334.432792	0.133224	0.550443	-0.027369	78.765602	-34.694996	-10.473196	-1.347488	0.000000	-1.725943	0.000000	0.000000	0.000000	-0.388427	-0.044917	-0.125628	0.000000	0.000000	4.000000	37.000000	0.000000
3334.436126	0.133224	0.550443	-0.027369	78.765602	-34.694996	-10.473196	-1.347488	0.000000	-1.725943	0.000000	0.000000	0.000000	-0.388427	-0.044917	-0.125628	0.000000	0.000000	4.000000	37.000000	0.000000
3334.439459	0.133224	0.550443	-0.027369	78.765602	-34.694996	-10.473196	-1.347488	0.000000	-1.725943	0.000000	0.000000	0.000000	-0.388427	-0.044917	-0.125628	0.000000	0.000000	4.000000	37.000000	0.000000
3334.442792	0.131931	0.550294	-0.027722	78.800278	-35.063145	-10.701562	-1.368427	0.000000	-1.661205	0.000000	0.000000	0.000000	-0.387893	-0.044713	-0.106079	0.000000	0.000000	4.000000	37.000000	0.000000
3334.446126	0.131931	0.550294	-0.027722	78.800278	-35.063145	-10.701562	-1.368427	0.000000	-1.661205	0.000000	0.000000	0.000000	-0.387893	-0.044713	-0.106079	0.000000	0.000000	4.000000	37.000000	0.000000
3334.449459	0.131931	0.550294	-0.027722	78.800278	-35.063145	-10.701562	-1.368427	0.000000	-1.661205	0.000000	0.000000	0.000000	-0.387893	-0.044713	-0.106079	0.000000	0.000000	4.000000	37.000000	0.000000
3334.452792	0.130638	0.550170	-0.028015	78.827118	-35.385216	-10.880149	-1.386106	0.000000	-1.596556	0.000000	0.000000	0.000000	-0.387929	-0.037089	-0.087968	0.000000	0.000000	4.000000	37.000000	0.000000
3334.456126	0.130638	0.550170	-0.028015	78.827118	-35.385216	-10.880149	-1.386106	0.000000	-1.596556	0.000000	0.000000	0.000000	-0.387929	-0.037089	-0.087968	0.000000	0.000000	4.000000	37.000000	0.000000
3334.459459	0.130638	0.550170	-0.028015	78.827118	-35.385216	-10.880149	-1.386106	0.000000	-1.596556	0.000000	0.000000	0.000000	-0.387929	-0.037089	-0.087968	0.000000	0.000000	4.000000	37.000000	0.000000
3334.462792	0.129349	0.550090	-0.028161	78.848007	-35.664032	-11.012707	-1.400768	0.000000	-1.531902	0.000000	0.000000	0.000000	-0.386848	-0.024246	-0.043669	0.000000	0.000000	4.000000	37.000000	0.000000
3334.466126	0.129349	0.550090	-0.028161	78.848007	-35.664032	-11.012707	-1.400768	0.000000	-1.531902	0.000000	0.000000	0.000000	-0.386848	-0.024246	-0.043669	0.000000	0.000000	4.000000	37.000000	0.000000
3334.469459	0.129349	0.550090	-0.028161	78.848007	-35.664032	-11.012707	-1.400768	0.000000	-1.531902	0.000000	0.000000	0.000000	-0.386848	-0.024246	-0.043669	0.000000	0.000000	4.000000	37.000000	0.000000
3334.472792	0.128086	0.550002	-0.028224	78.866264	-35.917797	-11.115165	-1.408046	0.000000	-1.467427	0.000000	0.000000	0.000000	-0.378645	-0.026330	-0.019055	0.000000	0.000000	4.000000	37.000000	0.000000
3334.476126	0.128086	0.550002	-0.028224	78.866264	-35.917797	-11.115165	-1.408046	0.000000	-1.467427	0.000000	0.000000	0.000000	-0.378645	-0.026330	-0.019055	0.000000	0.000000	4.000000	37.000000	0.000000
3334.479459	0.128086	0.550002	-0.028224	78.866264	-35.917797	-11.115165	-1.408046	0.000000	-1.467427	0.000000	0.000000	0.000000	-0.378645	-0.026330	-0.019055	0.000000	0.000000	4.000000	37.000000	0.000000
3334.482792	0.126882	0.549940	-0.028176	78.879501	-36.146862	-11.196977	-1.411222	0.000000	-1.404319	0.000000	0.000000	0.000000	-0.361354	-0.018447	0.014568	0.000000	0.000000	4.000000	37.000000	0.000000
3334.486126	0.126882	0.549940	-0.028176	78.879501	-36.146862	-11.196977	-1.411222	0.000000	-1.404319	0.000000	0.000000	0.000000	-0.361354	-0.018447	0.014568	0.000000	0.000000	4.000000	37.000000	0.000000
3334.489459	0.126882	0.549940	-0.028176	78.879501	-36.146862	-11.196977	-1.411222	0.000000	-1.404319	0.000000	0.000000	0.000000	-0.361354	-0.018447	0.014568	0.000000	0.000000	4.000000	37.000000	0.000000
3334.492792	0.125737	0.549880	-0.028079	78.889915	-36.356194	-11.263814	-1.408794	0.000000	-1.344093	0.000000	0.000000	0.000000	-0.343376	-0.018157	0.028990	0.000000	0.000000	4.000000	37.000000	0.000000
3334.496126	0.125737	0.549880	-0.028079	78.889915	-36.356194	-11.263814	-1.408794	0.000000	-1.344093	0.000000	0.000000	0.000000	-0.343376	-0.018157	0.028990	0.000000	0.000000	4.000000	37.000000	0.000000
3334.499459	0.125737	0.549880	-0.028079	78.889915	-36.356194	-11.263814	-1.408794	0.000000	-1.344093	0.000000	0.000000	0.000000	-0.343376	-0.018157	0.028990	0.000000	0.000000	4.000000	37.000000	0.000000
3334.502792	0.124667	0.549804	-0.027958	78.899361	-36.558342	-11.328476	-1.403962	0.000000	-1.286864	0.000000	0.000000	0.000000	-0.320981	-0.022859	0.036410	0.000000	0.000000	4.000000	37.000000	0.000000
3334.506126	0.124667	0.549804	-0.027958	78.899361	-36.558342	-11.328476	-1.403962	0.000000	-1.286864	0.000000	0.000000	0.000000	-0.320981	-0.022859	0.036410	0.000000	0.000000	4.000000	37.000000	0.000000
3334.509459	0.124667	0.549804	-0.027958	78.899361	-36.558342	-11.328476	-1.403962	0.000000	-1.286864	0.000000	0.000000	0.000000	-0.320981	-0.022859	0.036410	0.000000	0.000000	4.000000	37.000000	0.000000
3334.512792	0.123635	0.549753	-0.027786	78.906937	-36.742458	-11.388267	-1.397894	0.000000	-1.233367	0.000000	0.000000	0.000000	-0.309763	-0.015223	0.051443	0.000000	0.000000	4.000000	37.000000	0.000000
3334.516126	0.123635	0.549753	-0.027786	78.906937	-36.742458	-11.388267	-1.397894	0.000000	-1.233367	0.000000	0.000000	0.000000	-0.309763	-0.015223	0.051443	0.000000	0.000000	4.000000	37.000000	0.000000
3334.519459	0.123635	0.549753	-0.027786	78.906937	-36.742458	-11.388267	-1.397894	0.000000	-1.233367	0.000000	0.000000	0.000000	-0.309763	-0.015223	0.051443	0.000000	0.000000	4.000000	37.000000	0.000000
3334.522792	0.123635	0.549753	-0.027786	78.912605	-36.905754	-11.443126	-1.389320	0.000000	-1.181740	0.000000	0.000000	0.000000	-0.309763	-0.015223	0.051443	0.000000	0.000000	4.000000	37.000000	0.000000
3334.526126	0.122680	0.549728	-0.027576	78.912605	-36.905754	-11.443126	-1.389320	0.000000	-1.181740	0.000000	0.000000	0.000000	-0.286417	-0.007623	0.063070	0.000000	0.000000	4.000000	37.000000	0.000000
3334.529459	0.122680	0.549728	-0.027576	78.912605	-36.905754	-11.443126	-1.389320	0.000000	-1.181740	0.000000	0.000000	0.000000	-0.286417	-0.007623	0.063070	0.000000	0.000000	4.000000	37.000000	0.000000
3334.532792	0.121776	0.549735	-0.027344	78.912636	-37.028149	-11.506955	-1.389320	0.000000	-1.181740	0.000000	0.000000	0.000000	-0.271220	0.002338	0.069742	0.000000	0.000000	4.000000	37.000000	0.000000
3334.536126	0.121776	0.549735	-0.027344	78.912636	-37.028149	-11.506955	-1.389320	0.000000	-1.181740	0.000000	0.000000	0.000000	-0.271220	0.002338	0.069742	0.000000	0.000000	4.000000	37.000000	0.000000
3334.539459	0.121776	0.549735	-0.027344	78.912636	-37.028149	-11.506955	-1.389320	0.000000	-1.181740	0.000000	0.000000	0.000000	-0.271220	0.002338	0.069742	0.000000	0.000000	4.000000	37.000000	0.000000
3334.542792	0.121776	0.549735	-0.027344	78.908821	-37.116905	-11.640560	-1.367184	0.000000	-1.088800	0.000000	0.000000	0.000000	-0.271220	0.002338	0.069742	0.000000	0.000000	4.000000	37.000000	0.000000
3334.546126	0.120940	0.549777	-0.027025	78.908821	-37.116905	-11.640560	-1.367184	0.000000	-1.088800	0.000000	0.000000	0.000000	-0.250703	0.012575	0.095604	0.000000	0.000000	4.000000	37.000000	0.000000
3334.549459	0.120940	0.549777	-0.027025	78.908821	-37.116905	-11.640560	-1.367184	0.000000	-1.088800	0.000000	0.000000	0.000000	-0.250703	0.012575	0.095604	0.000000	0.000000	4.000000	37.000000	0.000000
3334.552792	0.120196	0.549853	-0.026695	78.898369	-37.148544	-12.051771	-1.367184	0.000000	-1.088800	0.000000	0.000000	0.000000	-0.223406	0.022563	0.099056	0.000000	0.000000	4.000000	37.000000	0.000000
3334.556126	0.120196	0.549853	-0.026695	78.898369	-37.148544	-12.051771	-1.367184	0.000000	-1.088800	0.000000	0.000000	0.000000	-0.223406	0.022563	0.099056	0.000000	0.000000	4.000000	37.000000	0.000000
3334.559459	0.120196	0.549853	-0.026695	78.898369	-37.148544	-12.051771	-1.367184	0.000000	-1.088800	0.000000	0.000000	0.000000	-0.223406	0.022563	0.099056	0.000000	0.000000	4.000000	37.000000	0.000000
3334.562792	0.120196	0.549853	-0.026695	78.883194	-37.139572	-12.458953	-1.334741	0.000000	-1.009782	0.000000	0.000000	0.000000	-0.223406	0.022563	0.099056	0.000000	0.000000	4.000000	37.000000	0.000000
3334.566126	0.119560	0.549962	-0.026289	78.883194	-37.139572	-12.458953	-1.334741	0.000000	-1.009782	0.000000	0.000000	0.000000	-0.190812	0.032828	0.121751	0.000000	0.000000	4.000000	37.000000	0.000000
3334.569459	0.119560	0.549962	-0.026289	78.883194	-37.139572	-12.458953	-1.334741	0.000000	-1.009782	0.000000	0.000000	0.000000	-0.190812	0.032828	0.121751	0.000000	0.000000	4.000000	37.000000	0.000000
3334.572792	0.119026	0.550113	-0.025830	78.862282	-37.082130	-12.636375	-1.334741	0.000000	-1.009782	0.000000	0.000000	0.000000	-0.160192	0.045444	0.137712	0.000000	0.000000	4.000000	37.000000	0.000000
3334.576126	0.119026	0.550113	-0.025830	78.862282	-37.082130	-12.636375	-1.334741	0.000000	-1.009782	0.000000	0.000000	0.000000	-0.160192	0.045444	0.137712	0.000000	0.000000	4.000000	37.000000	0.000000
3334.579459	0.119026	0.550113	-0.025830	78.862282	-37.082130	-12.636375	-1.334741	0.000000	-1.009782	0.000000	0.000000	0.000000	-0.160192	0.045444	0.137712	0.000000	0.000000	4.000000	37.000000	0.000000
3334.582792	0.119026	0.550113	-0.025830	78.839409	-36.999050	-12.578119	-1.291497	0.000000	-0.951281	0.000000	0.000000	0.000000	-0.160192	0.045444	0.137712	0.000000	0.000000	4.000000	37.000000	0.000000
3334.586126	0.118636	0.550283	-0.025324	78.839409	-36.999050	-12.578119	-1.291497	0.000000	-0.951281	0.000000	0.000000	0.000000	-0.116892	0.050764	0.151858	0.000000	0.000000	4.000000	37.000000	0.000000
3334.589459	0.118636	0.550283	-0.025324	78.839409	-36.999050	-12.578119	-1.291497	0.000000	-0.951281	0.000000	0.000000	0.000000	-0.116892	0.050764	0.151858	0.000000	0.000000	4.000000	37.000000	0.000000
3334.592792	0.118364	0.550477	-0.024787	78.810669	-36.862732	-12.386499	-1.291497	0.000000	-0.951281	0.000000	0.000000	0.000000	-0.081595	0.058428	0.160924	0.000000	0.000000	4.000000	37.000000	0.000000
3334.596126	0.118364	0.550477	-0.024787	78.810669	-36.862732	-12.386499	-1.291497	0.000000	-0.951281	0.000000	0.000000	0.000000	-0.081595	0.058428	0.160924	0.000000	0.000000	4.000000	37.000000	0.000000
3334.599459	0.118364	0.550477	-0.024787	78.810669	-36.862732	-12.386499	-1.291497	0.000000	-0.951281	0.000000	0.000000	0.000000	-0.081595	0.058428	0.160924	0.000000	0.000000	4.000000	37.000000	0.000000
3334.602792	0.118364	0.550477	-0.024787	78.777946	-36.691666	-12.178495	-1.239367	0.000000	-0.918200	0.000000	0.000000	0.000000	-0.081595	0.058428	0.160924	0.000000	0.000000	4.000000	37.000000	0.000000
3334.606126	0.118202	0.550682	-0.024169	78.777946	-36.691666	-12.178495	-1.239367	0.000000	-0.918200	0.000000	0.000000	0.000000	-0.048651	0.061405	0.185444	0.000000	0.000000	4.000000	37.000000	0.000000
3334.609459	0.118202	0.550682	-0.024169	78.777946	-36.691666	-12.178495	-1.239367	0.000000	-0.918200	0.000000	0.000000	0.000000	-0.048651	0.061405	0.185444	0.000000	0.000000	4.000000	37.000000	0.000000
3334.612792	0.118153	0.550896	-0.023539	78.743149	-36.498619	-11.999038	-1.239367	0.000000	-0.918200	0.000000	0.000000	0.000000	-0.014708	0.064106	0.189184	0.000000	0.000000	4.000000	37.000000	0.000000
3334.616126	0.118153	0.550896	-0.023539	78.743149	-36.498619	-11.999038	-1.239367	0.000000	-0.918200	0.000000	0.000000	0.000000	-0.014708	0.064106	0.189184	0.000000	0.000000	4.000000	37.000000	0.000000
3334.619459	0.118153	0.550896	-0.023539	78.743149	-36.498619	-11.999038	-1.239367	0.000000	-0.918200	0.000000	0.000000	0.000000	-0.014708	0.064106	0.189184	0.000000	0.000000	4.000000	37.000000	0.000000
3334.622792	0.118153	0.550896	-0.023539	78.706207	-36.281052	-11.848316	-1.176929	0.000000	-0.907641	0.000000	0.000000	0.000000	-0.014708	0.064106	0.189184	0.000000	0.000000	4.000000	37.000000	0.000000
3334.626126	0.118203	0.551111	-0.022867	78.706207	-36.281052	-11.848316	-1.176929	0.000000	-0.907641	0.000000	0.000000	0.000000	0.015025	0.064436	0.201465	0.000000	0.000000	4.000000	37.000000	0.000000
3334.629459	0.118203	0.551111	-0.022867	78.706207	-36.281052	-11.848316	-1.176929	0.000000	-0.907641	0.000000	0.000000	0.000000	0.015025	0.064436	0.201465	0.000000	0.000000	4.000000	37.000000	0.000000
3334.632792	0.118379	0.551319	-0.022137	78.669579	-36.035763	-11.716739	-1.176929	0.000000	-0.907641	0.000000	0.000000	0.000000	0.052918	0.062375	0.218891	0.000000	0.000000	4.000000	37.000000	0.000000
3334.636126	0.118379	0.551319	-0.022137	78.669579	-36.035763	-11.716739	-1.176929	0.000000	-0.907641	0.000000	0.000000	0.000000	0.052918	0.062375	0.218891	0.000000	0.000000	4.000000	37.000000	0.000000
3334.639459	0.118379	0.551319	-0.022137	78.669579	-36.035763	-11.716739	-1.176929	0.000000	-0.907641	0.000000	0.000000	0.000000	0.052918	0.062375	0.218891	0.000000	0.000000	4.000000	37.000000	0.000000
3334.642792	0.118379	0.551319	-0.022137	78.635109	-35.772182	-11.560909	-1.106870	0.000000	-0.918964	0.000000	0.000000	0.000000	0.052918	0.062375	0.218891	0.000000	0.000000	4.000000	37.000000	0.000000
3334.646126	0.118665	0.551519	-0.021413	78.635109	-35.772182	-11.560909	-1.106870	0.000000	-0.918964	0.000000	0.000000	0.000000	0.085753	0.060045	0.217169	0.000000	0.000000	4.000000	37.000000	0.000000
3334.649459	0.118665	0.551519	-0.021413	78.635109	-35.772182	-11.560909	-1.106870	0.000000	-0.918964	0.000000	0.000000	0.000000	0.085753	0.060045	0.217169	0.000000	0.000000	4.000000	37.000000	0.000000
3334.652792	0.119056	0.551694	-0.020713	78.604813	-35.499557	-11.353115	-1.106870	0.000000	-0.918964	0.000000	0.000000	0.000000	0.117289	0.052624	0.210020	0.000000	0.000000	4.000000	37.000000	0.000000
3334.656126	0.119056	0.551694	-0.020713	78.604813	-35.499557	-11.353115	-1.106870	0.000000	-0.918964	0.000000	0.000000	0.000000	0.117289	0.052624	0.210020	0.000000	0.000000	4.000000	37.000000	0.000000
3334.659459	0.119056	0.551694	-0.020713	78.604813	-35.499557	-11.353115	-1.106870	0.000000	-0.918964	0.000000	0.000000	0.000000	0.117289	0.052624	0.210020	0.000000	0.000000	4.000000	37.000000	0.000000
3334.662792	0.119056	0.551694	-0.020713	78.573486	-35.253983	-11.135158	-1.035671	0.000000	-0.952805	0.000000	0.000000	0.000000	0.117289	0.052624	0.210020	0.000000	0.000000	4.000000	37.000000	0.000000
3334.666126	0.119560	0.551812	-0.020010	78.573486	-35.253983	-11.135158	-1.035671	0.000000	-0.952805	0.000000	0.000000	0.000000	0.151254	0.035357	0.211140	0.000000	0.000000	4.000000	37.000000	0.000000
3334.669459	0.119560	0.551812	-0.020010	78.573486	-35.253983	-11.135158	-1.035671	0.000000	-0.952805	0.000000	0.000000	0.000000	0.151254	0.035357	0.211140	0.000000	0.000000	4.000000	37.000000	0.000000
3334.672792	0.120118	0.551896	-0.019360	78.543602	-35.028858	-10.952644	-1.035671	0.000000	-0.952805	0.000000	0.000000	0.000000	0.167290	0.025200	0.195037	0.000000	0.000000	4.000000	37.000000	0.000000
3334.676126	0.120118	0.551896	-0.019360	78.543602	-35.028858	-10.952644	-1.035671	0.000000	-0.952805	0.000000	0.000000	0.000000	0.167290	0.025200	0.195037	0.000000	0.000000	4.000000	37.000000	0.000000
3334.679459	0.120118	0.551896	-0.019360	78.543602	-35.028858	-10.952644	-1.035671	0.000000	-0.952805	0.000000	0.000000	0.000000	0.167290	0.025200	0.195037	0.000000	0.000000	4.000000	37.000000	0.000000
3334.682792	0.120118	0.551896	-0.019360	78.515594	-34.802910	-10.783142	-0.967975	0.000000	-1.005895	0.000000	0.000000	0.000000	0.167290	0.025200	0.195037	0.000000	0.000000	4.000000	37.000000	0.000000
3334.686126	0.120776	0.551963	-0.018757	78.515594	-34.802910	-10.783142	-0.967975	0.000000	-1.005895	0.000000	0.000000	0.000000	0.197345	0.020056	0.180798	0.000000	0.000000	4.000000	37.000000	0.000000
3334.689459	0.120776	0.551963	-0.018757	78.515594	-34.802910	-10.783142	-0.967975	0.000000	-1.005895	0.000000	0.000000	0.000000	0.197345	0.020056	0.180798	0.000000	0.000000	4.000000	37.000000	0.000000
3334.692792	0.121492	0.552012	-0.018191	78.489494	-34.584118	-10.626477	-0.967975	0.000000	-1.005895	0.000000	0.000000	0.000000	0.215011	0.014879	0.169894	0.000000	0.000000	4.000000	37.000000	0.000000
3334.696126	0.121492	0.552012	-0.018191	78.489494	-34.584118	-10.626477	-0.967975	0.000000	-1.005895	0.000000	0.000000	0.000000	0.215011	0.014879	0.169894	0.000000	0.000000	4.000000	37.000000	0.000000
3334.699459	0.121492	0.552012	-0.018191	78.489494	-34.584118	-10.626477	-0.967975	0.000000	-1.005895	0.000000	0.000000	0.000000	0.215011	0.014879	0.169894	0.000000	0.000000	4.000000	37.000000	0.000000
3334.702792	0.121492	0.552012	-0.018191	78.465340	-34.372307	-10.482483	-0.909527	0.000000	-1.074621	0.000000	0.000000	0.000000	0.215011	0.014879	0.169894	0.000000	0.000000	4.000000	37.000000	0.000000
3334.706126	0.122222	0.552028	-0.017667	78.465340	-34.372307	-10.482483	-0.909527	0.000000	-1.074621	0.000000	0.000000	0.000000	0.218731	0.004671	0.157062	0.000000	0.000000	4.000000	37.000000	0.000000
3334.709459	0.122222	0.552028	-0.017667	78.465340	-34.372307	-10.482483	-0.909527	0.000000	-1.074621	0.000000	0.000000	0.000000	0.218731	0.004671	0.157062	0.000000	0.000000	4.000000	37.000000	0.000000
3334.712792	0.122982	0.552034	-0.017197	78.448730	-34.169365	-10.347835	-0.909527	0.000000	-1.074621	0.000000	0.000000	0.000000	0.228286	0.001927	0.140977	0.000000	0.000000	4.000000	37.000000	0.000000
3334.716126	0.122982	0.552034	-0.017197	78.448730	-34.169365	-10.347835	-0.909527	0.000000	-1.074621	0.000000	0.000000	0.000000	0.228286	0.001927	0.140977	0.000000	0.000000	4.000000	37.000000	0.000000
3334.719459	0.122982	0.552034	-0.017197	78.448730	-34.169365	-10.347835	-0.909527	0.000000	-1.074621	0.000000	0.000000	0.000000	0.228286	0.001927	0.140977	0.000000	0.000000	4.000000	37.000000	0.000000
3334.722792	0.122982	0.552034	-0.017197	78.446022	-33.940609	-10.174944	-0.859853	0.000000	-1.149124	0.000000	0.000000	0.000000	0.228286	0.001927	0.140977	0.000000	0.000000	4.000000	37.000000	0.000000
3334.726126	0.123769	0.552040	-0.016804	78.446022	-33.940609	-10.174944	-0.859853	0.000000	-1.149124	0.000000	0.000000	0.000000	0.235921	0.001607	0.118036	0.000000	0.000000	4.000000	37.000000	0.000000
3334.729459	0.123769	0.552040	-0.016804	78.446022	-33.940609	-10.174944	-0.859853	0.000000	-1.149124	0.000000	0.000000	0.000000	0.235921	0.001607	0.118036	0.000000	0.000000	4.000000	37.000000	0.000000
3334.732792	0.124637	0.552003	-0.016448	78.468658	-33.668228	-9.934474	-0.859853	0.000000	-1.149124	0.000000	0.000000	0.000000	0.260340	-0.011044	0.106647	0.000000	0.000000	4.000000	37.000000	0.000000
3334.736126	0.124637	0.552003	-0.016448	78.468658	-33.668228	-9.934474	-0.859853	0.000000	-1.149124	0.000000	0.000000	0.000000	0.260340	-0.011044	0.106647	0.000000	0.000000	4.000000	37.000000	0.000000
3334.739459	0.124637	0.552003	-0.016448	78.468658	-33.668228	-9.934474	-0.859853	0.000000	-1.149124	0.000000	0.000000	0.000000	0.260340	-0.011044	0.106647	0.000000	0.000000	4.000000	37.000000	0.000000
3334.742792	0.124637	0.552003	-0.016448	78.519279	-33.320091	-9.592250	-0.822406	0.000000	-1.231834	0.000000	0.000000	0.000000	0.260340	-0.011044	0.106647	0.000000	0.000000	4.000000	37.000000	0.000000
3334.746126	0.125567	0.551948	-0.016199	78.519279	-33.320091	-9.592250	-0.822406	0.000000	-1.231834	0.000000	0.000000	0.000000	0.278987	-0.016381	0.074691	0.000000	0.000000	4.000000	37.000000	0.000000
3334.749459	0.125567	0.551948	-0.016199	78.519279	-33.320091	-9.592250	-0.822406	0.000000	-1.231834	0.000000	0.000000	0.000000	0.278987	-0.016381	0.074691	0.000000	0.000000	4.000000	37.000000	0.000000
3334.752792	0.126580	0.551918	-0.015981	78.576385	-32.959240	-9.238510	-0.822406	0.000000	-1.231834	0.000000	0.000000	0.000000	0.304071	-0.008974	0.065371	0.000000	0.000000	4.000000	37.000000	0.000000
3334.756126	0.126580	0.551918	-0.015981	78.576385	-32.959240	-9.238510	-0.822406	0.000000	-1.231834	0.000000	0.000000	0.000000	0.304071	-0.008974	0.065371	0.000000	0.000000	4.000000	37.000000	0.000000
3334.759459	0.126580	0.551918	-0.015981	78.576385	-32.959240	-9.238510	-0.822406	0.000000	-1.231834	0.000000	0.000000	0.000000	0.304071	-0.008974	0.065371	0.000000	0.000000	4.000000	37.000000	0.000000
3334.762792	0.127632	0.551871	-0.015796	78.601448	-32.679417	-9.022855	-0.799063	0.000000	-1.329010	0.000000	0.000000	0.000000	0.315506	-0.014115	0.055700	0.000000	0.000000	4.000000	37.000000	0.000000
3334.766126	0.127632	0.551871	-0.015796	78.601448	-32.679417	-9.022855	-0.799063	0.000000	-1.329010	0.000000	0.000000	0.000000	0.315506	-0.014115	0.055700	0.000000	0.000000	4.000000	37.000000	0.000000
3334.769459	0.127632	0.551871	-0.015796	78.601448	-32.679417	-9.022855	-0.799063	0.000000	-1.329010	0.000000	0.000000	0.000000	0.315506	-0.014115	0.055700	0.000000	0.000000	4.000000	37.000000	0.000000
3334.772792	0.128677	0.551857	-0.015640	78.589066	-32.487015	-8.951437	-0.789779	0.000000	-1.381594	0.000000	0.000000	0.000000	0.313479	-0.004200	0.046638	0.000000	0.000000	4.000000	37.000000	0.000000
3334.776126	0.128677	0.551857	-0.015640	78.589066	-32.487015	-8.951437	-0.789779	0.000000	-1.381594	0.000000	0.000000	0.000000	0.313479	-0.004200	0.046638	0.000000	0.000000	4.000000	37.000000	0.000000
3334.779459	0.128677	0.551857	-0.015640	78.589066	-32.487015	-8.951437	-0.789779	0.000000	-1.381594	0.000000	0.000000	0.000000	0.313479	-0.004200	0.046638	0.000000	0.000000	4.000000	37.000000	0.000000
3334.782792	0.129725	0.551843	-0.015556	78.578781	-32.306423	-8.892053	-0.782006	0.000000	-1.433841	0.000000	0.000000	0.000000	0.314580	-0.004374	0.025157	0.000000	0.000000	4.000000	37.000000	0.000000
3334.786126	0.129725	0.551843	-0.015556	78.578781	-32.306423	-8.892053	-0.782006	0.000000	-1.433841	0.000000	0.000000	0.000000	0.314580	-0.004374	0.025157	0.000000	0.000000	4.000000	37.000000	0.000000
3334.789459	0.129725	0.551843	-0.015556	78.578781	-32.306423	-8.892053	-0.782006	0.000000	-1.433841	0.000000	0.000000	0.000000	0.314580	-0.004374	0.025157	0.000000	0.000000	4.000000	37.000000	0.000000
3334.792792	0.130767	0.551862	-0.015503	78.566353	-32.117020	-8.820908	-0.777813	0.000000	-1.486271	0.000000	0.000000	0.000000	0.312407	0.005629	0.016125	0.000000	0.000000	4.000000	37.000000	0.000000
3334.796126	0.130767	0.551862	-0.015503	78.566353	-32.117020	-8.820908	-0.777813	0.000000	-1.486271	0.000000	0.000000	0.000000	0.312407	0.005629	0.016125	0.000000	0.000000	4.000000	37.000000	0.000000
3334.799459	0.130767	0.551862	-0.015503	78.566353	-32.117020	-8.820908	-0.777813	0.000000	-1.486271	0.000000	0.000000	0.000000	0.312407	0.005629	0.016125	0.000000	0.000000	4.000000	37.000000	0.000000
3334.802792	0.130767	0.551862	-0.015503	78.553925	-31.933197	-8.749912	-0.775126	0.000000	-1.538338	0.000000	0.000000	0.000000	0.312407	0.005629	0.016125	0.000000	0.000000	4.000000	37.000000	0.000000
3334.806126	0.131706	0.551880	-0.015489	78.553925	-31.933197	-8.749912	-0.775126	0.000000	-1.538338	0.000000	0.000000	0.000000	0.281870	0.005471	0.004041	0.000000	0.000000	4.000000	37.000000	0.000000
3334.809459	0.131706	0.551880	-0.015489	78.553925	-31.933197	-8.749912	-0.775126	0.000000	-1.538338	0.000000	0.000000	0.000000	0.281870	0.005471	0.004041	0.000000	0.000000	4.000000	37.000000	0.000000
3334.812792	0.132549	0.551915	-0.015498	78.543549	-31.771992	-8.690885	-0.775126	0.000000	-1.538338	0.000000	0.000000	0.000000	0.252801	0.010436	-0.002557	0.000000	0.000000	4.000000	37.000000	0.000000
3334.816126	0.132549	0.551915	-0.015498	78.543549	-31.771992	-8.690885	-0.775126	0.000000	-1.538338	0.000000	0.000000	0.000000	0.252801	0.010436	-0.002557	0.000000	0.000000	4.000000	37.000000	0.000000
3334.819459	0.132549	0.551915	-0.015498	78.543549	-31.771992	-8.690885	-0.775126	0.000000	-1.538338	0.000000	0.000000	0.000000	0.252801	0.010436	-0.002557	0.000000	0.000000	4.000000	37.000000	0.000000
3334.822792	0.132549	0.551915	-0.015498	78.537308	-31.642126	-8.655504	-0.774879	0.000000	-1.627450	0.000000	0.000000	0.000000	0.252801	0.010436	-0.002557	0.000000	0.000000	4.000000	37.000000	0.000000
3334.826126	0.133333	0.551924	-0.015553	78.537308	-31.642126	-8.655504	-0.774879	0.000000	-1.627450	0.000000	0.000000	0.000000	0.235101	0.002777	-0.016575	0.000000	0.000000	4.000000	37.000000	0.000000
3334.829459	0.133333	0.551924	-0.015553	78.537308	-31.642126	-8.655504	-0.774879	0.000000	-1.627450	0.000000	0.000000	0.000000	0.235101	0.002777	-0.016575	0.000000	0.000000	4.000000	37.000000	0.000000
3334.832792	0.134078	0.551908	-0.015661	78.535248	-31.538113	-8.643728	-0.774879	0.000000	-1.627450	0.000000	0.000000	0.000000	0.223605	-0.004884	-0.032402	0.000000	0.000000	4.000000	37.000000	0.000000
3334.836126	0.134078	0.551908	-0.015661	78.535248	-31.538113	-8.643728	-0.774879	0.000000	-1.627450	0.000000	0.000000	0.000000	0.223605	-0.004884	-0.032402	0.000000	0.000000	4.000000	37.000000	0.000000
3334.839459	0.134078	0.551908	-0.015661	78.535248	-31.538113	-8.643728	-0.774879	0.000000	-1.627450	0.000000	0.000000	0.000000	0.223605	-0.004884	-0.032402	0.000000	0.000000	4.000000	37.000000	0.000000
3334.842792	0.134078	0.551908	-0.015661	78.535248	-31.445648	-8.643727	-0.783041	0.000000	-1.703901	0.000000	0.000000	0.000000	0.223605	-0.004884	-0.032402	0.000000	0.000000	4.000000	37.000000	0.000000
3334.846126	0.134820	0.551874	-0.015857	78.535248	-31.445648	-8.643727	-0.783041	0.000000	-1.703901	0.000000	0.000000	0.000000	0.222539	-0.010055	-0.058768	0.000000	0.000000	4.000000	37.000000	0.000000
3334.849459	0.134820	0.551874	-0.015857	78.535248	-31.445648	-8.643727	-0.783041	0.000000	-1.703901	0.000000	0.000000	0.000000	0.222539	-0.010055	-0.058768	0.000000	0.000000	4.000000	37.000000	0.000000
3334.852792	0.135549	0.551832	-0.016094	78.539391	-31.370813	-8.659311	-0.783041	0.000000	-1.703901	0.000000	0.000000	0.000000	0.218762	-0.012640	-0.071170	0.000000	0.000000	4.000000	37.000000	0.000000
3334.856126	0.135549	0.551832	-0.016094	78.539391	-31.370813	-8.659311	-0.783041	0.000000	-1.703901	0.000000	0.000000	0.000000	0.218762	-0.012640	-0.071170	0.000000	0.000000	4.000000	37.000000	0.000000
3334.859459	0.135549	0.551832	-0.016094	78.539391	-31.370813	-8.659311	-0.783041	0.000000	-1.703901	0.000000	0.000000	0.000000	0.218762	-0.012640	-0.071170	0.000000	0.000000	4.000000	37.000000	0.000000
3334.862792	0.135549	0.551832	-0.016094	78.545609	-31.307592	-8.694709	-0.804698	0.000000	-1.777450	0.000000	0.000000	0.000000	0.218762	-0.012640	-0.071170	0.000000	0.000000	4.000000	37.000000	0.000000
3334.866126	0.136306	0.551806	-0.016390	78.545609	-31.307592	-8.694709	-0.804698	0.000000	-1.777450	0.000000	0.000000	0.000000	0.227015	-0.007651	-0.088918	0.000000	0.000000	4.000000	37.000000	0.000000
3334.869459	0.136306	0.551806	-0.016390	78.545609	-31.307592	-8.694709	-0.804698	0.000000	-1.777450	0.000000	0.000000	0.000000	0.227015	-0.007651	-0.088918	0.000000	0.000000	4.000000	37.000000	0.000000
3334.872792	0.137003	0.551823	-0.016656	78.545609	-31.215109	-8.670769	-0.804698	0.000000	-1.777450	0.000000	0.000000	0.000000	0.209186	0.004982	-0.079667	0.000000	0.000000	4.000000	37.000000	0.000000
3334.876126	0.137003	0.551823	-0.016656	78.545609	-31.215109	-8.670769	-0.804698	0.000000	-1.777450	0.000000	0.000000	0.000000	0.209186	0.004982	-0.079667	0.000000	0.000000	4.000000	37.000000	0.000000
3334.879459	0.137003	0.551823	-0.016656	78.545609	-31.215109	-8.670769	-0.804698	0.000000	-1.777450	0.000000	0.000000	0.000000	0.209186	0.004982	-0.079667	0.000000	0.000000	4.000000	37.000000	0.000000
3334.882792	0.137003	0.551823	-0.016656	78.543549	-31.119238	-8.547281	-0.832795	0.000000	-1.850150	0.000000	0.000000	0.000000	0.209186	0.004982	-0.079667	0.000000	0.000000	4.000000	37.000000	0.000000
3334.886126	0.137601	0.551857	-0.016872	78.543549	-31.119238	-8.547281	-0.832795	0.000000	-1.850150	0.000000	0.000000	0.000000	0.179325	0.010046	-0.064931	0.000000	0.000000	4.000000	37.000000	0.000000
3334.889459	0.137601	0.551857	-0.016872	78.543549	-31.119238	-8.547281	-0.832795	0.000000	-1.850150	0.000000	0.000000	0.000000	0.179325	0.010046	-0.064931	0.000000	0.000000	4.000000	37.000000	0.000000
3334.892792	0.138119	0.551932	-0.017051	78.539391	-31.028130	-8.332226	-0.832795	0.000000	-1.850150	0.000000	0.000000	0.000000	0.155348	0.022683	-0.053524	0.000000	0.000000	4.000000	37.000000	0.000000
3334.896126	0.138119	0.551932	-0.017051	78.539391	-31.028130	-8.332226	-0.832795	0.000000	-1.850150	0.000000	0.000000	0.000000	0.155348	0.022683	-0.053524	0.000000	0.000000	4.000000	37.000000	0.000000
3334.899459	0.138119	0.551932	-0.017051	78.539391	-31.028130	-8.332226	-0.832795	0.000000	-1.850150	0.000000	0.000000	0.000000	0.155348	0.022683	-0.053524	0.000000	0.000000	4.000000	37.000000	0.000000
3334.902792	0.138119	0.551932	-0.017051	78.535233	-30.947912	-8.117190	-0.852538	0.000000	-1.905929	0.000000	0.000000	0.000000	0.155348	0.022683	-0.053524	0.000000	0.000000	4.000000	37.000000	0.000000
3334.906126	0.138534	0.551982	-0.017261	78.535233	-30.947912	-8.117190	-0.852538	0.000000	-1.905929	0.000000	0.000000	0.000000	0.124771	0.015006	-0.063078	0.000000	0.000000	4.000000	37.000000	0.000000
3334.909459	0.138534	0.551982	-0.017261	78.535233	-30.947912	-8.117190	-0.852538	0.000000	-1.905929	0.000000	0.000000	0.000000	0.124771	0.015006	-0.063078	0.000000	0.000000	4.000000	37.000000	0.000000
3334.912792	0.138534	0.551982	-0.017261	78.528992	-30.867052	-7.962195	-0.852538	0.000000	-1.905929	0.000000	0.000000	0.000000	0.124771	0.015006	-0.063078	0.000000	0.000000	4.000000	37.000000	0.000000
3334.916126	0.138534	0.551982	-0.017261	78.528992	-30.867052	-7.962195	-0.852538	0.000000	-1.905929	0.000000	0.000000	0.000000	0.124771	0.015006	-0.063078	0.000000	0.000000	4.000000	37.000000	0.000000
3334.919459	0.138850	0.552074	-0.017426	78.528992	-30.867052	-7.962195	-0.852538	0.000000	-1.905929	0.000000	0.000000	0.000000	0.094569	0.027653	-0.049532	0.000000	0.000000	4.000000	37.000000	0.000000
3334.922792	0.139099	0.552124	-0.017653	78.528992	-30.828974	-7.938261	-0.863051	0.000000	-1.926724	0.000000	0.000000	0.000000	0.074871	0.014913	-0.068154	0.000000	0.000000	4.000000	37.000000	0.000000
3334.926126	0.139099	0.552124	-0.017653	78.528992	-30.828974	-7.938261	-0.863051	0.000000	-1.926724	0.000000	0.000000	0.000000	0.074871	0.014913	-0.068154	0.000000	0.000000	4.000000	37.000000	0.000000
3334.929459	0.139099	0.552124	-0.017653	78.528992	-30.828974	-7.938261	-0.863051	0.000000	-1.926724	0.000000	0.000000	0.000000	0.074871	0.014913	-0.068154	0.000000	0.000000	4.000000	37.000000	0.000000
3334.932792	0.139099	0.552124	-0.017653	78.526917	-30.782082	-7.926493	-0.882665	0.000000	-1.954964	0.000000	0.000000	0.000000	0.074871	0.014913	-0.068154	0.000000	0.000000	4.000000	37.000000	0.000000
3334.936126	0.139326	0.552199	-0.017879	78.526917	-30.782082	-7.926493	-0.882665	0.000000	-1.954964	0.000000	0.000000	0.000000	0.068071	0.022449	-0.067699	0.000000	0.000000	4.000000	37.000000	0.000000
3334.939459	0.139326	0.552199	-0.017879	78.526917	-30.782082	-7.926493	-0.882665	0.000000	-1.954964	0.000000	0.000000	0.000000	0.068071	0.022449	-0.067699	0.000000	0.000000	4.000000	37.000000	0.000000
3334.942792	0.139326	0.552199	-0.017879	78.526917	-30.752169	-7.878629	-0.882665	0.000000	-1.954964	0.000000	0.000000	0.000000	0.068071	0.022449	-0.067699	0.000000	0.000000	4.000000	37.000000	0.000000
3334.946126	0.139326	0.552199	-0.017879	78.526917	-30.752169	-7.878629	-0.882665	0.000000	-1.954964	0.000000	0.000000	0.000000	0.068071	0.022449	-0.067699	0.000000	0.000000	4.000000	37.000000	0.000000
3334.949459	0.139506	0.552257	-0.018109	78.526917	-30.752169	-7.878629	-0.882665	0.000000	-1.954964	0.000000	0.000000	0.000000	0.053824	0.017348	-0.069021	0.000000	0.000000	4.000000	37.000000	0.000000
3334.952792	0.139506	0.552257	-0.018109	78.528992	-30.736504	-7.810619	-0.893948	0.000000	-1.966309	0.000000	0.000000	0.000000	0.053824	0.017348	-0.069021	0.000000	0.000000	4.000000	37.000000	0.000000
3334.956126	0.139506	0.552257	-0.018109	78.528992	-30.736504	-7.810619	-0.893948	0.000000	-1.966309	0.000000	0.000000	0.000000	0.053824	0.017348	-0.069021	0.000000	0.000000	4.000000	37.000000	0.000000
3334.959459	0.139506	0.552257	-0.018109	78.528992	-30.736504	-7.810619	-0.893948	0.000000	-1.966309	0.000000	0.000000	0.000000	0.053824	0.017348	-0.069021	0.000000	0.000000	4.000000	37.000000	0.000000
3334.962792	0.139705	0.552363	-0.018563	78.528984	-30.722904	-7.722868	-0.905452	0.000000	-1.975280	0.000000	0.000000	0.000000	0.059914	0.032046	-0.136179	0.000000	0.000000	4.000000	37.000000	0.000000
3334.966126	0.139705	0.552363	-0.018563	78.528984	-30.722904	-7.722868	-0.905452	0.000000	-1.975280	0.000000	0.000000	0.000000	0.059914	0.032046	-0.136179	0.000000	0.000000	4.000000	37.000000	0.000000
3334.969459	0.139705	0.552363	-0.018563	78.528984	-30.722904	-7.722868	-0.905452	0.000000	-1.975280	0.000000	0.000000	0.000000	0.059914	0.032046	-0.136179	0.000000	0.000000	4.000000	37.000000	0.000000
3334.972792	0.139705	0.552363	-0.018563	78.533165	-30.740543	-7.698541	-0.928148	0.000000	-1.985265	0.000000	0.000000	0.000000	0.059914	0.032046	-0.136179	0.000000	0.000000	4.000000	37.000000	0.000000
3334.976126	0.139665	0.552387	-0.018762	78.533165	-30.740543	-7.698541	-0.928148	0.000000	-1.985265	0.000000	0.000000	0.000000	-0.012129	0.007144	-0.059684	0.000000	0.000000	4.000000	37.000000	0.000000
3334.979459	0.139665	0.552387	-0.018762	78.533165	-30.740543	-7.698541	-0.928148	0.000000	-1.985265	0.000000	0.000000	0.000000	-0.012129	0.007144	-0.059684	0.000000	0.000000	4.000000	37.000000	0.000000
3334.982792	0.139665	0.552387	-0.018762	78.539368	-30.775179	-7.717932	-0.928148	0.000000	-1.985265	0.000000	0.000000	0.000000	-0.012129	0.007144	-0.059684	0.000000	0.000000	4.000000	37.000000	0.000000
3334.986126	0.139665	0.552387	-0.018762	78.539368	-30.775179	-7.717932	-0.928148	0.000000	-1.985265	0.000000	0.000000	0.000000	-0.012129	0.007144	-0.059684	0.000000	0.000000	4.000000	37.000000	0.000000
3334.989459	0.139591	0.552402	-0.018994	78.539368	-30.775179	-7.717932	-0.928148	0.000000	-1.985265	0.000000	0.000000	0.000000	-0.022202	0.004514	-0.069699	0.000000	0.000000	4.000000	37.000000	0.000000
3334.992792	0.139591	0.552402	-0.018994	78.549759	-30.838448	-7.768953	-0.938096	0.000000	-1.983244	0.000000	0.000000	0.000000	-0.022202	0.004514	-0.069699	0.000000	0.000000	4.000000	37.000000	0.000000
3334.996126	0.139591	0.552402	-0.018994	78.549759	-30.838448	-7.768953	-0.938096	0.000000	-1.983244	0.000000	0.000000	0.000000	-0.022202	0.004514	-0.069699	0.000000	0.000000	4.000000	37.000000	0.000000
3334.999459	0.139591	0.552402	-0.018994	78.549759	-30.838448	-7.768953	-0.938096	0.000000	-1.983244	0.000000	0.000000	0.000000	-0.022202	0.004514	-0.069699	0.000000	0.000000	4.000000	37.000000	0.000000
3335.002792	0.139253	0.552321	-0.019696	78.568420	-30.950941	-7.875406	-0.949712	0.000000	-1.979543	0.000000	0.000000	0.000000	-0.101383	-0.024345	-0.210559	0.000000	0.000000	4.000000	37.000000	0.000000
3335.006126	0.139253	0.552321	-0.019696	78.568420	-30.950941	-7.875406	-0.949712	0.000000	-1.979543	0.000000	0.000000	0.000000	-0.101383	-0.024345	-0.210559	0.000000	0.000000	4.000000	37.000000	0.000000
3335.009459	0.139253	0.552321	-0.019696	78.568420	-30.950941	-7.875406	-0.949712	0.000000	-1.979543	0.000000	0.000000	0.000000	-0.101383	-0.024345	-0.210559	0.000000	0.000000	4.000000	37.000000	0.000000
3335.012792	0.139253	0.552321	-0.019696	78.591171	-31.089836	-8.005996	-0.984805	0.000000	-1.962646	0.000000	0.000000	0.000000	-0.101383	-0.024345	-0.210559	0.000000	0.000000	4.000000	37.000000	0.000000
3335.016126	0.138995	0.552242	-0.020148	78.591171	-31.089836	-8.005996	-0.984805	0.000000	-1.962646	0.000000	0.000000	0.000000	-0.077454	-0.023831	-0.135676	0.000000	0.000000	4.000000	37.000000	0.000000
3335.019459	0.138995	0.552242	-0.020148	78.591171	-31.089836	-8.005996	-0.984805	0.000000	-1.962646	0.000000	0.000000	0.000000	-0.077454	-0.023831	-0.135676	0.000000	0.000000	4.000000	37.000000	0.000000
3335.022792	0.138726	0.552129	-0.020636	78.615891	-31.243652	-8.141060	-0.984805	0.000000	-1.962646	0.000000	0.000000	0.000000	-0.080750	-0.033942	-0.146292	0.000000	0.000000	4.000000	37.000000	0.000000
3335.026126	0.138726	0.552129	-0.020636	78.615891	-31.243652	-8.141060	-0.984805	0.000000	-1.962646	0.000000	0.000000	0.000000	-0.080750	-0.033942	-0.146292	0.000000	0.000000	4.000000	37.000000	0.000000
3335.029459	0.138726	0.552129	-0.020636	78.615891	-31.243652	-8.141060	-0.984805	0.000000	-1.962646	0.000000	0.000000	0.000000	-0.080750	-0.033942	-0.146292	0.000000	0.000000	4.000000	37.000000	0.000000
3335.032792	0.138726	0.552129	-0.020636	78.646729	-31.436104	-8.312740	-1.031800	0.000000	-1.936278	0.000000	0.000000	0.000000	-0.080750	-0.033942	-0.146292	0.000000	0.000000	4.000000	37.000000	0.000000
3335.036126	0.138444	0.552007	-0.021164	78.646729	-31.436104	-8.312740	-1.031800	0.000000	-1.936278	0.000000	0.000000	0.000000	-0.084519	-0.036606	-0.158412	0.000000	0.000000	4.000000	37.000000	0.000000
3335.039459	0.138444	0.552007	-0.021164	78.646729	-31.436104	-8.312740	-1.031800	0.000000	-1.936278	0.000000	0.000000	0.000000	-0.084519	-0.036606	-0.158412	0.000000	0.000000	4.000000	37.000000	0.000000
3335.042792	0.138118	0.551818	-0.021687	78.679474	-31.641350	-8.489485	-1.031800	0.000000	-1.936278	0.000000	0.000000	0.000000	-0.097603	-0.056638	-0.156905	0.000000	0.000000	4.000000	37.000000	0.000000
3335.046126	0.138118	0.551818	-0.021687	78.679474	-31.641350	-8.489485	-1.031800	0.000000	-1.936278	0.000000	0.000000	0.000000	-0.097603	-0.056638	-0.156905	0.000000	0.000000	4.000000	37.000000	0.000000
3335.049459	0.138118	0.551818	-0.021687	78.679474	-31.641350	-8.489485	-1.031800	0.000000	-1.936278	0.000000	0.000000	0.000000	-0.097603	-0.056638	-0.156905	0.000000	0.000000	4.000000	37.000000	0.000000
3335.052792	0.138118	0.551818	-0.021687	78.718246	-31.886215	-8.687850	-1.084352	0.000000	-1.905925	0.000000	0.000000	0.000000	-0.097603	-0.056638	-0.156905	0.000000	0.000000	4.000000	37.000000	0.000000
3335.056126	0.137775	0.551604	-0.022268	78.718246	-31.886215	-8.687850	-1.084352	0.000000	-1.905925	0.000000	0.000000	0.000000	-0.103012	-0.064259	-0.174369	0.000000	0.000000	4.000000	37.000000	0.000000
[truncated: 2,400 more rows]
