# Supplementary material for: Haptic Guidance Needs to Be Intuitive Not Just Informative to Improve Human Motor Accuracy
Source: PLoS One. 2016 Mar 16;11(3):e0150912. doi: 10.1371/journal.pone.0150912 (PMC4794196; doi:10.1371/journal.pone.0150912)
Supplement: S2 Data — (ZIP) [file pone.0150912.s002.zip › Subject1/exp2_0038.txt]

Time	PosX	PosY	PosZ	RotX	RotY	RotZ	ForceX	ForceY	ForceZ	MomentX	MomentY	MomentZ	VelocityX	VelocityY	VelocityZ	CalibratedWeight	ButtonDown	Condition	Trial	Visual
3348.829666	-0.000184	0.548585	0.253185	81.790558	25.281363	30.922203	4.651656	0.000000	-1.833601	0.000000	0.000000	0.000000	0.000003	-0.019251	-0.011611	0.000000	1.000000	4.000000	38.000000	0.000000
3348.832999	-0.000184	0.548585	0.253185	81.790558	25.281363	30.922203	4.651656	0.000000	-1.833601	0.000000	0.000000	0.000000	0.000003	-0.019251	-0.011611	0.000000	1.000000	4.000000	38.000000	0.000000
3348.836333	-0.000184	0.548585	0.253185	81.790558	25.281363	30.922203	4.651656	0.000000	-1.833601	0.000000	0.000000	0.000000	0.000003	-0.019251	-0.011611	0.000000	1.000000	4.000000	38.000000	0.000000
3348.839666	0.001940	0.548413	0.252766	81.821655	25.530546	31.017593	4.651561	0.000000	-1.833844	0.000000	0.000000	0.000000	0.636996	-0.051556	-0.125727	0.000000	1.000000	4.000000	38.000000	0.000000
3348.842999	0.001940	0.548413	0.252766	81.821655	25.530546	31.017593	4.651561	0.000000	-1.833844	0.000000	0.000000	0.000000	-0.000000	-0.000004	-0.000002	0.000000	1.000000	4.000000	38.000000	0.000000
3348.846333	0.001940	0.548413	0.252766	81.821655	25.530546	31.017593	4.651561	0.000000	-1.833844	0.000000	0.000000	0.000000	-0.000000	-0.000004	-0.000002	0.000000	1.000000	4.000000	38.000000	0.000000
3348.849666	0.001940	0.548413	0.252766	81.880447	25.458239	30.784756	4.637093	0.000000	-1.870124	0.000000	0.000000	0.000000	-0.000000	-0.000004	-0.000002	0.000000	1.000000	4.000000	38.000000	0.000000
3348.852999	0.003522	0.548327	0.252395	81.880447	25.458239	30.784756	4.637093	0.000000	-1.870124	0.000000	0.000000	0.000000	0.474648	-0.025895	-0.111372	0.000000	1.000000	4.000000	38.000000	0.000000
3348.856333	0.003522	0.548327	0.252395	81.880447	25.458239	30.784756	4.637093	0.000000	-1.870124	0.000000	0.000000	0.000000	0.474648	-0.025895	-0.111372	0.000000	1.000000	4.000000	38.000000	0.000000
3348.859666	0.003522	0.548327	0.252395	82.028656	22.029402	26.877850	4.626002	0.000000	-1.897394	0.000000	0.000000	0.000000	0.474648	-0.025895	-0.111372	0.000000	1.000000	4.000000	38.000000	0.000000
3348.862999	0.005068	0.548349	0.251943	82.028656	22.029402	26.877850	4.626002	0.000000	-1.897394	0.000000	0.000000	0.000000	0.463889	0.006589	-0.135459	0.000000	1.000000	4.000000	38.000000	0.000000
3348.866333	0.005068	0.548349	0.251943	82.028656	22.029402	26.877850	4.626002	0.000000	-1.897394	0.000000	0.000000	0.000000	0.463889	0.006589	-0.135459	0.000000	1.000000	4.000000	38.000000	0.000000
3348.869666	0.005068	0.548349	0.251943	82.169075	14.536963	18.471739	4.614788	0.000000	-1.924510	0.000000	0.000000	0.000000	0.463889	0.006589	-0.135459	0.000000	1.000000	4.000000	38.000000	0.000000
3348.872999	0.007050	0.548353	0.251502	82.169075	14.536963	18.471739	4.614788	0.000000	-1.924510	0.000000	0.000000	0.000000	0.594555	0.001328	-0.132475	0.000000	1.000000	4.000000	38.000000	0.000000
3348.876333	0.007050	0.548353	0.251502	82.169075	14.536963	18.471739	4.614788	0.000000	-1.924510	0.000000	0.000000	0.000000	0.594555	0.001328	-0.132475	0.000000	1.000000	4.000000	38.000000	0.000000
3348.879666	0.007050	0.548353	0.251502	82.082993	5.024209	7.867783	4.600589	0.000000	-1.958210	0.000000	0.000000	0.000000	0.594555	0.001328	-0.132475	0.000000	1.000000	4.000000	38.000000	0.000000
3348.882999	0.008657	0.548274	0.250865	82.082993	5.024209	7.867783	4.600589	0.000000	-1.958210	0.000000	0.000000	0.000000	0.482165	-0.023872	-0.190971	0.000000	1.000000	4.000000	38.000000	0.000000
3348.886333	0.008657	0.548274	0.250865	82.082993	5.024209	7.867783	4.600589	0.000000	-1.958210	0.000000	0.000000	0.000000	0.482165	-0.023872	-0.190971	0.000000	1.000000	4.000000	38.000000	0.000000
3348.889666	0.008657	0.548274	0.250865	81.738937	-4.771310	-3.029343	4.588118	0.000000	-1.987252	0.000000	0.000000	0.000000	0.482165	-0.023872	-0.190971	0.000000	1.000000	4.000000	38.000000	0.000000
3348.892999	0.010998	0.548230	0.250035	81.738937	-4.771310	-3.029343	4.588118	0.000000	-1.987252	0.000000	0.000000	0.000000	0.702105	-0.013093	-0.249035	0.000000	1.000000	4.000000	38.000000	0.000000
3348.896333	0.010998	0.548230	0.250035	81.738937	-4.771310	-3.029343	4.588118	0.000000	-1.987252	0.000000	0.000000	0.000000	0.702105	-0.013093	-0.249035	0.000000	1.000000	4.000000	38.000000	0.000000
3348.899666	0.010998	0.548230	0.250035	81.163361	-13.135520	-12.136001	4.569933	0.000000	-2.028722	0.000000	0.000000	0.000000	0.702105	-0.013093	-0.249035	0.000000	1.000000	4.000000	38.000000	0.000000
3348.902999	0.013699	0.548191	0.249077	81.163361	-13.135520	-12.136001	4.569933	0.000000	-2.028722	0.000000	0.000000	0.000000	0.810480	-0.011594	-0.287243	0.000000	1.000000	4.000000	38.000000	0.000000
3348.906333	0.013699	0.548191	0.249077	81.163361	-13.135520	-12.136001	4.569933	0.000000	-2.028722	0.000000	0.000000	0.000000	0.810480	-0.011594	-0.287243	0.000000	1.000000	4.000000	38.000000	0.000000
3348.909666	0.013699	0.548191	0.249077	80.450928	-19.731871	-18.977776	4.548510	0.000000	-2.076309	0.000000	0.000000	0.000000	0.810480	-0.011594	-0.287243	0.000000	1.000000	4.000000	38.000000	0.000000
3348.912999	0.016257	0.548003	0.248019	80.450928	-19.731871	-18.977776	4.548510	0.000000	-2.076309	0.000000	0.000000	0.000000	0.767498	-0.056422	-0.317405	0.000000	1.000000	4.000000	38.000000	0.000000
3348.916333	0.016257	0.548003	0.248019	80.450928	-19.731871	-18.977776	4.548510	0.000000	-2.076309	0.000000	0.000000	0.000000	0.767498	-0.056422	-0.317405	0.000000	1.000000	4.000000	38.000000	0.000000
3348.919666	0.016257	0.548003	0.248019	79.591202	-24.791054	-23.828775	4.527306	0.000000	-2.122145	0.000000	0.000000	0.000000	0.767498	-0.056422	-0.317405	0.000000	1.000000	4.000000	38.000000	0.000000
3348.922999	0.019406	0.547915	0.246794	79.591202	-24.791054	-23.828775	4.527306	0.000000	-2.122145	0.000000	0.000000	0.000000	0.944556	-0.026648	-0.367649	0.000000	0.000000	4.000000	38.000000	0.000000
3348.926333	0.019406	0.547915	0.246794	79.591202	-24.791054	-23.828775	4.527306	0.000000	-2.122145	0.000000	0.000000	0.000000	0.944556	-0.026648	-0.367649	0.000000	0.000000	4.000000	38.000000	0.000000
3348.929666	0.019406	0.547915	0.246794	78.600830	-28.630402	-27.495224	4.500871	0.000000	-2.177651	0.000000	0.000000	0.000000	0.944556	-0.026648	-0.367649	0.000000	0.000000	4.000000	38.000000	0.000000
3348.932999	0.022607	0.547732	0.245434	78.600830	-28.630402	-27.495224	4.500871	0.000000	-2.177651	0.000000	0.000000	0.000000	0.960215	-0.054680	-0.407903	0.000000	0.000000	4.000000	38.000000	0.000000
3348.936333	0.022607	0.547732	0.245434	78.600830	-28.630402	-27.495224	4.500871	0.000000	-2.177651	0.000000	0.000000	0.000000	0.960215	-0.054680	-0.407903	0.000000	0.000000	4.000000	38.000000	0.000000
3348.939666	0.022607	0.547732	0.245434	77.467361	-31.654594	-30.597263	4.472940	0.000000	-2.234458	0.000000	0.000000	0.000000	0.960215	-0.054680	-0.407903	0.000000	0.000000	4.000000	38.000000	0.000000
3348.942999	0.025763	0.547592	0.244084	77.467361	-31.654594	-30.597263	4.472940	0.000000	-2.234458	0.000000	0.000000	0.000000	0.946849	-0.042076	-0.405003	0.000000	0.000000	4.000000	38.000000	0.000000
3348.946333	0.025763	0.547592	0.244084	77.467361	-31.654594	-30.597263	4.472940	0.000000	-2.234458	0.000000	0.000000	0.000000	0.946849	-0.042076	-0.405003	0.000000	0.000000	4.000000	38.000000	0.000000
3348.949666	0.025763	0.547592	0.244084	76.198158	-34.084198	-33.269703	4.444706	0.000000	-2.290107	0.000000	0.000000	0.000000	0.946849	-0.042076	-0.405003	0.000000	0.000000	4.000000	38.000000	0.000000
3348.952999	0.029106	0.547430	0.242695	76.198158	-34.084198	-33.269703	4.444706	0.000000	-2.290107	0.000000	0.000000	0.000000	1.002898	-0.048579	-0.416673	0.000000	0.000000	4.000000	38.000000	0.000000
3348.956333	0.029106	0.547430	0.242695	76.198158	-34.084198	-33.269703	4.444706	0.000000	-2.290107	0.000000	0.000000	0.000000	1.002898	-0.048579	-0.416673	0.000000	0.000000	4.000000	38.000000	0.000000
3348.959666	0.029106	0.547430	0.242695	74.888283	-36.020962	-35.077114	4.414267	0.000000	-2.348244	0.000000	0.000000	0.000000	1.002898	-0.048579	-0.416673	0.000000	0.000000	4.000000	38.000000	0.000000
3348.962999	0.032202	0.547302	0.241261	74.888283	-36.020962	-35.077114	4.414267	0.000000	-2.348244	0.000000	0.000000	0.000000	0.928864	-0.038466	-0.430162	0.000000	0.000000	4.000000	38.000000	0.000000
3348.966333	0.032202	0.547302	0.241261	74.888283	-36.020962	-35.077114	4.414267	0.000000	-2.348244	0.000000	0.000000	0.000000	0.928864	-0.038466	-0.430162	0.000000	0.000000	4.000000	38.000000	0.000000
3348.969666	0.032202	0.547302	0.241261	73.613312	-37.478210	-35.840500	4.384848	0.000000	-2.402730	0.000000	0.000000	0.000000	0.928864	-0.038466	-0.430162	0.000000	0.000000	4.000000	38.000000	0.000000
3348.972999	0.035187	0.547232	0.239824	73.613312	-37.478210	-35.840500	4.384848	0.000000	-2.402730	0.000000	0.000000	0.000000	0.895459	-0.020859	-0.431266	0.000000	0.000000	4.000000	38.000000	0.000000
3348.976333	0.035187	0.547232	0.239824	73.613312	-37.478210	-35.840500	4.384848	0.000000	-2.402730	0.000000	0.000000	0.000000	0.895459	-0.020859	-0.431266	0.000000	0.000000	4.000000	38.000000	0.000000
3348.979666	0.035187	0.547232	0.239824	72.482254	-38.353973	-35.583900	4.355656	0.000000	-2.455251	0.000000	0.000000	0.000000	0.895459	-0.020859	-0.431266	0.000000	0.000000	4.000000	38.000000	0.000000
3348.982999	0.038030	0.547360	0.238416	72.482254	-38.353973	-35.583900	4.355656	0.000000	-2.455251	0.000000	0.000000	0.000000	0.852834	0.038443	-0.422299	0.000000	0.000000	4.000000	38.000000	0.000000
3348.986333	0.038030	0.547360	0.238416	72.482254	-38.353973	-35.583900	4.355656	0.000000	-2.455251	0.000000	0.000000	0.000000	0.852834	0.038443	-0.422299	0.000000	0.000000	4.000000	38.000000	0.000000
3348.989666	0.038030	0.547360	0.238416	71.664032	-38.435982	-34.203487	4.327137	0.000000	-2.505172	0.000000	0.000000	0.000000	0.852834	0.038443	-0.422299	0.000000	0.000000	4.000000	38.000000	0.000000
3348.992999	0.040469	0.547571	0.237071	71.664032	-38.435982	-34.203487	4.327137	0.000000	-2.505172	0.000000	0.000000	0.000000	0.731743	0.063279	-0.403646	0.000000	0.000000	4.000000	38.000000	0.000000
3348.996333	0.040469	0.547571	0.237071	71.664032	-38.435982	-34.203487	4.327137	0.000000	-2.505172	0.000000	0.000000	0.000000	0.731743	0.063279	-0.403646	0.000000	0.000000	4.000000	38.000000	0.000000
3348.999666	0.040469	0.547571	0.237071	71.234238	-37.704136	-32.169033	4.301597	0.000000	-2.548777	0.000000	0.000000	0.000000	0.731743	0.063279	-0.403646	0.000000	0.000000	4.000000	38.000000	0.000000
3349.002999	0.042902	0.547865	0.235768	71.234238	-37.704136	-32.169033	4.301597	0.000000	-2.548777	0.000000	0.000000	0.000000	0.729924	0.088052	-0.390935	0.000000	0.000000	4.000000	38.000000	0.000000
3349.006333	0.042902	0.547865	0.235768	71.234238	-37.704136	-32.169033	4.301597	0.000000	-2.548777	0.000000	0.000000	0.000000	0.729924	0.088052	-0.390935	0.000000	0.000000	4.000000	38.000000	0.000000
3349.009666	0.042902	0.547865	0.235768	71.052956	-36.498440	-30.209732	4.275888	0.000000	-2.591674	0.000000	0.000000	0.000000	0.729924	0.088052	-0.390935	0.000000	0.000000	4.000000	38.000000	0.000000
3349.012999	0.045107	0.548178	0.234628	71.052956	-36.498440	-30.209732	4.275888	0.000000	-2.591674	0.000000	0.000000	0.000000	0.661378	0.093827	-0.341957	0.000000	0.000000	4.000000	38.000000	0.000000
3349.016333	0.045107	0.548178	0.234628	71.052956	-36.498440	-30.209732	4.275888	0.000000	-2.591674	0.000000	0.000000	0.000000	0.661378	0.093827	-0.341957	0.000000	0.000000	4.000000	38.000000	0.000000
3349.019666	0.045107	0.548178	0.234628	70.963669	-35.245777	-28.883532	4.252455	0.000000	-2.629949	0.000000	0.000000	0.000000	0.661378	0.093827	-0.341957	0.000000	0.000000	4.000000	38.000000	0.000000
3349.022999	0.046796	0.548502	0.233756	70.963669	-35.245777	-28.883532	4.252455	0.000000	-2.629949	0.000000	0.000000	0.000000	0.506769	0.097214	-0.261408	0.000000	0.000000	4.000000	38.000000	0.000000
3349.026333	0.046796	0.548502	0.233756	70.963669	-35.245777	-28.883532	4.252455	0.000000	-2.629949	0.000000	0.000000	0.000000	0.506769	0.097214	-0.261408	0.000000	0.000000	4.000000	38.000000	0.000000
3349.029666	0.046796	0.548502	0.233756	70.928795	-33.943188	-27.553587	4.234299	0.000000	-2.659081	0.000000	0.000000	0.000000	0.506769	0.097214	-0.261408	0.000000	0.000000	4.000000	38.000000	0.000000
3349.032999	0.048334	0.548800	0.233138	70.928795	-33.943188	-27.553587	4.234299	0.000000	-2.659081	0.000000	0.000000	0.000000	0.461564	0.089404	-0.185477	0.000000	0.000000	4.000000	38.000000	0.000000
3349.036333	0.048334	0.548800	0.233138	70.928795	-33.943188	-27.553587	4.234299	0.000000	-2.659081	0.000000	0.000000	0.000000	0.461564	0.089404	-0.185477	0.000000	0.000000	4.000000	38.000000	0.000000
3349.039666	0.048334	0.548800	0.233138	70.988663	-32.497257	-25.936459	4.218523	0.000000	-2.684039	0.000000	0.000000	0.000000	0.461564	0.089404	-0.185477	0.000000	0.000000	4.000000	38.000000	0.000000
3349.042999	0.049626	0.549035	0.232787	70.988663	-32.497257	-25.936459	4.218523	0.000000	-2.684039	0.000000	0.000000	0.000000	0.387639	0.070474	-0.105420	0.000000	0.000000	4.000000	38.000000	0.000000
3349.046333	0.049626	0.549035	0.232787	70.988663	-32.497257	-25.936459	4.218523	0.000000	-2.684039	0.000000	0.000000	0.000000	0.387639	0.070474	-0.105420	0.000000	0.000000	4.000000	38.000000	0.000000
3349.049666	0.049626	0.549035	0.232787	71.217514	-30.786518	-23.841272	4.206075	0.000000	-2.703505	0.000000	0.000000	0.000000	0.387639	0.070474	-0.105420	0.000000	0.000000	4.000000	38.000000	0.000000
3349.052999	0.050733	0.549215	0.232617	71.217514	-30.786518	-23.841272	4.206075	0.000000	-2.703505	0.000000	0.000000	0.000000	0.332104	0.054129	-0.050959	0.000000	0.000000	4.000000	38.000000	0.000000
3349.056333	0.050733	0.549215	0.232617	71.217514	-30.786518	-23.841272	4.206075	0.000000	-2.703505	0.000000	0.000000	0.000000	0.332104	0.054129	-0.050959	0.000000	0.000000	4.000000	38.000000	0.000000
3349.059666	0.050733	0.549215	0.232617	71.681892	-28.947601	-21.472807	4.196067	0.000000	-2.719011	0.000000	0.000000	0.000000	0.332104	0.054129	-0.050959	0.000000	0.000000	4.000000	38.000000	0.000000
3349.062999	0.051919	0.549400	0.232618	71.681892	-28.947601	-21.472807	4.196067	0.000000	-2.719011	0.000000	0.000000	0.000000	0.355638	0.055502	0.000415	0.000000	0.000000	4.000000	38.000000	0.000000
3349.066333	0.051919	0.549400	0.232618	71.681892	-28.947601	-21.472807	4.196067	0.000000	-2.719011	0.000000	0.000000	0.000000	0.355638	0.055502	0.000415	0.000000	0.000000	4.000000	38.000000	0.000000
3349.069666	0.051919	0.549400	0.232618	72.344719	-27.033815	-19.365162	4.186312	0.000000	-2.734007	0.000000	0.000000	0.000000	0.355638	0.055502	0.000415	0.000000	0.000000	4.000000	38.000000	0.000000
3349.072999	0.053014	0.549598	0.232721	72.344719	-27.033815	-19.365162	4.186312	0.000000	-2.734007	0.000000	0.000000	0.000000	0.328416	0.059342	0.030752	0.000000	0.000000	4.000000	38.000000	0.000000
3349.076333	0.053014	0.549598	0.232721	72.344719	-27.033815	-19.365162	4.186312	0.000000	-2.734007	0.000000	0.000000	0.000000	0.328416	0.059342	0.030752	0.000000	0.000000	4.000000	38.000000	0.000000
3349.079666	0.053014	0.549598	0.232721	73.189423	-25.227287	-17.821880	4.177845	0.000000	-2.746928	0.000000	0.000000	0.000000	0.328416	0.059342	0.030752	0.000000	0.000000	4.000000	38.000000	0.000000
3349.082999	0.054055	0.549796	0.232972	73.189423	-25.227287	-17.821880	4.177845	0.000000	-2.746928	0.000000	0.000000	0.000000	0.312323	0.059467	0.075504	0.000000	0.000000	4.000000	38.000000	0.000000
3349.086333	0.054055	0.549796	0.232972	73.189423	-25.227287	-17.821880	4.177845	0.000000	-2.746928	0.000000	0.000000	0.000000	0.312323	0.059467	0.075504	0.000000	0.000000	4.000000	38.000000	0.000000
3349.089666	0.054055	0.549796	0.232972	74.138641	-23.443161	-16.395809	4.170634	0.000000	-2.757862	0.000000	0.000000	0.000000	0.312323	0.059467	0.075504	0.000000	0.000000	4.000000	38.000000	0.000000
3349.092999	0.054978	0.550016	0.233392	74.138641	-23.443161	-16.395809	4.170634	0.000000	-2.757862	0.000000	0.000000	0.000000	0.277044	0.065911	0.125816	0.000000	0.000000	4.000000	38.000000	0.000000
3349.096333	0.054978	0.550016	0.233392	74.138641	-23.443161	-16.395809	4.170634	0.000000	-2.757862	0.000000	0.000000	0.000000	0.277044	0.065911	0.125816	0.000000	0.000000	4.000000	38.000000	0.000000
3349.099666	0.054978	0.550016	0.233392	75.148727	-21.617710	-14.728928	4.165321	0.000000	-2.765881	0.000000	0.000000	0.000000	0.277044	0.065911	0.125816	0.000000	0.000000	4.000000	38.000000	0.000000
3349.102999	0.054978	0.550016	0.233392	75.148727	-21.617710	-14.728928	4.165321	0.000000	-2.765881	0.000000	0.000000	0.000000	0.277044	0.065911	0.125816	0.000000	0.000000	4.000000	38.000000	0.000000
3349.106333	0.055591	0.550224	0.234032	75.148727	-21.617710	-14.728928	4.165321	0.000000	-2.765881	0.000000	0.000000	0.000000	0.183694	0.062311	0.191930	0.000000	0.000000	4.000000	38.000000	0.000000
3349.109666	0.055591	0.550224	0.234032	76.206108	-19.830191	-13.036396	4.165321	0.000000	-2.765881	0.000000	0.000000	0.000000	0.183694	0.062311	0.191930	0.000000	0.000000	4.000000	38.000000	0.000000
3349.112999	0.056048	0.550368	0.234788	76.206108	-19.830191	-13.036396	4.165321	0.000000	-2.765881	0.000000	0.000000	0.000000	0.137285	0.043409	0.227046	0.000000	0.000000	4.000000	38.000000	0.000000
3349.116333	0.056048	0.550368	0.234788	76.206108	-19.830191	-13.036396	4.165321	0.000000	-2.765881	0.000000	0.000000	0.000000	0.137285	0.043409	0.227046	0.000000	0.000000	4.000000	38.000000	0.000000
3349.119666	0.056048	0.550368	0.234788	77.272942	-18.151325	-11.644182	4.164156	0.000000	-2.767635	0.000000	0.000000	0.000000	0.137285	0.043409	0.227046	0.000000	0.000000	4.000000	38.000000	0.000000
3349.122999	0.056181	0.550441	0.235612	77.272942	-18.151325	-11.644182	4.164156	0.000000	-2.767635	0.000000	0.000000	0.000000	0.039880	0.021892	0.247139	0.000000	0.000000	4.000000	38.000000	0.000000
3349.126333	0.056181	0.550441	0.235612	77.272942	-18.151325	-11.644182	4.164156	0.000000	-2.767635	0.000000	0.000000	0.000000	0.039880	0.021892	0.247139	0.000000	0.000000	4.000000	38.000000	0.000000
3349.129666	0.056181	0.550441	0.235612	78.313286	-16.430033	-10.471152	4.167534	0.000000	-2.762547	0.000000	0.000000	0.000000	0.039880	0.021892	0.247139	0.000000	0.000000	4.000000	38.000000	0.000000
3349.132999	0.056116	0.550455	0.236442	78.313286	-16.430033	-10.471152	4.167534	0.000000	-2.762547	0.000000	0.000000	0.000000	-0.019575	0.004070	0.249065	0.000000	0.000000	4.000000	38.000000	0.000000
3349.136333	0.056116	0.550455	0.236442	78.313286	-16.430033	-10.471152	4.167534	0.000000	-2.762547	0.000000	0.000000	0.000000	-0.019575	0.004070	0.249065	0.000000	0.000000	4.000000	38.000000	0.000000
3349.139666	0.056116	0.550455	0.236442	79.305832	-14.603293	-9.259658	4.172530	0.000000	-2.754995	0.000000	0.000000	0.000000	-0.019575	0.004070	0.249065	0.000000	0.000000	4.000000	38.000000	0.000000
3349.142999	0.055877	0.550434	0.237177	79.305832	-14.603293	-9.259658	4.172530	0.000000	-2.754995	0.000000	0.000000	0.000000	-0.071757	-0.006232	0.220261	0.000000	0.000000	4.000000	38.000000	0.000000
3349.146333	0.055877	0.550434	0.237177	79.305832	-14.603293	-9.259658	4.172530	0.000000	-2.754995	0.000000	0.000000	0.000000	-0.071757	-0.006232	0.220261	0.000000	0.000000	4.000000	38.000000	0.000000
3349.149666	0.055877	0.550434	0.237177	80.246475	-12.736421	-7.897688	4.178384	0.000000	-2.746107	0.000000	0.000000	0.000000	-0.071757	-0.006232	0.220261	0.000000	0.000000	4.000000	38.000000	0.000000
3349.152999	0.055425	0.550371	0.237755	80.246475	-12.736421	-7.897688	4.178384	0.000000	-2.746107	0.000000	0.000000	0.000000	-0.135449	-0.019016	0.173417	0.000000	0.000000	4.000000	38.000000	0.000000
3349.156333	0.055425	0.550371	0.237755	80.246475	-12.736421	-7.897688	4.178384	0.000000	-2.746107	0.000000	0.000000	0.000000	-0.135449	-0.019016	0.173417	0.000000	0.000000	4.000000	38.000000	0.000000
3349.159666	0.055425	0.550371	0.237755	81.122612	-10.991406	-6.551654	4.185089	0.000000	-2.735878	0.000000	0.000000	0.000000	-0.135449	-0.019016	0.173417	0.000000	0.000000	4.000000	38.000000	0.000000
3349.162999	0.054789	0.550256	0.238111	81.122612	-10.991406	-6.551654	4.185089	0.000000	-2.735878	0.000000	0.000000	0.000000	-0.190754	-0.034304	0.106919	0.000000	0.000000	4.000000	38.000000	0.000000
3349.166333	0.054789	0.550256	0.238111	81.122612	-10.991406	-6.551654	4.185089	0.000000	-2.735878	0.000000	0.000000	0.000000	-0.190754	-0.034304	0.106919	0.000000	0.000000	4.000000	38.000000	0.000000
3349.169666	0.054789	0.550256	0.238111	81.933815	-9.493846	-5.341088	4.192081	0.000000	-2.725153	0.000000	0.000000	0.000000	-0.190754	-0.034304	0.106919	0.000000	0.000000	4.000000	38.000000	0.000000
3349.172999	0.054037	0.550172	0.238262	81.933815	-9.493846	-5.341088	4.192081	0.000000	-2.725153	0.000000	0.000000	0.000000	-0.225619	-0.025423	0.045265	0.000000	0.000000	4.000000	38.000000	0.000000
3349.176333	0.054037	0.550172	0.238262	81.933815	-9.493846	-5.341088	4.192081	0.000000	-2.725153	0.000000	0.000000	0.000000	-0.225619	-0.025423	0.045265	0.000000	0.000000	4.000000	38.000000	0.000000
3349.179666	0.054037	0.550172	0.238262	82.668884	-8.248451	-4.212523	4.198914	0.000000	-2.714612	0.000000	0.000000	0.000000	-0.225619	-0.025423	0.045265	0.000000	0.000000	4.000000	38.000000	0.000000
3349.182999	0.053077	0.550108	0.238296	82.668884	-8.248451	-4.212523	4.198914	0.000000	-2.714612	0.000000	0.000000	0.000000	-0.288138	-0.019057	0.010207	0.000000	0.000000	4.000000	38.000000	0.000000
3349.186333	0.053077	0.550108	0.238296	82.668884	-8.248451	-4.212523	4.198914	0.000000	-2.714612	0.000000	0.000000	0.000000	-0.288138	-0.019057	0.010207	0.000000	0.000000	4.000000	38.000000	0.000000
3349.189666	0.053077	0.550108	0.238296	83.306717	-7.073636	-2.870307	4.206804	0.000000	-2.702370	0.000000	0.000000	0.000000	-0.288138	-0.019057	0.010207	0.000000	0.000000	4.000000	38.000000	0.000000
3349.192999	0.051852	0.550045	0.238348	83.306717	-7.073636	-2.870307	4.206804	0.000000	-2.702370	0.000000	0.000000	0.000000	-0.367377	-0.019038	0.015734	0.000000	0.000000	4.000000	38.000000	0.000000
3349.196333	0.051852	0.550045	0.238348	83.306717	-7.073636	-2.870307	4.206804	0.000000	-2.702370	0.000000	0.000000	0.000000	-0.367377	-0.019038	0.015734	0.000000	0.000000	4.000000	38.000000	0.000000
3349.199666	0.051852	0.550045	0.238348	83.721924	-5.451900	-0.928005	4.216897	0.000000	-2.686592	0.000000	0.000000	0.000000	-0.367377	-0.019038	0.015734	0.000000	0.000000	4.000000	38.000000	0.000000
3349.202999	0.050466	0.549968	0.238461	83.721924	-5.451900	-0.928005	4.216897	0.000000	-2.686592	0.000000	0.000000	0.000000	-0.415830	-0.022846	0.033631	0.000000	0.000000	4.000000	38.000000	0.000000
3349.206333	0.050466	0.549968	0.238461	83.721924	-5.451900	-0.928005	4.216897	0.000000	-2.686592	0.000000	0.000000	0.000000	-0.415830	-0.022846	0.033631	0.000000	0.000000	4.000000	38.000000	0.000000
3349.209666	0.050466	0.549968	0.238461	83.821594	-2.666251	2.223866	4.228570	0.000000	-2.668182	0.000000	0.000000	0.000000	-0.415830	-0.022846	0.033631	0.000000	0.000000	4.000000	38.000000	0.000000
3349.212999	0.048924	0.549871	0.238713	83.821594	-2.666251	2.223866	4.228570	0.000000	-2.668182	0.000000	0.000000	0.000000	-0.462675	-0.029254	0.075659	0.000000	0.000000	4.000000	38.000000	0.000000
3349.216333	0.048924	0.549871	0.238713	83.821594	-2.666251	2.223866	4.228570	0.000000	-2.668182	0.000000	0.000000	0.000000	-0.462675	-0.029254	0.075659	0.000000	0.000000	4.000000	38.000000	0.000000
3349.219666	0.048924	0.549871	0.238713	83.814301	1.258803	6.585546	4.242160	0.000000	-2.646522	0.000000	0.000000	0.000000	-0.462675	-0.029254	0.075659	0.000000	0.000000	4.000000	38.000000	0.000000
3349.222999	0.047320	0.549765	0.239047	83.814301	1.258803	6.585546	4.242160	0.000000	-2.646522	0.000000	0.000000	0.000000	-0.481108	-0.031842	0.100373	0.000000	0.000000	4.000000	38.000000	0.000000
3349.226333	0.047320	0.549765	0.239047	83.814301	1.258803	6.585546	4.242160	0.000000	-2.646522	0.000000	0.000000	0.000000	-0.481108	-0.031842	0.100373	0.000000	0.000000	4.000000	38.000000	0.000000
3349.229666	0.047320	0.549765	0.239047	83.791359	6.011808	11.652102	4.256589	0.000000	-2.623251	0.000000	0.000000	0.000000	-0.481108	-0.031842	0.100373	0.000000	0.000000	4.000000	38.000000	0.000000
3349.232999	0.045716	0.549680	0.239391	83.791359	6.011808	11.652102	4.256589	0.000000	-2.623251	0.000000	0.000000	0.000000	-0.481236	-0.025520	0.103207	0.000000	0.000000	4.000000	38.000000	0.000000
3349.236333	0.045716	0.549680	0.239391	83.791359	6.011808	11.652102	4.256589	0.000000	-2.623251	0.000000	0.000000	0.000000	-0.481236	-0.025520	0.103207	0.000000	0.000000	4.000000	38.000000	0.000000
3349.239666	0.045716	0.549680	0.239391	83.729675	10.899069	16.592356	4.270997	0.000000	-2.599728	0.000000	0.000000	0.000000	-0.481236	-0.025520	0.103207	0.000000	0.000000	4.000000	38.000000	0.000000
3349.242999	0.044079	0.549578	0.239752	83.729675	10.899069	16.592356	4.270997	0.000000	-2.599728	0.000000	0.000000	0.000000	-0.491220	-0.030637	0.108179	0.000000	0.000000	4.000000	38.000000	0.000000
3349.246333	0.044079	0.549578	0.239752	83.729675	10.899069	16.592356	4.270997	0.000000	-2.599728	0.000000	0.000000	0.000000	-0.491220	-0.030637	0.108179	0.000000	0.000000	4.000000	38.000000	0.000000
3349.249666	0.044079	0.549578	0.239752	83.638321	15.018265	20.606268	4.285670	0.000000	-2.575467	0.000000	0.000000	0.000000	-0.491220	-0.030637	0.108179	0.000000	0.000000	4.000000	38.000000	0.000000
3349.252999	0.042236	0.549522	0.240034	83.638321	15.018265	20.606268	4.285670	0.000000	-2.575467	0.000000	0.000000	0.000000	-0.552810	-0.016650	0.084706	0.000000	0.000000	4.000000	38.000000	0.000000
3349.256333	0.042236	0.549522	0.240034	83.638321	15.018265	20.606268	4.285670	0.000000	-2.575467	0.000000	0.000000	0.000000	-0.552810	-0.016650	0.084706	0.000000	0.000000	4.000000	38.000000	0.000000
3349.259666	0.042236	0.549522	0.240034	83.547615	17.860760	23.332661	4.301510	0.000000	-2.548923	0.000000	0.000000	0.000000	-0.552810	-0.016650	0.084706	0.000000	0.000000	4.000000	38.000000	0.000000
3349.262999	0.040225	0.549484	0.240303	83.547615	17.860760	23.332661	4.301510	0.000000	-2.548923	0.000000	0.000000	0.000000	-0.603150	-0.011538	0.080614	0.000000	0.000000	4.000000	38.000000	0.000000
3349.266333	0.040225	0.549484	0.240303	83.547615	17.860760	23.332661	4.301510	0.000000	-2.548923	0.000000	0.000000	0.000000	-0.603150	-0.011538	0.080614	0.000000	0.000000	4.000000	38.000000	0.000000
3349.269666	0.040225	0.549484	0.240303	83.450241	20.102335	25.605858	4.318514	0.000000	-2.520008	0.000000	0.000000	0.000000	-0.603150	-0.011538	0.080614	0.000000	0.000000	4.000000	38.000000	0.000000
3349.272999	0.037983	0.549428	0.240597	83.450241	20.102335	25.605858	4.318514	0.000000	-2.520008	0.000000	0.000000	0.000000	-0.672770	-0.016667	0.088142	0.000000	0.000000	4.000000	38.000000	0.000000
3349.276333	0.037983	0.549428	0.240597	83.450241	20.102335	25.605858	4.318514	0.000000	-2.520008	0.000000	0.000000	0.000000	-0.672770	-0.016667	0.088142	0.000000	0.000000	4.000000	38.000000	0.000000
3349.279666	0.037983	0.549428	0.240597	83.307343	22.759043	28.402349	4.337336	0.000000	-2.487472	0.000000	0.000000	0.000000	-0.672770	-0.016667	0.088142	0.000000	0.000000	4.000000	38.000000	0.000000
3349.282999	0.035511	0.549461	0.240980	83.307343	22.759043	28.402349	4.337336	0.000000	-2.487472	0.000000	0.000000	0.000000	-0.741516	0.009996	0.114840	0.000000	0.000000	4.000000	38.000000	0.000000
3349.286333	0.035511	0.549461	0.240980	83.307343	22.759043	28.402349	4.337336	0.000000	-2.487472	0.000000	0.000000	0.000000	-0.741516	0.009996	0.114840	0.000000	0.000000	4.000000	38.000000	0.000000
3349.289666	0.035511	0.549461	0.240980	83.065933	26.469398	32.276787	4.358186	0.000000	-2.450758	0.000000	0.000000	0.000000	-0.741516	0.009996	0.114840	0.000000	0.000000	4.000000	38.000000	0.000000
3349.292999	0.032944	0.549473	0.241489	83.065933	26.469398	32.276787	4.358186	0.000000	-2.450758	0.000000	0.000000	0.000000	-0.770184	0.003516	0.152857	0.000000	0.000000	4.000000	38.000000	0.000000
3349.296333	0.032944	0.549473	0.241489	83.065933	26.469398	32.276787	4.358186	0.000000	-2.450758	0.000000	0.000000	0.000000	-0.770184	0.003516	0.152857	0.000000	0.000000	4.000000	38.000000	0.000000
3349.299666	0.032944	0.549473	0.241489	82.694809	31.193552	37.081284	4.380123	0.000000	-2.411331	0.000000	0.000000	0.000000	-0.770184	0.003516	0.152857	0.000000	0.000000	4.000000	38.000000	0.000000
3349.302999	0.030345	0.549480	0.242103	82.694809	31.193552	37.081284	4.380123	0.000000	-2.411331	0.000000	0.000000	0.000000	-0.779665	0.002099	0.184143	0.000000	0.000000	4.000000	38.000000	0.000000
3349.306333	0.030345	0.549480	0.242103	82.694809	31.193552	37.081284	4.380123	0.000000	-2.411331	0.000000	0.000000	0.000000	-0.779665	0.002099	0.184143	0.000000	0.000000	4.000000	38.000000	0.000000
3349.309666	0.030345	0.549480	0.242103	82.289963	36.321228	42.156372	4.402493	0.000000	-2.370243	0.000000	0.000000	0.000000	-0.779665	0.002099	0.184143	0.000000	0.000000	4.000000	38.000000	0.000000
3349.312999	0.027712	0.549419	0.242781	82.289963	36.321228	42.156372	4.402493	0.000000	-2.370243	0.000000	0.000000	0.000000	-0.790015	-0.018414	0.203362	0.000000	0.000000	4.000000	38.000000	0.000000
3349.316333	0.027712	0.549419	0.242781	82.289963	36.321228	42.156372	4.402493	0.000000	-2.370243	0.000000	0.000000	0.000000	-0.790015	-0.018414	0.203362	0.000000	0.000000	4.000000	38.000000	0.000000
3349.319666	0.027712	0.549419	0.242781	82.023735	41.963810	47.610233	4.425101	0.000000	-2.327764	0.000000	0.000000	0.000000	-0.790015	-0.018414	0.203362	0.000000	0.000000	4.000000	38.000000	0.000000
3349.322999	0.024971	0.549349	0.243389	82.023735	41.963810	47.610233	4.425101	0.000000	-2.327764	0.000000	0.000000	0.000000	-0.822039	-0.020980	0.182429	0.000000	0.000000	4.000000	38.000000	0.000000
3349.326333	0.024971	0.549349	0.243389	82.023735	41.963810	47.610233	4.425101	0.000000	-2.327764	0.000000	0.000000	0.000000	-0.822039	-0.020980	0.182429	0.000000	0.000000	4.000000	38.000000	0.000000
3349.329666	0.024971	0.549349	0.243389	82.009476	47.776115	52.970680	4.447925	0.000000	-2.283849	0.000000	0.000000	0.000000	-0.822039	-0.020980	0.182429	0.000000	0.000000	4.000000	38.000000	0.000000
3349.332999	0.022125	0.549249	0.243913	82.009476	47.776115	52.970680	4.447925	0.000000	-2.283849	0.000000	0.000000	0.000000	-0.854027	-0.029888	0.157236	0.000000	0.000000	4.000000	38.000000	0.000000
3349.336333	0.022125	0.549249	0.243913	82.009476	47.776115	52.970680	4.447925	0.000000	-2.283849	0.000000	0.000000	0.000000	-0.854027	-0.029888	0.157236	0.000000	0.000000	4.000000	38.000000	0.000000
3349.339666	0.022125	0.549249	0.243913	82.163910	53.028240	57.584629	4.470902	0.000000	-2.238533	0.000000	0.000000	0.000000	-0.854027	-0.029888	0.157236	0.000000	0.000000	4.000000	38.000000	0.000000
3349.342999	0.019139	0.549103	0.244371	82.163910	53.028240	57.584629	4.470902	0.000000	-2.238533	0.000000	0.000000	0.000000	-0.895629	-0.043935	0.137448	0.000000	0.000000	4.000000	38.000000	0.000000
3349.346333	0.019139	0.549103	0.244371	82.163910	53.028240	57.584629	4.470902	0.000000	-2.238533	0.000000	0.000000	0.000000	-0.895629	-0.043935	0.137448	0.000000	0.000000	4.000000	38.000000	0.000000
3349.349666	0.019139	0.549103	0.244371	82.401901	57.837093	61.751461	4.494322	0.000000	-2.191134	0.000000	0.000000	0.000000	-0.895629	-0.043935	0.137448	0.000000	0.000000	4.000000	38.000000	0.000000
3349.352999	0.016216	0.548909	0.244757	82.401901	57.837093	61.751461	4.494322	0.000000	-2.191134	0.000000	0.000000	0.000000	-0.877089	-0.057972	0.115795	0.000000	0.000000	4.000000	38.000000	0.000000
3349.356333	0.016216	0.548909	0.244757	82.401901	57.837093	61.751461	4.494322	0.000000	-2.191134	0.000000	0.000000	0.000000	-0.877089	-0.057972	0.115795	0.000000	0.000000	4.000000	38.000000	0.000000
3349.359666	0.016216	0.548909	0.244757	82.640137	62.352154	65.675041	4.516703	0.000000	-2.144621	0.000000	0.000000	0.000000	-0.877089	-0.057972	0.115795	0.000000	0.000000	4.000000	38.000000	0.000000
3349.362999	0.013388	0.548648	0.245058	82.640137	62.352154	65.675041	4.516703	0.000000	-2.144621	0.000000	0.000000	0.000000	-0.848358	-0.078351	0.090261	0.000000	0.000000	4.000000	38.000000	0.000000
3349.366333	0.013388	0.548648	0.245058	82.640137	62.352154	65.675041	4.516703	0.000000	-2.144621	0.000000	0.000000	0.000000	-0.848358	-0.078351	0.090261	0.000000	0.000000	4.000000	38.000000	0.000000
3349.369666	0.013388	0.548648	0.245058	82.870850	66.669754	69.511147	4.537793	0.000000	-2.099626	0.000000	0.000000	0.000000	-0.848358	-0.078351	0.090261	0.000000	0.000000	4.000000	38.000000	0.000000
3349.372999	0.010556	0.548353	0.245240	82.870850	66.669754	69.511147	4.537793	0.000000	-2.099626	0.000000	0.000000	0.000000	-0.849490	-0.088435	0.054653	0.000000	0.000000	4.000000	38.000000	0.000000
3349.376333	0.010556	0.548353	0.245240	82.870850	66.669754	69.511147	4.537793	0.000000	-2.099626	0.000000	0.000000	0.000000	-0.849490	-0.088435	0.054653	0.000000	0.000000	4.000000	38.000000	0.000000
3349.379666	0.010556	0.548353	0.245240	83.045654	70.701393	73.146660	4.558229	0.000000	-2.054884	0.000000	0.000000	0.000000	-0.849490	-0.088435	0.054653	0.000000	0.000000	4.000000	38.000000	0.000000
3349.382999	0.007789	0.548072	0.245361	83.045654	70.701393	73.146660	4.558229	0.000000	-2.054884	0.000000	0.000000	0.000000	-0.830020	-0.084533	0.036120	0.000000	0.000000	4.000000	38.000000	0.000000
3349.386333	0.007789	0.548072	0.245361	83.045654	70.701393	73.146660	4.558229	0.000000	-2.054884	0.000000	0.000000	0.000000	-0.830020	-0.084533	0.036120	0.000000	0.000000	4.000000	38.000000	0.000000
3349.389666	0.007789	0.548072	0.245361	83.172714	74.110405	76.221909	4.577739	0.000000	-2.011046	0.000000	0.000000	0.000000	-0.830020	-0.084533	0.036120	0.000000	0.000000	4.000000	38.000000	0.000000
3349.392999	0.004955	0.547811	0.245484	83.172714	74.110405	76.221909	4.577739	0.000000	-2.011046	0.000000	0.000000	0.000000	-0.850240	-0.078175	0.036914	0.000000	0.000000	4.000000	38.000000	0.000000
3349.396333	0.004955	0.547811	0.245484	83.172714	74.110405	76.221909	4.577739	0.000000	-2.011046	0.000000	0.000000	0.000000	-0.850240	-0.078175	0.036914	0.000000	0.000000	4.000000	38.000000	0.000000
3349.399666	0.004955	0.547811	0.245484	83.226364	75.718864	77.681717	4.597433	0.000000	-1.965608	0.000000	0.000000	0.000000	-0.850240	-0.078175	0.036914	0.000000	0.000000	4.000000	38.000000	0.000000
3349.402999	0.002087	0.547576	0.245640	83.226364	75.718864	77.681717	4.597433	0.000000	-1.965608	0.000000	0.000000	0.000000	-0.860469	-0.070640	0.046836	0.000000	0.000000	4.000000	38.000000	0.000000
3349.406333	0.002087	0.547576	0.245640	83.226364	75.718864	77.681717	4.597433	0.000000	-1.965608	0.000000	0.000000	0.000000	-0.860469	-0.070640	0.046836	0.000000	0.000000	4.000000	38.000000	0.000000
3349.409666	0.002087	0.547576	0.245640	83.219711	75.176071	77.135651	4.617137	0.000000	-1.918866	0.000000	0.000000	0.000000	-0.860469	-0.070640	0.046836	0.000000	0.000000	4.000000	38.000000	0.000000
3349.412999	-0.000816	0.547352	0.245878	83.219711	75.176071	77.135651	4.617137	0.000000	-1.918866	0.000000	0.000000	0.000000	-0.870870	-0.067062	0.071457	0.000000	0.000000	4.000000	38.000000	0.000000
3349.416333	-0.000816	0.547352	0.245878	83.219711	75.176071	77.135651	4.617137	0.000000	-1.918866	0.000000	0.000000	0.000000	-0.870870	-0.067062	0.071457	0.000000	0.000000	4.000000	38.000000	0.000000
3349.419666	-0.000816	0.547352	0.245878	83.200752	74.210777	76.120407	4.636947	0.000000	-1.870487	0.000000	0.000000	0.000000	-0.870870	-0.067062	0.071457	0.000000	0.000000	4.000000	38.000000	0.000000
3349.422999	-0.003621	0.547115	0.246154	83.200752	74.210777	76.120407	4.636947	0.000000	-1.870487	0.000000	0.000000	0.000000	-0.841479	-0.071070	0.082776	0.000000	0.000000	4.000000	38.000000	0.000000
3349.426333	-0.003621	0.547115	0.246154	83.200752	74.210777	76.120407	4.636947	0.000000	-1.870487	0.000000	0.000000	0.000000	-0.841479	-0.071070	0.082776	0.000000	0.000000	4.000000	38.000000	0.000000
3349.429666	-0.003621	0.547115	0.246154	83.185081	73.365669	75.020622	4.655841	0.000000	-1.822950	0.000000	0.000000	0.000000	-0.841479	-0.071070	0.082776	0.000000	0.000000	4.000000	38.000000	0.000000
3349.432999	-0.006328	0.546899	0.246433	83.185081	73.365669	75.020622	4.655841	0.000000	-1.822950	0.000000	0.000000	0.000000	-0.812118	-0.064756	0.083586	0.000000	0.000000	4.000000	38.000000	0.000000
3349.436333	-0.006328	0.546899	0.246433	83.185081	73.365669	75.020622	4.655841	0.000000	-1.822950	0.000000	0.000000	0.000000	-0.812118	-0.064756	0.083586	0.000000	0.000000	4.000000	38.000000	0.000000
3349.439666	-0.006328	0.546899	0.246433	83.178001	72.816444	74.003120	4.673743	0.000000	-1.776549	0.000000	0.000000	0.000000	-0.812118	-0.064756	0.083586	0.000000	0.000000	4.000000	38.000000	0.000000
3349.442999	-0.008870	0.546683	0.246703	83.178001	72.816444	74.003120	4.673743	0.000000	-1.776549	0.000000	0.000000	0.000000	-0.762655	-0.064826	0.081033	0.000000	0.000000	4.000000	38.000000	0.000000
3349.446333	-0.008870	0.546683	0.246703	83.178001	72.816444	74.003120	4.673743	0.000000	-1.776549	0.000000	0.000000	0.000000	-0.762655	-0.064826	0.081033	0.000000	0.000000	4.000000	38.000000	0.000000
3349.449666	-0.008870	0.546683	0.246703	83.193176	72.536507	73.152168	4.690237	0.000000	-1.732535	0.000000	0.000000	0.000000	-0.762655	-0.064826	0.081033	0.000000	0.000000	4.000000	38.000000	0.000000
3349.452999	-0.011313	0.546519	0.246911	83.193176	72.536507	73.152168	4.690237	0.000000	-1.732535	0.000000	0.000000	0.000000	-0.732918	-0.049372	0.062447	0.000000	0.000000	4.000000	38.000000	0.000000
3349.456333	-0.011313	0.546519	0.246911	83.193176	72.536507	73.152168	4.690237	0.000000	-1.732535	0.000000	0.000000	0.000000	-0.732918	-0.049372	0.062447	0.000000	0.000000	4.000000	38.000000	0.000000
3349.459666	-0.011313	0.546519	0.246911	83.307304	72.049545	72.083145	4.705657	0.000000	-1.690206	0.000000	0.000000	0.000000	-0.732918	-0.049372	0.062447	0.000000	0.000000	4.000000	38.000000	0.000000
3349.462999	-0.013657	0.546393	0.247107	83.307304	72.049545	72.083145	4.705657	0.000000	-1.690206	0.000000	0.000000	0.000000	-0.703264	-0.037867	0.058984	0.000000	0.000000	4.000000	38.000000	0.000000
3349.466333	-0.013657	0.546393	0.247107	83.307304	72.049545	72.083145	4.705657	0.000000	-1.690206	0.000000	0.000000	0.000000	-0.703264	-0.037867	0.058984	0.000000	0.000000	4.000000	38.000000	0.000000
3349.469666	-0.013657	0.546393	0.247107	83.542412	71.211563	70.789963	4.720154	0.000000	-1.649286	0.000000	0.000000	0.000000	-0.703264	-0.037867	0.058984	0.000000	0.000000	4.000000	38.000000	0.000000
3349.472999	-0.016037	0.546368	0.247330	83.542412	71.211563	70.789963	4.720154	0.000000	-1.649286	0.000000	0.000000	0.000000	-0.713962	-0.007246	0.066767	0.000000	0.000000	4.000000	38.000000	0.000000
3349.476333	-0.016037	0.546368	0.247330	83.542412	71.211563	70.789963	4.720154	0.000000	-1.649286	0.000000	0.000000	0.000000	-0.713962	-0.007246	0.066767	0.000000	0.000000	4.000000	38.000000	0.000000
3349.479666	-0.016037	0.546368	0.247330	83.853783	69.983421	69.226273	4.734618	0.000000	-1.607293	0.000000	0.000000	0.000000	-0.713962	-0.007246	0.066767	0.000000	0.000000	4.000000	38.000000	0.000000
3349.482999	-0.018420	0.546429	0.247597	83.853783	69.983421	69.226273	4.734618	0.000000	-1.607293	0.000000	0.000000	0.000000	-0.714870	0.018215	0.080097	0.000000	0.000000	4.000000	38.000000	0.000000
3349.486333	-0.018420	0.546429	0.247597	83.853783	69.983421	69.226273	4.734618	0.000000	-1.607293	0.000000	0.000000	0.000000	-0.714870	0.018215	0.080097	0.000000	0.000000	4.000000	38.000000	0.000000
3349.489666	-0.018420	0.546429	0.247597	84.145355	68.557739	67.542549	4.748868	0.000000	-1.564689	0.000000	0.000000	0.000000	-0.714870	0.018215	0.080097	0.000000	0.000000	4.000000	38.000000	0.000000
3349.492999	-0.020775	0.546544	0.247976	84.145355	68.557739	67.542549	4.748868	0.000000	-1.564689	0.000000	0.000000	0.000000	-0.706479	0.034491	0.113811	0.000000	0.000000	4.000000	38.000000	0.000000
3349.496333	-0.020775	0.546544	0.247976	84.145355	68.557739	67.542549	4.748868	0.000000	-1.564689	0.000000	0.000000	0.000000	-0.706479	0.034491	0.113811	0.000000	0.000000	4.000000	38.000000	0.000000
3349.499666	-0.020775	0.546544	0.247976	84.344040	67.138908	65.957359	4.762831	0.000000	-1.521658	0.000000	0.000000	0.000000	-0.706479	0.034491	0.113811	0.000000	0.000000	4.000000	38.000000	0.000000
3349.502999	-0.023169	0.546710	0.248435	84.344040	67.138908	65.957359	4.762831	0.000000	-1.521658	0.000000	0.000000	0.000000	-0.718211	0.049638	0.137512	0.000000	0.000000	4.000000	38.000000	0.000000
3349.506333	-0.023169	0.546710	0.248435	84.344040	67.138908	65.957359	4.762831	0.000000	-1.521658	0.000000	0.000000	0.000000	-0.718211	0.049638	0.137512	0.000000	0.000000	4.000000	38.000000	0.000000
3349.509666	-0.023169	0.546710	0.248435	84.438667	65.857437	64.535866	4.776785	0.000000	-1.477269	0.000000	0.000000	0.000000	-0.718211	0.049638	0.137512	0.000000	0.000000	4.000000	38.000000	0.000000
3349.512999	-0.025536	0.546887	0.248979	84.438667	65.857437	64.535866	4.776785	0.000000	-1.477269	0.000000	0.000000	0.000000	-0.710157	0.053191	0.163184	0.000000	0.000000	4.000000	38.000000	0.000000
3349.516333	-0.025536	0.546887	0.248979	84.438667	65.857437	64.535866	4.776785	0.000000	-1.477269	0.000000	0.000000	0.000000	-0.710157	0.053191	0.163184	0.000000	0.000000	4.000000	38.000000	0.000000
3349.519666	-0.025536	0.546887	0.248979	84.456062	64.858047	63.340046	4.790347	0.000000	-1.432682	0.000000	0.000000	0.000000	-0.710157	0.053191	0.163184	0.000000	0.000000	4.000000	38.000000	0.000000
3349.522999	-0.027941	0.547026	0.249517	84.456062	64.858047	63.340046	4.790347	0.000000	-1.432682	0.000000	0.000000	0.000000	-0.721429	0.041614	0.161593	0.000000	0.000000	4.000000	38.000000	0.000000
3349.526333	-0.027941	0.547026	0.249517	84.456062	64.858047	63.340046	4.790347	0.000000	-1.432682	0.000000	0.000000	0.000000	-0.721429	0.041614	0.161593	0.000000	0.000000	4.000000	38.000000	0.000000
3349.529666	-0.027941	0.547026	0.249517	84.449524	64.001762	62.209583	4.803693	0.000000	-1.387275	0.000000	0.000000	0.000000	-0.721429	0.041614	0.161593	0.000000	0.000000	4.000000	38.000000	0.000000
3349.532999	-0.030349	0.547122	0.250021	84.449524	64.001762	62.209583	4.803693	0.000000	-1.387275	0.000000	0.000000	0.000000	-0.722259	0.028862	0.151052	0.000000	0.000000	4.000000	38.000000	0.000000
3349.536333	-0.030349	0.547122	0.250021	84.449524	64.001762	62.209583	4.803693	0.000000	-1.387275	0.000000	0.000000	0.000000	-0.722259	0.028862	0.151052	0.000000	0.000000	4.000000	38.000000	0.000000
3349.539666	-0.030349	0.547122	0.250021	84.472031	63.201321	61.023731	4.816588	0.000000	-1.341818	0.000000	0.000000	0.000000	-0.722259	0.028862	0.151052	0.000000	0.000000	4.000000	38.000000	0.000000
3349.542999	-0.032788	0.547125	0.250400	84.472031	63.201321	61.023731	4.816588	0.000000	-1.341818	0.000000	0.000000	0.000000	-0.731857	0.000880	0.113726	0.000000	0.000000	4.000000	38.000000	0.000000
3349.546333	-0.032788	0.547125	0.250400	84.472031	63.201321	61.023731	4.816588	0.000000	-1.341818	0.000000	0.000000	0.000000	-0.731857	0.000880	0.113726	0.000000	0.000000	4.000000	38.000000	0.000000
3349.549666	-0.032788	0.547125	0.250400	84.551193	62.442650	59.718010	4.829062	0.000000	-1.296209	0.000000	0.000000	0.000000	-0.731857	0.000880	0.113726	0.000000	0.000000	4.000000	38.000000	0.000000
3349.552999	-0.035189	0.547048	0.250609	84.551193	62.442650	59.718010	4.829062	0.000000	-1.296209	0.000000	0.000000	0.000000	-0.720226	-0.023068	0.062782	0.000000	0.000000	4.000000	38.000000	0.000000
3349.556333	-0.035189	0.547048	0.250609	84.551193	62.442650	59.718010	4.829062	0.000000	-1.296209	0.000000	0.000000	0.000000	-0.720226	-0.023068	0.062782	0.000000	0.000000	4.000000	38.000000	0.000000
3349.559666	-0.035189	0.547048	0.250609	84.682861	61.713348	58.332848	4.840742	0.000000	-1.251886	0.000000	0.000000	0.000000	-0.720226	-0.023068	0.062782	0.000000	0.000000	4.000000	38.000000	0.000000
3349.562999	-0.037581	0.546887	0.250617	84.682861	61.713348	58.332848	4.840742	0.000000	-1.251886	0.000000	0.000000	0.000000	-0.717677	-0.048157	0.002262	0.000000	0.000000	4.000000	38.000000	0.000000
3349.566333	-0.037581	0.546887	0.250617	84.682861	61.713348	58.332848	4.840742	0.000000	-1.251886	0.000000	0.000000	0.000000	-0.717677	-0.048157	0.002262	0.000000	0.000000	4.000000	38.000000	0.000000
3349.569666	-0.037581	0.546887	0.250617	84.858177	60.982681	56.930374	4.851783	0.000000	-1.208391	0.000000	0.000000	0.000000	-0.717677	-0.048157	0.002262	0.000000	0.000000	4.000000	38.000000	0.000000
3349.572999	-0.039963	0.546682	0.250418	84.858177	60.982681	56.930374	4.851783	0.000000	-1.208391	0.000000	0.000000	0.000000	-0.714452	-0.061599	-0.059670	0.000000	0.000000	4.000000	38.000000	0.000000
3349.576333	-0.039963	0.546682	0.250418	84.858177	60.982681	56.930374	4.851783	0.000000	-1.208391	0.000000	0.000000	0.000000	-0.714452	-0.061599	-0.059670	0.000000	0.000000	4.000000	38.000000	0.000000
3349.579666	-0.039963	0.546682	0.250418	85.014809	60.326382	55.653587	4.862214	0.000000	-1.165711	0.000000	0.000000	0.000000	-0.714452	-0.061599	-0.059670	0.000000	0.000000	4.000000	38.000000	0.000000
3349.582999	-0.042507	0.546546	0.250129	85.014809	60.326382	55.653587	4.862214	0.000000	-1.165711	0.000000	0.000000	0.000000	-0.763257	-0.040702	-0.086576	0.000000	0.000000	4.000000	38.000000	0.000000
3349.586333	-0.042507	0.546546	0.250129	85.014809	60.326382	55.653587	4.862214	0.000000	-1.165711	0.000000	0.000000	0.000000	-0.763257	-0.040702	-0.086576	0.000000	0.000000	4.000000	38.000000	0.000000
3349.589666	-0.042507	0.546546	0.250129	85.117569	59.947826	54.733326	4.872931	0.000000	-1.120063	0.000000	0.000000	0.000000	-0.763257	-0.040702	-0.086576	0.000000	0.000000	4.000000	38.000000	0.000000
3349.592999	-0.045214	0.546424	0.249772	85.117569	59.947826	54.733326	4.872931	0.000000	-1.120063	0.000000	0.000000	0.000000	-0.812194	-0.036644	-0.107193	0.000000	0.000000	4.000000	38.000000	0.000000
3349.596333	-0.045214	0.546424	0.249772	85.117569	59.947826	54.733326	4.872931	0.000000	-1.120063	0.000000	0.000000	0.000000	-0.812194	-0.036644	-0.107193	0.000000	0.000000	4.000000	38.000000	0.000000
3349.599666	-0.045214	0.546424	0.249772	85.126892	59.994217	54.441235	4.883894	0.000000	-1.071252	0.000000	0.000000	0.000000	-0.812194	-0.036644	-0.107193	0.000000	0.000000	4.000000	38.000000	0.000000
3349.602999	-0.047990	0.546289	0.249448	85.126892	59.994217	54.441235	4.883894	0.000000	-1.071252	0.000000	0.000000	0.000000	-0.832676	-0.040672	-0.097059	0.000000	0.000000	4.000000	38.000000	0.000000
3349.606333	-0.047990	0.546289	0.249448	85.126892	59.994217	54.441235	4.883894	0.000000	-1.071252	0.000000	0.000000	0.000000	-0.832676	-0.040672	-0.097059	0.000000	0.000000	4.000000	38.000000	0.000000
3349.609666	-0.047990	0.546289	0.249448	85.092079	60.209881	54.399014	4.894738	0.000000	-1.020560	0.000000	0.000000	0.000000	-0.832676	-0.040672	-0.097059	0.000000	0.000000	4.000000	38.000000	0.000000
3349.612999	-0.050868	0.546161	0.249168	85.092079	60.209881	54.399014	4.894738	0.000000	-1.020560	0.000000	0.000000	0.000000	-0.863631	-0.038316	-0.083984	0.000000	0.000000	4.000000	38.000000	0.000000
3349.616333	-0.050868	0.546161	0.249168	85.092079	60.209881	54.399014	4.894738	0.000000	-1.020560	0.000000	0.000000	0.000000	-0.863631	-0.038316	-0.083984	0.000000	0.000000	4.000000	38.000000	0.000000
3349.619666	-0.050868	0.546161	0.249168	85.007431	60.616817	54.658730	4.905543	0.000000	-0.967285	0.000000	0.000000	0.000000	-0.863631	-0.038316	-0.083984	0.000000	0.000000	4.000000	38.000000	0.000000
3349.622999	-0.053746	0.545994	0.248882	85.007431	60.616817	54.658730	4.905543	0.000000	-0.967285	0.000000	0.000000	0.000000	-0.863294	-0.049929	-0.086059	0.000000	0.000000	4.000000	38.000000	0.000000
3349.626333	-0.053746	0.545994	0.248882	85.007431	60.616817	54.658730	4.905543	0.000000	-0.967285	0.000000	0.000000	0.000000	-0.863294	-0.049929	-0.086059	0.000000	0.000000	4.000000	38.000000	0.000000
3349.629666	-0.053746	0.545994	0.248882	84.891586	61.303551	55.303215	4.915827	0.000000	-0.913592	0.000000	0.000000	0.000000	-0.863294	-0.049929	-0.086059	0.000000	0.000000	4.000000	38.000000	0.000000
3349.632999	-0.056652	0.545803	0.248536	84.891586	61.303551	55.303215	4.915827	0.000000	-0.913592	0.000000	0.000000	0.000000	-0.871837	-0.057463	-0.103583	0.000000	0.000000	4.000000	38.000000	0.000000
3349.636333	-0.056652	0.545803	0.248536	84.891586	61.303551	55.303215	4.915827	0.000000	-0.913592	0.000000	0.000000	0.000000	-0.871837	-0.057463	-0.103583	0.000000	0.000000	4.000000	38.000000	0.000000
3349.639666	-0.056652	0.545803	0.248536	84.790260	62.417198	56.381245	4.925642	0.000000	-0.859093	0.000000	0.000000	0.000000	-0.871837	-0.057463	-0.103583	0.000000	0.000000	4.000000	38.000000	0.000000
3349.642999	-0.059482	0.545600	0.248092	84.790260	62.417198	56.381245	4.925642	0.000000	-0.859093	0.000000	0.000000	0.000000	-0.848818	-0.060930	-0.133316	0.000000	0.000000	4.000000	38.000000	0.000000
3349.646333	-0.059482	0.545600	0.248092	84.790260	62.417198	56.381245	4.925642	0.000000	-0.859093	0.000000	0.000000	0.000000	-0.848818	-0.060930	-0.133316	0.000000	0.000000	4.000000	38.000000	0.000000
3349.649666	-0.059482	0.545600	0.248092	84.765839	64.479218	58.279301	4.934621	0.000000	-0.805923	0.000000	0.000000	0.000000	-0.848818	-0.060930	-0.133316	0.000000	0.000000	4.000000	38.000000	0.000000
3349.652999	-0.062258	0.545314	0.247445	84.765839	64.479218	58.279301	4.934621	0.000000	-0.805923	0.000000	0.000000	0.000000	-0.832840	-0.085848	-0.194015	0.000000	0.000000	4.000000	38.000000	0.000000
3349.656333	-0.062258	0.545314	0.247445	84.765839	64.479218	58.279301	4.934621	0.000000	-0.805923	0.000000	0.000000	0.000000	-0.832840	-0.085848	-0.194015	0.000000	0.000000	4.000000	38.000000	0.000000
3349.659666	-0.062258	0.545314	0.247445	84.829147	67.154915	60.688328	4.942834	0.000000	-0.753919	0.000000	0.000000	0.000000	-0.832840	-0.085848	-0.194015	0.000000	0.000000	4.000000	38.000000	0.000000
3349.662999	-0.064912	0.545005	0.246611	84.829147	67.154915	60.688328	4.942834	0.000000	-0.753919	0.000000	0.000000	0.000000	-0.796348	-0.092724	-0.250389	0.000000	0.000000	4.000000	38.000000	0.000000
3349.666333	-0.064912	0.545005	0.246611	84.829147	67.154915	60.688328	4.942834	0.000000	-0.753919	0.000000	0.000000	0.000000	-0.796348	-0.092724	-0.250389	0.000000	0.000000	4.000000	38.000000	0.000000
3349.669666	-0.064912	0.545005	0.246611	84.922325	70.077362	63.337753	4.950147	0.000000	-0.704307	0.000000	0.000000	0.000000	-0.796348	-0.092724	-0.250389	0.000000	0.000000	4.000000	38.000000	0.000000
3349.672999	-0.067517	0.544702	0.245657	84.922325	70.077362	63.337753	4.950147	0.000000	-0.704307	0.000000	0.000000	0.000000	-0.781467	-0.090902	-0.285966	0.000000	0.000000	4.000000	38.000000	0.000000
3349.676333	-0.067517	0.544702	0.245657	84.922325	70.077362	63.337753	4.950147	0.000000	-0.704307	0.000000	0.000000	0.000000	-0.781467	-0.090902	-0.285966	0.000000	0.000000	4.000000	38.000000	0.000000
3349.679666	-0.067517	0.544702	0.245657	85.033005	72.720535	65.662598	4.956854	0.000000	-0.655437	0.000000	0.000000	0.000000	-0.781467	-0.090902	-0.285966	0.000000	0.000000	4.000000	38.000000	0.000000
3349.682999	-0.070204	0.544405	0.244572	85.033005	72.720535	65.662598	4.956854	0.000000	-0.655437	0.000000	0.000000	0.000000	-0.806189	-0.089074	-0.325540	0.000000	0.000000	4.000000	38.000000	0.000000
3349.686333	-0.070204	0.544405	0.244572	85.033005	72.720535	65.662598	4.956854	0.000000	-0.655437	0.000000	0.000000	0.000000	-0.806189	-0.089074	-0.325540	0.000000	0.000000	4.000000	38.000000	0.000000
3349.689666	-0.070204	0.544405	0.244572	85.132568	75.160225	67.748940	4.963304	0.000000	-0.604666	0.000000	0.000000	0.000000	-0.806189	-0.089074	-0.325540	0.000000	0.000000	4.000000	38.000000	0.000000
3349.692999	-0.073077	0.544100	0.243392	85.132568	75.160225	67.748940	4.963304	0.000000	-0.604666	0.000000	0.000000	0.000000	-0.861813	-0.091321	-0.353999	0.000000	0.000000	4.000000	38.000000	0.000000
3349.696333	-0.073077	0.544100	0.243392	85.132568	75.160225	67.748940	4.963304	0.000000	-0.604666	0.000000	0.000000	0.000000	-0.861813	-0.091321	-0.353999	0.000000	0.000000	4.000000	38.000000	0.000000
3349.699666	-0.073077	0.544100	0.243392	85.161583	77.400032	69.760056	4.969688	0.000000	-0.549723	0.000000	0.000000	0.000000	-0.861813	-0.091321	-0.353999	0.000000	0.000000	4.000000	38.000000	0.000000
3349.702999	-0.076062	0.543802	0.242073	85.161583	77.400032	69.760056	4.969688	0.000000	-0.549723	0.000000	0.000000	0.000000	-0.895342	-0.089521	-0.395811	0.000000	0.000000	4.000000	38.000000	0.000000
3349.706333	-0.076062	0.543802	0.242073	85.161583	77.400032	69.760056	4.969688	0.000000	-0.549723	0.000000	0.000000	0.000000	-0.895342	-0.089521	-0.395811	0.000000	0.000000	4.000000	38.000000	0.000000
3349.709666	-0.076062	0.543802	0.242073	85.175209	79.217155	71.466019	4.975730	0.000000	-0.492046	0.000000	0.000000	0.000000	-0.895342	-0.089521	-0.395811	0.000000	0.000000	4.000000	38.000000	0.000000
3349.712999	-0.079027	0.543475	0.240663	85.175209	79.217155	71.466019	4.975730	0.000000	-0.492046	0.000000	0.000000	0.000000	-0.889627	-0.098115	-0.423007	0.000000	0.000000	4.000000	38.000000	0.000000
3349.716333	-0.079027	0.543475	0.240663	85.175209	79.217155	71.466019	4.975730	0.000000	-0.492046	0.000000	0.000000	0.000000	-0.889627	-0.098115	-0.423007	0.000000	0.000000	4.000000	38.000000	0.000000
3349.719666	-0.079027	0.543475	0.240663	85.177528	80.569412	72.766602	4.981121	0.000000	-0.434088	0.000000	0.000000	0.000000	-0.889627	-0.098115	-0.423007	0.000000	0.000000	4.000000	38.000000	0.000000
3349.722999	-0.082034	0.543154	0.239118	85.177528	80.569412	72.766602	4.981121	0.000000	-0.434088	0.000000	0.000000	0.000000	-0.902130	-0.096313	-0.463431	0.000000	0.000000	4.000000	38.000000	0.000000
3349.726333	-0.082034	0.543154	0.239118	85.177528	80.569412	72.766602	4.981121	0.000000	-0.434088	0.000000	0.000000	0.000000	-0.902130	-0.096313	-0.463431	0.000000	0.000000	4.000000	38.000000	0.000000
3349.729666	-0.082034	0.543154	0.239118	85.174484	81.957878	74.137085	4.985947	0.000000	-0.374613	0.000000	0.000000	0.000000	-0.902130	-0.096313	-0.463431	0.000000	0.000000	4.000000	38.000000	0.000000
3349.732999	-0.084924	0.542846	0.237520	85.174484	81.957878	74.137085	4.985947	0.000000	-0.374613	0.000000	0.000000	0.000000	-0.866824	-0.092271	-0.479429	0.000000	0.000000	4.000000	38.000000	0.000000
3349.736333	-0.084924	0.542846	0.237520	85.174484	81.957878	74.137085	4.985947	0.000000	-0.374613	0.000000	0.000000	0.000000	-0.866824	-0.092271	-0.479429	0.000000	0.000000	4.000000	38.000000	0.000000
3349.739666	-0.084924	0.542846	0.237520	85.178947	82.626717	74.750999	4.989958	0.000000	-0.316735	0.000000	0.000000	0.000000	-0.866824	-0.092271	-0.479429	0.000000	0.000000	4.000000	38.000000	0.000000
3349.742999	-0.087628	0.542493	0.235869	85.178947	82.626717	74.750999	4.989958	0.000000	-0.316735	0.000000	0.000000	0.000000	-0.811417	-0.106003	-0.495247	0.000000	0.000000	4.000000	38.000000	0.000000
3349.746333	-0.087628	0.542493	0.235869	85.178947	82.626717	74.750999	4.989958	0.000000	-0.316735	0.000000	0.000000	0.000000	-0.811417	-0.106003	-0.495247	0.000000	0.000000	4.000000	38.000000	0.000000
3349.749666	-0.087628	0.542493	0.235869	85.197472	80.796860	72.735474	4.993136	0.000000	-0.261898	0.000000	0.000000	0.000000	-0.811417	-0.106003	-0.495247	0.000000	0.000000	4.000000	38.000000	0.000000
3349.752999	-0.090259	0.542144	0.234244	85.197472	80.796860	72.735474	4.993136	0.000000	-0.261898	0.000000	0.000000	0.000000	-0.789154	-0.104738	-0.487504	0.000000	0.000000	4.000000	38.000000	0.000000
3349.756333	-0.090259	0.542144	0.234244	85.197472	80.796860	72.735474	4.993136	0.000000	-0.261898	0.000000	0.000000	0.000000	-0.789154	-0.104738	-0.487504	0.000000	0.000000	4.000000	38.000000	0.000000
3349.759666	-0.090259	0.542144	0.234244	85.207520	75.776871	67.288116	4.995683	0.000000	-0.207749	0.000000	0.000000	0.000000	-0.789154	-0.104738	-0.487504	0.000000	0.000000	4.000000	38.000000	0.000000
3349.762999	-0.092750	0.541799	0.232655	85.207520	75.776871	67.288116	4.995683	0.000000	-0.207749	0.000000	0.000000	0.000000	-0.747479	-0.103516	-0.476815	0.000000	0.000000	4.000000	38.000000	0.000000
3349.766333	-0.092750	0.541799	0.232655	85.207520	75.776871	67.288116	4.995683	0.000000	-0.207749	0.000000	0.000000	0.000000	-0.747479	-0.103516	-0.476815	0.000000	0.000000	4.000000	38.000000	0.000000
3349.769666	-0.092750	0.541799	0.232655	85.200089	68.528152	59.338928	4.997575	0.000000	-0.155726	0.000000	0.000000	0.000000	-0.747479	-0.103516	-0.476815	0.000000	0.000000	4.000000	38.000000	0.000000
3349.772999	-0.095100	0.541319	0.231071	85.200089	68.528152	59.338928	4.997575	0.000000	-0.155726	0.000000	0.000000	0.000000	-0.704875	-0.143867	-0.475057	0.000000	0.000000	4.000000	38.000000	0.000000
3349.776333	-0.095100	0.541319	0.231071	85.200089	68.528152	59.338928	4.997575	0.000000	-0.155726	0.000000	0.000000	0.000000	-0.704875	-0.143867	-0.475057	0.000000	0.000000	4.000000	38.000000	0.000000
3349.779666	-0.095100	0.541319	0.231071	85.145584	60.715477	50.816685	4.998876	0.000000	-0.106005	0.000000	0.000000	0.000000	-0.704875	-0.143867	-0.475057	0.000000	0.000000	4.000000	38.000000	0.000000
3349.782999	-0.097342	0.540899	0.229499	85.145584	60.715477	50.816685	4.998876	0.000000	-0.106005	0.000000	0.000000	0.000000	-0.672665	-0.125988	-0.471659	0.000000	0.000000	4.000000	38.000000	0.000000
3349.786333	-0.097342	0.540899	0.229499	85.145584	60.715477	50.816685	4.998876	0.000000	-0.106005	0.000000	0.000000	0.000000	-0.672665	-0.125988	-0.471659	0.000000	0.000000	4.000000	38.000000	0.000000
3349.789666	-0.097342	0.540899	0.229499	84.987610	53.399021	43.017738	4.999665	0.000000	-0.057901	0.000000	0.000000	0.000000	-0.672665	-0.125988	-0.471659	0.000000	0.000000	4.000000	38.000000	0.000000
3349.792999	-0.099575	0.540538	0.227925	84.987610	53.399021	43.017738	4.999665	0.000000	-0.057901	0.000000	0.000000	0.000000	-0.669951	-0.108211	-0.472148	0.000000	0.000000	4.000000	38.000000	0.000000
3349.796333	-0.099575	0.540538	0.227925	84.987610	53.399021	43.017738	4.999665	0.000000	-0.057901	0.000000	0.000000	0.000000	-0.669951	-0.108211	-0.472148	0.000000	0.000000	4.000000	38.000000	0.000000
3349.799666	-0.099575	0.540538	0.227925	84.769020	47.110138	36.459629	4.999991	0.000000	-0.009315	0.000000	0.000000	0.000000	-0.669951	-0.108211	-0.472148	0.000000	0.000000	4.000000	38.000000	0.000000
3349.802999	-0.101803	0.540182	0.226373	84.769020	47.110138	36.459629	4.999991	0.000000	-0.009315	0.000000	0.000000	0.000000	-0.668264	-0.106963	-0.465764	0.000000	0.000000	4.000000	38.000000	0.000000
3349.806333	-0.101803	0.540182	0.226373	84.769020	47.110138	36.459629	4.999991	0.000000	-0.009315	0.000000	0.000000	0.000000	-0.668264	-0.106963	-0.465764	0.000000	0.000000	4.000000	38.000000	0.000000
3349.809666	-0.101803	0.540182	0.226373	84.510162	41.917618	31.182713	4.999841	0.000000	0.039820	0.000000	0.000000	0.000000	-0.668264	-0.106963	-0.465764	0.000000	0.000000	4.000000	38.000000	0.000000
3349.812999	-0.104090	0.539830	0.224832	84.510162	41.917618	31.182713	4.999841	0.000000	0.039820	0.000000	0.000000	0.000000	-0.686104	-0.105685	-0.462271	0.000000	0.000000	4.000000	38.000000	0.000000
3349.816333	-0.104090	0.539830	0.224832	84.510162	41.917618	31.182713	4.999841	0.000000	0.039820	0.000000	0.000000	0.000000	-0.686104	-0.105685	-0.462271	0.000000	0.000000	4.000000	38.000000	0.000000
3349.819666	-0.104090	0.539830	0.224832	84.250381	38.135769	27.520824	4.999173	0.000000	0.090940	0.000000	0.000000	0.000000	-0.686104	-0.105685	-0.462271	0.000000	0.000000	4.000000	38.000000	0.000000
3349.822999	-0.106387	0.539449	0.223198	84.250381	38.135769	27.520824	4.999173	0.000000	0.090940	0.000000	0.000000	0.000000	-0.689071	-0.114117	-0.490252	0.000000	0.000000	4.000000	38.000000	0.000000
3349.826333	-0.106387	0.539449	0.223198	84.250381	38.135769	27.520824	4.999173	0.000000	0.090940	0.000000	0.000000	0.000000	-0.689071	-0.114117	-0.490252	0.000000	0.000000	4.000000	38.000000	0.000000
3349.829666	-0.106387	0.539449	0.223198	84.169044	36.871979	26.492697	4.997954	0.000000	0.143017	0.000000	0.000000	0.000000	-0.689071	-0.114117	-0.490252	0.000000	0.000000	4.000000	38.000000	0.000000
3349.832999	-0.108624	0.538999	0.221452	84.169044	36.871979	26.492697	4.997954	0.000000	0.143017	0.000000	0.000000	0.000000	-0.671015	-0.134929	-0.523643	0.000000	0.000000	4.000000	38.000000	0.000000
3349.836333	-0.108624	0.538999	0.221452	84.169044	36.871979	26.492697	4.997954	0.000000	0.143017	0.000000	0.000000	0.000000	-0.671015	-0.134929	-0.523643	0.000000	0.000000	4.000000	38.000000	0.000000
3349.839666	-0.108624	0.538999	0.221452	84.345802	38.639961	28.312840	4.996213	0.000000	0.194557	0.000000	0.000000	0.000000	-0.671015	-0.134929	-0.523643	0.000000	0.000000	4.000000	38.000000	0.000000
3349.842999	-0.110812	0.538486	0.219475	84.345802	38.639961	28.312840	4.996213	0.000000	0.194557	0.000000	0.000000	0.000000	-0.656635	-0.154061	-0.593120	0.000000	0.000000	4.000000	38.000000	0.000000
3349.846333	-0.110812	0.538486	0.219475	84.345802	38.639961	28.312840	4.996213	0.000000	0.194557	0.000000	0.000000	0.000000	-0.656635	-0.154061	-0.593120	0.000000	0.000000	4.000000	38.000000	0.000000
3349.849666	-0.110812	0.538486	0.219475	84.550400	40.989708	30.318644	4.993944	0.000000	0.246024	0.000000	0.000000	0.000000	-0.656635	-0.154061	-0.593120	0.000000	0.000000	4.000000	38.000000	0.000000
3349.852999	-0.112823	0.538004	0.217291	84.550400	40.989708	30.318644	4.993944	0.000000	0.246024	0.000000	0.000000	0.000000	-0.603246	-0.144502	-0.655131	0.000000	0.000000	4.000000	38.000000	0.000000
3349.856333	-0.112823	0.538004	0.217291	84.550400	40.989708	30.318644	4.993944	0.000000	0.246024	0.000000	0.000000	0.000000	-0.603246	-0.144502	-0.655131	0.000000	0.000000	4.000000	38.000000	0.000000
3349.859666	-0.112823	0.538004	0.217291	84.727646	43.257362	32.074673	4.991316	0.000000	0.294555	0.000000	0.000000	0.000000	-0.603246	-0.144502	-0.655131	0.000000	0.000000	4.000000	38.000000	0.000000
3349.862999	-0.114752	0.537480	0.214893	84.727646	43.257362	32.074673	4.991316	0.000000	0.294555	0.000000	0.000000	0.000000	-0.578592	-0.157418	-0.719615	0.000000	0.000000	4.000000	38.000000	0.000000
3349.866333	-0.114752	0.537480	0.214893	84.727646	43.257362	32.074673	4.991316	0.000000	0.294555	0.000000	0.000000	0.000000	-0.578592	-0.157418	-0.719615	0.000000	0.000000	4.000000	38.000000	0.000000
3349.869666	-0.114752	0.537480	0.214893	84.870773	45.246826	33.762112	4.988260	0.000000	0.342430	0.000000	0.000000	0.000000	-0.578592	-0.157418	-0.719615	0.000000	0.000000	4.000000	38.000000	0.000000
3349.872999	-0.116743	0.537039	0.212372	84.870773	45.246826	33.762112	4.988260	0.000000	0.342430	0.000000	0.000000	0.000000	-0.597498	-0.132265	-0.756245	0.000000	0.000000	4.000000	38.000000	0.000000
3349.876333	-0.116743	0.537039	0.212372	84.870773	45.246826	33.762112	4.988260	0.000000	0.342430	0.000000	0.000000	0.000000	-0.597498	-0.132265	-0.756245	0.000000	0.000000	4.000000	38.000000	0.000000
3349.879666	-0.116743	0.537039	0.212372	84.986473	47.130753	35.693493	4.984532	0.000000	0.392982	0.000000	0.000000	0.000000	-0.597498	-0.132265	-0.756245	0.000000	0.000000	4.000000	38.000000	0.000000
3349.882999	-0.118805	0.536668	0.209778	84.986473	47.130753	35.693493	4.984532	0.000000	0.392982	0.000000	0.000000	0.000000	-0.618439	-0.111160	-0.778007	0.000000	0.000000	4.000000	38.000000	0.000000
3349.886333	-0.118805	0.536668	0.209778	84.986473	47.130753	35.693493	4.984532	0.000000	0.392982	0.000000	0.000000	0.000000	-0.618439	-0.111160	-0.778007	0.000000	0.000000	4.000000	38.000000	0.000000
3349.889666	-0.118805	0.536668	0.209778	85.046387	49.275867	38.095940	4.980031	0.000000	0.446419	0.000000	0.000000	0.000000	-0.618439	-0.111160	-0.778007	0.000000	0.000000	4.000000	38.000000	0.000000
3349.892999	-0.120943	0.536391	0.207158	85.046387	49.275867	38.095940	4.980031	0.000000	0.446419	0.000000	0.000000	0.000000	-0.641423	-0.083029	-0.786008	0.000000	0.000000	4.000000	38.000000	0.000000
3349.896333	-0.120943	0.536391	0.207158	85.046387	49.275867	38.095940	4.980031	0.000000	0.446419	0.000000	0.000000	0.000000	-0.641423	-0.083029	-0.786008	0.000000	0.000000	4.000000	38.000000	0.000000
3349.899666	-0.120943	0.536391	0.207158	85.025192	51.786877	40.885330	4.974643	0.000000	0.502919	0.000000	0.000000	0.000000	-0.641423	-0.083029	-0.786008	0.000000	0.000000	4.000000	38.000000	0.000000
3349.902999	-0.123063	0.536171	0.204533	85.025192	51.786877	40.885330	4.974643	0.000000	0.502919	0.000000	0.000000	0.000000	-0.636034	-0.066162	-0.787610	0.000000	0.000000	4.000000	38.000000	0.000000
3349.906333	-0.123063	0.536171	0.204533	85.025192	51.786877	40.885330	4.974643	0.000000	0.502919	0.000000	0.000000	0.000000	-0.636034	-0.066162	-0.787610	0.000000	0.000000	4.000000	38.000000	0.000000
3349.909666	-0.123063	0.536171	0.204533	84.938835	54.388847	43.728519	4.968513	0.000000	0.560248	0.000000	0.000000	0.000000	-0.636034	-0.066162	-0.787610	0.000000	0.000000	4.000000	38.000000	0.000000
3349.912999	-0.125078	0.536010	0.201953	84.938835	54.388847	43.728519	4.968513	0.000000	0.560248	0.000000	0.000000	0.000000	-0.604379	-0.048267	-0.773906	0.000000	0.000000	4.000000	38.000000	0.000000
3349.916333	-0.125078	0.536010	0.201953	84.938835	54.388847	43.728519	4.968513	0.000000	0.560248	0.000000	0.000000	0.000000	-0.604379	-0.048267	-0.773906	0.000000	0.000000	4.000000	38.000000	0.000000
3349.919666	-0.125078	0.536010	0.201953	84.781883	57.069931	46.572063	4.961891	0.000000	0.616146	0.000000	0.000000	0.000000	-0.604379	-0.048267	-0.773906	0.000000	0.000000	4.000000	38.000000	0.000000
3349.922999	-0.127069	0.535900	0.199337	84.781883	57.069931	46.572063	4.961891	0.000000	0.616146	0.000000	0.000000	0.000000	-0.597417	-0.032909	-0.784941	0.000000	0.000000	4.000000	38.000000	0.000000
3349.926333	-0.127069	0.535900	0.199337	84.781883	57.069931	46.572063	4.961891	0.000000	0.616146	0.000000	0.000000	0.000000	-0.597417	-0.032909	-0.784941	0.000000	0.000000	4.000000	38.000000	0.000000
3349.929666	-0.127069	0.535900	0.199337	84.573387	59.691093	49.232670	4.954527	0.000000	0.672804	0.000000	0.000000	0.000000	-0.597417	-0.032909	-0.784941	0.000000	0.000000	4.000000	38.000000	0.000000
3349.932999	-0.128841	0.535817	0.196673	84.573387	59.691093	49.232670	4.954527	0.000000	0.672804	0.000000	0.000000	0.000000	-0.531667	-0.024965	-0.799197	0.000000	0.000000	4.000000	38.000000	0.000000
3349.936333	-0.128841	0.535817	0.196673	84.573387	59.691093	49.232670	4.954527	0.000000	0.672804	0.000000	0.000000	0.000000	-0.531667	-0.024965	-0.799197	0.000000	0.000000	4.000000	38.000000	0.000000
3349.939666	-0.128841	0.535817	0.196673	84.361351	62.279285	51.704754	4.947089	0.000000	0.725471	0.000000	0.000000	0.000000	-0.531667	-0.024965	-0.799197	0.000000	0.000000	4.000000	38.000000	0.000000
3349.942999	-0.130373	0.535728	0.193848	84.361351	62.279285	51.704754	4.947089	0.000000	0.725471	0.000000	0.000000	0.000000	-0.459461	-0.026791	-0.847359	0.000000	0.000000	4.000000	38.000000	0.000000
3349.946333	-0.130373	0.535728	0.193848	84.361351	62.279285	51.704754	4.947089	0.000000	0.725471	0.000000	0.000000	0.000000	-0.459461	-0.026791	-0.847359	0.000000	0.000000	4.000000	38.000000	0.000000
3349.949666	-0.130373	0.535728	0.193848	84.195457	64.520905	53.679344	4.939733	0.000000	0.773975	0.000000	0.000000	0.000000	-0.459461	-0.026791	-0.847359	0.000000	0.000000	4.000000	38.000000	0.000000
3349.952999	-0.131627	0.535592	0.190840	84.195457	64.520905	53.679344	4.939733	0.000000	0.773975	0.000000	0.000000	0.000000	-0.376294	-0.040892	-0.902540	0.000000	0.000000	4.000000	38.000000	0.000000
3349.956333	-0.131627	0.535592	0.190840	84.195457	64.520905	53.679344	4.939733	0.000000	0.773975	0.000000	0.000000	0.000000	-0.376294	-0.040892	-0.902540	0.000000	0.000000	4.000000	38.000000	0.000000
3349.959666	-0.131627	0.535592	0.190840	84.162224	65.524734	54.313953	4.932720	0.000000	0.817481	0.000000	0.000000	0.000000	-0.376294	-0.040892	-0.902540	0.000000	0.000000	4.000000	38.000000	0.000000
3349.962999	-0.132643	0.535540	0.187675	84.162224	65.524734	54.313953	4.932720	0.000000	0.817481	0.000000	0.000000	0.000000	-0.304677	-0.015488	-0.949314	0.000000	0.000000	4.000000	38.000000	0.000000
3349.966333	-0.132643	0.535540	0.187675	84.162224	65.524734	54.313953	4.932720	0.000000	0.817481	0.000000	0.000000	0.000000	-0.304677	-0.015488	-0.949314	0.000000	0.000000	4.000000	38.000000	0.000000
3349.969666	-0.132643	0.535540	0.187675	84.186111	64.168434	52.807343	4.926044	0.000000	0.856796	0.000000	0.000000	0.000000	-0.304677	-0.015488	-0.949314	0.000000	0.000000	4.000000	38.000000	0.000000
3349.972999	-0.133785	0.535679	0.184425	84.186111	64.168434	52.807343	4.926044	0.000000	0.856796	0.000000	0.000000	0.000000	-0.342590	0.041727	-0.975133	0.000000	0.000000	4.000000	38.000000	0.000000
3349.976333	-0.133785	0.535679	0.184425	84.186111	64.168434	52.807343	4.926044	0.000000	0.856796	0.000000	0.000000	0.000000	-0.342590	0.041727	-0.975133	0.000000	0.000000	4.000000	38.000000	0.000000
3349.979666	-0.133785	0.535679	0.184425	84.144554	60.717903	49.544460	4.918159	0.000000	0.900955	0.000000	0.000000	0.000000	-0.342590	0.041727	-0.975133	0.000000	0.000000	4.000000	38.000000	0.000000
3349.982999	-0.135036	0.535943	0.181170	84.144554	60.717903	49.544460	4.918159	0.000000	0.900955	0.000000	0.000000	0.000000	-0.375390	0.079240	-0.976531	0.000000	0.000000	4.000000	38.000000	0.000000
3349.986333	-0.135036	0.535943	0.181170	84.144554	60.717903	49.544460	4.918159	0.000000	0.900955	0.000000	0.000000	0.000000	-0.375390	0.079240	-0.976531	0.000000	0.000000	4.000000	38.000000	0.000000
3349.989666	-0.135036	0.535943	0.181170	84.029259	56.169544	45.216824	4.909047	0.000000	0.949349	0.000000	0.000000	0.000000	-0.375390	0.079240	-0.976531	0.000000	0.000000	4.000000	38.000000	0.000000
3349.992999	-0.136366	0.536295	0.177921	84.029259	56.169544	45.216824	4.909047	0.000000	0.949349	0.000000	0.000000	0.000000	-0.398961	0.105641	-0.974759	0.000000	0.000000	4.000000	38.000000	0.000000
3349.996333	-0.136366	0.536295	0.177921	84.029259	56.169544	45.216824	4.909047	0.000000	0.949349	0.000000	0.000000	0.000000	-0.398961	0.105641	-0.974759	0.000000	0.000000	4.000000	38.000000	0.000000
3349.999666	-0.136366	0.536295	0.177921	83.846992	51.573612	40.873104	4.898720	0.000000	1.001268	0.000000	0.000000	0.000000	-0.398961	0.105641	-0.974759	0.000000	0.000000	4.000000	38.000000	0.000000
3350.002999	-0.137742	0.536644	0.174678	83.846992	51.573612	40.873104	4.898720	0.000000	1.001268	0.000000	0.000000	0.000000	-0.412807	0.104624	-0.972903	0.000000	0.000000	4.000000	38.000000	0.000000
3350.006333	-0.137742	0.536644	0.174678	83.846992	51.573612	40.873104	4.898720	0.000000	1.001268	0.000000	0.000000	0.000000	-0.412807	0.104624	-0.972903	0.000000	0.000000	4.000000	38.000000	0.000000
3350.009666	-0.137742	0.536644	0.174678	83.558777	47.684719	37.304756	4.887222	0.000000	1.055962	0.000000	0.000000	0.000000	-0.412807	0.104624	-0.972903	0.000000	0.000000	4.000000	38.000000	0.000000
3350.012999	-0.139142	0.536959	0.171486	83.558777	47.684719	37.304756	4.887222	0.000000	1.055962	0.000000	0.000000	0.000000	-0.420068	0.094391	-0.957512	0.000000	0.000000	4.000000	38.000000	0.000000
3350.016333	-0.139142	0.536959	0.171486	83.558777	47.684719	37.304756	4.887222	0.000000	1.055962	0.000000	0.000000	0.000000	-0.420068	0.094391	-0.957512	0.000000	0.000000	4.000000	38.000000	0.000000
3350.019666	-0.139142	0.536959	0.171486	83.147453	44.928730	34.979740	4.874629	0.000000	1.112647	0.000000	0.000000	0.000000	-0.420068	0.094391	-0.957512	0.000000	0.000000	4.000000	38.000000	0.000000
3350.022999	-0.140443	0.537290	0.168350	83.147453	44.928730	34.979740	4.874629	0.000000	1.112647	0.000000	0.000000	0.000000	-0.390210	0.099477	-0.940951	0.000000	0.000000	4.000000	38.000000	0.000000
3350.026333	-0.140443	0.537290	0.168350	83.147453	44.928730	34.979740	4.874629	0.000000	1.112647	0.000000	0.000000	0.000000	-0.390210	0.099477	-0.940951	0.000000	0.000000	4.000000	38.000000	0.000000
3350.029666	-0.140443	0.537290	0.168350	82.685921	43.082573	33.625320	4.861681	0.000000	1.167928	0.000000	0.000000	0.000000	-0.390210	0.099477	-0.940951	0.000000	0.000000	4.000000	38.000000	0.000000
3350.032999	-0.141706	0.537604	0.165260	82.685921	43.082573	33.625320	4.861681	0.000000	1.167928	0.000000	0.000000	0.000000	-0.378930	0.094137	-0.926784	0.000000	0.000000	4.000000	38.000000	0.000000
3350.036333	-0.141706	0.537604	0.165260	82.685921	43.082573	33.625320	4.861681	0.000000	1.167928	0.000000	0.000000	0.000000	-0.378930	0.094137	-0.926784	0.000000	0.000000	4.000000	38.000000	0.000000
3350.039666	-0.141706	0.537604	0.165260	82.252686	41.700218	32.721329	4.848003	0.000000	1.223467	0.000000	0.000000	0.000000	-0.378930	0.094137	-0.926784	0.000000	0.000000	4.000000	38.000000	0.000000
3350.042999	-0.142925	0.537861	0.162189	82.252686	41.700218	32.721329	4.848003	0.000000	1.223467	0.000000	0.000000	0.000000	-0.365850	0.077097	-0.921392	0.000000	0.000000	4.000000	38.000000	0.000000
3350.046333	-0.142925	0.537861	0.162189	82.252686	41.700218	32.721329	4.848003	0.000000	1.223467	0.000000	0.000000	0.000000	-0.365850	0.077097	-0.921392	0.000000	0.000000	4.000000	38.000000	0.000000
3350.049666	-0.142925	0.537861	0.162189	81.922096	40.524498	31.833702	4.833577	0.000000	1.279270	0.000000	0.000000	0.000000	-0.365850	0.077097	-0.921392	0.000000	0.000000	4.000000	38.000000	0.000000
3350.052999	-0.143993	0.538068	0.159068	81.922096	40.524498	31.833702	4.833577	0.000000	1.279270	0.000000	0.000000	0.000000	-0.320422	0.062120	-0.936259	0.000000	0.000000	4.000000	38.000000	0.000000
3350.056333	-0.143993	0.538068	0.159068	81.922096	40.524498	31.833702	4.833577	0.000000	1.279270	0.000000	0.000000	0.000000	-0.320422	0.062120	-0.936259	0.000000	0.000000	4.000000	38.000000	0.000000
3350.059666	-0.143993	0.538068	0.159068	81.734070	39.447792	30.632029	4.819087	0.000000	1.332816	0.000000	0.000000	0.000000	-0.320422	0.062120	-0.936259	0.000000	0.000000	4.000000	38.000000	0.000000
3350.062999	-0.144989	0.538132	0.155836	81.734070	39.447792	30.632029	4.819087	0.000000	1.332816	0.000000	0.000000	0.000000	-0.298554	0.019281	-0.969670	0.000000	0.000000	4.000000	38.000000	0.000000
3350.066333	-0.144989	0.538132	0.155836	81.734070	39.447792	30.632029	4.819087	0.000000	1.332816	0.000000	0.000000	0.000000	-0.298554	0.019281	-0.969670	0.000000	0.000000	4.000000	38.000000	0.000000
3350.069666	-0.144989	0.538132	0.155836	81.672913	38.482651	29.232882	4.803822	0.000000	1.386829	0.000000	0.000000	0.000000	-0.298554	0.019281	-0.969670	0.000000	0.000000	4.000000	38.000000	0.000000
3350.072999	-0.145838	0.538100	0.152446	81.672913	38.482651	29.232882	4.803822	0.000000	1.386829	0.000000	0.000000	0.000000	-0.254857	-0.009846	-1.016832	0.000000	0.000000	4.000000	38.000000	0.000000
3350.076333	-0.145838	0.538100	0.152446	81.672913	38.482651	29.232882	4.803822	0.000000	1.386829	0.000000	0.000000	0.000000	-0.254857	-0.009846	-1.016832	0.000000	0.000000	4.000000	38.000000	0.000000
3350.079666	-0.145838	0.538100	0.152446	81.647484	37.818375	28.298981	4.788229	0.000000	1.439744	0.000000	0.000000	0.000000	-0.254857	-0.009846	-1.016832	0.000000	0.000000	4.000000	38.000000	0.000000
3350.082999	-0.146704	0.538100	0.149067	81.647484	37.818375	28.298981	4.788229	0.000000	1.439744	0.000000	0.000000	0.000000	-0.259839	0.000190	-1.013725	0.000000	0.000000	4.000000	38.000000	0.000000
3350.086333	-0.146704	0.538100	0.149067	81.647484	37.818375	28.298981	4.788229	0.000000	1.439744	0.000000	0.000000	0.000000	-0.259839	0.000190	-1.013725	0.000000	0.000000	4.000000	38.000000	0.000000
3350.089666	-0.146704	0.538100	0.149067	81.607025	37.647758	28.251352	4.771298	0.000000	1.494897	0.000000	0.000000	0.000000	-0.259839	0.000190	-1.013725	0.000000	0.000000	4.000000	38.000000	0.000000
3350.092999	-0.147683	0.538071	0.145722	81.607025	37.647758	28.251352	4.771298	0.000000	1.494897	0.000000	0.000000	0.000000	-0.293733	-0.008851	-1.003717	0.000000	0.000000	4.000000	38.000000	0.000000
3350.096333	-0.147683	0.538071	0.145722	81.607025	37.647758	28.251352	4.771298	0.000000	1.494897	0.000000	0.000000	0.000000	-0.293733	-0.008851	-1.003717	0.000000	0.000000	4.000000	38.000000	0.000000
3350.099666	-0.147683	0.538071	0.145722	81.520668	38.121326	29.042538	4.752056	0.000000	1.554982	0.000000	0.000000	0.000000	-0.293733	-0.008851	-1.003717	0.000000	0.000000	4.000000	38.000000	0.000000
3350.102999	-0.148693	0.538031	0.142446	81.520668	38.121326	29.042538	4.752056	0.000000	1.554982	0.000000	0.000000	0.000000	-0.302801	-0.011865	-0.982607	0.000000	0.000000	4.000000	38.000000	0.000000
3350.106333	-0.148693	0.538031	0.142446	81.520668	38.121326	29.042538	4.752056	0.000000	1.554982	0.000000	0.000000	0.000000	-0.302801	-0.011865	-0.982607	0.000000	0.000000	4.000000	38.000000	0.000000
3350.109666	-0.148693	0.538031	0.142446	81.366661	39.238613	30.440613	4.731215	0.000000	1.617284	0.000000	0.000000	0.000000	-0.302801	-0.011865	-0.982607	0.000000	0.000000	4.000000	38.000000	0.000000
3350.112999	-0.149621	0.537948	0.139275	81.366661	39.238613	30.440613	4.731215	0.000000	1.617284	0.000000	0.000000	0.000000	-0.278369	-0.024821	-0.951427	0.000000	0.000000	4.000000	38.000000	0.000000
3350.116333	-0.149621	0.537948	0.139275	81.366661	39.238613	30.440613	4.731215	0.000000	1.617284	0.000000	0.000000	0.000000	-0.278369	-0.024821	-0.951427	0.000000	0.000000	4.000000	38.000000	0.000000
3350.119666	-0.149621	0.537948	0.139275	81.157066	40.960125	32.284859	4.709997	0.000000	1.678073	0.000000	0.000000	0.000000	-0.278369	-0.024821	-0.951427	0.000000	0.000000	4.000000	38.000000	0.000000
3350.122999	-0.150540	0.537833	0.136132	81.157066	40.960125	32.284859	4.709997	0.000000	1.678073	0.000000	0.000000	0.000000	-0.275770	-0.034645	-0.942850	0.000000	0.000000	4.000000	38.000000	0.000000
3350.126333	-0.150540	0.537833	0.136132	81.157066	40.960125	32.284859	4.709997	0.000000	1.678073	0.000000	0.000000	0.000000	-0.275770	-0.034645	-0.942850	0.000000	0.000000	4.000000	38.000000	0.000000
3350.129666	-0.150540	0.537833	0.136132	80.920219	43.066288	34.361908	4.687389	0.000000	1.740225	0.000000	0.000000	0.000000	-0.275770	-0.034645	-0.942850	0.000000	0.000000	4.000000	38.000000	0.000000
3350.132999	-0.151419	0.537666	0.133010	80.920219	43.066288	34.361908	4.687389	0.000000	1.740225	0.000000	0.000000	0.000000	-0.263671	-0.050015	-0.936676	0.000000	0.000000	4.000000	38.000000	0.000000
3350.136333	-0.151419	0.537666	0.133010	80.920219	43.066288	34.361908	4.687389	0.000000	1.740225	0.000000	0.000000	0.000000	-0.263671	-0.050015	-0.936676	0.000000	0.000000	4.000000	38.000000	0.000000
3350.139666	-0.151419	0.537666	0.133010	80.661148	45.179443	36.410091	4.663652	0.000000	1.802872	0.000000	0.000000	0.000000	-0.263671	-0.050015	-0.936676	0.000000	0.000000	4.000000	38.000000	0.000000
3350.142999	-0.152119	0.537435	0.129830	80.661148	45.179443	36.410091	4.663652	0.000000	1.802872	0.000000	0.000000	0.000000	-0.210000	-0.069526	-0.953791	0.000000	0.000000	4.000000	38.000000	0.000000
3350.146333	-0.152119	0.537435	0.129830	80.661148	45.179443	36.410091	4.663652	0.000000	1.802872	0.000000	0.000000	0.000000	-0.210000	-0.069526	-0.953791	0.000000	0.000000	4.000000	38.000000	0.000000
3350.149666	-0.152119	0.537435	0.129830	80.407036	47.257820	38.539528	4.640079	0.000000	1.862703	0.000000	0.000000	0.000000	-0.210000	-0.069526	-0.953791	0.000000	0.000000	4.000000	38.000000	0.000000
3350.152999	-0.152605	0.537100	0.126569	80.407036	47.257820	38.539528	4.640079	0.000000	1.862703	0.000000	0.000000	0.000000	-0.145941	-0.100290	-0.978280	0.000000	0.000000	4.000000	38.000000	0.000000
3350.156333	-0.152605	0.537100	0.126569	80.407036	47.257820	38.539528	4.640079	0.000000	1.862703	0.000000	0.000000	0.000000	-0.145941	-0.100290	-0.978280	0.000000	0.000000	4.000000	38.000000	0.000000
3350.159666	-0.152605	0.537100	0.126569	80.213531	49.112656	40.545330	4.617092	0.000000	1.918973	0.000000	0.000000	0.000000	-0.145941	-0.100290	-0.978280	0.000000	0.000000	4.000000	38.000000	0.000000
3350.162999	-0.152821	0.536763	0.123228	80.213531	49.112656	40.545330	4.617092	0.000000	1.918973	0.000000	0.000000	0.000000	-0.064826	-0.101177	-1.002468	0.000000	0.000000	4.000000	38.000000	0.000000
3350.166333	-0.152821	0.536763	0.123228	80.213531	49.112656	40.545330	4.617092	0.000000	1.918973	0.000000	0.000000	0.000000	-0.064826	-0.101177	-1.002468	0.000000	0.000000	4.000000	38.000000	0.000000
3350.169666	-0.152821	0.536763	0.123228	80.111351	50.190536	41.855186	4.595598	0.000000	1.969892	0.000000	0.000000	0.000000	-0.064826	-0.101177	-1.002468	0.000000	0.000000	4.000000	38.000000	0.000000
3350.172999	-0.152824	0.536502	0.119897	80.111351	50.190536	41.855186	4.595598	0.000000	1.969892	0.000000	0.000000	0.000000	-0.000660	-0.078282	-0.999217	0.000000	0.000000	4.000000	38.000000	0.000000
3350.176333	-0.152824	0.536502	0.119897	80.111351	50.190536	41.855186	4.595598	0.000000	1.969892	0.000000	0.000000	0.000000	-0.000660	-0.078282	-0.999217	0.000000	0.000000	4.000000	38.000000	0.000000
3350.179666	-0.152824	0.536502	0.119897	80.088188	49.966530	41.786022	4.575607	0.000000	2.015893	0.000000	0.000000	0.000000	-0.000660	-0.078282	-0.999217	0.000000	0.000000	4.000000	38.000000	0.000000
3350.182999	-0.152647	0.536382	0.116698	80.088188	49.966530	41.786022	4.575607	0.000000	2.015893	0.000000	0.000000	0.000000	0.052978	-0.035886	-0.959878	0.000000	0.000000	4.000000	38.000000	0.000000
3350.186333	-0.152647	0.536382	0.116698	80.088188	49.966530	41.786022	4.575607	0.000000	2.015893	0.000000	0.000000	0.000000	0.052978	-0.035886	-0.959878	0.000000	0.000000	4.000000	38.000000	0.000000
3350.189666	-0.152647	0.536382	0.116698	80.078926	48.838619	40.731869	4.557661	0.000000	2.056144	0.000000	0.000000	0.000000	0.052978	-0.035886	-0.959878	0.000000	0.000000	4.000000	38.000000	0.000000
3350.192999	-0.152230	0.536361	0.113713	80.078926	48.838619	40.731869	4.557661	0.000000	2.056144	0.000000	0.000000	0.000000	0.124993	-0.006315	-0.895480	0.000000	0.000000	4.000000	38.000000	0.000000
3350.196333	-0.152230	0.536361	0.113713	80.078926	48.838619	40.731869	4.557661	0.000000	2.056144	0.000000	0.000000	0.000000	0.124993	-0.006315	-0.895480	0.000000	0.000000	4.000000	38.000000	0.000000
3350.199666	-0.152230	0.536361	0.113713	80.037193	47.512844	39.464405	4.543627	0.000000	2.086972	0.000000	0.000000	0.000000	0.124993	-0.006315	-0.895480	0.000000	0.000000	4.000000	38.000000	0.000000
3350.202999	-0.151505	0.536428	0.110885	80.037193	47.512844	39.464405	4.543627	0.000000	2.086972	0.000000	0.000000	0.000000	0.217517	0.020029	-0.848247	0.000000	0.000000	4.000000	38.000000	0.000000
3350.206333	-0.151505	0.536428	0.110885	80.037193	47.512844	39.464405	4.543627	0.000000	2.086972	0.000000	0.000000	0.000000	0.217517	0.020029	-0.848247	0.000000	0.000000	4.000000	38.000000	0.000000
3350.209666	-0.151505	0.536428	0.110885	80.020508	46.304443	38.265018	4.534688	0.000000	2.106326	0.000000	0.000000	0.000000	0.217517	0.020029	-0.848247	0.000000	0.000000	4.000000	38.000000	0.000000
3350.212999	-0.150625	0.536526	0.108123	80.020508	46.304443	38.265018	4.534688	0.000000	2.106326	0.000000	0.000000	0.000000	0.264074	0.029409	-0.828516	0.000000	0.000000	4.000000	38.000000	0.000000
3350.216333	-0.150625	0.536526	0.108123	80.020508	46.304443	38.265018	4.534688	0.000000	2.106326	0.000000	0.000000	0.000000	0.264074	0.029409	-0.828516	0.000000	0.000000	4.000000	38.000000	0.000000
3350.219666	-0.150625	0.536526	0.108123	80.071098	45.232418	37.121346	4.528225	0.000000	2.120183	0.000000	0.000000	0.000000	0.264074	0.029409	-0.828516	0.000000	0.000000	4.000000	38.000000	0.000000
3350.222999	-0.149604	0.536663	0.105363	80.071098	45.232418	37.121346	4.528225	0.000000	2.120183	0.000000	0.000000	0.000000	0.306438	0.041138	-0.828138	0.000000	0.000000	4.000000	38.000000	0.000000
3350.226333	-0.149604	0.536663	0.105363	80.071098	45.232418	37.121346	4.528225	0.000000	2.120183	0.000000	0.000000	0.000000	0.306438	0.041138	-0.828138	0.000000	0.000000	4.000000	38.000000	0.000000
3350.229666	-0.149604	0.536663	0.105363	80.192741	44.272686	36.013741	4.523746	0.000000	2.129723	0.000000	0.000000	0.000000	0.306438	0.041138	-0.828138	0.000000	0.000000	4.000000	38.000000	0.000000
3350.232999	-0.148433	0.536833	0.102566	80.192741	44.272686	36.013741	4.523746	0.000000	2.129723	0.000000	0.000000	0.000000	0.351141	0.051024	-0.839064	0.000000	0.000000	4.000000	38.000000	0.000000
3350.236333	-0.148433	0.536833	0.102566	80.192741	44.272686	36.013741	4.523746	0.000000	2.129723	0.000000	0.000000	0.000000	0.351141	0.051024	-0.839064	0.000000	0.000000	4.000000	38.000000	0.000000
3350.239666	-0.148433	0.536833	0.102566	80.375961	43.490170	35.079571	4.521258	0.000000	2.134999	0.000000	0.000000	0.000000	0.351141	0.051024	-0.839064	0.000000	0.000000	4.000000	38.000000	0.000000
3350.242999	-0.147074	0.537043	0.099681	80.375961	43.490170	35.079571	4.521258	0.000000	2.134999	0.000000	0.000000	0.000000	0.407725	0.063015	-0.865564	0.000000	0.000000	4.000000	38.000000	0.000000
3350.246333	-0.147074	0.537043	0.099681	80.375961	43.490170	35.079571	4.521258	0.000000	2.134999	0.000000	0.000000	0.000000	0.407725	0.063015	-0.865564	0.000000	0.000000	4.000000	38.000000	0.000000
3350.249666	-0.147074	0.537043	0.099681	80.617111	42.932503	34.549820	4.521200	0.000000	2.135123	0.000000	0.000000	0.000000	0.407725	0.063015	-0.865564	0.000000	0.000000	4.000000	38.000000	0.000000
3350.252999	-0.145468	0.537255	0.096686	80.617111	42.932503	34.549820	4.521200	0.000000	2.135123	0.000000	0.000000	0.000000	0.481904	0.063465	-0.898492	0.000000	0.000000	4.000000	38.000000	0.000000
3350.256333	-0.145468	0.537255	0.096686	80.617111	42.932503	34.549820	4.521200	0.000000	2.135123	0.000000	0.000000	0.000000	0.481904	0.063465	-0.898492	0.000000	0.000000	4.000000	38.000000	0.000000
3350.259666	-0.145468	0.537255	0.096686	80.897438	42.513741	34.430042	4.524663	0.000000	2.127775	0.000000	0.000000	0.000000	0.481904	0.063465	-0.898492	0.000000	0.000000	4.000000	38.000000	0.000000
3350.262999	-0.143631	0.537521	0.093627	80.897438	42.513741	34.430042	4.524663	0.000000	2.127775	0.000000	0.000000	0.000000	0.551111	0.079966	-0.917638	0.000000	0.000000	4.000000	38.000000	0.000000
3350.266333	-0.143631	0.537521	0.093627	80.897438	42.513741	34.430042	4.524663	0.000000	2.127775	0.000000	0.000000	0.000000	0.551111	0.079966	-0.917638	0.000000	0.000000	4.000000	38.000000	0.000000
3350.269666	-0.143631	0.537521	0.093627	81.230476	41.751156	34.149513	4.532066	0.000000	2.111961	0.000000	0.000000	0.000000	0.551111	0.079966	-0.917638	0.000000	0.000000	4.000000	38.000000	0.000000
3350.272999	-0.141721	0.537839	0.090563	81.230476	41.751156	34.149513	4.532066	0.000000	2.111961	0.000000	0.000000	0.000000	0.572756	0.095362	-0.919177	0.000000	0.000000	4.000000	38.000000	0.000000
3350.276333	-0.141721	0.537839	0.090563	81.230476	41.751156	34.149513	4.532066	0.000000	2.111961	0.000000	0.000000	0.000000	0.572756	0.095362	-0.919177	0.000000	0.000000	4.000000	38.000000	0.000000
3350.279666	-0.141721	0.537839	0.090563	81.579041	39.461563	32.341354	4.528161	0.000000	2.086072	0.000000	0.000000	0.000000	0.572756	0.095362	-0.919177	0.000000	0.000000	4.000000	38.000000	0.000000
3350.282999	-0.139950	0.538255	0.087555	81.579041	39.461563	32.341354	4.528161	0.000000	2.086072	0.000000	0.000000	0.000000	0.531324	0.124677	-0.902412	0.000000	0.000000	4.000000	38.000000	0.000000
3350.286333	-0.139950	0.538255	0.087555	81.579041	39.461563	32.341354	4.528161	0.000000	2.086072	0.000000	0.000000	0.000000	0.531324	0.124677	-0.902412	0.000000	0.000000	4.000000	38.000000	0.000000
3350.289666	-0.139950	0.538255	0.087555	81.871773	35.253948	28.468395	4.377759	0.000000	1.997518	0.000000	0.000000	0.000000	0.531324	0.124677	-0.902412	0.000000	0.000000	4.000000	38.000000	0.000000
3350.292999	-0.138426	0.538694	0.084609	81.871773	35.253948	28.468395	4.377759	0.000000	1.997518	0.000000	0.000000	0.000000	0.457320	0.131624	-0.883986	0.000000	0.000000	4.000000	38.000000	0.000000
3350.296333	-0.138426	0.538694	0.084609	81.871773	35.253948	28.468395	4.377759	0.000000	1.997518	0.000000	0.000000	0.000000	0.457320	0.131624	-0.883986	0.000000	0.000000	4.000000	38.000000	0.000000
3350.299666	-0.138426	0.538694	0.084609	82.034859	30.123402	23.529005	4.230429	0.000000	1.921298	0.000000	0.000000	0.000000	0.457320	0.131624	-0.883986	0.000000	0.000000	4.000000	38.000000	0.000000
3350.302999	-0.137068	0.539156	0.081746	82.034859	30.123402	23.529005	4.230429	0.000000	1.921298	0.000000	0.000000	0.000000	0.407395	0.138702	-0.858743	0.000000	0.000000	4.000000	38.000000	0.000000
3350.306333	-0.137068	0.539156	0.081746	82.034859	30.123402	23.529005	4.230429	0.000000	1.921298	0.000000	0.000000	0.000000	0.407395	0.138702	-0.858743	0.000000	0.000000	4.000000	38.000000	0.000000
3350.309666	-0.137068	0.539156	0.081746	82.008385	25.569078	19.132973	4.087305	0.000000	1.853399	0.000000	0.000000	0.000000	0.407395	0.138702	-0.858743	0.000000	0.000000	4.000000	38.000000	0.000000
3350.312999	-0.135744	0.539625	0.078882	82.008385	25.569078	19.132973	4.087305	0.000000	1.853399	0.000000	0.000000	0.000000	0.397278	0.140749	-0.859170	0.000000	0.000000	4.000000	38.000000	0.000000
3350.316333	-0.135744	0.539625	0.078882	82.008385	25.569078	19.132973	4.087305	0.000000	1.853399	0.000000	0.000000	0.000000	0.397278	0.140749	-0.859170	0.000000	0.000000	4.000000	38.000000	0.000000
3350.319666	-0.135744	0.539625	0.078882	81.782593	22.619884	16.461025	3.944110	0.000000	1.787185	0.000000	0.000000	0.000000	0.397278	0.140749	-0.859170	0.000000	0.000000	4.000000	38.000000	0.000000
3350.322999	-0.134460	0.540059	0.075939	81.782593	22.619884	16.461025	3.944110	0.000000	1.787185	0.000000	0.000000	0.000000	0.385101	0.130156	-0.882889	0.000000	0.000000	4.000000	38.000000	0.000000
3350.326333	-0.134460	0.540059	0.075939	81.782593	22.619884	16.461025	3.944110	0.000000	1.787185	0.000000	0.000000	0.000000	0.385101	0.130156	-0.882889	0.000000	0.000000	4.000000	38.000000	0.000000
3350.329666	-0.134460	0.540059	0.075939	81.472969	21.055866	15.196985	3.796962	0.000000	1.723002	0.000000	0.000000	0.000000	0.385101	0.130156	-0.882889	0.000000	0.000000	4.000000	38.000000	0.000000
3350.332999	-0.133208	0.540422	0.072883	81.472969	21.055866	15.196985	3.796962	0.000000	1.723002	0.000000	0.000000	0.000000	0.375699	0.108780	-0.916747	0.000000	0.000000	4.000000	38.000000	0.000000
3350.336333	-0.133208	0.540422	0.072883	81.472969	21.055866	15.196985	3.796962	0.000000	1.723002	0.000000	0.000000	0.000000	0.375699	0.108780	-0.916747	0.000000	0.000000	4.000000	38.000000	0.000000
3350.339666	-0.133208	0.540422	0.072883	81.184364	20.020327	14.272052	3.644170	0.000000	1.660385	0.000000	0.000000	0.000000	0.375699	0.108780	-0.916747	0.000000	0.000000	4.000000	38.000000	0.000000
3350.342999	-0.132061	0.540713	0.069696	81.184364	20.020327	14.272052	3.644170	0.000000	1.660385	0.000000	0.000000	0.000000	0.344020	0.087459	-0.956368	0.000000	0.000000	4.000000	38.000000	0.000000
3350.346333	-0.132061	0.540713	0.069696	81.184364	20.020327	14.272052	3.644170	0.000000	1.660385	0.000000	0.000000	0.000000	0.344020	0.087459	-0.956368	0.000000	0.000000	4.000000	38.000000	0.000000
3350.349666	-0.132061	0.540713	0.069696	80.935356	19.127615	13.516419	3.484776	0.000000	1.603049	0.000000	0.000000	0.000000	0.344020	0.087459	-0.956368	0.000000	0.000000	4.000000	38.000000	0.000000
3350.352999	-0.131111	0.540946	0.066434	80.935356	19.127615	13.516419	3.484776	0.000000	1.603049	0.000000	0.000000	0.000000	0.284889	0.069874	-0.978545	0.000000	0.000000	4.000000	38.000000	0.000000
3350.356333	-0.131111	0.540946	0.066434	80.935356	19.127615	13.516419	3.484776	0.000000	1.603049	0.000000	0.000000	0.000000	0.284889	0.069874	-0.978545	0.000000	0.000000	4.000000	38.000000	0.000000
3350.359666	-0.131111	0.540946	0.066434	80.708572	18.272976	12.873437	3.321685	0.000000	1.555567	0.000000	0.000000	0.000000	0.284889	0.069874	-0.978545	0.000000	0.000000	4.000000	38.000000	0.000000
3350.362999	-0.130353	0.541181	0.063195	80.708572	18.272976	12.873437	3.321685	0.000000	1.555567	0.000000	0.000000	0.000000	0.227539	0.070343	-0.971658	0.000000	0.000000	4.000000	38.000000	0.000000
3350.366333	-0.130353	0.541181	0.063195	80.708572	18.272976	12.873437	3.321685	0.000000	1.555567	0.000000	0.000000	0.000000	0.227539	0.070343	-0.971658	0.000000	0.000000	4.000000	38.000000	0.000000
3350.369666	-0.130353	0.541181	0.063195	80.463600	17.402533	12.347588	3.159742	0.000000	1.517643	0.000000	0.000000	0.000000	0.227539	0.070343	-0.971658	0.000000	0.000000	4.000000	38.000000	0.000000
3350.372999	-0.129813	0.541407	0.060101	80.463600	17.402533	12.347588	3.159742	0.000000	1.517643	0.000000	0.000000	0.000000	0.162033	0.067856	-0.928209	0.000000	0.000000	4.000000	38.000000	0.000000
3350.376333	-0.129813	0.541407	0.060101	80.463600	17.402533	12.347588	3.159742	0.000000	1.517643	0.000000	0.000000	0.000000	0.162033	0.067856	-0.928209	0.000000	0.000000	4.000000	38.000000	0.000000
3350.379666	-0.129813	0.541407	0.060101	80.168762	16.560753	11.976807	3.005040	0.000000	1.490638	0.000000	0.000000	0.000000	0.162033	0.067856	-0.928209	0.000000	0.000000	4.000000	38.000000	0.000000
3350.382999	-0.129483	0.541638	0.057132	80.168762	16.560753	11.976807	3.005040	0.000000	1.490638	0.000000	0.000000	0.000000	0.098887	0.069247	-0.890566	0.000000	0.000000	4.000000	38.000000	0.000000
3350.386333	-0.129483	0.541638	0.057132	80.168762	16.560753	11.976807	3.005040	0.000000	1.490638	0.000000	0.000000	0.000000	0.098887	0.069247	-0.890566	0.000000	0.000000	4.000000	38.000000	0.000000
3350.389666	-0.129483	0.541638	0.057132	79.813118	15.889633	11.736918	2.856613	0.000000	1.474157	0.000000	0.000000	0.000000	0.098887	0.069247	-0.890566	0.000000	0.000000	4.000000	38.000000	0.000000
3350.392999	-0.129347	0.541881	0.054336	79.813118	15.889633	11.736918	2.856613	0.000000	1.474157	0.000000	0.000000	0.000000	0.040735	0.072886	-0.838931	0.000000	0.000000	4.000000	38.000000	0.000000
3350.396333	-0.129347	0.541881	0.054336	79.813118	15.889633	11.736918	2.856613	0.000000	1.474157	0.000000	0.000000	0.000000	0.040735	0.072886	-0.838931	0.000000	0.000000	4.000000	38.000000	0.000000
3350.399666	-0.129347	0.541881	0.054336	79.429108	15.578609	11.812938	2.716791	0.000000	1.467368	0.000000	0.000000	0.000000	0.040735	0.072886	-0.838931	0.000000	0.000000	4.000000	38.000000	0.000000
3350.402999	-0.129388	0.542170	0.051648	79.429108	15.578609	11.812938	2.716791	0.000000	1.467368	0.000000	0.000000	0.000000	-0.012052	0.086922	-0.806342	0.000000	0.000000	4.000000	38.000000	0.000000
3350.406333	-0.129388	0.542170	0.051648	79.429108	15.578609	11.812938	2.716791	0.000000	1.467368	0.000000	0.000000	0.000000	-0.012052	0.086922	-0.806342	0.000000	0.000000	4.000000	38.000000	0.000000
3350.409666	-0.129388	0.542170	0.051648	79.034767	15.605309	12.314528	2.582400	0.000000	1.469376	0.000000	0.000000	0.000000	-0.012052	0.086922	-0.806342	0.000000	0.000000	4.000000	38.000000	0.000000
3350.412999	-0.129605	0.542450	0.049079	79.034767	15.605309	12.314528	2.582400	0.000000	1.469376	0.000000	0.000000	0.000000	-0.065099	0.083936	-0.770789	0.000000	0.000000	4.000000	38.000000	0.000000
3350.416333	-0.129605	0.542450	0.049079	79.034767	15.605309	12.314528	2.582400	0.000000	1.469376	0.000000	0.000000	0.000000	-0.065099	0.083936	-0.770789	0.000000	0.000000	4.000000	38.000000	0.000000
3350.419666	-0.129605	0.542450	0.049079	78.640915	15.959374	13.223042	2.453936	0.000000	1.480226	0.000000	0.000000	0.000000	-0.065099	0.083936	-0.770789	0.000000	0.000000	4.000000	38.000000	0.000000
3350.422999	-0.129871	0.542701	0.046536	78.640915	15.959374	13.223042	2.453936	0.000000	1.480226	0.000000	0.000000	0.000000	-0.080046	0.075349	-0.762727	0.000000	0.000000	4.000000	38.000000	0.000000
3350.426333	-0.129871	0.542701	0.046536	78.640915	15.959374	13.223042	2.453936	0.000000	1.480226	0.000000	0.000000	0.000000	-0.080046	0.075349	-0.762727	0.000000	0.000000	4.000000	38.000000	0.000000
3350.429666	-0.129871	0.542701	0.046536	78.275284	16.511986	14.367301	2.326814	0.000000	1.493567	0.000000	0.000000	0.000000	-0.080046	0.075349	-0.762727	0.000000	0.000000	4.000000	38.000000	0.000000
3350.432999	-0.130135	0.542907	0.044016	78.275284	16.511986	14.367301	2.326814	0.000000	1.493567	0.000000	0.000000	0.000000	-0.079230	0.061666	-0.756075	0.000000	0.000000	4.000000	38.000000	0.000000
3350.436333	-0.130135	0.542907	0.044016	78.275284	16.511986	14.367301	2.326814	0.000000	1.493567	0.000000	0.000000	0.000000	-0.079230	0.061666	-0.756075	0.000000	0.000000	4.000000	38.000000	0.000000
3350.439666	-0.130135	0.542907	0.044016	77.953445	17.135567	15.575602	2.200802	0.000000	1.506772	0.000000	0.000000	0.000000	-0.079230	0.061666	-0.756075	0.000000	0.000000	4.000000	38.000000	0.000000
3350.442999	-0.130387	0.543061	0.041479	77.953445	17.135567	15.575602	2.200802	0.000000	1.506772	0.000000	0.000000	0.000000	-0.075404	0.046173	-0.761103	0.000000	0.000000	4.000000	38.000000	0.000000
3350.446333	-0.130387	0.543061	0.041479	77.953445	17.135567	15.575602	2.200802	0.000000	1.506772	0.000000	0.000000	0.000000	-0.075404	0.046173	-0.761103	0.000000	0.000000	4.000000	38.000000	0.000000
3350.449666	-0.130387	0.543061	0.041479	77.682564	17.719553	16.702549	2.073951	0.000000	1.519339	0.000000	0.000000	0.000000	-0.075404	0.046173	-0.761103	0.000000	0.000000	4.000000	38.000000	0.000000
3350.452999	-0.130667	0.543233	0.038988	77.682564	17.719553	16.702549	2.073951	0.000000	1.519339	0.000000	0.000000	0.000000	-0.084076	0.051730	-0.747209	0.000000	0.000000	4.000000	38.000000	0.000000
3350.456333	-0.130667	0.543233	0.038988	77.682564	17.719553	16.702549	2.073951	0.000000	1.519339	0.000000	0.000000	0.000000	-0.084076	0.051730	-0.747209	0.000000	0.000000	4.000000	38.000000	0.000000
3350.459666	-0.130667	0.543233	0.038988	77.474556	18.194090	17.659470	1.949416	0.000000	1.533352	0.000000	0.000000	0.000000	-0.084076	0.051730	-0.747209	0.000000	0.000000	4.000000	38.000000	0.000000
3350.462999	-0.131092	0.543452	0.036509	77.474556	18.194090	17.659470	1.949416	0.000000	1.533352	0.000000	0.000000	0.000000	-0.127563	0.065661	-0.743933	0.000000	0.000000	4.000000	38.000000	0.000000
3350.466333	-0.131092	0.543452	0.036509	77.474556	18.194090	17.659470	1.949416	0.000000	1.533352	0.000000	0.000000	0.000000	-0.127563	0.065661	-0.743933	0.000000	0.000000	4.000000	38.000000	0.000000
3350.469666	-0.131092	0.543452	0.036509	77.353302	18.523003	18.379543	1.825427	0.000000	1.554612	0.000000	0.000000	0.000000	-0.127563	0.065661	-0.743933	0.000000	0.000000	4.000000	38.000000	0.000000
3350.472999	-0.131698	0.543641	0.034086	77.353302	18.523003	18.379543	1.825427	0.000000	1.554612	0.000000	0.000000	0.000000	-0.181765	0.056580	-0.726677	0.000000	0.000000	4.000000	38.000000	0.000000
3350.476333	-0.131698	0.543641	0.034086	77.353302	18.523003	18.379543	1.825427	0.000000	1.554612	0.000000	0.000000	0.000000	-0.181765	0.056580	-0.726677	0.000000	0.000000	4.000000	38.000000	0.000000
3350.479666	-0.131698	0.543641	0.034086	77.298561	18.820652	19.015854	1.704315	0.000000	1.584906	0.000000	0.000000	0.000000	-0.181765	0.056580	-0.726677	0.000000	0.000000	4.000000	38.000000	0.000000
3350.482999	-0.132475	0.543824	0.031784	77.298561	18.820652	19.015854	1.704315	0.000000	1.584906	0.000000	0.000000	0.000000	-0.233158	0.055063	-0.690580	0.000000	0.000000	4.000000	38.000000	0.000000
3350.486333	-0.132475	0.543824	0.031784	77.298561	18.820652	19.015854	1.704315	0.000000	1.584906	0.000000	0.000000	0.000000	-0.233158	0.055063	-0.690580	0.000000	0.000000	4.000000	38.000000	0.000000
3350.489666	-0.132475	0.543824	0.031784	77.275986	19.235531	19.782970	1.589218	0.000000	1.623766	0.000000	0.000000	0.000000	-0.233158	0.055063	-0.690580	0.000000	0.000000	4.000000	38.000000	0.000000
3350.492999	-0.133430	0.544007	0.029535	77.275986	19.235531	19.782970	1.589218	0.000000	1.623766	0.000000	0.000000	0.000000	-0.286298	0.054828	-0.674819	0.000000	0.000000	4.000000	38.000000	0.000000
3350.496333	-0.133430	0.544007	0.029535	77.275986	19.235531	19.782970	1.589218	0.000000	1.623766	0.000000	0.000000	0.000000	-0.286298	0.054828	-0.674819	0.000000	0.000000	4.000000	38.000000	0.000000
3350.499666	-0.133430	0.544007	0.029535	77.235451	19.738102	20.691240	1.476748	0.000000	1.671482	0.000000	0.000000	0.000000	-0.286298	0.054828	-0.674819	0.000000	0.000000	4.000000	38.000000	0.000000
3350.502999	-0.134561	0.544162	0.027342	77.235451	19.738102	20.691240	1.476748	0.000000	1.671482	0.000000	0.000000	0.000000	-0.339444	0.046494	-0.657883	0.000000	0.000000	4.000000	38.000000	0.000000
3350.506333	-0.134561	0.544162	0.027342	77.235451	19.738102	20.691240	1.476748	0.000000	1.671482	0.000000	0.000000	0.000000	-0.339444	0.046494	-0.657883	0.000000	0.000000	4.000000	38.000000	0.000000
3350.509666	-0.134561	0.544162	0.027342	77.141846	20.386011	21.796515	1.367101	0.000000	1.728056	0.000000	0.000000	0.000000	-0.339444	0.046494	-0.657883	0.000000	0.000000	4.000000	38.000000	0.000000
3350.512999	-0.135787	0.544324	0.025265	77.141846	20.386011	21.796515	1.367101	0.000000	1.728056	0.000000	0.000000	0.000000	-0.367746	0.048745	-0.623037	0.000000	0.000000	4.000000	38.000000	0.000000
3350.516333	-0.135787	0.544324	0.025265	77.141846	20.386011	21.796515	1.367101	0.000000	1.728056	0.000000	0.000000	0.000000	-0.367746	0.048745	-0.623037	0.000000	0.000000	4.000000	38.000000	0.000000
3350.519666	-0.135787	0.544324	0.025265	77.018608	21.086502	22.954504	1.263262	0.000000	1.789347	0.000000	0.000000	0.000000	-0.367746	0.048745	-0.623037	0.000000	0.000000	4.000000	38.000000	0.000000
3350.522999	-0.136976	0.544498	0.023275	77.018608	21.086502	22.954504	1.263262	0.000000	1.789347	0.000000	0.000000	0.000000	-0.356787	0.052058	-0.596933	0.000000	0.000000	4.000000	38.000000	0.000000
3350.526333	-0.136976	0.544498	0.023275	77.018608	21.086502	22.954504	1.263262	0.000000	1.789347	0.000000	0.000000	0.000000	-0.356787	0.052058	-0.596933	0.000000	0.000000	4.000000	38.000000	0.000000
3350.529666	-0.136976	0.544498	0.023275	76.902641	21.747900	23.618635	1.163773	0.000000	1.848811	0.000000	0.000000	0.000000	-0.356787	0.052058	-0.596933	0.000000	0.000000	4.000000	38.000000	0.000000
3350.532999	-0.138134	0.544601	0.021387	76.902641	21.747900	23.618635	1.163773	0.000000	1.848811	0.000000	0.000000	0.000000	-0.347447	0.030968	-0.566558	0.000000	0.000000	4.000000	38.000000	0.000000
3350.536333	-0.138134	0.544601	0.021387	76.902641	21.747900	23.618635	1.163773	0.000000	1.848811	0.000000	0.000000	0.000000	-0.347447	0.030968	-0.566558	0.000000	0.000000	4.000000	38.000000	0.000000
3350.539666	-0.138134	0.544601	0.021387	76.801491	22.277418	23.895252	1.069346	0.000000	1.906719	0.000000	0.000000	0.000000	-0.347447	0.030968	-0.566558	0.000000	0.000000	4.000000	38.000000	0.000000
3350.542999	-0.139299	0.544714	0.019641	76.801491	22.277418	23.895252	1.069346	0.000000	1.906719	0.000000	0.000000	0.000000	-0.349528	0.033780	-0.523745	0.000000	0.000000	4.000000	38.000000	0.000000
3350.546333	-0.139299	0.544714	0.019641	76.801491	22.277418	23.895252	1.069346	0.000000	1.906719	0.000000	0.000000	0.000000	-0.349528	0.033780	-0.523745	0.000000	0.000000	4.000000	38.000000	0.000000
3350.549666	-0.139299	0.544714	0.019641	76.705505	22.590212	24.172840	0.982056	0.000000	1.964974	0.000000	0.000000	0.000000	-0.349528	0.033780	-0.523745	0.000000	0.000000	4.000000	38.000000	0.000000
3350.552999	-0.140735	0.544831	0.018094	76.705505	22.590212	24.172840	0.982056	0.000000	1.964974	0.000000	0.000000	0.000000	-0.430701	0.035122	-0.464055	0.000000	0.000000	4.000000	38.000000	0.000000
3350.556333	-0.140735	0.544831	0.018094	76.705505	22.590212	24.172840	0.982056	0.000000	1.964974	0.000000	0.000000	0.000000	-0.430701	0.035122	-0.464055	0.000000	0.000000	4.000000	38.000000	0.000000
3350.559666	-0.140735	0.544831	0.018094	76.639732	22.634184	24.400480	0.904713	0.000000	2.036757	0.000000	0.000000	0.000000	-0.430701	0.035122	-0.464055	0.000000	0.000000	4.000000	38.000000	0.000000
3350.562999	-0.142370	0.544936	0.016747	76.639732	22.634184	24.400480	0.904713	0.000000	2.036757	0.000000	0.000000	0.000000	-0.490380	0.031607	-0.404096	0.000000	0.000000	4.000000	38.000000	0.000000
3350.566333	-0.142370	0.544936	0.016747	76.639732	22.634184	24.400480	0.904713	0.000000	2.036757	0.000000	0.000000	0.000000	-0.490380	0.031607	-0.404096	0.000000	0.000000	4.000000	38.000000	0.000000
3350.569666	-0.142370	0.544936	0.016747	76.602844	22.593861	24.635916	0.837364	0.000000	2.118487	0.000000	0.000000	0.000000	-0.490380	0.031607	-0.404096	0.000000	0.000000	4.000000	38.000000	0.000000
3350.572999	-0.144234	0.545021	0.015614	76.602844	22.593861	24.635916	0.837364	0.000000	2.118487	0.000000	0.000000	0.000000	-0.559356	0.025335	-0.340131	0.000000	0.000000	4.000000	38.000000	0.000000
3350.576333	-0.144234	0.545021	0.015614	76.602844	22.593861	24.635916	0.837364	0.000000	2.118487	0.000000	0.000000	0.000000	-0.559356	0.025335	-0.340131	0.000000	0.000000	4.000000	38.000000	0.000000
3350.579666	-0.144234	0.545021	0.015614	76.551208	22.560614	24.640673	0.780675	0.000000	2.211714	0.000000	0.000000	0.000000	-0.559356	0.025335	-0.340131	0.000000	0.000000	4.000000	38.000000	0.000000
3350.582999	-0.146279	0.545095	0.014682	76.551208	22.560614	24.640673	0.780675	0.000000	2.211714	0.000000	0.000000	0.000000	-0.613563	0.022189	-0.279336	0.000000	0.000000	4.000000	38.000000	0.000000
3350.586333	-0.146279	0.545095	0.014682	76.551208	22.560614	24.640673	0.780675	0.000000	2.211714	0.000000	0.000000	0.000000	-0.613563	0.022189	-0.279336	0.000000	0.000000	4.000000	38.000000	0.000000
3350.589666	-0.146279	0.545095	0.014682	76.475060	22.570015	24.358107	0.734119	0.000000	2.313974	0.000000	0.000000	0.000000	-0.613563	0.022189	-0.279336	0.000000	0.000000	4.000000	38.000000	0.000000
3350.592999	-0.148418	0.545117	0.013899	76.475060	22.570015	24.358107	0.734119	0.000000	2.313974	0.000000	0.000000	0.000000	-0.641454	0.006645	-0.235039	0.000000	0.000000	4.000000	38.000000	0.000000
3350.596333	-0.148418	0.545117	0.013899	76.475060	22.570015	24.358107	0.734119	0.000000	2.313974	0.000000	0.000000	0.000000	-0.641454	0.006645	-0.235039	0.000000	0.000000	4.000000	38.000000	0.000000
3350.599666	-0.148418	0.545117	0.013899	76.365509	22.676344	24.044981	0.694946	0.000000	2.420883	0.000000	0.000000	0.000000	-0.641454	0.006645	-0.235039	0.000000	0.000000	4.000000	38.000000	0.000000
3350.602999	-0.150611	0.545063	0.013213	76.365509	22.676344	24.044981	0.694946	0.000000	2.420883	0.000000	0.000000	0.000000	-0.657860	-0.016194	-0.205917	0.000000	0.000000	4.000000	38.000000	0.000000
3350.606333	-0.150611	0.545063	0.013213	76.365509	22.676344	24.044981	0.694946	0.000000	2.420883	0.000000	0.000000	0.000000	-0.657860	-0.016194	-0.205917	0.000000	0.000000	4.000000	38.000000	0.000000
3350.609666	-0.150611	0.545063	0.013213	76.224480	22.901598	23.889591	0.660627	0.000000	2.530527	0.000000	0.000000	0.000000	-0.657860	-0.016194	-0.205917	0.000000	0.000000	4.000000	38.000000	0.000000
3350.612999	-0.152836	0.544960	0.012625	76.224480	22.901598	23.889591	0.660627	0.000000	2.530527	0.000000	0.000000	0.000000	-0.667561	-0.030938	-0.176234	0.000000	0.000000	4.000000	38.000000	0.000000
3350.616333	-0.152836	0.544960	0.012625	76.224480	22.901598	23.889591	0.660627	0.000000	2.530527	0.000000	0.000000	0.000000	-0.667561	-0.030938	-0.176234	0.000000	0.000000	4.000000	38.000000	0.000000
3350.619666	-0.152836	0.544960	0.012625	76.054161	23.163332	23.885073	0.631254	0.000000	2.641787	0.000000	0.000000	0.000000	-0.667561	-0.030938	-0.176234	0.000000	0.000000	4.000000	38.000000	0.000000
3350.622999	-0.155130	0.544814	0.012168	76.054161	23.163332	23.885073	0.631254	0.000000	2.641787	0.000000	0.000000	0.000000	-0.688251	-0.043564	-0.137210	0.000000	0.000000	4.000000	38.000000	0.000000
3350.626333	-0.155130	0.544814	0.012168	76.054161	23.163332	23.885073	0.631254	0.000000	2.641787	0.000000	0.000000	0.000000	-0.688251	-0.043564	-0.137210	0.000000	0.000000	4.000000	38.000000	0.000000
3350.629666	-0.155130	0.544814	0.012168	75.870979	23.404522	23.971775	0.608386	0.000000	2.756495	0.000000	0.000000	0.000000	-0.688251	-0.043564	-0.137210	0.000000	0.000000	4.000000	38.000000	0.000000
3350.632999	-0.157508	0.544664	0.011806	75.870979	23.404522	23.971775	0.608386	0.000000	2.756495	0.000000	0.000000	0.000000	-0.713554	-0.045213	-0.108651	0.000000	0.000000	4.000000	38.000000	0.000000
3350.636333	-0.157508	0.544664	0.011806	75.870979	23.404522	23.971775	0.608386	0.000000	2.756495	0.000000	0.000000	0.000000	-0.713554	-0.045213	-0.108651	0.000000	0.000000	4.000000	38.000000	0.000000
3350.639666	-0.157508	0.544664	0.011806	75.696983	23.523052	24.018528	0.590277	0.000000	2.875421	0.000000	0.000000	0.000000	-0.713554	-0.045213	-0.108651	0.000000	0.000000	4.000000	38.000000	0.000000
3350.642999	-0.160011	0.544556	0.011649	75.696983	23.523052	24.018528	0.590277	0.000000	2.875421	0.000000	0.000000	0.000000	-0.750803	-0.032255	-0.046866	0.000000	0.000000	4.000000	38.000000	0.000000
3350.646333	-0.160011	0.544556	0.011649	75.696983	23.523052	24.018528	0.590277	0.000000	2.875421	0.000000	0.000000	0.000000	-0.750803	-0.032255	-0.046866	0.000000	0.000000	4.000000	38.000000	0.000000
3350.649666	-0.160011	0.544556	0.011649	75.544830	23.491219	23.828531	0.582466	0.000000	3.000555	0.000000	0.000000	0.000000	-0.750803	-0.032255	-0.046866	0.000000	0.000000	4.000000	38.000000	0.000000
3350.652999	-0.162606	0.544454	0.011738	75.544830	23.491219	23.828531	0.582466	0.000000	3.000555	0.000000	0.000000	0.000000	-0.778371	-0.030557	0.026730	0.000000	0.000000	4.000000	38.000000	0.000000
3350.656333	-0.162606	0.544454	0.011738	75.544830	23.491219	23.828531	0.582466	0.000000	3.000555	0.000000	0.000000	0.000000	-0.778371	-0.030557	0.026730	0.000000	0.000000	4.000000	38.000000	0.000000
3350.659666	-0.162606	0.544454	0.011738	75.419548	23.321264	23.414238	0.586922	0.000000	3.130284	0.000000	0.000000	0.000000	-0.778371	-0.030557	0.026730	0.000000	0.000000	4.000000	38.000000	0.000000
3350.662999	-0.165223	0.544340	0.012077	75.419548	23.321264	23.414238	0.586922	0.000000	3.130284	0.000000	0.000000	0.000000	-0.785141	-0.034257	0.101689	0.000000	0.000000	4.000000	38.000000	0.000000
3350.666333	-0.165223	0.544340	0.012077	75.419548	23.321264	23.414238	0.586922	0.000000	3.130284	0.000000	0.000000	0.000000	-0.785141	-0.034257	0.101689	0.000000	0.000000	4.000000	38.000000	0.000000
3350.669666	-0.165223	0.544340	0.012077	75.301086	23.082783	22.886656	0.603870	0.000000	3.261140	0.000000	0.000000	0.000000	-0.785141	-0.034257	0.101689	0.000000	0.000000	4.000000	38.000000	0.000000
3350.672999	-0.167843	0.544213	0.012673	75.301086	23.082783	22.886656	0.603870	0.000000	3.261140	0.000000	0.000000	0.000000	-0.786122	-0.038228	0.178801	0.000000	0.000000	4.000000	38.000000	0.000000
3350.676333	-0.167843	0.544213	0.012673	75.301086	23.082783	22.886656	0.603870	0.000000	3.261140	0.000000	0.000000	0.000000	-0.786122	-0.038228	0.178801	0.000000	0.000000	4.000000	38.000000	0.000000
3350.679666	-0.167843	0.544213	0.012673	75.189758	22.797068	22.297483	0.633670	0.000000	3.392161	0.000000	0.000000	0.000000	-0.786122	-0.038228	0.178801	0.000000	0.000000	4.000000	38.000000	0.000000
3350.682999	-0.170456	0.544064	0.013487	75.189758	22.797068	22.297483	0.633670	0.000000	3.392161	0.000000	0.000000	0.000000	-0.783685	-0.044676	0.244208	0.000000	0.000000	4.000000	38.000000	0.000000
3350.686333	-0.170456	0.544064	0.013487	75.189758	22.797068	22.297483	0.633670	0.000000	3.392161	0.000000	0.000000	0.000000	-0.783685	-0.044676	0.244208	0.000000	0.000000	4.000000	38.000000	0.000000
3350.689666	-0.170456	0.544064	0.013487	75.094307	22.448984	21.645000	0.674371	0.000000	3.522775	0.000000	0.000000	0.000000	-0.783685	-0.044676	0.244208	0.000000	0.000000	4.000000	38.000000	0.000000
3350.692999	-0.173084	0.543895	0.014443	75.094307	22.448984	21.645000	0.674371	0.000000	3.522775	0.000000	0.000000	0.000000	-0.788646	-0.050582	0.286664	0.000000	0.000000	4.000000	38.000000	0.000000
3350.696333	-0.173084	0.543895	0.014443	75.094307	22.448984	21.645000	0.674371	0.000000	3.522775	0.000000	0.000000	0.000000	-0.788646	-0.050582	0.286664	0.000000	0.000000	4.000000	38.000000	0.000000
3350.699666	-0.173084	0.543895	0.014443	75.019913	22.015329	20.794508	0.722149	0.000000	3.654216	0.000000	0.000000	0.000000	-0.788646	-0.050582	0.286664	0.000000	0.000000	4.000000	38.000000	0.000000
3350.702999	-0.175699	0.543741	0.015590	75.019913	22.015329	20.794508	0.722149	0.000000	3.654216	0.000000	0.000000	0.000000	-0.784278	-0.046357	0.344092	0.000000	0.000000	4.000000	38.000000	0.000000
3350.706333	-0.175699	0.543741	0.015590	75.019913	22.015329	20.794508	0.722149	0.000000	3.654216	0.000000	0.000000	0.000000	-0.784278	-0.046357	0.344092	0.000000	0.000000	4.000000	38.000000	0.000000
3350.709666	-0.175699	0.543741	0.015590	74.948097	21.554487	19.856556	0.779497	0.000000	3.784929	0.000000	0.000000	0.000000	-0.784278	-0.046357	0.344092	0.000000	0.000000	4.000000	38.000000	0.000000
3350.712999	-0.178250	0.543554	0.016933	74.948097	21.554487	19.856556	0.779497	0.000000	3.784929	0.000000	0.000000	0.000000	-0.765326	-0.055911	0.402807	0.000000	0.000000	4.000000	38.000000	0.000000
3350.716333	-0.178250	0.543554	0.016933	74.948097	21.554487	19.856556	0.779497	0.000000	3.784929	0.000000	0.000000	0.000000	-0.765326	-0.055911	0.402807	0.000000	0.000000	4.000000	38.000000	0.000000
3350.719666	-0.178250	0.543554	0.016933	74.870087	21.086361	18.964142	0.846632	0.000000	3.912483	0.000000	0.000000	0.000000	-0.765326	-0.055911	0.402807	0.000000	0.000000	4.000000	38.000000	0.000000
3350.722999	-0.180706	0.543373	0.018455	74.870087	21.086361	18.964142	0.846632	0.000000	3.912483	0.000000	0.000000	0.000000	-0.736764	-0.054396	0.456587	0.000000	0.000000	4.000000	38.000000	0.000000
3350.726333	-0.180706	0.543373	0.018455	74.870087	21.086361	18.964142	0.846632	0.000000	3.912483	0.000000	0.000000	0.000000	-0.736764	-0.054396	0.456587	0.000000	0.000000	4.000000	38.000000	0.000000
3350.729666	-0.180706	0.543373	0.018455	74.788361	20.626616	18.185364	0.922730	0.000000	4.035276	0.000000	0.000000	0.000000	-0.736764	-0.054396	0.456587	0.000000	0.000000	4.000000	38.000000	0.000000
3350.732999	-0.183142	0.543182	0.020220	74.788361	20.626616	18.185364	0.922730	0.000000	4.035276	0.000000	0.000000	0.000000	-0.730876	-0.057387	0.529527	0.000000	0.000000	4.000000	38.000000	0.000000
3350.736333	-0.183142	0.543182	0.020220	74.788361	20.626616	18.185364	0.922730	0.000000	4.035276	0.000000	0.000000	0.000000	-0.730876	-0.057387	0.529527	0.000000	0.000000	4.000000	38.000000	0.000000
3350.739666	-0.183142	0.543182	0.020220	74.719994	20.263187	17.563126	1.010984	0.000000	4.157089	0.000000	0.000000	0.000000	-0.730876	-0.057387	0.529527	0.000000	0.000000	4.000000	38.000000	0.000000
3350.742999	-0.185529	0.542965	0.022152	74.719994	20.263187	17.563126	1.010984	0.000000	4.157089	0.000000	0.000000	0.000000	-0.716282	-0.064934	0.579674	0.000000	0.000000	4.000000	38.000000	0.000000
3350.746333	-0.185529	0.542965	0.022152	74.719994	20.263187	17.563126	1.010984	0.000000	4.157089	0.000000	0.000000	0.000000	-0.716282	-0.064934	0.579674	0.000000	0.000000	4.000000	38.000000	0.000000
3350.749666	-0.185529	0.542965	0.022152	74.747787	20.366116	17.373487	1.107597	0.000000	4.276469	0.000000	0.000000	0.000000	-0.716282	-0.064934	0.579674	0.000000	0.000000	4.000000	38.000000	0.000000
3350.752999	-0.187864	0.542779	0.024243	74.747787	20.366116	17.373487	1.107597	0.000000	4.276469	0.000000	0.000000	0.000000	-0.700500	-0.055946	0.627275	0.000000	0.000000	4.000000	38.000000	0.000000
3350.756333	-0.187864	0.542779	0.024243	74.747787	20.366116	17.373487	1.107597	0.000000	4.276469	0.000000	0.000000	0.000000	-0.700500	-0.055946	0.627275	0.000000	0.000000	4.000000	38.000000	0.000000
3350.759666	-0.187864	0.542779	0.024243	74.923378	21.229731	17.828968	1.212142	0.000000	4.393219	0.000000	0.000000	0.000000	-0.700500	-0.055946	0.627275	0.000000	0.000000	4.000000	38.000000	0.000000
3350.762999	-0.190103	0.542569	0.026452	74.923378	21.229731	17.828968	1.212142	0.000000	4.393219	0.000000	0.000000	0.000000	-0.671700	-0.062855	0.662737	0.000000	0.000000	4.000000	38.000000	0.000000
3350.766333	-0.190103	0.542569	0.026452	74.923378	21.229731	17.828968	1.212142	0.000000	4.393219	0.000000	0.000000	0.000000	-0.671700	-0.062855	0.662737	0.000000	0.000000	4.000000	38.000000	0.000000
3350.769666	-0.190103	0.542569	0.026452	75.148872	22.464123	18.633127	1.322599	0.000000	4.505169	0.000000	0.000000	0.000000	-0.671700	-0.062855	0.662737	0.000000	0.000000	4.000000	38.000000	0.000000
3350.772999	-0.192166	0.542375	0.028783	75.148872	22.464123	18.633127	1.322599	0.000000	4.505169	0.000000	0.000000	0.000000	-0.618657	-0.058138	0.699166	0.000000	0.000000	4.000000	38.000000	0.000000
3350.776333	-0.192166	0.542375	0.028783	75.148872	22.464123	18.633127	1.322599	0.000000	4.505169	0.000000	0.000000	0.000000	-0.618657	-0.058138	0.699166	0.000000	0.000000	4.000000	38.000000	0.000000
3350.779666	-0.192166	0.542375	0.028783	75.354050	23.688063	19.458710	1.439126	0.000000	4.608278	0.000000	0.000000	0.000000	-0.618657	-0.058138	0.699166	0.000000	0.000000	4.000000	38.000000	0.000000
3350.782999	-0.194091	0.542245	0.031344	75.354050	23.688063	19.458710	1.439126	0.000000	4.608278	0.000000	0.000000	0.000000	-0.577562	-0.039007	0.768441	0.000000	0.000000	4.000000	38.000000	0.000000
3350.786333	-0.194091	0.542245	0.031344	75.354050	23.688063	19.458710	1.439126	0.000000	4.608278	0.000000	0.000000	0.000000	-0.577562	-0.039007	0.768441	0.000000	0.000000	4.000000	38.000000	0.000000
3350.789666	-0.194091	0.542245	0.031344	75.549873	24.704731	20.044165	1.567200	0.000000	4.704538	0.000000	0.000000	0.000000	-0.577562	-0.039007	0.768441	0.000000	0.000000	4.000000	38.000000	0.000000
3350.792999	-0.195816	0.542149	0.034056	75.549873	24.704731	20.044165	1.567200	0.000000	4.704538	0.000000	0.000000	0.000000	-0.517696	-0.029066	0.813529	0.000000	0.000000	4.000000	38.000000	0.000000
3350.796333	-0.195816	0.542149	0.034056	75.549873	24.704731	20.044165	1.567200	0.000000	4.704538	0.000000	0.000000	0.000000	-0.517696	-0.029066	0.813529	0.000000	0.000000	4.000000	38.000000	0.000000
3350.799666	-0.195816	0.542149	0.034056	75.738251	25.481312	20.328617	1.674511	0.000000	4.711264	0.000000	0.000000	0.000000	-0.517696	-0.029066	0.813529	0.000000	0.000000	4.000000	38.000000	0.000000
3350.802999	-0.197290	0.542114	0.036934	75.738251	25.481312	20.328617	1.674511	0.000000	4.711264	0.000000	0.000000	0.000000	-0.442051	-0.010318	0.863449	0.000000	0.000000	4.000000	38.000000	0.000000
3350.806333	-0.197290	0.542114	0.036934	75.738251	25.481312	20.328617	1.674511	0.000000	4.711264	0.000000	0.000000	0.000000	-0.442051	-0.010318	0.863449	0.000000	0.000000	4.000000	38.000000	0.000000
3350.809666	-0.197290	0.542114	0.036934	75.943047	25.943537	20.158733	1.774567	0.000000	4.674496	0.000000	0.000000	0.000000	-0.442051	-0.010318	0.863449	0.000000	0.000000	4.000000	38.000000	0.000000
3350.812999	-0.198579	0.542114	0.039956	75.943047	25.943537	20.158733	1.774567	0.000000	4.674496	0.000000	0.000000	0.000000	-0.386647	-0.000166	0.906708	0.000000	0.000000	4.000000	38.000000	0.000000
3350.816333	-0.198579	0.542114	0.039956	75.943047	25.943537	20.158733	1.774567	0.000000	4.674496	0.000000	0.000000	0.000000	-0.386647	-0.000166	0.906708	0.000000	0.000000	4.000000	38.000000	0.000000
3350.819666	-0.198579	0.542114	0.039956	76.205994	26.018511	19.604832	1.878199	0.000000	4.633828	0.000000	0.000000	0.000000	-0.386647	-0.000166	0.906708	0.000000	0.000000	4.000000	38.000000	0.000000
3350.822999	-0.199699	0.542105	0.043035	76.205994	26.018511	19.604832	1.878199	0.000000	4.633828	0.000000	0.000000	0.000000	-0.335941	-0.002513	0.923765	0.000000	0.000000	4.000000	38.000000	0.000000
3350.826333	-0.199699	0.542105	0.043035	76.205994	26.018511	19.604832	1.878199	0.000000	4.633828	0.000000	0.000000	0.000000	-0.335941	-0.002513	0.923765	0.000000	0.000000	4.000000	38.000000	0.000000
3350.829666	-0.199699	0.542105	0.043035	76.535027	25.685284	18.673912	1.981553	0.000000	4.590582	0.000000	0.000000	0.000000	-0.335941	-0.002513	0.923765	0.000000	0.000000	4.000000	38.000000	0.000000
3350.832999	-0.200651	0.542137	0.046184	76.535027	25.685284	18.673912	1.981553	0.000000	4.590582	0.000000	0.000000	0.000000	-0.285730	0.009401	0.944698	0.000000	0.000000	4.000000	38.000000	0.000000
3350.836333	-0.200651	0.542137	0.046184	76.535027	25.685284	18.673912	1.981553	0.000000	4.590582	0.000000	0.000000	0.000000	-0.285730	0.009401	0.944698	0.000000	0.000000	4.000000	38.000000	0.000000
3350.839666	-0.200651	0.542137	0.046184	76.892845	24.977955	17.338861	2.085243	0.000000	4.544421	0.000000	0.000000	0.000000	-0.285730	0.009401	0.944698	0.000000	0.000000	4.000000	38.000000	0.000000
3350.842999	-0.201410	0.542178	0.049418	76.892845	24.977955	17.338861	2.085243	0.000000	4.544421	0.000000	0.000000	0.000000	-0.227841	0.012575	0.970004	0.000000	0.000000	4.000000	38.000000	0.000000
3350.846333	-0.201410	0.542178	0.049418	76.892845	24.977955	17.338861	2.085243	0.000000	4.544421	0.000000	0.000000	0.000000	-0.227841	0.012575	0.970004	0.000000	0.000000	4.000000	38.000000	0.000000
3350.849666	-0.201410	0.542178	0.049418	77.228653	24.001589	15.700929	2.190304	0.000000	4.494727	0.000000	0.000000	0.000000	-0.227841	0.012575	0.970004	0.000000	0.000000	4.000000	38.000000	0.000000
3350.852999	-0.201963	0.542273	0.052711	77.228653	24.001589	15.700929	2.190304	0.000000	4.494727	0.000000	0.000000	0.000000	-0.165886	0.028404	0.988080	0.000000	0.000000	4.000000	38.000000	0.000000
3350.856333	-0.201963	0.542273	0.052711	77.228653	24.001589	15.700929	2.190304	0.000000	4.494727	0.000000	0.000000	0.000000	-0.165886	0.028404	0.988080	0.000000	0.000000	4.000000	38.000000	0.000000
3350.859666	-0.201963	0.542273	0.052711	77.467834	22.934925	14.035467	2.296144	0.000000	4.441590	0.000000	0.000000	0.000000	-0.165886	0.028404	0.988080	0.000000	0.000000	4.000000	38.000000	0.000000
3350.862999	-0.202209	0.542422	0.056104	77.467834	22.934925	14.035467	2.296144	0.000000	4.441590	0.000000	0.000000	0.000000	-0.073567	0.044576	1.017821	0.000000	0.000000	4.000000	38.000000	0.000000
3350.866333	-0.202209	0.542422	0.056104	77.467834	22.934925	14.035467	2.296144	0.000000	4.441590	0.000000	0.000000	0.000000	-0.073567	0.044576	1.017821	0.000000	0.000000	4.000000	38.000000	0.000000
3350.869666	-0.202209	0.542422	0.056104	77.584572	21.979570	12.584355	2.405952	0.000000	4.383080	0.000000	0.000000	0.000000	-0.073567	0.044576	1.017821	0.000000	0.000000	4.000000	38.000000	0.000000
3350.872999	-0.202092	0.542662	0.059545	77.584572	21.979570	12.584355	2.405952	0.000000	4.383080	0.000000	0.000000	0.000000	0.034988	0.071958	1.032225	0.000000	0.000000	4.000000	38.000000	0.000000
3350.876333	-0.202092	0.542662	0.059545	77.584572	21.979570	12.584355	2.405952	0.000000	4.383080	0.000000	0.000000	0.000000	0.034988	0.071958	1.032225	0.000000	0.000000	4.000000	38.000000	0.000000
3350.879666	-0.202092	0.542662	0.059545	77.611282	21.113565	11.292116	2.519079	0.000000	4.319056	0.000000	0.000000	0.000000	0.034988	0.071958	1.032225	0.000000	0.000000	4.000000	38.000000	0.000000
3350.882999	-0.201661	0.542934	0.063023	77.611282	21.113565	11.292116	2.519079	0.000000	4.319056	0.000000	0.000000	0.000000	0.129404	0.081705	1.043462	0.000000	0.000000	4.000000	38.000000	0.000000
3350.886333	-0.201661	0.542934	0.063023	77.611282	21.113565	11.292116	2.519079	0.000000	4.319056	0.000000	0.000000	0.000000	0.129404	0.081705	1.043462	0.000000	0.000000	4.000000	38.000000	0.000000
3350.889666	-0.201661	0.542934	0.063023	77.626434	20.141861	9.861270	2.634503	0.000000	4.249634	0.000000	0.000000	0.000000	0.129404	0.081705	1.043462	0.000000	0.000000	4.000000	38.000000	0.000000
3350.892999	-0.200905	0.543258	0.066452	77.626434	20.141861	9.861270	2.634503	0.000000	4.249634	0.000000	0.000000	0.000000	0.226594	0.097308	1.028654	0.000000	0.000000	4.000000	38.000000	0.000000
3350.896333	-0.200905	0.543258	0.066452	77.626434	20.141861	9.861270	2.634503	0.000000	4.249634	0.000000	0.000000	0.000000	0.226594	0.097308	1.028654	0.000000	0.000000	4.000000	38.000000	0.000000
3350.899666	-0.200905	0.543258	0.066452	77.674927	18.875702	8.024493	2.750014	0.000000	4.175814	0.000000	0.000000	0.000000	0.226594	0.097308	1.028654	0.000000	0.000000	4.000000	38.000000	0.000000
3350.902999	-0.199868	0.543660	0.069873	77.674927	18.875702	8.024493	2.750014	0.000000	4.175814	0.000000	0.000000	0.000000	0.311257	0.120664	1.026365	0.000000	0.000000	4.000000	38.000000	0.000000
3350.906333	-0.199868	0.543660	0.069873	77.674927	18.875702	8.024493	2.750014	0.000000	4.175814	0.000000	0.000000	0.000000	0.311257	0.120664	1.026365	0.000000	0.000000	4.000000	38.000000	0.000000
3350.909666	-0.199868	0.543660	0.069873	77.776665	17.290785	5.734772	2.866368	0.000000	4.096820	0.000000	0.000000	0.000000	0.311257	0.120664	1.026365	0.000000	0.000000	4.000000	38.000000	0.000000
3350.912999	-0.198548	0.544080	0.073294	77.776665	17.290785	5.734772	2.866368	0.000000	4.096820	0.000000	0.000000	0.000000	0.395870	0.125903	1.026313	0.000000	0.000000	4.000000	38.000000	0.000000
3350.916333	-0.198548	0.544080	0.073294	77.776665	17.290785	5.734772	2.866368	0.000000	4.096820	0.000000	0.000000	0.000000	0.395870	0.125903	1.026313	0.000000	0.000000	4.000000	38.000000	0.000000
3350.919666	-0.198548	0.544080	0.073294	77.925758	15.385575	2.996244	2.983901	0.000000	4.012024	0.000000	0.000000	0.000000	0.395870	0.125903	1.026313	0.000000	0.000000	4.000000	38.000000	0.000000
3350.922999	-0.196955	0.544555	0.076745	77.925758	15.385575	2.996244	2.983901	0.000000	4.012024	0.000000	0.000000	0.000000	0.477917	0.142401	1.035209	0.000000	0.000000	4.000000	38.000000	0.000000
3350.926333	-0.196955	0.544555	0.076745	77.925758	15.385575	2.996244	2.983901	0.000000	4.012024	0.000000	0.000000	0.000000	0.477917	0.142401	1.035209	0.000000	0.000000	4.000000	38.000000	0.000000
3350.929666	-0.196955	0.544555	0.076745	78.101067	13.148602	-0.184011	3.103235	0.000000	3.920450	0.000000	0.000000	0.000000	0.477917	0.142401	1.035209	0.000000	0.000000	4.000000	38.000000	0.000000
3350.932999	-0.195143	0.545073	0.080225	78.101067	13.148602	-0.184011	3.103235	0.000000	3.920450	0.000000	0.000000	0.000000	0.543541	0.155377	1.043909	0.000000	0.000000	4.000000	38.000000	0.000000
3350.936333	-0.195143	0.545073	0.080225	78.101067	13.148602	-0.184011	3.103235	0.000000	3.920450	0.000000	0.000000	0.000000	0.543541	0.155377	1.043909	0.000000	0.000000	4.000000	38.000000	0.000000
3350.939666	-0.195143	0.545073	0.080225	78.286087	10.568561	-3.803738	3.223120	0.000000	3.822499	0.000000	0.000000	0.000000	0.543541	0.155377	1.043909	0.000000	0.000000	4.000000	38.000000	0.000000
3350.942999	-0.193091	0.545622	0.083761	78.286087	10.568561	-3.803738	3.223120	0.000000	3.822499	0.000000	0.000000	0.000000	0.615587	0.164709	1.060769	0.000000	0.000000	4.000000	38.000000	0.000000
3350.946333	-0.193091	0.545622	0.083761	78.286087	10.568561	-3.803738	3.223120	0.000000	3.822499	0.000000	0.000000	0.000000	0.615587	0.164709	1.060769	0.000000	0.000000	4.000000	38.000000	0.000000
3350.949666	-0.193091	0.545622	0.083761	78.461395	7.720684	-7.759757	3.344343	0.000000	3.716903	0.000000	0.000000	0.000000	0.615587	0.164709	1.060769	0.000000	0.000000	4.000000	38.000000	0.000000
3350.952999	-0.190836	0.546165	0.087300	78.461395	7.720684	-7.759757	3.344343	0.000000	3.716903	0.000000	0.000000	0.000000	0.676581	0.162949	1.061972	0.000000	0.000000	4.000000	38.000000	0.000000
3350.956333	-0.190836	0.546165	0.087300	78.461395	7.720684	-7.759757	3.344343	0.000000	3.716903	0.000000	0.000000	0.000000	0.676581	0.162949	1.061972	0.000000	0.000000	4.000000	38.000000	0.000000
3350.959666	-0.190836	0.546165	0.087300	78.591362	4.825031	-11.729355	3.464677	0.000000	3.604999	0.000000	0.000000	0.000000	0.676581	0.162949	1.061972	0.000000	0.000000	4.000000	38.000000	0.000000
3350.962999	-0.188310	0.546728	0.090820	78.591362	4.825031	-11.729355	3.464677	0.000000	3.604999	0.000000	0.000000	0.000000	0.757982	0.168948	1.055762	0.000000	0.000000	4.000000	38.000000	0.000000
3350.966333	-0.188310	0.546728	0.090820	78.591362	4.825031	-11.729355	3.464677	0.000000	3.604999	0.000000	0.000000	0.000000	0.757982	0.168948	1.055762	0.000000	0.000000	4.000000	38.000000	0.000000
3350.969666	-0.188310	0.546728	0.090820	78.651390	2.208936	-15.010638	3.584724	0.000000	3.485650	0.000000	0.000000	0.000000	0.757982	0.168948	1.055762	0.000000	0.000000	4.000000	38.000000	0.000000
3350.972999	-0.185504	0.547293	0.094299	78.651390	2.208936	-15.010638	3.584724	0.000000	3.485650	0.000000	0.000000	0.000000	0.841638	0.169450	1.043918	0.000000	0.000000	4.000000	38.000000	0.000000
3350.976333	-0.185504	0.547293	0.094299	78.651390	2.208936	-15.010638	3.584724	0.000000	3.485650	0.000000	0.000000	0.000000	0.841638	0.169450	1.043918	0.000000	0.000000	4.000000	38.000000	0.000000
3350.979666	-0.185504	0.547293	0.094299	78.648201	0.042009	-17.306484	3.704049	0.000000	3.358574	0.000000	0.000000	0.000000	0.841638	0.169450	1.043918	0.000000	0.000000	4.000000	38.000000	0.000000
3350.982999	-0.182370	0.547816	0.097678	78.648201	0.042009	-17.306484	3.704049	0.000000	3.358574	0.000000	0.000000	0.000000	0.940312	0.156891	1.013585	0.000000	0.000000	4.000000	38.000000	0.000000
3350.986333	-0.182370	0.547816	0.097678	78.648201	0.042009	-17.306484	3.704049	0.000000	3.358574	0.000000	0.000000	0.000000	0.940312	0.156891	1.013585	0.000000	0.000000	4.000000	38.000000	0.000000
3350.989666	-0.182370	0.547816	0.097678	78.598686	-1.832056	-19.070971	3.822346	0.000000	3.223301	0.000000	0.000000	0.000000	0.940312	0.156891	1.013585	0.000000	0.000000	4.000000	38.000000	0.000000
3350.992999	-0.179027	0.548354	0.100964	78.598686	-1.832056	-19.070971	3.822346	0.000000	3.223301	0.000000	0.000000	0.000000	1.002819	0.161370	0.985772	0.000000	0.000000	4.000000	38.000000	0.000000
3350.996333	-0.179027	0.548354	0.100964	78.598686	-1.832056	-19.070971	3.822346	0.000000	3.223301	0.000000	0.000000	0.000000	1.002819	0.161370	0.985772	0.000000	0.000000	4.000000	38.000000	0.000000
3350.999666	-0.179027	0.548354	0.100964	78.484245	-3.839099	-21.033195	3.937302	0.000000	3.081826	0.000000	0.000000	0.000000	1.002819	0.161370	0.985772	0.000000	0.000000	4.000000	38.000000	0.000000
3351.002999	-0.175511	0.548862	0.104171	78.484245	-3.839099	-21.033195	3.937302	0.000000	3.081826	0.000000	0.000000	0.000000	1.054820	0.152370	0.962130	0.000000	0.000000	4.000000	38.000000	0.000000
3351.006333	-0.175511	0.548862	0.104171	78.484245	-3.839099	-21.033195	3.937302	0.000000	3.081826	0.000000	0.000000	0.000000	1.054820	0.152370	0.962130	0.000000	0.000000	4.000000	38.000000	0.000000
3351.009666	-0.175511	0.548862	0.104171	78.272568	-6.160523	-23.497028	4.048293	0.000000	2.934506	0.000000	0.000000	0.000000	1.054820	0.152370	0.962130	0.000000	0.000000	4.000000	38.000000	0.000000
3351.012999	-0.171920	0.549332	0.107329	78.272568	-6.160523	-23.497028	4.048293	0.000000	2.934506	0.000000	0.000000	0.000000	1.077416	0.141086	0.947261	0.000000	0.000000	4.000000	38.000000	0.000000
3351.016333	-0.171920	0.549332	0.107329	78.272568	-6.160523	-23.497028	4.048293	0.000000	2.934506	0.000000	0.000000	0.000000	1.077416	0.141086	0.947261	0.000000	0.000000	4.000000	38.000000	0.000000
3351.019666	-0.171920	0.549332	0.107329	77.983742	-8.759507	-26.453276	4.153681	0.000000	2.783332	0.000000	0.000000	0.000000	1.077416	0.141086	0.947261	0.000000	0.000000	4.000000	38.000000	0.000000
3351.022999	-0.168247	0.549778	0.110415	77.983742	-8.759507	-26.453276	4.153681	0.000000	2.783332	0.000000	0.000000	0.000000	1.101645	0.133705	0.926068	0.000000	0.000000	4.000000	38.000000	0.000000
3351.026333	-0.168247	0.549778	0.110415	77.983742	-8.759507	-26.453276	4.153681	0.000000	2.783332	0.000000	0.000000	0.000000	1.101645	0.133705	0.926068	0.000000	0.000000	4.000000	38.000000	0.000000
3351.029666	-0.168247	0.549778	0.110415	77.660965	-11.388107	-29.529308	4.253135	0.000000	2.628848	0.000000	0.000000	0.000000	1.101645	0.133705	0.926068	0.000000	0.000000	4.000000	38.000000	0.000000
3351.032999	-0.164501	0.550185	0.113451	77.660965	-11.388107	-29.529308	4.253135	0.000000	2.628848	0.000000	0.000000	0.000000	1.123786	0.122284	0.910707	0.000000	0.000000	4.000000	38.000000	0.000000
3351.036333	-0.164501	0.550185	0.113451	77.660965	-11.388107	-29.529308	4.253135	0.000000	2.628848	0.000000	0.000000	0.000000	1.123786	0.122284	0.910707	0.000000	0.000000	4.000000	38.000000	0.000000
3351.039666	-0.164501	0.550185	0.113451	77.327347	-13.899911	-32.374443	4.346615	0.000000	2.471222	0.000000	0.000000	0.000000	1.123786	0.122284	0.910707	0.000000	0.000000	4.000000	38.000000	0.000000
3351.042999	-0.160644	0.550581	0.116402	77.327347	-13.899911	-32.374443	4.346615	0.000000	2.471222	0.000000	0.000000	0.000000	1.157339	0.118792	0.885194	0.000000	0.000000	4.000000	38.000000	0.000000
3351.046333	-0.160644	0.550581	0.116402	77.327347	-13.899911	-32.374443	4.346615	0.000000	2.471222	0.000000	0.000000	0.000000	1.157339	0.118792	0.885194	0.000000	0.000000	4.000000	38.000000	0.000000
3351.049666	-0.160644	0.550581	0.116402	77.021683	-16.111343	-34.750137	4.434294	0.000000	2.310204	0.000000	0.000000	0.000000	1.157339	0.118792	0.885194	0.000000	0.000000	4.000000	38.000000	0.000000
3351.052999	-0.156675	0.550916	0.119156	77.021683	-16.111343	-34.750137	4.434294	0.000000	2.310204	0.000000	0.000000	0.000000	1.190663	0.100311	0.826340	0.000000	0.000000	4.000000	38.000000	0.000000
3351.056333	-0.156675	0.550916	0.119156	77.021683	-16.111343	-34.750137	4.434294	0.000000	2.310204	0.000000	0.000000	0.000000	1.190663	0.100311	0.826340	0.000000	0.000000	4.000000	38.000000	0.000000
3351.059666	-0.156675	0.550916	0.119156	76.760757	-17.923212	-36.692562	4.515277	0.000000	2.147620	0.000000	0.000000	0.000000	1.190663	0.100311	0.826340	0.000000	0.000000	4.000000	38.000000	0.000000
3351.062999	-0.152543	0.551221	0.121723	76.760757	-17.923212	-36.692562	4.515277	0.000000	2.147620	0.000000	0.000000	0.000000	1.239610	0.091549	0.770087	0.000000	0.000000	4.000000	38.000000	0.000000
3351.066333	-0.152543	0.551221	0.121723	76.760757	-17.923212	-36.692562	4.515277	0.000000	2.147620	0.000000	0.000000	0.000000	1.239610	0.091549	0.770087	0.000000	0.000000	4.000000	38.000000	0.000000
3351.069666	-0.152543	0.551221	0.121723	76.556244	-19.367540	-38.343422	4.590580	0.000000	1.981559	0.000000	0.000000	0.000000	1.239610	0.091549	0.770087	0.000000	0.000000	4.000000	38.000000	0.000000
3351.072999	-0.148381	0.551458	0.124034	76.556244	-19.367540	-38.343422	4.590580	0.000000	1.981559	0.000000	0.000000	0.000000	1.248445	0.071298	0.693379	0.000000	0.000000	4.000000	38.000000	0.000000
3351.076333	-0.148381	0.551458	0.124034	76.556244	-19.367540	-38.343422	4.590580	0.000000	1.981559	0.000000	0.000000	0.000000	1.248445	0.071298	0.693379	0.000000	0.000000	4.000000	38.000000	0.000000
3351.079666	-0.148381	0.551458	0.124034	76.406204	-20.547169	-39.801525	4.658174	0.000000	1.816981	0.000000	0.000000	0.000000	1.248445	0.071298	0.693379	0.000000	0.000000	4.000000	38.000000	0.000000
3351.082999	-0.144213	0.551688	0.126038	76.406204	-20.547169	-39.801525	4.658174	0.000000	1.816981	0.000000	0.000000	0.000000	1.250558	0.068944	0.601091	0.000000	0.000000	4.000000	38.000000	0.000000
3351.086333	-0.144213	0.551688	0.126038	76.406204	-20.547169	-39.801525	4.658174	0.000000	1.816981	0.000000	0.000000	0.000000	1.250558	0.068944	0.601091	0.000000	0.000000	4.000000	38.000000	0.000000
3351.089666	-0.144213	0.551688	0.126038	76.284874	-21.520952	-40.947453	4.718130	0.000000	1.655067	0.000000	0.000000	0.000000	1.250558	0.068944	0.601091	0.000000	0.000000	4.000000	38.000000	0.000000
3351.092999	-0.140014	0.551858	0.127731	76.284874	-21.520952	-40.947453	4.718130	0.000000	1.655067	0.000000	0.000000	0.000000	1.259619	0.050988	0.507993	0.000000	0.000000	4.000000	38.000000	0.000000
3351.096333	-0.140014	0.551858	0.127731	76.284874	-21.520952	-40.947453	4.718130	0.000000	1.655067	0.000000	0.000000	0.000000	1.259619	0.050988	0.507993	0.000000	0.000000	4.000000	38.000000	0.000000
3351.099666	-0.140014	0.551858	0.127731	76.184029	-22.304277	-41.700199	4.771357	0.000000	1.494708	0.000000	0.000000	0.000000	1.259619	0.050988	0.507993	0.000000	0.000000	4.000000	38.000000	0.000000
3351.102999	-0.135766	0.552020	0.129131	76.184029	-22.304277	-41.700199	4.771357	0.000000	1.494708	0.000000	0.000000	0.000000	1.274258	0.048714	0.420031	0.000000	0.000000	4.000000	38.000000	0.000000
3351.106333	-0.135766	0.552020	0.129131	76.184029	-22.304277	-41.700199	4.771357	0.000000	1.494708	0.000000	0.000000	0.000000	1.274258	0.048714	0.420031	0.000000	0.000000	4.000000	38.000000	0.000000
3351.109666	-0.135766	0.552020	0.129131	76.106056	-22.866426	-42.080395	4.818583	0.000000	1.334638	0.000000	0.000000	0.000000	1.274258	0.048714	0.420031	0.000000	0.000000	4.000000	38.000000	0.000000
3351.112999	-0.131436	0.552183	0.130188	76.106056	-22.866426	-42.080395	4.818583	0.000000	1.334638	0.000000	0.000000	0.000000	1.299183	0.048748	0.316888	0.000000	0.000000	4.000000	38.000000	0.000000
3351.116333	-0.131436	0.552183	0.130188	76.106056	-22.866426	-42.080395	4.818583	0.000000	1.334638	0.000000	0.000000	0.000000	1.299183	0.048748	0.316888	0.000000	0.000000	4.000000	38.000000	0.000000
3351.119666	-0.131436	0.552183	0.130188	76.051285	-23.267799	-42.203575	4.860315	0.000000	1.173599	0.000000	0.000000	0.000000	1.299183	0.048748	0.316888	0.000000	0.000000	4.000000	38.000000	0.000000
3351.122999	-0.127040	0.552371	0.130950	76.051285	-23.267799	-42.203575	4.860315	0.000000	1.173599	0.000000	0.000000	0.000000	1.318621	0.056272	0.228706	0.000000	0.000000	4.000000	38.000000	0.000000
3351.126333	-0.127040	0.552371	0.130950	76.051285	-23.267799	-42.203575	4.860315	0.000000	1.173599	0.000000	0.000000	0.000000	1.318621	0.056272	0.228706	0.000000	0.000000	4.000000	38.000000	0.000000
3351.129666	-0.127040	0.552371	0.130950	76.004562	-23.633039	-42.188625	4.896692	0.000000	1.011139	0.000000	0.000000	0.000000	1.318621	0.056272	0.228706	0.000000	0.000000	4.000000	38.000000	0.000000
3351.132999	-0.122625	0.552608	0.131463	76.004562	-23.633039	-42.188625	4.896692	0.000000	1.011139	0.000000	0.000000	0.000000	1.324643	0.071227	0.153789	0.000000	0.000000	4.000000	38.000000	0.000000
3351.136333	-0.122625	0.552608	0.131463	76.004562	-23.633039	-42.188625	4.896692	0.000000	1.011139	0.000000	0.000000	0.000000	1.324643	0.071227	0.153789	0.000000	0.000000	4.000000	38.000000	0.000000
3351.139666	-0.122625	0.552608	0.131463	75.964737	-24.038794	-42.254696	4.927558	0.000000	0.848042	0.000000	0.000000	0.000000	1.324643	0.071227	0.153789	0.000000	0.000000	4.000000	38.000000	0.000000
3351.142999	-0.118240	0.552870	0.131662	75.964737	-24.038794	-42.254696	4.927558	0.000000	0.848042	0.000000	0.000000	0.000000	1.315535	0.078503	0.059816	0.000000	0.000000	4.000000	38.000000	0.000000
3351.146333	-0.118240	0.552870	0.131662	75.964737	-24.038794	-42.254696	4.927558	0.000000	0.848042	0.000000	0.000000	0.000000	1.315535	0.078503	0.059816	0.000000	0.000000	4.000000	38.000000	0.000000
3351.149666	-0.118240	0.552870	0.131662	75.929237	-24.505203	-42.518356	4.952700	0.000000	0.686124	0.000000	0.000000	0.000000	1.315535	0.078503	0.059816	0.000000	0.000000	4.000000	38.000000	0.000000
3351.152999	-0.113813	0.553193	0.131596	75.929237	-24.505203	-42.518356	4.952700	0.000000	0.686124	0.000000	0.000000	0.000000	1.328003	0.097104	-0.019942	0.000000	0.000000	4.000000	38.000000	0.000000
3351.156333	-0.113813	0.553193	0.131596	75.929237	-24.505203	-42.518356	4.952700	0.000000	0.686124	0.000000	0.000000	0.000000	1.328003	0.097104	-0.019942	0.000000	0.000000	4.000000	38.000000	0.000000
3351.159666	-0.113813	0.553193	0.131596	75.903015	-24.969934	-42.600124	4.972681	0.000000	0.521967	0.000000	0.000000	0.000000	1.328003	0.097104	-0.019942	0.000000	0.000000	4.000000	38.000000	0.000000
3351.162999	-0.109435	0.553545	0.131251	75.903015	-24.969934	-42.600124	4.972681	0.000000	0.521967	0.000000	0.000000	0.000000	1.313506	0.105568	-0.103326	0.000000	0.000000	4.000000	38.000000	0.000000
3351.166333	-0.109435	0.553545	0.131251	75.903015	-24.969934	-42.600124	4.972681	0.000000	0.521967	0.000000	0.000000	0.000000	1.313506	0.105568	-0.103326	0.000000	0.000000	4.000000	38.000000	0.000000
3351.169666	-0.109435	0.553545	0.131251	75.884933	-25.481337	-42.529217	4.987132	0.000000	0.358494	0.000000	0.000000	0.000000	1.313506	0.105568	-0.103326	0.000000	0.000000	4.000000	38.000000	0.000000
3351.172999	-0.105038	0.553893	0.130551	75.884933	-25.481337	-42.529217	4.987132	0.000000	0.358494	0.000000	0.000000	0.000000	1.319050	0.104349	-0.210194	0.000000	0.000000	4.000000	38.000000	0.000000
3351.176333	-0.105038	0.553893	0.130551	75.884933	-25.481337	-42.529217	4.987132	0.000000	0.358494	0.000000	0.000000	0.000000	1.319050	0.104349	-0.210194	0.000000	0.000000	4.000000	38.000000	0.000000
3351.179666	-0.105038	0.553893	0.130551	75.886894	-26.049417	-42.386318	4.996281	0.000000	0.192808	0.000000	0.000000	0.000000	1.319050	0.104349	-0.210194	0.000000	0.000000	4.000000	38.000000	0.000000
3351.182999	-0.100657	0.554235	0.129487	75.886894	-26.049417	-42.386318	4.996281	0.000000	0.192808	0.000000	0.000000	0.000000	1.314267	0.102623	-0.319110	0.000000	0.000000	4.000000	38.000000	0.000000
3351.186333	-0.100657	0.554235	0.129487	75.886894	-26.049417	-42.386318	4.996281	0.000000	0.192808	0.000000	0.000000	0.000000	1.314267	0.102623	-0.319110	0.000000	0.000000	4.000000	38.000000	0.000000
3351.189666	-0.100657	0.554235	0.129487	75.890610	-26.757421	-42.411667	4.999935	0.000000	0.025373	0.000000	0.000000	0.000000	1.314267	0.102623	-0.319110	0.000000	0.000000	4.000000	38.000000	0.000000
3351.192999	-0.096295	0.554583	0.128038	75.890610	-26.757421	-42.411667	4.999935	0.000000	0.025373	0.000000	0.000000	0.000000	1.308635	0.104354	-0.434810	0.000000	0.000000	4.000000	38.000000	0.000000
3351.196333	-0.096295	0.554583	0.128038	75.890610	-26.757421	-42.411667	4.999935	0.000000	0.025373	0.000000	0.000000	0.000000	1.308635	0.104354	-0.434810	0.000000	0.000000	4.000000	38.000000	0.000000
3351.199666	-0.096295	0.554583	0.128038	75.889740	-27.639080	-42.829277	4.997909	0.000000	-0.144624	0.000000	0.000000	0.000000	1.308635	0.104354	-0.434810	0.000000	0.000000	4.000000	38.000000	0.000000
3351.202999	-0.091957	0.554966	0.126195	75.889740	-27.639080	-42.829277	4.997909	0.000000	-0.144624	0.000000	0.000000	0.000000	1.301306	0.115043	-0.552747	0.000000	0.000000	4.000000	38.000000	0.000000
3351.206333	-0.091957	0.554966	0.126195	75.889740	-27.639080	-42.829277	4.997909	0.000000	-0.144624	0.000000	0.000000	0.000000	1.301306	0.115043	-0.552747	0.000000	0.000000	4.000000	38.000000	0.000000
3351.209666	-0.091957	0.554966	0.126195	75.880959	-28.697351	-43.541260	4.989876	0.000000	-0.318016	0.000000	0.000000	0.000000	1.301306	0.115043	-0.552747	0.000000	0.000000	4.000000	38.000000	0.000000
3351.212999	-0.087742	0.555376	0.124003	75.880959	-28.697351	-43.541260	4.989876	0.000000	-0.318016	0.000000	0.000000	0.000000	1.264605	0.122803	-0.657769	0.000000	0.000000	4.000000	38.000000	0.000000
3351.216333	-0.087742	0.555376	0.124003	75.880959	-28.697351	-43.541260	4.989876	0.000000	-0.318016	0.000000	0.000000	0.000000	1.264605	0.122803	-0.657769	0.000000	0.000000	4.000000	38.000000	0.000000
3351.219666	-0.087742	0.555376	0.124003	75.848740	-29.975292	-44.315884	4.975748	0.000000	-0.491869	0.000000	0.000000	0.000000	1.264605	0.122803	-0.657769	0.000000	0.000000	4.000000	38.000000	0.000000
3351.222999	-0.083716	0.555802	0.121510	75.848740	-29.975292	-44.315884	4.975748	0.000000	-0.491869	0.000000	0.000000	0.000000	1.207667	0.127765	-0.747750	0.000000	0.000000	4.000000	38.000000	0.000000
3351.226333	-0.083716	0.555802	0.121510	75.848740	-29.975292	-44.315884	4.975748	0.000000	-0.491869	0.000000	0.000000	0.000000	1.207667	0.127765	-0.747750	0.000000	0.000000	4.000000	38.000000	0.000000
3351.229666	-0.083716	0.555802	0.121510	75.791306	-31.409275	-45.045326	4.955699	0.000000	-0.664115	0.000000	0.000000	0.000000	1.207667	0.127765	-0.747750	0.000000	0.000000	4.000000	38.000000	0.000000
3351.232999	-0.079918	0.556235	0.118774	75.791306	-31.409275	-45.045326	4.955699	0.000000	-0.664115	0.000000	0.000000	0.000000	1.139532	0.130117	-0.820881	0.000000	0.000000	4.000000	38.000000	0.000000
3351.236333	-0.079918	0.556235	0.118774	75.791306	-31.409275	-45.045326	4.955699	0.000000	-0.664115	0.000000	0.000000	0.000000	1.139532	0.130117	-0.820881	0.000000	0.000000	4.000000	38.000000	0.000000
3351.239666	-0.079918	0.556235	0.118774	75.693832	-32.898315	-45.942177	4.930028	0.000000	-0.833560	0.000000	0.000000	0.000000	1.139532	0.130117	-0.820881	0.000000	0.000000	4.000000	38.000000	0.000000
3351.242999	-0.076320	0.556643	0.115805	75.693832	-32.898315	-45.942177	4.930028	0.000000	-0.833560	0.000000	0.000000	0.000000	1.079333	0.122345	-0.890596	0.000000	0.000000	4.000000	38.000000	0.000000
3351.246333	-0.076320	0.556643	0.115805	75.693832	-32.898315	-45.942177	4.930028	0.000000	-0.833560	0.000000	0.000000	0.000000	1.079333	0.122345	-0.890596	0.000000	0.000000	4.000000	38.000000	0.000000
3351.249666	-0.076320	0.556643	0.115805	75.528290	-34.253502	-46.989120	4.898638	0.000000	-1.001673	0.000000	0.000000	0.000000	1.079333	0.122345	-0.890596	0.000000	0.000000	4.000000	38.000000	0.000000
3351.252999	-0.072906	0.557037	0.112684	75.528290	-34.253502	-46.989120	4.898638	0.000000	-1.001673	0.000000	0.000000	0.000000	1.024382	0.118122	-0.936197	0.000000	0.000000	4.000000	38.000000	0.000000
3351.256333	-0.072906	0.557037	0.112684	75.528290	-34.253502	-46.989120	4.898638	0.000000	-1.001673	0.000000	0.000000	0.000000	1.024382	0.118122	-0.936197	0.000000	0.000000	4.000000	38.000000	0.000000
3351.259666	-0.072906	0.557037	0.112684	75.269669	-35.132793	-47.653637	4.861445	0.000000	-1.168911	0.000000	0.000000	0.000000	1.024382	0.118122	-0.936197	0.000000	0.000000	4.000000	38.000000	0.000000
3351.262999	-0.069673	0.557447	0.109408	75.269669	-35.132793	-47.653637	4.861445	0.000000	-1.168911	0.000000	0.000000	0.000000	0.969919	0.122916	-0.982831	0.000000	0.000000	4.000000	38.000000	0.000000
3351.266333	-0.069673	0.557447	0.109408	75.269669	-35.132793	-47.653637	4.861445	0.000000	-1.168911	0.000000	0.000000	0.000000	0.969919	0.122916	-0.982831	0.000000	0.000000	4.000000	38.000000	0.000000
3351.269666	-0.069673	0.557447	0.109408	74.933975	-35.354546	-47.550472	4.818313	0.000000	-1.335614	0.000000	0.000000	0.000000	0.969919	0.122916	-0.982831	0.000000	0.000000	4.000000	38.000000	0.000000
3351.272999	-0.066545	0.557816	0.106037	74.933975	-35.354546	-47.550472	4.818313	0.000000	-1.335614	0.000000	0.000000	0.000000	0.938125	0.110668	-1.011436	0.000000	0.000000	4.000000	38.000000	0.000000
3351.276333	-0.066545	0.557816	0.106037	74.933975	-35.354546	-47.550472	4.818313	0.000000	-1.335614	0.000000	0.000000	0.000000	0.938125	0.110668	-1.011436	0.000000	0.000000	4.000000	38.000000	0.000000
3351.279666	-0.066545	0.557816	0.106037	74.579315	-35.017242	-46.682812	4.768311	0.000000	-1.504399	0.000000	0.000000	0.000000	0.938125	0.110668	-1.011436	0.000000	0.000000	4.000000	38.000000	0.000000
3351.282999	-0.063570	0.558149	0.102505	74.579315	-35.017242	-46.682812	4.768311	0.000000	-1.504399	0.000000	0.000000	0.000000	0.892563	0.099884	-1.059526	0.000000	0.000000	4.000000	38.000000	0.000000
3351.286333	-0.063570	0.558149	0.102505	74.579315	-35.017242	-46.682812	4.768311	0.000000	-1.504399	0.000000	0.000000	0.000000	0.892563	0.099884	-1.059526	0.000000	0.000000	4.000000	38.000000	0.000000
3351.289666	-0.063570	0.558149	0.102505	74.208870	-34.265072	-45.229515	4.711312	0.000000	-1.674375	0.000000	0.000000	0.000000	0.892563	0.099884	-1.059526	0.000000	0.000000	4.000000	38.000000	0.000000
3351.292999	-0.060783	0.558477	0.098904	74.208870	-34.265072	-45.229515	4.711312	0.000000	-1.674375	0.000000	0.000000	0.000000	0.836279	0.098638	-1.080317	0.000000	0.000000	4.000000	38.000000	0.000000
3351.296333	-0.060783	0.558477	0.098904	74.208870	-34.265072	-45.229515	4.711312	0.000000	-1.674375	0.000000	0.000000	0.000000	0.836279	0.098638	-1.080317	0.000000	0.000000	4.000000	38.000000	0.000000
3351.299666	-0.060783	0.558477	0.098904	73.836555	-33.262810	-43.525528	4.647941	0.000000	-1.842999	0.000000	0.000000	0.000000	0.836279	0.098638	-1.080317	0.000000	0.000000	4.000000	38.000000	0.000000
3351.302999	-0.058238	0.558827	0.095286	73.836555	-33.262810	-43.525528	4.647941	0.000000	-1.842999	0.000000	0.000000	0.000000	0.763295	0.104979	-1.085563	0.000000	0.000000	4.000000	38.000000	0.000000
3351.306333	-0.058238	0.558827	0.095286	73.836555	-33.262810	-43.525528	4.647941	0.000000	-1.842999	0.000000	0.000000	0.000000	0.763295	0.104979	-1.085563	0.000000	0.000000	4.000000	38.000000	0.000000
3351.309666	-0.058238	0.558827	0.095286	73.480789	-32.129978	-41.691158	4.579474	0.000000	-2.007090	0.000000	0.000000	0.000000	0.763295	0.104979	-1.085563	0.000000	0.000000	4.000000	38.000000	0.000000
3351.312999	-0.055931	0.559179	0.091637	73.480789	-32.129978	-41.691158	4.579474	0.000000	-2.007090	0.000000	0.000000	0.000000	0.692084	0.105575	-1.094686	0.000000	0.000000	4.000000	38.000000	0.000000
3351.316333	-0.055931	0.559179	0.091637	73.480789	-32.129978	-41.691158	4.579474	0.000000	-2.007090	0.000000	0.000000	0.000000	0.692084	0.105575	-1.094686	0.000000	0.000000	4.000000	38.000000	0.000000
3351.319666	-0.055931	0.559179	0.091637	73.171120	-31.022074	-39.908203	4.506020	0.000000	-2.166975	0.000000	0.000000	0.000000	0.692084	0.105575	-1.094686	0.000000	0.000000	4.000000	38.000000	0.000000
3351.322999	-0.053862	0.559510	0.088005	73.171120	-31.022074	-39.908203	4.506020	0.000000	-2.166975	0.000000	0.000000	0.000000	0.620792	0.099320	-1.089584	0.000000	0.000000	4.000000	38.000000	0.000000
3351.326333	-0.053862	0.559510	0.088005	73.171120	-31.022074	-39.908203	4.506020	0.000000	-2.166975	0.000000	0.000000	0.000000	0.620792	0.099320	-1.089584	0.000000	0.000000	4.000000	38.000000	0.000000
3351.329666	-0.053862	0.559510	0.088005	72.900650	-30.062658	-38.282375	4.400231	0.000000	-2.306897	0.000000	0.000000	0.000000	0.620792	0.099320	-1.089584	0.000000	0.000000	4.000000	38.000000	0.000000
3351.332999	-0.052000	0.559743	0.084390	72.900650	-30.062658	-38.282375	4.400231	0.000000	-2.306897	0.000000	0.000000	0.000000	0.558711	0.069880	-1.084395	0.000000	0.000000	4.000000	38.000000	0.000000
3351.336333	-0.052000	0.559743	0.084390	72.900650	-30.062658	-38.282375	4.400231	0.000000	-2.306897	0.000000	0.000000	0.000000	0.558711	0.069880	-1.084395	0.000000	0.000000	4.000000	38.000000	0.000000
3351.339666	-0.052000	0.559743	0.084390	72.682060	-29.256723	-36.859337	4.219499	0.000000	-2.400016	0.000000	0.000000	0.000000	0.558711	0.069880	-1.084395	0.000000	0.000000	4.000000	38.000000	0.000000
3351.342999	-0.050302	0.559839	0.080664	72.682060	-29.256723	-36.859337	4.219499	0.000000	-2.400016	0.000000	0.000000	0.000000	0.509207	0.028820	-1.117852	0.000000	0.000000	4.000000	38.000000	0.000000
3351.346333	-0.050302	0.559839	0.080664	72.682060	-29.256723	-36.859337	4.219499	0.000000	-2.400016	0.000000	0.000000	0.000000	0.509207	0.028820	-1.117852	0.000000	0.000000	4.000000	38.000000	0.000000
3351.349666	-0.050302	0.559839	0.080664	72.519020	-28.606230	-35.639011	4.033190	0.000000	-2.484884	0.000000	0.000000	0.000000	0.509207	0.028820	-1.117852	0.000000	0.000000	4.000000	38.000000	0.000000
3351.352999	-0.048798	0.559797	0.076886	72.519020	-28.606230	-35.639011	4.033190	0.000000	-2.484884	0.000000	0.000000	0.000000	0.451181	-0.012804	-1.133356	0.000000	0.000000	4.000000	38.000000	0.000000
3351.356333	-0.048798	0.559797	0.076886	72.519020	-28.606230	-35.639011	4.033190	0.000000	-2.484884	0.000000	0.000000	0.000000	0.451181	-0.012804	-1.133356	0.000000	0.000000	4.000000	38.000000	0.000000
3351.359666	-0.048798	0.559797	0.076886	72.400719	-28.135080	-34.663048	3.844297	0.000000	-2.560080	0.000000	0.000000	0.000000	0.451181	-0.012804	-1.133356	0.000000	0.000000	4.000000	38.000000	0.000000
3351.362999	-0.047503	0.559650	0.072988	72.400719	-28.135080	-34.663048	3.844297	0.000000	-2.560080	0.000000	0.000000	0.000000	0.388494	-0.044056	-1.169387	0.000000	0.000000	4.000000	38.000000	0.000000
3351.366333	-0.047503	0.559650	0.072988	72.400719	-28.135080	-34.663048	3.844297	0.000000	-2.560080	0.000000	0.000000	0.000000	0.388494	-0.044056	-1.169387	0.000000	0.000000	4.000000	38.000000	0.000000
3351.369666	-0.047503	0.559650	0.072988	72.267654	-27.814413	-33.844868	3.649399	0.000000	-2.624829	0.000000	0.000000	0.000000	0.388494	-0.044056	-1.169387	0.000000	0.000000	4.000000	38.000000	0.000000
3351.372999	-0.046547	0.559433	0.069055	72.267654	-27.814413	-33.844868	3.649399	0.000000	-2.624829	0.000000	0.000000	0.000000	0.286998	-0.064925	-1.179805	0.000000	0.000000	4.000000	38.000000	0.000000
3351.376333	-0.046547	0.559433	0.069055	72.267654	-27.814413	-33.844868	3.649399	0.000000	-2.624829	0.000000	0.000000	0.000000	0.286998	-0.064925	-1.179805	0.000000	0.000000	4.000000	38.000000	0.000000
3351.379666	-0.046547	0.559433	0.069055	72.067657	-27.467113	-32.988472	3.452765	0.000000	-2.672662	0.000000	0.000000	0.000000	0.286998	-0.064925	-1.179805	0.000000	0.000000	4.000000	38.000000	0.000000
3351.382999	-0.046052	0.559193	0.065153	72.067657	-27.467113	-32.988472	3.452765	0.000000	-2.672662	0.000000	0.000000	0.000000	0.148539	-0.072141	-1.170822	0.000000	0.000000	4.000000	38.000000	0.000000
3351.386333	-0.046052	0.559193	0.065153	72.067657	-27.467113	-32.988472	3.452765	0.000000	-2.672662	0.000000	0.000000	0.000000	0.148539	-0.072141	-1.170822	0.000000	0.000000	4.000000	38.000000	0.000000
3351.389666	-0.046052	0.559193	0.065153	71.769745	-26.903973	-31.949959	3.257628	0.000000	-2.697418	0.000000	0.000000	0.000000	0.148539	-0.072141	-1.170822	0.000000	0.000000	4.000000	38.000000	0.000000
3351.392999	-0.045920	0.558953	0.061410	71.769745	-26.903973	-31.949959	3.257628	0.000000	-2.697418	0.000000	0.000000	0.000000	0.039439	-0.072078	-1.122748	0.000000	0.000000	4.000000	38.000000	0.000000
3351.396333	-0.045920	0.558953	0.061410	71.769745	-26.903973	-31.949959	3.257628	0.000000	-2.697418	0.000000	0.000000	0.000000	0.039439	-0.072078	-1.122748	0.000000	0.000000	4.000000	38.000000	0.000000
3351.399666	-0.045920	0.558953	0.061410	71.420509	-26.066338	-30.815287	3.070503	0.000000	-2.703992	0.000000	0.000000	0.000000	0.039439	-0.072078	-1.122748	0.000000	0.000000	4.000000	38.000000	0.000000
3351.402999	-0.046003	0.558694	0.057889	71.420509	-26.066338	-30.815287	3.070503	0.000000	-2.703992	0.000000	0.000000	0.000000	-0.024753	-0.077598	-1.056410	0.000000	0.000000	4.000000	38.000000	0.000000
3351.406333	-0.046003	0.558694	0.057889	71.420509	-26.066338	-30.815287	3.070503	0.000000	-2.703992	0.000000	0.000000	0.000000	-0.024753	-0.077598	-1.056410	0.000000	0.000000	4.000000	38.000000	0.000000
3351.409666	-0.046003	0.558694	0.057889	71.059639	-25.079607	-29.716125	2.894435	0.000000	-2.699866	0.000000	0.000000	0.000000	-0.024753	-0.077598	-1.056410	0.000000	0.000000	4.000000	38.000000	0.000000
3351.412999	-0.046244	0.558411	0.054555	71.059639	-25.079607	-29.716125	2.894435	0.000000	-2.699866	0.000000	0.000000	0.000000	-0.072305	-0.084881	-1.000120	0.000000	0.000000	4.000000	38.000000	0.000000
3351.416333	-0.046244	0.558411	0.054555	71.059639	-25.079607	-29.716125	2.894435	0.000000	-2.699866	0.000000	0.000000	0.000000	-0.072305	-0.084881	-1.000120	0.000000	0.000000	4.000000	38.000000	0.000000
3351.419666	-0.046244	0.558411	0.054555	70.746048	-24.011803	-28.444979	2.727748	0.000000	-2.687815	0.000000	0.000000	0.000000	-0.072305	-0.084881	-1.000120	0.000000	0.000000	4.000000	38.000000	0.000000
3351.422999	-0.046535	0.558026	0.051310	70.746048	-24.011803	-28.444979	2.727748	0.000000	-2.687815	0.000000	0.000000	0.000000	-0.087264	-0.115519	-0.973543	0.000000	0.000000	4.000000	38.000000	0.000000
3351.426333	-0.046535	0.558026	0.051310	70.746048	-24.011803	-28.444979	2.727748	0.000000	-2.687815	0.000000	0.000000	0.000000	-0.087264	-0.115519	-0.973543	0.000000	0.000000	4.000000	38.000000	0.000000
3351.429666	-0.046535	0.558026	0.051310	70.493164	-22.954363	-27.090063	2.565491	0.000000	-2.673271	0.000000	0.000000	0.000000	-0.087264	-0.115519	-0.973543	0.000000	0.000000	4.000000	38.000000	0.000000
3351.432999	-0.046900	0.557559	0.048169	70.493164	-22.954363	-27.090063	2.565491	0.000000	-2.673271	0.000000	0.000000	0.000000	-0.109735	-0.140063	-0.942297	0.000000	0.000000	4.000000	38.000000	0.000000
3351.436333	-0.046900	0.557559	0.048169	70.493164	-22.954363	-27.090063	2.565491	0.000000	-2.673271	0.000000	0.000000	0.000000	-0.109735	-0.140063	-0.942297	0.000000	0.000000	4.000000	38.000000	0.000000
3351.439666	-0.046900	0.557559	0.048169	70.298470	-21.990828	-25.754389	2.408441	0.000000	-2.654982	0.000000	0.000000	0.000000	-0.109735	-0.140063	-0.942297	0.000000	0.000000	4.000000	38.000000	0.000000
3351.442999	-0.047548	0.556969	0.045037	70.298470	-21.990828	-25.754389	2.408441	0.000000	-2.654982	0.000000	0.000000	0.000000	-0.194193	-0.177097	-0.939570	0.000000	0.000000	4.000000	38.000000	0.000000
3351.446333	-0.047548	0.556969	0.045037	70.298470	-21.990828	-25.754389	2.408441	0.000000	-2.654982	0.000000	0.000000	0.000000	-0.194193	-0.177097	-0.939570	0.000000	0.000000	4.000000	38.000000	0.000000
3351.449666	-0.047548	0.556969	0.045037	70.149277	-21.174061	-24.531649	2.251846	0.000000	-2.622617	0.000000	0.000000	0.000000	-0.194193	-0.177097	-0.939570	0.000000	0.000000	4.000000	38.000000	0.000000
3351.452999	-0.048422	0.556339	0.041901	70.149277	-21.174061	-24.531649	2.251846	0.000000	-2.622617	0.000000	0.000000	0.000000	-0.262414	-0.188782	-0.940707	0.000000	0.000000	4.000000	38.000000	0.000000
3351.456333	-0.048422	0.556339	0.041901	70.149277	-21.174061	-24.531649	2.251846	0.000000	-2.622617	0.000000	0.000000	0.000000	-0.262414	-0.188782	-0.940707	0.000000	0.000000	4.000000	38.000000	0.000000
3351.459666	-0.048422	0.556339	0.041901	70.051376	-20.465719	-23.359875	2.095062	0.000000	-2.578881	0.000000	0.000000	0.000000	-0.262414	-0.188782	-0.940707	0.000000	0.000000	4.000000	38.000000	0.000000
3351.462999	-0.049571	0.555680	0.038796	70.051376	-20.465719	-23.359875	2.095062	0.000000	-2.578881	0.000000	0.000000	0.000000	-0.344680	-0.197817	-0.931431	0.000000	0.000000	4.000000	38.000000	0.000000
3351.466333	-0.049571	0.555680	0.038796	70.051376	-20.465719	-23.359875	2.095062	0.000000	-2.578881	0.000000	0.000000	0.000000	-0.344680	-0.197817	-0.931431	0.000000	0.000000	4.000000	38.000000	0.000000
3351.469666	-0.049571	0.555680	0.038796	70.015663	-19.746197	-22.049347	1.939823	0.000000	-2.521434	0.000000	0.000000	0.000000	-0.344680	-0.197817	-0.931431	0.000000	0.000000	4.000000	38.000000	0.000000
3351.472999	-0.050964	0.554974	0.035706	70.015663	-19.746197	-22.049347	1.939823	0.000000	-2.521434	0.000000	0.000000	0.000000	-0.417954	-0.211848	-0.927197	0.000000	0.000000	4.000000	38.000000	0.000000
3351.476333	-0.050964	0.554974	0.035706	70.015663	-19.746197	-22.049347	1.939823	0.000000	-2.521434	0.000000	0.000000	0.000000	-0.417954	-0.211848	-0.927197	0.000000	0.000000	4.000000	38.000000	0.000000
3351.479666	-0.050964	0.554974	0.035706	70.053101	-18.899954	-20.425465	1.785291	0.000000	-2.451775	0.000000	0.000000	0.000000	-0.417954	-0.211848	-0.927197	0.000000	0.000000	4.000000	38.000000	0.000000
3351.482999	-0.052488	0.554220	0.032703	70.053101	-18.899954	-20.425465	1.785291	0.000000	-2.451775	0.000000	0.000000	0.000000	-0.457080	-0.226032	-0.900696	0.000000	0.000000	4.000000	38.000000	0.000000
3351.486333	-0.052488	0.554220	0.032703	70.053101	-18.899954	-20.425465	1.785291	0.000000	-2.451775	0.000000	0.000000	0.000000	-0.457080	-0.226032	-0.900696	0.000000	0.000000	4.000000	38.000000	0.000000
3351.489666	-0.052488	0.554220	0.032703	70.153938	-17.874109	-18.423531	1.635175	0.000000	-2.375595	0.000000	0.000000	0.000000	-0.457080	-0.226032	-0.900696	0.000000	0.000000	4.000000	38.000000	0.000000
3351.492999	-0.054097	0.553438	0.029812	70.153938	-17.874109	-18.423531	1.635175	0.000000	-2.375595	0.000000	0.000000	0.000000	-0.482529	-0.234588	-0.867550	0.000000	0.000000	4.000000	38.000000	0.000000
3351.496333	-0.054097	0.553438	0.029812	70.153938	-17.874109	-18.423531	1.635175	0.000000	-2.375595	0.000000	0.000000	0.000000	-0.482529	-0.234588	-0.867550	0.000000	0.000000	4.000000	38.000000	0.000000
3351.499666	-0.054097	0.553438	0.029812	70.292618	-16.706343	-16.389179	1.490583	0.000000	-2.295173	0.000000	0.000000	0.000000	-0.482529	-0.234588	-0.867550	0.000000	0.000000	4.000000	38.000000	0.000000
3351.502999	-0.055811	0.552612	0.027010	70.292618	-16.706343	-16.389179	1.490583	0.000000	-2.295173	0.000000	0.000000	0.000000	-0.514221	-0.248092	-0.840632	0.000000	0.000000	4.000000	38.000000	0.000000
3351.506333	-0.055811	0.552612	0.027010	70.292618	-16.706343	-16.389179	1.490583	0.000000	-2.295173	0.000000	0.000000	0.000000	-0.514221	-0.248092	-0.840632	0.000000	0.000000	4.000000	38.000000	0.000000
3351.509666	-0.055811	0.552612	0.027010	70.402222	-15.488783	-14.794768	1.350478	0.000000	-2.209470	0.000000	0.000000	0.000000	-0.514221	-0.248092	-0.840632	0.000000	0.000000	4.000000	38.000000	0.000000
3351.512999	-0.057598	0.551791	0.024420	70.402222	-15.488783	-14.794768	1.350478	0.000000	-2.209470	0.000000	0.000000	0.000000	-0.536236	-0.246118	-0.776985	0.000000	0.000000	4.000000	38.000000	0.000000
3351.516333	-0.057598	0.551791	0.024420	70.402222	-15.488783	-14.794768	1.350478	0.000000	-2.209470	0.000000	0.000000	0.000000	-0.536236	-0.246118	-0.776985	0.000000	0.000000	4.000000	38.000000	0.000000
3351.519666	-0.057598	0.551791	0.024420	70.436783	-14.276196	-13.451686	1.220980	0.000000	-2.120097	0.000000	0.000000	0.000000	-0.536236	-0.246118	-0.776985	0.000000	0.000000	4.000000	38.000000	0.000000
3351.522999	-0.059479	0.550943	0.022003	70.436783	-14.276196	-13.451686	1.220980	0.000000	-2.120097	0.000000	0.000000	0.000000	-0.564319	-0.254332	-0.724862	0.000000	0.000000	4.000000	38.000000	0.000000
3351.526333	-0.059479	0.550943	0.022003	70.436783	-14.276196	-13.451686	1.220980	0.000000	-2.120097	0.000000	0.000000	0.000000	-0.564319	-0.254332	-0.724862	0.000000	0.000000	4.000000	38.000000	0.000000
3351.529666	-0.059479	0.550943	0.022003	70.344444	-13.100361	-12.374219	1.100170	0.000000	-2.026044	0.000000	0.000000	0.000000	-0.564319	-0.254332	-0.724862	0.000000	0.000000	4.000000	38.000000	0.000000
3351.532999	-0.061525	0.550112	0.019765	70.344444	-13.100361	-12.374219	1.100170	0.000000	-2.026044	0.000000	0.000000	0.000000	-0.613660	-0.249321	-0.671596	0.000000	0.000000	4.000000	38.000000	0.000000
3351.536333	-0.061525	0.550112	0.019765	70.344444	-13.100361	-12.374219	1.100170	0.000000	-2.026044	0.000000	0.000000	0.000000	-0.613660	-0.249321	-0.671596	0.000000	0.000000	4.000000	38.000000	0.000000
3351.539666	-0.061525	0.550112	0.019765	70.147255	-12.001595	-11.453426	0.988237	0.000000	-1.923767	0.000000	0.000000	0.000000	-0.613660	-0.249321	-0.671596	0.000000	0.000000	4.000000	38.000000	0.000000
3351.542999	-0.063712	0.549350	0.017695	70.147255	-12.001595	-11.453426	0.988237	0.000000	-1.923767	0.000000	0.000000	0.000000	-0.656084	-0.228608	-0.620783	0.000000	0.000000	4.000000	38.000000	0.000000
3351.546333	-0.063712	0.549350	0.017695	70.147255	-12.001595	-11.453426	0.988237	0.000000	-1.923767	0.000000	0.000000	0.000000	-0.656084	-0.228608	-0.620783	0.000000	0.000000	4.000000	38.000000	0.000000
3351.549666	-0.063712	0.549350	0.017695	69.890968	-10.972075	-10.519940	0.884773	0.000000	-1.814420	0.000000	0.000000	0.000000	-0.656084	-0.228608	-0.620783	0.000000	0.000000	4.000000	38.000000	0.000000
3351.552999	-0.066070	0.548638	0.015838	69.890968	-10.972075	-10.519940	0.884773	0.000000	-1.814420	0.000000	0.000000	0.000000	-0.707578	-0.213550	-0.557361	0.000000	0.000000	4.000000	38.000000	0.000000
3351.556333	-0.066070	0.548638	0.015838	69.890968	-10.972075	-10.519940	0.884773	0.000000	-1.814420	0.000000	0.000000	0.000000	-0.707578	-0.213550	-0.557361	0.000000	0.000000	4.000000	38.000000	0.000000
3351.559666	-0.066070	0.548638	0.015838	69.615967	-9.982414	-9.378457	0.791880	0.000000	-1.696490	0.000000	0.000000	0.000000	-0.707578	-0.213550	-0.557361	0.000000	0.000000	4.000000	38.000000	0.000000
3351.562999	-0.068588	0.548027	0.014247	69.615967	-9.982414	-9.378457	0.791880	0.000000	-1.696490	0.000000	0.000000	0.000000	-0.755394	-0.183318	-0.477138	0.000000	0.000000	4.000000	38.000000	0.000000
3351.566333	-0.068588	0.548027	0.014247	69.615967	-9.982414	-9.378457	0.791880	0.000000	-1.696490	0.000000	0.000000	0.000000	-0.755394	-0.183318	-0.477138	0.000000	0.000000	4.000000	38.000000	0.000000
3351.569666	-0.068588	0.548027	0.014247	69.347923	-9.019521	-8.040389	0.712357	0.000000	-1.570591	0.000000	0.000000	0.000000	-0.755394	-0.183318	-0.477138	0.000000	0.000000	4.000000	38.000000	0.000000
3351.572999	-0.071149	0.547491	0.012880	69.347923	-9.019521	-8.040389	0.712357	0.000000	-1.570591	0.000000	0.000000	0.000000	-0.768198	-0.160783	-0.410084	0.000000	0.000000	4.000000	38.000000	0.000000
3351.576333	-0.071149	0.547491	0.012880	69.347923	-9.019521	-8.040389	0.712357	0.000000	-1.570591	0.000000	0.000000	0.000000	-0.768198	-0.160783	-0.410084	0.000000	0.000000	4.000000	38.000000	0.000000
3351.579666	-0.071149	0.547491	0.012880	69.095406	-8.063839	-6.697147	0.644010	0.000000	-1.442558	0.000000	0.000000	0.000000	-0.768198	-0.160783	-0.410084	0.000000	0.000000	4.000000	38.000000	0.000000
3351.582999	-0.073741	0.547012	0.011786	69.095406	-8.063839	-6.697147	0.644010	0.000000	-1.442558	0.000000	0.000000	0.000000	-0.777699	-0.143859	-0.328189	0.000000	0.000000	4.000000	38.000000	0.000000
3351.586333	-0.073741	0.547012	0.011786	69.095406	-8.063839	-6.697147	0.644010	0.000000	-1.442558	0.000000	0.000000	0.000000	-0.777699	-0.143859	-0.328189	0.000000	0.000000	4.000000	38.000000	0.000000
3351.589666	-0.073741	0.547012	0.011786	68.851753	-7.138547	-5.569572	0.589311	0.000000	-1.312942	0.000000	0.000000	0.000000	-0.777699	-0.143859	-0.328189	0.000000	0.000000	4.000000	38.000000	0.000000
3351.592999	-0.076380	0.546547	0.010884	68.851753	-7.138547	-5.569572	0.589311	0.000000	-1.312942	0.000000	0.000000	0.000000	-0.791560	-0.139585	-0.270638	0.000000	0.000000	4.000000	38.000000	0.000000
3351.596333	-0.076380	0.546547	0.010884	68.851753	-7.138547	-5.569572	0.589311	0.000000	-1.312942	0.000000	0.000000	0.000000	-0.791560	-0.139585	-0.270638	0.000000	0.000000	4.000000	38.000000	0.000000
3351.599666	-0.076380	0.546547	0.010884	68.637115	-6.238117	-4.603251	0.544205	0.000000	-1.181015	0.000000	0.000000	0.000000	-0.791560	-0.139585	-0.270638	0.000000	0.000000	4.000000	38.000000	0.000000
3351.602999	-0.079087	0.546079	0.010151	68.637115	-6.238117	-4.603251	0.544205	0.000000	-1.181015	0.000000	0.000000	0.000000	-0.812203	-0.140426	-0.219848	0.000000	0.000000	4.000000	38.000000	0.000000
3351.606333	-0.079087	0.546079	0.010151	68.637115	-6.238117	-4.603251	0.544205	0.000000	-1.181015	0.000000	0.000000	0.000000	-0.812203	-0.140426	-0.219848	0.000000	0.000000	4.000000	38.000000	0.000000
3351.609666	-0.079087	0.546079	0.010151	68.460251	-5.397316	-3.808306	0.507564	0.000000	-1.045648	0.000000	0.000000	0.000000	-0.812203	-0.140426	-0.219848	0.000000	0.000000	4.000000	38.000000	0.000000
3351.612999	-0.081871	0.545575	0.009482	68.460251	-5.397316	-3.808306	0.507564	0.000000	-1.045648	0.000000	0.000000	0.000000	-0.835145	-0.151139	-0.200684	0.000000	0.000000	4.000000	38.000000	0.000000
3351.616333	-0.081871	0.545575	0.009482	68.460251	-5.397316	-3.808306	0.507564	0.000000	-1.045648	0.000000	0.000000	0.000000	-0.835145	-0.151139	-0.200684	0.000000	0.000000	4.000000	38.000000	0.000000
3351.619666	-0.081871	0.545575	0.009482	68.333244	-4.635546	-3.122027	0.474116	0.000000	-0.906457	0.000000	0.000000	0.000000	-0.835145	-0.151139	-0.200684	0.000000	0.000000	4.000000	38.000000	0.000000
3351.622999	-0.084777	0.545009	0.008872	68.333244	-4.635546	-3.122027	0.474116	0.000000	-0.906457	0.000000	0.000000	0.000000	-0.871990	-0.169671	-0.182967	0.000000	0.000000	4.000000	38.000000	0.000000
3351.626333	-0.084777	0.545009	0.008872	68.333244	-4.635546	-3.122027	0.474116	0.000000	-0.906457	0.000000	0.000000	0.000000	-0.871990	-0.169671	-0.182967	0.000000	0.000000	4.000000	38.000000	0.000000
3351.629666	-0.084777	0.545009	0.008872	68.275238	-3.956017	-2.591768	0.443622	0.000000	-0.761126	0.000000	0.000000	0.000000	-0.871990	-0.169671	-0.182967	0.000000	0.000000	4.000000	38.000000	0.000000
3351.632999	-0.087722	0.544424	0.008349	68.275238	-3.956017	-2.591768	0.443622	0.000000	-0.761126	0.000000	0.000000	0.000000	-0.883447	-0.175428	-0.156965	0.000000	0.000000	4.000000	38.000000	0.000000
3351.636333	-0.087722	0.544424	0.008349	68.275238	-3.956017	-2.591768	0.443622	0.000000	-0.761126	0.000000	0.000000	0.000000	-0.883447	-0.175428	-0.156965	0.000000	0.000000	4.000000	38.000000	0.000000
3351.639666	-0.087722	0.544424	0.008349	68.259590	-3.350775	-2.224420	0.417461	0.000000	-0.613884	0.000000	0.000000	0.000000	-0.883447	-0.175428	-0.156965	0.000000	0.000000	4.000000	38.000000	0.000000
3351.642999	-0.090710	0.543863	0.007925	68.259590	-3.350775	-2.224420	0.417461	0.000000	-0.613884	0.000000	0.000000	0.000000	-0.896254	-0.168542	-0.127156	0.000000	0.000000	4.000000	38.000000	0.000000
3351.646333	-0.090710	0.543863	0.007925	68.259590	-3.350775	-2.224420	0.417461	0.000000	-0.613884	0.000000	0.000000	0.000000	-0.896254	-0.168542	-0.127156	0.000000	0.000000	4.000000	38.000000	0.000000
3351.649666	-0.090710	0.543863	0.007925	68.222069	-2.821498	-1.850551	0.396268	0.000000	-0.464509	0.000000	0.000000	0.000000	-0.896254	-0.168542	-0.127156	0.000000	0.000000	4.000000	38.000000	0.000000
3351.652999	-0.093773	0.543331	0.007637	68.222069	-2.821498	-1.850551	0.396268	0.000000	-0.464509	0.000000	0.000000	0.000000	-0.918811	-0.159495	-0.086637	0.000000	0.000000	4.000000	38.000000	0.000000
3351.656333	-0.093773	0.543331	0.007637	68.222069	-2.821498	-1.850551	0.396268	0.000000	-0.464509	0.000000	0.000000	0.000000	-0.918811	-0.159495	-0.086637	0.000000	0.000000	4.000000	38.000000	0.000000
3351.659666	-0.093773	0.543331	0.007637	68.166473	-2.343347	-1.387378	0.381829	0.000000	-0.311373	0.000000	0.000000	0.000000	-0.918811	-0.159495	-0.086637	0.000000	0.000000	4.000000	38.000000	0.000000
3351.662999	-0.096859	0.542853	0.007554	68.166473	-2.343347	-1.387378	0.381829	0.000000	-0.311373	0.000000	0.000000	0.000000	-0.926088	-0.143365	-0.024715	0.000000	0.000000	4.000000	38.000000	0.000000
3351.666333	-0.096859	0.542853	0.007554	68.166473	-2.343347	-1.387378	0.381829	0.000000	-0.311373	0.000000	0.000000	0.000000	-0.926088	-0.143365	-0.024715	0.000000	0.000000	4.000000	38.000000	0.000000
3351.669666	-0.096859	0.542853	0.007554	68.117050	-1.910277	-0.939464	0.377710	0.000000	-0.157025	0.000000	0.000000	0.000000	-0.926088	-0.143365	-0.024715	0.000000	0.000000	4.000000	38.000000	0.000000
3351.672999	-0.099924	0.542369	0.007655	68.117050	-1.910277	-0.939464	0.377710	0.000000	-0.157025	0.000000	0.000000	0.000000	-0.919321	-0.145322	0.030378	0.000000	0.000000	4.000000	38.000000	0.000000
3351.676333	-0.099924	0.542369	0.007655	68.117050	-1.910277	-0.939464	0.377710	0.000000	-0.157025	0.000000	0.000000	0.000000	-0.919321	-0.145322	0.030378	0.000000	0.000000	4.000000	38.000000	0.000000
3351.679666	-0.099924	0.542369	0.007655	68.117653	-1.500677	-0.539348	0.382773	0.000000	-0.003805	0.000000	0.000000	0.000000	-0.919321	-0.145322	0.030378	0.000000	0.000000	4.000000	38.000000	0.000000
3351.682999	-0.102936	0.541921	0.007896	68.117653	-1.500677	-0.539348	0.382773	0.000000	-0.003805	0.000000	0.000000	0.000000	-0.903624	-0.134143	0.072067	0.000000	0.000000	4.000000	38.000000	0.000000
3351.686333	-0.102936	0.541921	0.007896	68.117653	-1.500677	-0.539348	0.382773	0.000000	-0.003805	0.000000	0.000000	0.000000	-0.903624	-0.134143	0.072067	0.000000	0.000000	4.000000	38.000000	0.000000
3351.689666	-0.102936	0.541921	0.007896	68.185196	-1.113491	-0.164090	0.394784	0.000000	0.146799	0.000000	0.000000	0.000000	-0.903624	-0.134143	0.072067	0.000000	0.000000	4.000000	38.000000	0.000000
3351.692999	-0.105865	0.541466	0.008336	68.185196	-1.113491	-0.164090	0.394784	0.000000	0.146799	0.000000	0.000000	0.000000	-0.878734	-0.136576	0.131952	0.000000	0.000000	4.000000	38.000000	0.000000
3351.696333	-0.105865	0.541466	0.008336	68.185196	-1.113491	-0.164090	0.394784	0.000000	0.146799	0.000000	0.000000	0.000000	-0.878734	-0.136576	0.131952	0.000000	0.000000	4.000000	38.000000	0.000000
3351.699666	-0.105865	0.541466	0.008336	68.315201	-0.784660	0.119433	0.416776	0.000000	0.293255	0.000000	0.000000	0.000000	-0.878734	-0.136576	0.131952	0.000000	0.000000	4.000000	38.000000	0.000000
3351.702999	-0.108694	0.541013	0.008891	68.315201	-0.784660	0.119433	0.416776	0.000000	0.293255	0.000000	0.000000	0.000000	-0.848659	-0.135843	0.166520	0.000000	0.000000	4.000000	38.000000	0.000000
3351.706333	-0.108694	0.541013	0.008891	68.315201	-0.784660	0.119433	0.416776	0.000000	0.293255	0.000000	0.000000	0.000000	-0.848659	-0.135843	0.166520	0.000000	0.000000	4.000000	38.000000	0.000000
3351.709666	-0.108694	0.541013	0.008891	68.486870	-0.570283	0.311111	0.444529	0.000000	0.434698	0.000000	0.000000	0.000000	-0.848659	-0.135843	0.166520	0.000000	0.000000	4.000000	38.000000	0.000000
3351.712999	-0.111465	0.540577	0.009638	68.486870	-0.570283	0.311111	0.444529	0.000000	0.434698	0.000000	0.000000	0.000000	-0.831355	-0.130974	0.224321	0.000000	0.000000	4.000000	38.000000	0.000000
3351.716333	-0.111465	0.540577	0.009638	68.486870	-0.570283	0.311111	0.444529	0.000000	0.434698	0.000000	0.000000	0.000000	-0.831355	-0.130974	0.224321	0.000000	0.000000	4.000000	38.000000	0.000000
3351.719666	-0.111465	0.540577	0.009638	68.653252	-0.564516	0.265202	0.481916	0.000000	0.573257	0.000000	0.000000	0.000000	-0.831355	-0.130974	0.224321	0.000000	0.000000	4.000000	38.000000	0.000000
3351.722999	-0.114162	0.540199	0.010598	68.653252	-0.564516	0.265202	0.481916	0.000000	0.573257	0.000000	0.000000	0.000000	-0.809036	-0.113445	0.288045	0.000000	0.000000	4.000000	38.000000	0.000000
3351.726333	-0.114162	0.540199	0.010598	68.653252	-0.564516	0.265202	0.481916	0.000000	0.573257	0.000000	0.000000	0.000000	-0.809036	-0.113445	0.288045	0.000000	0.000000	4.000000	38.000000	0.000000
3351.729666	-0.114162	0.540199	0.010598	68.789200	-0.661975	0.191454	0.529924	0.000000	0.708096	0.000000	0.000000	0.000000	-0.809036	-0.113445	0.288045	0.000000	0.000000	4.000000	38.000000	0.000000
3351.732999	-0.116842	0.539859	0.011806	68.789200	-0.661975	0.191454	0.529924	0.000000	0.708096	0.000000	0.000000	0.000000	-0.803978	-0.101958	0.362141	0.000000	0.000000	4.000000	38.000000	0.000000
3351.736333	-0.116842	0.539859	0.011806	68.789200	-0.661975	0.191454	0.529924	0.000000	0.708096	0.000000	0.000000	0.000000	-0.803978	-0.101958	0.362141	0.000000	0.000000	4.000000	38.000000	0.000000
3351.739666	-0.116842	0.539859	0.011806	68.868980	-0.781230	0.225798	0.590280	0.000000	0.842093	0.000000	0.000000	0.000000	-0.803978	-0.101958	0.362141	0.000000	0.000000	4.000000	38.000000	0.000000
3351.742999	-0.119431	0.539523	0.013241	68.868980	-0.781230	0.225798	0.590280	0.000000	0.842093	0.000000	0.000000	0.000000	-0.776827	-0.100835	0.430484	0.000000	0.000000	4.000000	38.000000	0.000000
3351.746333	-0.119431	0.539523	0.013241	68.868980	-0.781230	0.225798	0.590280	0.000000	0.842093	0.000000	0.000000	0.000000	-0.776827	-0.100835	0.430484	0.000000	0.000000	4.000000	38.000000	0.000000
3351.749666	-0.119431	0.539523	0.013241	68.918343	-0.912081	0.229512	0.662028	0.000000	0.971564	0.000000	0.000000	0.000000	-0.776827	-0.100835	0.430484	0.000000	0.000000	4.000000	38.000000	0.000000
3351.752999	-0.121975	0.539215	0.014888	68.918343	-0.912081	0.229512	0.662028	0.000000	0.971564	0.000000	0.000000	0.000000	-0.763088	-0.092159	0.494319	0.000000	0.000000	4.000000	38.000000	0.000000
3351.756333	-0.121975	0.539215	0.014888	68.918343	-0.912081	0.229512	0.662028	0.000000	0.971564	0.000000	0.000000	0.000000	-0.763088	-0.092159	0.494319	0.000000	0.000000	4.000000	38.000000	0.000000
3351.759666	-0.121975	0.539215	0.014888	68.968246	-1.024146	0.049360	0.744414	0.000000	1.098745	0.000000	0.000000	0.000000	-0.763088	-0.092159	0.494319	0.000000	0.000000	4.000000	38.000000	0.000000
3351.762999	-0.124476	0.538883	0.016758	68.968246	-1.024146	0.049360	0.744414	0.000000	1.098745	0.000000	0.000000	0.000000	-0.750325	-0.099827	0.560775	0.000000	0.000000	4.000000	38.000000	0.000000
3351.766333	-0.124476	0.538883	0.016758	68.968246	-1.024146	0.049360	0.744414	0.000000	1.098745	0.000000	0.000000	0.000000	-0.750325	-0.099827	0.560775	0.000000	0.000000	4.000000	38.000000	0.000000
3351.769666	-0.124476	0.538883	0.016758	69.026352	-1.102087	-0.343926	0.837877	0.000000	1.223799	0.000000	0.000000	0.000000	-0.750325	-0.099827	0.560775	0.000000	0.000000	4.000000	38.000000	0.000000
3351.772999	-0.126891	0.538509	0.018774	69.026352	-1.102087	-0.343926	0.837877	0.000000	1.223799	0.000000	0.000000	0.000000	-0.724632	-0.112166	0.605054	0.000000	0.000000	4.000000	38.000000	0.000000
3351.776333	-0.126891	0.538509	0.018774	69.026352	-1.102087	-0.343926	0.837877	0.000000	1.223799	0.000000	0.000000	0.000000	-0.724632	-0.112166	0.605054	0.000000	0.000000	4.000000	38.000000	0.000000
3351.779666	-0.126891	0.538509	0.018774	69.110718	-1.123969	-0.806616	0.938719	0.000000	1.344571	0.000000	0.000000	0.000000	-0.724632	-0.112166	0.605054	0.000000	0.000000	4.000000	38.000000	0.000000
3351.782999	-0.129169	0.538102	0.020930	69.110718	-1.123969	-0.806616	0.938719	0.000000	1.344571	0.000000	0.000000	0.000000	-0.683349	-0.121925	0.646642	0.000000	0.000000	4.000000	38.000000	0.000000
3351.786333	-0.129169	0.538102	0.020930	69.110718	-1.123969	-0.806616	0.938719	0.000000	1.344571	0.000000	0.000000	0.000000	-0.683349	-0.121925	0.646642	0.000000	0.000000	4.000000	38.000000	0.000000
3351.789666	-0.129169	0.538102	0.020930	69.218941	-1.098566	-1.287931	1.046493	0.000000	1.458463	0.000000	0.000000	0.000000	-0.683349	-0.121925	0.646642	0.000000	0.000000	4.000000	38.000000	0.000000
3351.792999	-0.131355	0.537635	0.023217	69.218941	-1.098566	-1.287931	1.046493	0.000000	1.458463	0.000000	0.000000	0.000000	-0.655585	-0.140214	0.686216	0.000000	0.000000	4.000000	38.000000	0.000000
3351.796333	-0.131355	0.537635	0.023217	69.218941	-1.098566	-1.287931	1.046493	0.000000	1.458463	0.000000	0.000000	0.000000	-0.655585	-0.140214	0.686216	0.000000	0.000000	4.000000	38.000000	0.000000
3351.799666	-0.131355	0.537635	0.023217	69.319717	-1.062623	-1.814754	1.160862	0.000000	1.567727	0.000000	0.000000	0.000000	-0.655585	-0.140214	0.686216	0.000000	0.000000	4.000000	38.000000	0.000000
3351.802999	-0.133423	0.537119	0.025554	69.319717	-1.062623	-1.814754	1.160862	0.000000	1.567727	0.000000	0.000000	0.000000	-0.620539	-0.154785	0.700998	0.000000	0.000000	4.000000	38.000000	0.000000
3351.806333	-0.133423	0.537119	0.025554	69.319717	-1.062623	-1.814754	1.160862	0.000000	1.567727	0.000000	0.000000	0.000000	-0.620539	-0.154785	0.700998	0.000000	0.000000	4.000000	38.000000	0.000000
3351.809666	-0.133423	0.537119	0.025554	69.411179	-1.028656	-2.357961	1.277695	0.000000	1.671150	0.000000	0.000000	0.000000	-0.620539	-0.154785	0.700998	0.000000	0.000000	4.000000	38.000000	0.000000
3351.812999	-0.135441	0.536567	0.028007	69.411179	-1.028656	-2.357961	1.277695	0.000000	1.671150	0.000000	0.000000	0.000000	-0.605329	-0.165696	0.736002	0.000000	0.000000	4.000000	38.000000	0.000000
3351.816333	-0.135441	0.536567	0.028007	69.411179	-1.028656	-2.357961	1.277695	0.000000	1.671150	0.000000	0.000000	0.000000	-0.605329	-0.165696	0.736002	0.000000	0.000000	4.000000	38.000000	0.000000
3351.819666	-0.135441	0.536567	0.028007	69.459595	-1.032157	-2.905234	1.400362	0.000000	1.772038	0.000000	0.000000	0.000000	-0.605329	-0.165696	0.736002	0.000000	0.000000	4.000000	38.000000	0.000000
3351.822999	-0.137389	0.536009	0.030512	69.459595	-1.032157	-2.905234	1.400362	0.000000	1.772038	0.000000	0.000000	0.000000	-0.584339	-0.167439	0.751454	0.000000	0.000000	4.000000	38.000000	0.000000
3351.826333	-0.137389	0.536009	0.030512	69.459595	-1.032157	-2.905234	1.400362	0.000000	1.772038	0.000000	0.000000	0.000000	-0.584339	-0.167439	0.751454	0.000000	0.000000	4.000000	38.000000	0.000000
3351.829666	-0.137389	0.536009	0.030512	69.483093	-1.054374	-3.416985	1.525604	0.000000	1.869429	0.000000	0.000000	0.000000	-0.584339	-0.167439	0.751454	0.000000	0.000000	4.000000	38.000000	0.000000
3351.832999	-0.139257	0.535496	0.033128	69.483093	-1.054374	-3.416985	1.525604	0.000000	1.869429	0.000000	0.000000	0.000000	-0.560461	-0.153898	0.784888	0.000000	0.000000	4.000000	38.000000	0.000000
3351.836333	-0.139257	0.535496	0.033128	69.483093	-1.054374	-3.416985	1.525604	0.000000	1.869429	0.000000	0.000000	0.000000	-0.560461	-0.153898	0.784888	0.000000	0.000000	4.000000	38.000000	0.000000
3351.839666	-0.139257	0.535496	0.033128	69.489342	-1.073748	-3.823141	1.656419	0.000000	1.962839	0.000000	0.000000	0.000000	-0.560461	-0.153898	0.784888	0.000000	0.000000	4.000000	38.000000	0.000000
3351.842999	-0.141044	0.535028	0.035857	69.489342	-1.073748	-3.823141	1.656419	0.000000	1.962839	0.000000	0.000000	0.000000	-0.536133	-0.140343	0.818472	0.000000	0.000000	4.000000	38.000000	0.000000
3351.846333	-0.141044	0.535028	0.035857	69.489342	-1.073748	-3.823141	1.656419	0.000000	1.962839	0.000000	0.000000	0.000000	-0.536133	-0.140343	0.818472	0.000000	0.000000	4.000000	38.000000	0.000000
3351.849666	-0.141044	0.535028	0.035857	69.508255	-1.057913	-4.121925	1.792831	0.000000	2.052194	0.000000	0.000000	0.000000	-0.536133	-0.140343	0.818472	0.000000	0.000000	4.000000	38.000000	0.000000
3351.852999	-0.142721	0.534560	0.038691	69.508255	-1.057913	-4.121925	1.792831	0.000000	2.052194	0.000000	0.000000	0.000000	-0.503077	-0.140361	0.850191	0.000000	0.000000	4.000000	38.000000	0.000000
3351.856333	-0.142721	0.534560	0.038691	69.508255	-1.057913	-4.121925	1.792831	0.000000	2.052194	0.000000	0.000000	0.000000	-0.503077	-0.140361	0.850191	0.000000	0.000000	4.000000	38.000000	0.000000
3351.859666	-0.142721	0.534560	0.038691	69.600204	-0.908634	-4.321785	1.934529	0.000000	2.136040	0.000000	0.000000	0.000000	-0.503077	-0.140361	0.850191	0.000000	0.000000	4.000000	38.000000	0.000000
3351.862999	-0.144184	0.534103	0.041637	69.600204	-0.908634	-4.321785	1.934529	0.000000	2.136040	0.000000	0.000000	0.000000	-0.439066	-0.137156	0.883881	0.000000	0.000000	4.000000	38.000000	0.000000
3351.866333	-0.144184	0.534103	0.041637	69.600204	-0.908634	-4.321785	1.934529	0.000000	2.136040	0.000000	0.000000	0.000000	-0.439066	-0.137156	0.883881	0.000000	0.000000	4.000000	38.000000	0.000000
3351.869666	-0.144184	0.534103	0.041637	69.776100	-0.610988	-4.469537	2.081843	0.000000	2.209218	0.000000	0.000000	0.000000	-0.439066	-0.137156	0.883881	0.000000	0.000000	4.000000	38.000000	0.000000
3351.872999	-0.145413	0.533661	0.044637	69.776100	-0.610988	-4.469537	2.081843	0.000000	2.209218	0.000000	0.000000	0.000000	-0.368561	-0.132391	0.899978	0.000000	0.000000	4.000000	38.000000	0.000000
3351.876333	-0.145413	0.533661	0.044637	69.776100	-0.610988	-4.469537	2.081843	0.000000	2.209218	0.000000	0.000000	0.000000	-0.368561	-0.132391	0.899978	0.000000	0.000000	4.000000	38.000000	0.000000
3351.879666	-0.145413	0.533661	0.044637	70.001381	-0.221905	-4.533370	2.231839	0.000000	2.270645	0.000000	0.000000	0.000000	-0.368561	-0.132391	0.899978	0.000000	0.000000	4.000000	38.000000	0.000000
3351.882999	-0.146485	0.533242	0.047710	70.001381	-0.221905	-4.533370	2.231839	0.000000	2.270645	0.000000	0.000000	0.000000	-0.321706	-0.125662	0.921935	0.000000	0.000000	4.000000	38.000000	0.000000
3351.886333	-0.146485	0.533242	0.047710	70.001381	-0.221905	-4.533370	2.231839	0.000000	2.270645	0.000000	0.000000	0.000000	-0.321706	-0.125662	0.921935	0.000000	0.000000	4.000000	38.000000	0.000000
3351.889666	-0.146485	0.533242	0.047710	70.244705	0.152836	-4.590135	2.385495	0.000000	2.324262	0.000000	0.000000	0.000000	-0.321706	-0.125662	0.921935	0.000000	0.000000	4.000000	38.000000	0.000000
3351.892999	-0.147422	0.532846	0.050850	70.244705	0.152836	-4.590135	2.385495	0.000000	2.324262	0.000000	0.000000	0.000000	-0.281142	-0.118864	0.942007	0.000000	0.000000	4.000000	38.000000	0.000000
3351.896333	-0.147422	0.532846	0.050850	70.244705	0.152836	-4.590135	2.385495	0.000000	2.324262	0.000000	0.000000	0.000000	-0.281142	-0.118864	0.942007	0.000000	0.000000	4.000000	38.000000	0.000000
3351.899666	-0.147422	0.532846	0.050850	70.491196	0.449048	-4.675093	2.542496	0.000000	2.371119	0.000000	0.000000	0.000000	-0.281142	-0.118864	0.942007	0.000000	0.000000	4.000000	38.000000	0.000000
3351.902999	-0.148175	0.532462	0.053987	70.491196	0.449048	-4.675093	2.542496	0.000000	2.371119	0.000000	0.000000	0.000000	-0.225780	-0.115381	0.941267	0.000000	0.000000	4.000000	38.000000	0.000000
3351.906333	-0.148175	0.532462	0.053987	70.491196	0.449048	-4.675093	2.542496	0.000000	2.371119	0.000000	0.000000	0.000000	-0.225780	-0.115381	0.941267	0.000000	0.000000	4.000000	38.000000	0.000000
3351.909666	-0.148175	0.532462	0.053987	70.738518	0.647439	-4.826288	2.699374	0.000000	2.408749	0.000000	0.000000	0.000000	-0.225780	-0.115381	0.941267	0.000000	0.000000	4.000000	38.000000	0.000000
3351.912999	-0.148800	0.532095	0.057148	70.738518	0.647439	-4.826288	2.699374	0.000000	2.408749	0.000000	0.000000	0.000000	-0.187491	-0.109947	0.948101	0.000000	0.000000	4.000000	38.000000	0.000000
3351.916333	-0.148800	0.532095	0.057148	70.738518	0.647439	-4.826288	2.699374	0.000000	2.408749	0.000000	0.000000	0.000000	-0.187491	-0.109947	0.948101	0.000000	0.000000	4.000000	38.000000	0.000000
3351.919666	-0.148800	0.532095	0.057148	70.975906	0.760866	-5.062774	2.857391	0.000000	2.439997	0.000000	0.000000	0.000000	-0.187491	-0.109947	0.948101	0.000000	0.000000	4.000000	38.000000	0.000000
3351.922999	-0.149284	0.531742	0.060293	70.975906	0.760866	-5.062774	2.857391	0.000000	2.439997	0.000000	0.000000	0.000000	-0.145230	-0.105994	0.943593	0.000000	0.000000	4.000000	38.000000	0.000000
3351.926333	-0.149284	0.531742	0.060293	70.975906	0.760866	-5.062774	2.857391	0.000000	2.439997	0.000000	0.000000	0.000000	-0.145230	-0.105994	0.943593	0.000000	0.000000	4.000000	38.000000	0.000000
3351.929666	-0.149284	0.531742	0.060293	71.187553	0.770032	-5.436450	3.014656	0.000000	2.464202	0.000000	0.000000	0.000000	-0.145230	-0.105994	0.943593	0.000000	0.000000	4.000000	38.000000	0.000000
3351.932999	-0.149686	0.531408	0.063448	71.187553	0.770032	-5.436450	3.014656	0.000000	2.464202	0.000000	0.000000	0.000000	-0.120467	-0.100225	0.946442	0.000000	0.000000	4.000000	38.000000	0.000000
3351.936333	-0.149686	0.531408	0.063448	71.187553	0.770032	-5.436450	3.014656	0.000000	2.464202	0.000000	0.000000	0.000000	-0.120467	-0.100225	0.946442	0.000000	0.000000	4.000000	38.000000	0.000000
3351.939666	-0.149686	0.531408	0.063448	71.362885	0.700396	-5.927390	3.172396	0.000000	2.484280	0.000000	0.000000	0.000000	-0.120467	-0.100225	0.946442	0.000000	0.000000	4.000000	38.000000	0.000000
3351.942999	-0.149907	0.531083	0.066558	71.362885	0.700396	-5.927390	3.172396	0.000000	2.484280	0.000000	0.000000	0.000000	-0.066404	-0.097467	0.932927	0.000000	0.000000	4.000000	38.000000	0.000000
3351.946333	-0.149907	0.531083	0.066558	71.362885	0.700396	-5.927390	3.172396	0.000000	2.484280	0.000000	0.000000	0.000000	-0.066404	-0.097467	0.932927	0.000000	0.000000	4.000000	38.000000	0.000000
3351.949666	-0.149907	0.531083	0.066558	71.494675	0.561380	-6.513113	3.327884	0.000000	2.495347	0.000000	0.000000	0.000000	-0.066404	-0.097467	0.932927	0.000000	0.000000	4.000000	38.000000	0.000000
3351.952999	-0.149957	0.530773	0.069661	71.494675	0.561380	-6.513113	3.327884	0.000000	2.495347	0.000000	0.000000	0.000000	-0.014929	-0.092848	0.931005	0.000000	0.000000	4.000000	38.000000	0.000000
3351.956333	-0.149957	0.530773	0.069661	71.494675	0.561380	-6.513113	3.327884	0.000000	2.495347	0.000000	0.000000	0.000000	-0.014929	-0.092848	0.931005	0.000000	0.000000	4.000000	38.000000	0.000000
3351.959666	-0.149957	0.530773	0.069661	71.593475	0.332997	-7.205983	3.483052	0.000000	2.497834	0.000000	0.000000	0.000000	-0.014929	-0.092848	0.931005	0.000000	0.000000	4.000000	38.000000	0.000000
3351.962999	-0.149746	0.530475	0.072742	71.593475	0.332997	-7.205983	3.483052	0.000000	2.497834	0.000000	0.000000	0.000000	0.063101	-0.089602	0.924210	0.000000	0.000000	4.000000	38.000000	0.000000
3351.966333	-0.149746	0.530475	0.072742	71.593475	0.332997	-7.205983	3.483052	0.000000	2.497834	0.000000	0.000000	0.000000	0.063101	-0.089602	0.924210	0.000000	0.000000	4.000000	38.000000	0.000000
3351.969666	-0.149746	0.530475	0.072742	71.656647	0.010316	-7.996819	3.637087	0.000000	2.487318	0.000000	0.000000	0.000000	0.063101	-0.089602	0.924210	0.000000	0.000000	4.000000	38.000000	0.000000
3351.972999	-0.149298	0.530188	0.075793	71.656647	0.010316	-7.996819	3.637087	0.000000	2.487318	0.000000	0.000000	0.000000	0.134520	-0.086076	0.915346	0.000000	0.000000	4.000000	38.000000	0.000000
3351.976333	-0.149298	0.530188	0.075793	71.656647	0.010316	-7.996819	3.637087	0.000000	2.487318	0.000000	0.000000	0.000000	0.134520	-0.086076	0.915346	0.000000	0.000000	4.000000	38.000000	0.000000
3351.979666	-0.149298	0.530188	0.075793	71.681007	-0.408170	-8.914327	3.789645	0.000000	2.464898	0.000000	0.000000	0.000000	0.134520	-0.086076	0.915346	0.000000	0.000000	4.000000	38.000000	0.000000
3351.982999	-0.148658	0.529974	0.078793	71.681007	-0.408170	-8.914327	3.789645	0.000000	2.464898	0.000000	0.000000	0.000000	0.192122	-0.064045	0.899920	0.000000	0.000000	4.000000	38.000000	0.000000
3351.986333	-0.148658	0.529974	0.078793	71.681007	-0.408170	-8.914327	3.789645	0.000000	2.464898	0.000000	0.000000	0.000000	0.192122	-0.064045	0.899920	0.000000	0.000000	4.000000	38.000000	0.000000
3351.989666	-0.148658	0.529974	0.078793	71.685875	-0.918714	-9.986415	3.939631	0.000000	2.432877	0.000000	0.000000	0.000000	0.192122	-0.064045	0.899920	0.000000	0.000000	4.000000	38.000000	0.000000
3351.992999	-0.147784	0.529810	0.081796	71.685875	-0.918714	-9.986415	3.939631	0.000000	2.432877	0.000000	0.000000	0.000000	0.262170	-0.049158	0.901101	0.000000	0.000000	4.000000	38.000000	0.000000
3351.996333	-0.147784	0.529810	0.081796	71.685875	-0.918714	-9.986415	3.939631	0.000000	2.432877	0.000000	0.000000	0.000000	0.262170	-0.049158	0.901101	0.000000	0.000000	4.000000	38.000000	0.000000
3351.999666	-0.147784	0.529810	0.081796	71.675430	-1.551251	-11.259219	4.089815	0.000000	2.389183	0.000000	0.000000	0.000000	0.262170	-0.049158	0.901101	0.000000	0.000000	4.000000	38.000000	0.000000
3352.002999	-0.146720	0.529679	0.084772	71.675430	-1.551251	-11.259219	4.089815	0.000000	2.389183	0.000000	0.000000	0.000000	0.319008	-0.039351	0.892776	0.000000	0.000000	4.000000	38.000000	0.000000
3352.006333	-0.146720	0.529679	0.084772	71.675430	-1.551251	-11.259219	4.089815	0.000000	2.389183	0.000000	0.000000	0.000000	0.319008	-0.039351	0.892776	0.000000	0.000000	4.000000	38.000000	0.000000
3352.009666	-0.146720	0.529679	0.084772	71.649475	-2.348576	-12.797045	4.238611	0.000000	2.336015	0.000000	0.000000	0.000000	0.319008	-0.039351	0.892776	0.000000	0.000000	4.000000	38.000000	0.000000
3352.012999	-0.145408	0.529595	0.087713	71.649475	-2.348576	-12.797045	4.238611	0.000000	2.336015	0.000000	0.000000	0.000000	0.393548	-0.025355	0.882182	0.000000	0.000000	4.000000	38.000000	0.000000
3352.016333	-0.145408	0.529595	0.087713	71.649475	-2.348576	-12.797045	4.238611	0.000000	2.336015	0.000000	0.000000	0.000000	0.393548	-0.025355	0.882182	0.000000	0.000000	4.000000	38.000000	0.000000
3352.019666	-0.145408	0.529595	0.087713	71.617416	-3.314211	-14.608412	4.385641	0.000000	2.270423	0.000000	0.000000	0.000000	0.393548	-0.025355	0.882182	0.000000	0.000000	4.000000	38.000000	0.000000
3352.022999	-0.143947	0.529509	0.090577	71.617416	-3.314211	-14.608412	4.385641	0.000000	2.270423	0.000000	0.000000	0.000000	0.438575	-0.025743	0.859114	0.000000	0.000000	4.000000	38.000000	0.000000
3352.026333	-0.143947	0.529509	0.090577	71.617416	-3.314211	-14.608412	4.385641	0.000000	2.270423	0.000000	0.000000	0.000000	0.438575	-0.025743	0.859114	0.000000	0.000000	4.000000	38.000000	0.000000
3352.029666	-0.143947	0.529509	0.090577	71.596954	-4.423786	-16.672483	4.498473	0.000000	2.182600	0.000000	0.000000	0.000000	0.438575	-0.025743	0.859114	0.000000	0.000000	4.000000	38.000000	0.000000
3352.032999	-0.142241	0.529430	0.093325	71.596954	-4.423786	-16.672483	4.498473	0.000000	2.182600	0.000000	0.000000	0.000000	0.511710	-0.023505	0.824565	0.000000	0.000000	4.000000	38.000000	0.000000
3352.036333	-0.142241	0.529430	0.093325	71.596954	-4.423786	-16.672483	4.498473	0.000000	2.182600	0.000000	0.000000	0.000000	0.511710	-0.023505	0.824565	0.000000	0.000000	4.000000	38.000000	0.000000
3352.039666	-0.142241	0.529430	0.093325	71.581398	-5.644985	-18.935781	4.555130	0.000000	2.061745	0.000000	0.000000	0.000000	0.511710	-0.023505	0.824565	0.000000	0.000000	4.000000	38.000000	0.000000
3352.042999	-0.140312	0.529373	0.095930	71.581398	-5.644985	-18.935781	4.555130	0.000000	2.061745	0.000000	0.000000	0.000000	0.578675	-0.017092	0.781461	0.000000	0.000000	4.000000	38.000000	0.000000
3352.046333	-0.140312	0.529373	0.095930	71.581398	-5.644985	-18.935781	4.555130	0.000000	2.061745	0.000000	0.000000	0.000000	0.578675	-0.017092	0.781461	0.000000	0.000000	4.000000	38.000000	0.000000
3352.049666	-0.140312	0.529373	0.095930	71.564087	-6.965375	-21.342047	4.609544	0.000000	1.937035	0.000000	0.000000	0.000000	0.578675	-0.017092	0.781461	0.000000	0.000000	4.000000	38.000000	0.000000
3352.052999	-0.138213	0.529339	0.098377	71.564087	-6.965375	-21.342047	4.609544	0.000000	1.937035	0.000000	0.000000	0.000000	0.629688	-0.010398	0.734039	0.000000	0.000000	4.000000	38.000000	0.000000
3352.056333	-0.138213	0.529339	0.098377	71.564087	-6.965375	-21.342047	4.609544	0.000000	1.937035	0.000000	0.000000	0.000000	0.629688	-0.010398	0.734039	0.000000	0.000000	4.000000	38.000000	0.000000
3352.059666	-0.138213	0.529339	0.098377	71.532654	-8.293015	-23.612103	4.660738	0.000000	1.810394	0.000000	0.000000	0.000000	0.629688	-0.010398	0.734039	0.000000	0.000000	4.000000	38.000000	0.000000
3352.062999	-0.135972	0.529327	0.100658	71.532654	-8.293015	-23.612103	4.660738	0.000000	1.810394	0.000000	0.000000	0.000000	0.672349	-0.003415	0.684413	0.000000	0.000000	4.000000	38.000000	0.000000
3352.066333	-0.135972	0.529327	0.100658	71.532654	-8.293015	-23.612103	4.660738	0.000000	1.810394	0.000000	0.000000	0.000000	0.672349	-0.003415	0.684413	0.000000	0.000000	4.000000	38.000000	0.000000
3352.069666	-0.135972	0.529327	0.100658	71.487389	-9.556837	-25.514551	4.708376	0.000000	1.682615	0.000000	0.000000	0.000000	0.672349	-0.003415	0.684413	0.000000	0.000000	4.000000	38.000000	0.000000
3352.072999	-0.133531	0.529385	0.102762	71.487389	-9.556837	-25.514551	4.708376	0.000000	1.682615	0.000000	0.000000	0.000000	0.732169	0.017157	0.631041	0.000000	0.000000	4.000000	38.000000	0.000000
3352.076333	-0.133531	0.529385	0.102762	71.487389	-9.556837	-25.514551	4.708376	0.000000	1.682615	0.000000	0.000000	0.000000	0.732169	0.017157	0.631041	0.000000	0.000000	4.000000	38.000000	0.000000
3352.079666	-0.133531	0.529385	0.102762	71.425964	-10.691354	-26.902042	4.753349	0.000000	1.551024	0.000000	0.000000	0.000000	0.732169	0.017157	0.631041	0.000000	0.000000	4.000000	38.000000	0.000000
3352.082999	-0.130893	0.529511	0.104685	71.425964	-10.691354	-26.902042	4.753349	0.000000	1.551024	0.000000	0.000000	0.000000	0.791457	0.038076	0.577165	0.000000	0.000000	4.000000	38.000000	0.000000
3352.086333	-0.130893	0.529511	0.104685	71.425964	-10.691354	-26.902042	4.753349	0.000000	1.551024	0.000000	0.000000	0.000000	0.791457	0.038076	0.577165	0.000000	0.000000	4.000000	38.000000	0.000000
3352.089666	-0.130893	0.529511	0.104685	71.358597	-11.702354	-27.947912	4.795546	0.000000	1.415182	0.000000	0.000000	0.000000	0.791457	0.038076	0.577165	0.000000	0.000000	4.000000	38.000000	0.000000
3352.092999	-0.128105	0.529673	0.106382	71.358597	-11.702354	-27.947912	4.795546	0.000000	1.415182	0.000000	0.000000	0.000000	0.836376	0.048310	0.509031	0.000000	0.000000	4.000000	38.000000	0.000000
3352.096333	-0.128105	0.529673	0.106382	71.358597	-11.702354	-27.947912	4.795546	0.000000	1.415182	0.000000	0.000000	0.000000	0.836376	0.048310	0.509031	0.000000	0.000000	4.000000	38.000000	0.000000
3352.099666	-0.128105	0.529673	0.106382	71.285805	-12.654886	-28.928402	4.834142	0.000000	1.277132	0.000000	0.000000	0.000000	0.836376	0.048310	0.509031	0.000000	0.000000	4.000000	38.000000	0.000000
3352.102999	-0.125139	0.529881	0.107836	71.285805	-12.654886	-28.928402	4.834142	0.000000	1.277132	0.000000	0.000000	0.000000	0.889730	0.062635	0.436088	0.000000	0.000000	4.000000	38.000000	0.000000
3352.106333	-0.125139	0.529881	0.107836	71.285805	-12.654886	-28.928402	4.834142	0.000000	1.277132	0.000000	0.000000	0.000000	0.889730	0.062635	0.436088	0.000000	0.000000	4.000000	38.000000	0.000000
3352.109666	-0.125139	0.529881	0.107836	71.211617	-13.593773	-29.941248	4.869429	0.000000	1.135191	0.000000	0.000000	0.000000	0.889730	0.062635	0.436088	0.000000	0.000000	4.000000	38.000000	0.000000
3352.112999	-0.122031	0.530125	0.109059	71.211617	-13.593773	-29.941248	4.869429	0.000000	1.135191	0.000000	0.000000	0.000000	0.932608	0.073056	0.366953	0.000000	0.000000	4.000000	38.000000	0.000000
3352.116333	-0.122031	0.530125	0.109059	71.211617	-13.593773	-29.941248	4.869429	0.000000	1.135191	0.000000	0.000000	0.000000	0.932608	0.073056	0.366953	0.000000	0.000000	4.000000	38.000000	0.000000
3352.119666	-0.122031	0.530125	0.109059	71.132698	-14.524748	-30.903708	4.901003	0.000000	0.990036	0.000000	0.000000	0.000000	0.932608	0.073056	0.366953	0.000000	0.000000	4.000000	38.000000	0.000000
3352.122999	-0.118758	0.530453	0.110068	71.132698	-14.524748	-30.903708	4.901003	0.000000	0.990036	0.000000	0.000000	0.000000	0.981673	0.098448	0.302779	0.000000	0.000000	4.000000	38.000000	0.000000
3352.126333	-0.118758	0.530453	0.110068	71.132698	-14.524748	-30.903708	4.901003	0.000000	0.990036	0.000000	0.000000	0.000000	0.981673	0.098448	0.302779	0.000000	0.000000	4.000000	38.000000	0.000000
3352.129666	-0.118758	0.530453	0.110068	71.046822	-15.506594	-31.903646	4.928932	0.000000	0.840015	0.000000	0.000000	0.000000	0.981673	0.098448	0.302779	0.000000	0.000000	4.000000	38.000000	0.000000
3352.132999	-0.115408	0.530834	0.110849	71.046822	-15.506594	-31.903646	4.928932	0.000000	0.840015	0.000000	0.000000	0.000000	1.005206	0.114324	0.234068	0.000000	0.000000	4.000000	38.000000	0.000000
3352.136333	-0.115408	0.530834	0.110849	71.046822	-15.506594	-31.903646	4.928932	0.000000	0.840015	0.000000	0.000000	0.000000	1.005206	0.114324	0.234068	0.000000	0.000000	4.000000	38.000000	0.000000
3352.139666	-0.115408	0.530834	0.110849	70.946655	-16.581919	-32.981316	4.952387	0.000000	0.688373	0.000000	0.000000	0.000000	1.005206	0.114324	0.234068	0.000000	0.000000	4.000000	38.000000	0.000000
3352.142999	-0.111994	0.531259	0.111457	70.946655	-16.581919	-32.981316	4.952387	0.000000	0.688373	0.000000	0.000000	0.000000	1.024149	0.127523	0.182392	0.000000	0.000000	4.000000	38.000000	0.000000
3352.146333	-0.111994	0.531259	0.111457	70.946655	-16.581919	-32.981316	4.952387	0.000000	0.688373	0.000000	0.000000	0.000000	1.024149	0.127523	0.182392	0.000000	0.000000	4.000000	38.000000	0.000000
3352.149666	-0.111994	0.531259	0.111457	70.832344	-17.730333	-33.931664	4.971299	0.000000	0.534965	0.000000	0.000000	0.000000	1.024149	0.127523	0.182392	0.000000	0.000000	4.000000	38.000000	0.000000
3352.152999	-0.108521	0.531696	0.111895	70.832344	-17.730333	-33.931664	4.971299	0.000000	0.534965	0.000000	0.000000	0.000000	1.042013	0.131096	0.131561	0.000000	0.000000	4.000000	38.000000	0.000000
3352.156333	-0.108521	0.531696	0.111895	70.832344	-17.730333	-33.931664	4.971299	0.000000	0.534965	0.000000	0.000000	0.000000	1.042013	0.131096	0.131561	0.000000	0.000000	4.000000	38.000000	0.000000
3352.159666	-0.108521	0.531696	0.111895	70.702988	-18.906483	-34.730980	4.985567	0.000000	0.379638	0.000000	0.000000	0.000000	1.042013	0.131096	0.131561	0.000000	0.000000	4.000000	38.000000	0.000000
3352.162999	-0.104899	0.532153	0.112120	70.702988	-18.906483	-34.730980	4.985567	0.000000	0.379638	0.000000	0.000000	0.000000	1.086575	0.137117	0.067391	0.000000	0.000000	4.000000	38.000000	0.000000
3352.166333	-0.104899	0.532153	0.112120	70.702988	-18.906483	-34.730980	4.985567	0.000000	0.379638	0.000000	0.000000	0.000000	1.086575	0.137117	0.067391	0.000000	0.000000	4.000000	38.000000	0.000000
3352.169666	-0.104899	0.532153	0.112120	70.558228	-20.086946	-35.432617	4.995234	0.000000	0.218247	0.000000	0.000000	0.000000	1.086575	0.137117	0.067391	0.000000	0.000000	4.000000	38.000000	0.000000
3352.172999	-0.101142	0.532653	0.112182	70.558228	-20.086946	-35.432617	4.995234	0.000000	0.218247	0.000000	0.000000	0.000000	1.127063	0.149875	0.018585	0.000000	0.000000	4.000000	38.000000	0.000000
3352.176333	-0.101142	0.532653	0.112182	70.558228	-20.086946	-35.432617	4.995234	0.000000	0.218247	0.000000	0.000000	0.000000	1.127063	0.149875	0.018585	0.000000	0.000000	4.000000	38.000000	0.000000
3352.179666	-0.101142	0.532653	0.112182	70.398895	-21.278809	-36.217121	4.999741	0.000000	0.050885	0.000000	0.000000	0.000000	1.127063	0.149875	0.018585	0.000000	0.000000	4.000000	38.000000	0.000000
3352.182999	-0.097237	0.533197	0.111982	70.398895	-21.278809	-36.217121	4.999741	0.000000	0.050885	0.000000	0.000000	0.000000	1.171540	0.163378	-0.059969	0.000000	0.000000	4.000000	38.000000	0.000000
3352.186333	-0.097237	0.533197	0.111982	70.398895	-21.278809	-36.217121	4.999741	0.000000	0.050885	0.000000	0.000000	0.000000	1.171540	0.163378	-0.059969	0.000000	0.000000	4.000000	38.000000	0.000000
3352.189666	-0.097237	0.533197	0.111982	70.219528	-22.490025	-37.096165	4.998478	0.000000	-0.123348	0.000000	0.000000	0.000000	1.171540	0.163378	-0.059969	0.000000	0.000000	4.000000	38.000000	0.000000
3352.192999	-0.093252	0.533778	0.111566	70.219528	-22.490025	-37.096165	4.998478	0.000000	-0.123348	0.000000	0.000000	0.000000	1.195372	0.174092	-0.124729	0.000000	0.000000	4.000000	38.000000	0.000000
3352.196333	-0.093252	0.533778	0.111566	70.219528	-22.490025	-37.096165	4.998478	0.000000	-0.123348	0.000000	0.000000	0.000000	1.195372	0.174092	-0.124729	0.000000	0.000000	4.000000	38.000000	0.000000
3352.199666	-0.093252	0.533778	0.111566	70.020065	-23.703018	-37.909351	4.990879	0.000000	-0.301869	0.000000	0.000000	0.000000	1.195372	0.174092	-0.124729	0.000000	0.000000	4.000000	38.000000	0.000000
3352.202999	-0.089243	0.534374	0.110907	70.020065	-23.703018	-37.909351	4.990879	0.000000	-0.301869	0.000000	0.000000	0.000000	1.202565	0.178966	-0.197804	0.000000	0.000000	4.000000	38.000000	0.000000
3352.206333	-0.089243	0.534374	0.110907	70.020065	-23.703018	-37.909351	4.990879	0.000000	-0.301869	0.000000	0.000000	0.000000	1.202565	0.178966	-0.197804	0.000000	0.000000	4.000000	38.000000	0.000000
3352.209666	-0.089243	0.534374	0.110907	69.798233	-24.904284	-38.702187	4.976648	0.000000	-0.482671	0.000000	0.000000	0.000000	1.202565	0.178966	-0.197804	0.000000	0.000000	4.000000	38.000000	0.000000
3352.212999	-0.085250	0.535041	0.110049	69.798233	-24.904284	-38.702187	4.976648	0.000000	-0.482671	0.000000	0.000000	0.000000	1.198080	0.199888	-0.257364	0.000000	0.000000	4.000000	38.000000	0.000000
3352.216333	-0.085250	0.535041	0.110049	69.798233	-24.904284	-38.702187	4.976648	0.000000	-0.482671	0.000000	0.000000	0.000000	1.198080	0.199888	-0.257364	0.000000	0.000000	4.000000	38.000000	0.000000
3352.219666	-0.085250	0.535041	0.110049	69.556412	-26.059057	-39.528362	4.955685	0.000000	-0.664223	0.000000	0.000000	0.000000	1.198080	0.199888	-0.257364	0.000000	0.000000	4.000000	38.000000	0.000000
3352.222999	-0.081307	0.535749	0.109030	69.556412	-26.059057	-39.528362	4.955685	0.000000	-0.664223	0.000000	0.000000	0.000000	1.182738	0.212577	-0.305625	0.000000	0.000000	4.000000	38.000000	0.000000
3352.226333	-0.081307	0.535749	0.109030	69.556412	-26.059057	-39.528362	4.955685	0.000000	-0.664223	0.000000	0.000000	0.000000	1.182738	0.212577	-0.305625	0.000000	0.000000	4.000000	38.000000	0.000000
3352.229666	-0.081307	0.535749	0.109030	69.300003	-27.125631	-40.252659	4.928098	0.000000	-0.844894	0.000000	0.000000	0.000000	1.182738	0.212577	-0.305625	0.000000	0.000000	4.000000	38.000000	0.000000
3352.232999	-0.077421	0.536517	0.107867	69.300003	-27.125631	-40.252659	4.928098	0.000000	-0.844894	0.000000	0.000000	0.000000	1.166022	0.230404	-0.348752	0.000000	0.000000	4.000000	38.000000	0.000000
3352.236333	-0.077421	0.536517	0.107867	69.300003	-27.125631	-40.252659	4.928098	0.000000	-0.844894	0.000000	0.000000	0.000000	1.166022	0.230404	-0.348752	0.000000	0.000000	4.000000	38.000000	0.000000
3352.239666	-0.077421	0.536517	0.107867	69.042992	-28.097208	-40.907467	4.893931	0.000000	-1.024420	0.000000	0.000000	0.000000	1.166022	0.230404	-0.348752	0.000000	0.000000	4.000000	38.000000	0.000000
3352.242999	-0.073614	0.537307	0.106524	69.042992	-28.097208	-40.907467	4.893931	0.000000	-1.024420	0.000000	0.000000	0.000000	1.142044	0.236905	-0.402997	0.000000	0.000000	4.000000	38.000000	0.000000
3352.246333	-0.073614	0.537307	0.106524	69.042992	-28.097208	-40.907467	4.893931	0.000000	-1.024420	0.000000	0.000000	0.000000	1.142044	0.236905	-0.402997	0.000000	0.000000	4.000000	38.000000	0.000000
3352.249666	-0.073614	0.537307	0.106524	68.799881	-28.976339	-41.451328	4.853326	0.000000	-1.202173	0.000000	0.000000	0.000000	1.142044	0.236905	-0.402997	0.000000	0.000000	4.000000	38.000000	0.000000
3352.252999	-0.069886	0.538049	0.104971	68.799881	-28.976339	-41.451328	4.853326	0.000000	-1.202173	0.000000	0.000000	0.000000	1.118502	0.222760	-0.465907	0.000000	0.000000	4.000000	38.000000	0.000000
3352.256333	-0.069886	0.538049	0.104971	68.799881	-28.976339	-41.451328	4.853326	0.000000	-1.202173	0.000000	0.000000	0.000000	1.118502	0.222760	-0.465907	0.000000	0.000000	4.000000	38.000000	0.000000
3352.259666	-0.069886	0.538049	0.104971	68.578850	-29.742470	-41.750511	4.806133	0.000000	-1.378799	0.000000	0.000000	0.000000	1.118502	0.222760	-0.465907	0.000000	0.000000	4.000000	38.000000	0.000000
3352.262999	-0.066289	0.538757	0.103181	68.578850	-29.742470	-41.750511	4.806133	0.000000	-1.378799	0.000000	0.000000	0.000000	1.078970	0.212158	-0.536976	0.000000	0.000000	4.000000	38.000000	0.000000
3352.266333	-0.066289	0.538757	0.103181	68.578850	-29.742470	-41.750511	4.806133	0.000000	-1.378799	0.000000	0.000000	0.000000	1.078970	0.212158	-0.536976	0.000000	0.000000	4.000000	38.000000	0.000000
3352.269666	-0.066289	0.538757	0.103181	68.389038	-30.377909	-41.729771	4.752766	0.000000	-1.552808	0.000000	0.000000	0.000000	1.078970	0.212158	-0.536976	0.000000	0.000000	4.000000	38.000000	0.000000
3352.272999	-0.062828	0.539476	0.101168	68.389038	-30.377909	-41.729771	4.752766	0.000000	-1.552808	0.000000	0.000000	0.000000	1.038346	0.215803	-0.603914	0.000000	0.000000	4.000000	38.000000	0.000000
3352.276333	-0.062828	0.539476	0.101168	68.389038	-30.377909	-41.729771	4.752766	0.000000	-1.552808	0.000000	0.000000	0.000000	1.038346	0.215803	-0.603914	0.000000	0.000000	4.000000	38.000000	0.000000
3352.279666	-0.062828	0.539476	0.101168	68.245201	-30.881205	-41.406673	4.693223	0.000000	-1.724429	0.000000	0.000000	0.000000	1.038346	0.215803	-0.603914	0.000000	0.000000	4.000000	38.000000	0.000000
3352.282999	-0.059557	0.540206	0.098927	68.245201	-30.881205	-41.406673	4.693223	0.000000	-1.724429	0.000000	0.000000	0.000000	0.981362	0.218969	-0.672245	0.000000	0.000000	4.000000	38.000000	0.000000
3352.286333	-0.059557	0.540206	0.098927	68.245201	-30.881205	-41.406673	4.693223	0.000000	-1.724429	0.000000	0.000000	0.000000	0.981362	0.218969	-0.672245	0.000000	0.000000	4.000000	38.000000	0.000000
3352.289666	-0.059557	0.540206	0.098927	68.157089	-31.222496	-40.863976	4.628176	0.000000	-1.892086	0.000000	0.000000	0.000000	0.981362	0.218969	-0.672245	0.000000	0.000000	4.000000	38.000000	0.000000
3352.292999	-0.056535	0.540938	0.096516	68.157089	-31.222496	-40.863976	4.628176	0.000000	-1.892086	0.000000	0.000000	0.000000	0.906538	0.219592	-0.723540	0.000000	0.000000	4.000000	38.000000	0.000000
3352.296333	-0.056535	0.540938	0.096516	68.157089	-31.222496	-40.863976	4.628176	0.000000	-1.892086	0.000000	0.000000	0.000000	0.906538	0.219592	-0.723540	0.000000	0.000000	4.000000	38.000000	0.000000
3352.299666	-0.056535	0.540938	0.096516	68.130562	-31.423620	-40.295345	4.559021	0.000000	-2.053127	0.000000	0.000000	0.000000	0.906538	0.219592	-0.723540	0.000000	0.000000	4.000000	38.000000	0.000000
3352.302999	-0.053788	0.541641	0.093938	68.130562	-31.423620	-40.295345	4.559021	0.000000	-2.053127	0.000000	0.000000	0.000000	0.824090	0.210781	-0.773342	0.000000	0.000000	4.000000	38.000000	0.000000
3352.306333	-0.053788	0.541641	0.093938	68.130562	-31.423620	-40.295345	4.559021	0.000000	-2.053127	0.000000	0.000000	0.000000	0.824090	0.210781	-0.773342	0.000000	0.000000	4.000000	38.000000	0.000000
3352.309666	-0.053788	0.541641	0.093938	68.167336	-31.491093	-39.895016	4.486499	0.000000	-2.207108	0.000000	0.000000	0.000000	0.824090	0.210781	-0.773342	0.000000	0.000000	4.000000	38.000000	0.000000
3352.312999	-0.051288	0.542283	0.091204	68.167336	-31.491093	-39.895016	4.486499	0.000000	-2.207108	0.000000	0.000000	0.000000	0.749927	0.192658	-0.820103	0.000000	0.000000	4.000000	38.000000	0.000000
3352.316333	-0.051288	0.542283	0.091204	68.167336	-31.491093	-39.895016	4.486499	0.000000	-2.207108	0.000000	0.000000	0.000000	0.749927	0.192658	-0.820103	0.000000	0.000000	4.000000	38.000000	0.000000
3352.319666	-0.051288	0.542283	0.091204	68.273926	-31.425200	-39.721409	4.410363	0.000000	-2.355566	0.000000	0.000000	0.000000	0.749927	0.192658	-0.820103	0.000000	0.000000	4.000000	38.000000	0.000000
3352.322999	-0.049035	0.542882	0.088334	68.273926	-31.425200	-39.721409	4.410363	0.000000	-2.355566	0.000000	0.000000	0.000000	0.675919	0.179814	-0.860964	0.000000	0.000000	4.000000	38.000000	0.000000
3352.326333	-0.049035	0.542882	0.088334	68.273926	-31.425200	-39.721409	4.410363	0.000000	-2.355566	0.000000	0.000000	0.000000	0.675919	0.179814	-0.860964	0.000000	0.000000	4.000000	38.000000	0.000000
3352.329666	-0.049035	0.542882	0.088334	68.400475	-31.378710	-39.651272	4.330866	0.000000	-2.498720	0.000000	0.000000	0.000000	0.675919	0.179814	-0.860964	0.000000	0.000000	4.000000	38.000000	0.000000
3352.332999	-0.047076	0.543390	0.085313	68.400475	-31.378710	-39.651272	4.330866	0.000000	-2.498720	0.000000	0.000000	0.000000	0.587558	0.152507	-0.906273	0.000000	0.000000	4.000000	38.000000	0.000000
3352.336333	-0.047076	0.543390	0.085313	68.400475	-31.378710	-39.651272	4.330866	0.000000	-2.498720	0.000000	0.000000	0.000000	0.587558	0.152507	-0.906273	0.000000	0.000000	4.000000	38.000000	0.000000
3352.339666	-0.047076	0.543390	0.085313	68.536446	-31.386448	-39.426826	4.248861	0.000000	-2.635751	0.000000	0.000000	0.000000	0.587558	0.152507	-0.906273	0.000000	0.000000	4.000000	38.000000	0.000000
3352.342999	-0.045335	0.543814	0.082189	68.536446	-31.386448	-39.426826	4.248861	0.000000	-2.635751	0.000000	0.000000	0.000000	0.522353	0.127145	-0.937151	0.000000	0.000000	4.000000	38.000000	0.000000
3352.346333	-0.045335	0.543814	0.082189	68.536446	-31.386448	-39.426826	4.248861	0.000000	-2.635751	0.000000	0.000000	0.000000	0.522353	0.127145	-0.937151	0.000000	0.000000	4.000000	38.000000	0.000000
3352.349666	-0.045335	0.543814	0.082189	68.676308	-31.429689	-39.013008	4.109473	0.000000	-2.733234	0.000000	0.000000	0.000000	0.522353	0.127145	-0.937151	0.000000	0.000000	4.000000	38.000000	0.000000
3352.352999	-0.043813	0.544208	0.079016	68.676308	-31.429689	-39.013008	4.109473	0.000000	-2.733234	0.000000	0.000000	0.000000	0.456753	0.118075	-0.951943	0.000000	0.000000	4.000000	38.000000	0.000000
3352.356333	-0.043813	0.544208	0.079016	68.676308	-31.429689	-39.013008	4.109473	0.000000	-2.733234	0.000000	0.000000	0.000000	0.456753	0.118075	-0.951943	0.000000	0.000000	4.000000	38.000000	0.000000
3352.359666	-0.043813	0.544208	0.079016	68.810387	-31.495260	-38.506023	3.950816	0.000000	-2.809360	0.000000	0.000000	0.000000	0.456753	0.118075	-0.951943	0.000000	0.000000	4.000000	38.000000	0.000000
3352.362999	-0.042561	0.544566	0.075853	68.810387	-31.495260	-38.506023	3.950816	0.000000	-2.809360	0.000000	0.000000	0.000000	0.375517	0.107524	-0.948899	0.000000	0.000000	4.000000	38.000000	0.000000
3352.366333	-0.042561	0.544566	0.075853	68.810387	-31.495260	-38.506023	3.950816	0.000000	-2.809360	0.000000	0.000000	0.000000	0.375517	0.107524	-0.948899	0.000000	0.000000	4.000000	38.000000	0.000000
3352.369666	-0.042561	0.544566	0.075853	68.940529	-31.588095	-38.005039	3.792666	0.000000	-2.871946	0.000000	0.000000	0.000000	0.375517	0.107524	-0.948899	0.000000	0.000000	4.000000	38.000000	0.000000
3352.372999	-0.041655	0.544915	0.072754	68.940529	-31.588095	-38.005039	3.792666	0.000000	-2.871946	0.000000	0.000000	0.000000	0.271692	0.104538	-0.929789	0.000000	0.000000	4.000000	38.000000	0.000000
3352.376333	-0.041655	0.544915	0.072754	68.940529	-31.588095	-38.005039	3.792666	0.000000	-2.871946	0.000000	0.000000	0.000000	0.271692	0.104538	-0.929789	0.000000	0.000000	4.000000	38.000000	0.000000
3352.379666	-0.041655	0.544915	0.072754	69.077629	-31.634968	-37.662434	3.637701	0.000000	-2.917228	0.000000	0.000000	0.000000	0.271692	0.104538	-0.929789	0.000000	0.000000	4.000000	38.000000	0.000000
3352.382999	-0.041020	0.545250	0.069789	69.077629	-31.634968	-37.662434	3.637701	0.000000	-2.917228	0.000000	0.000000	0.000000	0.190726	0.100473	-0.889489	0.000000	0.000000	4.000000	38.000000	0.000000
3352.386333	-0.041020	0.545250	0.069789	69.077629	-31.634968	-37.662434	3.637701	0.000000	-2.917228	0.000000	0.000000	0.000000	0.190726	0.100473	-0.889489	0.000000	0.000000	4.000000	38.000000	0.000000
3352.389666	-0.041020	0.545250	0.069789	69.231575	-31.496725	-37.185543	3.489453	0.000000	-2.949015	0.000000	0.000000	0.000000	0.190726	0.100473	-0.889489	0.000000	0.000000	4.000000	38.000000	0.000000
3352.392999	-0.040650	0.545543	0.066966	69.231575	-31.496725	-37.185543	3.489453	0.000000	-2.949015	0.000000	0.000000	0.000000	0.110992	0.088181	-0.847056	0.000000	0.000000	4.000000	38.000000	0.000000
3352.396333	-0.040650	0.545543	0.066966	69.231575	-31.496725	-37.185543	3.489453	0.000000	-2.949015	0.000000	0.000000	0.000000	0.110992	0.088181	-0.847056	0.000000	0.000000	4.000000	38.000000	0.000000
3352.399666	-0.040650	0.545543	0.066966	69.377998	-31.095680	-36.458614	3.348277	0.000000	-2.967514	0.000000	0.000000	0.000000	0.110992	0.088181	-0.847056	0.000000	0.000000	4.000000	38.000000	0.000000
3352.402999	-0.040437	0.545756	0.064218	69.377998	-31.095680	-36.458614	3.348277	0.000000	-2.967514	0.000000	0.000000	0.000000	0.063926	0.063838	-0.824310	0.000000	0.000000	4.000000	38.000000	0.000000
3352.406333	-0.040437	0.545756	0.064218	69.377998	-31.095680	-36.458614	3.348277	0.000000	-2.967514	0.000000	0.000000	0.000000	0.063926	0.063838	-0.824310	0.000000	0.000000	4.000000	38.000000	0.000000
3352.409666	-0.040437	0.545756	0.064218	69.515060	-30.449953	-35.438610	3.210892	0.000000	-2.978168	0.000000	0.000000	0.000000	0.063926	0.063838	-0.824310	0.000000	0.000000	4.000000	38.000000	0.000000
3352.412999	-0.040401	0.545872	0.061527	69.515060	-30.449953	-35.438610	3.210892	0.000000	-2.978168	0.000000	0.000000	0.000000	0.010574	0.034682	-0.807157	0.000000	0.000000	4.000000	38.000000	0.000000
3352.416333	-0.040401	0.545872	0.061527	69.515060	-30.449953	-35.438610	3.210892	0.000000	-2.978168	0.000000	0.000000	0.000000	0.010574	0.034682	-0.807157	0.000000	0.000000	4.000000	38.000000	0.000000
3352.419666	-0.040401	0.545872	0.061527	69.624840	-29.564646	-34.069370	3.076365	0.000000	-2.979931	0.000000	0.000000	0.000000	0.010574	0.034682	-0.807157	0.000000	0.000000	4.000000	38.000000	0.000000
3352.422999	-0.040615	0.545892	0.058889	69.624840	-29.564646	-34.069370	3.076365	0.000000	-2.979931	0.000000	0.000000	0.000000	-0.064056	0.006071	-0.791569	0.000000	0.000000	4.000000	38.000000	0.000000
3352.426333	-0.040615	0.545892	0.058889	69.624840	-29.564646	-34.069370	3.076365	0.000000	-2.979931	0.000000	0.000000	0.000000	-0.064056	0.006071	-0.791569	0.000000	0.000000	4.000000	38.000000	0.000000
3352.429666	-0.040615	0.545892	0.058889	69.690536	-28.547613	-32.502468	2.944438	0.000000	-2.969255	0.000000	0.000000	0.000000	-0.064056	0.006071	-0.791569	0.000000	0.000000	4.000000	38.000000	0.000000
3352.432999	-0.041096	0.545857	0.056273	69.690536	-28.547613	-32.502468	2.944438	0.000000	-2.969255	0.000000	0.000000	0.000000	-0.144277	-0.010409	-0.784734	0.000000	0.000000	4.000000	38.000000	0.000000
3352.436333	-0.041096	0.545857	0.056273	69.690536	-28.547613	-32.502468	2.944438	0.000000	-2.969255	0.000000	0.000000	0.000000	-0.144277	-0.010409	-0.784734	0.000000	0.000000	4.000000	38.000000	0.000000
3352.439666	-0.041096	0.545857	0.056273	69.723793	-27.467764	-30.814440	2.813648	0.000000	-2.945209	0.000000	0.000000	0.000000	-0.144277	-0.010409	-0.784734	0.000000	0.000000	4.000000	38.000000	0.000000
3352.442999	-0.041840	0.545769	0.053680	69.723793	-27.467764	-30.814440	2.813648	0.000000	-2.945209	0.000000	0.000000	0.000000	-0.223329	-0.026552	-0.778037	0.000000	0.000000	4.000000	38.000000	0.000000
3352.446333	-0.041840	0.545769	0.053680	69.723793	-27.467764	-30.814440	2.813648	0.000000	-2.945209	0.000000	0.000000	0.000000	-0.223329	-0.026552	-0.778037	0.000000	0.000000	4.000000	38.000000	0.000000
3352.449666	-0.041840	0.545769	0.053680	69.740143	-26.356802	-29.028297	2.683975	0.000000	-2.907987	0.000000	0.000000	0.000000	-0.223329	-0.026552	-0.778037	0.000000	0.000000	4.000000	38.000000	0.000000
3352.452999	-0.042851	0.545669	0.051184	69.740143	-26.356802	-29.028297	2.683975	0.000000	-2.907987	0.000000	0.000000	0.000000	-0.303164	-0.029863	-0.748793	0.000000	0.000000	4.000000	38.000000	0.000000
3352.456333	-0.042851	0.545669	0.051184	69.740143	-26.356802	-29.028297	2.683975	0.000000	-2.907987	0.000000	0.000000	0.000000	-0.303164	-0.029863	-0.748793	0.000000	0.000000	4.000000	38.000000	0.000000
3352.459666	-0.042851	0.545669	0.051184	69.743889	-25.170849	-27.074833	2.559177	0.000000	-2.857460	0.000000	0.000000	0.000000	-0.303164	-0.029863	-0.748793	0.000000	0.000000	4.000000	38.000000	0.000000
3352.462999	-0.044075	0.545542	0.048771	69.743889	-25.170849	-27.074833	2.559177	0.000000	-2.857460	0.000000	0.000000	0.000000	-0.367228	-0.038178	-0.723903	0.000000	0.000000	4.000000	38.000000	0.000000
3352.466333	-0.044075	0.545542	0.048771	69.743889	-25.170849	-27.074833	2.559177	0.000000	-2.857460	0.000000	0.000000	0.000000	-0.367228	-0.038178	-0.723903	0.000000	0.000000	4.000000	38.000000	0.000000
3352.469666	-0.044075	0.545542	0.048771	69.737785	-23.889704	-24.913544	2.438526	0.000000	-2.796255	0.000000	0.000000	0.000000	-0.367228	-0.038178	-0.723903	0.000000	0.000000	4.000000	38.000000	0.000000
3352.472999	-0.045443	0.545368	0.046491	69.737785	-23.889704	-24.913544	2.438526	0.000000	-2.796255	0.000000	0.000000	0.000000	-0.410348	-0.052388	-0.683757	0.000000	0.000000	4.000000	38.000000	0.000000
3352.476333	-0.045443	0.545368	0.046491	69.737785	-23.889704	-24.913544	2.438526	0.000000	-2.796255	0.000000	0.000000	0.000000	-0.410348	-0.052388	-0.683757	0.000000	0.000000	4.000000	38.000000	0.000000
3352.479666	-0.045443	0.545368	0.046491	69.736618	-22.559433	-22.620136	2.324567	0.000000	-2.727864	0.000000	0.000000	0.000000	-0.410348	-0.052388	-0.683757	0.000000	0.000000	4.000000	38.000000	0.000000
3352.482999	-0.047024	0.545202	0.044329	69.736618	-22.559433	-22.620136	2.324567	0.000000	-2.727864	0.000000	0.000000	0.000000	-0.474475	-0.049727	-0.648638	0.000000	0.000000	4.000000	38.000000	0.000000
3352.486333	-0.047024	0.545202	0.044329	69.736618	-22.559433	-22.620136	2.324567	0.000000	-2.727864	0.000000	0.000000	0.000000	-0.474475	-0.049727	-0.648638	0.000000	0.000000	4.000000	38.000000	0.000000
3352.489666	-0.047024	0.545202	0.044329	69.730316	-21.252884	-20.389570	2.216460	0.000000	-2.648785	0.000000	0.000000	0.000000	-0.474475	-0.049727	-0.648638	0.000000	0.000000	4.000000	38.000000	0.000000
3352.492999	-0.048750	0.545008	0.042317	69.730316	-21.252884	-20.389570	2.216460	0.000000	-2.648785	0.000000	0.000000	0.000000	-0.517701	-0.058190	-0.603590	0.000000	0.000000	4.000000	38.000000	0.000000
3352.496333	-0.048750	0.545008	0.042317	69.730316	-21.252884	-20.389570	2.216460	0.000000	-2.648785	0.000000	0.000000	0.000000	-0.517701	-0.058190	-0.603590	0.000000	0.000000	4.000000	38.000000	0.000000
3352.499666	-0.048750	0.545008	0.042317	69.716850	-20.017693	-18.197832	2.115862	0.000000	-2.562501	0.000000	0.000000	0.000000	-0.517701	-0.058190	-0.603590	0.000000	0.000000	4.000000	38.000000	0.000000
3352.502999	-0.050645	0.544831	0.040465	69.716850	-20.017693	-18.197832	2.115862	0.000000	-2.562501	0.000000	0.000000	0.000000	-0.568493	-0.053068	-0.555555	0.000000	0.000000	4.000000	38.000000	0.000000
3352.506333	-0.050645	0.544831	0.040465	69.716850	-20.017693	-18.197832	2.115862	0.000000	-2.562501	0.000000	0.000000	0.000000	-0.568493	-0.053068	-0.555555	0.000000	0.000000	4.000000	38.000000	0.000000
3352.509666	-0.050645	0.544831	0.040465	69.714447	-18.882942	-16.593815	2.023269	0.000000	-2.467752	0.000000	0.000000	0.000000	-0.568493	-0.053068	-0.555555	0.000000	0.000000	4.000000	38.000000	0.000000
3352.512999	-0.052781	0.544644	0.038770	69.714447	-18.882942	-16.593815	2.023269	0.000000	-2.467752	0.000000	0.000000	0.000000	-0.640767	-0.055953	-0.508723	0.000000	0.000000	4.000000	38.000000	0.000000
3352.516333	-0.052781	0.544644	0.038770	69.714447	-18.882942	-16.593815	2.023269	0.000000	-2.467752	0.000000	0.000000	0.000000	-0.640767	-0.055953	-0.508723	0.000000	0.000000	4.000000	38.000000	0.000000
3352.519666	-0.052781	0.544644	0.038770	69.721596	-17.826475	-15.767322	1.938482	0.000000	-2.360958	0.000000	0.000000	0.000000	-0.640767	-0.055953	-0.508723	0.000000	0.000000	4.000000	38.000000	0.000000
3352.522999	-0.055087	0.544476	0.037231	69.721596	-17.826475	-15.767322	1.938482	0.000000	-2.360958	0.000000	0.000000	0.000000	-0.691828	-0.050521	-0.461726	0.000000	0.000000	4.000000	38.000000	0.000000
3352.526333	-0.055087	0.544476	0.037231	69.721596	-17.826475	-15.767322	1.938482	0.000000	-2.360958	0.000000	0.000000	0.000000	-0.691828	-0.050521	-0.461726	0.000000	0.000000	4.000000	38.000000	0.000000
3352.529666	-0.055087	0.544476	0.037231	69.754013	-16.776121	-15.253404	1.861528	0.000000	-2.245653	0.000000	0.000000	0.000000	-0.691828	-0.050521	-0.461726	0.000000	0.000000	4.000000	38.000000	0.000000
3352.532999	-0.057546	0.544306	0.035894	69.754013	-16.776121	-15.253404	1.861528	0.000000	-2.245653	0.000000	0.000000	0.000000	-0.737821	-0.051019	-0.400827	0.000000	0.000000	4.000000	38.000000	0.000000
3352.536333	-0.057546	0.544306	0.035894	69.754013	-16.776121	-15.253404	1.861528	0.000000	-2.245653	0.000000	0.000000	0.000000	-0.737821	-0.051019	-0.400827	0.000000	0.000000	4.000000	38.000000	0.000000
3352.539666	-0.057546	0.544306	0.035894	69.821060	-15.661762	-14.544524	1.794723	0.000000	-2.122683	0.000000	0.000000	0.000000	-0.737821	-0.051019	-0.400827	0.000000	0.000000	4.000000	38.000000	0.000000
3352.542999	-0.060204	0.544101	0.034718	69.821060	-15.661762	-14.544524	1.794723	0.000000	-2.122683	0.000000	0.000000	0.000000	-0.797245	-0.061637	-0.353014	0.000000	0.000000	4.000000	38.000000	0.000000
3352.546333	-0.060204	0.544101	0.034718	69.821060	-15.661762	-14.544524	1.794723	0.000000	-2.122683	0.000000	0.000000	0.000000	-0.797245	-0.061637	-0.353014	0.000000	0.000000	4.000000	38.000000	0.000000
3352.549666	-0.060204	0.544101	0.034718	69.921143	-14.493533	-13.503170	1.735888	0.000000	-1.989809	0.000000	0.000000	0.000000	-0.797245	-0.061637	-0.353014	0.000000	0.000000	4.000000	38.000000	0.000000
3352.552999	-0.062991	0.543887	0.033702	69.921143	-14.493533	-13.503170	1.735888	0.000000	-1.989809	0.000000	0.000000	0.000000	-0.836083	-0.064068	-0.304814	0.000000	0.000000	4.000000	38.000000	0.000000
3352.556333	-0.062991	0.543887	0.033702	69.921143	-14.493533	-13.503170	1.735888	0.000000	-1.989809	0.000000	0.000000	0.000000	-0.836083	-0.064068	-0.304814	0.000000	0.000000	4.000000	38.000000	0.000000
3352.559666	-0.062991	0.543887	0.033702	70.052170	-13.259477	-12.274031	1.685085	0.000000	-1.850461	0.000000	0.000000	0.000000	-0.836083	-0.064068	-0.304814	0.000000	0.000000	4.000000	38.000000	0.000000
3352.562999	-0.065889	0.543683	0.032865	70.052170	-13.259477	-12.274031	1.685085	0.000000	-1.850461	0.000000	0.000000	0.000000	-0.869437	-0.061321	-0.250873	0.000000	0.000000	4.000000	38.000000	0.000000
3352.566333	-0.065889	0.543683	0.032865	70.052170	-13.259477	-12.274031	1.685085	0.000000	-1.850461	0.000000	0.000000	0.000000	-0.869437	-0.061321	-0.250873	0.000000	0.000000	4.000000	38.000000	0.000000
3352.569666	-0.065889	0.543683	0.032865	70.178596	-11.940013	-11.033273	1.643273	0.000000	-1.705555	0.000000	0.000000	0.000000	-0.869437	-0.061321	-0.250873	0.000000	0.000000	4.000000	38.000000	0.000000
3352.572999	-0.068945	0.543497	0.032178	70.178596	-11.940013	-11.033273	1.643273	0.000000	-1.705555	0.000000	0.000000	0.000000	-0.916735	-0.055615	-0.206256	0.000000	0.000000	4.000000	38.000000	0.000000
3352.576333	-0.068945	0.543497	0.032178	70.178596	-11.940013	-11.033273	1.643273	0.000000	-1.705555	0.000000	0.000000	0.000000	-0.916735	-0.055615	-0.206256	0.000000	0.000000	4.000000	38.000000	0.000000
3352.579666	-0.068945	0.543497	0.032178	70.259155	-10.546025	-9.842484	1.608897	0.000000	-1.552766	0.000000	0.000000	0.000000	-0.916735	-0.055615	-0.206256	0.000000	0.000000	4.000000	38.000000	0.000000
3352.582999	-0.072118	0.543321	0.031666	70.259155	-10.546025	-9.842484	1.608897	0.000000	-1.552766	0.000000	0.000000	0.000000	-0.951963	-0.052903	-0.153651	0.000000	0.000000	4.000000	38.000000	0.000000
3352.586333	-0.072118	0.543321	0.031666	70.259155	-10.546025	-9.842484	1.608897	0.000000	-1.552766	0.000000	0.000000	0.000000	-0.951963	-0.052903	-0.153651	0.000000	0.000000	4.000000	38.000000	0.000000
3352.589666	-0.072118	0.543321	0.031666	70.295341	-9.104986	-8.662609	1.583289	0.000000	-1.394106	0.000000	0.000000	0.000000	-0.951963	-0.052903	-0.153651	0.000000	0.000000	4.000000	38.000000	0.000000
3352.592999	-0.075392	0.543170	0.031348	70.295341	-9.104986	-8.662609	1.583289	0.000000	-1.394106	0.000000	0.000000	0.000000	-0.982162	-0.045127	-0.095263	0.000000	0.000000	4.000000	38.000000	0.000000
3352.596333	-0.075392	0.543170	0.031348	70.295341	-9.104986	-8.662609	1.583289	0.000000	-1.394106	0.000000	0.000000	0.000000	-0.982162	-0.045127	-0.095263	0.000000	0.000000	4.000000	38.000000	0.000000
3352.599666	-0.075392	0.543170	0.031348	70.284645	-7.622671	-7.375901	1.567412	0.000000	-1.230412	0.000000	0.000000	0.000000	-0.982162	-0.045127	-0.095263	0.000000	0.000000	4.000000	38.000000	0.000000
3352.602999	-0.078791	0.543029	0.031201	70.284645	-7.622671	-7.375901	1.567412	0.000000	-1.230412	0.000000	0.000000	0.000000	-1.019712	-0.042548	-0.044035	0.000000	0.000000	4.000000	38.000000	0.000000
3352.606333	-0.078791	0.543029	0.031201	70.284645	-7.622671	-7.375901	1.567412	0.000000	-1.230412	0.000000	0.000000	0.000000	-1.019712	-0.042548	-0.044035	0.000000	0.000000	4.000000	38.000000	0.000000
3352.609666	-0.078791	0.543029	0.031201	70.218712	-6.123657	-5.963770	1.560073	0.000000	-1.060460	0.000000	0.000000	0.000000	-1.019712	-0.042548	-0.044035	0.000000	0.000000	4.000000	38.000000	0.000000
3352.612999	-0.082252	0.542912	0.031252	70.218712	-6.123657	-5.963770	1.560073	0.000000	-1.060460	0.000000	0.000000	0.000000	-1.038493	-0.034982	0.015258	0.000000	0.000000	4.000000	38.000000	0.000000
3352.616333	-0.082252	0.542912	0.031252	70.218712	-6.123657	-5.963770	1.560073	0.000000	-1.060460	0.000000	0.000000	0.000000	-1.038493	-0.034982	0.015258	0.000000	0.000000	4.000000	38.000000	0.000000
3352.619666	-0.082252	0.542912	0.031252	70.101486	-4.626677	-4.503512	1.562616	0.000000	-0.887378	0.000000	0.000000	0.000000	-1.038493	-0.034982	0.015258	0.000000	0.000000	4.000000	38.000000	0.000000
3352.622999	-0.085855	0.542810	0.031510	70.101486	-4.626677	-4.503512	1.562616	0.000000	-0.887378	0.000000	0.000000	0.000000	-1.080674	-0.030529	0.077160	0.000000	0.000000	4.000000	38.000000	0.000000
3352.626333	-0.085855	0.542810	0.031510	70.101486	-4.626677	-4.503512	1.562616	0.000000	-0.887378	0.000000	0.000000	0.000000	-1.080674	-0.030529	0.077160	0.000000	0.000000	4.000000	38.000000	0.000000
3352.629666	-0.085855	0.542810	0.031510	70.018318	-3.128176	-3.115733	1.575476	0.000000	-0.707265	0.000000	0.000000	0.000000	-1.080674	-0.030529	0.077160	0.000000	0.000000	4.000000	38.000000	0.000000
3352.632999	-0.089589	0.542682	0.031893	70.018318	-3.128176	-3.115733	1.575476	0.000000	-0.707265	0.000000	0.000000	0.000000	-1.120199	-0.038623	0.115150	0.000000	0.000000	4.000000	38.000000	0.000000
3352.636333	-0.089589	0.542682	0.031893	70.018318	-3.128176	-3.115733	1.575476	0.000000	-0.707265	0.000000	0.000000	0.000000	-1.120199	-0.038623	0.115150	0.000000	0.000000	4.000000	38.000000	0.000000
3352.639666	-0.089589	0.542682	0.031893	70.164886	-1.458861	-1.653466	1.594667	0.000000	-0.520565	0.000000	0.000000	0.000000	-1.120199	-0.038623	0.115150	0.000000	0.000000	4.000000	38.000000	0.000000
3352.642999	-0.093335	0.542470	0.032262	70.164886	-1.458861	-1.653466	1.594667	0.000000	-0.520565	0.000000	0.000000	0.000000	-1.123967	-0.063518	0.110472	0.000000	0.000000	4.000000	38.000000	0.000000
3352.646333	-0.093335	0.542470	0.032262	70.164886	-1.458861	-1.653466	1.594667	0.000000	-0.520565	0.000000	0.000000	0.000000	-1.123967	-0.063518	0.110472	0.000000	0.000000	4.000000	38.000000	0.000000
3352.649666	-0.093335	0.542470	0.032262	70.566124	0.528321	0.044477	1.613079	0.000000	-0.333238	0.000000	0.000000	0.000000	-1.123967	-0.063518	0.110472	0.000000	0.000000	4.000000	38.000000	0.000000
3352.652999	-0.097057	0.542154	0.032668	70.566124	0.528321	0.044477	1.613079	0.000000	-0.333238	0.000000	0.000000	0.000000	-1.116459	-0.094669	0.121903	0.000000	0.000000	4.000000	38.000000	0.000000
3352.656333	-0.097057	0.542154	0.032668	70.566124	0.528321	0.044477	1.613079	0.000000	-0.333238	0.000000	0.000000	0.000000	-1.116459	-0.094669	0.121903	0.000000	0.000000	4.000000	38.000000	0.000000
3352.659666	-0.097057	0.542154	0.032668	70.971718	2.654626	1.696164	1.633396	0.000000	-0.147161	0.000000	0.000000	0.000000	-1.116459	-0.094669	0.121903	0.000000	0.000000	4.000000	38.000000	0.000000
3352.662999	-0.100729	0.541864	0.033225	70.971718	2.654626	1.696164	1.633396	0.000000	-0.147161	0.000000	0.000000	0.000000	-1.101542	-0.087053	0.167003	0.000000	0.000000	4.000000	38.000000	0.000000
3352.666333	-0.100729	0.541864	0.033225	70.971718	2.654626	1.696164	1.633396	0.000000	-0.147161	0.000000	0.000000	0.000000	-1.101542	-0.087053	0.167003	0.000000	0.000000	4.000000	38.000000	0.000000
3352.669666	-0.100729	0.541864	0.033225	71.315277	4.756727	3.223772	1.661230	0.000000	0.036429	0.000000	0.000000	0.000000	-1.101542	-0.087053	0.167003	0.000000	0.000000	4.000000	38.000000	0.000000
3352.672999	-0.104387	0.541551	0.033977	71.315277	4.756727	3.223772	1.661230	0.000000	0.036429	0.000000	0.000000	0.000000	-1.097561	-0.093976	0.225582	0.000000	0.000000	4.000000	38.000000	0.000000
3352.676333	-0.104387	0.541551	0.033977	71.315277	4.756727	3.223772	1.661230	0.000000	0.036429	0.000000	0.000000	0.000000	-1.097561	-0.093976	0.225582	0.000000	0.000000	4.000000	38.000000	0.000000
3352.679666	-0.104387	0.541551	0.033977	71.584656	6.764193	4.651310	1.698827	0.000000	0.219356	0.000000	0.000000	0.000000	-1.097561	-0.093976	0.225582	0.000000	0.000000	4.000000	38.000000	0.000000
3352.682999	-0.107956	0.541234	0.034894	71.584656	6.764193	4.651310	1.698827	0.000000	0.219356	0.000000	0.000000	0.000000	-1.070710	-0.095060	0.275380	0.000000	0.000000	4.000000	38.000000	0.000000
3352.686333	-0.107956	0.541234	0.034894	71.584656	6.764193	4.651310	1.698827	0.000000	0.219356	0.000000	0.000000	0.000000	-1.070710	-0.095060	0.275380	0.000000	0.000000	4.000000	38.000000	0.000000
3352.689666	-0.107956	0.541234	0.034894	71.798805	8.571283	5.846800	1.744724	0.000000	0.397808	0.000000	0.000000	0.000000	-1.070710	-0.095060	0.275380	0.000000	0.000000	4.000000	38.000000	0.000000
3352.692999	-0.111395	0.540930	0.036008	71.798805	8.571283	5.846800	1.744724	0.000000	0.397808	0.000000	0.000000	0.000000	-1.031634	-0.091317	0.334115	0.000000	0.000000	4.000000	38.000000	0.000000
3352.696333	-0.111395	0.540930	0.036008	71.798805	8.571283	5.846800	1.744724	0.000000	0.397808	0.000000	0.000000	0.000000	-1.031634	-0.091317	0.334115	0.000000	0.000000	4.000000	38.000000	0.000000
3352.699666	-0.111395	0.540930	0.036008	71.978485	10.112956	6.718740	1.800410	0.000000	0.569747	0.000000	0.000000	0.000000	-1.031634	-0.091317	0.334115	0.000000	0.000000	4.000000	38.000000	0.000000
3352.702999	-0.114728	0.540665	0.037310	71.978485	10.112956	6.718740	1.800410	0.000000	0.569747	0.000000	0.000000	0.000000	-0.999804	-0.079483	0.390551	0.000000	0.000000	4.000000	38.000000	0.000000
3352.706333	-0.114728	0.540665	0.037310	71.978485	10.112956	6.718740	1.800410	0.000000	0.569747	0.000000	0.000000	0.000000	-0.999804	-0.079483	0.390551	0.000000	0.000000	4.000000	38.000000	0.000000
3352.709666	-0.114728	0.540665	0.037310	72.146179	11.353852	7.228587	1.865502	0.000000	0.736381	0.000000	0.000000	0.000000	-0.999804	-0.079483	0.390551	0.000000	0.000000	4.000000	38.000000	0.000000
3352.712999	-0.117900	0.540404	0.038778	72.146179	11.353852	7.228587	1.865502	0.000000	0.736381	0.000000	0.000000	0.000000	-0.951759	-0.078205	0.440286	0.000000	0.000000	4.000000	38.000000	0.000000
3352.716333	-0.117900	0.540404	0.038778	72.146179	11.353852	7.228587	1.865502	0.000000	0.736381	0.000000	0.000000	0.000000	-0.951759	-0.078205	0.440286	0.000000	0.000000	4.000000	38.000000	0.000000
3352.719666	-0.117900	0.540404	0.038778	72.328217	12.266165	7.324865	1.938882	0.000000	0.895007	0.000000	0.000000	0.000000	-0.951759	-0.078205	0.440286	0.000000	0.000000	4.000000	38.000000	0.000000
3352.722999	-0.120884	0.540157	0.040397	72.328217	12.266165	7.324865	1.938882	0.000000	0.895007	0.000000	0.000000	0.000000	-0.895047	-0.073948	0.485948	0.000000	0.000000	4.000000	38.000000	0.000000
3352.726333	-0.120884	0.540157	0.040397	72.328217	12.266165	7.324865	1.938882	0.000000	0.895007	0.000000	0.000000	0.000000	-0.895047	-0.073948	0.485948	0.000000	0.000000	4.000000	38.000000	0.000000
3352.729666	-0.120884	0.540157	0.040397	72.528595	12.916858	7.123310	2.019874	0.000000	1.044182	0.000000	0.000000	0.000000	-0.895047	-0.073948	0.485948	0.000000	0.000000	4.000000	38.000000	0.000000
3352.732999	-0.123660	0.539886	0.042205	72.528595	12.916858	7.123310	2.019874	0.000000	1.044182	0.000000	0.000000	0.000000	-0.832908	-0.081563	0.542153	0.000000	0.000000	4.000000	38.000000	0.000000
3352.736333	-0.123660	0.539886	0.042205	72.528595	12.916858	7.123310	2.019874	0.000000	1.044182	0.000000	0.000000	0.000000	-0.832908	-0.081563	0.542153	0.000000	0.000000	4.000000	38.000000	0.000000
3352.739666	-0.123660	0.539886	0.042205	72.734695	13.374305	6.736577	2.110233	0.000000	1.183000	0.000000	0.000000	0.000000	-0.832908	-0.081563	0.542153	0.000000	0.000000	4.000000	38.000000	0.000000
3352.742999	-0.126160	0.539603	0.044131	72.734695	13.374305	6.736577	2.110233	0.000000	1.183000	0.000000	0.000000	0.000000	-0.749855	-0.084894	0.577968	0.000000	0.000000	4.000000	38.000000	0.000000
3352.746333	-0.126160	0.539603	0.044131	72.734695	13.374305	6.736577	2.110233	0.000000	1.183000	0.000000	0.000000	0.000000	-0.749855	-0.084894	0.577968	0.000000	0.000000	4.000000	38.000000	0.000000
3352.749666	-0.126160	0.539603	0.044131	72.904198	13.800662	6.462465	2.206561	0.000000	1.307976	0.000000	0.000000	0.000000	-0.749855	-0.084894	0.577968	0.000000	0.000000	4.000000	38.000000	0.000000
3352.752999	-0.128397	0.539319	0.046153	72.904198	13.800662	6.462465	2.206561	0.000000	1.307976	0.000000	0.000000	0.000000	-0.671383	-0.085101	0.606619	0.000000	0.000000	4.000000	38.000000	0.000000
3352.756333	-0.128397	0.539319	0.046153	72.904198	13.800662	6.462465	2.206561	0.000000	1.307976	0.000000	0.000000	0.000000	-0.671383	-0.085101	0.606619	0.000000	0.000000	4.000000	38.000000	0.000000
3352.759666	-0.128397	0.539319	0.046153	73.041885	14.145311	6.286727	2.307664	0.000000	1.419873	0.000000	0.000000	0.000000	-0.671383	-0.085101	0.606619	0.000000	0.000000	4.000000	38.000000	0.000000
3352.762999	-0.130452	0.539011	0.048193	73.041885	14.145311	6.286727	2.307664	0.000000	1.419873	0.000000	0.000000	0.000000	-0.616368	-0.092471	0.611958	0.000000	0.000000	4.000000	38.000000	0.000000
3352.766333	-0.130452	0.539011	0.048193	73.041885	14.145311	6.286727	2.307664	0.000000	1.419873	0.000000	0.000000	0.000000	-0.616368	-0.092471	0.611958	0.000000	0.000000	4.000000	38.000000	0.000000
3352.769666	-0.130452	0.539011	0.048193	73.152489	14.367655	6.114926	2.409657	0.000000	1.522601	0.000000	0.000000	0.000000	-0.616368	-0.092471	0.611958	0.000000	0.000000	4.000000	38.000000	0.000000
3352.772999	-0.132358	0.538730	0.050299	73.152489	14.367655	6.114926	2.409657	0.000000	1.522601	0.000000	0.000000	0.000000	-0.571881	-0.084180	0.631692	0.000000	0.000000	4.000000	38.000000	0.000000
3352.776333	-0.132358	0.538730	0.050299	73.152489	14.367655	6.114926	2.409657	0.000000	1.522601	0.000000	0.000000	0.000000	-0.571881	-0.084180	0.631692	0.000000	0.000000	4.000000	38.000000	0.000000
3352.779666	-0.132358	0.538730	0.050299	73.230759	14.444023	5.958451	2.514939	0.000000	1.617915	0.000000	0.000000	0.000000	-0.571881	-0.084180	0.631692	0.000000	0.000000	4.000000	38.000000	0.000000
3352.782999	-0.134087	0.538431	0.052465	73.230759	14.444023	5.958451	2.514939	0.000000	1.617915	0.000000	0.000000	0.000000	-0.518521	-0.089680	0.649916	0.000000	0.000000	4.000000	38.000000	0.000000
3352.786333	-0.134087	0.538431	0.052465	73.230759	14.444023	5.958451	2.514939	0.000000	1.617915	0.000000	0.000000	0.000000	-0.518521	-0.089680	0.649916	0.000000	0.000000	4.000000	38.000000	0.000000
3352.789666	-0.134087	0.538431	0.052465	73.289597	14.376187	5.815780	2.623258	0.000000	1.704335	0.000000	0.000000	0.000000	-0.518521	-0.089680	0.649916	0.000000	0.000000	4.000000	38.000000	0.000000
3352.792999	-0.135609	0.538142	0.054696	73.289597	14.376187	5.815780	2.623258	0.000000	1.704335	0.000000	0.000000	0.000000	-0.456812	-0.086613	0.669306	0.000000	0.000000	4.000000	38.000000	0.000000
3352.796333	-0.135609	0.538142	0.054696	73.289597	14.376187	5.815780	2.623258	0.000000	1.704335	0.000000	0.000000	0.000000	-0.456812	-0.086613	0.669306	0.000000	0.000000	4.000000	38.000000	0.000000
3352.799666	-0.135609	0.538142	0.054696	73.326241	14.128217	5.502833	2.734809	0.000000	1.780470	0.000000	0.000000	0.000000	-0.456812	-0.086613	0.669306	0.000000	0.000000	4.000000	38.000000	0.000000
3352.802999	-0.137008	0.537841	0.057017	73.326241	14.128217	5.502833	2.734809	0.000000	1.780470	0.000000	0.000000	0.000000	-0.419637	-0.090395	0.696226	0.000000	0.000000	4.000000	38.000000	0.000000
3352.806333	-0.137008	0.537841	0.057017	73.326241	14.128217	5.502833	2.734809	0.000000	1.780470	0.000000	0.000000	0.000000	-0.419637	-0.090395	0.696226	0.000000	0.000000	4.000000	38.000000	0.000000
3352.809666	-0.137008	0.537841	0.057017	73.330139	13.681326	4.921638	2.850847	0.000000	1.850410	0.000000	0.000000	0.000000	-0.419637	-0.090395	0.696226	0.000000	0.000000	4.000000	38.000000	0.000000
3352.812999	-0.138231	0.537556	0.059437	73.330139	13.681326	4.921638	2.850847	0.000000	1.850410	0.000000	0.000000	0.000000	-0.366839	-0.085552	0.726008	0.000000	0.000000	4.000000	38.000000	0.000000
3352.816333	-0.138231	0.537556	0.059437	73.330139	13.681326	4.921638	2.850847	0.000000	1.850410	0.000000	0.000000	0.000000	-0.366839	-0.085552	0.726008	0.000000	0.000000	4.000000	38.000000	0.000000
3352.819666	-0.138231	0.537556	0.059437	73.316879	13.087931	4.138321	2.971848	0.000000	1.911550	0.000000	0.000000	0.000000	-0.366839	-0.085552	0.726008	0.000000	0.000000	4.000000	38.000000	0.000000
3352.822999	-0.139242	0.537222	0.061934	73.316879	13.087931	4.138321	2.971848	0.000000	1.911550	0.000000	0.000000	0.000000	-0.303422	-0.100147	0.749067	0.000000	0.000000	4.000000	38.000000	0.000000
3352.826333	-0.139242	0.537222	0.061934	73.316879	13.087931	4.138321	2.971848	0.000000	1.911550	0.000000	0.000000	0.000000	-0.303422	-0.100147	0.749067	0.000000	0.000000	4.000000	38.000000	0.000000
3352.829666	-0.139242	0.537222	0.061934	73.307632	12.452187	3.264169	3.096693	0.000000	1.962120	0.000000	0.000000	0.000000	-0.303422	-0.100147	0.749067	0.000000	0.000000	4.000000	38.000000	0.000000
3352.832999	-0.140057	0.536880	0.064477	73.307632	12.452187	3.264169	3.096693	0.000000	1.962120	0.000000	0.000000	0.000000	-0.244425	-0.102533	0.762804	0.000000	0.000000	4.000000	38.000000	0.000000
3352.836333	-0.140057	0.536880	0.064477	73.307632	12.452187	3.264169	3.096693	0.000000	1.962120	0.000000	0.000000	0.000000	-0.244425	-0.102533	0.762804	0.000000	0.000000	4.000000	38.000000	0.000000
3352.839666	-0.140057	0.536880	0.064477	73.312935	11.767845	2.272119	3.223827	0.000000	2.002857	0.000000	0.000000	0.000000	-0.244425	-0.102533	0.762804	0.000000	0.000000	4.000000	38.000000	0.000000
3352.842999	-0.140622	0.536531	0.067079	73.312935	11.767845	2.272119	3.223827	0.000000	2.002857	0.000000	0.000000	0.000000	-0.169605	-0.104939	0.780807	0.000000	0.000000	4.000000	38.000000	0.000000
3352.846333	-0.140622	0.536531	0.067079	73.312935	11.767845	2.272119	3.223827	0.000000	2.002857	0.000000	0.000000	0.000000	-0.169605	-0.104939	0.780807	0.000000	0.000000	4.000000	38.000000	0.000000
3352.849666	-0.140622	0.536531	0.067079	73.337288	11.035769	1.169009	3.353961	0.000000	2.031125	0.000000	0.000000	0.000000	-0.169605	-0.104939	0.780807	0.000000	0.000000	4.000000	38.000000	0.000000
3352.852999	-0.140964	0.536161	0.069653	73.337288	11.035769	1.169009	3.353961	0.000000	2.031125	0.000000	0.000000	0.000000	-0.102571	-0.110735	0.772160	0.000000	0.000000	4.000000	38.000000	0.000000
3352.856333	-0.140964	0.536161	0.069653	73.337288	11.035769	1.169009	3.353961	0.000000	2.031125	0.000000	0.000000	0.000000	-0.102571	-0.110735	0.772160	0.000000	0.000000	4.000000	38.000000	0.000000
3352.859666	-0.140964	0.536161	0.069653	73.370308	10.257178	-0.032306	3.482655	0.000000	2.048220	0.000000	0.000000	0.000000	-0.102571	-0.110735	0.772160	0.000000	0.000000	4.000000	38.000000	0.000000
3352.862999	-0.141120	0.535797	0.072247	73.370308	10.257178	-0.032306	3.482655	0.000000	2.048220	0.000000	0.000000	0.000000	-0.046677	-0.109383	0.778246	0.000000	0.000000	4.000000	38.000000	0.000000
3352.866333	-0.141120	0.535797	0.072247	73.370308	10.257178	-0.032306	3.482655	0.000000	2.048220	0.000000	0.000000	0.000000	-0.046677	-0.109383	0.778246	0.000000	0.000000	4.000000	38.000000	0.000000
3352.869666	-0.141120	0.535797	0.072247	73.414780	9.390768	-1.391637	3.612363	0.000000	2.056000	0.000000	0.000000	0.000000	-0.046677	-0.109383	0.778246	0.000000	0.000000	4.000000	38.000000	0.000000
3352.872999	-0.141115	0.535485	0.074868	73.414780	9.390768	-1.391637	3.612363	0.000000	2.056000	0.000000	0.000000	0.000000	0.001371	-0.093606	0.786230	0.000000	0.000000	4.000000	38.000000	0.000000
3352.876333	-0.141115	0.535485	0.074868	73.414780	9.390768	-1.391637	3.612363	0.000000	2.056000	0.000000	0.000000	0.000000	0.001371	-0.093606	0.786230	0.000000	0.000000	4.000000	38.000000	0.000000
3352.879666	-0.141115	0.535485	0.074868	73.451218	8.441673	-2.882381	3.743401	0.000000	2.055771	0.000000	0.000000	0.000000	0.001371	-0.093606	0.786230	0.000000	0.000000	4.000000	38.000000	0.000000
3352.882999	-0.140953	0.535244	0.077532	73.451218	8.441673	-2.882381	3.743401	0.000000	2.055771	0.000000	0.000000	0.000000	0.048727	-0.072140	0.799291	0.000000	0.000000	4.000000	38.000000	0.000000
3352.886333	-0.140953	0.535244	0.077532	73.451218	8.441673	-2.882381	3.743401	0.000000	2.055771	0.000000	0.000000	0.000000	0.048727	-0.072140	0.799291	0.000000	0.000000	4.000000	38.000000	0.000000
3352.889666	-0.140953	0.535244	0.077532	73.464134	7.533571	-4.328751	3.876616	0.000000	2.047650	0.000000	0.000000	0.000000	0.048727	-0.072140	0.799291	0.000000	0.000000	4.000000	38.000000	0.000000
3352.892999	-0.140656	0.535075	0.080336	73.464134	7.533571	-4.328751	3.876616	0.000000	2.047650	0.000000	0.000000	0.000000	0.089205	-0.050892	0.841236	0.000000	0.000000	4.000000	38.000000	0.000000
3352.896333	-0.140656	0.535075	0.080336	73.464134	7.533571	-4.328751	3.876616	0.000000	2.047650	0.000000	0.000000	0.000000	0.089205	-0.050892	0.841236	0.000000	0.000000	4.000000	38.000000	0.000000
3352.899666	-0.140656	0.535075	0.080336	73.428215	6.809847	-5.523222	4.016822	0.000000	2.032783	0.000000	0.000000	0.000000	0.089205	-0.050892	0.841236	0.000000	0.000000	4.000000	38.000000	0.000000
3352.902999	-0.140108	0.534971	0.083268	73.428215	6.809847	-5.523222	4.016822	0.000000	2.032783	0.000000	0.000000	0.000000	0.164355	-0.031129	0.879546	0.000000	0.000000	4.000000	38.000000	0.000000
3352.906333	-0.140108	0.534971	0.083268	73.428215	6.809847	-5.523222	4.016822	0.000000	2.032783	0.000000	0.000000	0.000000	0.164355	-0.031129	0.879546	0.000000	0.000000	4.000000	38.000000	0.000000
3352.909666	-0.140108	0.534971	0.083268	73.390930	6.398030	-6.322124	4.163413	0.000000	2.005391	0.000000	0.000000	0.000000	0.164355	-0.031129	0.879546	0.000000	0.000000	4.000000	38.000000	0.000000
3352.912999	-0.139364	0.534892	0.086235	73.390930	6.398030	-6.322124	4.163413	0.000000	2.005391	0.000000	0.000000	0.000000	0.223185	-0.023600	0.890161	0.000000	0.000000	4.000000	38.000000	0.000000
3352.916333	-0.139364	0.534892	0.086235	73.390930	6.398030	-6.322124	4.163413	0.000000	2.005391	0.000000	0.000000	0.000000	0.223185	-0.023600	0.890161	0.000000	0.000000	4.000000	38.000000	0.000000
3352.919666	-0.139364	0.534892	0.086235	73.575577	6.609958	-6.467822	4.311773	0.000000	1.968193	0.000000	0.000000	0.000000	0.223185	-0.023600	0.890161	0.000000	0.000000	4.000000	38.000000	0.000000
3352.922999	-0.138406	0.534769	0.089068	73.575577	6.609958	-6.467822	4.311773	0.000000	1.968193	0.000000	0.000000	0.000000	0.287469	-0.036984	0.849692	0.000000	0.000000	4.000000	38.000000	0.000000
3352.926333	-0.138406	0.534769	0.089068	73.575577	6.609958	-6.467822	4.311773	0.000000	1.968193	0.000000	0.000000	0.000000	0.287469	-0.036984	0.849692	0.000000	0.000000	4.000000	38.000000	0.000000
3352.929666	-0.138406	0.534769	0.089068	74.005981	7.366315	-6.088077	4.453389	0.000000	1.920281	0.000000	0.000000	0.000000	0.287469	-0.036984	0.849692	0.000000	0.000000	4.000000	38.000000	0.000000
3352.932999	-0.137195	0.534658	0.091726	74.005981	7.366315	-6.088077	4.453389	0.000000	1.920281	0.000000	0.000000	0.000000	0.363175	-0.033294	0.797472	0.000000	0.000000	4.000000	38.000000	0.000000
3352.936333	-0.137195	0.534658	0.091726	74.005981	7.366315	-6.088077	4.453389	0.000000	1.920281	0.000000	0.000000	0.000000	0.363175	-0.033294	0.797472	0.000000	0.000000	4.000000	38.000000	0.000000
3352.939666	-0.137195	0.534658	0.091726	74.484642	8.178071	-5.694852	4.586301	0.000000	1.859752	0.000000	0.000000	0.000000	0.363175	-0.033294	0.797472	0.000000	0.000000	4.000000	38.000000	0.000000
3352.942999	-0.135807	0.534589	0.094289	74.484642	8.178071	-5.694852	4.586301	0.000000	1.859752	0.000000	0.000000	0.000000	0.416468	-0.020634	0.768757	0.000000	0.000000	4.000000	38.000000	0.000000
3352.946333	-0.135807	0.534589	0.094289	74.484642	8.178071	-5.694852	4.586301	0.000000	1.859752	0.000000	0.000000	0.000000	0.416468	-0.020634	0.768757	0.000000	0.000000	4.000000	38.000000	0.000000
3352.949666	-0.135807	0.534589	0.094289	74.951477	8.858241	-5.492221	4.674294	0.000000	1.775100	0.000000	0.000000	0.000000	0.416468	-0.020634	0.768757	0.000000	0.000000	4.000000	38.000000	0.000000
3352.952999	-0.134210	0.534546	0.096744	74.951477	8.858241	-5.492221	4.674294	0.000000	1.775100	0.000000	0.000000	0.000000	0.478955	-0.013110	0.736773	0.000000	0.000000	4.000000	38.000000	0.000000
3352.956333	-0.134210	0.534546	0.096744	74.951477	8.858241	-5.492221	4.674294	0.000000	1.775100	0.000000	0.000000	0.000000	0.478955	-0.013110	0.736773	0.000000	0.000000	4.000000	38.000000	0.000000
3352.959666	-0.134210	0.534546	0.096744	75.404945	9.387393	-5.497091	4.713954	0.000000	1.666926	0.000000	0.000000	0.000000	0.478955	-0.013110	0.736773	0.000000	0.000000	4.000000	38.000000	0.000000
3352.962999	-0.132347	0.534541	0.099085	75.404945	9.387393	-5.497091	4.713954	0.000000	1.666926	0.000000	0.000000	0.000000	0.558849	-0.001412	0.702046	0.000000	0.000000	4.000000	38.000000	0.000000
3352.966333	-0.132347	0.534541	0.099085	75.404945	9.387393	-5.497091	4.713954	0.000000	1.666926	0.000000	0.000000	0.000000	0.558849	-0.001412	0.702046	0.000000	0.000000	4.000000	38.000000	0.000000
3352.969666	-0.132347	0.534541	0.099085	75.846420	9.610062	-5.895015	4.753122	0.000000	1.551720	0.000000	0.000000	0.000000	0.558849	-0.001412	0.702046	0.000000	0.000000	4.000000	38.000000	0.000000
3352.972999	-0.130316	0.534539	0.101249	75.846420	9.610062	-5.895015	4.753122	0.000000	1.551720	0.000000	0.000000	0.000000	0.609391	-0.000403	0.649389	0.000000	0.000000	4.000000	38.000000	0.000000
3352.976333	-0.130316	0.534539	0.101249	75.846420	9.610062	-5.895015	4.753122	0.000000	1.551720	0.000000	0.000000	0.000000	0.609391	-0.000403	0.649389	0.000000	0.000000	4.000000	38.000000	0.000000
3352.979666	-0.130316	0.534539	0.101249	76.293495	9.404239	-6.785277	4.789893	0.000000	1.434196	0.000000	0.000000	0.000000	0.609391	-0.000403	0.649389	0.000000	0.000000	4.000000	38.000000	0.000000
3352.982999	-0.128170	0.534574	0.103221	76.293495	9.404239	-6.785277	4.789893	0.000000	1.434196	0.000000	0.000000	0.000000	0.643791	0.010244	0.591592	0.000000	0.000000	4.000000	38.000000	0.000000
3352.986333	-0.128170	0.534574	0.103221	76.293495	9.404239	-6.785277	4.789893	0.000000	1.434196	0.000000	0.000000	0.000000	0.643791	0.010244	0.591592	0.000000	0.000000	4.000000	38.000000	0.000000
3352.989666	-0.128170	0.534574	0.103221	76.724052	8.739624	-8.003864	4.823595	0.000000	1.316412	0.000000	0.000000	0.000000	0.643791	0.010244	0.591592	0.000000	0.000000	4.000000	38.000000	0.000000
3352.992999	-0.125942	0.534662	0.105011	76.724052	8.739624	-8.003864	4.823595	0.000000	1.316412	0.000000	0.000000	0.000000	0.668377	0.026567	0.536853	0.000000	0.000000	4.000000	38.000000	0.000000
3352.996333	-0.125942	0.534662	0.105011	76.724052	8.739624	-8.003864	4.823595	0.000000	1.316412	0.000000	0.000000	0.000000	0.668377	0.026567	0.536853	0.000000	0.000000	4.000000	38.000000	0.000000
3352.999666	-0.125942	0.534662	0.105011	77.094810	7.666851	-9.349092	4.854070	0.000000	1.199170	0.000000	0.000000	0.000000	0.668377	0.026567	0.536853	0.000000	0.000000	4.000000	38.000000	0.000000
3353.002999	-0.123628	0.534738	0.106589	77.094810	7.666851	-9.349092	4.854070	0.000000	1.199170	0.000000	0.000000	0.000000	0.694178	0.022663	0.473339	0.000000	0.000000	4.000000	38.000000	0.000000
3353.006333	-0.123628	0.534738	0.106589	77.094810	7.666851	-9.349092	4.854070	0.000000	1.199170	0.000000	0.000000	0.000000	0.694178	0.022663	0.473339	0.000000	0.000000	4.000000	38.000000	0.000000
3353.009666	-0.123628	0.534738	0.106589	77.364647	6.239474	-10.791751	4.881497	0.000000	1.082122	0.000000	0.000000	0.000000	0.694178	0.022663	0.473339	0.000000	0.000000	4.000000	38.000000	0.000000
3353.012999	-0.121130	0.534869	0.108006	77.364647	6.239474	-10.791751	4.881497	0.000000	1.082122	0.000000	0.000000	0.000000	0.749466	0.039339	0.425332	0.000000	0.000000	4.000000	38.000000	0.000000
3353.016333	-0.121130	0.534869	0.108006	77.364647	6.239474	-10.791751	4.881497	0.000000	1.082122	0.000000	0.000000	0.000000	0.749466	0.039339	0.425332	0.000000	0.000000	4.000000	38.000000	0.000000
3353.019666	-0.121130	0.534869	0.108006	77.500793	4.723789	-12.134603	4.906976	0.000000	0.959991	0.000000	0.000000	0.000000	0.749466	0.039339	0.425332	0.000000	0.000000	4.000000	38.000000	0.000000
3353.022999	-0.118442	0.535051	0.109225	77.500793	4.723789	-12.134603	4.906976	0.000000	0.959991	0.000000	0.000000	0.000000	0.806588	0.054583	0.365553	0.000000	0.000000	4.000000	38.000000	0.000000
3353.026333	-0.118442	0.535051	0.109225	77.500793	4.723789	-12.134603	4.906976	0.000000	0.959991	0.000000	0.000000	0.000000	0.806588	0.054583	0.365553	0.000000	0.000000	4.000000	38.000000	0.000000
3353.029666	-0.118442	0.535051	0.109225	77.566444	3.375395	-13.342043	4.930221	0.000000	0.832419	0.000000	0.000000	0.000000	0.806588	0.054583	0.365553	0.000000	0.000000	4.000000	38.000000	0.000000
3353.032999	-0.115532	0.535215	0.110218	77.566444	3.375395	-13.342043	4.930221	0.000000	0.832419	0.000000	0.000000	0.000000	0.872809	0.049357	0.298062	0.000000	0.000000	4.000000	38.000000	0.000000
3353.036333	-0.115532	0.535215	0.110218	77.566444	3.375395	-13.342043	4.930221	0.000000	0.832419	0.000000	0.000000	0.000000	0.872809	0.049357	0.298062	0.000000	0.000000	4.000000	38.000000	0.000000
3353.039666	-0.115532	0.535215	0.110218	77.611397	2.165344	-14.639694	4.951080	0.000000	0.697714	0.000000	0.000000	0.000000	0.872809	0.049357	0.298062	0.000000	0.000000	4.000000	38.000000	0.000000
3353.042999	-0.112423	0.535421	0.110933	77.611397	2.165344	-14.639694	4.951080	0.000000	0.697714	0.000000	0.000000	0.000000	0.932699	0.061564	0.214354	0.000000	0.000000	4.000000	38.000000	0.000000
3353.046333	-0.112423	0.535421	0.110933	77.611397	2.165344	-14.639694	4.951080	0.000000	0.697714	0.000000	0.000000	0.000000	0.932699	0.061564	0.214354	0.000000	0.000000	4.000000	38.000000	0.000000
3353.049666	-0.112423	0.535421	0.110933	77.581398	0.776331	-16.216124	4.968938	0.000000	0.556462	0.000000	0.000000	0.000000	0.932699	0.061564	0.214354	0.000000	0.000000	4.000000	38.000000	0.000000
3353.052999	-0.109291	0.535690	0.111388	77.581398	0.776331	-16.216124	4.968938	0.000000	0.556462	0.000000	0.000000	0.000000	0.939579	0.080785	0.136571	0.000000	0.000000	4.000000	38.000000	0.000000
3353.056333	-0.109291	0.535690	0.111388	77.581398	0.776331	-16.216124	4.968938	0.000000	0.556462	0.000000	0.000000	0.000000	0.939579	0.080785	0.136571	0.000000	0.000000	4.000000	38.000000	0.000000
3353.059666	-0.109291	0.535690	0.111388	77.402969	-0.947031	-17.972332	4.982696	0.000000	0.415622	0.000000	0.000000	0.000000	0.939579	0.080785	0.136571	0.000000	0.000000	4.000000	38.000000	0.000000
3353.062999	-0.106162	0.536007	0.111700	77.402969	-0.947031	-17.972332	4.982696	0.000000	0.415622	0.000000	0.000000	0.000000	0.938728	0.095047	0.093607	0.000000	0.000000	4.000000	38.000000	0.000000
3353.066333	-0.106162	0.536007	0.111700	77.402969	-0.947031	-17.972332	4.982696	0.000000	0.415622	0.000000	0.000000	0.000000	0.938728	0.095047	0.093607	0.000000	0.000000	4.000000	38.000000	0.000000
3353.069666	-0.106162	0.536007	0.111700	77.099861	-2.886788	-19.797974	4.992409	0.000000	0.275415	0.000000	0.000000	0.000000	0.938728	0.095047	0.093607	0.000000	0.000000	4.000000	38.000000	0.000000
3353.072999	-0.102976	0.536429	0.111833	77.099861	-2.886788	-19.797974	4.992409	0.000000	0.275415	0.000000	0.000000	0.000000	0.955963	0.126606	0.039753	0.000000	0.000000	4.000000	38.000000	0.000000
3353.076333	-0.102976	0.536429	0.111833	77.099861	-2.886788	-19.797974	4.992409	0.000000	0.275415	0.000000	0.000000	0.000000	0.955963	0.126606	0.039753	0.000000	0.000000	4.000000	38.000000	0.000000
3353.079666	-0.102976	0.536429	0.111833	76.720482	-4.822465	-21.562794	4.998231	0.000000	0.132990	0.000000	0.000000	0.000000	0.955963	0.126606	0.039753	0.000000	0.000000	4.000000	38.000000	0.000000
3353.082999	-0.099739	0.536879	0.111814	76.720482	-4.822465	-21.562794	4.998231	0.000000	0.132990	0.000000	0.000000	0.000000	0.970825	0.135101	-0.005660	0.000000	0.000000	4.000000	38.000000	0.000000
3353.086333	-0.099739	0.536879	0.111814	76.720482	-4.822465	-21.562794	4.998231	0.000000	0.132990	0.000000	0.000000	0.000000	0.970825	0.135101	-0.005660	0.000000	0.000000	4.000000	38.000000	0.000000
3353.089666	-0.099739	0.536879	0.111814	76.330528	-6.637492	-23.146704	4.999986	0.000000	-0.011649	0.000000	0.000000	0.000000	0.970825	0.135101	-0.005660	0.000000	0.000000	4.000000	38.000000	0.000000
3353.092999	-0.096455	0.537389	0.111638	76.330528	-6.637492	-23.146704	4.999986	0.000000	-0.011649	0.000000	0.000000	0.000000	0.985205	0.152864	-0.052712	0.000000	0.000000	4.000000	38.000000	0.000000
3353.096333	-0.096455	0.537389	0.111638	76.330528	-6.637492	-23.146704	4.999986	0.000000	-0.011649	0.000000	0.000000	0.000000	0.985205	0.152864	-0.052712	0.000000	0.000000	4.000000	38.000000	0.000000
3353.099666	-0.096455	0.537389	0.111638	75.951874	-8.339314	-24.690310	4.997482	0.000000	-0.158670	0.000000	0.000000	0.000000	0.985205	0.152864	-0.052712	0.000000	0.000000	4.000000	38.000000	0.000000
3353.102999	-0.093073	0.537925	0.111317	75.951874	-8.339314	-24.690310	4.997482	0.000000	-0.158670	0.000000	0.000000	0.000000	1.014831	0.160945	-0.096185	0.000000	0.000000	4.000000	38.000000	0.000000
3353.106333	-0.093073	0.537925	0.111317	75.951874	-8.339314	-24.690310	4.997482	0.000000	-0.158670	0.000000	0.000000	0.000000	1.014831	0.160945	-0.096185	0.000000	0.000000	4.000000	38.000000	0.000000
3353.109666	-0.093073	0.537925	0.111317	75.599358	-9.936935	-26.254709	4.990347	0.000000	-0.310549	0.000000	0.000000	0.000000	1.014831	0.160945	-0.096185	0.000000	0.000000	4.000000	38.000000	0.000000
3353.112999	-0.089669	0.538482	0.110799	75.599358	-9.936935	-26.254709	4.990347	0.000000	-0.310549	0.000000	0.000000	0.000000	1.021203	0.167207	-0.155474	0.000000	0.000000	4.000000	38.000000	0.000000
3353.116333	-0.089669	0.538482	0.110799	75.599358	-9.936935	-26.254709	4.990347	0.000000	-0.310549	0.000000	0.000000	0.000000	1.021203	0.167207	-0.155474	0.000000	0.000000	4.000000	38.000000	0.000000
3353.119666	-0.089669	0.538482	0.110799	75.290001	-11.419111	-27.543348	4.978405	0.000000	-0.464204	0.000000	0.000000	0.000000	1.021203	0.167207	-0.155474	0.000000	0.000000	4.000000	38.000000	0.000000
3353.122999	-0.086279	0.539065	0.110116	75.290001	-11.419111	-27.543348	4.978405	0.000000	-0.464204	0.000000	0.000000	0.000000	1.016855	0.174827	-0.204952	0.000000	0.000000	4.000000	38.000000	0.000000
3353.126333	-0.086279	0.539065	0.110116	75.290001	-11.419111	-27.543348	4.978405	0.000000	-0.464204	0.000000	0.000000	0.000000	1.016855	0.174827	-0.204952	0.000000	0.000000	4.000000	38.000000	0.000000
3353.129666	-0.086279	0.539065	0.110116	75.014137	-12.853118	-28.557203	4.961631	0.000000	-0.618236	0.000000	0.000000	0.000000	1.016855	0.174827	-0.204952	0.000000	0.000000	4.000000	38.000000	0.000000
3353.132999	-0.082906	0.539672	0.109268	75.014137	-12.853118	-28.557203	4.961631	0.000000	-0.618236	0.000000	0.000000	0.000000	1.011811	0.182191	-0.254535	0.000000	0.000000	4.000000	38.000000	0.000000
3353.136333	-0.082906	0.539672	0.109268	75.014137	-12.853118	-28.557203	4.961631	0.000000	-0.618236	0.000000	0.000000	0.000000	1.011811	0.182191	-0.254535	0.000000	0.000000	4.000000	38.000000	0.000000
3353.139666	-0.082906	0.539672	0.109268	74.776283	-14.285178	-29.402021	4.939919	0.000000	-0.772788	0.000000	0.000000	0.000000	1.011811	0.182191	-0.254535	0.000000	0.000000	4.000000	38.000000	0.000000
3353.142999	-0.079614	0.540327	0.108301	74.776283	-14.285178	-29.402021	4.939919	0.000000	-0.772788	0.000000	0.000000	0.000000	0.987668	0.196414	-0.290094	0.000000	0.000000	4.000000	38.000000	0.000000
3353.146333	-0.079614	0.540327	0.108301	74.776283	-14.285178	-29.402021	4.939919	0.000000	-0.772788	0.000000	0.000000	0.000000	0.987668	0.196414	-0.290094	0.000000	0.000000	4.000000	38.000000	0.000000
3353.149666	-0.079614	0.540327	0.108301	74.571190	-15.724842	-30.203472	4.913707	0.000000	-0.924922	0.000000	0.000000	0.000000	0.987668	0.196414	-0.290094	0.000000	0.000000	4.000000	38.000000	0.000000
3353.152999	-0.076401	0.541010	0.107199	74.571190	-15.724842	-30.203472	4.913707	0.000000	-0.924922	0.000000	0.000000	0.000000	0.963886	0.204900	-0.330427	0.000000	0.000000	4.000000	38.000000	0.000000
3353.156333	-0.076401	0.541010	0.107199	74.571190	-15.724842	-30.203472	4.913707	0.000000	-0.924922	0.000000	0.000000	0.000000	0.963886	0.204900	-0.330427	0.000000	0.000000	4.000000	38.000000	0.000000
3353.159666	-0.076401	0.541010	0.107199	74.409431	-17.149015	-31.132277	4.883080	0.000000	-1.074956	0.000000	0.000000	0.000000	0.963886	0.204900	-0.330427	0.000000	0.000000	4.000000	38.000000	0.000000
3353.162999	-0.073272	0.541708	0.105985	74.409431	-17.149015	-31.132277	4.883080	0.000000	-1.074956	0.000000	0.000000	0.000000	0.938904	0.209305	-0.364146	0.000000	0.000000	4.000000	38.000000	0.000000
3353.166333	-0.073272	0.541708	0.105985	74.409431	-17.149015	-31.132277	4.883080	0.000000	-1.074956	0.000000	0.000000	0.000000	0.938904	0.209305	-0.364146	0.000000	0.000000	4.000000	38.000000	0.000000
3353.169666	-0.073272	0.541708	0.105985	74.289703	-18.535028	-32.147652	4.848205	0.000000	-1.222666	0.000000	0.000000	0.000000	0.938904	0.209305	-0.364146	0.000000	0.000000	4.000000	38.000000	0.000000
3353.172999	-0.070195	0.542414	0.104625	74.289703	-18.535028	-32.147652	4.848205	0.000000	-1.222666	0.000000	0.000000	0.000000	0.923107	0.211765	-0.408069	0.000000	0.000000	4.000000	38.000000	0.000000
3353.176333	-0.070195	0.542414	0.104625	74.289703	-18.535028	-32.147652	4.848205	0.000000	-1.222666	0.000000	0.000000	0.000000	0.923107	0.211765	-0.408069	0.000000	0.000000	4.000000	38.000000	0.000000
3353.179666	-0.070195	0.542414	0.104625	74.201767	-19.835060	-33.121326	4.808681	0.000000	-1.369888	0.000000	0.000000	0.000000	0.923107	0.211765	-0.408069	0.000000	0.000000	4.000000	38.000000	0.000000
3353.182999	-0.067254	0.543114	0.103130	74.201767	-19.835060	-33.121326	4.808681	0.000000	-1.369888	0.000000	0.000000	0.000000	0.882149	0.210182	-0.448382	0.000000	0.000000	4.000000	38.000000	0.000000
3353.186333	-0.067254	0.543114	0.103130	74.201767	-19.835060	-33.121326	4.808681	0.000000	-1.369888	0.000000	0.000000	0.000000	0.882149	0.210182	-0.448382	0.000000	0.000000	4.000000	38.000000	0.000000
3353.189666	-0.067254	0.543114	0.103130	74.119698	-20.990393	-34.040188	4.765540	0.000000	-1.513150	0.000000	0.000000	0.000000	0.882149	0.210182	-0.448382	0.000000	0.000000	4.000000	38.000000	0.000000
3353.192999	-0.064420	0.543772	0.101472	74.119698	-20.990393	-34.040188	4.765540	0.000000	-1.513150	0.000000	0.000000	0.000000	0.850186	0.197374	-0.497428	0.000000	0.000000	4.000000	38.000000	0.000000
3353.196333	-0.064420	0.543772	0.101472	74.119698	-20.990393	-34.040188	4.765540	0.000000	-1.513150	0.000000	0.000000	0.000000	0.850186	0.197374	-0.497428	0.000000	0.000000	4.000000	38.000000	0.000000
3353.199666	-0.064420	0.543772	0.101472	74.052757	-21.943825	-34.780884	4.718356	0.000000	-1.654424	0.000000	0.000000	0.000000	0.850186	0.197374	-0.497428	0.000000	0.000000	4.000000	38.000000	0.000000
3353.202999	-0.061721	0.544466	0.099656	74.052757	-21.943825	-34.780884	4.718356	0.000000	-1.654424	0.000000	0.000000	0.000000	0.809758	0.208226	-0.544875	0.000000	0.000000	4.000000	38.000000	0.000000
3353.206333	-0.061721	0.544466	0.099656	74.052757	-21.943825	-34.780884	4.718356	0.000000	-1.654424	0.000000	0.000000	0.000000	0.809758	0.208226	-0.544875	0.000000	0.000000	4.000000	38.000000	0.000000
3353.209666	-0.061721	0.544466	0.099656	74.006927	-22.674015	-35.174339	4.667516	0.000000	-1.792845	0.000000	0.000000	0.000000	0.809758	0.208226	-0.544875	0.000000	0.000000	4.000000	38.000000	0.000000
3353.212999	-0.059269	0.545159	0.097737	74.006927	-22.674015	-35.174339	4.667516	0.000000	-1.792845	0.000000	0.000000	0.000000	0.735524	0.207694	-0.575880	0.000000	0.000000	4.000000	38.000000	0.000000
3353.216333	-0.059269	0.545159	0.097737	74.006927	-22.674015	-35.174339	4.667516	0.000000	-1.792845	0.000000	0.000000	0.000000	0.735524	0.207694	-0.575880	0.000000	0.000000	4.000000	38.000000	0.000000
3353.219666	-0.059269	0.545159	0.097737	73.992340	-23.175114	-35.131115	4.615263	0.000000	-1.923368	0.000000	0.000000	0.000000	0.735524	0.207694	-0.575880	0.000000	0.000000	4.000000	38.000000	0.000000
3353.222999	-0.057092	0.545806	0.095740	73.992340	-23.175114	-35.131115	4.615263	0.000000	-1.923368	0.000000	0.000000	0.000000	0.653093	0.194240	-0.598893	0.000000	0.000000	4.000000	38.000000	0.000000
3353.226333	-0.057092	0.545806	0.095740	73.992340	-23.175114	-35.131115	4.615263	0.000000	-1.923368	0.000000	0.000000	0.000000	0.653093	0.194240	-0.598893	0.000000	0.000000	4.000000	38.000000	0.000000
3353.229666	-0.057092	0.545806	0.095740	74.012718	-23.429007	-34.898472	4.562729	0.000000	-2.044872	0.000000	0.000000	0.000000	0.653093	0.194240	-0.598893	0.000000	0.000000	4.000000	38.000000	0.000000
3353.232999	-0.055107	0.546451	0.093651	74.012718	-23.429007	-34.898472	4.562729	0.000000	-2.044872	0.000000	0.000000	0.000000	0.595718	0.193482	-0.626629	0.000000	0.000000	4.000000	38.000000	0.000000
3353.236333	-0.055107	0.546451	0.093651	74.012718	-23.429007	-34.898472	4.562729	0.000000	-2.044872	0.000000	0.000000	0.000000	0.595718	0.193482	-0.626629	0.000000	0.000000	4.000000	38.000000	0.000000
3353.239666	-0.055107	0.546451	0.093651	74.076385	-23.437311	-34.550098	4.508727	0.000000	-2.161338	0.000000	0.000000	0.000000	0.595718	0.193482	-0.626629	0.000000	0.000000	4.000000	38.000000	0.000000
3353.242999	-0.053362	0.547014	0.091460	74.076385	-23.437311	-34.550098	4.508727	0.000000	-2.161338	0.000000	0.000000	0.000000	0.523368	0.169012	-0.657561	0.000000	0.000000	4.000000	38.000000	0.000000
3353.246333	-0.053362	0.547014	0.091460	74.076385	-23.437311	-34.550098	4.508727	0.000000	-2.161338	0.000000	0.000000	0.000000	0.523368	0.169012	-0.657561	0.000000	0.000000	4.000000	38.000000	0.000000
3353.249666	-0.053362	0.547014	0.091460	74.158195	-23.365768	-34.333031	4.454302	0.000000	-2.271385	0.000000	0.000000	0.000000	0.523368	0.169012	-0.657561	0.000000	0.000000	4.000000	38.000000	0.000000
3353.252999	-0.051859	0.547563	0.089196	74.158195	-23.365768	-34.333031	4.454302	0.000000	-2.271385	0.000000	0.000000	0.000000	0.450850	0.164554	-0.679170	0.000000	0.000000	4.000000	38.000000	0.000000
3353.256333	-0.051859	0.547563	0.089196	74.158195	-23.365768	-34.333031	4.454302	0.000000	-2.271385	0.000000	0.000000	0.000000	0.450850	0.164554	-0.679170	0.000000	0.000000	4.000000	38.000000	0.000000
3353.259666	-0.051859	0.547563	0.089196	74.210976	-23.290005	-34.372307	4.400038	0.000000	-2.374798	0.000000	0.000000	0.000000	0.450850	0.164554	-0.679170	0.000000	0.000000	4.000000	38.000000	0.000000
3353.262999	-0.050517	0.548048	0.086857	74.210976	-23.290005	-34.372307	4.400038	0.000000	-2.374798	0.000000	0.000000	0.000000	0.402695	0.145560	-0.701730	0.000000	0.000000	4.000000	38.000000	0.000000
3353.266333	-0.050517	0.548048	0.086857	74.210976	-23.290005	-34.372307	4.400038	0.000000	-2.374798	0.000000	0.000000	0.000000	0.402695	0.145560	-0.701730	0.000000	0.000000	4.000000	38.000000	0.000000
3353.269666	-0.050517	0.548048	0.086857	74.206184	-23.093500	-34.194641	4.342830	0.000000	-2.474160	0.000000	0.000000	0.000000	0.402695	0.145560	-0.701730	0.000000	0.000000	4.000000	38.000000	0.000000
3353.272999	-0.049360	0.548518	0.084453	74.206184	-23.093500	-34.194641	4.342830	0.000000	-2.474160	0.000000	0.000000	0.000000	0.346993	0.141070	-0.721083	0.000000	0.000000	4.000000	38.000000	0.000000
3353.276333	-0.049360	0.548518	0.084453	74.206184	-23.093500	-34.194641	4.342830	0.000000	-2.474160	0.000000	0.000000	0.000000	0.346993	0.141070	-0.721083	0.000000	0.000000	4.000000	38.000000	0.000000
3353.279666	-0.049360	0.548518	0.084453	74.092949	-22.703709	-33.574726	4.222650	0.000000	-2.531993	0.000000	0.000000	0.000000	0.346993	0.141070	-0.721083	0.000000	0.000000	4.000000	38.000000	0.000000
3353.282999	-0.048373	0.549041	0.082118	74.092949	-22.703709	-33.574726	4.222650	0.000000	-2.531993	0.000000	0.000000	0.000000	0.296132	0.156778	-0.700525	0.000000	0.000000	4.000000	38.000000	0.000000
3353.286333	-0.048373	0.549041	0.082118	74.092949	-22.703709	-33.574726	4.222650	0.000000	-2.531993	0.000000	0.000000	0.000000	0.296132	0.156778	-0.700525	0.000000	0.000000	4.000000	38.000000	0.000000
3353.289666	-0.048373	0.549041	0.082118	73.888336	-22.160210	-32.481415	4.105896	0.000000	-2.581348	0.000000	0.000000	0.000000	0.296132	0.156778	-0.700525	0.000000	0.000000	4.000000	38.000000	0.000000
3353.292999	-0.047577	0.549598	0.079833	73.888336	-22.160210	-32.481415	4.105896	0.000000	-2.581348	0.000000	0.000000	0.000000	0.238770	0.167042	-0.685360	0.000000	0.000000	4.000000	38.000000	0.000000
3353.296333	-0.047577	0.549598	0.079833	73.888336	-22.160210	-32.481415	4.105896	0.000000	-2.581348	0.000000	0.000000	0.000000	0.238770	0.167042	-0.685360	0.000000	0.000000	4.000000	38.000000	0.000000
3353.299666	-0.047577	0.549598	0.079833	73.629509	-21.483576	-31.129328	3.991669	0.000000	-2.621143	0.000000	0.000000	0.000000	0.238770	0.167042	-0.685360	0.000000	0.000000	4.000000	38.000000	0.000000
3353.302999	-0.046951	0.550232	0.077677	73.629509	-21.483576	-31.129328	3.991669	0.000000	-2.621143	0.000000	0.000000	0.000000	0.187821	0.190258	-0.647049	0.000000	0.000000	4.000000	38.000000	0.000000
3353.306333	-0.046951	0.550232	0.077677	73.629509	-21.483576	-31.129328	3.991669	0.000000	-2.621143	0.000000	0.000000	0.000000	0.187821	0.190258	-0.647049	0.000000	0.000000	4.000000	38.000000	0.000000
3353.309666	-0.046951	0.550232	0.077677	73.372940	-20.734137	-29.915386	3.883827	0.000000	-2.652446	0.000000	0.000000	0.000000	0.187821	0.190258	-0.647049	0.000000	0.000000	4.000000	38.000000	0.000000
3353.312999	-0.046416	0.550867	0.075648	73.372940	-20.734137	-29.915386	3.883827	0.000000	-2.652446	0.000000	0.000000	0.000000	0.160459	0.190613	-0.608466	0.000000	0.000000	4.000000	38.000000	0.000000
3353.316333	-0.046416	0.550867	0.075648	73.372940	-20.734137	-29.915386	3.883827	0.000000	-2.652446	0.000000	0.000000	0.000000	0.160459	0.190613	-0.608466	0.000000	0.000000	4.000000	38.000000	0.000000
3353.319666	-0.046416	0.550867	0.075648	73.153358	-19.965563	-28.982965	3.782417	0.000000	-2.679189	0.000000	0.000000	0.000000	0.160459	0.190613	-0.608466	0.000000	0.000000	4.000000	38.000000	0.000000
3353.322999	-0.046018	0.551498	0.073706	73.153358	-19.965563	-28.982965	3.782417	0.000000	-2.679189	0.000000	0.000000	0.000000	0.119321	0.189164	-0.582742	0.000000	0.000000	4.000000	38.000000	0.000000
3353.326333	-0.046018	0.551498	0.073706	73.153358	-19.965563	-28.982965	3.782417	0.000000	-2.679189	0.000000	0.000000	0.000000	0.119321	0.189164	-0.582742	0.000000	0.000000	4.000000	38.000000	0.000000
3353.329666	-0.046018	0.551498	0.073706	72.981339	-19.248394	-28.085436	3.685293	0.000000	-2.699076	0.000000	0.000000	0.000000	0.119321	0.189164	-0.582742	0.000000	0.000000	4.000000	38.000000	0.000000
3353.332999	-0.045780	0.552077	0.071836	72.981339	-19.248394	-28.085436	3.685293	0.000000	-2.699076	0.000000	0.000000	0.000000	0.071401	0.173837	-0.561032	0.000000	0.000000	4.000000	38.000000	0.000000
3353.336333	-0.045780	0.552077	0.071836	72.981339	-19.248394	-28.085436	3.685293	0.000000	-2.699076	0.000000	0.000000	0.000000	0.071401	0.173837	-0.561032	0.000000	0.000000	4.000000	38.000000	0.000000
3353.339666	-0.045780	0.552077	0.071836	72.850243	-18.627895	-27.277040	3.591788	0.000000	-2.710976	0.000000	0.000000	0.000000	0.071401	0.173837	-0.561032	0.000000	0.000000	4.000000	38.000000	0.000000
3353.342999	-0.045725	0.552560	0.070025	72.850243	-18.627895	-27.277040	3.591788	0.000000	-2.710976	0.000000	0.000000	0.000000	0.016761	0.144739	-0.543348	0.000000	0.000000	4.000000	38.000000	0.000000
3353.346333	-0.045725	0.552560	0.070025	72.850243	-18.627895	-27.277040	3.591788	0.000000	-2.710976	0.000000	0.000000	0.000000	0.016761	0.144739	-0.543348	0.000000	0.000000	4.000000	38.000000	0.000000
3353.349666	-0.045725	0.552560	0.070025	72.763329	-18.181028	-26.656427	3.501230	0.000000	-2.713770	0.000000	0.000000	0.000000	0.016761	0.144739	-0.543348	0.000000	0.000000	4.000000	38.000000	0.000000
3353.352999	-0.045842	0.552961	0.068188	72.763329	-18.181028	-26.656427	3.501230	0.000000	-2.713770	0.000000	0.000000	0.000000	-0.035151	0.120362	-0.550849	0.000000	0.000000	4.000000	38.000000	0.000000
3353.356333	-0.045842	0.552961	0.068188	72.763329	-18.181028	-26.656427	3.501230	0.000000	-2.713770	0.000000	0.000000	0.000000	-0.035151	0.120362	-0.550849	0.000000	0.000000	4.000000	38.000000	0.000000
3353.359666	-0.045842	0.552961	0.068188	72.719292	-17.886896	-26.199802	3.409421	0.000000	-2.707911	0.000000	0.000000	0.000000	-0.035151	0.120362	-0.550849	0.000000	0.000000	4.000000	38.000000	0.000000
3353.362999	-0.046182	0.553242	0.066351	72.719292	-17.886896	-26.199802	3.409421	0.000000	-2.707911	0.000000	0.000000	0.000000	-0.102156	0.084341	-0.551355	0.000000	0.000000	4.000000	38.000000	0.000000
3353.366333	-0.046182	0.553242	0.066351	72.719292	-17.886896	-26.199802	3.409421	0.000000	-2.707911	0.000000	0.000000	0.000000	-0.102156	0.084341	-0.551355	0.000000	0.000000	4.000000	38.000000	0.000000
3353.369666	-0.046182	0.553242	0.066351	72.709778	-17.741600	-25.911707	3.317529	0.000000	-2.690885	0.000000	0.000000	0.000000	-0.102156	0.084341	-0.551355	0.000000	0.000000	4.000000	38.000000	0.000000
3353.372999	-0.046691	0.553472	0.064482	72.709778	-17.741600	-25.911707	3.317529	0.000000	-2.690885	0.000000	0.000000	0.000000	-0.152730	0.069025	-0.560500	0.000000	0.000000	4.000000	38.000000	0.000000
3353.376333	-0.046691	0.553472	0.064482	72.709778	-17.741600	-25.911707	3.317529	0.000000	-2.690885	0.000000	0.000000	0.000000	-0.152730	0.069025	-0.560500	0.000000	0.000000	4.000000	38.000000	0.000000
3353.379666	-0.046691	0.553472	0.064482	72.750595	-17.731472	-25.760239	3.224113	0.000000	-2.665430	0.000000	0.000000	0.000000	-0.152730	0.069025	-0.560500	0.000000	0.000000	4.000000	38.000000	0.000000
3353.382999	-0.047395	0.553659	0.062621	72.750595	-17.731472	-25.760239	3.224113	0.000000	-2.665430	0.000000	0.000000	0.000000	-0.211219	0.056051	-0.558519	0.000000	0.000000	4.000000	38.000000	0.000000
3353.386333	-0.047395	0.553659	0.062621	72.750595	-17.731472	-25.760239	3.224113	0.000000	-2.665430	0.000000	0.000000	0.000000	-0.211219	0.056051	-0.558519	0.000000	0.000000	4.000000	38.000000	0.000000
3353.389666	-0.047395	0.553659	0.062621	72.838867	-17.775000	-25.636253	3.131026	0.000000	-2.630227	0.000000	0.000000	0.000000	-0.211219	0.056051	-0.558519	0.000000	0.000000	4.000000	38.000000	0.000000
3353.392999	-0.048223	0.553782	0.060817	72.838867	-17.775000	-25.636253	3.131026	0.000000	-2.630227	0.000000	0.000000	0.000000	-0.248247	0.036907	-0.541131	0.000000	0.000000	4.000000	38.000000	0.000000
3353.396333	-0.048223	0.553782	0.060817	72.838867	-17.775000	-25.636253	3.131026	0.000000	-2.630227	0.000000	0.000000	0.000000	-0.248247	0.036907	-0.541131	0.000000	0.000000	4.000000	38.000000	0.000000
3353.399666	-0.048223	0.553782	0.060817	72.936684	-17.732386	-25.362310	3.040838	0.000000	-2.588852	0.000000	0.000000	0.000000	-0.248247	0.036907	-0.541131	0.000000	0.000000	4.000000	38.000000	0.000000
3353.402999	-0.049176	0.553878	0.059105	72.936684	-17.732386	-25.362310	3.040838	0.000000	-2.588852	0.000000	0.000000	0.000000	-0.286007	0.028821	-0.513424	0.000000	0.000000	4.000000	38.000000	0.000000
3353.406333	-0.049176	0.553878	0.059105	72.936684	-17.732386	-25.362310	3.040838	0.000000	-2.588852	0.000000	0.000000	0.000000	-0.286007	0.028821	-0.513424	0.000000	0.000000	4.000000	38.000000	0.000000
3353.409666	-0.049176	0.553878	0.059105	73.046082	-17.531940	-24.844984	2.955267	0.000000	-2.541184	0.000000	0.000000	0.000000	-0.286007	0.028821	-0.513424	0.000000	0.000000	4.000000	38.000000	0.000000
3353.412999	-0.050181	0.553976	0.057488	73.046082	-17.531940	-24.844984	2.955267	0.000000	-2.541184	0.000000	0.000000	0.000000	-0.301472	0.029366	-0.485237	0.000000	0.000000	4.000000	38.000000	0.000000
3353.416333	-0.050181	0.553976	0.057488	73.046082	-17.531940	-24.844984	2.955267	0.000000	-2.541184	0.000000	0.000000	0.000000	-0.301472	0.029366	-0.485237	0.000000	0.000000	4.000000	38.000000	0.000000
3353.419666	-0.050181	0.553976	0.057488	73.158066	-17.222471	-24.156235	2.874394	0.000000	-2.490939	0.000000	0.000000	0.000000	-0.301472	0.029366	-0.485237	0.000000	0.000000	4.000000	38.000000	0.000000
3353.422999	-0.051287	0.554048	0.055965	73.158066	-17.222471	-24.156235	2.874394	0.000000	-2.490939	0.000000	0.000000	0.000000	-0.331787	0.021630	-0.456909	0.000000	0.000000	4.000000	38.000000	0.000000
3353.426333	-0.051287	0.554048	0.055965	73.158066	-17.222471	-24.156235	2.874394	0.000000	-2.490939	0.000000	0.000000	0.000000	-0.331787	0.021630	-0.456909	0.000000	0.000000	4.000000	38.000000	0.000000
3353.429666	-0.051287	0.554048	0.055965	73.266724	-16.831812	-23.336132	2.798242	0.000000	-2.435641	0.000000	0.000000	0.000000	-0.331787	0.021630	-0.456909	0.000000	0.000000	4.000000	38.000000	0.000000
3353.432999	-0.052498	0.554103	0.054576	73.266724	-16.831812	-23.336132	2.798242	0.000000	-2.435641	0.000000	0.000000	0.000000	-0.363314	0.016326	-0.416662	0.000000	0.000000	4.000000	38.000000	0.000000
3353.436333	-0.052498	0.554103	0.054576	73.266724	-16.831812	-23.336132	2.798242	0.000000	-2.435641	0.000000	0.000000	0.000000	-0.363314	0.016326	-0.416662	0.000000	0.000000	4.000000	38.000000	0.000000
3353.439666	-0.052498	0.554103	0.054576	73.359459	-16.418484	-22.467758	2.728799	0.000000	-2.375089	0.000000	0.000000	0.000000	-0.363314	0.016326	-0.416662	0.000000	0.000000	4.000000	38.000000	0.000000
3353.442999	-0.053839	0.554140	0.053318	73.359459	-16.418484	-22.467758	2.728799	0.000000	-2.375089	0.000000	0.000000	0.000000	-0.402233	0.011225	-0.377278	0.000000	0.000000	4.000000	38.000000	0.000000
3353.446333	-0.053839	0.554140	0.053318	73.359459	-16.418484	-22.467758	2.728799	0.000000	-2.375089	0.000000	0.000000	0.000000	-0.402233	0.011225	-0.377278	0.000000	0.000000	4.000000	38.000000	0.000000
3353.449666	-0.053839	0.554140	0.053318	73.417381	-16.021530	-21.626539	2.665919	0.000000	-2.308050	0.000000	0.000000	0.000000	-0.402233	0.011225	-0.377278	0.000000	0.000000	4.000000	38.000000	0.000000
3353.452999	-0.055288	0.554179	0.052211	73.417381	-16.021530	-21.626539	2.665919	0.000000	-2.308050	0.000000	0.000000	0.000000	-0.434578	0.011604	-0.332082	0.000000	0.000000	4.000000	38.000000	0.000000
3353.456333	-0.055288	0.554179	0.052211	73.417381	-16.021530	-21.626539	2.665919	0.000000	-2.308050	0.000000	0.000000	0.000000	-0.434578	0.011604	-0.332082	0.000000	0.000000	4.000000	38.000000	0.000000
3353.459666	-0.055288	0.554179	0.052211	73.440231	-15.622142	-20.775183	2.610572	0.000000	-2.235620	0.000000	0.000000	0.000000	-0.434578	0.011604	-0.332082	0.000000	0.000000	4.000000	38.000000	0.000000
3353.462999	-0.056847	0.554237	0.051272	73.440231	-15.622142	-20.775183	2.610572	0.000000	-2.235620	0.000000	0.000000	0.000000	-0.467782	0.017468	-0.281834	0.000000	0.000000	4.000000	38.000000	0.000000
3353.466333	-0.056847	0.554237	0.051272	73.440231	-15.622142	-20.775183	2.610572	0.000000	-2.235620	0.000000	0.000000	0.000000	-0.467782	0.017468	-0.281834	0.000000	0.000000	4.000000	38.000000	0.000000
3353.469666	-0.056847	0.554237	0.051272	73.458641	-15.174419	-19.835852	2.563600	0.000000	-2.157657	0.000000	0.000000	0.000000	-0.467782	0.017468	-0.281834	0.000000	0.000000	4.000000	38.000000	0.000000
3353.472999	-0.058519	0.554287	0.050505	73.458641	-15.174419	-19.835852	2.563600	0.000000	-2.157657	0.000000	0.000000	0.000000	-0.501540	0.015085	-0.230221	0.000000	0.000000	4.000000	38.000000	0.000000
3353.476333	-0.058519	0.554287	0.050505	73.458641	-15.174419	-19.835852	2.563600	0.000000	-2.157657	0.000000	0.000000	0.000000	-0.501540	0.015085	-0.230221	0.000000	0.000000	4.000000	38.000000	0.000000
3353.479666	-0.058519	0.554287	0.050505	73.504128	-14.618464	-18.718092	2.525229	0.000000	-2.074067	0.000000	0.000000	0.000000	-0.501540	0.015085	-0.230221	0.000000	0.000000	4.000000	38.000000	0.000000
3353.482999	-0.060277	0.554368	0.049883	73.504128	-14.618464	-18.718092	2.525229	0.000000	-2.074067	0.000000	0.000000	0.000000	-0.527534	0.024163	-0.186404	0.000000	0.000000	4.000000	38.000000	0.000000
3353.486333	-0.060277	0.554368	0.049883	73.504128	-14.618464	-18.718092	2.525229	0.000000	-2.074067	0.000000	0.000000	0.000000	-0.527534	0.024163	-0.186404	0.000000	0.000000	4.000000	38.000000	0.000000
3353.489666	-0.060277	0.554368	0.049883	73.560905	-13.900401	-17.355385	2.494162	0.000000	-1.986144	0.000000	0.000000	0.000000	-0.527534	0.024163	-0.186404	0.000000	0.000000	4.000000	38.000000	0.000000
3353.492999	-0.062101	0.554423	0.049421	73.560905	-13.900401	-17.355385	2.494162	0.000000	-1.986144	0.000000	0.000000	0.000000	-0.547133	0.016613	-0.138773	0.000000	0.000000	4.000000	38.000000	0.000000
3353.496333	-0.062101	0.554423	0.049421	73.560905	-13.900401	-17.355385	2.494162	0.000000	-1.986144	0.000000	0.000000	0.000000	-0.547133	0.016613	-0.138773	0.000000	0.000000	4.000000	38.000000	0.000000
3353.499666	-0.062101	0.554423	0.049421	73.612259	-13.012254	-15.802683	2.471033	0.000000	-1.894955	0.000000	0.000000	0.000000	-0.547133	0.016613	-0.138773	0.000000	0.000000	4.000000	38.000000	0.000000
3353.502999	-0.063986	0.554474	0.049071	73.612259	-13.012254	-15.802683	2.471033	0.000000	-1.894955	0.000000	0.000000	0.000000	-0.565533	0.015144	-0.104934	0.000000	0.000000	4.000000	38.000000	0.000000
3353.506333	-0.063986	0.554474	0.049071	73.612259	-13.012254	-15.802683	2.471033	0.000000	-1.894955	0.000000	0.000000	0.000000	-0.565533	0.015144	-0.104934	0.000000	0.000000	4.000000	38.000000	0.000000
3353.509666	-0.063986	0.554474	0.049071	73.652252	-12.000404	-14.228430	2.453544	0.000000	-1.800700	0.000000	0.000000	0.000000	-0.565533	0.015144	-0.104934	0.000000	0.000000	4.000000	38.000000	0.000000
3353.512999	-0.065865	0.554509	0.048865	73.652252	-12.000404	-14.228430	2.453544	0.000000	-1.800700	0.000000	0.000000	0.000000	-0.563582	0.010655	-0.061683	0.000000	0.000000	4.000000	38.000000	0.000000
3353.516333	-0.065865	0.554509	0.048865	73.652252	-12.000404	-14.228430	2.453544	0.000000	-1.800700	0.000000	0.000000	0.000000	-0.563582	0.010655	-0.061683	0.000000	0.000000	4.000000	38.000000	0.000000
3353.519666	-0.065865	0.554509	0.048865	73.682037	-10.951212	-13.300689	2.443263	0.000000	-1.706770	0.000000	0.000000	0.000000	-0.563582	0.010655	-0.061683	0.000000	0.000000	4.000000	38.000000	0.000000
3353.522999	-0.067731	0.554504	0.048746	73.682037	-10.951212	-13.300689	2.443263	0.000000	-1.706770	0.000000	0.000000	0.000000	-0.559825	-0.001430	-0.035637	0.000000	0.000000	4.000000	38.000000	0.000000
3353.526333	-0.067731	0.554504	0.048746	73.682037	-10.951212	-13.300689	2.443263	0.000000	-1.706770	0.000000	0.000000	0.000000	-0.559825	-0.001430	-0.035637	0.000000	0.000000	4.000000	38.000000	0.000000
3353.529666	-0.067731	0.554504	0.048746	73.702690	-9.959226	-12.881680	2.437324	0.000000	-1.613466	0.000000	0.000000	0.000000	-0.559825	-0.001430	-0.035637	0.000000	0.000000	4.000000	38.000000	0.000000
3353.532999	-0.069652	0.554452	0.048665	73.702690	-9.959226	-12.881680	2.437324	0.000000	-1.613466	0.000000	0.000000	0.000000	-0.576321	-0.015875	-0.024530	0.000000	0.000000	4.000000	38.000000	0.000000
3353.536333	-0.069652	0.554452	0.048665	73.702690	-9.959226	-12.881680	2.437324	0.000000	-1.613466	0.000000	0.000000	0.000000	-0.576321	-0.015875	-0.024530	0.000000	0.000000	4.000000	38.000000	0.000000
3353.539666	-0.069652	0.554452	0.048665	73.712234	-9.059520	-12.507339	2.433235	0.000000	-1.517412	0.000000	0.000000	0.000000	-0.576321	-0.015875	-0.024530	0.000000	0.000000	4.000000	38.000000	0.000000
3353.542999	-0.071582	0.554396	0.048638	73.712234	-9.059520	-12.507339	2.433235	0.000000	-1.517412	0.000000	0.000000	0.000000	-0.579077	-0.016604	-0.007954	0.000000	0.000000	4.000000	38.000000	0.000000
3353.546333	-0.071582	0.554396	0.048638	73.712234	-9.059520	-12.507339	2.433235	0.000000	-1.517412	0.000000	0.000000	0.000000	-0.579077	-0.016604	-0.007954	0.000000	0.000000	4.000000	38.000000	0.000000
3353.549666	-0.071582	0.554396	0.048638	73.712868	-8.236583	-11.962543	2.431910	0.000000	-1.420899	0.000000	0.000000	0.000000	-0.579077	-0.016604	-0.007954	0.000000	0.000000	4.000000	38.000000	0.000000
3353.552999	-0.073548	0.554282	0.048674	73.712868	-8.236583	-11.962543	2.431910	0.000000	-1.420899	0.000000	0.000000	0.000000	-0.589697	-0.034141	0.010685	0.000000	0.000000	4.000000	38.000000	0.000000
3353.556333	-0.073548	0.554282	0.048674	73.712868	-8.236583	-11.962543	2.431910	0.000000	-1.420899	0.000000	0.000000	0.000000	-0.589697	-0.034141	0.010685	0.000000	0.000000	4.000000	38.000000	0.000000
3353.559666	-0.073548	0.554282	0.048674	73.700203	-7.504139	-11.250648	2.433691	0.000000	-1.322617	0.000000	0.000000	0.000000	-0.589697	-0.034141	0.010685	0.000000	0.000000	4.000000	38.000000	0.000000
3353.562999	-0.075476	0.554166	0.048771	73.700203	-7.504139	-11.250648	2.433691	0.000000	-1.322617	0.000000	0.000000	0.000000	-0.578471	-0.034960	0.029259	0.000000	0.000000	4.000000	38.000000	0.000000
3353.566333	-0.075476	0.554166	0.048771	73.700203	-7.504139	-11.250648	2.433691	0.000000	-1.322617	0.000000	0.000000	0.000000	-0.578471	-0.034960	0.029259	0.000000	0.000000	4.000000	38.000000	0.000000
3353.569666	-0.075476	0.554166	0.048771	73.679214	-6.863527	-10.452790	2.438567	0.000000	-1.226205	0.000000	0.000000	0.000000	-0.578471	-0.034960	0.029259	0.000000	0.000000	4.000000	38.000000	0.000000
3353.572999	-0.077373	0.554054	0.048971	73.679214	-6.863527	-10.452790	2.438567	0.000000	-1.226205	0.000000	0.000000	0.000000	-0.569260	-0.033511	0.059908	0.000000	0.000000	4.000000	38.000000	0.000000
3353.576333	-0.077373	0.554054	0.048971	73.679214	-6.863527	-10.452790	2.438567	0.000000	-1.226205	0.000000	0.000000	0.000000	-0.569260	-0.033511	0.059908	0.000000	0.000000	4.000000	38.000000	0.000000
3353.579666	-0.077373	0.554054	0.048971	73.651382	-6.296627	-9.689733	2.448552	0.000000	-1.131328	0.000000	0.000000	0.000000	-0.569260	-0.033511	0.059908	0.000000	0.000000	4.000000	38.000000	0.000000
3353.582999	-0.079294	0.553909	0.049293	73.651382	-6.296627	-9.689733	2.448552	0.000000	-1.131328	0.000000	0.000000	0.000000	-0.576081	-0.043598	0.096699	0.000000	0.000000	4.000000	38.000000	0.000000
3353.586333	-0.079294	0.553909	0.049293	73.651382	-6.296627	-9.689733	2.448552	0.000000	-1.131328	0.000000	0.000000	0.000000	-0.576081	-0.043598	0.096699	0.000000	0.000000	4.000000	38.000000	0.000000
3353.589666	-0.079294	0.553909	0.049293	73.621643	-5.824315	-9.227580	2.464669	0.000000	-1.035314	0.000000	0.000000	0.000000	-0.576081	-0.043598	0.096699	0.000000	0.000000	4.000000	38.000000	0.000000
3353.592999	-0.081114	0.553740	0.049735	73.621643	-5.824315	-9.227580	2.464669	0.000000	-1.035314	0.000000	0.000000	0.000000	-0.546131	-0.050705	0.132386	0.000000	0.000000	4.000000	38.000000	0.000000
3353.596333	-0.081114	0.553740	0.049735	73.621643	-5.824315	-9.227580	2.464669	0.000000	-1.035314	0.000000	0.000000	0.000000	-0.546131	-0.050705	0.132386	0.000000	0.000000	4.000000	38.000000	0.000000
3353.599666	-0.081114	0.553740	0.049735	73.590599	-5.408758	-9.106796	2.486733	0.000000	-0.944292	0.000000	0.000000	0.000000	-0.546131	-0.050705	0.132386	0.000000	0.000000	4.000000	38.000000	0.000000
3353.602999	-0.082850	0.553521	0.050235	73.590599	-5.408758	-9.106796	2.486733	0.000000	-0.944292	0.000000	0.000000	0.000000	-0.520823	-0.065545	0.150061	0.000000	0.000000	4.000000	38.000000	0.000000
3353.606333	-0.082850	0.553521	0.050235	73.590599	-5.408758	-9.106796	2.486733	0.000000	-0.944292	0.000000	0.000000	0.000000	-0.520823	-0.065545	0.150061	0.000000	0.000000	4.000000	38.000000	0.000000
3353.609666	-0.082850	0.553521	0.050235	73.560478	-5.001429	-9.037175	2.511743	0.000000	-0.857489	0.000000	0.000000	0.000000	-0.520823	-0.065545	0.150061	0.000000	0.000000	4.000000	38.000000	0.000000
3353.612999	-0.084527	0.553225	0.050796	73.560478	-5.001429	-9.037175	2.511743	0.000000	-0.857489	0.000000	0.000000	0.000000	-0.503055	-0.088963	0.168311	0.000000	0.000000	4.000000	38.000000	0.000000
3353.616333	-0.084527	0.553225	0.050796	73.560478	-5.001429	-9.037175	2.511743	0.000000	-0.857489	0.000000	0.000000	0.000000	-0.503055	-0.088963	0.168311	0.000000	0.000000	4.000000	38.000000	0.000000
3353.619666	-0.084527	0.553225	0.050796	73.538513	-4.615767	-8.915764	2.539795	0.000000	-0.773646	0.000000	0.000000	0.000000	-0.503055	-0.088963	0.168311	0.000000	0.000000	4.000000	38.000000	0.000000
3353.622999	-0.086109	0.552881	0.051355	73.538513	-4.615767	-8.915764	2.539795	0.000000	-0.773646	0.000000	0.000000	0.000000	-0.474690	-0.103183	0.167740	0.000000	0.000000	4.000000	38.000000	0.000000
3353.626333	-0.086109	0.552881	0.051355	73.538513	-4.615767	-8.915764	2.539795	0.000000	-0.773646	0.000000	0.000000	0.000000	-0.474690	-0.103183	0.167740	0.000000	0.000000	4.000000	38.000000	0.000000
3353.629666	-0.086109	0.552881	0.051355	73.520035	-4.288482	-8.736320	2.567751	0.000000	-0.694531	0.000000	0.000000	0.000000	-0.474690	-0.103183	0.167740	0.000000	0.000000	4.000000	38.000000	0.000000
3353.632999	-0.087624	0.552507	0.051926	73.520035	-4.288482	-8.736320	2.567751	0.000000	-0.694531	0.000000	0.000000	0.000000	-0.454327	-0.112105	0.171349	0.000000	0.000000	4.000000	38.000000	0.000000
3353.636333	-0.087624	0.552507	0.051926	73.520035	-4.288482	-8.736320	2.567751	0.000000	-0.694531	0.000000	0.000000	0.000000	-0.454327	-0.112105	0.171349	0.000000	0.000000	4.000000	38.000000	0.000000
3353.639666	-0.087624	0.552507	0.051926	73.507004	-4.044890	-8.568419	2.596309	0.000000	-0.618810	0.000000	0.000000	0.000000	-0.454327	-0.112105	0.171349	0.000000	0.000000	4.000000	38.000000	0.000000
3353.642999	-0.089070	0.552104	0.052510	73.507004	-4.044890	-8.568419	2.596309	0.000000	-0.618810	0.000000	0.000000	0.000000	-0.433900	-0.121076	0.175127	0.000000	0.000000	4.000000	38.000000	0.000000
3353.646333	-0.089070	0.552104	0.052510	73.507004	-4.044890	-8.568419	2.596309	0.000000	-0.618810	0.000000	0.000000	0.000000	-0.433900	-0.121076	0.175127	0.000000	0.000000	4.000000	38.000000	0.000000
3353.649666	-0.089070	0.552104	0.052510	73.491821	-3.901779	-8.563403	2.625497	0.000000	-0.546493	0.000000	0.000000	0.000000	-0.433900	-0.121076	0.175127	0.000000	0.000000	4.000000	38.000000	0.000000
3353.652999	-0.090381	0.551734	0.053149	73.491821	-3.901779	-8.563403	2.625497	0.000000	-0.546493	0.000000	0.000000	0.000000	-0.393158	-0.110889	0.191742	0.000000	0.000000	4.000000	38.000000	0.000000
3353.656333	-0.090381	0.551734	0.053149	73.491821	-3.901779	-8.563403	2.625497	0.000000	-0.546493	0.000000	0.000000	0.000000	-0.393158	-0.110889	0.191742	0.000000	0.000000	4.000000	38.000000	0.000000
3353.659666	-0.090381	0.551734	0.053149	73.479019	-3.811021	-8.595557	2.657454	0.000000	-0.480967	0.000000	0.000000	0.000000	-0.393158	-0.110889	0.191742	0.000000	0.000000	4.000000	38.000000	0.000000
3353.662999	-0.091581	0.551342	0.053850	73.479019	-3.811021	-8.595557	2.657454	0.000000	-0.480967	0.000000	0.000000	0.000000	-0.360139	-0.117725	0.210410	0.000000	0.000000	4.000000	38.000000	0.000000
3353.666333	-0.091581	0.551342	0.053850	73.479019	-3.811021	-8.595557	2.657454	0.000000	-0.480967	0.000000	0.000000	0.000000	-0.360139	-0.117725	0.210410	0.000000	0.000000	4.000000	38.000000	0.000000
3353.669666	-0.091581	0.551342	0.053850	73.465599	-3.766878	-8.628141	2.692523	0.000000	-0.420944	0.000000	0.000000	0.000000	-0.360139	-0.117725	0.210410	0.000000	0.000000	4.000000	38.000000	0.000000
3353.672999	-0.092674	0.550944	0.054632	73.465599	-3.766878	-8.628141	2.692523	0.000000	-0.420944	0.000000	0.000000	0.000000	-0.327979	-0.119287	0.234440	0.000000	0.000000	4.000000	38.000000	0.000000
3353.676333	-0.092674	0.550944	0.054632	73.465599	-3.766878	-8.628141	2.692523	0.000000	-0.420944	0.000000	0.000000	0.000000	-0.327979	-0.119287	0.234440	0.000000	0.000000	4.000000	38.000000	0.000000
3353.679666	-0.092674	0.550944	0.054632	73.455055	-3.766442	-8.689433	2.731596	0.000000	-0.366281	0.000000	0.000000	0.000000	-0.327979	-0.119287	0.234440	0.000000	0.000000	4.000000	38.000000	0.000000
3353.682999	-0.093633	0.550523	0.055481	73.455055	-3.766442	-8.689433	2.731596	0.000000	-0.366281	0.000000	0.000000	0.000000	-0.287497	-0.126307	0.254810	0.000000	0.000000	4.000000	38.000000	0.000000
3353.686333	-0.093633	0.550523	0.055481	73.455055	-3.766442	-8.689433	2.731596	0.000000	-0.366281	0.000000	0.000000	0.000000	-0.287497	-0.126307	0.254810	0.000000	0.000000	4.000000	38.000000	0.000000
3353.689666	-0.093633	0.550523	0.055481	73.448463	-3.834481	-8.839975	2.774064	0.000000	-0.318365	0.000000	0.000000	0.000000	-0.287497	-0.126307	0.254810	0.000000	0.000000	4.000000	38.000000	0.000000
3353.692999	-0.094451	0.550089	0.056377	73.448463	-3.834481	-8.839975	2.774064	0.000000	-0.318365	0.000000	0.000000	0.000000	-0.245620	-0.130181	0.268706	0.000000	0.000000	4.000000	38.000000	0.000000
3353.696333	-0.094451	0.550089	0.056377	73.448463	-3.834481	-8.839975	2.774064	0.000000	-0.318365	0.000000	0.000000	0.000000	-0.245620	-0.130181	0.268706	0.000000	0.000000	4.000000	38.000000	0.000000
3353.699666	-0.094451	0.550089	0.056377	73.448463	-3.834481	-8.839975	2.818849	0.000000	-0.277428	0.000000	0.000000	0.000000	-0.245620	-0.130181	0.268706	0.000000	0.000000	4.000000	38.000000	0.000000
3353.702999	-0.095176	0.549595	0.057298	73.448463	-3.894315	-8.959641	2.818849	0.000000	-0.277428	0.000000	0.000000	0.000000	-0.217508	-0.148063	0.276403	0.000000	0.000000	4.000000	38.000000	0.000000
3353.706333	-0.095176	0.549595	0.057298	73.448463	-3.894315	-8.959641	2.818849	0.000000	-0.277428	0.000000	0.000000	0.000000	-0.217508	-0.148063	0.276403	0.000000	0.000000	4.000000	38.000000	0.000000
3353.709666	-0.095176	0.549595	0.057298	73.448654	-3.947175	-9.116987	2.864916	0.000000	-0.241177	0.000000	0.000000	0.000000	-0.217508	-0.148063	0.276403	0.000000	0.000000	4.000000	38.000000	0.000000
3353.712999	-0.095781	0.549099	0.058240	73.448654	-3.947175	-9.116987	2.864916	0.000000	-0.241177	0.000000	0.000000	0.000000	-0.181348	-0.148852	0.282574	0.000000	0.000000	4.000000	38.000000	0.000000
3353.716333	-0.095781	0.549099	0.058240	73.448654	-3.947175	-9.116987	2.864916	0.000000	-0.241177	0.000000	0.000000	0.000000	-0.181348	-0.148852	0.282574	0.000000	0.000000	4.000000	38.000000	0.000000
3353.719666	-0.095781	0.549099	0.058240	73.451950	-3.987950	-9.352852	2.912011	0.000000	-0.210952	0.000000	0.000000	0.000000	-0.181348	-0.148852	0.282574	0.000000	0.000000	4.000000	38.000000	0.000000
3353.722999	-0.096335	0.548583	0.059172	73.451950	-3.987950	-9.352852	2.912011	0.000000	-0.210952	0.000000	0.000000	0.000000	-0.166083	-0.154987	0.279597	0.000000	0.000000	4.000000	38.000000	0.000000
3353.726333	-0.096335	0.548583	0.059172	73.451950	-3.987950	-9.352852	2.912011	0.000000	-0.210952	0.000000	0.000000	0.000000	-0.166083	-0.154987	0.279597	0.000000	0.000000	4.000000	38.000000	0.000000
3353.729666	-0.096335	0.548583	0.059172	73.452316	-4.025679	-9.659563	2.958611	0.000000	-0.183272	0.000000	0.000000	0.000000	-0.166083	-0.154987	0.279597	0.000000	0.000000	4.000000	38.000000	0.000000
3353.732999	-0.096770	0.548081	0.060143	73.452316	-4.025679	-9.659563	2.958611	0.000000	-0.183272	0.000000	0.000000	0.000000	-0.130557	-0.150394	0.291123	0.000000	0.000000	4.000000	38.000000	0.000000
3353.736333	-0.096770	0.548081	0.060143	73.452316	-4.025679	-9.659563	2.958611	0.000000	-0.183272	0.000000	0.000000	0.000000	-0.130557	-0.150394	0.291123	0.000000	0.000000	4.000000	38.000000	0.000000
3353.739666	-0.096770	0.548081	0.060143	73.453239	-4.066960	-9.911772	3.007131	0.000000	-0.161512	0.000000	0.000000	0.000000	-0.130557	-0.150394	0.291123	0.000000	0.000000	4.000000	38.000000	0.000000
3353.742999	-0.097156	0.547577	0.061121	73.453239	-4.066960	-9.911772	3.007131	0.000000	-0.161512	0.000000	0.000000	0.000000	-0.116007	-0.151166	0.293428	0.000000	0.000000	4.000000	38.000000	0.000000
3353.746333	-0.097156	0.547577	0.061121	73.453239	-4.066960	-9.911772	3.007131	0.000000	-0.161512	0.000000	0.000000	0.000000	-0.116007	-0.151166	0.293428	0.000000	0.000000	4.000000	38.000000	0.000000
3353.749666	-0.097156	0.547577	0.061121	73.450905	-4.100102	-10.087671	3.056036	0.000000	-0.142177	0.000000	0.000000	0.000000	-0.116007	-0.151166	0.293428	0.000000	0.000000	4.000000	38.000000	0.000000
3353.752999	-0.097502	0.547078	0.062146	73.450905	-4.100102	-10.087671	3.056036	0.000000	-0.142177	0.000000	0.000000	0.000000	-0.103582	-0.149923	0.307531	0.000000	0.000000	4.000000	38.000000	0.000000
3353.756333	-0.097502	0.547078	0.062146	73.450905	-4.100102	-10.087671	3.056036	0.000000	-0.142177	0.000000	0.000000	0.000000	-0.103582	-0.149923	0.307531	0.000000	0.000000	4.000000	38.000000	0.000000
3353.759666	-0.097502	0.547078	0.062146	73.444878	-4.114558	-10.167730	3.107291	0.000000	-0.124914	0.000000	0.000000	0.000000	-0.103582	-0.149923	0.307531	0.000000	0.000000	4.000000	38.000000	0.000000
3353.762999	-0.097759	0.546600	0.063244	73.444878	-4.114558	-10.167730	3.107291	0.000000	-0.124914	0.000000	0.000000	0.000000	-0.077220	-0.143377	0.329575	0.000000	0.000000	4.000000	38.000000	0.000000
3353.766333	-0.097759	0.546600	0.063244	73.444878	-4.114558	-10.167730	3.107291	0.000000	-0.124914	0.000000	0.000000	0.000000	-0.077220	-0.143377	0.329575	0.000000	0.000000	4.000000	38.000000	0.000000
3353.769666	-0.097759	0.546600	0.063244	73.432426	-4.119339	-10.188675	3.162220	0.000000	-0.112044	0.000000	0.000000	0.000000	-0.077220	-0.143377	0.329575	0.000000	0.000000	4.000000	38.000000	0.000000
3353.772999	-0.097974	0.546126	0.064390	73.432426	-4.119339	-10.188675	3.162220	0.000000	-0.112044	0.000000	0.000000	0.000000	-0.064555	-0.142204	0.343681	0.000000	0.000000	4.000000	38.000000	0.000000
3353.776333	-0.097974	0.546126	0.064390	73.432426	-4.119339	-10.188675	3.162220	0.000000	-0.112044	0.000000	0.000000	0.000000	-0.064555	-0.142204	0.343681	0.000000	0.000000	4.000000	38.000000	0.000000
3353.779666	-0.097974	0.546126	0.064390	73.416878	-4.114429	-10.194902	3.219501	0.000000	-0.101284	0.000000	0.000000	0.000000	-0.064555	-0.142204	0.343681	0.000000	0.000000	4.000000	38.000000	0.000000
3353.782999	-0.098069	0.545638	0.065579	73.416878	-4.114429	-10.194902	3.219501	0.000000	-0.101284	0.000000	0.000000	0.000000	-0.028486	-0.146441	0.356814	0.000000	0.000000	4.000000	38.000000	0.000000
3353.786333	-0.098069	0.545638	0.065579	73.416878	-4.114429	-10.194902	3.219501	0.000000	-0.101284	0.000000	0.000000	0.000000	-0.028486	-0.146441	0.356814	0.000000	0.000000	4.000000	38.000000	0.000000
3353.789666	-0.098069	0.545638	0.065579	73.406738	-4.093369	-10.214540	3.278970	0.000000	-0.096537	0.000000	0.000000	0.000000	-0.028486	-0.146441	0.356814	0.000000	0.000000	4.000000	38.000000	0.000000
3353.792999	-0.098060	0.545158	0.066764	73.406738	-4.093369	-10.214540	3.278970	0.000000	-0.096537	0.000000	0.000000	0.000000	0.002842	-0.143968	0.355398	0.000000	0.000000	4.000000	38.000000	0.000000
3353.796333	-0.098060	0.545158	0.066764	73.406738	-4.093369	-10.214540	3.278970	0.000000	-0.096537	0.000000	0.000000	0.000000	0.002842	-0.143968	0.355398	0.000000	0.000000	4.000000	38.000000	0.000000
3353.799666	-0.098060	0.545158	0.066764	73.399681	-4.068393	-10.240908	3.338203	0.000000	-0.097011	0.000000	0.000000	0.000000	0.002842	-0.143968	0.355398	0.000000	0.000000	4.000000	38.000000	0.000000
3353.802999	-0.098017	0.544668	0.067913	73.399681	-4.068393	-10.240908	3.338203	0.000000	-0.097011	0.000000	0.000000	0.000000	0.012887	-0.146801	0.344658	0.000000	0.000000	4.000000	38.000000	0.000000
3353.806333	-0.098017	0.544668	0.067913	73.399681	-4.068393	-10.240908	3.338203	0.000000	-0.097011	0.000000	0.000000	0.000000	0.012887	-0.146801	0.344658	0.000000	0.000000	4.000000	38.000000	0.000000
3353.809666	-0.098017	0.544668	0.067913	73.396568	-4.036945	-10.242148	3.395646	0.000000	-0.099159	0.000000	0.000000	0.000000	0.012887	-0.146801	0.344658	0.000000	0.000000	4.000000	38.000000	0.000000
3353.812999	-0.097908	0.544163	0.068992	73.396568	-4.036945	-10.242148	3.395646	0.000000	-0.099159	0.000000	0.000000	0.000000	0.032636	-0.151514	0.323631	0.000000	0.000000	4.000000	38.000000	0.000000
3353.816333	-0.097908	0.544163	0.068992	73.396568	-4.036945	-10.242148	3.395646	0.000000	-0.099159	0.000000	0.000000	0.000000	0.032636	-0.151514	0.323631	0.000000	0.000000	4.000000	38.000000	0.000000
3353.819666	-0.097908	0.544163	0.068992	73.396561	-3.993429	-10.250127	3.449584	0.000000	-0.104598	0.000000	0.000000	0.000000	0.032636	-0.151514	0.323631	0.000000	0.000000	4.000000	38.000000	0.000000
3353.822999	-0.097661	0.543661	0.070032	73.396561	-3.993429	-10.250127	3.449584	0.000000	-0.104598	0.000000	0.000000	0.000000	0.073993	-0.150756	0.311964	0.000000	0.000000	4.000000	38.000000	0.000000
3353.826333	-0.097661	0.543661	0.070032	73.396561	-3.993429	-10.250127	3.449584	0.000000	-0.104598	0.000000	0.000000	0.000000	0.073993	-0.150756	0.311964	0.000000	0.000000	4.000000	38.000000	0.000000
3353.829666	-0.097661	0.543661	0.070032	73.396561	-3.936312	-10.258103	3.501578	0.000000	-0.116930	0.000000	0.000000	0.000000	0.073993	-0.150756	0.311964	0.000000	0.000000	4.000000	38.000000	0.000000
3353.832999	-0.097275	0.543190	0.071028	73.396561	-3.936312	-10.258103	3.501578	0.000000	-0.116930	0.000000	0.000000	0.000000	0.115770	-0.141117	0.298897	0.000000	0.000000	4.000000	38.000000	0.000000
3353.836333	-0.097275	0.543190	0.071028	73.396561	-3.936312	-10.258103	3.501578	0.000000	-0.116930	0.000000	0.000000	0.000000	0.115770	-0.141117	0.298897	0.000000	0.000000	4.000000	38.000000	0.000000
3353.839666	-0.097275	0.543190	0.071028	73.396584	-3.865599	-10.274063	3.551394	0.000000	-0.136225	0.000000	0.000000	0.000000	0.115770	-0.141117	0.298897	0.000000	0.000000	4.000000	38.000000	0.000000
3353.842999	-0.096779	0.542741	0.071998	73.396584	-3.865599	-10.274063	3.551394	0.000000	-0.136225	0.000000	0.000000	0.000000	0.148960	-0.134800	0.290958	0.000000	0.000000	4.000000	38.000000	0.000000
3353.846333	-0.096779	0.542741	0.071998	73.396584	-3.865599	-10.274063	3.551394	0.000000	-0.136225	0.000000	0.000000	0.000000	0.148960	-0.134800	0.290958	0.000000	0.000000	4.000000	38.000000	0.000000
3353.849666	-0.096779	0.542741	0.071998	73.396568	-3.784006	-10.290017	3.599887	0.000000	-0.161052	0.000000	0.000000	0.000000	0.148960	-0.134800	0.290958	0.000000	0.000000	4.000000	38.000000	0.000000
3353.852999	-0.096175	0.542301	0.072963	73.396568	-3.784006	-10.290017	3.599887	0.000000	-0.161052	0.000000	0.000000	0.000000	0.181070	-0.131864	0.289502	0.000000	0.000000	4.000000	38.000000	0.000000
3353.856333	-0.096175	0.542301	0.072963	73.396568	-3.784006	-10.290017	3.599887	0.000000	-0.161052	0.000000	0.000000	0.000000	0.181070	-0.131864	0.289502	0.000000	0.000000	4.000000	38.000000	0.000000
3353.859666	-0.096175	0.542301	0.072963	73.394211	-3.711011	-10.314270	3.648138	0.000000	-0.191230	0.000000	0.000000	0.000000	0.181070	-0.131864	0.289502	0.000000	0.000000	4.000000	38.000000	0.000000
3353.862999	-0.095485	0.541913	0.073892	73.394211	-3.711011	-10.314270	3.648138	0.000000	-0.191230	0.000000	0.000000	0.000000	0.207169	-0.116572	0.278698	0.000000	0.000000	4.000000	38.000000	0.000000
3353.866333	-0.095485	0.541913	0.073892	73.394211	-3.711011	-10.314270	3.648138	0.000000	-0.191230	0.000000	0.000000	0.000000	0.207169	-0.116572	0.278698	0.000000	0.000000	4.000000	38.000000	0.000000
3353.869666	-0.095485	0.541913	0.073892	73.392967	-3.655939	-10.373048	3.694587	0.000000	-0.225758	0.000000	0.000000	0.000000	0.207169	-0.116572	0.278698	0.000000	0.000000	4.000000	38.000000	0.000000
3353.872999	-0.094715	0.541552	0.074828	73.392967	-3.655939	-10.373048	3.694587	0.000000	-0.225758	0.000000	0.000000	0.000000	0.230982	-0.108164	0.280896	0.000000	0.000000	4.000000	38.000000	0.000000
3353.876333	-0.094715	0.541552	0.074828	73.392967	-3.655939	-10.373048	3.694587	0.000000	-0.225758	0.000000	0.000000	0.000000	0.230982	-0.108164	0.280896	0.000000	0.000000	4.000000	38.000000	0.000000
3353.879666	-0.094715	0.541552	0.074828	73.393181	-3.621135	-10.477855	3.741403	0.000000	-0.264256	0.000000	0.000000	0.000000	0.230982	-0.108164	0.280896	0.000000	0.000000	4.000000	38.000000	0.000000
3353.882999	-0.093848	0.541190	0.075676	73.393181	-3.621135	-10.477855	3.741403	0.000000	-0.264256	0.000000	0.000000	0.000000	0.259929	-0.108745	0.254484	0.000000	0.000000	4.000000	38.000000	0.000000
3353.886333	-0.093848	0.541190	0.075676	73.393181	-3.621135	-10.477855	3.741403	0.000000	-0.264256	0.000000	0.000000	0.000000	0.259929	-0.108745	0.254484	0.000000	0.000000	4.000000	38.000000	0.000000
3353.889666	-0.093848	0.541190	0.075676	73.397385	-3.596519	-10.610260	3.783817	0.000000	-0.307577	0.000000	0.000000	0.000000	0.259929	-0.108745	0.254484	0.000000	0.000000	4.000000	38.000000	0.000000
3353.892999	-0.092870	0.540850	0.076497	73.397385	-3.596519	-10.610260	3.783817	0.000000	-0.307577	0.000000	0.000000	0.000000	0.293478	-0.102053	0.246154	0.000000	0.000000	4.000000	38.000000	0.000000
3353.896333	-0.092870	0.540850	0.076497	73.397385	-3.596519	-10.610260	3.783817	0.000000	-0.307577	0.000000	0.000000	0.000000	0.293478	-0.102053	0.246154	0.000000	0.000000	4.000000	38.000000	0.000000
3353.899666	-0.092870	0.540850	0.076497	73.402596	-3.584477	-10.777284	3.824843	0.000000	-0.356490	0.000000	0.000000	0.000000	0.293478	-0.102053	0.246154	0.000000	0.000000	4.000000	38.000000	0.000000
3353.902999	-0.091794	0.540568	0.077220	73.402596	-3.584477	-10.777284	3.824843	0.000000	-0.356490	0.000000	0.000000	0.000000	0.322821	-0.084672	0.216820	0.000000	0.000000	4.000000	38.000000	0.000000
3353.906333	-0.091794	0.540568	0.077220	73.402596	-3.584477	-10.777284	3.824843	0.000000	-0.356490	0.000000	0.000000	0.000000	0.322821	-0.084672	0.216820	0.000000	0.000000	4.000000	38.000000	0.000000
3353.909666	-0.091794	0.540568	0.077220	73.408241	-3.576073	-10.961679	3.860980	0.000000	-0.410294	0.000000	0.000000	0.000000	0.322821	-0.084672	0.216820	0.000000	0.000000	4.000000	38.000000	0.000000
3353.912999	-0.090628	0.540320	0.077888	73.408241	-3.576073	-10.961679	3.860980	0.000000	-0.410294	0.000000	0.000000	0.000000	0.349824	-0.074271	0.200404	0.000000	0.000000	4.000000	38.000000	0.000000
3353.916333	-0.090628	0.540320	0.077888	73.408241	-3.576073	-10.961679	3.860980	0.000000	-0.410294	0.000000	0.000000	0.000000	0.349824	-0.074271	0.200404	0.000000	0.000000	4.000000	38.000000	0.000000
3353.919666	-0.090628	0.540320	0.077888	73.417038	-3.565156	-11.150813	3.894380	0.000000	-0.468598	0.000000	0.000000	0.000000	0.349824	-0.074271	0.200404	0.000000	0.000000	4.000000	38.000000	0.000000
3353.922999	-0.089387	0.540113	0.078436	73.417038	-3.565156	-11.150813	3.894380	0.000000	-0.468598	0.000000	0.000000	0.000000	0.372177	-0.062046	0.164383	0.000000	0.000000	4.000000	38.000000	0.000000
3353.926333	-0.089387	0.540113	0.078436	73.417038	-3.565156	-11.150813	3.894380	0.000000	-0.468598	0.000000	0.000000	0.000000	0.372177	-0.062046	0.164383	0.000000	0.000000	4.000000	38.000000	0.000000
3353.929666	-0.089387	0.540113	0.078436	73.426895	-3.579059	-11.380517	3.921777	0.000000	-0.530627	0.000000	0.000000	0.000000	0.372177	-0.062046	0.164383	0.000000	0.000000	4.000000	38.000000	0.000000
3353.932999	-0.088109	0.539942	0.078920	73.426895	-3.579059	-11.380517	3.921777	0.000000	-0.530627	0.000000	0.000000	0.000000	0.383669	-0.051469	0.145193	0.000000	0.000000	4.000000	38.000000	0.000000
3353.936333	-0.088109	0.539942	0.078920	73.426895	-3.579059	-11.380517	3.921777	0.000000	-0.530627	0.000000	0.000000	0.000000	0.383669	-0.051469	0.145193	0.000000	0.000000	4.000000	38.000000	0.000000
3353.939666	-0.088109	0.539942	0.078920	73.435219	-3.637280	-11.675044	3.945976	0.000000	-0.594572	0.000000	0.000000	0.000000	0.383669	-0.051469	0.145193	0.000000	0.000000	4.000000	38.000000	0.000000
3353.942999	-0.086817	0.539835	0.079331	73.435219	-3.637280	-11.675044	3.945976	0.000000	-0.594572	0.000000	0.000000	0.000000	0.387606	-0.031977	0.123375	0.000000	0.000000	4.000000	38.000000	0.000000
3353.946333	-0.086817	0.539835	0.079331	73.435219	-3.637280	-11.675044	3.945976	0.000000	-0.594572	0.000000	0.000000	0.000000	0.387606	-0.031977	0.123375	0.000000	0.000000	4.000000	38.000000	0.000000
3353.949666	-0.086817	0.539835	0.079331	73.445732	-3.755792	-12.062346	3.966539	0.000000	-0.659173	0.000000	0.000000	0.000000	0.387606	-0.031977	0.123375	0.000000	0.000000	4.000000	38.000000	0.000000
3353.952999	-0.085484	0.539776	0.079656	73.445732	-3.755792	-12.062346	3.966539	0.000000	-0.659173	0.000000	0.000000	0.000000	0.399849	-0.017784	0.097588	0.000000	0.000000	4.000000	38.000000	0.000000
3353.956333	-0.085484	0.539776	0.079656	73.445732	-3.755792	-12.062346	3.966539	0.000000	-0.659173	0.000000	0.000000	0.000000	0.399849	-0.017784	0.097588	0.000000	0.000000	4.000000	38.000000	0.000000
3353.959666	-0.085484	0.539776	0.079656	73.454666	-3.930640	-12.532065	3.982803	0.000000	-0.725814	0.000000	0.000000	0.000000	0.399849	-0.017784	0.097588	0.000000	0.000000	4.000000	38.000000	0.000000
3353.962999	-0.084113	0.539782	0.079912	73.454666	-3.930640	-12.532065	3.982803	0.000000	-0.725814	0.000000	0.000000	0.000000	0.411098	0.001802	0.076905	0.000000	0.000000	4.000000	38.000000	0.000000
3353.966333	-0.084113	0.539782	0.079912	73.454666	-3.930640	-12.532065	3.982803	0.000000	-0.725814	0.000000	0.000000	0.000000	0.411098	0.001802	0.076905	0.000000	0.000000	4.000000	38.000000	0.000000
3353.969666	-0.084113	0.539782	0.079912	73.464294	-4.141060	-13.065962	3.995621	0.000000	-0.794331	0.000000	0.000000	0.000000	0.411098	0.001802	0.076905	0.000000	0.000000	4.000000	38.000000	0.000000
3353.972999	-0.082685	0.539811	0.080130	73.464294	-4.141060	-13.065962	3.995621	0.000000	-0.794331	0.000000	0.000000	0.000000	0.428637	0.008914	0.065171	0.000000	0.000000	4.000000	38.000000	0.000000
3353.976333	-0.082685	0.539811	0.080130	73.464294	-4.141060	-13.065962	3.995621	0.000000	-0.794331	0.000000	0.000000	0.000000	0.428637	0.008914	0.065171	0.000000	0.000000	4.000000	38.000000	0.000000
3353.979666	-0.082685	0.539811	0.080130	73.473694	-4.370225	-13.627218	4.006483	0.000000	-0.865770	0.000000	0.000000	0.000000	0.428637	0.008914	0.065171	0.000000	0.000000	4.000000	38.000000	0.000000
3353.982999	-0.081191	0.539889	0.080264	73.473694	-4.370225	-13.627218	4.006483	0.000000	-0.865770	0.000000	0.000000	0.000000	0.448054	0.023135	0.040256	0.000000	0.000000	4.000000	38.000000	0.000000
3353.986333	-0.081191	0.539889	0.080264	73.473694	-4.370225	-13.627218	4.006483	0.000000	-0.865770	0.000000	0.000000	0.000000	0.448054	0.023135	0.040256	0.000000	0.000000	4.000000	38.000000	0.000000
3353.989666	-0.081191	0.539889	0.080264	73.485352	-4.601697	-14.199897	4.013192	0.000000	-0.940446	0.000000	0.000000	0.000000	0.448054	0.023135	0.040256	0.000000	0.000000	4.000000	38.000000	0.000000
3353.992999	-0.079628	0.539977	0.080280	73.485352	-4.601697	-14.199897	4.013192	0.000000	-0.940446	0.000000	0.000000	0.000000	0.468805	0.026620	0.004796	0.000000	0.000000	4.000000	38.000000	0.000000
3353.996333	-0.079628	0.539977	0.080280	73.485352	-4.601697	-14.199897	4.013192	0.000000	-0.940446	0.000000	0.000000	0.000000	0.468805	0.026620	0.004796	0.000000	0.000000	4.000000	38.000000	0.000000
3353.999666	-0.079628	0.539977	0.080280	73.506241	-4.866057	-14.701771	4.013991	0.000000	-1.018580	0.000000	0.000000	0.000000	0.468805	0.026620	0.004796	0.000000	0.000000	4.000000	38.000000	0.000000
3354.002999	-0.078003	0.540083	0.080216	73.506241	-4.866057	-14.701771	4.013991	0.000000	-1.018580	0.000000	0.000000	0.000000	0.487543	0.031855	-0.019143	0.000000	0.000000	4.000000	38.000000	0.000000
3354.006333	-0.078003	0.540083	0.080216	73.506241	-4.866057	-14.701771	4.013991	0.000000	-1.018580	0.000000	0.000000	0.000000	0.487543	0.031855	-0.019143	0.000000	0.000000	4.000000	38.000000	0.000000
3354.009666	-0.078003	0.540083	0.080216	73.533020	-5.180849	-14.962511	4.010801	0.000000	-1.099837	0.000000	0.000000	0.000000	0.487543	0.031855	-0.019143	0.000000	0.000000	4.000000	38.000000	0.000000
3354.012999	-0.076385	0.540183	0.080004	73.533020	-5.180849	-14.962511	4.010801	0.000000	-1.099837	0.000000	0.000000	0.000000	0.485506	0.029946	-0.063460	0.000000	0.000000	4.000000	38.000000	0.000000
3354.016333	-0.076385	0.540183	0.080004	73.533020	-5.180849	-14.962511	4.010801	0.000000	-1.099837	0.000000	0.000000	0.000000	0.485506	0.029946	-0.063460	0.000000	0.000000	4.000000	38.000000	0.000000
3354.019666	-0.076385	0.540183	0.080004	73.562645	-5.576408	-15.109879	4.000224	0.000000	-1.180755	0.000000	0.000000	0.000000	0.485506	0.029946	-0.063460	0.000000	0.000000	4.000000	38.000000	0.000000
3354.022999	-0.074751	0.540294	0.079666	73.562645	-5.576408	-15.109879	4.000224	0.000000	-1.180755	0.000000	0.000000	0.000000	0.490045	0.033265	-0.101543	0.000000	0.000000	4.000000	38.000000	0.000000
3354.026333	-0.074751	0.540294	0.079666	73.562645	-5.576408	-15.109879	4.000224	0.000000	-1.180755	0.000000	0.000000	0.000000	0.490045	0.033265	-0.101543	0.000000	0.000000	4.000000	38.000000	0.000000
3354.029666	-0.074751	0.540294	0.079666	73.597160	-6.051914	-15.306019	3.983300	0.000000	-1.262429	0.000000	0.000000	0.000000	0.490045	0.033265	-0.101543	0.000000	0.000000	4.000000	38.000000	0.000000
3354.032999	-0.073134	0.540452	0.079231	73.597160	-6.051914	-15.306019	3.983300	0.000000	-1.262429	0.000000	0.000000	0.000000	0.485207	0.047265	-0.130367	0.000000	0.000000	4.000000	38.000000	0.000000
3354.036333	-0.073134	0.540452	0.079231	73.597160	-6.051914	-15.306019	3.983300	0.000000	-1.262429	0.000000	0.000000	0.000000	0.485207	0.047265	-0.130367	0.000000	0.000000	4.000000	38.000000	0.000000
3354.039666	-0.073134	0.540452	0.079231	73.625969	-6.578308	-15.567480	3.961572	0.000000	-1.343297	0.000000	0.000000	0.000000	0.485207	0.047265	-0.130367	0.000000	0.000000	4.000000	38.000000	0.000000
3354.042999	-0.071512	0.540614	0.078731	73.625969	-6.578308	-15.567480	3.961572	0.000000	-1.343297	0.000000	0.000000	0.000000	0.486745	0.048747	-0.150271	0.000000	0.000000	4.000000	38.000000	0.000000
3354.046333	-0.071512	0.540614	0.078731	73.625969	-6.578308	-15.567480	3.961572	0.000000	-1.343297	0.000000	0.000000	0.000000	0.486745	0.048747	-0.150271	0.000000	0.000000	4.000000	38.000000	0.000000
3354.049666	-0.071512	0.540614	0.078731	73.654549	-7.137754	-15.952146	3.936527	0.000000	-1.424421	0.000000	0.000000	0.000000	0.486745	0.048747	-0.150271	0.000000	0.000000	4.000000	38.000000	0.000000
3354.052999	-0.069909	0.540840	0.078151	73.654549	-7.137754	-15.952146	3.936527	0.000000	-1.424421	0.000000	0.000000	0.000000	0.480856	0.067879	-0.173937	0.000000	0.000000	4.000000	38.000000	0.000000
3354.056333	-0.069909	0.540840	0.078151	73.654549	-7.137754	-15.952146	3.936527	0.000000	-1.424421	0.000000	0.000000	0.000000	0.480856	0.067879	-0.173937	0.000000	0.000000	4.000000	38.000000	0.000000
3354.059666	-0.069909	0.540840	0.078151	73.676270	-7.686113	-16.395426	3.907538	0.000000	-1.504563	0.000000	0.000000	0.000000	0.480856	0.067879	-0.173937	0.000000	0.000000	4.000000	38.000000	0.000000
3354.062999	-0.068358	0.541077	0.077537	73.676270	-7.686113	-16.395426	3.907538	0.000000	-1.504563	0.000000	0.000000	0.000000	0.465345	0.071047	-0.184076	0.000000	0.000000	4.000000	38.000000	0.000000
3354.066333	-0.068358	0.541077	0.077537	73.676270	-7.686113	-16.395426	3.907538	0.000000	-1.504563	0.000000	0.000000	0.000000	0.465345	0.071047	-0.184076	0.000000	0.000000	4.000000	38.000000	0.000000
3354.069666	-0.068358	0.541077	0.077537	73.691734	-8.185118	-16.837706	3.876858	0.000000	-1.582121	0.000000	0.000000	0.000000	0.465345	0.071047	-0.184076	0.000000	0.000000	4.000000	38.000000	0.000000
3354.072999	-0.066805	0.541336	0.076875	73.691734	-8.185118	-16.837706	3.876858	0.000000	-1.582121	0.000000	0.000000	0.000000	0.465868	0.077696	-0.198782	0.000000	0.000000	4.000000	38.000000	0.000000
3354.076333	-0.066805	0.541336	0.076875	73.691734	-8.185118	-16.837706	3.876858	0.000000	-1.582121	0.000000	0.000000	0.000000	0.465868	0.077696	-0.198782	0.000000	0.000000	4.000000	38.000000	0.000000
3354.079666	-0.066805	0.541336	0.076875	73.708298	-8.597017	-17.183910	3.843728	0.000000	-1.659766	0.000000	0.000000	0.000000	0.465868	0.077696	-0.198782	0.000000	0.000000	4.000000	38.000000	0.000000
3354.082999	-0.065298	0.541629	0.076135	73.708298	-8.597017	-17.183910	3.843728	0.000000	-1.659766	0.000000	0.000000	0.000000	0.451897	0.087727	-0.221980	0.000000	0.000000	4.000000	38.000000	0.000000
3354.086333	-0.065298	0.541629	0.076135	73.708298	-8.597017	-17.183910	3.843728	0.000000	-1.659766	0.000000	0.000000	0.000000	0.451897	0.087727	-0.221980	0.000000	0.000000	4.000000	38.000000	0.000000
3354.089666	-0.065298	0.541629	0.076135	73.727013	-8.933981	-17.415985	3.806731	0.000000	-1.735082	0.000000	0.000000	0.000000	0.451897	0.087727	-0.221980	0.000000	0.000000	4.000000	38.000000	0.000000
3354.092999	-0.063844	0.541931	0.075362	73.727013	-8.933981	-17.415985	3.806731	0.000000	-1.735082	0.000000	0.000000	0.000000	0.436255	0.090711	-0.231926	0.000000	0.000000	4.000000	38.000000	0.000000
3354.096333	-0.063844	0.541931	0.075362	73.727013	-8.933981	-17.415985	3.806731	0.000000	-1.735082	0.000000	0.000000	0.000000	0.436255	0.090711	-0.231926	0.000000	0.000000	4.000000	38.000000	0.000000
3354.099666	-0.063844	0.541931	0.075362	73.742531	-9.185623	-17.535053	3.768077	0.000000	-1.807791	0.000000	0.000000	0.000000	0.436255	0.090711	-0.231926	0.000000	0.000000	4.000000	38.000000	0.000000
3354.102999	-0.062410	0.542248	0.074497	73.742531	-9.185623	-17.535053	3.768077	0.000000	-1.807791	0.000000	0.000000	0.000000	0.430364	0.095214	-0.259328	0.000000	0.000000	4.000000	38.000000	0.000000
3354.106333	-0.062410	0.542248	0.074497	73.742531	-9.185623	-17.535053	3.768077	0.000000	-1.807791	0.000000	0.000000	0.000000	0.430364	0.095214	-0.259328	0.000000	0.000000	4.000000	38.000000	0.000000
3354.109666	-0.062410	0.542248	0.074497	73.761635	-9.370134	-17.655203	3.724856	0.000000	-1.879518	0.000000	0.000000	0.000000	0.430364	0.095214	-0.259328	0.000000	0.000000	4.000000	38.000000	0.000000
3354.112999	-0.061075	0.542587	0.073572	73.761635	-9.370134	-17.655203	3.724856	0.000000	-1.879518	0.000000	0.000000	0.000000	0.400289	0.101509	-0.277513	0.000000	0.000000	4.000000	38.000000	0.000000
3354.116333	-0.061075	0.542587	0.073572	73.761635	-9.370134	-17.655203	3.724856	0.000000	-1.879518	0.000000	0.000000	0.000000	0.400289	0.101509	-0.277513	0.000000	0.000000	4.000000	38.000000	0.000000
3354.119666	-0.061075	0.542587	0.073572	73.778221	-9.505197	-17.726995	3.678604	0.000000	-1.946233	0.000000	0.000000	0.000000	0.400289	0.101509	-0.277513	0.000000	0.000000	4.000000	38.000000	0.000000
3354.122999	-0.059825	0.542958	0.072669	73.778221	-9.505197	-17.726995	3.678604	0.000000	-1.946233	0.000000	0.000000	0.000000	0.375149	0.111526	-0.270937	0.000000	0.000000	4.000000	38.000000	0.000000
3354.126333	-0.059825	0.542958	0.072669	73.778221	-9.505197	-17.726995	3.678604	0.000000	-1.946233	0.000000	0.000000	0.000000	0.375149	0.111526	-0.270937	0.000000	0.000000	4.000000	38.000000	0.000000
3354.129666	-0.059825	0.542958	0.072669	73.792442	-9.598616	-17.642269	3.633448	0.000000	-2.008758	0.000000	0.000000	0.000000	0.375149	0.111526	-0.270937	0.000000	0.000000	4.000000	38.000000	0.000000
3354.132999	-0.058676	0.543340	0.071729	73.792442	-9.598616	-17.642269	3.633448	0.000000	-2.008758	0.000000	0.000000	0.000000	0.344550	0.114312	-0.282132	0.000000	0.000000	4.000000	38.000000	0.000000
3354.136333	-0.058676	0.543340	0.071729	73.792442	-9.598616	-17.642269	3.633448	0.000000	-2.008758	0.000000	0.000000	0.000000	0.344550	0.114312	-0.282132	0.000000	0.000000	4.000000	38.000000	0.000000
3354.139666	-0.058676	0.543340	0.071729	73.807953	-9.636025	-17.471569	3.586426	0.000000	-2.066183	0.000000	0.000000	0.000000	0.344550	0.114312	-0.282132	0.000000	0.000000	4.000000	38.000000	0.000000
3354.142999	-0.057607	0.543718	0.070776	73.807953	-9.636025	-17.471569	3.586426	0.000000	-2.066183	0.000000	0.000000	0.000000	0.320865	0.113632	-0.285676	0.000000	0.000000	4.000000	38.000000	0.000000
3354.146333	-0.057607	0.543718	0.070776	73.807953	-9.636025	-17.471569	3.586426	0.000000	-2.066183	0.000000	0.000000	0.000000	0.320865	0.113632	-0.285676	0.000000	0.000000	4.000000	38.000000	0.000000
3354.149666	-0.057607	0.543718	0.070776	73.825211	-9.605196	-17.236948	3.538813	0.000000	-2.119660	0.000000	0.000000	0.000000	0.320865	0.113632	-0.285676	0.000000	0.000000	4.000000	38.000000	0.000000
3354.152999	-0.056641	0.544066	0.069815	73.825211	-9.605196	-17.236948	3.538813	0.000000	-2.119660	0.000000	0.000000	0.000000	0.289642	0.104274	-0.288476	0.000000	0.000000	4.000000	38.000000	0.000000
3354.156333	-0.056641	0.544066	0.069815	73.825211	-9.605196	-17.236948	3.538813	0.000000	-2.119660	0.000000	0.000000	0.000000	0.289642	0.104274	-0.288476	0.000000	0.000000	4.000000	38.000000	0.000000
3354.159666	-0.056641	0.544066	0.069815	73.850204	-9.523383	-16.955179	3.490734	0.000000	-2.167934	0.000000	0.000000	0.000000	0.289642	0.104274	-0.288476	0.000000	0.000000	4.000000	38.000000	0.000000
3354.162999	-0.055731	0.544400	0.068867	73.850204	-9.523383	-16.955179	3.490734	0.000000	-2.167934	0.000000	0.000000	0.000000	0.273012	0.100331	-0.284255	0.000000	0.000000	4.000000	38.000000	0.000000
3354.166333	-0.055731	0.544400	0.068867	73.850204	-9.523383	-16.955179	3.490734	0.000000	-2.167934	0.000000	0.000000	0.000000	0.273012	0.100331	-0.284255	0.000000	0.000000	4.000000	38.000000	0.000000
3354.169666	-0.055731	0.544400	0.068867	73.878326	-9.450405	-16.761873	3.443358	0.000000	-2.213436	0.000000	0.000000	0.000000	0.273012	0.100331	-0.284255	0.000000	0.000000	4.000000	38.000000	0.000000
3354.172999	-0.054891	0.544691	0.067834	73.878326	-9.450405	-16.761873	3.443358	0.000000	-2.213436	0.000000	0.000000	0.000000	0.252054	0.087065	-0.309800	0.000000	0.000000	4.000000	38.000000	0.000000
3354.176333	-0.054891	0.544691	0.067834	73.878326	-9.450405	-16.761873	3.443358	0.000000	-2.213436	0.000000	0.000000	0.000000	0.252054	0.087065	-0.309800	0.000000	0.000000	4.000000	38.000000	0.000000
3354.179666	-0.054891	0.544691	0.067834	73.912689	-9.386918	-16.601860	3.391724	0.000000	-2.255445	0.000000	0.000000	0.000000	0.252054	0.087065	-0.309800	0.000000	0.000000	4.000000	38.000000	0.000000
3354.182999	-0.054154	0.544950	0.066794	73.912689	-9.386918	-16.601860	3.391724	0.000000	-2.255445	0.000000	0.000000	0.000000	0.221208	0.077839	-0.312197	0.000000	0.000000	4.000000	38.000000	0.000000
3354.186333	-0.054154	0.544950	0.066794	73.912689	-9.386918	-16.601860	3.391724	0.000000	-2.255445	0.000000	0.000000	0.000000	0.221208	0.077839	-0.312197	0.000000	0.000000	4.000000	38.000000	0.000000
3354.189666	-0.054154	0.544950	0.066794	73.950195	-9.332297	-16.402695	3.339691	0.000000	-2.292313	0.000000	0.000000	0.000000	0.221208	0.077839	-0.312197	0.000000	0.000000	4.000000	38.000000	0.000000
3354.192999	-0.053489	0.545201	0.065704	73.950195	-9.332297	-16.402695	3.339691	0.000000	-2.292313	0.000000	0.000000	0.000000	0.199359	0.075221	-0.327067	0.000000	0.000000	4.000000	38.000000	0.000000
3354.196333	-0.053489	0.545201	0.065704	73.950195	-9.332297	-16.402695	3.339691	0.000000	-2.292313	0.000000	0.000000	0.000000	0.199359	0.075221	-0.327067	0.000000	0.000000	4.000000	38.000000	0.000000
3354.199666	-0.053489	0.545201	0.065704	73.950195	-9.332297	-16.402695	3.339691	0.000000	-2.292313	0.000000	0.000000	0.000000	0.199359	0.075221	-0.327067	0.000000	0.000000	4.000000	38.000000	0.000000
3354.202999	-0.052899	0.545432	0.064586	73.987694	-9.291304	-16.179623	3.285180	0.000000	-2.325540	0.000000	0.000000	0.000000	0.176935	0.069318	-0.335191	0.000000	0.000000	4.000000	38.000000	0.000000
3354.206333	-0.052899	0.545432	0.064586	73.987694	-9.291304	-16.179623	3.285180	0.000000	-2.325540	0.000000	0.000000	0.000000	0.176935	0.069318	-0.335191	0.000000	0.000000	4.000000	38.000000	0.000000
3354.209666	-0.052899	0.545432	0.064586	74.028313	-9.259179	-16.084934	3.229315	0.000000	-2.355029	0.000000	0.000000	0.000000	0.176935	0.069318	-0.335191	0.000000	0.000000	4.000000	38.000000	0.000000
3354.212999	-0.052439	0.545668	0.063495	74.028313	-9.259179	-16.084934	3.229315	0.000000	-2.355029	0.000000	0.000000	0.000000	0.138074	0.070743	-0.327503	0.000000	0.000000	4.000000	38.000000	0.000000
3354.216333	-0.052439	0.545668	0.063495	74.028313	-9.259179	-16.084934	3.229315	0.000000	-2.355029	0.000000	0.000000	0.000000	0.138074	0.070743	-0.327503	0.000000	0.000000	4.000000	38.000000	0.000000
3354.219666	-0.052439	0.545668	0.063495	74.065804	-9.237301	-16.085318	3.174731	0.000000	-2.378041	0.000000	0.000000	0.000000	0.138074	0.070743	-0.327503	0.000000	0.000000	4.000000	38.000000	0.000000
3354.222999	-0.052054	0.545902	0.062394	74.065804	-9.237301	-16.085318	3.174731	0.000000	-2.378041	0.000000	0.000000	0.000000	0.115469	0.070171	-0.330181	0.000000	0.000000	4.000000	38.000000	0.000000
3354.226333	-0.052054	0.545902	0.062394	74.065804	-9.237301	-16.085318	3.174731	0.000000	-2.378041	0.000000	0.000000	0.000000	0.115469	0.070171	-0.330181	0.000000	0.000000	4.000000	38.000000	0.000000
3354.229666	-0.052054	0.545902	0.062394	74.103294	-9.226347	-16.085747	3.119701	0.000000	-2.397286	0.000000	0.000000	0.000000	0.115469	0.070171	-0.330181	0.000000	0.000000	4.000000	38.000000	0.000000
3354.232999	-0.051773	0.546112	0.061327	74.103294	-9.226347	-16.085747	3.119701	0.000000	-2.397286	0.000000	0.000000	0.000000	0.084274	0.063120	-0.320097	0.000000	0.000000	4.000000	38.000000	0.000000
3354.236333	-0.051773	0.546112	0.061327	74.103294	-9.226347	-16.085747	3.119701	0.000000	-2.397286	0.000000	0.000000	0.000000	0.084274	0.063120	-0.320097	0.000000	0.000000	4.000000	38.000000	0.000000
3354.239666	-0.051773	0.546112	0.061327	74.140770	-9.223590	-16.078234	3.066352	0.000000	-2.411332	0.000000	0.000000	0.000000	0.084274	0.063120	-0.320097	0.000000	0.000000	4.000000	38.000000	0.000000
3354.242999	-0.051594	0.546310	0.060272	74.140770	-9.223590	-16.078234	3.066352	0.000000	-2.411332	0.000000	0.000000	0.000000	0.053945	0.059362	-0.316653	0.000000	0.000000	4.000000	38.000000	0.000000
3354.246333	-0.051594	0.546310	0.060272	74.140770	-9.223590	-16.078234	3.066352	0.000000	-2.411332	0.000000	0.000000	0.000000	0.053945	0.059362	-0.316653	0.000000	0.000000	4.000000	38.000000	0.000000
3354.249666	-0.051594	0.546310	0.060272	74.178268	-9.231747	-16.062782	3.013576	0.000000	-2.420322	0.000000	0.000000	0.000000	0.053945	0.059362	-0.316653	0.000000	0.000000	4.000000	38.000000	0.000000
3354.252999	-0.051486	0.546488	0.059190	74.178268	-9.231747	-16.062782	3.013576	0.000000	-2.420322	0.000000	0.000000	0.000000	0.032347	0.053591	-0.324438	0.000000	0.000000	4.000000	38.000000	0.000000
3354.256333	-0.051486	0.546488	0.059190	74.178268	-9.231747	-16.062782	3.013576	0.000000	-2.420322	0.000000	0.000000	0.000000	0.032347	0.053591	-0.324438	0.000000	0.000000	4.000000	38.000000	0.000000
3354.259666	-0.051486	0.546488	0.059190	74.222099	-9.239901	-16.050766	2.959503	0.000000	-2.425714	0.000000	0.000000	0.000000	0.032347	0.053591	-0.324438	0.000000	0.000000	4.000000	38.000000	0.000000
3354.262999	-0.051431	0.546644	0.058148	74.222099	-9.239901	-16.050766	2.959503	0.000000	-2.425714	0.000000	0.000000	0.000000	0.016356	0.046692	-0.312718	0.000000	0.000000	4.000000	38.000000	0.000000
3354.266333	-0.051431	0.546644	0.058148	74.222099	-9.239901	-16.050766	2.959503	0.000000	-2.425714	0.000000	0.000000	0.000000	0.016356	0.046692	-0.312718	0.000000	0.000000	4.000000	38.000000	0.000000
3354.269666	-0.051431	0.546644	0.058148	74.265846	-9.263116	-16.036825	2.907384	0.000000	-2.428440	0.000000	0.000000	0.000000	0.016356	0.046692	-0.312718	0.000000	0.000000	4.000000	38.000000	0.000000
3354.272999	-0.051424	0.546753	0.057087	74.265846	-9.263116	-16.036825	2.907384	0.000000	-2.428440	0.000000	0.000000	0.000000	0.002175	0.032523	-0.318279	0.000000	0.000000	4.000000	38.000000	0.000000
3354.276333	-0.051424	0.546753	0.057087	74.265846	-9.263116	-16.036825	2.907384	0.000000	-2.428440	0.000000	0.000000	0.000000	0.002175	0.032523	-0.318279	0.000000	0.000000	4.000000	38.000000	0.000000
3354.279666	-0.051424	0.546753	0.057087	74.309578	-9.289105	-15.999004	2.854337	0.000000	-2.428802	0.000000	0.000000	0.000000	0.002175	0.032523	-0.318279	0.000000	0.000000	4.000000	38.000000	0.000000
3354.282999	-0.051424	0.546753	0.057087	74.309578	-9.289105	-15.999004	2.854337	0.000000	-2.428802	0.000000	0.000000	0.000000	0.002175	0.032523	-0.318279	0.000000	0.000000	4.000000	38.000000	0.000000
3354.286333	-0.051502	0.546852	0.056143	74.309578	-9.289105	-15.999004	2.854337	0.000000	-2.428802	0.000000	0.000000	0.000000	-0.023373	0.029971	-0.283151	0.000000	0.000000	4.000000	38.000000	0.000000
3354.289666	-0.051502	0.546852	0.056143	74.356445	-9.326720	-15.906109	2.854337	0.000000	-2.428802	0.000000	0.000000	0.000000	-0.023373	0.029971	-0.283151	0.000000	0.000000	4.000000	38.000000	0.000000
3354.292999	-0.051642	0.546920	0.055093	74.356445	-9.326720	-15.906109	2.854337	0.000000	-2.428802	0.000000	0.000000	0.000000	-0.042093	0.020180	-0.314970	0.000000	0.000000	4.000000	38.000000	0.000000
3354.296333	-0.051642	0.546920	0.055093	74.356445	-9.326720	-15.906109	2.854337	0.000000	-2.428802	0.000000	0.000000	0.000000	-0.042093	0.020180	-0.314970	0.000000	0.000000	4.000000	38.000000	0.000000
3354.299666	-0.051642	0.546920	0.055093	74.406433	-9.370539	-15.790077	2.754650	0.000000	-2.417891	0.000000	0.000000	0.000000	-0.042093	0.020180	-0.314970	0.000000	0.000000	4.000000	38.000000	0.000000
3354.302999	-0.051859	0.546965	0.054080	74.406433	-9.370539	-15.790077	2.754650	0.000000	-2.417891	0.000000	0.000000	0.000000	-0.064984	0.013524	-0.303923	0.000000	0.000000	4.000000	38.000000	0.000000
3354.306333	-0.051859	0.546965	0.054080	74.406433	-9.370539	-15.790077	2.754650	0.000000	-2.417891	0.000000	0.000000	0.000000	-0.064984	0.013524	-0.303923	0.000000	0.000000	4.000000	38.000000	0.000000
3354.309666	-0.051859	0.546965	0.054080	74.462677	-9.426725	-15.667605	2.703997	0.000000	-2.407060	0.000000	0.000000	0.000000	-0.064984	0.013524	-0.303923	0.000000	0.000000	4.000000	38.000000	0.000000
3354.312999	-0.052147	0.546981	0.053063	74.462677	-9.426725	-15.667605	2.703997	0.000000	-2.407060	0.000000	0.000000	0.000000	-0.086541	0.004858	-0.304946	0.000000	0.000000	4.000000	38.000000	0.000000
3354.316333	-0.052147	0.546981	0.053063	74.462677	-9.426725	-15.667605	2.703997	0.000000	-2.407060	0.000000	0.000000	0.000000	-0.086541	0.004858	-0.304946	0.000000	0.000000	4.000000	38.000000	0.000000
3354.319666	-0.052147	0.546981	0.053063	74.513458	-9.486942	-15.631482	2.653172	0.000000	-2.392637	0.000000	0.000000	0.000000	-0.086541	0.004858	-0.304946	0.000000	0.000000	4.000000	38.000000	0.000000
3354.322999	-0.052485	0.546958	0.052069	74.513458	-9.486942	-15.631482	2.653172	0.000000	-2.392637	0.000000	0.000000	0.000000	-0.101414	-0.006927	-0.298481	0.000000	0.000000	4.000000	38.000000	0.000000
3354.326333	-0.052485	0.546958	0.052069	74.513458	-9.486942	-15.631482	2.653172	0.000000	-2.392637	0.000000	0.000000	0.000000	-0.101414	-0.006927	-0.298481	0.000000	0.000000	4.000000	38.000000	0.000000
3354.329666	-0.052485	0.546958	0.052069	74.570595	-9.552601	-15.638693	2.603426	0.000000	-2.375735	0.000000	0.000000	0.000000	-0.101414	-0.006927	-0.298481	0.000000	0.000000	4.000000	38.000000	0.000000
3354.332999	-0.052916	0.546917	0.051045	74.570595	-9.552601	-15.638693	2.603426	0.000000	-2.375735	0.000000	0.000000	0.000000	-0.129292	-0.012367	-0.307094	0.000000	0.000000	4.000000	38.000000	0.000000
3354.336333	-0.052916	0.546917	0.051045	74.570595	-9.552601	-15.638693	2.603426	0.000000	-2.375735	0.000000	0.000000	0.000000	-0.129292	-0.012367	-0.307094	0.000000	0.000000	4.000000	38.000000	0.000000
3354.339666	-0.052916	0.546917	0.051045	74.609207	-9.624372	-15.645948	2.552243	0.000000	-2.354186	0.000000	0.000000	0.000000	-0.129292	-0.012367	-0.307094	0.000000	0.000000	4.000000	38.000000	0.000000
3354.342999	-0.053374	0.546854	0.050063	74.609207	-9.624372	-15.645948	2.552243	0.000000	-2.354186	0.000000	0.000000	0.000000	-0.137293	-0.018780	-0.294634	0.000000	0.000000	4.000000	38.000000	0.000000
3354.346333	-0.053374	0.546854	0.050063	74.609207	-9.624372	-15.645948	2.552243	0.000000	-2.354186	0.000000	0.000000	0.000000	-0.137293	-0.018780	-0.294634	0.000000	0.000000	4.000000	38.000000	0.000000
3354.349666	-0.053374	0.546854	0.050063	74.610901	-9.686173	-15.640978	2.503138	0.000000	-2.331304	0.000000	0.000000	0.000000	-0.137293	-0.018780	-0.294634	0.000000	0.000000	4.000000	38.000000	0.000000
3354.352999	-0.053909	0.546760	0.049140	74.610901	-9.686173	-15.640978	2.503138	0.000000	-2.331304	0.000000	0.000000	0.000000	-0.160441	-0.028221	-0.276922	0.000000	0.000000	4.000000	38.000000	0.000000
3354.356333	-0.053909	0.546760	0.049140	74.610901	-9.686173	-15.640978	2.503138	0.000000	-2.331304	0.000000	0.000000	0.000000	-0.160441	-0.028221	-0.276922	0.000000	0.000000	4.000000	38.000000	0.000000
3354.359666	-0.053909	0.546760	0.049140	74.564346	-9.733860	-15.607850	2.456984	0.000000	-2.304564	0.000000	0.000000	0.000000	-0.160441	-0.028221	-0.276922	0.000000	0.000000	4.000000	38.000000	0.000000
3354.362999	-0.054516	0.546655	0.048230	74.564346	-9.733860	-15.607850	2.456984	0.000000	-2.304564	0.000000	0.000000	0.000000	-0.182086	-0.031425	-0.272819	0.000000	0.000000	4.000000	38.000000	0.000000
3354.366333	-0.054516	0.546655	0.048230	74.564346	-9.733860	-15.607850	2.456984	0.000000	-2.304564	0.000000	0.000000	0.000000	-0.182086	-0.031425	-0.272819	0.000000	0.000000	4.000000	38.000000	0.000000
3354.369666	-0.054516	0.546655	0.048230	74.507355	-9.768031	-15.553044	2.411514	0.000000	-2.274216	0.000000	0.000000	0.000000	-0.182086	-0.031425	-0.272819	0.000000	0.000000	4.000000	38.000000	0.000000
3354.372999	-0.055147	0.546512	0.047344	74.507355	-9.768031	-15.553044	2.411514	0.000000	-2.274216	0.000000	0.000000	0.000000	-0.189431	-0.042909	-0.265757	0.000000	0.000000	4.000000	38.000000	0.000000
3354.376333	-0.055147	0.546512	0.047344	74.507355	-9.768031	-15.553044	2.411514	0.000000	-2.274216	0.000000	0.000000	0.000000	-0.189431	-0.042909	-0.265757	0.000000	0.000000	4.000000	38.000000	0.000000
3354.379666	-0.055147	0.546512	0.047344	74.471794	-9.755646	-15.414996	2.367221	0.000000	-2.242644	0.000000	0.000000	0.000000	-0.189431	-0.042909	-0.265757	0.000000	0.000000	4.000000	38.000000	0.000000
3354.382999	-0.055855	0.546338	0.046517	74.471794	-9.755646	-15.414996	2.367221	0.000000	-2.242644	0.000000	0.000000	0.000000	-0.212463	-0.052142	-0.248185	0.000000	0.000000	4.000000	38.000000	0.000000
3354.386333	-0.055855	0.546338	0.046517	74.471794	-9.755646	-15.414996	2.367221	0.000000	-2.242644	0.000000	0.000000	0.000000	-0.212463	-0.052142	-0.248185	0.000000	0.000000	4.000000	38.000000	0.000000
3354.389666	-0.055855	0.546338	0.046517	74.478600	-9.688848	-15.187401	2.325857	0.000000	-2.207234	0.000000	0.000000	0.000000	-0.212463	-0.052142	-0.248185	0.000000	0.000000	4.000000	38.000000	0.000000
3354.392999	-0.056587	0.546154	0.045708	74.478600	-9.688848	-15.187401	2.325857	0.000000	-2.207234	0.000000	0.000000	0.000000	-0.219634	-0.055243	-0.242656	0.000000	0.000000	4.000000	38.000000	0.000000
3354.396333	-0.056587	0.546154	0.045708	74.478600	-9.688848	-15.187401	2.325857	0.000000	-2.207234	0.000000	0.000000	0.000000	-0.219634	-0.055243	-0.242656	0.000000	0.000000	4.000000	38.000000	0.000000
3354.399666	-0.056587	0.546154	0.045708	74.514778	-9.586365	-14.895724	2.285414	0.000000	-2.170628	0.000000	0.000000	0.000000	-0.219634	-0.055243	-0.242656	0.000000	0.000000	4.000000	38.000000	0.000000
3354.402999	-0.057390	0.545915	0.044899	74.514778	-9.586365	-14.895724	2.285414	0.000000	-2.170628	0.000000	0.000000	0.000000	-0.240657	-0.071766	-0.242687	0.000000	0.000000	4.000000	38.000000	0.000000
3354.406333	-0.057390	0.545915	0.044899	74.514778	-9.586365	-14.895724	2.285414	0.000000	-2.170628	0.000000	0.000000	0.000000	-0.240657	-0.071766	-0.242687	0.000000	0.000000	4.000000	38.000000	0.000000
3354.409666	-0.057390	0.545915	0.044899	74.560982	-9.437363	-14.527397	2.244967	0.000000	-2.130519	0.000000	0.000000	0.000000	-0.240657	-0.071766	-0.242687	0.000000	0.000000	4.000000	38.000000	0.000000
3354.412999	-0.058213	0.545676	0.044086	74.560982	-9.437363	-14.527397	2.244967	0.000000	-2.130519	0.000000	0.000000	0.000000	-0.246976	-0.071712	-0.244065	0.000000	0.000000	4.000000	38.000000	0.000000
3354.416333	-0.058213	0.545676	0.044086	74.560982	-9.437363	-14.527397	2.244967	0.000000	-2.130519	0.000000	0.000000	0.000000	-0.246976	-0.071712	-0.244065	0.000000	0.000000	4.000000	38.000000	0.000000
3354.419666	-0.058213	0.545676	0.044086	74.590683	-9.229316	-14.075497	2.204289	0.000000	-2.089356	0.000000	0.000000	0.000000	-0.246976	-0.071712	-0.244065	0.000000	0.000000	4.000000	38.000000	0.000000
3354.422999	-0.059041	0.545434	0.043333	74.590683	-9.229316	-14.075497	2.204289	0.000000	-2.089356	0.000000	0.000000	0.000000	-0.248366	-0.072572	-0.225690	0.000000	0.000000	4.000000	38.000000	0.000000
3354.426333	-0.059041	0.545434	0.043333	74.590683	-9.229316	-14.075497	2.204289	0.000000	-2.089356	0.000000	0.000000	0.000000	-0.248366	-0.072572	-0.225690	0.000000	0.000000	4.000000	38.000000	0.000000
3354.429666	-0.059041	0.545434	0.043333	74.592560	-8.978951	-13.557004	2.166674	0.000000	-2.047961	0.000000	0.000000	0.000000	-0.248366	-0.072572	-0.225690	0.000000	0.000000	4.000000	38.000000	0.000000
3354.432999	-0.059916	0.545182	0.042596	74.592560	-8.978951	-13.557004	2.166674	0.000000	-2.047961	0.000000	0.000000	0.000000	-0.262641	-0.075505	-0.221157	0.000000	0.000000	4.000000	38.000000	0.000000
3354.436333	-0.059916	0.545182	0.042596	74.592560	-8.978951	-13.557004	2.166674	0.000000	-2.047961	0.000000	0.000000	0.000000	-0.262641	-0.075505	-0.221157	0.000000	0.000000	4.000000	38.000000	0.000000
3354.439666	-0.059916	0.545182	0.042596	74.569847	-8.635101	-12.903296	2.129815	0.000000	-2.004188	0.000000	0.000000	0.000000	-0.262641	-0.075505	-0.221157	0.000000	0.000000	4.000000	38.000000	0.000000
3354.442999	-0.060802	0.544935	0.041961	74.569847	-8.635101	-12.903296	2.129815	0.000000	-2.004188	0.000000	0.000000	0.000000	-0.265637	-0.074222	-0.190643	0.000000	0.000000	4.000000	38.000000	0.000000
3354.446333	-0.060802	0.544935	0.041961	74.569847	-8.635101	-12.903296	2.129815	0.000000	-2.004188	0.000000	0.000000	0.000000	-0.265637	-0.074222	-0.190643	0.000000	0.000000	4.000000	38.000000	0.000000
3354.449666	-0.060802	0.544935	0.041961	74.557755	-8.249603	-12.182100	2.098041	0.000000	-1.959915	0.000000	0.000000	0.000000	-0.265637	-0.074222	-0.190643	0.000000	0.000000	4.000000	38.000000	0.000000
3354.452999	-0.061711	0.544678	0.041343	74.557755	-8.249603	-12.182100	2.098041	0.000000	-1.959915	0.000000	0.000000	0.000000	-0.272904	-0.077176	-0.185310	0.000000	0.000000	4.000000	38.000000	0.000000
3354.456333	-0.061711	0.544678	0.041343	74.557755	-8.249603	-12.182100	2.098041	0.000000	-1.959915	0.000000	0.000000	0.000000	-0.272904	-0.077176	-0.185310	0.000000	0.000000	4.000000	38.000000	0.000000
3354.459666	-0.061711	0.544678	0.041343	74.573471	-7.837640	-11.411507	2.067156	0.000000	-1.914431	0.000000	0.000000	0.000000	-0.272904	-0.077176	-0.185310	0.000000	0.000000	4.000000	38.000000	0.000000
3354.462999	-0.062677	0.544408	0.040803	74.573471	-7.837640	-11.411507	2.067156	0.000000	-1.914431	0.000000	0.000000	0.000000	-0.289661	-0.081079	-0.161946	0.000000	0.000000	4.000000	38.000000	0.000000
3354.466333	-0.062677	0.544408	0.040803	74.573471	-7.837640	-11.411507	2.067156	0.000000	-1.914431	0.000000	0.000000	0.000000	-0.289661	-0.081079	-0.161946	0.000000	0.000000	4.000000	38.000000	0.000000
3354.469666	-0.062677	0.544408	0.040803	74.620544	-7.371390	-10.557107	2.040165	0.000000	-1.866154	0.000000	0.000000	0.000000	-0.289661	-0.081079	-0.161946	0.000000	0.000000	4.000000	38.000000	0.000000
3354.472999	-0.063691	0.544100	0.040283	74.620544	-7.371390	-10.557107	2.040165	0.000000	-1.866154	0.000000	0.000000	0.000000	-0.304281	-0.092235	-0.156209	0.000000	0.000000	4.000000	38.000000	0.000000
3354.476333	-0.063691	0.544100	0.040283	74.620544	-7.371390	-10.557107	2.040165	0.000000	-1.866154	0.000000	0.000000	0.000000	-0.304281	-0.092235	-0.156209	0.000000	0.000000	4.000000	38.000000	0.000000
3354.479666	-0.063691	0.544100	0.040283	74.675713	-6.807460	-9.553987	2.014130	0.000000	-1.815441	0.000000	0.000000	0.000000	-0.304281	-0.092235	-0.156209	0.000000	0.000000	4.000000	38.000000	0.000000
3354.482999	-0.064712	0.543790	0.039823	74.675713	-6.807460	-9.553987	2.014130	0.000000	-1.815441	0.000000	0.000000	0.000000	-0.306157	-0.093057	-0.137970	0.000000	0.000000	4.000000	38.000000	0.000000
3354.486333	-0.064712	0.543790	0.039823	74.675713	-6.807460	-9.553987	2.014130	0.000000	-1.815441	0.000000	0.000000	0.000000	-0.306157	-0.093057	-0.137970	0.000000	0.000000	4.000000	38.000000	0.000000
3354.489666	-0.064712	0.543790	0.039823	74.729958	-6.144269	-8.412487	1.991135	0.000000	-1.764415	0.000000	0.000000	0.000000	-0.306157	-0.093057	-0.137970	0.000000	0.000000	4.000000	38.000000	0.000000
3354.492999	-0.065731	0.543453	0.039365	74.729958	-6.144269	-8.412487	1.991135	0.000000	-1.764415	0.000000	0.000000	0.000000	-0.305828	-0.101186	-0.137287	0.000000	0.000000	4.000000	38.000000	0.000000
3354.496333	-0.065731	0.543453	0.039365	74.729958	-6.144269	-8.412487	1.991135	0.000000	-1.764415	0.000000	0.000000	0.000000	-0.305828	-0.101186	-0.137287	0.000000	0.000000	4.000000	38.000000	0.000000
3354.499666	-0.065731	0.543453	0.039365	74.782112	-5.403143	-7.171968	1.968254	0.000000	-1.713444	0.000000	0.000000	0.000000	-0.305828	-0.101186	-0.137287	0.000000	0.000000	4.000000	38.000000	0.000000
3354.502999	-0.066800	0.543078	0.038926	74.782112	-5.403143	-7.171968	1.968254	0.000000	-1.713444	0.000000	0.000000	0.000000	-0.320550	-0.112312	-0.131736	0.000000	0.000000	4.000000	38.000000	0.000000
3354.506333	-0.066800	0.543078	0.038926	74.782112	-5.403143	-7.171968	1.968254	0.000000	-1.713444	0.000000	0.000000	0.000000	-0.320550	-0.112312	-0.131736	0.000000	0.000000	4.000000	38.000000	0.000000
3354.509666	-0.066800	0.543078	0.038926	74.831879	-4.633846	-5.936777	1.946298	0.000000	-1.660019	0.000000	0.000000	0.000000	-0.320550	-0.112312	-0.131736	0.000000	0.000000	4.000000	38.000000	0.000000
3354.512999	-0.067840	0.542687	0.038469	74.831879	-4.633846	-5.936777	1.946298	0.000000	-1.660019	0.000000	0.000000	0.000000	-0.312246	-0.117351	-0.136964	0.000000	0.000000	4.000000	38.000000	0.000000
3354.516333	-0.067840	0.542687	0.038469	74.831879	-4.633846	-5.936777	1.946298	0.000000	-1.660019	0.000000	0.000000	0.000000	-0.312246	-0.117351	-0.136964	0.000000	0.000000	4.000000	38.000000	0.000000
3354.519666	-0.067840	0.542687	0.038469	74.874344	-3.870365	-4.819197	1.923471	0.000000	-1.607978	0.000000	0.000000	0.000000	-0.312246	-0.117351	-0.136964	0.000000	0.000000	4.000000	38.000000	0.000000
3354.522999	-0.068886	0.542249	0.038060	74.874344	-3.870365	-4.819197	1.923471	0.000000	-1.607978	0.000000	0.000000	0.000000	-0.313803	-0.131520	-0.122804	0.000000	0.000000	4.000000	38.000000	0.000000
3354.526333	-0.068886	0.542249	0.038060	74.874344	-3.870365	-4.819197	1.923471	0.000000	-1.607978	0.000000	0.000000	0.000000	-0.313803	-0.131520	-0.122804	0.000000	0.000000	4.000000	38.000000	0.000000
3354.529666	-0.068886	0.542249	0.038060	74.915138	-3.117370	-3.985979	1.903003	0.000000	-1.555677	0.000000	0.000000	0.000000	-0.313803	-0.131520	-0.122804	0.000000	0.000000	4.000000	38.000000	0.000000
3354.532999	-0.069957	0.541828	0.037663	74.915138	-3.117370	-3.985979	1.903003	0.000000	-1.555677	0.000000	0.000000	0.000000	-0.321153	-0.126272	-0.119199	0.000000	0.000000	4.000000	38.000000	0.000000
3354.536333	-0.069957	0.541828	0.037663	74.915138	-3.117370	-3.985979	1.903003	0.000000	-1.555677	0.000000	0.000000	0.000000	-0.321153	-0.126272	-0.119199	0.000000	0.000000	4.000000	38.000000	0.000000
3354.539666	-0.069957	0.541828	0.037663	74.935623	-2.375377	-3.521531	1.883137	0.000000	-1.502151	0.000000	0.000000	0.000000	-0.321153	-0.126272	-0.119199	0.000000	0.000000	4.000000	38.000000	0.000000
3354.542999	-0.071082	0.541404	0.037319	74.935623	-2.375377	-3.521531	1.883137	0.000000	-1.502151	0.000000	0.000000	0.000000	-0.337515	-0.127106	-0.103095	0.000000	0.000000	4.000000	38.000000	0.000000
3354.546333	-0.071082	0.541404	0.037319	74.935623	-2.375377	-3.521531	1.883137	0.000000	-1.502151	0.000000	0.000000	0.000000	-0.337515	-0.127106	-0.103095	0.000000	0.000000	4.000000	38.000000	0.000000
3354.549666	-0.071082	0.541404	0.037319	74.940491	-1.622110	-3.069679	1.865954	0.000000	-1.445899	0.000000	0.000000	0.000000	-0.337515	-0.127106	-0.103095	0.000000	0.000000	4.000000	38.000000	0.000000
3354.552999	-0.072192	0.540977	0.037039	74.940491	-1.622110	-3.069679	1.865954	0.000000	-1.445899	0.000000	0.000000	0.000000	-0.332860	-0.128032	-0.084010	0.000000	0.000000	4.000000	38.000000	0.000000
3354.556333	-0.072192	0.540977	0.037039	74.940491	-1.622110	-3.069679	1.865954	0.000000	-1.445899	0.000000	0.000000	0.000000	-0.332860	-0.128032	-0.084010	0.000000	0.000000	4.000000	38.000000	0.000000
3354.559666	-0.072192	0.540977	0.037039	74.919350	-0.813404	-2.334716	1.851953	0.000000	-1.390422	0.000000	0.000000	0.000000	-0.332860	-0.128032	-0.084010	0.000000	0.000000	4.000000	38.000000	0.000000
3354.562999	-0.073289	0.540564	0.036841	74.919350	-0.813404	-2.334716	1.851953	0.000000	-1.390422	0.000000	0.000000	0.000000	-0.329148	-0.123854	-0.059479	0.000000	0.000000	4.000000	38.000000	0.000000
3354.566333	-0.073289	0.540564	0.036841	74.919350	-0.813404	-2.334716	1.851953	0.000000	-1.390422	0.000000	0.000000	0.000000	-0.329148	-0.123854	-0.059479	0.000000	0.000000	4.000000	38.000000	0.000000
3354.569666	-0.073289	0.540564	0.036841	74.882202	0.019263	-1.411324	1.842039	0.000000	-1.335564	0.000000	0.000000	0.000000	-0.329148	-0.123854	-0.059479	0.000000	0.000000	4.000000	38.000000	0.000000
3354.572999	-0.074347	0.540176	0.036705	74.882202	0.019263	-1.411324	1.842039	0.000000	-1.335564	0.000000	0.000000	0.000000	-0.317558	-0.116664	-0.040606	0.000000	0.000000	4.000000	38.000000	0.000000
3354.576333	-0.074347	0.540176	0.036705	74.882202	0.019263	-1.411324	1.842039	0.000000	-1.335564	0.000000	0.000000	0.000000	-0.317558	-0.116664	-0.040606	0.000000	0.000000	4.000000	38.000000	0.000000
3354.579666	-0.074347	0.540176	0.036705	74.841408	0.800152	-0.575604	1.835272	0.000000	-1.282638	0.000000	0.000000	0.000000	-0.317558	-0.116664	-0.040606	0.000000	0.000000	4.000000	38.000000	0.000000
3354.582999	-0.075391	0.539811	0.036630	74.841408	0.800152	-0.575604	1.835272	0.000000	-1.282638	0.000000	0.000000	0.000000	-0.313125	-0.109503	-0.022716	0.000000	0.000000	4.000000	38.000000	0.000000
3354.586333	-0.075391	0.539811	0.036630	74.841408	0.800152	-0.575604	1.835272	0.000000	-1.282638	0.000000	0.000000	0.000000	-0.313125	-0.109503	-0.022716	0.000000	0.000000	4.000000	38.000000	0.000000
3354.589666	-0.075391	0.539811	0.036630	74.794502	1.488305	0.061656	1.831486	0.000000	-1.230450	0.000000	0.000000	0.000000	-0.313125	-0.109503	-0.022716	0.000000	0.000000	4.000000	38.000000	0.000000
3354.592999	-0.076380	0.539449	0.036666	74.794502	1.488305	0.061656	1.831486	0.000000	-1.230450	0.000000	0.000000	0.000000	-0.296827	-0.108542	0.010895	0.000000	0.000000	4.000000	38.000000	0.000000
3354.596333	-0.076380	0.539449	0.036666	74.794502	1.488305	0.061656	1.831486	0.000000	-1.230450	0.000000	0.000000	0.000000	-0.296827	-0.108542	0.010895	0.000000	0.000000	4.000000	38.000000	0.000000
3354.599666	-0.076380	0.539449	0.036666	74.747337	2.065623	0.535977	1.833302	0.000000	-1.180979	0.000000	0.000000	0.000000	-0.296827	-0.108542	0.010895	0.000000	0.000000	4.000000	38.000000	0.000000
3354.602999	-0.077359	0.539127	0.036780	74.747337	2.065623	0.535977	1.833302	0.000000	-1.180979	0.000000	0.000000	0.000000	-0.293511	-0.096407	0.034321	0.000000	0.000000	4.000000	38.000000	0.000000
3354.606333	-0.077359	0.539127	0.036780	74.747337	2.065623	0.535977	1.833302	0.000000	-1.180979	0.000000	0.000000	0.000000	-0.293511	-0.096407	0.034321	0.000000	0.000000	4.000000	38.000000	0.000000
3354.609666	-0.077359	0.539127	0.036780	74.699356	2.538659	0.887269	1.839022	0.000000	-1.132061	0.000000	0.000000	0.000000	-0.293511	-0.096407	0.034321	0.000000	0.000000	4.000000	38.000000	0.000000
3354.612999	-0.078307	0.538836	0.036999	74.699356	2.538659	0.887269	1.839022	0.000000	-1.132061	0.000000	0.000000	0.000000	-0.284353	-0.087368	0.065635	0.000000	0.000000	4.000000	38.000000	0.000000
3354.616333	-0.078307	0.538836	0.036999	74.699356	2.538659	0.887269	1.839022	0.000000	-1.132061	0.000000	0.000000	0.000000	-0.284353	-0.087368	0.065635	0.000000	0.000000	4.000000	38.000000	0.000000
3354.619666	-0.078307	0.538836	0.036999	74.650665	2.888962	1.127854	1.849961	0.000000	-1.084669	0.000000	0.000000	0.000000	-0.284353	-0.087368	0.065635	0.000000	0.000000	4.000000	38.000000	0.000000
3354.622999	-0.079257	0.538599	0.037377	74.650665	2.888962	1.127854	1.849961	0.000000	-1.084669	0.000000	0.000000	0.000000	-0.285190	-0.071319	0.113434	0.000000	0.000000	4.000000	38.000000	0.000000
3354.626333	-0.079257	0.538599	0.037377	74.650665	2.888962	1.127854	1.849961	0.000000	-1.084669	0.000000	0.000000	0.000000	-0.285190	-0.071319	0.113434	0.000000	0.000000	4.000000	38.000000	0.000000
3354.629666	-0.079257	0.538599	0.037377	74.614647	3.146962	1.351586	1.868867	0.000000	-1.037137	0.000000	0.000000	0.000000	-0.285190	-0.071319	0.113434	0.000000	0.000000	4.000000	38.000000	0.000000
3354.632999	-0.080108	0.538390	0.037871	74.614647	3.146962	1.351586	1.868867	0.000000	-1.037137	0.000000	0.000000	0.000000	-0.255207	-0.062429	0.148209	0.000000	0.000000	4.000000	38.000000	0.000000
3354.636333	-0.080108	0.538390	0.037871	74.614647	3.146962	1.351586	1.868867	0.000000	-1.037137	0.000000	0.000000	0.000000	-0.255207	-0.062429	0.148209	0.000000	0.000000	4.000000	38.000000	0.000000
3354.639666	-0.080108	0.538390	0.037871	74.573174	3.318429	1.499476	1.893568	0.000000	-0.994602	0.000000	0.000000	0.000000	-0.255207	-0.062429	0.148209	0.000000	0.000000	4.000000	38.000000	0.000000
3354.642999	-0.080910	0.538201	0.038496	74.573174	3.318429	1.499476	1.893568	0.000000	-0.994602	0.000000	0.000000	0.000000	-0.240465	-0.056712	0.187527	0.000000	0.000000	4.000000	38.000000	0.000000
3354.646333	-0.080910	0.538201	0.038496	74.573174	3.318429	1.499476	1.893568	0.000000	-0.994602	0.000000	0.000000	0.000000	-0.240465	-0.056712	0.187527	0.000000	0.000000	4.000000	38.000000	0.000000
3354.649666	-0.080910	0.538201	0.038496	74.537315	3.358713	1.462408	1.924823	0.000000	-0.954525	0.000000	0.000000	0.000000	-0.240465	-0.056712	0.187527	0.000000	0.000000	4.000000	38.000000	0.000000
3354.652999	-0.081605	0.538008	0.039202	74.537315	3.358713	1.462408	1.924823	0.000000	-0.954525	0.000000	0.000000	0.000000	-0.208762	-0.058129	0.211658	0.000000	0.000000	4.000000	38.000000	0.000000
3354.656333	-0.081605	0.538008	0.039202	74.537315	3.358713	1.462408	1.924823	0.000000	-0.954525	0.000000	0.000000	0.000000	-0.208762	-0.058129	0.211658	0.000000	0.000000	4.000000	38.000000	0.000000
3354.659666	-0.081605	0.538008	0.039202	74.512535	3.285614	1.248136	1.960099	0.000000	-0.919731	0.000000	0.000000	0.000000	-0.208762	-0.058129	0.211658	0.000000	0.000000	4.000000	38.000000	0.000000
3354.662999	-0.082246	0.537798	0.040003	74.512535	3.285614	1.248136	1.960099	0.000000	-0.919731	0.000000	0.000000	0.000000	-0.192234	-0.062801	0.240258	0.000000	0.000000	4.000000	38.000000	0.000000
3354.666333	-0.082246	0.537798	0.040003	74.512535	3.285614	1.248136	1.960099	0.000000	-0.919731	0.000000	0.000000	0.000000	-0.192234	-0.062801	0.240258	0.000000	0.000000	4.000000	38.000000	0.000000
3354.669666	-0.082246	0.537798	0.040003	74.488129	3.216865	1.044105	2.000142	0.000000	-0.887692	0.000000	0.000000	0.000000	-0.192234	-0.062801	0.240258	0.000000	0.000000	4.000000	38.000000	0.000000
3354.672999	-0.082824	0.537594	0.040854	74.488129	3.216865	1.044105	2.000142	0.000000	-0.887692	0.000000	0.000000	0.000000	-0.173440	-0.061214	0.255464	0.000000	0.000000	4.000000	38.000000	0.000000
3354.676333	-0.082824	0.537594	0.040854	74.488129	3.216865	1.044105	2.000142	0.000000	-0.887692	0.000000	0.000000	0.000000	-0.173440	-0.061214	0.255464	0.000000	0.000000	4.000000	38.000000	0.000000
3354.679666	-0.082824	0.537594	0.040854	74.463676	3.156335	0.856091	2.042720	0.000000	-0.858786	0.000000	0.000000	0.000000	-0.173440	-0.061214	0.255464	0.000000	0.000000	4.000000	38.000000	0.000000
3354.682999	-0.083337	0.537351	0.041743	74.463676	3.156335	0.856091	2.042720	0.000000	-0.858786	0.000000	0.000000	0.000000	-0.153877	-0.073102	0.266609	0.000000	0.000000	4.000000	38.000000	0.000000
3354.686333	-0.083337	0.537351	0.041743	74.463676	3.156335	0.856091	2.042720	0.000000	-0.858786	0.000000	0.000000	0.000000	-0.153877	-0.073102	0.266609	0.000000	0.000000	4.000000	38.000000	0.000000
3354.689666	-0.083337	0.537351	0.041743	74.442299	3.103764	0.710579	2.087155	0.000000	-0.833139	0.000000	0.000000	0.000000	-0.153877	-0.073102	0.266609	0.000000	0.000000	4.000000	38.000000	0.000000
3354.692999	-0.083812	0.537056	0.042687	74.442299	3.103764	0.710579	2.087155	0.000000	-0.833139	0.000000	0.000000	0.000000	-0.142452	-0.088260	0.283282	0.000000	0.000000	4.000000	38.000000	0.000000
3354.696333	-0.083812	0.537056	0.042687	74.442299	3.103764	0.710579	2.087155	0.000000	-0.833139	0.000000	0.000000	0.000000	-0.142452	-0.088260	0.283282	0.000000	0.000000	4.000000	38.000000	0.000000
3354.699666	-0.083812	0.537056	0.042687	74.418205	3.050383	0.588731	2.134368	0.000000	-0.809397	0.000000	0.000000	0.000000	-0.142452	-0.088260	0.283282	0.000000	0.000000	4.000000	38.000000	0.000000
3354.702999	-0.084223	0.536767	0.043683	74.418205	3.050383	0.588731	2.134368	0.000000	-0.809397	0.000000	0.000000	0.000000	-0.123397	-0.086862	0.298562	0.000000	0.000000	4.000000	38.000000	0.000000
3354.706333	-0.084223	0.536767	0.043683	74.418205	3.050383	0.588731	2.134368	0.000000	-0.809397	0.000000	0.000000	0.000000	-0.123397	-0.086862	0.298562	0.000000	0.000000	4.000000	38.000000	0.000000
3354.709666	-0.084223	0.536767	0.043683	74.393761	3.003639	0.400903	2.184129	0.000000	-0.788831	0.000000	0.000000	0.000000	-0.123397	-0.086862	0.298562	0.000000	0.000000	4.000000	38.000000	0.000000
3354.712999	-0.084647	0.536443	0.044743	74.393761	3.003639	0.400903	2.184129	0.000000	-0.788831	0.000000	0.000000	0.000000	-0.127015	-0.097095	0.318204	0.000000	0.000000	4.000000	38.000000	0.000000
3354.716333	-0.084647	0.536443	0.044743	74.393761	3.003639	0.400903	2.184129	0.000000	-0.788831	0.000000	0.000000	0.000000	-0.127015	-0.097095	0.318204	0.000000	0.000000	4.000000	38.000000	0.000000
3354.719666	-0.084647	0.536443	0.044743	74.364082	2.957249	0.176087	2.237163	0.000000	-0.767662	0.000000	0.000000	0.000000	-0.127015	-0.097095	0.318204	0.000000	0.000000	4.000000	38.000000	0.000000
3354.722999	-0.085034	0.536113	0.045873	74.364082	2.957249	0.176087	2.237163	0.000000	-0.767662	0.000000	0.000000	0.000000	-0.116100	-0.099096	0.338919	0.000000	0.000000	4.000000	38.000000	0.000000
3354.726333	-0.085034	0.536113	0.045873	74.364082	2.957249	0.176087	2.237163	0.000000	-0.767662	0.000000	0.000000	0.000000	-0.116100	-0.099096	0.338919	0.000000	0.000000	4.000000	38.000000	0.000000
3354.729666	-0.085034	0.536113	0.045873	74.333511	2.913960	-0.032588	2.293649	0.000000	-0.748312	0.000000	0.000000	0.000000	-0.116100	-0.099096	0.338919	0.000000	0.000000	4.000000	38.000000	0.000000
3354.732999	-0.085384	0.535775	0.047072	74.333511	2.913960	-0.032588	2.293649	0.000000	-0.748312	0.000000	0.000000	0.000000	-0.105105	-0.101218	0.359606	0.000000	0.000000	4.000000	38.000000	0.000000
3354.736333	-0.085384	0.535775	0.047072	74.333511	2.913960	-0.032588	2.293649	0.000000	-0.748312	0.000000	0.000000	0.000000	-0.105105	-0.101218	0.359606	0.000000	0.000000	4.000000	38.000000	0.000000
3354.739666	-0.085384	0.535775	0.047072	74.302948	2.881645	-0.193300	2.353584	0.000000	-0.730795	0.000000	0.000000	0.000000	-0.105105	-0.101218	0.359606	0.000000	0.000000	4.000000	38.000000	0.000000
3354.742999	-0.085670	0.535414	0.048325	74.302948	2.881645	-0.193300	2.353584	0.000000	-0.730795	0.000000	0.000000	0.000000	-0.085900	-0.108518	0.376099	0.000000	0.000000	4.000000	38.000000	0.000000
3354.746333	-0.085670	0.535414	0.048325	74.302948	2.881645	-0.193300	2.353584	0.000000	-0.730795	0.000000	0.000000	0.000000	-0.085900	-0.108518	0.376099	0.000000	0.000000	4.000000	38.000000	0.000000
3354.749666	-0.085670	0.535414	0.048325	74.269363	2.852465	-0.316522	2.416267	0.000000	-0.716478	0.000000	0.000000	0.000000	-0.085900	-0.108518	0.376099	0.000000	0.000000	4.000000	38.000000	0.000000
3354.752999	-0.085895	0.535044	0.049652	74.269363	2.852465	-0.316522	2.416267	0.000000	-0.716478	0.000000	0.000000	0.000000	-0.067440	-0.110830	0.397954	0.000000	0.000000	4.000000	38.000000	0.000000
3354.756333	-0.085895	0.535044	0.049652	74.269363	2.852465	-0.316522	2.416267	0.000000	-0.716478	0.000000	0.000000	0.000000	-0.067440	-0.110830	0.397954	0.000000	0.000000	4.000000	38.000000	0.000000
3354.759666	-0.085895	0.535044	0.049652	74.241852	2.839060	-0.426684	2.482593	0.000000	-0.705238	0.000000	0.000000	0.000000	-0.067440	-0.110830	0.397954	0.000000	0.000000	4.000000	38.000000	0.000000
3354.762999	-0.086045	0.534626	0.050975	74.241852	2.839060	-0.426684	2.482593	0.000000	-0.705238	0.000000	0.000000	0.000000	-0.044948	-0.125336	0.397012	0.000000	0.000000	4.000000	38.000000	0.000000
3354.766333	-0.086045	0.534626	0.050975	74.241852	2.839060	-0.426684	2.482593	0.000000	-0.705238	0.000000	0.000000	0.000000	-0.044948	-0.125336	0.397012	0.000000	0.000000	4.000000	38.000000	0.000000
3354.769666	-0.086045	0.534626	0.050975	74.214333	2.831171	-0.552725	2.548761	0.000000	-0.697747	0.000000	0.000000	0.000000	-0.044948	-0.125336	0.397012	0.000000	0.000000	4.000000	38.000000	0.000000
3354.772999	-0.086146	0.534205	0.052305	74.214333	2.831171	-0.552725	2.548761	0.000000	-0.697747	0.000000	0.000000	0.000000	-0.030238	-0.126312	0.398978	0.000000	0.000000	4.000000	38.000000	0.000000
3354.776333	-0.086146	0.534205	0.052305	74.214333	2.831171	-0.552725	2.548761	0.000000	-0.697747	0.000000	0.000000	0.000000	-0.030238	-0.126312	0.398978	0.000000	0.000000	4.000000	38.000000	0.000000
3354.779666	-0.086146	0.534205	0.052305	74.192940	2.830828	-0.697684	2.615258	0.000000	-0.692707	0.000000	0.000000	0.000000	-0.030238	-0.126312	0.398978	0.000000	0.000000	4.000000	38.000000	0.000000
3354.782999	-0.086219	0.533736	0.053624	74.192940	2.830828	-0.697684	2.615258	0.000000	-0.692707	0.000000	0.000000	0.000000	-0.021992	-0.140916	0.395585	0.000000	0.000000	4.000000	38.000000	0.000000
3354.786333	-0.086219	0.533736	0.053624	74.192940	2.830828	-0.697684	2.615258	0.000000	-0.692707	0.000000	0.000000	0.000000	-0.021992	-0.140916	0.395585	0.000000	0.000000	4.000000	38.000000	0.000000
3354.789666	-0.086219	0.533736	0.053624	74.171524	2.833251	-0.834620	2.681189	0.000000	-0.689042	0.000000	0.000000	0.000000	-0.021992	-0.140916	0.395585	0.000000	0.000000	4.000000	38.000000	0.000000
3354.792999	-0.086263	0.533274	0.054923	74.171524	2.833251	-0.834620	2.681189	0.000000	-0.689042	0.000000	0.000000	0.000000	-0.013275	-0.138548	0.389717	0.000000	0.000000	4.000000	38.000000	0.000000
3354.796333	-0.086263	0.533274	0.054923	74.171524	2.833251	-0.834620	2.681189	0.000000	-0.689042	0.000000	0.000000	0.000000	-0.013275	-0.138548	0.389717	0.000000	0.000000	4.000000	38.000000	0.000000
3354.799666	-0.086263	0.533274	0.054923	74.153191	2.840805	-1.000965	2.746141	0.000000	-0.686829	0.000000	0.000000	0.000000	-0.013275	-0.138548	0.389717	0.000000	0.000000	4.000000	38.000000	0.000000
3354.802999	-0.086279	0.532792	0.056206	74.153191	2.840805	-1.000965	2.746141	0.000000	-0.686829	0.000000	0.000000	0.000000	-0.004722	-0.144675	0.385097	0.000000	0.000000	4.000000	38.000000	0.000000
3354.806333	-0.086279	0.532792	0.056206	74.153191	2.840805	-1.000965	2.746141	0.000000	-0.686829	0.000000	0.000000	0.000000	-0.004722	-0.144675	0.385097	0.000000	0.000000	4.000000	38.000000	0.000000
3354.809666	-0.086279	0.532792	0.056206	74.128716	2.849114	-1.140269	2.810324	0.000000	-0.686042	0.000000	0.000000	0.000000	-0.004722	-0.144675	0.385097	0.000000	0.000000	4.000000	38.000000	0.000000
3354.812999	-0.086247	0.532352	0.057511	74.128716	2.849114	-1.140269	2.810324	0.000000	-0.686042	0.000000	0.000000	0.000000	0.009616	-0.131942	0.391231	0.000000	0.000000	4.000000	38.000000	0.000000
3354.816333	-0.086247	0.532352	0.057511	74.128716	2.849114	-1.140269	2.810324	0.000000	-0.686042	0.000000	0.000000	0.000000	0.009616	-0.131942	0.391231	0.000000	0.000000	4.000000	38.000000	0.000000
3354.819666	-0.086247	0.532352	0.057511	74.104279	2.860202	-1.247603	2.875529	0.000000	-0.687645	0.000000	0.000000	0.000000	0.009616	-0.131942	0.391231	0.000000	0.000000	4.000000	38.000000	0.000000
3354.822999	-0.086185	0.531920	0.058795	74.104279	2.860202	-1.247603	2.875529	0.000000	-0.687645	0.000000	0.000000	0.000000	0.018512	-0.129451	0.385416	0.000000	0.000000	4.000000	38.000000	0.000000
3354.826333	-0.086185	0.531920	0.058795	74.104279	2.860202	-1.247603	2.875529	0.000000	-0.687645	0.000000	0.000000	0.000000	0.018512	-0.129451	0.385416	0.000000	0.000000	4.000000	38.000000	0.000000
3354.829666	-0.086185	0.531920	0.058795	74.073692	2.874825	-1.327837	2.939765	0.000000	-0.690730	0.000000	0.000000	0.000000	0.018512	-0.129451	0.385416	0.000000	0.000000	4.000000	38.000000	0.000000
3354.832999	-0.086030	0.531520	0.060131	74.073692	2.874825	-1.327837	2.939765	0.000000	-0.690730	0.000000	0.000000	0.000000	0.046667	-0.120052	0.400593	0.000000	0.000000	4.000000	38.000000	0.000000
3354.836333	-0.086030	0.531520	0.060131	74.073692	2.874825	-1.327837	2.939765	0.000000	-0.690730	0.000000	0.000000	0.000000	0.046667	-0.120052	0.400593	0.000000	0.000000	4.000000	38.000000	0.000000
3354.839666	-0.086030	0.531520	0.060131	74.043114	2.897698	-1.423935	3.006531	0.000000	-0.698508	0.000000	0.000000	0.000000	0.046667	-0.120052	0.400593	0.000000	0.000000	4.000000	38.000000	0.000000
3354.842999	-0.085822	0.531146	0.061468	74.043114	2.897698	-1.423935	3.006531	0.000000	-0.698508	0.000000	0.000000	0.000000	0.062278	-0.112313	0.401363	0.000000	0.000000	4.000000	38.000000	0.000000
3354.846333	-0.085822	0.531146	0.061468	74.043114	2.897698	-1.423935	3.006531	0.000000	-0.698508	0.000000	0.000000	0.000000	0.062278	-0.112313	0.401363	0.000000	0.000000	4.000000	38.000000	0.000000
3354.849666	-0.085822	0.531146	0.061468	74.006393	2.921458	-1.492863	3.073424	0.000000	-0.708888	0.000000	0.000000	0.000000	0.062278	-0.112313	0.401363	0.000000	0.000000	4.000000	38.000000	0.000000
3354.852999	-0.085556	0.530792	0.062769	74.006393	2.921458	-1.492863	3.073424	0.000000	-0.708888	0.000000	0.000000	0.000000	0.079952	-0.106183	0.390219	0.000000	0.000000	4.000000	38.000000	0.000000
3354.856333	-0.085556	0.530792	0.062769	74.006393	2.921458	-1.492863	3.073424	0.000000	-0.708888	0.000000	0.000000	0.000000	0.079952	-0.106183	0.390219	0.000000	0.000000	4.000000	38.000000	0.000000
3354.859666	-0.085556	0.530792	0.062769	73.969696	2.958945	-1.529749	3.138461	0.000000	-0.722213	0.000000	0.000000	0.000000	0.079952	-0.106183	0.390219	0.000000	0.000000	4.000000	38.000000	0.000000
3354.862999	-0.085159	0.530476	0.064063	73.969696	2.958945	-1.529749	3.138461	0.000000	-0.722213	0.000000	0.000000	0.000000	0.119089	-0.094815	0.388094	0.000000	0.000000	4.000000	38.000000	0.000000
3354.866333	-0.085159	0.530476	0.064063	73.969696	2.958945	-1.529749	3.138461	0.000000	-0.722213	0.000000	0.000000	0.000000	0.119089	-0.094815	0.388094	0.000000	0.000000	4.000000	38.000000	0.000000
3354.869666	-0.085159	0.530476	0.064063	73.932976	2.999280	-1.558529	3.203143	0.000000	-0.742062	0.000000	0.000000	0.000000	0.119089	-0.094815	0.388094	0.000000	0.000000	4.000000	38.000000	0.000000
3354.872999	-0.084699	0.530192	0.065298	73.932976	2.999280	-1.558529	3.203143	0.000000	-0.742062	0.000000	0.000000	0.000000	0.138070	-0.084987	0.370407	0.000000	0.000000	4.000000	38.000000	0.000000
3354.876333	-0.084699	0.530192	0.065298	73.932976	2.999280	-1.558529	3.203143	0.000000	-0.742062	0.000000	0.000000	0.000000	0.138070	-0.084987	0.370407	0.000000	0.000000	4.000000	38.000000	0.000000
3354.879666	-0.084699	0.530192	0.065298	73.899330	3.047476	-1.584799	3.264877	0.000000	-0.765073	0.000000	0.000000	0.000000	0.138070	-0.084987	0.370407	0.000000	0.000000	4.000000	38.000000	0.000000
3354.882999	-0.084200	0.529913	0.066473	73.899330	3.047476	-1.584799	3.264877	0.000000	-0.765073	0.000000	0.000000	0.000000	0.149427	-0.083694	0.352717	0.000000	0.000000	4.000000	38.000000	0.000000
3354.886333	-0.084200	0.529913	0.066473	73.899330	3.047476	-1.584799	3.264877	0.000000	-0.765073	0.000000	0.000000	0.000000	0.149427	-0.083694	0.352717	0.000000	0.000000	4.000000	38.000000	0.000000
3354.889666	-0.084200	0.529913	0.066473	73.859886	3.090208	-1.621332	3.323663	0.000000	-0.789978	0.000000	0.000000	0.000000	0.149427	-0.083694	0.352717	0.000000	0.000000	4.000000	38.000000	0.000000
3354.892999	-0.083670	0.529703	0.067622	73.859886	3.090208	-1.621332	3.323663	0.000000	-0.789978	0.000000	0.000000	0.000000	0.159231	-0.063273	0.344572	0.000000	0.000000	4.000000	38.000000	0.000000
3354.896333	-0.083670	0.529703	0.067622	73.859886	3.090208	-1.621332	3.323663	0.000000	-0.789978	0.000000	0.000000	0.000000	0.159231	-0.063273	0.344572	0.000000	0.000000	4.000000	38.000000	0.000000
3354.899666	-0.083670	0.529703	0.067622	73.814308	3.131294	-1.662418	3.381092	0.000000	-0.816516	0.000000	0.000000	0.000000	0.159231	-0.063273	0.344572	0.000000	0.000000	4.000000	38.000000	0.000000
3354.902999	-0.083110	0.529548	0.068765	73.814308	3.131294	-1.662418	3.381092	0.000000	-0.816516	0.000000	0.000000	0.000000	0.168011	-0.046279	0.342961	0.000000	0.000000	4.000000	38.000000	0.000000
3354.906333	-0.083110	0.529548	0.068765	73.814308	3.131294	-1.662418	3.381092	0.000000	-0.816516	0.000000	0.000000	0.000000	0.168011	-0.046279	0.342961	0.000000	0.000000	4.000000	38.000000	0.000000
3354.909666	-0.083110	0.529548	0.068765	73.759918	3.167582	-1.715920	3.438252	0.000000	-0.844518	0.000000	0.000000	0.000000	0.168011	-0.046279	0.342961	0.000000	0.000000	4.000000	38.000000	0.000000
3354.912999	-0.082501	0.529486	0.069942	73.759918	3.167582	-1.715920	3.438252	0.000000	-0.844518	0.000000	0.000000	0.000000	0.182661	-0.018789	0.353199	0.000000	0.000000	4.000000	38.000000	0.000000
3354.916333	-0.082501	0.529486	0.069942	73.759918	3.167582	-1.715920	3.438252	0.000000	-0.844518	0.000000	0.000000	0.000000	0.182661	-0.018789	0.353199	0.000000	0.000000	4.000000	38.000000	0.000000
3354.919666	-0.082501	0.529486	0.069942	73.693886	3.190604	-1.789566	3.497119	0.000000	-0.874961	0.000000	0.000000	0.000000	0.182661	-0.018789	0.353199	0.000000	0.000000	4.000000	38.000000	0.000000
3354.922999	-0.081865	0.529498	0.071132	73.693886	3.190604	-1.789566	3.497119	0.000000	-0.874961	0.000000	0.000000	0.000000	0.190752	0.003648	0.356856	0.000000	0.000000	4.000000	38.000000	0.000000
3354.926333	-0.081865	0.529498	0.071132	73.693886	3.190604	-1.789566	3.497119	0.000000	-0.874961	0.000000	0.000000	0.000000	0.190752	0.003648	0.356856	0.000000	0.000000	4.000000	38.000000	0.000000
3354.929666	-0.081865	0.529498	0.071132	73.626114	3.202652	-1.887292	3.556595	0.000000	-0.906753	0.000000	0.000000	0.000000	0.190752	0.003648	0.356856	0.000000	0.000000	4.000000	38.000000	0.000000
3354.932999	-0.081177	0.529556	0.072341	73.626114	3.202652	-1.887292	3.556595	0.000000	-0.906753	0.000000	0.000000	0.000000	0.206273	0.017414	0.362793	0.000000	0.000000	4.000000	38.000000	0.000000
3354.936333	-0.081177	0.529556	0.072341	73.626114	3.202652	-1.887292	3.556595	0.000000	-0.906753	0.000000	0.000000	0.000000	0.206273	0.017414	0.362793	0.000000	0.000000	4.000000	38.000000	0.000000
3354.939666	-0.081177	0.529556	0.072341	73.552780	3.173914	-2.052343	3.617061	0.000000	-0.941132	0.000000	0.000000	0.000000	0.206273	0.017414	0.362793	0.000000	0.000000	4.000000	38.000000	0.000000
3354.942999	-0.080403	0.529696	0.073509	73.552780	3.173914	-2.052343	3.617061	0.000000	-0.941132	0.000000	0.000000	0.000000	0.232432	0.042038	0.350289	0.000000	0.000000	4.000000	38.000000	0.000000
3354.946333	-0.080403	0.529696	0.073509	73.552780	3.173914	-2.052343	3.617061	0.000000	-0.941132	0.000000	0.000000	0.000000	0.232432	0.042038	0.350289	0.000000	0.000000	4.000000	38.000000	0.000000
3354.949666	-0.080403	0.529696	0.073509	73.478065	3.095307	-2.303969	3.675442	0.000000	-0.979871	0.000000	0.000000	0.000000	0.232432	0.042038	0.350289	0.000000	0.000000	4.000000	38.000000	0.000000
3354.952999	-0.079572	0.529895	0.074674	73.478065	3.095307	-2.303969	3.675442	0.000000	-0.979871	0.000000	0.000000	0.000000	0.249139	0.059618	0.349553	0.000000	0.000000	4.000000	38.000000	0.000000
3354.956333	-0.079572	0.529895	0.074674	73.478065	3.095307	-2.303969	3.675442	0.000000	-0.979871	0.000000	0.000000	0.000000	0.249139	0.059618	0.349553	0.000000	0.000000	4.000000	38.000000	0.000000
3354.959666	-0.079572	0.529895	0.074674	73.404839	2.969644	-2.631238	3.733701	0.000000	-1.021394	0.000000	0.000000	0.000000	0.249139	0.059618	0.349553	0.000000	0.000000	4.000000	38.000000	0.000000
3354.962999	-0.078655	0.530147	0.075801	73.404839	2.969644	-2.631238	3.733701	0.000000	-1.021394	0.000000	0.000000	0.000000	0.275264	0.075698	0.338027	0.000000	0.000000	4.000000	38.000000	0.000000
3354.966333	-0.078655	0.530147	0.075801	73.404839	2.969644	-2.631238	3.733701	0.000000	-1.021394	0.000000	0.000000	0.000000	0.275264	0.075698	0.338027	0.000000	0.000000	4.000000	38.000000	0.000000
3354.969666	-0.078655	0.530147	0.075801	73.331390	2.802341	-3.038333	3.790039	0.000000	-1.067271	0.000000	0.000000	0.000000	0.275264	0.075698	0.338027	0.000000	0.000000	4.000000	38.000000	0.000000
3354.972999	-0.077675	0.530483	0.076881	73.331390	2.802341	-3.038333	3.790039	0.000000	-1.067271	0.000000	0.000000	0.000000	0.294010	0.100714	0.324084	0.000000	0.000000	4.000000	38.000000	0.000000
3354.976333	-0.077675	0.530483	0.076881	73.331390	2.802341	-3.038333	3.790039	0.000000	-1.067271	0.000000	0.000000	0.000000	0.294010	0.100714	0.324084	0.000000	0.000000	4.000000	38.000000	0.000000
3354.979666	-0.077675	0.530483	0.076881	73.260620	2.572380	-3.544597	3.844053	0.000000	-1.116273	0.000000	0.000000	0.000000	0.294010	0.100714	0.324084	0.000000	0.000000	4.000000	38.000000	0.000000
3354.982999	-0.076627	0.530867	0.077879	73.260620	2.572380	-3.544597	3.844053	0.000000	-1.116273	0.000000	0.000000	0.000000	0.314273	0.115362	0.299425	0.000000	0.000000	4.000000	38.000000	0.000000
3354.986333	-0.076627	0.530867	0.077879	73.260620	2.572380	-3.544597	3.844053	0.000000	-1.116273	0.000000	0.000000	0.000000	0.314273	0.115362	0.299425	0.000000	0.000000	4.000000	38.000000	0.000000
3354.989666	-0.076627	0.530867	0.077879	73.197113	2.256062	-4.189326	3.893957	0.000000	-1.168652	0.000000	0.000000	0.000000	0.314273	0.115362	0.299425	0.000000	0.000000	4.000000	38.000000	0.000000
3354.992999	-0.075574	0.531312	0.078866	73.197113	2.256062	-4.189326	3.893957	0.000000	-1.168652	0.000000	0.000000	0.000000	0.315853	0.133311	0.296104	0.000000	0.000000	4.000000	38.000000	0.000000
3354.996333	-0.075574	0.531312	0.078866	73.197113	2.256062	-4.189326	3.893957	0.000000	-1.168652	0.000000	0.000000	0.000000	0.315853	0.133311	0.296104	0.000000	0.000000	4.000000	38.000000	0.000000
3354.999666	-0.075574	0.531312	0.078866	73.166039	1.870588	-4.962446	3.943308	0.000000	-1.221294	0.000000	0.000000	0.000000	0.315853	0.133311	0.296104	0.000000	0.000000	4.000000	38.000000	0.000000
3355.002999	-0.074482	0.531823	0.079785	73.166039	1.870588	-4.962446	3.943308	0.000000	-1.221294	0.000000	0.000000	0.000000	0.327602	0.153356	0.275520	0.000000	0.000000	4.000000	38.000000	0.000000
3355.006333	-0.074482	0.531823	0.079785	73.166039	1.870588	-4.962446	3.943308	0.000000	-1.221294	0.000000	0.000000	0.000000	0.327602	0.153356	0.275520	0.000000	0.000000	4.000000	38.000000	0.000000
3355.009666	-0.074482	0.531823	0.079785	73.212959	1.508200	-5.744776	3.989228	0.000000	-1.275894	0.000000	0.000000	0.000000	0.327602	0.153356	0.275520	0.000000	0.000000	4.000000	38.000000	0.000000
3355.012999	-0.073278	0.532389	0.080666	73.212959	1.508200	-5.744776	3.989228	0.000000	-1.275894	0.000000	0.000000	0.000000	0.361339	0.169817	0.264479	0.000000	0.000000	4.000000	38.000000	0.000000
3355.016333	-0.073278	0.532389	0.080666	73.212959	1.508200	-5.744776	3.989228	0.000000	-1.275894	0.000000	0.000000	0.000000	0.361339	0.169817	0.264479	0.000000	0.000000	4.000000	38.000000	0.000000
3355.019666	-0.073278	0.532389	0.080666	73.376289	1.289742	-6.376890	4.033308	0.000000	-1.336117	0.000000	0.000000	0.000000	0.361339	0.169817	0.264479	0.000000	0.000000	4.000000	38.000000	0.000000
3355.022999	-0.071981	0.532975	0.081472	73.376289	1.289742	-6.376890	4.033308	0.000000	-1.336117	0.000000	0.000000	0.000000	0.388864	0.175778	0.241628	0.000000	0.000000	4.000000	38.000000	0.000000
3355.026333	-0.071981	0.532975	0.081472	73.376289	1.289742	-6.376890	4.033308	0.000000	-1.336117	0.000000	0.000000	0.000000	0.388864	0.175778	0.241628	0.000000	0.000000	4.000000	38.000000	0.000000
3355.029666	-0.071981	0.532975	0.081472	73.674286	1.203614	-6.880023	4.073579	0.000000	-1.400928	0.000000	0.000000	0.000000	0.388864	0.175778	0.241628	0.000000	0.000000	4.000000	38.000000	0.000000
3355.032999	-0.070517	0.533580	0.082210	73.674286	1.203614	-6.880023	4.073579	0.000000	-1.400928	0.000000	0.000000	0.000000	0.439336	0.181682	0.221630	0.000000	0.000000	4.000000	38.000000	0.000000
3355.036333	-0.070517	0.533580	0.082210	73.674286	1.203614	-6.880023	4.073579	0.000000	-1.400928	0.000000	0.000000	0.000000	0.439336	0.181682	0.221630	0.000000	0.000000	4.000000	38.000000	0.000000
3355.039666	-0.070517	0.533580	0.082210	74.050484	1.188845	-7.286132	4.110517	0.000000	-1.474151	0.000000	0.000000	0.000000	0.439336	0.181682	0.221630	0.000000	0.000000	4.000000	38.000000	0.000000
3355.042999	-0.069038	0.534206	0.082862	74.050484	1.188845	-7.286132	4.110517	0.000000	-1.474151	0.000000	0.000000	0.000000	0.443632	0.187598	0.195351	0.000000	0.000000	4.000000	38.000000	0.000000
3355.046333	-0.069038	0.534206	0.082862	74.050484	1.188845	-7.286132	4.110517	0.000000	-1.474151	0.000000	0.000000	0.000000	0.443632	0.187598	0.195351	0.000000	0.000000	4.000000	38.000000	0.000000
3355.049666	-0.069038	0.534206	0.082862	74.459694	1.186443	-7.526122	4.143075	0.000000	-1.548090	0.000000	0.000000	0.000000	0.443632	0.187598	0.195351	0.000000	0.000000	4.000000	38.000000	0.000000
3355.052999	-0.067515	0.534845	0.083389	74.459694	1.186443	-7.526122	4.143075	0.000000	-1.548090	0.000000	0.000000	0.000000	0.456870	0.191734	0.158264	0.000000	0.000000	4.000000	38.000000	0.000000
3355.056333	-0.067515	0.534845	0.083389	74.459694	1.186443	-7.526122	4.143075	0.000000	-1.548090	0.000000	0.000000	0.000000	0.456870	0.191734	0.158264	0.000000	0.000000	4.000000	38.000000	0.000000
3355.059666	-0.067515	0.534845	0.083389	74.898727	1.215995	-7.413751	4.169453	0.000000	-1.624235	0.000000	0.000000	0.000000	0.456870	0.191734	0.158264	0.000000	0.000000	4.000000	38.000000	0.000000
3355.062999	-0.065922	0.535420	0.083787	74.898727	1.215995	-7.413751	4.169453	0.000000	-1.624235	0.000000	0.000000	0.000000	0.477842	0.172587	0.119344	0.000000	0.000000	4.000000	38.000000	0.000000
3355.066333	-0.065922	0.535420	0.083787	74.898727	1.215995	-7.413751	4.169453	0.000000	-1.624235	0.000000	0.000000	0.000000	0.477842	0.172587	0.119344	0.000000	0.000000	4.000000	38.000000	0.000000
3355.069666	-0.065922	0.535420	0.083787	75.366920	1.274498	-7.082458	4.189344	0.000000	-1.703875	0.000000	0.000000	0.000000	0.477842	0.172587	0.119344	0.000000	0.000000	4.000000	38.000000	0.000000
3355.072999	-0.064305	0.535967	0.083983	75.366920	1.274498	-7.082458	4.189344	0.000000	-1.703875	0.000000	0.000000	0.000000	0.485385	0.164187	0.058941	0.000000	0.000000	4.000000	38.000000	0.000000
3355.076333	-0.064305	0.535967	0.083983	75.366920	1.274498	-7.082458	4.189344	0.000000	-1.703875	0.000000	0.000000	0.000000	0.485385	0.164187	0.058941	0.000000	0.000000	4.000000	38.000000	0.000000
3355.079666	-0.064305	0.535967	0.083983	75.851120	1.352752	-6.651838	4.199167	0.000000	-1.784772	0.000000	0.000000	0.000000	0.485385	0.164187	0.058941	0.000000	0.000000	4.000000	38.000000	0.000000
3355.082999	-0.062610	0.536468	0.083967	75.851120	1.352752	-6.651838	4.199167	0.000000	-1.784772	0.000000	0.000000	0.000000	0.508408	0.150274	-0.004933	0.000000	0.000000	4.000000	38.000000	0.000000
3355.086333	-0.062610	0.536468	0.083967	75.851120	1.352752	-6.651838	4.199167	0.000000	-1.784772	0.000000	0.000000	0.000000	0.508408	0.150274	-0.004933	0.000000	0.000000	4.000000	38.000000	0.000000
3355.089666	-0.062610	0.536468	0.083967	76.335022	1.425396	-6.217223	4.198345	0.000000	-1.869507	0.000000	0.000000	0.000000	0.508408	0.150274	-0.004933	0.000000	0.000000	4.000000	38.000000	0.000000
3355.092999	-0.060860	0.536899	0.083677	76.335022	1.425396	-6.217223	4.198345	0.000000	-1.869507	0.000000	0.000000	0.000000	0.525040	0.129107	-0.086883	0.000000	0.000000	4.000000	38.000000	0.000000
3355.096333	-0.060860	0.536899	0.083677	76.335022	1.425396	-6.217223	4.198345	0.000000	-1.869507	0.000000	0.000000	0.000000	0.525040	0.129107	-0.086883	0.000000	0.000000	4.000000	38.000000	0.000000
3355.099666	-0.060860	0.536899	0.083677	76.793251	1.505690	-5.833092	4.183865	0.000000	-1.957014	0.000000	0.000000	0.000000	0.525040	0.129107	-0.086883	0.000000	0.000000	4.000000	38.000000	0.000000
3355.102999	-0.059088	0.537311	0.083163	76.793251	1.505690	-5.833092	4.183865	0.000000	-1.957014	0.000000	0.000000	0.000000	0.531483	0.123709	-0.154173	0.000000	0.000000	4.000000	38.000000	0.000000
3355.106333	-0.059088	0.537311	0.083163	76.793251	1.505690	-5.833092	4.183865	0.000000	-1.957014	0.000000	0.000000	0.000000	0.531483	0.123709	-0.154173	0.000000	0.000000	4.000000	38.000000	0.000000
3355.109666	-0.059088	0.537311	0.083163	77.229301	1.561353	-5.529640	4.158169	0.000000	-2.045594	0.000000	0.000000	0.000000	0.531483	0.123709	-0.154173	0.000000	0.000000	4.000000	38.000000	0.000000
3355.112999	-0.057266	0.537651	0.082375	77.229301	1.561353	-5.529640	4.158169	0.000000	-2.045594	0.000000	0.000000	0.000000	0.546670	0.102105	-0.236542	0.000000	0.000000	4.000000	38.000000	0.000000
3355.116333	-0.057266	0.537651	0.082375	77.229301	1.561353	-5.529640	4.158169	0.000000	-2.045594	0.000000	0.000000	0.000000	0.546670	0.102105	-0.236542	0.000000	0.000000	4.000000	38.000000	0.000000
3355.119666	-0.057266	0.537651	0.082375	77.633690	1.651688	-5.204622	4.118745	0.000000	-2.136706	0.000000	0.000000	0.000000	0.546670	0.102105	-0.236542	0.000000	0.000000	4.000000	38.000000	0.000000
3355.122999	-0.055449	0.537937	0.081323	77.633690	1.651688	-5.204622	4.118745	0.000000	-2.136706	0.000000	0.000000	0.000000	0.545181	0.085641	-0.315580	0.000000	0.000000	4.000000	38.000000	0.000000
3355.126333	-0.055449	0.537937	0.081323	77.633690	1.651688	-5.204622	4.118745	0.000000	-2.136706	0.000000	0.000000	0.000000	0.545181	0.085641	-0.315580	0.000000	0.000000	4.000000	38.000000	0.000000
3355.129666	-0.055449	0.537937	0.081323	78.012268	1.761477	-4.749128	4.066149	0.000000	-2.227569	0.000000	0.000000	0.000000	0.545181	0.085641	-0.315580	0.000000	0.000000	4.000000	38.000000	0.000000
3355.132999	-0.053640	0.538184	0.080024	78.012268	1.761477	-4.749128	4.066149	0.000000	-2.227569	0.000000	0.000000	0.000000	0.542513	0.074256	-0.389589	0.000000	0.000000	4.000000	38.000000	0.000000
3355.136333	-0.053640	0.538184	0.080024	78.012268	1.761477	-4.749128	4.066149	0.000000	-2.227569	0.000000	0.000000	0.000000	0.542513	0.074256	-0.389589	0.000000	0.000000	4.000000	38.000000	0.000000
3355.139666	-0.053640	0.538184	0.080024	78.357948	1.908614	-4.170145	4.001217	0.000000	-2.317988	0.000000	0.000000	0.000000	0.542513	0.074256	-0.389589	0.000000	0.000000	4.000000	38.000000	0.000000
3355.142999	-0.051847	0.538370	0.078522	78.357948	1.908614	-4.170145	4.001217	0.000000	-2.317988	0.000000	0.000000	0.000000	0.537982	0.055622	-0.450680	0.000000	0.000000	4.000000	38.000000	0.000000
3355.146333	-0.051847	0.538370	0.078522	78.357948	1.908614	-4.170145	4.001217	0.000000	-2.317988	0.000000	0.000000	0.000000	0.537982	0.055622	-0.450680	0.000000	0.000000	4.000000	38.000000	0.000000
3355.149666	-0.051847	0.538370	0.078522	78.686035	2.137998	-3.535483	3.926104	0.000000	-2.407652	0.000000	0.000000	0.000000	0.537982	0.055622	-0.450680	0.000000	0.000000	4.000000	38.000000	0.000000
3355.152999	-0.050092	0.538487	0.076773	78.686035	2.137998	-3.535483	3.926104	0.000000	-2.407652	0.000000	0.000000	0.000000	0.526513	0.035076	-0.524576	0.000000	0.000000	4.000000	38.000000	0.000000
3355.156333	-0.050092	0.538487	0.076773	78.686035	2.137998	-3.535483	3.926104	0.000000	-2.407652	0.000000	0.000000	0.000000	0.526513	0.035076	-0.524576	0.000000	0.000000	4.000000	38.000000	0.000000
3355.159666	-0.050092	0.538487	0.076773	78.973793	2.508628	-2.711695	3.838675	0.000000	-2.495404	0.000000	0.000000	0.000000	0.526513	0.035076	-0.524576	0.000000	0.000000	4.000000	38.000000	0.000000
3355.162999	-0.048328	0.538552	0.074800	78.973793	2.508628	-2.711695	3.838675	0.000000	-2.495404	0.000000	0.000000	0.000000	0.529266	0.019713	-0.592075	0.000000	0.000000	4.000000	38.000000	0.000000
3355.166333	-0.048328	0.538552	0.074800	78.973793	2.508628	-2.711695	3.838675	0.000000	-2.495404	0.000000	0.000000	0.000000	0.529266	0.019713	-0.592075	0.000000	0.000000	4.000000	38.000000	0.000000
3355.169666	-0.048328	0.538552	0.074800	79.214386	2.870685	-1.888049	3.739995	0.000000	-2.583615	0.000000	0.000000	0.000000	0.529266	0.019713	-0.592075	0.000000	0.000000	4.000000	38.000000	0.000000
3355.172999	-0.046557	0.538613	0.072613	79.214386	2.870685	-1.888049	3.739995	0.000000	-2.583615	0.000000	0.000000	0.000000	0.531118	0.018172	-0.656014	0.000000	0.000000	4.000000	38.000000	0.000000
3355.176333	-0.046557	0.538613	0.072613	79.214386	2.870685	-1.888049	3.739995	0.000000	-2.583615	0.000000	0.000000	0.000000	0.531118	0.018172	-0.656014	0.000000	0.000000	4.000000	38.000000	0.000000
3355.179666	-0.046557	0.538613	0.072613	79.374397	3.156696	-1.077640	3.630660	0.000000	-2.672135	0.000000	0.000000	0.000000	0.531118	0.018172	-0.656014	0.000000	0.000000	4.000000	38.000000	0.000000
3355.182999	-0.044841	0.538668	0.070310	79.374397	3.156696	-1.077640	3.630660	0.000000	-2.672135	0.000000	0.000000	0.000000	0.514826	0.016612	-0.691071	0.000000	0.000000	4.000000	38.000000	0.000000
3355.186333	-0.044841	0.538668	0.070310	79.374397	3.156696	-1.077640	3.630660	0.000000	-2.672135	0.000000	0.000000	0.000000	0.514826	0.016612	-0.691071	0.000000	0.000000	4.000000	38.000000	0.000000
3355.189666	-0.044841	0.538668	0.070310	79.452957	3.362299	-0.341043	3.515481	0.000000	-2.757939	0.000000	0.000000	0.000000	0.514826	0.016612	-0.691071	0.000000	0.000000	4.000000	38.000000	0.000000
3355.192999	-0.043207	0.538782	0.067918	79.452957	3.362299	-0.341043	3.515481	0.000000	-2.757939	0.000000	0.000000	0.000000	0.490225	0.033985	-0.717469	0.000000	0.000000	4.000000	38.000000	0.000000
3355.196333	-0.043207	0.538782	0.067918	79.452957	3.362299	-0.341043	3.515481	0.000000	-2.757939	0.000000	0.000000	0.000000	0.490225	0.033985	-0.717469	0.000000	0.000000	4.000000	38.000000	0.000000
3355.199666	-0.043207	0.538782	0.067918	79.446297	3.477643	0.219026	3.395903	0.000000	-2.839643	0.000000	0.000000	0.000000	0.490225	0.033985	-0.717469	0.000000	0.000000	4.000000	38.000000	0.000000
3355.202999	-0.041634	0.538975	0.065499	79.446297	3.477643	0.219026	3.395903	0.000000	-2.839643	0.000000	0.000000	0.000000	0.471807	0.058110	-0.725824	0.000000	0.000000	4.000000	38.000000	0.000000
3355.206333	-0.041634	0.538975	0.065499	79.446297	3.477643	0.219026	3.395903	0.000000	-2.839643	0.000000	0.000000	0.000000	0.471807	0.058110	-0.725824	0.000000	0.000000	4.000000	38.000000	0.000000
3355.209666	-0.041634	0.538975	0.065499	79.331436	3.480999	0.687365	3.274932	0.000000	-2.918278	0.000000	0.000000	0.000000	0.471807	0.058110	-0.725824	0.000000	0.000000	4.000000	38.000000	0.000000
3355.212999	-0.040202	0.539215	0.063113	79.331436	3.480999	0.687365	3.274932	0.000000	-2.918278	0.000000	0.000000	0.000000	0.429771	0.071883	-0.715683	0.000000	0.000000	4.000000	38.000000	0.000000
3355.216333	-0.040202	0.539215	0.063113	79.331436	3.480999	0.687365	3.274932	0.000000	-2.918278	0.000000	0.000000	0.000000	0.429771	0.071883	-0.715683	0.000000	0.000000	4.000000	38.000000	0.000000
3355.219666	-0.040202	0.539215	0.063113	79.145401	3.414088	1.048597	3.155652	0.000000	-2.989906	0.000000	0.000000	0.000000	0.429771	0.071883	-0.715683	0.000000	0.000000	4.000000	38.000000	0.000000
3355.222999	-0.038879	0.539522	0.060720	79.145401	3.414088	1.048597	3.155652	0.000000	-2.989906	0.000000	0.000000	0.000000	0.396721	0.092138	-0.717972	0.000000	0.000000	4.000000	38.000000	0.000000
3355.226333	-0.038879	0.539522	0.060720	79.145401	3.414088	1.048597	3.155652	0.000000	-2.989906	0.000000	0.000000	0.000000	0.396721	0.092138	-0.717972	0.000000	0.000000	4.000000	38.000000	0.000000
3355.229666	-0.038879	0.539522	0.060720	78.941818	3.321598	1.345542	3.035990	0.000000	-3.056026	0.000000	0.000000	0.000000	0.396721	0.092138	-0.717972	0.000000	0.000000	4.000000	38.000000	0.000000
3355.232999	-0.037740	0.539868	0.058319	78.941818	3.321598	1.345542	3.035990	0.000000	-3.056026	0.000000	0.000000	0.000000	0.341958	0.103633	-0.720271	0.000000	0.000000	4.000000	38.000000	0.000000
3355.236333	-0.037740	0.539868	0.058319	78.941818	3.321598	1.345542	3.035990	0.000000	-3.056026	0.000000	0.000000	0.000000	0.341958	0.103633	-0.720271	0.000000	0.000000	4.000000	38.000000	0.000000
3355.239666	-0.037740	0.539868	0.058319	78.780075	3.249571	1.763873	2.915945	0.000000	-3.113019	0.000000	0.000000	0.000000	0.341958	0.103633	-0.720271	0.000000	0.000000	4.000000	38.000000	0.000000
3355.242999	-0.036751	0.540227	0.055855	78.780075	3.249571	1.763873	2.915945	0.000000	-3.113019	0.000000	0.000000	0.000000	0.296488	0.107842	-0.739186	0.000000	0.000000	4.000000	38.000000	0.000000
3355.246333	-0.036751	0.540227	0.055855	78.780075	3.249571	1.763873	2.915945	0.000000	-3.113019	0.000000	0.000000	0.000000	0.296488	0.107842	-0.739186	0.000000	0.000000	4.000000	38.000000	0.000000
3355.249666	-0.036751	0.540227	0.055855	78.664574	3.207265	2.176265	2.792747	0.000000	-3.162434	0.000000	0.000000	0.000000	0.296488	0.107842	-0.739186	0.000000	0.000000	4.000000	38.000000	0.000000
3355.252999	-0.035965	0.540523	0.053379	78.664574	3.207265	2.176265	2.792747	0.000000	-3.162434	0.000000	0.000000	0.000000	0.235896	0.088640	-0.742704	0.000000	0.000000	4.000000	38.000000	0.000000
3355.256333	-0.035965	0.540523	0.053379	78.664574	3.207265	2.176265	2.792747	0.000000	-3.162434	0.000000	0.000000	0.000000	0.235896	0.088640	-0.742704	0.000000	0.000000	4.000000	38.000000	0.000000
3355.259666	-0.035965	0.540523	0.053379	78.610992	3.236866	2.385880	2.668963	0.000000	-3.201750	0.000000	0.000000	0.000000	0.235896	0.088640	-0.742704	0.000000	0.000000	4.000000	38.000000	0.000000
3355.262999	-0.035397	0.540787	0.050823	78.610992	3.236866	2.385880	2.668963	0.000000	-3.201750	0.000000	0.000000	0.000000	0.170330	0.079214	-0.766732	0.000000	0.000000	4.000000	38.000000	0.000000
3355.266333	-0.035397	0.540787	0.050823	78.610992	3.236866	2.385880	2.668963	0.000000	-3.201750	0.000000	0.000000	0.000000	0.170330	0.079214	-0.766732	0.000000	0.000000	4.000000	38.000000	0.000000
3355.269666	-0.035397	0.540787	0.050823	78.600533	3.406717	2.601506	2.541175	0.000000	-3.230139	0.000000	0.000000	0.000000	0.170330	0.079214	-0.766732	0.000000	0.000000	4.000000	38.000000	0.000000
3355.272999	-0.035071	0.540981	0.048214	78.600533	3.406717	2.601506	2.541175	0.000000	-3.230139	0.000000	0.000000	0.000000	0.097949	0.058318	-0.782979	0.000000	0.000000	4.000000	38.000000	0.000000
3355.276333	-0.035071	0.540981	0.048214	78.600533	3.406717	2.601506	2.541175	0.000000	-3.230139	0.000000	0.000000	0.000000	0.097949	0.058318	-0.782979	0.000000	0.000000	4.000000	38.000000	0.000000
3355.279666	-0.035071	0.540981	0.048214	78.630501	3.742661	3.045372	2.410678	0.000000	-3.246463	0.000000	0.000000	0.000000	0.097949	0.058318	-0.782979	0.000000	0.000000	4.000000	38.000000	0.000000
3355.282999	-0.034934	0.541106	0.045553	78.630501	3.742661	3.045372	2.410678	0.000000	-3.246463	0.000000	0.000000	0.000000	0.040995	0.037617	-0.798136	0.000000	0.000000	4.000000	38.000000	0.000000
3355.286333	-0.034934	0.541106	0.045553	78.630501	3.742661	3.045372	2.410678	0.000000	-3.246463	0.000000	0.000000	0.000000	0.040995	0.037617	-0.798136	0.000000	0.000000	4.000000	38.000000	0.000000
3355.289666	-0.034934	0.541106	0.045553	78.683075	4.270535	3.755491	2.277656	0.000000	-3.253296	0.000000	0.000000	0.000000	0.040995	0.037617	-0.798136	0.000000	0.000000	4.000000	38.000000	0.000000
3355.292999	-0.034985	0.541180	0.042860	78.683075	4.270535	3.755491	2.277656	0.000000	-3.253296	0.000000	0.000000	0.000000	-0.015425	0.022223	-0.807855	0.000000	0.000000	4.000000	38.000000	0.000000
3355.296333	-0.034985	0.541180	0.042860	78.683075	4.270535	3.755491	2.277656	0.000000	-3.253296	0.000000	0.000000	0.000000	-0.015425	0.022223	-0.807855	0.000000	0.000000	4.000000	38.000000	0.000000
3355.299666	-0.034985	0.541180	0.042860	78.682396	5.013363	4.786570	2.143013	0.000000	-3.250725	0.000000	0.000000	0.000000	-0.015425	0.022223	-0.807855	0.000000	0.000000	4.000000	38.000000	0.000000
3355.302999	-0.035224	0.541238	0.040171	78.682396	5.013363	4.786570	2.143013	0.000000	-3.250725	0.000000	0.000000	0.000000	-0.071687	0.017282	-0.806704	0.000000	0.000000	4.000000	38.000000	0.000000
3355.306333	-0.035224	0.541238	0.040171	78.682396	5.013363	4.786570	2.143013	0.000000	-3.250725	0.000000	0.000000	0.000000	-0.071687	0.017282	-0.806704	0.000000	0.000000	4.000000	38.000000	0.000000
3355.309666	-0.035224	0.541238	0.040171	78.569954	5.783374	5.918725	2.008563	0.000000	-3.238777	0.000000	0.000000	0.000000	-0.071687	0.017282	-0.806704	0.000000	0.000000	4.000000	38.000000	0.000000
3355.312999	-0.035627	0.541286	0.037529	78.569954	5.783374	5.918725	2.008563	0.000000	-3.238777	0.000000	0.000000	0.000000	-0.120887	0.014511	-0.792768	0.000000	0.000000	4.000000	38.000000	0.000000
3355.316333	-0.035627	0.541286	0.037529	78.569954	5.783374	5.918725	2.008563	0.000000	-3.238777	0.000000	0.000000	0.000000	-0.120887	0.014511	-0.792768	0.000000	0.000000	4.000000	38.000000	0.000000
3355.319666	-0.035627	0.541286	0.037529	78.336975	6.529850	7.107669	1.876434	0.000000	-3.218630	0.000000	0.000000	0.000000	-0.120887	0.014511	-0.792768	0.000000	0.000000	4.000000	38.000000	0.000000
3355.322999	-0.036239	0.541326	0.034929	78.336975	6.529850	7.107669	1.876434	0.000000	-3.218630	0.000000	0.000000	0.000000	-0.183386	0.011874	-0.779858	0.000000	0.000000	4.000000	38.000000	0.000000
3355.326333	-0.036239	0.541326	0.034929	78.336975	6.529850	7.107669	1.876434	0.000000	-3.218630	0.000000	0.000000	0.000000	-0.183386	0.011874	-0.779858	0.000000	0.000000	4.000000	38.000000	0.000000
3355.329666	-0.036239	0.541326	0.034929	77.997345	7.222665	8.319983	1.746458	0.000000	-3.188065	0.000000	0.000000	0.000000	-0.183386	0.011874	-0.779858	0.000000	0.000000	4.000000	38.000000	0.000000
3355.332999	-0.037061	0.541425	0.032445	77.997345	7.222665	8.319983	1.746458	0.000000	-3.188065	0.000000	0.000000	0.000000	-0.246642	0.029700	-0.745110	0.000000	0.000000	4.000000	38.000000	0.000000
3355.336333	-0.037061	0.541425	0.032445	77.997345	7.222665	8.319983	1.746458	0.000000	-3.188065	0.000000	0.000000	0.000000	-0.246642	0.029700	-0.745110	0.000000	0.000000	4.000000	38.000000	0.000000
3355.339666	-0.037061	0.541425	0.032445	77.599556	7.888905	9.573383	1.622273	0.000000	-3.146958	0.000000	0.000000	0.000000	-0.246642	0.029700	-0.745110	0.000000	0.000000	4.000000	38.000000	0.000000
3355.342999	-0.038026	0.541564	0.030129	77.599556	7.888905	9.573383	1.622273	0.000000	-3.146958	0.000000	0.000000	0.000000	-0.289457	0.041656	-0.695072	0.000000	0.000000	4.000000	38.000000	0.000000
3355.346333	-0.038026	0.541564	0.030129	77.599556	7.888905	9.573383	1.622273	0.000000	-3.146958	0.000000	0.000000	0.000000	-0.289457	0.041656	-0.695072	0.000000	0.000000	4.000000	38.000000	0.000000
3355.349666	-0.038026	0.541564	0.030129	77.195663	8.618961	10.968179	1.506428	0.000000	-3.098715	0.000000	0.000000	0.000000	-0.289457	0.041656	-0.695072	0.000000	0.000000	4.000000	38.000000	0.000000
3355.352999	-0.039173	0.541746	0.027911	77.195663	8.618961	10.968179	1.506428	0.000000	-3.098715	0.000000	0.000000	0.000000	-0.344340	0.054521	-0.665402	0.000000	0.000000	4.000000	38.000000	0.000000
3355.356333	-0.039173	0.541746	0.027911	77.195663	8.618961	10.968179	1.506428	0.000000	-3.098715	0.000000	0.000000	0.000000	-0.344340	0.054521	-0.665402	0.000000	0.000000	4.000000	38.000000	0.000000
3355.359666	-0.039173	0.541746	0.027911	76.810646	9.486658	12.594599	1.395528	0.000000	-3.041325	0.000000	0.000000	0.000000	-0.344340	0.054521	-0.665402	0.000000	0.000000	4.000000	38.000000	0.000000
3355.362999	-0.040486	0.541942	0.025862	76.810646	9.486658	12.594599	1.395528	0.000000	-3.041325	0.000000	0.000000	0.000000	-0.393611	0.058814	-0.614711	0.000000	0.000000	4.000000	38.000000	0.000000
3355.366333	-0.040486	0.541942	0.025862	76.810646	9.486658	12.594599	1.395528	0.000000	-3.041325	0.000000	0.000000	0.000000	-0.393611	0.058814	-0.614711	0.000000	0.000000	4.000000	38.000000	0.000000
3355.369666	-0.040486	0.541942	0.025862	76.450745	10.406627	14.342645	1.293076	0.000000	-2.975724	0.000000	0.000000	0.000000	-0.393611	0.058814	-0.614711	0.000000	0.000000	4.000000	38.000000	0.000000
3355.372999	-0.042000	0.542112	0.023899	76.450745	10.406627	14.342645	1.293076	0.000000	-2.975724	0.000000	0.000000	0.000000	-0.454453	0.051070	-0.588829	0.000000	0.000000	4.000000	38.000000	0.000000
3355.376333	-0.042000	0.542112	0.023899	76.450745	10.406627	14.342645	1.293076	0.000000	-2.975724	0.000000	0.000000	0.000000	-0.454453	0.051070	-0.588829	0.000000	0.000000	4.000000	38.000000	0.000000
3355.379666	-0.042000	0.542112	0.023899	76.119713	11.326259	16.131626	1.194938	0.000000	-2.899981	0.000000	0.000000	0.000000	-0.454453	0.051070	-0.588829	0.000000	0.000000	4.000000	38.000000	0.000000
3355.382999	-0.043737	0.542267	0.021996	76.119713	11.326259	16.131626	1.194938	0.000000	-2.899981	0.000000	0.000000	0.000000	-0.521078	0.046400	-0.570928	0.000000	0.000000	4.000000	38.000000	0.000000
3355.386333	-0.043737	0.542267	0.021996	76.119713	11.326259	16.131626	1.194938	0.000000	-2.899981	0.000000	0.000000	0.000000	-0.521078	0.046400	-0.570928	0.000000	0.000000	4.000000	38.000000	0.000000
3355.389666	-0.043737	0.542267	0.021996	75.829781	12.211325	17.825596	1.099783	0.000000	-2.813135	0.000000	0.000000	0.000000	-0.521078	0.046400	-0.570928	0.000000	0.000000	4.000000	38.000000	0.000000
3355.392999	-0.045673	0.542354	0.020162	75.829781	12.211325	17.825596	1.099783	0.000000	-2.813135	0.000000	0.000000	0.000000	-0.580663	0.026182	-0.550239	0.000000	0.000000	4.000000	38.000000	0.000000
3355.396333	-0.045673	0.542354	0.020162	75.829781	12.211325	17.825596	1.099783	0.000000	-2.813135	0.000000	0.000000	0.000000	-0.580663	0.026182	-0.550239	0.000000	0.000000	4.000000	38.000000	0.000000
3355.399666	-0.045673	0.542354	0.020162	75.584305	13.041233	19.280325	1.008077	0.000000	-2.716358	0.000000	0.000000	0.000000	-0.580663	0.026182	-0.550239	0.000000	0.000000	4.000000	38.000000	0.000000
3355.402999	-0.047758	0.542384	0.018376	75.584305	13.041233	19.280325	1.008077	0.000000	-2.716358	0.000000	0.000000	0.000000	-0.625674	0.009104	-0.535750	0.000000	0.000000	4.000000	38.000000	0.000000
3355.406333	-0.047758	0.542384	0.018376	75.584305	13.041233	19.280325	1.008077	0.000000	-2.716358	0.000000	0.000000	0.000000	-0.625674	0.009104	-0.535750	0.000000	0.000000	4.000000	38.000000	0.000000
3355.409666	-0.047758	0.542384	0.018376	75.379395	13.896944	20.206713	0.918785	0.000000	-2.612079	0.000000	0.000000	0.000000	-0.625674	0.009104	-0.535750	0.000000	0.000000	4.000000	38.000000	0.000000
3355.412999	-0.050013	0.542368	0.016611	75.379395	13.896944	20.206713	0.918785	0.000000	-2.612079	0.000000	0.000000	0.000000	-0.676471	-0.004978	-0.529442	0.000000	0.000000	4.000000	38.000000	0.000000
3355.416333	-0.050013	0.542368	0.016611	75.379395	13.896944	20.206713	0.918785	0.000000	-2.612079	0.000000	0.000000	0.000000	-0.676471	-0.004978	-0.529442	0.000000	0.000000	4.000000	38.000000	0.000000
3355.419666	-0.050013	0.542368	0.016611	75.212143	14.794079	20.804525	0.830545	0.000000	-2.499334	0.000000	0.000000	0.000000	-0.676471	-0.004978	-0.529442	0.000000	0.000000	4.000000	38.000000	0.000000
3355.422999	-0.052443	0.542303	0.014929	75.212143	14.794079	20.804525	0.830545	0.000000	-2.499334	0.000000	0.000000	0.000000	-0.729027	-0.019380	-0.504474	0.000000	0.000000	4.000000	38.000000	0.000000
3355.426333	-0.052443	0.542303	0.014929	75.212143	14.794079	20.804525	0.830545	0.000000	-2.499334	0.000000	0.000000	0.000000	-0.729027	-0.019380	-0.504474	0.000000	0.000000	4.000000	38.000000	0.000000
3355.429666	-0.052443	0.542303	0.014929	75.062233	15.758476	21.402580	0.746466	0.000000	-2.377829	0.000000	0.000000	0.000000	-0.729027	-0.019380	-0.504474	0.000000	0.000000	4.000000	38.000000	0.000000
3355.432999	-0.054937	0.542191	0.013341	75.062233	15.758476	21.402580	0.746466	0.000000	-2.377829	0.000000	0.000000	0.000000	-0.748058	-0.033560	-0.476349	0.000000	0.000000	4.000000	38.000000	0.000000
[truncated: 12,753 more rows]
