# Supplementary material for: Haptic Guidance Needs to Be Intuitive Not Just Informative to Improve Human Motor Accuracy
Source: PLoS One. 2016 Mar 16;11(3):e0150912. doi: 10.1371/journal.pone.0150912 (PMC4794196; doi:10.1371/journal.pone.0150912)
Supplement: S2 Data — (ZIP) [file pone.0150912.s002.zip › Subject1/exp2_0039.txt]

Time	PosX	PosY	PosZ	RotX	RotY	RotZ	ForceX	ForceY	ForceZ	MomentX	MomentY	MomentZ	VelocityX	VelocityY	VelocityZ	CalibratedWeight	ButtonDown	Condition	Trial	Visual
3400.266333	0.002279	0.538394	0.253433	80.233582	26.221388	18.745581	0.000000	0.000000	0.000000	0.000000	0.000000	0.000000	0.010141	-0.016932	0.006598	0.000000	1.000000	4.000000	39.000000	0.000000
3400.269666	0.003156	0.538408	0.253553	80.230782	26.265087	18.737488	4.664941	0.000000	1.799535	0.000000	0.000000	0.000000	0.263284	0.004249	0.036095	0.000000	1.000000	4.000000	39.000000	0.000000
3400.272999	0.003156	0.538408	0.253553	80.230782	26.265087	18.737488	4.664941	0.000000	1.799535	0.000000	0.000000	0.000000	0.263284	0.004249	0.036095	0.000000	1.000000	4.000000	39.000000	0.000000
3400.276333	0.003156	0.538408	0.253553	80.230782	26.265087	18.737488	4.664941	0.000000	1.799535	0.000000	0.000000	0.000000	0.263284	0.004249	0.036095	0.000000	1.000000	4.000000	39.000000	0.000000
3400.279666	0.004608	0.538221	0.253629	80.214699	26.343691	18.690491	4.670893	0.000000	1.784030	0.000000	0.000000	0.000000	0.435395	-0.056146	0.022816	0.000000	1.000000	4.000000	39.000000	0.000000
3400.282999	0.004608	0.538221	0.253629	80.214699	26.343691	18.690491	4.670893	0.000000	1.784030	0.000000	0.000000	0.000000	0.435395	-0.056146	0.022816	0.000000	1.000000	4.000000	39.000000	0.000000
3400.286333	0.004608	0.538221	0.253629	80.214699	26.343691	18.690491	4.670893	0.000000	1.784030	0.000000	0.000000	0.000000	0.435395	-0.056146	0.022816	0.000000	1.000000	4.000000	39.000000	0.000000
3400.289666	0.006162	0.538411	0.253908	80.215195	26.278542	18.473494	4.679936	0.000000	1.760168	0.000000	0.000000	0.000000	0.466402	0.057185	0.083848	0.000000	1.000000	4.000000	39.000000	0.000000
3400.292999	0.006162	0.538411	0.253908	80.215195	26.278542	18.473494	4.679936	0.000000	1.760168	0.000000	0.000000	0.000000	0.466402	0.057185	0.083848	0.000000	1.000000	4.000000	39.000000	0.000000
3400.296333	0.006162	0.538411	0.253908	80.215195	26.278542	18.473494	4.679936	0.000000	1.760168	0.000000	0.000000	0.000000	0.466402	0.057185	0.083848	0.000000	1.000000	4.000000	39.000000	0.000000
3400.299666	0.007651	0.538309	0.254203	80.362503	24.332783	16.140360	4.689961	0.000000	1.733281	0.000000	0.000000	0.000000	0.446570	-0.030761	0.088327	0.000000	1.000000	4.000000	39.000000	0.000000
3400.302999	0.007651	0.538309	0.254203	80.362503	24.332783	16.140360	4.689961	0.000000	1.733281	0.000000	0.000000	0.000000	0.446570	-0.030761	0.088327	0.000000	1.000000	4.000000	39.000000	0.000000
3400.306333	0.007651	0.538309	0.254203	80.362503	24.332783	16.140360	4.689961	0.000000	1.733281	0.000000	0.000000	0.000000	0.446570	-0.030761	0.088327	0.000000	1.000000	4.000000	39.000000	0.000000
3400.309666	0.009546	0.538542	0.254497	80.630798	20.096870	11.147429	4.699492	0.000000	1.707272	0.000000	0.000000	0.000000	0.568602	0.069941	0.088305	0.000000	1.000000	4.000000	39.000000	0.000000
3400.312999	0.009546	0.538542	0.254497	80.630798	20.096870	11.147429	4.699492	0.000000	1.707272	0.000000	0.000000	0.000000	0.568602	0.069941	0.088305	0.000000	1.000000	4.000000	39.000000	0.000000
3400.316333	0.009546	0.538542	0.254497	80.630798	20.096870	11.147429	4.699492	0.000000	1.707272	0.000000	0.000000	0.000000	0.568602	0.069941	0.088305	0.000000	1.000000	4.000000	39.000000	0.000000
3400.319666	0.010697	0.538659	0.254639	80.909882	14.601095	4.913001	4.711273	0.000000	1.674485	0.000000	0.000000	0.000000	0.345306	0.034980	0.042638	0.000000	1.000000	4.000000	39.000000	0.000000
3400.322999	0.010697	0.538659	0.254639	80.909882	14.601095	4.913001	4.711273	0.000000	1.674485	0.000000	0.000000	0.000000	0.345306	0.034980	0.042638	0.000000	1.000000	4.000000	39.000000	0.000000
3400.326333	0.010697	0.538659	0.254639	80.909882	14.601095	4.913001	4.711273	0.000000	1.674485	0.000000	0.000000	0.000000	0.345306	0.034980	0.042638	0.000000	1.000000	4.000000	39.000000	0.000000
3400.329666	0.012590	0.538860	0.254648	81.095825	8.421087	-1.396199	4.718257	0.000000	1.654705	0.000000	0.000000	0.000000	0.567880	0.060465	0.002527	0.000000	1.000000	4.000000	39.000000	0.000000
3400.332999	0.012590	0.538860	0.254648	81.095825	8.421087	-1.396199	4.718257	0.000000	1.654705	0.000000	0.000000	0.000000	0.567880	0.060465	0.002527	0.000000	1.000000	4.000000	39.000000	0.000000
3400.336333	0.012590	0.538860	0.254648	81.095825	8.421087	-1.396199	4.718257	0.000000	1.654705	0.000000	0.000000	0.000000	0.567880	0.060465	0.002527	0.000000	1.000000	4.000000	39.000000	0.000000
3400.339666	0.014819	0.538988	0.254512	81.173744	2.403665	-6.696011	4.729149	0.000000	1.623315	0.000000	0.000000	0.000000	0.668464	0.038204	-0.040689	0.000000	1.000000	4.000000	39.000000	0.000000
3400.342999	0.014819	0.538988	0.254512	81.173744	2.403665	-6.696011	4.729149	0.000000	1.623315	0.000000	0.000000	0.000000	0.668464	0.038204	-0.040689	0.000000	1.000000	4.000000	39.000000	0.000000
3400.346333	0.014819	0.538988	0.254512	81.173744	2.403665	-6.696011	4.729149	0.000000	1.623315	0.000000	0.000000	0.000000	0.668464	0.038204	-0.040689	0.000000	1.000000	4.000000	39.000000	0.000000
3400.349666	0.017077	0.539023	0.254254	81.154640	-3.170150	-11.265861	4.741490	0.000000	1.586907	0.000000	0.000000	0.000000	0.677555	0.010575	-0.077344	0.000000	1.000000	4.000000	39.000000	0.000000
3400.352999	0.017077	0.539023	0.254254	81.154640	-3.170150	-11.265861	4.741490	0.000000	1.586907	0.000000	0.000000	0.000000	0.677555	0.010575	-0.077344	0.000000	1.000000	4.000000	39.000000	0.000000
3400.356333	0.017077	0.539023	0.254254	81.154640	-3.170150	-11.265861	4.741490	0.000000	1.586907	0.000000	0.000000	0.000000	0.677555	0.010575	-0.077344	0.000000	1.000000	4.000000	39.000000	0.000000
3400.359666	0.019771	0.539150	0.253920	81.040573	-8.607124	-15.517714	4.753572	0.000000	1.550339	0.000000	0.000000	0.000000	0.808291	0.038130	-0.100376	0.000000	1.000000	4.000000	39.000000	0.000000
3400.362999	0.019771	0.539150	0.253920	81.040573	-8.607124	-15.517714	4.753572	0.000000	1.550339	0.000000	0.000000	0.000000	0.808291	0.038130	-0.100376	0.000000	1.000000	4.000000	39.000000	0.000000
3400.366333	0.019771	0.539150	0.253920	81.040573	-8.607124	-15.517714	4.753572	0.000000	1.550339	0.000000	0.000000	0.000000	0.808291	0.038130	-0.100376	0.000000	1.000000	4.000000	39.000000	0.000000
3400.369666	0.022460	0.539224	0.253456	80.835472	-14.083746	-19.941355	4.767679	0.000000	1.506399	0.000000	0.000000	0.000000	0.806472	0.022162	-0.139178	0.000000	1.000000	4.000000	39.000000	0.000000
3400.372999	0.022460	0.539224	0.253456	80.835472	-14.083746	-19.941355	4.767679	0.000000	1.506399	0.000000	0.000000	0.000000	0.806472	0.022162	-0.139178	0.000000	1.000000	4.000000	39.000000	0.000000
3400.376333	0.022460	0.539224	0.253456	80.835472	-14.083746	-19.941355	4.767679	0.000000	1.506399	0.000000	0.000000	0.000000	0.806472	0.022162	-0.139178	0.000000	1.000000	4.000000	39.000000	0.000000
3400.379666	0.025074	0.539269	0.252909	80.508141	-19.648378	-24.637922	4.781253	0.000000	1.462742	0.000000	0.000000	0.000000	0.784476	0.013612	-0.164101	0.000000	1.000000	4.000000	39.000000	0.000000
3400.382999	0.025074	0.539269	0.252909	80.508141	-19.648378	-24.637922	4.781253	0.000000	1.462742	0.000000	0.000000	0.000000	0.784476	0.013612	-0.164101	0.000000	1.000000	4.000000	39.000000	0.000000
3400.386333	0.025074	0.539269	0.252909	80.508141	-19.648378	-24.637922	4.781253	0.000000	1.462742	0.000000	0.000000	0.000000	0.784476	0.013612	-0.164101	0.000000	1.000000	4.000000	39.000000	0.000000
3400.389666	0.027751	0.539290	0.252305	80.059639	-25.038967	-29.347115	4.794044	0.000000	1.420260	0.000000	0.000000	0.000000	0.803039	0.006138	-0.181159	0.000000	1.000000	4.000000	39.000000	0.000000
3400.392999	0.027751	0.539290	0.252305	80.059639	-25.038967	-29.347115	4.794044	0.000000	1.420260	0.000000	0.000000	0.000000	0.803039	0.006138	-0.181159	0.000000	1.000000	4.000000	39.000000	0.000000
3400.396333	0.027751	0.539290	0.252305	80.059639	-25.038967	-29.347115	4.794044	0.000000	1.420260	0.000000	0.000000	0.000000	0.803039	0.006138	-0.181159	0.000000	1.000000	4.000000	39.000000	0.000000
3400.399666	0.030221	0.539327	0.251681	79.526123	-29.792322	-33.907516	4.806806	0.000000	1.376451	0.000000	0.000000	0.000000	0.740967	0.011358	-0.187068	0.000000	1.000000	4.000000	39.000000	0.000000
3400.402999	0.030221	0.539327	0.251681	79.526123	-29.792322	-33.907516	4.806806	0.000000	1.376451	0.000000	0.000000	0.000000	0.740967	0.011358	-0.187068	0.000000	1.000000	4.000000	39.000000	0.000000
3400.406333	0.030221	0.539327	0.251681	79.526123	-29.792322	-33.907516	4.806806	0.000000	1.376451	0.000000	0.000000	0.000000	0.740967	0.011358	-0.187068	0.000000	1.000000	4.000000	39.000000	0.000000
3400.409666	0.032826	0.539436	0.251144	78.962242	-33.605373	-38.411793	4.818244	0.000000	1.335861	0.000000	0.000000	0.000000	0.781506	0.032486	-0.161167	0.000000	0.000000	4.000000	39.000000	0.000000
3400.412999	0.032826	0.539436	0.251144	78.962242	-33.605373	-38.411793	4.818244	0.000000	1.335861	0.000000	0.000000	0.000000	0.781506	0.032486	-0.161167	0.000000	0.000000	4.000000	39.000000	0.000000
3400.416333	0.032826	0.539436	0.251144	78.962242	-33.605373	-38.411793	4.818244	0.000000	1.335861	0.000000	0.000000	0.000000	0.781506	0.032486	-0.161167	0.000000	0.000000	4.000000	39.000000	0.000000
3400.419666	0.035598	0.539569	0.250633	78.434959	-36.410740	-42.060181	4.830206	0.000000	1.291940	0.000000	0.000000	0.000000	0.831496	0.039857	-0.153407	0.000000	0.000000	4.000000	39.000000	0.000000
3400.422999	0.035598	0.539569	0.250633	78.434959	-36.410740	-42.060181	4.830206	0.000000	1.291940	0.000000	0.000000	0.000000	0.831496	0.039857	-0.153407	0.000000	0.000000	4.000000	39.000000	0.000000
3400.426333	0.035598	0.539569	0.250633	78.434959	-36.410740	-42.060181	4.830206	0.000000	1.291940	0.000000	0.000000	0.000000	0.831496	0.039857	-0.153407	0.000000	0.000000	4.000000	39.000000	0.000000
3400.429666	0.038239	0.539775	0.250250	78.030678	-38.133587	-44.244343	4.842680	0.000000	1.244366	0.000000	0.000000	0.000000	0.792298	0.062091	-0.114732	0.000000	0.000000	4.000000	39.000000	0.000000
3400.432999	0.038239	0.539775	0.250250	78.030678	-38.133587	-44.244343	4.842680	0.000000	1.244366	0.000000	0.000000	0.000000	0.792298	0.062091	-0.114732	0.000000	0.000000	4.000000	39.000000	0.000000
3400.436333	0.038239	0.539775	0.250250	78.030678	-38.133587	-44.244343	4.842680	0.000000	1.244366	0.000000	0.000000	0.000000	0.792298	0.062091	-0.114732	0.000000	0.000000	4.000000	39.000000	0.000000
3400.439666	0.040948	0.540067	0.249907	77.745117	-39.074593	-44.942207	4.854349	0.000000	1.198041	0.000000	0.000000	0.000000	0.812643	0.087458	-0.103002	0.000000	0.000000	4.000000	39.000000	0.000000
3400.442999	0.040948	0.540067	0.249907	77.745117	-39.074593	-44.942207	4.854349	0.000000	1.198041	0.000000	0.000000	0.000000	0.812643	0.087458	-0.103002	0.000000	0.000000	4.000000	39.000000	0.000000
3400.446333	0.040948	0.540067	0.249907	77.745117	-39.074593	-44.942207	4.854349	0.000000	1.198041	0.000000	0.000000	0.000000	0.812643	0.087458	-0.103002	0.000000	0.000000	4.000000	39.000000	0.000000
3400.449666	0.043624	0.540383	0.249599	77.576286	-39.459641	-44.763584	4.865995	0.000000	1.149821	0.000000	0.000000	0.000000	0.802773	0.094830	-0.092277	0.000000	0.000000	4.000000	39.000000	0.000000
3400.452999	0.043624	0.540383	0.249599	77.576286	-39.459641	-44.763584	4.865995	0.000000	1.149821	0.000000	0.000000	0.000000	0.802773	0.094830	-0.092277	0.000000	0.000000	4.000000	39.000000	0.000000
3400.456333	0.043624	0.540383	0.249599	77.576286	-39.459641	-44.763584	4.865995	0.000000	1.149821	0.000000	0.000000	0.000000	0.802773	0.094830	-0.092277	0.000000	0.000000	4.000000	39.000000	0.000000
3400.459666	0.046199	0.540703	0.249319	77.504005	-39.400898	-44.040157	4.877141	0.000000	1.101588	0.000000	0.000000	0.000000	0.772669	0.095916	-0.084082	0.000000	0.000000	4.000000	39.000000	0.000000
3400.462999	0.046199	0.540703	0.249319	77.504005	-39.400898	-44.040157	4.877141	0.000000	1.101588	0.000000	0.000000	0.000000	0.772669	0.095916	-0.084082	0.000000	0.000000	4.000000	39.000000	0.000000
3400.466333	0.046199	0.540703	0.249319	77.504005	-39.400898	-44.040157	4.877141	0.000000	1.101588	0.000000	0.000000	0.000000	0.772669	0.095916	-0.084082	0.000000	0.000000	4.000000	39.000000	0.000000
3400.469666	0.048808	0.541044	0.249040	77.492020	-39.108238	-43.257057	4.887499	0.000000	1.054679	0.000000	0.000000	0.000000	0.782558	0.102228	-0.083679	0.000000	0.000000	4.000000	39.000000	0.000000
3400.472999	0.048808	0.541044	0.249040	77.492020	-39.108238	-43.257057	4.887499	0.000000	1.054679	0.000000	0.000000	0.000000	0.782558	0.102228	-0.083679	0.000000	0.000000	4.000000	39.000000	0.000000
3400.476333	0.048808	0.541044	0.249040	77.492020	-39.108238	-43.257057	4.887499	0.000000	1.054679	0.000000	0.000000	0.000000	0.782558	0.102228	-0.083679	0.000000	0.000000	4.000000	39.000000	0.000000
3400.479666	0.051416	0.541328	0.248774	77.488976	-38.796394	-42.769913	4.897598	0.000000	1.006743	0.000000	0.000000	0.000000	0.782615	0.085345	-0.079905	0.000000	0.000000	4.000000	39.000000	0.000000
3400.482999	0.051416	0.541328	0.248774	77.488976	-38.796394	-42.769913	4.897598	0.000000	1.006743	0.000000	0.000000	0.000000	0.782615	0.085345	-0.079905	0.000000	0.000000	4.000000	39.000000	0.000000
3400.486333	0.051416	0.541328	0.248774	77.488976	-38.796394	-42.769913	4.897598	0.000000	1.006743	0.000000	0.000000	0.000000	0.782615	0.085345	-0.079905	0.000000	0.000000	4.000000	39.000000	0.000000
3400.489666	0.054092	0.541556	0.248515	77.522552	-38.374374	-42.405815	4.907296	0.000000	0.958357	0.000000	0.000000	0.000000	0.802834	0.068497	-0.077657	0.000000	0.000000	4.000000	39.000000	0.000000
3400.492999	0.054092	0.541556	0.248515	77.522552	-38.374374	-42.405815	4.907296	0.000000	0.958357	0.000000	0.000000	0.000000	0.802834	0.068497	-0.077657	0.000000	0.000000	4.000000	39.000000	0.000000
3400.496333	0.054092	0.541556	0.248515	77.522552	-38.374374	-42.405815	4.907296	0.000000	0.958357	0.000000	0.000000	0.000000	0.802834	0.068497	-0.077657	0.000000	0.000000	4.000000	39.000000	0.000000
3400.499666	0.056937	0.541690	0.248259	77.627426	-37.644760	-41.787392	4.916813	0.000000	0.908270	0.000000	0.000000	0.000000	0.853348	0.040039	-0.076674	0.000000	0.000000	4.000000	39.000000	0.000000
3400.502999	0.056937	0.541690	0.248259	77.627426	-37.644760	-41.787392	4.916813	0.000000	0.908270	0.000000	0.000000	0.000000	0.853348	0.040039	-0.076674	0.000000	0.000000	4.000000	39.000000	0.000000
3400.506333	0.056937	0.541690	0.248259	77.627426	-37.644760	-41.787392	4.916813	0.000000	0.908270	0.000000	0.000000	0.000000	0.853348	0.040039	-0.076674	0.000000	0.000000	4.000000	39.000000	0.000000
3400.509666	0.059951	0.541750	0.248018	77.843712	-36.469448	-40.625500	4.926435	0.000000	0.854538	0.000000	0.000000	0.000000	0.904230	0.017965	-0.072330	0.000000	0.000000	4.000000	39.000000	0.000000
3400.512999	0.059951	0.541750	0.248018	77.843712	-36.469448	-40.625500	4.926435	0.000000	0.854538	0.000000	0.000000	0.000000	0.904230	0.017965	-0.072330	0.000000	0.000000	4.000000	39.000000	0.000000
3400.516333	0.059951	0.541750	0.248018	77.843712	-36.469448	-40.625500	4.926435	0.000000	0.854538	0.000000	0.000000	0.000000	0.904230	0.017965	-0.072330	0.000000	0.000000	4.000000	39.000000	0.000000
3400.519666	0.063267	0.541792	0.247755	78.152161	-34.764423	-38.847687	4.936061	0.000000	0.797054	0.000000	0.000000	0.000000	0.994753	0.012702	-0.078955	0.000000	0.000000	4.000000	39.000000	0.000000
3400.522999	0.063267	0.541792	0.247755	78.152161	-34.764423	-38.847687	4.936061	0.000000	0.797054	0.000000	0.000000	0.000000	0.994753	0.012702	-0.078955	0.000000	0.000000	4.000000	39.000000	0.000000
3400.526333	0.063267	0.541792	0.247755	78.152161	-34.764423	-38.847687	4.936061	0.000000	0.797054	0.000000	0.000000	0.000000	0.994753	0.012702	-0.078955	0.000000	0.000000	4.000000	39.000000	0.000000
3400.529666	0.066820	0.541859	0.247498	78.507980	-32.590523	-36.546455	4.945935	0.000000	0.733302	0.000000	0.000000	0.000000	1.065909	0.020184	-0.077055	0.000000	0.000000	4.000000	39.000000	0.000000
3400.532999	0.066820	0.541859	0.247498	78.507980	-32.590523	-36.546455	4.945935	0.000000	0.733302	0.000000	0.000000	0.000000	1.065909	0.020184	-0.077055	0.000000	0.000000	4.000000	39.000000	0.000000
3400.536333	0.066820	0.541859	0.247498	78.507980	-32.590523	-36.546455	4.945935	0.000000	0.733302	0.000000	0.000000	0.000000	1.065909	0.020184	-0.077055	0.000000	0.000000	4.000000	39.000000	0.000000
3400.539666	0.070586	0.541963	0.247340	78.903572	-29.971991	-33.752392	4.955666	0.000000	0.664365	0.000000	0.000000	0.000000	1.129910	0.031014	-0.047437	0.000000	0.000000	4.000000	39.000000	0.000000
3400.542999	0.070586	0.541963	0.247340	78.903572	-29.971991	-33.752392	4.955666	0.000000	0.664365	0.000000	0.000000	0.000000	1.129910	0.031014	-0.047437	0.000000	0.000000	4.000000	39.000000	0.000000
3400.546333	0.070586	0.541963	0.247340	78.903572	-29.971991	-33.752392	4.955666	0.000000	0.664365	0.000000	0.000000	0.000000	1.129910	0.031014	-0.047437	0.000000	0.000000	4.000000	39.000000	0.000000
3400.549666	0.074695	0.542095	0.247201	79.357841	-27.081043	-30.638758	4.965016	0.000000	0.590439	0.000000	0.000000	0.000000	1.232655	0.039613	-0.041673	0.000000	0.000000	4.000000	39.000000	0.000000
3400.552999	0.074695	0.542095	0.247201	79.357841	-27.081043	-30.638758	4.965016	0.000000	0.590439	0.000000	0.000000	0.000000	1.232655	0.039613	-0.041673	0.000000	0.000000	4.000000	39.000000	0.000000
3400.556333	0.074695	0.542095	0.247201	79.357841	-27.081043	-30.638758	4.965016	0.000000	0.590439	0.000000	0.000000	0.000000	1.232655	0.039613	-0.041673	0.000000	0.000000	4.000000	39.000000	0.000000
3400.559666	0.079140	0.542188	0.247005	79.927193	-24.260550	-27.540176	4.974008	0.000000	0.509166	0.000000	0.000000	0.000000	1.333318	0.028021	-0.058791	0.000000	0.000000	4.000000	39.000000	0.000000
3400.562999	0.079140	0.542188	0.247005	79.927193	-24.260550	-27.540176	4.974008	0.000000	0.509166	0.000000	0.000000	0.000000	1.333318	0.028021	-0.058791	0.000000	0.000000	4.000000	39.000000	0.000000
3400.566333	0.079140	0.542188	0.247005	79.927193	-24.260550	-27.540176	4.974008	0.000000	0.509166	0.000000	0.000000	0.000000	1.333318	0.028021	-0.058791	0.000000	0.000000	4.000000	39.000000	0.000000
3400.569666	0.083884	0.542260	0.246732	80.686264	-21.924423	-24.729940	4.982264	0.000000	0.420769	0.000000	0.000000	0.000000	1.423209	0.021663	-0.081923	0.000000	0.000000	4.000000	39.000000	0.000000
3400.572999	0.083884	0.542260	0.246732	80.686264	-21.924423	-24.729940	4.982264	0.000000	0.420769	0.000000	0.000000	0.000000	1.423209	0.021663	-0.081923	0.000000	0.000000	4.000000	39.000000	0.000000
3400.576333	0.083884	0.542260	0.246732	80.686264	-21.924423	-24.729940	4.982264	0.000000	0.420769	0.000000	0.000000	0.000000	1.423209	0.021663	-0.081923	0.000000	0.000000	4.000000	39.000000	0.000000
3400.579666	0.088860	0.542311	0.246384	81.547546	-20.278103	-22.655504	4.989367	0.000000	0.325902	0.000000	0.000000	0.000000	1.492815	0.015297	-0.104328	0.000000	0.000000	4.000000	39.000000	0.000000
3400.582999	0.088860	0.542311	0.246384	81.547546	-20.278103	-22.655504	4.989367	0.000000	0.325902	0.000000	0.000000	0.000000	1.492815	0.015297	-0.104328	0.000000	0.000000	4.000000	39.000000	0.000000
3400.586333	0.088860	0.542311	0.246384	81.547546	-20.278103	-22.655504	4.989367	0.000000	0.325902	0.000000	0.000000	0.000000	1.492815	0.015297	-0.104328	0.000000	0.000000	4.000000	39.000000	0.000000
3400.589666	0.094127	0.542355	0.245900	82.416176	-19.784706	-21.636477	4.994897	0.000000	0.225846	0.000000	0.000000	0.000000	1.580247	0.013064	-0.145385	0.000000	0.000000	4.000000	39.000000	0.000000
3400.592999	0.094127	0.542355	0.245900	82.416176	-19.784706	-21.636477	4.994897	0.000000	0.225846	0.000000	0.000000	0.000000	1.580247	0.013064	-0.145385	0.000000	0.000000	4.000000	39.000000	0.000000
3400.596333	0.094127	0.542355	0.245900	82.416176	-19.784706	-21.636477	4.994897	0.000000	0.225846	0.000000	0.000000	0.000000	1.580247	0.013064	-0.145385	0.000000	0.000000	4.000000	39.000000	0.000000
3400.599666	0.099647	0.542349	0.245251	83.236908	-21.618032	-22.146235	4.998575	0.000000	0.119382	0.000000	0.000000	0.000000	1.655881	-0.001911	-0.194774	0.000000	0.000000	4.000000	39.000000	0.000000
3400.602999	0.099647	0.542349	0.245251	83.236908	-21.618032	-22.146235	4.998575	0.000000	0.119382	0.000000	0.000000	0.000000	1.655881	-0.001911	-0.194774	0.000000	0.000000	4.000000	39.000000	0.000000
3400.606333	0.099647	0.542349	0.245251	83.236908	-21.618032	-22.146235	4.998575	0.000000	0.119382	0.000000	0.000000	0.000000	1.655881	-0.001911	-0.194774	0.000000	0.000000	4.000000	39.000000	0.000000
3400.609666	0.105441	0.542345	0.244373	83.928688	-25.885246	-24.416426	4.999995	0.000000	0.007202	0.000000	0.000000	0.000000	1.738185	-0.001115	-0.263284	0.000000	0.000000	4.000000	39.000000	0.000000
3400.612999	0.105441	0.542345	0.244373	83.928688	-25.885246	-24.416426	4.999995	0.000000	0.007202	0.000000	0.000000	0.000000	1.738185	-0.001115	-0.263284	0.000000	0.000000	4.000000	39.000000	0.000000
3400.616333	0.105441	0.542345	0.244373	83.928688	-25.885246	-24.416426	4.999995	0.000000	0.007202	0.000000	0.000000	0.000000	1.738185	-0.001115	-0.263284	0.000000	0.000000	4.000000	39.000000	0.000000
3400.619666	0.111575	0.542386	0.243276	84.485832	-31.533167	-27.670055	4.998761	0.000000	-0.111292	0.000000	0.000000	0.000000	1.840186	0.012408	-0.329235	0.000000	0.000000	4.000000	39.000000	0.000000
3400.622999	0.111575	0.542386	0.243276	84.485832	-31.533167	-27.670055	4.998761	0.000000	-0.111292	0.000000	0.000000	0.000000	1.840186	0.012408	-0.329235	0.000000	0.000000	4.000000	39.000000	0.000000
3400.626333	0.111575	0.542386	0.243276	84.485832	-31.533167	-27.670055	4.998761	0.000000	-0.111292	0.000000	0.000000	0.000000	1.840186	0.012408	-0.329235	0.000000	0.000000	4.000000	39.000000	0.000000
3400.629666	0.118007	0.542490	0.241937	84.869698	-38.451828	-32.423565	4.994350	0.000000	-0.237623	0.000000	0.000000	0.000000	1.929777	0.031200	-0.401522	0.000000	0.000000	4.000000	39.000000	0.000000
3400.632999	0.118007	0.542490	0.241937	84.869698	-38.451828	-32.423565	4.994350	0.000000	-0.237623	0.000000	0.000000	0.000000	1.929777	0.031200	-0.401522	0.000000	0.000000	4.000000	39.000000	0.000000
3400.636333	0.118007	0.542490	0.241937	84.869698	-38.451828	-32.423565	4.994350	0.000000	-0.237623	0.000000	0.000000	0.000000	1.929777	0.031200	-0.401522	0.000000	0.000000	4.000000	39.000000	0.000000
3400.639666	0.124636	0.542639	0.240384	85.052483	-46.459789	-39.252956	4.986208	0.000000	-0.371121	0.000000	0.000000	0.000000	1.988662	0.044638	-0.465806	0.000000	0.000000	4.000000	39.000000	0.000000
3400.642999	0.124636	0.542639	0.240384	85.052483	-46.459789	-39.252956	4.986208	0.000000	-0.371121	0.000000	0.000000	0.000000	1.988662	0.044638	-0.465806	0.000000	0.000000	4.000000	39.000000	0.000000
3400.646333	0.124636	0.542639	0.240384	85.052483	-46.459789	-39.252956	4.986208	0.000000	-0.371121	0.000000	0.000000	0.000000	1.988662	0.044638	-0.465806	0.000000	0.000000	4.000000	39.000000	0.000000
3400.649666	0.131493	0.542776	0.238627	84.989059	-54.915779	-47.380554	4.973947	0.000000	-0.509762	0.000000	0.000000	0.000000	2.057072	0.041223	-0.527156	0.000000	0.000000	4.000000	39.000000	0.000000
3400.652999	0.131493	0.542776	0.238627	84.989059	-54.915779	-47.380554	4.973947	0.000000	-0.509762	0.000000	0.000000	0.000000	2.057072	0.041223	-0.527156	0.000000	0.000000	4.000000	39.000000	0.000000
3400.656333	0.131493	0.542776	0.238627	84.989059	-54.915779	-47.380554	4.973947	0.000000	-0.509762	0.000000	0.000000	0.000000	2.057072	0.041223	-0.527156	0.000000	0.000000	4.000000	39.000000	0.000000
3400.659666	0.138447	0.542906	0.236715	84.631516	-62.552616	-54.582001	4.957016	0.000000	-0.654207	0.000000	0.000000	0.000000	2.086128	0.038843	-0.573659	0.000000	0.000000	4.000000	39.000000	0.000000
3400.662999	0.138447	0.542906	0.236715	84.631516	-62.552616	-54.582001	4.957016	0.000000	-0.654207	0.000000	0.000000	0.000000	2.086128	0.038843	-0.573659	0.000000	0.000000	4.000000	39.000000	0.000000
3400.666333	0.138447	0.542906	0.236715	84.631516	-62.552616	-54.582001	4.957016	0.000000	-0.654207	0.000000	0.000000	0.000000	2.086128	0.038843	-0.573659	0.000000	0.000000	4.000000	39.000000	0.000000
3400.669666	0.145402	0.543031	0.234695	83.982948	-68.218460	-59.294498	4.935328	0.000000	-0.801586	0.000000	0.000000	0.000000	2.086450	0.037614	-0.605875	0.000000	0.000000	4.000000	39.000000	0.000000
3400.672999	0.145402	0.543031	0.234695	83.982948	-68.218460	-59.294498	4.935328	0.000000	-0.801586	0.000000	0.000000	0.000000	2.086450	0.037614	-0.605875	0.000000	0.000000	4.000000	39.000000	0.000000
3400.676333	0.145402	0.543031	0.234695	83.982948	-68.218460	-59.294498	4.935328	0.000000	-0.801586	0.000000	0.000000	0.000000	2.086450	0.037614	-0.605875	0.000000	0.000000	4.000000	39.000000	0.000000
3400.679666	0.152489	0.543174	0.232552	83.115013	-71.303368	-61.049454	4.908990	0.000000	-0.949640	0.000000	0.000000	0.000000	2.126326	0.042710	-0.643066	0.000000	0.000000	4.000000	39.000000	0.000000
3400.682999	0.152489	0.543174	0.232552	83.115013	-71.303368	-61.049454	4.908990	0.000000	-0.949640	0.000000	0.000000	0.000000	2.126326	0.042710	-0.643066	0.000000	0.000000	4.000000	39.000000	0.000000
3400.686333	0.152489	0.543174	0.232552	83.115013	-71.303368	-61.049454	4.908990	0.000000	-0.949640	0.000000	0.000000	0.000000	2.126326	0.042710	-0.643066	0.000000	0.000000	4.000000	39.000000	0.000000
3400.689666	0.159606	0.543312	0.230290	82.119949	-72.510468	-60.736603	4.877306	0.000000	-1.100859	0.000000	0.000000	0.000000	2.135070	0.041429	-0.678696	0.000000	0.000000	4.000000	39.000000	0.000000
3400.692999	0.159606	0.543312	0.230290	82.119949	-72.510468	-60.736603	4.877306	0.000000	-1.100859	0.000000	0.000000	0.000000	2.135070	0.041429	-0.678696	0.000000	0.000000	4.000000	39.000000	0.000000
3400.696333	0.159606	0.543312	0.230290	82.119949	-72.510468	-60.736603	4.877306	0.000000	-1.100859	0.000000	0.000000	0.000000	2.135070	0.041429	-0.678696	0.000000	0.000000	4.000000	39.000000	0.000000
3400.699666	0.166702	0.543476	0.227850	81.082512	-72.813004	-59.518433	4.840487	0.000000	-1.252872	0.000000	0.000000	0.000000	2.128569	0.049399	-0.731982	0.000000	0.000000	4.000000	39.000000	0.000000
3400.702999	0.166702	0.543476	0.227850	81.082512	-72.813004	-59.518433	4.840487	0.000000	-1.252872	0.000000	0.000000	0.000000	2.128569	0.049399	-0.731982	0.000000	0.000000	4.000000	39.000000	0.000000
3400.706333	0.166702	0.543476	0.227850	81.082512	-72.813004	-59.518433	4.840487	0.000000	-1.252872	0.000000	0.000000	0.000000	2.128569	0.049399	-0.731982	0.000000	0.000000	4.000000	39.000000	0.000000
3400.709666	0.173727	0.543642	0.225197	80.081467	-72.755096	-58.090691	4.798608	0.000000	-1.404762	0.000000	0.000000	0.000000	2.107772	0.049798	-0.795834	0.000000	0.000000	4.000000	39.000000	0.000000
3400.712999	0.173727	0.543642	0.225197	80.081467	-72.755096	-58.090691	4.798608	0.000000	-1.404762	0.000000	0.000000	0.000000	2.107772	0.049798	-0.795834	0.000000	0.000000	4.000000	39.000000	0.000000
3400.716333	0.173727	0.543642	0.225197	80.081467	-72.755096	-58.090691	4.798608	0.000000	-1.404762	0.000000	0.000000	0.000000	2.107772	0.049798	-0.795834	0.000000	0.000000	4.000000	39.000000	0.000000
3400.719666	0.180599	0.543763	0.222293	79.179115	-72.417007	-56.876804	4.751820	0.000000	-1.555703	0.000000	0.000000	0.000000	2.061537	0.036271	-0.871092	0.000000	0.000000	4.000000	39.000000	0.000000
3400.722999	0.180599	0.543763	0.222293	79.179115	-72.417007	-56.876804	4.751820	0.000000	-1.555703	0.000000	0.000000	0.000000	2.061537	0.036271	-0.871092	0.000000	0.000000	4.000000	39.000000	0.000000
3400.726333	0.180599	0.543763	0.222293	79.179115	-72.417007	-56.876804	4.751820	0.000000	-1.555703	0.000000	0.000000	0.000000	2.061537	0.036271	-0.871092	0.000000	0.000000	4.000000	39.000000	0.000000
3400.729666	0.187230	0.543885	0.219224	78.449898	-72.017105	-55.841553	4.700559	0.000000	-1.704332	0.000000	0.000000	0.000000	1.989139	0.036464	-0.920686	0.000000	0.000000	4.000000	39.000000	0.000000
3400.732999	0.187230	0.543885	0.219224	78.449898	-72.017105	-55.841553	4.700559	0.000000	-1.704332	0.000000	0.000000	0.000000	1.989139	0.036464	-0.920686	0.000000	0.000000	4.000000	39.000000	0.000000
3400.736333	0.187230	0.543885	0.219224	78.449898	-72.017105	-55.841553	4.700559	0.000000	-1.704332	0.000000	0.000000	0.000000	1.989139	0.036464	-0.920686	0.000000	0.000000	4.000000	39.000000	0.000000
3400.739666	0.193589	0.543989	0.216022	77.938225	-71.729523	-54.824810	4.645738	0.000000	-1.848546	0.000000	0.000000	0.000000	1.907734	0.031406	-0.960672	0.000000	0.000000	4.000000	39.000000	0.000000
3400.742999	0.193589	0.543989	0.216022	77.938225	-71.729523	-54.824810	4.645738	0.000000	-1.848546	0.000000	0.000000	0.000000	1.907734	0.031406	-0.960672	0.000000	0.000000	4.000000	39.000000	0.000000
3400.746333	0.193589	0.543989	0.216022	77.938225	-71.729523	-54.824810	4.645738	0.000000	-1.848546	0.000000	0.000000	0.000000	1.907734	0.031406	-0.960672	0.000000	0.000000	4.000000	39.000000	0.000000
3400.749666	0.199693	0.544085	0.212753	77.627975	-71.559418	-53.607052	4.587939	0.000000	-1.987666	0.000000	0.000000	0.000000	1.831196	0.028589	-0.980648	0.000000	0.000000	4.000000	39.000000	0.000000
3400.752999	0.199693	0.544085	0.212753	77.627975	-71.559418	-53.607052	4.587939	0.000000	-1.987666	0.000000	0.000000	0.000000	1.831196	0.028589	-0.980648	0.000000	0.000000	4.000000	39.000000	0.000000
3400.756333	0.199693	0.544085	0.212753	77.627975	-71.559418	-53.607052	4.587939	0.000000	-1.987666	0.000000	0.000000	0.000000	1.831196	0.028589	-0.980648	0.000000	0.000000	4.000000	39.000000	0.000000
3400.759666	0.205510	0.544171	0.209433	77.450096	-71.483765	-52.043049	4.527583	0.000000	-2.121554	0.000000	0.000000	0.000000	1.745245	0.025742	-0.995966	0.000000	0.000000	4.000000	39.000000	0.000000
3400.762999	0.205510	0.544171	0.209433	77.450096	-71.483765	-52.043049	4.527583	0.000000	-2.121554	0.000000	0.000000	0.000000	1.745245	0.025742	-0.995966	0.000000	0.000000	4.000000	39.000000	0.000000
3400.766333	0.205510	0.544171	0.209433	77.450096	-71.483765	-52.043049	4.527583	0.000000	-2.121554	0.000000	0.000000	0.000000	1.745245	0.025742	-0.995966	0.000000	0.000000	4.000000	39.000000	0.000000
3400.769666	0.211001	0.544243	0.206048	77.343636	-71.494781	-50.102757	4.465347	0.000000	-2.249594	0.000000	0.000000	0.000000	1.647229	0.021654	-1.015457	0.000000	0.000000	4.000000	39.000000	0.000000
3400.772999	0.211001	0.544243	0.206048	77.343636	-71.494781	-50.102757	4.465347	0.000000	-2.249594	0.000000	0.000000	0.000000	1.647229	0.021654	-1.015457	0.000000	0.000000	4.000000	39.000000	0.000000
3400.776333	0.211001	0.544243	0.206048	77.343636	-71.494781	-50.102757	4.465347	0.000000	-2.249594	0.000000	0.000000	0.000000	1.647229	0.021654	-1.015457	0.000000	0.000000	4.000000	39.000000	0.000000
3400.779666	0.216131	0.544377	0.202607	77.298416	-71.570152	-48.173355	4.401893	0.000000	-2.371358	0.000000	0.000000	0.000000	1.539120	0.040264	-1.032563	0.000000	0.000000	4.000000	39.000000	0.000000
3400.782999	0.216131	0.544377	0.202607	77.298416	-71.570152	-48.173355	4.401893	0.000000	-2.371358	0.000000	0.000000	0.000000	1.539120	0.040264	-1.032563	0.000000	0.000000	4.000000	39.000000	0.000000
3400.786333	0.216131	0.544377	0.202607	77.298416	-71.570152	-48.173355	4.401893	0.000000	-2.371358	0.000000	0.000000	0.000000	1.539120	0.040264	-1.032563	0.000000	0.000000	4.000000	39.000000	0.000000
3400.789666	0.220765	0.544644	0.199117	77.296593	-71.695229	-46.856571	4.337926	0.000000	-2.486443	0.000000	0.000000	0.000000	1.389983	0.080123	-1.046816	0.000000	0.000000	4.000000	39.000000	0.000000
3400.792999	0.220765	0.544644	0.199117	77.296593	-71.695229	-46.856571	4.337926	0.000000	-2.486443	0.000000	0.000000	0.000000	1.389983	0.080123	-1.046816	0.000000	0.000000	4.000000	39.000000	0.000000
3400.796333	0.220765	0.544644	0.199117	77.296593	-71.695229	-46.856571	4.337926	0.000000	-2.486443	0.000000	0.000000	0.000000	1.389983	0.080123	-1.046816	0.000000	0.000000	4.000000	39.000000	0.000000
3400.799666	0.224845	0.545051	0.195521	77.316528	-71.916542	-46.740623	4.275155	0.000000	-2.592884	0.000000	0.000000	0.000000	1.224151	0.122036	-1.078714	0.000000	0.000000	4.000000	39.000000	0.000000
3400.802999	0.224845	0.545051	0.195521	77.316528	-71.916542	-46.740623	4.275155	0.000000	-2.592884	0.000000	0.000000	0.000000	1.224151	0.122036	-1.078714	0.000000	0.000000	4.000000	39.000000	0.000000
3400.806333	0.224845	0.545051	0.195521	77.316528	-71.916542	-46.740623	4.275155	0.000000	-2.592884	0.000000	0.000000	0.000000	1.224151	0.122036	-1.078714	0.000000	0.000000	4.000000	39.000000	0.000000
3400.809666	0.228385	0.545549	0.191760	77.466072	-72.334236	-47.315201	4.214178	0.000000	-2.690856	0.000000	0.000000	0.000000	1.061984	0.149483	-1.128476	0.000000	0.000000	4.000000	39.000000	0.000000
3400.812999	0.228385	0.545549	0.191760	77.466072	-72.334236	-47.315201	4.214178	0.000000	-2.690856	0.000000	0.000000	0.000000	1.061984	0.149483	-1.128476	0.000000	0.000000	4.000000	39.000000	0.000000
3400.816333	0.228385	0.545549	0.191760	77.466072	-72.334236	-47.315201	4.214178	0.000000	-2.690856	0.000000	0.000000	0.000000	1.061984	0.149483	-1.128476	0.000000	0.000000	4.000000	39.000000	0.000000
3400.819666	0.231495	0.546036	0.187759	77.899323	-73.177353	-47.809170	4.154791	0.000000	-2.781674	0.000000	0.000000	0.000000	0.932839	0.146076	-1.200159	0.000000	0.000000	4.000000	39.000000	0.000000
3400.822999	0.231495	0.546036	0.187759	77.899323	-73.177353	-47.809170	4.154791	0.000000	-2.781674	0.000000	0.000000	0.000000	0.932839	0.146076	-1.200159	0.000000	0.000000	4.000000	39.000000	0.000000
3400.826333	0.231495	0.546036	0.187759	77.899323	-73.177353	-47.809170	4.154791	0.000000	-2.781674	0.000000	0.000000	0.000000	0.932839	0.146076	-1.200159	0.000000	0.000000	4.000000	39.000000	0.000000
3400.829666	0.234368	0.546484	0.183400	78.587791	-74.551361	-48.518459	4.095513	0.000000	-2.868235	0.000000	0.000000	0.000000	0.861999	0.134494	-1.307721	0.000000	0.000000	4.000000	39.000000	0.000000
3400.832999	0.234368	0.546484	0.183400	78.587791	-74.551361	-48.518459	4.095513	0.000000	-2.868235	0.000000	0.000000	0.000000	0.861999	0.134494	-1.307721	0.000000	0.000000	4.000000	39.000000	0.000000
3400.836333	0.234368	0.546484	0.183400	78.587791	-74.551361	-48.518459	4.095513	0.000000	-2.868235	0.000000	0.000000	0.000000	0.861999	0.134494	-1.307721	0.000000	0.000000	4.000000	39.000000	0.000000
3400.839666	0.236998	0.546760	0.178681	79.453690	-76.373474	-49.833111	4.033341	0.000000	-2.955022	0.000000	0.000000	0.000000	0.788914	0.082570	-1.415754	0.000000	0.000000	4.000000	39.000000	0.000000
3400.842999	0.236998	0.546760	0.178681	79.453690	-76.373474	-49.833111	4.033341	0.000000	-2.955022	0.000000	0.000000	0.000000	0.788914	0.082570	-1.415754	0.000000	0.000000	4.000000	39.000000	0.000000
3400.846333	0.236998	0.546760	0.178681	79.453690	-76.373474	-49.833111	4.033341	0.000000	-2.955022	0.000000	0.000000	0.000000	0.788914	0.082570	-1.415754	0.000000	0.000000	4.000000	39.000000	0.000000
3400.849666	0.239511	0.546916	0.173684	80.425011	-76.818344	-50.069317	3.967937	0.000000	-3.042281	0.000000	0.000000	0.000000	0.753960	0.046795	-1.499217	0.000000	0.000000	4.000000	39.000000	0.000000
3400.852999	0.239511	0.546916	0.173684	80.425011	-76.818344	-50.069317	3.967937	0.000000	-3.042281	0.000000	0.000000	0.000000	0.753960	0.046795	-1.499217	0.000000	0.000000	4.000000	39.000000	0.000000
3400.856333	0.239511	0.546916	0.173684	80.425011	-76.818344	-50.069317	3.967937	0.000000	-3.042281	0.000000	0.000000	0.000000	0.753960	0.046795	-1.499217	0.000000	0.000000	4.000000	39.000000	0.000000
3400.859666	0.242056	0.546958	0.168544	81.373840	-73.531273	-46.705784	3.898163	0.000000	-3.131186	0.000000	0.000000	0.000000	0.763628	0.012762	-1.541973	0.000000	0.000000	4.000000	39.000000	0.000000
3400.862999	0.242056	0.546958	0.168544	81.373840	-73.531273	-46.705784	3.898163	0.000000	-3.131186	0.000000	0.000000	0.000000	0.763628	0.012762	-1.541973	0.000000	0.000000	4.000000	39.000000	0.000000
3400.866333	0.242056	0.546958	0.168544	81.373840	-73.531273	-46.705784	3.898163	0.000000	-3.131186	0.000000	0.000000	0.000000	0.763628	0.012762	-1.541973	0.000000	0.000000	4.000000	39.000000	0.000000
3400.869666	0.244576	0.546973	0.163213	81.923286	-66.555275	-39.900654	3.823162	0.000000	-3.222333	0.000000	0.000000	0.000000	0.756032	0.004408	-1.599218	0.000000	0.000000	4.000000	39.000000	0.000000
3400.872999	0.244576	0.546973	0.163213	81.923286	-66.555275	-39.900654	3.823162	0.000000	-3.222333	0.000000	0.000000	0.000000	0.756032	0.004408	-1.599218	0.000000	0.000000	4.000000	39.000000	0.000000
3400.876333	0.244576	0.546973	0.163213	81.923286	-66.555275	-39.900654	3.823162	0.000000	-3.222333	0.000000	0.000000	0.000000	0.756032	0.004408	-1.599218	0.000000	0.000000	4.000000	39.000000	0.000000
3400.879666	0.246784	0.547000	0.157834	81.937149	-57.951508	-31.517485	3.742756	0.000000	-3.315385	0.000000	0.000000	0.000000	0.662258	0.008029	-1.613828	0.000000	0.000000	4.000000	39.000000	0.000000
3400.882999	0.246784	0.547000	0.157834	81.937149	-57.951508	-31.517485	3.742756	0.000000	-3.315385	0.000000	0.000000	0.000000	0.662258	0.008029	-1.613828	0.000000	0.000000	4.000000	39.000000	0.000000
3400.886333	0.246784	0.547000	0.157834	81.937149	-57.951508	-31.517485	3.742756	0.000000	-3.315385	0.000000	0.000000	0.000000	0.662258	0.008029	-1.613828	0.000000	0.000000	4.000000	39.000000	0.000000
3400.889666	0.248838	0.547104	0.152296	81.704926	-49.700062	-22.920891	3.661374	0.000000	-3.405046	0.000000	0.000000	0.000000	0.616308	0.031458	-1.661330	0.000000	0.000000	4.000000	39.000000	0.000000
3400.892999	0.248838	0.547104	0.152296	81.704926	-49.700062	-22.920891	3.661374	0.000000	-3.405046	0.000000	0.000000	0.000000	0.616308	0.031458	-1.661330	0.000000	0.000000	4.000000	39.000000	0.000000
3400.896333	0.248838	0.547104	0.152296	81.704926	-49.700062	-22.920891	3.661374	0.000000	-3.405046	0.000000	0.000000	0.000000	0.616308	0.031458	-1.661330	0.000000	0.000000	4.000000	39.000000	0.000000
3400.899666	0.250826	0.547213	0.146573	81.386459	-42.163193	-14.437430	3.575893	0.000000	-3.494709	0.000000	0.000000	0.000000	0.596328	0.032560	-1.716977	0.000000	0.000000	4.000000	39.000000	0.000000
3400.902999	0.250826	0.547213	0.146573	81.386459	-42.163193	-14.437430	3.575893	0.000000	-3.494709	0.000000	0.000000	0.000000	0.596328	0.032560	-1.716977	0.000000	0.000000	4.000000	39.000000	0.000000
3400.906333	0.250826	0.547213	0.146573	81.386459	-42.163193	-14.437430	3.575893	0.000000	-3.494709	0.000000	0.000000	0.000000	0.596328	0.032560	-1.716977	0.000000	0.000000	4.000000	39.000000	0.000000
3400.909666	0.252547	0.547252	0.140756	81.036491	-35.401134	-6.400163	3.484612	0.000000	-3.585733	0.000000	0.000000	0.000000	0.516212	0.011827	-1.745124	0.000000	0.000000	4.000000	39.000000	0.000000
3400.912999	0.252547	0.547252	0.140756	81.036491	-35.401134	-6.400163	3.484612	0.000000	-3.585733	0.000000	0.000000	0.000000	0.516212	0.011827	-1.745124	0.000000	0.000000	4.000000	39.000000	0.000000
3400.916333	0.252547	0.547252	0.140756	81.036491	-35.401134	-6.400163	3.484612	0.000000	-3.585733	0.000000	0.000000	0.000000	0.516212	0.011827	-1.745124	0.000000	0.000000	4.000000	39.000000	0.000000
3400.919666	0.254230	0.547143	0.134682	80.628769	-29.655912	0.732678	3.390661	0.000000	-3.674700	0.000000	0.000000	0.000000	0.505026	-0.032915	-1.822214	0.000000	0.000000	4.000000	39.000000	0.000000
3400.922999	0.254230	0.547143	0.134682	80.628769	-29.655912	0.732678	3.390661	0.000000	-3.674700	0.000000	0.000000	0.000000	0.505026	-0.032915	-1.822214	0.000000	0.000000	4.000000	39.000000	0.000000
3400.926333	0.254230	0.547143	0.134682	80.628769	-29.655912	0.732678	3.390661	0.000000	-3.674700	0.000000	0.000000	0.000000	0.505026	-0.032915	-1.822214	0.000000	0.000000	4.000000	39.000000	0.000000
3400.929666	0.255917	0.546875	0.128386	80.211380	-24.905027	6.628613	3.288789	0.000000	-3.766148	0.000000	0.000000	0.000000	0.506083	-0.080397	-1.888702	0.000000	0.000000	4.000000	39.000000	0.000000
3400.932999	0.255917	0.546875	0.128386	80.211380	-24.905027	6.628613	3.288789	0.000000	-3.766148	0.000000	0.000000	0.000000	0.506083	-0.080397	-1.888702	0.000000	0.000000	4.000000	39.000000	0.000000
3400.936333	0.255917	0.546875	0.128386	80.211380	-24.905027	6.628613	3.288789	0.000000	-3.766148	0.000000	0.000000	0.000000	0.506083	-0.080397	-1.888702	0.000000	0.000000	4.000000	39.000000	0.000000
3400.939666	0.257531	0.546411	0.121863	79.826492	-21.166151	11.178527	3.178293	0.000000	-3.859851	0.000000	0.000000	0.000000	0.484272	-0.139107	-1.956935	0.000000	0.000000	4.000000	39.000000	0.000000
3400.942999	0.257531	0.546411	0.121863	79.826492	-21.166151	11.178527	3.178293	0.000000	-3.859851	0.000000	0.000000	0.000000	0.484272	-0.139107	-1.956935	0.000000	0.000000	4.000000	39.000000	0.000000
3400.946333	0.257531	0.546411	0.121863	79.826492	-21.166151	11.178527	3.178293	0.000000	-3.859851	0.000000	0.000000	0.000000	0.484272	-0.139107	-1.956935	0.000000	0.000000	4.000000	39.000000	0.000000
3400.949666	0.259209	0.545951	0.115213	79.448463	-18.576145	14.343013	3.059342	0.000000	-3.954798	0.000000	0.000000	0.000000	0.503429	-0.137923	-1.994964	0.000000	0.000000	4.000000	39.000000	0.000000
3400.952999	0.259209	0.545951	0.115213	79.448463	-18.576145	14.343013	3.059342	0.000000	-3.954798	0.000000	0.000000	0.000000	0.503429	-0.137923	-1.994964	0.000000	0.000000	4.000000	39.000000	0.000000
3400.956333	0.259209	0.545951	0.115213	79.448463	-18.576145	14.343013	3.059342	0.000000	-3.954798	0.000000	0.000000	0.000000	0.503429	-0.137923	-1.994964	0.000000	0.000000	4.000000	39.000000	0.000000
3400.959666	0.260592	0.545563	0.108588	78.994217	-17.142649	16.123089	2.931267	0.000000	-4.050638	0.000000	0.000000	0.000000	0.414657	-0.116459	-1.987396	0.000000	0.000000	4.000000	39.000000	0.000000
3400.962999	0.260592	0.545563	0.108588	78.994217	-17.142649	16.123089	2.931267	0.000000	-4.050638	0.000000	0.000000	0.000000	0.414657	-0.116459	-1.987396	0.000000	0.000000	4.000000	39.000000	0.000000
3400.966333	0.260592	0.545563	0.108588	78.994217	-17.142649	16.123089	2.931267	0.000000	-4.050638	0.000000	0.000000	0.000000	0.414657	-0.116459	-1.987396	0.000000	0.000000	4.000000	39.000000	0.000000
3400.969666	0.261581	0.545254	0.102119	78.453949	-16.683271	16.642759	2.800709	0.000000	-4.141984	0.000000	0.000000	0.000000	0.296893	-0.092612	-1.940724	0.000000	0.000000	4.000000	39.000000	0.000000
3400.972999	0.261581	0.545254	0.102119	78.453949	-16.683271	16.642759	2.800709	0.000000	-4.141984	0.000000	0.000000	0.000000	0.296893	-0.092612	-1.940724	0.000000	0.000000	4.000000	39.000000	0.000000
3400.976333	0.261581	0.545254	0.102119	78.453949	-16.683271	16.642759	2.800709	0.000000	-4.141984	0.000000	0.000000	0.000000	0.296893	-0.092612	-1.940724	0.000000	0.000000	4.000000	39.000000	0.000000
3400.979666	0.262394	0.545004	0.095696	77.861214	-16.766447	16.092806	2.671232	0.000000	-4.226645	0.000000	0.000000	0.000000	0.243694	-0.075133	-1.927075	0.000000	0.000000	4.000000	39.000000	0.000000
3400.982999	0.262394	0.545004	0.095696	77.861214	-16.766447	16.092806	2.671232	0.000000	-4.226645	0.000000	0.000000	0.000000	0.243694	-0.075133	-1.927075	0.000000	0.000000	4.000000	39.000000	0.000000
3400.986333	0.262394	0.545004	0.095696	77.861214	-16.766447	16.092806	2.671232	0.000000	-4.226645	0.000000	0.000000	0.000000	0.243694	-0.075133	-1.927075	0.000000	0.000000	4.000000	39.000000	0.000000
3400.989666	0.262971	0.544705	0.089324	77.289032	-17.090322	14.799297	2.538447	0.000000	-4.307701	0.000000	0.000000	0.000000	0.173243	-0.089589	-1.911310	0.000000	0.000000	4.000000	39.000000	0.000000
3400.992999	0.262971	0.544705	0.089324	77.289032	-17.090322	14.799297	2.538447	0.000000	-4.307701	0.000000	0.000000	0.000000	0.173243	-0.089589	-1.911310	0.000000	0.000000	4.000000	39.000000	0.000000
3400.996333	0.262971	0.544705	0.089324	77.289032	-17.090322	14.799297	2.538447	0.000000	-4.307701	0.000000	0.000000	0.000000	0.173243	-0.089589	-1.911310	0.000000	0.000000	4.000000	39.000000	0.000000
3400.999666	0.263452	0.544302	0.082889	76.779144	-17.409615	13.505241	2.403196	0.000000	-4.384593	0.000000	0.000000	0.000000	0.144167	-0.120962	-1.930624	0.000000	0.000000	4.000000	39.000000	0.000000
3401.002999	0.263452	0.544302	0.082889	76.779144	-17.409615	13.505241	2.403196	0.000000	-4.384593	0.000000	0.000000	0.000000	0.144167	-0.120962	-1.930624	0.000000	0.000000	4.000000	39.000000	0.000000
3401.006333	0.263452	0.544302	0.082889	76.779144	-17.409615	13.505241	2.403196	0.000000	-4.384593	0.000000	0.000000	0.000000	0.144167	-0.120962	-1.930624	0.000000	0.000000	4.000000	39.000000	0.000000
3401.009666	0.263921	0.543750	0.076375	76.369034	-17.727066	12.423238	2.261420	0.000000	-4.459370	0.000000	0.000000	0.000000	0.140843	-0.165540	-1.954240	0.000000	0.000000	4.000000	39.000000	0.000000
3401.012999	0.263921	0.543750	0.076375	76.369034	-17.727066	12.423238	2.261420	0.000000	-4.459370	0.000000	0.000000	0.000000	0.140843	-0.165540	-1.954240	0.000000	0.000000	4.000000	39.000000	0.000000
3401.016333	0.263921	0.543750	0.076375	76.369034	-17.727066	12.423238	2.261420	0.000000	-4.459370	0.000000	0.000000	0.000000	0.140843	-0.165540	-1.954240	0.000000	0.000000	4.000000	39.000000	0.000000
3401.019666	0.264304	0.543137	0.069826	76.020325	-18.017044	11.862514	2.111666	0.000000	-4.532204	0.000000	0.000000	0.000000	0.114807	-0.184107	-1.964676	0.000000	0.000000	4.000000	39.000000	0.000000
3401.022999	0.264304	0.543137	0.069826	76.020325	-18.017044	11.862514	2.111666	0.000000	-4.532204	0.000000	0.000000	0.000000	0.114807	-0.184107	-1.964676	0.000000	0.000000	4.000000	39.000000	0.000000
3401.026333	0.264304	0.543137	0.069826	76.020325	-18.017044	11.862514	2.111666	0.000000	-4.532204	0.000000	0.000000	0.000000	0.114807	-0.184107	-1.964676	0.000000	0.000000	4.000000	39.000000	0.000000
3401.029666	0.264405	0.542545	0.063350	75.679008	-18.439810	11.632312	1.955629	0.000000	-4.601686	0.000000	0.000000	0.000000	0.030231	-0.177521	-1.942817	0.000000	0.000000	4.000000	39.000000	0.000000
3401.032999	0.264405	0.542545	0.063350	75.679008	-18.439810	11.632312	1.955629	0.000000	-4.601686	0.000000	0.000000	0.000000	0.030231	-0.177521	-1.942817	0.000000	0.000000	4.000000	39.000000	0.000000
3401.036333	0.264405	0.542545	0.063350	75.679008	-18.439810	11.632312	1.955629	0.000000	-4.601686	0.000000	0.000000	0.000000	0.030231	-0.177521	-1.942817	0.000000	0.000000	4.000000	39.000000	0.000000
3401.039666	0.264188	0.542048	0.057045	75.273445	-19.119400	11.293705	1.797798	0.000000	-4.665611	0.000000	0.000000	0.000000	-0.065000	-0.148914	-1.891458	0.000000	0.000000	4.000000	39.000000	0.000000
3401.042999	0.264188	0.542048	0.057045	75.273445	-19.119400	11.293705	1.797798	0.000000	-4.665611	0.000000	0.000000	0.000000	-0.065000	-0.148914	-1.891458	0.000000	0.000000	4.000000	39.000000	0.000000
3401.046333	0.264188	0.542048	0.057045	75.273445	-19.119400	11.293705	1.797798	0.000000	-4.665611	0.000000	0.000000	0.000000	-0.065000	-0.148914	-1.891458	0.000000	0.000000	4.000000	39.000000	0.000000
3401.049666	0.263541	0.541652	0.050910	74.804016	-19.993973	10.439019	1.640967	0.000000	-4.723053	0.000000	0.000000	0.000000	-0.194066	-0.118888	-1.840449	0.000000	0.000000	4.000000	39.000000	0.000000
3401.052999	0.263541	0.541652	0.050910	74.804016	-19.993973	10.439019	1.640967	0.000000	-4.723053	0.000000	0.000000	0.000000	-0.194066	-0.118888	-1.840449	0.000000	0.000000	4.000000	39.000000	0.000000
3401.056333	0.263541	0.541652	0.050910	74.804016	-19.993973	10.439019	1.640967	0.000000	-4.723053	0.000000	0.000000	0.000000	-0.194066	-0.118888	-1.840449	0.000000	0.000000	4.000000	39.000000	0.000000
3401.059666	0.262495	0.541303	0.044922	74.330208	-20.919436	8.991336	1.486153	0.000000	-4.774028	0.000000	0.000000	0.000000	-0.313686	-0.104639	-1.796477	0.000000	0.000000	4.000000	39.000000	0.000000
3401.062999	0.262495	0.541303	0.044922	74.330208	-20.919436	8.991336	1.486153	0.000000	-4.774028	0.000000	0.000000	0.000000	-0.313686	-0.104639	-1.796477	0.000000	0.000000	4.000000	39.000000	0.000000
3401.066333	0.262495	0.541303	0.044922	74.330208	-20.919436	8.991336	1.486153	0.000000	-4.774028	0.000000	0.000000	0.000000	-0.313686	-0.104639	-1.796477	0.000000	0.000000	4.000000	39.000000	0.000000
3401.069666	0.261240	0.540957	0.039016	73.926140	-21.728867	7.320962	1.332282	0.000000	-4.819235	0.000000	0.000000	0.000000	-0.376631	-0.103873	-1.771946	0.000000	0.000000	4.000000	39.000000	0.000000
3401.072999	0.261240	0.540957	0.039016	73.926140	-21.728867	7.320962	1.332282	0.000000	-4.819235	0.000000	0.000000	0.000000	-0.376631	-0.103873	-1.771946	0.000000	0.000000	4.000000	39.000000	0.000000
3401.076333	0.261240	0.540957	0.039016	73.926140	-21.728867	7.320962	1.332282	0.000000	-4.819235	0.000000	0.000000	0.000000	-0.376631	-0.103873	-1.771946	0.000000	0.000000	4.000000	39.000000	0.000000
3401.079666	0.259651	0.540547	0.033226	73.613396	-22.306679	5.929757	1.175923	0.000000	-4.859754	0.000000	0.000000	0.000000	-0.476821	-0.123175	-1.736943	0.000000	0.000000	4.000000	39.000000	0.000000
3401.082999	0.259651	0.540547	0.033226	73.613396	-22.306679	5.929757	1.175923	0.000000	-4.859754	0.000000	0.000000	0.000000	-0.476821	-0.123175	-1.736943	0.000000	0.000000	4.000000	39.000000	0.000000
3401.086333	0.259651	0.540547	0.033226	73.613396	-22.306679	5.929757	1.175923	0.000000	-4.859754	0.000000	0.000000	0.000000	-0.476821	-0.123175	-1.736943	0.000000	0.000000	4.000000	39.000000	0.000000
3401.089666	0.257941	0.539995	0.027546	73.330040	-22.650496	4.825646	1.018748	0.000000	-4.895115	0.000000	0.000000	0.000000	-0.512864	-0.165554	-1.704015	0.000000	0.000000	4.000000	39.000000	0.000000
3401.092999	0.257941	0.539995	0.027546	73.330040	-22.650496	4.825646	1.018748	0.000000	-4.895115	0.000000	0.000000	0.000000	-0.512864	-0.165554	-1.704015	0.000000	0.000000	4.000000	39.000000	0.000000
3401.096333	0.257941	0.539995	0.027546	73.330040	-22.650496	4.825646	1.018748	0.000000	-4.895115	0.000000	0.000000	0.000000	-0.512864	-0.165554	-1.704015	0.000000	0.000000	4.000000	39.000000	0.000000
3401.099666	0.256246	0.539372	0.022054	72.975830	-22.677074	3.969254	0.859056	0.000000	-4.925650	0.000000	0.000000	0.000000	-0.508382	-0.186922	-1.647358	0.000000	0.000000	4.000000	39.000000	0.000000
3401.102999	0.256246	0.539372	0.022054	72.975830	-22.677074	3.969254	0.859056	0.000000	-4.925650	0.000000	0.000000	0.000000	-0.508382	-0.186922	-1.647358	0.000000	0.000000	4.000000	39.000000	0.000000
3401.106333	0.256246	0.539372	0.022054	72.975830	-22.677074	3.969254	0.859056	0.000000	-4.925650	0.000000	0.000000	0.000000	-0.508382	-0.186922	-1.647358	0.000000	0.000000	4.000000	39.000000	0.000000
3401.109666	0.254260	0.538810	0.016876	72.510437	-22.437195	3.419549	0.698832	0.000000	-4.950923	0.000000	0.000000	0.000000	-0.596064	-0.168465	-1.553497	0.000000	0.000000	4.000000	39.000000	0.000000
3401.112999	0.254260	0.538810	0.016876	72.510437	-22.437195	3.419549	0.698832	0.000000	-4.950923	0.000000	0.000000	0.000000	-0.596064	-0.168465	-1.553497	0.000000	0.000000	4.000000	39.000000	0.000000
3401.116333	0.254260	0.538810	0.016876	72.510437	-22.437195	3.419549	0.698832	0.000000	-4.950923	0.000000	0.000000	0.000000	-0.596064	-0.168465	-1.553497	0.000000	0.000000	4.000000	39.000000	0.000000
3401.119666	0.251721	0.538420	0.012090	71.954552	-22.107704	3.504389	0.543761	0.000000	-4.970345	0.000000	0.000000	0.000000	-0.761478	-0.117082	-1.435856	0.000000	0.000000	4.000000	39.000000	0.000000
3401.122999	0.251721	0.538420	0.012090	71.954552	-22.107704	3.504389	0.543761	0.000000	-4.970345	0.000000	0.000000	0.000000	-0.761478	-0.117082	-1.435856	0.000000	0.000000	4.000000	39.000000	0.000000
3401.126333	0.251721	0.538420	0.012090	71.954552	-22.107704	3.504389	0.543761	0.000000	-4.970345	0.000000	0.000000	0.000000	-0.761478	-0.117082	-1.435856	0.000000	0.000000	4.000000	39.000000	0.000000
3401.129666	0.248758	0.538144	0.007571	71.373672	-21.705025	3.851763	0.397168	0.000000	-4.984201	0.000000	0.000000	0.000000	-0.889026	-0.082685	-1.355682	0.000000	0.000000	4.000000	39.000000	0.000000
3401.132999	0.248758	0.538144	0.007571	71.373672	-21.705025	3.851763	0.397168	0.000000	-4.984201	0.000000	0.000000	0.000000	-0.889026	-0.082685	-1.355682	0.000000	0.000000	4.000000	39.000000	0.000000
3401.136333	0.248758	0.538144	0.007571	71.373672	-21.705025	3.851763	0.397168	0.000000	-4.984201	0.000000	0.000000	0.000000	-0.889026	-0.082685	-1.355682	0.000000	0.000000	4.000000	39.000000	0.000000
3401.139666	0.245356	0.537979	0.003210	70.882477	-21.175261	4.385841	0.254146	0.000000	-4.993537	0.000000	0.000000	0.000000	-1.020468	-0.049696	-1.308326	0.000000	0.000000	4.000000	39.000000	0.000000
3401.142999	0.245356	0.537979	0.003210	70.882477	-21.175261	4.385841	0.254146	0.000000	-4.993537	0.000000	0.000000	0.000000	-1.020468	-0.049696	-1.308326	0.000000	0.000000	4.000000	39.000000	0.000000
3401.146333	0.245356	0.537979	0.003210	70.882477	-21.175261	4.385841	0.254146	0.000000	-4.993537	0.000000	0.000000	0.000000	-1.020468	-0.049696	-1.308326	0.000000	0.000000	4.000000	39.000000	0.000000
3401.149666	0.241564	0.537902	-0.001041	70.558586	-20.347530	5.370869	0.110389	0.000000	-4.998781	0.000000	0.000000	0.000000	-1.137781	-0.023093	-1.275393	0.000000	0.000000	4.000000	39.000000	0.000000
3401.152999	0.241564	0.537902	-0.001041	70.558586	-20.347530	5.370869	0.110389	0.000000	-4.998781	0.000000	0.000000	0.000000	-1.137781	-0.023093	-1.275393	0.000000	0.000000	4.000000	39.000000	0.000000
3401.156333	0.241564	0.537902	-0.001041	70.558586	-20.347530	5.370869	0.110389	0.000000	-4.998781	0.000000	0.000000	0.000000	-1.137781	-0.023093	-1.275393	0.000000	0.000000	4.000000	39.000000	0.000000
3401.159666	0.237592	0.537905	-0.005227	70.374878	-18.958818	6.701536	-0.036780	0.000000	-4.999865	0.000000	0.000000	0.000000	-1.191519	0.000980	-1.255588	0.000000	0.000000	4.000000	39.000000	0.000000
3401.162999	0.237592	0.537905	-0.005227	70.374878	-18.958818	6.701536	-0.036780	0.000000	-4.999865	0.000000	0.000000	0.000000	-1.191519	0.000980	-1.255588	0.000000	0.000000	4.000000	39.000000	0.000000
3401.166333	0.237592	0.537905	-0.005227	70.374878	-18.958818	6.701536	-0.036780	0.000000	-4.999865	0.000000	0.000000	0.000000	-1.191519	0.000980	-1.255588	0.000000	0.000000	4.000000	39.000000	0.000000
3401.169666	0.233510	0.538029	-0.009178	70.197342	-16.781248	8.921827	-0.189797	0.000000	-4.996396	0.000000	0.000000	0.000000	-1.224656	0.037130	-1.185441	0.000000	0.000000	4.000000	39.000000	0.000000
3401.172999	0.233510	0.538029	-0.009178	70.197342	-16.781248	8.921827	-0.189797	0.000000	-4.996396	0.000000	0.000000	0.000000	-1.224656	0.037130	-1.185441	0.000000	0.000000	4.000000	39.000000	0.000000
3401.176333	0.233510	0.538029	-0.009178	70.197342	-16.781248	8.921827	-0.189797	0.000000	-4.996396	0.000000	0.000000	0.000000	-1.224656	0.037130	-1.185441	0.000000	0.000000	4.000000	39.000000	0.000000
3401.179666	0.229280	0.538145	-0.012877	69.891930	-14.074729	11.693377	-0.342916	0.000000	-4.988227	0.000000	0.000000	0.000000	-1.268847	0.034799	-1.109587	0.000000	0.000000	4.000000	39.000000	0.000000
3401.182999	0.229280	0.538145	-0.012877	69.891930	-14.074729	11.693377	-0.342916	0.000000	-4.988227	0.000000	0.000000	0.000000	-1.268847	0.034799	-1.109587	0.000000	0.000000	4.000000	39.000000	0.000000
3401.186333	0.229280	0.538145	-0.012877	69.891930	-14.074729	11.693377	-0.342916	0.000000	-4.988227	0.000000	0.000000	0.000000	-1.268847	0.034799	-1.109587	0.000000	0.000000	4.000000	39.000000	0.000000
3401.189666	0.225066	0.538224	-0.016329	69.476418	-11.285101	14.532700	-0.495565	0.000000	-4.975380	0.000000	0.000000	0.000000	-1.264258	0.023860	-1.035775	0.000000	0.000000	4.000000	39.000000	0.000000
3401.192999	0.225066	0.538224	-0.016329	69.476418	-11.285101	14.532700	-0.495565	0.000000	-4.975380	0.000000	0.000000	0.000000	-1.264258	0.023860	-1.035775	0.000000	0.000000	4.000000	39.000000	0.000000
3401.196333	0.225066	0.538224	-0.016329	69.476418	-11.285101	14.532700	-0.495565	0.000000	-4.975380	0.000000	0.000000	0.000000	-1.264258	0.023860	-1.035775	0.000000	0.000000	4.000000	39.000000	0.000000
3401.199666	0.220894	0.538217	-0.019538	68.992966	-8.726551	17.100363	-0.647334	0.000000	-4.957919	0.000000	0.000000	0.000000	-1.251685	-0.002154	-0.962459	0.000000	0.000000	4.000000	39.000000	0.000000
3401.202999	0.220894	0.538217	-0.019538	68.992966	-8.726551	17.100363	-0.647334	0.000000	-4.957919	0.000000	0.000000	0.000000	-1.251685	-0.002154	-0.962459	0.000000	0.000000	4.000000	39.000000	0.000000
3401.206333	0.220894	0.538217	-0.019538	68.992966	-8.726551	17.100363	-0.647334	0.000000	-4.957919	0.000000	0.000000	0.000000	-1.251685	-0.002154	-0.962459	0.000000	0.000000	4.000000	39.000000	0.000000
3401.209666	0.216544	0.538294	-0.022373	68.447845	-6.427841	19.408619	-0.797696	0.000000	-4.935958	0.000000	0.000000	0.000000	-1.304993	0.023099	-0.850737	0.000000	0.000000	4.000000	39.000000	0.000000
3401.212999	0.216544	0.538294	-0.022373	68.447845	-6.427841	19.408619	-0.797696	0.000000	-4.935958	0.000000	0.000000	0.000000	-1.304993	0.023099	-0.850737	0.000000	0.000000	4.000000	39.000000	0.000000
3401.216333	0.216544	0.538294	-0.022373	68.447845	-6.427841	19.408619	-0.797696	0.000000	-4.935958	0.000000	0.000000	0.000000	-1.304993	0.023099	-0.850737	0.000000	0.000000	4.000000	39.000000	0.000000
3401.219666	0.211875	0.538501	-0.024827	67.849602	-4.433781	21.429907	-0.942655	0.000000	-4.910336	0.000000	0.000000	0.000000	-1.400624	0.062143	-0.735977	0.000000	0.000000	4.000000	39.000000	0.000000
3401.222999	0.211875	0.538501	-0.024827	67.849602	-4.433781	21.429907	-0.942655	0.000000	-4.910336	0.000000	0.000000	0.000000	-1.400624	0.062143	-0.735977	0.000000	0.000000	4.000000	39.000000	0.000000
3401.226333	0.211875	0.538501	-0.024827	67.849602	-4.433781	21.429907	-0.942655	0.000000	-4.910336	0.000000	0.000000	0.000000	-1.400624	0.062143	-0.735977	0.000000	0.000000	4.000000	39.000000	0.000000
3401.229666	0.206903	0.538745	-0.026990	67.254021	-2.767961	23.169071	-1.083216	0.000000	-4.881254	0.000000	0.000000	0.000000	-1.491533	0.073155	-0.649144	0.000000	0.000000	4.000000	39.000000	0.000000
3401.232999	0.206903	0.538745	-0.026990	67.254021	-2.767961	23.169071	-1.083216	0.000000	-4.881254	0.000000	0.000000	0.000000	-1.491533	0.073155	-0.649144	0.000000	0.000000	4.000000	39.000000	0.000000
3401.236333	0.206903	0.538745	-0.026990	67.254021	-2.767961	23.169071	-1.083216	0.000000	-4.881254	0.000000	0.000000	0.000000	-1.491533	0.073155	-0.649144	0.000000	0.000000	4.000000	39.000000	0.000000
3401.239666	0.201696	0.539019	-0.028952	66.706429	-1.360569	24.766428	-1.223967	0.000000	-4.847876	0.000000	0.000000	0.000000	-1.562092	0.082107	-0.588394	0.000000	0.000000	4.000000	39.000000	0.000000
3401.242999	0.201696	0.539019	-0.028952	66.706429	-1.360569	24.766428	-1.223967	0.000000	-4.847876	0.000000	0.000000	0.000000	-1.562092	0.082107	-0.588394	0.000000	0.000000	4.000000	39.000000	0.000000
3401.246333	0.201696	0.539019	-0.028952	66.706429	-1.360569	24.766428	-1.223967	0.000000	-4.847876	0.000000	0.000000	0.000000	-1.562092	0.082107	-0.588394	0.000000	0.000000	4.000000	39.000000	0.000000
3401.249666	0.196339	0.539341	-0.030808	66.214767	-0.071084	26.406691	-1.369042	0.000000	-4.808921	0.000000	0.000000	0.000000	-1.607181	0.096639	-0.557007	0.000000	0.000000	4.000000	39.000000	0.000000
3401.252999	0.196339	0.539341	-0.030808	66.214767	-0.071084	26.406691	-1.369042	0.000000	-4.808921	0.000000	0.000000	0.000000	-1.607181	0.096639	-0.557007	0.000000	0.000000	4.000000	39.000000	0.000000
3401.256333	0.196339	0.539341	-0.030808	66.214767	-0.071084	26.406691	-1.369042	0.000000	-4.808921	0.000000	0.000000	0.000000	-1.607181	0.096639	-0.557007	0.000000	0.000000	4.000000	39.000000	0.000000
3401.259666	0.190950	0.539625	-0.032579	65.761673	1.103619	27.858257	-1.522977	0.000000	-4.762409	0.000000	0.000000	0.000000	-1.616800	0.085408	-0.531049	0.000000	0.000000	4.000000	39.000000	0.000000
3401.262999	0.190950	0.539625	-0.032579	65.761673	1.103619	27.858257	-1.522977	0.000000	-4.762409	0.000000	0.000000	0.000000	-1.616800	0.085408	-0.531049	0.000000	0.000000	4.000000	39.000000	0.000000
3401.266333	0.190950	0.539625	-0.032579	65.761673	1.103619	27.858257	-1.522977	0.000000	-4.762409	0.000000	0.000000	0.000000	-1.616800	0.085408	-0.531049	0.000000	0.000000	4.000000	39.000000	0.000000
3401.269666	0.185635	0.539873	-0.034239	65.337791	2.180657	28.949484	-1.628929	0.000000	-4.547487	0.000000	0.000000	0.000000	-1.594382	0.074238	-0.498204	0.000000	0.000000	4.000000	39.000000	0.000000
3401.272999	0.185635	0.539873	-0.034239	65.337791	2.180657	28.949484	-1.628929	0.000000	-4.547487	0.000000	0.000000	0.000000	-1.594382	0.074238	-0.498204	0.000000	0.000000	4.000000	39.000000	0.000000
3401.276333	0.185635	0.539873	-0.034239	65.337791	2.180657	28.949484	-1.628929	0.000000	-4.547487	0.000000	0.000000	0.000000	-1.594382	0.074238	-0.498204	0.000000	0.000000	4.000000	39.000000	0.000000
3401.279666	0.180369	0.540093	-0.035732	64.942307	3.130840	29.597601	-1.711963	0.000000	-4.281757	0.000000	0.000000	0.000000	-1.579707	0.066114	-0.447862	0.000000	0.000000	4.000000	39.000000	0.000000
3401.282999	0.180369	0.540093	-0.035732	64.942307	3.130840	29.597601	-1.711963	0.000000	-4.281757	0.000000	0.000000	0.000000	-1.579707	0.066114	-0.447862	0.000000	0.000000	4.000000	39.000000	0.000000
3401.286333	0.180369	0.540093	-0.035732	64.942307	3.130840	29.597601	-1.711963	0.000000	-4.281757	0.000000	0.000000	0.000000	-1.579707	0.066114	-0.447862	0.000000	0.000000	4.000000	39.000000	0.000000
3401.289666	0.175146	0.540255	-0.036952	64.562119	3.948158	30.075279	-1.786606	0.000000	-4.018473	0.000000	0.000000	0.000000	-1.567142	0.048456	-0.366106	0.000000	0.000000	4.000000	39.000000	0.000000
3401.292999	0.175146	0.540255	-0.036952	64.562119	3.948158	30.075279	-1.786606	0.000000	-4.018473	0.000000	0.000000	0.000000	-1.567142	0.048456	-0.366106	0.000000	0.000000	4.000000	39.000000	0.000000
3401.296333	0.175146	0.540255	-0.036952	64.562119	3.948158	30.075279	-1.786606	0.000000	-4.018473	0.000000	0.000000	0.000000	-1.567142	0.048456	-0.366106	0.000000	0.000000	4.000000	39.000000	0.000000
3401.299666	0.169973	0.540320	-0.037920	64.187111	4.615118	30.276522	-1.847624	0.000000	-3.757282	0.000000	0.000000	0.000000	-1.551895	0.019626	-0.290356	0.000000	0.000000	4.000000	39.000000	0.000000
3401.302999	0.169973	0.540320	-0.037920	64.187111	4.615118	30.276522	-1.847624	0.000000	-3.757282	0.000000	0.000000	0.000000	-1.551895	0.019626	-0.290356	0.000000	0.000000	4.000000	39.000000	0.000000
3401.306333	0.169973	0.540320	-0.037920	64.187111	4.615118	30.276522	-1.847624	0.000000	-3.757282	0.000000	0.000000	0.000000	-1.551895	0.019626	-0.290356	0.000000	0.000000	4.000000	39.000000	0.000000
3401.309666	0.164912	0.540358	-0.038579	63.824463	5.124660	30.134050	-1.896017	0.000000	-3.498633	0.000000	0.000000	0.000000	-1.518169	0.011436	-0.197585	0.000000	0.000000	4.000000	39.000000	0.000000
3401.312999	0.164912	0.540358	-0.038579	63.824463	5.124660	30.134050	-1.896017	0.000000	-3.498633	0.000000	0.000000	0.000000	-1.518169	0.011436	-0.197585	0.000000	0.000000	4.000000	39.000000	0.000000
3401.316333	0.164912	0.540358	-0.038579	63.824463	5.124660	30.134050	-1.896017	0.000000	-3.498633	0.000000	0.000000	0.000000	-1.518169	0.011436	-0.197585	0.000000	0.000000	4.000000	39.000000	0.000000
3401.319666	0.159825	0.540430	-0.038909	63.458843	5.516728	29.701538	-1.928947	0.000000	-3.245605	0.000000	0.000000	0.000000	-1.526274	0.021324	-0.099068	0.000000	0.000000	4.000000	39.000000	0.000000
3401.322999	0.159825	0.540430	-0.038909	63.458843	5.516728	29.701538	-1.928947	0.000000	-3.245605	0.000000	0.000000	0.000000	-1.526274	0.021324	-0.099068	0.000000	0.000000	4.000000	39.000000	0.000000
3401.326333	0.159825	0.540430	-0.038909	63.458843	5.516728	29.701538	-1.928947	0.000000	-3.245605	0.000000	0.000000	0.000000	-1.526274	0.021324	-0.099068	0.000000	0.000000	4.000000	39.000000	0.000000
3401.329666	0.154769	0.540624	-0.038790	63.104221	5.827979	29.212944	-1.945459	0.000000	-2.991225	0.000000	0.000000	0.000000	-1.516543	0.058329	0.035744	0.000000	0.000000	4.000000	39.000000	0.000000
3401.332999	0.154769	0.540624	-0.038790	63.104221	5.827979	29.212944	-1.945459	0.000000	-2.991225	0.000000	0.000000	0.000000	-1.516543	0.058329	0.035744	0.000000	0.000000	4.000000	39.000000	0.000000
3401.336333	0.154769	0.540624	-0.038790	63.104221	5.827979	29.212944	-1.945459	0.000000	-2.991225	0.000000	0.000000	0.000000	-1.516543	0.058329	0.035744	0.000000	0.000000	4.000000	39.000000	0.000000
3401.339666	0.149710	0.540919	-0.038348	62.780792	6.106225	28.883047	-1.939501	0.000000	-2.738468	0.000000	0.000000	0.000000	-1.517788	0.088568	0.132661	0.000000	0.000000	4.000000	39.000000	0.000000
3401.342999	0.149710	0.540919	-0.038348	62.780792	6.106225	28.883047	-1.939501	0.000000	-2.738468	0.000000	0.000000	0.000000	-1.517788	0.088568	0.132661	0.000000	0.000000	4.000000	39.000000	0.000000
3401.346333	0.149710	0.540919	-0.038348	62.780792	6.106225	28.883047	-1.939501	0.000000	-2.738468	0.000000	0.000000	0.000000	-1.517788	0.088568	0.132661	0.000000	0.000000	4.000000	39.000000	0.000000
3401.349666	0.144754	0.541252	-0.037564	62.531620	6.339050	28.450838	-1.917391	0.000000	-2.485504	0.000000	0.000000	0.000000	-1.486782	0.099739	0.235233	0.000000	0.000000	4.000000	39.000000	0.000000
3401.352999	0.144754	0.541252	-0.037564	62.531620	6.339050	28.450838	-1.917391	0.000000	-2.485504	0.000000	0.000000	0.000000	-1.486782	0.099739	0.235233	0.000000	0.000000	4.000000	39.000000	0.000000
3401.356333	0.144754	0.541252	-0.037564	62.531620	6.339050	28.450838	-1.917391	0.000000	-2.485504	0.000000	0.000000	0.000000	-1.486782	0.099739	0.235233	0.000000	0.000000	4.000000	39.000000	0.000000
3401.359666	0.140024	0.541558	-0.036629	62.440277	6.494212	27.739838	-1.878186	0.000000	-2.237707	0.000000	0.000000	0.000000	-1.419033	0.091989	0.280442	0.000000	0.000000	4.000000	39.000000	0.000000
3401.362999	0.140024	0.541558	-0.036629	62.440277	6.494212	27.739838	-1.878186	0.000000	-2.237707	0.000000	0.000000	0.000000	-1.419033	0.091989	0.280442	0.000000	0.000000	4.000000	39.000000	0.000000
3401.366333	0.140024	0.541558	-0.036629	62.440277	6.494212	27.739838	-1.878186	0.000000	-2.237707	0.000000	0.000000	0.000000	-1.419033	0.091989	0.280442	0.000000	0.000000	4.000000	39.000000	0.000000
3401.369666	0.135490	0.541776	-0.035469	62.582565	6.515192	26.880356	-1.831445	0.000000	-2.001202	0.000000	0.000000	0.000000	-1.360090	0.065247	0.348018	0.000000	0.000000	4.000000	39.000000	0.000000
3401.372999	0.135490	0.541776	-0.035469	62.582565	6.515192	26.880356	-1.831445	0.000000	-2.001202	0.000000	0.000000	0.000000	-1.360090	0.065247	0.348018	0.000000	0.000000	4.000000	39.000000	0.000000
3401.376333	0.135490	0.541776	-0.035469	62.582565	6.515192	26.880356	-1.831445	0.000000	-2.001202	0.000000	0.000000	0.000000	-1.360090	0.065247	0.348018	0.000000	0.000000	4.000000	39.000000	0.000000
3401.379666	0.131037	0.541937	-0.034142	62.835762	6.553101	26.177887	-1.773443	0.000000	-1.774520	0.000000	0.000000	0.000000	-1.336157	0.048375	0.397940	0.000000	0.000000	4.000000	39.000000	0.000000
3401.382999	0.131037	0.541937	-0.034142	62.835762	6.553101	26.177887	-1.773443	0.000000	-1.774520	0.000000	0.000000	0.000000	-1.336157	0.048375	0.397940	0.000000	0.000000	4.000000	39.000000	0.000000
3401.386333	0.131037	0.541937	-0.034142	62.835762	6.553101	26.177887	-1.773443	0.000000	-1.774520	0.000000	0.000000	0.000000	-1.336157	0.048375	0.397940	0.000000	0.000000	4.000000	39.000000	0.000000
3401.389666	0.126588	0.542050	-0.032582	63.143822	6.622310	25.541243	-1.707119	0.000000	-1.551827	0.000000	0.000000	0.000000	-1.334630	0.034026	0.468173	0.000000	0.000000	4.000000	39.000000	0.000000
3401.392999	0.126588	0.542050	-0.032582	63.143822	6.622310	25.541243	-1.707119	0.000000	-1.551827	0.000000	0.000000	0.000000	-1.334630	0.034026	0.468173	0.000000	0.000000	4.000000	39.000000	0.000000
3401.396333	0.126588	0.542050	-0.032582	63.143822	6.622310	25.541243	-1.707119	0.000000	-1.551827	0.000000	0.000000	0.000000	-1.334630	0.034026	0.468173	0.000000	0.000000	4.000000	39.000000	0.000000
3401.399666	0.122104	0.542108	-0.030822	63.479267	6.738465	24.902664	-1.629090	0.000000	-1.329389	0.000000	0.000000	0.000000	-1.345267	0.017247	0.527952	0.000000	0.000000	4.000000	39.000000	0.000000
3401.402999	0.122104	0.542108	-0.030822	63.479267	6.738465	24.902664	-1.629090	0.000000	-1.329389	0.000000	0.000000	0.000000	-1.345267	0.017247	0.527952	0.000000	0.000000	4.000000	39.000000	0.000000
3401.406333	0.122104	0.542108	-0.030822	63.479267	6.738465	24.902664	-1.629090	0.000000	-1.329389	0.000000	0.000000	0.000000	-1.345267	0.017247	0.527952	0.000000	0.000000	4.000000	39.000000	0.000000
3401.409666	0.117608	0.542166	-0.028907	63.781681	6.951599	24.118931	-1.541098	0.000000	-1.105178	0.000000	0.000000	0.000000	-1.348660	0.017313	0.574586	0.000000	0.000000	4.000000	39.000000	0.000000
3401.412999	0.117608	0.542166	-0.028907	63.781681	6.951599	24.118931	-1.541098	0.000000	-1.105178	0.000000	0.000000	0.000000	-1.348660	0.017313	0.574586	0.000000	0.000000	4.000000	39.000000	0.000000
3401.416333	0.117608	0.542166	-0.028907	63.781681	6.951599	24.118931	-1.541098	0.000000	-1.105178	0.000000	0.000000	0.000000	-1.348660	0.017313	0.574586	0.000000	0.000000	4.000000	39.000000	0.000000
3401.419666	0.113225	0.542191	-0.026841	64.035629	7.305508	23.406582	-1.445334	0.000000	-0.880401	0.000000	0.000000	0.000000	-1.315027	0.007603	0.619721	0.000000	0.000000	4.000000	39.000000	0.000000
3401.422999	0.113225	0.542191	-0.026841	64.035629	7.305508	23.406582	-1.445334	0.000000	-0.880401	0.000000	0.000000	0.000000	-1.315027	0.007603	0.619721	0.000000	0.000000	4.000000	39.000000	0.000000
3401.426333	0.113225	0.542191	-0.026841	64.035629	7.305508	23.406582	-1.445334	0.000000	-0.880401	0.000000	0.000000	0.000000	-1.315027	0.007603	0.619721	0.000000	0.000000	4.000000	39.000000	0.000000
3401.429666	0.109013	0.542208	-0.024711	64.232681	7.810951	23.111826	-1.342047	0.000000	-0.661230	0.000000	0.000000	0.000000	-1.263607	0.004983	0.639125	0.000000	0.000000	4.000000	39.000000	0.000000
3401.432999	0.109013	0.542208	-0.024711	64.232681	7.810951	23.111826	-1.342047	0.000000	-0.661230	0.000000	0.000000	0.000000	-1.263607	0.004983	0.639125	0.000000	0.000000	4.000000	39.000000	0.000000
3401.436333	0.109013	0.542208	-0.024711	64.232681	7.810951	23.111826	-1.342047	0.000000	-0.661230	0.000000	0.000000	0.000000	-1.263607	0.004983	0.639125	0.000000	0.000000	4.000000	39.000000	0.000000
3401.439666	0.105113	0.542256	-0.022462	64.351021	8.469173	23.226442	-1.235526	0.000000	-0.450629	0.000000	0.000000	0.000000	-1.169943	0.014405	0.674608	0.000000	0.000000	4.000000	39.000000	0.000000
3401.442999	0.105113	0.542256	-0.022462	64.351021	8.469173	23.226442	-1.235526	0.000000	-0.450629	0.000000	0.000000	0.000000	-1.169943	0.014405	0.674608	0.000000	0.000000	4.000000	39.000000	0.000000
3401.446333	0.105113	0.542256	-0.022462	64.351021	8.469173	23.226442	-1.235526	0.000000	-0.450629	0.000000	0.000000	0.000000	-1.169943	0.014405	0.674608	0.000000	0.000000	4.000000	39.000000	0.000000
3401.449666	0.101400	0.542310	-0.020053	64.382652	9.211712	23.449690	-1.123092	0.000000	-0.255638	0.000000	0.000000	0.000000	-1.113910	0.016307	0.722647	0.000000	0.000000	4.000000	39.000000	0.000000
3401.452999	0.101400	0.542310	-0.020053	64.382652	9.211712	23.449690	-1.123092	0.000000	-0.255638	0.000000	0.000000	0.000000	-1.113910	0.016307	0.722647	0.000000	0.000000	4.000000	39.000000	0.000000
3401.456333	0.101400	0.542310	-0.020053	64.382652	9.211712	23.449690	-1.123092	0.000000	-0.255638	0.000000	0.000000	0.000000	-1.113910	0.016307	0.722647	0.000000	0.000000	4.000000	39.000000	0.000000
3401.459666	0.097776	0.542353	-0.017410	64.368805	9.935131	23.492960	-1.002650	0.000000	-0.069987	0.000000	0.000000	0.000000	-1.087216	0.013000	0.792847	0.000000	0.000000	4.000000	39.000000	0.000000
3401.462999	0.097776	0.542353	-0.017410	64.368805	9.935131	23.492960	-1.002650	0.000000	-0.069987	0.000000	0.000000	0.000000	-1.087216	0.013000	0.792847	0.000000	0.000000	4.000000	39.000000	0.000000
3401.466333	0.097776	0.542353	-0.017410	64.368805	9.935131	23.492960	-1.002650	0.000000	-0.069987	0.000000	0.000000	0.000000	-1.087216	0.013000	0.792847	0.000000	0.000000	4.000000	39.000000	0.000000
3401.469666	0.094233	0.542409	-0.014536	64.336487	10.588948	23.382137	-0.870509	0.000000	0.111216	0.000000	0.000000	0.000000	-1.062768	0.016681	0.862235	0.000000	0.000000	4.000000	39.000000	0.000000
3401.472999	0.094233	0.542409	-0.014536	64.336487	10.588948	23.382137	-0.870509	0.000000	0.111216	0.000000	0.000000	0.000000	-1.062768	0.016681	0.862235	0.000000	0.000000	4.000000	39.000000	0.000000
3401.476333	0.094233	0.542409	-0.014536	64.336487	10.588948	23.382137	-0.870509	0.000000	0.111216	0.000000	0.000000	0.000000	-1.062768	0.016681	0.862235	0.000000	0.000000	4.000000	39.000000	0.000000
3401.479666	0.090695	0.542443	-0.011453	64.402000	11.158488	23.582840	-0.726803	0.000000	0.288344	0.000000	0.000000	0.000000	-1.061477	0.010105	0.924859	0.000000	0.000000	4.000000	39.000000	0.000000
3401.482999	0.090695	0.542443	-0.011453	64.402000	11.158488	23.582840	-0.726803	0.000000	0.288344	0.000000	0.000000	0.000000	-1.061477	0.010105	0.924859	0.000000	0.000000	4.000000	39.000000	0.000000
3401.486333	0.090695	0.542443	-0.011453	64.402000	11.158488	23.582840	-0.726803	0.000000	0.288344	0.000000	0.000000	0.000000	-1.061477	0.010105	0.924859	0.000000	0.000000	4.000000	39.000000	0.000000
3401.489666	0.087201	0.542469	-0.008152	64.654343	11.689417	24.058075	-0.572660	0.000000	0.465257	0.000000	0.000000	0.000000	-1.048239	0.007967	0.990438	0.000000	0.000000	4.000000	39.000000	0.000000
3401.492999	0.087201	0.542469	-0.008152	64.654343	11.689417	24.058075	-0.572660	0.000000	0.465257	0.000000	0.000000	0.000000	-1.048239	0.007967	0.990438	0.000000	0.000000	4.000000	39.000000	0.000000
3401.496333	0.087201	0.542469	-0.008152	64.654343	11.689417	24.058075	-0.572660	0.000000	0.465257	0.000000	0.000000	0.000000	-1.048239	0.007967	0.990438	0.000000	0.000000	4.000000	39.000000	0.000000
3401.499666	0.084007	0.542595	-0.004656	65.023026	12.218054	24.381985	-0.407587	0.000000	0.639963	0.000000	0.000000	0.000000	-0.958157	0.037748	1.048744	0.000000	0.000000	4.000000	39.000000	0.000000
3401.502999	0.084007	0.542595	-0.004656	65.023026	12.218054	24.381985	-0.407587	0.000000	0.639963	0.000000	0.000000	0.000000	-0.958157	0.037748	1.048744	0.000000	0.000000	4.000000	39.000000	0.000000
3401.506333	0.084007	0.542595	-0.004656	65.023026	12.218054	24.381985	-0.407587	0.000000	0.639963	0.000000	0.000000	0.000000	-0.958157	0.037748	1.048744	0.000000	0.000000	4.000000	39.000000	0.000000
3401.509666	0.081106	0.542836	-0.000874	65.406975	12.786416	24.333210	-0.232796	0.000000	0.799656	0.000000	0.000000	0.000000	-0.870166	0.072199	1.134650	0.000000	0.000000	4.000000	39.000000	0.000000
3401.512999	0.081106	0.542836	-0.000874	65.406975	12.786416	24.333210	-0.232796	0.000000	0.799656	0.000000	0.000000	0.000000	-0.870166	0.072199	1.134650	0.000000	0.000000	4.000000	39.000000	0.000000
3401.516333	0.081106	0.542836	-0.000874	65.406975	12.786416	24.333210	-0.232796	0.000000	0.799656	0.000000	0.000000	0.000000	-0.870166	0.072199	1.134650	0.000000	0.000000	4.000000	39.000000	0.000000
3401.519666	0.078566	0.543207	0.003206	65.787018	13.395817	23.863270	-0.043688	0.000000	0.944684	0.000000	0.000000	0.000000	-0.762040	0.111524	1.223781	0.000000	0.000000	4.000000	39.000000	0.000000
3401.522999	0.078566	0.543207	0.003206	65.787018	13.395817	23.863270	-0.043688	0.000000	0.944684	0.000000	0.000000	0.000000	-0.762040	0.111524	1.223781	0.000000	0.000000	4.000000	39.000000	0.000000
3401.526333	0.078566	0.543207	0.003206	65.787018	13.395817	23.863270	-0.043688	0.000000	0.944684	0.000000	0.000000	0.000000	-0.762040	0.111524	1.223781	0.000000	0.000000	4.000000	39.000000	0.000000
3401.529666	0.076385	0.543668	0.007571	66.187325	14.022082	23.123646	0.160275	0.000000	1.071690	0.000000	0.000000	0.000000	-0.654264	0.138169	1.309783	0.000000	0.000000	4.000000	39.000000	0.000000
3401.532999	0.076385	0.543668	0.007571	66.187325	14.022082	23.123646	0.160275	0.000000	1.071690	0.000000	0.000000	0.000000	-0.654264	0.138169	1.309783	0.000000	0.000000	4.000000	39.000000	0.000000
3401.536333	0.076385	0.543668	0.007571	66.187325	14.022082	23.123646	0.160275	0.000000	1.071690	0.000000	0.000000	0.000000	-0.654264	0.138169	1.309783	0.000000	0.000000	4.000000	39.000000	0.000000
3401.539666	0.074521	0.544243	0.012229	66.648888	14.648183	22.386839	0.378573	0.000000	1.180734	0.000000	0.000000	0.000000	-0.559231	0.172412	1.397121	0.000000	0.000000	4.000000	39.000000	0.000000
3401.542999	0.074521	0.544243	0.012229	66.648888	14.648183	22.386839	0.378573	0.000000	1.180734	0.000000	0.000000	0.000000	-0.559231	0.172412	1.397121	0.000000	0.000000	4.000000	39.000000	0.000000
3401.546333	0.074521	0.544243	0.012229	66.648888	14.648183	22.386839	0.378573	0.000000	1.180734	0.000000	0.000000	0.000000	-0.559231	0.172412	1.397121	0.000000	0.000000	4.000000	39.000000	0.000000
3401.549666	0.073052	0.544874	0.017067	67.232849	15.230093	21.931744	0.611426	0.000000	1.273940	0.000000	0.000000	0.000000	-0.440706	0.189239	1.451674	0.000000	0.000000	4.000000	39.000000	0.000000
3401.552999	0.073052	0.544874	0.017067	67.232849	15.230093	21.931744	0.611426	0.000000	1.273940	0.000000	0.000000	0.000000	-0.440706	0.189239	1.451674	0.000000	0.000000	4.000000	39.000000	0.000000
3401.556333	0.073052	0.544874	0.017067	67.232849	15.230093	21.931744	0.611426	0.000000	1.273940	0.000000	0.000000	0.000000	-0.440706	0.189239	1.451674	0.000000	0.000000	4.000000	39.000000	0.000000
3401.559666	0.071907	0.545628	0.022175	67.934357	15.694760	21.706902	0.853372	0.000000	1.347391	0.000000	0.000000	0.000000	-0.343688	0.226282	1.532287	0.000000	0.000000	4.000000	39.000000	0.000000
3401.562999	0.071907	0.545628	0.022175	67.934357	15.694760	21.706902	0.853372	0.000000	1.347391	0.000000	0.000000	0.000000	-0.343688	0.226282	1.532287	0.000000	0.000000	4.000000	39.000000	0.000000
3401.566333	0.071907	0.545628	0.022175	67.934357	15.694760	21.706902	0.853372	0.000000	1.347391	0.000000	0.000000	0.000000	-0.343688	0.226282	1.532287	0.000000	0.000000	4.000000	39.000000	0.000000
3401.569666	0.071126	0.546535	0.027474	68.754097	16.027914	21.552803	1.108753	0.000000	1.404672	0.000000	0.000000	0.000000	-0.234166	0.272289	1.589728	0.000000	0.000000	4.000000	39.000000	0.000000
3401.572999	0.071126	0.546535	0.027474	68.754097	16.027914	21.552803	1.108753	0.000000	1.404672	0.000000	0.000000	0.000000	-0.234166	0.272289	1.589728	0.000000	0.000000	4.000000	39.000000	0.000000
3401.576333	0.071126	0.546535	0.027474	68.754097	16.027914	21.552803	1.108753	0.000000	1.404672	0.000000	0.000000	0.000000	-0.234166	0.272289	1.589728	0.000000	0.000000	4.000000	39.000000	0.000000
3401.579666	0.070744	0.547572	0.032964	69.654121	16.261324	21.495924	1.373708	0.000000	1.443700	0.000000	0.000000	0.000000	-0.114734	0.310977	1.646850	0.000000	0.000000	4.000000	39.000000	0.000000
3401.582999	0.070744	0.547572	0.032964	69.654121	16.261324	21.495924	1.373708	0.000000	1.443700	0.000000	0.000000	0.000000	-0.114734	0.310977	1.646850	0.000000	0.000000	4.000000	39.000000	0.000000
3401.586333	0.070744	0.547572	0.032964	69.654121	16.261324	21.495924	1.373708	0.000000	1.443700	0.000000	0.000000	0.000000	-0.114734	0.310977	1.646850	0.000000	0.000000	4.000000	39.000000	0.000000
3401.589666	0.070853	0.548697	0.038551	70.606026	16.356092	21.164984	1.648182	0.000000	1.462822	0.000000	0.000000	0.000000	0.032938	0.337520	1.676063	0.000000	0.000000	4.000000	39.000000	0.000000
3401.592999	0.070853	0.548697	0.038551	70.606026	16.356092	21.164984	1.648182	0.000000	1.462822	0.000000	0.000000	0.000000	0.032938	0.337520	1.676063	0.000000	0.000000	4.000000	39.000000	0.000000
3401.596333	0.070853	0.548697	0.038551	70.606026	16.356092	21.164984	1.648182	0.000000	1.462822	0.000000	0.000000	0.000000	0.032938	0.337520	1.676063	0.000000	0.000000	4.000000	39.000000	0.000000
3401.599666	0.071421	0.549894	0.044220	71.584396	16.195169	20.386486	1.927526	0.000000	1.457333	0.000000	0.000000	0.000000	0.170227	0.359225	1.700845	0.000000	0.000000	4.000000	39.000000	0.000000
3401.602999	0.071421	0.549894	0.044220	71.584396	16.195169	20.386486	1.927526	0.000000	1.457333	0.000000	0.000000	0.000000	0.170227	0.359225	1.700845	0.000000	0.000000	4.000000	39.000000	0.000000
3401.606333	0.071421	0.549894	0.044220	71.584396	16.195169	20.386486	1.927526	0.000000	1.457333	0.000000	0.000000	0.000000	0.170227	0.359225	1.700845	0.000000	0.000000	4.000000	39.000000	0.000000
3401.609666	0.072477	0.551112	0.049911	72.539146	15.662793	19.040207	2.211000	0.000000	1.428962	0.000000	0.000000	0.000000	0.316885	0.365283	1.707394	0.000000	0.000000	4.000000	39.000000	0.000000
3401.612999	0.072477	0.551112	0.049911	72.539146	15.662793	19.040207	2.211000	0.000000	1.428962	0.000000	0.000000	0.000000	0.316885	0.365283	1.707394	0.000000	0.000000	4.000000	39.000000	0.000000
3401.616333	0.072477	0.551112	0.049911	72.539146	15.662793	19.040207	2.211000	0.000000	1.428962	0.000000	0.000000	0.000000	0.316885	0.365283	1.707394	0.000000	0.000000	4.000000	39.000000	0.000000
3401.619666	0.073940	0.552378	0.055628	73.453842	14.615639	17.001829	2.495566	0.000000	1.376148	0.000000	0.000000	0.000000	0.438904	0.379707	1.715006	0.000000	0.000000	4.000000	39.000000	0.000000
3401.622999	0.073940	0.552378	0.055628	73.453842	14.615639	17.001829	2.495566	0.000000	1.376148	0.000000	0.000000	0.000000	0.438904	0.379707	1.715006	0.000000	0.000000	4.000000	39.000000	0.000000
3401.626333	0.073940	0.552378	0.055628	73.453842	14.615639	17.001829	2.495566	0.000000	1.376148	0.000000	0.000000	0.000000	0.438904	0.379707	1.715006	0.000000	0.000000	4.000000	39.000000	0.000000
3401.629666	0.075743	0.553685	0.061335	74.336182	12.814992	13.993575	2.781400	0.000000	1.302997	0.000000	0.000000	0.000000	0.540924	0.392116	1.712201	0.000000	0.000000	4.000000	39.000000	0.000000
3401.632999	0.075743	0.553685	0.061335	74.336182	12.814992	13.993575	2.781400	0.000000	1.302997	0.000000	0.000000	0.000000	0.540924	0.392116	1.712201	0.000000	0.000000	4.000000	39.000000	0.000000
3401.636333	0.075743	0.553685	0.061335	74.336182	12.814992	13.993575	2.781400	0.000000	1.302997	0.000000	0.000000	0.000000	0.540924	0.392116	1.712201	0.000000	0.000000	4.000000	39.000000	0.000000
3401.639666	0.077989	0.554980	0.066962	75.169991	10.109945	9.872332	3.066767	0.000000	1.212843	0.000000	0.000000	0.000000	0.673673	0.388417	1.688044	0.000000	0.000000	4.000000	39.000000	0.000000
3401.642999	0.077989	0.554980	0.066962	75.169991	10.109945	9.872332	3.066767	0.000000	1.212843	0.000000	0.000000	0.000000	0.673673	0.388417	1.688044	0.000000	0.000000	4.000000	39.000000	0.000000
3401.646333	0.077989	0.554980	0.066962	75.169991	10.109945	9.872332	3.066767	0.000000	1.212843	0.000000	0.000000	0.000000	0.673673	0.388417	1.688044	0.000000	0.000000	4.000000	39.000000	0.000000
3401.649666	0.080760	0.556254	0.072452	75.898834	6.523847	4.715231	3.348108	0.000000	1.100564	0.000000	0.000000	0.000000	0.831288	0.382358	1.646884	0.000000	0.000000	4.000000	39.000000	0.000000
3401.652999	0.080760	0.556254	0.072452	75.898834	6.523847	4.715231	3.348108	0.000000	1.100564	0.000000	0.000000	0.000000	0.831288	0.382358	1.646884	0.000000	0.000000	4.000000	39.000000	0.000000
3401.656333	0.080760	0.556254	0.072452	75.898834	6.523847	4.715231	3.348108	0.000000	1.100564	0.000000	0.000000	0.000000	0.831288	0.382358	1.646884	0.000000	0.000000	4.000000	39.000000	0.000000
3401.659666	0.084102	0.557545	0.077826	76.468292	2.212675	-1.242728	3.622589	0.000000	0.962016	0.000000	0.000000	0.000000	1.002599	0.387177	1.612140	0.000000	0.000000	4.000000	39.000000	0.000000
3401.662999	0.084102	0.557545	0.077826	76.468292	2.212675	-1.242728	3.622589	0.000000	0.962016	0.000000	0.000000	0.000000	1.002599	0.387177	1.612140	0.000000	0.000000	4.000000	39.000000	0.000000
3401.666333	0.084102	0.557545	0.077826	76.468292	2.212675	-1.242728	3.622589	0.000000	0.962016	0.000000	0.000000	0.000000	1.002599	0.387177	1.612140	0.000000	0.000000	4.000000	39.000000	0.000000
3401.669666	0.087944	0.558826	0.083030	76.851166	-2.745591	-7.920457	3.891279	0.000000	0.794917	0.000000	0.000000	0.000000	1.152807	0.384347	1.561318	0.000000	0.000000	4.000000	39.000000	0.000000
3401.672999	0.087944	0.558826	0.083030	76.851166	-2.745591	-7.920457	3.891279	0.000000	0.794917	0.000000	0.000000	0.000000	1.152807	0.384347	1.561318	0.000000	0.000000	4.000000	39.000000	0.000000
3401.676333	0.087944	0.558826	0.083030	76.851166	-2.745591	-7.920457	3.891279	0.000000	0.794917	0.000000	0.000000	0.000000	1.152807	0.384347	1.561318	0.000000	0.000000	4.000000	39.000000	0.000000
3401.679666	0.092253	0.560165	0.088091	77.016289	-8.070898	-14.978764	4.151498	0.000000	0.602782	0.000000	0.000000	0.000000	1.292466	0.401793	1.518312	0.000000	0.000000	4.000000	39.000000	0.000000
3401.682999	0.092253	0.560165	0.088091	77.016289	-8.070898	-14.978764	4.151498	0.000000	0.602782	0.000000	0.000000	0.000000	1.292466	0.401793	1.518312	0.000000	0.000000	4.000000	39.000000	0.000000
3401.686333	0.092253	0.560165	0.088091	77.016289	-8.070898	-14.978764	4.151498	0.000000	0.602782	0.000000	0.000000	0.000000	1.292466	0.401793	1.518312	0.000000	0.000000	4.000000	39.000000	0.000000
3401.689666	0.097075	0.561550	0.092913	76.981865	-13.301797	-21.897390	4.404551	0.000000	0.387371	0.000000	0.000000	0.000000	1.446859	0.415464	1.446484	0.000000	0.000000	4.000000	39.000000	0.000000
3401.692999	0.097075	0.561550	0.092913	76.981865	-13.301797	-21.897390	4.404551	0.000000	0.387371	0.000000	0.000000	0.000000	1.446859	0.415464	1.446484	0.000000	0.000000	4.000000	39.000000	0.000000
3401.696333	0.097075	0.561550	0.092913	76.981865	-13.301797	-21.897390	4.404551	0.000000	0.387371	0.000000	0.000000	0.000000	1.446859	0.415464	1.446484	0.000000	0.000000	4.000000	39.000000	0.000000
3401.699666	0.102480	0.562940	0.097500	76.817207	-18.190199	-28.357115	4.645631	0.000000	0.146228	0.000000	0.000000	0.000000	1.621422	0.416884	1.376316	0.000000	0.000000	4.000000	39.000000	0.000000
3401.702999	0.102480	0.562940	0.097500	76.817207	-18.190199	-28.357115	4.645631	0.000000	0.146228	0.000000	0.000000	0.000000	1.621422	0.416884	1.376316	0.000000	0.000000	4.000000	39.000000	0.000000
3401.706333	0.102480	0.562940	0.097500	76.817207	-18.190199	-28.357115	4.645631	0.000000	0.146228	0.000000	0.000000	0.000000	1.621422	0.416884	1.376316	0.000000	0.000000	4.000000	39.000000	0.000000
3401.709666	0.108333	0.564339	0.101806	76.666603	-22.466309	-34.005627	4.875017	0.000000	-0.124009	0.000000	0.000000	0.000000	1.755880	0.419876	1.291632	0.000000	0.000000	4.000000	39.000000	0.000000
3401.712999	0.108333	0.564339	0.101806	76.666603	-22.466309	-34.005627	4.875017	0.000000	-0.124009	0.000000	0.000000	0.000000	1.755880	0.419876	1.291632	0.000000	0.000000	4.000000	39.000000	0.000000
3401.716333	0.108333	0.564339	0.101806	76.666603	-22.466309	-34.005627	4.875017	0.000000	-0.124009	0.000000	0.000000	0.000000	1.755880	0.419876	1.291632	0.000000	0.000000	4.000000	39.000000	0.000000
3401.719666	0.114673	0.565675	0.105845	76.617912	-26.452429	-38.911655	4.983334	0.000000	-0.407902	0.000000	0.000000	0.000000	1.901842	0.400675	1.211845	0.000000	0.000000	4.000000	39.000000	0.000000
3401.722999	0.114673	0.565675	0.105845	76.617912	-26.452429	-38.911655	4.983334	0.000000	-0.407902	0.000000	0.000000	0.000000	1.901842	0.400675	1.211845	0.000000	0.000000	4.000000	39.000000	0.000000
3401.726333	0.114673	0.565675	0.105845	76.617912	-26.452429	-38.911655	4.983334	0.000000	-0.407902	0.000000	0.000000	0.000000	1.901842	0.400675	1.211845	0.000000	0.000000	4.000000	39.000000	0.000000
3401.729666	0.121377	0.566912	0.109540	76.627304	-30.551853	-42.647293	4.952641	0.000000	-0.686550	0.000000	0.000000	0.000000	2.011450	0.371033	1.108375	0.000000	0.000000	4.000000	39.000000	0.000000
3401.732999	0.121377	0.566912	0.109540	76.627304	-30.551853	-42.647293	4.952641	0.000000	-0.686550	0.000000	0.000000	0.000000	2.011450	0.371033	1.108375	0.000000	0.000000	4.000000	39.000000	0.000000
3401.736333	0.121377	0.566912	0.109540	76.627304	-30.551853	-42.647293	4.952641	0.000000	-0.686550	0.000000	0.000000	0.000000	2.011450	0.371033	1.108375	0.000000	0.000000	4.000000	39.000000	0.000000
3401.739666	0.128352	0.568043	0.112963	76.598923	-34.853813	-45.543262	4.907421	0.000000	-0.957716	0.000000	0.000000	0.000000	2.092473	0.339343	1.027079	0.000000	0.000000	4.000000	39.000000	0.000000
3401.742999	0.128352	0.568043	0.112963	76.598923	-34.853813	-45.543262	4.907421	0.000000	-0.957716	0.000000	0.000000	0.000000	2.092473	0.339343	1.027079	0.000000	0.000000	4.000000	39.000000	0.000000
3401.746333	0.128352	0.568043	0.112963	76.598923	-34.853813	-45.543262	4.907421	0.000000	-0.957716	0.000000	0.000000	0.000000	2.092473	0.339343	1.027079	0.000000	0.000000	4.000000	39.000000	0.000000
3401.749666	0.135790	0.569013	0.115957	76.463982	-39.341095	-48.271179	4.849584	0.000000	-1.217182	0.000000	0.000000	0.000000	2.231240	0.291201	0.897922	0.000000	0.000000	4.000000	39.000000	0.000000
3401.752999	0.135790	0.569013	0.115957	76.463982	-39.341095	-48.271179	4.849584	0.000000	-1.217182	0.000000	0.000000	0.000000	2.231240	0.291201	0.897922	0.000000	0.000000	4.000000	39.000000	0.000000
3401.756333	0.135790	0.569013	0.115957	76.463982	-39.341095	-48.271179	4.849584	0.000000	-1.217182	0.000000	0.000000	0.000000	2.231240	0.291201	0.897922	0.000000	0.000000	4.000000	39.000000	0.000000
3401.759666	0.143476	0.569788	0.118468	76.191116	-43.926277	-51.348789	4.777609	0.000000	-1.474602	0.000000	0.000000	0.000000	2.305728	0.232308	0.753526	0.000000	0.000000	4.000000	39.000000	0.000000
3401.762999	0.143476	0.569788	0.118468	76.191116	-43.926277	-51.348789	4.777609	0.000000	-1.474602	0.000000	0.000000	0.000000	2.305728	0.232308	0.753526	0.000000	0.000000	4.000000	39.000000	0.000000
3401.766333	0.143476	0.569788	0.118468	76.191116	-43.926277	-51.348789	4.777609	0.000000	-1.474602	0.000000	0.000000	0.000000	2.305728	0.232308	0.753526	0.000000	0.000000	4.000000	39.000000	0.000000
3401.769666	0.151342	0.570462	0.120492	75.783630	-48.302441	-54.972519	4.693905	0.000000	-1.722573	0.000000	0.000000	0.000000	2.359953	0.202252	0.607178	0.000000	0.000000	4.000000	39.000000	0.000000
3401.772999	0.151342	0.570462	0.120492	75.783630	-48.302441	-54.972519	4.693905	0.000000	-1.722573	0.000000	0.000000	0.000000	2.359953	0.202252	0.607178	0.000000	0.000000	4.000000	39.000000	0.000000
3401.776333	0.151342	0.570462	0.120492	75.783630	-48.302441	-54.972519	4.693905	0.000000	-1.722573	0.000000	0.000000	0.000000	2.359953	0.202252	0.607178	0.000000	0.000000	4.000000	39.000000	0.000000
3401.779666	0.159379	0.571036	0.122027	75.298866	-52.239662	-59.092545	4.599826	0.000000	-1.960000	0.000000	0.000000	0.000000	2.411154	0.172352	0.460448	0.000000	0.000000	4.000000	39.000000	0.000000
3401.782999	0.159379	0.571036	0.122027	75.298866	-52.239662	-59.092545	4.599826	0.000000	-1.960000	0.000000	0.000000	0.000000	2.411154	0.172352	0.460448	0.000000	0.000000	4.000000	39.000000	0.000000
3401.786333	0.159379	0.571036	0.122027	75.298866	-52.239662	-59.092545	4.599826	0.000000	-1.960000	0.000000	0.000000	0.000000	2.411154	0.172352	0.460448	0.000000	0.000000	4.000000	39.000000	0.000000
3401.789666	0.167369	0.571485	0.123077	74.867134	-55.817932	-62.904125	4.495961	0.000000	-2.187769	0.000000	0.000000	0.000000	2.396969	0.134521	0.315140	0.000000	0.000000	4.000000	39.000000	0.000000
3401.792999	0.167369	0.571485	0.123077	74.867134	-55.817932	-62.904125	4.495961	0.000000	-2.187769	0.000000	0.000000	0.000000	2.396969	0.134521	0.315140	0.000000	0.000000	4.000000	39.000000	0.000000
3401.796333	0.167369	0.571485	0.123077	74.867134	-55.817932	-62.904125	4.495961	0.000000	-2.187769	0.000000	0.000000	0.000000	2.396969	0.134521	0.315140	0.000000	0.000000	4.000000	39.000000	0.000000
3401.799666	0.175230	0.571748	0.123625	74.639145	-59.153099	-65.535927	4.385938	0.000000	-2.400739	0.000000	0.000000	0.000000	2.358201	0.078845	0.164164	0.000000	0.000000	4.000000	39.000000	0.000000
3401.802999	0.175230	0.571748	0.123625	74.639145	-59.153099	-65.535927	4.385938	0.000000	-2.400739	0.000000	0.000000	0.000000	2.358201	0.078845	0.164164	0.000000	0.000000	4.000000	39.000000	0.000000
3401.806333	0.175230	0.571748	0.123625	74.639145	-59.153099	-65.535927	4.385938	0.000000	-2.400739	0.000000	0.000000	0.000000	2.358201	0.078845	0.164164	0.000000	0.000000	4.000000	39.000000	0.000000
3401.809666	0.182907	0.571818	0.123556	74.633797	-62.376698	-67.483498	4.271299	0.000000	-2.599231	0.000000	0.000000	0.000000	2.303205	0.021044	-0.020744	0.000000	0.000000	4.000000	39.000000	0.000000
3401.812999	0.182907	0.571818	0.123556	74.633797	-62.376698	-67.483498	4.271299	0.000000	-2.599231	0.000000	0.000000	0.000000	2.303205	0.021044	-0.020744	0.000000	0.000000	4.000000	39.000000	0.000000
3401.816333	0.182907	0.571818	0.123556	74.633797	-62.376698	-67.483498	4.271299	0.000000	-2.599231	0.000000	0.000000	0.000000	2.303205	0.021044	-0.020744	0.000000	0.000000	4.000000	39.000000	0.000000
3401.819666	0.190412	0.571663	0.122879	74.641068	-65.672241	-69.567772	4.151907	0.000000	-2.785977	0.000000	0.000000	0.000000	2.251356	-0.046474	-0.202956	0.000000	0.000000	4.000000	39.000000	0.000000
3401.822999	0.190412	0.571663	0.122879	74.641068	-65.672241	-69.567772	4.151907	0.000000	-2.785977	0.000000	0.000000	0.000000	2.251356	-0.046474	-0.202956	0.000000	0.000000	4.000000	39.000000	0.000000
3401.826333	0.190412	0.571663	0.122879	74.641068	-65.672241	-69.567772	4.151907	0.000000	-2.785977	0.000000	0.000000	0.000000	2.251356	-0.046474	-0.202956	0.000000	0.000000	4.000000	39.000000	0.000000
3401.829666	0.197775	0.571317	0.121483	74.605110	-69.036057	-71.684898	4.027325	0.000000	-2.963217	0.000000	0.000000	0.000000	2.208979	-0.103693	-0.418854	0.000000	0.000000	4.000000	39.000000	0.000000
3401.832999	0.197775	0.571317	0.121483	74.605110	-69.036057	-71.684898	4.027325	0.000000	-2.963217	0.000000	0.000000	0.000000	2.208979	-0.103693	-0.418854	0.000000	0.000000	4.000000	39.000000	0.000000
3401.836333	0.197775	0.571317	0.121483	74.605110	-69.036057	-71.684898	4.027325	0.000000	-2.963217	0.000000	0.000000	0.000000	2.208979	-0.103693	-0.418854	0.000000	0.000000	4.000000	39.000000	0.000000
3401.839666	0.204997	0.570916	0.119438	74.493889	-72.175888	-73.385002	3.895120	0.000000	-3.134971	0.000000	0.000000	0.000000	2.166573	-0.120281	-0.613309	0.000000	0.000000	4.000000	39.000000	0.000000
3401.842999	0.204997	0.570916	0.119438	74.493889	-72.175888	-73.385002	3.895120	0.000000	-3.134971	0.000000	0.000000	0.000000	2.166573	-0.120281	-0.613309	0.000000	0.000000	4.000000	39.000000	0.000000
3401.846333	0.204997	0.570916	0.119438	74.493889	-72.175888	-73.385002	3.895120	0.000000	-3.134971	0.000000	0.000000	0.000000	2.166573	-0.120281	-0.613309	0.000000	0.000000	4.000000	39.000000	0.000000
3401.849666	0.211957	0.570482	0.116903	74.395348	-73.638794	-73.139763	3.755267	0.000000	-3.301208	0.000000	0.000000	0.000000	2.088168	-0.130364	-0.760586	0.000000	0.000000	4.000000	39.000000	0.000000
3401.852999	0.211957	0.570482	0.116903	74.395348	-73.638794	-73.139763	3.755267	0.000000	-3.301208	0.000000	0.000000	0.000000	2.088168	-0.130364	-0.760586	0.000000	0.000000	4.000000	39.000000	0.000000
3401.856333	0.211957	0.570482	0.116903	74.395348	-73.638794	-73.139763	3.755267	0.000000	-3.301208	0.000000	0.000000	0.000000	2.088168	-0.130364	-0.760586	0.000000	0.000000	4.000000	39.000000	0.000000
3401.859666	0.218666	0.570128	0.114033	74.455566	-72.253090	-69.994759	3.611095	0.000000	-3.458322	0.000000	0.000000	0.000000	2.012637	-0.106210	-0.861024	0.000000	0.000000	4.000000	39.000000	0.000000
3401.862999	0.218666	0.570128	0.114033	74.455566	-72.253090	-69.994759	3.611095	0.000000	-3.458322	0.000000	0.000000	0.000000	2.012637	-0.106210	-0.861024	0.000000	0.000000	4.000000	39.000000	0.000000
3401.866333	0.218666	0.570128	0.114033	74.455566	-72.253090	-69.994759	3.611095	0.000000	-3.458322	0.000000	0.000000	0.000000	2.012637	-0.106210	-0.861024	0.000000	0.000000	4.000000	39.000000	0.000000
3401.869666	0.225046	0.569748	0.110744	74.578041	-69.913750	-66.480453	3.464454	0.000000	-3.605213	0.000000	0.000000	0.000000	1.913815	-0.113977	-0.986759	0.000000	0.000000	4.000000	39.000000	0.000000
3401.872999	0.225046	0.569748	0.110744	74.578041	-69.913750	-66.480453	3.464454	0.000000	-3.605213	0.000000	0.000000	0.000000	1.913815	-0.113977	-0.986759	0.000000	0.000000	4.000000	39.000000	0.000000
3401.876333	0.225046	0.569748	0.110744	74.578041	-69.913750	-66.480453	3.464454	0.000000	-3.605213	0.000000	0.000000	0.000000	1.913815	-0.113977	-0.986759	0.000000	0.000000	4.000000	39.000000	0.000000
3401.879666	0.230846	0.569275	0.107155	74.717690	-67.294205	-63.258247	3.314996	0.000000	-3.743100	0.000000	0.000000	0.000000	1.740217	-0.141762	-1.076708	0.000000	0.000000	4.000000	39.000000	0.000000
3401.882999	0.230846	0.569275	0.107155	74.717690	-67.294205	-63.258247	3.314996	0.000000	-3.743100	0.000000	0.000000	0.000000	1.740217	-0.141762	-1.076708	0.000000	0.000000	4.000000	39.000000	0.000000
3401.886333	0.230846	0.569275	0.107155	74.717690	-67.294205	-63.258247	3.314996	0.000000	-3.743100	0.000000	0.000000	0.000000	1.740217	-0.141762	-1.076708	0.000000	0.000000	4.000000	39.000000	0.000000
3401.889666	0.236206	0.568750	0.103253	74.867462	-64.650185	-59.963680	3.167938	0.000000	-3.868354	0.000000	0.000000	0.000000	1.607936	-0.157487	-1.170556	0.000000	0.000000	4.000000	39.000000	0.000000
3401.892999	0.236206	0.568750	0.103253	74.867462	-64.650185	-59.963680	3.167938	0.000000	-3.868354	0.000000	0.000000	0.000000	1.607936	-0.157487	-1.170556	0.000000	0.000000	4.000000	39.000000	0.000000
3401.896333	0.236206	0.568750	0.103253	74.867462	-64.650185	-59.963680	3.167938	0.000000	-3.868354	0.000000	0.000000	0.000000	1.607936	-0.157487	-1.170556	0.000000	0.000000	4.000000	39.000000	0.000000
3401.899666	0.241223	0.568173	0.099003	75.044975	-62.178909	-56.685398	3.020526	0.000000	-3.984523	0.000000	0.000000	0.000000	1.505008	-0.173296	-1.275146	0.000000	0.000000	4.000000	39.000000	0.000000
3401.902999	0.241223	0.568173	0.099003	75.044975	-62.178909	-56.685398	3.020526	0.000000	-3.984523	0.000000	0.000000	0.000000	1.505008	-0.173296	-1.275146	0.000000	0.000000	4.000000	39.000000	0.000000
3401.906333	0.241223	0.568173	0.099003	75.044975	-62.178909	-56.685398	3.020526	0.000000	-3.984523	0.000000	0.000000	0.000000	1.505008	-0.173296	-1.275146	0.000000	0.000000	4.000000	39.000000	0.000000
3401.909666	0.245817	0.567529	0.094464	75.269615	-59.903671	-53.366894	2.870163	0.000000	-4.094162	0.000000	0.000000	0.000000	1.378192	-0.193111	-1.361533	0.000000	0.000000	4.000000	39.000000	0.000000
3401.912999	0.245817	0.567529	0.094464	75.269615	-59.903671	-53.366894	2.870163	0.000000	-4.094162	0.000000	0.000000	0.000000	1.378192	-0.193111	-1.361533	0.000000	0.000000	4.000000	39.000000	0.000000
3401.916333	0.245817	0.567529	0.094464	75.269615	-59.903671	-53.366894	2.870163	0.000000	-4.094162	0.000000	0.000000	0.000000	1.378192	-0.193111	-1.361533	0.000000	0.000000	4.000000	39.000000	0.000000
3401.919666	0.249940	0.566891	0.089691	75.486717	-57.807930	-49.828476	2.718529	0.000000	-4.196379	0.000000	0.000000	0.000000	1.236856	-0.191300	-1.431895	0.000000	0.000000	4.000000	39.000000	0.000000
3401.922999	0.249940	0.566891	0.089691	75.486717	-57.807930	-49.828476	2.718529	0.000000	-4.196379	0.000000	0.000000	0.000000	1.236856	-0.191300	-1.431895	0.000000	0.000000	4.000000	39.000000	0.000000
3401.926333	0.249940	0.566891	0.089691	75.486717	-57.807930	-49.828476	2.718529	0.000000	-4.196379	0.000000	0.000000	0.000000	1.236856	-0.191300	-1.431895	0.000000	0.000000	4.000000	39.000000	0.000000
3401.929666	0.253559	0.566291	0.084698	75.647003	-55.886898	-45.979374	2.566739	0.000000	-4.290903	0.000000	0.000000	0.000000	1.085889	-0.180090	-1.497931	0.000000	0.000000	4.000000	39.000000	0.000000
3401.932999	0.253559	0.566291	0.084698	75.647003	-55.886898	-45.979374	2.566739	0.000000	-4.290903	0.000000	0.000000	0.000000	1.085889	-0.180090	-1.497931	0.000000	0.000000	4.000000	39.000000	0.000000
3401.936333	0.253559	0.566291	0.084698	75.647003	-55.886898	-45.979374	2.566739	0.000000	-4.290903	0.000000	0.000000	0.000000	1.085889	-0.180090	-1.497931	0.000000	0.000000	4.000000	39.000000	0.000000
3401.939666	0.256562	0.565739	0.079521	75.732224	-54.132080	-42.351547	2.414855	0.000000	-4.378181	0.000000	0.000000	0.000000	0.900807	-0.165607	-1.552961	0.000000	0.000000	4.000000	39.000000	0.000000
3401.942999	0.256562	0.565739	0.079521	75.732224	-54.132080	-42.351547	2.414855	0.000000	-4.378181	0.000000	0.000000	0.000000	0.900807	-0.165607	-1.552961	0.000000	0.000000	4.000000	39.000000	0.000000
3401.946333	0.256562	0.565739	0.079521	75.732224	-54.132080	-42.351547	2.414855	0.000000	-4.378181	0.000000	0.000000	0.000000	0.900807	-0.165607	-1.552961	0.000000	0.000000	4.000000	39.000000	0.000000
3401.949666	0.258930	0.565252	0.074195	75.790741	-52.386505	-39.192841	2.264281	0.000000	-4.457918	0.000000	0.000000	0.000000	0.710372	-0.146162	-1.597877	0.000000	0.000000	4.000000	39.000000	0.000000
3401.952999	0.258930	0.565252	0.074195	75.790741	-52.386505	-39.192841	2.264281	0.000000	-4.457918	0.000000	0.000000	0.000000	0.710372	-0.146162	-1.597877	0.000000	0.000000	4.000000	39.000000	0.000000
3401.956333	0.258930	0.565252	0.074195	75.790741	-52.386505	-39.192841	2.264281	0.000000	-4.457918	0.000000	0.000000	0.000000	0.710372	-0.146162	-1.597877	0.000000	0.000000	4.000000	39.000000	0.000000
3401.959666	0.260694	0.564788	0.068783	75.847549	-50.280186	-36.639202	2.115082	0.000000	-4.530610	0.000000	0.000000	0.000000	0.529383	-0.139159	-1.623660	0.000000	0.000000	4.000000	39.000000	0.000000
3401.962999	0.260694	0.564788	0.068783	75.847549	-50.280186	-36.639202	2.115082	0.000000	-4.530610	0.000000	0.000000	0.000000	0.529383	-0.139159	-1.623660	0.000000	0.000000	4.000000	39.000000	0.000000
3401.966333	0.260694	0.564788	0.068783	75.847549	-50.280186	-36.639202	2.115082	0.000000	-4.530610	0.000000	0.000000	0.000000	0.529383	-0.139159	-1.623660	0.000000	0.000000	4.000000	39.000000	0.000000
3401.969666	0.261946	0.564326	0.063336	75.886345	-47.513454	-34.341419	1.967518	0.000000	-4.596616	0.000000	0.000000	0.000000	0.375609	-0.138452	-1.634104	0.000000	0.000000	4.000000	39.000000	0.000000
3401.972999	0.261946	0.564326	0.063336	75.886345	-47.513454	-34.341419	1.967518	0.000000	-4.596616	0.000000	0.000000	0.000000	0.375609	-0.138452	-1.634104	0.000000	0.000000	4.000000	39.000000	0.000000
3401.976333	0.261946	0.564326	0.063336	75.886345	-47.513454	-34.341419	1.967518	0.000000	-4.596616	0.000000	0.000000	0.000000	0.375609	-0.138452	-1.634104	0.000000	0.000000	4.000000	39.000000	0.000000
3401.979666	0.262706	0.563878	0.057825	75.887039	-44.102112	-31.313921	1.821140	0.000000	-4.656549	0.000000	0.000000	0.000000	0.227931	-0.134634	-1.653408	0.000000	0.000000	4.000000	39.000000	0.000000
3401.982999	0.262706	0.563878	0.057825	75.887039	-44.102112	-31.313921	1.821140	0.000000	-4.656549	0.000000	0.000000	0.000000	0.227931	-0.134634	-1.653408	0.000000	0.000000	4.000000	39.000000	0.000000
3401.986333	0.262706	0.563878	0.057825	75.887039	-44.102112	-31.313921	1.821140	0.000000	-4.656549	0.000000	0.000000	0.000000	0.227931	-0.134634	-1.653408	0.000000	0.000000	4.000000	39.000000	0.000000
3401.989666	0.263040	0.563395	0.052249	75.828369	-40.302559	-27.482279	1.674368	0.000000	-4.711315	0.000000	0.000000	0.000000	0.100073	-0.144677	-1.672603	0.000000	0.000000	4.000000	39.000000	0.000000
3401.992999	0.263040	0.563395	0.052249	75.828369	-40.302559	-27.482279	1.674368	0.000000	-4.711315	0.000000	0.000000	0.000000	0.100073	-0.144677	-1.672603	0.000000	0.000000	4.000000	39.000000	0.000000
3401.996333	0.263040	0.563395	0.052249	75.828369	-40.302559	-27.482279	1.674368	0.000000	-4.711315	0.000000	0.000000	0.000000	0.100073	-0.144677	-1.672603	0.000000	0.000000	4.000000	39.000000	0.000000
3401.999666	0.262914	0.563005	0.046713	75.662102	-36.499454	-23.363724	1.525907	0.000000	-4.761471	0.000000	0.000000	0.000000	-0.037638	-0.117223	-1.660754	0.000000	0.000000	4.000000	39.000000	0.000000
3402.002999	0.262914	0.563005	0.046713	75.662102	-36.499454	-23.363724	1.525907	0.000000	-4.761471	0.000000	0.000000	0.000000	-0.037638	-0.117223	-1.660754	0.000000	0.000000	4.000000	39.000000	0.000000
3402.006333	0.262914	0.563005	0.046713	75.662102	-36.499454	-23.363724	1.525907	0.000000	-4.761471	0.000000	0.000000	0.000000	-0.037638	-0.117223	-1.660754	0.000000	0.000000	4.000000	39.000000	0.000000
3402.009666	0.262281	0.562713	0.041222	75.376938	-33.016022	-19.849756	1.378146	0.000000	-4.806320	0.000000	0.000000	0.000000	-0.190033	-0.087443	-1.647353	0.000000	0.000000	4.000000	39.000000	0.000000
3402.012999	0.262281	0.562713	0.041222	75.376938	-33.016022	-19.849756	1.378146	0.000000	-4.806320	0.000000	0.000000	0.000000	-0.190033	-0.087443	-1.647353	0.000000	0.000000	4.000000	39.000000	0.000000
3402.016333	0.262281	0.562713	0.041222	75.376938	-33.016022	-19.849756	1.378146	0.000000	-4.806320	0.000000	0.000000	0.000000	-0.190033	-0.087443	-1.647353	0.000000	0.000000	4.000000	39.000000	0.000000
3402.019666	0.260955	0.562497	0.035859	75.033295	-29.933605	-17.179411	1.230996	0.000000	-4.846096	0.000000	0.000000	0.000000	-0.397896	-0.064731	-1.609116	0.000000	0.000000	4.000000	39.000000	0.000000
3402.022999	0.260955	0.562497	0.035859	75.033295	-29.933605	-17.179411	1.230996	0.000000	-4.846096	0.000000	0.000000	0.000000	-0.397896	-0.064731	-1.609116	0.000000	0.000000	4.000000	39.000000	0.000000
3402.026333	0.260955	0.562497	0.035859	75.033295	-29.933605	-17.179411	1.230996	0.000000	-4.846096	0.000000	0.000000	0.000000	-0.397896	-0.064731	-1.609116	0.000000	0.000000	4.000000	39.000000	0.000000
3402.029666	0.258946	0.562304	0.030607	74.712311	-27.189686	-14.815174	1.087278	0.000000	-4.880351	0.000000	0.000000	0.000000	-0.602444	-0.058137	-1.575414	0.000000	0.000000	4.000000	39.000000	0.000000
3402.032999	0.258946	0.562304	0.030607	74.712311	-27.189686	-14.815174	1.087278	0.000000	-4.880351	0.000000	0.000000	0.000000	-0.602444	-0.058137	-1.575414	0.000000	0.000000	4.000000	39.000000	0.000000
3402.036333	0.258946	0.562304	0.030607	74.712311	-27.189686	-14.815174	1.087278	0.000000	-4.880351	0.000000	0.000000	0.000000	-0.602444	-0.058137	-1.575414	0.000000	0.000000	4.000000	39.000000	0.000000
3402.039666	0.256410	0.562128	0.025386	74.498032	-24.608122	-12.442505	0.945445	0.000000	-4.909800	0.000000	0.000000	0.000000	-0.760924	-0.052665	-1.566223	0.000000	0.000000	4.000000	39.000000	0.000000
3402.042999	0.256410	0.562128	0.025386	74.498032	-24.608122	-12.442505	0.945445	0.000000	-4.909800	0.000000	0.000000	0.000000	-0.760924	-0.052665	-1.566223	0.000000	0.000000	4.000000	39.000000	0.000000
3402.046333	0.256410	0.562128	0.025386	74.498032	-24.608122	-12.442505	0.945445	0.000000	-4.909800	0.000000	0.000000	0.000000	-0.760924	-0.052665	-1.566223	0.000000	0.000000	4.000000	39.000000	0.000000
3402.049666	0.253419	0.561897	0.020194	74.399033	-22.126474	-9.994244	0.801053	0.000000	-4.935414	0.000000	0.000000	0.000000	-0.897450	-0.069365	-1.557855	0.000000	0.000000	4.000000	39.000000	0.000000
3402.052999	0.253419	0.561897	0.020194	74.399033	-22.126474	-9.994244	0.801053	0.000000	-4.935414	0.000000	0.000000	0.000000	-0.897450	-0.069365	-1.557855	0.000000	0.000000	4.000000	39.000000	0.000000
3402.056333	0.253419	0.561897	0.020194	74.399033	-22.126474	-9.994244	0.801053	0.000000	-4.935414	0.000000	0.000000	0.000000	-0.897450	-0.069365	-1.557855	0.000000	0.000000	4.000000	39.000000	0.000000
3402.059666	0.250125	0.561627	0.014963	74.368088	-19.782064	-7.551641	0.652493	0.000000	-4.957242	0.000000	0.000000	0.000000	-0.987987	-0.080972	-1.569067	0.000000	0.000000	4.000000	39.000000	0.000000
3402.062999	0.250125	0.561627	0.014963	74.368088	-19.782064	-7.551641	0.652493	0.000000	-4.957242	0.000000	0.000000	0.000000	-0.987987	-0.080972	-1.569067	0.000000	0.000000	4.000000	39.000000	0.000000
3402.066333	0.250125	0.561627	0.014963	74.368088	-19.782064	-7.551641	0.652493	0.000000	-4.957242	0.000000	0.000000	0.000000	-0.987987	-0.080972	-1.569067	0.000000	0.000000	4.000000	39.000000	0.000000
3402.069666	0.246574	0.561332	0.009759	74.348480	-17.597980	-5.212226	0.495906	0.000000	-4.975347	0.000000	0.000000	0.000000	-1.065339	-0.088445	-1.561228	0.000000	0.000000	4.000000	39.000000	0.000000
3402.072999	0.246574	0.561332	0.009759	74.348480	-17.597980	-5.212226	0.495906	0.000000	-4.975347	0.000000	0.000000	0.000000	-1.065339	-0.088445	-1.561228	0.000000	0.000000	4.000000	39.000000	0.000000
3402.076333	0.246574	0.561332	0.009759	74.348480	-17.597980	-5.212226	0.495906	0.000000	-4.975347	0.000000	0.000000	0.000000	-1.065339	-0.088445	-1.561228	0.000000	0.000000	4.000000	39.000000	0.000000
3402.079666	0.242818	0.560942	0.004661	74.300972	-15.609723	-3.062592	0.332177	0.000000	-4.988953	0.000000	0.000000	0.000000	-1.126911	-0.117118	-1.529403	0.000000	0.000000	4.000000	39.000000	0.000000
3402.082999	0.242818	0.560942	0.004661	74.300972	-15.609723	-3.062592	0.332177	0.000000	-4.988953	0.000000	0.000000	0.000000	-1.126911	-0.117118	-1.529403	0.000000	0.000000	4.000000	39.000000	0.000000
3402.086333	0.242818	0.560942	0.004661	74.300972	-15.609723	-3.062592	0.332177	0.000000	-4.988953	0.000000	0.000000	0.000000	-1.126911	-0.117118	-1.529403	0.000000	0.000000	4.000000	39.000000	0.000000
3402.089666	0.238871	0.560559	-0.000268	74.149605	-13.855654	-1.231734	0.163103	0.000000	-4.997339	0.000000	0.000000	0.000000	-1.183926	-0.114839	-1.478775	0.000000	0.000000	4.000000	39.000000	0.000000
3402.092999	0.238871	0.560559	-0.000268	74.149605	-13.855654	-1.231734	0.163103	0.000000	-4.997339	0.000000	0.000000	0.000000	-1.183926	-0.114839	-1.478775	0.000000	0.000000	4.000000	39.000000	0.000000
3402.096333	0.238871	0.560559	-0.000268	74.149605	-13.855654	-1.231734	0.163103	0.000000	-4.997339	0.000000	0.000000	0.000000	-1.183926	-0.114839	-1.478775	0.000000	0.000000	4.000000	39.000000	0.000000
3402.099666	0.234566	0.560240	-0.004953	73.861778	-12.294626	0.309678	-0.009648	0.000000	-4.999991	0.000000	0.000000	0.000000	-1.291502	-0.095824	-1.405598	0.000000	0.000000	4.000000	39.000000	0.000000
3402.102999	0.234566	0.560240	-0.004953	73.861778	-12.294626	0.309678	-0.009648	0.000000	-4.999991	0.000000	0.000000	0.000000	-1.291502	-0.095824	-1.405598	0.000000	0.000000	4.000000	39.000000	0.000000
3402.106333	0.234566	0.560240	-0.004953	73.861778	-12.294626	0.309678	-0.009648	0.000000	-4.999991	0.000000	0.000000	0.000000	-1.291502	-0.095824	-1.405598	0.000000	0.000000	4.000000	39.000000	0.000000
3402.109666	0.229844	0.559964	-0.009387	73.500175	-10.831441	1.744388	-0.183922	0.000000	-4.996616	0.000000	0.000000	0.000000	-1.416596	-0.082651	-1.330034	0.000000	0.000000	4.000000	39.000000	0.000000
3402.112999	0.229844	0.559964	-0.009387	73.500175	-10.831441	1.744388	-0.183922	0.000000	-4.996616	0.000000	0.000000	0.000000	-1.416596	-0.082651	-1.330034	0.000000	0.000000	4.000000	39.000000	0.000000
3402.116333	0.229844	0.559964	-0.009387	73.500175	-10.831441	1.744388	-0.183922	0.000000	-4.996616	0.000000	0.000000	0.000000	-1.416596	-0.082651	-1.330034	0.000000	0.000000	4.000000	39.000000	0.000000
3402.119666	0.224767	0.559695	-0.013644	73.124313	-9.415620	3.199344	-0.360521	0.000000	-4.986985	0.000000	0.000000	0.000000	-1.523163	-0.080588	-1.277265	0.000000	0.000000	4.000000	39.000000	0.000000
3402.122999	0.224767	0.559695	-0.013644	73.124313	-9.415620	3.199344	-0.360521	0.000000	-4.986985	0.000000	0.000000	0.000000	-1.523163	-0.080588	-1.277265	0.000000	0.000000	4.000000	39.000000	0.000000
3402.126333	0.224767	0.559695	-0.013644	73.124313	-9.415620	3.199344	-0.360521	0.000000	-4.986985	0.000000	0.000000	0.000000	-1.523163	-0.080588	-1.277265	0.000000	0.000000	4.000000	39.000000	0.000000
3402.129666	0.219410	0.559433	-0.017769	72.776688	-7.970354	4.814332	-0.543550	0.000000	-4.970368	0.000000	0.000000	0.000000	-1.607276	-0.078713	-1.237552	0.000000	0.000000	4.000000	39.000000	0.000000
3402.132999	0.219410	0.559433	-0.017769	72.776688	-7.970354	4.814332	-0.543550	0.000000	-4.970368	0.000000	0.000000	0.000000	-1.607276	-0.078713	-1.237552	0.000000	0.000000	4.000000	39.000000	0.000000
3402.136333	0.219410	0.559433	-0.017769	72.776688	-7.970354	4.814332	-0.543550	0.000000	-4.970368	0.000000	0.000000	0.000000	-1.607276	-0.078713	-1.237552	0.000000	0.000000	4.000000	39.000000	0.000000
3402.139666	0.213779	0.559106	-0.021779	72.432541	-6.509724	6.539588	-0.735951	0.000000	-4.945541	0.000000	0.000000	0.000000	-1.689219	-0.098254	-1.202809	0.000000	0.000000	4.000000	39.000000	0.000000
3402.142999	0.213779	0.559106	-0.021779	72.432541	-6.509724	6.539588	-0.735951	0.000000	-4.945541	0.000000	0.000000	0.000000	-1.689219	-0.098254	-1.202809	0.000000	0.000000	4.000000	39.000000	0.000000
3402.146333	0.213779	0.559106	-0.021779	72.432541	-6.509724	6.539588	-0.735951	0.000000	-4.945541	0.000000	0.000000	0.000000	-1.689219	-0.098254	-1.202809	0.000000	0.000000	4.000000	39.000000	0.000000
3402.149666	0.208031	0.558749	-0.025643	72.027946	-4.952816	8.406472	-0.940003	0.000000	-4.910845	0.000000	0.000000	0.000000	-1.724396	-0.106819	-1.159203	0.000000	0.000000	4.000000	39.000000	0.000000
3402.152999	0.208031	0.558749	-0.025643	72.027946	-4.952816	8.406472	-0.940003	0.000000	-4.910845	0.000000	0.000000	0.000000	-1.724396	-0.106819	-1.159203	0.000000	0.000000	4.000000	39.000000	0.000000
3402.156333	0.208031	0.558749	-0.025643	72.027946	-4.952816	8.406472	-0.940003	0.000000	-4.910845	0.000000	0.000000	0.000000	-1.724396	-0.106819	-1.159203	0.000000	0.000000	4.000000	39.000000	0.000000
3402.159666	0.202184	0.558332	-0.029341	71.532707	-3.308514	10.381416	-1.154745	0.000000	-4.864829	0.000000	0.000000	0.000000	-1.754186	-0.125112	-1.109348	0.000000	0.000000	4.000000	39.000000	0.000000
3402.162999	0.202184	0.558332	-0.029341	71.532707	-3.308514	10.381416	-1.154745	0.000000	-4.864829	0.000000	0.000000	0.000000	-1.754186	-0.125112	-1.109348	0.000000	0.000000	4.000000	39.000000	0.000000
3402.166333	0.202184	0.558332	-0.029341	71.532707	-3.308514	10.381416	-1.154745	0.000000	-4.864829	0.000000	0.000000	0.000000	-1.754186	-0.125112	-1.109348	0.000000	0.000000	4.000000	39.000000	0.000000
3402.169666	0.196279	0.557850	-0.032797	70.948219	-1.692095	12.322796	-1.379925	0.000000	-4.805810	0.000000	0.000000	0.000000	-1.771444	-0.144613	-1.036843	0.000000	0.000000	4.000000	39.000000	0.000000
3402.172999	0.196279	0.557850	-0.032797	70.948219	-1.692095	12.322796	-1.379925	0.000000	-4.805810	0.000000	0.000000	0.000000	-1.771444	-0.144613	-1.036843	0.000000	0.000000	4.000000	39.000000	0.000000
3402.176333	0.196279	0.557850	-0.032797	70.948219	-1.692095	12.322796	-1.379925	0.000000	-4.805810	0.000000	0.000000	0.000000	-1.771444	-0.144613	-1.036843	0.000000	0.000000	4.000000	39.000000	0.000000
3402.179666	0.190256	0.557333	-0.035992	70.311584	-0.205970	14.156993	-1.612247	0.000000	-4.732934	0.000000	0.000000	0.000000	-1.806680	-0.155133	-0.958695	0.000000	0.000000	4.000000	39.000000	0.000000
3402.182999	0.190256	0.557333	-0.035992	70.311584	-0.205970	14.156993	-1.612247	0.000000	-4.732934	0.000000	0.000000	0.000000	-1.806680	-0.155133	-0.958695	0.000000	0.000000	4.000000	39.000000	0.000000
3402.186333	0.190256	0.557333	-0.035992	70.311584	-0.205970	14.156993	-1.612247	0.000000	-4.732934	0.000000	0.000000	0.000000	-1.806680	-0.155133	-0.958695	0.000000	0.000000	4.000000	39.000000	0.000000
3402.189666	0.184146	0.556862	-0.038820	69.634712	1.129202	15.869737	-1.799623	0.000000	-4.512825	0.000000	0.000000	0.000000	-1.833103	-0.141260	-0.848157	0.000000	0.000000	4.000000	39.000000	0.000000
3402.192999	0.184146	0.556862	-0.038820	69.634712	1.129202	15.869737	-1.799623	0.000000	-4.512825	0.000000	0.000000	0.000000	-1.833103	-0.141260	-0.848157	0.000000	0.000000	4.000000	39.000000	0.000000
3402.196333	0.184146	0.556862	-0.038820	69.634712	1.129202	15.869737	-1.799623	0.000000	-4.512825	0.000000	0.000000	0.000000	-1.833103	-0.141260	-0.848157	0.000000	0.000000	4.000000	39.000000	0.000000
3402.199666	0.177863	0.556474	-0.041207	68.938477	2.255696	17.332661	-1.940983	0.000000	-4.207307	0.000000	0.000000	0.000000	-1.884930	-0.116433	-0.716107	0.000000	0.000000	4.000000	39.000000	0.000000
3402.202999	0.177863	0.556474	-0.041207	68.938477	2.255696	17.332661	-1.940983	0.000000	-4.207307	0.000000	0.000000	0.000000	-1.884930	-0.116433	-0.716107	0.000000	0.000000	4.000000	39.000000	0.000000
3402.206333	0.177863	0.556474	-0.041207	68.938477	2.255696	17.332661	-1.940983	0.000000	-4.207307	0.000000	0.000000	0.000000	-1.884930	-0.116433	-0.716107	0.000000	0.000000	4.000000	39.000000	0.000000
3402.209666	0.171407	0.556222	-0.043103	68.233574	3.211963	18.245199	-2.060334	0.000000	-3.893152	0.000000	0.000000	0.000000	-1.936801	-0.075777	-0.568755	0.000000	0.000000	4.000000	39.000000	0.000000
3402.212999	0.171407	0.556222	-0.043103	68.233574	3.211963	18.245199	-2.060334	0.000000	-3.893152	0.000000	0.000000	0.000000	-1.936801	-0.075777	-0.568755	0.000000	0.000000	4.000000	39.000000	0.000000
3402.216333	0.171407	0.556222	-0.043103	68.233574	3.211963	18.245199	-2.060334	0.000000	-3.893152	0.000000	0.000000	0.000000	-1.936801	-0.075777	-0.568755	0.000000	0.000000	4.000000	39.000000	0.000000
3402.219666	0.164940	0.556075	-0.044551	67.530075	4.056936	18.603487	-2.155127	0.000000	-3.570352	0.000000	0.000000	0.000000	-1.940071	-0.044124	-0.434514	0.000000	0.000000	4.000000	39.000000	0.000000
3402.222999	0.164940	0.556075	-0.044551	67.530075	4.056936	18.603487	-2.155127	0.000000	-3.570352	0.000000	0.000000	0.000000	-1.940071	-0.044124	-0.434514	0.000000	0.000000	4.000000	39.000000	0.000000
3402.226333	0.164940	0.556075	-0.044551	67.530075	4.056936	18.603487	-2.155127	0.000000	-3.570352	0.000000	0.000000	0.000000	-1.940071	-0.044124	-0.434514	0.000000	0.000000	4.000000	39.000000	0.000000
3402.229666	0.158578	0.556028	-0.045576	66.880882	4.961027	18.754604	-2.227545	0.000000	-3.247007	0.000000	0.000000	0.000000	-1.908790	-0.013890	-0.307384	0.000000	0.000000	4.000000	39.000000	0.000000
3402.232999	0.158578	0.556028	-0.045576	66.880882	4.961027	18.754604	-2.227545	0.000000	-3.247007	0.000000	0.000000	0.000000	-1.908790	-0.013890	-0.307384	0.000000	0.000000	4.000000	39.000000	0.000000
3402.236333	0.158578	0.556028	-0.045576	66.880882	4.961027	18.754604	-2.227545	0.000000	-3.247007	0.000000	0.000000	0.000000	-1.908790	-0.013890	-0.307384	0.000000	0.000000	4.000000	39.000000	0.000000
3402.239666	0.152483	0.556062	-0.046232	66.281548	5.973509	18.787113	-2.278776	0.000000	-2.928875	0.000000	0.000000	0.000000	-1.828492	0.010075	-0.196901	0.000000	0.000000	4.000000	39.000000	0.000000
3402.242999	0.152483	0.556062	-0.046232	66.281548	5.973509	18.787113	-2.278776	0.000000	-2.928875	0.000000	0.000000	0.000000	-1.828492	0.010075	-0.196901	0.000000	0.000000	4.000000	39.000000	0.000000
3402.246333	0.152483	0.556062	-0.046232	66.281548	5.973509	18.787113	-2.278776	0.000000	-2.928875	0.000000	0.000000	0.000000	-1.828492	0.010075	-0.196901	0.000000	0.000000	4.000000	39.000000	0.000000
3402.249666	0.146738	0.556205	-0.046479	65.720695	7.017298	18.716255	-2.311593	0.000000	-2.624126	0.000000	0.000000	0.000000	-1.723378	0.042946	-0.074017	0.000000	0.000000	4.000000	39.000000	0.000000
3402.252999	0.146738	0.556205	-0.046479	65.720695	7.017298	18.716255	-2.311593	0.000000	-2.624126	0.000000	0.000000	0.000000	-1.723378	0.042946	-0.074017	0.000000	0.000000	4.000000	39.000000	0.000000
3402.256333	0.146738	0.556205	-0.046479	65.720695	7.017298	18.716255	-2.311593	0.000000	-2.624126	0.000000	0.000000	0.000000	-1.723378	0.042946	-0.074017	0.000000	0.000000	4.000000	39.000000	0.000000
3402.259666	0.141097	0.556451	-0.046268	65.357140	7.884856	18.685701	-2.323929	0.000000	-2.336897	0.000000	0.000000	0.000000	-1.692211	0.073823	0.063317	0.000000	0.000000	4.000000	39.000000	0.000000
3402.262999	0.141097	0.556451	-0.046268	65.357140	7.884856	18.685701	-2.323929	0.000000	-2.336897	0.000000	0.000000	0.000000	-1.692211	0.073823	0.063317	0.000000	0.000000	4.000000	39.000000	0.000000
3402.266333	0.141097	0.556451	-0.046268	65.357140	7.884856	18.685701	-2.323929	0.000000	-2.336897	0.000000	0.000000	0.000000	-1.692211	0.073823	0.063317	0.000000	0.000000	4.000000	39.000000	0.000000
3402.269666	0.135413	0.556626	-0.045792	65.626007	8.116659	18.327240	-2.313376	0.000000	-2.054862	0.000000	0.000000	0.000000	-1.705230	0.052431	0.142697	0.000000	0.000000	4.000000	39.000000	0.000000
3402.272999	0.135413	0.556626	-0.045792	65.626007	8.116659	18.327240	-2.313376	0.000000	-2.054862	0.000000	0.000000	0.000000	-1.705230	0.052431	0.142697	0.000000	0.000000	4.000000	39.000000	0.000000
3402.276333	0.135413	0.556626	-0.045792	65.626007	8.116659	18.327240	-2.313376	0.000000	-2.054862	0.000000	0.000000	0.000000	-1.705230	0.052431	0.142697	0.000000	0.000000	4.000000	39.000000	0.000000
3402.279666	0.129705	0.556879	-0.044957	66.130791	8.178124	17.798609	-2.289593	0.000000	-1.770656	0.000000	0.000000	0.000000	-1.712295	0.075973	0.250321	0.000000	0.000000	4.000000	39.000000	0.000000
3402.282999	0.129705	0.556879	-0.044957	66.130791	8.178124	17.798609	-2.289593	0.000000	-1.770656	0.000000	0.000000	0.000000	-1.712295	0.075973	0.250321	0.000000	0.000000	4.000000	39.000000	0.000000
3402.286333	0.129705	0.556879	-0.044957	66.130791	8.178124	17.798609	-2.289593	0.000000	-1.770656	0.000000	0.000000	0.000000	-1.712295	0.075973	0.250321	0.000000	0.000000	4.000000	39.000000	0.000000
3402.289666	0.124203	0.557182	-0.043808	66.624901	8.347685	17.159115	-2.247873	0.000000	-1.485274	0.000000	0.000000	0.000000	-1.650668	0.090816	0.344917	0.000000	0.000000	4.000000	39.000000	0.000000
3402.292999	0.124203	0.557182	-0.043808	66.624901	8.347685	17.159115	-2.247873	0.000000	-1.485274	0.000000	0.000000	0.000000	-1.650668	0.090816	0.344917	0.000000	0.000000	4.000000	39.000000	0.000000
3402.296333	0.124203	0.557182	-0.043808	66.624901	8.347685	17.159115	-2.247873	0.000000	-1.485274	0.000000	0.000000	0.000000	-1.650668	0.090816	0.344917	0.000000	0.000000	4.000000	39.000000	0.000000
3402.299666	0.118896	0.557576	-0.042322	67.056007	8.718879	16.600361	-2.190387	0.000000	-1.210163	0.000000	0.000000	0.000000	-1.592316	0.118191	0.445767	0.000000	0.000000	4.000000	39.000000	0.000000
3402.302999	0.118896	0.557576	-0.042322	67.056007	8.718879	16.600361	-2.190387	0.000000	-1.210163	0.000000	0.000000	0.000000	-1.592316	0.118191	0.445767	0.000000	0.000000	4.000000	39.000000	0.000000
3402.306333	0.118896	0.557576	-0.042322	67.056007	8.718879	16.600361	-2.190387	0.000000	-1.210163	0.000000	0.000000	0.000000	-1.592316	0.118191	0.445767	0.000000	0.000000	4.000000	39.000000	0.000000
3402.309666	0.113713	0.558012	-0.040535	67.416306	9.308632	16.225014	-2.116092	0.000000	-0.944777	0.000000	0.000000	0.000000	-1.554682	0.130860	0.536000	0.000000	0.000000	4.000000	39.000000	0.000000
3402.312999	0.113713	0.558012	-0.040535	67.416306	9.308632	16.225014	-2.116092	0.000000	-0.944777	0.000000	0.000000	0.000000	-1.554682	0.130860	0.536000	0.000000	0.000000	4.000000	39.000000	0.000000
3402.316333	0.113713	0.558012	-0.040535	67.416306	9.308632	16.225014	-2.116092	0.000000	-0.944777	0.000000	0.000000	0.000000	-1.554682	0.130860	0.536000	0.000000	0.000000	4.000000	39.000000	0.000000
3402.319666	0.108744	0.558511	-0.038381	67.685944	10.134315	16.692980	-2.026759	0.000000	-0.685663	0.000000	0.000000	0.000000	-1.490739	0.149711	0.646150	0.000000	0.000000	4.000000	39.000000	0.000000
3402.322999	0.108744	0.558511	-0.038381	67.685944	10.134315	16.692980	-2.026759	0.000000	-0.685663	0.000000	0.000000	0.000000	-1.490739	0.149711	0.646150	0.000000	0.000000	4.000000	39.000000	0.000000
3402.326333	0.108744	0.558511	-0.038381	67.685944	10.134315	16.692980	-2.026759	0.000000	-0.685663	0.000000	0.000000	0.000000	-1.490739	0.149711	0.646150	0.000000	0.000000	4.000000	39.000000	0.000000
3402.329666	0.103955	0.559050	-0.035843	67.872589	11.163918	18.032272	-1.919068	0.000000	-0.437206	0.000000	0.000000	0.000000	-1.436857	0.161580	0.761606	0.000000	0.000000	4.000000	39.000000	0.000000
3402.332999	0.103955	0.559050	-0.035843	67.872589	11.163918	18.032272	-1.919068	0.000000	-0.437206	0.000000	0.000000	0.000000	-1.436857	0.161580	0.761606	0.000000	0.000000	4.000000	39.000000	0.000000
3402.336333	0.103955	0.559050	-0.035843	67.872589	11.163918	18.032272	-1.919068	0.000000	-0.437206	0.000000	0.000000	0.000000	-1.436857	0.161580	0.761606	0.000000	0.000000	4.000000	39.000000	0.000000
3402.339666	0.099276	0.559601	-0.032963	67.991425	12.260695	19.406363	-1.792133	0.000000	-0.197730	0.000000	0.000000	0.000000	-1.403694	0.165348	0.863857	0.000000	0.000000	4.000000	39.000000	0.000000
3402.342999	0.099276	0.559601	-0.032963	67.991425	12.260695	19.406363	-1.792133	0.000000	-0.197730	0.000000	0.000000	0.000000	-1.403694	0.165348	0.863857	0.000000	0.000000	4.000000	39.000000	0.000000
3402.346333	0.099276	0.559601	-0.032963	67.991425	12.260695	19.406363	-1.792133	0.000000	-0.197730	0.000000	0.000000	0.000000	-1.403694	0.165348	0.863857	0.000000	0.000000	4.000000	39.000000	0.000000
3402.349666	0.094719	0.560156	-0.029720	68.152908	13.337348	20.210653	-1.648157	0.000000	0.036219	0.000000	0.000000	0.000000	-1.366857	0.166735	0.972795	0.000000	0.000000	4.000000	39.000000	0.000000
3402.352999	0.094719	0.560156	-0.029720	68.152908	13.337348	20.210653	-1.648157	0.000000	0.036219	0.000000	0.000000	0.000000	-1.366857	0.166735	0.972795	0.000000	0.000000	4.000000	39.000000	0.000000
3402.356333	0.094719	0.560156	-0.029720	68.152908	13.337348	20.210653	-1.648157	0.000000	0.036219	0.000000	0.000000	0.000000	-1.366857	0.166735	0.972795	0.000000	0.000000	4.000000	39.000000	0.000000
3402.359666	0.090301	0.560651	-0.026284	68.534332	14.365908	20.262609	-1.486025	0.000000	0.264028	0.000000	0.000000	0.000000	-1.325655	0.148452	1.030921	0.000000	0.000000	4.000000	39.000000	0.000000
3402.362999	0.090301	0.560651	-0.026284	68.534332	14.365908	20.262609	-1.486025	0.000000	0.264028	0.000000	0.000000	0.000000	-1.325655	0.148452	1.030921	0.000000	0.000000	4.000000	39.000000	0.000000
3402.366333	0.090301	0.560651	-0.026284	68.534332	14.365908	20.262609	-1.486025	0.000000	0.264028	0.000000	0.000000	0.000000	-1.325655	0.148452	1.030921	0.000000	0.000000	4.000000	39.000000	0.000000
3402.369666	0.086015	0.561161	-0.022532	69.100647	15.437071	19.868671	-1.314204	0.000000	0.484971	0.000000	0.000000	0.000000	-1.285636	0.152858	1.125503	0.000000	0.000000	4.000000	39.000000	0.000000
3402.372999	0.086015	0.561161	-0.022532	69.100647	15.437071	19.868671	-1.314204	0.000000	0.484971	0.000000	0.000000	0.000000	-1.285636	0.152858	1.125503	0.000000	0.000000	4.000000	39.000000	0.000000
3402.376333	0.086015	0.561161	-0.022532	69.100647	15.437071	19.868671	-1.314204	0.000000	0.484971	0.000000	0.000000	0.000000	-1.285636	0.152858	1.125503	0.000000	0.000000	4.000000	39.000000	0.000000
3402.379666	0.082004	0.561766	-0.018465	69.702057	16.667633	19.750725	-1.126620	0.000000	0.699244	0.000000	0.000000	0.000000	-1.203414	0.181502	1.220214	0.000000	0.000000	4.000000	39.000000	0.000000
3402.382999	0.082004	0.561766	-0.018465	69.702057	16.667633	19.750725	-1.126620	0.000000	0.699244	0.000000	0.000000	0.000000	-1.203414	0.181502	1.220214	0.000000	0.000000	4.000000	39.000000	0.000000
3402.386333	0.082004	0.561766	-0.018465	69.702057	16.667633	19.750725	-1.126620	0.000000	0.699244	0.000000	0.000000	0.000000	-1.203414	0.181502	1.220214	0.000000	0.000000	4.000000	39.000000	0.000000
3402.389666	0.078368	0.562416	-0.014083	70.262550	18.077227	20.479282	-0.923251	0.000000	0.899813	0.000000	0.000000	0.000000	-1.090735	0.195031	1.314489	0.000000	0.000000	4.000000	39.000000	0.000000
3402.392999	0.078368	0.562416	-0.014083	70.262550	18.077227	20.479282	-0.923251	0.000000	0.899813	0.000000	0.000000	0.000000	-1.090735	0.195031	1.314489	0.000000	0.000000	4.000000	39.000000	0.000000
3402.396333	0.078368	0.562416	-0.014083	70.262550	18.077227	20.479282	-0.923251	0.000000	0.899813	0.000000	0.000000	0.000000	-1.090735	0.195031	1.314489	0.000000	0.000000	4.000000	39.000000	0.000000
3402.399666	0.075163	0.563099	-0.009432	70.777893	19.630184	21.954874	-0.704170	0.000000	1.081602	0.000000	0.000000	0.000000	-0.961376	0.204875	1.395360	0.000000	0.000000	4.000000	39.000000	0.000000
3402.402999	0.075163	0.563099	-0.009432	70.777893	19.630184	21.954874	-0.704170	0.000000	1.081602	0.000000	0.000000	0.000000	-0.961376	0.204875	1.395360	0.000000	0.000000	4.000000	39.000000	0.000000
3402.406333	0.075163	0.563099	-0.009432	70.777893	19.630184	21.954874	-0.704170	0.000000	1.081602	0.000000	0.000000	0.000000	-0.961376	0.204875	1.395360	0.000000	0.000000	4.000000	39.000000	0.000000
3402.409666	0.072397	0.563829	-0.004487	71.270203	21.165987	23.447262	-0.471610	0.000000	1.241831	0.000000	0.000000	0.000000	-0.830041	0.219094	1.483689	0.000000	0.000000	4.000000	39.000000	0.000000
3402.412999	0.072397	0.563829	-0.004487	71.270203	21.165987	23.447262	-0.471610	0.000000	1.241831	0.000000	0.000000	0.000000	-0.830041	0.219094	1.483689	0.000000	0.000000	4.000000	39.000000	0.000000
3402.416333	0.072397	0.563829	-0.004487	71.270203	21.165987	23.447262	-0.471610	0.000000	1.241831	0.000000	0.000000	0.000000	-0.830041	0.219094	1.483689	0.000000	0.000000	4.000000	39.000000	0.000000
3402.419666	0.070080	0.564635	0.000662	71.780357	22.475056	24.545448	-0.224328	0.000000	1.380172	0.000000	0.000000	0.000000	-0.694906	0.241876	1.544424	0.000000	0.000000	4.000000	39.000000	0.000000
3402.422999	0.070080	0.564635	0.000662	71.780357	22.475056	24.545448	-0.224328	0.000000	1.380172	0.000000	0.000000	0.000000	-0.694906	0.241876	1.544424	0.000000	0.000000	4.000000	39.000000	0.000000
3402.426333	0.070080	0.564635	0.000662	71.780357	22.475056	24.545448	-0.224328	0.000000	1.380172	0.000000	0.000000	0.000000	-0.694906	0.241876	1.544424	0.000000	0.000000	4.000000	39.000000	0.000000
3402.429666	0.068184	0.565483	0.006052	72.348801	23.392563	24.876520	0.033076	0.000000	1.495989	0.000000	0.000000	0.000000	-0.568730	0.254291	1.617071	0.000000	0.000000	4.000000	39.000000	0.000000
3402.432999	0.068184	0.565483	0.006052	72.348801	23.392563	24.876520	0.033076	0.000000	1.495989	0.000000	0.000000	0.000000	-0.568730	0.254291	1.617071	0.000000	0.000000	4.000000	39.000000	0.000000
3402.436333	0.068184	0.565483	0.006052	72.348801	23.392563	24.876520	0.033076	0.000000	1.495989	0.000000	0.000000	0.000000	-0.568730	0.254291	1.617071	0.000000	0.000000	4.000000	39.000000	0.000000
3402.439666	0.066774	0.566351	0.011595	72.992615	24.047438	24.696177	0.302587	0.000000	1.590778	0.000000	0.000000	0.000000	-0.423215	0.260302	1.662914	0.000000	0.000000	4.000000	39.000000	0.000000
3402.442999	0.066774	0.566351	0.011595	72.992615	24.047438	24.696177	0.302587	0.000000	1.590778	0.000000	0.000000	0.000000	-0.423215	0.260302	1.662914	0.000000	0.000000	4.000000	39.000000	0.000000
3402.446333	0.066774	0.566351	0.011595	72.992615	24.047438	24.696177	0.302587	0.000000	1.590778	0.000000	0.000000	0.000000	-0.423215	0.260302	1.662914	0.000000	0.000000	4.000000	39.000000	0.000000
3402.449666	0.065930	0.567236	0.017283	73.685287	24.753515	24.541512	0.579740	0.000000	1.661313	0.000000	0.000000	0.000000	-0.253082	0.265634	1.706416	0.000000	0.000000	4.000000	39.000000	0.000000
3402.452999	0.065930	0.567236	0.017283	73.685287	24.753515	24.541512	0.579740	0.000000	1.661313	0.000000	0.000000	0.000000	-0.253082	0.265634	1.706416	0.000000	0.000000	4.000000	39.000000	0.000000
3402.456333	0.065930	0.567236	0.017283	73.685287	24.753515	24.541512	0.579740	0.000000	1.661313	0.000000	0.000000	0.000000	-0.253082	0.265634	1.706416	0.000000	0.000000	4.000000	39.000000	0.000000
3402.459666	0.065710	0.568083	0.023058	74.432884	25.512369	24.480461	0.864142	0.000000	1.703494	0.000000	0.000000	0.000000	-0.065915	0.254193	1.732490	0.000000	0.000000	4.000000	39.000000	0.000000
3402.462999	0.065710	0.568083	0.023058	74.432884	25.512369	24.480461	0.864142	0.000000	1.703494	0.000000	0.000000	0.000000	-0.065915	0.254193	1.732490	0.000000	0.000000	4.000000	39.000000	0.000000
3402.466333	0.065710	0.568083	0.023058	74.432884	25.512369	24.480461	0.864142	0.000000	1.703494	0.000000	0.000000	0.000000	-0.065915	0.254193	1.732490	0.000000	0.000000	4.000000	39.000000	0.000000
3402.469666	0.065983	0.568906	0.028827	75.232277	26.187914	24.407221	1.152891	0.000000	1.714479	0.000000	0.000000	0.000000	0.081711	0.246817	1.730790	0.000000	0.000000	4.000000	39.000000	0.000000
3402.472999	0.065983	0.568906	0.028827	75.232277	26.187914	24.407221	1.152891	0.000000	1.714479	0.000000	0.000000	0.000000	0.081711	0.246817	1.730790	0.000000	0.000000	4.000000	39.000000	0.000000
3402.476333	0.065983	0.568906	0.028827	75.232277	26.187914	24.407221	1.152891	0.000000	1.714479	0.000000	0.000000	0.000000	0.081711	0.246817	1.730790	0.000000	0.000000	4.000000	39.000000	0.000000
3402.479666	0.066752	0.569748	0.034666	76.064796	26.572069	24.067417	1.441356	0.000000	1.700861	0.000000	0.000000	0.000000	0.230665	0.252649	1.751610	0.000000	0.000000	4.000000	39.000000	0.000000
3402.482999	0.066752	0.569748	0.034666	76.064796	26.572069	24.067417	1.441356	0.000000	1.700861	0.000000	0.000000	0.000000	0.230665	0.252649	1.751610	0.000000	0.000000	4.000000	39.000000	0.000000
3402.486333	0.066752	0.569748	0.034666	76.064796	26.572069	24.067417	1.441356	0.000000	1.700861	0.000000	0.000000	0.000000	0.230665	0.252649	1.751610	0.000000	0.000000	4.000000	39.000000	0.000000
3402.489666	0.067948	0.570554	0.040465	76.932503	26.426851	23.183220	1.733291	0.000000	1.662417	0.000000	0.000000	0.000000	0.358815	0.241757	1.739748	0.000000	0.000000	4.000000	39.000000	0.000000
3402.492999	0.067948	0.570554	0.040465	76.932503	26.426851	23.183220	1.733291	0.000000	1.662417	0.000000	0.000000	0.000000	0.358815	0.241757	1.739748	0.000000	0.000000	4.000000	39.000000	0.000000
3402.496333	0.067948	0.570554	0.040465	76.932503	26.426851	23.183220	1.733291	0.000000	1.662417	0.000000	0.000000	0.000000	0.358815	0.241757	1.739748	0.000000	0.000000	4.000000	39.000000	0.000000
3402.499666	0.069585	0.571350	0.046214	77.823219	25.474464	21.297024	2.023249	0.000000	1.602614	0.000000	0.000000	0.000000	0.491151	0.238825	1.724844	0.000000	0.000000	4.000000	39.000000	0.000000
3402.502999	0.069585	0.571350	0.046214	77.823219	25.474464	21.297024	2.023249	0.000000	1.602614	0.000000	0.000000	0.000000	0.491151	0.238825	1.724844	0.000000	0.000000	4.000000	39.000000	0.000000
3402.506333	0.069585	0.571350	0.046214	77.823219	25.474464	21.297024	2.023249	0.000000	1.602614	0.000000	0.000000	0.000000	0.491151	0.238825	1.724844	0.000000	0.000000	4.000000	39.000000	0.000000
3402.509666	0.071650	0.572146	0.051890	78.711929	23.521357	18.217535	2.310723	0.000000	1.520756	0.000000	0.000000	0.000000	0.619661	0.238697	1.702528	0.000000	0.000000	4.000000	39.000000	0.000000
3402.512999	0.071650	0.572146	0.051890	78.711929	23.521357	18.217535	2.310723	0.000000	1.520756	0.000000	0.000000	0.000000	0.619661	0.238697	1.702528	0.000000	0.000000	4.000000	39.000000	0.000000
3402.516333	0.071650	0.572146	0.051890	78.711929	23.521357	18.217535	2.310723	0.000000	1.520756	0.000000	0.000000	0.000000	0.619661	0.238697	1.702528	0.000000	0.000000	4.000000	39.000000	0.000000
3402.519666	0.074239	0.572915	0.057353	79.550705	20.503214	13.941688	2.594477	0.000000	1.417479	0.000000	0.000000	0.000000	0.776449	0.230730	1.638915	0.000000	0.000000	4.000000	39.000000	0.000000
3402.522999	0.074239	0.572915	0.057353	79.550705	20.503214	13.941688	2.594477	0.000000	1.417479	0.000000	0.000000	0.000000	0.776449	0.230730	1.638915	0.000000	0.000000	4.000000	39.000000	0.000000
3402.526333	0.074239	0.572915	0.057353	79.550705	20.503214	13.941688	2.594477	0.000000	1.417479	0.000000	0.000000	0.000000	0.776449	0.230730	1.638915	0.000000	0.000000	4.000000	39.000000	0.000000
3402.529666	0.077321	0.573667	0.062643	80.309288	16.347586	8.426085	2.867630	0.000000	1.288071	0.000000	0.000000	0.000000	0.924697	0.225738	1.587217	0.000000	0.000000	4.000000	39.000000	0.000000
3402.532999	0.077321	0.573667	0.062643	80.309288	16.347586	8.426085	2.867630	0.000000	1.288071	0.000000	0.000000	0.000000	0.924697	0.225738	1.587217	0.000000	0.000000	4.000000	39.000000	0.000000
3402.536333	0.077321	0.573667	0.062643	80.309288	16.347586	8.426085	2.867630	0.000000	1.288071	0.000000	0.000000	0.000000	0.924697	0.225738	1.587217	0.000000	0.000000	4.000000	39.000000	0.000000
3402.539666	0.080908	0.574385	0.067738	80.951065	10.933305	1.570406	3.132166	0.000000	1.133954	0.000000	0.000000	0.000000	1.076128	0.215336	1.528264	0.000000	0.000000	4.000000	39.000000	0.000000
3402.542999	0.080908	0.574385	0.067738	80.951065	10.933305	1.570406	3.132166	0.000000	1.133954	0.000000	0.000000	0.000000	1.076128	0.215336	1.528264	0.000000	0.000000	4.000000	39.000000	0.000000
3402.546333	0.080908	0.574385	0.067738	80.951065	10.933305	1.570406	3.132166	0.000000	1.133954	0.000000	0.000000	0.000000	1.076128	0.215336	1.528264	0.000000	0.000000	4.000000	39.000000	0.000000
3402.549666	0.085008	0.575079	0.072604	81.417297	4.293560	-6.441186	3.386877	0.000000	0.954600	0.000000	0.000000	0.000000	1.230108	0.208217	1.459884	0.000000	0.000000	4.000000	39.000000	0.000000
3402.552999	0.085008	0.575079	0.072604	81.417297	4.293560	-6.441186	3.386877	0.000000	0.954600	0.000000	0.000000	0.000000	1.230108	0.208217	1.459884	0.000000	0.000000	4.000000	39.000000	0.000000
3402.556333	0.085008	0.575079	0.072604	81.417297	4.293560	-6.441186	3.386877	0.000000	0.954600	0.000000	0.000000	0.000000	1.230108	0.208217	1.459884	0.000000	0.000000	4.000000	39.000000	0.000000
3402.559666	0.089538	0.575759	0.077287	81.659103	-3.207998	-14.875297	3.630191	0.000000	0.749582	0.000000	0.000000	0.000000	1.358801	0.203986	1.405039	0.000000	0.000000	4.000000	39.000000	0.000000
3402.562999	0.089538	0.575759	0.077287	81.659103	-3.207998	-14.875297	3.630191	0.000000	0.749582	0.000000	0.000000	0.000000	1.358801	0.203986	1.405039	0.000000	0.000000	4.000000	39.000000	0.000000
3402.566333	0.089538	0.575759	0.077287	81.659103	-3.207998	-14.875297	3.630191	0.000000	0.749582	0.000000	0.000000	0.000000	1.358801	0.203986	1.405039	0.000000	0.000000	4.000000	39.000000	0.000000
3402.569666	0.094366	0.576428	0.081741	81.651176	-11.010766	-23.038212	3.864364	0.000000	0.523115	0.000000	0.000000	0.000000	1.448344	0.200642	1.335994	0.000000	0.000000	4.000000	39.000000	0.000000
3402.572999	0.094366	0.576428	0.081741	81.651176	-11.010766	-23.038212	3.864364	0.000000	0.523115	0.000000	0.000000	0.000000	1.448344	0.200642	1.335994	0.000000	0.000000	4.000000	39.000000	0.000000
3402.576333	0.094366	0.576428	0.081741	81.651176	-11.010766	-23.038212	3.864364	0.000000	0.523115	0.000000	0.000000	0.000000	1.448344	0.200642	1.335994	0.000000	0.000000	4.000000	39.000000	0.000000
3402.579666	0.099631	0.577096	0.085972	81.415649	-18.480459	-30.612120	4.087030	0.000000	0.281724	0.000000	0.000000	0.000000	1.579530	0.200312	1.269483	0.000000	0.000000	4.000000	39.000000	0.000000
3402.582999	0.099631	0.577096	0.085972	81.415649	-18.480459	-30.612120	4.087030	0.000000	0.281724	0.000000	0.000000	0.000000	1.579530	0.200312	1.269483	0.000000	0.000000	4.000000	39.000000	0.000000
3402.586333	0.099631	0.577096	0.085972	81.415649	-18.480459	-30.612120	4.087030	0.000000	0.281724	0.000000	0.000000	0.000000	1.579530	0.200312	1.269483	0.000000	0.000000	4.000000	39.000000	0.000000
3402.589666	0.105326	0.577717	0.089903	81.002373	-25.075487	-37.407940	4.298610	0.000000	0.018469	0.000000	0.000000	0.000000	1.708593	0.186296	1.179161	0.000000	0.000000	4.000000	39.000000	0.000000
3402.592999	0.105326	0.577717	0.089903	81.002373	-25.075487	-37.407940	4.298610	0.000000	0.018469	0.000000	0.000000	0.000000	1.708593	0.186296	1.179161	0.000000	0.000000	4.000000	39.000000	0.000000
3402.596333	0.105326	0.577717	0.089903	81.002373	-25.075487	-37.407940	4.298610	0.000000	0.018469	0.000000	0.000000	0.000000	1.708593	0.186296	1.179161	0.000000	0.000000	4.000000	39.000000	0.000000
3402.599666	0.111377	0.578292	0.093538	80.470695	-30.502392	-43.259235	4.495137	0.000000	-0.266297	0.000000	0.000000	0.000000	1.815211	0.172530	1.090539	0.000000	0.000000	4.000000	39.000000	0.000000
3402.602999	0.111377	0.578292	0.093538	80.470695	-30.502392	-43.259235	4.495137	0.000000	-0.266297	0.000000	0.000000	0.000000	1.815211	0.172530	1.090539	0.000000	0.000000	4.000000	39.000000	0.000000
3402.606333	0.111377	0.578292	0.093538	80.470695	-30.502392	-43.259235	4.495137	0.000000	-0.266297	0.000000	0.000000	0.000000	1.815211	0.172530	1.090539	0.000000	0.000000	4.000000	39.000000	0.000000
3402.609666	0.117835	0.578771	0.096849	79.895256	-34.717850	-47.761322	4.676894	0.000000	-0.568832	0.000000	0.000000	0.000000	1.937379	0.143895	0.993413	0.000000	0.000000	4.000000	39.000000	0.000000
3402.612999	0.117835	0.578771	0.096849	79.895256	-34.717850	-47.761322	4.676894	0.000000	-0.568832	0.000000	0.000000	0.000000	1.937379	0.143895	0.993413	0.000000	0.000000	4.000000	39.000000	0.000000
3402.616333	0.117835	0.578771	0.096849	79.895256	-34.717850	-47.761322	4.676894	0.000000	-0.568832	0.000000	0.000000	0.000000	1.937379	0.143895	0.993413	0.000000	0.000000	4.000000	39.000000	0.000000
3402.619666	0.124658	0.579139	0.099759	79.344673	-37.831062	-50.715294	4.842463	0.000000	-0.891728	0.000000	0.000000	0.000000	2.046958	0.110398	0.872883	0.000000	0.000000	4.000000	39.000000	0.000000
3402.622999	0.124658	0.579139	0.099759	79.344673	-37.831062	-50.715294	4.842463	0.000000	-0.891728	0.000000	0.000000	0.000000	2.046958	0.110398	0.872883	0.000000	0.000000	4.000000	39.000000	0.000000
3402.626333	0.124658	0.579139	0.099759	79.344673	-37.831062	-50.715294	4.842463	0.000000	-0.891728	0.000000	0.000000	0.000000	2.046958	0.110398	0.872883	0.000000	0.000000	4.000000	39.000000	0.000000
3402.629666	0.131882	0.579424	0.102303	78.803864	-40.151299	-52.259151	4.853923	0.000000	-1.199762	0.000000	0.000000	0.000000	2.167295	0.085325	0.763253	0.000000	0.000000	4.000000	39.000000	0.000000
3402.632999	0.131882	0.579424	0.102303	78.803864	-40.151299	-52.259151	4.853923	0.000000	-1.199762	0.000000	0.000000	0.000000	2.167295	0.085325	0.763253	0.000000	0.000000	4.000000	39.000000	0.000000
3402.636333	0.131882	0.579424	0.102303	78.803864	-40.151299	-52.259151	4.853923	0.000000	-1.199762	0.000000	0.000000	0.000000	2.167295	0.085325	0.763253	0.000000	0.000000	4.000000	39.000000	0.000000
3402.639666	0.139297	0.579613	0.104544	78.236671	-42.021717	-52.741673	4.773562	0.000000	-1.487650	0.000000	0.000000	0.000000	2.224597	0.056849	0.672358	0.000000	0.000000	4.000000	39.000000	0.000000
3402.642999	0.139297	0.579613	0.104544	78.236671	-42.021717	-52.741673	4.773562	0.000000	-1.487650	0.000000	0.000000	0.000000	2.224597	0.056849	0.672358	0.000000	0.000000	4.000000	39.000000	0.000000
3402.646333	0.139297	0.579613	0.104544	78.236671	-42.021717	-52.741673	4.773562	0.000000	-1.487650	0.000000	0.000000	0.000000	2.224597	0.056849	0.672358	0.000000	0.000000	4.000000	39.000000	0.000000
3402.649666	0.146924	0.579740	0.106465	77.622810	-43.633003	-52.728649	4.680272	0.000000	-1.759279	0.000000	0.000000	0.000000	2.287998	0.037962	0.576186	0.000000	0.000000	4.000000	39.000000	0.000000
3402.652999	0.146924	0.579740	0.106465	77.622810	-43.633003	-52.728649	4.680272	0.000000	-1.759279	0.000000	0.000000	0.000000	2.287998	0.037962	0.576186	0.000000	0.000000	4.000000	39.000000	0.000000
3402.656333	0.146924	0.579740	0.106465	77.622810	-43.633003	-52.728649	4.680272	0.000000	-1.759279	0.000000	0.000000	0.000000	2.287998	0.037962	0.576186	0.000000	0.000000	4.000000	39.000000	0.000000
3402.659666	0.154659	0.579757	0.108017	76.963081	-45.092796	-52.772045	4.575315	0.000000	-2.016556	0.000000	0.000000	0.000000	2.320393	0.005035	0.465574	0.000000	0.000000	4.000000	39.000000	0.000000
3402.662999	0.154659	0.579757	0.108017	76.963081	-45.092796	-52.772045	4.575315	0.000000	-2.016556	0.000000	0.000000	0.000000	2.320393	0.005035	0.465574	0.000000	0.000000	4.000000	39.000000	0.000000
3402.666333	0.154659	0.579757	0.108017	76.963081	-45.092796	-52.772045	4.575315	0.000000	-2.016556	0.000000	0.000000	0.000000	2.320393	0.005035	0.465574	0.000000	0.000000	4.000000	39.000000	0.000000
3402.669666	0.162445	0.579652	0.109236	76.318321	-46.494781	-53.467396	4.461340	0.000000	-2.257530	0.000000	0.000000	0.000000	2.335941	-0.031373	0.365669	0.000000	0.000000	4.000000	39.000000	0.000000
3402.672999	0.162445	0.579652	0.109236	76.318321	-46.494781	-53.467396	4.461340	0.000000	-2.257530	0.000000	0.000000	0.000000	2.335941	-0.031373	0.365669	0.000000	0.000000	4.000000	39.000000	0.000000
3402.676333	0.162445	0.579652	0.109236	76.318321	-46.494781	-53.467396	4.461340	0.000000	-2.257530	0.000000	0.000000	0.000000	2.335941	-0.031373	0.365669	0.000000	0.000000	4.000000	39.000000	0.000000
3402.679666	0.170385	0.579391	0.109998	75.811836	-48.205158	-55.392525	4.340791	0.000000	-2.481437	0.000000	0.000000	0.000000	2.381805	-0.078177	0.228565	0.000000	0.000000	4.000000	39.000000	0.000000
3402.682999	0.170385	0.579391	0.109998	75.811836	-48.205158	-55.392525	4.340791	0.000000	-2.481437	0.000000	0.000000	0.000000	2.381805	-0.078177	0.228565	0.000000	0.000000	4.000000	39.000000	0.000000
3402.686333	0.170385	0.579391	0.109998	75.811836	-48.205158	-55.392525	4.340791	0.000000	-2.481437	0.000000	0.000000	0.000000	2.381805	-0.078177	0.228565	0.000000	0.000000	4.000000	39.000000	0.000000
3402.689666	0.178462	0.579006	0.110194	75.530579	-50.126198	-57.397312	4.211598	0.000000	-2.694891	0.000000	0.000000	0.000000	2.423331	-0.115759	0.059036	0.000000	0.000000	4.000000	39.000000	0.000000
3402.692999	0.178462	0.579006	0.110194	75.530579	-50.126198	-57.397312	4.211598	0.000000	-2.694891	0.000000	0.000000	0.000000	2.423331	-0.115759	0.059036	0.000000	0.000000	4.000000	39.000000	0.000000
3402.696333	0.178462	0.579006	0.110194	75.530579	-50.126198	-57.397312	4.211598	0.000000	-2.694891	0.000000	0.000000	0.000000	2.423331	-0.115759	0.059036	0.000000	0.000000	4.000000	39.000000	0.000000
3402.699666	0.186498	0.578512	0.109955	75.441330	-52.106838	-58.425331	4.072998	0.000000	-2.900120	0.000000	0.000000	0.000000	2.410569	-0.148201	-0.071774	0.000000	0.000000	4.000000	39.000000	0.000000
3402.702999	0.186498	0.578512	0.109955	75.441330	-52.106838	-58.425331	4.072998	0.000000	-2.900120	0.000000	0.000000	0.000000	2.410569	-0.148201	-0.071774	0.000000	0.000000	4.000000	39.000000	0.000000
3402.706333	0.186498	0.578512	0.109955	75.441330	-52.106838	-58.425331	4.072998	0.000000	-2.900120	0.000000	0.000000	0.000000	2.410569	-0.148201	-0.071774	0.000000	0.000000	4.000000	39.000000	0.000000
3402.709666	0.194400	0.577982	0.109235	75.415298	-54.107933	-58.814671	3.929781	0.000000	-3.091411	0.000000	0.000000	0.000000	2.370823	-0.158917	-0.215964	0.000000	0.000000	4.000000	39.000000	0.000000
3402.712999	0.194400	0.577982	0.109235	75.415298	-54.107933	-58.814671	3.929781	0.000000	-3.091411	0.000000	0.000000	0.000000	2.370823	-0.158917	-0.215964	0.000000	0.000000	4.000000	39.000000	0.000000
3402.716333	0.194400	0.577982	0.109235	75.415298	-54.107933	-58.814671	3.929781	0.000000	-3.091411	0.000000	0.000000	0.000000	2.370823	-0.158917	-0.215964	0.000000	0.000000	4.000000	39.000000	0.000000
3402.719666	0.202138	0.577373	0.108078	75.363991	-56.070892	-59.031147	3.783074	0.000000	-3.269305	0.000000	0.000000	0.000000	2.321293	-0.182525	-0.347021	0.000000	0.000000	4.000000	39.000000	0.000000
3402.722999	0.202138	0.577373	0.108078	75.363991	-56.070892	-59.031147	3.783074	0.000000	-3.269305	0.000000	0.000000	0.000000	2.321293	-0.182525	-0.347021	0.000000	0.000000	4.000000	39.000000	0.000000
3402.726333	0.202138	0.577373	0.108078	75.363991	-56.070892	-59.031147	3.783074	0.000000	-3.269305	0.000000	0.000000	0.000000	2.321293	-0.182525	-0.347021	0.000000	0.000000	4.000000	39.000000	0.000000
3402.729666	0.209447	0.576720	0.106478	75.235886	-57.999672	-59.277332	3.633995	0.000000	-3.434251	0.000000	0.000000	0.000000	2.192846	-0.196116	-0.480083	0.000000	0.000000	4.000000	39.000000	0.000000
3402.732999	0.209447	0.576720	0.106478	75.235886	-57.999672	-59.277332	3.633995	0.000000	-3.434251	0.000000	0.000000	0.000000	2.192846	-0.196116	-0.480083	0.000000	0.000000	4.000000	39.000000	0.000000
3402.736333	0.209447	0.576720	0.106478	75.235886	-57.999672	-59.277332	3.633995	0.000000	-3.434251	0.000000	0.000000	0.000000	2.192846	-0.196116	-0.480083	0.000000	0.000000	4.000000	39.000000	0.000000
3402.739666	0.216333	0.576036	0.104422	75.064568	-59.846958	-59.480476	3.486587	0.000000	-3.583813	0.000000	0.000000	0.000000	2.065678	-0.205162	-0.616968	0.000000	0.000000	4.000000	39.000000	0.000000
3402.742999	0.216333	0.576036	0.104422	75.064568	-59.846958	-59.480476	3.486587	0.000000	-3.583813	0.000000	0.000000	0.000000	2.065678	-0.205162	-0.616968	0.000000	0.000000	4.000000	39.000000	0.000000
3402.746333	0.216333	0.576036	0.104422	75.064568	-59.846958	-59.480476	3.486587	0.000000	-3.583813	0.000000	0.000000	0.000000	2.065678	-0.205162	-0.616968	0.000000	0.000000	4.000000	39.000000	0.000000
3402.749666	0.222844	0.575350	0.101853	74.927261	-61.650497	-59.978458	3.339907	0.000000	-3.720890	0.000000	0.000000	0.000000	1.953297	-0.205874	-0.770604	0.000000	0.000000	4.000000	39.000000	0.000000
3402.752999	0.222844	0.575350	0.101853	74.927261	-61.650497	-59.978458	3.339907	0.000000	-3.720890	0.000000	0.000000	0.000000	1.953297	-0.205874	-0.770604	0.000000	0.000000	4.000000	39.000000	0.000000
3402.756333	0.222844	0.575350	0.101853	74.927261	-61.650497	-59.978458	3.339907	0.000000	-3.720890	0.000000	0.000000	0.000000	1.953297	-0.205874	-0.770604	0.000000	0.000000	4.000000	39.000000	0.000000
3402.759666	0.229033	0.574637	0.098802	74.897469	-63.074429	-60.556396	3.191351	0.000000	-3.849061	0.000000	0.000000	0.000000	1.856851	-0.213800	-0.915173	0.000000	0.000000	4.000000	39.000000	0.000000
3402.762999	0.229033	0.574637	0.098802	74.897469	-63.074429	-60.556396	3.191351	0.000000	-3.849061	0.000000	0.000000	0.000000	1.856851	-0.213800	-0.915173	0.000000	0.000000	4.000000	39.000000	0.000000
3402.766333	0.229033	0.574637	0.098802	74.897469	-63.074429	-60.556396	3.191351	0.000000	-3.849061	0.000000	0.000000	0.000000	1.856851	-0.213800	-0.915173	0.000000	0.000000	4.000000	39.000000	0.000000
3402.769666	0.234841	0.573894	0.095464	74.931503	-62.582775	-59.255322	3.039768	0.000000	-3.969862	0.000000	0.000000	0.000000	1.742296	-0.222776	-1.001591	0.000000	0.000000	4.000000	39.000000	0.000000
3402.772999	0.234841	0.573894	0.095464	74.931503	-62.582775	-59.255322	3.039768	0.000000	-3.969862	0.000000	0.000000	0.000000	1.742296	-0.222776	-1.001591	0.000000	0.000000	4.000000	39.000000	0.000000
3402.776333	0.234841	0.573894	0.095464	74.931503	-62.582775	-59.255322	3.039768	0.000000	-3.969862	0.000000	0.000000	0.000000	1.742296	-0.222776	-1.001591	0.000000	0.000000	4.000000	39.000000	0.000000
3402.779666	0.240532	0.573171	0.091904	75.008301	-60.032383	-55.790127	2.889105	0.000000	-4.080818	0.000000	0.000000	0.000000	1.707390	-0.217119	-1.068020	0.000000	0.000000	4.000000	39.000000	0.000000
3402.782999	0.240532	0.573171	0.091904	75.008301	-60.032383	-55.790127	2.889105	0.000000	-4.080818	0.000000	0.000000	0.000000	1.707390	-0.217119	-1.068020	0.000000	0.000000	4.000000	39.000000	0.000000
3402.786333	0.240532	0.573171	0.091904	75.008301	-60.032383	-55.790127	2.889105	0.000000	-4.080818	0.000000	0.000000	0.000000	1.707390	-0.217119	-1.068020	0.000000	0.000000	4.000000	39.000000	0.000000
3402.789666	0.245961	0.572432	0.088091	75.079964	-56.629509	-51.485966	2.736603	0.000000	-4.184615	0.000000	0.000000	0.000000	1.628658	-0.221689	-1.143862	0.000000	0.000000	4.000000	39.000000	0.000000
3402.792999	0.245961	0.572432	0.088091	75.079964	-56.629509	-51.485966	2.736603	0.000000	-4.184615	0.000000	0.000000	0.000000	1.628658	-0.221689	-1.143862	0.000000	0.000000	4.000000	39.000000	0.000000
3402.796333	0.245961	0.572432	0.088091	75.079964	-56.629509	-51.485966	2.736603	0.000000	-4.184615	0.000000	0.000000	0.000000	1.628658	-0.221689	-1.143862	0.000000	0.000000	4.000000	39.000000	0.000000
3402.799666	0.250848	0.571750	0.084184	75.089226	-53.120136	-47.062489	2.583555	0.000000	-4.280799	0.000000	0.000000	0.000000	1.466138	-0.204505	-1.171997	0.000000	0.000000	4.000000	39.000000	0.000000
3402.802999	0.250848	0.571750	0.084184	75.089226	-53.120136	-47.062489	2.583555	0.000000	-4.280799	0.000000	0.000000	0.000000	1.466138	-0.204505	-1.171997	0.000000	0.000000	4.000000	39.000000	0.000000
3402.806333	0.250848	0.571750	0.084184	75.089226	-53.120136	-47.062489	2.583555	0.000000	-4.280799	0.000000	0.000000	0.000000	1.466138	-0.204505	-1.171997	0.000000	0.000000	4.000000	39.000000	0.000000
3402.809666	0.255239	0.571105	0.080159	75.007446	-49.760002	-42.316429	2.436603	0.000000	-4.366116	0.000000	0.000000	0.000000	1.317185	-0.193447	-1.207582	0.000000	0.000000	4.000000	39.000000	0.000000
3402.812999	0.255239	0.571105	0.080159	75.007446	-49.760002	-42.316429	2.436603	0.000000	-4.366116	0.000000	0.000000	0.000000	1.317185	-0.193447	-1.207582	0.000000	0.000000	4.000000	39.000000	0.000000
3402.816333	0.255239	0.571105	0.080159	75.007446	-49.760002	-42.316429	2.436603	0.000000	-4.366116	0.000000	0.000000	0.000000	1.317185	-0.193447	-1.207582	0.000000	0.000000	4.000000	39.000000	0.000000
3402.819666	0.258958	0.570470	0.076052	74.878586	-46.735264	-37.386749	2.294016	0.000000	-4.442690	0.000000	0.000000	0.000000	1.115773	-0.190637	-1.231957	0.000000	0.000000	4.000000	39.000000	0.000000
3402.822999	0.258958	0.570470	0.076052	74.878586	-46.735264	-37.386749	2.294016	0.000000	-4.442690	0.000000	0.000000	0.000000	1.115773	-0.190637	-1.231957	0.000000	0.000000	4.000000	39.000000	0.000000
3402.826333	0.258958	0.570470	0.076052	74.878586	-46.735264	-37.386749	2.294016	0.000000	-4.442690	0.000000	0.000000	0.000000	1.115773	-0.190637	-1.231957	0.000000	0.000000	4.000000	39.000000	0.000000
3402.829666	0.262039	0.569784	0.071810	74.776543	-44.094952	-32.906063	2.157943	0.000000	-4.510353	0.000000	0.000000	0.000000	0.924079	-0.205759	-1.272595	0.000000	0.000000	4.000000	39.000000	0.000000
3402.832999	0.262039	0.569784	0.071810	74.776543	-44.094952	-32.906063	2.157943	0.000000	-4.510353	0.000000	0.000000	0.000000	0.924079	-0.205759	-1.272595	0.000000	0.000000	4.000000	39.000000	0.000000
3402.836333	0.262039	0.569784	0.071810	74.776543	-44.094952	-32.906063	2.157943	0.000000	-4.510353	0.000000	0.000000	0.000000	0.924079	-0.205759	-1.272595	0.000000	0.000000	4.000000	39.000000	0.000000
3402.839666	0.264638	0.569040	0.067321	74.746605	-41.733658	-29.311275	2.025820	0.000000	-4.571220	0.000000	0.000000	0.000000	0.779979	-0.223112	-1.346940	0.000000	0.000000	4.000000	39.000000	0.000000
3402.842999	0.264638	0.569040	0.067321	74.746605	-41.733658	-29.311275	2.025820	0.000000	-4.571220	0.000000	0.000000	0.000000	0.779979	-0.223112	-1.346940	0.000000	0.000000	4.000000	39.000000	0.000000
3402.846333	0.264638	0.569040	0.067321	74.746605	-41.733658	-29.311275	2.025820	0.000000	-4.571220	0.000000	0.000000	0.000000	0.779979	-0.223112	-1.346940	0.000000	0.000000	4.000000	39.000000	0.000000
3402.849666	0.266801	0.568270	0.062557	74.736481	-39.682369	-27.239187	1.892404	0.000000	-4.628045	0.000000	0.000000	0.000000	0.648808	-0.231103	-1.429189	0.000000	0.000000	4.000000	39.000000	0.000000
3402.852999	0.266801	0.568270	0.062557	74.736481	-39.682369	-27.239187	1.892404	0.000000	-4.628045	0.000000	0.000000	0.000000	0.648808	-0.231103	-1.429189	0.000000	0.000000	4.000000	39.000000	0.000000
3402.856333	0.266801	0.568270	0.062557	74.736481	-39.682369	-27.239187	1.892404	0.000000	-4.628045	0.000000	0.000000	0.000000	0.648808	-0.231103	-1.429189	0.000000	0.000000	4.000000	39.000000	0.000000
3402.859666	0.268571	0.567498	0.057556	74.738197	-37.924026	-25.977570	1.755769	0.000000	-4.681589	0.000000	0.000000	0.000000	0.531015	-0.231578	-1.500299	0.000000	0.000000	4.000000	39.000000	0.000000
3402.862999	0.268571	0.567498	0.057556	74.738197	-37.924026	-25.977570	1.755769	0.000000	-4.681589	0.000000	0.000000	0.000000	0.531015	-0.231578	-1.500299	0.000000	0.000000	4.000000	39.000000	0.000000
3402.866333	0.268571	0.567498	0.057556	74.738197	-37.924026	-25.977570	1.755769	0.000000	-4.681589	0.000000	0.000000	0.000000	0.531015	-0.231578	-1.500299	0.000000	0.000000	4.000000	39.000000	0.000000
3402.869666	0.269932	0.566737	0.052412	74.717972	-36.393806	-24.488884	1.615586	0.000000	-4.731795	0.000000	0.000000	0.000000	0.408298	-0.228292	-1.543215	0.000000	0.000000	4.000000	39.000000	0.000000
3402.872999	0.269932	0.566737	0.052412	74.717972	-36.393806	-24.488884	1.615586	0.000000	-4.731795	0.000000	0.000000	0.000000	0.408298	-0.228292	-1.543215	0.000000	0.000000	4.000000	39.000000	0.000000
3402.876333	0.269932	0.566737	0.052412	74.717972	-36.393806	-24.488884	1.615586	0.000000	-4.731795	0.000000	0.000000	0.000000	0.408298	-0.228292	-1.543215	0.000000	0.000000	4.000000	39.000000	0.000000
3402.879666	0.270756	0.566107	0.047347	74.580658	-35.008892	-22.677599	1.473632	0.000000	-4.777908	0.000000	0.000000	0.000000	0.247104	-0.188837	-1.519491	0.000000	0.000000	4.000000	39.000000	0.000000
3402.882999	0.270756	0.566107	0.047347	74.580658	-35.008892	-22.677599	1.473632	0.000000	-4.777908	0.000000	0.000000	0.000000	0.247104	-0.188837	-1.519491	0.000000	0.000000	4.000000	39.000000	0.000000
3402.886333	0.270756	0.566107	0.047347	74.580658	-35.008892	-22.677599	1.473632	0.000000	-4.777908	0.000000	0.000000	0.000000	0.247104	-0.188837	-1.519491	0.000000	0.000000	4.000000	39.000000	0.000000
3402.889666	0.270991	0.565539	0.042478	74.322899	-33.511280	-20.837467	1.335976	0.000000	-4.818212	0.000000	0.000000	0.000000	0.070588	-0.170536	-1.460573	0.000000	0.000000	4.000000	39.000000	0.000000
3402.892999	0.270991	0.565539	0.042478	74.322899	-33.511280	-20.837467	1.335976	0.000000	-4.818212	0.000000	0.000000	0.000000	0.070588	-0.170536	-1.460573	0.000000	0.000000	4.000000	39.000000	0.000000
3402.896333	0.270991	0.565539	0.042478	74.322899	-33.511280	-20.837467	1.335976	0.000000	-4.818212	0.000000	0.000000	0.000000	0.070588	-0.170536	-1.460573	0.000000	0.000000	4.000000	39.000000	0.000000
3402.899666	0.270657	0.565022	0.037761	74.014679	-31.723436	-18.995039	1.205471	0.000000	-4.852509	0.000000	0.000000	0.000000	-0.100368	-0.154981	-1.415219	0.000000	0.000000	4.000000	39.000000	0.000000
3402.902999	0.270657	0.565022	0.037761	74.014679	-31.723436	-18.995039	1.205471	0.000000	-4.852509	0.000000	0.000000	0.000000	-0.100368	-0.154981	-1.415219	0.000000	0.000000	4.000000	39.000000	0.000000
3402.906333	0.270657	0.565022	0.037761	74.014679	-31.723436	-18.995039	1.205471	0.000000	-4.852509	0.000000	0.000000	0.000000	-0.100368	-0.154981	-1.415219	0.000000	0.000000	4.000000	39.000000	0.000000
3402.909666	0.269794	0.564404	0.033028	73.802132	-29.747702	-17.027822	1.080206	0.000000	-4.881921	0.000000	0.000000	0.000000	-0.258655	-0.185635	-1.419724	0.000000	0.000000	4.000000	39.000000	0.000000
3402.912999	0.269794	0.564404	0.033028	73.802132	-29.747702	-17.027822	1.080206	0.000000	-4.881921	0.000000	0.000000	0.000000	-0.258655	-0.185635	-1.419724	0.000000	0.000000	4.000000	39.000000	0.000000
3402.916333	0.269794	0.564404	0.033028	73.802132	-29.747702	-17.027822	1.080206	0.000000	-4.881921	0.000000	0.000000	0.000000	-0.258655	-0.185635	-1.419724	0.000000	0.000000	4.000000	39.000000	0.000000
3402.919666	0.268598	0.563762	0.028179	73.764320	-27.543539	-14.917641	0.954699	0.000000	-4.908009	0.000000	0.000000	0.000000	-0.358805	-0.192416	-1.454815	0.000000	0.000000	4.000000	39.000000	0.000000
3402.922999	0.268598	0.563762	0.028179	73.764320	-27.543539	-14.917641	0.954699	0.000000	-4.908009	0.000000	0.000000	0.000000	-0.358805	-0.192416	-1.454815	0.000000	0.000000	4.000000	39.000000	0.000000
3402.926333	0.268598	0.563762	0.028179	73.764320	-27.543539	-14.917641	0.954699	0.000000	-4.908009	0.000000	0.000000	0.000000	-0.358805	-0.192416	-1.454815	0.000000	0.000000	4.000000	39.000000	0.000000
3402.929666	0.267066	0.563048	0.023200	73.776230	-25.202890	-12.725080	0.824245	0.000000	-4.931594	0.000000	0.000000	0.000000	-0.459793	-0.214356	-1.493707	0.000000	0.000000	4.000000	39.000000	0.000000
3402.932999	0.267066	0.563048	0.023200	73.776230	-25.202890	-12.725080	0.824245	0.000000	-4.931594	0.000000	0.000000	0.000000	-0.459793	-0.214356	-1.493707	0.000000	0.000000	4.000000	39.000000	0.000000
3402.936333	0.267066	0.563048	0.023200	73.776230	-25.202890	-12.725080	0.824245	0.000000	-4.931594	0.000000	0.000000	0.000000	-0.459793	-0.214356	-1.493707	0.000000	0.000000	4.000000	39.000000	0.000000
3402.939666	0.265216	0.562211	0.018065	73.755836	-22.696413	-10.336766	0.687731	0.000000	-4.952477	0.000000	0.000000	0.000000	-0.554919	-0.251031	-1.540533	0.000000	0.000000	4.000000	39.000000	0.000000
3402.942999	0.265216	0.562211	0.018065	73.755836	-22.696413	-10.336766	0.687731	0.000000	-4.952477	0.000000	0.000000	0.000000	-0.554919	-0.251031	-1.540533	0.000000	0.000000	4.000000	39.000000	0.000000
3402.946333	0.265216	0.562211	0.018065	73.755836	-22.696413	-10.336766	0.687731	0.000000	-4.952477	0.000000	0.000000	0.000000	-0.554919	-0.251031	-1.540533	0.000000	0.000000	4.000000	39.000000	0.000000
3402.949666	0.263086	0.561275	0.012884	73.667328	-20.095873	-7.834178	0.543459	0.000000	-4.970378	0.000000	0.000000	0.000000	-0.638962	-0.280713	-1.554342	0.000000	0.000000	4.000000	39.000000	0.000000
3402.952999	0.263086	0.561275	0.012884	73.667328	-20.095873	-7.834178	0.543459	0.000000	-4.970378	0.000000	0.000000	0.000000	-0.638962	-0.280713	-1.554342	0.000000	0.000000	4.000000	39.000000	0.000000
3402.956333	0.263086	0.561275	0.012884	73.667328	-20.095873	-7.834178	0.543459	0.000000	-4.970378	0.000000	0.000000	0.000000	-0.638962	-0.280713	-1.554342	0.000000	0.000000	4.000000	39.000000	0.000000
3402.959666	0.260636	0.560242	0.007677	73.458916	-17.513838	-5.328913	0.393764	0.000000	-4.984470	0.000000	0.000000	0.000000	-0.735056	-0.310046	-1.562057	0.000000	0.000000	4.000000	39.000000	0.000000
3402.962999	0.260636	0.560242	0.007677	73.458916	-17.513838	-5.328913	0.393764	0.000000	-4.984470	0.000000	0.000000	0.000000	-0.735056	-0.310046	-1.562057	0.000000	0.000000	4.000000	39.000000	0.000000
3402.966333	0.260636	0.560242	0.007677	73.458916	-17.513838	-5.328913	0.393764	0.000000	-4.984470	0.000000	0.000000	0.000000	-0.735056	-0.310046	-1.562057	0.000000	0.000000	4.000000	39.000000	0.000000
3402.969666	0.257826	0.559203	0.002562	73.127357	-15.000172	-2.765603	0.238674	0.000000	-4.994300	0.000000	0.000000	0.000000	-0.843087	-0.311591	-1.534461	0.000000	0.000000	4.000000	39.000000	0.000000
3402.972999	0.257826	0.559203	0.002562	73.127357	-15.000172	-2.765603	0.238674	0.000000	-4.994300	0.000000	0.000000	0.000000	-0.843087	-0.311591	-1.534461	0.000000	0.000000	4.000000	39.000000	0.000000
3402.976333	0.257826	0.559203	0.002562	73.127357	-15.000172	-2.765603	0.238674	0.000000	-4.994300	0.000000	0.000000	0.000000	-0.843087	-0.311591	-1.534461	0.000000	0.000000	4.000000	39.000000	0.000000
3402.979666	0.254629	0.558288	-0.002381	72.669533	-12.618619	-0.346284	0.081148	0.000000	-4.999341	0.000000	0.000000	0.000000	-0.959122	-0.274556	-1.482688	0.000000	0.000000	4.000000	39.000000	0.000000
3402.982999	0.254629	0.558288	-0.002381	72.669533	-12.618619	-0.346284	0.081148	0.000000	-4.999341	0.000000	0.000000	0.000000	-0.959122	-0.274556	-1.482688	0.000000	0.000000	4.000000	39.000000	0.000000
3402.986333	0.254629	0.558288	-0.002381	72.669533	-12.618619	-0.346284	0.081148	0.000000	-4.999341	0.000000	0.000000	0.000000	-0.959122	-0.274556	-1.482688	0.000000	0.000000	4.000000	39.000000	0.000000
3402.989666	0.251030	0.557446	-0.007155	72.137062	-10.437854	2.298091	-0.076966	0.000000	-4.999408	0.000000	0.000000	0.000000	-1.079471	-0.252617	-1.432410	0.000000	0.000000	4.000000	39.000000	0.000000
3402.992999	0.251030	0.557446	-0.007155	72.137062	-10.437854	2.298091	-0.076966	0.000000	-4.999408	0.000000	0.000000	0.000000	-1.079471	-0.252617	-1.432410	0.000000	0.000000	4.000000	39.000000	0.000000
3402.996333	0.251030	0.557446	-0.007155	72.137062	-10.437854	2.298091	-0.076966	0.000000	-4.999408	0.000000	0.000000	0.000000	-1.079471	-0.252617	-1.432410	0.000000	0.000000	4.000000	39.000000	0.000000
3402.999666	0.247014	0.556656	-0.011774	71.572578	-8.535943	4.838664	-0.236614	0.000000	-4.994398	0.000000	0.000000	0.000000	-1.204845	-0.236872	-1.385773	0.000000	0.000000	4.000000	39.000000	0.000000
3403.002999	0.247014	0.556656	-0.011774	71.572578	-8.535943	4.838664	-0.236614	0.000000	-4.994398	0.000000	0.000000	0.000000	-1.204845	-0.236872	-1.385773	0.000000	0.000000	4.000000	39.000000	0.000000
3403.006333	0.247014	0.556656	-0.011774	71.572578	-8.535943	4.838664	-0.236614	0.000000	-4.994398	0.000000	0.000000	0.000000	-1.204845	-0.236872	-1.385773	0.000000	0.000000	4.000000	39.000000	0.000000
3403.009666	0.242671	0.555871	-0.016306	70.994011	-6.859413	6.833885	-0.399175	0.000000	-4.984041	0.000000	0.000000	0.000000	-1.302925	-0.235471	-1.359361	0.000000	0.000000	4.000000	39.000000	0.000000
3403.012999	0.242671	0.555871	-0.016306	70.994011	-6.859413	6.833885	-0.399175	0.000000	-4.984041	0.000000	0.000000	0.000000	-1.302925	-0.235471	-1.359361	0.000000	0.000000	4.000000	39.000000	0.000000
3403.016333	0.242671	0.555871	-0.016306	70.994011	-6.859413	6.833885	-0.399175	0.000000	-4.984041	0.000000	0.000000	0.000000	-1.302925	-0.235471	-1.359361	0.000000	0.000000	4.000000	39.000000	0.000000
3403.019666	0.238073	0.555087	-0.020646	70.428078	-5.361179	8.119182	-0.567746	0.000000	-4.967662	0.000000	0.000000	0.000000	-1.379532	-0.235373	-1.302174	0.000000	0.000000	4.000000	39.000000	0.000000
3403.022999	0.238073	0.555087	-0.020646	70.428078	-5.361179	8.119182	-0.567746	0.000000	-4.967662	0.000000	0.000000	0.000000	-1.379532	-0.235373	-1.302174	0.000000	0.000000	4.000000	39.000000	0.000000
3403.026333	0.238073	0.555087	-0.020646	70.428078	-5.361179	8.119182	-0.567746	0.000000	-4.967662	0.000000	0.000000	0.000000	-1.379532	-0.235373	-1.302174	0.000000	0.000000	4.000000	39.000000	0.000000
3403.029666	0.233212	0.554268	-0.024835	69.871826	-3.993611	9.189878	-0.739437	0.000000	-4.945021	0.000000	0.000000	0.000000	-1.458312	-0.245599	-1.256766	0.000000	0.000000	4.000000	39.000000	0.000000
3403.032999	0.233212	0.554268	-0.024835	69.871826	-3.993611	9.189878	-0.739437	0.000000	-4.945021	0.000000	0.000000	0.000000	-1.458312	-0.245599	-1.256766	0.000000	0.000000	4.000000	39.000000	0.000000
3403.036333	0.233212	0.554268	-0.024835	69.871826	-3.993611	9.189878	-0.739437	0.000000	-4.945021	0.000000	0.000000	0.000000	-1.458312	-0.245599	-1.256766	0.000000	0.000000	4.000000	39.000000	0.000000
3403.039666	0.228195	0.553449	-0.028748	69.308083	-2.759692	10.137206	-0.916391	0.000000	-4.915306	0.000000	0.000000	0.000000	-1.504930	-0.245671	-1.173717	0.000000	0.000000	4.000000	39.000000	0.000000
3403.042999	0.228195	0.553449	-0.028748	69.308083	-2.759692	10.137206	-0.916391	0.000000	-4.915306	0.000000	0.000000	0.000000	-1.504930	-0.245671	-1.173717	0.000000	0.000000	4.000000	39.000000	0.000000
3403.046333	0.228195	0.553449	-0.028748	69.308083	-2.759692	10.137206	-0.916391	0.000000	-4.915306	0.000000	0.000000	0.000000	-1.504930	-0.245671	-1.173717	0.000000	0.000000	4.000000	39.000000	0.000000
3403.049666	0.223047	0.552666	-0.032357	68.718361	-1.656764	10.945735	-1.094081	0.000000	-4.878830	0.000000	0.000000	0.000000	-1.544385	-0.234831	-1.082681	0.000000	0.000000	4.000000	39.000000	0.000000
3403.052999	0.223047	0.552666	-0.032357	68.718361	-1.656764	10.945735	-1.094081	0.000000	-4.878830	0.000000	0.000000	0.000000	-1.544385	-0.234831	-1.082681	0.000000	0.000000	4.000000	39.000000	0.000000
3403.056333	0.223047	0.552666	-0.032357	68.718361	-1.656764	10.945735	-1.094081	0.000000	-4.878830	0.000000	0.000000	0.000000	-1.544385	-0.234831	-1.082681	0.000000	0.000000	4.000000	39.000000	0.000000
3403.059666	0.217724	0.551912	-0.035615	68.100777	-0.757141	11.502269	-1.271582	0.000000	-4.835606	0.000000	0.000000	0.000000	-1.596904	-0.226240	-0.977512	0.000000	0.000000	4.000000	39.000000	0.000000
3403.062999	0.217724	0.551912	-0.035615	68.100777	-0.757141	11.502269	-1.271582	0.000000	-4.835606	0.000000	0.000000	0.000000	-1.596904	-0.226240	-0.977512	0.000000	0.000000	4.000000	39.000000	0.000000
3403.066333	0.217724	0.551912	-0.035615	68.100777	-0.757141	11.502269	-1.271582	0.000000	-4.835606	0.000000	0.000000	0.000000	-1.596904	-0.226240	-0.977512	0.000000	0.000000	4.000000	39.000000	0.000000
3403.069666	0.212139	0.551223	-0.038515	67.473640	-0.045036	11.865829	-1.447846	0.000000	-4.785785	0.000000	0.000000	0.000000	-1.675477	-0.206914	-0.869922	0.000000	0.000000	4.000000	39.000000	0.000000
3403.072999	0.212139	0.551223	-0.038515	67.473640	-0.045036	11.865829	-1.447846	0.000000	-4.785785	0.000000	0.000000	0.000000	-1.675477	-0.206914	-0.869922	0.000000	0.000000	4.000000	39.000000	0.000000
3403.076333	0.212139	0.551223	-0.038515	67.473640	-0.045036	11.865829	-1.447846	0.000000	-4.785785	0.000000	0.000000	0.000000	-1.675477	-0.206914	-0.869922	0.000000	0.000000	4.000000	39.000000	0.000000
3403.079666	0.206353	0.550640	-0.041006	66.865036	0.548700	12.174408	-1.624155	0.000000	-4.728860	0.000000	0.000000	0.000000	-1.735793	-0.174801	-0.747316	0.000000	0.000000	4.000000	39.000000	0.000000
3403.082999	0.206353	0.550640	-0.041006	66.865036	0.548700	12.174408	-1.624155	0.000000	-4.728860	0.000000	0.000000	0.000000	-1.735793	-0.174801	-0.747316	0.000000	0.000000	4.000000	39.000000	0.000000
3403.086333	0.206353	0.550640	-0.041006	66.865036	0.548700	12.174408	-1.624155	0.000000	-4.728860	0.000000	0.000000	0.000000	-1.735793	-0.174801	-0.747316	0.000000	0.000000	4.000000	39.000000	0.000000
3403.089666	0.200337	0.550097	-0.043163	66.318863	1.124362	12.651817	-1.798748	0.000000	-4.665245	0.000000	0.000000	0.000000	-1.805019	-0.162864	-0.647200	0.000000	0.000000	4.000000	39.000000	0.000000
3403.092999	0.200337	0.550097	-0.043163	66.318863	1.124362	12.651817	-1.798748	0.000000	-4.665245	0.000000	0.000000	0.000000	-1.805019	-0.162864	-0.647200	0.000000	0.000000	4.000000	39.000000	0.000000
3403.096333	0.200337	0.550097	-0.043163	66.318863	1.124362	12.651817	-1.798748	0.000000	-4.665245	0.000000	0.000000	0.000000	-1.805019	-0.162864	-0.647200	0.000000	0.000000	4.000000	39.000000	0.000000
3403.099666	0.194187	0.549620	-0.045048	65.892365	1.835738	13.657608	-1.975855	0.000000	-4.593038	0.000000	0.000000	0.000000	-1.844901	-0.143153	-0.565494	0.000000	0.000000	4.000000	39.000000	0.000000
3403.102999	0.194187	0.549620	-0.045048	65.892365	1.835738	13.657608	-1.975855	0.000000	-4.593038	0.000000	0.000000	0.000000	-1.844901	-0.143153	-0.565494	0.000000	0.000000	4.000000	39.000000	0.000000
3403.106333	0.194187	0.549620	-0.045048	65.892365	1.835738	13.657608	-1.975855	0.000000	-4.593038	0.000000	0.000000	0.000000	-1.844901	-0.143153	-0.565494	0.000000	0.000000	4.000000	39.000000	0.000000
3403.109666	0.188013	0.549192	-0.046738	65.564110	2.631416	14.926871	-2.157369	0.000000	-4.510627	0.000000	0.000000	0.000000	-1.852146	-0.128260	-0.506914	0.000000	0.000000	4.000000	39.000000	0.000000
3403.112999	0.188013	0.549192	-0.046738	65.564110	2.631416	14.926871	-2.157369	0.000000	-4.510627	0.000000	0.000000	0.000000	-1.852146	-0.128260	-0.506914	0.000000	0.000000	4.000000	39.000000	0.000000
3403.116333	0.188013	0.549192	-0.046738	65.564110	2.631416	14.926871	-2.157369	0.000000	-4.510627	0.000000	0.000000	0.000000	-1.852146	-0.128260	-0.506914	0.000000	0.000000	4.000000	39.000000	0.000000
3403.119666	0.181985	0.548808	-0.048213	65.259781	3.389537	15.641533	-2.336898	0.000000	-4.400655	0.000000	0.000000	0.000000	-1.808331	-0.115316	-0.442422	0.000000	0.000000	4.000000	39.000000	0.000000
3403.122999	0.181985	0.548808	-0.048213	65.259781	3.389537	15.641533	-2.336898	0.000000	-4.400655	0.000000	0.000000	0.000000	-1.808331	-0.115316	-0.442422	0.000000	0.000000	4.000000	39.000000	0.000000
3403.126333	0.181985	0.548808	-0.048213	65.259781	3.389537	15.641533	-2.336898	0.000000	-4.400655	0.000000	0.000000	0.000000	-1.808331	-0.115316	-0.442422	0.000000	0.000000	4.000000	39.000000	0.000000
3403.129666	0.176078	0.548527	-0.049351	64.964729	4.094377	15.880738	-2.410635	0.000000	-4.099266	0.000000	0.000000	0.000000	-1.772195	-0.084411	-0.341471	0.000000	0.000000	4.000000	39.000000	0.000000
3403.132999	0.176078	0.548527	-0.049351	64.964729	4.094377	15.880738	-2.410635	0.000000	-4.099266	0.000000	0.000000	0.000000	-1.772195	-0.084411	-0.341471	0.000000	0.000000	4.000000	39.000000	0.000000
3403.136333	0.176078	0.548527	-0.049351	64.964729	4.094377	15.880738	-2.410635	0.000000	-4.099266	0.000000	0.000000	0.000000	-1.772195	-0.084411	-0.341471	0.000000	0.000000	4.000000	39.000000	0.000000
3403.139666	0.170308	0.548292	-0.050194	64.665062	4.733102	15.826218	-2.467547	0.000000	-3.803900	0.000000	0.000000	0.000000	-1.731089	-0.070232	-0.252904	0.000000	0.000000	4.000000	39.000000	0.000000
3403.142999	0.170308	0.548292	-0.050194	64.665062	4.733102	15.826218	-2.467547	0.000000	-3.803900	0.000000	0.000000	0.000000	-1.731089	-0.070232	-0.252904	0.000000	0.000000	4.000000	39.000000	0.000000
3403.146333	0.170308	0.548292	-0.050194	64.665062	4.733102	15.826218	-2.467547	0.000000	-3.803900	0.000000	0.000000	0.000000	-1.731089	-0.070232	-0.252904	0.000000	0.000000	4.000000	39.000000	0.000000
3403.149666	0.164648	0.548118	-0.050612	64.366951	5.276038	15.577004	-2.509698	0.000000	-3.515386	0.000000	0.000000	0.000000	-1.697933	-0.052417	-0.125317	0.000000	0.000000	4.000000	39.000000	0.000000
3403.152999	0.164648	0.548118	-0.050612	64.366951	5.276038	15.577004	-2.509698	0.000000	-3.515386	0.000000	0.000000	0.000000	-1.697933	-0.052417	-0.125317	0.000000	0.000000	4.000000	39.000000	0.000000
3403.156333	0.164648	0.548118	-0.050612	64.366951	5.276038	15.577004	-2.509698	0.000000	-3.515386	0.000000	0.000000	0.000000	-1.697933	-0.052417	-0.125317	0.000000	0.000000	4.000000	39.000000	0.000000
3403.159666	0.159101	0.547979	-0.050672	64.064926	5.715010	15.257265	-2.530584	0.000000	-3.232397	0.000000	0.000000	0.000000	-1.663985	-0.041498	-0.018097	0.000000	0.000000	4.000000	39.000000	0.000000
3403.162999	0.159101	0.547979	-0.050672	64.064926	5.715010	15.257265	-2.530584	0.000000	-3.232397	0.000000	0.000000	0.000000	-1.663985	-0.041498	-0.018097	0.000000	0.000000	4.000000	39.000000	0.000000
3403.166333	0.159101	0.547979	-0.050672	64.064926	5.715010	15.257265	-2.530584	0.000000	-3.232397	0.000000	0.000000	0.000000	-1.663985	-0.041498	-0.018097	0.000000	0.000000	4.000000	39.000000	0.000000
3403.169666	0.153696	0.547894	-0.050437	63.778683	6.012876	14.803112	-2.533600	0.000000	-2.955066	0.000000	0.000000	0.000000	-1.621482	-0.025557	0.070547	0.000000	0.000000	4.000000	39.000000	0.000000
3403.172999	0.153696	0.547894	-0.050437	63.778683	6.012876	14.803112	-2.533600	0.000000	-2.955066	0.000000	0.000000	0.000000	-1.621482	-0.025557	0.070547	0.000000	0.000000	4.000000	39.000000	0.000000
3403.176333	0.153696	0.547894	-0.050437	63.778683	6.012876	14.803112	-2.533600	0.000000	-2.955066	0.000000	0.000000	0.000000	-1.621482	-0.025557	0.070547	0.000000	0.000000	4.000000	39.000000	0.000000
3403.179666	0.148420	0.547887	-0.049905	63.531845	6.202271	14.204446	-2.521842	0.000000	-2.684819	0.000000	0.000000	0.000000	-1.582926	-0.002128	0.159506	0.000000	0.000000	4.000000	39.000000	0.000000
3403.182999	0.148420	0.547887	-0.049905	63.531845	6.202271	14.204446	-2.521842	0.000000	-2.684819	0.000000	0.000000	0.000000	-1.582926	-0.002128	0.159506	0.000000	0.000000	4.000000	39.000000	0.000000
3403.186333	0.148420	0.547887	-0.049905	63.531845	6.202271	14.204446	-2.521842	0.000000	-2.684819	0.000000	0.000000	0.000000	-1.582926	-0.002128	0.159506	0.000000	0.000000	4.000000	39.000000	0.000000
3403.189666	0.143237	0.547932	-0.049200	63.413876	6.227751	13.511293	-2.495258	0.000000	-2.420998	0.000000	0.000000	0.000000	-1.554806	0.013513	0.211609	0.000000	0.000000	4.000000	39.000000	0.000000
3403.192999	0.143237	0.547932	-0.049200	63.413876	6.227751	13.511293	-2.495258	0.000000	-2.420998	0.000000	0.000000	0.000000	-1.554806	0.013513	0.211609	0.000000	0.000000	4.000000	39.000000	0.000000
3403.196333	0.143237	0.547932	-0.049200	63.413876	6.227751	13.511293	-2.495258	0.000000	-2.420998	0.000000	0.000000	0.000000	-1.554806	0.013513	0.211609	0.000000	0.000000	4.000000	39.000000	0.000000
3403.199666	0.138196	0.547966	-0.048345	63.523384	6.053646	12.770521	-2.459990	0.000000	-2.161864	0.000000	0.000000	0.000000	-1.512361	0.010266	0.256354	0.000000	0.000000	4.000000	39.000000	0.000000
3403.202999	0.138196	0.547966	-0.048345	63.523384	6.053646	12.770521	-2.459990	0.000000	-2.161864	0.000000	0.000000	0.000000	-1.512361	0.010266	0.256354	0.000000	0.000000	4.000000	39.000000	0.000000
3403.206333	0.138196	0.547966	-0.048345	63.523384	6.053646	12.770521	-2.459990	0.000000	-2.161864	0.000000	0.000000	0.000000	-1.512361	0.010266	0.256354	0.000000	0.000000	4.000000	39.000000	0.000000
3403.209666	0.133355	0.547983	-0.047332	63.751728	5.849422	12.084348	-2.417264	0.000000	-1.909804	0.000000	0.000000	0.000000	-1.452271	0.005075	0.303840	0.000000	0.000000	4.000000	39.000000	0.000000
3403.212999	0.133355	0.547983	-0.047332	63.751728	5.849422	12.084348	-2.417264	0.000000	-1.909804	0.000000	0.000000	0.000000	-1.452271	0.005075	0.303840	0.000000	0.000000	4.000000	39.000000	0.000000
3403.216333	0.133355	0.547983	-0.047332	63.751728	5.849422	12.084348	-2.417264	0.000000	-1.909804	0.000000	0.000000	0.000000	-1.452271	0.005075	0.303840	0.000000	0.000000	4.000000	39.000000	0.000000
3403.219666	0.128621	0.548016	-0.046087	63.986813	5.710683	11.572585	-2.366624	0.000000	-1.667759	0.000000	0.000000	0.000000	-1.420218	0.009811	0.373527	0.000000	0.000000	4.000000	39.000000	0.000000
3403.222999	0.128621	0.548016	-0.046087	63.986813	5.710683	11.572585	-2.366624	0.000000	-1.667759	0.000000	0.000000	0.000000	-1.420218	0.009811	0.373527	0.000000	0.000000	4.000000	39.000000	0.000000
3403.226333	0.128621	0.548016	-0.046087	63.986813	5.710683	11.572585	-2.366624	0.000000	-1.667759	0.000000	0.000000	0.000000	-1.420218	0.009811	0.373527	0.000000	0.000000	4.000000	39.000000	0.000000
3403.229666	0.124056	0.548074	-0.044583	64.204659	5.644267	11.037081	-2.304369	0.000000	-1.431056	0.000000	0.000000	0.000000	-1.369592	0.017371	0.451392	0.000000	0.000000	4.000000	39.000000	0.000000
3403.232999	0.124056	0.548074	-0.044583	64.204659	5.644267	11.037081	-2.304369	0.000000	-1.431056	0.000000	0.000000	0.000000	-1.369592	0.017371	0.451392	0.000000	0.000000	4.000000	39.000000	0.000000
3403.236333	0.124056	0.548074	-0.044583	64.204659	5.644267	11.037081	-2.304369	0.000000	-1.431056	0.000000	0.000000	0.000000	-1.369592	0.017371	0.451392	0.000000	0.000000	4.000000	39.000000	0.000000
3403.239666	0.119554	0.548132	-0.042849	64.408531	5.623513	10.325779	-2.229137	0.000000	-1.202791	0.000000	0.000000	0.000000	-1.350678	0.017330	0.520003	0.000000	0.000000	4.000000	39.000000	0.000000
3403.242999	0.119554	0.548132	-0.042849	64.408531	5.623513	10.325779	-2.229137	0.000000	-1.202791	0.000000	0.000000	0.000000	-1.350678	0.017330	0.520003	0.000000	0.000000	4.000000	39.000000	0.000000
3403.246333	0.119554	0.548132	-0.042849	64.408531	5.623513	10.325779	-2.229137	0.000000	-1.202791	0.000000	0.000000	0.000000	-1.350678	0.017330	0.520003	0.000000	0.000000	4.000000	39.000000	0.000000
3403.249666	0.115163	0.548213	-0.040906	64.598953	5.645790	9.545288	-2.142470	0.000000	-0.977678	0.000000	0.000000	0.000000	-1.317030	0.024282	0.582933	0.000000	0.000000	4.000000	39.000000	0.000000
3403.252999	0.115163	0.548213	-0.040906	64.598953	5.645790	9.545288	-2.142470	0.000000	-0.977678	0.000000	0.000000	0.000000	-1.317030	0.024282	0.582933	0.000000	0.000000	4.000000	39.000000	0.000000
3403.256333	0.115163	0.548213	-0.040906	64.598953	5.645790	9.545288	-2.142470	0.000000	-0.977678	0.000000	0.000000	0.000000	-1.317030	0.024282	0.582933	0.000000	0.000000	4.000000	39.000000	0.000000
3403.259666	0.110931	0.548324	-0.038789	64.758522	5.730909	8.599403	-2.045315	0.000000	-0.758173	0.000000	0.000000	0.000000	-1.269697	0.033324	0.635317	0.000000	0.000000	4.000000	39.000000	0.000000
3403.262999	0.110931	0.548324	-0.038789	64.758522	5.730909	8.599403	-2.045315	0.000000	-0.758173	0.000000	0.000000	0.000000	-1.269697	0.033324	0.635317	0.000000	0.000000	4.000000	39.000000	0.000000
3403.266333	0.110931	0.548324	-0.038789	64.758522	5.730909	8.599403	-2.045315	0.000000	-0.758173	0.000000	0.000000	0.000000	-1.269697	0.033324	0.635317	0.000000	0.000000	4.000000	39.000000	0.000000
3403.269666	0.106834	0.548505	-0.036473	64.919563	5.887445	7.812239	-1.939428	0.000000	-0.546557	0.000000	0.000000	0.000000	-1.229125	0.054284	0.694740	0.000000	0.000000	4.000000	39.000000	0.000000
3403.272999	0.106834	0.548505	-0.036473	64.919563	5.887445	7.812239	-1.939428	0.000000	-0.546557	0.000000	0.000000	0.000000	-1.229125	0.054284	0.694740	0.000000	0.000000	4.000000	39.000000	0.000000
3403.276333	0.106834	0.548505	-0.036473	64.919563	5.887445	7.812239	-1.939428	0.000000	-0.546557	0.000000	0.000000	0.000000	-1.229125	0.054284	0.694740	0.000000	0.000000	4.000000	39.000000	0.000000
3403.279666	0.102936	0.548764	-0.033928	65.116013	6.123454	7.831452	-1.823638	0.000000	-0.341703	0.000000	0.000000	0.000000	-1.169396	0.077853	0.763386	0.000000	0.000000	4.000000	39.000000	0.000000
3403.282999	0.102936	0.548764	-0.033928	65.116013	6.123454	7.831452	-1.823638	0.000000	-0.341703	0.000000	0.000000	0.000000	-1.169396	0.077853	0.763386	0.000000	0.000000	4.000000	39.000000	0.000000
3403.286333	0.102936	0.548764	-0.033928	65.116013	6.123454	7.831452	-1.823638	0.000000	-0.341703	0.000000	0.000000	0.000000	-1.169396	0.077853	0.763386	0.000000	0.000000	4.000000	39.000000	0.000000
3403.289666	0.099292	0.549102	-0.031164	65.369553	6.461537	8.510291	-1.696407	0.000000	-0.146804	0.000000	0.000000	0.000000	-1.093369	0.101364	0.829348	0.000000	0.000000	4.000000	39.000000	0.000000
3403.292999	0.099292	0.549102	-0.031164	65.369553	6.461537	8.510291	-1.696407	0.000000	-0.146804	0.000000	0.000000	0.000000	-1.093369	0.101364	0.829348	0.000000	0.000000	4.000000	39.000000	0.000000
3403.296333	0.099292	0.549102	-0.031164	65.369553	6.461537	8.510291	-1.696407	0.000000	-0.146804	0.000000	0.000000	0.000000	-1.093369	0.101364	0.829348	0.000000	0.000000	4.000000	39.000000	0.000000
3403.299666	0.095896	0.549518	-0.028173	65.677666	6.886441	9.009899	-1.558183	0.000000	0.035424	0.000000	0.000000	0.000000	-1.018698	0.124836	0.897106	0.000000	0.000000	4.000000	39.000000	0.000000
3403.302999	0.095896	0.549518	-0.028173	65.677666	6.886441	9.009899	-1.558183	0.000000	0.035424	0.000000	0.000000	0.000000	-1.018698	0.124836	0.897106	0.000000	0.000000	4.000000	39.000000	0.000000
3403.306333	0.095896	0.549518	-0.028173	65.677666	6.886441	9.009899	-1.558183	0.000000	0.035424	0.000000	0.000000	0.000000	-1.018698	0.124836	0.897106	0.000000	0.000000	4.000000	39.000000	0.000000
3403.309666	0.092804	0.549972	-0.024978	66.095665	7.351005	9.043780	-1.408665	0.000000	0.205208	0.000000	0.000000	0.000000	-0.927554	0.135999	0.958440	0.000000	0.000000	4.000000	39.000000	0.000000
3403.312999	0.092804	0.549972	-0.024978	66.095665	7.351005	9.043780	-1.408665	0.000000	0.205208	0.000000	0.000000	0.000000	-0.927554	0.135999	0.958440	0.000000	0.000000	4.000000	39.000000	0.000000
3403.316333	0.092804	0.549972	-0.024978	66.095665	7.351005	9.043780	-1.408665	0.000000	0.205208	0.000000	0.000000	0.000000	-0.927554	0.135999	0.958440	0.000000	0.000000	4.000000	39.000000	0.000000
3403.319666	0.090035	0.550461	-0.021578	66.614288	7.893124	8.811246	-1.248925	0.000000	0.359800	0.000000	0.000000	0.000000	-0.830552	0.146935	1.020213	0.000000	0.000000	4.000000	39.000000	0.000000
3403.322999	0.090035	0.550461	-0.021578	66.614288	7.893124	8.811246	-1.248925	0.000000	0.359800	0.000000	0.000000	0.000000	-0.830552	0.146935	1.020213	0.000000	0.000000	4.000000	39.000000	0.000000
3403.326333	0.090035	0.550461	-0.021578	66.614288	7.893124	8.811246	-1.248925	0.000000	0.359800	0.000000	0.000000	0.000000	-0.830552	0.146935	1.020213	0.000000	0.000000	4.000000	39.000000	0.000000
3403.329666	0.087577	0.551020	-0.017925	67.181938	8.538789	8.642370	-1.078889	0.000000	0.498225	0.000000	0.000000	0.000000	-0.737532	0.167545	1.095719	0.000000	0.000000	4.000000	39.000000	0.000000
3403.332999	0.087577	0.551020	-0.017925	67.181938	8.538789	8.642370	-1.078889	0.000000	0.498225	0.000000	0.000000	0.000000	-0.737532	0.167545	1.095719	0.000000	0.000000	4.000000	39.000000	0.000000
3403.336333	0.087577	0.551020	-0.017925	67.181938	8.538789	8.642370	-1.078889	0.000000	0.498225	0.000000	0.000000	0.000000	-0.737532	0.167545	1.095719	0.000000	0.000000	4.000000	39.000000	0.000000
3403.339666	0.085386	0.551671	-0.014015	67.803642	9.265700	8.707797	-0.896269	0.000000	0.621147	0.000000	0.000000	0.000000	-0.657427	0.195352	1.173200	0.000000	0.000000	4.000000	39.000000	0.000000
3403.342999	0.085386	0.551671	-0.014015	67.803642	9.265700	8.707797	-0.896269	0.000000	0.621147	0.000000	0.000000	0.000000	-0.657427	0.195352	1.173200	0.000000	0.000000	4.000000	39.000000	0.000000
3403.346333	0.085386	0.551671	-0.014015	67.803642	9.265700	8.707797	-0.896269	0.000000	0.621147	0.000000	0.000000	0.000000	-0.657427	0.195352	1.173200	0.000000	0.000000	4.000000	39.000000	0.000000
3403.349666	0.083497	0.552381	-0.009888	68.475845	10.057168	9.251331	-0.700736	0.000000	0.730719	0.000000	0.000000	0.000000	-0.566597	0.213022	1.237967	0.000000	0.000000	4.000000	39.000000	0.000000
3403.352999	0.083497	0.552381	-0.009888	68.475845	10.057168	9.251331	-0.700736	0.000000	0.730719	0.000000	0.000000	0.000000	-0.566597	0.213022	1.237967	0.000000	0.000000	4.000000	39.000000	0.000000
3403.356333	0.083497	0.552381	-0.009888	68.475845	10.057168	9.251331	-0.700736	0.000000	0.730719	0.000000	0.000000	0.000000	-0.566597	0.213022	1.237967	0.000000	0.000000	4.000000	39.000000	0.000000
3403.359666	0.081938	0.553191	-0.005535	69.217896	10.864938	10.204077	-0.494408	0.000000	0.825151	0.000000	0.000000	0.000000	-0.467766	0.243092	1.305982	0.000000	0.000000	4.000000	39.000000	0.000000
3403.362999	0.081938	0.553191	-0.005535	69.217896	10.864938	10.204077	-0.494408	0.000000	0.825151	0.000000	0.000000	0.000000	-0.467766	0.243092	1.305982	0.000000	0.000000	4.000000	39.000000	0.000000
3403.366333	0.081938	0.553191	-0.005535	69.217896	10.864938	10.204077	-0.494408	0.000000	0.825151	0.000000	0.000000	0.000000	-0.467766	0.243092	1.305982	0.000000	0.000000	4.000000	39.000000	0.000000
3403.369666	0.080769	0.554119	-0.001012	70.024239	11.522315	10.877143	-0.276745	0.000000	0.903112	0.000000	0.000000	0.000000	-0.350620	0.278241	1.356827	0.000000	0.000000	4.000000	39.000000	0.000000
3403.372999	0.080769	0.554119	-0.001012	70.024239	11.522315	10.877143	-0.276745	0.000000	0.903112	0.000000	0.000000	0.000000	-0.350620	0.278241	1.356827	0.000000	0.000000	4.000000	39.000000	0.000000
3403.376333	0.080769	0.554119	-0.001012	70.024239	11.522315	10.877143	-0.276745	0.000000	0.903112	0.000000	0.000000	0.000000	-0.350620	0.278241	1.356827	0.000000	0.000000	4.000000	39.000000	0.000000
3403.379666	0.079909	0.555122	0.003683	70.901680	11.863499	10.873452	-0.050607	0.000000	0.961549	0.000000	0.000000	0.000000	-0.257990	0.300923	1.408471	0.000000	0.000000	4.000000	39.000000	0.000000
3403.382999	0.079909	0.555122	0.003683	70.901680	11.863499	10.873452	-0.050607	0.000000	0.961549	0.000000	0.000000	0.000000	-0.257990	0.300923	1.408471	0.000000	0.000000	4.000000	39.000000	0.000000
3403.386333	0.079909	0.555122	0.003683	70.901680	11.863499	10.873452	-0.050607	0.000000	0.961549	0.000000	0.000000	0.000000	-0.257990	0.300923	1.408471	0.000000	0.000000	4.000000	39.000000	0.000000
3403.389666	0.079469	0.556166	0.008494	71.864708	11.945254	10.588586	0.184139	0.000000	1.004548	0.000000	0.000000	0.000000	-0.132101	0.313327	1.443474	0.000000	0.000000	4.000000	39.000000	0.000000
3403.392999	0.079469	0.556166	0.008494	71.864708	11.945254	10.588586	0.184139	0.000000	1.004548	0.000000	0.000000	0.000000	-0.132101	0.313327	1.443474	0.000000	0.000000	4.000000	39.000000	0.000000
3403.396333	0.079469	0.556166	0.008494	71.864708	11.945254	10.588586	0.184139	0.000000	1.004548	0.000000	0.000000	0.000000	-0.132101	0.313327	1.443474	0.000000	0.000000	4.000000	39.000000	0.000000
3403.399666	0.079516	0.557226	0.013352	72.895988	11.996928	10.535426	0.424717	0.000000	1.026564	0.000000	0.000000	0.000000	0.014257	0.317788	1.457183	0.000000	0.000000	4.000000	39.000000	0.000000
3403.402999	0.079516	0.557226	0.013352	72.895988	11.996928	10.535426	0.424717	0.000000	1.026564	0.000000	0.000000	0.000000	0.014257	0.317788	1.457183	0.000000	0.000000	4.000000	39.000000	0.000000
3403.406333	0.079516	0.557226	0.013352	72.895988	11.996928	10.535426	0.424717	0.000000	1.026564	0.000000	0.000000	0.000000	0.014257	0.317788	1.457183	0.000000	0.000000	4.000000	39.000000	0.000000
3403.409666	0.080101	0.558273	0.018187	73.954803	12.099519	10.586605	0.667581	0.000000	1.024188	0.000000	0.000000	0.000000	0.175501	0.314173	1.450578	0.000000	0.000000	4.000000	39.000000	0.000000
3403.412999	0.080101	0.558273	0.018187	73.954803	12.099519	10.586605	0.667581	0.000000	1.024188	0.000000	0.000000	0.000000	0.175501	0.314173	1.450578	0.000000	0.000000	4.000000	39.000000	0.000000
3403.416333	0.080101	0.558273	0.018187	73.954803	12.099519	10.586605	0.667581	0.000000	1.024188	0.000000	0.000000	0.000000	0.175501	0.314173	1.450578	0.000000	0.000000	4.000000	39.000000	0.000000
3403.419666	0.081093	0.559281	0.022962	75.007179	12.141319	10.483283	0.909344	0.000000	0.994938	0.000000	0.000000	0.000000	0.297651	0.302377	1.432625	0.000000	0.000000	4.000000	39.000000	0.000000
3403.422999	0.081093	0.559281	0.022962	75.007179	12.141319	10.483283	0.909344	0.000000	0.994938	0.000000	0.000000	0.000000	0.297651	0.302377	1.432625	0.000000	0.000000	4.000000	39.000000	0.000000
3403.426333	0.081093	0.559281	0.022962	75.007179	12.141319	10.483283	0.909344	0.000000	0.994938	0.000000	0.000000	0.000000	0.297651	0.302377	1.432625	0.000000	0.000000	4.000000	39.000000	0.000000
3403.429666	0.082381	0.560293	0.027643	76.035950	11.909119	9.966332	1.148115	0.000000	0.945330	0.000000	0.000000	0.000000	0.386325	0.303775	1.404300	0.000000	0.000000	4.000000	39.000000	0.000000
3403.432999	0.082381	0.560293	0.027643	76.035950	11.909119	9.966332	1.148115	0.000000	0.945330	0.000000	0.000000	0.000000	0.386325	0.303775	1.404300	0.000000	0.000000	4.000000	39.000000	0.000000
3403.436333	0.082381	0.560293	0.027643	76.035950	11.909119	9.966332	1.148115	0.000000	0.945330	0.000000	0.000000	0.000000	0.386325	0.303775	1.404300	0.000000	0.000000	4.000000	39.000000	0.000000
3403.439666	0.083903	0.561311	0.032239	77.030121	11.184802	8.800001	1.382165	0.000000	0.880942	0.000000	0.000000	0.000000	0.456648	0.305279	1.378842	0.000000	0.000000	4.000000	39.000000	0.000000
3403.442999	0.083903	0.561311	0.032239	77.030121	11.184802	8.800001	1.382165	0.000000	0.880942	0.000000	0.000000	0.000000	0.456648	0.305279	1.378842	0.000000	0.000000	4.000000	39.000000	0.000000
3403.446333	0.083903	0.561311	0.032239	77.030121	11.184802	8.800001	1.382165	0.000000	0.880942	0.000000	0.000000	0.000000	0.456648	0.305279	1.378842	0.000000	0.000000	4.000000	39.000000	0.000000
3403.449666	0.085822	0.562353	0.036674	77.971214	9.838193	6.848381	1.611972	0.000000	0.804834	0.000000	0.000000	0.000000	0.575736	0.312587	1.330510	0.000000	0.000000	4.000000	39.000000	0.000000
3403.452999	0.085822	0.562353	0.036674	77.971214	9.838193	6.848381	1.611972	0.000000	0.804834	0.000000	0.000000	0.000000	0.575736	0.312587	1.330510	0.000000	0.000000	4.000000	39.000000	0.000000
3403.456333	0.085822	0.562353	0.036674	77.971214	9.838193	6.848381	1.611972	0.000000	0.804834	0.000000	0.000000	0.000000	0.575736	0.312587	1.330510	0.000000	0.000000	4.000000	39.000000	0.000000
3403.459666	0.088160	0.563348	0.040872	78.852013	7.841666	4.121733	1.833724	0.000000	0.708878	0.000000	0.000000	0.000000	0.701358	0.298574	1.259237	0.000000	0.000000	4.000000	39.000000	0.000000
3403.462999	0.088160	0.563348	0.040872	78.852013	7.841666	4.121733	1.833724	0.000000	0.708878	0.000000	0.000000	0.000000	0.701358	0.298574	1.259237	0.000000	0.000000	4.000000	39.000000	0.000000
3403.466333	0.088160	0.563348	0.040872	78.852013	7.841666	4.121733	1.833724	0.000000	0.708878	0.000000	0.000000	0.000000	0.701358	0.298574	1.259237	0.000000	0.000000	4.000000	39.000000	0.000000
3403.469666	0.090879	0.564297	0.044836	79.657326	5.247651	0.726660	2.043597	0.000000	0.591985	0.000000	0.000000	0.000000	0.815548	0.284573	1.189293	0.000000	0.000000	4.000000	39.000000	0.000000
3403.472999	0.090879	0.564297	0.044836	79.657326	5.247651	0.726660	2.043597	0.000000	0.591985	0.000000	0.000000	0.000000	0.815548	0.284573	1.189293	0.000000	0.000000	4.000000	39.000000	0.000000
3403.476333	0.090879	0.564297	0.044836	79.657326	5.247651	0.726660	2.043597	0.000000	0.591985	0.000000	0.000000	0.000000	0.815548	0.284573	1.189293	0.000000	0.000000	4.000000	39.000000	0.000000
3403.479666	0.093981	0.565208	0.048540	80.373650	2.042796	-3.329813	2.241812	0.000000	0.456060	0.000000	0.000000	0.000000	0.930720	0.273495	1.111250	0.000000	0.000000	4.000000	39.000000	0.000000
3403.482999	0.093981	0.565208	0.048540	80.373650	2.042796	-3.329813	2.241812	0.000000	0.456060	0.000000	0.000000	0.000000	0.930720	0.273495	1.111250	0.000000	0.000000	4.000000	39.000000	0.000000
3403.486333	0.093981	0.565208	0.048540	80.373650	2.042796	-3.329813	2.241812	0.000000	0.456060	0.000000	0.000000	0.000000	0.930720	0.273495	1.111250	0.000000	0.000000	4.000000	39.000000	0.000000
3403.489666	0.097569	0.566112	0.051955	80.987381	-1.762498	-8.032640	2.427021	0.000000	0.300940	0.000000	0.000000	0.000000	1.076427	0.271013	1.024364	0.000000	0.000000	4.000000	39.000000	0.000000
3403.492999	0.097569	0.566112	0.051955	80.987381	-1.762498	-8.032640	2.427021	0.000000	0.300940	0.000000	0.000000	0.000000	1.076427	0.271013	1.024364	0.000000	0.000000	4.000000	39.000000	0.000000
3403.496333	0.097569	0.566112	0.051955	80.987381	-1.762498	-8.032640	2.427021	0.000000	0.300940	0.000000	0.000000	0.000000	1.076427	0.271013	1.024364	0.000000	0.000000	4.000000	39.000000	0.000000
3403.499666	0.101560	0.567016	0.055130	81.489082	-6.300889	-13.532171	2.597748	0.000000	0.121536	0.000000	0.000000	0.000000	1.197330	0.271347	0.952418	0.000000	0.000000	4.000000	39.000000	0.000000
3403.502999	0.101560	0.567016	0.055130	81.489082	-6.300889	-13.532171	2.597748	0.000000	0.121536	0.000000	0.000000	0.000000	1.197330	0.271347	0.952418	0.000000	0.000000	4.000000	39.000000	0.000000
3403.506333	0.101560	0.567016	0.055130	81.489082	-6.300889	-13.532171	2.597748	0.000000	0.121536	0.000000	0.000000	0.000000	1.197330	0.271347	0.952418	0.000000	0.000000	4.000000	39.000000	0.000000
3403.509666	0.105879	0.567885	0.058039	81.858109	-11.518649	-19.695730	2.756484	0.000000	-0.078019	0.000000	0.000000	0.000000	1.295573	0.260775	0.872778	0.000000	0.000000	4.000000	39.000000	0.000000
3403.512999	0.105879	0.567885	0.058039	81.858109	-11.518649	-19.695730	2.756484	0.000000	-0.078019	0.000000	0.000000	0.000000	1.295573	0.260775	0.872778	0.000000	0.000000	4.000000	39.000000	0.000000
3403.516333	0.105879	0.567885	0.058039	81.858109	-11.518649	-19.695730	2.756484	0.000000	-0.078019	0.000000	0.000000	0.000000	1.295573	0.260775	0.872778	0.000000	0.000000	4.000000	39.000000	0.000000
3403.519666	0.110527	0.568720	0.060677	82.086914	-17.211582	-26.215609	2.901947	0.000000	-0.293947	0.000000	0.000000	0.000000	1.394383	0.250317	0.791301	0.000000	0.000000	4.000000	39.000000	0.000000
3403.522999	0.110527	0.568720	0.060677	82.086914	-17.211582	-26.215609	2.901947	0.000000	-0.293947	0.000000	0.000000	0.000000	1.394383	0.250317	0.791301	0.000000	0.000000	4.000000	39.000000	0.000000
3403.526333	0.110527	0.568720	0.060677	82.086914	-17.211582	-26.215609	2.901947	0.000000	-0.293947	0.000000	0.000000	0.000000	1.394383	0.250317	0.791301	0.000000	0.000000	4.000000	39.000000	0.000000
3403.529666	0.115450	0.569453	0.063021	82.165291	-23.072592	-32.423149	3.033830	0.000000	-0.526345	0.000000	0.000000	0.000000	1.476939	0.219978	0.703178	0.000000	0.000000	4.000000	39.000000	0.000000
3403.532999	0.115450	0.569453	0.063021	82.165291	-23.072592	-32.423149	3.033830	0.000000	-0.526345	0.000000	0.000000	0.000000	1.476939	0.219978	0.703178	0.000000	0.000000	4.000000	39.000000	0.000000
3403.536333	0.115450	0.569453	0.063021	82.165291	-23.072592	-32.423149	3.033830	0.000000	-0.526345	0.000000	0.000000	0.000000	1.476939	0.219978	0.703178	0.000000	0.000000	4.000000	39.000000	0.000000
3403.539666	0.120672	0.570084	0.065060	82.089241	-28.781450	-37.722294	3.151027	0.000000	-0.772501	0.000000	0.000000	0.000000	1.566649	0.189405	0.611798	0.000000	0.000000	4.000000	39.000000	0.000000
3403.542999	0.120672	0.570084	0.065060	82.089241	-28.781450	-37.722294	3.151027	0.000000	-0.772501	0.000000	0.000000	0.000000	1.566649	0.189405	0.611798	0.000000	0.000000	4.000000	39.000000	0.000000
3403.546333	0.120672	0.570084	0.065060	82.089241	-28.781450	-37.722294	3.151027	0.000000	-0.772501	0.000000	0.000000	0.000000	1.566649	0.189405	0.611798	0.000000	0.000000	4.000000	39.000000	0.000000
3403.549666	0.126107	0.570635	0.066762	81.854424	-34.085945	-41.845398	3.252993	0.000000	-1.033609	0.000000	0.000000	0.000000	1.630348	0.165057	0.510689	0.000000	0.000000	4.000000	39.000000	0.000000
3403.552999	0.126107	0.570635	0.066762	81.854424	-34.085945	-41.845398	3.252993	0.000000	-1.033609	0.000000	0.000000	0.000000	1.630348	0.165057	0.510689	0.000000	0.000000	4.000000	39.000000	0.000000
3403.556333	0.126107	0.570635	0.066762	81.854424	-34.085945	-41.845398	3.252993	0.000000	-1.033609	0.000000	0.000000	0.000000	1.630348	0.165057	0.510689	0.000000	0.000000	4.000000	39.000000	0.000000
3403.559666	0.131880	0.571093	0.068114	81.453987	-38.794266	-45.193260	3.338108	0.000000	-1.305334	0.000000	0.000000	0.000000	1.731847	0.137488	0.405571	0.000000	0.000000	4.000000	39.000000	0.000000
3403.562999	0.131880	0.571093	0.068114	81.453987	-38.794266	-45.193260	3.338108	0.000000	-1.305334	0.000000	0.000000	0.000000	1.731847	0.137488	0.405571	0.000000	0.000000	4.000000	39.000000	0.000000
3403.566333	0.131880	0.571093	0.068114	81.453987	-38.794266	-45.193260	3.338108	0.000000	-1.305334	0.000000	0.000000	0.000000	1.731847	0.137488	0.405571	0.000000	0.000000	4.000000	39.000000	0.000000
3403.569666	0.138005	0.571505	0.069176	80.881241	-42.663216	-47.926289	3.405703	0.000000	-1.593975	0.000000	0.000000	0.000000	1.837699	0.123685	0.318515	0.000000	0.000000	4.000000	39.000000	0.000000
3403.572999	0.138005	0.571505	0.069176	80.881241	-42.663216	-47.926289	3.405703	0.000000	-1.593975	0.000000	0.000000	0.000000	1.837699	0.123685	0.318515	0.000000	0.000000	4.000000	39.000000	0.000000
3403.576333	0.138005	0.571505	0.069176	80.881241	-42.663216	-47.926289	3.405703	0.000000	-1.593975	0.000000	0.000000	0.000000	1.837699	0.123685	0.318515	0.000000	0.000000	4.000000	39.000000	0.000000
3403.579666	0.144365	0.571874	0.069905	80.164001	-45.571369	-50.332394	3.458789	0.000000	-1.900258	0.000000	0.000000	0.000000	1.907878	0.110724	0.218763	0.000000	0.000000	4.000000	39.000000	0.000000
3403.582999	0.144365	0.571874	0.069905	80.164001	-45.571369	-50.332394	3.458789	0.000000	-1.900258	0.000000	0.000000	0.000000	1.907878	0.110724	0.218763	0.000000	0.000000	4.000000	39.000000	0.000000
3403.586333	0.144365	0.571874	0.069905	80.164001	-45.571369	-50.332394	3.458789	0.000000	-1.900258	0.000000	0.000000	0.000000	1.907878	0.110724	0.218763	0.000000	0.000000	4.000000	39.000000	0.000000
3403.589666	0.150895	0.572089	0.070378	79.366776	-47.537010	-52.425785	3.495250	0.000000	-2.218238	0.000000	0.000000	0.000000	1.959032	0.064364	0.141854	0.000000	0.000000	4.000000	39.000000	0.000000
3403.592999	0.150895	0.572089	0.070378	79.366776	-47.537010	-52.425785	3.495250	0.000000	-2.218238	0.000000	0.000000	0.000000	1.959032	0.064364	0.141854	0.000000	0.000000	4.000000	39.000000	0.000000
3403.596333	0.150895	0.572089	0.070378	79.366776	-47.537010	-52.425785	3.495250	0.000000	-2.218238	0.000000	0.000000	0.000000	1.959032	0.064364	0.141854	0.000000	0.000000	4.000000	39.000000	0.000000
3403.599666	0.157574	0.572151	0.070531	78.563995	-48.670437	-53.684368	3.518892	0.000000	-2.544743	0.000000	0.000000	0.000000	2.003591	0.018612	0.045993	0.000000	0.000000	4.000000	39.000000	0.000000
3403.602999	0.157574	0.572151	0.070531	78.563995	-48.670437	-53.684368	3.518892	0.000000	-2.544743	0.000000	0.000000	0.000000	2.003591	0.018612	0.045993	0.000000	0.000000	4.000000	39.000000	0.000000
3403.606333	0.157574	0.572151	0.070531	78.563995	-48.670437	-53.684368	3.518892	0.000000	-2.544743	0.000000	0.000000	0.000000	2.003591	0.018612	0.045993	0.000000	0.000000	4.000000	39.000000	0.000000
3403.609666	0.164370	0.572030	0.070375	77.786407	-49.261963	-53.896740	3.526558	0.000000	-2.878675	0.000000	0.000000	0.000000	2.039084	-0.036386	-0.046942	0.000000	0.000000	4.000000	39.000000	0.000000
3403.612999	0.164370	0.572030	0.070375	77.786407	-49.261963	-53.896740	3.526558	0.000000	-2.878675	0.000000	0.000000	0.000000	2.039084	-0.036386	-0.046942	0.000000	0.000000	4.000000	39.000000	0.000000
3403.616333	0.164370	0.572030	0.070375	77.786407	-49.261963	-53.896740	3.526558	0.000000	-2.878675	0.000000	0.000000	0.000000	2.039084	-0.036386	-0.046942	0.000000	0.000000	4.000000	39.000000	0.000000
3403.619666	0.171136	0.571697	0.069894	77.030754	-49.580559	-53.566246	3.518734	0.000000	-3.218522	0.000000	0.000000	0.000000	2.029813	-0.099625	-0.144258	0.000000	0.000000	4.000000	39.000000	0.000000
3403.622999	0.171136	0.571697	0.069894	77.030754	-49.580559	-53.566246	3.518734	0.000000	-3.218522	0.000000	0.000000	0.000000	2.029813	-0.099625	-0.144258	0.000000	0.000000	4.000000	39.000000	0.000000
3403.626333	0.171136	0.571697	0.069894	77.030754	-49.580559	-53.566246	3.518734	0.000000	-3.218522	0.000000	0.000000	0.000000	2.029813	-0.099625	-0.144258	0.000000	0.000000	4.000000	39.000000	0.000000
3403.629666	0.177974	0.571257	0.069010	76.256241	-49.571274	-52.696190	3.494691	0.000000	-3.556824	0.000000	0.000000	0.000000	2.051342	-0.132228	-0.265265	0.000000	0.000000	4.000000	39.000000	0.000000
3403.632999	0.177974	0.571257	0.069010	76.256241	-49.571274	-52.696190	3.494691	0.000000	-3.556824	0.000000	0.000000	0.000000	2.051342	-0.132228	-0.265265	0.000000	0.000000	4.000000	39.000000	0.000000
3403.636333	0.177974	0.571257	0.069010	76.256241	-49.571274	-52.696190	3.494691	0.000000	-3.556824	0.000000	0.000000	0.000000	2.051342	-0.132228	-0.265265	0.000000	0.000000	4.000000	39.000000	0.000000
3403.639666	0.184835	0.570716	0.067774	75.455269	-49.401421	-51.542603	3.313740	0.000000	-3.744211	0.000000	0.000000	0.000000	2.058318	-0.162172	-0.370783	0.000000	0.000000	4.000000	39.000000	0.000000
3403.642999	0.184835	0.570716	0.067774	75.455269	-49.401421	-51.542603	3.313740	0.000000	-3.744211	0.000000	0.000000	0.000000	2.058318	-0.162172	-0.370783	0.000000	0.000000	4.000000	39.000000	0.000000
3403.646333	0.184835	0.570716	0.067774	75.455269	-49.401421	-51.542603	3.313740	0.000000	-3.744211	0.000000	0.000000	0.000000	2.058318	-0.162172	-0.370783	0.000000	0.000000	4.000000	39.000000	0.000000
3403.649666	0.191459	0.570107	0.066270	74.667885	-49.201851	-50.154034	3.120818	0.000000	-3.906469	0.000000	0.000000	0.000000	1.987060	-0.182726	-0.450960	0.000000	0.000000	4.000000	39.000000	0.000000
3403.652999	0.191459	0.570107	0.066270	74.667885	-49.201851	-50.154034	3.120818	0.000000	-3.906469	0.000000	0.000000	0.000000	1.987060	-0.182726	-0.450960	0.000000	0.000000	4.000000	39.000000	0.000000
3403.656333	0.191459	0.570107	0.066270	74.667885	-49.201851	-50.154034	3.120818	0.000000	-3.906469	0.000000	0.000000	0.000000	1.987060	-0.182726	-0.450960	0.000000	0.000000	4.000000	39.000000	0.000000
3403.659666	0.197782	0.569457	0.064588	73.929344	-48.973202	-48.724331	2.933757	0.000000	-4.048835	0.000000	0.000000	0.000000	1.896862	-0.194912	-0.504728	0.000000	0.000000	4.000000	39.000000	0.000000
3403.662999	0.197782	0.569457	0.064588	73.929344	-48.973202	-48.724331	2.933757	0.000000	-4.048835	0.000000	0.000000	0.000000	1.896862	-0.194912	-0.504728	0.000000	0.000000	4.000000	39.000000	0.000000
3403.666333	0.197782	0.569457	0.064588	73.929344	-48.973202	-48.724331	2.933757	0.000000	-4.048835	0.000000	0.000000	0.000000	1.896862	-0.194912	-0.504728	0.000000	0.000000	4.000000	39.000000	0.000000
3403.669666	0.203777	0.568772	0.062681	73.322685	-48.711754	-47.672325	2.755759	0.000000	-4.172025	0.000000	0.000000	0.000000	1.798525	-0.205742	-0.572201	0.000000	0.000000	4.000000	39.000000	0.000000
3403.672999	0.203777	0.568772	0.062681	73.322685	-48.711754	-47.672325	2.755759	0.000000	-4.172025	0.000000	0.000000	0.000000	1.798525	-0.205742	-0.572201	0.000000	0.000000	4.000000	39.000000	0.000000
3403.676333	0.203777	0.568772	0.062681	73.322685	-48.711754	-47.672325	2.755759	0.000000	-4.172025	0.000000	0.000000	0.000000	1.798525	-0.205742	-0.572201	0.000000	0.000000	4.000000	39.000000	0.000000
3403.679666	0.209348	0.568039	0.060620	73.054146	-48.409691	-46.755222	2.585040	0.000000	-4.279903	0.000000	0.000000	0.000000	1.671301	-0.219670	-0.618288	0.000000	0.000000	4.000000	39.000000	0.000000
3403.682999	0.209348	0.568039	0.060620	73.054146	-48.409691	-46.755222	2.585040	0.000000	-4.279903	0.000000	0.000000	0.000000	1.671301	-0.219670	-0.618288	0.000000	0.000000	4.000000	39.000000	0.000000
3403.686333	0.209348	0.568039	0.060620	73.054146	-48.409691	-46.755222	2.585040	0.000000	-4.279903	0.000000	0.000000	0.000000	1.671301	-0.219670	-0.618288	0.000000	0.000000	4.000000	39.000000	0.000000
3403.689666	0.214678	0.567273	0.058316	73.152107	-48.087727	-45.821827	2.424269	0.000000	-4.372976	0.000000	0.000000	0.000000	1.599127	-0.229886	-0.691045	0.000000	0.000000	4.000000	39.000000	0.000000
3403.692999	0.214678	0.567273	0.058316	73.152107	-48.087727	-45.821827	2.424269	0.000000	-4.372976	0.000000	0.000000	0.000000	1.599127	-0.229886	-0.691045	0.000000	0.000000	4.000000	39.000000	0.000000
3403.696333	0.214678	0.567273	0.058316	73.152107	-48.087727	-45.821827	2.424269	0.000000	-4.372976	0.000000	0.000000	0.000000	1.599127	-0.229886	-0.691045	0.000000	0.000000	4.000000	39.000000	0.000000
3403.699666	0.219715	0.566443	0.055803	73.370743	-47.815514	-44.838795	2.266396	0.000000	-4.456843	0.000000	0.000000	0.000000	1.511145	-0.248990	-0.753873	0.000000	0.000000	4.000000	39.000000	0.000000
3403.702999	0.219715	0.566443	0.055803	73.370743	-47.815514	-44.838795	2.266396	0.000000	-4.456843	0.000000	0.000000	0.000000	1.511145	-0.248990	-0.753873	0.000000	0.000000	4.000000	39.000000	0.000000
3403.706333	0.219715	0.566443	0.055803	73.370743	-47.815514	-44.838795	2.266396	0.000000	-4.456843	0.000000	0.000000	0.000000	1.511145	-0.248990	-0.753873	0.000000	0.000000	4.000000	39.000000	0.000000
3403.709666	0.224291	0.565573	0.053112	73.627533	-47.648117	-43.754162	2.112442	0.000000	-4.531842	0.000000	0.000000	0.000000	1.372661	-0.260899	-0.807422	0.000000	0.000000	4.000000	39.000000	0.000000
3403.712999	0.224291	0.565573	0.053112	73.627533	-47.648117	-43.754162	2.112442	0.000000	-4.531842	0.000000	0.000000	0.000000	1.372661	-0.260899	-0.807422	0.000000	0.000000	4.000000	39.000000	0.000000
3403.716333	0.224291	0.565573	0.053112	73.627533	-47.648117	-43.754162	2.112442	0.000000	-4.531842	0.000000	0.000000	0.000000	1.372661	-0.260899	-0.807422	0.000000	0.000000	4.000000	39.000000	0.000000
3403.719666	0.228520	0.564691	0.050260	73.842720	-47.587685	-42.375832	1.964731	0.000000	-4.597807	0.000000	0.000000	0.000000	1.268816	-0.264652	-0.855607	0.000000	0.000000	4.000000	39.000000	0.000000
3403.722999	0.228520	0.564691	0.050260	73.842720	-47.587685	-42.375832	1.964731	0.000000	-4.597807	0.000000	0.000000	0.000000	1.268816	-0.264652	-0.855607	0.000000	0.000000	4.000000	39.000000	0.000000
3403.726333	0.228520	0.564691	0.050260	73.842720	-47.587685	-42.375832	1.964731	0.000000	-4.597807	0.000000	0.000000	0.000000	1.268816	-0.264652	-0.855607	0.000000	0.000000	4.000000	39.000000	0.000000
3403.729666	0.232367	0.563835	0.047307	73.971016	-47.601189	-40.624794	1.821033	0.000000	-4.656591	0.000000	0.000000	0.000000	1.153855	-0.256904	-0.885956	0.000000	0.000000	4.000000	39.000000	0.000000
3403.732999	0.232367	0.563835	0.047307	73.971016	-47.601189	-40.624794	1.821033	0.000000	-4.656591	0.000000	0.000000	0.000000	1.153855	-0.256904	-0.885956	0.000000	0.000000	4.000000	39.000000	0.000000
3403.736333	0.232367	0.563835	0.047307	73.971016	-47.601189	-40.624794	1.821033	0.000000	-4.656591	0.000000	0.000000	0.000000	1.153855	-0.256904	-0.885956	0.000000	0.000000	4.000000	39.000000	0.000000
3403.739666	0.235767	0.562993	0.044314	74.001595	-47.577934	-38.883316	1.682722	0.000000	-4.708338	0.000000	0.000000	0.000000	1.020103	-0.252541	-0.897803	0.000000	0.000000	4.000000	39.000000	0.000000
3403.742999	0.235767	0.562993	0.044314	74.001595	-47.577934	-38.883316	1.682722	0.000000	-4.708338	0.000000	0.000000	0.000000	1.020103	-0.252541	-0.897803	0.000000	0.000000	4.000000	39.000000	0.000000
3403.746333	0.235767	0.562993	0.044314	74.001595	-47.577934	-38.883316	1.682722	0.000000	-4.708338	0.000000	0.000000	0.000000	1.020103	-0.252541	-0.897803	0.000000	0.000000	4.000000	39.000000	0.000000
3403.749666	0.238822	0.562215	0.041255	74.031921	-47.219627	-37.164436	1.551440	0.000000	-4.753213	0.000000	0.000000	0.000000	0.916613	-0.233462	-0.917848	0.000000	0.000000	4.000000	39.000000	0.000000
3403.752999	0.238822	0.562215	0.041255	74.031921	-47.219627	-37.164436	1.551440	0.000000	-4.753213	0.000000	0.000000	0.000000	0.916613	-0.233462	-0.917848	0.000000	0.000000	4.000000	39.000000	0.000000
3403.756333	0.238822	0.562215	0.041255	74.031921	-47.219627	-37.164436	1.551440	0.000000	-4.753213	0.000000	0.000000	0.000000	0.916613	-0.233462	-0.917848	0.000000	0.000000	4.000000	39.000000	0.000000
3403.759666	0.241529	0.561477	0.038186	74.069557	-46.360313	-35.712696	1.424314	0.000000	-4.792841	0.000000	0.000000	0.000000	0.812077	-0.221358	-0.920700	0.000000	0.000000	4.000000	39.000000	0.000000
3403.762999	0.241529	0.561477	0.038186	74.069557	-46.360313	-35.712696	1.424314	0.000000	-4.792841	0.000000	0.000000	0.000000	0.812077	-0.221358	-0.920700	0.000000	0.000000	4.000000	39.000000	0.000000
3403.766333	0.241529	0.561477	0.038186	74.069557	-46.360313	-35.712696	1.424314	0.000000	-4.792841	0.000000	0.000000	0.000000	0.812077	-0.221358	-0.920700	0.000000	0.000000	4.000000	39.000000	0.000000
3403.769666	0.243853	0.560794	0.035038	74.103096	-45.095501	-34.800045	1.302460	0.000000	-4.827380	0.000000	0.000000	0.000000	0.697076	-0.204772	-0.944369	0.000000	0.000000	4.000000	39.000000	0.000000
3403.772999	0.243853	0.560794	0.035038	74.103096	-45.095501	-34.800045	1.302460	0.000000	-4.827380	0.000000	0.000000	0.000000	0.697076	-0.204772	-0.944369	0.000000	0.000000	4.000000	39.000000	0.000000
3403.776333	0.243853	0.560794	0.035038	74.103096	-45.095501	-34.800045	1.302460	0.000000	-4.827380	0.000000	0.000000	0.000000	0.697076	-0.204772	-0.944369	0.000000	0.000000	4.000000	39.000000	0.000000
3403.779666	0.245815	0.560088	0.031799	74.126427	-43.478386	-33.523479	1.183239	0.000000	-4.857977	0.000000	0.000000	0.000000	0.588575	-0.211884	-0.971523	0.000000	0.000000	4.000000	39.000000	0.000000
3403.782999	0.245815	0.560088	0.031799	74.126427	-43.478386	-33.523479	1.183239	0.000000	-4.857977	0.000000	0.000000	0.000000	0.588575	-0.211884	-0.971523	0.000000	0.000000	4.000000	39.000000	0.000000
3403.786333	0.245815	0.560088	0.031799	74.126427	-43.478386	-33.523479	1.183239	0.000000	-4.857977	0.000000	0.000000	0.000000	0.588575	-0.211884	-0.971523	0.000000	0.000000	4.000000	39.000000	0.000000
3403.789666	0.247367	0.559388	0.028492	74.132996	-41.609562	-31.521519	1.065360	0.000000	-4.885183	0.000000	0.000000	0.000000	0.465610	-0.210139	-0.992079	0.000000	0.000000	4.000000	39.000000	0.000000
3403.792999	0.247367	0.559388	0.028492	74.132996	-41.609562	-31.521519	1.065360	0.000000	-4.885183	0.000000	0.000000	0.000000	0.465610	-0.210139	-0.992079	0.000000	0.000000	4.000000	39.000000	0.000000
3403.796333	0.247367	0.559388	0.028492	74.132996	-41.609562	-31.521519	1.065360	0.000000	-4.885183	0.000000	0.000000	0.000000	0.465610	-0.210139	-0.992079	0.000000	0.000000	4.000000	39.000000	0.000000
3403.799666	0.248531	0.558722	0.025103	74.095734	-39.580235	-29.009521	0.949137	0.000000	-4.909088	0.000000	0.000000	0.000000	0.349297	-0.199600	-1.016695	0.000000	0.000000	4.000000	39.000000	0.000000
3403.802999	0.248531	0.558722	0.025103	74.095734	-39.580235	-29.009521	0.949137	0.000000	-4.909088	0.000000	0.000000	0.000000	0.349297	-0.199600	-1.016695	0.000000	0.000000	4.000000	39.000000	0.000000
3403.806333	0.248531	0.558722	0.025103	74.095734	-39.580235	-29.009521	0.949137	0.000000	-4.909088	0.000000	0.000000	0.000000	0.349297	-0.199600	-1.016695	0.000000	0.000000	4.000000	39.000000	0.000000
3403.809666	0.249298	0.558135	0.021723	74.000282	-37.526192	-26.695965	0.833237	0.000000	-4.930082	0.000000	0.000000	0.000000	0.229955	-0.176192	-1.014115	0.000000	0.000000	4.000000	39.000000	0.000000
3403.812999	0.249298	0.558135	0.021723	74.000282	-37.526192	-26.695965	0.833237	0.000000	-4.930082	0.000000	0.000000	0.000000	0.229955	-0.176192	-1.014115	0.000000	0.000000	4.000000	39.000000	0.000000
3403.816333	0.249298	0.558135	0.021723	74.000282	-37.526192	-26.695965	0.833237	0.000000	-4.930082	0.000000	0.000000	0.000000	0.229955	-0.176192	-1.014115	0.000000	0.000000	4.000000	39.000000	0.000000
3403.819666	0.249562	0.557617	0.018365	73.887268	-35.490967	-24.911364	0.719924	0.000000	-4.947899	0.000000	0.000000	0.000000	0.079267	-0.155463	-1.007238	0.000000	0.000000	4.000000	39.000000	0.000000
3403.822999	0.249562	0.557617	0.018365	73.887268	-35.490967	-24.911364	0.719924	0.000000	-4.947899	0.000000	0.000000	0.000000	0.079267	-0.155463	-1.007238	0.000000	0.000000	4.000000	39.000000	0.000000
3403.826333	0.249562	0.557617	0.018365	73.887268	-35.490967	-24.911364	0.719924	0.000000	-4.947899	0.000000	0.000000	0.000000	0.079267	-0.155463	-1.007238	0.000000	0.000000	4.000000	39.000000	0.000000
3403.829666	0.249358	0.557162	0.015086	73.822144	-33.523235	-23.200388	0.609399	0.000000	-4.962724	0.000000	0.000000	0.000000	-0.061008	-0.136379	-0.983742	0.000000	0.000000	4.000000	39.000000	0.000000
3403.832999	0.249358	0.557162	0.015086	73.822144	-33.523235	-23.200388	0.609399	0.000000	-4.962724	0.000000	0.000000	0.000000	-0.061008	-0.136379	-0.983742	0.000000	0.000000	4.000000	39.000000	0.000000
3403.836333	0.249358	0.557162	0.015086	73.822144	-33.523235	-23.200388	0.609399	0.000000	-4.962724	0.000000	0.000000	0.000000	-0.061008	-0.136379	-0.983742	0.000000	0.000000	4.000000	39.000000	0.000000
3403.839666	0.248686	0.556751	0.011870	73.794006	-31.664722	-21.439314	0.502482	0.000000	-4.974687	0.000000	0.000000	0.000000	-0.201691	-0.123246	-0.964967	0.000000	0.000000	4.000000	39.000000	0.000000
3403.842999	0.248686	0.556751	0.011870	73.794006	-31.664722	-21.439314	0.502482	0.000000	-4.974687	0.000000	0.000000	0.000000	-0.201691	-0.123246	-0.964967	0.000000	0.000000	4.000000	39.000000	0.000000
3403.846333	0.248686	0.556751	0.011870	73.794006	-31.664722	-21.439314	0.502482	0.000000	-4.974687	0.000000	0.000000	0.000000	-0.201691	-0.123246	-0.964967	0.000000	0.000000	4.000000	39.000000	0.000000
3403.849666	0.247563	0.556310	0.008630	73.823517	-29.884069	-19.572277	0.397890	0.000000	-4.984143	0.000000	0.000000	0.000000	-0.336802	-0.132448	-0.972077	0.000000	0.000000	4.000000	39.000000	0.000000
3403.852999	0.247563	0.556310	0.008630	73.823517	-29.884069	-19.572277	0.397890	0.000000	-4.984143	0.000000	0.000000	0.000000	-0.336802	-0.132448	-0.972077	0.000000	0.000000	4.000000	39.000000	0.000000
3403.856333	0.247563	0.556310	0.008630	73.823517	-29.884069	-19.572277	0.397890	0.000000	-4.984143	0.000000	0.000000	0.000000	-0.336802	-0.132448	-0.972077	0.000000	0.000000	4.000000	39.000000	0.000000
3403.859666	0.246054	0.555819	0.005311	73.945930	-28.142742	-17.507418	0.291902	0.000000	-4.991472	0.000000	0.000000	0.000000	-0.452977	-0.147290	-0.995429	0.000000	0.000000	4.000000	39.000000	0.000000
3403.862999	0.246054	0.555819	0.005311	73.945930	-28.142742	-17.507418	0.291902	0.000000	-4.991472	0.000000	0.000000	0.000000	-0.452977	-0.147290	-0.995429	0.000000	0.000000	4.000000	39.000000	0.000000
3403.866333	0.246054	0.555819	0.005311	73.945930	-28.142742	-17.507418	0.291902	0.000000	-4.991472	0.000000	0.000000	0.000000	-0.452977	-0.147290	-0.995429	0.000000	0.000000	4.000000	39.000000	0.000000
3403.869666	0.244245	0.555285	0.001912	74.112885	-26.478651	-15.628959	0.181712	0.000000	-4.996696	0.000000	0.000000	0.000000	-0.542625	-0.160127	-1.019977	0.000000	0.000000	4.000000	39.000000	0.000000
3403.872999	0.244245	0.555285	0.001912	74.112885	-26.478651	-15.628959	0.181712	0.000000	-4.996696	0.000000	0.000000	0.000000	-0.542625	-0.160127	-1.019977	0.000000	0.000000	4.000000	39.000000	0.000000
3403.876333	0.244245	0.555285	0.001912	74.112885	-26.478651	-15.628959	0.181712	0.000000	-4.996696	0.000000	0.000000	0.000000	-0.542625	-0.160127	-1.019977	0.000000	0.000000	4.000000	39.000000	0.000000
3403.879666	0.242178	0.554662	-0.001608	74.252235	-24.840086	-13.835652	0.066253	0.000000	-4.999561	0.000000	0.000000	0.000000	-0.619978	-0.186950	-1.055876	0.000000	0.000000	4.000000	39.000000	0.000000
3403.882999	0.242178	0.554662	-0.001608	74.252235	-24.840086	-13.835652	0.066253	0.000000	-4.999561	0.000000	0.000000	0.000000	-0.619978	-0.186950	-1.055876	0.000000	0.000000	4.000000	39.000000	0.000000
3403.886333	0.242178	0.554662	-0.001608	74.252235	-24.840086	-13.835652	0.066253	0.000000	-4.999561	0.000000	0.000000	0.000000	-0.619978	-0.186950	-1.055876	0.000000	0.000000	4.000000	39.000000	0.000000
3403.889666	0.239798	0.553975	-0.005155	74.296982	-23.243227	-12.160040	-0.056548	0.000000	-4.999680	0.000000	0.000000	0.000000	-0.714192	-0.206048	-1.064105	0.000000	0.000000	4.000000	39.000000	0.000000
3403.892999	0.239798	0.553975	-0.005155	74.296982	-23.243227	-12.160040	-0.056548	0.000000	-4.999680	0.000000	0.000000	0.000000	-0.714192	-0.206048	-1.064105	0.000000	0.000000	4.000000	39.000000	0.000000
3403.896333	0.239798	0.553975	-0.005155	74.296982	-23.243227	-12.160040	-0.056548	0.000000	-4.999680	0.000000	0.000000	0.000000	-0.714192	-0.206048	-1.064105	0.000000	0.000000	4.000000	39.000000	0.000000
3403.899666	0.237189	0.553321	-0.008633	74.157188	-21.570627	-10.575639	-0.184252	0.000000	-4.996604	0.000000	0.000000	0.000000	-0.782461	-0.196235	-1.043268	0.000000	0.000000	4.000000	39.000000	0.000000
3403.902999	0.237189	0.553321	-0.008633	74.157188	-21.570627	-10.575639	-0.184252	0.000000	-4.996604	0.000000	0.000000	0.000000	-0.782461	-0.196235	-1.043268	0.000000	0.000000	4.000000	39.000000	0.000000
3403.906333	0.237189	0.553321	-0.008633	74.157188	-21.570627	-10.575639	-0.184252	0.000000	-4.996604	0.000000	0.000000	0.000000	-0.782461	-0.196235	-1.043268	0.000000	0.000000	4.000000	39.000000	0.000000
3403.909666	0.234260	0.552636	-0.012027	73.906425	-19.757666	-8.909203	-0.314004	0.000000	-4.990130	0.000000	0.000000	0.000000	-0.878766	-0.205577	-1.018224	0.000000	0.000000	4.000000	39.000000	0.000000
3403.912999	0.234260	0.552636	-0.012027	73.906425	-19.757666	-8.909203	-0.314004	0.000000	-4.990130	0.000000	0.000000	0.000000	-0.878766	-0.205577	-1.018224	0.000000	0.000000	4.000000	39.000000	0.000000
3403.916333	0.234260	0.552636	-0.012027	73.906425	-19.757666	-8.909203	-0.314004	0.000000	-4.990130	0.000000	0.000000	0.000000	-0.878766	-0.205577	-1.018224	0.000000	0.000000	4.000000	39.000000	0.000000
3403.919666	0.230969	0.552062	-0.015230	73.566956	-17.869133	-7.185234	-0.446103	0.000000	-4.980060	0.000000	0.000000	0.000000	-0.987216	-0.172242	-0.961050	0.000000	0.000000	4.000000	39.000000	0.000000
3403.922999	0.230969	0.552062	-0.015230	73.566956	-17.869133	-7.185234	-0.446103	0.000000	-4.980060	0.000000	0.000000	0.000000	-0.987216	-0.172242	-0.961050	0.000000	0.000000	4.000000	39.000000	0.000000
3403.926333	0.230969	0.552062	-0.015230	73.566956	-17.869133	-7.185234	-0.446103	0.000000	-4.980060	0.000000	0.000000	0.000000	-0.987216	-0.172242	-0.961050	0.000000	0.000000	4.000000	39.000000	0.000000
3403.929666	0.227324	0.551517	-0.018305	73.175446	-16.075819	-5.556003	-0.577550	0.000000	-4.966531	0.000000	0.000000	0.000000	-1.093513	-0.163503	-0.922286	0.000000	0.000000	4.000000	39.000000	0.000000
3403.932999	0.227324	0.551517	-0.018305	73.175446	-16.075819	-5.556003	-0.577550	0.000000	-4.966531	0.000000	0.000000	0.000000	-1.093513	-0.163503	-0.922286	0.000000	0.000000	4.000000	39.000000	0.000000
3403.936333	0.227324	0.551517	-0.018305	73.175446	-16.075819	-5.556003	-0.577550	0.000000	-4.966531	0.000000	0.000000	0.000000	-1.093513	-0.163503	-0.922286	0.000000	0.000000	4.000000	39.000000	0.000000
3403.939666	0.223364	0.550990	-0.021248	72.774582	-14.428827	-4.028923	-0.711500	0.000000	-4.949118	0.000000	0.000000	0.000000	-1.188042	-0.157924	-0.883183	0.000000	0.000000	4.000000	39.000000	0.000000
3403.942999	0.223364	0.550990	-0.021248	72.774582	-14.428827	-4.028923	-0.711500	0.000000	-4.949118	0.000000	0.000000	0.000000	-1.188042	-0.157924	-0.883183	0.000000	0.000000	4.000000	39.000000	0.000000
3403.946333	0.223364	0.550990	-0.021248	72.774582	-14.428827	-4.028923	-0.711500	0.000000	-4.949118	0.000000	0.000000	0.000000	-1.188042	-0.157924	-0.883183	0.000000	0.000000	4.000000	39.000000	0.000000
3403.949666	0.219114	0.550508	-0.024086	72.418327	-12.891254	-2.500076	-0.848711	0.000000	-4.927443	0.000000	0.000000	0.000000	-1.274911	-0.144649	-0.851179	0.000000	0.000000	4.000000	39.000000	0.000000
3403.952999	0.219114	0.550508	-0.024086	72.418327	-12.891254	-2.500076	-0.848711	0.000000	-4.927443	0.000000	0.000000	0.000000	-1.274911	-0.144649	-0.851179	0.000000	0.000000	4.000000	39.000000	0.000000
3403.956333	0.219114	0.550508	-0.024086	72.418327	-12.891254	-2.500076	-0.848711	0.000000	-4.927443	0.000000	0.000000	0.000000	-1.274911	-0.144649	-0.851179	0.000000	0.000000	4.000000	39.000000	0.000000
3403.959666	0.214640	0.549999	-0.026863	72.115601	-11.428649	-0.922167	-0.990976	0.000000	-4.900813	0.000000	0.000000	0.000000	-1.342450	-0.152698	-0.833106	0.000000	0.000000	4.000000	39.000000	0.000000
3403.962999	0.214640	0.549999	-0.026863	72.115601	-11.428649	-0.922167	-0.990976	0.000000	-4.900813	0.000000	0.000000	0.000000	-1.342450	-0.152698	-0.833106	0.000000	0.000000	4.000000	39.000000	0.000000
3403.966333	0.214640	0.549999	-0.026863	72.115601	-11.428649	-0.922167	-0.990976	0.000000	-4.900813	0.000000	0.000000	0.000000	-1.342450	-0.152698	-0.833106	0.000000	0.000000	4.000000	39.000000	0.000000
3403.969666	0.209907	0.549438	-0.029563	71.847038	-10.044089	0.675855	-1.140718	0.000000	-4.868137	0.000000	0.000000	0.000000	-1.419850	-0.168448	-0.809989	0.000000	0.000000	4.000000	39.000000	0.000000
3403.972999	0.209907	0.549438	-0.029563	71.847038	-10.044089	0.675855	-1.140718	0.000000	-4.868137	0.000000	0.000000	0.000000	-1.419850	-0.168448	-0.809989	0.000000	0.000000	4.000000	39.000000	0.000000
3403.976333	0.209907	0.549438	-0.029563	71.847038	-10.044089	0.675855	-1.140718	0.000000	-4.868137	0.000000	0.000000	0.000000	-1.419850	-0.168448	-0.809989	0.000000	0.000000	4.000000	39.000000	0.000000
3403.979666	0.205103	0.548874	-0.032077	71.572357	-8.783187	2.184838	-1.298737	0.000000	-4.828383	0.000000	0.000000	0.000000	-1.441000	-0.169122	-0.754248	0.000000	0.000000	4.000000	39.000000	0.000000
3403.982999	0.205103	0.548874	-0.032077	71.572357	-8.783187	2.184838	-1.298737	0.000000	-4.828383	0.000000	0.000000	0.000000	-1.441000	-0.169122	-0.754248	0.000000	0.000000	4.000000	39.000000	0.000000
3403.986333	0.205103	0.548874	-0.032077	71.572357	-8.783187	2.184838	-1.298737	0.000000	-4.828383	0.000000	0.000000	0.000000	-1.441000	-0.169122	-0.754248	0.000000	0.000000	4.000000	39.000000	0.000000
3403.989666	0.200125	0.548302	-0.034476	71.277802	-7.666808	3.552512	-1.459507	0.000000	-4.782242	0.000000	0.000000	0.000000	-1.493505	-0.171661	-0.719806	0.000000	0.000000	4.000000	39.000000	0.000000
3403.992999	0.200125	0.548302	-0.034476	71.277802	-7.666808	3.552512	-1.459507	0.000000	-4.782242	0.000000	0.000000	0.000000	-1.493505	-0.171661	-0.719806	0.000000	0.000000	4.000000	39.000000	0.000000
3403.996333	0.200125	0.548302	-0.034476	71.277802	-7.666808	3.552512	-1.459507	0.000000	-4.782242	0.000000	0.000000	0.000000	-1.493505	-0.171661	-0.719806	0.000000	0.000000	4.000000	39.000000	0.000000
3403.999666	0.195074	0.547788	-0.036660	70.954941	-6.680458	4.785506	-1.627856	0.000000	-4.727587	0.000000	0.000000	0.000000	-1.515277	-0.154028	-0.654993	0.000000	0.000000	4.000000	39.000000	0.000000
3404.002999	0.195074	0.547788	-0.036660	70.954941	-6.680458	4.785506	-1.627856	0.000000	-4.727587	0.000000	0.000000	0.000000	-1.515277	-0.154028	-0.654993	0.000000	0.000000	4.000000	39.000000	0.000000
3404.006333	0.195074	0.547788	-0.036660	70.954941	-6.680458	4.785506	-1.627856	0.000000	-4.727587	0.000000	0.000000	0.000000	-1.515277	-0.154028	-0.654993	0.000000	0.000000	4.000000	39.000000	0.000000
3404.009666	0.189862	0.547342	-0.038615	70.627159	-5.807411	5.947965	-1.798850	0.000000	-4.665205	0.000000	0.000000	0.000000	-1.563656	-0.133811	-0.586607	0.000000	0.000000	4.000000	39.000000	0.000000
3404.012999	0.189862	0.547342	-0.038615	70.627159	-5.807411	5.947965	-1.798850	0.000000	-4.665205	0.000000	0.000000	0.000000	-1.563656	-0.133811	-0.586607	0.000000	0.000000	4.000000	39.000000	0.000000
3404.016333	0.189862	0.547342	-0.038615	70.627159	-5.807411	5.947965	-1.798850	0.000000	-4.665205	0.000000	0.000000	0.000000	-1.563656	-0.133811	-0.586607	0.000000	0.000000	4.000000	39.000000	0.000000
3404.019666	0.184507	0.546972	-0.040310	70.316200	-4.980420	7.166323	-1.930744	0.000000	-4.493101	0.000000	0.000000	0.000000	-1.606521	-0.111205	-0.508507	0.000000	0.000000	4.000000	39.000000	0.000000
3404.022999	0.184507	0.546972	-0.040310	70.316200	-4.980420	7.166323	-1.930744	0.000000	-4.493101	0.000000	0.000000	0.000000	-1.606521	-0.111205	-0.508507	0.000000	0.000000	4.000000	39.000000	0.000000
3404.026333	0.184507	0.546972	-0.040310	70.316200	-4.980420	7.166323	-1.930744	0.000000	-4.493101	0.000000	0.000000	0.000000	-1.606521	-0.111205	-0.508507	0.000000	0.000000	4.000000	39.000000	0.000000
3404.029666	0.179087	0.546676	-0.041784	70.003632	-4.224780	8.362186	-2.015495	0.000000	-4.225347	0.000000	0.000000	0.000000	-1.625856	-0.088568	-0.442311	0.000000	0.000000	4.000000	39.000000	0.000000
3404.032999	0.179087	0.546676	-0.041784	70.003632	-4.224780	8.362186	-2.015495	0.000000	-4.225347	0.000000	0.000000	0.000000	-1.625856	-0.088568	-0.442311	0.000000	0.000000	4.000000	39.000000	0.000000
3404.036333	0.179087	0.546676	-0.041784	70.003632	-4.224780	8.362186	-2.015495	0.000000	-4.225347	0.000000	0.000000	0.000000	-1.625856	-0.088568	-0.442311	0.000000	0.000000	4.000000	39.000000	0.000000
3404.039666	0.173623	0.546432	-0.043045	69.696945	-3.526600	9.470019	-2.089214	0.000000	-3.954371	0.000000	0.000000	0.000000	-1.639370	-0.073299	-0.378069	0.000000	0.000000	4.000000	39.000000	0.000000
3404.042999	0.173623	0.546432	-0.043045	69.696945	-3.526600	9.470019	-2.089214	0.000000	-3.954371	0.000000	0.000000	0.000000	-1.639370	-0.073299	-0.378069	0.000000	0.000000	4.000000	39.000000	0.000000
3404.046333	0.173623	0.546432	-0.043045	69.696945	-3.526600	9.470019	-2.089214	0.000000	-3.954371	0.000000	0.000000	0.000000	-1.639370	-0.073299	-0.378069	0.000000	0.000000	4.000000	39.000000	0.000000
3404.049666	0.168244	0.546248	-0.044101	69.423851	-2.820539	10.432121	-2.152225	0.000000	-3.681142	0.000000	0.000000	0.000000	-1.613722	-0.055283	-0.317018	0.000000	0.000000	4.000000	39.000000	0.000000
3404.052999	0.168244	0.546248	-0.044101	69.423851	-2.820539	10.432121	-2.152225	0.000000	-3.681142	0.000000	0.000000	0.000000	-1.613722	-0.055283	-0.317018	0.000000	0.000000	4.000000	39.000000	0.000000
3404.056333	0.168244	0.546248	-0.044101	69.423851	-2.820539	10.432121	-2.152225	0.000000	-3.681142	0.000000	0.000000	0.000000	-1.613722	-0.055283	-0.317018	0.000000	0.000000	4.000000	39.000000	0.000000
3404.059666	0.163071	0.546117	-0.044976	69.187691	-2.100883	11.023270	-2.205062	0.000000	-3.412189	0.000000	0.000000	0.000000	-1.551931	-0.039343	-0.262343	0.000000	0.000000	4.000000	39.000000	0.000000
3404.062999	0.163071	0.546117	-0.044976	69.187691	-2.100883	11.023270	-2.205062	0.000000	-3.412189	0.000000	0.000000	0.000000	-1.551931	-0.039343	-0.262343	0.000000	0.000000	4.000000	39.000000	0.000000
3404.066333	0.163071	0.546117	-0.044976	69.187691	-2.100883	11.023270	-2.205062	0.000000	-3.412189	0.000000	0.000000	0.000000	-1.551931	-0.039343	-0.262343	0.000000	0.000000	4.000000	39.000000	0.000000
3404.069666	0.158107	0.546057	-0.045573	68.974098	-1.385496	10.939311	-2.248786	0.000000	-3.153534	0.000000	0.000000	0.000000	-1.489004	-0.017911	-0.179250	0.000000	0.000000	4.000000	39.000000	0.000000
3404.072999	0.158107	0.546057	-0.045573	68.974098	-1.385496	10.939311	-2.248786	0.000000	-3.153534	0.000000	0.000000	0.000000	-1.489004	-0.017911	-0.179250	0.000000	0.000000	4.000000	39.000000	0.000000
3404.076333	0.158107	0.546057	-0.045573	68.974098	-1.385496	10.939311	-2.248786	0.000000	-3.153534	0.000000	0.000000	0.000000	-1.489004	-0.017911	-0.179250	0.000000	0.000000	4.000000	39.000000	0.000000
3404.079666	0.153253	0.546037	-0.045892	68.780731	-0.738401	10.393271	-2.278661	0.000000	-2.905366	0.000000	0.000000	0.000000	-1.456310	-0.005835	-0.095767	0.000000	0.000000	4.000000	39.000000	0.000000
3404.082999	0.153253	0.546037	-0.045892	68.780731	-0.738401	10.393271	-2.278661	0.000000	-2.905366	0.000000	0.000000	0.000000	-1.456310	-0.005835	-0.095767	0.000000	0.000000	4.000000	39.000000	0.000000
3404.086333	0.153253	0.546037	-0.045892	68.780731	-0.738401	10.393271	-2.278661	0.000000	-2.905366	0.000000	0.000000	0.000000	-1.456310	-0.005835	-0.095767	0.000000	0.000000	4.000000	39.000000	0.000000
3404.089666	0.148395	0.546043	-0.045912	68.596031	-0.187167	9.822041	-2.294622	0.000000	-2.662648	0.000000	0.000000	0.000000	-1.457391	0.001770	-0.005888	0.000000	0.000000	4.000000	39.000000	0.000000
3404.092999	0.148395	0.546043	-0.045912	68.596031	-0.187167	9.822041	-2.294622	0.000000	-2.662648	0.000000	0.000000	0.000000	-1.457391	0.001770	-0.005888	0.000000	0.000000	4.000000	39.000000	0.000000
3404.096333	0.148395	0.546043	-0.045912	68.596031	-0.187167	9.822041	-2.294622	0.000000	-2.662648	0.000000	0.000000	0.000000	-1.457391	0.001770	-0.005888	0.000000	0.000000	4.000000	39.000000	0.000000
3404.099666	0.143579	0.546148	-0.045666	68.418907	0.311962	9.561251	-2.295603	0.000000	-2.419749	0.000000	0.000000	0.000000	-1.444885	0.031256	0.073705	0.000000	0.000000	4.000000	39.000000	0.000000
3404.102999	0.143579	0.546148	-0.045666	68.418907	0.311962	9.561251	-2.295603	0.000000	-2.419749	0.000000	0.000000	0.000000	-1.444885	0.031256	0.073705	0.000000	0.000000	4.000000	39.000000	0.000000
3404.106333	0.143579	0.546148	-0.045666	68.418907	0.311962	9.561251	-2.295603	0.000000	-2.419749	0.000000	0.000000	0.000000	-1.444885	0.031256	0.073705	0.000000	0.000000	4.000000	39.000000	0.000000
3404.109666	0.138828	0.546309	-0.045250	68.257744	0.766192	9.488446	-2.283319	0.000000	-2.178936	0.000000	0.000000	0.000000	-1.425093	0.048522	0.124874	0.000000	0.000000	4.000000	39.000000	0.000000
3404.112999	0.138828	0.546309	-0.045250	68.257744	0.766192	9.488446	-2.283319	0.000000	-2.178936	0.000000	0.000000	0.000000	-1.425093	0.048522	0.124874	0.000000	0.000000	4.000000	39.000000	0.000000
3404.116333	0.138828	0.546309	-0.045250	68.257744	0.766192	9.488446	-2.283319	0.000000	-2.178936	0.000000	0.000000	0.000000	-1.425093	0.048522	0.124874	0.000000	0.000000	4.000000	39.000000	0.000000
3404.119666	0.134176	0.546554	-0.044609	68.118408	1.191726	9.505572	-2.262507	0.000000	-1.941420	0.000000	0.000000	0.000000	-1.395588	0.073509	0.192447	0.000000	0.000000	4.000000	39.000000	0.000000
3404.122999	0.134176	0.546554	-0.044609	68.118408	1.191726	9.505572	-2.262507	0.000000	-1.941420	0.000000	0.000000	0.000000	-1.395588	0.073509	0.192447	0.000000	0.000000	4.000000	39.000000	0.000000
3404.126333	0.134176	0.546554	-0.044609	68.118408	1.191726	9.505572	-2.262507	0.000000	-1.941420	0.000000	0.000000	0.000000	-1.395588	0.073509	0.192447	0.000000	0.000000	4.000000	39.000000	0.000000
3404.129666	0.129675	0.546858	-0.043822	68.001556	1.629057	9.606304	-2.230432	0.000000	-1.708822	0.000000	0.000000	0.000000	-1.350543	0.091222	0.235950	0.000000	0.000000	4.000000	39.000000	0.000000
3404.132999	0.129675	0.546858	-0.043822	68.001556	1.629057	9.606304	-2.230432	0.000000	-1.708822	0.000000	0.000000	0.000000	-1.350543	0.091222	0.235950	0.000000	0.000000	4.000000	39.000000	0.000000
3404.136333	0.129675	0.546858	-0.043822	68.001556	1.629057	9.606304	-2.230432	0.000000	-1.708822	0.000000	0.000000	0.000000	-1.350543	0.091222	0.235950	0.000000	0.000000	4.000000	39.000000	0.000000
3404.139666	0.125402	0.547216	-0.042817	67.904228	2.082677	9.549376	-2.191107	0.000000	-1.483731	0.000000	0.000000	0.000000	-1.281720	0.107345	0.301576	0.000000	0.000000	4.000000	39.000000	0.000000
3404.142999	0.125402	0.547216	-0.042817	67.904228	2.082677	9.549376	-2.191107	0.000000	-1.483731	0.000000	0.000000	0.000000	-1.281720	0.107345	0.301576	0.000000	0.000000	4.000000	39.000000	0.000000
3404.146333	0.125402	0.547216	-0.042817	67.904228	2.082677	9.549376	-2.191107	0.000000	-1.483731	0.000000	0.000000	0.000000	-1.281720	0.107345	0.301576	0.000000	0.000000	4.000000	39.000000	0.000000
3404.149666	0.121288	0.547589	-0.041582	67.841438	2.540540	9.340895	-2.140844	0.000000	-1.270111	0.000000	0.000000	0.000000	-1.234192	0.111789	0.370482	0.000000	0.000000	4.000000	39.000000	0.000000
3404.152999	0.121288	0.547589	-0.041582	67.841438	2.540540	9.340895	-2.140844	0.000000	-1.270111	0.000000	0.000000	0.000000	-1.234192	0.111789	0.370482	0.000000	0.000000	4.000000	39.000000	0.000000
3404.156333	0.121288	0.547589	-0.041582	67.841438	2.540540	9.340895	-2.140844	0.000000	-1.270111	0.000000	0.000000	0.000000	-1.234192	0.111789	0.370482	0.000000	0.000000	4.000000	39.000000	0.000000
3404.159666	0.117302	0.548002	-0.040042	67.834152	2.947410	9.075983	-2.079097	0.000000	-1.064413	0.000000	0.000000	0.000000	-1.195858	0.124030	0.461974	0.000000	0.000000	4.000000	39.000000	0.000000
3404.162999	0.117302	0.548002	-0.040042	67.834152	2.947410	9.075983	-2.079097	0.000000	-1.064413	0.000000	0.000000	0.000000	-1.195858	0.124030	0.461974	0.000000	0.000000	4.000000	39.000000	0.000000
3404.166333	0.117302	0.548002	-0.040042	67.834152	2.947410	9.075983	-2.079097	0.000000	-1.064413	0.000000	0.000000	0.000000	-1.195858	0.124030	0.461974	0.000000	0.000000	4.000000	39.000000	0.000000
3404.169666	0.113424	0.548424	-0.038230	67.909218	3.236987	8.713767	-2.002102	0.000000	-0.865103	0.000000	0.000000	0.000000	-1.163426	0.126659	0.543588	0.000000	0.000000	4.000000	39.000000	0.000000
3404.172999	0.113424	0.548424	-0.038230	67.909218	3.236987	8.713767	-2.002102	0.000000	-0.865103	0.000000	0.000000	0.000000	-1.163426	0.126659	0.543588	0.000000	0.000000	4.000000	39.000000	0.000000
3404.176333	0.113424	0.548424	-0.038230	67.909218	3.236987	8.713767	-2.002102	0.000000	-0.865103	0.000000	0.000000	0.000000	-1.163426	0.126659	0.543588	0.000000	0.000000	4.000000	39.000000	0.000000
3404.179666	0.109625	0.548814	-0.036221	68.060799	3.433400	8.120671	-1.911504	0.000000	-0.671199	0.000000	0.000000	0.000000	-1.139669	0.116790	0.602733	0.000000	0.000000	4.000000	39.000000	0.000000
3404.182999	0.109625	0.548814	-0.036221	68.060799	3.433400	8.120671	-1.911504	0.000000	-0.671199	0.000000	0.000000	0.000000	-1.139669	0.116790	0.602733	0.000000	0.000000	4.000000	39.000000	0.000000
3404.186333	0.109625	0.548814	-0.036221	68.060799	3.433400	8.120671	-1.911504	0.000000	-0.671199	0.000000	0.000000	0.000000	-1.139669	0.116790	0.602733	0.000000	0.000000	4.000000	39.000000	0.000000
3404.189666	0.105927	0.549209	-0.034074	68.316658	3.518497	7.455272	-1.811048	0.000000	-0.481254	0.000000	0.000000	0.000000	-1.109567	0.118439	0.644192	0.000000	0.000000	4.000000	39.000000	0.000000
3404.192999	0.105927	0.549209	-0.034074	68.316658	3.518497	7.455272	-1.811048	0.000000	-0.481254	0.000000	0.000000	0.000000	-1.109567	0.118439	0.644192	0.000000	0.000000	4.000000	39.000000	0.000000
3404.196333	0.105927	0.549209	-0.034074	68.316658	3.518497	7.455272	-1.811048	0.000000	-0.481254	0.000000	0.000000	0.000000	-1.109567	0.118439	0.644192	0.000000	0.000000	4.000000	39.000000	0.000000
3404.199666	0.102318	0.549634	-0.031721	68.623344	3.566502	7.276695	-1.703683	0.000000	-0.296326	0.000000	0.000000	0.000000	-1.082433	0.127636	0.705829	0.000000	0.000000	4.000000	39.000000	0.000000
3404.202999	0.102318	0.549634	-0.031721	68.623344	3.566502	7.276695	-1.703683	0.000000	-0.296326	0.000000	0.000000	0.000000	-1.082433	0.127636	0.705829	0.000000	0.000000	4.000000	39.000000	0.000000
3404.206333	0.102318	0.549634	-0.031721	68.623344	3.566502	7.276695	-1.703683	0.000000	-0.296326	0.000000	0.000000	0.000000	-1.082433	0.127636	0.705829	0.000000	0.000000	4.000000	39.000000	0.000000
3404.209666	0.098860	0.550107	-0.029156	68.933754	3.648267	7.486377	-1.586045	0.000000	-0.115921	0.000000	0.000000	0.000000	-1.037531	0.141740	0.769346	0.000000	0.000000	4.000000	39.000000	0.000000
3404.212999	0.098860	0.550107	-0.029156	68.933754	3.648267	7.486377	-1.586045	0.000000	-0.115921	0.000000	0.000000	0.000000	-1.037531	0.141740	0.769346	0.000000	0.000000	4.000000	39.000000	0.000000
3404.216333	0.098860	0.550107	-0.029156	68.933754	3.648267	7.486377	-1.586045	0.000000	-0.115921	0.000000	0.000000	0.000000	-1.037531	0.141740	0.769346	0.000000	0.000000	4.000000	39.000000	0.000000
3404.219666	0.095628	0.550626	-0.026395	69.214661	3.814061	7.515466	-1.457821	0.000000	0.057001	0.000000	0.000000	0.000000	-0.969629	0.155780	0.828371	0.000000	0.000000	4.000000	39.000000	0.000000
3404.222999	0.095628	0.550626	-0.026395	69.214661	3.814061	7.515466	-1.457821	0.000000	0.057001	0.000000	0.000000	0.000000	-0.969629	0.155780	0.828371	0.000000	0.000000	4.000000	39.000000	0.000000
3404.226333	0.095628	0.550626	-0.026395	69.214661	3.814061	7.515466	-1.457821	0.000000	0.057001	0.000000	0.000000	0.000000	-0.969629	0.155780	0.828371	0.000000	0.000000	4.000000	39.000000	0.000000
3404.229666	0.092722	0.551192	-0.023455	69.464661	4.101787	7.279094	-1.319759	0.000000	0.218606	0.000000	0.000000	0.000000	-0.871755	0.169773	0.882148	0.000000	0.000000	4.000000	39.000000	0.000000
3404.232999	0.092722	0.551192	-0.023455	69.464661	4.101787	7.279094	-1.319759	0.000000	0.218606	0.000000	0.000000	0.000000	-0.871755	0.169773	0.882148	0.000000	0.000000	4.000000	39.000000	0.000000
3404.236333	0.092722	0.551192	-0.023455	69.464661	4.101787	7.279094	-1.319759	0.000000	0.218606	0.000000	0.000000	0.000000	-0.871755	0.169773	0.882148	0.000000	0.000000	4.000000	39.000000	0.000000
3404.239666	0.090154	0.551795	-0.020375	69.686958	4.516507	7.042560	-1.172734	0.000000	0.363899	0.000000	0.000000	0.000000	-0.770294	0.180989	0.923931	0.000000	0.000000	4.000000	39.000000	0.000000
3404.242999	0.090154	0.551795	-0.020375	69.686958	4.516507	7.042560	-1.172734	0.000000	0.363899	0.000000	0.000000	0.000000	-0.770294	0.180989	0.923931	0.000000	0.000000	4.000000	39.000000	0.000000
3404.246333	0.090154	0.551795	-0.020375	69.686958	4.516507	7.042560	-1.172734	0.000000	0.363899	0.000000	0.000000	0.000000	-0.770294	0.180989	0.923931	0.000000	0.000000	4.000000	39.000000	0.000000
3404.249666	0.087906	0.552435	-0.017147	69.934349	5.049023	7.042760	-1.018746	0.000000	0.492281	0.000000	0.000000	0.000000	-0.674485	0.192034	0.968523	0.000000	0.000000	4.000000	39.000000	0.000000
3404.252999	0.087906	0.552435	-0.017147	69.934349	5.049023	7.042760	-1.018746	0.000000	0.492281	0.000000	0.000000	0.000000	-0.674485	0.192034	0.968523	0.000000	0.000000	4.000000	39.000000	0.000000
3404.256333	0.087906	0.552435	-0.017147	69.934349	5.049023	7.042760	-1.018746	0.000000	0.492281	0.000000	0.000000	0.000000	-0.674485	0.192034	0.968523	0.000000	0.000000	4.000000	39.000000	0.000000
3404.259666	0.085955	0.553095	-0.013780	70.242653	5.641259	7.261793	-0.857325	0.000000	0.604695	0.000000	0.000000	0.000000	-0.585336	0.197943	1.010081	0.000000	0.000000	4.000000	39.000000	0.000000
3404.262999	0.085955	0.553095	-0.013780	70.242653	5.641259	7.261793	-0.857325	0.000000	0.604695	0.000000	0.000000	0.000000	-0.585336	0.197943	1.010081	0.000000	0.000000	4.000000	39.000000	0.000000
3404.266333	0.085955	0.553095	-0.013780	70.242653	5.641259	7.261793	-0.857325	0.000000	0.604695	0.000000	0.000000	0.000000	-0.585336	0.197943	1.010081	0.000000	0.000000	4.000000	39.000000	0.000000
3404.269666	0.084238	0.553732	-0.010272	70.608749	6.232285	7.496273	-0.688978	0.000000	0.702251	0.000000	0.000000	0.000000	-0.515124	0.191103	1.052259	0.000000	0.000000	4.000000	39.000000	0.000000
3404.272999	0.084238	0.553732	-0.010272	70.608749	6.232285	7.496273	-0.688978	0.000000	0.702251	0.000000	0.000000	0.000000	-0.515124	0.191103	1.052259	0.000000	0.000000	4.000000	39.000000	0.000000
3404.276333	0.084238	0.553732	-0.010272	70.608749	6.232285	7.496273	-0.688978	0.000000	0.702251	0.000000	0.000000	0.000000	-0.515124	0.191103	1.052259	0.000000	0.000000	4.000000	39.000000	0.000000
3404.279666	0.082826	0.554429	-0.006608	70.988136	6.776489	7.586203	-0.513602	0.000000	0.788105	0.000000	0.000000	0.000000	-0.423551	0.209001	1.099151	0.000000	0.000000	4.000000	39.000000	0.000000
3404.282999	0.082826	0.554429	-0.006608	70.988136	6.776489	7.586203	-0.513602	0.000000	0.788105	0.000000	0.000000	0.000000	-0.423551	0.209001	1.099151	0.000000	0.000000	4.000000	39.000000	0.000000
3404.286333	0.082826	0.554429	-0.006608	70.988136	6.776489	7.586203	-0.513602	0.000000	0.788105	0.000000	0.000000	0.000000	-0.423551	0.209001	1.099151	0.000000	0.000000	4.000000	39.000000	0.000000
3404.289666	0.081696	0.555125	-0.002814	71.374222	7.184563	7.413008	-0.330410	0.000000	0.858697	0.000000	0.000000	0.000000	-0.338893	0.209018	1.138392	0.000000	0.000000	4.000000	39.000000	0.000000
3404.292999	0.081696	0.555125	-0.002814	71.374222	7.184563	7.413008	-0.330410	0.000000	0.858697	0.000000	0.000000	0.000000	-0.338893	0.209018	1.138392	0.000000	0.000000	4.000000	39.000000	0.000000
3404.296333	0.081696	0.555125	-0.002814	71.374222	7.184563	7.413008	-0.330410	0.000000	0.858697	0.000000	0.000000	0.000000	-0.338893	0.209018	1.138392	0.000000	0.000000	4.000000	39.000000	0.000000
3404.299666	0.080923	0.555906	0.001126	71.763336	7.387378	6.973778	-0.140678	0.000000	0.915179	0.000000	0.000000	0.000000	-0.231938	0.234213	1.181997	0.000000	0.000000	4.000000	39.000000	0.000000
3404.302999	0.080923	0.555906	0.001126	71.763336	7.387378	6.973778	-0.140678	0.000000	0.915179	0.000000	0.000000	0.000000	-0.231938	0.234213	1.181997	0.000000	0.000000	4.000000	39.000000	0.000000
3404.306333	0.080923	0.555906	0.001126	71.763336	7.387378	6.973778	-0.140678	0.000000	0.915179	0.000000	0.000000	0.000000	-0.231938	0.234213	1.181997	0.000000	0.000000	4.000000	39.000000	0.000000
3404.309666	0.080489	0.556728	0.005203	72.167358	7.342150	6.493609	0.056322	0.000000	0.953835	0.000000	0.000000	0.000000	-0.130234	0.246682	1.222926	0.000000	0.000000	4.000000	39.000000	0.000000
3404.312999	0.080489	0.556728	0.005203	72.167358	7.342150	6.493609	0.056322	0.000000	0.953835	0.000000	0.000000	0.000000	-0.130234	0.246682	1.222926	0.000000	0.000000	4.000000	39.000000	0.000000
3404.316333	0.080489	0.556728	0.005203	72.167358	7.342150	6.493609	0.056322	0.000000	0.953835	0.000000	0.000000	0.000000	-0.130234	0.246682	1.222926	0.000000	0.000000	4.000000	39.000000	0.000000
3404.319666	0.080440	0.557626	0.009379	72.609985	7.065447	6.148901	0.260143	0.000000	0.975541	0.000000	0.000000	0.000000	-0.014635	0.269320	1.252720	0.000000	0.000000	4.000000	39.000000	0.000000
3404.322999	0.080440	0.557626	0.009379	72.609985	7.065447	6.148901	0.260143	0.000000	0.975541	0.000000	0.000000	0.000000	-0.014635	0.269320	1.252720	0.000000	0.000000	4.000000	39.000000	0.000000
3404.326333	0.080440	0.557626	0.009379	72.609985	7.065447	6.148901	0.260143	0.000000	0.975541	0.000000	0.000000	0.000000	-0.014635	0.269320	1.252720	0.000000	0.000000	4.000000	39.000000	0.000000
3404.329666	0.080758	0.558539	0.013626	73.110191	6.712847	5.790194	0.468929	0.000000	0.977980	0.000000	0.000000	0.000000	0.095406	0.273879	1.274129	0.000000	0.000000	4.000000	39.000000	0.000000
3404.332999	0.080758	0.558539	0.013626	73.110191	6.712847	5.790194	0.468929	0.000000	0.977980	0.000000	0.000000	0.000000	0.095406	0.273879	1.274129	0.000000	0.000000	4.000000	39.000000	0.000000
3404.336333	0.080758	0.558539	0.013626	73.110191	6.712847	5.790194	0.468929	0.000000	0.977980	0.000000	0.000000	0.000000	0.095406	0.273879	1.274129	0.000000	0.000000	4.000000	39.000000	0.000000
3404.339666	0.081427	0.559449	0.017928	73.654716	6.230673	5.188420	0.681284	0.000000	0.962079	0.000000	0.000000	0.000000	0.200503	0.272945	1.290765	0.000000	0.000000	4.000000	39.000000	0.000000
3404.342999	0.081427	0.559449	0.017928	73.654716	6.230673	5.188420	0.681284	0.000000	0.962079	0.000000	0.000000	0.000000	0.200503	0.272945	1.290765	0.000000	0.000000	4.000000	39.000000	0.000000
3404.346333	0.081427	0.559449	0.017928	73.654716	6.230673	5.188420	0.681284	0.000000	0.962079	0.000000	0.000000	0.000000	0.200503	0.272945	1.290765	0.000000	0.000000	4.000000	39.000000	0.000000
3404.349666	0.082312	0.560319	0.022272	74.221786	5.595383	4.365701	0.896411	0.000000	0.928662	0.000000	0.000000	0.000000	0.265509	0.261130	1.303155	0.000000	0.000000	4.000000	39.000000	0.000000
3404.352999	0.082312	0.560319	0.022272	74.221786	5.595383	4.365701	0.896411	0.000000	0.928662	0.000000	0.000000	0.000000	0.265509	0.261130	1.303155	0.000000	0.000000	4.000000	39.000000	0.000000
3404.356333	0.082312	0.560319	0.022272	74.221786	5.595383	4.365701	0.896411	0.000000	0.928662	0.000000	0.000000	0.000000	0.265509	0.261130	1.303155	0.000000	0.000000	4.000000	39.000000	0.000000
3404.359666	0.083368	0.561184	0.026635	74.769432	4.790793	3.306188	1.113604	0.000000	0.884410	0.000000	0.000000	0.000000	0.316902	0.259578	1.308782	0.000000	0.000000	4.000000	39.000000	0.000000
3404.362999	0.083368	0.561184	0.026635	74.769432	4.790793	3.306188	1.113604	0.000000	0.884410	0.000000	0.000000	0.000000	0.316902	0.259578	1.308782	0.000000	0.000000	4.000000	39.000000	0.000000
3404.366333	0.083368	0.561184	0.026635	74.769432	4.790793	3.306188	1.113604	0.000000	0.884410	0.000000	0.000000	0.000000	0.316902	0.259578	1.308782	0.000000	0.000000	4.000000	39.000000	0.000000
3404.369666	0.084600	0.562044	0.031014	75.287704	3.784945	1.975517	1.331734	0.000000	0.831594	0.000000	0.000000	0.000000	0.369590	0.257825	1.313851	0.000000	0.000000	4.000000	39.000000	0.000000
3404.372999	0.084600	0.562044	0.031014	75.287704	3.784945	1.975517	1.331734	0.000000	0.831594	0.000000	0.000000	0.000000	0.369590	0.257825	1.313851	0.000000	0.000000	4.000000	39.000000	0.000000
3404.376333	0.084600	0.562044	0.031014	75.287704	3.784945	1.975517	1.331734	0.000000	0.831594	0.000000	0.000000	0.000000	0.369590	0.257825	1.313851	0.000000	0.000000	4.000000	39.000000	0.000000
3404.379666	0.086023	0.562925	0.035336	75.761734	2.625293	0.438659	1.550709	0.000000	0.769995	0.000000	0.000000	0.000000	0.427011	0.264361	1.296547	0.000000	0.000000	4.000000	39.000000	0.000000
3404.382999	0.086023	0.562925	0.035336	75.761734	2.625293	0.438659	1.550709	0.000000	0.769995	0.000000	0.000000	0.000000	0.427011	0.264361	1.296547	0.000000	0.000000	4.000000	39.000000	0.000000
3404.386333	0.086023	0.562925	0.035336	75.761734	2.625293	0.438659	1.550709	0.000000	0.769995	0.000000	0.000000	0.000000	0.427011	0.264361	1.296547	0.000000	0.000000	4.000000	39.000000	0.000000
3404.389666	0.087757	0.563838	0.039555	76.191391	1.507690	-1.044927	1.766801	0.000000	0.698827	0.000000	0.000000	0.000000	0.520034	0.273983	1.265597	0.000000	0.000000	4.000000	39.000000	0.000000
3404.392999	0.087757	0.563838	0.039555	76.191391	1.507690	-1.044927	1.766801	0.000000	0.698827	0.000000	0.000000	0.000000	0.520034	0.273983	1.265597	0.000000	0.000000	4.000000	39.000000	0.000000
3404.396333	0.087757	0.563838	0.039555	76.191391	1.507690	-1.044927	1.766801	0.000000	0.698827	0.000000	0.000000	0.000000	0.520034	0.273983	1.265597	0.000000	0.000000	4.000000	39.000000	0.000000
3404.399666	0.089860	0.564775	0.043681	76.586433	0.623066	-2.247202	1.977733	0.000000	0.612155	0.000000	0.000000	0.000000	0.630795	0.280998	1.237885	0.000000	0.000000	4.000000	39.000000	0.000000
3404.402999	0.089860	0.564775	0.043681	76.586433	0.623066	-2.247202	1.977733	0.000000	0.612155	0.000000	0.000000	0.000000	0.630795	0.280998	1.237885	0.000000	0.000000	4.000000	39.000000	0.000000
3404.406333	0.089860	0.564775	0.043681	76.586433	0.623066	-2.247202	1.977733	0.000000	0.612155	0.000000	0.000000	0.000000	0.630795	0.280998	1.237885	0.000000	0.000000	4.000000	39.000000	0.000000
3404.409666	0.092331	0.565681	0.047660	76.969978	0.013883	-3.115378	2.184048	0.000000	0.507022	0.000000	0.000000	0.000000	0.741352	0.271830	1.193617	0.000000	0.000000	4.000000	39.000000	0.000000
3404.412999	0.092331	0.565681	0.047660	76.969978	0.013883	-3.115378	2.184048	0.000000	0.507022	0.000000	0.000000	0.000000	0.741352	0.271830	1.193617	0.000000	0.000000	4.000000	39.000000	0.000000
3404.416333	0.092331	0.565681	0.047660	76.969978	0.013883	-3.115378	2.184048	0.000000	0.507022	0.000000	0.000000	0.000000	0.741352	0.271830	1.193617	0.000000	0.000000	4.000000	39.000000	0.000000
3404.419666	0.095064	0.566593	0.051542	77.329193	-0.516207	-3.910664	2.382984	0.000000	0.383463	0.000000	0.000000	0.000000	0.819906	0.273575	1.164729	0.000000	0.000000	4.000000	39.000000	0.000000
3404.422999	0.095064	0.566593	0.051542	77.329193	-0.516207	-3.910664	2.382984	0.000000	0.383463	0.000000	0.000000	0.000000	0.819906	0.273575	1.164729	0.000000	0.000000	4.000000	39.000000	0.000000
3404.426333	0.095064	0.566593	0.051542	77.329193	-0.516207	-3.910664	2.382984	0.000000	0.383463	0.000000	0.000000	0.000000	0.819906	0.273575	1.164729	0.000000	0.000000	4.000000	39.000000	0.000000
3404.429666	0.098087	0.567436	0.055315	77.647507	-1.161256	-4.888778	2.577106	0.000000	0.246812	0.000000	0.000000	0.000000	0.906989	0.252839	1.131842	0.000000	0.000000	4.000000	39.000000	0.000000
3404.432999	0.098087	0.567436	0.055315	77.647507	-1.161256	-4.888778	2.577106	0.000000	0.246812	0.000000	0.000000	0.000000	0.906989	0.252839	1.131842	0.000000	0.000000	4.000000	39.000000	0.000000
3404.436333	0.098087	0.567436	0.055315	77.647507	-1.161256	-4.888778	2.577106	0.000000	0.246812	0.000000	0.000000	0.000000	0.906989	0.252839	1.131842	0.000000	0.000000	4.000000	39.000000	0.000000
3404.439666	0.101310	0.568255	0.059004	77.926003	-2.037791	-6.178836	2.765746	0.000000	0.095647	0.000000	0.000000	0.000000	0.966891	0.245852	1.106597	0.000000	0.000000	4.000000	39.000000	0.000000
3404.442999	0.101310	0.568255	0.059004	77.926003	-2.037791	-6.178836	2.765746	0.000000	0.095647	0.000000	0.000000	0.000000	0.966891	0.245852	1.106597	0.000000	0.000000	4.000000	39.000000	0.000000
3404.446333	0.101310	0.568255	0.059004	77.926003	-2.037791	-6.178836	2.765746	0.000000	0.095647	0.000000	0.000000	0.000000	0.966891	0.245852	1.106597	0.000000	0.000000	4.000000	39.000000	0.000000
3404.449666	0.104800	0.568995	0.062541	78.154305	-3.151224	-7.794662	2.950179	0.000000	-0.065501	0.000000	0.000000	0.000000	1.046981	0.222016	1.061235	0.000000	0.000000	4.000000	39.000000	0.000000
3404.452999	0.104800	0.568995	0.062541	78.154305	-3.151224	-7.794662	2.950179	0.000000	-0.065501	0.000000	0.000000	0.000000	1.046981	0.222016	1.061235	0.000000	0.000000	4.000000	39.000000	0.000000
3404.456333	0.104800	0.568995	0.062541	78.154305	-3.151224	-7.794662	2.950179	0.000000	-0.065501	0.000000	0.000000	0.000000	1.046981	0.222016	1.061235	0.000000	0.000000	4.000000	39.000000	0.000000
3404.459666	0.108584	0.569684	0.065912	78.339966	-4.483867	-9.711949	3.127051	0.000000	-0.239998	0.000000	0.000000	0.000000	1.135298	0.206599	1.011333	0.000000	0.000000	4.000000	39.000000	0.000000
3404.462999	0.108584	0.569684	0.065912	78.339966	-4.483867	-9.711949	3.127051	0.000000	-0.239998	0.000000	0.000000	0.000000	1.135298	0.206599	1.011333	0.000000	0.000000	4.000000	39.000000	0.000000
3404.466333	0.108584	0.569684	0.065912	78.339966	-4.483867	-9.711949	3.127051	0.000000	-0.239998	0.000000	0.000000	0.000000	1.135298	0.206599	1.011333	0.000000	0.000000	4.000000	39.000000	0.000000
3404.469666	0.112675	0.570304	0.069030	78.499458	-6.044766	-11.934059	3.295607	0.000000	-0.429214	0.000000	0.000000	0.000000	1.227341	0.186142	0.935391	0.000000	0.000000	4.000000	39.000000	0.000000
3404.472999	0.112675	0.570304	0.069030	78.499458	-6.044766	-11.934059	3.295607	0.000000	-0.429214	0.000000	0.000000	0.000000	1.227341	0.186142	0.935391	0.000000	0.000000	4.000000	39.000000	0.000000
3404.476333	0.112675	0.570304	0.069030	78.499458	-6.044766	-11.934059	3.295607	0.000000	-0.429214	0.000000	0.000000	0.000000	1.227341	0.186142	0.935391	0.000000	0.000000	4.000000	39.000000	0.000000
3404.479666	0.117072	0.570838	0.071874	78.642563	-7.832991	-14.450281	3.451505	0.000000	-0.633771	0.000000	0.000000	0.000000	1.319065	0.159995	0.853166	0.000000	0.000000	4.000000	39.000000	0.000000
3404.482999	0.117072	0.570838	0.071874	78.642563	-7.832991	-14.450281	3.451505	0.000000	-0.633771	0.000000	0.000000	0.000000	1.319065	0.159995	0.853166	0.000000	0.000000	4.000000	39.000000	0.000000
3404.486333	0.117072	0.570838	0.071874	78.642563	-7.832991	-14.450281	3.451505	0.000000	-0.633771	0.000000	0.000000	0.000000	1.319065	0.159995	0.853166	0.000000	0.000000	4.000000	39.000000	0.000000
3404.489666	0.121775	0.571314	0.074433	78.761696	-9.798333	-17.120461	3.593700	0.000000	-0.853615	0.000000	0.000000	0.000000	1.410788	0.142704	0.767558	0.000000	0.000000	4.000000	39.000000	0.000000
3404.492999	0.121775	0.571314	0.074433	78.761696	-9.798333	-17.120461	3.593700	0.000000	-0.853615	0.000000	0.000000	0.000000	1.410788	0.142704	0.767558	0.000000	0.000000	4.000000	39.000000	0.000000
3404.496333	0.121775	0.571314	0.074433	78.761696	-9.798333	-17.120461	3.593700	0.000000	-0.853615	0.000000	0.000000	0.000000	1.410788	0.142704	0.767558	0.000000	0.000000	4.000000	39.000000	0.000000
3404.499666	0.126735	0.571702	0.076718	78.862755	-11.909035	-19.754875	3.721626	0.000000	-1.088747	0.000000	0.000000	0.000000	1.487871	0.116539	0.685628	0.000000	0.000000	4.000000	39.000000	0.000000
3404.502999	0.126735	0.571702	0.076718	78.862755	-11.909035	-19.754875	3.721626	0.000000	-1.088747	0.000000	0.000000	0.000000	1.487871	0.116539	0.685628	0.000000	0.000000	4.000000	39.000000	0.000000
3404.506333	0.126735	0.571702	0.076718	78.862755	-11.909035	-19.754875	3.721626	0.000000	-1.088747	0.000000	0.000000	0.000000	1.487871	0.116539	0.685628	0.000000	0.000000	4.000000	39.000000	0.000000
3404.509666	0.131867	0.572044	0.078716	78.954239	-14.083687	-21.931313	3.835897	0.000000	-1.336725	0.000000	0.000000	0.000000	1.539771	0.102710	0.599519	0.000000	0.000000	4.000000	39.000000	0.000000
3404.512999	0.131867	0.572044	0.078716	78.954239	-14.083687	-21.931313	3.835897	0.000000	-1.336725	0.000000	0.000000	0.000000	1.539771	0.102710	0.599519	0.000000	0.000000	4.000000	39.000000	0.000000
3404.516333	0.131867	0.572044	0.078716	78.954239	-14.083687	-21.931313	3.835897	0.000000	-1.336725	0.000000	0.000000	0.000000	1.539771	0.102710	0.599519	0.000000	0.000000	4.000000	39.000000	0.000000
3404.519666	0.137322	0.572261	0.080383	79.021622	-16.387589	-23.519770	3.935817	0.000000	-1.593354	0.000000	0.000000	0.000000	1.636482	0.065130	0.499869	0.000000	0.000000	4.000000	39.000000	0.000000
3404.522999	0.137322	0.572261	0.080383	79.021622	-16.387589	-23.519770	3.935817	0.000000	-1.593354	0.000000	0.000000	0.000000	1.636482	0.065130	0.499869	0.000000	0.000000	4.000000	39.000000	0.000000
3404.526333	0.137322	0.572261	0.080383	79.021622	-16.387589	-23.519770	3.935817	0.000000	-1.593354	0.000000	0.000000	0.000000	1.636482	0.065130	0.499869	0.000000	0.000000	4.000000	39.000000	0.000000
3404.529666	0.143064	0.572395	0.081688	79.028542	-18.872715	-24.874521	4.019128	0.000000	-1.866101	0.000000	0.000000	0.000000	1.722656	0.040015	0.391731	0.000000	0.000000	4.000000	39.000000	0.000000
3404.532999	0.143064	0.572395	0.081688	79.028542	-18.872715	-24.874521	4.019128	0.000000	-1.866101	0.000000	0.000000	0.000000	1.722656	0.040015	0.391731	0.000000	0.000000	4.000000	39.000000	0.000000
3404.536333	0.143064	0.572395	0.081688	79.028542	-18.872715	-24.874521	4.019128	0.000000	-1.866101	0.000000	0.000000	0.000000	1.722656	0.040015	0.391731	0.000000	0.000000	4.000000	39.000000	0.000000
3404.539666	0.149070	0.572433	0.082655	78.922806	-21.559113	-26.585794	4.084417	0.000000	-2.153211	0.000000	0.000000	0.000000	1.801641	0.011605	0.290085	0.000000	0.000000	4.000000	39.000000	0.000000
3404.542999	0.149070	0.572433	0.082655	78.922806	-21.559113	-26.585794	4.084417	0.000000	-2.153211	0.000000	0.000000	0.000000	1.801641	0.011605	0.290085	0.000000	0.000000	4.000000	39.000000	0.000000
3404.546333	0.149070	0.572433	0.082655	78.922806	-21.559113	-26.585794	4.084417	0.000000	-2.153211	0.000000	0.000000	0.000000	1.801641	0.011605	0.290085	0.000000	0.000000	4.000000	39.000000	0.000000
3404.549666	0.155212	0.572366	0.083335	78.698296	-24.414835	-29.111444	4.132764	0.000000	-2.453484	0.000000	0.000000	0.000000	1.842574	-0.020142	0.203845	0.000000	0.000000	4.000000	39.000000	0.000000
3404.552999	0.155212	0.572366	0.083335	78.698296	-24.414835	-29.111444	4.132764	0.000000	-2.453484	0.000000	0.000000	0.000000	1.842574	-0.020142	0.203845	0.000000	0.000000	4.000000	39.000000	0.000000
3404.556333	0.155212	0.572366	0.083335	78.698296	-24.414835	-29.111444	4.132764	0.000000	-2.453484	0.000000	0.000000	0.000000	1.842574	-0.020142	0.203845	0.000000	0.000000	4.000000	39.000000	0.000000
3404.559666	0.161448	0.572186	0.083695	78.355171	-27.245653	-32.150105	4.166739	0.000000	-2.760580	0.000000	0.000000	0.000000	1.870957	-0.054206	0.108075	0.000000	0.000000	4.000000	39.000000	0.000000
3404.562999	0.161448	0.572186	0.083695	78.355171	-27.245653	-32.150105	4.166739	0.000000	-2.760580	0.000000	0.000000	0.000000	1.870957	-0.054206	0.108075	0.000000	0.000000	4.000000	39.000000	0.000000
3404.566333	0.161448	0.572186	0.083695	78.355171	-27.245653	-32.150105	4.166739	0.000000	-2.760580	0.000000	0.000000	0.000000	1.870957	-0.054206	0.108075	0.000000	0.000000	4.000000	39.000000	0.000000
3404.569666	0.167753	0.571880	0.083763	77.936325	-29.814411	-34.791035	4.030376	0.000000	-2.959065	0.000000	0.000000	0.000000	1.891566	-0.091652	0.020516	0.000000	0.000000	4.000000	39.000000	0.000000
3404.572999	0.167753	0.571880	0.083763	77.936325	-29.814411	-34.791035	4.030376	0.000000	-2.959065	0.000000	0.000000	0.000000	1.891566	-0.091652	0.020516	0.000000	0.000000	4.000000	39.000000	0.000000
3404.576333	0.167753	0.571880	0.083763	77.936325	-29.814411	-34.791035	4.030376	0.000000	-2.959065	0.000000	0.000000	0.000000	1.891566	-0.091652	0.020516	0.000000	0.000000	4.000000	39.000000	0.000000
3404.579666	0.174097	0.571419	0.083553	77.507248	-32.025116	-36.566086	3.887475	0.000000	-3.144445	0.000000	0.000000	0.000000	1.903098	-0.138310	-0.063142	0.000000	0.000000	4.000000	39.000000	0.000000
3404.582999	0.174097	0.571419	0.083553	77.507248	-32.025116	-36.566086	3.887475	0.000000	-3.144445	0.000000	0.000000	0.000000	1.903098	-0.138310	-0.063142	0.000000	0.000000	4.000000	39.000000	0.000000
3404.586333	0.174097	0.571419	0.083553	77.507248	-32.025116	-36.566086	3.887475	0.000000	-3.144445	0.000000	0.000000	0.000000	1.903098	-0.138310	-0.063142	0.000000	0.000000	4.000000	39.000000	0.000000
3404.589666	0.180551	0.570771	0.083043	77.072685	-33.877968	-37.809414	3.740874	0.000000	-3.317508	0.000000	0.000000	0.000000	1.936312	-0.194291	-0.152919	0.000000	0.000000	4.000000	39.000000	0.000000
3404.592999	0.180551	0.570771	0.083043	77.072685	-33.877968	-37.809414	3.740874	0.000000	-3.317508	0.000000	0.000000	0.000000	1.936312	-0.194291	-0.152919	0.000000	0.000000	4.000000	39.000000	0.000000
3404.596333	0.180551	0.570771	0.083043	77.072685	-33.877968	-37.809414	3.740874	0.000000	-3.317508	0.000000	0.000000	0.000000	1.936312	-0.194291	-0.152919	0.000000	0.000000	4.000000	39.000000	0.000000
3404.599666	0.187087	0.569988	0.082249	76.622993	-35.419338	-38.557140	3.588970	0.000000	-3.481277	0.000000	0.000000	0.000000	1.960701	-0.235099	-0.238380	0.000000	0.000000	4.000000	39.000000	0.000000
3404.602999	0.187087	0.569988	0.082249	76.622993	-35.419338	-38.557140	3.588970	0.000000	-3.481277	0.000000	0.000000	0.000000	1.960701	-0.235099	-0.238380	0.000000	0.000000	4.000000	39.000000	0.000000
3404.606333	0.187087	0.569988	0.082249	76.622993	-35.419338	-38.557140	3.588970	0.000000	-3.481277	0.000000	0.000000	0.000000	1.960701	-0.235099	-0.238380	0.000000	0.000000	4.000000	39.000000	0.000000
3404.609666	0.193536	0.569081	0.081201	76.152145	-36.729057	-38.807777	3.433112	0.000000	-3.635071	0.000000	0.000000	0.000000	1.934754	-0.272144	-0.314340	0.000000	0.000000	4.000000	39.000000	0.000000
3404.612999	0.193536	0.569081	0.081201	76.152145	-36.729057	-38.807777	3.433112	0.000000	-3.635071	0.000000	0.000000	0.000000	1.934754	-0.272144	-0.314340	0.000000	0.000000	4.000000	39.000000	0.000000
3404.616333	0.193536	0.569081	0.081201	76.152145	-36.729057	-38.807777	3.433112	0.000000	-3.635071	0.000000	0.000000	0.000000	1.934754	-0.272144	-0.314340	0.000000	0.000000	4.000000	39.000000	0.000000
3404.619666	0.199793	0.568101	0.079950	75.652306	-37.740582	-38.590813	3.277789	0.000000	-3.775725	0.000000	0.000000	0.000000	1.877152	-0.293800	-0.375250	0.000000	0.000000	4.000000	39.000000	0.000000
3404.622999	0.199793	0.568101	0.079950	75.652306	-37.740582	-38.590813	3.277789	0.000000	-3.775725	0.000000	0.000000	0.000000	1.877152	-0.293800	-0.375250	0.000000	0.000000	4.000000	39.000000	0.000000
3404.626333	0.199793	0.568101	0.079950	75.652306	-37.740582	-38.590813	3.277789	0.000000	-3.775725	0.000000	0.000000	0.000000	1.877152	-0.293800	-0.375250	0.000000	0.000000	4.000000	39.000000	0.000000
3404.629666	0.205841	0.567080	0.078396	75.145180	-38.465603	-38.064499	3.126223	0.000000	-3.902144	0.000000	0.000000	0.000000	1.814355	-0.306399	-0.466052	0.000000	0.000000	4.000000	39.000000	0.000000
3404.632999	0.205841	0.567080	0.078396	75.145180	-38.465603	-38.064499	3.126223	0.000000	-3.902144	0.000000	0.000000	0.000000	1.814355	-0.306399	-0.466052	0.000000	0.000000	4.000000	39.000000	0.000000
3404.636333	0.205841	0.567080	0.078396	75.145180	-38.465603	-38.064499	3.126223	0.000000	-3.902144	0.000000	0.000000	0.000000	1.814355	-0.306399	-0.466052	0.000000	0.000000	4.000000	39.000000	0.000000
3404.639666	0.211632	0.566057	0.076597	74.667427	-38.929993	-37.766529	2.976029	0.000000	-4.017867	0.000000	0.000000	0.000000	1.737311	-0.306923	-0.539857	0.000000	0.000000	4.000000	39.000000	0.000000
3404.642999	0.211632	0.566057	0.076597	74.667427	-38.929993	-37.766529	2.976029	0.000000	-4.017867	0.000000	0.000000	0.000000	1.737311	-0.306923	-0.539857	0.000000	0.000000	4.000000	39.000000	0.000000
3404.646333	0.211632	0.566057	0.076597	74.667427	-38.929993	-37.766529	2.976029	0.000000	-4.017867	0.000000	0.000000	0.000000	1.737311	-0.306923	-0.539857	0.000000	0.000000	4.000000	39.000000	0.000000
3404.649666	0.217166	0.565089	0.074503	74.297249	-39.105305	-37.674801	2.828875	0.000000	-4.122798	0.000000	0.000000	0.000000	1.660235	-0.290283	-0.628058	0.000000	0.000000	4.000000	39.000000	0.000000
3404.652999	0.217166	0.565089	0.074503	74.297249	-39.105305	-37.674801	2.828875	0.000000	-4.122798	0.000000	0.000000	0.000000	1.660235	-0.290283	-0.628058	0.000000	0.000000	4.000000	39.000000	0.000000
3404.656333	0.217166	0.565089	0.074503	74.297249	-39.105305	-37.674801	2.828875	0.000000	-4.122798	0.000000	0.000000	0.000000	1.660235	-0.290283	-0.628058	0.000000	0.000000	4.000000	39.000000	0.000000
3404.659666	0.222453	0.564154	0.072164	74.109619	-39.102142	-37.277325	2.682916	0.000000	-4.219237	0.000000	0.000000	0.000000	1.585896	-0.280496	-0.701835	0.000000	0.000000	4.000000	39.000000	0.000000
3404.662999	0.222453	0.564154	0.072164	74.109619	-39.102142	-37.277325	2.682916	0.000000	-4.219237	0.000000	0.000000	0.000000	1.585896	-0.280496	-0.701835	0.000000	0.000000	4.000000	39.000000	0.000000
3404.666333	0.222453	0.564154	0.072164	74.109619	-39.102142	-37.277325	2.682916	0.000000	-4.219237	0.000000	0.000000	0.000000	1.585896	-0.280496	-0.701835	0.000000	0.000000	4.000000	39.000000	0.000000
3404.669666	0.227479	0.563234	0.069571	74.103828	-38.984200	-36.601444	2.538575	0.000000	-4.307626	0.000000	0.000000	0.000000	1.507791	-0.276150	-0.777930	0.000000	0.000000	4.000000	39.000000	0.000000
3404.672999	0.227479	0.563234	0.069571	74.103828	-38.984200	-36.601444	2.538575	0.000000	-4.307626	0.000000	0.000000	0.000000	1.507791	-0.276150	-0.777930	0.000000	0.000000	4.000000	39.000000	0.000000
3404.676333	0.227479	0.563234	0.069571	74.103828	-38.984200	-36.601444	2.538575	0.000000	-4.307626	0.000000	0.000000	0.000000	1.507791	-0.276150	-0.777930	0.000000	0.000000	4.000000	39.000000	0.000000
3404.679666	0.232228	0.562336	0.066776	74.178314	-38.868938	-35.588696	2.395244	0.000000	-4.388942	0.000000	0.000000	0.000000	1.424927	-0.269484	-0.838321	0.000000	0.000000	4.000000	39.000000	0.000000
3404.682999	0.232228	0.562336	0.066776	74.178314	-38.868938	-35.588696	2.395244	0.000000	-4.388942	0.000000	0.000000	0.000000	1.424927	-0.269484	-0.838321	0.000000	0.000000	4.000000	39.000000	0.000000
3404.686333	0.232228	0.562336	0.066776	74.178314	-38.868938	-35.588696	2.395244	0.000000	-4.388942	0.000000	0.000000	0.000000	1.424927	-0.269484	-0.838321	0.000000	0.000000	4.000000	39.000000	0.000000
3404.689666	0.236560	0.561417	0.063880	74.247353	-38.838287	-34.508461	2.253933	0.000000	-4.463159	0.000000	0.000000	0.000000	1.299599	-0.275640	-0.868968	0.000000	0.000000	4.000000	39.000000	0.000000
3404.692999	0.236560	0.561417	0.063880	74.247353	-38.838287	-34.508461	2.253933	0.000000	-4.463159	0.000000	0.000000	0.000000	1.299599	-0.275640	-0.868968	0.000000	0.000000	4.000000	39.000000	0.000000
3404.696333	0.236560	0.561417	0.063880	74.247353	-38.838287	-34.508461	2.253933	0.000000	-4.463159	0.000000	0.000000	0.000000	1.299599	-0.275640	-0.868968	0.000000	0.000000	4.000000	39.000000	0.000000
3404.699666	0.240514	0.560490	0.060848	74.322250	-38.862747	-33.186153	2.118558	0.000000	-4.528986	0.000000	0.000000	0.000000	1.186003	-0.277971	-0.909582	0.000000	0.000000	4.000000	39.000000	0.000000
3404.702999	0.240514	0.560490	0.060848	74.322250	-38.862747	-33.186153	2.118558	0.000000	-4.528986	0.000000	0.000000	0.000000	1.186003	-0.277971	-0.909582	0.000000	0.000000	4.000000	39.000000	0.000000
3404.706333	0.240514	0.560490	0.060848	74.322250	-38.862747	-33.186153	2.118558	0.000000	-4.528986	0.000000	0.000000	0.000000	1.186003	-0.277971	-0.909582	0.000000	0.000000	4.000000	39.000000	0.000000
3404.709666	0.244080	0.559537	0.057674	74.392494	-38.819370	-31.674217	1.986901	0.000000	-4.588270	0.000000	0.000000	0.000000	1.069773	-0.285869	-0.952320	0.000000	0.000000	4.000000	39.000000	0.000000
3404.712999	0.244080	0.559537	0.057674	74.392494	-38.819370	-31.674217	1.986901	0.000000	-4.588270	0.000000	0.000000	0.000000	1.069773	-0.285869	-0.952320	0.000000	0.000000	4.000000	39.000000	0.000000
3404.716333	0.244080	0.559537	0.057674	74.392494	-38.819370	-31.674217	1.986901	0.000000	-4.588270	0.000000	0.000000	0.000000	1.069773	-0.285869	-0.952320	0.000000	0.000000	4.000000	39.000000	0.000000
3404.719666	0.247281	0.558559	0.054352	74.452263	-38.540741	-30.102806	1.858112	0.000000	-4.641920	0.000000	0.000000	0.000000	0.960302	-0.293591	-0.996538	0.000000	0.000000	4.000000	39.000000	0.000000
3404.722999	0.247281	0.558559	0.054352	74.452263	-38.540741	-30.102806	1.858112	0.000000	-4.641920	0.000000	0.000000	0.000000	0.960302	-0.293591	-0.996538	0.000000	0.000000	4.000000	39.000000	0.000000
3404.726333	0.247281	0.558559	0.054352	74.452263	-38.540741	-30.102806	1.858112	0.000000	-4.641920	0.000000	0.000000	0.000000	0.960302	-0.293591	-0.996538	0.000000	0.000000	4.000000	39.000000	0.000000
3404.729666	0.250151	0.557623	0.050901	74.487312	-37.803501	-28.440403	1.731064	0.000000	-4.690780	0.000000	0.000000	0.000000	0.861149	-0.280569	-1.035309	0.000000	0.000000	4.000000	39.000000	0.000000
3404.732999	0.250151	0.557623	0.050901	74.487312	-37.803501	-28.440403	1.731064	0.000000	-4.690780	0.000000	0.000000	0.000000	0.861149	-0.280569	-1.035309	0.000000	0.000000	4.000000	39.000000	0.000000
3404.736333	0.250151	0.557623	0.050901	74.487312	-37.803501	-28.440403	1.731064	0.000000	-4.690780	0.000000	0.000000	0.000000	0.861149	-0.280569	-1.035309	0.000000	0.000000	4.000000	39.000000	0.000000
3404.739666	0.252740	0.556700	0.047306	74.486763	-36.657822	-26.980190	1.605254	0.000000	-4.735310	0.000000	0.000000	0.000000	0.776765	-0.276902	-1.078386	0.000000	0.000000	4.000000	39.000000	0.000000
3404.742999	0.252740	0.556700	0.047306	74.486763	-36.657822	-26.980190	1.605254	0.000000	-4.735310	0.000000	0.000000	0.000000	0.776765	-0.276902	-1.078386	0.000000	0.000000	4.000000	39.000000	0.000000
3404.746333	0.252740	0.556700	0.047306	74.486763	-36.657822	-26.980190	1.605254	0.000000	-4.735310	0.000000	0.000000	0.000000	0.776765	-0.276902	-1.078386	0.000000	0.000000	4.000000	39.000000	0.000000
3404.749666	0.255028	0.555839	0.043593	74.427559	-35.124172	-25.801184	1.479256	0.000000	-4.776170	0.000000	0.000000	0.000000	0.686226	-0.258462	-1.113843	0.000000	0.000000	4.000000	39.000000	0.000000
3404.752999	0.255028	0.555839	0.043593	74.427559	-35.124172	-25.801184	1.479256	0.000000	-4.776170	0.000000	0.000000	0.000000	0.686226	-0.258462	-1.113843	0.000000	0.000000	4.000000	39.000000	0.000000
3404.756333	0.255028	0.555839	0.043593	74.427559	-35.124172	-25.801184	1.479256	0.000000	-4.776170	0.000000	0.000000	0.000000	0.686226	-0.258462	-1.113843	0.000000	0.000000	4.000000	39.000000	0.000000
3404.759666	0.257025	0.554996	0.039790	74.290596	-33.254765	-24.014477	1.353490	0.000000	-4.813322	0.000000	0.000000	0.000000	0.599259	-0.253019	-1.140978	0.000000	0.000000	4.000000	39.000000	0.000000
3404.762999	0.257025	0.554996	0.039790	74.290596	-33.254765	-24.014477	1.353490	0.000000	-4.813322	0.000000	0.000000	0.000000	0.599259	-0.253019	-1.140978	0.000000	0.000000	4.000000	39.000000	0.000000
3404.766333	0.257025	0.554996	0.039790	74.290596	-33.254765	-24.014477	1.353490	0.000000	-4.813322	0.000000	0.000000	0.000000	0.599259	-0.253019	-1.140978	0.000000	0.000000	4.000000	39.000000	0.000000
3404.769666	0.258574	0.554219	0.035995	74.042961	-31.173975	-21.598980	1.228177	0.000000	-4.846812	0.000000	0.000000	0.000000	0.464721	-0.233018	-1.138471	0.000000	0.000000	4.000000	39.000000	0.000000
3404.772999	0.258574	0.554219	0.035995	74.042961	-31.173975	-21.598980	1.228177	0.000000	-4.846812	0.000000	0.000000	0.000000	0.464721	-0.233018	-1.138471	0.000000	0.000000	4.000000	39.000000	0.000000
3404.776333	0.258574	0.554219	0.035995	74.042961	-31.173975	-21.598980	1.228177	0.000000	-4.846812	0.000000	0.000000	0.000000	0.464721	-0.233018	-1.138471	0.000000	0.000000	4.000000	39.000000	0.000000
3404.779666	0.259643	0.553496	0.032257	73.714241	-29.127550	-19.124140	1.106804	0.000000	-4.875959	0.000000	0.000000	0.000000	0.320684	-0.216949	-1.121576	0.000000	0.000000	4.000000	39.000000	0.000000
3404.782999	0.259643	0.553496	0.032257	73.714241	-29.127550	-19.124140	1.106804	0.000000	-4.875959	0.000000	0.000000	0.000000	0.320684	-0.216949	-1.121576	0.000000	0.000000	4.000000	39.000000	0.000000
3404.786333	0.259643	0.553496	0.032257	73.714241	-29.127550	-19.124140	1.106804	0.000000	-4.875959	0.000000	0.000000	0.000000	0.320684	-0.216949	-1.121576	0.000000	0.000000	4.000000	39.000000	0.000000
3404.789666	0.260297	0.552837	0.028521	73.363708	-27.221628	-17.231863	0.990258	0.000000	-4.900958	0.000000	0.000000	0.000000	0.196086	-0.197711	-1.120784	0.000000	0.000000	4.000000	39.000000	0.000000
3404.792999	0.260297	0.552837	0.028521	73.363708	-27.221628	-17.231863	0.990258	0.000000	-4.900958	0.000000	0.000000	0.000000	0.196086	-0.197711	-1.120784	0.000000	0.000000	4.000000	39.000000	0.000000
3404.796333	0.260297	0.552837	0.028521	73.363708	-27.221628	-17.231863	0.990258	0.000000	-4.900958	0.000000	0.000000	0.000000	0.196086	-0.197711	-1.120784	0.000000	0.000000	4.000000	39.000000	0.000000
3404.799666	0.260544	0.552233	0.024742	73.051994	-25.417929	-15.903141	0.875863	0.000000	-4.922689	0.000000	0.000000	0.000000	0.074093	-0.181014	-1.133586	0.000000	0.000000	4.000000	39.000000	0.000000
3404.802999	0.260544	0.552233	0.024742	73.051994	-25.417929	-15.903141	0.875863	0.000000	-4.922689	0.000000	0.000000	0.000000	0.074093	-0.181014	-1.133586	0.000000	0.000000	4.000000	39.000000	0.000000
3404.806333	0.260544	0.552233	0.024742	73.051994	-25.417929	-15.903141	0.875863	0.000000	-4.922689	0.000000	0.000000	0.000000	0.074093	-0.181014	-1.133586	0.000000	0.000000	4.000000	39.000000	0.000000
3404.809666	0.260378	0.551642	0.020957	72.846001	-23.716928	-14.578677	0.761577	0.000000	-4.941659	0.000000	0.000000	0.000000	-0.049721	-0.177229	-1.135408	0.000000	0.000000	4.000000	39.000000	0.000000
3404.812999	0.260378	0.551642	0.020957	72.846001	-23.716928	-14.578677	0.761577	0.000000	-4.941659	0.000000	0.000000	0.000000	-0.049721	-0.177229	-1.135408	0.000000	0.000000	4.000000	39.000000	0.000000
3404.816333	0.260378	0.551642	0.020957	72.846001	-23.716928	-14.578677	0.761577	0.000000	-4.941659	0.000000	0.000000	0.000000	-0.049721	-0.177229	-1.135408	0.000000	0.000000	4.000000	39.000000	0.000000
3404.819666	0.259902	0.551059	0.017183	72.743462	-22.038742	-12.992629	0.647863	0.000000	-4.957850	0.000000	0.000000	0.000000	-0.142998	-0.175147	-1.132378	0.000000	0.000000	4.000000	39.000000	0.000000
3404.822999	0.259902	0.551059	0.017183	72.743462	-22.038742	-12.992629	0.647863	0.000000	-4.957850	0.000000	0.000000	0.000000	-0.142998	-0.175147	-1.132378	0.000000	0.000000	4.000000	39.000000	0.000000
3404.826333	0.259902	0.551059	0.017183	72.743462	-22.038742	-12.992629	0.647863	0.000000	-4.957850	0.000000	0.000000	0.000000	-0.142998	-0.175147	-1.132378	0.000000	0.000000	4.000000	39.000000	0.000000
3404.829666	0.259085	0.550409	0.013357	72.659485	-20.533886	-11.430464	0.534215	0.000000	-4.971380	0.000000	0.000000	0.000000	-0.245032	-0.195024	-1.147767	0.000000	0.000000	4.000000	39.000000	0.000000
3404.832999	0.259085	0.550409	0.013357	72.659485	-20.533886	-11.430464	0.534215	0.000000	-4.971380	0.000000	0.000000	0.000000	-0.245032	-0.195024	-1.147767	0.000000	0.000000	4.000000	39.000000	0.000000
3404.836333	0.259085	0.550409	0.013357	72.659485	-20.533886	-11.430464	0.534215	0.000000	-4.971380	0.000000	0.000000	0.000000	-0.245032	-0.195024	-1.147767	0.000000	0.000000	4.000000	39.000000	0.000000
3404.839666	0.258053	0.549742	0.009540	72.583664	-19.188932	-10.286616	0.418330	0.000000	-4.982469	0.000000	0.000000	0.000000	-0.309644	-0.199906	-1.145009	0.000000	0.000000	4.000000	39.000000	0.000000
3404.842999	0.258053	0.549742	0.009540	72.583664	-19.188932	-10.286616	0.418330	0.000000	-4.982469	0.000000	0.000000	0.000000	-0.309644	-0.199906	-1.145009	0.000000	0.000000	4.000000	39.000000	0.000000
3404.846333	0.258053	0.549742	0.009540	72.583664	-19.188932	-10.286616	0.418330	0.000000	-4.982469	0.000000	0.000000	0.000000	-0.309644	-0.199906	-1.145009	0.000000	0.000000	4.000000	39.000000	0.000000
3404.849666	0.256751	0.549077	0.005783	72.494347	-17.985451	-9.313768	0.301254	0.000000	-4.990917	0.000000	0.000000	0.000000	-0.390583	-0.199468	-1.127158	0.000000	0.000000	4.000000	39.000000	0.000000
3404.852999	0.256751	0.549077	0.005783	72.494347	-17.985451	-9.313768	0.301254	0.000000	-4.990917	0.000000	0.000000	0.000000	-0.390583	-0.199468	-1.127158	0.000000	0.000000	4.000000	39.000000	0.000000
3404.856333	0.256751	0.549077	0.005783	72.494347	-17.985451	-9.313768	0.301254	0.000000	-4.990917	0.000000	0.000000	0.000000	-0.390583	-0.199468	-1.127158	0.000000	0.000000	4.000000	39.000000	0.000000
3404.859666	0.255141	0.548496	0.002161	72.351440	-16.865520	-8.448492	0.184337	0.000000	-4.996601	0.000000	0.000000	0.000000	-0.482790	-0.174482	-1.086595	0.000000	0.000000	4.000000	39.000000	0.000000
3404.862999	0.255141	0.548496	0.002161	72.351440	-16.865520	-8.448492	0.184337	0.000000	-4.996601	0.000000	0.000000	0.000000	-0.482790	-0.174482	-1.086595	0.000000	0.000000	4.000000	39.000000	0.000000
3404.866333	0.255141	0.548496	0.002161	72.351440	-16.865520	-8.448492	0.184337	0.000000	-4.996601	0.000000	0.000000	0.000000	-0.482790	-0.174482	-1.086595	0.000000	0.000000	4.000000	39.000000	0.000000
3404.869666	0.253175	0.548013	-0.001277	72.165138	-15.744754	-7.563057	0.069638	0.000000	-4.999515	0.000000	0.000000	0.000000	-0.589848	-0.144777	-1.031380	0.000000	0.000000	4.000000	39.000000	0.000000
3404.872999	0.253175	0.548013	-0.001277	72.165138	-15.744754	-7.563057	0.069638	0.000000	-4.999515	0.000000	0.000000	0.000000	-0.589848	-0.144777	-1.031380	0.000000	0.000000	4.000000	39.000000	0.000000
3404.876333	0.253175	0.548013	-0.001277	72.165138	-15.744754	-7.563057	0.069638	0.000000	-4.999515	0.000000	0.000000	0.000000	-0.589848	-0.144777	-1.031380	0.000000	0.000000	4.000000	39.000000	0.000000
3404.879666	0.250990	0.547606	-0.004555	71.973976	-14.581173	-6.602889	-0.041682	0.000000	-4.999826	0.000000	0.000000	0.000000	-0.655663	-0.122104	-0.983350	0.000000	0.000000	4.000000	39.000000	0.000000
3404.882999	0.250990	0.547606	-0.004555	71.973976	-14.581173	-6.602889	-0.041682	0.000000	-4.999826	0.000000	0.000000	0.000000	-0.655663	-0.122104	-0.983350	0.000000	0.000000	4.000000	39.000000	0.000000
3404.886333	0.250990	0.547606	-0.004555	71.973976	-14.581173	-6.602889	-0.041682	0.000000	-4.999826	0.000000	0.000000	0.000000	-0.655663	-0.122104	-0.983350	0.000000	0.000000	4.000000	39.000000	0.000000
3404.889666	0.248534	0.547224	-0.007777	71.836739	-13.313979	-5.402296	-0.150763	0.000000	-4.997726	0.000000	0.000000	0.000000	-0.736694	-0.114616	-0.966631	0.000000	0.000000	4.000000	39.000000	0.000000
3404.892999	0.248534	0.547224	-0.007777	71.836739	-13.313979	-5.402296	-0.150763	0.000000	-4.997726	0.000000	0.000000	0.000000	-0.736694	-0.114616	-0.966631	0.000000	0.000000	4.000000	39.000000	0.000000
3404.896333	0.248534	0.547224	-0.007777	71.836739	-13.313979	-5.402296	-0.150763	0.000000	-4.997726	0.000000	0.000000	0.000000	-0.736694	-0.114616	-0.966631	0.000000	0.000000	4.000000	39.000000	0.000000
3404.899666	0.245846	0.546855	-0.010939	71.718483	-12.063853	-4.146541	-0.261431	0.000000	-4.993160	0.000000	0.000000	0.000000	-0.806564	-0.110610	-0.948747	0.000000	0.000000	4.000000	39.000000	0.000000
3404.902999	0.245846	0.546855	-0.010939	71.718483	-12.063853	-4.146541	-0.261431	0.000000	-4.993160	0.000000	0.000000	0.000000	-0.806564	-0.110610	-0.948747	0.000000	0.000000	4.000000	39.000000	0.000000
3404.906333	0.245846	0.546855	-0.010939	71.718483	-12.063853	-4.146541	-0.261431	0.000000	-4.993160	0.000000	0.000000	0.000000	-0.806564	-0.110610	-0.948747	0.000000	0.000000	4.000000	39.000000	0.000000
3404.909666	0.243011	0.546506	-0.014045	71.595085	-10.836257	-2.881170	-0.373984	0.000000	-4.985994	0.000000	0.000000	0.000000	-0.850234	-0.104732	-0.931781	0.000000	0.000000	4.000000	39.000000	0.000000
3404.912999	0.243011	0.546506	-0.014045	71.595085	-10.836257	-2.881170	-0.373984	0.000000	-4.985994	0.000000	0.000000	0.000000	-0.850234	-0.104732	-0.931781	0.000000	0.000000	4.000000	39.000000	0.000000
3404.916333	0.243011	0.546506	-0.014045	71.595085	-10.836257	-2.881170	-0.373984	0.000000	-4.985994	0.000000	0.000000	0.000000	-0.850234	-0.104732	-0.931781	0.000000	0.000000	4.000000	39.000000	0.000000
3404.919666	0.240072	0.546111	-0.017080	71.449036	-9.653355	-1.669129	-0.488706	0.000000	-4.976059	0.000000	0.000000	0.000000	-0.881960	-0.118470	-0.910456	0.000000	0.000000	4.000000	39.000000	0.000000
3404.922999	0.240072	0.546111	-0.017080	71.449036	-9.653355	-1.669129	-0.488706	0.000000	-4.976059	0.000000	0.000000	0.000000	-0.881960	-0.118470	-0.910456	0.000000	0.000000	4.000000	39.000000	0.000000
3404.926333	0.240072	0.546111	-0.017080	71.449036	-9.653355	-1.669129	-0.488706	0.000000	-4.976059	0.000000	0.000000	0.000000	-0.881960	-0.118470	-0.910456	0.000000	0.000000	4.000000	39.000000	0.000000
3404.929666	0.237053	0.545743	-0.020050	71.269424	-8.495195	-0.483641	-0.605213	0.000000	-4.963236	0.000000	0.000000	0.000000	-0.905461	-0.110436	-0.890950	0.000000	0.000000	4.000000	39.000000	0.000000
3404.932999	0.237053	0.545743	-0.020050	71.269424	-8.495195	-0.483641	-0.605213	0.000000	-4.963236	0.000000	0.000000	0.000000	-0.905461	-0.110436	-0.890950	0.000000	0.000000	4.000000	39.000000	0.000000
3404.936333	0.237053	0.545743	-0.020050	71.269424	-8.495195	-0.483641	-0.605213	0.000000	-4.963236	0.000000	0.000000	0.000000	-0.905461	-0.110436	-0.890950	0.000000	0.000000	4.000000	39.000000	0.000000
3404.939666	0.233992	0.545372	-0.022896	71.079742	-7.408701	0.622573	-0.723764	0.000000	-4.947339	0.000000	0.000000	0.000000	-0.918463	-0.111366	-0.853682	0.000000	0.000000	4.000000	39.000000	0.000000
3404.942999	0.233992	0.545372	-0.022896	71.079742	-7.408701	0.622573	-0.723764	0.000000	-4.947339	0.000000	0.000000	0.000000	-0.918463	-0.111366	-0.853682	0.000000	0.000000	4.000000	39.000000	0.000000
3404.946333	0.233992	0.545372	-0.022896	71.079742	-7.408701	0.622573	-0.723764	0.000000	-4.947339	0.000000	0.000000	0.000000	-0.918463	-0.111366	-0.853682	0.000000	0.000000	4.000000	39.000000	0.000000
3404.949666	0.230825	0.545025	-0.025589	70.865730	-6.476643	1.548600	-0.842161	0.000000	-4.928566	0.000000	0.000000	0.000000	-0.950000	-0.104059	-0.808056	0.000000	0.000000	4.000000	39.000000	0.000000
3404.952999	0.230825	0.545025	-0.025589	70.865730	-6.476643	1.548600	-0.842161	0.000000	-4.928566	0.000000	0.000000	0.000000	-0.950000	-0.104059	-0.808056	0.000000	0.000000	4.000000	39.000000	0.000000
3404.956333	0.230825	0.545025	-0.025589	70.865730	-6.476643	1.548600	-0.842161	0.000000	-4.928566	0.000000	0.000000	0.000000	-0.950000	-0.104059	-0.808056	0.000000	0.000000	4.000000	39.000000	0.000000
3404.959666	0.227369	0.544748	-0.028091	70.628403	-5.736969	2.263627	-0.959803	0.000000	-4.907013	0.000000	0.000000	0.000000	-1.036699	-0.083064	-0.750664	0.000000	0.000000	4.000000	39.000000	0.000000
3404.962999	0.227369	0.544748	-0.028091	70.628403	-5.736969	2.263627	-0.959803	0.000000	-4.907013	0.000000	0.000000	0.000000	-1.036699	-0.083064	-0.750664	0.000000	0.000000	4.000000	39.000000	0.000000
3404.966333	0.227369	0.544748	-0.028091	70.628403	-5.736969	2.263627	-0.959803	0.000000	-4.907013	0.000000	0.000000	0.000000	-1.036699	-0.083064	-0.750664	0.000000	0.000000	4.000000	39.000000	0.000000
3404.969666	0.223658	0.544564	-0.030356	70.384705	-5.169289	2.817942	-1.076872	0.000000	-4.882658	0.000000	0.000000	0.000000	-1.113330	-0.055120	-0.679409	0.000000	0.000000	4.000000	39.000000	0.000000
3404.972999	0.223658	0.544564	-0.030356	70.384705	-5.169289	2.817942	-1.076872	0.000000	-4.882658	0.000000	0.000000	0.000000	-1.113330	-0.055120	-0.679409	0.000000	0.000000	4.000000	39.000000	0.000000
3404.976333	0.223658	0.544564	-0.030356	70.384705	-5.169289	2.817942	-1.076872	0.000000	-4.882658	0.000000	0.000000	0.000000	-1.113330	-0.055120	-0.679409	0.000000	0.000000	4.000000	39.000000	0.000000
3404.979666	0.219753	0.544414	-0.032528	70.176605	-4.715415	3.328700	-1.192025	0.000000	-4.855829	0.000000	0.000000	0.000000	-1.171663	-0.045017	-0.651573	0.000000	0.000000	4.000000	39.000000	0.000000
3404.982999	0.219753	0.544414	-0.032528	70.176605	-4.715415	3.328700	-1.192025	0.000000	-4.855829	0.000000	0.000000	0.000000	-1.171663	-0.045017	-0.651573	0.000000	0.000000	4.000000	39.000000	0.000000
3404.986333	0.219753	0.544414	-0.032528	70.176605	-4.715415	3.328700	-1.192025	0.000000	-4.855829	0.000000	0.000000	0.000000	-1.171663	-0.045017	-0.651573	0.000000	0.000000	4.000000	39.000000	0.000000
3404.989666	0.215675	0.544305	-0.034576	70.027611	-4.303095	3.924050	-1.310640	0.000000	-4.825165	0.000000	0.000000	0.000000	-1.223203	-0.032841	-0.614257	0.000000	0.000000	4.000000	39.000000	0.000000
3404.992999	0.215675	0.544305	-0.034576	70.027611	-4.303095	3.924050	-1.310640	0.000000	-4.825165	0.000000	0.000000	0.000000	-1.223203	-0.032841	-0.614257	0.000000	0.000000	4.000000	39.000000	0.000000
3404.996333	0.215675	0.544305	-0.034576	70.027611	-4.303095	3.924050	-1.310640	0.000000	-4.825165	0.000000	0.000000	0.000000	-1.223203	-0.032841	-0.614257	0.000000	0.000000	4.000000	39.000000	0.000000
3404.999666	0.211441	0.544219	-0.036530	69.939781	-3.934848	4.601698	-1.431908	0.000000	-4.790578	0.000000	0.000000	0.000000	-1.270334	-0.025884	-0.586483	0.000000	0.000000	4.000000	39.000000	0.000000
3405.002999	0.211441	0.544219	-0.036530	69.939781	-3.934848	4.601698	-1.431908	0.000000	-4.790578	0.000000	0.000000	0.000000	-1.270334	-0.025884	-0.586483	0.000000	0.000000	4.000000	39.000000	0.000000
3405.006333	0.211441	0.544219	-0.036530	69.939781	-3.934848	4.601698	-1.431908	0.000000	-4.790578	0.000000	0.000000	0.000000	-1.270334	-0.025884	-0.586483	0.000000	0.000000	4.000000	39.000000	0.000000
3405.009666	0.207103	0.544128	-0.038345	69.907692	-3.615149	5.345534	-1.557461	0.000000	-4.751244	0.000000	0.000000	0.000000	-1.301335	-0.027036	-0.544340	0.000000	0.000000	4.000000	39.000000	0.000000
3405.012999	0.207103	0.544128	-0.038345	69.907692	-3.615149	5.345534	-1.557461	0.000000	-4.751244	0.000000	0.000000	0.000000	-1.301335	-0.027036	-0.544340	0.000000	0.000000	4.000000	39.000000	0.000000
3405.016333	0.207103	0.544128	-0.038345	69.907692	-3.615149	5.345534	-1.557461	0.000000	-4.751244	0.000000	0.000000	0.000000	-1.301335	-0.027036	-0.544340	0.000000	0.000000	4.000000	39.000000	0.000000
3405.019666	0.202725	0.544010	-0.040047	69.936859	-3.335917	6.161996	-1.685336	0.000000	-4.707403	0.000000	0.000000	0.000000	-1.313506	-0.035540	-0.510644	0.000000	0.000000	4.000000	39.000000	0.000000
3405.022999	0.202725	0.544010	-0.040047	69.936859	-3.335917	6.161996	-1.685336	0.000000	-4.707403	0.000000	0.000000	0.000000	-1.313506	-0.035540	-0.510644	0.000000	0.000000	4.000000	39.000000	0.000000
3405.026333	0.202725	0.544010	-0.040047	69.936859	-3.335917	6.161996	-1.685336	0.000000	-4.707403	0.000000	0.000000	0.000000	-1.313506	-0.035540	-0.510644	0.000000	0.000000	4.000000	39.000000	0.000000
3405.029666	0.198358	0.543931	-0.041580	69.987244	-3.089318	7.008419	-1.816110	0.000000	-4.658514	0.000000	0.000000	0.000000	-1.310016	-0.023778	-0.460017	0.000000	0.000000	4.000000	39.000000	0.000000
3405.032999	0.198358	0.543931	-0.041580	69.987244	-3.089318	7.008419	-1.816110	0.000000	-4.658514	0.000000	0.000000	0.000000	-1.310016	-0.023778	-0.460017	0.000000	0.000000	4.000000	39.000000	0.000000
3405.036333	0.198358	0.543931	-0.041580	69.987244	-3.089318	7.008419	-1.816110	0.000000	-4.658514	0.000000	0.000000	0.000000	-1.310016	-0.023778	-0.460017	0.000000	0.000000	4.000000	39.000000	0.000000
3405.039666	0.193925	0.543866	-0.042904	70.027718	-2.893924	7.792109	-1.946904	0.000000	-4.605384	0.000000	0.000000	0.000000	-1.329934	-0.019331	-0.397011	0.000000	0.000000	4.000000	39.000000	0.000000
3405.042999	0.193925	0.543866	-0.042904	70.027718	-2.893924	7.792109	-1.946904	0.000000	-4.605384	0.000000	0.000000	0.000000	-1.329934	-0.019331	-0.397011	0.000000	0.000000	4.000000	39.000000	0.000000
3405.046333	0.193925	0.543866	-0.042904	70.027718	-2.893924	7.792109	-1.946904	0.000000	-4.605384	0.000000	0.000000	0.000000	-1.329934	-0.019331	-0.397011	0.000000	0.000000	4.000000	39.000000	0.000000
3405.049666	0.189462	0.543843	-0.044042	70.040985	-2.770860	8.188477	-2.077463	0.000000	-4.547983	0.000000	0.000000	0.000000	-1.339028	-0.007106	-0.341403	0.000000	0.000000	4.000000	39.000000	0.000000
3405.052999	0.189462	0.543843	-0.044042	70.040985	-2.770860	8.188477	-2.077463	0.000000	-4.547983	0.000000	0.000000	0.000000	-1.339028	-0.007106	-0.341403	0.000000	0.000000	4.000000	39.000000	0.000000
3405.056333	0.189462	0.543843	-0.044042	70.040985	-2.770860	8.188477	-2.077463	0.000000	-4.547983	0.000000	0.000000	0.000000	-1.339028	-0.007106	-0.341403	0.000000	0.000000	4.000000	39.000000	0.000000
3405.059666	0.184964	0.543868	-0.044948	70.016411	-2.725933	8.112659	-2.202092	0.000000	-4.473082	0.000000	0.000000	0.000000	-1.349334	0.007738	-0.271919	0.000000	0.000000	4.000000	39.000000	0.000000
3405.062999	0.184964	0.543868	-0.044948	70.016411	-2.725933	8.112659	-2.202092	0.000000	-4.473082	0.000000	0.000000	0.000000	-1.349334	0.007738	-0.271919	0.000000	0.000000	4.000000	39.000000	0.000000
3405.066333	0.184964	0.543868	-0.044948	70.016411	-2.725933	8.112659	-2.202092	0.000000	-4.473082	0.000000	0.000000	0.000000	-1.349334	0.007738	-0.271919	0.000000	0.000000	4.000000	39.000000	0.000000
3405.069666	0.180368	0.543969	-0.045603	69.952148	-2.679612	7.754325	-2.247411	0.000000	-4.248193	0.000000	0.000000	0.000000	-1.378720	0.030208	-0.196418	0.000000	0.000000	4.000000	39.000000	0.000000
3405.072999	0.180368	0.543969	-0.045603	69.952148	-2.679612	7.754325	-2.247411	0.000000	-4.248193	0.000000	0.000000	0.000000	-1.378720	0.030208	-0.196418	0.000000	0.000000	4.000000	39.000000	0.000000
3405.076333	0.180368	0.543969	-0.045603	69.952148	-2.679612	7.754325	-2.247411	0.000000	-4.248193	0.000000	0.000000	0.000000	-1.378720	0.030208	-0.196418	0.000000	0.000000	4.000000	39.000000	0.000000
3405.079666	0.175768	0.544129	-0.045999	69.887383	-2.533481	7.360569	-2.280148	0.000000	-4.018406	0.000000	0.000000	0.000000	-1.380128	0.047980	-0.118926	0.000000	0.000000	4.000000	39.000000	0.000000
3405.082999	0.175768	0.544129	-0.045999	69.887383	-2.533481	7.360569	-2.280148	0.000000	-4.018406	0.000000	0.000000	0.000000	-1.380128	0.047980	-0.118926	0.000000	0.000000	4.000000	39.000000	0.000000
3405.086333	0.175768	0.544129	-0.045999	69.887383	-2.533481	7.360569	-2.280148	0.000000	-4.018406	0.000000	0.000000	0.000000	-1.380128	0.047980	-0.118926	0.000000	0.000000	4.000000	39.000000	0.000000
3405.089666	0.171207	0.544357	-0.046184	69.843277	-2.227548	7.117805	-2.299969	0.000000	-3.788385	0.000000	0.000000	0.000000	-1.368317	0.068467	-0.055388	0.000000	0.000000	4.000000	39.000000	0.000000
3405.092999	0.171207	0.544357	-0.046184	69.843277	-2.227548	7.117805	-2.299969	0.000000	-3.788385	0.000000	0.000000	0.000000	-1.368317	0.068467	-0.055388	0.000000	0.000000	4.000000	39.000000	0.000000
3405.096333	0.171207	0.544357	-0.046184	69.843277	-2.227548	7.117805	-2.299969	0.000000	-3.788385	0.000000	0.000000	0.000000	-1.368317	0.068467	-0.055388	0.000000	0.000000	4.000000	39.000000	0.000000
3405.099666	0.166765	0.544631	-0.046114	69.845406	-1.769662	6.993459	-2.309200	0.000000	-3.560333	0.000000	0.000000	0.000000	-1.332556	0.082104	0.021130	0.000000	0.000000	4.000000	39.000000	0.000000
3405.102999	0.166765	0.544631	-0.046114	69.845406	-1.769662	6.993459	-2.309200	0.000000	-3.560333	0.000000	0.000000	0.000000	-1.332556	0.082104	0.021130	0.000000	0.000000	4.000000	39.000000	0.000000
3405.106333	0.166765	0.544631	-0.046114	69.845406	-1.769662	6.993459	-2.309200	0.000000	-3.560333	0.000000	0.000000	0.000000	-1.332556	0.082104	0.021130	0.000000	0.000000	4.000000	39.000000	0.000000
3405.109666	0.162473	0.544942	-0.045916	69.874611	-1.222980	6.978858	-2.305679	0.000000	-3.338240	0.000000	0.000000	0.000000	-1.287605	0.093468	0.059133	0.000000	0.000000	4.000000	39.000000	0.000000
3405.112999	0.162473	0.544942	-0.045916	69.874611	-1.222980	6.978858	-2.305679	0.000000	-3.338240	0.000000	0.000000	0.000000	-1.287605	0.093468	0.059133	0.000000	0.000000	4.000000	39.000000	0.000000
3405.116333	0.162473	0.544942	-0.045916	69.874611	-1.222980	6.978858	-2.305679	0.000000	-3.338240	0.000000	0.000000	0.000000	-1.287605	0.093468	0.059133	0.000000	0.000000	4.000000	39.000000	0.000000
3405.119666	0.158306	0.545302	-0.045464	69.948303	-0.602220	7.182570	-2.295823	0.000000	-3.123639	0.000000	0.000000	0.000000	-1.249916	0.107924	0.135815	0.000000	0.000000	4.000000	39.000000	0.000000
3405.122999	0.158306	0.545302	-0.045464	69.948303	-0.602220	7.182570	-2.295823	0.000000	-3.123639	0.000000	0.000000	0.000000	-1.249916	0.107924	0.135815	0.000000	0.000000	4.000000	39.000000	0.000000
3405.126333	0.158306	0.545302	-0.045464	69.948303	-0.602220	7.182570	-2.295823	0.000000	-3.123639	0.000000	0.000000	0.000000	-1.249916	0.107924	0.135815	0.000000	0.000000	4.000000	39.000000	0.000000
3405.129666	0.154182	0.545678	-0.044835	70.067909	0.038936	7.485464	-2.273187	0.000000	-2.915319	0.000000	0.000000	0.000000	-1.237214	0.112749	0.188736	0.000000	0.000000	4.000000	39.000000	0.000000
3405.132999	0.154182	0.545678	-0.044835	70.067909	0.038936	7.485464	-2.273187	0.000000	-2.915319	0.000000	0.000000	0.000000	-1.237214	0.112749	0.188736	0.000000	0.000000	4.000000	39.000000	0.000000
3405.136333	0.154182	0.545678	-0.044835	70.067909	0.038936	7.485464	-2.273187	0.000000	-2.915319	0.000000	0.000000	0.000000	-1.237214	0.112749	0.188736	0.000000	0.000000	4.000000	39.000000	0.000000
3405.139666	0.150064	0.546112	-0.043931	70.218613	0.681661	7.919173	-2.241731	0.000000	-2.709117	0.000000	0.000000	0.000000	-1.235523	0.130249	0.271154	0.000000	0.000000	4.000000	39.000000	0.000000
3405.142999	0.150064	0.546112	-0.043931	70.218613	0.681661	7.919173	-2.241731	0.000000	-2.709117	0.000000	0.000000	0.000000	-1.235523	0.130249	0.271154	0.000000	0.000000	4.000000	39.000000	0.000000
3405.146333	0.150064	0.546112	-0.043931	70.218613	0.681661	7.919173	-2.241731	0.000000	-2.709117	0.000000	0.000000	0.000000	-1.235523	0.130249	0.271154	0.000000	0.000000	4.000000	39.000000	0.000000
3405.149666	0.145904	0.546532	-0.042864	70.387375	1.289367	8.297916	-2.196539	0.000000	-2.503197	0.000000	0.000000	0.000000	-1.248065	0.125886	0.320145	0.000000	0.000000	4.000000	39.000000	0.000000
3405.152999	0.145904	0.546532	-0.042864	70.387375	1.289367	8.297916	-2.196539	0.000000	-2.503197	0.000000	0.000000	0.000000	-1.248065	0.125886	0.320145	0.000000	0.000000	4.000000	39.000000	0.000000
3405.156333	0.145904	0.546532	-0.042864	70.387375	1.289367	8.297916	-2.196539	0.000000	-2.503197	0.000000	0.000000	0.000000	-1.248065	0.125886	0.320145	0.000000	0.000000	4.000000	39.000000	0.000000
3405.159666	0.141747	0.546994	-0.041617	70.561394	1.909846	8.466470	-2.143182	0.000000	-2.295186	0.000000	0.000000	0.000000	-1.247156	0.138740	0.374102	0.000000	0.000000	4.000000	39.000000	0.000000
3405.162999	0.141747	0.546994	-0.041617	70.561394	1.909846	8.466470	-2.143182	0.000000	-2.295186	0.000000	0.000000	0.000000	-1.247156	0.138740	0.374102	0.000000	0.000000	4.000000	39.000000	0.000000
3405.166333	0.141747	0.546994	-0.041617	70.561394	1.909846	8.466470	-2.143182	0.000000	-2.295186	0.000000	0.000000	0.000000	-1.247156	0.138740	0.374102	0.000000	0.000000	4.000000	39.000000	0.000000
3405.169666	0.137637	0.547420	-0.040236	70.725021	2.630178	8.514796	-2.080831	0.000000	-2.087327	0.000000	0.000000	0.000000	-1.232890	0.127586	0.414271	0.000000	0.000000	4.000000	39.000000	0.000000
3405.172999	0.137637	0.547420	-0.040236	70.725021	2.630178	8.514796	-2.080831	0.000000	-2.087327	0.000000	0.000000	0.000000	-1.232890	0.127586	0.414271	0.000000	0.000000	4.000000	39.000000	0.000000
3405.176333	0.137637	0.547420	-0.040236	70.725021	2.630178	8.514796	-2.080831	0.000000	-2.087327	0.000000	0.000000	0.000000	-1.232890	0.127586	0.414271	0.000000	0.000000	4.000000	39.000000	0.000000
3405.179666	0.133648	0.547832	-0.038749	70.881538	3.481051	8.730416	-2.011786	0.000000	-1.881845	0.000000	0.000000	0.000000	-1.196662	0.123782	0.445922	0.000000	0.000000	4.000000	39.000000	0.000000
3405.182999	0.133648	0.547832	-0.038749	70.881538	3.481051	8.730416	-2.011786	0.000000	-1.881845	0.000000	0.000000	0.000000	-1.196662	0.123782	0.445922	0.000000	0.000000	4.000000	39.000000	0.000000
3405.186333	0.133648	0.547832	-0.038749	70.881538	3.481051	8.730416	-2.011786	0.000000	-1.881845	0.000000	0.000000	0.000000	-1.196662	0.123782	0.445922	0.000000	0.000000	4.000000	39.000000	0.000000
3405.189666	0.129859	0.548184	-0.037169	71.028755	4.497774	9.100965	-1.937466	0.000000	-1.682401	0.000000	0.000000	0.000000	-1.136764	0.105659	0.474130	0.000000	0.000000	4.000000	39.000000	0.000000
3405.192999	0.129859	0.548184	-0.037169	71.028755	4.497774	9.100965	-1.937466	0.000000	-1.682401	0.000000	0.000000	0.000000	-1.136764	0.105659	0.474130	0.000000	0.000000	4.000000	39.000000	0.000000
3405.196333	0.129859	0.548184	-0.037169	71.028755	4.497774	9.100965	-1.937466	0.000000	-1.682401	0.000000	0.000000	0.000000	-1.136764	0.105659	0.474130	0.000000	0.000000	4.000000	39.000000	0.000000
3405.199666	0.126197	0.548509	-0.035429	71.154358	5.645948	9.671954	-1.858444	0.000000	-1.492940	0.000000	0.000000	0.000000	-1.098538	0.097392	0.522052	0.000000	0.000000	4.000000	39.000000	0.000000
3405.202999	0.126197	0.548509	-0.035429	71.154358	5.645948	9.671954	-1.858444	0.000000	-1.492940	0.000000	0.000000	0.000000	-1.098538	0.097392	0.522052	0.000000	0.000000	4.000000	39.000000	0.000000
3405.206333	0.126197	0.548509	-0.035429	71.154358	5.645948	9.671954	-1.858444	0.000000	-1.492940	0.000000	0.000000	0.000000	-1.098538	0.097392	0.522052	0.000000	0.000000	4.000000	39.000000	0.000000
3405.209666	0.122636	0.548830	-0.033524	71.243782	6.847329	10.739597	-1.771435	0.000000	-1.309850	0.000000	0.000000	0.000000	-1.068184	0.096360	0.571319	0.000000	0.000000	4.000000	39.000000	0.000000
3405.212999	0.122636	0.548830	-0.033524	71.243782	6.847329	10.739597	-1.771435	0.000000	-1.309850	0.000000	0.000000	0.000000	-1.068184	0.096360	0.571319	0.000000	0.000000	4.000000	39.000000	0.000000
3405.216333	0.122636	0.548830	-0.033524	71.243782	6.847329	10.739597	-1.771435	0.000000	-1.309850	0.000000	0.000000	0.000000	-1.068184	0.096360	0.571319	0.000000	0.000000	4.000000	39.000000	0.000000
3405.219666	0.119113	0.549190	-0.031353	71.285233	7.993038	12.307964	-1.676216	0.000000	-1.131820	0.000000	0.000000	0.000000	-1.057043	0.107828	0.651277	0.000000	0.000000	4.000000	39.000000	0.000000
3405.222999	0.119113	0.549190	-0.031353	71.285233	7.993038	12.307964	-1.676216	0.000000	-1.131820	0.000000	0.000000	0.000000	-1.057043	0.107828	0.651277	0.000000	0.000000	4.000000	39.000000	0.000000
3405.226333	0.119113	0.549190	-0.031353	71.285233	7.993038	12.307964	-1.676216	0.000000	-1.131820	0.000000	0.000000	0.000000	-1.057043	0.107828	0.651277	0.000000	0.000000	4.000000	39.000000	0.000000
3405.229666	0.115698	0.549612	-0.028942	71.283714	8.975806	13.546342	-1.567669	0.000000	-0.955646	0.000000	0.000000	0.000000	-1.024345	0.126547	0.723384	0.000000	0.000000	4.000000	39.000000	0.000000
3405.232999	0.115698	0.549612	-0.028942	71.283714	8.975806	13.546342	-1.567669	0.000000	-0.955646	0.000000	0.000000	0.000000	-1.024345	0.126547	0.723384	0.000000	0.000000	4.000000	39.000000	0.000000
3405.236333	0.115698	0.549612	-0.028942	71.283714	8.975806	13.546342	-1.567669	0.000000	-0.955646	0.000000	0.000000	0.000000	-1.024345	0.126547	0.723384	0.000000	0.000000	4.000000	39.000000	0.000000
3405.239666	0.112451	0.550095	-0.026374	71.319130	9.696251	13.906109	-1.447105	0.000000	-0.784922	0.000000	0.000000	0.000000	-0.974094	0.144929	0.770533	0.000000	0.000000	4.000000	39.000000	0.000000
3405.242999	0.112451	0.550095	-0.026374	71.319130	9.696251	13.906109	-1.447105	0.000000	-0.784922	0.000000	0.000000	0.000000	-0.974094	0.144929	0.770533	0.000000	0.000000	4.000000	39.000000	0.000000
3405.246333	0.112451	0.550095	-0.026374	71.319130	9.696251	13.906109	-1.447105	0.000000	-0.784922	0.000000	0.000000	0.000000	-0.974094	0.144929	0.770533	0.000000	0.000000	4.000000	39.000000	0.000000
3405.249666	0.109432	0.550615	-0.023655	71.523758	10.200233	13.696285	-1.318683	0.000000	-0.622573	0.000000	0.000000	0.000000	-0.905901	0.156042	0.815513	0.000000	0.000000	4.000000	39.000000	0.000000
3405.252999	0.109432	0.550615	-0.023655	71.523758	10.200233	13.696285	-1.318683	0.000000	-0.622573	0.000000	0.000000	0.000000	-0.905901	0.156042	0.815513	0.000000	0.000000	4.000000	39.000000	0.000000
3405.256333	0.109432	0.550615	-0.023655	71.523758	10.200233	13.696285	-1.318683	0.000000	-0.622573	0.000000	0.000000	0.000000	-0.905901	0.156042	0.815513	0.000000	0.000000	4.000000	39.000000	0.000000
3405.259666	0.106706	0.551164	-0.020775	71.895348	10.599113	13.338559	-1.182765	0.000000	-0.471590	0.000000	0.000000	0.000000	-0.817885	0.164750	0.864140	0.000000	0.000000	4.000000	39.000000	0.000000
3405.262999	0.106706	0.551164	-0.020775	71.895348	10.599113	13.338559	-1.182765	0.000000	-0.471590	0.000000	0.000000	0.000000	-0.817885	0.164750	0.864140	0.000000	0.000000	4.000000	39.000000	0.000000
3405.266333	0.106706	0.551164	-0.020775	71.895348	10.599113	13.338559	-1.182765	0.000000	-0.471590	0.000000	0.000000	0.000000	-0.817885	0.164750	0.864140	0.000000	0.000000	4.000000	39.000000	0.000000
3405.269666	0.104289	0.551725	-0.017750	72.401077	10.956518	13.131973	-1.038741	0.000000	-0.335276	0.000000	0.000000	0.000000	-0.725012	0.168283	0.907341	0.000000	0.000000	4.000000	39.000000	0.000000
3405.272999	0.104289	0.551725	-0.017750	72.401077	10.956518	13.131973	-1.038741	0.000000	-0.335276	0.000000	0.000000	0.000000	-0.725012	0.168283	0.907341	0.000000	0.000000	4.000000	39.000000	0.000000
3405.276333	0.104289	0.551725	-0.017750	72.401077	10.956518	13.131973	-1.038741	0.000000	-0.335276	0.000000	0.000000	0.000000	-0.725012	0.168283	0.907341	0.000000	0.000000	4.000000	39.000000	0.000000
3405.279666	0.102157	0.552273	-0.014499	72.976379	11.276366	13.105642	-0.887518	0.000000	-0.214440	0.000000	0.000000	0.000000	-0.639607	0.164411	0.975541	0.000000	0.000000	4.000000	39.000000	0.000000
3405.282999	0.102157	0.552273	-0.014499	72.976379	11.276366	13.105642	-0.887518	0.000000	-0.214440	0.000000	0.000000	0.000000	-0.639607	0.164411	0.975541	0.000000	0.000000	4.000000	39.000000	0.000000
3405.286333	0.102157	0.552273	-0.014499	72.976379	11.276366	13.105642	-0.887518	0.000000	-0.214440	0.000000	0.000000	0.000000	-0.639607	0.164411	0.975541	0.000000	0.000000	4.000000	39.000000	0.000000
3405.289666	0.100315	0.552831	-0.011090	73.594948	11.407600	12.925423	-0.724927	0.000000	-0.107839	0.000000	0.000000	0.000000	-0.552609	0.167295	1.022493	0.000000	0.000000	4.000000	39.000000	0.000000
3405.292999	0.100315	0.552831	-0.011090	73.594948	11.407600	12.925423	-0.724927	0.000000	-0.107839	0.000000	0.000000	0.000000	-0.552609	0.167295	1.022493	0.000000	0.000000	4.000000	39.000000	0.000000
3405.296333	0.100315	0.552831	-0.011090	73.594948	11.407600	12.925423	-0.724927	0.000000	-0.107839	0.000000	0.000000	0.000000	-0.552609	0.167295	1.022493	0.000000	0.000000	4.000000	39.000000	0.000000
3405.299666	0.098738	0.553405	-0.007541	74.234032	11.199509	12.266700	-0.554512	0.000000	-0.015738	0.000000	0.000000	0.000000	-0.472877	0.172281	1.064715	0.000000	0.000000	4.000000	39.000000	0.000000
3405.302999	0.098738	0.553405	-0.007541	74.234032	11.199509	12.266700	-0.554512	0.000000	-0.015738	0.000000	0.000000	0.000000	-0.472877	0.172281	1.064715	0.000000	0.000000	4.000000	39.000000	0.000000
3405.306333	0.098738	0.553405	-0.007541	74.234032	11.199509	12.266700	-0.554512	0.000000	-0.015738	0.000000	0.000000	0.000000	-0.472877	0.172281	1.064715	0.000000	0.000000	4.000000	39.000000	0.000000
3405.309666	0.097374	0.553995	-0.003904	74.860786	10.791705	11.326660	-0.377060	0.000000	0.063075	0.000000	0.000000	0.000000	-0.409368	0.176892	1.091045	0.000000	0.000000	4.000000	39.000000	0.000000
3405.312999	0.097374	0.553995	-0.003904	74.860786	10.791705	11.326660	-0.377060	0.000000	0.063075	0.000000	0.000000	0.000000	-0.409368	0.176892	1.091045	0.000000	0.000000	4.000000	39.000000	0.000000
3405.316333	0.097374	0.553995	-0.003904	74.860786	10.791705	11.326660	-0.377060	0.000000	0.063075	0.000000	0.000000	0.000000	-0.409368	0.176892	1.091045	0.000000	0.000000	4.000000	39.000000	0.000000
3405.319666	0.096288	0.554624	-0.000198	75.449203	10.378024	10.436213	-0.195219	0.000000	0.131303	0.000000	0.000000	0.000000	-0.325747	0.188956	1.112018	0.000000	0.000000	4.000000	39.000000	0.000000
3405.322999	0.096288	0.554624	-0.000198	75.449203	10.378024	10.436213	-0.195219	0.000000	0.131303	0.000000	0.000000	0.000000	-0.325747	0.188956	1.112018	0.000000	0.000000	4.000000	39.000000	0.000000
3405.326333	0.096288	0.554624	-0.000198	75.449203	10.378024	10.436213	-0.195219	0.000000	0.131303	0.000000	0.000000	0.000000	-0.325747	0.188956	1.112018	0.000000	0.000000	4.000000	39.000000	0.000000
3405.329666	0.095527	0.555252	0.003558	76.005745	9.999571	9.680095	-0.009882	0.000000	0.185595	0.000000	0.000000	0.000000	-0.228268	0.188144	1.126796	0.000000	0.000000	4.000000	39.000000	0.000000
3405.332999	0.095527	0.555252	0.003558	76.005745	9.999571	9.680095	-0.009882	0.000000	0.185595	0.000000	0.000000	0.000000	-0.228268	0.188144	1.126796	0.000000	0.000000	4.000000	39.000000	0.000000
3405.336333	0.095527	0.555252	0.003558	76.005745	9.999571	9.680095	-0.009882	0.000000	0.185595	0.000000	0.000000	0.000000	-0.228268	0.188144	1.126796	0.000000	0.000000	4.000000	39.000000	0.000000
3405.339666	0.095073	0.555953	0.007353	76.508293	9.681582	9.042290	0.177917	0.000000	0.223639	0.000000	0.000000	0.000000	-0.136385	0.210384	1.138402	0.000000	0.000000	4.000000	39.000000	0.000000
3405.342999	0.095073	0.555953	0.007353	76.508293	9.681582	9.042290	0.177917	0.000000	0.223639	0.000000	0.000000	0.000000	-0.136385	0.210384	1.138402	0.000000	0.000000	4.000000	39.000000	0.000000
3405.346333	0.095073	0.555953	0.007353	76.508293	9.681582	9.042290	0.177917	0.000000	0.223639	0.000000	0.000000	0.000000	-0.136385	0.210384	1.138402	0.000000	0.000000	4.000000	39.000000	0.000000
3405.349666	0.094890	0.556651	0.011211	76.955414	9.432144	8.594375	0.367651	0.000000	0.246370	0.000000	0.000000	0.000000	-0.054914	0.209373	1.157390	0.000000	0.000000	4.000000	39.000000	0.000000
3405.352999	0.094890	0.556651	0.011211	76.955414	9.432144	8.594375	0.367651	0.000000	0.246370	0.000000	0.000000	0.000000	-0.054914	0.209373	1.157390	0.000000	0.000000	4.000000	39.000000	0.000000
3405.356333	0.094890	0.556651	0.011211	76.955414	9.432144	8.594375	0.367651	0.000000	0.246370	0.000000	0.000000	0.000000	-0.054914	0.209373	1.157390	0.000000	0.000000	4.000000	39.000000	0.000000
3405.359666	0.095019	0.557362	0.015077	77.359444	9.239665	8.374847	0.560549	0.000000	0.255522	0.000000	0.000000	0.000000	0.038941	0.213446	1.159733	0.000000	0.000000	4.000000	39.000000	0.000000
3405.362999	0.095019	0.557362	0.015077	77.359444	9.239665	8.374847	0.560549	0.000000	0.255522	0.000000	0.000000	0.000000	0.038941	0.213446	1.159733	0.000000	0.000000	4.000000	39.000000	0.000000
3405.366333	0.095019	0.557362	0.015077	77.359444	9.239665	8.374847	0.560549	0.000000	0.255522	0.000000	0.000000	0.000000	0.038941	0.213446	1.159733	0.000000	0.000000	4.000000	39.000000	0.000000
3405.369666	0.095470	0.558061	0.018955	77.736191	8.999681	8.119369	0.753838	0.000000	0.249032	0.000000	0.000000	0.000000	0.135304	0.209487	1.163371	0.000000	0.000000	4.000000	39.000000	0.000000
3405.372999	0.095470	0.558061	0.018955	77.736191	8.999681	8.119369	0.753838	0.000000	0.249032	0.000000	0.000000	0.000000	0.135304	0.209487	1.163371	0.000000	0.000000	4.000000	39.000000	0.000000
3405.376333	0.095470	0.558061	0.018955	77.736191	8.999681	8.119369	0.753838	0.000000	0.249032	0.000000	0.000000	0.000000	0.135304	0.209487	1.163371	0.000000	0.000000	4.000000	39.000000	0.000000
3405.379666	0.096196	0.558736	0.022812	78.112549	8.574409	7.594586	0.947733	0.000000	0.226481	0.000000	0.000000	0.000000	0.217801	0.202704	1.157206	0.000000	0.000000	4.000000	39.000000	0.000000
3405.382999	0.096196	0.558736	0.022812	78.112549	8.574409	7.594586	0.947733	0.000000	0.226481	0.000000	0.000000	0.000000	0.217801	0.202704	1.157206	0.000000	0.000000	4.000000	39.000000	0.000000
3405.386333	0.096196	0.558736	0.022812	78.112549	8.574409	7.594586	0.947733	0.000000	0.226481	0.000000	0.000000	0.000000	0.217801	0.202704	1.157206	0.000000	0.000000	4.000000	39.000000	0.000000
3405.389666	0.097182	0.559362	0.026657	78.534683	7.794411	6.603008	1.140601	0.000000	0.190181	0.000000	0.000000	0.000000	0.295692	0.187592	1.153576	0.000000	0.000000	4.000000	39.000000	0.000000
3405.392999	0.097182	0.559362	0.026657	78.534683	7.794411	6.603008	1.140601	0.000000	0.190181	0.000000	0.000000	0.000000	0.295692	0.187592	1.153576	0.000000	0.000000	4.000000	39.000000	0.000000
3405.396333	0.097182	0.559362	0.026657	78.534683	7.794411	6.603008	1.140601	0.000000	0.190181	0.000000	0.000000	0.000000	0.295692	0.187592	1.153576	0.000000	0.000000	4.000000	39.000000	0.000000
3405.399666	0.098363	0.559910	0.030378	79.013084	6.535073	5.029550	1.332864	0.000000	0.140899	0.000000	0.000000	0.000000	0.354255	0.164500	1.116299	0.000000	0.000000	4.000000	39.000000	0.000000
3405.402999	0.098363	0.559910	0.030378	79.013084	6.535073	5.029550	1.332864	0.000000	0.140899	0.000000	0.000000	0.000000	0.354255	0.164500	1.116299	0.000000	0.000000	4.000000	39.000000	0.000000
3405.406333	0.098363	0.559910	0.030378	79.013084	6.535073	5.029550	1.332864	0.000000	0.140899	0.000000	0.000000	0.000000	0.354255	0.164500	1.116299	0.000000	0.000000	4.000000	39.000000	0.000000
3405.409666	0.099693	0.560415	0.034085	79.510803	4.659917	2.713555	1.518913	0.000000	0.081856	0.000000	0.000000	0.000000	0.399131	0.151474	1.112069	0.000000	0.000000	4.000000	39.000000	0.000000
3405.412999	0.099693	0.560415	0.034085	79.510803	4.659917	2.713555	1.518913	0.000000	0.081856	0.000000	0.000000	0.000000	0.399131	0.151474	1.112069	0.000000	0.000000	4.000000	39.000000	0.000000
3405.416333	0.099693	0.560415	0.034085	79.510803	4.659917	2.713555	1.518913	0.000000	0.081856	0.000000	0.000000	0.000000	0.399131	0.151474	1.112069	0.000000	0.000000	4.000000	39.000000	0.000000
3405.419666	0.101254	0.560859	0.037678	79.969849	2.248624	-0.230610	1.704258	0.000000	0.015335	0.000000	0.000000	0.000000	0.468299	0.133174	1.077917	0.000000	0.000000	4.000000	39.000000	0.000000
3405.422999	0.101254	0.560859	0.037678	79.969849	2.248624	-0.230610	1.704258	0.000000	0.015335	0.000000	0.000000	0.000000	0.468299	0.133174	1.077917	0.000000	0.000000	4.000000	39.000000	0.000000
3405.426333	0.101254	0.560859	0.037678	79.969849	2.248624	-0.230610	1.704258	0.000000	0.015335	0.000000	0.000000	0.000000	0.468299	0.133174	1.077917	0.000000	0.000000	4.000000	39.000000	0.000000
3405.429666	0.103085	0.561295	0.041202	80.360306	-0.541651	-3.611778	1.883911	0.000000	-0.062715	0.000000	0.000000	0.000000	0.549192	0.130877	1.057060	0.000000	0.000000	4.000000	39.000000	0.000000
3405.432999	0.103085	0.561295	0.041202	80.360306	-0.541651	-3.611778	1.883911	0.000000	-0.062715	0.000000	0.000000	0.000000	0.549192	0.130877	1.057060	0.000000	0.000000	4.000000	39.000000	0.000000
3405.436333	0.103085	0.561295	0.041202	80.360306	-0.541651	-3.611778	1.883911	0.000000	-0.062715	0.000000	0.000000	0.000000	0.549192	0.130877	1.057060	0.000000	0.000000	4.000000	39.000000	0.000000
3405.439666	0.105205	0.561743	0.044603	80.675743	-3.374558	-7.033939	2.060088	0.000000	-0.154247	0.000000	0.000000	0.000000	0.636029	0.134531	1.020340	0.000000	0.000000	4.000000	39.000000	0.000000
3405.442999	0.105205	0.561743	0.044603	80.675743	-3.374558	-7.033939	2.060088	0.000000	-0.154247	0.000000	0.000000	0.000000	0.636029	0.134531	1.020340	0.000000	0.000000	4.000000	39.000000	0.000000
3405.446333	0.105205	0.561743	0.044603	80.675743	-3.374558	-7.033939	2.060088	0.000000	-0.154247	0.000000	0.000000	0.000000	0.636029	0.134531	1.020340	0.000000	0.000000	4.000000	39.000000	0.000000
3405.449666	0.107689	0.562211	0.047969	80.933426	-5.953063	-10.157255	2.230144	0.000000	-0.260251	0.000000	0.000000	0.000000	0.745302	0.140304	1.009726	0.000000	0.000000	4.000000	39.000000	0.000000
3405.452999	0.107689	0.562211	0.047969	80.933426	-5.953063	-10.157255	2.230144	0.000000	-0.260251	0.000000	0.000000	0.000000	0.745302	0.140304	1.009726	0.000000	0.000000	4.000000	39.000000	0.000000
3405.456333	0.107689	0.562211	0.047969	80.933426	-5.953063	-10.157255	2.230144	0.000000	-0.260251	0.000000	0.000000	0.000000	0.745302	0.140304	1.009726	0.000000	0.000000	4.000000	39.000000	0.000000
3405.459666	0.110472	0.562645	0.051192	81.155983	-8.246914	-12.957110	2.398432	0.000000	-0.384468	0.000000	0.000000	0.000000	0.834918	0.130286	0.967112	0.000000	0.000000	4.000000	39.000000	0.000000
3405.462999	0.110472	0.562645	0.051192	81.155983	-8.246914	-12.957110	2.398432	0.000000	-0.384468	0.000000	0.000000	0.000000	0.834918	0.130286	0.967112	0.000000	0.000000	4.000000	39.000000	0.000000
3405.466333	0.110472	0.562645	0.051192	81.155983	-8.246914	-12.957110	2.398432	0.000000	-0.384468	0.000000	0.000000	0.000000	0.834918	0.130286	0.967112	0.000000	0.000000	4.000000	39.000000	0.000000
3405.469666	0.113517	0.563007	0.054308	81.344559	-10.341506	-15.540619	2.559617	0.000000	-0.523621	0.000000	0.000000	0.000000	0.913250	0.108566	0.934829	0.000000	0.000000	4.000000	39.000000	0.000000
3405.472999	0.113517	0.563007	0.054308	81.344559	-10.341506	-15.540619	2.559617	0.000000	-0.523621	0.000000	0.000000	0.000000	0.913250	0.108566	0.934829	0.000000	0.000000	4.000000	39.000000	0.000000
3405.476333	0.113517	0.563007	0.054308	81.344559	-10.341506	-15.540619	2.559617	0.000000	-0.523621	0.000000	0.000000	0.000000	0.913250	0.108566	0.934829	0.000000	0.000000	4.000000	39.000000	0.000000
3405.479666	0.116804	0.563343	0.057329	81.492058	-12.371914	-18.065308	2.715422	0.000000	-0.675830	0.000000	0.000000	0.000000	0.986168	0.100698	0.906254	0.000000	0.000000	4.000000	39.000000	0.000000
3405.482999	0.116804	0.563343	0.057329	81.492058	-12.371914	-18.065308	2.715422	0.000000	-0.675830	0.000000	0.000000	0.000000	0.986168	0.100698	0.906254	0.000000	0.000000	4.000000	39.000000	0.000000
3405.486333	0.116804	0.563343	0.057329	81.492058	-12.371914	-18.065308	2.715422	0.000000	-0.675830	0.000000	0.000000	0.000000	0.986168	0.100698	0.906254	0.000000	0.000000	4.000000	39.000000	0.000000
3405.489666	0.120240	0.563570	0.060164	81.603546	-14.419102	-20.622046	2.866465	0.000000	-0.840191	0.000000	0.000000	0.000000	1.030740	0.068269	0.850355	0.000000	0.000000	4.000000	39.000000	0.000000
3405.492999	0.120240	0.563570	0.060164	81.603546	-14.419102	-20.622046	2.866465	0.000000	-0.840191	0.000000	0.000000	0.000000	1.030740	0.068269	0.850355	0.000000	0.000000	4.000000	39.000000	0.000000
3405.496333	0.120240	0.563570	0.060164	81.603546	-14.419102	-20.622046	2.866465	0.000000	-0.840191	0.000000	0.000000	0.000000	1.030740	0.068269	0.850355	0.000000	0.000000	4.000000	39.000000	0.000000
3405.499666	0.123896	0.563747	0.062782	81.703789	-16.464239	-23.122913	3.008191	0.000000	-1.011981	0.000000	0.000000	0.000000	1.096891	0.053099	0.785351	0.000000	0.000000	4.000000	39.000000	0.000000
3405.502999	0.123896	0.563747	0.062782	81.703789	-16.464239	-23.122913	3.008191	0.000000	-1.011981	0.000000	0.000000	0.000000	1.096891	0.053099	0.785351	0.000000	0.000000	4.000000	39.000000	0.000000
3405.506333	0.123896	0.563747	0.062782	81.703789	-16.464239	-23.122913	3.008191	0.000000	-1.011981	0.000000	0.000000	0.000000	1.096891	0.053099	0.785351	0.000000	0.000000	4.000000	39.000000	0.000000
3405.509666	0.127788	0.563896	0.065130	81.824036	-18.459774	-25.332441	3.139082	0.000000	-1.194796	0.000000	0.000000	0.000000	1.167604	0.044522	0.704443	0.000000	0.000000	4.000000	39.000000	0.000000
3405.512999	0.127788	0.563896	0.065130	81.824036	-18.459774	-25.332441	3.139082	0.000000	-1.194796	0.000000	0.000000	0.000000	1.167604	0.044522	0.704443	0.000000	0.000000	4.000000	39.000000	0.000000
3405.516333	0.127788	0.563896	0.065130	81.824036	-18.459774	-25.332441	3.139082	0.000000	-1.194796	0.000000	0.000000	0.000000	1.167604	0.044522	0.704443	0.000000	0.000000	4.000000	39.000000	0.000000
3405.519666	0.131944	0.563958	0.067210	81.964737	-20.439339	-26.892221	3.256490	0.000000	-1.389397	0.000000	0.000000	0.000000	1.246701	0.018564	0.623979	0.000000	0.000000	4.000000	39.000000	0.000000
3405.522999	0.131944	0.563958	0.067210	81.964737	-20.439339	-26.892221	3.256490	0.000000	-1.389397	0.000000	0.000000	0.000000	1.246701	0.018564	0.623979	0.000000	0.000000	4.000000	39.000000	0.000000
3405.526333	0.131944	0.563958	0.067210	81.964737	-20.439339	-26.892221	3.256490	0.000000	-1.389397	0.000000	0.000000	0.000000	1.246701	0.018564	0.623979	0.000000	0.000000	4.000000	39.000000	0.000000
3405.529666	0.136391	0.563981	0.069021	82.089119	-22.524158	-28.188599	3.360487	0.000000	-1.597180	0.000000	0.000000	0.000000	1.334103	0.007144	0.543323	0.000000	0.000000	4.000000	39.000000	0.000000
3405.532999	0.136391	0.563981	0.069021	82.089119	-22.524158	-28.188599	3.360487	0.000000	-1.597180	0.000000	0.000000	0.000000	1.334103	0.007144	0.543323	0.000000	0.000000	4.000000	39.000000	0.000000
3405.536333	0.136391	0.563981	0.069021	82.089119	-22.524158	-28.188599	3.360487	0.000000	-1.597180	0.000000	0.000000	0.000000	1.334103	0.007144	0.543323	0.000000	0.000000	4.000000	39.000000	0.000000
3405.539666	0.141076	0.563919	0.070560	82.169830	-24.902822	-29.809093	3.451040	0.000000	-1.819531	0.000000	0.000000	0.000000	1.405554	-0.018630	0.461805	0.000000	0.000000	4.000000	39.000000	0.000000
3405.542999	0.141076	0.563919	0.070560	82.169830	-24.902822	-29.809093	3.451040	0.000000	-1.819531	0.000000	0.000000	0.000000	1.405554	-0.018630	0.461805	0.000000	0.000000	4.000000	39.000000	0.000000
3405.546333	0.141076	0.563919	0.070560	82.169830	-24.902822	-29.809093	3.451040	0.000000	-1.819531	0.000000	0.000000	0.000000	1.405554	-0.018630	0.461805	0.000000	0.000000	4.000000	39.000000	0.000000
3405.549666	0.145901	0.563790	0.071867	82.186615	-27.719975	-32.160004	3.528008	0.000000	-2.053790	0.000000	0.000000	0.000000	1.447691	-0.038725	0.391931	0.000000	0.000000	4.000000	39.000000	0.000000
3405.552999	0.145901	0.563790	0.071867	82.186615	-27.719975	-32.160004	3.528008	0.000000	-2.053790	0.000000	0.000000	0.000000	1.447691	-0.038725	0.391931	0.000000	0.000000	4.000000	39.000000	0.000000
3405.556333	0.145901	0.563790	0.071867	82.186615	-27.719975	-32.160004	3.528008	0.000000	-2.053790	0.000000	0.000000	0.000000	1.447691	-0.038725	0.391931	0.000000	0.000000	4.000000	39.000000	0.000000
3405.559666	0.150812	0.563546	0.072942	82.104042	-30.873962	-35.214272	3.593330	0.000000	-2.295071	0.000000	0.000000	0.000000	1.473102	-0.073364	0.322519	0.000000	0.000000	4.000000	39.000000	0.000000
3405.562999	0.150812	0.563546	0.072942	82.104042	-30.873962	-35.214272	3.593330	0.000000	-2.295071	0.000000	0.000000	0.000000	1.473102	-0.073364	0.322519	0.000000	0.000000	4.000000	39.000000	0.000000
3405.566333	0.150812	0.563546	0.072942	82.104042	-30.873962	-35.214272	3.593330	0.000000	-2.295071	0.000000	0.000000	0.000000	1.473102	-0.073364	0.322519	0.000000	0.000000	4.000000	39.000000	0.000000
3405.569666	0.155854	0.563186	0.073769	81.927635	-34.073578	-38.414871	3.647083	0.000000	-2.540588	0.000000	0.000000	0.000000	1.512622	-0.108065	0.248338	0.000000	0.000000	4.000000	39.000000	0.000000
3405.572999	0.155854	0.563186	0.073769	81.927635	-34.073578	-38.414871	3.647083	0.000000	-2.540588	0.000000	0.000000	0.000000	1.512622	-0.108065	0.248338	0.000000	0.000000	4.000000	39.000000	0.000000
3405.576333	0.155854	0.563186	0.073769	81.927635	-34.073578	-38.414871	3.647083	0.000000	-2.540588	0.000000	0.000000	0.000000	1.512622	-0.108065	0.248338	0.000000	0.000000	4.000000	39.000000	0.000000
3405.579666	0.161067	0.562752	0.074305	81.676689	-36.989586	-41.248524	3.688473	0.000000	-2.792692	0.000000	0.000000	0.000000	1.563812	-0.130160	0.160743	0.000000	0.000000	4.000000	39.000000	0.000000
3405.582999	0.161067	0.562752	0.074305	81.676689	-36.989586	-41.248524	3.688473	0.000000	-2.792692	0.000000	0.000000	0.000000	1.563812	-0.130160	0.160743	0.000000	0.000000	4.000000	39.000000	0.000000
3405.586333	0.161067	0.562752	0.074305	81.676689	-36.989586	-41.248524	3.688473	0.000000	-2.792692	0.000000	0.000000	0.000000	1.563812	-0.130160	0.160743	0.000000	0.000000	4.000000	39.000000	0.000000
3405.589666	0.166484	0.562238	0.074493	81.380920	-39.460579	-43.557529	3.715263	0.000000	-3.053327	0.000000	0.000000	0.000000	1.625376	-0.154231	0.056200	0.000000	0.000000	4.000000	39.000000	0.000000
3405.592999	0.166484	0.562238	0.074493	81.380920	-39.460579	-43.557529	3.715263	0.000000	-3.053327	0.000000	0.000000	0.000000	1.625376	-0.154231	0.056200	0.000000	0.000000	4.000000	39.000000	0.000000
3405.596333	0.166484	0.562238	0.074493	81.380920	-39.460579	-43.557529	3.715263	0.000000	-3.053327	0.000000	0.000000	0.000000	1.625376	-0.154231	0.056200	0.000000	0.000000	4.000000	39.000000	0.000000
3405.599666	0.172018	0.561670	0.074411	81.033821	-41.467022	-45.265469	3.724630	0.000000	-3.324223	0.000000	0.000000	0.000000	1.659922	-0.170182	-0.024462	0.000000	0.000000	4.000000	39.000000	0.000000
3405.602999	0.172018	0.561670	0.074411	81.033821	-41.467022	-45.265469	3.724630	0.000000	-3.324223	0.000000	0.000000	0.000000	1.659922	-0.170182	-0.024462	0.000000	0.000000	4.000000	39.000000	0.000000
3405.606333	0.172018	0.561670	0.074411	81.033821	-41.467022	-45.265469	3.724630	0.000000	-3.324223	0.000000	0.000000	0.000000	1.659922	-0.170182	-0.024462	0.000000	0.000000	4.000000	39.000000	0.000000
3405.609666	0.177529	0.561032	0.074084	80.622757	-43.201767	-46.615082	3.592846	0.000000	-3.477278	0.000000	0.000000	0.000000	1.653521	-0.191551	-0.098010	0.000000	0.000000	4.000000	39.000000	0.000000
3405.612999	0.177529	0.561032	0.074084	80.622757	-43.201767	-46.615082	3.592846	0.000000	-3.477278	0.000000	0.000000	0.000000	1.653521	-0.191551	-0.098010	0.000000	0.000000	4.000000	39.000000	0.000000
3405.616333	0.177529	0.561032	0.074084	80.622757	-43.201767	-46.615082	3.592846	0.000000	-3.477278	0.000000	0.000000	0.000000	1.653521	-0.191551	-0.098010	0.000000	0.000000	4.000000	39.000000	0.000000
3405.619666	0.182901	0.560316	0.073512	80.156731	-44.539421	-47.588573	3.454309	0.000000	-3.614933	0.000000	0.000000	0.000000	1.611463	-0.214788	-0.171661	0.000000	0.000000	4.000000	39.000000	0.000000
3405.622999	0.182901	0.560316	0.073512	80.156731	-44.539421	-47.588573	3.454309	0.000000	-3.614933	0.000000	0.000000	0.000000	1.611463	-0.214788	-0.171661	0.000000	0.000000	4.000000	39.000000	0.000000
3405.626333	0.182901	0.560316	0.073512	80.156731	-44.539421	-47.588573	3.454309	0.000000	-3.614933	0.000000	0.000000	0.000000	1.611463	-0.214788	-0.171661	0.000000	0.000000	4.000000	39.000000	0.000000
3405.629666	0.188158	0.559512	0.072711	79.691620	-45.487747	-47.968025	3.317344	0.000000	-3.741020	0.000000	0.000000	0.000000	1.577289	-0.241239	-0.240387	0.000000	0.000000	4.000000	39.000000	0.000000
3405.632999	0.188158	0.559512	0.072711	79.691620	-45.487747	-47.968025	3.317344	0.000000	-3.741020	0.000000	0.000000	0.000000	1.577289	-0.241239	-0.240387	0.000000	0.000000	4.000000	39.000000	0.000000
3405.636333	0.188158	0.559512	0.072711	79.691620	-45.487747	-47.968025	3.317344	0.000000	-3.741020	0.000000	0.000000	0.000000	1.577289	-0.241239	-0.240387	0.000000	0.000000	4.000000	39.000000	0.000000
3405.639666	0.193312	0.558663	0.071649	79.283127	-45.961834	-47.612572	3.181398	0.000000	-3.857293	0.000000	0.000000	0.000000	1.546132	-0.254645	-0.318577	0.000000	0.000000	4.000000	39.000000	0.000000
3405.642999	0.193312	0.558663	0.071649	79.283127	-45.961834	-47.612572	3.181398	0.000000	-3.857293	0.000000	0.000000	0.000000	1.546132	-0.254645	-0.318577	0.000000	0.000000	4.000000	39.000000	0.000000
3405.646333	0.193312	0.558663	0.071649	79.283127	-45.961834	-47.612572	3.181398	0.000000	-3.857293	0.000000	0.000000	0.000000	1.546132	-0.254645	-0.318577	0.000000	0.000000	4.000000	39.000000	0.000000
3405.649666	0.198308	0.557740	0.070353	78.968384	-46.219025	-46.977551	3.045090	0.000000	-3.965782	0.000000	0.000000	0.000000	1.498644	-0.276889	-0.388639	0.000000	0.000000	4.000000	39.000000	0.000000
3405.652999	0.198308	0.557740	0.070353	78.968384	-46.219025	-46.977551	3.045090	0.000000	-3.965782	0.000000	0.000000	0.000000	1.498644	-0.276889	-0.388639	0.000000	0.000000	4.000000	39.000000	0.000000
3405.656333	0.198308	0.557740	0.070353	78.968384	-46.219025	-46.977551	3.045090	0.000000	-3.965782	0.000000	0.000000	0.000000	1.498644	-0.276889	-0.388639	0.000000	0.000000	4.000000	39.000000	0.000000
3405.659666	0.203149	0.556812	0.068854	78.779556	-46.363968	-46.159073	2.909851	0.000000	-4.066050	0.000000	0.000000	0.000000	1.452402	-0.278242	-0.449748	0.000000	0.000000	4.000000	39.000000	0.000000
3405.662999	0.203149	0.556812	0.068854	78.779556	-46.363968	-46.159073	2.909851	0.000000	-4.066050	0.000000	0.000000	0.000000	1.452402	-0.278242	-0.449748	0.000000	0.000000	4.000000	39.000000	0.000000
3405.666333	0.203149	0.556812	0.068854	78.779556	-46.363968	-46.159073	2.909851	0.000000	-4.066050	0.000000	0.000000	0.000000	1.452402	-0.278242	-0.449748	0.000000	0.000000	4.000000	39.000000	0.000000
3405.669666	0.207799	0.555893	0.067145	78.706787	-46.436417	-45.285427	2.775965	0.000000	-4.158608	0.000000	0.000000	0.000000	1.394851	-0.275728	-0.512766	0.000000	0.000000	4.000000	39.000000	0.000000
3405.672999	0.207799	0.555893	0.067145	78.706787	-46.436417	-45.285427	2.775965	0.000000	-4.158608	0.000000	0.000000	0.000000	1.394851	-0.275728	-0.512766	0.000000	0.000000	4.000000	39.000000	0.000000
3405.676333	0.207799	0.555893	0.067145	78.706787	-46.436417	-45.285427	2.775965	0.000000	-4.158608	0.000000	0.000000	0.000000	1.394851	-0.275728	-0.512766	0.000000	0.000000	4.000000	39.000000	0.000000
3405.679666	0.212198	0.555009	0.065312	78.722946	-46.437897	-44.686768	2.643508	0.000000	-4.244038	0.000000	0.000000	0.000000	1.319741	-0.265225	-0.549989	0.000000	0.000000	4.000000	39.000000	0.000000
3405.682999	0.212198	0.555009	0.065312	78.722946	-46.437897	-44.686768	2.643508	0.000000	-4.244038	0.000000	0.000000	0.000000	1.319741	-0.265225	-0.549989	0.000000	0.000000	4.000000	39.000000	0.000000
3405.686333	0.212198	0.555009	0.065312	78.722946	-46.437897	-44.686768	2.643508	0.000000	-4.244038	0.000000	0.000000	0.000000	1.319741	-0.265225	-0.549989	0.000000	0.000000	4.000000	39.000000	0.000000
3405.689666	0.216377	0.554149	0.063370	78.763809	-46.467064	-44.588833	2.515422	0.000000	-4.321187	0.000000	0.000000	0.000000	1.253856	-0.258169	-0.582394	0.000000	0.000000	4.000000	39.000000	0.000000
3405.692999	0.216377	0.554149	0.063370	78.763809	-46.467064	-44.588833	2.515422	0.000000	-4.321187	0.000000	0.000000	0.000000	1.253856	-0.258169	-0.582394	0.000000	0.000000	4.000000	39.000000	0.000000
3405.696333	0.216377	0.554149	0.063370	78.763809	-46.467064	-44.588833	2.515422	0.000000	-4.321187	0.000000	0.000000	0.000000	1.253856	-0.258169	-0.582394	0.000000	0.000000	4.000000	39.000000	0.000000
3405.699666	0.220255	0.553293	0.061342	78.805428	-46.521843	-44.733124	2.391119	0.000000	-4.391190	0.000000	0.000000	0.000000	1.163296	-0.256583	-0.608467	0.000000	0.000000	4.000000	39.000000	0.000000
3405.702999	0.220255	0.553293	0.061342	78.805428	-46.521843	-44.733124	2.391119	0.000000	-4.391190	0.000000	0.000000	0.000000	1.163296	-0.256583	-0.608467	0.000000	0.000000	4.000000	39.000000	0.000000
3405.706333	0.220255	0.553293	0.061342	78.805428	-46.521843	-44.733124	2.391119	0.000000	-4.391190	0.000000	0.000000	0.000000	1.163296	-0.256583	-0.608467	0.000000	0.000000	4.000000	39.000000	0.000000
3405.709666	0.223894	0.552456	0.059182	78.841866	-46.371471	-44.625683	2.271991	0.000000	-4.453993	0.000000	0.000000	0.000000	1.091853	-0.251187	-0.648202	0.000000	0.000000	4.000000	39.000000	0.000000
3405.712999	0.223894	0.552456	0.059182	78.841866	-46.371471	-44.625683	2.271991	0.000000	-4.453993	0.000000	0.000000	0.000000	1.091853	-0.251187	-0.648202	0.000000	0.000000	4.000000	39.000000	0.000000
3405.716333	0.223894	0.552456	0.059182	78.841866	-46.371471	-44.625683	2.271991	0.000000	-4.453993	0.000000	0.000000	0.000000	1.091853	-0.251187	-0.648202	0.000000	0.000000	4.000000	39.000000	0.000000
3405.719666	0.227318	0.551637	0.056882	78.866951	-45.824841	-43.663517	2.155136	0.000000	-4.511694	0.000000	0.000000	0.000000	1.027077	-0.245661	-0.689792	0.000000	0.000000	4.000000	39.000000	0.000000
3405.722999	0.227318	0.551637	0.056882	78.866951	-45.824841	-43.663517	2.155136	0.000000	-4.511694	0.000000	0.000000	0.000000	1.027077	-0.245661	-0.689792	0.000000	0.000000	4.000000	39.000000	0.000000
3405.726333	0.227318	0.551637	0.056882	78.866951	-45.824841	-43.663517	2.155136	0.000000	-4.511694	0.000000	0.000000	0.000000	1.027077	-0.245661	-0.689792	0.000000	0.000000	4.000000	39.000000	0.000000
3405.729666	0.230552	0.550886	0.054448	78.878860	-44.981472	-41.691128	2.039567	0.000000	-4.565104	0.000000	0.000000	0.000000	0.970318	-0.225263	-0.730331	0.000000	0.000000	4.000000	39.000000	0.000000
3405.732999	0.230552	0.550886	0.054448	78.878860	-44.981472	-41.691128	2.039567	0.000000	-4.565104	0.000000	0.000000	0.000000	0.970318	-0.225263	-0.730331	0.000000	0.000000	4.000000	39.000000	0.000000
3405.736333	0.230552	0.550886	0.054448	78.878860	-44.981472	-41.691128	2.039567	0.000000	-4.565104	0.000000	0.000000	0.000000	0.970318	-0.225263	-0.730331	0.000000	0.000000	4.000000	39.000000	0.000000
3405.739666	0.233508	0.550191	0.051946	78.879532	-43.929745	-39.428097	1.924614	0.000000	-4.614744	0.000000	0.000000	0.000000	0.886663	-0.208495	-0.750617	0.000000	0.000000	4.000000	39.000000	0.000000
3405.742999	0.233508	0.550191	0.051946	78.879532	-43.929745	-39.428097	1.924614	0.000000	-4.614744	0.000000	0.000000	0.000000	0.886663	-0.208495	-0.750617	0.000000	0.000000	4.000000	39.000000	0.000000
3405.746333	0.233508	0.550191	0.051946	78.879532	-43.929745	-39.428097	1.924614	0.000000	-4.614744	0.000000	0.000000	0.000000	0.886663	-0.208495	-0.750617	0.000000	0.000000	4.000000	39.000000	0.000000
3405.749666	0.236221	0.549595	0.049334	78.866913	-42.629860	-37.574467	1.813021	0.000000	-4.659717	0.000000	0.000000	0.000000	0.813982	-0.178984	-0.783584	0.000000	0.000000	4.000000	39.000000	0.000000
3405.752999	0.236221	0.549595	0.049334	78.866913	-42.629860	-37.574467	1.813021	0.000000	-4.659717	0.000000	0.000000	0.000000	0.813982	-0.178984	-0.783584	0.000000	0.000000	4.000000	39.000000	0.000000
3405.756333	0.236221	0.549595	0.049334	78.866913	-42.629860	-37.574467	1.813021	0.000000	-4.659717	0.000000	0.000000	0.000000	0.813982	-0.178984	-0.783584	0.000000	0.000000	4.000000	39.000000	0.000000
3405.759666	0.238581	0.549109	0.046754	78.840981	-41.100677	-36.070518	1.702583	0.000000	-4.701193	0.000000	0.000000	0.000000	0.707898	-0.145835	-0.774058	0.000000	0.000000	4.000000	39.000000	0.000000
3405.762999	0.238581	0.549109	0.046754	78.840981	-41.100677	-36.070518	1.702583	0.000000	-4.701193	0.000000	0.000000	0.000000	0.707898	-0.145835	-0.774058	0.000000	0.000000	4.000000	39.000000	0.000000
3405.766333	0.238581	0.549109	0.046754	78.840981	-41.100677	-36.070518	1.702583	0.000000	-4.701193	0.000000	0.000000	0.000000	0.707898	-0.145835	-0.774058	0.000000	0.000000	4.000000	39.000000	0.000000
3405.769666	0.240565	0.548708	0.044160	78.803246	-39.456276	-34.472549	1.598360	0.000000	-4.737641	0.000000	0.000000	0.000000	0.595405	-0.120349	-0.778134	0.000000	0.000000	4.000000	39.000000	0.000000
3405.772999	0.240565	0.548708	0.044160	78.803246	-39.456276	-34.472549	1.598360	0.000000	-4.737641	0.000000	0.000000	0.000000	0.595405	-0.120349	-0.778134	0.000000	0.000000	4.000000	39.000000	0.000000
3405.776333	0.240565	0.548708	0.044160	78.803246	-39.456276	-34.472549	1.598360	0.000000	-4.737641	0.000000	0.000000	0.000000	0.595405	-0.120349	-0.778134	0.000000	0.000000	4.000000	39.000000	0.000000
3405.779666	0.242177	0.548366	0.041495	78.758644	-37.816730	-32.853210	1.498581	0.000000	-4.770142	0.000000	0.000000	0.000000	0.483306	-0.102583	-0.799478	0.000000	0.000000	4.000000	39.000000	0.000000
3405.782999	0.242177	0.548366	0.041495	78.758644	-37.816730	-32.853210	1.498581	0.000000	-4.770142	0.000000	0.000000	0.000000	0.483306	-0.102583	-0.799478	0.000000	0.000000	4.000000	39.000000	0.000000
3405.786333	0.242177	0.548366	0.041495	78.758644	-37.816730	-32.853210	1.498581	0.000000	-4.770142	0.000000	0.000000	0.000000	0.483306	-0.102583	-0.799478	0.000000	0.000000	4.000000	39.000000	0.000000
3405.789666	0.243505	0.548058	0.038767	78.714394	-36.303051	-30.881805	1.400834	0.000000	-4.799757	0.000000	0.000000	0.000000	0.398519	-0.092191	-0.818457	0.000000	0.000000	4.000000	39.000000	0.000000
3405.792999	0.243505	0.548058	0.038767	78.714394	-36.303051	-30.881805	1.400834	0.000000	-4.799757	0.000000	0.000000	0.000000	0.398519	-0.092191	-0.818457	0.000000	0.000000	4.000000	39.000000	0.000000
3405.796333	0.243505	0.548058	0.038767	78.714394	-36.303051	-30.881805	1.400834	0.000000	-4.799757	0.000000	0.000000	0.000000	0.398519	-0.092191	-0.818457	0.000000	0.000000	4.000000	39.000000	0.000000
3405.799666	0.244549	0.547815	0.035973	78.674622	-34.949215	-28.616087	1.303970	0.000000	-4.826972	0.000000	0.000000	0.000000	0.313308	-0.072999	-0.838213	0.000000	0.000000	4.000000	39.000000	0.000000
3405.802999	0.244549	0.547815	0.035973	78.674622	-34.949215	-28.616087	1.303970	0.000000	-4.826972	0.000000	0.000000	0.000000	0.313308	-0.072999	-0.838213	0.000000	0.000000	4.000000	39.000000	0.000000
3405.806333	0.244549	0.547815	0.035973	78.674622	-34.949215	-28.616087	1.303970	0.000000	-4.826972	0.000000	0.000000	0.000000	0.313308	-0.072999	-0.838213	0.000000	0.000000	4.000000	39.000000	0.000000
3405.809666	0.245342	0.547598	0.033060	78.644646	-33.793369	-26.234882	1.207477	0.000000	-4.852010	0.000000	0.000000	0.000000	0.237752	-0.065156	-0.873710	0.000000	0.000000	4.000000	39.000000	0.000000
3405.812999	0.245342	0.547598	0.033060	78.644646	-33.793369	-26.234882	1.207477	0.000000	-4.852010	0.000000	0.000000	0.000000	0.237752	-0.065156	-0.873710	0.000000	0.000000	4.000000	39.000000	0.000000
3405.816333	0.245342	0.547598	0.033060	78.644646	-33.793369	-26.234882	1.207477	0.000000	-4.852010	0.000000	0.000000	0.000000	0.237752	-0.065156	-0.873710	0.000000	0.000000	4.000000	39.000000	0.000000
3405.819666	0.245823	0.547394	0.030085	78.623100	-32.831425	-24.259144	1.109002	0.000000	-4.875461	0.000000	0.000000	0.000000	0.144325	-0.061099	-0.892590	0.000000	0.000000	4.000000	39.000000	0.000000
3405.822999	0.245823	0.547394	0.030085	78.623100	-32.831425	-24.259144	1.109002	0.000000	-4.875461	0.000000	0.000000	0.000000	0.144325	-0.061099	-0.892590	0.000000	0.000000	4.000000	39.000000	0.000000
3405.826333	0.245823	0.547394	0.030085	78.623100	-32.831425	-24.259144	1.109002	0.000000	-4.875461	0.000000	0.000000	0.000000	0.144325	-0.061099	-0.892590	0.000000	0.000000	4.000000	39.000000	0.000000
3405.829666	0.245935	0.547191	0.027102	78.616562	-32.070702	-22.829239	1.010284	0.000000	-4.896869	0.000000	0.000000	0.000000	0.033705	-0.060825	-0.894921	0.000000	0.000000	4.000000	39.000000	0.000000
3405.832999	0.245935	0.547191	0.027102	78.616562	-32.070702	-22.829239	1.010284	0.000000	-4.896869	0.000000	0.000000	0.000000	0.033705	-0.060825	-0.894921	0.000000	0.000000	4.000000	39.000000	0.000000
3405.836333	0.245935	0.547191	0.027102	78.616562	-32.070702	-22.829239	1.010284	0.000000	-4.896869	0.000000	0.000000	0.000000	0.033705	-0.060825	-0.894921	0.000000	0.000000	4.000000	39.000000	0.000000
3405.839666	0.245684	0.546959	0.024115	78.619469	-31.428917	-21.824512	0.912952	0.000000	-4.915946	0.000000	0.000000	0.000000	-0.075235	-0.069683	-0.896000	0.000000	0.000000	4.000000	39.000000	0.000000
3405.842999	0.245684	0.546959	0.024115	78.619469	-31.428917	-21.824512	0.912952	0.000000	-4.915946	0.000000	0.000000	0.000000	-0.075235	-0.069683	-0.896000	0.000000	0.000000	4.000000	39.000000	0.000000
3405.846333	0.245684	0.546959	0.024115	78.619469	-31.428917	-21.824512	0.912952	0.000000	-4.915946	0.000000	0.000000	0.000000	-0.075235	-0.069683	-0.896000	0.000000	0.000000	4.000000	39.000000	0.000000
3405.849666	0.245109	0.546708	0.021081	78.616524	-30.722126	-21.065838	0.816544	0.000000	-4.932875	0.000000	0.000000	0.000000	-0.172507	-0.075255	-0.910313	0.000000	0.000000	4.000000	39.000000	0.000000
3405.852999	0.245109	0.546708	0.021081	78.616524	-30.722126	-21.065838	0.816544	0.000000	-4.932875	0.000000	0.000000	0.000000	-0.172507	-0.075255	-0.910313	0.000000	0.000000	4.000000	39.000000	0.000000
3405.856333	0.245109	0.546708	0.021081	78.616524	-30.722126	-21.065838	0.816544	0.000000	-4.932875	0.000000	0.000000	0.000000	-0.172507	-0.075255	-0.910313	0.000000	0.000000	4.000000	39.000000	0.000000
3405.859666	0.244278	0.546416	0.018014	78.588493	-29.684744	-20.153320	0.718835	0.000000	-4.948058	0.000000	0.000000	0.000000	-0.249281	-0.087792	-0.920204	0.000000	0.000000	4.000000	39.000000	0.000000
3405.862999	0.244278	0.546416	0.018014	78.588493	-29.684744	-20.153320	0.718835	0.000000	-4.948058	0.000000	0.000000	0.000000	-0.249281	-0.087792	-0.920204	0.000000	0.000000	4.000000	39.000000	0.000000
3405.866333	0.244278	0.546416	0.018014	78.588493	-29.684744	-20.153320	0.718835	0.000000	-4.948058	0.000000	0.000000	0.000000	-0.249281	-0.087792	-0.920204	0.000000	0.000000	4.000000	39.000000	0.000000
3405.869666	0.243259	0.546110	0.014873	78.521301	-28.207701	-18.796268	0.619455	0.000000	-4.961479	0.000000	0.000000	0.000000	-0.305814	-0.091675	-0.942317	0.000000	0.000000	4.000000	39.000000	0.000000
3405.872999	0.243259	0.546110	0.014873	78.521301	-28.207701	-18.796268	0.619455	0.000000	-4.961479	0.000000	0.000000	0.000000	-0.305814	-0.091675	-0.942317	0.000000	0.000000	4.000000	39.000000	0.000000
3405.876333	0.243259	0.546110	0.014873	78.521301	-28.207701	-18.796268	0.619455	0.000000	-4.961479	0.000000	0.000000	0.000000	-0.305814	-0.091675	-0.942317	0.000000	0.000000	4.000000	39.000000	0.000000
3405.879666	0.242110	0.545751	0.011657	78.413399	-26.409714	-17.121305	0.516303	0.000000	-4.973272	0.000000	0.000000	0.000000	-0.344868	-0.107755	-0.964548	0.000000	0.000000	4.000000	39.000000	0.000000
3405.882999	0.242110	0.545751	0.011657	78.413399	-26.409714	-17.121305	0.516303	0.000000	-4.973272	0.000000	0.000000	0.000000	-0.344868	-0.107755	-0.964548	0.000000	0.000000	4.000000	39.000000	0.000000
3405.886333	0.242110	0.545751	0.011657	78.413399	-26.409714	-17.121305	0.516303	0.000000	-4.973272	0.000000	0.000000	0.000000	-0.344868	-0.107755	-0.964548	0.000000	0.000000	4.000000	39.000000	0.000000
3405.889666	0.240782	0.545345	0.008437	78.287605	-24.574284	-15.399878	0.408781	0.000000	-4.983262	0.000000	0.000000	0.000000	-0.398115	-0.121712	-0.966217	0.000000	0.000000	4.000000	39.000000	0.000000
3405.892999	0.240782	0.545345	0.008437	78.287605	-24.574284	-15.399878	0.408781	0.000000	-4.983262	0.000000	0.000000	0.000000	-0.398115	-0.121712	-0.966217	0.000000	0.000000	4.000000	39.000000	0.000000
3405.896333	0.240782	0.545345	0.008437	78.287605	-24.574284	-15.399878	0.408781	0.000000	-4.983262	0.000000	0.000000	0.000000	-0.398115	-0.121712	-0.966217	0.000000	0.000000	4.000000	39.000000	0.000000
3405.899666	0.239278	0.544922	0.005204	78.145935	-22.770824	-13.690407	0.299097	0.000000	-4.991046	0.000000	0.000000	0.000000	-0.451345	-0.127032	-0.969692	0.000000	0.000000	4.000000	39.000000	0.000000
3405.902999	0.239278	0.544922	0.005204	78.145935	-22.770824	-13.690407	0.299097	0.000000	-4.991046	0.000000	0.000000	0.000000	-0.451345	-0.127032	-0.969692	0.000000	0.000000	4.000000	39.000000	0.000000
3405.906333	0.239278	0.544922	0.005204	78.145935	-22.770824	-13.690407	0.299097	0.000000	-4.991046	0.000000	0.000000	0.000000	-0.451345	-0.127032	-0.969692	0.000000	0.000000	4.000000	39.000000	0.000000
3405.909666	0.237516	0.544504	0.002067	77.971046	-21.085007	-12.065720	0.186702	0.000000	-4.996513	0.000000	0.000000	0.000000	-0.528558	-0.125136	-0.941325	0.000000	0.000000	4.000000	39.000000	0.000000
3405.912999	0.237516	0.544504	0.002067	77.971046	-21.085007	-12.065720	0.186702	0.000000	-4.996513	0.000000	0.000000	0.000000	-0.528558	-0.125136	-0.941325	0.000000	0.000000	4.000000	39.000000	0.000000
3405.916333	0.237516	0.544504	0.002067	77.971046	-21.085007	-12.065720	0.186702	0.000000	-4.996513	0.000000	0.000000	0.000000	-0.528558	-0.125136	-0.941325	0.000000	0.000000	4.000000	39.000000	0.000000
3405.919666	0.235435	0.544121	-0.000950	77.765343	-19.614416	-10.649029	0.075131	0.000000	-4.999435	0.000000	0.000000	0.000000	-0.624437	-0.114919	-0.905016	0.000000	0.000000	4.000000	39.000000	0.000000
3405.922999	0.235435	0.544121	-0.000950	77.765343	-19.614416	-10.649029	0.075131	0.000000	-4.999435	0.000000	0.000000	0.000000	-0.624437	-0.114919	-0.905016	0.000000	0.000000	4.000000	39.000000	0.000000
3405.926333	0.235435	0.544121	-0.000950	77.765343	-19.614416	-10.649029	0.075131	0.000000	-4.999435	0.000000	0.000000	0.000000	-0.624437	-0.114919	-0.905016	0.000000	0.000000	4.000000	39.000000	0.000000
3405.929666	0.232951	0.543740	-0.003916	77.550766	-18.332939	-9.413078	-0.035076	0.000000	-4.999876	0.000000	0.000000	0.000000	-0.745002	-0.114345	-0.889799	0.000000	0.000000	4.000000	39.000000	0.000000
3405.932999	0.232951	0.543740	-0.003916	77.550766	-18.332939	-9.413078	-0.035076	0.000000	-4.999876	0.000000	0.000000	0.000000	-0.745002	-0.114345	-0.889799	0.000000	0.000000	4.000000	39.000000	0.000000
3405.936333	0.232951	0.543740	-0.003916	77.550766	-18.332939	-9.413078	-0.035076	0.000000	-4.999876	0.000000	0.000000	0.000000	-0.745002	-0.114345	-0.889799	0.000000	0.000000	4.000000	39.000000	0.000000
3405.939666	0.230218	0.543395	-0.006872	77.341278	-17.123108	-8.247388	-0.147213	0.000000	-4.997832	0.000000	0.000000	0.000000	-0.820094	-0.103686	-0.886684	0.000000	0.000000	4.000000	39.000000	0.000000
3405.942999	0.230218	0.543395	-0.006872	77.341278	-17.123108	-8.247388	-0.147213	0.000000	-4.997832	0.000000	0.000000	0.000000	-0.820094	-0.103686	-0.886684	0.000000	0.000000	4.000000	39.000000	0.000000
3405.946333	0.230218	0.543395	-0.006872	77.341278	-17.123108	-8.247388	-0.147213	0.000000	-4.997832	0.000000	0.000000	0.000000	-0.820094	-0.103686	-0.886684	0.000000	0.000000	4.000000	39.000000	0.000000
3405.949666	0.227264	0.543028	-0.009824	77.153603	-15.846140	-6.946619	-0.263489	0.000000	-4.993053	0.000000	0.000000	0.000000	-0.886170	-0.109947	-0.885703	0.000000	0.000000	4.000000	39.000000	0.000000
3405.952999	0.227264	0.543028	-0.009824	77.153603	-15.846140	-6.946619	-0.263489	0.000000	-4.993053	0.000000	0.000000	0.000000	-0.886170	-0.109947	-0.885703	0.000000	0.000000	4.000000	39.000000	0.000000
3405.956333	0.227264	0.543028	-0.009824	77.153603	-15.846140	-6.946619	-0.263489	0.000000	-4.993053	0.000000	0.000000	0.000000	-0.886170	-0.109947	-0.885703	0.000000	0.000000	4.000000	39.000000	0.000000
3405.959666	0.224142	0.542664	-0.012736	76.972092	-14.465304	-5.476346	-0.384828	0.000000	-4.985169	0.000000	0.000000	0.000000	-0.936676	-0.109070	-0.873456	0.000000	0.000000	4.000000	39.000000	0.000000
3405.962999	0.224142	0.542664	-0.012736	76.972092	-14.465304	-5.476346	-0.384828	0.000000	-4.985169	0.000000	0.000000	0.000000	-0.936676	-0.109070	-0.873456	0.000000	0.000000	4.000000	39.000000	0.000000
3405.966333	0.224142	0.542664	-0.012736	76.972092	-14.465304	-5.476346	-0.384828	0.000000	-4.985169	0.000000	0.000000	0.000000	-0.936676	-0.109070	-0.873456	0.000000	0.000000	4.000000	39.000000	0.000000
3405.969666	0.220896	0.542284	-0.015579	76.753502	-12.983065	-3.891978	-0.510269	0.000000	-4.973894	0.000000	0.000000	0.000000	-0.973649	-0.114251	-0.853158	0.000000	0.000000	4.000000	39.000000	0.000000
3405.972999	0.220896	0.542284	-0.015579	76.753502	-12.983065	-3.891978	-0.510269	0.000000	-4.973894	0.000000	0.000000	0.000000	-0.973649	-0.114251	-0.853158	0.000000	0.000000	4.000000	39.000000	0.000000
3405.976333	0.220896	0.542284	-0.015579	76.753502	-12.983065	-3.891978	-0.510269	0.000000	-4.973894	0.000000	0.000000	0.000000	-0.973649	-0.114251	-0.853158	0.000000	0.000000	4.000000	39.000000	0.000000
3405.979666	0.217538	0.541903	-0.018342	76.496765	-11.427787	-2.218885	-0.639049	0.000000	-4.958993	0.000000	0.000000	0.000000	-1.007293	-0.114265	-0.828775	0.000000	0.000000	4.000000	39.000000	0.000000
3405.982999	0.217538	0.541903	-0.018342	76.496765	-11.427787	-2.218885	-0.639049	0.000000	-4.958993	0.000000	0.000000	0.000000	-1.007293	-0.114265	-0.828775	0.000000	0.000000	4.000000	39.000000	0.000000
3405.986333	0.217538	0.541903	-0.018342	76.496765	-11.427787	-2.218885	-0.639049	0.000000	-4.958993	0.000000	0.000000	0.000000	-1.007293	-0.114265	-0.828775	0.000000	0.000000	4.000000	39.000000	0.000000
3405.989666	0.214094	0.541496	-0.021032	76.214241	-9.908134	-0.568752	-0.770927	0.000000	-4.940210	0.000000	0.000000	0.000000	-1.033281	-0.122189	-0.806987	0.000000	0.000000	4.000000	39.000000	0.000000
3405.992999	0.214094	0.541496	-0.021032	76.214241	-9.908134	-0.568752	-0.770927	0.000000	-4.940210	0.000000	0.000000	0.000000	-1.033281	-0.122189	-0.806987	0.000000	0.000000	4.000000	39.000000	0.000000
3405.996333	0.214094	0.541496	-0.021032	76.214241	-9.908134	-0.568752	-0.770927	0.000000	-4.940210	0.000000	0.000000	0.000000	-1.033281	-0.122189	-0.806987	0.000000	0.000000	4.000000	39.000000	0.000000
3405.999666	0.210628	0.541120	-0.023574	75.913376	-8.492528	0.983879	-0.906423	0.000000	-4.917154	0.000000	0.000000	0.000000	-1.039696	-0.112579	-0.762668	0.000000	0.000000	4.000000	39.000000	0.000000
3406.002999	0.210628	0.541120	-0.023574	75.913376	-8.492528	0.983879	-0.906423	0.000000	-4.917154	0.000000	0.000000	0.000000	-1.039696	-0.112579	-0.762668	0.000000	0.000000	4.000000	39.000000	0.000000
3406.006333	0.210628	0.541120	-0.023574	75.913376	-8.492528	0.983879	-0.906423	0.000000	-4.917154	0.000000	0.000000	0.000000	-1.039696	-0.112579	-0.762668	0.000000	0.000000	4.000000	39.000000	0.000000
3406.009666	0.207055	0.540753	-0.025994	75.597679	-7.264909	2.338252	-1.042071	0.000000	-4.890203	0.000000	0.000000	0.000000	-1.072028	-0.110136	-0.725885	0.000000	0.000000	4.000000	39.000000	0.000000
3406.012999	0.207055	0.540753	-0.025994	75.597679	-7.264909	2.338252	-1.042071	0.000000	-4.890203	0.000000	0.000000	0.000000	-1.072028	-0.110136	-0.725885	0.000000	0.000000	4.000000	39.000000	0.000000
3406.016333	0.207055	0.540753	-0.025994	75.597679	-7.264909	2.338252	-1.042071	0.000000	-4.890203	0.000000	0.000000	0.000000	-1.072028	-0.110136	-0.725885	0.000000	0.000000	4.000000	39.000000	0.000000
3406.019666	0.203301	0.540437	-0.028242	75.272171	-6.208474	3.536767	-1.179762	0.000000	-4.858823	0.000000	0.000000	0.000000	-1.126275	-0.094816	-0.674511	0.000000	0.000000	4.000000	39.000000	0.000000
3406.022999	0.203301	0.540437	-0.028242	75.272171	-6.208474	3.536767	-1.179762	0.000000	-4.858823	0.000000	0.000000	0.000000	-1.126275	-0.094816	-0.674511	0.000000	0.000000	4.000000	39.000000	0.000000
3406.026333	0.203301	0.540437	-0.028242	75.272171	-6.208474	3.536767	-1.179762	0.000000	-4.858823	0.000000	0.000000	0.000000	-1.126275	-0.094816	-0.674511	0.000000	0.000000	4.000000	39.000000	0.000000
3406.029666	0.199341	0.540155	-0.030331	74.970932	-5.295350	4.647797	-1.318597	0.000000	-4.822997	0.000000	0.000000	0.000000	-1.187991	-0.084659	-0.626782	0.000000	0.000000	4.000000	39.000000	0.000000
3406.032999	0.199341	0.540155	-0.030331	74.970932	-5.295350	4.647797	-1.318597	0.000000	-4.822997	0.000000	0.000000	0.000000	-1.187991	-0.084659	-0.626782	0.000000	0.000000	4.000000	39.000000	0.000000
3406.036333	0.199341	0.540155	-0.030331	74.970932	-5.295350	4.647797	-1.318597	0.000000	-4.822997	0.000000	0.000000	0.000000	-1.187991	-0.084659	-0.626782	0.000000	0.000000	4.000000	39.000000	0.000000
3406.039666	0.195259	0.539906	-0.032305	74.705124	-4.465884	5.752722	-1.460096	0.000000	-4.782062	0.000000	0.000000	0.000000	-1.224500	-0.074587	-0.591916	0.000000	0.000000	4.000000	39.000000	0.000000
3406.042999	0.195259	0.539906	-0.032305	74.705124	-4.465884	5.752722	-1.460096	0.000000	-4.782062	0.000000	0.000000	0.000000	-1.224500	-0.074587	-0.591916	0.000000	0.000000	4.000000	39.000000	0.000000
3406.046333	0.195259	0.539906	-0.032305	74.705124	-4.465884	5.752722	-1.460096	0.000000	-4.782062	0.000000	0.000000	0.000000	-1.224500	-0.074587	-0.591916	0.000000	0.000000	4.000000	39.000000	0.000000
3406.049666	0.191086	0.539708	-0.034157	74.462601	-3.787122	6.662591	-1.605790	0.000000	-4.735128	0.000000	0.000000	0.000000	-1.252070	-0.059623	-0.555728	0.000000	0.000000	4.000000	39.000000	0.000000
3406.052999	0.191086	0.539708	-0.034157	74.462601	-3.787122	6.662591	-1.605790	0.000000	-4.735128	0.000000	0.000000	0.000000	-1.252070	-0.059623	-0.555728	0.000000	0.000000	4.000000	39.000000	0.000000
3406.056333	0.191086	0.539708	-0.034157	74.462601	-3.787122	6.662591	-1.605790	0.000000	-4.735128	0.000000	0.000000	0.000000	-1.252070	-0.059623	-0.555728	0.000000	0.000000	4.000000	39.000000	0.000000
3406.059666	0.186806	0.539525	-0.035926	74.240875	-3.247251	7.274069	-1.707849	0.000000	-4.554279	0.000000	0.000000	0.000000	-1.283887	-0.054663	-0.530748	0.000000	0.000000	4.000000	39.000000	0.000000
3406.062999	0.186806	0.539525	-0.035926	74.240875	-3.247251	7.274069	-1.707849	0.000000	-4.554279	0.000000	0.000000	0.000000	-1.283887	-0.054663	-0.530748	0.000000	0.000000	4.000000	39.000000	0.000000
3406.066333	0.186806	0.539525	-0.035926	74.240875	-3.247251	7.274069	-1.707849	0.000000	-4.554279	0.000000	0.000000	0.000000	-1.283887	-0.054663	-0.530748	0.000000	0.000000	4.000000	39.000000	0.000000
3406.069666	0.182610	0.539408	-0.037564	74.036644	-2.822698	7.460069	-1.796307	0.000000	-4.340297	0.000000	0.000000	0.000000	-1.258739	-0.035321	-0.491322	0.000000	0.000000	4.000000	39.000000	0.000000
3406.072999	0.182610	0.539408	-0.037564	74.036644	-2.822698	7.460069	-1.796307	0.000000	-4.340297	0.000000	0.000000	0.000000	-1.258739	-0.035321	-0.491322	0.000000	0.000000	4.000000	39.000000	0.000000
3406.076333	0.182610	0.539408	-0.037564	74.036644	-2.822698	7.460069	-1.796307	0.000000	-4.340297	0.000000	0.000000	0.000000	-1.258739	-0.035321	-0.491322	0.000000	0.000000	4.000000	39.000000	0.000000
3406.079666	0.178470	0.539313	-0.039073	73.858917	-2.501848	7.257840	-1.878194	0.000000	-4.130507	0.000000	0.000000	0.000000	-1.241922	-0.028350	-0.452606	0.000000	0.000000	4.000000	39.000000	0.000000
3406.082999	0.178470	0.539313	-0.039073	73.858917	-2.501848	7.257840	-1.878194	0.000000	-4.130507	0.000000	0.000000	0.000000	-1.241922	-0.028350	-0.452606	0.000000	0.000000	4.000000	39.000000	0.000000
3406.086333	0.178470	0.539313	-0.039073	73.858917	-2.501848	7.257840	-1.878194	0.000000	-4.130507	0.000000	0.000000	0.000000	-1.241922	-0.028350	-0.452606	0.000000	0.000000	4.000000	39.000000	0.000000
3406.089666	0.174389	0.539267	-0.040386	73.696060	-2.282403	6.945707	-1.953628	0.000000	-3.923521	0.000000	0.000000	0.000000	-1.224524	-0.013979	-0.393920	0.000000	0.000000	4.000000	39.000000	0.000000
3406.092999	0.174389	0.539267	-0.040386	73.696060	-2.282403	6.945707	-1.953628	0.000000	-3.923521	0.000000	0.000000	0.000000	-1.224524	-0.013979	-0.393920	0.000000	0.000000	4.000000	39.000000	0.000000
3406.096333	0.174389	0.539267	-0.040386	73.696060	-2.282403	6.945707	-1.953628	0.000000	-3.923521	0.000000	0.000000	0.000000	-1.224524	-0.013979	-0.393920	0.000000	0.000000	4.000000	39.000000	0.000000
3406.099666	0.170405	0.539293	-0.041452	73.545204	-2.152507	6.737149	-2.019281	0.000000	-3.719434	0.000000	0.000000	0.000000	-1.195113	0.007805	-0.320036	0.000000	0.000000	4.000000	39.000000	0.000000
3406.102999	0.170405	0.539293	-0.041452	73.545204	-2.152507	6.737149	-2.019281	0.000000	-3.719434	0.000000	0.000000	0.000000	-1.195113	0.007805	-0.320036	0.000000	0.000000	4.000000	39.000000	0.000000
3406.106333	0.170405	0.539293	-0.041452	73.545204	-2.152507	6.737149	-2.019281	0.000000	-3.719434	0.000000	0.000000	0.000000	-1.195113	0.007805	-0.320036	0.000000	0.000000	4.000000	39.000000	0.000000
3406.109666	0.166508	0.539376	-0.042288	73.408997	-2.105896	6.672062	-2.072620	0.000000	-3.520248	0.000000	0.000000	0.000000	-1.169221	0.024984	-0.250581	0.000000	0.000000	4.000000	39.000000	0.000000
3406.112999	0.166508	0.539376	-0.042288	73.408997	-2.105896	6.672062	-2.072620	0.000000	-3.520248	0.000000	0.000000	0.000000	-1.169221	0.024984	-0.250581	0.000000	0.000000	4.000000	39.000000	0.000000
3406.116333	0.166508	0.539376	-0.042288	73.408997	-2.105896	6.672062	-2.072620	0.000000	-3.520248	0.000000	0.000000	0.000000	-1.169221	0.024984	-0.250581	0.000000	0.000000	4.000000	39.000000	0.000000
3406.119666	0.162713	0.539566	-0.042836	73.284103	-2.129991	6.587029	-2.114384	0.000000	-3.325379	0.000000	0.000000	0.000000	-1.138423	0.056913	-0.164383	0.000000	0.000000	4.000000	39.000000	0.000000
3406.122999	0.162713	0.539566	-0.042836	73.284103	-2.129991	6.587029	-2.114384	0.000000	-3.325379	0.000000	0.000000	0.000000	-1.138423	0.056913	-0.164383	0.000000	0.000000	4.000000	39.000000	0.000000
3406.126333	0.162713	0.539566	-0.042836	73.284103	-2.129991	6.587029	-2.114384	0.000000	-3.325379	0.000000	0.000000	0.000000	-1.138423	0.056913	-0.164383	0.000000	0.000000	4.000000	39.000000	0.000000
3406.129666	0.158920	0.539806	-0.043164	73.180229	-2.251871	6.429472	-2.141781	0.000000	-3.135641	0.000000	0.000000	0.000000	-1.137872	0.072213	-0.098542	0.000000	0.000000	4.000000	39.000000	0.000000
3406.132999	0.158920	0.539806	-0.043164	73.180229	-2.251871	6.429472	-2.141781	0.000000	-3.135641	0.000000	0.000000	0.000000	-1.137872	0.072213	-0.098542	0.000000	0.000000	4.000000	39.000000	0.000000
3406.136333	0.158920	0.539806	-0.043164	73.180229	-2.251871	6.429472	-2.141781	0.000000	-3.135641	0.000000	0.000000	0.000000	-1.137872	0.072213	-0.098542	0.000000	0.000000	4.000000	39.000000	0.000000
3406.139666	0.155175	0.540107	-0.043317	73.099785	-2.467572	6.346148	-2.158205	0.000000	-2.945996	0.000000	0.000000	0.000000	-1.123387	0.090224	-0.045956	0.000000	0.000000	4.000000	39.000000	0.000000
3406.142999	0.155175	0.540107	-0.043317	73.099785	-2.467572	6.346148	-2.158205	0.000000	-2.945996	0.000000	0.000000	0.000000	-1.123387	0.090224	-0.045956	0.000000	0.000000	4.000000	39.000000	0.000000
3406.146333	0.155175	0.540107	-0.043317	73.099785	-2.467572	6.346148	-2.158205	0.000000	-2.945996	0.000000	0.000000	0.000000	-1.123387	0.090224	-0.045956	0.000000	0.000000	4.000000	39.000000	0.000000
3406.149666	0.151496	0.540444	-0.043297	73.044975	-2.760098	6.052458	-2.165864	0.000000	-2.758765	0.000000	0.000000	0.000000	-1.103757	0.101197	0.006125	0.000000	0.000000	4.000000	39.000000	0.000000
3406.152999	0.151496	0.540444	-0.043297	73.044975	-2.760098	6.052458	-2.165864	0.000000	-2.758765	0.000000	0.000000	0.000000	-1.103757	0.101197	0.006125	0.000000	0.000000	4.000000	39.000000	0.000000
3406.156333	0.151496	0.540444	-0.043297	73.044975	-2.760098	6.052458	-2.165864	0.000000	-2.758765	0.000000	0.000000	0.000000	-1.103757	0.101197	0.006125	0.000000	0.000000	4.000000	39.000000	0.000000
3406.159666	0.147931	0.540803	-0.043140	73.017883	-3.132707	5.226224	-2.164843	0.000000	-2.574806	0.000000	0.000000	0.000000	-1.069644	0.107618	0.047004	0.000000	0.000000	4.000000	39.000000	0.000000
3406.162999	0.147931	0.540803	-0.043140	73.017883	-3.132707	5.226224	-2.164843	0.000000	-2.574806	0.000000	0.000000	0.000000	-1.069644	0.107618	0.047004	0.000000	0.000000	4.000000	39.000000	0.000000
3406.166333	0.147931	0.540803	-0.043140	73.017883	-3.132707	5.226224	-2.164843	0.000000	-2.574806	0.000000	0.000000	0.000000	-1.069644	0.107618	0.047004	0.000000	0.000000	4.000000	39.000000	0.000000
3406.169666	0.144461	0.541176	-0.042885	73.007233	-3.543895	3.833683	-2.157009	0.000000	-2.396532	0.000000	0.000000	0.000000	-1.040905	0.111830	0.076639	0.000000	0.000000	4.000000	39.000000	0.000000
3406.172999	0.144461	0.541176	-0.042885	73.007233	-3.543895	3.833683	-2.157009	0.000000	-2.396532	0.000000	0.000000	0.000000	-1.040905	0.111830	0.076639	0.000000	0.000000	4.000000	39.000000	0.000000
3406.176333	0.144461	0.541176	-0.042885	73.007233	-3.543895	3.833683	-2.157009	0.000000	-2.396532	0.000000	0.000000	0.000000	-1.040905	0.111830	0.076639	0.000000	0.000000	4.000000	39.000000	0.000000
3406.179666	0.141048	0.541540	-0.042441	72.999725	-3.911636	2.534437	-2.144236	0.000000	-2.223047	0.000000	0.000000	0.000000	-1.023878	0.109204	0.133229	0.000000	0.000000	4.000000	39.000000	0.000000
3406.182999	0.141048	0.541540	-0.042441	72.999725	-3.911636	2.534437	-2.144236	0.000000	-2.223047	0.000000	0.000000	0.000000	-1.023878	0.109204	0.133229	0.000000	0.000000	4.000000	39.000000	0.000000
3406.186333	0.141048	0.541540	-0.042441	72.999725	-3.911636	2.534437	-2.144236	0.000000	-2.223047	0.000000	0.000000	0.000000	-1.023878	0.109204	0.133229	0.000000	0.000000	4.000000	39.000000	0.000000
3406.189666	0.137698	0.541928	-0.041840	72.991539	-4.214461	1.779888	-2.122031	0.000000	-2.052401	0.000000	0.000000	0.000000	-1.005005	0.116366	0.180232	0.000000	0.000000	4.000000	39.000000	0.000000
3406.192999	0.137698	0.541928	-0.041840	72.991539	-4.214461	1.779888	-2.122031	0.000000	-2.052401	0.000000	0.000000	0.000000	-1.005005	0.116366	0.180232	0.000000	0.000000	4.000000	39.000000	0.000000
3406.196333	0.137698	0.541928	-0.041840	72.991539	-4.214461	1.779888	-2.122031	0.000000	-2.052401	0.000000	0.000000	0.000000	-1.005005	0.116366	0.180232	0.000000	0.000000	4.000000	39.000000	0.000000
3406.199666	0.134396	0.542308	-0.041047	72.980301	-4.501248	1.360195	-2.091992	0.000000	-1.884900	0.000000	0.000000	0.000000	-0.990632	0.114233	0.237710	0.000000	0.000000	4.000000	39.000000	0.000000
3406.202999	0.134396	0.542308	-0.041047	72.980301	-4.501248	1.360195	-2.091992	0.000000	-1.884900	0.000000	0.000000	0.000000	-0.990632	0.114233	0.237710	0.000000	0.000000	4.000000	39.000000	0.000000
3406.206333	0.134396	0.542308	-0.041047	72.980301	-4.501248	1.360195	-2.091992	0.000000	-1.884900	0.000000	0.000000	0.000000	-0.990632	0.114233	0.237710	0.000000	0.000000	4.000000	39.000000	0.000000
3406.209666	0.131117	0.542682	-0.040126	72.955658	-4.795742	0.866898	-2.052374	0.000000	-1.719794	0.000000	0.000000	0.000000	-0.983695	0.112177	0.276503	0.000000	0.000000	4.000000	39.000000	0.000000
3406.212999	0.131117	0.542682	-0.040126	72.955658	-4.795742	0.866898	-2.052374	0.000000	-1.719794	0.000000	0.000000	0.000000	-0.983695	0.112177	0.276503	0.000000	0.000000	4.000000	39.000000	0.000000
3406.216333	0.131117	0.542682	-0.040126	72.955658	-4.795742	0.866898	-2.052374	0.000000	-1.719794	0.000000	0.000000	0.000000	-0.983695	0.112177	0.276503	0.000000	0.000000	4.000000	39.000000	0.000000
3406.219666	0.127930	0.543058	-0.039051	72.916527	-5.106512	0.250316	-2.006290	0.000000	-1.555845	0.000000	0.000000	0.000000	-0.956156	0.112708	0.322301	0.000000	0.000000	4.000000	39.000000	0.000000
3406.222999	0.127930	0.543058	-0.039051	72.916527	-5.106512	0.250316	-2.006290	0.000000	-1.555845	0.000000	0.000000	0.000000	-0.956156	0.112708	0.322301	0.000000	0.000000	4.000000	39.000000	0.000000
3406.226333	0.127930	0.543058	-0.039051	72.916527	-5.106512	0.250316	-2.006290	0.000000	-1.555845	0.000000	0.000000	0.000000	-0.956156	0.112708	0.322301	0.000000	0.000000	4.000000	39.000000	0.000000
3406.229666	0.124826	0.543396	-0.037836	72.868752	-5.433300	-0.856801	-1.952573	0.000000	-1.396486	0.000000	0.000000	0.000000	-0.931020	0.101388	0.364622	0.000000	0.000000	4.000000	39.000000	0.000000
3406.232999	0.124826	0.543396	-0.037836	72.868752	-5.433300	-0.856801	-1.952573	0.000000	-1.396486	0.000000	0.000000	0.000000	-0.931020	0.101388	0.364622	0.000000	0.000000	4.000000	39.000000	0.000000
3406.236333	0.124826	0.543396	-0.037836	72.868752	-5.433300	-0.856801	-1.952573	0.000000	-1.396486	0.000000	0.000000	0.000000	-0.931020	0.101388	0.364622	0.000000	0.000000	4.000000	39.000000	0.000000
3406.239666	0.121814	0.543752	-0.036515	72.820137	-5.720303	-2.289139	-1.891803	0.000000	-1.241316	0.000000	0.000000	0.000000	-0.903718	0.106787	0.396236	0.000000	0.000000	4.000000	39.000000	0.000000
3406.242999	0.121814	0.543752	-0.036515	72.820137	-5.720303	-2.289139	-1.891803	0.000000	-1.241316	0.000000	0.000000	0.000000	-0.903718	0.106787	0.396236	0.000000	0.000000	4.000000	39.000000	0.000000
3406.246333	0.121814	0.543752	-0.036515	72.820137	-5.720303	-2.289139	-1.891803	0.000000	-1.241316	0.000000	0.000000	0.000000	-0.903718	0.106787	0.396236	0.000000	0.000000	4.000000	39.000000	0.000000
3406.249666	0.118934	0.544119	-0.035006	72.779137	-5.871507	-3.545949	-1.825764	0.000000	-1.090696	0.000000	0.000000	0.000000	-0.863836	0.110119	0.452800	0.000000	0.000000	4.000000	39.000000	0.000000
3406.252999	0.118934	0.544119	-0.035006	72.779137	-5.871507	-3.545949	-1.825764	0.000000	-1.090696	0.000000	0.000000	0.000000	-0.863836	0.110119	0.452800	0.000000	0.000000	4.000000	39.000000	0.000000
3406.256333	0.118934	0.544119	-0.035006	72.779137	-5.871507	-3.545949	-1.825764	0.000000	-1.090696	0.000000	0.000000	0.000000	-0.863836	0.110119	0.452800	0.000000	0.000000	4.000000	39.000000	0.000000
3406.259666	0.116198	0.544505	-0.033334	72.757675	-5.832683	-4.171004	-1.750297	0.000000	-0.946723	0.000000	0.000000	0.000000	-0.821055	0.115856	0.501625	0.000000	0.000000	4.000000	39.000000	0.000000
3406.262999	0.116198	0.544505	-0.033334	72.757675	-5.832683	-4.171004	-1.750297	0.000000	-0.946723	0.000000	0.000000	0.000000	-0.821055	0.115856	0.501625	0.000000	0.000000	4.000000	39.000000	0.000000
3406.266333	0.116198	0.544505	-0.033334	72.757675	-5.832683	-4.171004	-1.750297	0.000000	-0.946723	0.000000	0.000000	0.000000	-0.821055	0.115856	0.501625	0.000000	0.000000	4.000000	39.000000	0.000000
3406.269666	0.113675	0.544959	-0.031458	72.739616	-5.639212	-4.119429	-1.666693	0.000000	-0.809881	0.000000	0.000000	0.000000	-0.756653	0.136233	0.562848	0.000000	0.000000	4.000000	39.000000	0.000000
3406.272999	0.113675	0.544959	-0.031458	72.739616	-5.639212	-4.119429	-1.666693	0.000000	-0.809881	0.000000	0.000000	0.000000	-0.756653	0.136233	0.562848	0.000000	0.000000	4.000000	39.000000	0.000000
3406.276333	0.113675	0.544959	-0.031458	72.739616	-5.639212	-4.119429	-1.666693	0.000000	-0.809881	0.000000	0.000000	0.000000	-0.756653	0.136233	0.562848	0.000000	0.000000	4.000000	39.000000	0.000000
3406.279666	0.111335	0.545449	-0.029405	72.718903	-5.319647	-3.810646	-1.572885	0.000000	-0.683772	0.000000	0.000000	0.000000	-0.702184	0.146937	0.615673	0.000000	0.000000	4.000000	39.000000	0.000000
3406.282999	0.111335	0.545449	-0.029405	72.718903	-5.319647	-3.810646	-1.572885	0.000000	-0.683772	0.000000	0.000000	0.000000	-0.702184	0.146937	0.615673	0.000000	0.000000	4.000000	39.000000	0.000000
3406.286333	0.111335	0.545449	-0.029405	72.718903	-5.319647	-3.810646	-1.572885	0.000000	-0.683772	0.000000	0.000000	0.000000	-0.702184	0.146937	0.615673	0.000000	0.000000	4.000000	39.000000	0.000000
3406.289666	0.109261	0.545967	-0.027172	72.703850	-4.915885	-3.344755	-1.470273	0.000000	-0.566741	0.000000	0.000000	0.000000	-0.622181	0.155316	0.669935	0.000000	0.000000	4.000000	39.000000	0.000000
3406.292999	0.109261	0.545967	-0.027172	72.703850	-4.915885	-3.344755	-1.470273	0.000000	-0.566741	0.000000	0.000000	0.000000	-0.622181	0.155316	0.669935	0.000000	0.000000	4.000000	39.000000	0.000000
3406.296333	0.109261	0.545967	-0.027172	72.703850	-4.915885	-3.344755	-1.470273	0.000000	-0.566741	0.000000	0.000000	0.000000	-0.622181	0.155316	0.669935	0.000000	0.000000	4.000000	39.000000	0.000000
3406.299666	0.107422	0.546504	-0.024791	72.739677	-4.541723	-2.749234	-1.358617	0.000000	-0.463044	0.000000	0.000000	0.000000	-0.551722	0.161076	0.714339	0.000000	0.000000	4.000000	39.000000	0.000000
3406.302999	0.107422	0.546504	-0.024791	72.739677	-4.541723	-2.749234	-1.358617	0.000000	-0.463044	0.000000	0.000000	0.000000	-0.551722	0.161076	0.714339	0.000000	0.000000	4.000000	39.000000	0.000000
3406.306333	0.107422	0.546504	-0.024791	72.739677	-4.541723	-2.749234	-1.358617	0.000000	-0.463044	0.000000	0.000000	0.000000	-0.551722	0.161076	0.714339	0.000000	0.000000	4.000000	39.000000	0.000000
3406.309666	0.105775	0.547084	-0.022254	72.885139	-4.344122	-2.407171	-1.239560	0.000000	-0.371091	0.000000	0.000000	0.000000	-0.494033	0.174115	0.761061	0.000000	0.000000	4.000000	39.000000	0.000000
3406.312999	0.105775	0.547084	-0.022254	72.885139	-4.344122	-2.407171	-1.239560	0.000000	-0.371091	0.000000	0.000000	0.000000	-0.494033	0.174115	0.761061	0.000000	0.000000	4.000000	39.000000	0.000000
3406.316333	0.105775	0.547084	-0.022254	72.885139	-4.344122	-2.407171	-1.239560	0.000000	-0.371091	0.000000	0.000000	0.000000	-0.494033	0.174115	0.761061	0.000000	0.000000	4.000000	39.000000	0.000000
3406.319666	0.104379	0.547667	-0.019589	73.144852	-4.400858	-2.537309	-1.112717	0.000000	-0.288752	0.000000	0.000000	0.000000	-0.418706	0.174796	0.799739	0.000000	0.000000	4.000000	39.000000	0.000000
3406.322999	0.104379	0.547667	-0.019589	73.144852	-4.400858	-2.537309	-1.112717	0.000000	-0.288752	0.000000	0.000000	0.000000	-0.418706	0.174796	0.799739	0.000000	0.000000	4.000000	39.000000	0.000000
3406.326333	0.104379	0.547667	-0.019589	73.144852	-4.400858	-2.537309	-1.112717	0.000000	-0.288752	0.000000	0.000000	0.000000	-0.418706	0.174796	0.799739	0.000000	0.000000	4.000000	39.000000	0.000000
3406.329666	0.103207	0.548301	-0.016728	73.468422	-4.709567	-3.180291	-0.979427	0.000000	-0.218968	0.000000	0.000000	0.000000	-0.351649	0.190252	0.858237	0.000000	0.000000	4.000000	39.000000	0.000000
3406.332999	0.103207	0.548301	-0.016728	73.468422	-4.709567	-3.180291	-0.979427	0.000000	-0.218968	0.000000	0.000000	0.000000	-0.351649	0.190252	0.858237	0.000000	0.000000	4.000000	39.000000	0.000000
3406.336333	0.103207	0.548301	-0.016728	73.468422	-4.709567	-3.180291	-0.979427	0.000000	-0.218968	0.000000	0.000000	0.000000	-0.351649	0.190252	0.858237	0.000000	0.000000	4.000000	39.000000	0.000000
3406.339666	0.102259	0.548987	-0.013671	73.825012	-5.263753	-4.081094	-0.836388	0.000000	-0.160360	0.000000	0.000000	0.000000	-0.284469	0.205695	0.916910	0.000000	0.000000	4.000000	39.000000	0.000000
3406.342999	0.102259	0.548987	-0.013671	73.825012	-5.263753	-4.081094	-0.836388	0.000000	-0.160360	0.000000	0.000000	0.000000	-0.284469	0.205695	0.916910	0.000000	0.000000	4.000000	39.000000	0.000000
3406.346333	0.102259	0.548987	-0.013671	73.825012	-5.263753	-4.081094	-0.836388	0.000000	-0.160360	0.000000	0.000000	0.000000	-0.284469	0.205695	0.916910	0.000000	0.000000	4.000000	39.000000	0.000000
3406.349666	0.101543	0.549698	-0.010483	74.194771	-6.043591	-4.972649	-0.683569	0.000000	-0.112948	0.000000	0.000000	0.000000	-0.214666	0.213506	0.956427	0.000000	0.000000	4.000000	39.000000	0.000000
3406.352999	0.101543	0.549698	-0.010483	74.194771	-6.043591	-4.972649	-0.683569	0.000000	-0.112948	0.000000	0.000000	0.000000	-0.214666	0.213506	0.956427	0.000000	0.000000	4.000000	39.000000	0.000000
3406.356333	0.101543	0.549698	-0.010483	74.194771	-6.043591	-4.972649	-0.683569	0.000000	-0.112948	0.000000	0.000000	0.000000	-0.214666	0.213506	0.956427	0.000000	0.000000	4.000000	39.000000	0.000000
3406.359666	0.101058	0.550444	-0.007186	74.551079	-7.076695	-5.861632	-0.524165	0.000000	-0.077171	0.000000	0.000000	0.000000	-0.145640	0.223721	0.989066	0.000000	0.000000	4.000000	39.000000	0.000000
3406.362999	0.101058	0.550444	-0.007186	74.551079	-7.076695	-5.861632	-0.524165	0.000000	-0.077171	0.000000	0.000000	0.000000	-0.145640	0.223721	0.989066	0.000000	0.000000	4.000000	39.000000	0.000000
3406.366333	0.101058	0.550444	-0.007186	74.551079	-7.076695	-5.861632	-0.524165	0.000000	-0.077171	0.000000	0.000000	0.000000	-0.145640	0.223721	0.989066	0.000000	0.000000	4.000000	39.000000	0.000000
3406.369666	0.100803	0.551181	-0.003794	74.923004	-8.224110	-6.861362	-0.359320	0.000000	-0.052897	0.000000	0.000000	0.000000	-0.076522	0.221216	1.017718	0.000000	0.000000	4.000000	39.000000	0.000000
3406.372999	0.100803	0.551181	-0.003794	74.923004	-8.224110	-6.861362	-0.359320	0.000000	-0.052897	0.000000	0.000000	0.000000	-0.076522	0.221216	1.017718	0.000000	0.000000	4.000000	39.000000	0.000000
3406.376333	0.100803	0.551181	-0.003794	74.923004	-8.224110	-6.861362	-0.359320	0.000000	-0.052897	0.000000	0.000000	0.000000	-0.076522	0.221216	1.017718	0.000000	0.000000	4.000000	39.000000	0.000000
3406.379666	0.100772	0.551926	-0.000352	75.278198	-9.408191	-7.961271	-0.189701	0.000000	-0.040143	0.000000	0.000000	0.000000	-0.009328	0.223504	1.032478	0.000000	0.000000	4.000000	39.000000	0.000000
3406.382999	0.100772	0.551926	-0.000352	75.278198	-9.408191	-7.961271	-0.189701	0.000000	-0.040143	0.000000	0.000000	0.000000	-0.009328	0.223504	1.032478	0.000000	0.000000	4.000000	39.000000	0.000000
3406.386333	0.100772	0.551926	-0.000352	75.278198	-9.408191	-7.961271	-0.189701	0.000000	-0.040143	0.000000	0.000000	0.000000	-0.009328	0.223504	1.032478	0.000000	0.000000	4.000000	39.000000	0.000000
3406.389666	0.100913	0.552627	0.003094	75.600876	-10.669329	-9.301110	-0.017621	0.000000	-0.038589	0.000000	0.000000	0.000000	0.042512	0.210338	1.033886	0.000000	0.000000	4.000000	39.000000	0.000000
3406.392999	0.100913	0.552627	0.003094	75.600876	-10.669329	-9.301110	-0.017621	0.000000	-0.038589	0.000000	0.000000	0.000000	0.042512	0.210338	1.033886	0.000000	0.000000	4.000000	39.000000	0.000000
3406.396333	0.100913	0.552627	0.003094	75.600876	-10.669329	-9.301110	-0.017621	0.000000	-0.038589	0.000000	0.000000	0.000000	0.042512	0.210338	1.033886	0.000000	0.000000	4.000000	39.000000	0.000000
3406.399666	0.101221	0.553327	0.006494	75.892960	-11.981214	-10.891338	0.154693	0.000000	-0.045674	0.000000	0.000000	0.000000	0.092142	0.209801	1.019947	0.000000	0.000000	4.000000	39.000000	0.000000
3406.402999	0.101221	0.553327	0.006494	75.892960	-11.981214	-10.891338	0.154693	0.000000	-0.045674	0.000000	0.000000	0.000000	0.092142	0.209801	1.019947	0.000000	0.000000	4.000000	39.000000	0.000000
3406.406333	0.101221	0.553327	0.006494	75.892960	-11.981214	-10.891338	0.154693	0.000000	-0.045674	0.000000	0.000000	0.000000	0.092142	0.209801	1.019947	0.000000	0.000000	4.000000	39.000000	0.000000
3406.409666	0.101755	0.554024	0.009900	76.148186	-13.252310	-12.586361	0.324684	0.000000	-0.061031	0.000000	0.000000	0.000000	0.160374	0.209160	1.021967	0.000000	0.000000	4.000000	39.000000	0.000000
3406.412999	0.101755	0.554024	0.009900	76.148186	-13.252310	-12.586361	0.324684	0.000000	-0.061031	0.000000	0.000000	0.000000	0.160374	0.209160	1.021967	0.000000	0.000000	4.000000	39.000000	0.000000
3406.416333	0.101755	0.554024	0.009900	76.148186	-13.252310	-12.586361	0.324684	0.000000	-0.061031	0.000000	0.000000	0.000000	0.160374	0.209160	1.021967	0.000000	0.000000	4.000000	39.000000	0.000000
3406.419666	0.102548	0.554728	0.013217	76.377899	-14.434469	-14.195575	0.495012	0.000000	-0.087760	0.000000	0.000000	0.000000	0.237788	0.211250	0.994912	0.000000	0.000000	4.000000	39.000000	0.000000
3406.422999	0.102548	0.554728	0.013217	76.377899	-14.434469	-14.195575	0.495012	0.000000	-0.087760	0.000000	0.000000	0.000000	0.237788	0.211250	0.994912	0.000000	0.000000	4.000000	39.000000	0.000000
3406.426333	0.102548	0.554728	0.013217	76.377899	-14.434469	-14.195575	0.495012	0.000000	-0.087760	0.000000	0.000000	0.000000	0.237788	0.211250	0.994912	0.000000	0.000000	4.000000	39.000000	0.000000
3406.429666	0.103521	0.555378	0.016494	76.593056	-15.473388	-15.519781	0.660831	0.000000	-0.127392	0.000000	0.000000	0.000000	0.292098	0.194824	0.983331	0.000000	0.000000	4.000000	39.000000	0.000000
3406.432999	0.103521	0.555378	0.016494	76.593056	-15.473388	-15.519781	0.660831	0.000000	-0.127392	0.000000	0.000000	0.000000	0.292098	0.194824	0.983331	0.000000	0.000000	4.000000	39.000000	0.000000
3406.436333	0.103521	0.555378	0.016494	76.593056	-15.473388	-15.519781	0.660831	0.000000	-0.127392	0.000000	0.000000	0.000000	0.292098	0.194824	0.983331	0.000000	0.000000	4.000000	39.000000	0.000000
3406.439666	0.104637	0.556015	0.019755	76.786034	-16.383905	-16.499683	0.824719	0.000000	-0.176074	0.000000	0.000000	0.000000	0.334754	0.191296	0.978082	0.000000	0.000000	4.000000	39.000000	0.000000
3406.442999	0.104637	0.556015	0.019755	76.786034	-16.383905	-16.499683	0.824719	0.000000	-0.176074	0.000000	0.000000	0.000000	0.334754	0.191296	0.978082	0.000000	0.000000	4.000000	39.000000	0.000000
3406.446333	0.104637	0.556015	0.019755	76.786034	-16.383905	-16.499683	0.824719	0.000000	-0.176074	0.000000	0.000000	0.000000	0.334754	0.191296	0.978082	0.000000	0.000000	4.000000	39.000000	0.000000
3406.449666	0.105850	0.556596	0.022994	76.967186	-17.200199	-17.326765	0.987733	0.000000	-0.231867	0.000000	0.000000	0.000000	0.363770	0.174336	0.971891	0.000000	0.000000	4.000000	39.000000	0.000000
3406.452999	0.105850	0.556596	0.022994	76.967186	-17.200199	-17.326765	0.987733	0.000000	-0.231867	0.000000	0.000000	0.000000	0.363770	0.174336	0.971891	0.000000	0.000000	4.000000	39.000000	0.000000
3406.456333	0.105850	0.556596	0.022994	76.967186	-17.200199	-17.326765	0.987733	0.000000	-0.231867	0.000000	0.000000	0.000000	0.363770	0.174336	0.971891	0.000000	0.000000	4.000000	39.000000	0.000000
3406.459666	0.107275	0.557147	0.026182	77.115891	-17.890165	-18.056622	1.149715	0.000000	-0.292495	0.000000	0.000000	0.000000	0.427412	0.165172	0.956290	0.000000	0.000000	4.000000	39.000000	0.000000
3406.462999	0.107275	0.557147	0.026182	77.115891	-17.890165	-18.056622	1.149715	0.000000	-0.292495	0.000000	0.000000	0.000000	0.427412	0.165172	0.956290	0.000000	0.000000	4.000000	39.000000	0.000000
3406.466333	0.107275	0.557147	0.026182	77.115891	-17.890165	-18.056622	1.149715	0.000000	-0.292495	0.000000	0.000000	0.000000	0.427412	0.165172	0.956290	0.000000	0.000000	4.000000	39.000000	0.000000
3406.469666	0.108944	0.557657	0.029333	77.229698	-18.444288	-18.678333	1.309096	0.000000	-0.363731	0.000000	0.000000	0.000000	0.500715	0.152968	0.945351	0.000000	0.000000	4.000000	39.000000	0.000000
3406.472999	0.108944	0.557657	0.029333	77.229698	-18.444288	-18.678333	1.309096	0.000000	-0.363731	0.000000	0.000000	0.000000	0.500715	0.152968	0.945351	0.000000	0.000000	4.000000	39.000000	0.000000
3406.476333	0.108944	0.557657	0.029333	77.229698	-18.444288	-18.678333	1.309096	0.000000	-0.363731	0.000000	0.000000	0.000000	0.500715	0.152968	0.945351	0.000000	0.000000	4.000000	39.000000	0.000000
3406.479666	0.110851	0.558144	0.032400	77.307777	-18.839684	-19.169403	1.466655	0.000000	-0.447183	0.000000	0.000000	0.000000	0.572331	0.146275	0.920157	0.000000	0.000000	4.000000	39.000000	0.000000
3406.482999	0.110851	0.558144	0.032400	77.307777	-18.839684	-19.169403	1.466655	0.000000	-0.447183	0.000000	0.000000	0.000000	0.572331	0.146275	0.920157	0.000000	0.000000	4.000000	39.000000	0.000000
3406.486333	0.110851	0.558144	0.032400	77.307777	-18.839684	-19.169403	1.466655	0.000000	-0.447183	0.000000	0.000000	0.000000	0.572331	0.146275	0.920157	0.000000	0.000000	4.000000	39.000000	0.000000
3406.489666	0.113003	0.558582	0.035386	77.364838	-19.133467	-19.585474	1.620014	0.000000	-0.542571	0.000000	0.000000	0.000000	0.645576	0.131237	0.895807	0.000000	0.000000	4.000000	39.000000	0.000000
3406.492999	0.113003	0.558582	0.035386	77.364838	-19.133467	-19.585474	1.620014	0.000000	-0.542571	0.000000	0.000000	0.000000	0.645576	0.131237	0.895807	0.000000	0.000000	4.000000	39.000000	0.000000
3406.496333	0.113003	0.558582	0.035386	77.364838	-19.133467	-19.585474	1.620014	0.000000	-0.542571	0.000000	0.000000	0.000000	0.645576	0.131237	0.895807	0.000000	0.000000	4.000000	39.000000	0.000000
3406.499666	0.115353	0.558950	0.038282	77.437027	-19.460087	-20.056171	1.769315	0.000000	-0.650168	0.000000	0.000000	0.000000	0.704750	0.110583	0.868795	0.000000	0.000000	4.000000	39.000000	0.000000
3406.502999	0.115353	0.558950	0.038282	77.437027	-19.460087	-20.056171	1.769315	0.000000	-0.650168	0.000000	0.000000	0.000000	0.704750	0.110583	0.868795	0.000000	0.000000	4.000000	39.000000	0.000000
3406.506333	0.115353	0.558950	0.038282	77.437027	-19.460087	-20.056171	1.769315	0.000000	-0.650168	0.000000	0.000000	0.000000	0.704750	0.110583	0.868795	0.000000	0.000000	4.000000	39.000000	0.000000
3406.509666	0.117807	0.559243	0.041002	77.568092	-20.007858	-20.760515	1.914114	0.000000	-0.767626	0.000000	0.000000	0.000000	0.736397	0.087840	0.815960	0.000000	0.000000	4.000000	39.000000	0.000000
3406.512999	0.117807	0.559243	0.041002	77.568092	-20.007858	-20.760515	1.914114	0.000000	-0.767626	0.000000	0.000000	0.000000	0.736397	0.087840	0.815960	0.000000	0.000000	4.000000	39.000000	0.000000
3406.516333	0.117807	0.559243	0.041002	77.568092	-20.007858	-20.760515	1.914114	0.000000	-0.767626	0.000000	0.000000	0.000000	0.736397	0.087840	0.815960	0.000000	0.000000	4.000000	39.000000	0.000000
3406.519666	0.120369	0.559432	0.043551	77.753212	-20.808851	-21.728254	2.050108	0.000000	-0.890359	0.000000	0.000000	0.000000	0.768659	0.056550	0.764648	0.000000	0.000000	4.000000	39.000000	0.000000
3406.522999	0.120369	0.559432	0.043551	77.753212	-20.808851	-21.728254	2.050108	0.000000	-0.890359	0.000000	0.000000	0.000000	0.768659	0.056550	0.764648	0.000000	0.000000	4.000000	39.000000	0.000000
3406.526333	0.120369	0.559432	0.043551	77.753212	-20.808851	-21.728254	2.050108	0.000000	-0.890359	0.000000	0.000000	0.000000	0.768659	0.056550	0.764648	0.000000	0.000000	4.000000	39.000000	0.000000
3406.529666	0.123076	0.559570	0.045973	77.966888	-21.792782	-22.900522	2.177549	0.000000	-1.018468	0.000000	0.000000	0.000000	0.811934	0.041391	0.726486	0.000000	0.000000	4.000000	39.000000	0.000000
3406.532999	0.123076	0.559570	0.045973	77.966888	-21.792782	-22.900522	2.177549	0.000000	-1.018468	0.000000	0.000000	0.000000	0.811934	0.041391	0.726486	0.000000	0.000000	4.000000	39.000000	0.000000
3406.536333	0.123076	0.559570	0.045973	77.966888	-21.792782	-22.900522	2.177549	0.000000	-1.018468	0.000000	0.000000	0.000000	0.811934	0.041391	0.726486	0.000000	0.000000	4.000000	39.000000	0.000000
3406.539666	0.125932	0.559675	0.048282	78.174629	-22.829082	-24.151352	2.298630	0.000000	-1.153791	0.000000	0.000000	0.000000	0.856815	0.031581	0.692827	0.000000	0.000000	4.000000	39.000000	0.000000
3406.542999	0.125932	0.559675	0.048282	78.174629	-22.829082	-24.151352	2.298630	0.000000	-1.153791	0.000000	0.000000	0.000000	0.856815	0.031581	0.692827	0.000000	0.000000	4.000000	39.000000	0.000000
3406.546333	0.125932	0.559675	0.048282	78.174629	-22.829082	-24.151352	2.298630	0.000000	-1.153791	0.000000	0.000000	0.000000	0.856815	0.031581	0.692827	0.000000	0.000000	4.000000	39.000000	0.000000
3406.549666	0.128987	0.559748	0.050465	78.354935	-23.843409	-25.413353	2.414101	0.000000	-1.296593	0.000000	0.000000	0.000000	0.916510	0.021829	0.654904	0.000000	0.000000	4.000000	39.000000	0.000000
3406.552999	0.128987	0.559748	0.050465	78.354935	-23.843409	-25.413353	2.414101	0.000000	-1.296593	0.000000	0.000000	0.000000	0.916510	0.021829	0.654904	0.000000	0.000000	4.000000	39.000000	0.000000
3406.556333	0.128987	0.559748	0.050465	78.354935	-23.843409	-25.413353	2.414101	0.000000	-1.296593	0.000000	0.000000	0.000000	0.916510	0.021829	0.654904	0.000000	0.000000	4.000000	39.000000	0.000000
3406.559666	0.132184	0.559780	0.052493	78.503555	-24.856482	-26.713327	2.523252	0.000000	-1.449345	0.000000	0.000000	0.000000	0.959184	0.009737	0.608303	0.000000	0.000000	4.000000	39.000000	0.000000
3406.562999	0.132184	0.559780	0.052493	78.503555	-24.856482	-26.713327	2.523252	0.000000	-1.449345	0.000000	0.000000	0.000000	0.959184	0.009737	0.608303	0.000000	0.000000	4.000000	39.000000	0.000000
3406.566333	0.132184	0.559780	0.052493	78.503555	-24.856482	-26.713327	2.523252	0.000000	-1.449345	0.000000	0.000000	0.000000	0.959184	0.009737	0.608303	0.000000	0.000000	4.000000	39.000000	0.000000
3406.569666	0.135603	0.559762	0.054366	78.609207	-25.848269	-28.047859	2.624636	0.000000	-1.609209	0.000000	0.000000	0.000000	1.025545	-0.005465	0.561911	0.000000	0.000000	4.000000	39.000000	0.000000
3406.572999	0.135603	0.559762	0.054366	78.609207	-25.848269	-28.047859	2.624636	0.000000	-1.609209	0.000000	0.000000	0.000000	1.025545	-0.005465	0.561911	0.000000	0.000000	4.000000	39.000000	0.000000
3406.576333	0.135603	0.559762	0.054366	78.609207	-25.848269	-28.047859	2.624636	0.000000	-1.609209	0.000000	0.000000	0.000000	1.025545	-0.005465	0.561911	0.000000	0.000000	4.000000	39.000000	0.000000
3406.579666	0.139149	0.559740	0.056118	78.662979	-26.819962	-29.418528	2.718288	0.000000	-1.780133	0.000000	0.000000	0.000000	1.063900	-0.006457	0.525609	0.000000	0.000000	4.000000	39.000000	0.000000
3406.582999	0.139149	0.559740	0.056118	78.662979	-26.819962	-29.418528	2.718288	0.000000	-1.780133	0.000000	0.000000	0.000000	1.063900	-0.006457	0.525609	0.000000	0.000000	4.000000	39.000000	0.000000
3406.586333	0.139149	0.559740	0.056118	78.662979	-26.819962	-29.418528	2.718288	0.000000	-1.780133	0.000000	0.000000	0.000000	1.063900	-0.006457	0.525609	0.000000	0.000000	4.000000	39.000000	0.000000
3406.589666	0.142814	0.559679	0.057714	78.654533	-27.847742	-30.920341	2.805889	0.000000	-1.957450	0.000000	0.000000	0.000000	1.099582	-0.018367	0.478906	0.000000	0.000000	4.000000	39.000000	0.000000
3406.592999	0.142814	0.559679	0.057714	78.654533	-27.847742	-30.920341	2.805889	0.000000	-1.957450	0.000000	0.000000	0.000000	1.099582	-0.018367	0.478906	0.000000	0.000000	4.000000	39.000000	0.000000
3406.596333	0.142814	0.559679	0.057714	78.654533	-27.847742	-30.920341	2.805889	0.000000	-1.957450	0.000000	0.000000	0.000000	1.099582	-0.018367	0.478906	0.000000	0.000000	4.000000	39.000000	0.000000
3406.599666	0.146593	0.559560	0.059137	78.594818	-28.958115	-32.570858	2.885707	0.000000	-2.140713	0.000000	0.000000	0.000000	1.133699	-0.035709	0.426806	0.000000	0.000000	4.000000	39.000000	0.000000
3406.602999	0.146593	0.559560	0.059137	78.594818	-28.958115	-32.570858	2.885707	0.000000	-2.140713	0.000000	0.000000	0.000000	1.133699	-0.035709	0.426806	0.000000	0.000000	4.000000	39.000000	0.000000
3406.606333	0.146593	0.559560	0.059137	78.594818	-28.958115	-32.570858	2.885707	0.000000	-2.140713	0.000000	0.000000	0.000000	1.133699	-0.035709	0.426806	0.000000	0.000000	4.000000	39.000000	0.000000
3406.609666	0.150474	0.559376	0.060346	78.498505	-30.074236	-34.234306	2.956841	0.000000	-2.329663	0.000000	0.000000	0.000000	1.164209	-0.055224	0.362900	0.000000	0.000000	4.000000	39.000000	0.000000
3406.612999	0.150474	0.559376	0.060346	78.498505	-30.074236	-34.234306	2.956841	0.000000	-2.329663	0.000000	0.000000	0.000000	1.164209	-0.055224	0.362900	0.000000	0.000000	4.000000	39.000000	0.000000
3406.616333	0.150474	0.559376	0.060346	78.498505	-30.074236	-34.234306	2.956841	0.000000	-2.329663	0.000000	0.000000	0.000000	1.164209	-0.055224	0.362900	0.000000	0.000000	4.000000	39.000000	0.000000
3406.619666	0.154407	0.559098	0.061362	78.385513	-31.113804	-35.788746	3.017325	0.000000	-2.523698	0.000000	0.000000	0.000000	1.179850	-0.083521	0.304600	0.000000	0.000000	4.000000	39.000000	0.000000
3406.622999	0.154407	0.559098	0.061362	78.385513	-31.113804	-35.788746	3.017325	0.000000	-2.523698	0.000000	0.000000	0.000000	1.179850	-0.083521	0.304600	0.000000	0.000000	4.000000	39.000000	0.000000
3406.626333	0.154407	0.559098	0.061362	78.385513	-31.113804	-35.788746	3.017325	0.000000	-2.523698	0.000000	0.000000	0.000000	1.179850	-0.083521	0.304600	0.000000	0.000000	4.000000	39.000000	0.000000
3406.629666	0.158478	0.558796	0.062120	78.286743	-32.026394	-36.926579	3.068091	0.000000	-2.720339	0.000000	0.000000	0.000000	1.221441	-0.090634	0.227571	0.000000	0.000000	4.000000	39.000000	0.000000
3406.632999	0.158478	0.558796	0.062120	78.286743	-32.026394	-36.926579	3.068091	0.000000	-2.720339	0.000000	0.000000	0.000000	1.221441	-0.090634	0.227571	0.000000	0.000000	4.000000	39.000000	0.000000
3406.636333	0.158478	0.558796	0.062120	78.286743	-32.026394	-36.926579	3.068091	0.000000	-2.720339	0.000000	0.000000	0.000000	1.221441	-0.090634	0.227571	0.000000	0.000000	4.000000	39.000000	0.000000
3406.639666	0.162684	0.558393	0.062614	78.179604	-32.844196	-37.705231	3.106020	0.000000	-2.923913	0.000000	0.000000	0.000000	1.261683	-0.120880	0.148203	0.000000	0.000000	4.000000	39.000000	0.000000
3406.642999	0.162684	0.558393	0.062614	78.179604	-32.844196	-37.705231	3.106020	0.000000	-2.923913	0.000000	0.000000	0.000000	1.261683	-0.120880	0.148203	0.000000	0.000000	4.000000	39.000000	0.000000
3406.646333	0.162684	0.558393	0.062614	78.179604	-32.844196	-37.705231	3.106020	0.000000	-2.923913	0.000000	0.000000	0.000000	1.261683	-0.120880	0.148203	0.000000	0.000000	4.000000	39.000000	0.000000
3406.649666	0.166992	0.557949	0.062839	78.015129	-33.654400	-38.205738	3.130720	0.000000	-3.134194	0.000000	0.000000	0.000000	1.292498	-0.133082	0.067310	0.000000	0.000000	4.000000	39.000000	0.000000
3406.652999	0.166992	0.557949	0.062839	78.015129	-33.654400	-38.205738	3.130720	0.000000	-3.134194	0.000000	0.000000	0.000000	1.292498	-0.133082	0.067310	0.000000	0.000000	4.000000	39.000000	0.000000
3406.656333	0.166992	0.557949	0.062839	78.015129	-33.654400	-38.205738	3.130720	0.000000	-3.134194	0.000000	0.000000	0.000000	1.292498	-0.133082	0.067310	0.000000	0.000000	4.000000	39.000000	0.000000
3406.659666	0.171276	0.557466	0.062832	77.751572	-34.581802	-38.758617	3.141938	0.000000	-3.349610	0.000000	0.000000	0.000000	1.285062	-0.145011	-0.001935	0.000000	0.000000	4.000000	39.000000	0.000000
3406.662999	0.171276	0.557466	0.062832	77.751572	-34.581802	-38.758617	3.141938	0.000000	-3.349610	0.000000	0.000000	0.000000	1.285062	-0.145011	-0.001935	0.000000	0.000000	4.000000	39.000000	0.000000
3406.666333	0.171276	0.557466	0.062832	77.751572	-34.581802	-38.758617	3.141938	0.000000	-3.349610	0.000000	0.000000	0.000000	1.285062	-0.145011	-0.001935	0.000000	0.000000	4.000000	39.000000	0.000000
3406.669666	0.175463	0.556932	0.062642	77.383331	-35.525787	-39.238346	3.141616	0.000000	-3.563787	0.000000	0.000000	0.000000	1.256270	-0.160137	-0.057019	0.000000	0.000000	4.000000	39.000000	0.000000
3406.672999	0.175463	0.556932	0.062642	77.383331	-35.525787	-39.238346	3.141616	0.000000	-3.563787	0.000000	0.000000	0.000000	1.256270	-0.160137	-0.057019	0.000000	0.000000	4.000000	39.000000	0.000000
3406.676333	0.175463	0.556932	0.062642	77.383331	-35.525787	-39.238346	3.141616	0.000000	-3.563787	0.000000	0.000000	0.000000	1.256270	-0.160137	-0.057019	0.000000	0.000000	4.000000	39.000000	0.000000
3406.679666	0.179591	0.556390	0.062228	76.941254	-36.348377	-39.399117	3.132113	0.000000	-3.773165	0.000000	0.000000	0.000000	1.238443	-0.162570	-0.124238	0.000000	0.000000	4.000000	39.000000	0.000000
3406.682999	0.179591	0.556390	0.062228	76.941254	-36.348377	-39.399117	3.132113	0.000000	-3.773165	0.000000	0.000000	0.000000	1.238443	-0.162570	-0.124238	0.000000	0.000000	4.000000	39.000000	0.000000
3406.686333	0.179591	0.556390	0.062228	76.941254	-36.348377	-39.399117	3.132113	0.000000	-3.773165	0.000000	0.000000	0.000000	1.238443	-0.162570	-0.124238	0.000000	0.000000	4.000000	39.000000	0.000000
3406.689666	0.183707	0.555811	0.061579	76.483307	-36.917538	-39.253727	3.079674	0.000000	-3.938986	0.000000	0.000000	0.000000	1.234634	-0.173704	-0.194623	0.000000	0.000000	4.000000	39.000000	0.000000
3406.692999	0.183707	0.555811	0.061579	76.483307	-36.917538	-39.253727	3.079674	0.000000	-3.938986	0.000000	0.000000	0.000000	1.234634	-0.173704	-0.194623	0.000000	0.000000	4.000000	39.000000	0.000000
3406.696333	0.183707	0.555811	0.061579	76.483307	-36.917538	-39.253727	3.079674	0.000000	-3.938986	0.000000	0.000000	0.000000	1.234634	-0.173704	-0.194623	0.000000	0.000000	4.000000	39.000000	0.000000
3406.699666	0.187798	0.555251	0.060753	76.073608	-37.265057	-38.852139	2.962895	0.000000	-4.027561	0.000000	0.000000	0.000000	1.227260	-0.168004	-0.248000	0.000000	0.000000	4.000000	39.000000	0.000000
3406.702999	0.187798	0.555251	0.060753	76.073608	-37.265057	-38.852139	2.962895	0.000000	-4.027561	0.000000	0.000000	0.000000	1.227260	-0.168004	-0.248000	0.000000	0.000000	4.000000	39.000000	0.000000
3406.706333	0.187798	0.555251	0.060753	76.073608	-37.265057	-38.852139	2.962895	0.000000	-4.027561	0.000000	0.000000	0.000000	1.227260	-0.168004	-0.248000	0.000000	0.000000	4.000000	39.000000	0.000000
3406.709666	0.191877	0.554614	0.059718	75.742630	-37.496243	-38.304661	2.845089	0.000000	-4.111626	0.000000	0.000000	0.000000	1.223842	-0.191207	-0.310332	0.000000	0.000000	4.000000	39.000000	0.000000
3406.712999	0.191877	0.554614	0.059718	75.742630	-37.496243	-38.304661	2.845089	0.000000	-4.111626	0.000000	0.000000	0.000000	1.223842	-0.191207	-0.310332	0.000000	0.000000	4.000000	39.000000	0.000000
3406.716333	0.191877	0.554614	0.059718	75.742630	-37.496243	-38.304661	2.845089	0.000000	-4.111626	0.000000	0.000000	0.000000	1.223842	-0.191207	-0.310332	0.000000	0.000000	4.000000	39.000000	0.000000
3406.719666	0.195984	0.553955	0.058514	75.478302	-37.640766	-37.972988	2.724880	0.000000	-4.192258	0.000000	0.000000	0.000000	1.231891	-0.197645	-0.361290	0.000000	0.000000	4.000000	39.000000	0.000000
3406.722999	0.195984	0.553955	0.058514	75.478302	-37.640766	-37.972988	2.724880	0.000000	-4.192258	0.000000	0.000000	0.000000	1.231891	-0.197645	-0.361290	0.000000	0.000000	4.000000	39.000000	0.000000
3406.726333	0.195984	0.553955	0.058514	75.478302	-37.640766	-37.972988	2.724880	0.000000	-4.192258	0.000000	0.000000	0.000000	1.231891	-0.197645	-0.361290	0.000000	0.000000	4.000000	39.000000	0.000000
3406.729666	0.200010	0.553330	0.057234	75.247124	-37.714203	-38.017216	2.602630	0.000000	-4.269229	0.000000	0.000000	0.000000	1.207802	-0.187319	-0.384123	0.000000	0.000000	4.000000	39.000000	0.000000
3406.732999	0.200010	0.553330	0.057234	75.247124	-37.714203	-38.017216	2.602630	0.000000	-4.269229	0.000000	0.000000	0.000000	1.207802	-0.187319	-0.384123	0.000000	0.000000	4.000000	39.000000	0.000000
3406.736333	0.200010	0.553330	0.057234	75.247124	-37.714203	-38.017216	2.602630	0.000000	-4.269229	0.000000	0.000000	0.000000	1.207802	-0.187319	-0.384123	0.000000	0.000000	4.000000	39.000000	0.000000
3406.739666	0.203455	0.552813	0.056042	75.043617	-37.768600	-38.336346	2.483483	0.000000	-4.339621	0.000000	0.000000	0.000000	1.033579	-0.155285	-0.357437	0.000000	0.000000	4.000000	39.000000	0.000000
3406.742999	0.203455	0.552813	0.056042	75.043617	-37.768600	-38.336346	2.483483	0.000000	-4.339621	0.000000	0.000000	0.000000	1.033579	-0.155285	-0.357437	0.000000	0.000000	4.000000	39.000000	0.000000
3406.746333	0.203455	0.552813	0.056042	75.043617	-37.768600	-38.336346	2.483483	0.000000	-4.339621	0.000000	0.000000	0.000000	1.033579	-0.155285	-0.357437	0.000000	0.000000	4.000000	39.000000	0.000000
3406.749666	0.207062	0.552330	0.054687	74.831566	-37.793373	-38.584534	2.381550	0.000000	-4.396387	0.000000	0.000000	0.000000	1.082303	-0.144785	-0.406473	0.000000	0.000000	4.000000	39.000000	0.000000
3406.752999	0.207062	0.552330	0.054687	74.831566	-37.793373	-38.584534	2.381550	0.000000	-4.396387	0.000000	0.000000	0.000000	1.082303	-0.144785	-0.406473	0.000000	0.000000	4.000000	39.000000	0.000000
3406.756333	0.207062	0.552330	0.054687	74.831566	-37.793373	-38.584534	2.381550	0.000000	-4.396387	0.000000	0.000000	0.000000	1.082303	-0.144785	-0.406473	0.000000	0.000000	4.000000	39.000000	0.000000
3406.759666	0.210347	0.551961	0.053371	74.675919	-37.740459	-38.132610	2.274446	0.000000	-4.452740	0.000000	0.000000	0.000000	0.985497	-0.110613	-0.394757	0.000000	0.000000	4.000000	39.000000	0.000000
3406.762999	0.210347	0.551961	0.053371	74.675919	-37.740459	-38.132610	2.274446	0.000000	-4.452740	0.000000	0.000000	0.000000	0.985497	-0.110613	-0.394757	0.000000	0.000000	4.000000	39.000000	0.000000
3406.766333	0.210347	0.551961	0.053371	74.675919	-37.740459	-38.132610	2.274446	0.000000	-4.452740	0.000000	0.000000	0.000000	0.985497	-0.110613	-0.394757	0.000000	0.000000	4.000000	39.000000	0.000000
3406.769666	0.213353	0.551693	0.051999	74.632431	-37.589474	-36.792465	2.177058	0.000000	-4.501157	0.000000	0.000000	0.000000	0.901753	-0.080400	-0.411800	0.000000	0.000000	4.000000	39.000000	0.000000
3406.772999	0.213353	0.551693	0.051999	74.632431	-37.589474	-36.792465	2.177058	0.000000	-4.501157	0.000000	0.000000	0.000000	0.901753	-0.080400	-0.411800	0.000000	0.000000	4.000000	39.000000	0.000000
3406.776333	0.213353	0.551693	0.051999	74.632431	-37.589474	-36.792465	2.177058	0.000000	-4.501157	0.000000	0.000000	0.000000	0.901753	-0.080400	-0.411800	0.000000	0.000000	4.000000	39.000000	0.000000
3406.779666	0.216125	0.551453	0.050481	74.689713	-37.365616	-35.479637	2.084767	0.000000	-4.544640	0.000000	0.000000	0.000000	0.831591	-0.072241	-0.455246	0.000000	0.000000	4.000000	39.000000	0.000000
3406.782999	0.216125	0.551453	0.050481	74.689713	-37.365616	-35.479637	2.084767	0.000000	-4.544640	0.000000	0.000000	0.000000	0.831591	-0.072241	-0.455246	0.000000	0.000000	4.000000	39.000000	0.000000
3406.786333	0.216125	0.551453	0.050481	74.689713	-37.365616	-35.479637	2.084767	0.000000	-4.544640	0.000000	0.000000	0.000000	0.831591	-0.072241	-0.455246	0.000000	0.000000	4.000000	39.000000	0.000000
3406.789666	0.218703	0.551221	0.048786	74.796181	-37.158215	-34.919659	1.993362	0.000000	-4.585467	0.000000	0.000000	0.000000	0.773203	-0.069598	-0.508486	0.000000	0.000000	4.000000	39.000000	0.000000
3406.792999	0.218703	0.551221	0.048786	74.796181	-37.158215	-34.919659	1.993362	0.000000	-4.585467	0.000000	0.000000	0.000000	0.773203	-0.069598	-0.508486	0.000000	0.000000	4.000000	39.000000	0.000000
3406.796333	0.218703	0.551221	0.048786	74.796181	-37.158215	-34.919659	1.993362	0.000000	-4.585467	0.000000	0.000000	0.000000	0.773203	-0.069598	-0.508486	0.000000	0.000000	4.000000	39.000000	0.000000
3406.799666	0.221126	0.550949	0.046885	74.966629	-36.952560	-34.873528	1.900706	0.000000	-4.624642	0.000000	0.000000	0.000000	0.726954	-0.081486	-0.570468	0.000000	0.000000	4.000000	39.000000	0.000000
3406.802999	0.221126	0.550949	0.046885	74.966629	-36.952560	-34.873528	1.900706	0.000000	-4.624642	0.000000	0.000000	0.000000	0.726954	-0.081486	-0.570468	0.000000	0.000000	4.000000	39.000000	0.000000
3406.806333	0.221126	0.550949	0.046885	74.966629	-36.952560	-34.873528	1.900706	0.000000	-4.624642	0.000000	0.000000	0.000000	0.726954	-0.081486	-0.570468	0.000000	0.000000	4.000000	39.000000	0.000000
3406.809666	0.223428	0.550680	0.044732	75.175781	-36.781456	-34.835571	1.804879	0.000000	-4.662876	0.000000	0.000000	0.000000	0.690723	-0.080841	-0.645748	0.000000	0.000000	4.000000	39.000000	0.000000
3406.812999	0.223428	0.550680	0.044732	75.175781	-36.781456	-34.835571	1.804879	0.000000	-4.662876	0.000000	0.000000	0.000000	0.690723	-0.080841	-0.645748	0.000000	0.000000	4.000000	39.000000	0.000000
3406.816333	0.223428	0.550680	0.044732	75.175781	-36.781456	-34.835571	1.804879	0.000000	-4.662876	0.000000	0.000000	0.000000	0.690723	-0.080841	-0.645748	0.000000	0.000000	4.000000	39.000000	0.000000
3406.819666	0.225562	0.550377	0.042422	75.399696	-36.647675	-34.799393	1.703641	0.000000	-4.700809	0.000000	0.000000	0.000000	0.640042	-0.090765	-0.692937	0.000000	0.000000	4.000000	39.000000	0.000000
3406.822999	0.225562	0.550377	0.042422	75.399696	-36.647675	-34.799393	1.703641	0.000000	-4.700809	0.000000	0.000000	0.000000	0.640042	-0.090765	-0.692937	0.000000	0.000000	4.000000	39.000000	0.000000
3406.826333	0.225562	0.550377	0.042422	75.399696	-36.647675	-34.799393	1.703641	0.000000	-4.700809	0.000000	0.000000	0.000000	0.640042	-0.090765	-0.692937	0.000000	0.000000	4.000000	39.000000	0.000000
3406.829666	0.227510	0.550138	0.039989	75.626320	-36.549606	-34.660843	1.600428	0.000000	-4.736943	0.000000	0.000000	0.000000	0.584605	-0.071831	-0.729883	0.000000	0.000000	4.000000	39.000000	0.000000
3406.832999	0.227510	0.550138	0.039989	75.626320	-36.549606	-34.660843	1.600428	0.000000	-4.736943	0.000000	0.000000	0.000000	0.584605	-0.071831	-0.729883	0.000000	0.000000	4.000000	39.000000	0.000000
3406.836333	0.227510	0.550138	0.039989	75.626320	-36.549606	-34.660843	1.600428	0.000000	-4.736943	0.000000	0.000000	0.000000	0.584605	-0.071831	-0.729883	0.000000	0.000000	4.000000	39.000000	0.000000
3406.839666	0.229259	0.549949	0.037466	75.849716	-36.488010	-33.829563	1.496230	0.000000	-4.770880	0.000000	0.000000	0.000000	0.524533	-0.056600	-0.756994	0.000000	0.000000	4.000000	39.000000	0.000000
3406.842999	0.229259	0.549949	0.037466	75.849716	-36.488010	-33.829563	1.496230	0.000000	-4.770880	0.000000	0.000000	0.000000	0.524533	-0.056600	-0.756994	0.000000	0.000000	4.000000	39.000000	0.000000
3406.846333	0.229259	0.549949	0.037466	75.849716	-36.488010	-33.829563	1.496230	0.000000	-4.770880	0.000000	0.000000	0.000000	0.524533	-0.056600	-0.756994	0.000000	0.000000	4.000000	39.000000	0.000000
3406.849666	0.230806	0.549785	0.034792	76.060905	-36.493835	-32.076851	1.391974	0.000000	-4.802334	0.000000	0.000000	0.000000	0.464136	-0.049077	-0.802182	0.000000	0.000000	4.000000	39.000000	0.000000
3406.852999	0.230806	0.549785	0.034792	76.060905	-36.493835	-32.076851	1.391974	0.000000	-4.802334	0.000000	0.000000	0.000000	0.464136	-0.049077	-0.802182	0.000000	0.000000	4.000000	39.000000	0.000000
3406.856333	0.230806	0.549785	0.034792	76.060905	-36.493835	-32.076851	1.391974	0.000000	-4.802334	0.000000	0.000000	0.000000	0.464136	-0.049077	-0.802182	0.000000	0.000000	4.000000	39.000000	0.000000
3406.859666	0.232236	0.549628	0.031909	76.229973	-36.591557	-29.950468	1.285230	0.000000	-4.831995	0.000000	0.000000	0.000000	0.428940	-0.047253	-0.864844	0.000000	0.000000	4.000000	39.000000	0.000000
3406.862999	0.232236	0.549628	0.031909	76.229973	-36.591557	-29.950468	1.285230	0.000000	-4.831995	0.000000	0.000000	0.000000	0.428940	-0.047253	-0.864844	0.000000	0.000000	4.000000	39.000000	0.000000
3406.866333	0.232236	0.549628	0.031909	76.229973	-36.591557	-29.950468	1.285230	0.000000	-4.831995	0.000000	0.000000	0.000000	0.428940	-0.047253	-0.864844	0.000000	0.000000	4.000000	39.000000	0.000000
3406.869666	0.233544	0.549530	0.028876	76.326332	-36.794544	-28.195225	1.172869	0.000000	-4.860491	0.000000	0.000000	0.000000	0.392497	-0.029435	-0.910110	0.000000	0.000000	4.000000	39.000000	0.000000
[truncated: 5,152 more rows]
