# Supplementary material for: Haptic Guidance Needs to Be Intuitive Not Just Informative to Improve Human Motor Accuracy
Source: PLoS One. 2016 Mar 16;11(3):e0150912. doi: 10.1371/journal.pone.0150912 (PMC4794196; doi:10.1371/journal.pone.0150912)
Supplement: S2 Data — (ZIP) [file pone.0150912.s002.zip › Subject1/exp2_0040.txt]

Time	PosX	PosY	PosZ	RotX	RotY	RotZ	ForceX	ForceY	ForceZ	MomentX	MomentY	MomentZ	VelocityX	VelocityY	VelocityZ	CalibratedWeight	ButtonDown	Condition	Trial	Visual
3428.626333	0.003166	0.537569	0.248262	81.572495	-14.395211	-39.603558	4.617206	0.000000	-1.918700	0.000000	0.000000	0.000000	0.000042	0.001088	0.009386	0.000000	1.000000	4.000000	40.000000	0.000000
3428.629666	0.003166	0.537569	0.248262	81.572495	-14.395211	-39.603558	4.617206	0.000000	-1.918700	0.000000	0.000000	0.000000	0.000042	0.001088	0.009386	0.000000	1.000000	4.000000	40.000000	0.000000
3428.632999	0.003736	0.537604	0.248224	81.572495	-14.395211	-39.603558	4.617206	0.000000	-1.918700	0.000000	0.000000	0.000000	0.170731	0.010489	-0.011537	0.000000	1.000000	4.000000	40.000000	0.000000
3428.636333	0.003736	0.537604	0.248224	81.589592	-14.234461	-39.586964	4.617206	0.000000	-1.918700	0.000000	0.000000	0.000000	0.170731	0.010489	-0.011537	0.000000	1.000000	4.000000	40.000000	0.000000
3428.639666	0.005141	0.537534	0.248112	81.589592	-14.234461	-39.586964	4.617206	0.000000	-1.918700	0.000000	0.000000	0.000000	0.421697	-0.021101	-0.033521	0.000000	1.000000	4.000000	40.000000	0.000000
3428.642999	0.005141	0.537534	0.248112	81.589592	-14.234461	-39.586964	4.617206	0.000000	-1.918700	0.000000	0.000000	0.000000	0.421697	-0.021101	-0.033521	0.000000	1.000000	4.000000	40.000000	0.000000
3428.646333	0.005141	0.537534	0.248112	81.626869	-14.078604	-39.543045	4.603699	0.000000	-1.950887	0.000000	0.000000	0.000000	0.421697	-0.021101	-0.033521	0.000000	1.000000	4.000000	40.000000	0.000000
3428.649666	0.006545	0.537488	0.247868	81.626869	-14.078604	-39.543045	4.603699	0.000000	-1.950887	0.000000	0.000000	0.000000	0.421207	-0.013789	-0.073245	0.000000	1.000000	4.000000	40.000000	0.000000
3428.652999	0.006545	0.537488	0.247868	81.626869	-14.078604	-39.543045	4.603699	0.000000	-1.950887	0.000000	0.000000	0.000000	0.421207	-0.013789	-0.073245	0.000000	1.000000	4.000000	40.000000	0.000000
3428.656333	0.006545	0.537488	0.247868	81.591667	-14.919080	-40.584583	4.593601	0.000000	-1.974545	0.000000	0.000000	0.000000	0.421207	-0.013789	-0.073245	0.000000	1.000000	4.000000	40.000000	0.000000
3428.659666	0.007847	0.537508	0.247519	81.591667	-14.919080	-40.584583	4.593601	0.000000	-1.974545	0.000000	0.000000	0.000000	0.390466	0.006095	-0.104593	0.000000	1.000000	4.000000	40.000000	0.000000
3428.662999	0.007847	0.537508	0.247519	81.591667	-14.919080	-40.584583	4.593601	0.000000	-1.974545	0.000000	0.000000	0.000000	0.390466	0.006095	-0.104593	0.000000	1.000000	4.000000	40.000000	0.000000
3428.666333	0.007847	0.537508	0.247519	81.410530	-17.765995	-43.952309	4.583793	0.000000	-1.997208	0.000000	0.000000	0.000000	0.390466	0.006095	-0.104593	0.000000	1.000000	4.000000	40.000000	0.000000
3428.669666	0.009616	0.537518	0.247242	81.410530	-17.765995	-43.952309	4.583793	0.000000	-1.997208	0.000000	0.000000	0.000000	0.530845	0.002964	-0.083098	0.000000	1.000000	4.000000	40.000000	0.000000
3428.672999	0.009616	0.537518	0.247242	81.410530	-17.765995	-43.952309	4.583793	0.000000	-1.997208	0.000000	0.000000	0.000000	0.530845	0.002964	-0.083098	0.000000	1.000000	4.000000	40.000000	0.000000
3428.676333	0.009616	0.537518	0.247242	81.113426	-21.462057	-48.282135	4.570902	0.000000	-2.026536	0.000000	0.000000	0.000000	0.530845	0.002964	-0.083098	0.000000	1.000000	4.000000	40.000000	0.000000
3428.679666	0.010880	0.537451	0.246803	81.113426	-21.462057	-48.282135	4.570902	0.000000	-2.026536	0.000000	0.000000	0.000000	0.379253	-0.020238	-0.131853	0.000000	1.000000	4.000000	40.000000	0.000000
3428.682999	0.010880	0.537451	0.246803	81.113426	-21.462057	-48.282135	4.570902	0.000000	-2.026536	0.000000	0.000000	0.000000	0.379253	-0.020238	-0.131853	0.000000	1.000000	4.000000	40.000000	0.000000
3428.686333	0.010880	0.537451	0.246803	80.737366	-25.438158	-52.976986	4.560857	0.000000	-2.049045	0.000000	0.000000	0.000000	0.379253	-0.020238	-0.131853	0.000000	1.000000	4.000000	40.000000	0.000000
3428.689666	0.012374	0.537344	0.246186	80.737366	-25.438158	-52.976986	4.560857	0.000000	-2.049045	0.000000	0.000000	0.000000	0.448020	-0.031929	-0.185023	0.000000	1.000000	4.000000	40.000000	0.000000
3428.692999	0.012374	0.537344	0.246186	80.737366	-25.438158	-52.976986	4.560857	0.000000	-2.049045	0.000000	0.000000	0.000000	0.448020	-0.031929	-0.185023	0.000000	1.000000	4.000000	40.000000	0.000000
3428.696333	0.012374	0.537344	0.246186	80.325821	-28.866009	-57.135727	4.548548	0.000000	-2.076227	0.000000	0.000000	0.000000	0.448020	-0.031929	-0.185023	0.000000	1.000000	4.000000	40.000000	0.000000
3428.699666	0.014231	0.537294	0.245536	80.325821	-28.866009	-57.135727	4.548548	0.000000	-2.076227	0.000000	0.000000	0.000000	0.557192	-0.015173	-0.195085	0.000000	1.000000	4.000000	40.000000	0.000000
3428.702999	0.014231	0.537294	0.245536	80.325821	-28.866009	-57.135727	4.548548	0.000000	-2.076227	0.000000	0.000000	0.000000	0.557192	-0.015173	-0.195085	0.000000	1.000000	4.000000	40.000000	0.000000
3428.706333	0.014231	0.537294	0.245536	79.997200	-31.341337	-60.209164	4.533404	0.000000	-2.109087	0.000000	0.000000	0.000000	0.557192	-0.015173	-0.195085	0.000000	1.000000	4.000000	40.000000	0.000000
3428.709666	0.015984	0.537138	0.244814	79.997200	-31.341337	-60.209164	4.533404	0.000000	-2.109087	0.000000	0.000000	0.000000	0.525718	-0.046683	-0.216448	0.000000	1.000000	4.000000	40.000000	0.000000
3428.712999	0.015984	0.537138	0.244814	79.997200	-31.341337	-60.209164	4.533404	0.000000	-2.109087	0.000000	0.000000	0.000000	0.525718	-0.046683	-0.216448	0.000000	1.000000	4.000000	40.000000	0.000000
3428.716333	0.015984	0.537138	0.244814	79.730301	-32.975739	-62.358261	4.518554	0.000000	-2.140717	0.000000	0.000000	0.000000	0.525718	-0.046683	-0.216448	0.000000	1.000000	4.000000	40.000000	0.000000
3428.719666	0.018062	0.537027	0.243962	79.730301	-32.975739	-62.358261	4.518554	0.000000	-2.140717	0.000000	0.000000	0.000000	0.623612	-0.033192	-0.255687	0.000000	1.000000	4.000000	40.000000	0.000000
3428.722999	0.018062	0.537027	0.243962	79.730301	-32.975739	-62.358261	4.518554	0.000000	-2.140717	0.000000	0.000000	0.000000	0.623612	-0.033192	-0.255687	0.000000	1.000000	4.000000	40.000000	0.000000
3428.726333	0.018062	0.537027	0.243962	79.468811	-34.043259	-63.853638	4.500679	0.000000	-2.178047	0.000000	0.000000	0.000000	0.623612	-0.033192	-0.255687	0.000000	1.000000	4.000000	40.000000	0.000000
3428.729666	0.020268	0.536934	0.243080	79.468811	-34.043259	-63.853638	4.500679	0.000000	-2.178047	0.000000	0.000000	0.000000	0.661850	-0.028038	-0.264488	0.000000	1.000000	4.000000	40.000000	0.000000
3428.732999	0.020268	0.536934	0.243080	79.468811	-34.043259	-63.853638	4.500679	0.000000	-2.178047	0.000000	0.000000	0.000000	0.661850	-0.028038	-0.264488	0.000000	1.000000	4.000000	40.000000	0.000000
3428.736333	0.020268	0.536934	0.243080	79.144203	-34.662014	-64.873344	4.481475	0.000000	-2.217292	0.000000	0.000000	0.000000	0.661850	-0.028038	-0.264488	0.000000	1.000000	4.000000	40.000000	0.000000
3428.739666	0.022240	0.536851	0.242293	79.144203	-34.662014	-64.873344	4.481475	0.000000	-2.217292	0.000000	0.000000	0.000000	0.591394	-0.024829	-0.236283	0.000000	1.000000	4.000000	40.000000	0.000000
3428.742999	0.022240	0.536851	0.242293	79.144203	-34.662014	-64.873344	4.481475	0.000000	-2.217292	0.000000	0.000000	0.000000	0.591394	-0.024829	-0.236283	0.000000	1.000000	4.000000	40.000000	0.000000
3428.746333	0.022240	0.536851	0.242293	78.780876	-34.979359	-65.502335	4.464048	0.000000	-2.252170	0.000000	0.000000	0.000000	0.591394	-0.024829	-0.236283	0.000000	1.000000	4.000000	40.000000	0.000000
3428.749666	0.024245	0.536842	0.241633	78.780876	-34.979359	-65.502335	4.464048	0.000000	-2.252170	0.000000	0.000000	0.000000	0.601451	-0.002811	-0.197821	0.000000	1.000000	4.000000	40.000000	0.000000
3428.752999	0.024245	0.536842	0.241633	78.780876	-34.979359	-65.502335	4.464048	0.000000	-2.252170	0.000000	0.000000	0.000000	0.601451	-0.002811	-0.197821	0.000000	1.000000	4.000000	40.000000	0.000000
3428.756333	0.024245	0.536842	0.241633	78.476997	-34.878502	-65.541176	4.446618	0.000000	-2.286392	0.000000	0.000000	0.000000	0.601451	-0.002811	-0.197821	0.000000	1.000000	4.000000	40.000000	0.000000
3428.759666	0.026217	0.536902	0.241073	78.476997	-34.878502	-65.541176	4.446618	0.000000	-2.286392	0.000000	0.000000	0.000000	0.591589	0.018105	-0.168049	0.000000	1.000000	4.000000	40.000000	0.000000
3428.762999	0.026217	0.536902	0.241073	78.476997	-34.878502	-65.541176	4.446618	0.000000	-2.286392	0.000000	0.000000	0.000000	0.591589	0.018105	-0.168049	0.000000	1.000000	4.000000	40.000000	0.000000
3428.766333	0.026217	0.536902	0.241073	78.357559	-34.020626	-64.564972	4.429609	0.000000	-2.319172	0.000000	0.000000	0.000000	0.591589	0.018105	-0.168049	0.000000	1.000000	4.000000	40.000000	0.000000
3428.769666	0.028161	0.537102	0.240717	78.357559	-34.020626	-64.564972	4.429609	0.000000	-2.319172	0.000000	0.000000	0.000000	0.583277	0.059995	-0.106773	0.000000	0.000000	4.000000	40.000000	0.000000
3428.772999	0.028161	0.537102	0.240717	78.357559	-34.020626	-64.564972	4.429609	0.000000	-2.319172	0.000000	0.000000	0.000000	0.583277	0.059995	-0.106773	0.000000	0.000000	4.000000	40.000000	0.000000
3428.776333	0.028161	0.537102	0.240717	78.432854	-32.314476	-62.303471	4.413451	0.000000	-2.349776	0.000000	0.000000	0.000000	0.583277	0.059995	-0.106773	0.000000	0.000000	4.000000	40.000000	0.000000
3428.779666	0.030114	0.537466	0.240610	78.432854	-32.314476	-62.303471	4.413451	0.000000	-2.349776	0.000000	0.000000	0.000000	0.586030	0.109299	-0.032184	0.000000	0.000000	4.000000	40.000000	0.000000
3428.782999	0.030114	0.537466	0.240610	78.432854	-32.314476	-62.303471	4.413451	0.000000	-2.349776	0.000000	0.000000	0.000000	0.586030	0.109299	-0.032184	0.000000	0.000000	4.000000	40.000000	0.000000
3428.786333	0.030114	0.537466	0.240610	78.696098	-29.555441	-58.639408	4.398113	0.000000	-2.378361	0.000000	0.000000	0.000000	0.586030	0.109299	-0.032184	0.000000	0.000000	4.000000	40.000000	0.000000
3428.789666	0.032008	0.537925	0.240650	78.696098	-29.555441	-58.639408	4.398113	0.000000	-2.378361	0.000000	0.000000	0.000000	0.568102	0.137703	0.011923	0.000000	0.000000	4.000000	40.000000	0.000000
3428.792999	0.032008	0.537925	0.240650	78.696098	-29.555441	-58.639408	4.398113	0.000000	-2.378361	0.000000	0.000000	0.000000	0.568102	0.137703	0.011923	0.000000	0.000000	4.000000	40.000000	0.000000
3428.796333	0.032008	0.537925	0.240650	79.056664	-26.113411	-54.521385	4.383765	0.000000	-2.404706	0.000000	0.000000	0.000000	0.568102	0.137703	0.011923	0.000000	0.000000	4.000000	40.000000	0.000000
3428.799666	0.033742	0.538437	0.240814	79.056664	-26.113411	-54.521385	4.383765	0.000000	-2.404706	0.000000	0.000000	0.000000	0.520306	0.153605	0.049352	0.000000	0.000000	4.000000	40.000000	0.000000
3428.802999	0.033742	0.538437	0.240814	79.056664	-26.113411	-54.521385	4.383765	0.000000	-2.404706	0.000000	0.000000	0.000000	0.520306	0.153605	0.049352	0.000000	0.000000	4.000000	40.000000	0.000000
3428.806333	0.033742	0.538437	0.240814	79.452858	-22.349274	-50.205765	4.371120	0.000000	-2.427613	0.000000	0.000000	0.000000	0.520306	0.153605	0.049352	0.000000	0.000000	4.000000	40.000000	0.000000
3428.809666	0.035185	0.538982	0.241097	79.452858	-22.349274	-50.205765	4.371120	0.000000	-2.427613	0.000000	0.000000	0.000000	0.432756	0.163353	0.084955	0.000000	0.000000	4.000000	40.000000	0.000000
3428.812999	0.035185	0.538982	0.241097	79.452858	-22.349274	-50.205765	4.371120	0.000000	-2.427613	0.000000	0.000000	0.000000	0.432756	0.163353	0.084955	0.000000	0.000000	4.000000	40.000000	0.000000
3428.816333	0.035185	0.538982	0.241097	79.978088	-18.955238	-46.244186	4.361217	0.000000	-2.445361	0.000000	0.000000	0.000000	0.432756	0.163353	0.084955	0.000000	0.000000	4.000000	40.000000	0.000000
3428.819666	0.036198	0.539489	0.241404	79.978088	-18.955238	-46.244186	4.361217	0.000000	-2.445361	0.000000	0.000000	0.000000	0.303873	0.152039	0.091925	0.000000	0.000000	4.000000	40.000000	0.000000
3428.822999	0.036198	0.539489	0.241404	79.978088	-18.955238	-46.244186	4.361217	0.000000	-2.445361	0.000000	0.000000	0.000000	0.303873	0.152039	0.091925	0.000000	0.000000	4.000000	40.000000	0.000000
3428.826333	0.036198	0.539489	0.241404	80.649872	-16.148588	-42.913643	4.354729	0.000000	-2.456897	0.000000	0.000000	0.000000	0.303873	0.152039	0.091925	0.000000	0.000000	4.000000	40.000000	0.000000
3428.829666	0.036947	0.539881	0.241736	80.649872	-16.148588	-42.913643	4.354729	0.000000	-2.456897	0.000000	0.000000	0.000000	0.224733	0.117730	0.099551	0.000000	0.000000	4.000000	40.000000	0.000000
3428.832999	0.036947	0.539881	0.241736	80.649872	-16.148588	-42.913643	4.354729	0.000000	-2.456897	0.000000	0.000000	0.000000	0.224733	0.117730	0.099551	0.000000	0.000000	4.000000	40.000000	0.000000
3428.836333	0.036947	0.539881	0.241736	81.371902	-13.752825	-40.050587	4.350394	0.000000	-2.464563	0.000000	0.000000	0.000000	0.224733	0.117730	0.099551	0.000000	0.000000	4.000000	40.000000	0.000000
3428.839666	0.037331	0.540177	0.242081	81.371902	-13.752825	-40.050587	4.350394	0.000000	-2.464563	0.000000	0.000000	0.000000	0.115331	0.088604	0.103684	0.000000	0.000000	4.000000	40.000000	0.000000
3428.842999	0.037331	0.540177	0.242081	81.371902	-13.752825	-40.050587	4.350394	0.000000	-2.464563	0.000000	0.000000	0.000000	0.115331	0.088604	0.103684	0.000000	0.000000	4.000000	40.000000	0.000000
3428.846333	0.037331	0.540177	0.242081	82.097733	-11.312229	-37.169865	4.348940	0.000000	-2.467129	0.000000	0.000000	0.000000	0.115331	0.088604	0.103684	0.000000	0.000000	4.000000	40.000000	0.000000
3428.849666	0.037451	0.540396	0.242449	82.097733	-11.312229	-37.169865	4.348940	0.000000	-2.467129	0.000000	0.000000	0.000000	0.035875	0.065700	0.110489	0.000000	0.000000	4.000000	40.000000	0.000000
3428.852999	0.037451	0.540396	0.242449	82.097733	-11.312229	-37.169865	4.348940	0.000000	-2.467129	0.000000	0.000000	0.000000	0.035875	0.065700	0.110489	0.000000	0.000000	4.000000	40.000000	0.000000
3428.856333	0.037451	0.540396	0.242449	82.809120	-8.375593	-33.795216	4.349627	0.000000	-2.465915	0.000000	0.000000	0.000000	0.035875	0.065700	0.110489	0.000000	0.000000	4.000000	40.000000	0.000000
3428.859666	0.037451	0.540396	0.242449	82.809120	-8.375593	-33.795216	4.349627	0.000000	-2.465915	0.000000	0.000000	0.000000	0.035875	0.065700	0.110489	0.000000	0.000000	4.000000	40.000000	0.000000
3428.862999	0.037435	0.540552	0.242784	82.809120	-8.375593	-33.795216	4.349627	0.000000	-2.465915	0.000000	0.000000	0.000000	-0.004623	0.046842	0.100387	0.000000	0.000000	4.000000	40.000000	0.000000
3428.866333	0.037435	0.540552	0.242784	83.486572	-4.159921	-29.082581	4.349627	0.000000	-2.465915	0.000000	0.000000	0.000000	-0.004623	0.046842	0.100387	0.000000	0.000000	4.000000	40.000000	0.000000
3428.869666	0.037218	0.540645	0.243089	83.486572	-4.159921	-29.082581	4.349627	0.000000	-2.465915	0.000000	0.000000	0.000000	-0.065120	0.027916	0.091380	0.000000	0.000000	4.000000	40.000000	0.000000
3428.872999	0.037218	0.540645	0.243089	83.486572	-4.159921	-29.082581	4.349627	0.000000	-2.465915	0.000000	0.000000	0.000000	-0.065120	0.027916	0.091380	0.000000	0.000000	4.000000	40.000000	0.000000
3428.876333	0.037218	0.540645	0.243089	84.079674	2.382034	-21.933798	4.354192	0.000000	-2.457848	0.000000	0.000000	0.000000	-0.065120	0.027916	0.091380	0.000000	0.000000	4.000000	40.000000	0.000000
3428.879666	0.037218	0.540645	0.243089	84.079674	2.382034	-21.933798	4.354192	0.000000	-2.457848	0.000000	0.000000	0.000000	-0.065120	0.027916	0.091380	0.000000	0.000000	4.000000	40.000000	0.000000
3428.882999	0.036736	0.540721	0.243425	84.079674	2.382034	-21.933798	4.354192	0.000000	-2.457848	0.000000	0.000000	0.000000	-0.144717	0.022745	0.100897	0.000000	0.000000	4.000000	40.000000	0.000000
3428.886333	0.036736	0.540721	0.243425	84.502846	11.656138	-11.941624	4.354192	0.000000	-2.457848	0.000000	0.000000	0.000000	-0.144717	0.022745	0.100897	0.000000	0.000000	4.000000	40.000000	0.000000
3428.889666	0.036022	0.540800	0.243804	84.502846	11.656138	-11.941624	4.354192	0.000000	-2.457848	0.000000	0.000000	0.000000	-0.214250	0.023858	0.113770	0.000000	0.000000	4.000000	40.000000	0.000000
3428.892999	0.036022	0.540800	0.243804	84.502846	11.656138	-11.941624	4.354192	0.000000	-2.457848	0.000000	0.000000	0.000000	-0.214250	0.023858	0.113770	0.000000	0.000000	4.000000	40.000000	0.000000
3428.896333	0.036022	0.540800	0.243804	84.684189	22.942259	0.142360	4.366407	0.000000	-2.436080	0.000000	0.000000	0.000000	-0.214250	0.023858	0.113770	0.000000	0.000000	4.000000	40.000000	0.000000
3428.899666	0.034908	0.540765	0.244216	84.684189	22.942259	0.142360	4.366407	0.000000	-2.436080	0.000000	0.000000	0.000000	-0.334136	-0.010652	0.123573	0.000000	0.000000	4.000000	40.000000	0.000000
3428.902999	0.034908	0.540765	0.244216	84.684189	22.942259	0.142360	4.366407	0.000000	-2.436080	0.000000	0.000000	0.000000	-0.334136	-0.010652	0.123573	0.000000	0.000000	4.000000	40.000000	0.000000
3428.906333	0.034908	0.540765	0.244216	84.596771	34.665108	12.704413	4.376614	0.000000	-2.417695	0.000000	0.000000	0.000000	-0.334136	-0.010652	0.123573	0.000000	0.000000	4.000000	40.000000	0.000000
3428.909666	0.033496	0.540677	0.244694	84.596771	34.665108	12.704413	4.376614	0.000000	-2.417695	0.000000	0.000000	0.000000	-0.423691	-0.026270	0.143453	0.000000	0.000000	4.000000	40.000000	0.000000
3428.912999	0.033496	0.540677	0.244694	84.596771	34.665108	12.704413	4.376614	0.000000	-2.417695	0.000000	0.000000	0.000000	-0.423691	-0.026270	0.143453	0.000000	0.000000	4.000000	40.000000	0.000000
3428.916333	0.033496	0.540677	0.244694	84.279572	45.141106	24.013584	4.389281	0.000000	-2.394621	0.000000	0.000000	0.000000	-0.423691	-0.026270	0.143453	0.000000	0.000000	4.000000	40.000000	0.000000
3428.919666	0.031716	0.540533	0.245208	84.279572	45.141106	24.013584	4.389281	0.000000	-2.394621	0.000000	0.000000	0.000000	-0.533961	-0.043069	0.154243	0.000000	0.000000	4.000000	40.000000	0.000000
3428.922999	0.031716	0.540533	0.245208	84.279572	45.141106	24.013584	4.389281	0.000000	-2.394621	0.000000	0.000000	0.000000	-0.533961	-0.043069	0.154243	0.000000	0.000000	4.000000	40.000000	0.000000
3428.926333	0.031716	0.540533	0.245208	83.831718	53.842285	33.506458	4.404749	0.000000	-2.366049	0.000000	0.000000	0.000000	-0.533961	-0.043069	0.154243	0.000000	0.000000	4.000000	40.000000	0.000000
3428.929666	0.029637	0.540380	0.245811	83.831718	53.842285	33.506458	4.404749	0.000000	-2.366049	0.000000	0.000000	0.000000	-0.623762	-0.046135	0.180778	0.000000	0.000000	4.000000	40.000000	0.000000
3428.932999	0.029637	0.540380	0.245811	83.831718	53.842285	33.506458	4.404749	0.000000	-2.366049	0.000000	0.000000	0.000000	-0.623762	-0.046135	0.180778	0.000000	0.000000	4.000000	40.000000	0.000000
3428.936333	0.029637	0.540380	0.245811	83.334084	61.180916	41.539833	4.422644	0.000000	-2.332428	0.000000	0.000000	0.000000	-0.623762	-0.046135	0.180778	0.000000	0.000000	4.000000	40.000000	0.000000
3428.939666	0.027422	0.540229	0.246443	83.334084	61.180916	41.539833	4.422644	0.000000	-2.332428	0.000000	0.000000	0.000000	-0.664479	-0.045137	0.189726	0.000000	0.000000	4.000000	40.000000	0.000000
3428.942999	0.027422	0.540229	0.246443	83.334084	61.180916	41.539833	4.422644	0.000000	-2.332428	0.000000	0.000000	0.000000	-0.664479	-0.045137	0.189726	0.000000	0.000000	4.000000	40.000000	0.000000
3428.946333	0.027422	0.540229	0.246443	82.840096	67.662361	48.468063	4.441449	0.000000	-2.296417	0.000000	0.000000	0.000000	-0.664479	-0.045137	0.189726	0.000000	0.000000	4.000000	40.000000	0.000000
3428.949666	0.025104	0.540005	0.247112	82.840096	67.662361	48.468063	4.441449	0.000000	-2.296417	0.000000	0.000000	0.000000	-0.695259	-0.067259	0.200624	0.000000	0.000000	4.000000	40.000000	0.000000
3428.952999	0.025104	0.540005	0.247112	82.840096	67.662361	48.468063	4.441449	0.000000	-2.296417	0.000000	0.000000	0.000000	-0.695259	-0.067259	0.200624	0.000000	0.000000	4.000000	40.000000	0.000000
3428.956333	0.025104	0.540005	0.247112	82.414024	73.745796	54.726151	4.460902	0.000000	-2.258397	0.000000	0.000000	0.000000	-0.695259	-0.067259	0.200624	0.000000	0.000000	4.000000	40.000000	0.000000
3428.959666	0.022715	0.539798	0.247757	82.414024	73.745796	54.726151	4.460902	0.000000	-2.258397	0.000000	0.000000	0.000000	-0.716761	-0.062171	0.193400	0.000000	0.000000	4.000000	40.000000	0.000000
3428.962999	0.022715	0.539798	0.247757	82.414024	73.745796	54.726151	4.460902	0.000000	-2.258397	0.000000	0.000000	0.000000	-0.716761	-0.062171	0.193400	0.000000	0.000000	4.000000	40.000000	0.000000
3428.966333	0.022715	0.539798	0.247757	82.044579	79.830429	60.749546	4.480521	0.000000	-2.219219	0.000000	0.000000	0.000000	-0.716761	-0.062171	0.193400	0.000000	0.000000	4.000000	40.000000	0.000000
3428.969666	0.020254	0.539509	0.248372	82.044579	79.830429	60.749546	4.480521	0.000000	-2.219219	0.000000	0.000000	0.000000	-0.738288	-0.086552	0.184684	0.000000	0.000000	4.000000	40.000000	0.000000
3428.972999	0.020254	0.539509	0.248372	82.044579	79.830429	60.749546	4.480521	0.000000	-2.219219	0.000000	0.000000	0.000000	-0.738288	-0.086552	0.184684	0.000000	0.000000	4.000000	40.000000	0.000000
3428.976333	0.020254	0.539509	0.248372	81.677094	85.711807	66.545670	4.500273	0.000000	-2.178887	0.000000	0.000000	0.000000	-0.738288	-0.086552	0.184684	0.000000	0.000000	4.000000	40.000000	0.000000
3428.979666	0.017755	0.539178	0.248953	81.677094	85.711807	66.545670	4.500273	0.000000	-2.178887	0.000000	0.000000	0.000000	-0.749764	-0.099395	0.174148	0.000000	0.000000	4.000000	40.000000	0.000000
3428.982999	0.017755	0.539178	0.248953	81.677094	85.711807	66.545670	4.500273	0.000000	-2.178887	0.000000	0.000000	0.000000	-0.749764	-0.099395	0.174148	0.000000	0.000000	4.000000	40.000000	0.000000
3428.986333	0.017755	0.539178	0.248953	81.302452	91.060905	71.807220	4.519885	0.000000	-2.137906	0.000000	0.000000	0.000000	-0.749764	-0.099395	0.174148	0.000000	0.000000	4.000000	40.000000	0.000000
3428.989666	0.015183	0.538835	0.249432	81.302452	91.060905	71.807220	4.519885	0.000000	-2.137906	0.000000	0.000000	0.000000	-0.771663	-0.102806	0.143693	0.000000	0.000000	4.000000	40.000000	0.000000
3428.992999	0.015183	0.538835	0.249432	81.302452	91.060905	71.807220	4.519885	0.000000	-2.137906	0.000000	0.000000	0.000000	-0.771663	-0.102806	0.143693	0.000000	0.000000	4.000000	40.000000	0.000000
3428.996333	0.015183	0.538835	0.249432	80.926086	95.818695	76.491928	4.539381	0.000000	-2.096193	0.000000	0.000000	0.000000	-0.771663	-0.102806	0.143693	0.000000	0.000000	4.000000	40.000000	0.000000
3428.999666	0.012605	0.538443	0.249812	80.926086	95.818695	76.491928	4.539381	0.000000	-2.096193	0.000000	0.000000	0.000000	-0.773121	-0.117780	0.114041	0.000000	0.000000	4.000000	40.000000	0.000000
3429.002999	0.012605	0.538443	0.249812	80.926086	95.818695	76.491928	4.539381	0.000000	-2.096193	0.000000	0.000000	0.000000	-0.773121	-0.117780	0.114041	0.000000	0.000000	4.000000	40.000000	0.000000
3429.006333	0.012605	0.538443	0.249812	80.585144	100.085564	80.645721	4.558309	0.000000	-2.054707	0.000000	0.000000	0.000000	-0.773121	-0.117780	0.114041	0.000000	0.000000	4.000000	40.000000	0.000000
3429.009666	0.010091	0.538095	0.250066	80.585144	100.085564	80.645721	4.558309	0.000000	-2.054707	0.000000	0.000000	0.000000	-0.754243	-0.104219	0.076133	0.000000	0.000000	4.000000	40.000000	0.000000
3429.012999	0.010091	0.538095	0.250066	80.585144	100.085564	80.645721	4.558309	0.000000	-2.054707	0.000000	0.000000	0.000000	-0.754243	-0.104219	0.076133	0.000000	0.000000	4.000000	40.000000	0.000000
3429.016333	0.010091	0.538095	0.250066	80.348770	104.033852	84.467911	4.576154	0.000000	-2.014649	0.000000	0.000000	0.000000	-0.754243	-0.104219	0.076133	0.000000	0.000000	4.000000	40.000000	0.000000
3429.019666	0.007641	0.537748	0.250136	80.348770	104.033852	84.467911	4.576154	0.000000	-2.014649	0.000000	0.000000	0.000000	-0.735148	-0.104339	0.021124	0.000000	0.000000	4.000000	40.000000	0.000000
3429.022999	0.007641	0.537748	0.250136	80.348770	104.033852	84.467911	4.576154	0.000000	-2.014649	0.000000	0.000000	0.000000	-0.735148	-0.104339	0.021124	0.000000	0.000000	4.000000	40.000000	0.000000
3429.026333	0.007641	0.537748	0.250136	80.185280	107.771965	88.063393	4.592797	0.000000	-1.976413	0.000000	0.000000	0.000000	-0.735148	-0.104339	0.021124	0.000000	0.000000	4.000000	40.000000	0.000000
3429.029666	0.005390	0.537501	0.250059	80.185280	107.771965	88.063393	4.592797	0.000000	-1.976413	0.000000	0.000000	0.000000	-0.675130	-0.073811	-0.023262	0.000000	0.000000	4.000000	40.000000	0.000000
3429.032999	0.005390	0.537501	0.250059	80.185280	107.771965	88.063393	4.592797	0.000000	-1.976413	0.000000	0.000000	0.000000	-0.675130	-0.073811	-0.023262	0.000000	0.000000	4.000000	40.000000	0.000000
3429.036333	0.005390	0.537501	0.250059	80.135323	111.319321	91.427643	4.607501	0.000000	-1.941890	0.000000	0.000000	0.000000	-0.675130	-0.073811	-0.023262	0.000000	0.000000	4.000000	40.000000	0.000000
3429.039666	0.003240	0.537312	0.249778	80.135323	111.319321	91.427643	4.607501	0.000000	-1.941890	0.000000	0.000000	0.000000	-0.645016	-0.056961	-0.084305	0.000000	0.000000	4.000000	40.000000	0.000000
3429.042999	0.003240	0.537312	0.249778	80.135323	111.319321	91.427643	4.607501	0.000000	-1.941890	0.000000	0.000000	0.000000	-0.645016	-0.056961	-0.084305	0.000000	0.000000	4.000000	40.000000	0.000000
3429.046333	0.003240	0.537312	0.249778	80.319542	114.170319	94.073837	4.620842	0.000000	-1.909928	0.000000	0.000000	0.000000	-0.645016	-0.056961	-0.084305	0.000000	0.000000	4.000000	40.000000	0.000000
3429.049666	0.001192	0.537262	0.249347	80.319542	114.170319	94.073837	4.620842	0.000000	-1.909928	0.000000	0.000000	0.000000	-0.614370	-0.014840	-0.129083	0.000000	0.000000	4.000000	40.000000	0.000000
3429.052999	0.001192	0.537262	0.249347	80.319542	114.170319	94.073837	4.620842	0.000000	-1.909928	0.000000	0.000000	0.000000	-0.614370	-0.014840	-0.129083	0.000000	0.000000	4.000000	40.000000	0.000000
3429.056333	0.001192	0.537262	0.249347	80.934319	115.772186	95.393410	4.633012	0.000000	-1.880212	0.000000	0.000000	0.000000	-0.614370	-0.014840	-0.129083	0.000000	0.000000	4.000000	40.000000	0.000000
3429.059666	-0.000886	0.537325	0.248866	80.934319	115.772186	95.393410	4.633012	0.000000	-1.880212	0.000000	0.000000	0.000000	-0.623653	0.018788	-0.144312	0.000000	0.000000	4.000000	40.000000	0.000000
3429.062999	-0.000886	0.537325	0.248866	80.934319	115.772186	95.393410	4.633012	0.000000	-1.880212	0.000000	0.000000	0.000000	-0.623653	0.018788	-0.144312	0.000000	0.000000	4.000000	40.000000	0.000000
3429.066333	-0.000886	0.537325	0.248866	81.860115	116.991867	96.207428	4.645165	0.000000	-1.849985	0.000000	0.000000	0.000000	-0.623653	0.018788	-0.144312	0.000000	0.000000	4.000000	40.000000	0.000000
3429.069666	-0.002996	0.537534	0.248299	81.860115	116.991867	96.207428	4.645165	0.000000	-1.849985	0.000000	0.000000	0.000000	-0.632746	0.062855	-0.170352	0.000000	0.000000	4.000000	40.000000	0.000000
3429.072999	-0.002996	0.537534	0.248299	81.860115	116.991867	96.207428	4.645165	0.000000	-1.849985	0.000000	0.000000	0.000000	-0.632746	0.062855	-0.170352	0.000000	0.000000	4.000000	40.000000	0.000000
3429.076333	-0.002996	0.537534	0.248299	82.914207	118.243065	96.950134	4.657205	0.000000	-1.819462	0.000000	0.000000	0.000000	-0.632746	0.062855	-0.170352	0.000000	0.000000	4.000000	40.000000	0.000000
3429.079666	-0.005034	0.537890	0.247644	82.914207	118.243065	96.950134	4.657205	0.000000	-1.819462	0.000000	0.000000	0.000000	-0.611478	0.106770	-0.196367	0.000000	0.000000	4.000000	40.000000	0.000000
3429.082999	-0.005034	0.537890	0.247644	82.914207	118.243065	96.950134	4.657205	0.000000	-1.819462	0.000000	0.000000	0.000000	-0.611478	0.106770	-0.196367	0.000000	0.000000	4.000000	40.000000	0.000000
3429.086333	-0.005034	0.537890	0.247644	83.917625	119.262184	97.341637	4.668503	0.000000	-1.790272	0.000000	0.000000	0.000000	-0.611478	0.106770	-0.196367	0.000000	0.000000	4.000000	40.000000	0.000000
3429.089666	-0.006900	0.538308	0.246850	83.917625	119.262184	97.341637	4.668503	0.000000	-1.790272	0.000000	0.000000	0.000000	-0.559810	0.125263	-0.238191	0.000000	0.000000	4.000000	40.000000	0.000000
3429.092999	-0.006900	0.538308	0.246850	83.917625	119.262184	97.341637	4.668503	0.000000	-1.790272	0.000000	0.000000	0.000000	-0.559810	0.125263	-0.238191	0.000000	0.000000	4.000000	40.000000	0.000000
3429.096333	-0.006900	0.538308	0.246850	84.862755	119.895950	97.158676	4.678326	0.000000	-1.764444	0.000000	0.000000	0.000000	-0.559810	0.125263	-0.238191	0.000000	0.000000	4.000000	40.000000	0.000000
3429.099666	-0.008526	0.538783	0.245887	84.862755	119.895950	97.158676	4.678326	0.000000	-1.764444	0.000000	0.000000	0.000000	-0.487842	0.142497	-0.288997	0.000000	0.000000	4.000000	40.000000	0.000000
3429.102999	-0.008526	0.538783	0.245887	84.862755	119.895950	97.158676	4.678326	0.000000	-1.764444	0.000000	0.000000	0.000000	-0.487842	0.142497	-0.288997	0.000000	0.000000	4.000000	40.000000	0.000000
3429.106333	-0.008526	0.538783	0.245887	85.877213	120.483894	96.756027	4.686226	0.000000	-1.743356	0.000000	0.000000	0.000000	-0.487842	0.142497	-0.288997	0.000000	0.000000	4.000000	40.000000	0.000000
3429.109666	-0.009912	0.539255	0.244746	85.877213	120.483894	96.756027	4.686226	0.000000	-1.743356	0.000000	0.000000	0.000000	-0.415766	0.141687	-0.342305	0.000000	0.000000	4.000000	40.000000	0.000000
3429.112999	-0.009912	0.539255	0.244746	85.877213	120.483894	96.756027	4.686226	0.000000	-1.743356	0.000000	0.000000	0.000000	-0.415766	0.141687	-0.342305	0.000000	0.000000	4.000000	40.000000	0.000000
3429.116333	-0.009912	0.539255	0.244746	87.151810	121.678619	97.048897	4.692221	0.000000	-1.727154	0.000000	0.000000	0.000000	-0.415766	0.141687	-0.342305	0.000000	0.000000	4.000000	40.000000	0.000000
3429.119666	-0.011158	0.539710	0.243475	87.151810	121.678619	97.048897	4.692221	0.000000	-1.727154	0.000000	0.000000	0.000000	-0.373876	0.136573	-0.381135	0.000000	0.000000	4.000000	40.000000	0.000000
3429.122999	-0.011158	0.539710	0.243475	87.151810	121.678619	97.048897	4.692221	0.000000	-1.727154	0.000000	0.000000	0.000000	-0.373876	0.136573	-0.381135	0.000000	0.000000	4.000000	40.000000	0.000000
3429.126333	-0.011158	0.539710	0.243475	88.833496	126.717834	101.268433	4.697072	0.000000	-1.713919	0.000000	0.000000	0.000000	-0.373876	0.136573	-0.381135	0.000000	0.000000	4.000000	40.000000	0.000000
3429.129666	-0.012365	0.540190	0.242101	88.833496	126.717834	101.268433	4.697072	0.000000	-1.713919	0.000000	0.000000	0.000000	-0.362006	0.143934	-0.412411	0.000000	0.000000	4.000000	40.000000	0.000000
3429.132999	-0.012365	0.540190	0.242101	88.833496	126.717834	101.268433	4.697072	0.000000	-1.713919	0.000000	0.000000	0.000000	-0.362006	0.143934	-0.412411	0.000000	0.000000	4.000000	40.000000	0.000000
3429.136333	-0.012365	0.540190	0.242101	89.104088	-74.344620	-100.840706	4.701466	0.000000	-1.701830	0.000000	0.000000	0.000000	-0.362006	0.143934	-0.412411	0.000000	0.000000	4.000000	40.000000	0.000000
3429.139666	-0.013499	0.540660	0.240658	89.104088	-74.344620	-100.840706	4.701466	0.000000	-1.701830	0.000000	0.000000	0.000000	-0.340300	0.140851	-0.432787	0.000000	0.000000	4.000000	40.000000	0.000000
3429.142999	-0.013499	0.540660	0.240658	89.104088	-74.344620	-100.840706	4.701466	0.000000	-1.701830	0.000000	0.000000	0.000000	-0.340300	0.140851	-0.432787	0.000000	0.000000	4.000000	40.000000	0.000000
3429.146333	-0.013499	0.540660	0.240658	86.991302	-64.381180	-92.016998	4.705284	0.000000	-1.691244	0.000000	0.000000	0.000000	-0.340300	0.140851	-0.432787	0.000000	0.000000	4.000000	40.000000	0.000000
3429.149666	-0.014762	0.541248	0.239256	86.991302	-64.381180	-92.016998	4.705284	0.000000	-1.691244	0.000000	0.000000	0.000000	-0.378833	0.176495	-0.420437	0.000000	0.000000	4.000000	40.000000	0.000000
3429.152999	-0.014762	0.541248	0.239256	86.991302	-64.381180	-92.016998	4.705284	0.000000	-1.691244	0.000000	0.000000	0.000000	-0.378833	0.176495	-0.420437	0.000000	0.000000	4.000000	40.000000	0.000000
3429.156333	-0.014762	0.541248	0.239256	85.039276	-61.363533	-90.055923	4.710021	0.000000	-1.678004	0.000000	0.000000	0.000000	-0.378833	0.176495	-0.420437	0.000000	0.000000	4.000000	40.000000	0.000000
3429.159666	-0.016085	0.541926	0.237820	85.039276	-61.363533	-90.055923	4.710021	0.000000	-1.678004	0.000000	0.000000	0.000000	-0.396869	0.203436	-0.430990	0.000000	0.000000	4.000000	40.000000	0.000000
3429.162999	-0.016085	0.541926	0.237820	85.039276	-61.363533	-90.055923	4.710021	0.000000	-1.678004	0.000000	0.000000	0.000000	-0.396869	0.203436	-0.430990	0.000000	0.000000	4.000000	40.000000	0.000000
3429.166333	-0.016085	0.541926	0.237820	83.623482	-57.705372	-87.075310	4.715084	0.000000	-1.663727	0.000000	0.000000	0.000000	-0.396869	0.203436	-0.430990	0.000000	0.000000	4.000000	40.000000	0.000000
3429.169666	-0.017535	0.542701	0.236410	83.623482	-57.705372	-87.075310	4.715084	0.000000	-1.663727	0.000000	0.000000	0.000000	-0.434960	0.232525	-0.423092	0.000000	0.000000	4.000000	40.000000	0.000000
3429.172999	-0.017535	0.542701	0.236410	83.623482	-57.705372	-87.075310	4.715084	0.000000	-1.663727	0.000000	0.000000	0.000000	-0.434960	0.232525	-0.423092	0.000000	0.000000	4.000000	40.000000	0.000000
3429.176333	-0.017535	0.542701	0.236410	82.824303	-52.600231	-82.140961	4.721020	0.000000	-1.646806	0.000000	0.000000	0.000000	-0.434960	0.232525	-0.423092	0.000000	0.000000	4.000000	40.000000	0.000000
3429.179666	-0.019076	0.543506	0.234953	82.824303	-52.600231	-82.140961	4.721020	0.000000	-1.646806	0.000000	0.000000	0.000000	-0.462410	0.241493	-0.437045	0.000000	0.000000	4.000000	40.000000	0.000000
3429.182999	-0.019076	0.543506	0.234953	82.824303	-52.600231	-82.140961	4.721020	0.000000	-1.646806	0.000000	0.000000	0.000000	-0.462410	0.241493	-0.437045	0.000000	0.000000	4.000000	40.000000	0.000000
3429.186333	-0.019076	0.543506	0.234953	82.305222	-47.135437	-76.559006	4.727449	0.000000	-1.628259	0.000000	0.000000	0.000000	-0.462410	0.241493	-0.437045	0.000000	0.000000	4.000000	40.000000	0.000000
3429.189666	-0.020839	0.544244	0.233440	82.305222	-47.135437	-76.559006	4.727449	0.000000	-1.628259	0.000000	0.000000	0.000000	-0.528888	0.221434	-0.453732	0.000000	0.000000	4.000000	40.000000	0.000000
3429.192999	-0.020839	0.544244	0.233440	82.305222	-47.135437	-76.559006	4.727449	0.000000	-1.628259	0.000000	0.000000	0.000000	-0.528888	0.221434	-0.453732	0.000000	0.000000	4.000000	40.000000	0.000000
3429.196333	-0.020839	0.544244	0.233440	81.808105	-43.099945	-72.377319	4.735152	0.000000	-1.605719	0.000000	0.000000	0.000000	-0.528888	0.221434	-0.453732	0.000000	0.000000	4.000000	40.000000	0.000000
3429.199666	-0.022950	0.544773	0.231802	81.808105	-43.099945	-72.377319	4.735152	0.000000	-1.605719	0.000000	0.000000	0.000000	-0.633416	0.158744	-0.491397	0.000000	0.000000	4.000000	40.000000	0.000000
3429.202999	-0.022950	0.544773	0.231802	81.808105	-43.099945	-72.377319	4.735152	0.000000	-1.605719	0.000000	0.000000	0.000000	-0.633416	0.158744	-0.491397	0.000000	0.000000	4.000000	40.000000	0.000000
3429.206333	-0.022950	0.544773	0.231802	81.488594	-41.061901	-70.177414	4.744752	0.000000	-1.577126	0.000000	0.000000	0.000000	-0.633416	0.158744	-0.491397	0.000000	0.000000	4.000000	40.000000	0.000000
3429.209666	-0.025213	0.545215	0.230092	81.488594	-41.061901	-70.177414	4.744752	0.000000	-1.577126	0.000000	0.000000	0.000000	-0.678685	0.132616	-0.513009	0.000000	0.000000	4.000000	40.000000	0.000000
3429.212999	-0.025213	0.545215	0.230092	81.488594	-41.061901	-70.177414	4.744752	0.000000	-1.577126	0.000000	0.000000	0.000000	-0.678685	0.132616	-0.513009	0.000000	0.000000	4.000000	40.000000	0.000000
3429.216333	-0.025213	0.545215	0.230092	81.566460	-41.048794	-69.908707	4.755126	0.000000	-1.545568	0.000000	0.000000	0.000000	-0.678685	0.132616	-0.513009	0.000000	0.000000	4.000000	40.000000	0.000000
3429.219666	-0.027723	0.545671	0.228341	81.566460	-41.048794	-69.908707	4.755126	0.000000	-1.545568	0.000000	0.000000	0.000000	-0.753123	0.136568	-0.525440	0.000000	0.000000	4.000000	40.000000	0.000000
3429.222999	-0.027723	0.545671	0.228341	81.566460	-41.048794	-69.908707	4.755126	0.000000	-1.545568	0.000000	0.000000	0.000000	-0.753123	0.136568	-0.525440	0.000000	0.000000	4.000000	40.000000	0.000000
3429.226333	-0.027723	0.545671	0.228341	81.881104	-40.815105	-69.242088	4.766897	0.000000	-1.508871	0.000000	0.000000	0.000000	-0.753123	0.136568	-0.525440	0.000000	0.000000	4.000000	40.000000	0.000000
3429.229666	-0.030386	0.546226	0.226637	81.881104	-40.815105	-69.242088	4.766897	0.000000	-1.508871	0.000000	0.000000	0.000000	-0.798830	0.166670	-0.511153	0.000000	0.000000	4.000000	40.000000	0.000000
3429.232999	-0.030386	0.546226	0.226637	81.881104	-40.815105	-69.242088	4.766897	0.000000	-1.508871	0.000000	0.000000	0.000000	-0.798830	0.166670	-0.511153	0.000000	0.000000	4.000000	40.000000	0.000000
3429.236333	-0.030386	0.546226	0.226637	82.312363	-39.545052	-67.402229	4.779607	0.000000	-1.468112	0.000000	0.000000	0.000000	-0.798830	0.166670	-0.511153	0.000000	0.000000	4.000000	40.000000	0.000000
3429.239666	-0.033073	0.546886	0.225018	82.312363	-39.545052	-67.402229	4.779607	0.000000	-1.468112	0.000000	0.000000	0.000000	-0.806010	0.197934	-0.485637	0.000000	0.000000	4.000000	40.000000	0.000000
3429.242999	-0.033073	0.546886	0.225018	82.312363	-39.545052	-67.402229	4.779607	0.000000	-1.468112	0.000000	0.000000	0.000000	-0.806010	0.197934	-0.485637	0.000000	0.000000	4.000000	40.000000	0.000000
3429.246333	-0.033073	0.546886	0.225018	82.862602	-36.711941	-63.819450	4.792506	0.000000	-1.425442	0.000000	0.000000	0.000000	-0.806010	0.197934	-0.485637	0.000000	0.000000	4.000000	40.000000	0.000000
3429.249666	-0.035882	0.547538	0.223494	82.862602	-36.711941	-63.819450	4.792506	0.000000	-1.425442	0.000000	0.000000	0.000000	-0.842785	0.195708	-0.457137	0.000000	0.000000	4.000000	40.000000	0.000000
3429.252999	-0.035882	0.547538	0.223494	82.862602	-36.711941	-63.819450	4.792506	0.000000	-1.425442	0.000000	0.000000	0.000000	-0.842785	0.195708	-0.457137	0.000000	0.000000	4.000000	40.000000	0.000000
3429.256333	-0.035882	0.547538	0.223494	83.613831	-31.990335	-58.139317	4.806125	0.000000	-1.378827	0.000000	0.000000	0.000000	-0.842785	0.195708	-0.457137	0.000000	0.000000	4.000000	40.000000	0.000000
3429.259666	-0.038841	0.548096	0.221975	83.613831	-31.990335	-58.139317	4.806125	0.000000	-1.378827	0.000000	0.000000	0.000000	-0.887887	0.167392	-0.455840	0.000000	0.000000	4.000000	40.000000	0.000000
3429.262999	-0.038841	0.548096	0.221975	83.613831	-31.990335	-58.139317	4.806125	0.000000	-1.378827	0.000000	0.000000	0.000000	-0.887887	0.167392	-0.455840	0.000000	0.000000	4.000000	40.000000	0.000000
3429.266333	-0.038841	0.548096	0.221975	84.563400	-25.033598	-50.080940	4.820385	0.000000	-1.328114	0.000000	0.000000	0.000000	-0.887887	0.167392	-0.455840	0.000000	0.000000	4.000000	40.000000	0.000000
3429.269666	-0.041848	0.548510	0.220371	84.563400	-25.033598	-50.080940	4.820385	0.000000	-1.328114	0.000000	0.000000	0.000000	-0.902080	0.124204	-0.481218	0.000000	0.000000	4.000000	40.000000	0.000000
3429.272999	-0.041848	0.548510	0.220371	84.563400	-25.033598	-50.080940	4.820385	0.000000	-1.328114	0.000000	0.000000	0.000000	-0.902080	0.124204	-0.481218	0.000000	0.000000	4.000000	40.000000	0.000000
3429.276333	-0.041848	0.548510	0.220371	85.584747	-14.660813	-38.537910	4.834512	0.000000	-1.275735	0.000000	0.000000	0.000000	-0.902080	0.124204	-0.481218	0.000000	0.000000	4.000000	40.000000	0.000000
3429.279666	-0.045025	0.548772	0.218607	85.584747	-14.660813	-38.537910	4.834512	0.000000	-1.275735	0.000000	0.000000	0.000000	-0.953018	0.078461	-0.529169	0.000000	0.000000	4.000000	40.000000	0.000000
3429.282999	-0.045025	0.548772	0.218607	85.584747	-14.660813	-38.537910	4.834512	0.000000	-1.275735	0.000000	0.000000	0.000000	-0.953018	0.078461	-0.529169	0.000000	0.000000	4.000000	40.000000	0.000000
3429.286333	-0.045025	0.548772	0.218607	86.457291	1.119198	-21.611185	4.849021	0.000000	-1.219424	0.000000	0.000000	0.000000	-0.953018	0.078461	-0.529169	0.000000	0.000000	4.000000	40.000000	0.000000
3429.289666	-0.048306	0.548886	0.216717	86.457291	1.119198	-21.611185	4.849021	0.000000	-1.219424	0.000000	0.000000	0.000000	-0.984394	0.034201	-0.566927	0.000000	0.000000	4.000000	40.000000	0.000000
3429.292999	-0.048306	0.548886	0.216717	86.457291	1.119198	-21.611185	4.849021	0.000000	-1.219424	0.000000	0.000000	0.000000	-0.984394	0.034201	-0.566927	0.000000	0.000000	4.000000	40.000000	0.000000
3429.296333	-0.048306	0.548886	0.216717	86.917580	23.535351	1.910803	4.863554	0.000000	-1.160105	0.000000	0.000000	0.000000	-0.984394	0.034201	-0.566927	0.000000	0.000000	4.000000	40.000000	0.000000
3429.299666	-0.051620	0.548881	0.214633	86.917580	23.535351	1.910803	4.863554	0.000000	-1.160105	0.000000	0.000000	0.000000	-0.994166	-0.001525	-0.625275	0.000000	0.000000	4.000000	40.000000	0.000000
3429.302999	-0.051620	0.548881	0.214633	86.917580	23.535351	1.910803	4.863554	0.000000	-1.160105	0.000000	0.000000	0.000000	-0.994166	-0.001525	-0.625275	0.000000	0.000000	4.000000	40.000000	0.000000
3429.306333	-0.051620	0.548881	0.214633	86.824425	47.241070	26.660137	4.877624	0.000000	-1.099449	0.000000	0.000000	0.000000	-0.994166	-0.001525	-0.625275	0.000000	0.000000	4.000000	40.000000	0.000000
3429.309666	-0.054965	0.548741	0.212371	86.824425	47.241070	26.660137	4.877624	0.000000	-1.099449	0.000000	0.000000	0.000000	-1.003361	-0.041992	-0.678610	0.000000	0.000000	4.000000	40.000000	0.000000
3429.312999	-0.054965	0.548741	0.212371	86.824425	47.241070	26.660137	4.877624	0.000000	-1.099449	0.000000	0.000000	0.000000	-1.003361	-0.041992	-0.678610	0.000000	0.000000	4.000000	40.000000	0.000000
3429.316333	-0.054965	0.548741	0.212371	86.316772	65.616875	45.997883	4.891232	0.000000	-1.037230	0.000000	0.000000	0.000000	-1.003361	-0.041992	-0.678610	0.000000	0.000000	4.000000	40.000000	0.000000
3429.319666	-0.058268	0.548515	0.209877	86.316772	65.616875	45.997883	4.891232	0.000000	-1.037230	0.000000	0.000000	0.000000	-0.991055	-0.067828	-0.748199	0.000000	0.000000	4.000000	40.000000	0.000000
3429.322999	-0.058268	0.548515	0.209877	86.316772	65.616875	45.997883	4.891232	0.000000	-1.037230	0.000000	0.000000	0.000000	-0.991055	-0.067828	-0.748199	0.000000	0.000000	4.000000	40.000000	0.000000
3429.326333	-0.058268	0.548515	0.209877	85.640182	77.813034	59.071453	4.903996	0.000000	-0.975104	0.000000	0.000000	0.000000	-0.991055	-0.067828	-0.748199	0.000000	0.000000	4.000000	40.000000	0.000000
3429.329666	-0.061593	0.548244	0.207171	85.640182	77.813034	59.071453	4.903996	0.000000	-0.975104	0.000000	0.000000	0.000000	-0.997349	-0.081340	-0.811652	0.000000	0.000000	4.000000	40.000000	0.000000
3429.332999	-0.061593	0.548244	0.207171	85.640182	77.813034	59.071453	4.903996	0.000000	-0.975104	0.000000	0.000000	0.000000	-0.997349	-0.081340	-0.811652	0.000000	0.000000	4.000000	40.000000	0.000000
3429.336333	-0.061593	0.548244	0.207171	84.941658	85.973633	68.026176	4.916231	0.000000	-0.911412	0.000000	0.000000	0.000000	-0.997349	-0.081340	-0.811652	0.000000	0.000000	4.000000	40.000000	0.000000
3429.339666	-0.064970	0.547952	0.204296	84.941658	85.973633	68.026176	4.916231	0.000000	-0.911412	0.000000	0.000000	0.000000	-1.013240	-0.087375	-0.862539	0.000000	0.000000	4.000000	40.000000	0.000000
3429.342999	-0.064970	0.547952	0.204296	84.941658	85.973633	68.026176	4.916231	0.000000	-0.911412	0.000000	0.000000	0.000000	-1.013240	-0.087375	-0.862539	0.000000	0.000000	4.000000	40.000000	0.000000
3429.346333	-0.064970	0.547952	0.204296	84.235512	91.649818	74.445229	4.928081	0.000000	-0.844994	0.000000	0.000000	0.000000	-1.013240	-0.087375	-0.862539	0.000000	0.000000	4.000000	40.000000	0.000000
3429.349666	-0.068308	0.547702	0.201302	84.235512	91.649818	74.445229	4.928081	0.000000	-0.844994	0.000000	0.000000	0.000000	-1.001184	-0.075153	-0.898415	0.000000	0.000000	4.000000	40.000000	0.000000
3429.352999	-0.068308	0.547702	0.201302	84.235512	91.649818	74.445229	4.928081	0.000000	-0.844994	0.000000	0.000000	0.000000	-1.001184	-0.075153	-0.898415	0.000000	0.000000	4.000000	40.000000	0.000000
3429.356333	-0.068308	0.547702	0.201302	83.490120	95.308662	78.853493	4.939162	0.000000	-0.777609	0.000000	0.000000	0.000000	-1.001184	-0.075153	-0.898415	0.000000	0.000000	4.000000	40.000000	0.000000
3429.359666	-0.071573	0.547419	0.198200	83.490120	95.308662	78.853493	4.939162	0.000000	-0.777609	0.000000	0.000000	0.000000	-0.979553	-0.084794	-0.930519	0.000000	0.000000	4.000000	40.000000	0.000000
3429.362999	-0.071573	0.547419	0.198200	83.490120	95.308662	78.853493	4.939162	0.000000	-0.777609	0.000000	0.000000	0.000000	-0.979553	-0.084794	-0.930519	0.000000	0.000000	4.000000	40.000000	0.000000
3429.366333	-0.071573	0.547419	0.198200	82.678177	97.118927	81.456314	4.949352	0.000000	-0.709872	0.000000	0.000000	0.000000	-0.979553	-0.084794	-0.930519	0.000000	0.000000	4.000000	40.000000	0.000000
3429.369666	-0.074739	0.547129	0.195043	82.678177	97.118927	81.456314	4.949352	0.000000	-0.709872	0.000000	0.000000	0.000000	-0.949909	-0.086957	-0.947121	0.000000	0.000000	4.000000	40.000000	0.000000
3429.372999	-0.074739	0.547129	0.195043	82.678177	97.118927	81.456314	4.949352	0.000000	-0.709872	0.000000	0.000000	0.000000	-0.949909	-0.086957	-0.947121	0.000000	0.000000	4.000000	40.000000	0.000000
3429.376333	-0.074739	0.547129	0.195043	81.876656	97.293800	82.438347	4.958585	0.000000	-0.642209	0.000000	0.000000	0.000000	-0.949909	-0.086957	-0.947121	0.000000	0.000000	4.000000	40.000000	0.000000
3429.379666	-0.077679	0.546828	0.191812	81.876656	97.293800	82.438347	4.958585	0.000000	-0.642209	0.000000	0.000000	0.000000	-0.882081	-0.090509	-0.969257	0.000000	0.000000	4.000000	40.000000	0.000000
3429.382999	-0.077679	0.546828	0.191812	81.876656	97.293800	82.438347	4.958585	0.000000	-0.642209	0.000000	0.000000	0.000000	-0.882081	-0.090509	-0.969257	0.000000	0.000000	4.000000	40.000000	0.000000
3429.386333	-0.077679	0.546828	0.191812	81.174347	96.757156	82.571709	4.966487	0.000000	-0.577936	0.000000	0.000000	0.000000	-0.882081	-0.090509	-0.969257	0.000000	0.000000	4.000000	40.000000	0.000000
3429.389666	-0.080394	0.546458	0.188499	81.174347	96.757156	82.571709	4.966487	0.000000	-0.577936	0.000000	0.000000	0.000000	-0.814300	-0.110864	-0.993745	0.000000	0.000000	4.000000	40.000000	0.000000
3429.392999	-0.080394	0.546458	0.188499	81.174347	96.757156	82.571709	4.966487	0.000000	-0.577936	0.000000	0.000000	0.000000	-0.814300	-0.110864	-0.993745	0.000000	0.000000	4.000000	40.000000	0.000000
3429.396333	-0.080394	0.546458	0.188499	80.710899	96.501884	82.533920	4.973171	0.000000	-0.517271	0.000000	0.000000	0.000000	-0.814300	-0.110864	-0.993745	0.000000	0.000000	4.000000	40.000000	0.000000
3429.399666	-0.082816	0.546032	0.185061	80.710899	96.501884	82.533920	4.973171	0.000000	-0.517271	0.000000	0.000000	0.000000	-0.726532	-0.127862	-1.031626	0.000000	0.000000	4.000000	40.000000	0.000000
3429.402999	-0.082816	0.546032	0.185061	80.710899	96.501884	82.533920	4.973171	0.000000	-0.517271	0.000000	0.000000	0.000000	-0.726532	-0.127862	-1.031626	0.000000	0.000000	4.000000	40.000000	0.000000
3429.406333	-0.082816	0.546032	0.185061	80.639656	96.937714	82.516258	4.978581	0.000000	-0.462305	0.000000	0.000000	0.000000	-0.726532	-0.127862	-1.031626	0.000000	0.000000	4.000000	40.000000	0.000000
3429.409666	-0.084861	0.545644	0.181549	80.639656	96.937714	82.516258	4.978581	0.000000	-0.462305	0.000000	0.000000	0.000000	-0.613573	-0.116227	-1.053606	0.000000	0.000000	4.000000	40.000000	0.000000
3429.412999	-0.084861	0.545644	0.181549	80.639656	96.937714	82.516258	4.978581	0.000000	-0.462305	0.000000	0.000000	0.000000	-0.613573	-0.116227	-1.053606	0.000000	0.000000	4.000000	40.000000	0.000000
3429.416333	-0.084861	0.545644	0.181549	80.876564	97.709198	82.345825	4.982706	0.000000	-0.415505	0.000000	0.000000	0.000000	-0.613573	-0.116227	-1.053606	0.000000	0.000000	4.000000	40.000000	0.000000
3429.419666	-0.086681	0.545345	0.177921	80.876564	97.709198	82.345825	4.982706	0.000000	-0.415505	0.000000	0.000000	0.000000	-0.546052	-0.089884	-1.088391	0.000000	0.000000	4.000000	40.000000	0.000000
3429.422999	-0.086681	0.545345	0.177921	80.876564	97.709198	82.345825	4.982706	0.000000	-0.415505	0.000000	0.000000	0.000000	-0.546052	-0.089884	-1.088391	0.000000	0.000000	4.000000	40.000000	0.000000
3429.426333	-0.086681	0.545345	0.177921	81.356888	98.257538	81.936897	4.986049	0.000000	-0.373254	0.000000	0.000000	0.000000	-0.546052	-0.089884	-1.088391	0.000000	0.000000	4.000000	40.000000	0.000000
3429.429666	-0.088344	0.545191	0.174214	81.356888	98.257538	81.936897	4.986049	0.000000	-0.373254	0.000000	0.000000	0.000000	-0.498847	-0.046247	-1.112013	0.000000	0.000000	4.000000	40.000000	0.000000
3429.432999	-0.088344	0.545191	0.174214	81.356888	98.257538	81.936897	4.986049	0.000000	-0.373254	0.000000	0.000000	0.000000	-0.498847	-0.046247	-1.112013	0.000000	0.000000	4.000000	40.000000	0.000000
3429.436333	-0.088344	0.545191	0.174214	82.115189	98.545090	81.592438	4.988846	0.000000	-0.333792	0.000000	0.000000	0.000000	-0.498847	-0.046247	-1.112013	0.000000	0.000000	4.000000	40.000000	0.000000
3429.439666	-0.089881	0.545144	0.170430	82.115189	98.545090	81.592438	4.988846	0.000000	-0.333792	0.000000	0.000000	0.000000	-0.461118	-0.013849	-1.135319	0.000000	0.000000	4.000000	40.000000	0.000000
3429.442999	-0.089881	0.545144	0.170430	82.115189	98.545090	81.592438	4.988846	0.000000	-0.333792	0.000000	0.000000	0.000000	-0.461118	-0.013849	-1.135319	0.000000	0.000000	4.000000	40.000000	0.000000
3429.446333	-0.089881	0.545144	0.170430	83.093567	98.703300	81.320457	4.991210	0.000000	-0.296351	0.000000	0.000000	0.000000	-0.461118	-0.013849	-1.135319	0.000000	0.000000	4.000000	40.000000	0.000000
3429.449666	-0.091259	0.545165	0.166542	83.093567	98.703300	81.320457	4.991210	0.000000	-0.296351	0.000000	0.000000	0.000000	-0.413366	0.006071	-1.166371	0.000000	0.000000	4.000000	40.000000	0.000000
3429.452999	-0.091259	0.545165	0.166542	83.093567	98.703300	81.320457	4.991210	0.000000	-0.296351	0.000000	0.000000	0.000000	-0.413366	0.006071	-1.166371	0.000000	0.000000	4.000000	40.000000	0.000000
3429.456333	-0.091259	0.545165	0.166542	84.135956	98.802498	80.909981	4.993127	0.000000	-0.262075	0.000000	0.000000	0.000000	-0.413366	0.006071	-1.166371	0.000000	0.000000	4.000000	40.000000	0.000000
3429.459666	-0.092417	0.545264	0.162539	84.135956	98.802498	80.909981	4.993127	0.000000	-0.262075	0.000000	0.000000	0.000000	-0.347356	0.029782	-1.200873	0.000000	0.000000	4.000000	40.000000	0.000000
3429.462999	-0.092417	0.545264	0.162539	84.135956	98.802498	80.909981	4.993127	0.000000	-0.262075	0.000000	0.000000	0.000000	-0.347356	0.029782	-1.200873	0.000000	0.000000	4.000000	40.000000	0.000000
3429.466333	-0.092417	0.545264	0.162539	85.069504	98.556206	80.193481	4.994567	0.000000	-0.233028	0.000000	0.000000	0.000000	-0.347356	0.029782	-1.200873	0.000000	0.000000	4.000000	40.000000	0.000000
3429.469666	-0.093200	0.545396	0.158376	85.069504	98.556206	80.193481	4.994567	0.000000	-0.233028	0.000000	0.000000	0.000000	-0.235110	0.039506	-1.248714	0.000000	0.000000	4.000000	40.000000	0.000000
3429.472999	-0.093200	0.545396	0.158376	85.069504	98.556206	80.193481	4.994567	0.000000	-0.233028	0.000000	0.000000	0.000000	-0.235110	0.039506	-1.248714	0.000000	0.000000	4.000000	40.000000	0.000000
3429.476333	-0.093200	0.545396	0.158376	85.927826	97.622902	78.816223	4.995398	0.000000	-0.214473	0.000000	0.000000	0.000000	-0.235110	0.039506	-1.248714	0.000000	0.000000	4.000000	40.000000	0.000000
3429.479666	-0.093789	0.545524	0.154031	85.927826	97.622902	78.816223	4.995398	0.000000	-0.214473	0.000000	0.000000	0.000000	-0.176721	0.038366	-1.303526	0.000000	0.000000	4.000000	40.000000	0.000000
3429.482999	-0.093789	0.545524	0.154031	85.927826	97.622902	78.816223	4.995398	0.000000	-0.214473	0.000000	0.000000	0.000000	-0.176721	0.038366	-1.303526	0.000000	0.000000	4.000000	40.000000	0.000000
3429.486333	-0.093789	0.545524	0.154031	86.907501	95.370392	76.011444	4.995940	0.000000	-0.201441	0.000000	0.000000	0.000000	-0.176721	0.038366	-1.303526	0.000000	0.000000	4.000000	40.000000	0.000000
3429.489666	-0.094232	0.545602	0.149425	86.907501	95.370392	76.011444	4.995940	0.000000	-0.201441	0.000000	0.000000	0.000000	-0.132918	0.023485	-1.381791	0.000000	0.000000	4.000000	40.000000	0.000000
3429.492999	-0.094232	0.545602	0.149425	86.907501	95.370392	76.011444	4.995940	0.000000	-0.201441	0.000000	0.000000	0.000000	-0.132918	0.023485	-1.381791	0.000000	0.000000	4.000000	40.000000	0.000000
3429.496333	-0.094232	0.545602	0.149425	88.203758	83.276184	63.116688	4.996280	0.000000	-0.192850	0.000000	0.000000	0.000000	-0.132918	0.023485	-1.381791	0.000000	0.000000	4.000000	40.000000	0.000000
3429.499666	-0.094743	0.545659	0.144611	88.203758	83.276184	63.116688	4.996280	0.000000	-0.192850	0.000000	0.000000	0.000000	-0.153187	0.017091	-1.444269	0.000000	0.000000	4.000000	40.000000	0.000000
3429.502999	-0.094743	0.545659	0.144611	88.203758	83.276184	63.116688	4.996280	0.000000	-0.192850	0.000000	0.000000	0.000000	-0.153187	0.017091	-1.444269	0.000000	0.000000	4.000000	40.000000	0.000000
3429.506333	-0.094743	0.545659	0.144611	88.885826	8.078864	-13.121094	4.996700	0.000000	-0.181643	0.000000	0.000000	0.000000	-0.153187	0.017091	-1.444269	0.000000	0.000000	4.000000	40.000000	0.000000
3429.509666	-0.095623	0.545715	0.139686	88.885826	8.078864	-13.121094	4.996700	0.000000	-0.181643	0.000000	0.000000	0.000000	-0.264113	0.016714	-1.477581	0.000000	0.000000	4.000000	40.000000	0.000000
3429.512999	-0.095623	0.545715	0.139686	88.885826	8.078864	-13.121094	4.996700	0.000000	-0.181643	0.000000	0.000000	0.000000	-0.264113	0.016714	-1.477581	0.000000	0.000000	4.000000	40.000000	0.000000
3429.516333	-0.095623	0.545715	0.139686	87.289566	-34.232742	-56.553970	4.997548	0.000000	-0.156583	0.000000	0.000000	0.000000	-0.264113	0.016714	-1.477581	0.000000	0.000000	4.000000	40.000000	0.000000
3429.519666	-0.096720	0.545867	0.134656	87.289566	-34.232742	-56.553970	4.997548	0.000000	-0.156583	0.000000	0.000000	0.000000	-0.329130	0.045661	-1.508818	0.000000	0.000000	4.000000	40.000000	0.000000
3429.522999	-0.096720	0.545867	0.134656	87.289566	-34.232742	-56.553970	4.997548	0.000000	-0.156583	0.000000	0.000000	0.000000	-0.329130	0.045661	-1.508818	0.000000	0.000000	4.000000	40.000000	0.000000
3429.526333	-0.096720	0.545867	0.134656	85.453041	-39.884987	-63.160080	4.998518	0.000000	-0.121738	0.000000	0.000000	0.000000	-0.329130	0.045661	-1.508818	0.000000	0.000000	4.000000	40.000000	0.000000
3429.529666	-0.097879	0.546129	0.129660	85.453041	-39.884987	-63.160080	4.998518	0.000000	-0.121738	0.000000	0.000000	0.000000	-0.347409	0.078727	-1.499033	0.000000	0.000000	4.000000	40.000000	0.000000
3429.532999	-0.097879	0.546129	0.129660	85.453041	-39.884987	-63.160080	4.998518	0.000000	-0.121738	0.000000	0.000000	0.000000	-0.347409	0.078727	-1.499033	0.000000	0.000000	4.000000	40.000000	0.000000
3429.536333	-0.097879	0.546129	0.129660	83.926651	-37.972610	-61.727448	4.999331	0.000000	-0.081799	0.000000	0.000000	0.000000	-0.347409	0.078727	-1.499033	0.000000	0.000000	4.000000	40.000000	0.000000
3429.539666	-0.099110	0.546447	0.124780	83.926651	-37.972610	-61.727448	4.999331	0.000000	-0.081799	0.000000	0.000000	0.000000	-0.369532	0.095192	-1.463858	0.000000	0.000000	4.000000	40.000000	0.000000
3429.542999	-0.099110	0.546447	0.124780	83.926651	-37.972610	-61.727448	4.999331	0.000000	-0.081799	0.000000	0.000000	0.000000	-0.369532	0.095192	-1.463858	0.000000	0.000000	4.000000	40.000000	0.000000
3429.546333	-0.099110	0.546447	0.124780	82.648598	-33.982967	-57.816013	4.999873	0.000000	-0.035651	0.000000	0.000000	0.000000	-0.369532	0.095192	-1.463858	0.000000	0.000000	4.000000	40.000000	0.000000
3429.549666	-0.100258	0.546825	0.120086	82.648598	-33.982967	-57.816013	4.999873	0.000000	-0.035651	0.000000	0.000000	0.000000	-0.344195	0.113389	-1.408321	0.000000	0.000000	4.000000	40.000000	0.000000
3429.552999	-0.100258	0.546825	0.120086	82.648598	-33.982967	-57.816013	4.999873	0.000000	-0.035651	0.000000	0.000000	0.000000	-0.344195	0.113389	-1.408321	0.000000	0.000000	4.000000	40.000000	0.000000
3429.556333	-0.100258	0.546825	0.120086	81.435646	-30.350950	-54.099751	4.999989	0.000000	0.010726	0.000000	0.000000	0.000000	-0.344195	0.113389	-1.408321	0.000000	0.000000	4.000000	40.000000	0.000000
3429.559666	-0.101518	0.547168	0.115561	81.435646	-30.350950	-54.099751	4.999989	0.000000	0.010726	0.000000	0.000000	0.000000	-0.378010	0.103146	-1.357466	0.000000	0.000000	4.000000	40.000000	0.000000
3429.562999	-0.101518	0.547168	0.115561	81.435646	-30.350950	-54.099751	4.999989	0.000000	0.010726	0.000000	0.000000	0.000000	-0.378010	0.103146	-1.357466	0.000000	0.000000	4.000000	40.000000	0.000000
3429.566333	-0.101518	0.547168	0.115561	80.381866	-27.958710	-51.564339	4.999569	0.000000	0.065658	0.000000	0.000000	0.000000	-0.378010	0.103146	-1.357466	0.000000	0.000000	4.000000	40.000000	0.000000
3429.569666	-0.103064	0.547387	0.111092	80.381866	-27.958710	-51.564339	4.999569	0.000000	0.065658	0.000000	0.000000	0.000000	-0.464060	0.065485	-1.340561	0.000000	0.000000	4.000000	40.000000	0.000000
3429.572999	-0.103064	0.547387	0.111092	80.381866	-27.958710	-51.564339	4.999569	0.000000	0.065658	0.000000	0.000000	0.000000	-0.464060	0.065485	-1.340561	0.000000	0.000000	4.000000	40.000000	0.000000
3429.576333	-0.103064	0.547387	0.111092	79.821167	-27.532906	-51.067703	4.998098	0.000000	0.137873	0.000000	0.000000	0.000000	-0.464060	0.065485	-1.340561	0.000000	0.000000	4.000000	40.000000	0.000000
3429.579666	-0.104559	0.547439	0.106669	79.821167	-27.532906	-51.067703	4.998098	0.000000	0.137873	0.000000	0.000000	0.000000	-0.448244	0.015860	-1.326981	0.000000	0.000000	4.000000	40.000000	0.000000
3429.582999	-0.104559	0.547439	0.106669	79.821167	-27.532906	-51.067703	4.998098	0.000000	0.137873	0.000000	0.000000	0.000000	-0.448244	0.015860	-1.326981	0.000000	0.000000	4.000000	40.000000	0.000000
3429.586333	-0.104559	0.547439	0.106669	79.852409	-28.825796	-52.340515	4.995440	0.000000	0.213487	0.000000	0.000000	0.000000	-0.448244	0.015860	-1.326981	0.000000	0.000000	4.000000	40.000000	0.000000
3429.589666	-0.106246	0.547399	0.102275	79.852409	-28.825796	-52.340515	4.995440	0.000000	0.213487	0.000000	0.000000	0.000000	-0.506113	-0.012214	-1.318315	0.000000	0.000000	4.000000	40.000000	0.000000
3429.592999	-0.106246	0.547399	0.102275	79.852409	-28.825796	-52.340515	4.995440	0.000000	0.213487	0.000000	0.000000	0.000000	-0.506113	-0.012214	-1.318315	0.000000	0.000000	4.000000	40.000000	0.000000
3429.596333	-0.106246	0.547399	0.102275	80.017197	-30.354704	-53.784168	4.990703	0.000000	0.304772	0.000000	0.000000	0.000000	-0.506113	-0.012214	-1.318315	0.000000	0.000000	4.000000	40.000000	0.000000
3429.599666	-0.108201	0.547495	0.098037	80.017197	-30.354704	-53.784168	4.990703	0.000000	0.304772	0.000000	0.000000	0.000000	-0.586725	0.028911	-1.271425	0.000000	0.000000	4.000000	40.000000	0.000000
3429.602999	-0.108201	0.547495	0.098037	80.017197	-30.354704	-53.784168	4.990703	0.000000	0.304772	0.000000	0.000000	0.000000	-0.586725	0.028911	-1.271425	0.000000	0.000000	4.000000	40.000000	0.000000
3429.606333	-0.108201	0.547495	0.098037	80.193214	-31.148037	-54.329220	4.901825	0.000000	0.410072	0.000000	0.000000	0.000000	-0.586725	0.028911	-1.271425	0.000000	0.000000	4.000000	40.000000	0.000000
3429.609666	-0.110263	0.547747	0.094105	80.193214	-31.148037	-54.329220	4.901825	0.000000	0.410072	0.000000	0.000000	0.000000	-0.618485	0.075437	-1.179501	0.000000	0.000000	4.000000	40.000000	0.000000
3429.612999	-0.110263	0.547747	0.094105	80.193214	-31.148037	-54.329220	4.901825	0.000000	0.410072	0.000000	0.000000	0.000000	-0.618485	0.075437	-1.179501	0.000000	0.000000	4.000000	40.000000	0.000000
3429.616333	-0.110263	0.547747	0.094105	80.418663	-30.767942	-53.445988	4.705242	0.000000	0.513153	0.000000	0.000000	0.000000	-0.618485	0.075437	-1.179501	0.000000	0.000000	4.000000	40.000000	0.000000
3429.619666	-0.112473	0.548079	0.090405	80.418663	-30.767942	-53.445988	4.705242	0.000000	0.513153	0.000000	0.000000	0.000000	-0.662953	0.099861	-1.109946	0.000000	0.000000	4.000000	40.000000	0.000000
3429.622999	-0.112473	0.548079	0.090405	80.418663	-30.767942	-53.445988	4.705242	0.000000	0.513153	0.000000	0.000000	0.000000	-0.662953	0.099861	-1.109946	0.000000	0.000000	4.000000	40.000000	0.000000
3429.626333	-0.112473	0.548079	0.090405	80.704025	-29.117617	-51.027969	4.520251	0.000000	0.623645	0.000000	0.000000	0.000000	-0.662953	0.099861	-1.109946	0.000000	0.000000	4.000000	40.000000	0.000000
3429.629666	-0.114810	0.548404	0.086958	80.704025	-29.117617	-51.027969	4.520251	0.000000	0.623645	0.000000	0.000000	0.000000	-0.701207	0.097259	-1.034199	0.000000	0.000000	4.000000	40.000000	0.000000
3429.632999	-0.114810	0.548404	0.086958	80.704025	-29.117617	-51.027969	4.520251	0.000000	0.623645	0.000000	0.000000	0.000000	-0.701207	0.097259	-1.034199	0.000000	0.000000	4.000000	40.000000	0.000000
3429.636333	-0.114810	0.548404	0.086958	81.000618	-26.624573	-47.659122	4.347884	0.000000	0.740513	0.000000	0.000000	0.000000	-0.701207	0.097259	-1.034199	0.000000	0.000000	4.000000	40.000000	0.000000
3429.639666	-0.117208	0.548660	0.083687	81.000618	-26.624573	-47.659122	4.347884	0.000000	0.740513	0.000000	0.000000	0.000000	-0.719279	0.076924	-0.981278	0.000000	0.000000	4.000000	40.000000	0.000000
3429.642999	-0.117208	0.548660	0.083687	81.000618	-26.624573	-47.659122	4.347884	0.000000	0.740513	0.000000	0.000000	0.000000	-0.719279	0.076924	-0.981278	0.000000	0.000000	4.000000	40.000000	0.000000
3429.646333	-0.117208	0.548660	0.083687	81.271904	-23.614393	-44.218060	4.184338	0.000000	0.860393	0.000000	0.000000	0.000000	-0.719279	0.076924	-0.981278	0.000000	0.000000	4.000000	40.000000	0.000000
3429.649666	-0.119800	0.548869	0.080581	81.271904	-23.614393	-44.218060	4.184338	0.000000	0.860393	0.000000	0.000000	0.000000	-0.777541	0.062749	-0.931737	0.000000	0.000000	4.000000	40.000000	0.000000
3429.652999	-0.119800	0.548869	0.080581	81.271904	-23.614393	-44.218060	4.184338	0.000000	0.860393	0.000000	0.000000	0.000000	-0.777541	0.062749	-0.931737	0.000000	0.000000	4.000000	40.000000	0.000000
3429.656333	-0.119800	0.548869	0.080581	81.503220	-20.509584	-41.639275	4.029048	0.000000	0.989983	0.000000	0.000000	0.000000	-0.777541	0.062749	-0.931737	0.000000	0.000000	4.000000	40.000000	0.000000
3429.659666	-0.122484	0.549014	0.077542	81.503220	-20.509584	-41.639275	4.029048	0.000000	0.989983	0.000000	0.000000	0.000000	-0.805383	0.043289	-0.911719	0.000000	0.000000	4.000000	40.000000	0.000000
3429.662999	-0.122484	0.549014	0.077542	81.503220	-20.509584	-41.639275	4.029048	0.000000	0.989983	0.000000	0.000000	0.000000	-0.805383	0.043289	-0.911719	0.000000	0.000000	4.000000	40.000000	0.000000
3429.666333	-0.122484	0.549014	0.077542	81.691681	-17.583923	-39.616310	3.877095	0.000000	1.124213	0.000000	0.000000	0.000000	-0.805383	0.043289	-0.911719	0.000000	0.000000	4.000000	40.000000	0.000000
3429.669666	-0.125233	0.549076	0.074558	81.691681	-17.583923	-39.616310	3.877095	0.000000	1.124213	0.000000	0.000000	0.000000	-0.824540	0.018767	-0.895183	0.000000	0.000000	4.000000	40.000000	0.000000
3429.672999	-0.125233	0.549076	0.074558	81.691681	-17.583923	-39.616310	3.877095	0.000000	1.124213	0.000000	0.000000	0.000000	-0.824540	0.018767	-0.895183	0.000000	0.000000	4.000000	40.000000	0.000000
3429.676333	-0.125233	0.549076	0.074558	81.849190	-14.778856	-37.274822	3.727898	0.000000	1.261637	0.000000	0.000000	0.000000	-0.824540	0.018767	-0.895183	0.000000	0.000000	4.000000	40.000000	0.000000
3429.679666	-0.128129	0.549095	0.071643	81.849190	-14.778856	-37.274822	3.727898	0.000000	1.261637	0.000000	0.000000	0.000000	-0.868822	0.005576	-0.874342	0.000000	0.000000	4.000000	40.000000	0.000000
3429.682999	-0.128129	0.549095	0.071643	81.849190	-14.778856	-37.274822	3.727898	0.000000	1.261637	0.000000	0.000000	0.000000	-0.868822	0.005576	-0.874342	0.000000	0.000000	4.000000	40.000000	0.000000
3429.686333	-0.128129	0.549095	0.071643	81.967400	-11.897242	-34.188019	3.582175	0.000000	1.406441	0.000000	0.000000	0.000000	-0.868822	0.005576	-0.874342	0.000000	0.000000	4.000000	40.000000	0.000000
3429.689666	-0.130996	0.549100	0.068835	81.967400	-11.897242	-34.188019	3.582175	0.000000	1.406441	0.000000	0.000000	0.000000	-0.860281	0.001572	-0.842487	0.000000	0.000000	4.000000	40.000000	0.000000
3429.692999	-0.130996	0.549100	0.068835	81.967400	-11.897242	-34.188019	3.582175	0.000000	1.406441	0.000000	0.000000	0.000000	-0.860281	0.001572	-0.842487	0.000000	0.000000	4.000000	40.000000	0.000000
3429.696333	-0.130996	0.549100	0.068835	82.019920	-8.509795	-30.403246	3.441760	0.000000	1.549821	0.000000	0.000000	0.000000	-0.860281	0.001572	-0.842487	0.000000	0.000000	4.000000	40.000000	0.000000
3429.699666	-0.133847	0.549238	0.066274	82.019920	-8.509795	-30.403246	3.441760	0.000000	1.549821	0.000000	0.000000	0.000000	-0.855316	0.041270	-0.768487	0.000000	0.000000	4.000000	40.000000	0.000000
3429.702999	-0.133847	0.549238	0.066274	82.019920	-8.509795	-30.403246	3.441760	0.000000	1.549821	0.000000	0.000000	0.000000	-0.855316	0.041270	-0.768487	0.000000	0.000000	4.000000	40.000000	0.000000
3429.706333	-0.133847	0.549238	0.066274	81.974876	-4.302604	-25.995644	3.313679	0.000000	1.692374	0.000000	0.000000	0.000000	-0.855316	0.041270	-0.768487	0.000000	0.000000	4.000000	40.000000	0.000000
3429.709666	-0.136715	0.549555	0.063965	81.974876	-4.302604	-25.995644	3.313679	0.000000	1.692374	0.000000	0.000000	0.000000	-0.860403	0.095233	-0.692559	0.000000	0.000000	4.000000	40.000000	0.000000
3429.712999	-0.136715	0.549555	0.063965	81.974876	-4.302604	-25.995644	3.313679	0.000000	1.692374	0.000000	0.000000	0.000000	-0.860403	0.095233	-0.692559	0.000000	0.000000	4.000000	40.000000	0.000000
3429.716333	-0.136715	0.549555	0.063965	81.824615	0.459187	-21.003279	3.198253	0.000000	1.835774	0.000000	0.000000	0.000000	-0.860403	0.095233	-0.692559	0.000000	0.000000	4.000000	40.000000	0.000000
3429.719666	-0.139555	0.549975	0.061916	81.824615	0.459187	-21.003279	3.198253	0.000000	1.835774	0.000000	0.000000	0.000000	-0.851769	0.126138	-0.614634	0.000000	0.000000	4.000000	40.000000	0.000000
3429.722999	-0.139555	0.549975	0.061916	81.824615	0.459187	-21.003279	3.198253	0.000000	1.835774	0.000000	0.000000	0.000000	-0.851769	0.126138	-0.614634	0.000000	0.000000	4.000000	40.000000	0.000000
3429.726333	-0.139555	0.549975	0.061916	81.785225	5.709590	-15.330430	3.095814	0.000000	1.977736	0.000000	0.000000	0.000000	-0.851769	0.126138	-0.614634	0.000000	0.000000	4.000000	40.000000	0.000000
3429.729666	-0.142485	0.550402	0.059966	81.785225	5.709590	-15.330430	3.095814	0.000000	1.977736	0.000000	0.000000	0.000000	-0.879010	0.128067	-0.584980	0.000000	0.000000	4.000000	40.000000	0.000000
3429.732999	-0.142485	0.550402	0.059966	81.785225	5.709590	-15.330430	3.095814	0.000000	1.977736	0.000000	0.000000	0.000000	-0.879010	0.128067	-0.584980	0.000000	0.000000	4.000000	40.000000	0.000000
3429.736333	-0.142485	0.550402	0.059966	82.133011	12.523641	-8.043568	2.998317	0.000000	2.124238	0.000000	0.000000	0.000000	-0.879010	0.128067	-0.584980	0.000000	0.000000	4.000000	40.000000	0.000000
3429.739666	-0.145467	0.550689	0.057877	82.133011	12.523641	-8.043568	2.998317	0.000000	2.124238	0.000000	0.000000	0.000000	-0.894581	0.085968	-0.626923	0.000000	0.000000	4.000000	40.000000	0.000000
3429.742999	-0.145467	0.550689	0.057877	82.133011	12.523641	-8.043568	2.998317	0.000000	2.124238	0.000000	0.000000	0.000000	-0.894581	0.085968	-0.626923	0.000000	0.000000	4.000000	40.000000	0.000000
3429.746333	-0.145467	0.550689	0.057877	82.612602	20.218342	-0.323231	2.893830	0.000000	2.273334	0.000000	0.000000	0.000000	-0.894581	0.085968	-0.626923	0.000000	0.000000	4.000000	40.000000	0.000000
3429.749666	-0.148469	0.550925	0.055914	82.612602	20.218342	-0.323231	2.893830	0.000000	2.273334	0.000000	0.000000	0.000000	-0.900825	0.070691	-0.588748	0.000000	0.000000	4.000000	40.000000	0.000000
3429.752999	-0.148469	0.550925	0.055914	82.612602	20.218342	-0.323231	2.893830	0.000000	2.273334	0.000000	0.000000	0.000000	-0.900825	0.070691	-0.588748	0.000000	0.000000	4.000000	40.000000	0.000000
3429.756333	-0.148469	0.550925	0.055914	83.064972	27.811153	6.853645	2.795705	0.000000	2.423472	0.000000	0.000000	0.000000	-0.900825	0.070691	-0.588748	0.000000	0.000000	4.000000	40.000000	0.000000
3429.759666	-0.151420	0.551078	0.054000	83.064972	27.811153	6.853645	2.795705	0.000000	2.423472	0.000000	0.000000	0.000000	-0.885115	0.046057	-0.574090	0.000000	0.000000	4.000000	40.000000	0.000000
3429.762999	-0.151420	0.551078	0.054000	83.064972	27.811153	6.853645	2.795705	0.000000	2.423472	0.000000	0.000000	0.000000	-0.885115	0.046057	-0.574090	0.000000	0.000000	4.000000	40.000000	0.000000
3429.766333	-0.151420	0.551078	0.054000	83.463066	35.235237	13.500342	2.700023	0.000000	2.570991	0.000000	0.000000	0.000000	-0.885115	0.046057	-0.574090	0.000000	0.000000	4.000000	40.000000	0.000000
3429.769666	-0.154294	0.551164	0.052227	83.463066	35.235237	13.500342	2.700023	0.000000	2.570991	0.000000	0.000000	0.000000	-0.862247	0.025794	-0.531987	0.000000	0.000000	4.000000	40.000000	0.000000
3429.772999	-0.154294	0.551164	0.052227	83.463066	35.235237	13.500342	2.700023	0.000000	2.570991	0.000000	0.000000	0.000000	-0.862247	0.025794	-0.531987	0.000000	0.000000	4.000000	40.000000	0.000000
3429.776333	-0.154294	0.551164	0.052227	83.835533	42.474892	19.994616	2.611359	0.000000	2.714699	0.000000	0.000000	0.000000	-0.862247	0.025794	-0.531987	0.000000	0.000000	4.000000	40.000000	0.000000
3429.779666	-0.156941	0.551133	0.050524	83.835533	42.474892	19.994616	2.611359	0.000000	2.714699	0.000000	0.000000	0.000000	-0.794130	-0.009329	-0.510965	0.000000	0.000000	4.000000	40.000000	0.000000
3429.782999	-0.156941	0.551133	0.050524	83.835533	42.474892	19.994616	2.611359	0.000000	2.714699	0.000000	0.000000	0.000000	-0.794130	-0.009329	-0.510965	0.000000	0.000000	4.000000	40.000000	0.000000
3429.786333	-0.156941	0.551133	0.050524	84.158096	49.887749	27.117559	2.526198	0.000000	2.847054	0.000000	0.000000	0.000000	-0.794130	-0.009329	-0.510965	0.000000	0.000000	4.000000	40.000000	0.000000
3429.789666	-0.159481	0.551044	0.048847	84.158096	49.887749	27.117559	2.526198	0.000000	2.847054	0.000000	0.000000	0.000000	-0.761856	-0.026838	-0.503212	0.000000	0.000000	4.000000	40.000000	0.000000
3429.792999	-0.159481	0.551044	0.048847	84.158096	49.887749	27.117559	2.526198	0.000000	2.847054	0.000000	0.000000	0.000000	-0.761856	-0.026838	-0.503212	0.000000	0.000000	4.000000	40.000000	0.000000
3429.796333	-0.159481	0.551044	0.048847	84.344315	57.169857	34.628365	2.442329	0.000000	2.974029	0.000000	0.000000	0.000000	-0.761856	-0.026838	-0.503212	0.000000	0.000000	4.000000	40.000000	0.000000
3429.799666	-0.162075	0.551026	0.047207	84.344315	57.169857	34.628365	2.442329	0.000000	2.974029	0.000000	0.000000	0.000000	-0.778405	-0.005344	-0.491989	0.000000	0.000000	4.000000	40.000000	0.000000
3429.802999	-0.162075	0.551026	0.047207	84.344315	57.169857	34.628365	2.442329	0.000000	2.974029	0.000000	0.000000	0.000000	-0.778405	-0.005344	-0.491989	0.000000	0.000000	4.000000	40.000000	0.000000
3429.806333	-0.162075	0.551026	0.047207	84.414192	63.815495	41.557953	2.360331	0.000000	3.103763	0.000000	0.000000	0.000000	-0.778405	-0.005344	-0.491989	0.000000	0.000000	4.000000	40.000000	0.000000
3429.809666	-0.164805	0.551082	0.045685	84.414192	63.815495	41.557953	2.360331	0.000000	3.103763	0.000000	0.000000	0.000000	-0.819000	0.017049	-0.456613	0.000000	0.000000	4.000000	40.000000	0.000000
3429.812999	-0.164805	0.551082	0.045685	84.414192	63.815495	41.557953	2.360331	0.000000	3.103763	0.000000	0.000000	0.000000	-0.819000	0.017049	-0.456613	0.000000	0.000000	4.000000	40.000000	0.000000
3429.816333	-0.164805	0.551082	0.045685	84.389130	69.394707	47.347836	2.284229	0.000000	3.240263	0.000000	0.000000	0.000000	-0.819000	0.017049	-0.456613	0.000000	0.000000	4.000000	40.000000	0.000000
3429.819666	-0.167681	0.551174	0.044305	84.389130	69.394707	47.347836	2.284229	0.000000	3.240263	0.000000	0.000000	0.000000	-0.862808	0.027566	-0.414019	0.000000	0.000000	4.000000	40.000000	0.000000
3429.822999	-0.167681	0.551174	0.044305	84.389130	69.394707	47.347836	2.284229	0.000000	3.240263	0.000000	0.000000	0.000000	-0.862808	0.027566	-0.414019	0.000000	0.000000	4.000000	40.000000	0.000000
3429.826333	-0.167681	0.551174	0.044305	84.247795	73.836227	51.740997	2.215225	0.000000	3.384065	0.000000	0.000000	0.000000	-0.862808	0.027566	-0.414019	0.000000	0.000000	4.000000	40.000000	0.000000
3429.829666	-0.170614	0.551244	0.043106	84.247795	73.836227	51.740997	2.215225	0.000000	3.384065	0.000000	0.000000	0.000000	-0.879881	0.020757	-0.359538	0.000000	0.000000	4.000000	40.000000	0.000000
3429.832999	-0.170614	0.551244	0.043106	84.247795	73.836227	51.740997	2.215225	0.000000	3.384065	0.000000	0.000000	0.000000	-0.879881	0.020757	-0.359538	0.000000	0.000000	4.000000	40.000000	0.000000
3429.836333	-0.170614	0.551244	0.043106	84.011032	77.217293	54.613178	2.155303	0.000000	3.530711	0.000000	0.000000	0.000000	-0.879881	0.020757	-0.359538	0.000000	0.000000	4.000000	40.000000	0.000000
3429.839666	-0.173488	0.551247	0.042051	84.011032	77.217293	54.613178	2.155303	0.000000	3.530711	0.000000	0.000000	0.000000	-0.862225	0.001150	-0.316588	0.000000	0.000000	4.000000	40.000000	0.000000
3429.842999	-0.173488	0.551247	0.042051	84.011032	77.217293	54.613178	2.155303	0.000000	3.530711	0.000000	0.000000	0.000000	-0.862225	0.001150	-0.316588	0.000000	0.000000	4.000000	40.000000	0.000000
3429.846333	-0.173488	0.551247	0.042051	83.732178	79.694939	56.400532	2.102538	0.000000	3.674416	0.000000	0.000000	0.000000	-0.862225	0.001150	-0.316588	0.000000	0.000000	4.000000	40.000000	0.000000
3429.849666	-0.176355	0.551157	0.041128	83.732178	79.694939	56.400532	2.102538	0.000000	3.674416	0.000000	0.000000	0.000000	-0.860095	-0.027131	-0.276929	0.000000	0.000000	4.000000	40.000000	0.000000
3429.852999	-0.176355	0.551157	0.041128	83.732178	79.694939	56.400532	2.102538	0.000000	3.674416	0.000000	0.000000	0.000000	-0.860095	-0.027131	-0.276929	0.000000	0.000000	4.000000	40.000000	0.000000
3429.856333	-0.176355	0.551157	0.041128	83.451317	81.613182	57.782631	2.056383	0.000000	3.817765	0.000000	0.000000	0.000000	-0.860095	-0.027131	-0.276929	0.000000	0.000000	4.000000	40.000000	0.000000
3429.859666	-0.179165	0.550987	0.040266	83.451317	81.613182	57.782631	2.056383	0.000000	3.817765	0.000000	0.000000	0.000000	-0.842990	-0.051036	-0.258642	0.000000	0.000000	4.000000	40.000000	0.000000
3429.862999	-0.179165	0.550987	0.040266	83.451317	81.613182	57.782631	2.056383	0.000000	3.817765	0.000000	0.000000	0.000000	-0.842990	-0.051036	-0.258642	0.000000	0.000000	4.000000	40.000000	0.000000
3429.866333	-0.179165	0.550987	0.040266	83.217476	82.856720	58.754654	2.013276	0.000000	3.958264	0.000000	0.000000	0.000000	-0.842990	-0.051036	-0.258642	0.000000	0.000000	4.000000	40.000000	0.000000
3429.869666	-0.182049	0.550773	0.039455	83.217476	82.856720	58.754654	2.013276	0.000000	3.958264	0.000000	0.000000	0.000000	-0.865158	-0.064144	-0.243290	0.000000	0.000000	4.000000	40.000000	0.000000
3429.872999	-0.182049	0.550773	0.039455	83.217476	82.856720	58.754654	2.013276	0.000000	3.958264	0.000000	0.000000	0.000000	-0.865158	-0.064144	-0.243290	0.000000	0.000000	4.000000	40.000000	0.000000
3429.876333	-0.182049	0.550773	0.039455	83.108017	83.453796	59.014946	1.972728	0.000000	4.102457	0.000000	0.000000	0.000000	-0.865158	-0.064144	-0.243290	0.000000	0.000000	4.000000	40.000000	0.000000
3429.879666	-0.184884	0.550497	0.038721	83.108017	83.453796	59.014946	1.972728	0.000000	4.102457	0.000000	0.000000	0.000000	-0.850523	-0.082749	-0.220072	0.000000	0.000000	4.000000	40.000000	0.000000
3429.882999	-0.184884	0.550497	0.038721	83.108017	83.453796	59.014946	1.972728	0.000000	4.102457	0.000000	0.000000	0.000000	-0.850523	-0.082749	-0.220072	0.000000	0.000000	4.000000	40.000000	0.000000
3429.886333	-0.184884	0.550497	0.038721	83.124336	83.042717	58.080124	1.936049	0.000000	4.244211	0.000000	0.000000	0.000000	-0.850523	-0.082749	-0.220072	0.000000	0.000000	4.000000	40.000000	0.000000
3429.889666	-0.187652	0.550134	0.038012	83.124336	83.042717	58.080124	1.936049	0.000000	4.244211	0.000000	0.000000	0.000000	-0.830194	-0.108869	-0.212685	0.000000	0.000000	4.000000	40.000000	0.000000
3429.892999	-0.187652	0.550134	0.038012	83.124336	83.042717	58.080124	1.936049	0.000000	4.244211	0.000000	0.000000	0.000000	-0.830194	-0.108869	-0.212685	0.000000	0.000000	4.000000	40.000000	0.000000
3429.896333	-0.187652	0.550134	0.038012	83.178497	81.515656	56.018734	1.900601	0.000000	4.382576	0.000000	0.000000	0.000000	-0.830194	-0.108869	-0.212685	0.000000	0.000000	4.000000	40.000000	0.000000
3429.899666	-0.190452	0.549669	0.037381	83.178497	81.515656	56.018734	1.900601	0.000000	4.382576	0.000000	0.000000	0.000000	-0.840240	-0.139588	-0.189457	0.000000	0.000000	4.000000	40.000000	0.000000
3429.902999	-0.190452	0.549669	0.037381	83.178497	81.515656	56.018734	1.900601	0.000000	4.382576	0.000000	0.000000	0.000000	-0.840240	-0.139588	-0.189457	0.000000	0.000000	4.000000	40.000000	0.000000
3429.906333	-0.190452	0.549669	0.037381	83.266907	78.767693	52.823486	1.869025	0.000000	4.522617	0.000000	0.000000	0.000000	-0.840240	-0.139588	-0.189457	0.000000	0.000000	4.000000	40.000000	0.000000
3429.909666	-0.193258	0.549184	0.036888	83.266907	78.767693	52.823486	1.869025	0.000000	4.522617	0.000000	0.000000	0.000000	-0.841739	-0.145593	-0.147827	0.000000	0.000000	4.000000	40.000000	0.000000
3429.912999	-0.193258	0.549184	0.036888	83.266907	78.767693	52.823486	1.869025	0.000000	4.522617	0.000000	0.000000	0.000000	-0.841739	-0.145593	-0.147827	0.000000	0.000000	4.000000	40.000000	0.000000
3429.916333	-0.193258	0.549184	0.036888	83.366737	75.077240	48.722763	1.839082	0.000000	4.649492	0.000000	0.000000	0.000000	-0.841739	-0.145593	-0.147827	0.000000	0.000000	4.000000	40.000000	0.000000
3429.919666	-0.196032	0.548667	0.036573	83.366737	75.077240	48.722763	1.839082	0.000000	4.649492	0.000000	0.000000	0.000000	-0.832296	-0.155130	-0.094454	0.000000	0.000000	4.000000	40.000000	0.000000
3429.922999	-0.196032	0.548667	0.036573	83.366737	75.077240	48.722763	1.839082	0.000000	4.649492	0.000000	0.000000	0.000000	-0.832296	-0.155130	-0.094454	0.000000	0.000000	4.000000	40.000000	0.000000
3429.926333	-0.196032	0.548667	0.036573	83.421295	70.849228	44.235050	1.779514	0.000000	4.672615	0.000000	0.000000	0.000000	-0.832296	-0.155130	-0.094454	0.000000	0.000000	4.000000	40.000000	0.000000
3429.929666	-0.198695	0.548182	0.036502	83.421295	70.849228	44.235050	1.779514	0.000000	4.672615	0.000000	0.000000	0.000000	-0.798772	-0.145431	-0.021386	0.000000	0.000000	4.000000	40.000000	0.000000
3429.932999	-0.198695	0.548182	0.036502	83.421295	70.849228	44.235050	1.779514	0.000000	4.672615	0.000000	0.000000	0.000000	-0.798772	-0.145431	-0.021386	0.000000	0.000000	4.000000	40.000000	0.000000
3429.936333	-0.198695	0.548182	0.036502	83.428871	66.432411	39.558231	1.734395	0.000000	4.689549	0.000000	0.000000	0.000000	-0.798772	-0.145431	-0.021386	0.000000	0.000000	4.000000	40.000000	0.000000
3429.939666	-0.201135	0.547675	0.036665	83.428871	66.432411	39.558231	1.734395	0.000000	4.689549	0.000000	0.000000	0.000000	-0.731951	-0.152107	0.049141	0.000000	0.000000	4.000000	40.000000	0.000000
3429.942999	-0.201135	0.547675	0.036665	83.428871	66.432411	39.558231	1.734395	0.000000	4.689549	0.000000	0.000000	0.000000	-0.731951	-0.152107	0.049141	0.000000	0.000000	4.000000	40.000000	0.000000
3429.946333	-0.201135	0.547675	0.036665	83.427826	61.952637	34.746365	1.704162	0.000000	4.700621	0.000000	0.000000	0.000000	-0.731951	-0.152107	0.049141	0.000000	0.000000	4.000000	40.000000	0.000000
3429.949666	-0.203405	0.547187	0.037127	83.427826	61.952637	34.746365	1.704162	0.000000	4.700621	0.000000	0.000000	0.000000	-0.681009	-0.146273	0.138335	0.000000	0.000000	4.000000	40.000000	0.000000
3429.952999	-0.203405	0.547187	0.037127	83.427826	61.952637	34.746365	1.704162	0.000000	4.700621	0.000000	0.000000	0.000000	-0.681009	-0.146273	0.138335	0.000000	0.000000	4.000000	40.000000	0.000000
3429.956333	-0.203405	0.547187	0.037127	83.413940	57.470360	29.802212	1.689600	0.000000	4.705875	0.000000	0.000000	0.000000	-0.681009	-0.146273	0.138335	0.000000	0.000000	4.000000	40.000000	0.000000
3429.959666	-0.205429	0.546705	0.037833	83.413940	57.470360	29.802212	1.689600	0.000000	4.705875	0.000000	0.000000	0.000000	-0.607215	-0.144711	0.212019	0.000000	0.000000	4.000000	40.000000	0.000000
3429.962999	-0.205429	0.546705	0.037833	83.413940	57.470360	29.802212	1.689600	0.000000	4.705875	0.000000	0.000000	0.000000	-0.607215	-0.144711	0.212019	0.000000	0.000000	4.000000	40.000000	0.000000
3429.966333	-0.205429	0.546705	0.037833	83.365433	52.772484	24.495749	1.688809	0.000000	4.706158	0.000000	0.000000	0.000000	-0.607215	-0.144711	0.212019	0.000000	0.000000	4.000000	40.000000	0.000000
3429.969666	-0.207254	0.546222	0.038836	83.365433	52.772484	24.495749	1.688809	0.000000	4.706158	0.000000	0.000000	0.000000	-0.547507	-0.144870	0.300689	0.000000	0.000000	4.000000	40.000000	0.000000
3429.972999	-0.207254	0.546222	0.038836	83.365433	52.772484	24.495749	1.688809	0.000000	4.706158	0.000000	0.000000	0.000000	-0.547507	-0.144870	0.300689	0.000000	0.000000	4.000000	40.000000	0.000000
3429.976333	-0.207254	0.546222	0.038836	83.306435	47.605255	18.801294	1.702292	0.000000	4.701298	0.000000	0.000000	0.000000	-0.547507	-0.144870	0.300689	0.000000	0.000000	4.000000	40.000000	0.000000
3429.979666	-0.208862	0.545761	0.040094	83.306435	47.605255	18.801294	1.702292	0.000000	4.701298	0.000000	0.000000	0.000000	-0.482434	-0.138459	0.377607	0.000000	0.000000	4.000000	40.000000	0.000000
3429.982999	-0.208862	0.545761	0.040094	83.306435	47.605255	18.801294	1.702292	0.000000	4.701298	0.000000	0.000000	0.000000	-0.482434	-0.138459	0.377607	0.000000	0.000000	4.000000	40.000000	0.000000
3429.986333	-0.208862	0.545761	0.040094	83.269028	41.530434	12.458456	1.728040	0.000000	4.691895	0.000000	0.000000	0.000000	-0.482434	-0.138459	0.377607	0.000000	0.000000	4.000000	40.000000	0.000000
3429.989666	-0.210328	0.545362	0.041659	83.269028	41.530434	12.458456	1.728040	0.000000	4.691895	0.000000	0.000000	0.000000	-0.439703	-0.119590	0.469538	0.000000	0.000000	4.000000	40.000000	0.000000
3429.992999	-0.210328	0.545362	0.041659	83.269028	41.530434	12.458456	1.728040	0.000000	4.691895	0.000000	0.000000	0.000000	-0.439703	-0.119590	0.469538	0.000000	0.000000	4.000000	40.000000	0.000000
3429.996333	-0.210328	0.545362	0.041659	83.218613	34.780777	5.456872	1.766261	0.000000	4.677641	0.000000	0.000000	0.000000	-0.439703	-0.119590	0.469538	0.000000	0.000000	4.000000	40.000000	0.000000
3429.999666	-0.211602	0.545025	0.043552	83.218613	34.780777	5.456872	1.766261	0.000000	4.677641	0.000000	0.000000	0.000000	-0.382173	-0.100945	0.567676	0.000000	0.000000	4.000000	40.000000	0.000000
3430.002999	-0.211602	0.545025	0.043552	83.218613	34.780777	5.456872	1.766261	0.000000	4.677641	0.000000	0.000000	0.000000	-0.382173	-0.100945	0.567676	0.000000	0.000000	4.000000	40.000000	0.000000
3430.006333	-0.211602	0.545025	0.043552	83.146225	27.566959	-2.221253	1.817703	0.000000	4.657891	0.000000	0.000000	0.000000	-0.382173	-0.100945	0.567676	0.000000	0.000000	4.000000	40.000000	0.000000
3430.009666	-0.212689	0.544739	0.045792	83.146225	27.566959	-2.221253	1.817703	0.000000	4.657891	0.000000	0.000000	0.000000	-0.326219	-0.086083	0.672101	0.000000	0.000000	4.000000	40.000000	0.000000
3430.012999	-0.212689	0.544739	0.045792	83.146225	27.566959	-2.221253	1.817703	0.000000	4.657891	0.000000	0.000000	0.000000	-0.326219	-0.086083	0.672101	0.000000	0.000000	4.000000	40.000000	0.000000
3430.016333	-0.212689	0.544739	0.045792	83.034210	20.288980	-10.211560	1.882310	0.000000	4.632161	0.000000	0.000000	0.000000	-0.326219	-0.086083	0.672101	0.000000	0.000000	4.000000	40.000000	0.000000
3430.019666	-0.213659	0.544470	0.048355	83.034210	20.288980	-10.211560	1.882310	0.000000	4.632161	0.000000	0.000000	0.000000	-0.291124	-0.080495	0.768761	0.000000	0.000000	4.000000	40.000000	0.000000
3430.022999	-0.213659	0.544470	0.048355	83.034210	20.288980	-10.211560	1.882310	0.000000	4.632161	0.000000	0.000000	0.000000	-0.291124	-0.080495	0.768761	0.000000	0.000000	4.000000	40.000000	0.000000
3430.026333	-0.213659	0.544470	0.048355	82.863197	13.404395	-17.920033	1.957391	0.000000	4.600937	0.000000	0.000000	0.000000	-0.291124	-0.080495	0.768761	0.000000	0.000000	4.000000	40.000000	0.000000
3430.029666	-0.214557	0.544225	0.051152	82.863197	13.404395	-17.920033	1.957391	0.000000	4.600937	0.000000	0.000000	0.000000	-0.269372	-0.073601	0.839224	0.000000	0.000000	4.000000	40.000000	0.000000
3430.032999	-0.214557	0.544225	0.051152	82.863197	13.404395	-17.920033	1.957391	0.000000	4.600937	0.000000	0.000000	0.000000	-0.269372	-0.073601	0.839224	0.000000	0.000000	4.000000	40.000000	0.000000
3430.036333	-0.214557	0.544225	0.051152	82.621582	7.227274	-24.977465	2.038594	0.000000	4.565538	0.000000	0.000000	0.000000	-0.269372	-0.073601	0.839224	0.000000	0.000000	4.000000	40.000000	0.000000
3430.039666	-0.215379	0.544001	0.054183	82.621582	7.227274	-24.977465	2.038594	0.000000	4.565538	0.000000	0.000000	0.000000	-0.246618	-0.067055	0.909470	0.000000	0.000000	4.000000	40.000000	0.000000
3430.042999	-0.215379	0.544001	0.054183	82.621582	7.227274	-24.977465	2.038594	0.000000	4.565538	0.000000	0.000000	0.000000	-0.246618	-0.067055	0.909470	0.000000	0.000000	4.000000	40.000000	0.000000
3430.046333	-0.215379	0.544001	0.054183	82.299644	2.024256	-31.012451	2.125364	0.000000	4.525795	0.000000	0.000000	0.000000	-0.246618	-0.067055	0.909470	0.000000	0.000000	4.000000	40.000000	0.000000
3430.049666	-0.216035	0.543799	0.057377	82.299644	2.024256	-31.012451	2.125364	0.000000	4.525795	0.000000	0.000000	0.000000	-0.196557	-0.060717	0.958113	0.000000	0.000000	4.000000	40.000000	0.000000
3430.052999	-0.216035	0.543799	0.057377	82.299644	2.024256	-31.012451	2.125364	0.000000	4.525795	0.000000	0.000000	0.000000	-0.196557	-0.060717	0.958113	0.000000	0.000000	4.000000	40.000000	0.000000
3430.056333	-0.216035	0.543799	0.057377	81.925934	-1.957657	-35.644161	2.216265	0.000000	4.481983	0.000000	0.000000	0.000000	-0.196557	-0.060717	0.958113	0.000000	0.000000	4.000000	40.000000	0.000000
3430.059666	-0.216448	0.543593	0.060702	81.925934	-1.957657	-35.644161	2.216265	0.000000	4.481983	0.000000	0.000000	0.000000	-0.124013	-0.061735	0.997490	0.000000	0.000000	4.000000	40.000000	0.000000
3430.062999	-0.216448	0.543593	0.060702	81.925934	-1.957657	-35.644161	2.216265	0.000000	4.481983	0.000000	0.000000	0.000000	-0.124013	-0.061735	0.997490	0.000000	0.000000	4.000000	40.000000	0.000000
3430.066333	-0.216448	0.543593	0.060702	81.528824	-4.984150	-39.210529	2.311234	0.000000	4.433757	0.000000	0.000000	0.000000	-0.124013	-0.061735	0.997490	0.000000	0.000000	4.000000	40.000000	0.000000
3430.069666	-0.216600	0.543415	0.064053	81.528824	-4.984150	-39.210529	2.311234	0.000000	4.433757	0.000000	0.000000	0.000000	-0.045471	-0.053347	1.005168	0.000000	0.000000	4.000000	40.000000	0.000000
3430.072999	-0.216600	0.543415	0.064053	81.528824	-4.984150	-39.210529	2.311234	0.000000	4.433757	0.000000	0.000000	0.000000	-0.045471	-0.053347	1.005168	0.000000	0.000000	4.000000	40.000000	0.000000
3430.076333	-0.216600	0.543415	0.064053	81.150558	-7.419120	-42.185097	2.407370	0.000000	4.382302	0.000000	0.000000	0.000000	-0.045471	-0.053347	1.005168	0.000000	0.000000	4.000000	40.000000	0.000000
3430.079666	-0.216426	0.543272	0.067496	81.150558	-7.419120	-42.185097	2.407370	0.000000	4.382302	0.000000	0.000000	0.000000	0.052200	-0.042890	1.032899	0.000000	0.000000	4.000000	40.000000	0.000000
3430.082999	-0.216426	0.543272	0.067496	81.150558	-7.419120	-42.185097	2.407370	0.000000	4.382302	0.000000	0.000000	0.000000	0.052200	-0.042890	1.032899	0.000000	0.000000	4.000000	40.000000	0.000000
3430.086333	-0.216426	0.543272	0.067496	80.791664	-9.622934	-44.894524	2.507725	0.000000	4.325658	0.000000	0.000000	0.000000	0.052200	-0.042890	1.032899	0.000000	0.000000	4.000000	40.000000	0.000000
3430.089666	-0.215962	0.543178	0.070990	80.791664	-9.622934	-44.894524	2.507725	0.000000	4.325658	0.000000	0.000000	0.000000	0.138936	-0.028338	1.048407	0.000000	0.000000	4.000000	40.000000	0.000000
3430.092999	-0.215962	0.543178	0.070990	80.791664	-9.622934	-44.894524	2.507725	0.000000	4.325658	0.000000	0.000000	0.000000	0.138936	-0.028338	1.048407	0.000000	0.000000	4.000000	40.000000	0.000000
3430.096333	-0.215962	0.543178	0.070990	80.477875	-11.704442	-47.512596	2.610581	0.000000	4.264372	0.000000	0.000000	0.000000	0.138936	-0.028338	1.048407	0.000000	0.000000	4.000000	40.000000	0.000000
3430.099666	-0.215317	0.543163	0.074592	80.477875	-11.704442	-47.512596	2.610581	0.000000	4.264372	0.000000	0.000000	0.000000	0.193787	-0.004445	1.080426	0.000000	0.000000	4.000000	40.000000	0.000000
3430.102999	-0.215317	0.543163	0.074592	80.477875	-11.704442	-47.512596	2.610581	0.000000	4.264372	0.000000	0.000000	0.000000	0.193787	-0.004445	1.080426	0.000000	0.000000	4.000000	40.000000	0.000000
3430.106333	-0.215317	0.543163	0.074592	80.236565	-13.692272	-50.095993	2.715621	0.000000	4.198262	0.000000	0.000000	0.000000	0.193787	-0.004445	1.080426	0.000000	0.000000	4.000000	40.000000	0.000000
3430.109666	-0.214456	0.543260	0.078305	80.236565	-13.692272	-50.095993	2.715621	0.000000	4.198262	0.000000	0.000000	0.000000	0.258034	0.029213	1.113825	0.000000	0.000000	4.000000	40.000000	0.000000
3430.112999	-0.214456	0.543260	0.078305	80.236565	-13.692272	-50.095993	2.715621	0.000000	4.198262	0.000000	0.000000	0.000000	0.258034	0.029213	1.113825	0.000000	0.000000	4.000000	40.000000	0.000000
3430.116333	-0.214456	0.543260	0.078305	80.094322	-15.536577	-52.580734	2.823230	0.000000	4.126666	0.000000	0.000000	0.000000	0.258034	0.029213	1.113825	0.000000	0.000000	4.000000	40.000000	0.000000
3430.119666	-0.213302	0.543397	0.082085	80.094322	-15.536577	-52.580734	2.823230	0.000000	4.126666	0.000000	0.000000	0.000000	0.346432	0.040955	1.134274	0.000000	0.000000	4.000000	40.000000	0.000000
3430.122999	-0.213302	0.543397	0.082085	80.094322	-15.536577	-52.580734	2.823230	0.000000	4.126666	0.000000	0.000000	0.000000	0.346432	0.040955	1.134274	0.000000	0.000000	4.000000	40.000000	0.000000
3430.126333	-0.213302	0.543397	0.082085	80.001129	-17.320738	-55.046009	2.933475	0.000000	4.049040	0.000000	0.000000	0.000000	0.346432	0.040955	1.134274	0.000000	0.000000	4.000000	40.000000	0.000000
3430.129666	-0.211835	0.543536	0.085902	80.001129	-17.320738	-55.046009	2.933475	0.000000	4.049040	0.000000	0.000000	0.000000	0.439900	0.041737	1.144914	0.000000	0.000000	4.000000	40.000000	0.000000
3430.132999	-0.211835	0.543536	0.085902	80.001129	-17.320738	-55.046009	2.933475	0.000000	4.049040	0.000000	0.000000	0.000000	0.439900	0.041737	1.144914	0.000000	0.000000	4.000000	40.000000	0.000000
3430.136333	-0.211835	0.543536	0.085902	79.934601	-19.143814	-57.597366	3.045762	0.000000	3.965266	0.000000	0.000000	0.000000	0.439900	0.041737	1.144914	0.000000	0.000000	4.000000	40.000000	0.000000
3430.139666	-0.210000	0.543667	0.089691	79.934601	-19.143814	-57.597366	3.045762	0.000000	3.965266	0.000000	0.000000	0.000000	0.550570	0.039278	1.136801	0.000000	0.000000	4.000000	40.000000	0.000000
3430.142999	-0.210000	0.543667	0.089691	79.934601	-19.143814	-57.597366	3.045762	0.000000	3.965266	0.000000	0.000000	0.000000	0.550570	0.039278	1.136801	0.000000	0.000000	4.000000	40.000000	0.000000
3430.146333	-0.210000	0.543667	0.089691	79.846985	-21.186472	-60.453972	3.159667	0.000000	3.875114	0.000000	0.000000	0.000000	0.550570	0.039278	1.136801	0.000000	0.000000	4.000000	40.000000	0.000000
3430.149666	-0.207750	0.543849	0.093417	79.846985	-21.186472	-60.453972	3.159667	0.000000	3.875114	0.000000	0.000000	0.000000	0.675061	0.054667	1.117630	0.000000	0.000000	4.000000	40.000000	0.000000
3430.152999	-0.207750	0.543849	0.093417	79.846985	-21.186472	-60.453972	3.159667	0.000000	3.875114	0.000000	0.000000	0.000000	0.675061	0.054667	1.117630	0.000000	0.000000	4.000000	40.000000	0.000000
3430.156333	-0.207750	0.543849	0.093417	79.721054	-23.519659	-63.699795	3.275322	0.000000	3.777865	0.000000	0.000000	0.000000	0.675061	0.054667	1.117630	0.000000	0.000000	4.000000	40.000000	0.000000
3430.159666	-0.205087	0.543976	0.097008	79.721054	-23.519659	-63.699795	3.275322	0.000000	3.777865	0.000000	0.000000	0.000000	0.798783	0.038163	1.077316	0.000000	0.000000	4.000000	40.000000	0.000000
3430.162999	-0.205087	0.543976	0.097008	79.721054	-23.519659	-63.699795	3.275322	0.000000	3.777865	0.000000	0.000000	0.000000	0.798783	0.038163	1.077316	0.000000	0.000000	4.000000	40.000000	0.000000
3430.166333	-0.205087	0.543976	0.097008	79.545151	-26.173998	-67.378044	3.391478	0.000000	3.673946	0.000000	0.000000	0.000000	0.798783	0.038163	1.077316	0.000000	0.000000	4.000000	40.000000	0.000000
3430.169666	-0.202095	0.544100	0.100442	79.545151	-26.173998	-67.378044	3.391478	0.000000	3.673946	0.000000	0.000000	0.000000	0.897623	0.037175	1.030373	0.000000	0.000000	4.000000	40.000000	0.000000
3430.172999	-0.202095	0.544100	0.100442	79.545151	-26.173998	-67.378044	3.391478	0.000000	3.673946	0.000000	0.000000	0.000000	0.897623	0.037175	1.030373	0.000000	0.000000	4.000000	40.000000	0.000000
3430.176333	-0.202095	0.544100	0.100442	79.298767	-29.226742	-71.591110	3.506564	0.000000	3.564269	0.000000	0.000000	0.000000	0.897623	0.037175	1.030373	0.000000	0.000000	4.000000	40.000000	0.000000
3430.179666	-0.198803	0.544211	0.103628	79.298767	-29.226742	-71.591110	3.506564	0.000000	3.564269	0.000000	0.000000	0.000000	0.987578	0.033160	0.955598	0.000000	0.000000	4.000000	40.000000	0.000000
3430.182999	-0.198803	0.544211	0.103628	79.298767	-29.226742	-71.591110	3.506564	0.000000	3.564269	0.000000	0.000000	0.000000	0.987578	0.033160	0.955598	0.000000	0.000000	4.000000	40.000000	0.000000
3430.186333	-0.198803	0.544211	0.103628	78.987801	-32.600632	-76.255646	3.618765	0.000000	3.450295	0.000000	0.000000	0.000000	0.987578	0.033160	0.955598	0.000000	0.000000	4.000000	40.000000	0.000000
3430.189666	-0.195259	0.544312	0.106685	78.987801	-32.600632	-76.255646	3.618765	0.000000	3.450295	0.000000	0.000000	0.000000	1.063287	0.030238	0.917350	0.000000	0.000000	4.000000	40.000000	0.000000
3430.192999	-0.195259	0.544312	0.106685	78.987801	-32.600632	-76.255646	3.618765	0.000000	3.450295	0.000000	0.000000	0.000000	1.063287	0.030238	0.917350	0.000000	0.000000	4.000000	40.000000	0.000000
3430.196333	-0.195259	0.544312	0.106685	78.601311	-36.116142	-81.170525	3.729617	0.000000	3.330159	0.000000	0.000000	0.000000	1.063287	0.030238	0.917350	0.000000	0.000000	4.000000	40.000000	0.000000
3430.199666	-0.191430	0.544417	0.109601	78.601311	-36.116142	-81.170525	3.729617	0.000000	3.330159	0.000000	0.000000	0.000000	1.148640	0.031532	0.874792	0.000000	0.000000	4.000000	40.000000	0.000000
3430.202999	-0.191430	0.544417	0.109601	78.601311	-36.116142	-81.170525	3.729617	0.000000	3.330159	0.000000	0.000000	0.000000	1.148640	0.031532	0.874792	0.000000	0.000000	4.000000	40.000000	0.000000
3430.206333	-0.191430	0.544417	0.109601	78.147072	-39.506283	-86.020874	3.839458	0.000000	3.202900	0.000000	0.000000	0.000000	1.148640	0.031532	0.874792	0.000000	0.000000	4.000000	40.000000	0.000000
3430.209666	-0.187328	0.544447	0.112400	78.147072	-39.506283	-86.020874	3.839458	0.000000	3.202900	0.000000	0.000000	0.000000	1.230608	0.009217	0.839525	0.000000	0.000000	4.000000	40.000000	0.000000
3430.212999	-0.187328	0.544447	0.112400	78.147072	-39.506283	-86.020874	3.839458	0.000000	3.202900	0.000000	0.000000	0.000000	1.230608	0.009217	0.839525	0.000000	0.000000	4.000000	40.000000	0.000000
3430.216333	-0.187328	0.544447	0.112400	77.567444	-42.531612	-90.550995	3.948359	0.000000	3.067647	0.000000	0.000000	0.000000	1.230608	0.009217	0.839525	0.000000	0.000000	4.000000	40.000000	0.000000
3430.219666	-0.183089	0.544436	0.115028	77.567444	-42.531612	-90.550995	3.948359	0.000000	3.067647	0.000000	0.000000	0.000000	1.271847	-0.003288	0.788411	0.000000	0.000000	4.000000	40.000000	0.000000
3430.222999	-0.183089	0.544436	0.115028	77.567444	-42.531612	-90.550995	3.948359	0.000000	3.067647	0.000000	0.000000	0.000000	1.271847	-0.003288	0.788411	0.000000	0.000000	4.000000	40.000000	0.000000
3430.226333	-0.183089	0.544436	0.115028	76.740631	-44.563274	-94.084450	4.053179	0.000000	2.927754	0.000000	0.000000	0.000000	1.271847	-0.003288	0.788411	0.000000	0.000000	4.000000	40.000000	0.000000
3430.229666	-0.178660	0.544414	0.117595	76.740631	-44.563274	-94.084450	4.053179	0.000000	2.927754	0.000000	0.000000	0.000000	1.328583	-0.006791	0.770074	0.000000	0.000000	4.000000	40.000000	0.000000
3430.232999	-0.178660	0.544414	0.117595	76.740631	-44.563274	-94.084450	4.053179	0.000000	2.927754	0.000000	0.000000	0.000000	1.328583	-0.006791	0.770074	0.000000	0.000000	4.000000	40.000000	0.000000
3430.236333	-0.178660	0.544414	0.117595	75.643059	-45.256474	-96.296402	4.155948	0.000000	2.779946	0.000000	0.000000	0.000000	1.328583	-0.006791	0.770074	0.000000	0.000000	4.000000	40.000000	0.000000
3430.239666	-0.174084	0.544437	0.120135	75.643059	-45.256474	-96.296402	4.155948	0.000000	2.779946	0.000000	0.000000	0.000000	1.372824	0.006980	0.761957	0.000000	0.000000	4.000000	40.000000	0.000000
3430.242999	-0.174084	0.544437	0.120135	75.643059	-45.256474	-96.296402	4.155948	0.000000	2.779946	0.000000	0.000000	0.000000	1.372824	0.006980	0.761957	0.000000	0.000000	4.000000	40.000000	0.000000
3430.246333	-0.174084	0.544437	0.120135	74.424271	-45.043816	-97.585808	4.255839	0.000000	2.624468	0.000000	0.000000	0.000000	1.372824	0.006980	0.761957	0.000000	0.000000	4.000000	40.000000	0.000000
3430.249666	-0.169335	0.544477	0.122558	74.424271	-45.043816	-97.585808	4.255839	0.000000	2.624468	0.000000	0.000000	0.000000	1.424751	0.011890	0.727102	0.000000	0.000000	4.000000	40.000000	0.000000
3430.252999	-0.169335	0.544477	0.122558	74.424271	-45.043816	-97.585808	4.255839	0.000000	2.624468	0.000000	0.000000	0.000000	1.424751	0.011890	0.727102	0.000000	0.000000	4.000000	40.000000	0.000000
3430.256333	-0.169335	0.544477	0.122558	73.158012	-44.294765	-98.313911	4.351860	0.000000	2.461974	0.000000	0.000000	0.000000	1.424751	0.011890	0.727102	0.000000	0.000000	4.000000	40.000000	0.000000
3430.259666	-0.164413	0.544566	0.124858	73.158012	-44.294765	-98.313911	4.351860	0.000000	2.461974	0.000000	0.000000	0.000000	1.476491	0.026769	0.689818	0.000000	0.000000	4.000000	40.000000	0.000000
3430.262999	-0.164413	0.544566	0.124858	73.158012	-44.294765	-98.313911	4.351860	0.000000	2.461974	0.000000	0.000000	0.000000	1.476491	0.026769	0.689818	0.000000	0.000000	4.000000	40.000000	0.000000
3430.266333	-0.164413	0.544566	0.124858	71.886124	-43.316910	-98.813881	4.443531	0.000000	2.292385	0.000000	0.000000	0.000000	1.476491	0.026769	0.689818	0.000000	0.000000	4.000000	40.000000	0.000000
3430.269666	-0.159294	0.544705	0.127037	71.886124	-43.316910	-98.813881	4.443531	0.000000	2.292385	0.000000	0.000000	0.000000	1.535872	0.041785	0.653701	0.000000	0.000000	4.000000	40.000000	0.000000
3430.272999	-0.159294	0.544705	0.127037	71.886124	-43.316910	-98.813881	4.443531	0.000000	2.292385	0.000000	0.000000	0.000000	1.535872	0.041785	0.653701	0.000000	0.000000	4.000000	40.000000	0.000000
3430.276333	-0.159294	0.544705	0.127037	70.638283	-42.323570	-99.324814	4.530781	0.000000	2.114715	0.000000	0.000000	0.000000	1.535872	0.041785	0.653701	0.000000	0.000000	4.000000	40.000000	0.000000
3430.279666	-0.153993	0.544886	0.129146	70.638283	-42.323570	-99.324814	4.530781	0.000000	2.114715	0.000000	0.000000	0.000000	1.590247	0.054287	0.632888	0.000000	0.000000	4.000000	40.000000	0.000000
3430.282999	-0.153993	0.544886	0.129146	70.638283	-42.323570	-99.324814	4.530781	0.000000	2.114715	0.000000	0.000000	0.000000	1.590247	0.054287	0.632888	0.000000	0.000000	4.000000	40.000000	0.000000
3430.286333	-0.153993	0.544886	0.129146	69.432587	-41.361015	-99.739029	4.613076	0.000000	1.928609	0.000000	0.000000	0.000000	1.590247	0.054287	0.632888	0.000000	0.000000	4.000000	40.000000	0.000000
3430.289666	-0.148715	0.545148	0.131164	69.432587	-41.361015	-99.739029	4.613076	0.000000	1.928609	0.000000	0.000000	0.000000	1.583429	0.078405	0.605203	0.000000	0.000000	4.000000	40.000000	0.000000
3430.292999	-0.148715	0.545148	0.131164	69.432587	-41.361015	-99.739029	4.613076	0.000000	1.928609	0.000000	0.000000	0.000000	1.583429	0.078405	0.605203	0.000000	0.000000	4.000000	40.000000	0.000000
3430.296333	-0.148715	0.545148	0.131164	68.323059	-40.400379	-99.279793	4.687164	0.000000	1.740831	0.000000	0.000000	0.000000	1.583429	0.078405	0.605203	0.000000	0.000000	4.000000	40.000000	0.000000
3430.299666	-0.143377	0.545371	0.133109	68.323059	-40.400379	-99.279793	4.687164	0.000000	1.740831	0.000000	0.000000	0.000000	1.601386	0.066902	0.583510	0.000000	0.000000	4.000000	40.000000	0.000000
3430.302999	-0.143377	0.545371	0.133109	68.323059	-40.400379	-99.279793	4.687164	0.000000	1.740831	0.000000	0.000000	0.000000	1.601386	0.066902	0.583510	0.000000	0.000000	4.000000	40.000000	0.000000
3430.306333	-0.143377	0.545371	0.133109	67.539909	-39.865398	-98.113853	4.753947	0.000000	1.549190	0.000000	0.000000	0.000000	1.601386	0.066902	0.583510	0.000000	0.000000	4.000000	40.000000	0.000000
3430.309666	-0.137800	0.545497	0.134973	67.539909	-39.865398	-98.113853	4.753947	0.000000	1.549190	0.000000	0.000000	0.000000	1.672869	0.038094	0.559336	0.000000	0.000000	4.000000	40.000000	0.000000
3430.312999	-0.137800	0.545497	0.134973	67.539909	-39.865398	-98.113853	4.753947	0.000000	1.549190	0.000000	0.000000	0.000000	1.672869	0.038094	0.559336	0.000000	0.000000	4.000000	40.000000	0.000000
3430.316333	-0.137800	0.545497	0.134973	67.340187	-40.454102	-96.861977	4.814746	0.000000	1.348414	0.000000	0.000000	0.000000	1.672869	0.038094	0.559336	0.000000	0.000000	4.000000	40.000000	0.000000
3430.319666	-0.132239	0.545440	0.136555	67.340187	-40.454102	-96.861977	4.814746	0.000000	1.348414	0.000000	0.000000	0.000000	1.668400	-0.017151	0.474465	0.000000	0.000000	4.000000	40.000000	0.000000
3430.322999	-0.132239	0.545440	0.136555	67.340187	-40.454102	-96.861977	4.814746	0.000000	1.348414	0.000000	0.000000	0.000000	1.668400	-0.017151	0.474465	0.000000	0.000000	4.000000	40.000000	0.000000
3430.326333	-0.132239	0.545440	0.136555	67.364494	-41.656231	-95.700912	4.866221	0.000000	1.148865	0.000000	0.000000	0.000000	1.668400	-0.017151	0.474465	0.000000	0.000000	4.000000	40.000000	0.000000
3430.329666	-0.126626	0.545343	0.137925	67.364494	-41.656231	-95.700912	4.866221	0.000000	1.148865	0.000000	0.000000	0.000000	1.683823	-0.029336	0.411140	0.000000	0.000000	4.000000	40.000000	0.000000
3430.332999	-0.126626	0.545343	0.137925	67.364494	-41.656231	-95.700912	4.866221	0.000000	1.148865	0.000000	0.000000	0.000000	1.683823	-0.029336	0.411140	0.000000	0.000000	4.000000	40.000000	0.000000
3430.336333	-0.126626	0.545343	0.137925	67.413589	-43.238209	-95.298187	4.909355	0.000000	0.947749	0.000000	0.000000	0.000000	1.683823	-0.029336	0.411140	0.000000	0.000000	4.000000	40.000000	0.000000
3430.339666	-0.120853	0.545238	0.139102	67.413589	-43.238209	-95.298187	4.909355	0.000000	0.947749	0.000000	0.000000	0.000000	1.731992	-0.031487	0.352970	0.000000	0.000000	4.000000	40.000000	0.000000
3430.342999	-0.120853	0.545238	0.139102	67.413589	-43.238209	-95.298187	4.909355	0.000000	0.947749	0.000000	0.000000	0.000000	1.731992	-0.031487	0.352970	0.000000	0.000000	4.000000	40.000000	0.000000
3430.346333	-0.120853	0.545238	0.139102	67.392227	-45.005871	-95.945457	4.944745	0.000000	0.741279	0.000000	0.000000	0.000000	1.731992	-0.031487	0.352970	0.000000	0.000000	4.000000	40.000000	0.000000
3430.349666	-0.115264	0.545125	0.140014	67.392227	-45.005871	-95.945457	4.944745	0.000000	0.741279	0.000000	0.000000	0.000000	1.676708	-0.033671	0.273816	0.000000	0.000000	4.000000	40.000000	0.000000
3430.352999	-0.115264	0.545125	0.140014	67.392227	-45.005871	-95.945457	4.944745	0.000000	0.741279	0.000000	0.000000	0.000000	1.676708	-0.033671	0.273816	0.000000	0.000000	4.000000	40.000000	0.000000
3430.356333	-0.115264	0.545125	0.140014	67.271118	-46.780323	-97.900238	4.970550	0.000000	0.541878	0.000000	0.000000	0.000000	1.676708	-0.033671	0.273816	0.000000	0.000000	4.000000	40.000000	0.000000
3430.359666	-0.109732	0.545064	0.140742	67.271118	-46.780323	-97.900238	4.970550	0.000000	0.541878	0.000000	0.000000	0.000000	1.659585	-0.018475	0.218141	0.000000	0.000000	4.000000	40.000000	0.000000
3430.362999	-0.109732	0.545064	0.140742	67.271118	-46.780323	-97.900238	4.970550	0.000000	0.541878	0.000000	0.000000	0.000000	1.659585	-0.018475	0.218141	0.000000	0.000000	4.000000	40.000000	0.000000
3430.366333	-0.109732	0.545064	0.140742	67.094414	-48.384365	-100.752914	4.988089	0.000000	0.344920	0.000000	0.000000	0.000000	1.659585	-0.018475	0.218141	0.000000	0.000000	4.000000	40.000000	0.000000
3430.369666	-0.104051	0.545009	0.141252	67.094414	-48.384365	-100.752914	4.988089	0.000000	0.344920	0.000000	0.000000	0.000000	1.704445	-0.016465	0.153105	0.000000	0.000000	4.000000	40.000000	0.000000
3430.372999	-0.104051	0.545009	0.141252	67.094414	-48.384365	-100.752914	4.988089	0.000000	0.344920	0.000000	0.000000	0.000000	1.704445	-0.016465	0.153105	0.000000	0.000000	4.000000	40.000000	0.000000
3430.376333	-0.104051	0.545009	0.141252	66.927269	-49.761539	-103.298691	4.997945	0.000000	0.143324	0.000000	0.000000	0.000000	1.704445	-0.016465	0.153105	0.000000	0.000000	4.000000	40.000000	0.000000
3430.379666	-0.098506	0.544974	0.141474	66.927269	-49.761539	-103.298691	4.997945	0.000000	0.143324	0.000000	0.000000	0.000000	1.663451	-0.010324	0.066568	0.000000	0.000000	4.000000	40.000000	0.000000
3430.382999	-0.098506	0.544974	0.141474	66.927269	-49.761539	-103.298691	4.997945	0.000000	0.143324	0.000000	0.000000	0.000000	1.663451	-0.010324	0.066568	0.000000	0.000000	4.000000	40.000000	0.000000
3430.386333	-0.098506	0.544974	0.141474	66.834282	-50.842037	-105.316528	4.999722	0.000000	-0.052806	0.000000	0.000000	0.000000	1.663451	-0.010324	0.066568	0.000000	0.000000	4.000000	40.000000	0.000000
3430.389666	-0.093097	0.544988	0.141370	66.834282	-50.842037	-105.316528	4.999722	0.000000	-0.052806	0.000000	0.000000	0.000000	1.622508	0.004041	-0.031269	0.000000	0.000000	4.000000	40.000000	0.000000
3430.392999	-0.093097	0.544988	0.141370	66.834282	-50.842037	-105.316528	4.999722	0.000000	-0.052806	0.000000	0.000000	0.000000	1.622508	0.004041	-0.031269	0.000000	0.000000	4.000000	40.000000	0.000000
3430.396333	-0.093097	0.544988	0.141370	66.847519	-51.641357	-106.688515	4.994051	0.000000	-0.243842	0.000000	0.000000	0.000000	1.622508	0.004041	-0.031269	0.000000	0.000000	4.000000	40.000000	0.000000
3430.399666	-0.087716	0.545029	0.140943	66.847519	-51.641357	-106.688515	4.994051	0.000000	-0.243842	0.000000	0.000000	0.000000	1.614305	0.012469	-0.128004	0.000000	0.000000	4.000000	40.000000	0.000000
3430.402999	-0.087716	0.545029	0.140943	66.847519	-51.641357	-106.688515	4.994051	0.000000	-0.243842	0.000000	0.000000	0.000000	1.614305	0.012469	-0.128004	0.000000	0.000000	4.000000	40.000000	0.000000
3430.406333	-0.087716	0.545029	0.140943	66.995445	-52.189693	-107.265450	4.981118	0.000000	-0.434119	0.000000	0.000000	0.000000	1.614305	0.012469	-0.128004	0.000000	0.000000	4.000000	40.000000	0.000000
3430.409666	-0.082535	0.545093	0.140133	66.995445	-52.189693	-107.265450	4.981118	0.000000	-0.434119	0.000000	0.000000	0.000000	1.554458	0.019012	-0.242875	0.000000	0.000000	4.000000	40.000000	0.000000
3430.412999	-0.082535	0.545093	0.140133	66.995445	-52.189693	-107.265450	4.981118	0.000000	-0.434119	0.000000	0.000000	0.000000	1.554458	0.019012	-0.242875	0.000000	0.000000	4.000000	40.000000	0.000000
3430.416333	-0.082535	0.545093	0.140133	67.227547	-52.630562	-106.943924	4.961614	0.000000	-0.618377	0.000000	0.000000	0.000000	1.554458	0.019012	-0.242875	0.000000	0.000000	4.000000	40.000000	0.000000
3430.419666	-0.077508	0.545149	0.138993	67.227547	-52.630562	-106.943924	4.961614	0.000000	-0.618377	0.000000	0.000000	0.000000	1.507935	0.016978	-0.342102	0.000000	0.000000	4.000000	40.000000	0.000000
3430.422999	-0.077508	0.545149	0.138993	67.227547	-52.630562	-106.943924	4.961614	0.000000	-0.618377	0.000000	0.000000	0.000000	1.507935	0.016978	-0.342102	0.000000	0.000000	4.000000	40.000000	0.000000
3430.426333	-0.077508	0.545149	0.138993	67.472374	-53.079216	-106.248039	4.935796	0.000000	-0.798701	0.000000	0.000000	0.000000	1.507935	0.016978	-0.342102	0.000000	0.000000	4.000000	40.000000	0.000000
3430.429666	-0.072587	0.545250	0.137542	67.472374	-53.079216	-106.248039	4.935796	0.000000	-0.798701	0.000000	0.000000	0.000000	1.476280	0.030203	-0.435283	0.000000	0.000000	4.000000	40.000000	0.000000
3430.432999	-0.072587	0.545250	0.137542	67.472374	-53.079216	-106.248039	4.935796	0.000000	-0.798701	0.000000	0.000000	0.000000	1.476280	0.030203	-0.435283	0.000000	0.000000	4.000000	40.000000	0.000000
3430.436333	-0.072587	0.545250	0.137542	67.757156	-53.532230	-105.362274	4.903560	0.000000	-0.977293	0.000000	0.000000	0.000000	1.476280	0.030203	-0.435283	0.000000	0.000000	4.000000	40.000000	0.000000
3430.439666	-0.067772	0.545303	0.135738	67.757156	-53.532230	-105.362274	4.903560	0.000000	-0.977293	0.000000	0.000000	0.000000	1.444532	0.016004	-0.541315	0.000000	0.000000	4.000000	40.000000	0.000000
3430.442999	-0.067772	0.545303	0.135738	67.757156	-53.532230	-105.362274	4.903560	0.000000	-0.977293	0.000000	0.000000	0.000000	1.444532	0.016004	-0.541315	0.000000	0.000000	4.000000	40.000000	0.000000
3430.446333	-0.067772	0.545303	0.135738	68.092117	-53.997883	-104.246620	4.864764	0.000000	-1.155020	0.000000	0.000000	0.000000	1.444532	0.016004	-0.541315	0.000000	0.000000	4.000000	40.000000	0.000000
3430.449666	-0.063022	0.545371	0.133671	68.092117	-53.997883	-104.246620	4.864764	0.000000	-1.155020	0.000000	0.000000	0.000000	1.425106	0.020289	-0.619986	0.000000	0.000000	4.000000	40.000000	0.000000
3430.452999	-0.063022	0.545371	0.133671	68.092117	-53.997883	-104.246620	4.864764	0.000000	-1.155020	0.000000	0.000000	0.000000	1.425106	0.020289	-0.619986	0.000000	0.000000	4.000000	40.000000	0.000000
3430.456333	-0.063022	0.545371	0.133671	68.454803	-54.491226	-103.098015	4.819008	0.000000	-1.333102	0.000000	0.000000	0.000000	1.425106	0.020289	-0.619986	0.000000	0.000000	4.000000	40.000000	0.000000
3430.459666	-0.058306	0.545408	0.131275	68.454803	-54.491226	-103.098015	4.819008	0.000000	-1.333102	0.000000	0.000000	0.000000	1.414794	0.011089	-0.718898	0.000000	0.000000	4.000000	40.000000	0.000000
3430.462999	-0.058306	0.545408	0.131275	68.454803	-54.491226	-103.098015	4.819008	0.000000	-1.333102	0.000000	0.000000	0.000000	1.414794	0.011089	-0.718898	0.000000	0.000000	4.000000	40.000000	0.000000
3430.466333	-0.058306	0.545408	0.131275	68.840683	-55.049107	-102.125389	4.765418	0.000000	-1.513536	0.000000	0.000000	0.000000	1.414794	0.011089	-0.718898	0.000000	0.000000	4.000000	40.000000	0.000000
3430.469666	-0.053685	0.545362	0.128530	68.840683	-55.049107	-102.125389	4.765418	0.000000	-1.513536	0.000000	0.000000	0.000000	1.386256	-0.013785	-0.823502	0.000000	0.000000	4.000000	40.000000	0.000000
3430.472999	-0.053685	0.545362	0.128530	68.840683	-55.049107	-102.125389	4.765418	0.000000	-1.513536	0.000000	0.000000	0.000000	1.386256	-0.013785	-0.823502	0.000000	0.000000	4.000000	40.000000	0.000000
3430.476333	-0.053685	0.545362	0.128530	69.223755	-55.666279	-101.519150	4.703923	0.000000	-1.695026	0.000000	0.000000	0.000000	1.386256	-0.013785	-0.823502	0.000000	0.000000	4.000000	40.000000	0.000000
3430.479666	-0.049142	0.545257	0.125491	69.223755	-55.666279	-101.519150	4.703923	0.000000	-1.695026	0.000000	0.000000	0.000000	1.362991	-0.031529	-0.911679	0.000000	0.000000	4.000000	40.000000	0.000000
3430.482999	-0.049142	0.545257	0.125491	69.223755	-55.666279	-101.519150	4.703923	0.000000	-1.695026	0.000000	0.000000	0.000000	1.362991	-0.031529	-0.911679	0.000000	0.000000	4.000000	40.000000	0.000000
3430.486333	-0.049142	0.545257	0.125491	69.597626	-56.323200	-101.400322	4.633909	0.000000	-1.878001	0.000000	0.000000	0.000000	1.362991	-0.031529	-0.911679	0.000000	0.000000	4.000000	40.000000	0.000000
3430.489666	-0.044736	0.545092	0.122152	69.597626	-56.323200	-101.400322	4.633909	0.000000	-1.878001	0.000000	0.000000	0.000000	1.321816	-0.049479	-1.001599	0.000000	0.000000	4.000000	40.000000	0.000000
3430.492999	-0.044736	0.545092	0.122152	69.597626	-56.323200	-101.400322	4.633909	0.000000	-1.878001	0.000000	0.000000	0.000000	1.321816	-0.049479	-1.001599	0.000000	0.000000	4.000000	40.000000	0.000000
3430.496333	-0.044736	0.545092	0.122152	69.969490	-56.963543	-101.476334	4.555471	0.000000	-2.060990	0.000000	0.000000	0.000000	1.321816	-0.049479	-1.001599	0.000000	0.000000	4.000000	40.000000	0.000000
3430.499666	-0.040529	0.544859	0.118569	69.969490	-56.963543	-101.476334	4.555471	0.000000	-2.060990	0.000000	0.000000	0.000000	1.261921	-0.069765	-1.075032	0.000000	0.000000	4.000000	40.000000	0.000000
3430.502999	-0.040529	0.544859	0.118569	69.969490	-56.963543	-101.476334	4.555471	0.000000	-2.060990	0.000000	0.000000	0.000000	1.261921	-0.069765	-1.075032	0.000000	0.000000	4.000000	40.000000	0.000000
3430.506333	-0.040529	0.544859	0.118569	70.379219	-57.519012	-101.234947	4.469325	0.000000	-2.241682	0.000000	0.000000	0.000000	1.261921	-0.069765	-1.075032	0.000000	0.000000	4.000000	40.000000	0.000000
3430.509666	-0.036470	0.544609	0.114757	70.379219	-57.519012	-101.234947	4.469325	0.000000	-2.241682	0.000000	0.000000	0.000000	1.217763	-0.075120	-1.143453	0.000000	0.000000	4.000000	40.000000	0.000000
3430.512999	-0.036470	0.544609	0.114757	70.379219	-57.519012	-101.234947	4.469325	0.000000	-2.241682	0.000000	0.000000	0.000000	1.217763	-0.075120	-1.143453	0.000000	0.000000	4.000000	40.000000	0.000000
3430.516333	-0.036470	0.544609	0.114757	70.853508	-57.963909	-100.680084	4.374410	0.000000	-2.421681	0.000000	0.000000	0.000000	1.217763	-0.075120	-1.143453	0.000000	0.000000	4.000000	40.000000	0.000000
3430.519666	-0.032591	0.544302	0.110781	70.853508	-57.963909	-100.680084	4.374410	0.000000	-2.421681	0.000000	0.000000	0.000000	1.163904	-0.092139	-1.192855	0.000000	0.000000	4.000000	40.000000	0.000000
3430.522999	-0.032591	0.544302	0.110781	70.853508	-57.963909	-100.680084	4.374410	0.000000	-2.421681	0.000000	0.000000	0.000000	1.163904	-0.092139	-1.192855	0.000000	0.000000	4.000000	40.000000	0.000000
3430.526333	-0.032591	0.544302	0.110781	71.367599	-58.217766	-100.095764	4.271377	0.000000	-2.599102	0.000000	0.000000	0.000000	1.163904	-0.092139	-1.192855	0.000000	0.000000	4.000000	40.000000	0.000000
3430.529666	-0.028835	0.543982	0.106618	71.367599	-58.217766	-100.095764	4.271377	0.000000	-2.599102	0.000000	0.000000	0.000000	1.126590	-0.096090	-1.248862	0.000000	0.000000	4.000000	40.000000	0.000000
3430.532999	-0.028835	0.543982	0.106618	71.367599	-58.217766	-100.095764	4.271377	0.000000	-2.599102	0.000000	0.000000	0.000000	1.126590	-0.096090	-1.248862	0.000000	0.000000	4.000000	40.000000	0.000000
3430.536333	-0.028835	0.543982	0.106618	71.883934	-58.213531	-99.424194	4.158703	0.000000	-2.775823	0.000000	0.000000	0.000000	1.126590	-0.096090	-1.248862	0.000000	0.000000	4.000000	40.000000	0.000000
3430.539666	-0.025316	0.543629	0.102346	71.883934	-58.213531	-99.424194	4.158703	0.000000	-2.775823	0.000000	0.000000	0.000000	1.055925	-0.105903	-1.281616	0.000000	0.000000	4.000000	40.000000	0.000000
3430.542999	-0.025316	0.543629	0.102346	71.883934	-58.213531	-99.424194	4.158703	0.000000	-2.775823	0.000000	0.000000	0.000000	1.055925	-0.105903	-1.281616	0.000000	0.000000	4.000000	40.000000	0.000000
3430.546333	-0.025316	0.543629	0.102346	72.348190	-57.725365	-97.584534	4.038964	0.000000	-2.947333	0.000000	0.000000	0.000000	1.055925	-0.105903	-1.281616	0.000000	0.000000	4.000000	40.000000	0.000000
3430.549666	-0.022085	0.543334	0.098051	72.348190	-57.725365	-97.584534	4.038964	0.000000	-2.947333	0.000000	0.000000	0.000000	0.969269	-0.088413	-1.288383	0.000000	0.000000	4.000000	40.000000	0.000000
3430.552999	-0.022085	0.543334	0.098051	72.348190	-57.725365	-97.584534	4.038964	0.000000	-2.947333	0.000000	0.000000	0.000000	0.969269	-0.088413	-1.288383	0.000000	0.000000	4.000000	40.000000	0.000000
3430.556333	-0.022085	0.543334	0.098051	72.741402	-56.568680	-94.486542	3.914562	0.000000	-3.110659	0.000000	0.000000	0.000000	0.969269	-0.088413	-1.288383	0.000000	0.000000	4.000000	40.000000	0.000000
3430.559666	-0.019063	0.543084	0.093864	72.741402	-56.568680	-94.486542	3.914562	0.000000	-3.110659	0.000000	0.000000	0.000000	0.906538	-0.074843	-1.256144	0.000000	0.000000	4.000000	40.000000	0.000000
3430.562999	-0.019063	0.543084	0.093864	72.741402	-56.568680	-94.486542	3.914562	0.000000	-3.110659	0.000000	0.000000	0.000000	0.906538	-0.074843	-1.256144	0.000000	0.000000	4.000000	40.000000	0.000000
3430.566333	-0.019063	0.543084	0.093864	73.084145	-54.770958	-90.220818	3.786657	0.000000	-3.265153	0.000000	0.000000	0.000000	0.906538	-0.074843	-1.256144	0.000000	0.000000	4.000000	40.000000	0.000000
3430.569666	-0.016271	0.542898	0.089806	73.084145	-54.770958	-90.220818	3.786657	0.000000	-3.265153	0.000000	0.000000	0.000000	0.837498	-0.055894	-1.217364	0.000000	0.000000	4.000000	40.000000	0.000000
3430.572999	-0.016271	0.542898	0.089806	73.084145	-54.770958	-90.220818	3.786657	0.000000	-3.265153	0.000000	0.000000	0.000000	0.837498	-0.055894	-1.217364	0.000000	0.000000	4.000000	40.000000	0.000000
3430.576333	-0.016271	0.542898	0.089806	73.395889	-52.626034	-85.576660	3.657114	0.000000	-3.409621	0.000000	0.000000	0.000000	0.837498	-0.055894	-1.217364	0.000000	0.000000	4.000000	40.000000	0.000000
3430.579666	-0.013675	0.542679	0.085758	73.395889	-52.626034	-85.576660	3.657114	0.000000	-3.409621	0.000000	0.000000	0.000000	0.778980	-0.065786	-1.214601	0.000000	0.000000	4.000000	40.000000	0.000000
3430.582999	-0.013675	0.542679	0.085758	73.395889	-52.626034	-85.576660	3.657114	0.000000	-3.409621	0.000000	0.000000	0.000000	0.778980	-0.065786	-1.214601	0.000000	0.000000	4.000000	40.000000	0.000000
3430.586333	-0.013675	0.542679	0.085758	73.681885	-50.381279	-81.127037	3.523852	0.000000	-3.547178	0.000000	0.000000	0.000000	0.778980	-0.065786	-1.214601	0.000000	0.000000	4.000000	40.000000	0.000000
3430.589666	-0.011244	0.542493	0.081752	73.681885	-50.381279	-81.127037	3.523852	0.000000	-3.547178	0.000000	0.000000	0.000000	0.729073	-0.055884	-1.201669	0.000000	0.000000	4.000000	40.000000	0.000000
3430.592999	-0.011244	0.542493	0.081752	73.681885	-50.381279	-81.127037	3.523852	0.000000	-3.547178	0.000000	0.000000	0.000000	0.729073	-0.055884	-1.201669	0.000000	0.000000	4.000000	40.000000	0.000000
3430.596333	-0.011244	0.542493	0.081752	73.924484	-48.220776	-77.268181	3.387458	0.000000	-3.677652	0.000000	0.000000	0.000000	0.729073	-0.055884	-1.201669	0.000000	0.000000	4.000000	40.000000	0.000000
3430.599666	-0.009027	0.542239	0.077726	73.924484	-48.220776	-77.268181	3.387458	0.000000	-3.677652	0.000000	0.000000	0.000000	0.665321	-0.076195	-1.207729	0.000000	0.000000	4.000000	40.000000	0.000000
3430.602999	-0.009027	0.542239	0.077726	73.924484	-48.220776	-77.268181	3.387458	0.000000	-3.677652	0.000000	0.000000	0.000000	0.665321	-0.076195	-1.207729	0.000000	0.000000	4.000000	40.000000	0.000000
3430.606333	-0.009027	0.542239	0.077726	74.113487	-46.292194	-74.541199	3.247912	0.000000	-3.801456	0.000000	0.000000	0.000000	0.665321	-0.076195	-1.207729	0.000000	0.000000	4.000000	40.000000	0.000000
3430.609666	-0.007067	0.541883	0.073647	74.113487	-46.292194	-74.541199	3.247912	0.000000	-3.801456	0.000000	0.000000	0.000000	0.587759	-0.106698	-1.223835	0.000000	0.000000	4.000000	40.000000	0.000000
3430.612999	-0.007067	0.541883	0.073647	74.113487	-46.292194	-74.541199	3.247912	0.000000	-3.801456	0.000000	0.000000	0.000000	0.587759	-0.106698	-1.223835	0.000000	0.000000	4.000000	40.000000	0.000000
3430.616333	-0.007067	0.541883	0.073647	74.269348	-44.605919	-72.778908	3.105467	0.000000	-3.918683	0.000000	0.000000	0.000000	0.587759	-0.106698	-1.223835	0.000000	0.000000	4.000000	40.000000	0.000000
3430.619666	-0.005337	0.541439	0.069494	74.269348	-44.605919	-72.778908	3.105467	0.000000	-3.918683	0.000000	0.000000	0.000000	0.519195	-0.133300	-1.245920	0.000000	0.000000	4.000000	40.000000	0.000000
3430.622999	-0.005337	0.541439	0.069494	74.269348	-44.605919	-72.778908	3.105467	0.000000	-3.918683	0.000000	0.000000	0.000000	0.519195	-0.133300	-1.245920	0.000000	0.000000	4.000000	40.000000	0.000000
3430.626333	-0.005337	0.541439	0.069494	74.414368	-43.151211	-71.216812	2.958872	0.000000	-4.030518	0.000000	0.000000	0.000000	0.519195	-0.133300	-1.245920	0.000000	0.000000	4.000000	40.000000	0.000000
3430.629666	-0.003979	0.540964	0.065258	74.414368	-43.151211	-71.216812	2.958872	0.000000	-4.030518	0.000000	0.000000	0.000000	0.407239	-0.142304	-1.270692	0.000000	0.000000	4.000000	40.000000	0.000000
3430.632999	-0.003979	0.540964	0.065258	74.414368	-43.151211	-71.216812	2.958872	0.000000	-4.030518	0.000000	0.000000	0.000000	0.407239	-0.142304	-1.270692	0.000000	0.000000	4.000000	40.000000	0.000000
3430.636333	-0.003979	0.540964	0.065258	74.575890	-41.883999	-69.471291	2.810495	0.000000	-4.135350	0.000000	0.000000	0.000000	0.407239	-0.142304	-1.270692	0.000000	0.000000	4.000000	40.000000	0.000000
3430.639666	-0.003134	0.540453	0.060901	74.575890	-41.883999	-69.471291	2.810495	0.000000	-4.135350	0.000000	0.000000	0.000000	0.253448	-0.153227	-1.307189	0.000000	0.000000	4.000000	40.000000	0.000000
3430.642999	-0.003134	0.540453	0.060901	74.575890	-41.883999	-69.471291	2.810495	0.000000	-4.135350	0.000000	0.000000	0.000000	0.253448	-0.153227	-1.307189	0.000000	0.000000	4.000000	40.000000	0.000000
3430.646333	-0.003134	0.540453	0.060901	74.779709	-40.623672	-67.202637	2.661298	0.000000	-4.232906	0.000000	0.000000	0.000000	0.253448	-0.153227	-1.307189	0.000000	0.000000	4.000000	40.000000	0.000000
3430.649666	-0.002741	0.539945	0.056397	74.779709	-40.623672	-67.202637	2.661298	0.000000	-4.232906	0.000000	0.000000	0.000000	0.117890	-0.152491	-1.351331	0.000000	0.000000	4.000000	40.000000	0.000000
3430.652999	-0.002741	0.539945	0.056397	74.779709	-40.623672	-67.202637	2.661298	0.000000	-4.232906	0.000000	0.000000	0.000000	0.117890	-0.152491	-1.351331	0.000000	0.000000	4.000000	40.000000	0.000000
3430.656333	-0.002741	0.539945	0.056397	75.044716	-39.172718	-64.624092	2.508144	0.000000	-4.325415	0.000000	0.000000	0.000000	0.117890	-0.152491	-1.351331	0.000000	0.000000	4.000000	40.000000	0.000000
3430.659666	-0.002741	0.539417	0.051790	75.044716	-39.172718	-64.624092	2.508144	0.000000	-4.325415	0.000000	0.000000	0.000000	0.000128	-0.158422	-1.381899	0.000000	0.000000	4.000000	40.000000	0.000000
3430.662999	-0.002741	0.539417	0.051790	75.044716	-39.172718	-64.624092	2.508144	0.000000	-4.325415	0.000000	0.000000	0.000000	0.000128	-0.158422	-1.381899	0.000000	0.000000	4.000000	40.000000	0.000000
3430.666333	-0.002741	0.539417	0.051790	75.324081	-37.259518	-61.864964	2.350071	0.000000	-4.413294	0.000000	0.000000	0.000000	0.000128	-0.158422	-1.381899	0.000000	0.000000	4.000000	40.000000	0.000000
3430.669666	-0.002956	0.538899	0.047182	75.324081	-37.259518	-61.864964	2.350071	0.000000	-4.413294	0.000000	0.000000	0.000000	-0.064386	-0.155376	-1.382411	0.000000	0.000000	4.000000	40.000000	0.000000
3430.672999	-0.002956	0.538899	0.047182	75.324081	-37.259518	-61.864964	2.350071	0.000000	-4.413294	0.000000	0.000000	0.000000	-0.064386	-0.155376	-1.382411	0.000000	0.000000	4.000000	40.000000	0.000000
3430.676333	-0.002956	0.538899	0.047182	75.508461	-34.525196	-58.371281	2.186258	0.000000	-4.496696	0.000000	0.000000	0.000000	-0.064386	-0.155376	-1.382411	0.000000	0.000000	4.000000	40.000000	0.000000
3430.679666	-0.003333	0.538445	0.042733	75.508461	-34.525196	-58.371281	2.186258	0.000000	-4.496696	0.000000	0.000000	0.000000	-0.113214	-0.136198	-1.334832	0.000000	0.000000	4.000000	40.000000	0.000000
3430.682999	-0.003333	0.538445	0.042733	75.508461	-34.525196	-58.371281	2.186258	0.000000	-4.496696	0.000000	0.000000	0.000000	-0.113214	-0.136198	-1.334832	0.000000	0.000000	4.000000	40.000000	0.000000
3430.686333	-0.003333	0.538445	0.042733	75.513031	-31.008018	-53.990021	2.021588	0.000000	-4.573093	0.000000	0.000000	0.000000	-0.113214	-0.136198	-1.334832	0.000000	0.000000	4.000000	40.000000	0.000000
3430.689666	-0.003869	0.538071	0.038462	75.513031	-31.008018	-53.990021	2.021588	0.000000	-4.573093	0.000000	0.000000	0.000000	-0.160875	-0.112093	-1.281127	0.000000	0.000000	4.000000	40.000000	0.000000
3430.692999	-0.003869	0.538071	0.038462	75.513031	-31.008018	-53.990021	2.021588	0.000000	-4.573093	0.000000	0.000000	0.000000	-0.160875	-0.112093	-1.281127	0.000000	0.000000	4.000000	40.000000	0.000000
3430.696333	-0.003869	0.538071	0.038462	75.346100	-27.243597	-49.296829	1.857371	0.000000	-4.642216	0.000000	0.000000	0.000000	-0.160875	-0.112093	-1.281127	0.000000	0.000000	4.000000	40.000000	0.000000
3430.699666	-0.004654	0.537690	0.034344	75.346100	-27.243597	-49.296829	1.857371	0.000000	-4.642216	0.000000	0.000000	0.000000	-0.235373	-0.114380	-1.235537	0.000000	0.000000	4.000000	40.000000	0.000000
3430.702999	-0.004654	0.537690	0.034344	75.346100	-27.243597	-49.296829	1.857371	0.000000	-4.642216	0.000000	0.000000	0.000000	-0.235373	-0.114380	-1.235537	0.000000	0.000000	4.000000	40.000000	0.000000
3430.706333	-0.004654	0.537690	0.034344	75.088791	-23.764572	-44.859520	1.694438	0.000000	-4.704134	0.000000	0.000000	0.000000	-0.235373	-0.114380	-1.235537	0.000000	0.000000	4.000000	40.000000	0.000000
3430.709666	-0.005727	0.537279	0.030317	75.088791	-23.764572	-44.859520	1.694438	0.000000	-4.704134	0.000000	0.000000	0.000000	-0.321848	-0.123370	-1.207949	0.000000	0.000000	4.000000	40.000000	0.000000
3430.712999	-0.005727	0.537279	0.030317	75.088791	-23.764572	-44.859520	1.694438	0.000000	-4.704134	0.000000	0.000000	0.000000	-0.321848	-0.123370	-1.207949	0.000000	0.000000	4.000000	40.000000	0.000000
3430.716333	-0.005727	0.537279	0.030317	74.779922	-20.760969	-40.906384	1.515868	0.000000	-4.713665	0.000000	0.000000	0.000000	-0.321848	-0.123370	-1.207949	0.000000	0.000000	4.000000	40.000000	0.000000
3430.719666	-0.007125	0.536809	0.026279	74.779922	-20.760969	-40.906384	1.515868	0.000000	-4.713665	0.000000	0.000000	0.000000	-0.419611	-0.141070	-1.211385	0.000000	0.000000	4.000000	40.000000	0.000000
3430.722999	-0.007125	0.536809	0.026279	74.779922	-20.760969	-40.906384	1.515868	0.000000	-4.713665	0.000000	0.000000	0.000000	-0.419611	-0.141070	-1.211385	0.000000	0.000000	4.000000	40.000000	0.000000
3430.726333	-0.007125	0.536809	0.026279	74.451523	-18.257793	-37.464237	1.313971	0.000000	-4.643730	0.000000	0.000000	0.000000	-0.419611	-0.141070	-1.211385	0.000000	0.000000	4.000000	40.000000	0.000000
3430.729666	-0.008863	0.536205	0.022175	74.451523	-18.257793	-37.464237	1.313971	0.000000	-4.643730	0.000000	0.000000	0.000000	-0.521311	-0.181095	-1.231369	0.000000	0.000000	4.000000	40.000000	0.000000
3430.732999	-0.008863	0.536205	0.022175	74.451523	-18.257793	-37.464237	1.313971	0.000000	-4.643730	0.000000	0.000000	0.000000	-0.521311	-0.181095	-1.231369	0.000000	0.000000	4.000000	40.000000	0.000000
3430.736333	-0.008863	0.536205	0.022175	74.133621	-16.176544	-34.426361	1.108743	0.000000	-4.556845	0.000000	0.000000	0.000000	-0.521311	-0.181095	-1.231369	0.000000	0.000000	4.000000	40.000000	0.000000
3430.739666	-0.010974	0.535480	0.017975	74.133621	-16.176544	-34.426361	1.108743	0.000000	-4.556845	0.000000	0.000000	0.000000	-0.633377	-0.217412	-1.260006	0.000000	0.000000	4.000000	40.000000	0.000000
3430.742999	-0.010974	0.535480	0.017975	74.133621	-16.176544	-34.426361	1.108743	0.000000	-4.556845	0.000000	0.000000	0.000000	-0.633377	-0.217412	-1.260006	0.000000	0.000000	4.000000	40.000000	0.000000
3430.746333	-0.010974	0.535480	0.017975	73.860313	-14.373983	-31.608286	0.898742	0.000000	-4.451282	0.000000	0.000000	0.000000	-0.633377	-0.217412	-1.260006	0.000000	0.000000	4.000000	40.000000	0.000000
3430.749666	-0.013379	0.534605	0.013637	73.860313	-14.373983	-31.608286	0.898742	0.000000	-4.451282	0.000000	0.000000	0.000000	-0.721419	-0.262712	-1.301308	0.000000	0.000000	4.000000	40.000000	0.000000
3430.752999	-0.013379	0.534605	0.013637	73.860313	-14.373983	-31.608286	0.898742	0.000000	-4.451282	0.000000	0.000000	0.000000	-0.721419	-0.262712	-1.301308	0.000000	0.000000	4.000000	40.000000	0.000000
3430.756333	-0.013379	0.534605	0.013637	73.637215	-12.700572	-28.809599	0.681857	0.000000	-4.331045	0.000000	0.000000	0.000000	-0.721419	-0.262712	-1.301308	0.000000	0.000000	4.000000	40.000000	0.000000
3430.759666	-0.015956	0.533597	0.009178	73.637215	-12.700572	-28.809599	0.681857	0.000000	-4.331045	0.000000	0.000000	0.000000	-0.773060	-0.302159	-1.337757	0.000000	0.000000	4.000000	40.000000	0.000000
3430.762999	-0.015956	0.533597	0.009178	73.637215	-12.700572	-28.809599	0.681857	0.000000	-4.331045	0.000000	0.000000	0.000000	-0.773060	-0.302159	-1.337757	0.000000	0.000000	4.000000	40.000000	0.000000
3430.766333	-0.015956	0.533597	0.009178	73.434242	-11.121771	-26.020401	0.458897	0.000000	-4.202202	0.000000	0.000000	0.000000	-0.773060	-0.302159	-1.337757	0.000000	0.000000	4.000000	40.000000	0.000000
3430.769666	-0.018592	0.532575	0.004730	73.434242	-11.121771	-26.020401	0.458897	0.000000	-4.202202	0.000000	0.000000	0.000000	-0.790954	-0.306811	-1.334237	0.000000	0.000000	4.000000	40.000000	0.000000
3430.772999	-0.018592	0.532575	0.004730	73.434242	-11.121771	-26.020401	0.458897	0.000000	-4.202202	0.000000	0.000000	0.000000	-0.790954	-0.306811	-1.334237	0.000000	0.000000	4.000000	40.000000	0.000000
3430.776333	-0.018592	0.532575	0.004730	73.238007	-9.688261	-23.352102	0.236525	0.000000	-4.070376	0.000000	0.000000	0.000000	-0.790954	-0.306811	-1.334237	0.000000	0.000000	4.000000	40.000000	0.000000
3430.779666	-0.021250	0.531640	0.000453	73.238007	-9.688261	-23.352102	0.236525	0.000000	-4.070376	0.000000	0.000000	0.000000	-0.797207	-0.280465	-1.283134	0.000000	0.000000	4.000000	40.000000	0.000000
3430.782999	-0.021250	0.531640	0.000453	73.238007	-9.688261	-23.352102	0.236525	0.000000	-4.070376	0.000000	0.000000	0.000000	-0.797207	-0.280465	-1.283134	0.000000	0.000000	4.000000	40.000000	0.000000
3430.786333	-0.021250	0.531640	0.000453	73.027069	-8.480294	-20.911978	0.022669	0.000000	-3.937508	0.000000	0.000000	0.000000	-0.797207	-0.280465	-1.283134	0.000000	0.000000	4.000000	40.000000	0.000000
3430.789666	-0.024129	0.530821	-0.003558	73.027069	-8.480294	-20.911978	0.022669	0.000000	-3.937508	0.000000	0.000000	0.000000	-0.863763	-0.245594	-1.203285	0.000000	0.000000	4.000000	40.000000	0.000000
3430.792999	-0.024129	0.530821	-0.003558	73.027069	-8.480294	-20.911978	0.022669	0.000000	-3.937508	0.000000	0.000000	0.000000	-0.863763	-0.245594	-1.203285	0.000000	0.000000	4.000000	40.000000	0.000000
3430.796333	-0.024129	0.530821	-0.003558	72.794998	-7.558555	-19.050671	-0.177878	0.000000	-3.793548	0.000000	0.000000	0.000000	-0.863763	-0.245594	-1.203285	0.000000	0.000000	4.000000	40.000000	0.000000
3430.799666	-0.027155	0.530210	-0.007117	72.794998	-7.558555	-19.050671	-0.177878	0.000000	-3.793548	0.000000	0.000000	0.000000	-0.907745	-0.183373	-1.067716	0.000000	0.000000	4.000000	40.000000	0.000000
3430.802999	-0.027155	0.530210	-0.007117	72.794998	-7.558555	-19.050671	-0.177878	0.000000	-3.793548	0.000000	0.000000	0.000000	-0.907745	-0.183373	-1.067716	0.000000	0.000000	4.000000	40.000000	0.000000
3430.806333	-0.027155	0.530210	-0.007117	72.539917	-6.851314	-18.289190	-0.355831	0.000000	-3.642257	0.000000	0.000000	0.000000	-0.907745	-0.183373	-1.067716	0.000000	0.000000	4.000000	40.000000	0.000000
3430.809666	-0.030309	0.529821	-0.010268	72.539917	-6.851314	-18.289190	-0.355831	0.000000	-3.642257	0.000000	0.000000	0.000000	-0.946322	-0.116601	-0.945433	0.000000	0.000000	4.000000	40.000000	0.000000
3430.812999	-0.030309	0.529821	-0.010268	72.539917	-6.851314	-18.289190	-0.355831	0.000000	-3.642257	0.000000	0.000000	0.000000	-0.946322	-0.116601	-0.945433	0.000000	0.000000	4.000000	40.000000	0.000000
3430.816333	-0.030309	0.529821	-0.010268	72.279335	-6.298389	-18.179823	-0.513403	0.000000	-3.484537	0.000000	0.000000	0.000000	-0.946322	-0.116601	-0.945433	0.000000	0.000000	4.000000	40.000000	0.000000
3430.819666	-0.033658	0.529557	-0.013067	72.279335	-6.298389	-18.179823	-0.513403	0.000000	-3.484537	0.000000	0.000000	0.000000	-1.004756	-0.079153	-0.839649	0.000000	0.000000	4.000000	40.000000	0.000000
3430.822999	-0.033658	0.529557	-0.013067	72.279335	-6.298389	-18.179823	-0.513403	0.000000	-3.484537	0.000000	0.000000	0.000000	-1.004756	-0.079153	-0.839649	0.000000	0.000000	4.000000	40.000000	0.000000
3430.826333	-0.033658	0.529557	-0.013067	72.024704	-5.866616	-18.178230	-0.653345	0.000000	-3.317077	0.000000	0.000000	0.000000	-1.004756	-0.079153	-0.839649	0.000000	0.000000	4.000000	40.000000	0.000000
3430.829666	-0.037243	0.529380	-0.015601	72.024704	-5.866616	-18.178230	-0.653345	0.000000	-3.317077	0.000000	0.000000	0.000000	-1.075293	-0.053239	-0.760216	0.000000	0.000000	4.000000	40.000000	0.000000
3430.832999	-0.037243	0.529380	-0.015601	72.024704	-5.866616	-18.178230	-0.653345	0.000000	-3.317077	0.000000	0.000000	0.000000	-1.075293	-0.053239	-0.760216	0.000000	0.000000	4.000000	40.000000	0.000000
3430.836333	-0.037243	0.529380	-0.015601	71.837196	-5.572065	-18.321844	-0.780047	0.000000	-3.137862	0.000000	0.000000	0.000000	-1.075293	-0.053239	-0.760216	0.000000	0.000000	4.000000	40.000000	0.000000
3430.839666	-0.041073	0.529204	-0.018017	71.837196	-5.572065	-18.321844	-0.780047	0.000000	-3.137862	0.000000	0.000000	0.000000	-1.149209	-0.052777	-0.724810	0.000000	0.000000	4.000000	40.000000	0.000000
3430.842999	-0.041073	0.529204	-0.018017	71.837196	-5.572065	-18.321844	-0.780047	0.000000	-3.137862	0.000000	0.000000	0.000000	-1.149209	-0.052777	-0.724810	0.000000	0.000000	4.000000	40.000000	0.000000
3430.846333	-0.041073	0.529204	-0.018017	71.823692	-5.377646	-18.584494	-0.900849	0.000000	-2.946327	0.000000	0.000000	0.000000	-1.149209	-0.052777	-0.724810	0.000000	0.000000	4.000000	40.000000	0.000000
3430.849666	-0.045162	0.528929	-0.020417	71.823692	-5.377646	-18.584494	-0.900849	0.000000	-2.946327	0.000000	0.000000	0.000000	-1.226452	-0.082554	-0.719963	0.000000	0.000000	4.000000	40.000000	0.000000
3430.852999	-0.045162	0.528929	-0.020417	71.823692	-5.377646	-18.584494	-0.900849	0.000000	-2.946327	0.000000	0.000000	0.000000	-1.226452	-0.082554	-0.719963	0.000000	0.000000	4.000000	40.000000	0.000000
3430.856333	-0.045162	0.528929	-0.020417	71.987015	-5.198403	-18.792437	-1.020843	0.000000	-2.741918	0.000000	0.000000	0.000000	-1.226452	-0.082554	-0.719963	0.000000	0.000000	4.000000	40.000000	0.000000
3430.859666	-0.049418	0.528501	-0.022834	71.987015	-5.198403	-18.792437	-1.020843	0.000000	-2.741918	0.000000	0.000000	0.000000	-1.276908	-0.128334	-0.725139	0.000000	0.000000	4.000000	40.000000	0.000000
3430.862999	-0.049418	0.528501	-0.022834	71.987015	-5.198403	-18.792437	-1.020843	0.000000	-2.741918	0.000000	0.000000	0.000000	-1.276908	-0.128334	-0.725139	0.000000	0.000000	4.000000	40.000000	0.000000
3430.866333	-0.049418	0.528501	-0.022834	72.138519	-5.017571	-18.838902	-1.141700	0.000000	-2.529100	0.000000	0.000000	0.000000	-1.276908	-0.128334	-0.725139	0.000000	0.000000	4.000000	40.000000	0.000000
3430.869666	-0.053731	0.528039	-0.025146	72.138519	-5.017571	-18.838902	-1.141700	0.000000	-2.529100	0.000000	0.000000	0.000000	-1.293920	-0.138647	-0.693517	0.000000	0.000000	4.000000	40.000000	0.000000
3430.872999	-0.053731	0.528039	-0.025146	72.138519	-5.017571	-18.838902	-1.141700	0.000000	-2.529100	0.000000	0.000000	0.000000	-1.293920	-0.138647	-0.693517	0.000000	0.000000	4.000000	40.000000	0.000000
3430.876333	-0.053731	0.528039	-0.025146	72.265327	-4.851707	-18.729876	-1.257286	0.000000	-2.313447	0.000000	0.000000	0.000000	-1.293920	-0.138647	-0.693517	0.000000	0.000000	4.000000	40.000000	0.000000
3430.879666	-0.058074	0.527581	-0.027267	72.265327	-4.851707	-18.729876	-1.257286	0.000000	-2.313447	0.000000	0.000000	0.000000	-1.302976	-0.137415	-0.636267	0.000000	0.000000	4.000000	40.000000	0.000000
3430.882999	-0.058074	0.527581	-0.027267	72.265327	-4.851707	-18.729876	-1.257286	0.000000	-2.313447	0.000000	0.000000	0.000000	-1.302976	-0.137415	-0.636267	0.000000	0.000000	4.000000	40.000000	0.000000
3430.886333	-0.058074	0.527581	-0.027267	72.346794	-4.723987	-18.581112	-1.363330	0.000000	-2.096284	0.000000	0.000000	0.000000	-1.302976	-0.137415	-0.636267	0.000000	0.000000	4.000000	40.000000	0.000000
3430.889666	-0.062531	0.527266	-0.029097	72.346794	-4.723987	-18.581112	-1.363330	0.000000	-2.096284	0.000000	0.000000	0.000000	-1.337106	-0.094406	-0.549094	0.000000	0.000000	4.000000	40.000000	0.000000
3430.892999	-0.062531	0.527266	-0.029097	72.346794	-4.723987	-18.581112	-1.363330	0.000000	-2.096284	0.000000	0.000000	0.000000	-1.337106	-0.094406	-0.549094	0.000000	0.000000	4.000000	40.000000	0.000000
3430.896333	-0.062531	0.527266	-0.029097	72.388275	-4.689607	-18.672110	-1.454846	0.000000	-1.873433	0.000000	0.000000	0.000000	-1.337106	-0.094406	-0.549094	0.000000	0.000000	4.000000	40.000000	0.000000
3430.899666	-0.067223	0.527116	-0.030593	72.388275	-4.689607	-18.672110	-1.454846	0.000000	-1.873433	0.000000	0.000000	0.000000	-1.407455	-0.044926	-0.448960	0.000000	0.000000	4.000000	40.000000	0.000000
3430.902999	-0.067223	0.527116	-0.030593	72.388275	-4.689607	-18.672110	-1.454846	0.000000	-1.873433	0.000000	0.000000	0.000000	-1.407455	-0.044926	-0.448960	0.000000	0.000000	4.000000	40.000000	0.000000
3430.906333	-0.067223	0.527116	-0.030593	72.384254	-4.741732	-19.026001	-1.529673	0.000000	-1.638857	0.000000	0.000000	0.000000	-1.407455	-0.044926	-0.448960	0.000000	0.000000	4.000000	40.000000	0.000000
3430.909666	-0.072141	0.527107	-0.031757	72.384254	-4.741732	-19.026001	-1.529673	0.000000	-1.638857	0.000000	0.000000	0.000000	-1.475338	-0.002700	-0.348953	0.000000	0.000000	4.000000	40.000000	0.000000
3430.912999	-0.072141	0.527107	-0.031757	72.384254	-4.741732	-19.026001	-1.529673	0.000000	-1.638857	0.000000	0.000000	0.000000	-1.475338	-0.002700	-0.348953	0.000000	0.000000	4.000000	40.000000	0.000000
3430.916333	-0.072141	0.527107	-0.031757	72.343765	-4.855825	-19.613791	-1.587831	0.000000	-1.392968	0.000000	0.000000	0.000000	-1.475338	-0.002700	-0.348953	0.000000	0.000000	4.000000	40.000000	0.000000
3430.919666	-0.077286	0.527217	-0.032657	72.343765	-4.855825	-19.613791	-1.587831	0.000000	-1.392968	0.000000	0.000000	0.000000	-1.543576	0.032886	-0.270002	0.000000	0.000000	4.000000	40.000000	0.000000
3430.922999	-0.077286	0.527217	-0.032657	72.343765	-4.855825	-19.613791	-1.587831	0.000000	-1.392968	0.000000	0.000000	0.000000	-1.543576	0.032886	-0.270002	0.000000	0.000000	4.000000	40.000000	0.000000
3430.926333	-0.077286	0.527217	-0.032657	72.310822	-4.972338	-20.519072	-1.632832	0.000000	-1.135705	0.000000	0.000000	0.000000	-1.543576	0.032886	-0.270002	0.000000	0.000000	4.000000	40.000000	0.000000
3430.929666	-0.082570	0.527398	-0.033275	72.310822	-4.972338	-20.519072	-1.632832	0.000000	-1.135705	0.000000	0.000000	0.000000	-1.585342	0.054366	-0.185555	0.000000	0.000000	4.000000	40.000000	0.000000
3430.932999	-0.082570	0.527398	-0.033275	72.310822	-4.972338	-20.519072	-1.632832	0.000000	-1.135705	0.000000	0.000000	0.000000	-1.585342	0.054366	-0.185555	0.000000	0.000000	4.000000	40.000000	0.000000
3430.936333	-0.082570	0.527398	-0.033275	72.460922	-4.880704	-21.504175	-1.663757	0.000000	-0.871481	0.000000	0.000000	0.000000	-1.585342	0.054366	-0.185555	0.000000	0.000000	4.000000	40.000000	0.000000
3430.939666	-0.087877	0.527491	-0.033837	72.460922	-4.880704	-21.504175	-1.663757	0.000000	-0.871481	0.000000	0.000000	0.000000	-1.591919	0.027821	-0.168489	0.000000	0.000000	4.000000	40.000000	0.000000
3430.942999	-0.087877	0.527491	-0.033837	72.460922	-4.880704	-21.504175	-1.663757	0.000000	-0.871481	0.000000	0.000000	0.000000	-1.591919	0.027821	-0.168489	0.000000	0.000000	4.000000	40.000000	0.000000
3430.946333	-0.087877	0.527491	-0.033837	72.764427	-4.494977	-22.193790	-1.691839	0.000000	-0.606162	0.000000	0.000000	0.000000	-1.591919	0.027821	-0.168489	0.000000	0.000000	4.000000	40.000000	0.000000
3430.949666	-0.093122	0.527517	-0.034259	72.764427	-4.494977	-22.193790	-1.691839	0.000000	-0.606162	0.000000	0.000000	0.000000	-1.573559	0.007871	-0.126642	0.000000	0.000000	4.000000	40.000000	0.000000
3430.952999	-0.093122	0.527517	-0.034259	72.764427	-4.494977	-22.193790	-1.691839	0.000000	-0.606162	0.000000	0.000000	0.000000	-1.573559	0.007871	-0.126642	0.000000	0.000000	4.000000	40.000000	0.000000
3430.956333	-0.093122	0.527517	-0.034259	73.092720	-3.931482	-22.414282	-1.712946	0.000000	-0.343902	0.000000	0.000000	0.000000	-1.573559	0.007871	-0.126642	0.000000	0.000000	4.000000	40.000000	0.000000
3430.959666	-0.098402	0.527483	-0.034516	73.092720	-3.931482	-22.414282	-1.712946	0.000000	-0.343902	0.000000	0.000000	0.000000	-1.584049	-0.010159	-0.077174	0.000000	0.000000	4.000000	40.000000	0.000000
3430.962999	-0.098402	0.527483	-0.034516	73.092720	-3.931482	-22.414282	-1.712946	0.000000	-0.343902	0.000000	0.000000	0.000000	-1.584049	-0.010159	-0.077174	0.000000	0.000000	4.000000	40.000000	0.000000
3430.966333	-0.098402	0.527483	-0.034516	73.368057	-3.288120	-22.054590	-1.725809	0.000000	-0.079894	0.000000	0.000000	0.000000	-1.584049	-0.010159	-0.077174	0.000000	0.000000	4.000000	40.000000	0.000000
3430.969666	-0.103710	0.527380	-0.034582	73.368057	-3.288120	-22.054590	-1.725809	0.000000	-0.079894	0.000000	0.000000	0.000000	-1.592375	-0.030984	-0.019876	0.000000	0.000000	4.000000	40.000000	0.000000
3430.972999	-0.103710	0.527380	-0.034582	73.368057	-3.288120	-22.054590	-1.725809	0.000000	-0.079894	0.000000	0.000000	0.000000	-1.592375	-0.030984	-0.019876	0.000000	0.000000	4.000000	40.000000	0.000000
3430.976333	-0.103710	0.527380	-0.034582	73.581207	-2.636119	-21.349483	-1.729121	0.000000	0.185502	0.000000	0.000000	0.000000	-1.592375	-0.030984	-0.019876	0.000000	0.000000	4.000000	40.000000	0.000000
3430.979666	-0.109041	0.527284	-0.034423	73.581207	-2.636119	-21.349483	-1.729121	0.000000	0.185502	0.000000	0.000000	0.000000	-1.599425	-0.028688	0.047744	0.000000	0.000000	4.000000	40.000000	0.000000
3430.982999	-0.109041	0.527284	-0.034423	73.581207	-2.636119	-21.349483	-1.729121	0.000000	0.185502	0.000000	0.000000	0.000000	-1.599425	-0.028688	0.047744	0.000000	0.000000	4.000000	40.000000	0.000000
3430.986333	-0.109041	0.527284	-0.034423	73.708885	-2.029512	-20.760033	-1.721164	0.000000	0.452073	0.000000	0.000000	0.000000	-1.599425	-0.028688	0.047744	0.000000	0.000000	4.000000	40.000000	0.000000
3430.989666	-0.114293	0.527274	-0.033977	73.708885	-2.029512	-20.760033	-1.721164	0.000000	0.452073	0.000000	0.000000	0.000000	-1.575398	-0.003101	0.133902	0.000000	0.000000	4.000000	40.000000	0.000000
3430.992999	-0.114293	0.527274	-0.033977	73.708885	-2.029512	-20.760033	-1.721164	0.000000	0.452073	0.000000	0.000000	0.000000	-1.575398	-0.003101	0.133902	0.000000	0.000000	4.000000	40.000000	0.000000
3430.996333	-0.114293	0.527274	-0.033977	73.754654	-1.491633	-20.505829	-1.698847	0.000000	0.714639	0.000000	0.000000	0.000000	-1.575398	-0.003101	0.133902	0.000000	0.000000	4.000000	40.000000	0.000000
3430.999666	-0.119481	0.527378	-0.033134	73.754654	-1.491633	-20.505829	-1.698847	0.000000	0.714639	0.000000	0.000000	0.000000	-1.556561	0.031102	0.253028	0.000000	0.000000	4.000000	40.000000	0.000000
3431.002999	-0.119481	0.527378	-0.033134	73.754654	-1.491633	-20.505829	-1.698847	0.000000	0.714639	0.000000	0.000000	0.000000	-1.556561	0.031102	0.253028	0.000000	0.000000	4.000000	40.000000	0.000000
3431.006333	-0.119481	0.527378	-0.033134	73.719185	-1.128096	-20.764555	-1.656676	0.000000	0.974066	0.000000	0.000000	0.000000	-1.556561	0.031102	0.253028	0.000000	0.000000	4.000000	40.000000	0.000000
3431.009666	-0.124630	0.527628	-0.031924	73.719185	-1.128096	-20.764555	-1.656676	0.000000	0.974066	0.000000	0.000000	0.000000	-1.544705	0.075134	0.362926	0.000000	0.000000	4.000000	40.000000	0.000000
3431.012999	-0.124630	0.527628	-0.031924	73.719185	-1.128096	-20.764555	-1.656676	0.000000	0.974066	0.000000	0.000000	0.000000	-1.544705	0.075134	0.362926	0.000000	0.000000	4.000000	40.000000	0.000000
3431.016333	-0.124630	0.527628	-0.031924	73.631783	-1.036742	-21.467129	-1.596188	0.000000	1.231517	0.000000	0.000000	0.000000	-1.544705	0.075134	0.362926	0.000000	0.000000	4.000000	40.000000	0.000000
3431.019666	-0.129757	0.527993	-0.030321	73.631783	-1.036742	-21.467129	-1.596188	0.000000	1.231517	0.000000	0.000000	0.000000	-1.537885	0.109366	0.480736	0.000000	0.000000	4.000000	40.000000	0.000000
3431.022999	-0.129757	0.527993	-0.030321	73.631783	-1.036742	-21.467129	-1.596188	0.000000	1.231517	0.000000	0.000000	0.000000	-1.537885	0.109366	0.480736	0.000000	0.000000	4.000000	40.000000	0.000000
3431.026333	-0.129757	0.527993	-0.030321	73.528717	-1.271710	-22.715544	-1.516065	0.000000	1.487831	0.000000	0.000000	0.000000	-1.537885	0.109366	0.480736	0.000000	0.000000	4.000000	40.000000	0.000000
3431.029666	-0.134815	0.528465	-0.028355	73.528717	-1.271710	-22.715544	-1.516065	0.000000	1.487831	0.000000	0.000000	0.000000	-1.517512	0.141690	0.589989	0.000000	0.000000	4.000000	40.000000	0.000000
3431.032999	-0.134815	0.528465	-0.028355	73.528717	-1.271710	-22.715544	-1.516065	0.000000	1.487831	0.000000	0.000000	0.000000	-1.517512	0.141690	0.589989	0.000000	0.000000	4.000000	40.000000	0.000000
3431.036333	-0.134815	0.528465	-0.028355	73.452980	-1.767584	-24.580406	-1.417734	0.000000	1.740750	0.000000	0.000000	0.000000	-1.517512	0.141690	0.589989	0.000000	0.000000	4.000000	40.000000	0.000000
3431.039666	-0.139807	0.528980	-0.026034	73.452980	-1.767584	-24.580406	-1.417734	0.000000	1.740750	0.000000	0.000000	0.000000	-1.497714	0.154521	0.696305	0.000000	0.000000	4.000000	40.000000	0.000000
3431.042999	-0.139807	0.528980	-0.026034	73.452980	-1.767584	-24.580406	-1.417734	0.000000	1.740750	0.000000	0.000000	0.000000	-1.497714	0.154521	0.696305	0.000000	0.000000	4.000000	40.000000	0.000000
3431.046333	-0.139807	0.528980	-0.026034	73.450020	-2.164870	-26.387863	-1.301683	0.000000	1.990369	0.000000	0.000000	0.000000	-1.497714	0.154521	0.696305	0.000000	0.000000	4.000000	40.000000	0.000000
3431.049666	-0.144608	0.529524	-0.023403	73.450020	-2.164870	-26.387863	-1.301683	0.000000	1.990369	0.000000	0.000000	0.000000	-1.440143	0.163063	0.789091	0.000000	0.000000	4.000000	40.000000	0.000000
3431.052999	-0.144608	0.529524	-0.023403	73.450020	-2.164870	-26.387863	-1.301683	0.000000	1.990369	0.000000	0.000000	0.000000	-1.440143	0.163063	0.789091	0.000000	0.000000	4.000000	40.000000	0.000000
3431.056333	-0.144608	0.529524	-0.023403	73.512573	-2.473204	-27.953524	-1.170168	0.000000	2.230394	0.000000	0.000000	0.000000	-1.440143	0.163063	0.789091	0.000000	0.000000	4.000000	40.000000	0.000000
3431.059666	-0.149264	0.530085	-0.020450	73.512573	-2.473204	-27.953524	-1.170168	0.000000	2.230394	0.000000	0.000000	0.000000	-1.396951	0.168551	0.885953	0.000000	0.000000	4.000000	40.000000	0.000000
3431.062999	-0.149264	0.530085	-0.020450	73.512573	-2.473204	-27.953524	-1.170168	0.000000	2.230394	0.000000	0.000000	0.000000	-1.396951	0.168551	0.885953	0.000000	0.000000	4.000000	40.000000	0.000000
3431.066333	-0.149264	0.530085	-0.020450	73.607887	-2.806731	-29.347223	-1.022509	0.000000	2.463219	0.000000	0.000000	0.000000	-1.396951	0.168551	0.885953	0.000000	0.000000	4.000000	40.000000	0.000000
3431.069666	-0.153779	0.530613	-0.017163	73.607887	-2.806731	-29.347223	-1.022509	0.000000	2.463219	0.000000	0.000000	0.000000	-1.354237	0.158332	0.986236	0.000000	0.000000	4.000000	40.000000	0.000000
3431.072999	-0.153779	0.530613	-0.017163	73.607887	-2.806731	-29.347223	-1.022509	0.000000	2.463219	0.000000	0.000000	0.000000	-1.354237	0.158332	0.986236	0.000000	0.000000	4.000000	40.000000	0.000000
3431.076333	-0.153779	0.530613	-0.017163	73.718063	-3.249623	-30.591499	-0.858136	0.000000	2.688926	0.000000	0.000000	0.000000	-1.354237	0.158332	0.986236	0.000000	0.000000	4.000000	40.000000	0.000000
3431.079666	-0.158125	0.531152	-0.013469	73.718063	-3.249623	-30.591499	-0.858136	0.000000	2.688926	0.000000	0.000000	0.000000	-1.303993	0.161730	1.108256	0.000000	0.000000	4.000000	40.000000	0.000000
3431.082999	-0.158125	0.531152	-0.013469	73.718063	-3.249623	-30.591499	-0.858136	0.000000	2.688926	0.000000	0.000000	0.000000	-1.303993	0.161730	1.108256	0.000000	0.000000	4.000000	40.000000	0.000000
3431.086333	-0.158125	0.531152	-0.013469	73.842735	-3.833477	-31.755226	-0.673427	0.000000	2.906257	0.000000	0.000000	0.000000	-1.303993	0.161730	1.108256	0.000000	0.000000	4.000000	40.000000	0.000000
3431.089666	-0.162306	0.531720	-0.009415	73.842735	-3.833477	-31.755226	-0.673427	0.000000	2.906257	0.000000	0.000000	0.000000	-1.254192	0.170262	1.216009	0.000000	0.000000	4.000000	40.000000	0.000000
3431.092999	-0.162306	0.531720	-0.009415	73.842735	-3.833477	-31.755226	-0.673427	0.000000	2.906257	0.000000	0.000000	0.000000	-1.254192	0.170262	1.216009	0.000000	0.000000	4.000000	40.000000	0.000000
3431.096333	-0.162306	0.531720	-0.009415	74.058502	-4.393991	-32.843304	-0.470759	0.000000	3.115289	0.000000	0.000000	0.000000	-1.254192	0.170262	1.216009	0.000000	0.000000	4.000000	40.000000	0.000000
3431.099666	-0.166350	0.532324	-0.005037	74.058502	-4.393991	-32.843304	-0.470759	0.000000	3.115289	0.000000	0.000000	0.000000	-1.213183	0.181307	1.313495	0.000000	0.000000	4.000000	40.000000	0.000000
3431.102999	-0.166350	0.532324	-0.005037	74.058502	-4.393991	-32.843304	-0.470759	0.000000	3.115289	0.000000	0.000000	0.000000	-1.213183	0.181307	1.313495	0.000000	0.000000	4.000000	40.000000	0.000000
3431.106333	-0.166350	0.532324	-0.005037	74.588974	-4.532416	-33.587112	-0.251843	0.000000	3.317487	0.000000	0.000000	0.000000	-1.213183	0.181307	1.313495	0.000000	0.000000	4.000000	40.000000	0.000000
3431.109666	-0.170186	0.532945	-0.000440	74.588974	-4.532416	-33.587112	-0.251843	0.000000	3.317487	0.000000	0.000000	0.000000	-1.150784	0.186207	1.378933	0.000000	0.000000	4.000000	40.000000	0.000000
3431.112999	-0.170186	0.532945	-0.000440	74.588974	-4.532416	-33.587112	-0.251843	0.000000	3.317487	0.000000	0.000000	0.000000	-1.150784	0.186207	1.378933	0.000000	0.000000	4.000000	40.000000	0.000000
3431.116333	-0.170186	0.532945	-0.000440	75.420883	-4.086738	-33.885082	-0.022021	0.000000	3.509284	0.000000	0.000000	0.000000	-1.150784	0.186207	1.378933	0.000000	0.000000	4.000000	40.000000	0.000000
3431.119666	-0.173714	0.533635	0.004404	75.420883	-4.086738	-33.885082	-0.022021	0.000000	3.509284	0.000000	0.000000	0.000000	-1.058642	0.207100	1.453225	0.000000	0.000000	4.000000	40.000000	0.000000
3431.122999	-0.173714	0.533635	0.004404	75.420883	-4.086738	-33.885082	-0.022021	0.000000	3.509284	0.000000	0.000000	0.000000	-1.058642	0.207100	1.453225	0.000000	0.000000	4.000000	40.000000	0.000000
3431.126333	-0.173714	0.533635	0.004404	76.310608	-3.269282	-33.822643	0.220183	0.000000	3.685724	0.000000	0.000000	0.000000	-1.058642	0.207100	1.453225	0.000000	0.000000	4.000000	40.000000	0.000000
3431.129666	-0.176918	0.534371	0.009620	76.310608	-3.269282	-33.822643	0.220183	0.000000	3.685724	0.000000	0.000000	0.000000	-0.961122	0.220842	1.564886	0.000000	0.000000	4.000000	40.000000	0.000000
3431.132999	-0.176918	0.534371	0.009620	76.310608	-3.269282	-33.822643	0.220183	0.000000	3.685724	0.000000	0.000000	0.000000	-0.961122	0.220842	1.564886	0.000000	0.000000	4.000000	40.000000	0.000000
3431.136333	-0.176918	0.534371	0.009620	77.179489	-2.185407	-33.303284	0.480998	0.000000	3.845911	0.000000	0.000000	0.000000	-0.961122	0.220842	1.564886	0.000000	0.000000	4.000000	40.000000	0.000000
3431.139666	-0.179793	0.535096	0.015106	77.179489	-2.185407	-33.303284	0.480998	0.000000	3.845911	0.000000	0.000000	0.000000	-0.862314	0.217334	1.645775	0.000000	0.000000	4.000000	40.000000	0.000000
3431.142999	-0.179793	0.535096	0.015106	77.179489	-2.185407	-33.303284	0.480998	0.000000	3.845911	0.000000	0.000000	0.000000	-0.862314	0.217334	1.645775	0.000000	0.000000	4.000000	40.000000	0.000000
3431.146333	-0.179793	0.535096	0.015106	78.023193	-1.062072	-32.687714	0.755294	0.000000	3.989630	0.000000	0.000000	0.000000	-0.862314	0.217334	1.645775	0.000000	0.000000	4.000000	40.000000	0.000000
3431.149666	-0.182375	0.535828	0.020798	78.023193	-1.062072	-32.687714	0.755294	0.000000	3.989630	0.000000	0.000000	0.000000	-0.774753	0.219804	1.707570	0.000000	0.000000	4.000000	40.000000	0.000000
3431.152999	-0.182375	0.535828	0.020798	78.023193	-1.062072	-32.687714	0.755294	0.000000	3.989630	0.000000	0.000000	0.000000	-0.774753	0.219804	1.707570	0.000000	0.000000	4.000000	40.000000	0.000000
3431.156333	-0.182375	0.535828	0.020798	78.856361	-0.165066	-32.394161	1.039889	0.000000	4.118755	0.000000	0.000000	0.000000	-0.774753	0.219804	1.707570	0.000000	0.000000	4.000000	40.000000	0.000000
3431.159666	-0.184693	0.536556	0.026597	78.856361	-0.165066	-32.394161	1.039889	0.000000	4.118755	0.000000	0.000000	0.000000	-0.695349	0.218414	1.739719	0.000000	0.000000	4.000000	40.000000	0.000000
3431.162999	-0.184693	0.536556	0.026597	78.856361	-0.165066	-32.394161	1.039889	0.000000	4.118755	0.000000	0.000000	0.000000	-0.695349	0.218414	1.739719	0.000000	0.000000	4.000000	40.000000	0.000000
3431.166333	-0.184693	0.536556	0.026597	79.697845	0.390313	-32.622196	1.329842	0.000000	4.234647	0.000000	0.000000	0.000000	-0.695349	0.218414	1.739719	0.000000	0.000000	4.000000	40.000000	0.000000
3431.169666	-0.186742	0.537331	0.032451	79.697845	0.390313	-32.622196	1.329842	0.000000	4.234647	0.000000	0.000000	0.000000	-0.614579	0.232298	1.756346	0.000000	0.000000	4.000000	40.000000	0.000000
3431.172999	-0.186742	0.537331	0.032451	79.697845	0.390313	-32.622196	1.329842	0.000000	4.234647	0.000000	0.000000	0.000000	-0.614579	0.232298	1.756346	0.000000	0.000000	4.000000	40.000000	0.000000
3431.176333	-0.186742	0.537331	0.032451	80.542480	0.589071	-33.377659	1.622566	0.000000	4.337077	0.000000	0.000000	0.000000	-0.614579	0.232298	1.756346	0.000000	0.000000	4.000000	40.000000	0.000000
3431.179666	-0.188458	0.538136	0.038365	80.542480	0.589071	-33.377659	1.622566	0.000000	4.337077	0.000000	0.000000	0.000000	-0.514989	0.241517	1.774116	0.000000	0.000000	4.000000	40.000000	0.000000
3431.182999	-0.188458	0.538136	0.038365	80.542480	0.589071	-33.377659	1.622566	0.000000	4.337077	0.000000	0.000000	0.000000	-0.514989	0.241517	1.774116	0.000000	0.000000	4.000000	40.000000	0.000000
3431.186333	-0.188458	0.538136	0.038365	81.360252	0.563148	-34.368511	1.918252	0.000000	4.422908	0.000000	0.000000	0.000000	-0.514989	0.241517	1.774116	0.000000	0.000000	4.000000	40.000000	0.000000
3431.189666	-0.189699	0.539002	0.044278	81.360252	0.563148	-34.368511	1.918252	0.000000	4.422908	0.000000	0.000000	0.000000	-0.372304	0.259838	1.773779	0.000000	0.000000	4.000000	40.000000	0.000000
3431.192999	-0.189699	0.539002	0.044278	81.360252	0.563148	-34.368511	1.918252	0.000000	4.422908	0.000000	0.000000	0.000000	-0.372304	0.259838	1.773779	0.000000	0.000000	4.000000	40.000000	0.000000
3431.196333	-0.189699	0.539002	0.044278	82.120850	0.502041	-35.263123	2.213168	0.000000	4.483512	0.000000	0.000000	0.000000	-0.372304	0.259838	1.773779	0.000000	0.000000	4.000000	40.000000	0.000000
3431.199666	-0.190377	0.539927	0.050287	82.120850	0.502041	-35.263123	2.213168	0.000000	4.483512	0.000000	0.000000	0.000000	-0.203288	0.277409	1.802733	0.000000	0.000000	4.000000	40.000000	0.000000
3431.202999	-0.190377	0.539927	0.050287	82.120850	0.502041	-35.263123	2.213168	0.000000	4.483512	0.000000	0.000000	0.000000	-0.203288	0.277409	1.802733	0.000000	0.000000	4.000000	40.000000	0.000000
3431.206333	-0.190377	0.539927	0.050287	82.847855	0.331967	-36.228619	2.431074	0.000000	4.369196	0.000000	0.000000	0.000000	-0.203288	0.277409	1.802733	0.000000	0.000000	4.000000	40.000000	0.000000
3431.209666	-0.190489	0.540883	0.056286	82.847855	0.331967	-36.228619	2.431074	0.000000	4.369196	0.000000	0.000000	0.000000	-0.033759	0.286740	1.799841	0.000000	0.000000	4.000000	40.000000	0.000000
3431.212999	-0.190489	0.540883	0.056286	82.847855	0.331967	-36.228619	2.431074	0.000000	4.369196	0.000000	0.000000	0.000000	-0.033759	0.286740	1.799841	0.000000	0.000000	4.000000	40.000000	0.000000
3431.216333	-0.190489	0.540883	0.056286	83.555450	-0.535269	-37.911530	2.640892	0.000000	4.245667	0.000000	0.000000	0.000000	-0.033759	0.286740	1.799841	0.000000	0.000000	4.000000	40.000000	0.000000
3431.219666	-0.190131	0.541829	0.062266	83.555450	-0.535269	-37.911530	2.640892	0.000000	4.245667	0.000000	0.000000	0.000000	0.107479	0.283990	1.793980	0.000000	0.000000	4.000000	40.000000	0.000000
3431.222999	-0.190131	0.541829	0.062266	83.555450	-0.535269	-37.911530	2.640892	0.000000	4.245667	0.000000	0.000000	0.000000	0.107479	0.283990	1.793980	0.000000	0.000000	4.000000	40.000000	0.000000
3431.226333	-0.190131	0.541829	0.062266	84.245071	-2.951325	-41.215405	2.841967	0.000000	4.113784	0.000000	0.000000	0.000000	0.107479	0.283990	1.793980	0.000000	0.000000	4.000000	40.000000	0.000000
3431.229666	-0.189346	0.542816	0.068220	84.245071	-2.951325	-41.215405	2.841967	0.000000	4.113784	0.000000	0.000000	0.000000	0.235504	0.296080	1.786237	0.000000	0.000000	4.000000	40.000000	0.000000
3431.232999	-0.189346	0.542816	0.068220	84.245071	-2.951325	-41.215405	2.841967	0.000000	4.113784	0.000000	0.000000	0.000000	0.235504	0.296080	1.786237	0.000000	0.000000	4.000000	40.000000	0.000000
3431.236333	-0.189346	0.542816	0.068220	84.892776	-7.886261	-47.181652	3.034354	0.000000	3.974003	0.000000	0.000000	0.000000	0.235504	0.296080	1.786237	0.000000	0.000000	4.000000	40.000000	0.000000
3431.239666	-0.188308	0.543864	0.074101	84.892776	-7.886261	-47.181652	3.034354	0.000000	3.974003	0.000000	0.000000	0.000000	0.311382	0.314245	1.764133	0.000000	0.000000	4.000000	40.000000	0.000000
3431.242999	-0.188308	0.543864	0.074101	84.892776	-7.886261	-47.181652	3.034354	0.000000	3.974003	0.000000	0.000000	0.000000	0.311382	0.314245	1.764133	0.000000	0.000000	4.000000	40.000000	0.000000
3431.246333	-0.188308	0.543864	0.074101	85.415115	-16.245020	-56.702366	3.213974	0.000000	3.830192	0.000000	0.000000	0.000000	0.311382	0.314245	1.764133	0.000000	0.000000	4.000000	40.000000	0.000000
3431.249666	-0.186956	0.544986	0.079904	85.415115	-16.245020	-56.702366	3.213974	0.000000	3.830192	0.000000	0.000000	0.000000	0.405487	0.336838	1.740902	0.000000	0.000000	4.000000	40.000000	0.000000
3431.252999	-0.186956	0.544986	0.079904	85.415115	-16.245020	-56.702366	3.213974	0.000000	3.830192	0.000000	0.000000	0.000000	0.405487	0.336838	1.740902	0.000000	0.000000	4.000000	40.000000	0.000000
3431.256333	-0.186956	0.544986	0.079904	85.668800	-27.641800	-69.355270	3.383075	0.000000	3.681685	0.000000	0.000000	0.000000	0.405487	0.336838	1.740902	0.000000	0.000000	4.000000	40.000000	0.000000
3431.259666	-0.185212	0.546156	0.085659	85.668800	-27.641800	-69.355270	3.383075	0.000000	3.681685	0.000000	0.000000	0.000000	0.523420	0.350763	1.726438	0.000000	0.000000	4.000000	40.000000	0.000000
3431.262999	-0.185212	0.546156	0.085659	85.668800	-27.641800	-69.355270	3.383075	0.000000	3.681685	0.000000	0.000000	0.000000	0.523420	0.350763	1.726438	0.000000	0.000000	4.000000	40.000000	0.000000
3431.266333	-0.185212	0.546156	0.085659	85.525520	-38.941616	-81.925415	3.544765	0.000000	3.526278	0.000000	0.000000	0.000000	0.523420	0.350763	1.726438	0.000000	0.000000	4.000000	40.000000	0.000000
3431.269666	-0.182933	0.547354	0.091390	85.525520	-38.941616	-81.925415	3.544765	0.000000	3.526278	0.000000	0.000000	0.000000	0.683762	0.359530	1.719428	0.000000	0.000000	4.000000	40.000000	0.000000
3431.272999	-0.182933	0.547354	0.091390	85.525520	-38.941616	-81.925415	3.544765	0.000000	3.526278	0.000000	0.000000	0.000000	0.683762	0.359530	1.719428	0.000000	0.000000	4.000000	40.000000	0.000000
3431.276333	-0.182933	0.547354	0.091390	85.020355	-47.096684	-91.317902	3.702708	0.000000	3.360053	0.000000	0.000000	0.000000	0.683762	0.359530	1.719428	0.000000	0.000000	4.000000	40.000000	0.000000
3431.279666	-0.180194	0.548602	0.097083	85.020355	-47.096684	-91.317902	3.702708	0.000000	3.360053	0.000000	0.000000	0.000000	0.821663	0.374310	1.707792	0.000000	0.000000	4.000000	40.000000	0.000000
3431.282999	-0.180194	0.548602	0.097083	85.020355	-47.096684	-91.317902	3.702708	0.000000	3.360053	0.000000	0.000000	0.000000	0.821663	0.374310	1.707792	0.000000	0.000000	4.000000	40.000000	0.000000
3431.286333	-0.180194	0.548602	0.097083	84.348618	-51.920589	-97.328453	3.854906	0.000000	3.184290	0.000000	0.000000	0.000000	0.821663	0.374310	1.707792	0.000000	0.000000	4.000000	40.000000	0.000000
3431.289666	-0.176978	0.549831	0.102604	84.348618	-51.920589	-97.328453	3.854906	0.000000	3.184290	0.000000	0.000000	0.000000	0.964823	0.368810	1.656570	0.000000	0.000000	4.000000	40.000000	0.000000
3431.292999	-0.176978	0.549831	0.102604	84.348618	-51.920589	-97.328453	3.854906	0.000000	3.184290	0.000000	0.000000	0.000000	0.964823	0.368810	1.656570	0.000000	0.000000	4.000000	40.000000	0.000000
3431.296333	-0.176978	0.549831	0.102604	83.656319	-54.704552	-101.242798	3.999546	0.000000	3.000605	0.000000	0.000000	0.000000	0.964823	0.368810	1.656570	0.000000	0.000000	4.000000	40.000000	0.000000
3431.299666	-0.173324	0.551069	0.107894	83.656319	-54.704552	-101.242798	3.999546	0.000000	3.000605	0.000000	0.000000	0.000000	1.096213	0.371326	1.586789	0.000000	0.000000	4.000000	40.000000	0.000000
3431.302999	-0.173324	0.551069	0.107894	83.656319	-54.704552	-101.242798	3.999546	0.000000	3.000605	0.000000	0.000000	0.000000	1.096213	0.371326	1.586789	0.000000	0.000000	4.000000	40.000000	0.000000
3431.306333	-0.173324	0.551069	0.107894	82.966667	-56.382801	-104.012177	4.135420	0.000000	2.810391	0.000000	0.000000	0.000000	1.096213	0.371326	1.586789	0.000000	0.000000	4.000000	40.000000	0.000000
3431.309666	-0.169332	0.552277	0.112883	82.966667	-56.382801	-104.012177	4.135420	0.000000	2.810391	0.000000	0.000000	0.000000	1.197421	0.362495	1.496769	0.000000	0.000000	4.000000	40.000000	0.000000
3431.312999	-0.169332	0.552277	0.112883	82.966667	-56.382801	-104.012177	4.135420	0.000000	2.810391	0.000000	0.000000	0.000000	1.197421	0.362495	1.496769	0.000000	0.000000	4.000000	40.000000	0.000000
3431.316333	-0.169332	0.552277	0.112883	82.258461	-57.569977	-106.297142	4.260553	0.000000	2.616809	0.000000	0.000000	0.000000	1.197421	0.362495	1.496769	0.000000	0.000000	4.000000	40.000000	0.000000
3431.319666	-0.165117	0.553489	0.117533	82.258461	-57.569977	-106.297142	4.260553	0.000000	2.616809	0.000000	0.000000	0.000000	1.264588	0.363486	1.395024	0.000000	0.000000	4.000000	40.000000	0.000000
3431.322999	-0.165117	0.553489	0.117533	82.258461	-57.569977	-106.297142	4.260553	0.000000	2.616809	0.000000	0.000000	0.000000	1.264588	0.363486	1.395024	0.000000	0.000000	4.000000	40.000000	0.000000
3431.326333	-0.165117	0.553489	0.117533	81.550453	-58.592777	-108.425171	4.373616	0.000000	2.423114	0.000000	0.000000	0.000000	1.264588	0.363486	1.395024	0.000000	0.000000	4.000000	40.000000	0.000000
3431.329666	-0.160712	0.554686	0.121722	81.550453	-58.592777	-108.425171	4.373616	0.000000	2.423114	0.000000	0.000000	0.000000	1.321498	0.359155	1.256527	0.000000	0.000000	4.000000	40.000000	0.000000
3431.332999	-0.160712	0.554686	0.121722	81.550453	-58.592777	-108.425171	4.373616	0.000000	2.423114	0.000000	0.000000	0.000000	1.321498	0.359155	1.256527	0.000000	0.000000	4.000000	40.000000	0.000000
3431.336333	-0.160712	0.554686	0.121722	80.867203	-59.396324	-110.317924	4.474323	0.000000	2.231688	0.000000	0.000000	0.000000	1.321498	0.359155	1.256527	0.000000	0.000000	4.000000	40.000000	0.000000
3431.339666	-0.156123	0.555848	0.125532	80.867203	-59.396324	-110.317924	4.474323	0.000000	2.231688	0.000000	0.000000	0.000000	1.376679	0.348566	1.143253	0.000000	0.000000	4.000000	40.000000	0.000000
3431.342999	-0.156123	0.555848	0.125532	80.867203	-59.396324	-110.317924	4.474323	0.000000	2.231688	0.000000	0.000000	0.000000	1.376679	0.348566	1.143253	0.000000	0.000000	4.000000	40.000000	0.000000
3431.346333	-0.156123	0.555848	0.125532	80.274147	-59.840908	-111.729614	4.564583	0.000000	2.040731	0.000000	0.000000	0.000000	1.376679	0.348566	1.143253	0.000000	0.000000	4.000000	40.000000	0.000000
3431.349666	-0.151342	0.556962	0.128894	80.274147	-59.840908	-111.729614	4.564583	0.000000	2.040731	0.000000	0.000000	0.000000	1.434283	0.334172	1.008629	0.000000	0.000000	4.000000	40.000000	0.000000
3431.352999	-0.151342	0.556962	0.128894	80.274147	-59.840908	-111.729614	4.564583	0.000000	2.040731	0.000000	0.000000	0.000000	1.434283	0.334172	1.008629	0.000000	0.000000	4.000000	40.000000	0.000000
3431.356333	-0.151342	0.556962	0.128894	79.875465	-59.865528	-112.583221	4.645061	0.000000	1.850247	0.000000	0.000000	0.000000	1.434283	0.334172	1.008629	0.000000	0.000000	4.000000	40.000000	0.000000
3431.359666	-0.146299	0.557994	0.131833	79.875465	-59.865528	-112.583221	4.645061	0.000000	1.850247	0.000000	0.000000	0.000000	1.513008	0.309581	0.881687	0.000000	0.000000	4.000000	40.000000	0.000000
3431.362999	-0.146299	0.557994	0.131833	79.875465	-59.865528	-112.583221	4.645061	0.000000	1.850247	0.000000	0.000000	0.000000	1.513008	0.309581	0.881687	0.000000	0.000000	4.000000	40.000000	0.000000
3431.366333	-0.146299	0.557994	0.131833	79.704071	-59.800343	-113.111740	4.717538	0.000000	1.656754	0.000000	0.000000	0.000000	1.513008	0.309581	0.881687	0.000000	0.000000	4.000000	40.000000	0.000000
3431.369666	-0.140966	0.558969	0.134312	79.704071	-59.800343	-113.111740	4.717538	0.000000	1.656754	0.000000	0.000000	0.000000	1.599816	0.292749	0.743582	0.000000	0.000000	4.000000	40.000000	0.000000
3431.372999	-0.140966	0.558969	0.134312	79.704071	-59.800343	-113.111740	4.717538	0.000000	1.656754	0.000000	0.000000	0.000000	1.599816	0.292749	0.743582	0.000000	0.000000	4.000000	40.000000	0.000000
3431.376333	-0.140966	0.558969	0.134312	79.659668	-59.814644	-113.088585	4.782492	0.000000	1.458686	0.000000	0.000000	0.000000	1.599816	0.292749	0.743582	0.000000	0.000000	4.000000	40.000000	0.000000
3431.379666	-0.135418	0.559841	0.136339	79.659668	-59.814644	-113.088585	4.782492	0.000000	1.458686	0.000000	0.000000	0.000000	1.664323	0.261525	0.607949	0.000000	0.000000	4.000000	40.000000	0.000000
3431.382999	-0.135418	0.559841	0.136339	79.659668	-59.814644	-113.088585	4.782492	0.000000	1.458686	0.000000	0.000000	0.000000	1.664323	0.261525	0.607949	0.000000	0.000000	4.000000	40.000000	0.000000
3431.386333	-0.135418	0.559841	0.136339	79.641518	-59.978561	-112.502045	4.839370	0.000000	1.257176	0.000000	0.000000	0.000000	1.664323	0.261525	0.607949	0.000000	0.000000	4.000000	40.000000	0.000000
3431.389666	-0.129764	0.560720	0.137945	79.641518	-59.978561	-112.502045	4.839370	0.000000	1.257176	0.000000	0.000000	0.000000	1.696173	0.263498	0.481988	0.000000	0.000000	4.000000	40.000000	0.000000
3431.392999	-0.129764	0.560720	0.137945	79.641518	-59.978561	-112.502045	4.839370	0.000000	1.257176	0.000000	0.000000	0.000000	1.696173	0.263498	0.481988	0.000000	0.000000	4.000000	40.000000	0.000000
3431.396333	-0.129764	0.560720	0.137945	79.574738	-60.386795	-112.241280	4.887522	0.000000	1.054574	0.000000	0.000000	0.000000	1.696173	0.263498	0.481988	0.000000	0.000000	4.000000	40.000000	0.000000
3431.399666	-0.123967	0.561576	0.139183	79.574738	-60.386795	-112.241280	4.887522	0.000000	1.054574	0.000000	0.000000	0.000000	1.739067	0.257023	0.371315	0.000000	0.000000	4.000000	40.000000	0.000000
3431.402999	-0.123967	0.561576	0.139183	79.574738	-60.386795	-112.241280	4.887522	0.000000	1.054574	0.000000	0.000000	0.000000	1.739067	0.257023	0.371315	0.000000	0.000000	4.000000	40.000000	0.000000
3431.406333	-0.123967	0.561576	0.139183	79.374344	-61.215866	-112.354492	4.927477	0.000000	0.848513	0.000000	0.000000	0.000000	1.739067	0.257023	0.371315	0.000000	0.000000	4.000000	40.000000	0.000000
3431.409666	-0.118029	0.562437	0.140007	79.374344	-61.215866	-112.354492	4.927477	0.000000	0.848513	0.000000	0.000000	0.000000	1.781475	0.258230	0.247214	0.000000	0.000000	4.000000	40.000000	0.000000
3431.412999	-0.118029	0.562437	0.140007	79.374344	-61.215866	-112.354492	4.927477	0.000000	0.848513	0.000000	0.000000	0.000000	1.781475	0.258230	0.247214	0.000000	0.000000	4.000000	40.000000	0.000000
3431.416333	-0.118029	0.562437	0.140007	79.057632	-62.337402	-112.578529	4.959053	0.000000	0.638591	0.000000	0.000000	0.000000	1.781475	0.258230	0.247214	0.000000	0.000000	4.000000	40.000000	0.000000
3431.419666	-0.112120	0.563299	0.140479	79.057632	-62.337402	-112.578529	4.959053	0.000000	0.638591	0.000000	0.000000	0.000000	1.772801	0.258659	0.141485	0.000000	0.000000	4.000000	40.000000	0.000000
3431.422999	-0.112120	0.563299	0.140479	79.057632	-62.337402	-112.578529	4.959053	0.000000	0.638591	0.000000	0.000000	0.000000	1.772801	0.258659	0.141485	0.000000	0.000000	4.000000	40.000000	0.000000
3431.426333	-0.112120	0.563299	0.140479	78.684425	-63.592709	-112.898308	4.981494	0.000000	0.429777	0.000000	0.000000	0.000000	1.772801	0.258659	0.141485	0.000000	0.000000	4.000000	40.000000	0.000000
3431.429666	-0.106041	0.564102	0.140588	78.684425	-63.592709	-112.898308	4.981494	0.000000	0.429777	0.000000	0.000000	0.000000	1.823501	0.240844	0.032980	0.000000	0.000000	4.000000	40.000000	0.000000
3431.432999	-0.106041	0.564102	0.140588	78.684425	-63.592709	-112.898308	4.981494	0.000000	0.429777	0.000000	0.000000	0.000000	1.823501	0.240844	0.032980	0.000000	0.000000	4.000000	40.000000	0.000000
3431.436333	-0.106041	0.564102	0.140588	78.319748	-64.913994	-113.364418	4.995390	0.000000	0.214663	0.000000	0.000000	0.000000	1.823501	0.240844	0.032980	0.000000	0.000000	4.000000	40.000000	0.000000
3431.439666	-0.099917	0.564877	0.140306	78.319748	-64.913994	-113.364418	4.995390	0.000000	0.214663	0.000000	0.000000	0.000000	1.837453	0.232433	-0.084707	0.000000	0.000000	4.000000	40.000000	0.000000
3431.442999	-0.099917	0.564877	0.140306	78.319748	-64.913994	-113.364418	4.995390	0.000000	0.214663	0.000000	0.000000	0.000000	1.837453	0.232433	-0.084707	0.000000	0.000000	4.000000	40.000000	0.000000
3431.446333	-0.099917	0.564877	0.140306	78.090027	-66.734375	-114.492348	4.999999	0.000000	-0.002973	0.000000	0.000000	0.000000	1.837453	0.232433	-0.084707	0.000000	0.000000	4.000000	40.000000	0.000000
3431.449666	-0.093801	0.565608	0.139548	78.090027	-66.734375	-114.492348	4.999999	0.000000	-0.002973	0.000000	0.000000	0.000000	1.834741	0.219463	-0.227488	0.000000	0.000000	4.000000	40.000000	0.000000
3431.452999	-0.093801	0.565608	0.139548	78.090027	-66.734375	-114.492348	4.999999	0.000000	-0.002973	0.000000	0.000000	0.000000	1.834741	0.219463	-0.227488	0.000000	0.000000	4.000000	40.000000	0.000000
3431.456333	-0.093801	0.565608	0.139548	78.011360	-68.935066	-116.333466	4.995074	0.000000	-0.221900	0.000000	0.000000	0.000000	1.834741	0.219463	-0.227488	0.000000	0.000000	4.000000	40.000000	0.000000
3431.459666	-0.087711	0.566301	0.138348	78.011360	-68.935066	-116.333466	4.995074	0.000000	-0.221900	0.000000	0.000000	0.000000	1.826846	0.207683	-0.360042	0.000000	0.000000	4.000000	40.000000	0.000000
3431.462999	-0.087711	0.566301	0.138348	78.011360	-68.935066	-116.333466	4.995074	0.000000	-0.221900	0.000000	0.000000	0.000000	1.826846	0.207683	-0.360042	0.000000	0.000000	4.000000	40.000000	0.000000
3431.466333	-0.087711	0.566301	0.138348	78.038734	-71.149986	-118.413635	4.980392	0.000000	-0.442383	0.000000	0.000000	0.000000	1.826846	0.207683	-0.360042	0.000000	0.000000	4.000000	40.000000	0.000000
3431.469666	-0.081709	0.566977	0.136654	78.038734	-71.149986	-118.413635	4.980392	0.000000	-0.442383	0.000000	0.000000	0.000000	1.800566	0.202853	-0.508172	0.000000	0.000000	4.000000	40.000000	0.000000
3431.472999	-0.081709	0.566977	0.136654	78.038734	-71.149986	-118.413635	4.980392	0.000000	-0.442383	0.000000	0.000000	0.000000	1.800566	0.202853	-0.508172	0.000000	0.000000	4.000000	40.000000	0.000000
3431.476333	-0.081709	0.566977	0.136654	78.133492	-73.256767	-120.212723	4.955806	0.000000	-0.663317	0.000000	0.000000	0.000000	1.800566	0.202853	-0.508172	0.000000	0.000000	4.000000	40.000000	0.000000
3431.479666	-0.075893	0.567620	0.134475	78.133492	-73.256767	-120.212723	4.955806	0.000000	-0.663317	0.000000	0.000000	0.000000	1.744877	0.193054	-0.653527	0.000000	0.000000	4.000000	40.000000	0.000000
3431.482999	-0.075893	0.567620	0.134475	78.133492	-73.256767	-120.212723	4.955806	0.000000	-0.663317	0.000000	0.000000	0.000000	1.744877	0.193054	-0.653527	0.000000	0.000000	4.000000	40.000000	0.000000
3431.486333	-0.075893	0.567620	0.134475	78.277885	-75.304230	-121.436790	4.921545	0.000000	-0.882266	0.000000	0.000000	0.000000	1.744877	0.193054	-0.653527	0.000000	0.000000	4.000000	40.000000	0.000000
3431.489666	-0.070345	0.568194	0.131715	78.277885	-75.304230	-121.436790	4.921545	0.000000	-0.882266	0.000000	0.000000	0.000000	1.664527	0.172071	-0.828093	0.000000	0.000000	4.000000	40.000000	0.000000
3431.492999	-0.070345	0.568194	0.131715	78.277885	-75.304230	-121.436790	4.921545	0.000000	-0.882266	0.000000	0.000000	0.000000	1.664527	0.172071	-0.828093	0.000000	0.000000	4.000000	40.000000	0.000000
3431.496333	-0.070345	0.568194	0.131715	78.404457	-77.296326	-122.441101	4.877895	0.000000	-1.098245	0.000000	0.000000	0.000000	1.664527	0.172071	-0.828093	0.000000	0.000000	4.000000	40.000000	0.000000
3431.499666	-0.065057	0.568746	0.128482	78.404457	-77.296326	-122.441101	4.877895	0.000000	-1.098245	0.000000	0.000000	0.000000	1.586409	0.165691	-0.969929	0.000000	0.000000	4.000000	40.000000	0.000000
3431.502999	-0.065057	0.568746	0.128482	78.404457	-77.296326	-122.441101	4.877895	0.000000	-1.098245	0.000000	0.000000	0.000000	1.586409	0.165691	-0.969929	0.000000	0.000000	4.000000	40.000000	0.000000
3431.506333	-0.065057	0.568746	0.128482	78.510857	-79.236023	-123.389923	4.824745	0.000000	-1.312189	0.000000	0.000000	0.000000	1.586409	0.165691	-0.969929	0.000000	0.000000	4.000000	40.000000	0.000000
3431.509666	-0.060038	0.569312	0.124809	78.510857	-79.236023	-123.389923	4.824745	0.000000	-1.312189	0.000000	0.000000	0.000000	1.505673	0.169667	-1.101967	0.000000	0.000000	4.000000	40.000000	0.000000
3431.512999	-0.060038	0.569312	0.124809	78.510857	-79.236023	-123.389923	4.824745	0.000000	-1.312189	0.000000	0.000000	0.000000	1.505673	0.169667	-1.101967	0.000000	0.000000	4.000000	40.000000	0.000000
3431.516333	-0.060038	0.569312	0.124809	78.595871	-81.038269	-124.213234	4.761861	0.000000	-1.524690	0.000000	0.000000	0.000000	1.505673	0.169667	-1.101967	0.000000	0.000000	4.000000	40.000000	0.000000
3431.519666	-0.055269	0.569829	0.120749	78.595871	-81.038269	-124.213234	4.761861	0.000000	-1.524690	0.000000	0.000000	0.000000	1.430590	0.155190	-1.217891	0.000000	0.000000	4.000000	40.000000	0.000000
3431.522999	-0.055269	0.569829	0.120749	78.595871	-81.038269	-124.213234	4.761861	0.000000	-1.524690	0.000000	0.000000	0.000000	1.430590	0.155190	-1.217891	0.000000	0.000000	4.000000	40.000000	0.000000
3431.526333	-0.055269	0.569829	0.120749	78.661148	-82.474525	-124.707382	4.688631	0.000000	-1.736878	0.000000	0.000000	0.000000	1.430590	0.155190	-1.217891	0.000000	0.000000	4.000000	40.000000	0.000000
3431.529666	-0.050707	0.570328	0.116400	78.661148	-82.474525	-124.707382	4.688631	0.000000	-1.736878	0.000000	0.000000	0.000000	1.368677	0.149796	-1.304826	0.000000	0.000000	4.000000	40.000000	0.000000
3431.532999	-0.050707	0.570328	0.116400	78.661148	-82.474525	-124.707382	4.688631	0.000000	-1.736878	0.000000	0.000000	0.000000	1.368677	0.149796	-1.304826	0.000000	0.000000	4.000000	40.000000	0.000000
3431.536333	-0.050707	0.570328	0.116400	78.713181	-83.219826	-124.418930	4.604167	0.000000	-1.949781	0.000000	0.000000	0.000000	1.368677	0.149796	-1.304826	0.000000	0.000000	4.000000	40.000000	0.000000
3431.539666	-0.046269	0.570768	0.111737	78.713181	-83.219826	-124.418930	4.604167	0.000000	-1.949781	0.000000	0.000000	0.000000	1.331418	0.131767	-1.398862	0.000000	0.000000	4.000000	40.000000	0.000000
3431.542999	-0.046269	0.570768	0.111737	78.713181	-83.219826	-124.418930	4.604167	0.000000	-1.949781	0.000000	0.000000	0.000000	1.331418	0.131767	-1.398862	0.000000	0.000000	4.000000	40.000000	0.000000
3431.546333	-0.046269	0.570768	0.111737	78.759377	-83.125145	-123.211380	4.506080	0.000000	-2.166851	0.000000	0.000000	0.000000	1.331418	0.131767	-1.398862	0.000000	0.000000	4.000000	40.000000	0.000000
3431.549666	-0.042045	0.571159	0.106829	78.759377	-83.125145	-123.211380	4.506080	0.000000	-2.166851	0.000000	0.000000	0.000000	1.267251	0.117406	-1.472380	0.000000	0.000000	4.000000	40.000000	0.000000
3431.552999	-0.042045	0.571159	0.106829	78.759377	-83.125145	-123.211380	4.506080	0.000000	-2.166851	0.000000	0.000000	0.000000	1.267251	0.117406	-1.472380	0.000000	0.000000	4.000000	40.000000	0.000000
3431.556333	-0.042045	0.571159	0.106829	78.797676	-81.966591	-120.976051	4.394913	0.000000	-2.384269	0.000000	0.000000	0.000000	1.267251	0.117406	-1.472380	0.000000	0.000000	4.000000	40.000000	0.000000
3431.559666	-0.037957	0.571538	0.101715	78.797676	-81.966591	-120.976051	4.394913	0.000000	-2.384269	0.000000	0.000000	0.000000	1.226342	0.113815	-1.534226	0.000000	0.000000	4.000000	40.000000	0.000000
3431.562999	-0.037957	0.571538	0.101715	78.797676	-81.966591	-120.976051	4.394913	0.000000	-2.384269	0.000000	0.000000	0.000000	1.226342	0.113815	-1.534226	0.000000	0.000000	4.000000	40.000000	0.000000
3431.566333	-0.037957	0.571538	0.101715	78.829514	-79.993126	-118.067146	4.268571	0.000000	-2.603709	0.000000	0.000000	0.000000	1.226342	0.113815	-1.534226	0.000000	0.000000	4.000000	40.000000	0.000000
3431.569666	-0.034115	0.571850	0.096439	78.829514	-79.993126	-118.067146	4.268571	0.000000	-2.603709	0.000000	0.000000	0.000000	1.152576	0.093530	-1.582649	0.000000	0.000000	4.000000	40.000000	0.000000
3431.572999	-0.034115	0.571850	0.096439	78.829514	-79.993126	-118.067146	4.268571	0.000000	-2.603709	0.000000	0.000000	0.000000	1.152576	0.093530	-1.582649	0.000000	0.000000	4.000000	40.000000	0.000000
3431.576333	-0.034115	0.571850	0.096439	78.845322	-77.359863	-114.721512	4.128524	0.000000	-2.820512	0.000000	0.000000	0.000000	1.152576	0.093530	-1.582649	0.000000	0.000000	4.000000	40.000000	0.000000
3431.579666	-0.030513	0.572096	0.090945	78.845322	-77.359863	-114.721512	4.128524	0.000000	-2.820512	0.000000	0.000000	0.000000	1.080687	0.073894	-1.648398	0.000000	0.000000	4.000000	40.000000	0.000000
3431.582999	-0.030513	0.572096	0.090945	78.845322	-77.359863	-114.721512	4.128524	0.000000	-2.820512	0.000000	0.000000	0.000000	1.080687	0.073894	-1.648398	0.000000	0.000000	4.000000	40.000000	0.000000
3431.586333	-0.030513	0.572096	0.090945	78.858452	-74.321594	-111.133926	3.973022	0.000000	-3.035637	0.000000	0.000000	0.000000	1.080687	0.073894	-1.648398	0.000000	0.000000	4.000000	40.000000	0.000000
3431.589666	-0.027124	0.572205	0.085269	78.858452	-74.321594	-111.133926	3.973022	0.000000	-3.035637	0.000000	0.000000	0.000000	1.016648	0.032692	-1.702652	0.000000	0.000000	4.000000	40.000000	0.000000
3431.592999	-0.027124	0.572205	0.085269	78.858452	-74.321594	-111.133926	3.973022	0.000000	-3.035637	0.000000	0.000000	0.000000	1.016648	0.032692	-1.702652	0.000000	0.000000	4.000000	40.000000	0.000000
3431.596333	-0.027124	0.572205	0.085269	78.863426	-70.922989	-107.179626	3.800940	0.000000	-3.248516	0.000000	0.000000	0.000000	1.016648	0.032692	-1.702652	0.000000	0.000000	4.000000	40.000000	0.000000
3431.599666	-0.023944	0.572169	0.079375	78.863426	-70.922989	-107.179626	3.800940	0.000000	-3.248516	0.000000	0.000000	0.000000	0.953808	-0.010835	-1.768136	0.000000	0.000000	4.000000	40.000000	0.000000
3431.602999	-0.023944	0.572169	0.079375	78.863426	-70.922989	-107.179626	3.800940	0.000000	-3.248516	0.000000	0.000000	0.000000	0.953808	-0.010835	-1.768136	0.000000	0.000000	4.000000	40.000000	0.000000
3431.606333	-0.023944	0.572169	0.079375	78.805550	-67.201607	-102.868507	3.610224	0.000000	-3.459231	0.000000	0.000000	0.000000	0.953808	-0.010835	-1.768136	0.000000	0.000000	4.000000	40.000000	0.000000
3431.609666	-0.020945	0.571961	0.073209	78.805550	-67.201607	-102.868507	3.610224	0.000000	-3.459231	0.000000	0.000000	0.000000	0.899769	-0.062364	-1.849862	0.000000	0.000000	4.000000	40.000000	0.000000
3431.612999	-0.020945	0.571961	0.073209	78.805550	-67.201607	-102.868507	3.610224	0.000000	-3.459231	0.000000	0.000000	0.000000	0.899769	-0.062364	-1.849862	0.000000	0.000000	4.000000	40.000000	0.000000
3431.616333	-0.020945	0.571961	0.073209	78.631241	-62.976898	-98.235031	3.397296	0.000000	-3.668566	0.000000	0.000000	0.000000	0.899769	-0.062364	-1.849862	0.000000	0.000000	4.000000	40.000000	0.000000
3431.619666	-0.018326	0.571609	0.066818	78.631241	-62.976898	-98.235031	3.397296	0.000000	-3.668566	0.000000	0.000000	0.000000	0.785626	-0.105536	-1.917188	0.000000	0.000000	4.000000	40.000000	0.000000
3431.622999	-0.018326	0.571609	0.066818	78.631241	-62.976898	-98.235031	3.397296	0.000000	-3.668566	0.000000	0.000000	0.000000	0.785626	-0.105536	-1.917188	0.000000	0.000000	4.000000	40.000000	0.000000
3431.626333	-0.018326	0.571609	0.066818	78.277260	-58.080856	-93.551315	3.166038	0.000000	-3.869910	0.000000	0.000000	0.000000	0.785626	-0.105536	-1.917188	0.000000	0.000000	4.000000	40.000000	0.000000
3431.629666	-0.016084	0.571196	0.060375	78.277260	-58.080856	-93.551315	3.166038	0.000000	-3.869910	0.000000	0.000000	0.000000	0.672658	-0.123981	-1.932946	0.000000	0.000000	4.000000	40.000000	0.000000
3431.632999	-0.016084	0.571196	0.060375	78.277260	-58.080856	-93.551315	3.166038	0.000000	-3.869910	0.000000	0.000000	0.000000	0.672658	-0.123981	-1.932946	0.000000	0.000000	4.000000	40.000000	0.000000
3431.636333	-0.016084	0.571196	0.060375	77.689110	-52.735023	-88.689445	2.920122	0.000000	-4.058680	0.000000	0.000000	0.000000	0.672658	-0.123981	-1.932946	0.000000	0.000000	4.000000	40.000000	0.000000
3431.639666	-0.014403	0.570824	0.053940	77.689110	-52.735023	-88.689445	2.920122	0.000000	-4.058680	0.000000	0.000000	0.000000	0.504404	-0.111594	-1.930452	0.000000	0.000000	4.000000	40.000000	0.000000
3431.642999	-0.014403	0.570824	0.053940	77.689110	-52.735023	-88.689445	2.920122	0.000000	-4.058680	0.000000	0.000000	0.000000	0.504404	-0.111594	-1.930452	0.000000	0.000000	4.000000	40.000000	0.000000
3431.646333	-0.014403	0.570824	0.053940	76.977615	-47.473553	-83.775871	2.665696	0.000000	-4.230138	0.000000	0.000000	0.000000	0.504404	-0.111594	-1.930452	0.000000	0.000000	4.000000	40.000000	0.000000
3431.649666	-0.013412	0.570519	0.047701	76.977615	-47.473553	-83.775871	2.665696	0.000000	-4.230138	0.000000	0.000000	0.000000	0.297393	-0.091677	-1.871761	0.000000	0.000000	4.000000	40.000000	0.000000
3431.652999	-0.013412	0.570519	0.047701	76.977615	-47.473553	-83.775871	2.665696	0.000000	-4.230138	0.000000	0.000000	0.000000	0.297393	-0.091677	-1.871761	0.000000	0.000000	4.000000	40.000000	0.000000
3431.656333	-0.013412	0.570519	0.047701	76.274620	-42.512589	-78.869270	2.385065	0.000000	-4.329420	0.000000	0.000000	0.000000	0.297393	-0.091677	-1.871761	0.000000	0.000000	4.000000	40.000000	0.000000
3431.659666	-0.012826	0.570290	0.041713	76.274620	-42.512589	-78.869270	2.385065	0.000000	-4.329420	0.000000	0.000000	0.000000	0.175692	-0.068682	-1.796352	0.000000	0.000000	4.000000	40.000000	0.000000
3431.662999	-0.012826	0.570290	0.041713	76.274620	-42.512589	-78.869270	2.385065	0.000000	-4.329420	0.000000	0.000000	0.000000	0.175692	-0.068682	-1.796352	0.000000	0.000000	4.000000	40.000000	0.000000
3431.666333	-0.012826	0.570290	0.041713	75.608757	-37.769871	-73.299080	2.085673	0.000000	-4.358702	0.000000	0.000000	0.000000	0.175692	-0.068682	-1.796352	0.000000	0.000000	4.000000	40.000000	0.000000
3431.669666	-0.012562	0.570058	0.036004	75.608757	-37.769871	-73.299080	2.085673	0.000000	-4.358702	0.000000	0.000000	0.000000	0.079178	-0.069543	-1.712966	0.000000	0.000000	4.000000	40.000000	0.000000
3431.672999	-0.012562	0.570058	0.036004	75.608757	-37.769871	-73.299080	2.085673	0.000000	-4.358702	0.000000	0.000000	0.000000	0.079178	-0.069543	-1.712966	0.000000	0.000000	4.000000	40.000000	0.000000
3431.676333	-0.012562	0.570058	0.036004	74.973709	-33.281853	-66.964211	1.800178	0.000000	-4.371898	0.000000	0.000000	0.000000	0.079178	-0.069543	-1.712966	0.000000	0.000000	4.000000	40.000000	0.000000
3431.679666	-0.012540	0.569747	0.030597	74.973709	-33.281853	-66.964211	1.800178	0.000000	-4.371898	0.000000	0.000000	0.000000	0.006557	-0.093130	-1.622031	0.000000	0.000000	4.000000	40.000000	0.000000
3431.682999	-0.012540	0.569747	0.030597	74.973709	-33.281853	-66.964211	1.800178	0.000000	-4.371898	0.000000	0.000000	0.000000	0.006557	-0.093130	-1.622031	0.000000	0.000000	4.000000	40.000000	0.000000
3431.686333	-0.012540	0.569747	0.030597	74.432999	-29.577049	-61.133629	1.529840	0.000000	-4.372991	0.000000	0.000000	0.000000	0.006557	-0.093130	-1.622031	0.000000	0.000000	4.000000	40.000000	0.000000
3431.689666	-0.012725	0.569265	0.025306	74.432999	-29.577049	-61.133629	1.529840	0.000000	-4.372991	0.000000	0.000000	0.000000	-0.055456	-0.144803	-1.587364	0.000000	0.000000	4.000000	40.000000	0.000000
3431.692999	-0.012725	0.569265	0.025306	74.432999	-29.577049	-61.133629	1.529840	0.000000	-4.372991	0.000000	0.000000	0.000000	-0.055456	-0.144803	-1.587364	0.000000	0.000000	4.000000	40.000000	0.000000
3431.696333	-0.012725	0.569265	0.025306	74.182610	-27.243753	-56.796345	1.265279	0.000000	-4.363748	0.000000	0.000000	0.000000	-0.055456	-0.144803	-1.587364	0.000000	0.000000	4.000000	40.000000	0.000000
3431.699666	-0.013313	0.568563	0.020073	74.182610	-27.243753	-56.796345	1.265279	0.000000	-4.363748	0.000000	0.000000	0.000000	-0.176254	-0.210644	-1.569881	0.000000	0.000000	4.000000	40.000000	0.000000
3431.702999	-0.013313	0.568563	0.020073	74.182610	-27.243753	-56.796345	1.265279	0.000000	-4.363748	0.000000	0.000000	0.000000	-0.176254	-0.210644	-1.569881	0.000000	0.000000	4.000000	40.000000	0.000000
3431.706333	-0.013313	0.568563	0.020073	74.222992	-26.249853	-54.238125	1.003632	0.000000	-4.334373	0.000000	0.000000	0.000000	-0.176254	-0.210644	-1.569881	0.000000	0.000000	4.000000	40.000000	0.000000
3431.709666	-0.014359	0.567693	0.014971	74.222992	-26.249853	-54.238125	1.003632	0.000000	-4.334373	0.000000	0.000000	0.000000	-0.313989	-0.260817	-1.530577	0.000000	0.000000	4.000000	40.000000	0.000000
3431.712999	-0.014359	0.567693	0.014971	74.222992	-26.249853	-54.238125	1.003632	0.000000	-4.334373	0.000000	0.000000	0.000000	-0.313989	-0.260817	-1.530577	0.000000	0.000000	4.000000	40.000000	0.000000
3431.716333	-0.014359	0.567693	0.014971	74.321175	-25.932102	-52.781151	0.748536	0.000000	-4.282041	0.000000	0.000000	0.000000	-0.313989	-0.260817	-1.530577	0.000000	0.000000	4.000000	40.000000	0.000000
3431.719666	-0.015854	0.566845	0.010086	74.321175	-25.932102	-52.781151	0.748536	0.000000	-4.282041	0.000000	0.000000	0.000000	-0.448378	-0.254351	-1.465507	0.000000	0.000000	4.000000	40.000000	0.000000
3431.722999	-0.015854	0.566845	0.010086	74.321175	-25.932102	-52.781151	0.748536	0.000000	-4.282041	0.000000	0.000000	0.000000	-0.448378	-0.254351	-1.465507	0.000000	0.000000	4.000000	40.000000	0.000000
3431.726333	-0.015854	0.566845	0.010086	74.449341	-25.834007	-51.804813	0.504285	0.000000	-4.207311	0.000000	0.000000	0.000000	-0.448378	-0.254351	-1.465507	0.000000	0.000000	4.000000	40.000000	0.000000
3431.729666	-0.017852	0.565963	0.005449	74.449341	-25.834007	-51.804813	0.504285	0.000000	-4.207311	0.000000	0.000000	0.000000	-0.599332	-0.264849	-1.390964	0.000000	0.000000	4.000000	40.000000	0.000000
3431.732999	-0.017852	0.565963	0.005449	74.449341	-25.834007	-51.804813	0.504285	0.000000	-4.207311	0.000000	0.000000	0.000000	-0.599332	-0.264849	-1.390964	0.000000	0.000000	4.000000	40.000000	0.000000
3431.736333	-0.017852	0.565963	0.005449	74.650253	-25.642164	-50.863861	0.272458	0.000000	-4.107422	0.000000	0.000000	0.000000	-0.599332	-0.264849	-1.390964	0.000000	0.000000	4.000000	40.000000	0.000000
3431.739666	-0.020271	0.565079	0.000965	74.650253	-25.642164	-50.863861	0.272458	0.000000	-4.107422	0.000000	0.000000	0.000000	-0.725858	-0.265090	-1.345303	0.000000	0.000000	4.000000	40.000000	0.000000
3431.742999	-0.020271	0.565079	0.000965	74.650253	-25.642164	-50.863861	0.272458	0.000000	-4.107422	0.000000	0.000000	0.000000	-0.725858	-0.265090	-1.345303	0.000000	0.000000	4.000000	40.000000	0.000000
3431.746333	-0.020271	0.565079	0.000965	74.937607	-25.203810	-49.646954	0.048241	0.000000	-3.986446	0.000000	0.000000	0.000000	-0.725858	-0.265090	-1.345303	0.000000	0.000000	4.000000	40.000000	0.000000
3431.749666	-0.023018	0.564181	-0.003320	74.937607	-25.203810	-49.646954	0.048241	0.000000	-3.986446	0.000000	0.000000	0.000000	-0.824158	-0.269291	-1.285584	0.000000	0.000000	4.000000	40.000000	0.000000
3431.752999	-0.023018	0.564181	-0.003320	74.937607	-25.203810	-49.646954	0.048241	0.000000	-3.986446	0.000000	0.000000	0.000000	-0.824158	-0.269291	-1.285584	0.000000	0.000000	4.000000	40.000000	0.000000
3431.756333	-0.023018	0.564181	-0.003320	75.232674	-24.272448	-47.703941	-0.166023	0.000000	-3.849087	0.000000	0.000000	0.000000	-0.824158	-0.269291	-1.285584	0.000000	0.000000	4.000000	40.000000	0.000000
3431.759666	-0.026000	0.563279	-0.007430	75.232674	-24.272448	-47.703941	-0.166023	0.000000	-3.849087	0.000000	0.000000	0.000000	-0.894652	-0.270591	-1.232845	0.000000	0.000000	4.000000	40.000000	0.000000
3431.762999	-0.026000	0.563279	-0.007430	75.232674	-24.272448	-47.703941	-0.166023	0.000000	-3.849087	0.000000	0.000000	0.000000	-0.894652	-0.270591	-1.232845	0.000000	0.000000	4.000000	40.000000	0.000000
3431.766333	-0.026000	0.563279	-0.007430	75.326927	-22.495947	-44.752407	-0.371498	0.000000	-3.699978	0.000000	0.000000	0.000000	-0.894652	-0.270591	-1.232845	0.000000	0.000000	4.000000	40.000000	0.000000
3431.769666	-0.029325	0.562378	-0.011308	75.326927	-22.495947	-44.752407	-0.371498	0.000000	-3.699978	0.000000	0.000000	0.000000	-0.997223	-0.270530	-1.163484	0.000000	0.000000	4.000000	40.000000	0.000000
3431.772999	-0.029325	0.562378	-0.011308	75.326927	-22.495947	-44.752407	-0.371498	0.000000	-3.699978	0.000000	0.000000	0.000000	-0.997223	-0.270530	-1.163484	0.000000	0.000000	4.000000	40.000000	0.000000
3431.776333	-0.029325	0.562378	-0.011308	75.097191	-20.054361	-41.379581	-0.565412	0.000000	-3.533774	0.000000	0.000000	0.000000	-0.997223	-0.270530	-1.163484	0.000000	0.000000	4.000000	40.000000	0.000000
3431.779666	-0.032946	0.561454	-0.014953	75.097191	-20.054361	-41.379581	-0.565412	0.000000	-3.533774	0.000000	0.000000	0.000000	-1.086299	-0.277188	-1.093343	0.000000	0.000000	4.000000	40.000000	0.000000
3431.782999	-0.032946	0.561454	-0.014953	75.097191	-20.054361	-41.379581	-0.565412	0.000000	-3.533774	0.000000	0.000000	0.000000	-1.086299	-0.277188	-1.093343	0.000000	0.000000	4.000000	40.000000	0.000000
3431.786333	-0.032946	0.561454	-0.014953	74.630135	-17.502623	-38.494225	-0.747635	0.000000	-3.352724	0.000000	0.000000	0.000000	-1.086299	-0.277188	-1.093343	0.000000	0.000000	4.000000	40.000000	0.000000
3431.789666	-0.036823	0.560479	-0.018337	74.630135	-17.502623	-38.494225	-0.747635	0.000000	-3.352724	0.000000	0.000000	0.000000	-1.163312	-0.292483	-1.015196	0.000000	0.000000	4.000000	40.000000	0.000000
3431.792999	-0.036823	0.560479	-0.018337	74.630135	-17.502623	-38.494225	-0.747635	0.000000	-3.352724	0.000000	0.000000	0.000000	-1.163312	-0.292483	-1.015196	0.000000	0.000000	4.000000	40.000000	0.000000
3431.796333	-0.036823	0.560479	-0.018337	74.034538	-15.161348	-36.298378	-0.916835	0.000000	-3.158839	0.000000	0.000000	0.000000	-1.163312	-0.292483	-1.015196	0.000000	0.000000	4.000000	40.000000	0.000000
3431.799666	-0.040898	0.559520	-0.021453	74.034538	-15.161348	-36.298378	-0.916835	0.000000	-3.158839	0.000000	0.000000	0.000000	-1.222477	-0.287600	-0.935003	0.000000	0.000000	4.000000	40.000000	0.000000
3431.802999	-0.040898	0.559520	-0.021453	74.034538	-15.161348	-36.298378	-0.916835	0.000000	-3.158839	0.000000	0.000000	0.000000	-1.222477	-0.287600	-0.935003	0.000000	0.000000	4.000000	40.000000	0.000000
3431.806333	-0.040898	0.559520	-0.021453	73.393784	-13.082950	-34.295311	-1.072669	0.000000	-2.955093	0.000000	0.000000	0.000000	-1.222477	-0.287600	-0.935003	0.000000	0.000000	4.000000	40.000000	0.000000
3431.809666	-0.045240	0.558612	-0.024277	73.393784	-13.082950	-34.295311	-1.072669	0.000000	-2.955093	0.000000	0.000000	0.000000	-1.302637	-0.272347	-0.847125	0.000000	0.000000	4.000000	40.000000	0.000000
3431.812999	-0.045240	0.558612	-0.024277	73.393784	-13.082950	-34.295311	-1.072669	0.000000	-2.955093	0.000000	0.000000	0.000000	-1.302637	-0.272347	-0.847125	0.000000	0.000000	4.000000	40.000000	0.000000
3431.816333	-0.045240	0.558612	-0.024277	72.730118	-11.256698	-32.272293	-1.213856	0.000000	-2.737986	0.000000	0.000000	0.000000	-1.302637	-0.272347	-0.847125	0.000000	0.000000	4.000000	40.000000	0.000000
3431.819666	-0.049821	0.557806	-0.026755	72.730118	-11.256698	-32.272293	-1.213856	0.000000	-2.737986	0.000000	0.000000	0.000000	-1.374121	-0.241915	-0.743392	0.000000	0.000000	4.000000	40.000000	0.000000
3431.822999	-0.049821	0.557806	-0.026755	72.730118	-11.256698	-32.272293	-1.213856	0.000000	-2.737986	0.000000	0.000000	0.000000	-1.374121	-0.241915	-0.743392	0.000000	0.000000	4.000000	40.000000	0.000000
3431.826333	-0.049821	0.557806	-0.026755	72.050560	-9.676147	-30.427513	-1.337755	0.000000	-2.508966	0.000000	0.000000	0.000000	-1.374121	-0.241915	-0.743392	0.000000	0.000000	4.000000	40.000000	0.000000
3431.829666	-0.054625	0.557020	-0.028917	72.050560	-9.676147	-30.427513	-1.337755	0.000000	-2.508966	0.000000	0.000000	0.000000	-1.441335	-0.235837	-0.648624	0.000000	0.000000	4.000000	40.000000	0.000000
3431.832999	-0.054625	0.557020	-0.028917	72.050560	-9.676147	-30.427513	-1.337755	0.000000	-2.508966	0.000000	0.000000	0.000000	-1.441335	-0.235837	-0.648624	0.000000	0.000000	4.000000	40.000000	0.000000
3431.836333	-0.054625	0.557020	-0.028917	71.363754	-8.327872	-28.885597	-1.445859	0.000000	-2.268744	0.000000	0.000000	0.000000	-1.441335	-0.235837	-0.648624	0.000000	0.000000	4.000000	40.000000	0.000000
3431.839666	-0.059605	0.556270	-0.030744	71.363754	-8.327872	-28.885597	-1.445859	0.000000	-2.268744	0.000000	0.000000	0.000000	-1.494069	-0.224743	-0.547960	0.000000	0.000000	4.000000	40.000000	0.000000
3431.842999	-0.059605	0.556270	-0.030744	71.363754	-8.327872	-28.885597	-1.445859	0.000000	-2.268744	0.000000	0.000000	0.000000	-1.494069	-0.224743	-0.547960	0.000000	0.000000	4.000000	40.000000	0.000000
3431.846333	-0.059605	0.556270	-0.030744	70.711479	-7.194214	-27.752205	-1.537185	0.000000	-2.019732	0.000000	0.000000	0.000000	-1.494069	-0.224743	-0.547960	0.000000	0.000000	4.000000	40.000000	0.000000
3431.849666	-0.064664	0.555508	-0.032281	70.711479	-7.194214	-27.752205	-1.537185	0.000000	-2.019732	0.000000	0.000000	0.000000	-1.517694	-0.228782	-0.461078	0.000000	0.000000	4.000000	40.000000	0.000000
3431.852999	-0.064664	0.555508	-0.032281	70.711479	-7.194214	-27.752205	-1.537185	0.000000	-2.019732	0.000000	0.000000	0.000000	-1.517694	-0.228782	-0.461078	0.000000	0.000000	4.000000	40.000000	0.000000
3431.856333	-0.064664	0.555508	-0.032281	70.296082	-6.212685	-27.195425	-1.614032	0.000000	-1.766783	0.000000	0.000000	0.000000	-1.517694	-0.228782	-0.461078	0.000000	0.000000	4.000000	40.000000	0.000000
3431.859666	-0.069763	0.554728	-0.033590	70.296082	-6.212685	-27.195425	-1.614032	0.000000	-1.766783	0.000000	0.000000	0.000000	-1.529511	-0.233888	-0.392894	0.000000	0.000000	4.000000	40.000000	0.000000
3431.862999	-0.069763	0.554728	-0.033590	70.296082	-6.212685	-27.195425	-1.614032	0.000000	-1.766783	0.000000	0.000000	0.000000	-1.529511	-0.233888	-0.392894	0.000000	0.000000	4.000000	40.000000	0.000000
3431.866333	-0.069763	0.554728	-0.033590	70.287453	-5.223088	-27.041666	-1.679514	0.000000	-1.511865	0.000000	0.000000	0.000000	-1.529511	-0.233888	-0.392894	0.000000	0.000000	4.000000	40.000000	0.000000
3431.869666	-0.074944	0.553898	-0.034718	70.287453	-5.223088	-27.041666	-1.679514	0.000000	-1.511865	0.000000	0.000000	0.000000	-1.554328	-0.249114	-0.338466	0.000000	0.000000	4.000000	40.000000	0.000000
3431.872999	-0.074944	0.553898	-0.034718	70.287453	-5.223088	-27.041666	-1.679514	0.000000	-1.511865	0.000000	0.000000	0.000000	-1.554328	-0.249114	-0.338466	0.000000	0.000000	4.000000	40.000000	0.000000
3431.876333	-0.074944	0.553898	-0.034718	70.327301	-4.288500	-26.997894	-1.735925	0.000000	-1.252810	0.000000	0.000000	0.000000	-1.554328	-0.249114	-0.338466	0.000000	0.000000	4.000000	40.000000	0.000000
3431.879666	-0.080244	0.553148	-0.035522	70.327301	-4.288500	-26.997894	-1.735925	0.000000	-1.252810	0.000000	0.000000	0.000000	-1.589987	-0.225100	-0.240932	0.000000	0.000000	4.000000	40.000000	0.000000
3431.882999	-0.080244	0.553148	-0.035522	70.327301	-4.288500	-26.997894	-1.735925	0.000000	-1.252810	0.000000	0.000000	0.000000	-1.589987	-0.225100	-0.240932	0.000000	0.000000	4.000000	40.000000	0.000000
3431.886333	-0.080244	0.553148	-0.035522	70.302124	-3.477773	-26.665583	-1.776080	0.000000	-0.987812	0.000000	0.000000	0.000000	-1.589987	-0.225100	-0.240932	0.000000	0.000000	4.000000	40.000000	0.000000
3431.889666	-0.085633	0.552459	-0.036014	70.302124	-3.477773	-26.665583	-1.776080	0.000000	-0.987812	0.000000	0.000000	0.000000	-1.616700	-0.206608	-0.147841	0.000000	0.000000	4.000000	40.000000	0.000000
3431.892999	-0.085633	0.552459	-0.036014	70.302124	-3.477773	-26.665583	-1.776080	0.000000	-0.987812	0.000000	0.000000	0.000000	-1.616700	-0.206608	-0.147841	0.000000	0.000000	4.000000	40.000000	0.000000
3431.896333	-0.085633	0.552459	-0.036014	70.216972	-2.826107	-25.996426	-1.800721	0.000000	-0.718363	0.000000	0.000000	0.000000	-1.616700	-0.206608	-0.147841	0.000000	0.000000	4.000000	40.000000	0.000000
3431.899666	-0.091099	0.551919	-0.036124	70.216972	-2.826107	-25.996426	-1.800721	0.000000	-0.718363	0.000000	0.000000	0.000000	-1.639875	-0.162018	-0.032736	0.000000	0.000000	4.000000	40.000000	0.000000
3431.902999	-0.091099	0.551919	-0.036124	70.216972	-2.826107	-25.996426	-1.800721	0.000000	-0.718363	0.000000	0.000000	0.000000	-1.639875	-0.162018	-0.032736	0.000000	0.000000	4.000000	40.000000	0.000000
3431.906333	-0.091099	0.551919	-0.036124	70.092873	-2.287253	-25.322819	-1.806177	0.000000	-0.445050	0.000000	0.000000	0.000000	-1.639875	-0.162018	-0.032736	0.000000	0.000000	4.000000	40.000000	0.000000
3431.909666	-0.096712	0.551551	-0.035801	70.092873	-2.287253	-25.322819	-1.806177	0.000000	-0.445050	0.000000	0.000000	0.000000	-1.683940	-0.110352	0.096637	0.000000	0.000000	4.000000	40.000000	0.000000
3431.912999	-0.096712	0.551551	-0.035801	70.092873	-2.287253	-25.322819	-1.806177	0.000000	-0.445050	0.000000	0.000000	0.000000	-1.683940	-0.110352	0.096637	0.000000	0.000000	4.000000	40.000000	0.000000
3431.916333	-0.096712	0.551551	-0.035801	70.124817	-1.658184	-24.794136	-1.790071	0.000000	-0.164393	0.000000	0.000000	0.000000	-1.683940	-0.110352	0.096637	0.000000	0.000000	4.000000	40.000000	0.000000
3431.919666	-0.102423	0.551254	-0.035154	70.124817	-1.658184	-24.794136	-1.790071	0.000000	-0.164393	0.000000	0.000000	0.000000	-1.713396	-0.089014	0.194176	0.000000	0.000000	4.000000	40.000000	0.000000
3431.922999	-0.102423	0.551254	-0.035154	70.124817	-1.658184	-24.794136	-1.790071	0.000000	-0.164393	0.000000	0.000000	0.000000	-1.713396	-0.089014	0.194176	0.000000	0.000000	4.000000	40.000000	0.000000
3431.926333	-0.102423	0.551254	-0.035154	70.542801	-0.578908	-24.090147	-1.757708	0.000000	0.121173	0.000000	0.000000	0.000000	-1.713396	-0.089014	0.194176	0.000000	0.000000	4.000000	40.000000	0.000000
3431.929666	-0.108146	0.550942	-0.034326	70.542801	-0.578908	-24.090147	-1.757708	0.000000	0.121173	0.000000	0.000000	0.000000	-1.716889	-0.093713	0.248410	0.000000	0.000000	4.000000	40.000000	0.000000
3431.932999	-0.108146	0.550942	-0.034326	70.542801	-0.578908	-24.090147	-1.757708	0.000000	0.121173	0.000000	0.000000	0.000000	-1.716889	-0.093713	0.248410	0.000000	0.000000	4.000000	40.000000	0.000000
3431.936333	-0.108146	0.550942	-0.034326	71.096344	0.842349	-23.462543	-1.716306	0.000000	0.407321	0.000000	0.000000	0.000000	-1.716889	-0.093713	0.248410	0.000000	0.000000	4.000000	40.000000	0.000000
3431.939666	-0.113854	0.550712	-0.033124	71.096344	0.842349	-23.462543	-1.716306	0.000000	0.407321	0.000000	0.000000	0.000000	-1.712256	-0.068881	0.360760	0.000000	0.000000	4.000000	40.000000	0.000000
3431.942999	-0.113854	0.550712	-0.033124	71.096344	0.842349	-23.462543	-1.716306	0.000000	0.407321	0.000000	0.000000	0.000000	-1.712256	-0.068881	0.360760	0.000000	0.000000	4.000000	40.000000	0.000000
3431.946333	-0.113854	0.550712	-0.033124	71.593262	2.418515	-22.858969	-1.656180	0.000000	0.692697	0.000000	0.000000	0.000000	-1.712256	-0.068881	0.360760	0.000000	0.000000	4.000000	40.000000	0.000000
3431.949666	-0.119581	0.550515	-0.031542	71.593262	2.418515	-22.858969	-1.656180	0.000000	0.692697	0.000000	0.000000	0.000000	-1.718039	-0.059328	0.474357	0.000000	0.000000	4.000000	40.000000	0.000000
3431.952999	-0.119581	0.550515	-0.031542	71.593262	2.418515	-22.858969	-1.656180	0.000000	0.692697	0.000000	0.000000	0.000000	-1.718039	-0.059328	0.474357	0.000000	0.000000	4.000000	40.000000	0.000000
3431.956333	-0.119581	0.550515	-0.031542	72.001366	4.098359	-21.923119	-1.577120	0.000000	0.979037	0.000000	0.000000	0.000000	-1.718039	-0.059328	0.474357	0.000000	0.000000	4.000000	40.000000	0.000000
3431.959666	-0.125328	0.550378	-0.029542	72.001366	4.098359	-21.923119	-1.577120	0.000000	0.979037	0.000000	0.000000	0.000000	-1.724257	-0.040995	0.600041	0.000000	0.000000	4.000000	40.000000	0.000000
3431.962999	-0.125328	0.550378	-0.029542	72.001366	4.098359	-21.923119	-1.577120	0.000000	0.979037	0.000000	0.000000	0.000000	-1.724257	-0.040995	0.600041	0.000000	0.000000	4.000000	40.000000	0.000000
3431.966333	-0.125328	0.550378	-0.029542	72.330635	5.819575	-20.618940	-1.477113	0.000000	1.266413	0.000000	0.000000	0.000000	-1.724257	-0.040995	0.600041	0.000000	0.000000	4.000000	40.000000	0.000000
3431.969666	-0.130987	0.550297	-0.027226	72.330635	5.819575	-20.618940	-1.477113	0.000000	1.266413	0.000000	0.000000	0.000000	-1.697710	-0.024328	0.694785	0.000000	0.000000	4.000000	40.000000	0.000000
3431.972999	-0.130987	0.550297	-0.027226	72.330635	5.819575	-20.618940	-1.477113	0.000000	1.266413	0.000000	0.000000	0.000000	-1.697710	-0.024328	0.694785	0.000000	0.000000	4.000000	40.000000	0.000000
3431.976333	-0.130987	0.550297	-0.027226	72.606255	7.485411	-19.188869	-1.361316	0.000000	1.549364	0.000000	0.000000	0.000000	-1.697710	-0.024328	0.694785	0.000000	0.000000	4.000000	40.000000	0.000000
3431.979666	-0.136493	0.550277	-0.024525	72.606255	7.485411	-19.188869	-1.361316	0.000000	1.549364	0.000000	0.000000	0.000000	-1.651699	-0.005796	0.810327	0.000000	0.000000	4.000000	40.000000	0.000000
3431.982999	-0.136493	0.550277	-0.024525	72.606255	7.485411	-19.188869	-1.361316	0.000000	1.549364	0.000000	0.000000	0.000000	-1.651699	-0.005796	0.810327	0.000000	0.000000	4.000000	40.000000	0.000000
3431.986333	-0.136493	0.550277	-0.024525	72.875557	9.005408	-17.936586	-1.226261	0.000000	1.824648	0.000000	0.000000	0.000000	-1.651699	-0.005796	0.810327	0.000000	0.000000	4.000000	40.000000	0.000000
3431.989666	-0.141828	0.550316	-0.021565	72.875557	9.005408	-17.936586	-1.226261	0.000000	1.824648	0.000000	0.000000	0.000000	-1.600456	0.011662	0.887956	0.000000	0.000000	4.000000	40.000000	0.000000
3431.992999	-0.141828	0.550316	-0.021565	72.875557	9.005408	-17.936586	-1.226261	0.000000	1.824648	0.000000	0.000000	0.000000	-1.600456	0.011662	0.887956	0.000000	0.000000	4.000000	40.000000	0.000000
3431.996333	-0.141828	0.550316	-0.021565	73.188210	10.282460	-17.133196	-1.078269	0.000000	2.091390	0.000000	0.000000	0.000000	-1.600456	0.011662	0.887956	0.000000	0.000000	4.000000	40.000000	0.000000
3431.999666	-0.146896	0.550471	-0.018276	73.188210	10.282460	-17.133196	-1.078269	0.000000	2.091390	0.000000	0.000000	0.000000	-1.520525	0.046512	0.986932	0.000000	0.000000	4.000000	40.000000	0.000000
3432.002999	-0.146896	0.550471	-0.018276	73.188210	10.282460	-17.133196	-1.078269	0.000000	2.091390	0.000000	0.000000	0.000000	-1.520525	0.046512	0.986932	0.000000	0.000000	4.000000	40.000000	0.000000
3432.006333	-0.146896	0.550471	-0.018276	73.545395	11.321707	-16.843273	-0.913780	0.000000	2.344811	0.000000	0.000000	0.000000	-1.520525	0.046512	0.986932	0.000000	0.000000	4.000000	40.000000	0.000000
3432.009666	-0.151668	0.550700	-0.014653	73.545395	11.321707	-16.843273	-0.913780	0.000000	2.344811	0.000000	0.000000	0.000000	-1.431586	0.068685	1.086895	0.000000	0.000000	4.000000	40.000000	0.000000
3432.012999	-0.151668	0.550700	-0.014653	73.545395	11.321707	-16.843273	-0.913780	0.000000	2.344811	0.000000	0.000000	0.000000	-1.431586	0.068685	1.086895	0.000000	0.000000	4.000000	40.000000	0.000000
3432.016333	-0.151668	0.550700	-0.014653	73.886566	12.289426	-16.623068	-0.732631	0.000000	2.583409	0.000000	0.000000	0.000000	-1.431586	0.068685	1.086895	0.000000	0.000000	4.000000	40.000000	0.000000
3432.019666	-0.156170	0.551037	-0.010660	73.886566	12.289426	-16.623068	-0.732631	0.000000	2.583409	0.000000	0.000000	0.000000	-1.350478	0.100894	1.197636	0.000000	0.000000	4.000000	40.000000	0.000000
3432.022999	-0.156170	0.551037	-0.010660	73.886566	12.289426	-16.623068	-0.732631	0.000000	2.583409	0.000000	0.000000	0.000000	-1.350478	0.100894	1.197636	0.000000	0.000000	4.000000	40.000000	0.000000
3432.026333	-0.156170	0.551037	-0.010660	74.217476	13.176563	-16.369947	-0.533025	0.000000	2.808489	0.000000	0.000000	0.000000	-1.350478	0.100894	1.197636	0.000000	0.000000	4.000000	40.000000	0.000000
3432.029666	-0.160410	0.551437	-0.006312	74.217476	13.176563	-16.369947	-0.533025	0.000000	2.808489	0.000000	0.000000	0.000000	-1.272065	0.120143	1.304441	0.000000	0.000000	4.000000	40.000000	0.000000
3432.032999	-0.160410	0.551437	-0.006312	74.217476	13.176563	-16.369947	-0.533025	0.000000	2.808489	0.000000	0.000000	0.000000	-1.272065	0.120143	1.304441	0.000000	0.000000	4.000000	40.000000	0.000000
3432.036333	-0.160410	0.551437	-0.006312	74.563972	13.920015	-16.279955	-0.315618	0.000000	3.020499	0.000000	0.000000	0.000000	-1.272065	0.120143	1.304441	0.000000	0.000000	4.000000	40.000000	0.000000
3432.039666	-0.164438	0.551883	-0.001643	74.563972	13.920015	-16.279955	-0.315618	0.000000	3.020499	0.000000	0.000000	0.000000	-1.208492	0.133866	1.400885	0.000000	0.000000	4.000000	40.000000	0.000000
3432.042999	-0.164438	0.551883	-0.001643	74.563972	13.920015	-16.279955	-0.315618	0.000000	3.020499	0.000000	0.000000	0.000000	-1.208492	0.133866	1.400885	0.000000	0.000000	4.000000	40.000000	0.000000
3432.046333	-0.164438	0.551883	-0.001643	74.961250	14.480380	-16.501606	-0.082137	0.000000	3.221915	0.000000	0.000000	0.000000	-1.208492	0.133866	1.400885	0.000000	0.000000	4.000000	40.000000	0.000000
3432.049666	-0.168288	0.552401	0.003331	74.961250	14.480380	-16.501606	-0.082137	0.000000	3.221915	0.000000	0.000000	0.000000	-1.154796	0.155261	1.492259	0.000000	0.000000	4.000000	40.000000	0.000000
3432.052999	-0.168288	0.552401	0.003331	74.961250	14.480380	-16.501606	-0.082137	0.000000	3.221915	0.000000	0.000000	0.000000	-1.154796	0.155261	1.492259	0.000000	0.000000	4.000000	40.000000	0.000000
3432.056333	-0.168288	0.552401	0.003331	75.439560	14.889797	-16.996061	0.166573	0.000000	3.414381	0.000000	0.000000	0.000000	-1.154796	0.155261	1.492259	0.000000	0.000000	4.000000	40.000000	0.000000
3432.059666	-0.171886	0.552937	0.008579	75.439560	14.889797	-16.996061	0.166573	0.000000	3.414381	0.000000	0.000000	0.000000	-1.079588	0.160800	1.574195	0.000000	0.000000	4.000000	40.000000	0.000000
3432.062999	-0.171886	0.552937	0.008579	75.439560	14.889797	-16.996061	0.166573	0.000000	3.414381	0.000000	0.000000	0.000000	-1.079588	0.160800	1.574195	0.000000	0.000000	4.000000	40.000000	0.000000
3432.066333	-0.171886	0.552937	0.008579	76.032150	15.244823	-17.674459	0.428939	0.000000	3.594312	0.000000	0.000000	0.000000	-1.079588	0.160800	1.574195	0.000000	0.000000	4.000000	40.000000	0.000000
3432.069666	-0.175125	0.553502	0.014047	76.032150	15.244823	-17.674459	0.428939	0.000000	3.594312	0.000000	0.000000	0.000000	-0.971698	0.169475	1.640507	0.000000	0.000000	4.000000	40.000000	0.000000
3432.072999	-0.175125	0.553502	0.014047	76.032150	15.244823	-17.674459	0.428939	0.000000	3.594312	0.000000	0.000000	0.000000	-0.971698	0.169475	1.640507	0.000000	0.000000	4.000000	40.000000	0.000000
3432.076333	-0.175125	0.553502	0.014047	76.708717	15.549030	-18.337078	0.702356	0.000000	3.756262	0.000000	0.000000	0.000000	-0.971698	0.169475	1.640507	0.000000	0.000000	4.000000	40.000000	0.000000
3432.079666	-0.177942	0.554124	0.019755	76.708717	15.549030	-18.337078	0.702356	0.000000	3.756262	0.000000	0.000000	0.000000	-0.845120	0.186580	1.712236	0.000000	0.000000	4.000000	40.000000	0.000000
3432.082999	-0.177942	0.554124	0.019755	76.708717	15.549030	-18.337078	0.702356	0.000000	3.756262	0.000000	0.000000	0.000000	-0.845120	0.186580	1.712236	0.000000	0.000000	4.000000	40.000000	0.000000
3432.086333	-0.177942	0.554124	0.019755	77.427971	15.678939	-19.098694	0.987729	0.000000	3.897115	0.000000	0.000000	0.000000	-0.845120	0.186580	1.712236	0.000000	0.000000	4.000000	40.000000	0.000000
3432.089666	-0.180244	0.554817	0.025644	77.427971	15.678939	-19.098694	0.987729	0.000000	3.897115	0.000000	0.000000	0.000000	-0.690468	0.207958	1.766733	0.000000	0.000000	4.000000	40.000000	0.000000
3432.092999	-0.180244	0.554817	0.025644	77.427971	15.678939	-19.098694	0.987729	0.000000	3.897115	0.000000	0.000000	0.000000	-0.690468	0.207958	1.766733	0.000000	0.000000	4.000000	40.000000	0.000000
3432.096333	-0.180244	0.554817	0.025644	78.158707	15.465614	-20.252327	1.282185	0.000000	4.012193	0.000000	0.000000	0.000000	-0.690468	0.207958	1.766733	0.000000	0.000000	4.000000	40.000000	0.000000
3432.099666	-0.182041	0.555574	0.031733	78.158707	15.465614	-20.252327	1.282185	0.000000	4.012193	0.000000	0.000000	0.000000	-0.539205	0.227048	1.826844	0.000000	0.000000	4.000000	40.000000	0.000000
3432.102999	-0.182041	0.555574	0.031733	78.158707	15.465614	-20.252327	1.282185	0.000000	4.012193	0.000000	0.000000	0.000000	-0.539205	0.227048	1.826844	0.000000	0.000000	4.000000	40.000000	0.000000
3432.106333	-0.182041	0.555574	0.031733	78.883888	14.802834	-21.926517	1.586658	0.000000	4.102061	0.000000	0.000000	0.000000	-0.539205	0.227048	1.826844	0.000000	0.000000	4.000000	40.000000	0.000000
3432.109666	-0.183416	0.556418	0.037941	78.883888	14.802834	-21.926517	1.586658	0.000000	4.102061	0.000000	0.000000	0.000000	-0.412569	0.253225	1.862363	0.000000	0.000000	4.000000	40.000000	0.000000
3432.112999	-0.183416	0.556418	0.037941	78.883888	14.802834	-21.926517	1.586658	0.000000	4.102061	0.000000	0.000000	0.000000	-0.412569	0.253225	1.862363	0.000000	0.000000	4.000000	40.000000	0.000000
3432.116333	-0.183416	0.556418	0.037941	79.613007	13.578633	-24.246656	1.897052	0.000000	4.170822	0.000000	0.000000	0.000000	-0.412569	0.253225	1.862363	0.000000	0.000000	4.000000	40.000000	0.000000
3432.119666	-0.184333	0.557356	0.044211	79.613007	13.578633	-24.246656	1.897052	0.000000	4.170822	0.000000	0.000000	0.000000	-0.274920	0.281513	1.881026	0.000000	0.000000	4.000000	40.000000	0.000000
3432.122999	-0.184333	0.557356	0.044211	79.613007	13.578633	-24.246656	1.897052	0.000000	4.170822	0.000000	0.000000	0.000000	-0.274920	0.281513	1.881026	0.000000	0.000000	4.000000	40.000000	0.000000
3432.126333	-0.184333	0.557356	0.044211	80.338791	11.645647	-27.350292	2.210557	0.000000	4.216641	0.000000	0.000000	0.000000	-0.274920	0.281513	1.881026	0.000000	0.000000	4.000000	40.000000	0.000000
3432.129666	-0.184802	0.558363	0.050541	80.338791	11.645647	-27.350292	2.210557	0.000000	4.216641	0.000000	0.000000	0.000000	-0.140682	0.302185	1.899075	0.000000	0.000000	4.000000	40.000000	0.000000
3432.132999	-0.184802	0.558363	0.050541	80.338791	11.645647	-27.350292	2.210557	0.000000	4.216641	0.000000	0.000000	0.000000	-0.140682	0.302185	1.899075	0.000000	0.000000	4.000000	40.000000	0.000000
3432.136333	-0.184802	0.558363	0.050541	81.048935	8.890817	-31.336014	2.527069	0.000000	4.240088	0.000000	0.000000	0.000000	-0.140682	0.302185	1.899075	0.000000	0.000000	4.000000	40.000000	0.000000
3432.139666	-0.184866	0.559387	0.056859	81.048935	8.890817	-31.336014	2.527069	0.000000	4.240088	0.000000	0.000000	0.000000	-0.019199	0.307093	1.895194	0.000000	0.000000	4.000000	40.000000	0.000000
3432.142999	-0.184866	0.559387	0.056859	81.048935	8.890817	-31.336014	2.527069	0.000000	4.240088	0.000000	0.000000	0.000000	-0.019199	0.307093	1.895194	0.000000	0.000000	4.000000	40.000000	0.000000
3432.146333	-0.184866	0.559387	0.056859	81.711128	5.131444	-36.367630	2.783033	0.000000	4.153881	0.000000	0.000000	0.000000	-0.019199	0.307093	1.895194	0.000000	0.000000	4.000000	40.000000	0.000000
3432.149666	-0.184564	0.560429	0.063146	81.711128	5.131444	-36.367630	2.783033	0.000000	4.153881	0.000000	0.000000	0.000000	0.090391	0.312541	1.886177	0.000000	0.000000	4.000000	40.000000	0.000000
3432.152999	-0.184564	0.560429	0.063146	81.711128	5.131444	-36.367630	2.783033	0.000000	4.153881	0.000000	0.000000	0.000000	0.090391	0.312541	1.886177	0.000000	0.000000	4.000000	40.000000	0.000000
3432.156333	-0.184564	0.560429	0.063146	82.283417	0.386040	-42.395973	2.991582	0.000000	4.006299	0.000000	0.000000	0.000000	0.090391	0.312541	1.886177	0.000000	0.000000	4.000000	40.000000	0.000000
3432.159666	-0.183852	0.561483	0.069375	82.283417	0.386040	-42.395973	2.991582	0.000000	4.006299	0.000000	0.000000	0.000000	0.213625	0.316325	1.868781	0.000000	0.000000	4.000000	40.000000	0.000000
3432.162999	-0.183852	0.561483	0.069375	82.283417	0.386040	-42.395973	2.991582	0.000000	4.006299	0.000000	0.000000	0.000000	0.213625	0.316325	1.868781	0.000000	0.000000	4.000000	40.000000	0.000000
3432.166333	-0.183852	0.561483	0.069375	82.726944	-5.241542	-49.287834	3.187297	0.000000	3.852420	0.000000	0.000000	0.000000	0.213625	0.316325	1.868781	0.000000	0.000000	4.000000	40.000000	0.000000
3432.169666	-0.182796	0.562583	0.075514	82.726944	-5.241542	-49.287834	3.187297	0.000000	3.852420	0.000000	0.000000	0.000000	0.316929	0.329923	1.841733	0.000000	0.000000	4.000000	40.000000	0.000000
3432.172999	-0.182796	0.562583	0.075514	82.726944	-5.241542	-49.287834	3.187297	0.000000	3.852420	0.000000	0.000000	0.000000	0.316929	0.329923	1.841733	0.000000	0.000000	4.000000	40.000000	0.000000
3432.176333	-0.182796	0.562583	0.075514	83.029335	-11.429985	-56.710114	3.369352	0.000000	3.694248	0.000000	0.000000	0.000000	0.316929	0.329923	1.841733	0.000000	0.000000	4.000000	40.000000	0.000000
3432.179666	-0.181303	0.563709	0.081471	83.029335	-11.429985	-56.710114	3.369352	0.000000	3.694248	0.000000	0.000000	0.000000	0.447875	0.337823	1.787060	0.000000	0.000000	4.000000	40.000000	0.000000
3432.182999	-0.181303	0.563709	0.081471	83.029335	-11.429985	-56.710114	3.369352	0.000000	3.694248	0.000000	0.000000	0.000000	0.447875	0.337823	1.787060	0.000000	0.000000	4.000000	40.000000	0.000000
3432.186333	-0.181303	0.563709	0.081471	83.216988	-17.660242	-64.119240	3.539184	0.000000	3.531879	0.000000	0.000000	0.000000	0.447875	0.337823	1.787060	0.000000	0.000000	4.000000	40.000000	0.000000
3432.189666	-0.179314	0.564862	0.087161	83.216988	-17.660242	-64.119240	3.539184	0.000000	3.531879	0.000000	0.000000	0.000000	0.596709	0.345967	1.706878	0.000000	0.000000	4.000000	40.000000	0.000000
3432.192999	-0.179314	0.564862	0.087161	83.216988	-17.660242	-64.119240	3.539184	0.000000	3.531879	0.000000	0.000000	0.000000	0.596709	0.345967	1.706878	0.000000	0.000000	4.000000	40.000000	0.000000
3432.196333	-0.179314	0.564862	0.087161	83.291443	-23.606638	-71.154259	3.698075	0.000000	3.365151	0.000000	0.000000	0.000000	0.596709	0.345967	1.706878	0.000000	0.000000	4.000000	40.000000	0.000000
3432.199666	-0.176890	0.566019	0.092506	83.291443	-23.606638	-71.154259	3.698075	0.000000	3.365151	0.000000	0.000000	0.000000	0.727265	0.346983	1.603418	0.000000	0.000000	4.000000	40.000000	0.000000
3432.202999	-0.176890	0.566019	0.092506	83.291443	-23.606638	-71.154259	3.698075	0.000000	3.365151	0.000000	0.000000	0.000000	0.727265	0.346983	1.603418	0.000000	0.000000	4.000000	40.000000	0.000000
3432.206333	-0.176890	0.566019	0.092506	83.271011	-29.232082	-77.618233	3.845154	0.000000	3.196059	0.000000	0.000000	0.000000	0.727265	0.346983	1.603418	0.000000	0.000000	4.000000	40.000000	0.000000
3432.209666	-0.174086	0.567181	0.097488	83.271011	-29.232082	-77.618233	3.845154	0.000000	3.196059	0.000000	0.000000	0.000000	0.840991	0.348718	1.494693	0.000000	0.000000	4.000000	40.000000	0.000000
3432.212999	-0.174086	0.567181	0.097488	83.271011	-29.232082	-77.618233	3.845154	0.000000	3.196059	0.000000	0.000000	0.000000	0.840991	0.348718	1.494693	0.000000	0.000000	4.000000	40.000000	0.000000
3432.216333	-0.174086	0.567181	0.097488	83.161301	-34.674789	-83.491966	3.980895	0.000000	3.025306	0.000000	0.000000	0.000000	0.840991	0.348718	1.494693	0.000000	0.000000	4.000000	40.000000	0.000000
3432.219666	-0.170934	0.568383	0.102093	83.161301	-34.674789	-83.491966	3.980895	0.000000	3.025306	0.000000	0.000000	0.000000	0.945614	0.360549	1.381431	0.000000	0.000000	4.000000	40.000000	0.000000
3432.222999	-0.170934	0.568383	0.102093	83.161301	-34.674789	-83.491966	3.980895	0.000000	3.025306	0.000000	0.000000	0.000000	0.945614	0.360549	1.381431	0.000000	0.000000	4.000000	40.000000	0.000000
3432.226333	-0.170934	0.568383	0.102093	82.939003	-40.007259	-88.956635	4.106156	0.000000	2.852978	0.000000	0.000000	0.000000	0.945614	0.360549	1.381431	0.000000	0.000000	4.000000	40.000000	0.000000
3432.229666	-0.167576	0.569594	0.106284	82.939003	-40.007259	-88.956635	4.106156	0.000000	2.852978	0.000000	0.000000	0.000000	1.007567	0.363324	1.257485	0.000000	0.000000	4.000000	40.000000	0.000000
3432.232999	-0.167576	0.569594	0.106284	82.939003	-40.007259	-88.956635	4.106156	0.000000	2.852978	0.000000	0.000000	0.000000	1.007567	0.363324	1.257485	0.000000	0.000000	4.000000	40.000000	0.000000
3432.236333	-0.167576	0.569594	0.106284	82.600815	-45.119423	-94.335510	4.219378	0.000000	2.682696	0.000000	0.000000	0.000000	1.007567	0.363324	1.257485	0.000000	0.000000	4.000000	40.000000	0.000000
3432.239666	-0.164033	0.570790	0.110105	82.600815	-45.119423	-94.335510	4.219378	0.000000	2.682696	0.000000	0.000000	0.000000	1.062963	0.358769	1.146092	0.000000	0.000000	4.000000	40.000000	0.000000
3432.242999	-0.164033	0.570790	0.110105	82.600815	-45.119423	-94.335510	4.219378	0.000000	2.682696	0.000000	0.000000	0.000000	1.062963	0.358769	1.146092	0.000000	0.000000	4.000000	40.000000	0.000000
3432.246333	-0.164033	0.570790	0.110105	82.167488	-49.610790	-99.293427	4.322222	0.000000	2.513643	0.000000	0.000000	0.000000	1.062963	0.358769	1.146092	0.000000	0.000000	4.000000	40.000000	0.000000
3432.249666	-0.160299	0.571944	0.113503	82.167488	-49.610790	-99.293427	4.322222	0.000000	2.513643	0.000000	0.000000	0.000000	1.119960	0.346231	1.019673	0.000000	0.000000	4.000000	40.000000	0.000000
3432.252999	-0.160299	0.571944	0.113503	82.167488	-49.610790	-99.293427	4.322222	0.000000	2.513643	0.000000	0.000000	0.000000	1.119960	0.346231	1.019673	0.000000	0.000000	4.000000	40.000000	0.000000
3432.256333	-0.160299	0.571944	0.113503	81.717148	-53.177944	-103.416977	4.415566	0.000000	2.345800	0.000000	0.000000	0.000000	1.119960	0.346231	1.019673	0.000000	0.000000	4.000000	40.000000	0.000000
3432.259666	-0.156269	0.573017	0.116481	81.717148	-53.177944	-103.416977	4.415566	0.000000	2.345800	0.000000	0.000000	0.000000	1.209030	0.321691	0.893374	0.000000	0.000000	4.000000	40.000000	0.000000
3432.262999	-0.156269	0.573017	0.116481	81.717148	-53.177944	-103.416977	4.415566	0.000000	2.345800	0.000000	0.000000	0.000000	1.209030	0.321691	0.893374	0.000000	0.000000	4.000000	40.000000	0.000000
3432.266333	-0.156269	0.573017	0.116481	81.339020	-55.616512	-106.094246	4.502198	0.000000	2.174905	0.000000	0.000000	0.000000	1.209030	0.321691	0.893374	0.000000	0.000000	4.000000	40.000000	0.000000
3432.269666	-0.152001	0.574019	0.119000	81.339020	-55.616512	-106.094246	4.502198	0.000000	2.174905	0.000000	0.000000	0.000000	1.280564	0.300664	0.755724	0.000000	0.000000	4.000000	40.000000	0.000000
3432.272999	-0.152001	0.574019	0.119000	81.339020	-55.616512	-106.094246	4.502198	0.000000	2.174905	0.000000	0.000000	0.000000	1.280564	0.300664	0.755724	0.000000	0.000000	4.000000	40.000000	0.000000
3432.276333	-0.152001	0.574019	0.119000	81.073593	-57.306625	-107.579781	4.581661	0.000000	2.002095	0.000000	0.000000	0.000000	1.280564	0.300664	0.755724	0.000000	0.000000	4.000000	40.000000	0.000000
3432.279666	-0.147437	0.575008	0.121024	81.073593	-57.306625	-107.579781	4.581661	0.000000	2.002095	0.000000	0.000000	0.000000	1.369013	0.296729	0.607221	0.000000	0.000000	4.000000	40.000000	0.000000
3432.282999	-0.147437	0.575008	0.121024	81.073593	-57.306625	-107.579781	4.581661	0.000000	2.002095	0.000000	0.000000	0.000000	1.369013	0.296729	0.607221	0.000000	0.000000	4.000000	40.000000	0.000000
3432.286333	-0.147437	0.575008	0.121024	80.864662	-58.761723	-108.877571	4.655169	0.000000	1.824666	0.000000	0.000000	0.000000	1.369013	0.296729	0.607221	0.000000	0.000000	4.000000	40.000000	0.000000
3432.289666	-0.142728	0.575983	0.122515	80.864662	-58.761723	-108.877571	4.655169	0.000000	1.824666	0.000000	0.000000	0.000000	1.412690	0.292406	0.447100	0.000000	0.000000	4.000000	40.000000	0.000000
3432.292999	-0.142728	0.575983	0.122515	80.864662	-58.761723	-108.877571	4.655169	0.000000	1.824666	0.000000	0.000000	0.000000	1.412690	0.292406	0.447100	0.000000	0.000000	4.000000	40.000000	0.000000
3432.296333	-0.142728	0.575983	0.122515	80.661758	-60.319172	-110.583488	4.721112	0.000000	1.646543	0.000000	0.000000	0.000000	1.412690	0.292406	0.447100	0.000000	0.000000	4.000000	40.000000	0.000000
3432.299666	-0.137904	0.576955	0.123540	80.661758	-60.319172	-110.583488	4.721112	0.000000	1.646543	0.000000	0.000000	0.000000	1.447442	0.291898	0.307632	0.000000	0.000000	4.000000	40.000000	0.000000
3432.302999	-0.137904	0.576955	0.123540	80.661758	-60.319172	-110.583488	4.721112	0.000000	1.646543	0.000000	0.000000	0.000000	1.447442	0.291898	0.307632	0.000000	0.000000	4.000000	40.000000	0.000000
3432.306333	-0.137904	0.576955	0.123540	80.433960	-62.036274	-112.363808	4.780076	0.000000	1.466586	0.000000	0.000000	0.000000	1.447442	0.291898	0.307632	0.000000	0.000000	4.000000	40.000000	0.000000
3432.309666	-0.133016	0.577930	0.124029	80.433960	-62.036274	-112.363808	4.780076	0.000000	1.466586	0.000000	0.000000	0.000000	1.466264	0.292367	0.146620	0.000000	0.000000	4.000000	40.000000	0.000000
3432.312999	-0.133016	0.577930	0.124029	80.433960	-62.036274	-112.363808	4.780076	0.000000	1.466586	0.000000	0.000000	0.000000	1.466264	0.292367	0.146620	0.000000	0.000000	4.000000	40.000000	0.000000
3432.316333	-0.133016	0.577930	0.124029	80.154457	-63.808086	-113.479073	4.831740	0.000000	1.286194	0.000000	0.000000	0.000000	1.466264	0.292367	0.146620	0.000000	0.000000	4.000000	40.000000	0.000000
3432.319666	-0.128158	0.578893	0.124080	80.154457	-63.808086	-113.479073	4.831740	0.000000	1.286194	0.000000	0.000000	0.000000	1.457353	0.288873	0.015444	0.000000	0.000000	4.000000	40.000000	0.000000
3432.322999	-0.128158	0.578893	0.124080	80.154457	-63.808086	-113.479073	4.831740	0.000000	1.286194	0.000000	0.000000	0.000000	1.457353	0.288873	0.015444	0.000000	0.000000	4.000000	40.000000	0.000000
3432.326333	-0.128158	0.578893	0.124080	79.827553	-65.548241	-113.993912	4.876019	0.000000	1.106543	0.000000	0.000000	0.000000	1.457353	0.288873	0.015444	0.000000	0.000000	4.000000	40.000000	0.000000
3432.329666	-0.123285	0.579809	0.123713	79.827553	-65.548241	-113.993912	4.876019	0.000000	1.106543	0.000000	0.000000	0.000000	1.461873	0.274859	-0.110293	0.000000	0.000000	4.000000	40.000000	0.000000
3432.332999	-0.123285	0.579809	0.123713	79.827553	-65.548241	-113.993912	4.876019	0.000000	1.106543	0.000000	0.000000	0.000000	1.461873	0.274859	-0.110293	0.000000	0.000000	4.000000	40.000000	0.000000
3432.336333	-0.123285	0.579809	0.123713	79.462921	-67.043983	-114.201073	4.913718	0.000000	0.924866	0.000000	0.000000	0.000000	1.461873	0.274859	-0.110293	0.000000	0.000000	4.000000	40.000000	0.000000
3432.339666	-0.118443	0.580736	0.122963	79.462921	-67.043983	-114.201073	4.913718	0.000000	0.924866	0.000000	0.000000	0.000000	1.452836	0.278050	-0.225014	0.000000	0.000000	4.000000	40.000000	0.000000
3432.342999	-0.118443	0.580736	0.122963	79.462921	-67.043983	-114.201073	4.913718	0.000000	0.924866	0.000000	0.000000	0.000000	1.452836	0.278050	-0.225014	0.000000	0.000000	4.000000	40.000000	0.000000
3432.346333	-0.118443	0.580736	0.122963	79.122086	-68.287979	-114.384781	4.944692	0.000000	0.741630	0.000000	0.000000	0.000000	1.452836	0.278050	-0.225014	0.000000	0.000000	4.000000	40.000000	0.000000
3432.349666	-0.113725	0.581626	0.121841	79.122086	-68.287979	-114.384781	4.944692	0.000000	0.741630	0.000000	0.000000	0.000000	1.415254	0.266962	-0.336469	0.000000	0.000000	4.000000	40.000000	0.000000
3432.352999	-0.113725	0.581626	0.121841	79.122086	-68.287979	-114.384781	4.944692	0.000000	0.741630	0.000000	0.000000	0.000000	1.415254	0.266962	-0.336469	0.000000	0.000000	4.000000	40.000000	0.000000
3432.356333	-0.113725	0.581626	0.121841	78.877289	-69.168015	-114.489372	4.968575	0.000000	0.559696	0.000000	0.000000	0.000000	1.415254	0.266962	-0.336469	0.000000	0.000000	4.000000	40.000000	0.000000
3432.359666	-0.109211	0.582448	0.120283	78.877289	-69.168015	-114.489372	4.968575	0.000000	0.559696	0.000000	0.000000	0.000000	1.354172	0.246746	-0.467484	0.000000	0.000000	4.000000	40.000000	0.000000
3432.362999	-0.109211	0.582448	0.120283	78.877289	-69.168015	-114.489372	4.968575	0.000000	0.559696	0.000000	0.000000	0.000000	1.354172	0.246746	-0.467484	0.000000	0.000000	4.000000	40.000000	0.000000
3432.366333	-0.109211	0.582448	0.120283	78.791519	-69.540359	-114.558182	4.985404	0.000000	0.381778	0.000000	0.000000	0.000000	1.354172	0.246746	-0.467484	0.000000	0.000000	4.000000	40.000000	0.000000
3432.369666	-0.104823	0.583232	0.118298	78.791519	-69.540359	-114.558182	4.985404	0.000000	0.381778	0.000000	0.000000	0.000000	1.316472	0.235163	-0.595367	0.000000	0.000000	4.000000	40.000000	0.000000
3432.372999	-0.104823	0.583232	0.118298	78.791519	-69.540359	-114.558182	4.985404	0.000000	0.381778	0.000000	0.000000	0.000000	1.316472	0.235163	-0.595367	0.000000	0.000000	4.000000	40.000000	0.000000
3432.376333	-0.104823	0.583232	0.118298	78.848022	-69.616173	-114.890419	4.995850	0.000000	0.203677	0.000000	0.000000	0.000000	1.316472	0.235163	-0.595367	0.000000	0.000000	4.000000	40.000000	0.000000
3432.379666	-0.100571	0.583930	0.115916	78.848022	-69.616173	-114.890419	4.995850	0.000000	0.203677	0.000000	0.000000	0.000000	1.275665	0.209386	-0.714756	0.000000	0.000000	4.000000	40.000000	0.000000
3432.382999	-0.100571	0.583930	0.115916	78.848022	-69.616173	-114.890419	4.995850	0.000000	0.203677	0.000000	0.000000	0.000000	1.275665	0.209386	-0.714756	0.000000	0.000000	4.000000	40.000000	0.000000
3432.386333	-0.100571	0.583930	0.115916	78.910789	-69.816368	-115.244598	4.999939	0.000000	0.024617	0.000000	0.000000	0.000000	1.275665	0.209386	-0.714756	0.000000	0.000000	4.000000	40.000000	0.000000
3432.389666	-0.096543	0.584642	0.113138	78.910789	-69.816368	-115.244598	4.999939	0.000000	0.024617	0.000000	0.000000	0.000000	1.208418	0.213550	-0.833490	0.000000	0.000000	4.000000	40.000000	0.000000
3432.392999	-0.096543	0.584642	0.113138	78.910789	-69.816368	-115.244598	4.999939	0.000000	0.024617	0.000000	0.000000	0.000000	1.208418	0.213550	-0.833490	0.000000	0.000000	4.000000	40.000000	0.000000
3432.396333	-0.096543	0.584642	0.113138	78.978592	-70.128845	-115.146706	4.997667	0.000000	-0.152723	0.000000	0.000000	0.000000	1.208418	0.213550	-0.833490	0.000000	0.000000	4.000000	40.000000	0.000000
3432.399666	-0.092810	0.585286	0.110050	78.978592	-70.128845	-115.146706	4.997667	0.000000	-0.152723	0.000000	0.000000	0.000000	1.119800	0.193078	-0.926161	0.000000	0.000000	4.000000	40.000000	0.000000
3432.402999	-0.092810	0.585286	0.110050	78.978592	-70.128845	-115.146706	4.997667	0.000000	-0.152723	0.000000	0.000000	0.000000	1.119800	0.193078	-0.926161	0.000000	0.000000	4.000000	40.000000	0.000000
3432.406333	-0.092810	0.585286	0.110050	79.054070	-70.546913	-114.940826	4.989363	0.000000	-0.325974	0.000000	0.000000	0.000000	1.119800	0.193078	-0.926161	0.000000	0.000000	4.000000	40.000000	0.000000
3432.409666	-0.089383	0.585876	0.106731	79.054070	-70.546913	-114.940826	4.989363	0.000000	-0.325974	0.000000	0.000000	0.000000	1.028018	0.176947	-0.995667	0.000000	0.000000	4.000000	40.000000	0.000000
3432.412999	-0.089383	0.585876	0.106731	79.054070	-70.546913	-114.940826	4.989363	0.000000	-0.325974	0.000000	0.000000	0.000000	1.028018	0.176947	-0.995667	0.000000	0.000000	4.000000	40.000000	0.000000
3432.416333	-0.089383	0.585876	0.106731	79.135468	-71.044632	-114.763794	4.975446	0.000000	-0.494915	0.000000	0.000000	0.000000	1.028018	0.176947	-0.995667	0.000000	0.000000	4.000000	40.000000	0.000000
3432.419666	-0.086295	0.586407	0.103240	79.135468	-71.044632	-114.763794	4.975446	0.000000	-0.494915	0.000000	0.000000	0.000000	0.926394	0.159551	-1.047505	0.000000	0.000000	4.000000	40.000000	0.000000
3432.422999	-0.086295	0.586407	0.103240	79.135468	-71.044632	-114.763794	4.975446	0.000000	-0.494915	0.000000	0.000000	0.000000	0.926394	0.159551	-1.047505	0.000000	0.000000	4.000000	40.000000	0.000000
3432.426333	-0.086295	0.586407	0.103240	79.251640	-71.586349	-114.764885	4.956520	0.000000	-0.657961	0.000000	0.000000	0.000000	0.926394	0.159551	-1.047505	0.000000	0.000000	4.000000	40.000000	0.000000
3432.429666	-0.083520	0.586808	0.099620	79.251640	-71.586349	-114.764885	4.956520	0.000000	-0.657961	0.000000	0.000000	0.000000	0.832461	0.120186	-1.085968	0.000000	0.000000	4.000000	40.000000	0.000000
3432.432999	-0.083520	0.586808	0.099620	79.251640	-71.586349	-114.764885	4.956520	0.000000	-0.657961	0.000000	0.000000	0.000000	0.832461	0.120186	-1.085968	0.000000	0.000000	4.000000	40.000000	0.000000
3432.436333	-0.083520	0.586808	0.099620	79.455437	-72.090584	-115.054207	4.932960	0.000000	-0.816034	0.000000	0.000000	0.000000	0.832461	0.120186	-1.085968	0.000000	0.000000	4.000000	40.000000	0.000000
3432.439666	-0.081073	0.587100	0.095827	79.455437	-72.090584	-115.054207	4.932960	0.000000	-0.816034	0.000000	0.000000	0.000000	0.734073	0.087713	-1.137767	0.000000	0.000000	4.000000	40.000000	0.000000
3432.442999	-0.081073	0.587100	0.095827	79.455437	-72.090584	-115.054207	4.932960	0.000000	-0.816034	0.000000	0.000000	0.000000	0.734073	0.087713	-1.137767	0.000000	0.000000	4.000000	40.000000	0.000000
3432.446333	-0.081073	0.587100	0.095827	79.787079	-72.541115	-115.114914	4.791367	0.000000	-0.946326	0.000000	0.000000	0.000000	0.734073	0.087713	-1.137767	0.000000	0.000000	4.000000	40.000000	0.000000
3432.449666	-0.079004	0.587274	0.091880	79.787079	-72.541115	-115.114914	4.791367	0.000000	-0.946326	0.000000	0.000000	0.000000	0.620723	0.052061	-1.184187	0.000000	0.000000	4.000000	40.000000	0.000000
3432.452999	-0.079004	0.587274	0.091880	79.787079	-72.541115	-115.114914	4.791367	0.000000	-0.946326	0.000000	0.000000	0.000000	0.620723	0.052061	-1.184187	0.000000	0.000000	4.000000	40.000000	0.000000
3432.456333	-0.079004	0.587274	0.091880	80.231041	-72.672768	-114.349396	4.594003	0.000000	-1.049780	0.000000	0.000000	0.000000	0.620723	0.052061	-1.184187	0.000000	0.000000	4.000000	40.000000	0.000000
3432.459666	-0.077267	0.587292	0.087694	80.231041	-72.672768	-114.349396	4.594003	0.000000	-1.049780	0.000000	0.000000	0.000000	0.521175	0.005374	-1.255850	0.000000	0.000000	4.000000	40.000000	0.000000
3432.462999	-0.077267	0.587292	0.087694	80.231041	-72.672768	-114.349396	4.594003	0.000000	-1.049780	0.000000	0.000000	0.000000	0.521175	0.005374	-1.255850	0.000000	0.000000	4.000000	40.000000	0.000000
3432.466333	-0.077267	0.587292	0.087694	80.682068	-71.368698	-111.914581	4.384694	0.000000	-1.136642	0.000000	0.000000	0.000000	0.521175	0.005374	-1.255850	0.000000	0.000000	4.000000	40.000000	0.000000
3432.469666	-0.075876	0.587191	0.083422	80.682068	-71.368698	-111.914581	4.384694	0.000000	-1.136642	0.000000	0.000000	0.000000	0.417303	-0.030258	-1.281644	0.000000	0.000000	4.000000	40.000000	0.000000
3432.472999	-0.075876	0.587191	0.083422	80.682068	-71.368698	-111.914581	4.384694	0.000000	-1.136642	0.000000	0.000000	0.000000	0.417303	-0.030258	-1.281644	0.000000	0.000000	4.000000	40.000000	0.000000
3432.476333	-0.075876	0.587191	0.083422	80.975220	-67.207451	-106.822014	4.171087	0.000000	-1.206193	0.000000	0.000000	0.000000	0.417303	-0.030258	-1.281644	0.000000	0.000000	4.000000	40.000000	0.000000
3432.479666	-0.074789	0.587001	0.079187	80.975220	-67.207451	-106.822014	4.171087	0.000000	-1.206193	0.000000	0.000000	0.000000	0.326258	-0.056985	-1.270285	0.000000	0.000000	4.000000	40.000000	0.000000
3432.482999	-0.074789	0.587001	0.079187	80.975220	-67.207451	-106.822014	4.171087	0.000000	-1.206193	0.000000	0.000000	0.000000	0.326258	-0.056985	-1.270285	0.000000	0.000000	4.000000	40.000000	0.000000
3432.486333	-0.074789	0.587001	0.079187	81.004967	-60.578293	-99.573586	3.959373	0.000000	-1.260569	0.000000	0.000000	0.000000	0.326258	-0.056985	-1.270285	0.000000	0.000000	4.000000	40.000000	0.000000
3432.489666	-0.073955	0.586753	0.075055	81.004967	-60.578293	-99.573586	3.959373	0.000000	-1.260569	0.000000	0.000000	0.000000	0.250132	-0.074319	-1.239786	0.000000	0.000000	4.000000	40.000000	0.000000
3432.492999	-0.073955	0.586753	0.075055	81.004967	-60.578293	-99.573586	3.959373	0.000000	-1.260569	0.000000	0.000000	0.000000	0.250132	-0.074319	-1.239786	0.000000	0.000000	4.000000	40.000000	0.000000
3432.496333	-0.073955	0.586753	0.075055	80.793823	-53.135563	-91.713547	3.752742	0.000000	-1.302258	0.000000	0.000000	0.000000	0.250132	-0.074319	-1.239786	0.000000	0.000000	4.000000	40.000000	0.000000
3432.499666	-0.073373	0.586441	0.071049	80.793823	-53.135563	-91.713547	3.752742	0.000000	-1.302258	0.000000	0.000000	0.000000	0.174630	-0.093828	-1.201629	0.000000	0.000000	4.000000	40.000000	0.000000
3432.502999	-0.073373	0.586441	0.071049	80.793823	-53.135563	-91.713547	3.752742	0.000000	-1.302258	0.000000	0.000000	0.000000	0.174630	-0.093828	-1.201629	0.000000	0.000000	4.000000	40.000000	0.000000
3432.506333	-0.073373	0.586441	0.071049	80.413437	-45.922962	-84.092644	3.552470	0.000000	-1.331362	0.000000	0.000000	0.000000	0.174630	-0.093828	-1.201629	0.000000	0.000000	4.000000	40.000000	0.000000
3432.509666	-0.073113	0.586037	0.067170	80.413437	-45.922962	-84.092644	3.552470	0.000000	-1.331362	0.000000	0.000000	0.000000	0.077910	-0.121128	-1.163752	0.000000	0.000000	4.000000	40.000000	0.000000
3432.512999	-0.073113	0.586037	0.067170	80.413437	-45.922962	-84.092644	3.552470	0.000000	-1.331362	0.000000	0.000000	0.000000	0.077910	-0.121128	-1.163752	0.000000	0.000000	4.000000	40.000000	0.000000
3432.516333	-0.073113	0.586037	0.067170	79.924385	-39.405930	-77.076317	3.358511	0.000000	-1.344347	0.000000	0.000000	0.000000	0.077910	-0.121128	-1.163752	0.000000	0.000000	4.000000	40.000000	0.000000
3432.519666	-0.073071	0.585545	0.063433	79.924385	-39.405930	-77.076317	3.358511	0.000000	-1.344347	0.000000	0.000000	0.000000	0.012690	-0.147381	-1.121107	0.000000	0.000000	4.000000	40.000000	0.000000
3432.522999	-0.073071	0.585545	0.063433	79.924385	-39.405930	-77.076317	3.358511	0.000000	-1.344347	0.000000	0.000000	0.000000	0.012690	-0.147381	-1.121107	0.000000	0.000000	4.000000	40.000000	0.000000
3432.526333	-0.073071	0.585545	0.063433	79.337868	-33.846241	-70.986420	3.171660	0.000000	-1.346462	0.000000	0.000000	0.000000	0.012690	-0.147381	-1.121107	0.000000	0.000000	4.000000	40.000000	0.000000
3432.529666	-0.073347	0.584951	0.059872	79.337868	-33.846241	-70.986420	3.171660	0.000000	-1.346462	0.000000	0.000000	0.000000	-0.082852	-0.178366	-1.068481	0.000000	0.000000	4.000000	40.000000	0.000000
3432.532999	-0.073347	0.584951	0.059872	79.337868	-33.846241	-70.986420	3.171660	0.000000	-1.346462	0.000000	0.000000	0.000000	-0.082852	-0.178366	-1.068481	0.000000	0.000000	4.000000	40.000000	0.000000
3432.536333	-0.073347	0.584951	0.059872	78.690216	-29.217457	-65.790810	2.993580	0.000000	-1.332654	0.000000	0.000000	0.000000	-0.082852	-0.178366	-1.068481	0.000000	0.000000	4.000000	40.000000	0.000000
3432.539666	-0.073919	0.584238	0.056536	78.690216	-29.217457	-65.790810	2.993580	0.000000	-1.332654	0.000000	0.000000	0.000000	-0.171589	-0.213848	-1.000753	0.000000	0.000000	4.000000	40.000000	0.000000
3432.542999	-0.073919	0.584238	0.056536	78.690216	-29.217457	-65.790810	2.993580	0.000000	-1.332654	0.000000	0.000000	0.000000	-0.171589	-0.213848	-1.000753	0.000000	0.000000	4.000000	40.000000	0.000000
3432.546333	-0.073919	0.584238	0.056536	77.985977	-25.415556	-61.409973	2.826788	0.000000	-1.304055	0.000000	0.000000	0.000000	-0.171589	-0.213848	-1.000753	0.000000	0.000000	4.000000	40.000000	0.000000
3432.549666	-0.074736	0.583458	0.053443	77.985977	-25.415556	-61.409973	2.826788	0.000000	-1.304055	0.000000	0.000000	0.000000	-0.245164	-0.234104	-0.927947	0.000000	0.000000	4.000000	40.000000	0.000000
3432.552999	-0.074736	0.583458	0.053443	77.985977	-25.415556	-61.409973	2.826788	0.000000	-1.304055	0.000000	0.000000	0.000000	-0.245164	-0.234104	-0.927947	0.000000	0.000000	4.000000	40.000000	0.000000
3432.556333	-0.074736	0.583458	0.053443	77.257530	-22.364918	-57.786114	2.672130	0.000000	-1.263195	0.000000	0.000000	0.000000	-0.245164	-0.234104	-0.927947	0.000000	0.000000	4.000000	40.000000	0.000000
3432.559666	-0.075711	0.582660	0.050679	77.257530	-22.364918	-57.786114	2.672130	0.000000	-1.263195	0.000000	0.000000	0.000000	-0.292503	-0.239284	-0.829225	0.000000	0.000000	4.000000	40.000000	0.000000
3432.562999	-0.075711	0.582660	0.050679	77.257530	-22.364918	-57.786114	2.672130	0.000000	-1.263195	0.000000	0.000000	0.000000	-0.292503	-0.239284	-0.829225	0.000000	0.000000	4.000000	40.000000	0.000000
3432.566333	-0.075711	0.582660	0.050679	76.602608	-20.013437	-54.878006	2.533926	0.000000	-1.214444	0.000000	0.000000	0.000000	-0.292503	-0.239284	-0.829225	0.000000	0.000000	4.000000	40.000000	0.000000
3432.569666	-0.076772	0.581875	0.048249	76.602608	-20.013437	-54.878006	2.533926	0.000000	-1.214444	0.000000	0.000000	0.000000	-0.318280	-0.235560	-0.728887	0.000000	0.000000	4.000000	40.000000	0.000000
3432.572999	-0.076772	0.581875	0.048249	76.602608	-20.013437	-54.878006	2.533926	0.000000	-1.214444	0.000000	0.000000	0.000000	-0.318280	-0.235560	-0.728887	0.000000	0.000000	4.000000	40.000000	0.000000
3432.576333	-0.076772	0.581875	0.048249	76.210449	-18.379173	-52.694538	2.412445	0.000000	-1.161398	0.000000	0.000000	0.000000	-0.318280	-0.235560	-0.728887	0.000000	0.000000	4.000000	40.000000	0.000000
3432.579666	-0.078021	0.581094	0.046163	76.210449	-18.379173	-52.694538	2.412445	0.000000	-1.161398	0.000000	0.000000	0.000000	-0.374540	-0.234237	-0.625681	0.000000	0.000000	4.000000	40.000000	0.000000
3432.582999	-0.078021	0.581094	0.046163	76.210449	-18.379173	-52.694538	2.412445	0.000000	-1.161398	0.000000	0.000000	0.000000	-0.374540	-0.234237	-0.625681	0.000000	0.000000	4.000000	40.000000	0.000000
3432.586333	-0.078021	0.581094	0.046163	76.237244	-17.329500	-51.095676	2.308164	0.000000	-1.098974	0.000000	0.000000	0.000000	-0.374540	-0.234237	-0.625681	0.000000	0.000000	4.000000	40.000000	0.000000
3432.589666	-0.079426	0.580364	0.044373	76.237244	-17.329500	-51.095676	2.308164	0.000000	-1.098974	0.000000	0.000000	0.000000	-0.421711	-0.218966	-0.537058	0.000000	0.000000	4.000000	40.000000	0.000000
3432.592999	-0.079426	0.580364	0.044373	76.237244	-17.329500	-51.095676	2.308164	0.000000	-1.098974	0.000000	0.000000	0.000000	-0.421711	-0.218966	-0.537058	0.000000	0.000000	4.000000	40.000000	0.000000
3432.596333	-0.079426	0.580364	0.044373	76.500465	-16.450102	-49.641636	2.218655	0.000000	-1.028689	0.000000	0.000000	0.000000	-0.421711	-0.218966	-0.537058	0.000000	0.000000	4.000000	40.000000	0.000000
3432.599666	-0.080979	0.579658	0.042951	76.500465	-16.450102	-49.641636	2.218655	0.000000	-1.028689	0.000000	0.000000	0.000000	-0.465734	-0.211770	-0.426566	0.000000	0.000000	4.000000	40.000000	0.000000
3432.602999	-0.080979	0.579658	0.042951	76.500465	-16.450102	-49.641636	2.218655	0.000000	-1.028689	0.000000	0.000000	0.000000	-0.465734	-0.211770	-0.426566	0.000000	0.000000	4.000000	40.000000	0.000000
3432.606333	-0.080979	0.579658	0.042951	76.780319	-15.460454	-48.034729	2.147560	0.000000	-0.951067	0.000000	0.000000	0.000000	-0.465734	-0.211770	-0.426566	0.000000	0.000000	4.000000	40.000000	0.000000
3432.609666	-0.082668	0.578957	0.041819	76.780319	-15.460454	-48.034729	2.147560	0.000000	-0.951067	0.000000	0.000000	0.000000	-0.506861	-0.210370	-0.339777	0.000000	0.000000	4.000000	40.000000	0.000000
3432.612999	-0.082668	0.578957	0.041819	76.780319	-15.460454	-48.034729	2.147560	0.000000	-0.951067	0.000000	0.000000	0.000000	-0.506861	-0.210370	-0.339777	0.000000	0.000000	4.000000	40.000000	0.000000
3432.616333	-0.082668	0.578957	0.041819	77.037262	-14.321818	-46.247299	2.090931	0.000000	-0.866590	0.000000	0.000000	0.000000	-0.506861	-0.210370	-0.339777	0.000000	0.000000	4.000000	40.000000	0.000000
3432.619666	-0.084448	0.578242	0.040966	77.037262	-14.321818	-46.247299	2.090931	0.000000	-0.866590	0.000000	0.000000	0.000000	-0.533825	-0.214632	-0.255743	0.000000	0.000000	4.000000	40.000000	0.000000
3432.622999	-0.084448	0.578242	0.040966	77.037262	-14.321818	-46.247299	2.090931	0.000000	-0.866590	0.000000	0.000000	0.000000	-0.533825	-0.214632	-0.255743	0.000000	0.000000	4.000000	40.000000	0.000000
3432.626333	-0.084448	0.578242	0.040966	77.236610	-13.108157	-44.375378	2.048307	0.000000	-0.777619	0.000000	0.000000	0.000000	-0.533825	-0.214632	-0.255743	0.000000	0.000000	4.000000	40.000000	0.000000
3432.629666	-0.086333	0.577511	0.040327	77.236610	-13.108157	-44.375378	2.048307	0.000000	-0.777619	0.000000	0.000000	0.000000	-0.565561	-0.219234	-0.191838	0.000000	0.000000	4.000000	40.000000	0.000000
3432.632999	-0.086333	0.577511	0.040327	77.236610	-13.108157	-44.375378	2.048307	0.000000	-0.777619	0.000000	0.000000	0.000000	-0.565561	-0.219234	-0.191838	0.000000	0.000000	4.000000	40.000000	0.000000
3432.636333	-0.086333	0.577511	0.040327	77.378891	-11.925682	-42.556301	2.016334	0.000000	-0.683359	0.000000	0.000000	0.000000	-0.565561	-0.219234	-0.191838	0.000000	0.000000	4.000000	40.000000	0.000000
3432.639666	-0.088285	0.576754	0.039802	77.378891	-11.925682	-42.556301	2.016334	0.000000	-0.683359	0.000000	0.000000	0.000000	-0.585522	-0.226985	-0.157518	0.000000	0.000000	4.000000	40.000000	0.000000
3432.642999	-0.088285	0.576754	0.039802	77.378891	-11.925682	-42.556301	2.016334	0.000000	-0.683359	0.000000	0.000000	0.000000	-0.585522	-0.226985	-0.157518	0.000000	0.000000	4.000000	40.000000	0.000000
3432.646333	-0.088285	0.576754	0.039802	77.480576	-10.881586	-40.916878	1.990081	0.000000	-0.585772	0.000000	0.000000	0.000000	-0.585522	-0.226985	-0.157518	0.000000	0.000000	4.000000	40.000000	0.000000
3432.649666	-0.090259	0.576018	0.039409	77.480576	-10.881586	-40.916878	1.990081	0.000000	-0.585772	0.000000	0.000000	0.000000	-0.592310	-0.221007	-0.117840	0.000000	0.000000	4.000000	40.000000	0.000000
3432.652999	-0.090259	0.576018	0.039409	77.480576	-10.881586	-40.916878	1.990081	0.000000	-0.585772	0.000000	0.000000	0.000000	-0.592310	-0.221007	-0.117840	0.000000	0.000000	4.000000	40.000000	0.000000
3432.656333	-0.090259	0.576018	0.039409	77.562279	-10.024103	-39.528362	1.970441	0.000000	-0.487054	0.000000	0.000000	0.000000	-0.592310	-0.221007	-0.117840	0.000000	0.000000	4.000000	40.000000	0.000000
3432.659666	-0.092229	0.575337	0.039123	77.562279	-10.024103	-39.528362	1.970441	0.000000	-0.487054	0.000000	0.000000	0.000000	-0.590897	-0.204174	-0.085653	0.000000	0.000000	4.000000	40.000000	0.000000
3432.662999	-0.092229	0.575337	0.039123	77.562279	-10.024103	-39.528362	1.970441	0.000000	-0.487054	0.000000	0.000000	0.000000	-0.590897	-0.204174	-0.085653	0.000000	0.000000	4.000000	40.000000	0.000000
3432.666333	-0.092229	0.575337	0.039123	77.624458	-9.408910	-38.463345	1.956166	0.000000	-0.388571	0.000000	0.000000	0.000000	-0.590897	-0.204174	-0.085653	0.000000	0.000000	4.000000	40.000000	0.000000
3432.669666	-0.094158	0.574740	0.039010	77.624458	-9.408910	-38.463345	1.956166	0.000000	-0.388571	0.000000	0.000000	0.000000	-0.578948	-0.179210	-0.033929	0.000000	0.000000	4.000000	40.000000	0.000000
3432.672999	-0.094158	0.574740	0.039010	77.624458	-9.408910	-38.463345	1.956166	0.000000	-0.388571	0.000000	0.000000	0.000000	-0.578948	-0.179210	-0.033929	0.000000	0.000000	4.000000	40.000000	0.000000
3432.676333	-0.094158	0.574740	0.039010	77.667023	-9.054526	-37.729626	1.950511	0.000000	-0.292079	0.000000	0.000000	0.000000	-0.578948	-0.179210	-0.033929	0.000000	0.000000	4.000000	40.000000	0.000000
3432.679666	-0.096140	0.574234	0.039029	77.667023	-9.054526	-37.729626	1.950511	0.000000	-0.292079	0.000000	0.000000	0.000000	-0.594531	-0.151614	0.005695	0.000000	0.000000	4.000000	40.000000	0.000000
3432.682999	-0.096140	0.574234	0.039029	77.667023	-9.054526	-37.729626	1.950511	0.000000	-0.292079	0.000000	0.000000	0.000000	-0.594531	-0.151614	0.005695	0.000000	0.000000	4.000000	40.000000	0.000000
3432.686333	-0.096140	0.574234	0.039029	77.691238	-8.878258	-37.220188	1.951460	0.000000	-0.192991	0.000000	0.000000	0.000000	-0.594531	-0.151614	0.005695	0.000000	0.000000	4.000000	40.000000	0.000000
3432.689666	-0.098186	0.573774	0.039232	77.691238	-8.878258	-37.220188	1.951460	0.000000	-0.192991	0.000000	0.000000	0.000000	-0.613689	-0.138004	0.060723	0.000000	0.000000	4.000000	40.000000	0.000000
3432.692999	-0.098186	0.573774	0.039232	77.691238	-8.878258	-37.220188	1.951460	0.000000	-0.192991	0.000000	0.000000	0.000000	-0.613689	-0.138004	0.060723	0.000000	0.000000	4.000000	40.000000	0.000000
3432.696333	-0.098186	0.573774	0.039232	77.706680	-8.806437	-36.847618	1.961581	0.000000	-0.090709	0.000000	0.000000	0.000000	-0.613689	-0.138004	0.060723	0.000000	0.000000	4.000000	40.000000	0.000000
3432.699666	-0.100220	0.573322	0.039598	77.706680	-8.806437	-36.847618	1.961581	0.000000	-0.090709	0.000000	0.000000	0.000000	-0.610299	-0.135640	0.109863	0.000000	0.000000	4.000000	40.000000	0.000000
3432.702999	-0.100220	0.573322	0.039598	77.706680	-8.806437	-36.847618	1.961581	0.000000	-0.090709	0.000000	0.000000	0.000000	-0.610299	-0.135640	0.109863	0.000000	0.000000	4.000000	40.000000	0.000000
3432.706333	-0.100220	0.573322	0.039598	77.719162	-8.770452	-36.531281	1.979891	0.000000	0.011007	0.000000	0.000000	0.000000	-0.610299	-0.135640	0.109863	0.000000	0.000000	4.000000	40.000000	0.000000
3432.709666	-0.102270	0.572849	0.040129	77.719162	-8.770452	-36.531281	1.979891	0.000000	0.011007	0.000000	0.000000	0.000000	-0.614876	-0.141844	0.159392	0.000000	0.000000	4.000000	40.000000	0.000000
3432.712999	-0.102270	0.572849	0.040129	77.719162	-8.770452	-36.531281	1.979891	0.000000	0.011007	0.000000	0.000000	0.000000	-0.614876	-0.141844	0.159392	0.000000	0.000000	4.000000	40.000000	0.000000
3432.716333	-0.102270	0.572849	0.040129	77.730553	-8.731289	-36.214512	2.006457	0.000000	0.113487	0.000000	0.000000	0.000000	-0.614876	-0.141844	0.159392	0.000000	0.000000	4.000000	40.000000	0.000000
3432.719666	-0.104273	0.572337	0.040757	77.730553	-8.731289	-36.214512	2.006457	0.000000	0.113487	0.000000	0.000000	0.000000	-0.600860	-0.153817	0.188242	0.000000	0.000000	4.000000	40.000000	0.000000
3432.722999	-0.104273	0.572337	0.040757	77.730553	-8.731289	-36.214512	2.006457	0.000000	0.113487	0.000000	0.000000	0.000000	-0.600860	-0.153817	0.188242	0.000000	0.000000	4.000000	40.000000	0.000000
3432.726333	-0.104273	0.572337	0.040757	77.752777	-8.752183	-35.982460	2.037830	0.000000	0.213630	0.000000	0.000000	0.000000	-0.600860	-0.153817	0.188242	0.000000	0.000000	4.000000	40.000000	0.000000
3432.729666	-0.106270	0.571747	0.041438	77.752777	-8.752183	-35.982460	2.037830	0.000000	0.213630	0.000000	0.000000	0.000000	-0.599122	-0.176991	0.204269	0.000000	0.000000	4.000000	40.000000	0.000000
3432.732999	-0.106270	0.571747	0.041438	77.752777	-8.752183	-35.982460	2.037830	0.000000	0.213630	0.000000	0.000000	0.000000	-0.599122	-0.176991	0.204269	0.000000	0.000000	4.000000	40.000000	0.000000
3432.736333	-0.106270	0.571747	0.041438	77.785698	-8.912168	-35.932400	2.071875	0.000000	0.313483	0.000000	0.000000	0.000000	-0.599122	-0.176991	0.204269	0.000000	0.000000	4.000000	40.000000	0.000000
3432.739666	-0.108254	0.571144	0.042137	77.785698	-8.912168	-35.932400	2.071875	0.000000	0.313483	0.000000	0.000000	0.000000	-0.595240	-0.180836	0.209803	0.000000	0.000000	4.000000	40.000000	0.000000
3432.742999	-0.108254	0.571144	0.042137	77.785698	-8.912168	-35.932400	2.071875	0.000000	0.313483	0.000000	0.000000	0.000000	-0.595240	-0.180836	0.209803	0.000000	0.000000	4.000000	40.000000	0.000000
3432.746333	-0.108254	0.571144	0.042137	77.805244	-9.156265	-35.991825	2.106842	0.000000	0.412690	0.000000	0.000000	0.000000	-0.595240	-0.180836	0.209803	0.000000	0.000000	4.000000	40.000000	0.000000
3432.749666	-0.110220	0.570538	0.042832	77.805244	-9.156265	-35.991825	2.106842	0.000000	0.412690	0.000000	0.000000	0.000000	-0.589893	-0.181825	0.208612	0.000000	0.000000	4.000000	40.000000	0.000000
3432.752999	-0.110220	0.570538	0.042832	77.805244	-9.156265	-35.991825	2.106842	0.000000	0.412690	0.000000	0.000000	0.000000	-0.589893	-0.181825	0.208612	0.000000	0.000000	4.000000	40.000000	0.000000
3432.756333	-0.110220	0.570538	0.042832	77.814331	-9.542957	-36.240345	2.141611	0.000000	0.511005	0.000000	0.000000	0.000000	-0.589893	-0.181825	0.208612	0.000000	0.000000	4.000000	40.000000	0.000000
3432.759666	-0.112212	0.569992	0.043607	77.814331	-9.542957	-36.240345	2.141611	0.000000	0.511005	0.000000	0.000000	0.000000	-0.597577	-0.163667	0.232412	0.000000	0.000000	4.000000	40.000000	0.000000
3432.762999	-0.112212	0.569992	0.043607	77.814331	-9.542957	-36.240345	2.141611	0.000000	0.511005	0.000000	0.000000	0.000000	-0.597577	-0.163667	0.232412	0.000000	0.000000	4.000000	40.000000	0.000000
3432.766333	-0.112212	0.569992	0.043607	77.812553	-10.063880	-36.749538	2.180346	0.000000	0.610602	0.000000	0.000000	0.000000	-0.597577	-0.163667	0.232412	0.000000	0.000000	4.000000	40.000000	0.000000
3432.769666	-0.114164	0.569498	0.044499	77.812553	-10.063880	-36.749538	2.180346	0.000000	0.610602	0.000000	0.000000	0.000000	-0.585614	-0.148442	0.267736	0.000000	0.000000	4.000000	40.000000	0.000000
3432.772999	-0.114164	0.569498	0.044499	77.812553	-10.063880	-36.749538	2.180346	0.000000	0.610602	0.000000	0.000000	0.000000	-0.585614	-0.148442	0.267736	0.000000	0.000000	4.000000	40.000000	0.000000
3432.776333	-0.114164	0.569498	0.044499	77.788086	-10.555552	-37.238731	2.224969	0.000000	0.708204	0.000000	0.000000	0.000000	-0.585614	-0.148442	0.267736	0.000000	0.000000	4.000000	40.000000	0.000000
3432.779666	-0.116108	0.569097	0.045643	77.788086	-10.555552	-37.238731	2.224969	0.000000	0.708204	0.000000	0.000000	0.000000	-0.583052	-0.120052	0.343046	0.000000	0.000000	4.000000	40.000000	0.000000
3432.782999	-0.116108	0.569097	0.045643	77.788086	-10.555552	-37.238731	2.224969	0.000000	0.708204	0.000000	0.000000	0.000000	-0.583052	-0.120052	0.343046	0.000000	0.000000	4.000000	40.000000	0.000000
3432.786333	-0.116108	0.569097	0.045643	77.742035	-10.806162	-37.352589	2.282143	0.000000	0.805379	0.000000	0.000000	0.000000	-0.583052	-0.120052	0.343046	0.000000	0.000000	4.000000	40.000000	0.000000
3432.789666	-0.117936	0.568764	0.047004	77.742035	-10.806162	-37.352589	2.282143	0.000000	0.805379	0.000000	0.000000	0.000000	-0.548387	-0.100027	0.408393	0.000000	0.000000	4.000000	40.000000	0.000000
3432.792999	-0.117936	0.568764	0.047004	77.742035	-10.806162	-37.352589	2.282143	0.000000	0.805379	0.000000	0.000000	0.000000	-0.548387	-0.100027	0.408393	0.000000	0.000000	4.000000	40.000000	0.000000
3432.796333	-0.117936	0.568764	0.047004	77.679359	-10.952219	-37.356537	2.350209	0.000000	0.896777	0.000000	0.000000	0.000000	-0.548387	-0.100027	0.408393	0.000000	0.000000	4.000000	40.000000	0.000000
3432.799666	-0.119649	0.568468	0.048590	77.679359	-10.952219	-37.356537	2.350209	0.000000	0.896777	0.000000	0.000000	0.000000	-0.514151	-0.088732	0.475726	0.000000	0.000000	4.000000	40.000000	0.000000
3432.802999	-0.119649	0.568468	0.048590	77.679359	-10.952219	-37.356537	2.350209	0.000000	0.896777	0.000000	0.000000	0.000000	-0.514151	-0.088732	0.475726	0.000000	0.000000	4.000000	40.000000	0.000000
3432.806333	-0.119649	0.568468	0.048590	77.631248	-11.095459	-37.364300	2.429496	0.000000	0.982469	0.000000	0.000000	0.000000	-0.514151	-0.088732	0.475726	0.000000	0.000000	4.000000	40.000000	0.000000
3432.809666	-0.121303	0.568192	0.050306	77.631248	-11.095459	-37.364300	2.429496	0.000000	0.982469	0.000000	0.000000	0.000000	-0.495958	-0.082804	0.514859	0.000000	0.000000	4.000000	40.000000	0.000000
3432.812999	-0.121303	0.568192	0.050306	77.631248	-11.095459	-37.364300	2.429496	0.000000	0.982469	0.000000	0.000000	0.000000	-0.495958	-0.082804	0.514859	0.000000	0.000000	4.000000	40.000000	0.000000
3432.816333	-0.121303	0.568192	0.050306	77.776665	-11.166017	-37.341644	2.515306	0.000000	1.065128	0.000000	0.000000	0.000000	-0.495958	-0.082804	0.514859	0.000000	0.000000	4.000000	40.000000	0.000000
3432.819666	-0.122815	0.567892	0.052033	77.776665	-11.166017	-37.341644	2.515306	0.000000	1.065128	0.000000	0.000000	0.000000	-0.453611	-0.090139	0.517976	0.000000	0.000000	4.000000	40.000000	0.000000
3432.822999	-0.122815	0.567892	0.052033	77.776665	-11.166017	-37.341644	2.515306	0.000000	1.065128	0.000000	0.000000	0.000000	-0.453611	-0.090139	0.517976	0.000000	0.000000	4.000000	40.000000	0.000000
3432.826333	-0.122815	0.567892	0.052033	78.130440	-11.171736	-37.353085	2.601636	0.000000	1.140730	0.000000	0.000000	0.000000	-0.453611	-0.090139	0.517976	0.000000	0.000000	4.000000	40.000000	0.000000
3432.829666	-0.124134	0.567589	0.053672	78.130440	-11.171736	-37.353085	2.601636	0.000000	1.140730	0.000000	0.000000	0.000000	-0.395868	-0.090782	0.491794	0.000000	0.000000	4.000000	40.000000	0.000000
3432.832999	-0.124134	0.567589	0.053672	78.130440	-11.171736	-37.353085	2.601636	0.000000	1.140730	0.000000	0.000000	0.000000	-0.395868	-0.090782	0.491794	0.000000	0.000000	4.000000	40.000000	0.000000
3432.836333	-0.124134	0.567589	0.053672	78.501297	-11.173664	-37.515305	2.683601	0.000000	1.206708	0.000000	0.000000	0.000000	-0.395868	-0.090782	0.491794	0.000000	0.000000	4.000000	40.000000	0.000000
3432.839666	-0.125351	0.567302	0.055285	78.501297	-11.173664	-37.515305	2.683601	0.000000	1.206708	0.000000	0.000000	0.000000	-0.365001	-0.086223	0.483885	0.000000	0.000000	4.000000	40.000000	0.000000
3432.842999	-0.125351	0.567302	0.055285	78.501297	-11.173664	-37.515305	2.683601	0.000000	1.206708	0.000000	0.000000	0.000000	-0.365001	-0.086223	0.483885	0.000000	0.000000	4.000000	40.000000	0.000000
3432.846333	-0.125351	0.567302	0.055285	78.823982	-11.207009	-37.890381	2.764249	0.000000	1.267542	0.000000	0.000000	0.000000	-0.365001	-0.086223	0.483885	0.000000	0.000000	4.000000	40.000000	0.000000
3432.849666	-0.126449	0.567038	0.056917	78.823982	-11.207009	-37.890381	2.764249	0.000000	1.267542	0.000000	0.000000	0.000000	-0.329310	-0.079045	0.489544	0.000000	0.000000	4.000000	40.000000	0.000000
3432.852999	-0.126449	0.567038	0.056917	78.823982	-11.207009	-37.890381	2.764249	0.000000	1.267542	0.000000	0.000000	0.000000	-0.329310	-0.079045	0.489544	0.000000	0.000000	4.000000	40.000000	0.000000
3432.856333	-0.126449	0.567038	0.056917	79.102760	-11.478511	-38.736469	2.845840	0.000000	1.322426	0.000000	0.000000	0.000000	-0.329310	-0.079045	0.489544	0.000000	0.000000	4.000000	40.000000	0.000000
3432.859666	-0.127411	0.566801	0.058508	79.102760	-11.478511	-38.736469	2.845840	0.000000	1.322426	0.000000	0.000000	0.000000	-0.288800	-0.071073	0.477369	0.000000	0.000000	4.000000	40.000000	0.000000
3432.862999	-0.127411	0.566801	0.058508	79.102760	-11.478511	-38.736469	2.845840	0.000000	1.322426	0.000000	0.000000	0.000000	-0.288800	-0.071073	0.477369	0.000000	0.000000	4.000000	40.000000	0.000000
3432.866333	-0.127411	0.566801	0.058508	79.334343	-12.038408	-39.913395	2.925401	0.000000	1.370559	0.000000	0.000000	0.000000	-0.288800	-0.071073	0.477369	0.000000	0.000000	4.000000	40.000000	0.000000
3432.869666	-0.128265	0.566533	0.060065	79.334343	-12.038408	-39.913395	2.925401	0.000000	1.370559	0.000000	0.000000	0.000000	-0.256135	-0.080378	0.467151	0.000000	0.000000	4.000000	40.000000	0.000000
3432.872999	-0.128265	0.566533	0.060065	79.334343	-12.038408	-39.913395	2.925401	0.000000	1.370559	0.000000	0.000000	0.000000	-0.256135	-0.080378	0.467151	0.000000	0.000000	4.000000	40.000000	0.000000
3432.876333	-0.128265	0.566533	0.060065	79.531143	-12.807210	-41.219036	3.003259	0.000000	1.413248	0.000000	0.000000	0.000000	-0.256135	-0.080378	0.467151	0.000000	0.000000	4.000000	40.000000	0.000000
3432.879666	-0.128837	0.566229	0.061528	79.531143	-12.807210	-41.219036	3.003259	0.000000	1.413248	0.000000	0.000000	0.000000	-0.171521	-0.091261	0.438710	0.000000	0.000000	4.000000	40.000000	0.000000
3432.882999	-0.128837	0.566229	0.061528	79.531143	-12.807210	-41.219036	3.003259	0.000000	1.413248	0.000000	0.000000	0.000000	-0.171521	-0.091261	0.438710	0.000000	0.000000	4.000000	40.000000	0.000000
3432.886333	-0.128837	0.566229	0.061528	79.688133	-13.619243	-42.305805	3.076378	0.000000	1.441835	0.000000	0.000000	0.000000	-0.171521	-0.091261	0.438710	0.000000	0.000000	4.000000	40.000000	0.000000
3432.889666	-0.129149	0.565889	0.062890	79.688133	-13.619243	-42.305805	3.076378	0.000000	1.441835	0.000000	0.000000	0.000000	-0.093684	-0.101947	0.408853	0.000000	0.000000	4.000000	40.000000	0.000000
3432.892999	-0.129149	0.565889	0.062890	79.688133	-13.619243	-42.305805	3.076378	0.000000	1.441835	0.000000	0.000000	0.000000	-0.093684	-0.101947	0.408853	0.000000	0.000000	4.000000	40.000000	0.000000
3432.896333	-0.129149	0.565889	0.062890	79.815689	-14.415352	-43.306767	3.144520	0.000000	1.457449	0.000000	0.000000	0.000000	-0.093684	-0.101947	0.408853	0.000000	0.000000	4.000000	40.000000	0.000000
3432.899666	-0.129130	0.565528	0.064085	79.815689	-14.415352	-43.306767	3.144520	0.000000	1.457449	0.000000	0.000000	0.000000	0.005567	-0.108386	0.358386	0.000000	0.000000	4.000000	40.000000	0.000000
3432.902999	-0.129130	0.565528	0.064085	79.815689	-14.415352	-43.306767	3.144520	0.000000	1.457449	0.000000	0.000000	0.000000	0.005567	-0.108386	0.358386	0.000000	0.000000	4.000000	40.000000	0.000000
3432.906333	-0.129130	0.565528	0.064085	79.906647	-15.285969	-44.416199	3.204251	0.000000	1.456522	0.000000	0.000000	0.000000	0.005567	-0.108386	0.358386	0.000000	0.000000	4.000000	40.000000	0.000000
3432.909666	-0.128900	0.565128	0.065065	79.906647	-15.285969	-44.416199	3.204251	0.000000	1.456522	0.000000	0.000000	0.000000	0.069225	-0.120069	0.294049	0.000000	0.000000	4.000000	40.000000	0.000000
3432.912999	-0.128900	0.565128	0.065065	79.906647	-15.285969	-44.416199	3.204251	0.000000	1.456522	0.000000	0.000000	0.000000	0.069225	-0.120069	0.294049	0.000000	0.000000	4.000000	40.000000	0.000000
3432.916333	-0.128900	0.565128	0.065065	79.956055	-16.318771	-45.722595	3.253259	0.000000	1.444985	0.000000	0.000000	0.000000	0.069225	-0.120069	0.294049	0.000000	0.000000	4.000000	40.000000	0.000000
3432.919666	-0.128900	0.565128	0.065065	79.956055	-16.318771	-45.722595	3.253259	0.000000	1.444985	0.000000	0.000000	0.000000	0.069225	-0.120069	0.294049	0.000000	0.000000	4.000000	40.000000	0.000000
3432.922999	-0.128563	0.564756	0.065833	79.956055	-16.318771	-45.722595	3.253259	0.000000	1.444985	0.000000	0.000000	0.000000	0.101135	-0.111451	0.230421	0.000000	0.000000	4.000000	40.000000	0.000000
3432.926333	-0.128563	0.564756	0.065833	79.972061	-17.567394	-47.306118	3.253259	0.000000	1.444985	0.000000	0.000000	0.000000	0.101135	-0.111451	0.230421	0.000000	0.000000	4.000000	40.000000	0.000000
3432.929666	-0.128077	0.564369	0.066325	79.972061	-17.567394	-47.306118	3.253259	0.000000	1.444985	0.000000	0.000000	0.000000	0.145521	-0.116067	0.147545	0.000000	0.000000	4.000000	40.000000	0.000000
3432.932999	-0.128077	0.564369	0.066325	79.972061	-17.567394	-47.306118	3.253259	0.000000	1.444985	0.000000	0.000000	0.000000	0.145521	-0.116067	0.147545	0.000000	0.000000	4.000000	40.000000	0.000000
3432.936333	-0.128077	0.564369	0.066325	79.984329	-19.017988	-49.132549	3.316253	0.000000	1.403875	0.000000	0.000000	0.000000	0.145521	-0.116067	0.147545	0.000000	0.000000	4.000000	40.000000	0.000000
3432.939666	-0.127489	0.563983	0.066610	79.984329	-19.017988	-49.132549	3.316253	0.000000	1.403875	0.000000	0.000000	0.000000	0.176644	-0.115758	0.085608	0.000000	0.000000	4.000000	40.000000	0.000000
3432.942999	-0.127489	0.563983	0.066610	79.984329	-19.017988	-49.132549	3.316253	0.000000	1.403875	0.000000	0.000000	0.000000	0.176644	-0.115758	0.085608	0.000000	0.000000	4.000000	40.000000	0.000000
3432.946333	-0.127489	0.563983	0.066610	79.985291	-20.578632	-51.098408	3.330521	0.000000	1.374434	0.000000	0.000000	0.000000	0.176644	-0.115758	0.085608	0.000000	0.000000	4.000000	40.000000	0.000000
3432.949666	-0.126843	0.563663	0.066770	79.985291	-20.578632	-51.098408	3.330521	0.000000	1.374434	0.000000	0.000000	0.000000	0.193804	-0.096253	0.047787	0.000000	0.000000	4.000000	40.000000	0.000000
3432.952999	-0.126843	0.563663	0.066770	79.985291	-20.578632	-51.098408	3.330521	0.000000	1.374434	0.000000	0.000000	0.000000	0.193804	-0.096253	0.047787	0.000000	0.000000	4.000000	40.000000	0.000000
3432.956333	-0.126843	0.563663	0.066770	79.979362	-22.236210	-53.194427	3.338485	0.000000	1.342133	0.000000	0.000000	0.000000	0.193804	-0.096253	0.047787	0.000000	0.000000	4.000000	40.000000	0.000000
3432.959666	-0.126843	0.563663	0.066770	79.979362	-22.236210	-53.194427	3.338485	0.000000	1.342133	0.000000	0.000000	0.000000	0.193804	-0.096253	0.047787	0.000000	0.000000	4.000000	40.000000	0.000000
3432.962999	-0.126063	0.563359	0.066810	79.979362	-22.236210	-53.194427	3.338485	0.000000	1.342133	0.000000	0.000000	0.000000	0.233971	-0.091111	0.012143	0.000000	0.000000	4.000000	40.000000	0.000000
3432.966333	-0.126063	0.563359	0.066810	79.965225	-23.890844	-55.297665	3.338485	0.000000	1.342133	0.000000	0.000000	0.000000	0.233971	-0.091111	0.012143	0.000000	0.000000	4.000000	40.000000	0.000000
3432.969666	-0.125174	0.563073	0.066725	79.965225	-23.890844	-55.297665	3.338485	0.000000	1.342133	0.000000	0.000000	0.000000	0.266500	-0.085900	-0.025480	0.000000	0.000000	4.000000	40.000000	0.000000
3432.972999	-0.125174	0.563073	0.066725	79.965225	-23.890844	-55.297665	3.338485	0.000000	1.342133	0.000000	0.000000	0.000000	0.266500	-0.085900	-0.025480	0.000000	0.000000	4.000000	40.000000	0.000000
3432.976333	-0.125174	0.563073	0.066725	79.945404	-25.556778	-57.418751	3.336262	0.000000	1.258722	0.000000	0.000000	0.000000	0.266500	-0.085900	-0.025480	0.000000	0.000000	4.000000	40.000000	0.000000
3432.979666	-0.124223	0.562790	0.066590	79.945404	-25.556778	-57.418751	3.336262	0.000000	1.258722	0.000000	0.000000	0.000000	0.285538	-0.084867	-0.040477	0.000000	0.000000	4.000000	40.000000	0.000000
3432.982999	-0.124223	0.562790	0.066590	79.945404	-25.556778	-57.418751	3.336262	0.000000	1.258722	0.000000	0.000000	0.000000	0.285538	-0.084867	-0.040477	0.000000	0.000000	4.000000	40.000000	0.000000
3432.986333	-0.124223	0.562790	0.066590	79.915329	-27.259483	-59.599884	3.329516	0.000000	1.211132	0.000000	0.000000	0.000000	0.285538	-0.084867	-0.040477	0.000000	0.000000	4.000000	40.000000	0.000000
3432.989666	-0.123179	0.562492	0.066395	79.915329	-27.259483	-59.599884	3.329516	0.000000	1.211132	0.000000	0.000000	0.000000	0.313084	-0.089412	-0.058736	0.000000	0.000000	4.000000	40.000000	0.000000
3432.992999	-0.123179	0.562492	0.066395	79.915329	-27.259483	-59.599884	3.329516	0.000000	1.211132	0.000000	0.000000	0.000000	0.313084	-0.089412	-0.058736	0.000000	0.000000	4.000000	40.000000	0.000000
3432.996333	-0.123179	0.562492	0.066395	79.872223	-28.998314	-61.834816	3.319727	0.000000	1.158952	0.000000	0.000000	0.000000	0.313084	-0.089412	-0.058736	0.000000	0.000000	4.000000	40.000000	0.000000
3432.999666	-0.122077	0.562216	0.066164	79.872223	-28.998314	-61.834816	3.319727	0.000000	1.158952	0.000000	0.000000	0.000000	0.330749	-0.082805	-0.069131	0.000000	0.000000	4.000000	40.000000	0.000000
3433.002999	-0.122077	0.562216	0.066164	79.872223	-28.998314	-61.834816	3.319727	0.000000	1.158952	0.000000	0.000000	0.000000	0.330749	-0.082805	-0.069131	0.000000	0.000000	4.000000	40.000000	0.000000
3433.006333	-0.122077	0.562216	0.066164	79.797562	-30.774145	-64.130768	3.308205	0.000000	1.103827	0.000000	0.000000	0.000000	0.330749	-0.082805	-0.069131	0.000000	0.000000	4.000000	40.000000	0.000000
3433.009666	-0.120949	0.561969	0.065931	79.797562	-30.774145	-64.130768	3.308205	0.000000	1.103827	0.000000	0.000000	0.000000	0.338217	-0.073935	-0.069886	0.000000	0.000000	4.000000	40.000000	0.000000
3433.012999	-0.120949	0.561969	0.065931	79.797562	-30.774145	-64.130768	3.308205	0.000000	1.103827	0.000000	0.000000	0.000000	0.338217	-0.073935	-0.069886	0.000000	0.000000	4.000000	40.000000	0.000000
3433.016333	-0.120949	0.561969	0.065931	79.652969	-32.361042	-66.241356	3.296557	0.000000	1.047457	0.000000	0.000000	0.000000	0.338217	-0.073935	-0.069886	0.000000	0.000000	4.000000	40.000000	0.000000
3433.019666	-0.119757	0.561837	0.065750	79.652969	-32.361042	-66.241356	3.296557	0.000000	1.047457	0.000000	0.000000	0.000000	0.357561	-0.039637	-0.054201	0.000000	0.000000	4.000000	40.000000	0.000000
3433.022999	-0.119757	0.561837	0.065750	79.652969	-32.361042	-66.241356	3.296557	0.000000	1.047457	0.000000	0.000000	0.000000	0.357561	-0.039637	-0.054201	0.000000	0.000000	4.000000	40.000000	0.000000
3433.026333	-0.119757	0.561837	0.065750	79.456779	-33.571030	-67.947227	3.287524	0.000000	0.987864	0.000000	0.000000	0.000000	0.357561	-0.039637	-0.054201	0.000000	0.000000	4.000000	40.000000	0.000000
3433.029666	-0.118527	0.561790	0.065622	79.456779	-33.571030	-67.947227	3.287524	0.000000	0.987864	0.000000	0.000000	0.000000	0.369116	-0.014222	-0.038621	0.000000	0.000000	4.000000	40.000000	0.000000
3433.032999	-0.118527	0.561790	0.065622	79.456779	-33.571030	-67.947227	3.287524	0.000000	0.987864	0.000000	0.000000	0.000000	0.369116	-0.014222	-0.038621	0.000000	0.000000	4.000000	40.000000	0.000000
3433.036333	-0.118527	0.561790	0.065622	79.258324	-34.432720	-69.243866	3.281087	0.000000	0.926345	0.000000	0.000000	0.000000	0.369116	-0.014222	-0.038621	0.000000	0.000000	4.000000	40.000000	0.000000
3433.039666	-0.117295	0.561853	0.065594	79.258324	-34.432720	-69.243866	3.281087	0.000000	0.926345	0.000000	0.000000	0.000000	0.369602	0.019019	-0.008333	0.000000	0.000000	4.000000	40.000000	0.000000
3433.042999	-0.117295	0.561853	0.065594	79.258324	-34.432720	-69.243866	3.281087	0.000000	0.926345	0.000000	0.000000	0.000000	0.369602	0.019019	-0.008333	0.000000	0.000000	4.000000	40.000000	0.000000
3433.046333	-0.117295	0.561853	0.065594	79.102669	-35.075623	-70.251801	3.279698	0.000000	0.864744	0.000000	0.000000	0.000000	0.369602	0.019019	-0.008333	0.000000	0.000000	4.000000	40.000000	0.000000
3433.049666	-0.116124	0.561972	0.065601	79.102669	-35.075623	-70.251801	3.279698	0.000000	0.864744	0.000000	0.000000	0.000000	0.351226	0.035589	0.002233	0.000000	0.000000	4.000000	40.000000	0.000000
3433.052999	-0.116124	0.561972	0.065601	79.102669	-35.075623	-70.251801	3.279698	0.000000	0.864744	0.000000	0.000000	0.000000	0.351226	0.035589	0.002233	0.000000	0.000000	4.000000	40.000000	0.000000
3433.056333	-0.116124	0.561972	0.065601	78.997581	-35.584286	-71.062988	3.280070	0.000000	0.806207	0.000000	0.000000	0.000000	0.351226	0.035589	0.002233	0.000000	0.000000	4.000000	40.000000	0.000000
3433.059666	-0.114986	0.562127	0.065634	78.997581	-35.584286	-71.062988	3.280070	0.000000	0.806207	0.000000	0.000000	0.000000	0.341469	0.046642	0.009643	0.000000	0.000000	4.000000	40.000000	0.000000
3433.062999	-0.114986	0.562127	0.065634	78.997581	-35.584286	-71.062988	3.280070	0.000000	0.806207	0.000000	0.000000	0.000000	0.341469	0.046642	0.009643	0.000000	0.000000	4.000000	40.000000	0.000000
3433.066333	-0.114986	0.562127	0.065634	78.925362	-35.965702	-71.698387	3.281677	0.000000	0.749295	0.000000	0.000000	0.000000	0.341469	0.046642	0.009643	0.000000	0.000000	4.000000	40.000000	0.000000
3433.069666	-0.113928	0.562349	0.065674	78.925362	-35.965702	-71.698387	3.281677	0.000000	0.749295	0.000000	0.000000	0.000000	0.317245	0.066474	0.012179	0.000000	0.000000	4.000000	40.000000	0.000000
3433.072999	-0.113928	0.562349	0.065674	78.925362	-35.965702	-71.698387	3.281677	0.000000	0.749295	0.000000	0.000000	0.000000	0.317245	0.066474	0.012179	0.000000	0.000000	4.000000	40.000000	0.000000
3433.076333	-0.113928	0.562349	0.065674	78.858284	-36.310207	-72.275764	3.283707	0.000000	0.696421	0.000000	0.000000	0.000000	0.317245	0.066474	0.012179	0.000000	0.000000	4.000000	40.000000	0.000000
3433.079666	-0.112876	0.562559	0.065735	78.858284	-36.310207	-72.275764	3.283707	0.000000	0.696421	0.000000	0.000000	0.000000	0.315741	0.063181	0.018118	0.000000	0.000000	4.000000	40.000000	0.000000
3433.082999	-0.112876	0.562559	0.065735	78.858284	-36.310207	-72.275764	3.283707	0.000000	0.696421	0.000000	0.000000	0.000000	0.315741	0.063181	0.018118	0.000000	0.000000	4.000000	40.000000	0.000000
3433.086333	-0.112876	0.562559	0.065735	78.796692	-36.594494	-72.782791	3.286727	0.000000	0.643797	0.000000	0.000000	0.000000	0.315741	0.063181	0.018118	0.000000	0.000000	4.000000	40.000000	0.000000
3433.089666	-0.111848	0.562770	0.065787	78.796692	-36.594494	-72.782791	3.286727	0.000000	0.643797	0.000000	0.000000	0.000000	0.308240	0.063141	0.015864	0.000000	0.000000	4.000000	40.000000	0.000000
3433.092999	-0.111848	0.562770	0.065787	78.796692	-36.594494	-72.782791	3.286727	0.000000	0.643797	0.000000	0.000000	0.000000	0.308240	0.063141	0.015864	0.000000	0.000000	4.000000	40.000000	0.000000
3433.096333	-0.111848	0.562770	0.065787	78.752251	-36.771194	-73.146187	3.289371	0.000000	0.592424	0.000000	0.000000	0.000000	0.308240	0.063141	0.015864	0.000000	0.000000	4.000000	40.000000	0.000000
3433.099666	-0.110793	0.562962	0.065827	78.752251	-36.771194	-73.146187	3.289371	0.000000	0.592424	0.000000	0.000000	0.000000	0.316677	0.057570	0.011882	0.000000	0.000000	4.000000	40.000000	0.000000
3433.102999	-0.110793	0.562962	0.065827	78.752251	-36.771194	-73.146187	3.289371	0.000000	0.592424	0.000000	0.000000	0.000000	0.316677	0.057570	0.011882	0.000000	0.000000	4.000000	40.000000	0.000000
3433.106333	-0.110793	0.562962	0.065827	78.722092	-36.830296	-73.364983	3.291351	0.000000	0.539644	0.000000	0.000000	0.000000	0.316677	0.057570	0.011882	0.000000	0.000000	4.000000	40.000000	0.000000
3433.109666	-0.109801	0.563121	0.065920	78.722092	-36.830296	-73.364983	3.291351	0.000000	0.539644	0.000000	0.000000	0.000000	0.297530	0.047892	0.027971	0.000000	0.000000	4.000000	40.000000	0.000000
3433.112999	-0.109801	0.563121	0.065920	78.722092	-36.830296	-73.364983	3.291351	0.000000	0.539644	0.000000	0.000000	0.000000	0.297530	0.047892	0.027971	0.000000	0.000000	4.000000	40.000000	0.000000
3433.116333	-0.109801	0.563121	0.065920	78.694206	-36.783424	-73.435631	3.296013	0.000000	0.490056	0.000000	0.000000	0.000000	0.297530	0.047892	0.027971	0.000000	0.000000	4.000000	40.000000	0.000000
3433.119666	-0.108846	0.563307	0.066061	78.694206	-36.783424	-73.435631	3.296013	0.000000	0.490056	0.000000	0.000000	0.000000	0.286641	0.055780	0.042328	0.000000	0.000000	4.000000	40.000000	0.000000
3433.122999	-0.108846	0.563307	0.066061	78.694206	-36.783424	-73.435631	3.296013	0.000000	0.490056	0.000000	0.000000	0.000000	0.286641	0.055780	0.042328	0.000000	0.000000	4.000000	40.000000	0.000000
3433.126333	-0.108846	0.563307	0.066061	78.671417	-36.664078	-73.420120	3.303067	0.000000	0.442283	0.000000	0.000000	0.000000	0.286641	0.055780	0.042328	0.000000	0.000000	4.000000	40.000000	0.000000
3433.129666	-0.107948	0.563501	0.066229	78.671417	-36.664078	-73.420120	3.303067	0.000000	0.442283	0.000000	0.000000	0.000000	0.269401	0.058107	0.050274	0.000000	0.000000	4.000000	40.000000	0.000000
3433.132999	-0.107948	0.563501	0.066229	78.671417	-36.664078	-73.420120	3.303067	0.000000	0.442283	0.000000	0.000000	0.000000	0.269401	0.058107	0.050274	0.000000	0.000000	4.000000	40.000000	0.000000
3433.136333	-0.107948	0.563501	0.066229	78.648735	-36.518864	-73.366325	3.311446	0.000000	0.397382	0.000000	0.000000	0.000000	0.269401	0.058107	0.050274	0.000000	0.000000	4.000000	40.000000	0.000000
3433.139666	-0.107948	0.563501	0.066229	78.648735	-36.518864	-73.366325	3.311446	0.000000	0.397382	0.000000	0.000000	0.000000	0.269401	0.058107	0.050274	0.000000	0.000000	4.000000	40.000000	0.000000
3433.142999	-0.107132	0.563702	0.066418	78.648735	-36.518864	-73.366325	3.311446	0.000000	0.397382	0.000000	0.000000	0.000000	0.244748	0.060454	0.056777	0.000000	0.000000	4.000000	40.000000	0.000000
3433.146333	-0.107132	0.563702	0.066418	78.626755	-36.373146	-73.304886	3.311446	0.000000	0.397382	0.000000	0.000000	0.000000	0.244748	0.060454	0.056777	0.000000	0.000000	4.000000	40.000000	0.000000
3433.149666	-0.106342	0.563875	0.066607	78.626755	-36.373146	-73.304886	3.311446	0.000000	0.397382	0.000000	0.000000	0.000000	0.237042	0.051706	0.056569	0.000000	0.000000	4.000000	40.000000	0.000000
3433.152999	-0.106342	0.563875	0.066607	78.626755	-36.373146	-73.304886	3.311446	0.000000	0.397382	0.000000	0.000000	0.000000	0.237042	0.051706	0.056569	0.000000	0.000000	4.000000	40.000000	0.000000
3433.156333	-0.106342	0.563875	0.066607	78.612549	-36.256149	-73.271561	3.330338	0.000000	0.317084	0.000000	0.000000	0.000000	0.237042	0.051706	0.056569	0.000000	0.000000	4.000000	40.000000	0.000000
3433.159666	-0.106342	0.563875	0.066607	78.612549	-36.256149	-73.271561	3.330338	0.000000	0.317084	0.000000	0.000000	0.000000	0.237042	0.051706	0.056569	0.000000	0.000000	4.000000	40.000000	0.000000
3433.162999	-0.105582	0.564007	0.066817	78.612549	-36.256149	-73.271561	3.330338	0.000000	0.317084	0.000000	0.000000	0.000000	0.227998	0.039745	0.063052	0.000000	0.000000	4.000000	40.000000	0.000000
3433.166333	-0.105582	0.564007	0.066817	78.604027	-36.152225	-73.251549	3.330338	0.000000	0.317084	0.000000	0.000000	0.000000	0.227998	0.039745	0.063052	0.000000	0.000000	4.000000	40.000000	0.000000
3433.169666	-0.104813	0.564055	0.066982	78.604027	-36.152225	-73.251549	3.330338	0.000000	0.317084	0.000000	0.000000	0.000000	0.230728	0.014314	0.049649	0.000000	0.000000	4.000000	40.000000	0.000000
3433.172999	-0.104813	0.564055	0.066982	78.604027	-36.152225	-73.251549	3.330338	0.000000	0.317084	0.000000	0.000000	0.000000	0.230728	0.014314	0.049649	0.000000	0.000000	4.000000	40.000000	0.000000
3433.176333	-0.104813	0.564055	0.066982	78.608864	-36.080395	-73.264046	3.349121	0.000000	0.240630	0.000000	0.000000	0.000000	0.230728	0.014314	0.049649	0.000000	0.000000	4.000000	40.000000	0.000000
3433.179666	-0.104813	0.564055	0.066982	78.608864	-36.080395	-73.264046	3.349121	0.000000	0.240630	0.000000	0.000000	0.000000	0.230728	0.014314	0.049649	0.000000	0.000000	4.000000	40.000000	0.000000
3433.182999	-0.104029	0.564058	0.067075	78.608864	-36.080395	-73.264046	3.349121	0.000000	0.240630	0.000000	0.000000	0.000000	0.235057	0.000851	0.027883	0.000000	0.000000	4.000000	40.000000	0.000000
3433.186333	-0.104029	0.564058	0.067075	78.615936	-36.033520	-73.299850	3.349121	0.000000	0.240630	0.000000	0.000000	0.000000	0.235057	0.000851	0.027883	0.000000	0.000000	4.000000	40.000000	0.000000
3433.189666	-0.103290	0.563994	0.067130	78.615936	-36.033520	-73.299850	3.349121	0.000000	0.240630	0.000000	0.000000	0.000000	0.221743	-0.019032	0.016445	0.000000	0.000000	4.000000	40.000000	0.000000
3433.192999	-0.103290	0.563994	0.067130	78.615936	-36.033520	-73.299850	3.349121	0.000000	0.240630	0.000000	0.000000	0.000000	0.221743	-0.019032	0.016445	0.000000	0.000000	4.000000	40.000000	0.000000
3433.196333	-0.103290	0.563994	0.067130	78.627174	-36.048908	-73.403145	3.356509	0.000000	0.164496	0.000000	0.000000	0.000000	0.221743	-0.019032	0.016445	0.000000	0.000000	4.000000	40.000000	0.000000
3433.199666	-0.103290	0.563994	0.067130	78.627174	-36.048908	-73.403145	3.356509	0.000000	0.164496	0.000000	0.000000	0.000000	0.221743	-0.019032	0.016445	0.000000	0.000000	4.000000	40.000000	0.000000
3433.202999	-0.102590	0.563905	0.067119	78.627174	-36.048908	-73.403145	3.356509	0.000000	0.164496	0.000000	0.000000	0.000000	0.210024	-0.026960	-0.003307	0.000000	0.000000	4.000000	40.000000	0.000000
3433.206333	-0.102590	0.563905	0.067119	78.627296	-36.219830	-73.701530	3.356509	0.000000	0.164496	0.000000	0.000000	0.000000	0.210024	-0.026960	-0.003307	0.000000	0.000000	4.000000	40.000000	0.000000
3433.209666	-0.101913	0.563767	0.067092	78.627296	-36.219830	-73.701530	3.356509	0.000000	0.164496	0.000000	0.000000	0.000000	0.203126	-0.041230	-0.008275	0.000000	0.000000	4.000000	40.000000	0.000000
3433.212999	-0.101913	0.563767	0.067092	78.627296	-36.219830	-73.701530	3.356509	0.000000	0.164496	0.000000	0.000000	0.000000	0.203126	-0.041230	-0.008275	0.000000	0.000000	4.000000	40.000000	0.000000
3433.216333	-0.101913	0.563767	0.067092	78.608345	-36.617336	-74.272339	3.354579	0.000000	0.095638	0.000000	0.000000	0.000000	0.203126	-0.041230	-0.008275	0.000000	0.000000	4.000000	40.000000	0.000000
3433.219666	-0.101913	0.563767	0.067092	78.608345	-36.617336	-74.272339	3.354579	0.000000	0.095638	0.000000	0.000000	0.000000	0.203126	-0.041230	-0.008275	0.000000	0.000000	4.000000	40.000000	0.000000
3433.222999	-0.101280	0.563564	0.067026	78.608345	-36.617336	-74.272339	3.354579	0.000000	0.095638	0.000000	0.000000	0.000000	0.189711	-0.061079	-0.019609	0.000000	0.000000	4.000000	40.000000	0.000000
3433.226333	-0.101280	0.563564	0.067026	78.567581	-37.238575	-75.127083	3.354579	0.000000	0.095638	0.000000	0.000000	0.000000	0.189711	-0.061079	-0.019609	0.000000	0.000000	4.000000	40.000000	0.000000
3433.229666	-0.100673	0.563360	0.066955	78.567581	-37.238575	-75.127083	3.354579	0.000000	0.095638	0.000000	0.000000	0.000000	0.182170	-0.061062	-0.021304	0.000000	0.000000	4.000000	40.000000	0.000000
3433.232999	-0.100673	0.563360	0.066955	78.567581	-37.238575	-75.127083	3.354579	0.000000	0.095638	0.000000	0.000000	0.000000	0.182170	-0.061062	-0.021304	0.000000	0.000000	4.000000	40.000000	0.000000
3433.236333	-0.100673	0.563360	0.066955	78.509247	-37.970043	-76.121132	3.347760	0.000000	0.033658	0.000000	0.000000	0.000000	0.182170	-0.061062	-0.021304	0.000000	0.000000	4.000000	40.000000	0.000000
3433.239666	-0.100673	0.563360	0.066955	78.509247	-37.970043	-76.121132	3.347760	0.000000	0.033658	0.000000	0.000000	0.000000	0.182170	-0.061062	-0.021304	0.000000	0.000000	4.000000	40.000000	0.000000
3433.242999	-0.100068	0.563098	0.066895	78.509247	-37.970043	-76.121132	3.347760	0.000000	0.033658	0.000000	0.000000	0.000000	0.181441	-0.078494	-0.018142	0.000000	0.000000	4.000000	40.000000	0.000000
3433.246333	-0.100068	0.563098	0.066895	78.447800	-38.724854	-77.150932	3.347760	0.000000	0.033658	0.000000	0.000000	0.000000	0.181441	-0.078494	-0.018142	0.000000	0.000000	4.000000	40.000000	0.000000
3433.249666	-0.099471	0.562845	0.066872	78.447800	-38.724854	-77.150932	3.347760	0.000000	0.033658	0.000000	0.000000	0.000000	0.179171	-0.076112	-0.006792	0.000000	0.000000	4.000000	40.000000	0.000000
3433.252999	-0.099471	0.562845	0.066872	78.447800	-38.724854	-77.150932	3.347760	0.000000	0.033658	0.000000	0.000000	0.000000	0.179171	-0.076112	-0.006792	0.000000	0.000000	4.000000	40.000000	0.000000
3433.256333	-0.099471	0.562845	0.066872	78.388161	-39.412659	-78.095589	3.343605	0.000000	-0.026444	0.000000	0.000000	0.000000	0.179171	-0.076112	-0.006792	0.000000	0.000000	4.000000	40.000000	0.000000
3433.259666	-0.099471	0.562845	0.066872	78.388161	-39.412659	-78.095589	3.343605	0.000000	-0.026444	0.000000	0.000000	0.000000	0.179171	-0.076112	-0.006792	0.000000	0.000000	4.000000	40.000000	0.000000
3433.262999	-0.098874	0.562591	0.066849	78.388161	-39.412659	-78.095589	3.343605	0.000000	-0.026444	0.000000	0.000000	0.000000	0.179127	-0.076108	-0.007035	0.000000	0.000000	4.000000	40.000000	0.000000
3433.266333	-0.098874	0.562591	0.066849	78.339348	-39.970669	-78.875343	3.343605	0.000000	-0.026444	0.000000	0.000000	0.000000	0.179127	-0.076108	-0.007035	0.000000	0.000000	4.000000	40.000000	0.000000
3433.269666	-0.098279	0.562385	0.066835	78.339348	-39.970669	-78.875343	3.343605	0.000000	-0.026444	0.000000	0.000000	0.000000	0.178476	-0.061766	-0.004018	0.000000	0.000000	4.000000	40.000000	0.000000
3433.272999	-0.098279	0.562385	0.066835	78.339348	-39.970669	-78.875343	3.343605	0.000000	-0.026444	0.000000	0.000000	0.000000	0.178476	-0.061766	-0.004018	0.000000	0.000000	4.000000	40.000000	0.000000
3433.276333	-0.098279	0.562385	0.066835	78.308311	-40.374611	-79.458961	3.341763	0.000000	-0.086045	0.000000	0.000000	0.000000	0.178476	-0.061766	-0.004018	0.000000	0.000000	4.000000	40.000000	0.000000
3433.279666	-0.098279	0.562385	0.066835	78.308311	-40.374611	-79.458961	3.341763	0.000000	-0.086045	0.000000	0.000000	0.000000	0.178476	-0.061766	-0.004018	0.000000	0.000000	4.000000	40.000000	0.000000
3433.282999	-0.097706	0.562161	0.066800	78.308311	-40.374611	-79.458961	3.341763	0.000000	-0.086045	0.000000	0.000000	0.000000	0.171896	-0.067295	-0.010607	0.000000	0.000000	4.000000	40.000000	0.000000
3433.286333	-0.097706	0.562161	0.066800	78.293694	-40.696663	-79.923592	3.341763	0.000000	-0.086045	0.000000	0.000000	0.000000	0.171896	-0.067295	-0.010607	0.000000	0.000000	4.000000	40.000000	0.000000
3433.289666	-0.097204	0.561947	0.066728	78.293694	-40.696663	-79.923592	3.341763	0.000000	-0.086045	0.000000	0.000000	0.000000	0.150703	-0.064039	-0.021642	0.000000	0.000000	4.000000	40.000000	0.000000
3433.292999	-0.097204	0.561947	0.066728	78.293694	-40.696663	-79.923592	3.341763	0.000000	-0.086045	0.000000	0.000000	0.000000	0.150703	-0.064039	-0.021642	0.000000	0.000000	4.000000	40.000000	0.000000
3433.296333	-0.097204	0.561947	0.066728	78.275848	-41.039402	-80.408661	3.336387	0.000000	-0.139811	0.000000	0.000000	0.000000	0.150703	-0.064039	-0.021642	0.000000	0.000000	4.000000	40.000000	0.000000
3433.299666	-0.097204	0.561947	0.066728	78.275848	-41.039402	-80.408661	3.336387	0.000000	-0.139811	0.000000	0.000000	0.000000	0.150703	-0.064039	-0.021642	0.000000	0.000000	4.000000	40.000000	0.000000
3433.302999	-0.096769	0.561726	0.066602	78.275848	-41.039402	-80.408661	3.336387	0.000000	-0.139811	0.000000	0.000000	0.000000	0.130415	-0.066345	-0.037591	0.000000	0.000000	4.000000	40.000000	0.000000
3433.306333	-0.096769	0.561726	0.066602	78.255653	-41.443596	-80.944275	3.336387	0.000000	-0.139811	0.000000	0.000000	0.000000	0.130415	-0.066345	-0.037591	0.000000	0.000000	4.000000	40.000000	0.000000
3433.309666	-0.096769	0.561726	0.066602	78.255653	-41.443596	-80.944275	3.336387	0.000000	-0.139811	0.000000	0.000000	0.000000	0.130415	-0.066345	-0.037591	0.000000	0.000000	4.000000	40.000000	0.000000
3433.312999	-0.096769	0.561726	0.066602	78.255653	-41.443596	-80.944275	3.336387	0.000000	-0.139811	0.000000	0.000000	0.000000	0.130415	-0.066345	-0.037591	0.000000	0.000000	4.000000	40.000000	0.000000
3433.316333	-0.096446	0.561313	0.066244	78.210564	-41.855255	-81.484390	3.330122	0.000000	-0.161547	0.000000	0.000000	0.000000	0.096931	-0.123839	-0.107446	0.000000	0.000000	4.000000	40.000000	0.000000
3433.319666	-0.096446	0.561313	0.066244	78.210564	-41.855255	-81.484390	3.330122	0.000000	-0.161547	0.000000	0.000000	0.000000	0.000001	0.000007	-0.000001	0.000000	0.000000	4.000000	40.000000	0.000000
3433.322999	-0.096446	0.561313	0.066244	78.210564	-41.855255	-81.484390	3.330122	0.000000	-0.161547	0.000000	0.000000	0.000000	0.000001	0.000007	-0.000001	0.000000	0.000000	4.000000	40.000000	0.000000
3433.326333	-0.096446	0.561313	0.066244	78.102943	-42.169594	-81.947426	3.312215	0.000000	-0.177702	0.000000	0.000000	0.000000	0.000001	0.000007	-0.000001	0.000000	0.000000	4.000000	40.000000	0.000000
3433.329666	-0.096446	0.561313	0.066244	78.102943	-42.169594	-81.947426	3.312215	0.000000	-0.177702	0.000000	0.000000	0.000000	0.000001	0.000007	-0.000001	0.000000	0.000000	4.000000	40.000000	0.000000
3433.332999	-0.096453	0.561174	0.066146	78.102943	-42.169594	-81.947426	3.312215	0.000000	-0.177702	0.000000	0.000000	0.000000	-0.002252	-0.041832	-0.029607	0.000000	0.000000	4.000000	40.000000	0.000000
3433.336333	-0.096453	0.561174	0.066146	77.917374	-42.202801	-82.134850	3.312215	0.000000	-0.177702	0.000000	0.000000	0.000000	-0.002252	-0.041832	-0.029607	0.000000	0.000000	4.000000	40.000000	0.000000
3433.339666	-0.096541	0.561113	0.066204	77.917374	-42.202801	-82.134850	3.312215	0.000000	-0.177702	0.000000	0.000000	0.000000	-0.026354	-0.018336	0.017537	0.000000	0.000000	4.000000	40.000000	0.000000
3433.342999	-0.096541	0.561113	0.066204	77.917374	-42.202801	-82.134850	3.312215	0.000000	-0.177702	0.000000	0.000000	0.000000	-0.026354	-0.018336	0.017537	0.000000	0.000000	4.000000	40.000000	0.000000
3433.346333	-0.096541	0.561113	0.066204	77.696411	-42.044132	-82.126015	3.310203	0.000000	-0.172935	0.000000	0.000000	0.000000	-0.026354	-0.018336	0.017537	0.000000	0.000000	4.000000	40.000000	0.000000
3433.349666	-0.096541	0.561113	0.066204	77.696411	-42.044132	-82.126015	3.310203	0.000000	-0.172935	0.000000	0.000000	0.000000	-0.026354	-0.018336	0.017537	0.000000	0.000000	4.000000	40.000000	0.000000
3433.352999	-0.096556	0.561035	0.066425	77.696411	-42.044132	-82.126015	3.310203	0.000000	-0.172935	0.000000	0.000000	0.000000	-0.004517	-0.023354	0.066300	0.000000	0.000000	4.000000	40.000000	0.000000
3433.356333	-0.096556	0.561035	0.066425	77.480247	-41.826042	-82.062447	3.310203	0.000000	-0.172935	0.000000	0.000000	0.000000	-0.004517	-0.023354	0.066300	0.000000	0.000000	4.000000	40.000000	0.000000
3433.359666	-0.096556	0.561035	0.066425	77.480247	-41.826042	-82.062447	3.310203	0.000000	-0.172935	0.000000	0.000000	0.000000	-0.004517	-0.023354	0.066300	0.000000	0.000000	4.000000	40.000000	0.000000
3433.362999	-0.096556	0.561035	0.066425	77.480247	-41.826042	-82.062447	3.310203	0.000000	-0.172935	0.000000	0.000000	0.000000	-0.004517	-0.023354	0.066300	0.000000	0.000000	4.000000	40.000000	0.000000
3433.366333	-0.096513	0.560968	0.067029	77.309624	-41.561241	-81.886192	3.321253	0.000000	-0.172182	0.000000	0.000000	0.000000	0.012886	-0.020088	0.181279	0.000000	0.000000	4.000000	40.000000	0.000000
3433.369666	-0.096513	0.560968	0.067029	77.309624	-41.561241	-81.886192	3.321253	0.000000	-0.172182	0.000000	0.000000	0.000000	0.012886	-0.020088	0.181279	0.000000	0.000000	4.000000	40.000000	0.000000
3433.372999	-0.096513	0.560968	0.067029	77.309624	-41.561241	-81.886192	3.321253	0.000000	-0.172182	0.000000	0.000000	0.000000	0.012886	-0.020088	0.181279	0.000000	0.000000	4.000000	40.000000	0.000000
3433.376333	-0.096513	0.560968	0.067029	77.213531	-41.243103	-81.577087	3.351466	0.000000	-0.174329	0.000000	0.000000	0.000000	0.012886	-0.020088	0.181279	0.000000	0.000000	4.000000	40.000000	0.000000
3433.379666	-0.096572	0.561000	0.067345	77.213531	-41.243103	-81.577087	3.351466	0.000000	-0.174329	0.000000	0.000000	0.000000	-0.017448	0.009680	0.094775	0.000000	0.000000	4.000000	40.000000	0.000000
3433.382999	-0.096572	0.561000	0.067345	77.213531	-41.243103	-81.577087	3.351466	0.000000	-0.174329	0.000000	0.000000	0.000000	-0.017448	0.009680	0.094775	0.000000	0.000000	4.000000	40.000000	0.000000
3433.386333	-0.096572	0.561000	0.067345	77.171265	-41.103287	-81.436073	3.367262	0.000000	-0.171421	0.000000	0.000000	0.000000	-0.017448	0.009680	0.094775	0.000000	0.000000	4.000000	40.000000	0.000000
3433.389666	-0.096572	0.561000	0.067345	77.171265	-41.103287	-81.436073	3.367262	0.000000	-0.171421	0.000000	0.000000	0.000000	-0.017448	0.009680	0.094775	0.000000	0.000000	4.000000	40.000000	0.000000
3433.392999	-0.096630	0.561033	0.067661	77.171265	-41.103287	-81.436073	3.367262	0.000000	-0.171421	0.000000	0.000000	0.000000	-0.017445	0.009674	0.094748	0.000000	0.000000	4.000000	40.000000	0.000000
3433.396333	-0.096630	0.561033	0.067661	77.158661	-41.068821	-81.393532	3.367262	0.000000	-0.171421	0.000000	0.000000	0.000000	-0.017445	0.009674	0.094748	0.000000	0.000000	4.000000	40.000000	0.000000
3433.399666	-0.096630	0.561033	0.067661	77.158661	-41.068821	-81.393532	3.367262	0.000000	-0.171421	0.000000	0.000000	0.000000	-0.017445	0.009674	0.094748	0.000000	0.000000	4.000000	40.000000	0.000000
3433.402999	-0.096630	0.561033	0.067661	77.158661	-41.068821	-81.393532	3.367262	0.000000	-0.171421	0.000000	0.000000	0.000000	-0.017445	0.009674	0.094748	0.000000	0.000000	4.000000	40.000000	0.000000
3433.406333	-0.096794	0.561008	0.068135	77.151421	-41.045662	-81.365387	3.383054	0.000000	-0.168514	0.000000	0.000000	0.000000	-0.049369	-0.007416	0.142118	0.000000	0.000000	4.000000	40.000000	0.000000
3433.409666	-0.096794	0.561008	0.068135	77.151421	-41.045662	-81.365387	3.383054	0.000000	-0.168514	0.000000	0.000000	0.000000	-0.049369	-0.007416	0.142118	0.000000	0.000000	4.000000	40.000000	0.000000
3433.412999	-0.096794	0.561008	0.068135	77.151421	-41.045662	-81.365387	3.383054	0.000000	-0.168514	0.000000	0.000000	0.000000	-0.049369	-0.007416	0.142118	0.000000	0.000000	4.000000	40.000000	0.000000
3433.416333	-0.096794	0.561008	0.068135	77.146034	-41.037128	-81.351051	3.406740	0.000000	-0.160285	0.000000	0.000000	0.000000	-0.049369	-0.007416	0.142118	0.000000	0.000000	4.000000	40.000000	0.000000
3433.419666	-0.096875	0.560980	0.068292	77.146034	-41.037128	-81.351051	3.406740	0.000000	-0.160285	0.000000	0.000000	0.000000	-0.024151	-0.008326	0.047091	0.000000	0.000000	4.000000	40.000000	0.000000
3433.422999	-0.096875	0.560980	0.068292	77.146034	-41.037128	-81.351051	3.406740	0.000000	-0.160285	0.000000	0.000000	0.000000	-0.024151	-0.008326	0.047091	0.000000	0.000000	4.000000	40.000000	0.000000
3433.426333	-0.096875	0.560980	0.068292	77.143364	-41.038307	-81.343895	3.414588	0.000000	-0.156260	0.000000	0.000000	0.000000	-0.024151	-0.008326	0.047091	0.000000	0.000000	4.000000	40.000000	0.000000
3433.429666	-0.096965	0.560966	0.068361	77.143364	-41.038307	-81.343895	3.414588	0.000000	-0.156260	0.000000	0.000000	0.000000	-0.027046	-0.004150	0.020781	0.000000	0.000000	4.000000	40.000000	0.000000
3433.432999	-0.096965	0.560966	0.068361	77.143364	-41.038307	-81.343895	3.414588	0.000000	-0.156260	0.000000	0.000000	0.000000	-0.027046	-0.004150	0.020781	0.000000	0.000000	4.000000	40.000000	0.000000
3433.436333	-0.096965	0.560966	0.068361	77.142471	-41.056786	-81.350502	3.418052	0.000000	-0.151753	0.000000	0.000000	0.000000	-0.027046	-0.004150	0.020781	0.000000	0.000000	4.000000	40.000000	0.000000
3433.439666	-0.096965	0.560966	0.068361	77.142471	-41.056786	-81.350502	3.418052	0.000000	-0.151753	0.000000	0.000000	0.000000	-0.027046	-0.004150	0.020781	0.000000	0.000000	4.000000	40.000000	0.000000
3433.442999	-0.097094	0.560955	0.068360	77.142471	-41.056786	-81.350502	3.418052	0.000000	-0.151753	0.000000	0.000000	0.000000	-0.038650	-0.003243	-0.000260	0.000000	0.000000	4.000000	40.000000	0.000000
3433.446333	-0.097094	0.560955	0.068360	77.140678	-41.069324	-81.344170	3.418052	0.000000	-0.151753	0.000000	0.000000	0.000000	-0.038650	-0.003243	-0.000260	0.000000	0.000000	4.000000	40.000000	0.000000
3433.449666	-0.097094	0.560955	0.068360	77.140678	-41.069324	-81.344170	3.418052	0.000000	-0.151753	0.000000	0.000000	0.000000	-0.038650	-0.003243	-0.000260	0.000000	0.000000	4.000000	40.000000	0.000000
3433.452999	-0.097094	0.560955	0.068360	77.140678	-41.069324	-81.344170	3.418052	0.000000	-0.151753	0.000000	0.000000	0.000000	-0.038650	-0.003243	-0.000260	0.000000	0.000000	4.000000	40.000000	0.000000
3433.456333	-0.097508	0.560942	0.068369	77.118095	-41.012722	-81.267426	3.418008	0.000000	-0.145311	0.000000	0.000000	0.000000	-0.124364	-0.004181	0.002748	0.000000	0.000000	4.000000	40.000000	0.000000
3433.459666	-0.097508	0.560942	0.068369	77.118095	-41.012722	-81.267426	3.418008	0.000000	-0.145311	0.000000	0.000000	0.000000	-0.124364	-0.004181	0.002748	0.000000	0.000000	4.000000	40.000000	0.000000
3433.462999	-0.097508	0.560942	0.068369	77.118095	-41.012722	-81.267426	3.418008	0.000000	-0.145311	0.000000	0.000000	0.000000	-0.124364	-0.004181	0.002748	0.000000	0.000000	4.000000	40.000000	0.000000
3433.466333	-0.097508	0.560942	0.068369	77.060074	-40.833389	-81.066124	3.418466	0.000000	-0.124583	0.000000	0.000000	0.000000	-0.124364	-0.004181	0.002748	0.000000	0.000000	4.000000	40.000000	0.000000
3433.469666	-0.097748	0.560928	0.068411	77.060074	-40.833389	-81.066124	3.418466	0.000000	-0.124583	0.000000	0.000000	0.000000	-0.071990	-0.004172	0.012399	0.000000	0.000000	4.000000	40.000000	0.000000
3433.472999	-0.097748	0.560928	0.068411	77.060074	-40.833389	-81.066124	3.418466	0.000000	-0.124583	0.000000	0.000000	0.000000	-0.071990	-0.004172	0.012399	0.000000	0.000000	4.000000	40.000000	0.000000
3433.476333	-0.097748	0.560928	0.068411	76.960930	-40.510361	-80.729797	3.420532	0.000000	-0.112585	0.000000	0.000000	0.000000	-0.071990	-0.004172	0.012399	0.000000	0.000000	4.000000	40.000000	0.000000
3433.479666	-0.097969	0.560874	0.068484	76.960930	-40.510361	-80.729797	3.420532	0.000000	-0.112585	0.000000	0.000000	0.000000	-0.066070	-0.016173	0.022076	0.000000	0.000000	4.000000	40.000000	0.000000
3433.482999	-0.097969	0.560874	0.068484	76.960930	-40.510361	-80.729797	3.420532	0.000000	-0.112585	0.000000	0.000000	0.000000	-0.066070	-0.016173	0.022076	0.000000	0.000000	4.000000	40.000000	0.000000
3433.486333	-0.097969	0.560874	0.068484	76.848434	-40.130047	-80.344276	3.424212	0.000000	-0.101573	0.000000	0.000000	0.000000	-0.066070	-0.016173	0.022076	0.000000	0.000000	4.000000	40.000000	0.000000
3433.489666	-0.098114	0.560820	0.068572	76.848434	-40.130047	-80.344276	3.424212	0.000000	-0.101573	0.000000	0.000000	0.000000	-0.043630	-0.016195	0.026234	0.000000	0.000000	4.000000	40.000000	0.000000
3433.492999	-0.098114	0.560820	0.068572	76.848434	-40.130047	-80.344276	3.424212	0.000000	-0.101573	0.000000	0.000000	0.000000	-0.043630	-0.016195	0.026234	0.000000	0.000000	4.000000	40.000000	0.000000
3433.496333	-0.098114	0.560820	0.068572	76.739052	-39.765533	-79.984444	3.428584	0.000000	-0.094302	0.000000	0.000000	0.000000	-0.043630	-0.016195	0.026234	0.000000	0.000000	4.000000	40.000000	0.000000
3433.499666	-0.098114	0.560820	0.068572	76.739052	-39.765533	-79.984444	3.428584	0.000000	-0.094302	0.000000	0.000000	0.000000	-0.043630	-0.016195	0.026234	0.000000	0.000000	4.000000	40.000000	0.000000
3433.502999	-0.098181	0.560747	0.068656	76.739052	-39.765533	-79.984444	3.428584	0.000000	-0.094302	0.000000	0.000000	0.000000	-0.020247	-0.021729	0.025442	0.000000	0.000000	4.000000	40.000000	0.000000
3433.506333	-0.098181	0.560747	0.068656	76.648407	-39.448986	-79.678230	3.428584	0.000000	-0.094302	0.000000	0.000000	0.000000	-0.020247	-0.021729	0.025442	0.000000	0.000000	4.000000	40.000000	0.000000
3433.509666	-0.098181	0.560747	0.068656	76.648407	-39.448986	-79.678230	3.428584	0.000000	-0.094302	0.000000	0.000000	0.000000	-0.020247	-0.021729	0.025442	0.000000	0.000000	4.000000	40.000000	0.000000
3433.512999	-0.098181	0.560747	0.068656	76.648407	-39.448986	-79.678230	3.428584	0.000000	-0.094302	0.000000	0.000000	0.000000	-0.020247	-0.021729	0.025442	0.000000	0.000000	4.000000	40.000000	0.000000
3433.516333	-0.098135	0.560554	0.068683	76.568604	-39.177456	-79.418121	3.432825	0.000000	-0.090927	0.000000	0.000000	0.000000	0.014039	-0.058121	0.007820	0.000000	0.000000	4.000000	40.000000	0.000000
3433.519666	-0.098135	0.560554	0.068683	76.568604	-39.177456	-79.418121	3.432825	0.000000	-0.090927	0.000000	0.000000	0.000000	0.014039	-0.058121	0.007820	0.000000	0.000000	4.000000	40.000000	0.000000
3433.522999	-0.098135	0.560554	0.068683	76.568604	-39.177456	-79.418121	3.432825	0.000000	-0.090927	0.000000	0.000000	0.000000	0.014039	-0.058121	0.007820	0.000000	0.000000	4.000000	40.000000	0.000000
3433.526333	-0.098135	0.560554	0.068683	76.486664	-38.903114	-79.155373	3.434128	0.000000	-0.093267	0.000000	0.000000	0.000000	0.014039	-0.058121	0.007820	0.000000	0.000000	4.000000	40.000000	0.000000
3433.529666	-0.098094	0.560461	0.068604	76.486664	-38.903114	-79.155373	3.434128	0.000000	-0.093267	0.000000	0.000000	0.000000	0.012133	-0.027637	-0.023484	0.000000	0.000000	4.000000	40.000000	0.000000
3433.532999	-0.098094	0.560461	0.068604	76.486664	-38.903114	-79.155373	3.434128	0.000000	-0.093267	0.000000	0.000000	0.000000	0.012133	-0.027637	-0.023484	0.000000	0.000000	4.000000	40.000000	0.000000
3433.536333	-0.098094	0.560461	0.068604	76.398750	-38.614681	-78.874405	3.430214	0.000000	-0.095289	0.000000	0.000000	0.000000	0.012133	-0.027637	-0.023484	0.000000	0.000000	4.000000	40.000000	0.000000
3433.539666	-0.098094	0.560461	0.068604	76.398750	-38.614681	-78.874405	3.430214	0.000000	-0.095289	0.000000	0.000000	0.000000	0.012133	-0.027637	-0.023484	0.000000	0.000000	4.000000	40.000000	0.000000
3433.542999	-0.098117	0.560373	0.068451	76.398750	-38.614681	-78.874405	3.430214	0.000000	-0.095289	0.000000	0.000000	0.000000	-0.006921	-0.026653	-0.045945	0.000000	0.000000	4.000000	40.000000	0.000000
3433.546333	-0.098117	0.560373	0.068451	76.279564	-38.243355	-78.507378	3.430214	0.000000	-0.095289	0.000000	0.000000	0.000000	-0.006921	-0.026653	-0.045945	0.000000	0.000000	4.000000	40.000000	0.000000
3433.549666	-0.098117	0.560373	0.068451	76.279564	-38.243355	-78.507378	3.430214	0.000000	-0.095289	0.000000	0.000000	0.000000	-0.006921	-0.026653	-0.045945	0.000000	0.000000	4.000000	40.000000	0.000000
3433.552999	-0.098117	0.560373	0.068451	76.279564	-38.243355	-78.507378	3.430214	0.000000	-0.095289	0.000000	0.000000	0.000000	-0.006921	-0.026653	-0.045945	0.000000	0.000000	4.000000	40.000000	0.000000
3433.556333	-0.098213	0.560301	0.068135	76.108772	-37.725220	-77.993149	3.422557	0.000000	-0.094136	0.000000	0.000000	0.000000	-0.028776	-0.021470	-0.094719	0.000000	0.000000	4.000000	40.000000	0.000000
3433.559666	-0.098213	0.560301	0.068135	76.108772	-37.725220	-77.993149	3.422557	0.000000	-0.094136	0.000000	0.000000	0.000000	-0.028776	-0.021470	-0.094719	0.000000	0.000000	4.000000	40.000000	0.000000
3433.562999	-0.098213	0.560301	0.068135	76.108772	-37.725220	-77.993149	3.422557	0.000000	-0.094136	0.000000	0.000000	0.000000	-0.028776	-0.021470	-0.094719	0.000000	0.000000	4.000000	40.000000	0.000000
3433.566333	-0.098213	0.560301	0.068135	75.910080	-37.072166	-77.327271	3.406770	0.000000	-0.089340	0.000000	0.000000	0.000000	-0.028776	-0.021470	-0.094719	0.000000	0.000000	4.000000	40.000000	0.000000
3433.569666	-0.098284	0.560271	0.067962	75.910080	-37.072166	-77.327271	3.406770	0.000000	-0.089340	0.000000	0.000000	0.000000	-0.021222	-0.009131	-0.052090	0.000000	0.000000	4.000000	40.000000	0.000000
3433.572999	-0.098284	0.560271	0.067962	75.910080	-37.072166	-77.327271	3.406770	0.000000	-0.089340	0.000000	0.000000	0.000000	-0.021222	-0.009131	-0.052090	0.000000	0.000000	4.000000	40.000000	0.000000
3433.576333	-0.098284	0.560271	0.067962	75.703751	-36.304325	-76.523987	3.398088	0.000000	-0.085803	0.000000	0.000000	0.000000	-0.021222	-0.009131	-0.052090	0.000000	0.000000	4.000000	40.000000	0.000000
3433.579666	-0.098284	0.560271	0.067962	75.703751	-36.304325	-76.523987	3.398088	0.000000	-0.085803	0.000000	0.000000	0.000000	-0.021222	-0.009131	-0.052090	0.000000	0.000000	4.000000	40.000000	0.000000
3433.582999	-0.098305	0.560240	0.067797	75.703751	-36.304325	-76.523987	3.398088	0.000000	-0.085803	0.000000	0.000000	0.000000	-0.006250	-0.009112	-0.049301	0.000000	0.000000	4.000000	40.000000	0.000000
3433.586333	-0.098305	0.560240	0.067797	75.516838	-35.489094	-75.639870	3.398088	0.000000	-0.085803	0.000000	0.000000	0.000000	-0.006250	-0.009112	-0.049301	0.000000	0.000000	4.000000	40.000000	0.000000
3433.589666	-0.098308	0.560217	0.067676	75.516838	-35.489094	-75.639870	3.398088	0.000000	-0.085803	0.000000	0.000000	0.000000	-0.000943	-0.006841	-0.036279	0.000000	0.000000	4.000000	40.000000	0.000000
3433.592999	-0.098308	0.560217	0.067676	75.516838	-35.489094	-75.639870	3.398088	0.000000	-0.085803	0.000000	0.000000	0.000000	-0.000943	-0.006841	-0.036279	0.000000	0.000000	4.000000	40.000000	0.000000
3433.596333	-0.098308	0.560217	0.067676	75.351753	-34.647888	-74.694008	3.383825	0.000000	-0.084604	0.000000	0.000000	0.000000	-0.000943	-0.006841	-0.036279	0.000000	0.000000	4.000000	40.000000	0.000000
3433.599666	-0.098308	0.560217	0.067676	75.351753	-34.647888	-74.694008	3.383825	0.000000	-0.084604	0.000000	0.000000	0.000000	-0.000943	-0.006841	-0.036279	0.000000	0.000000	4.000000	40.000000	0.000000
3433.602999	-0.098322	0.560191	0.067616	75.351753	-34.647888	-74.694008	3.383825	0.000000	-0.084604	0.000000	0.000000	0.000000	-0.004362	-0.007793	-0.018011	0.000000	0.000000	4.000000	40.000000	0.000000
3433.606333	-0.098322	0.560191	0.067616	75.227997	-33.855022	-73.762772	3.383825	0.000000	-0.084604	0.000000	0.000000	0.000000	-0.004362	-0.007793	-0.018011	0.000000	0.000000	4.000000	40.000000	0.000000
3433.609666	-0.098322	0.560191	0.067616	75.227997	-33.855022	-73.762772	3.383825	0.000000	-0.084604	0.000000	0.000000	0.000000	-0.004362	-0.007793	-0.018011	0.000000	0.000000	4.000000	40.000000	0.000000
3433.612999	-0.098322	0.560191	0.067616	75.227997	-33.855022	-73.762772	3.383825	0.000000	-0.084604	0.000000	0.000000	0.000000	-0.004362	-0.007793	-0.018011	0.000000	0.000000	4.000000	40.000000	0.000000
3433.616333	-0.098499	0.560280	0.067732	75.147522	-33.069630	-72.790123	3.380823	0.000000	-0.083877	0.000000	0.000000	0.000000	-0.052944	0.026645	0.034779	0.000000	0.000000	4.000000	40.000000	0.000000
3433.619666	-0.098499	0.560280	0.067732	75.147522	-33.069630	-72.790123	3.380823	0.000000	-0.083877	0.000000	0.000000	0.000000	0.000000	0.000002	-0.000001	0.000000	0.000000	4.000000	40.000000	0.000000
3433.622999	-0.098499	0.560280	0.067732	75.147522	-33.069630	-72.790123	3.380823	0.000000	-0.083877	0.000000	0.000000	0.000000	0.000000	0.000002	-0.000001	0.000000	0.000000	4.000000	40.000000	0.000000
3433.626333	-0.098499	0.560280	0.067732	75.131989	-32.304363	-71.788261	3.386620	0.000000	-0.075053	0.000000	0.000000	0.000000	0.000000	0.000002	-0.000001	0.000000	0.000000	4.000000	40.000000	0.000000
3433.629666	-0.098499	0.560280	0.067732	75.131989	-32.304363	-71.788261	3.386620	0.000000	-0.075053	0.000000	0.000000	0.000000	0.000000	0.000002	-0.000001	0.000000	0.000000	4.000000	40.000000	0.000000
3433.632999	-0.098661	0.560395	0.067908	75.131989	-32.304363	-71.788261	3.386620	0.000000	-0.075053	0.000000	0.000000	0.000000	-0.048607	0.034444	0.052757	0.000000	0.000000	4.000000	40.000000	0.000000
3433.636333	-0.098661	0.560395	0.067908	75.171410	-31.474335	-70.652596	3.386620	0.000000	-0.075053	0.000000	0.000000	0.000000	-0.048607	0.034444	0.052757	0.000000	0.000000	4.000000	40.000000	0.000000
3433.639666	-0.098661	0.560395	0.067908	75.171410	-31.474335	-70.652596	3.386620	0.000000	-0.075053	0.000000	0.000000	0.000000	-0.048607	0.034444	0.052757	0.000000	0.000000	4.000000	40.000000	0.000000
3433.642999	-0.098661	0.560395	0.067908	75.171410	-31.474335	-70.652596	3.386620	0.000000	-0.075053	0.000000	0.000000	0.000000	-0.048607	0.034444	0.052757	0.000000	0.000000	4.000000	40.000000	0.000000
3433.646333	-0.098960	0.560666	0.068402	75.265205	-30.513542	-69.317368	3.395412	0.000000	-0.066951	0.000000	0.000000	0.000000	-0.089815	0.081322	0.148045	0.000000	0.000000	4.000000	40.000000	0.000000
3433.649666	-0.098960	0.560666	0.068402	75.265205	-30.513542	-69.317368	3.395412	0.000000	-0.066951	0.000000	0.000000	0.000000	-0.000001	-0.000003	0.000001	0.000000	0.000000	4.000000	40.000000	0.000000
3433.652999	-0.098960	0.560666	0.068402	75.265205	-30.513542	-69.317368	3.395412	0.000000	-0.066951	0.000000	0.000000	0.000000	-0.000001	-0.000003	0.000001	0.000000	0.000000	4.000000	40.000000	0.000000
3433.656333	-0.098960	0.560666	0.068402	75.377777	-29.374189	-67.737976	3.420087	0.000000	-0.051982	0.000000	0.000000	0.000000	-0.000001	-0.000003	0.000001	0.000000	0.000000	4.000000	40.000000	0.000000
3433.659666	-0.098960	0.560666	0.068402	75.377777	-29.374189	-67.737976	3.420087	0.000000	-0.051982	0.000000	0.000000	0.000000	-0.000001	-0.000003	0.000001	0.000000	0.000000	4.000000	40.000000	0.000000
3433.662999	-0.099051	0.560799	0.068608	75.377777	-29.374189	-67.737976	3.420087	0.000000	-0.051982	0.000000	0.000000	0.000000	-0.027153	0.040024	0.061849	0.000000	0.000000	4.000000	40.000000	0.000000
3433.666333	-0.099051	0.560799	0.068608	75.498558	-28.128809	-66.014984	3.420087	0.000000	-0.051982	0.000000	0.000000	0.000000	-0.027153	0.040024	0.061849	0.000000	0.000000	4.000000	40.000000	0.000000
3433.669666	-0.099210	0.560896	0.068767	75.498558	-28.128809	-66.014984	3.420087	0.000000	-0.051982	0.000000	0.000000	0.000000	-0.047756	0.028991	0.047646	0.000000	0.000000	4.000000	40.000000	0.000000
3433.672999	-0.099210	0.560896	0.068767	75.498558	-28.128809	-66.014984	3.420087	0.000000	-0.051982	0.000000	0.000000	0.000000	-0.047756	0.028991	0.047646	0.000000	0.000000	4.000000	40.000000	0.000000
3433.676333	-0.099210	0.560896	0.068767	75.631966	-26.920460	-64.327805	3.438336	0.000000	-0.039497	0.000000	0.000000	0.000000	-0.047756	0.028991	0.047646	0.000000	0.000000	4.000000	40.000000	0.000000
3433.679666	-0.099210	0.560896	0.068767	75.631966	-26.920460	-64.327805	3.438336	0.000000	-0.039497	0.000000	0.000000	0.000000	-0.047756	0.028991	0.047646	0.000000	0.000000	4.000000	40.000000	0.000000
3433.682999	-0.099398	0.560941	0.068806	75.631966	-26.920460	-64.327805	3.438336	0.000000	-0.039497	0.000000	0.000000	0.000000	-0.056501	0.013354	0.011644	0.000000	0.000000	4.000000	40.000000	0.000000
3433.686333	-0.099398	0.560941	0.068806	75.804901	-25.808962	-62.746613	3.438336	0.000000	-0.039497	0.000000	0.000000	0.000000	-0.056501	0.013354	0.011644	0.000000	0.000000	4.000000	40.000000	0.000000
3433.689666	-0.099622	0.560970	0.068757	75.804901	-25.808962	-62.746613	3.438336	0.000000	-0.039497	0.000000	0.000000	0.000000	-0.067097	0.008767	-0.014423	0.000000	0.000000	4.000000	40.000000	0.000000
3433.692999	-0.099622	0.560970	0.068757	75.804901	-25.808962	-62.746613	3.438336	0.000000	-0.039497	0.000000	0.000000	0.000000	-0.067097	0.008767	-0.014423	0.000000	0.000000	4.000000	40.000000	0.000000
3433.696333	-0.099622	0.560970	0.068757	76.043701	-24.851498	-61.331303	3.437872	0.000000	-0.018898	0.000000	0.000000	0.000000	-0.067097	0.008767	-0.014423	0.000000	0.000000	4.000000	40.000000	0.000000
3433.699666	-0.099936	0.560944	0.068641	76.043701	-24.851498	-61.331303	3.437872	0.000000	-0.018898	0.000000	0.000000	0.000000	-0.094217	-0.007813	-0.035044	0.000000	0.000000	4.000000	40.000000	0.000000
3433.702999	-0.099936	0.560944	0.068641	76.043701	-24.851498	-61.331303	3.437872	0.000000	-0.018898	0.000000	0.000000	0.000000	-0.094217	-0.007813	-0.035044	0.000000	0.000000	4.000000	40.000000	0.000000
3433.706333	-0.099936	0.560944	0.068641	76.325371	-23.957508	-59.992905	3.432032	0.000000	-0.003195	0.000000	0.000000	0.000000	-0.094217	-0.007813	-0.035044	0.000000	0.000000	4.000000	40.000000	0.000000
3433.709666	-0.100247	0.560899	0.068507	76.325371	-23.957508	-59.992905	3.432032	0.000000	-0.003195	0.000000	0.000000	0.000000	-0.093237	-0.013348	-0.040066	0.000000	0.000000	4.000000	40.000000	0.000000
3433.712999	-0.100247	0.560899	0.068507	76.325371	-23.957508	-59.992905	3.432032	0.000000	-0.003195	0.000000	0.000000	0.000000	-0.093237	-0.013348	-0.040066	0.000000	0.000000	4.000000	40.000000	0.000000
3433.716333	-0.100247	0.560899	0.068507	76.625267	-22.997263	-58.593475	3.425354	0.000000	0.012345	0.000000	0.000000	0.000000	-0.093237	-0.013348	-0.040066	0.000000	0.000000	4.000000	40.000000	0.000000
3433.719666	-0.100247	0.560899	0.068507	76.625267	-22.997263	-58.593475	3.425354	0.000000	0.012345	0.000000	0.000000	0.000000	-0.093237	-0.013348	-0.040066	0.000000	0.000000	4.000000	40.000000	0.000000
3433.722999	-0.100436	0.560873	0.068414	76.625267	-22.997263	-58.593475	3.425354	0.000000	0.012345	0.000000	0.000000	0.000000	-0.056725	-0.007827	-0.028002	0.000000	0.000000	4.000000	40.000000	0.000000
3433.726333	-0.100436	0.560873	0.068414	76.931343	-21.972420	-57.139812	3.425354	0.000000	0.012345	0.000000	0.000000	0.000000	-0.056725	-0.007827	-0.028002	0.000000	0.000000	4.000000	40.000000	0.000000
3433.729666	-0.100504	0.560836	0.068366	76.931343	-21.972420	-57.139812	3.425354	0.000000	0.012345	0.000000	0.000000	0.000000	-0.020554	-0.011054	-0.014227	0.000000	0.000000	4.000000	40.000000	0.000000
3433.732999	-0.100504	0.560836	0.068366	76.931343	-21.972420	-57.139812	3.425354	0.000000	0.012345	0.000000	0.000000	0.000000	-0.020554	-0.011054	-0.014227	0.000000	0.000000	4.000000	40.000000	0.000000
3433.736333	-0.100504	0.560836	0.068366	77.248421	-21.022057	-55.798321	3.418316	0.000000	0.025224	0.000000	0.000000	0.000000	-0.020554	-0.011054	-0.014227	0.000000	0.000000	4.000000	40.000000	0.000000
3433.739666	-0.100504	0.560836	0.068366	77.248421	-21.022057	-55.798321	3.418316	0.000000	0.025224	0.000000	0.000000	0.000000	-0.020554	-0.011054	-0.014227	0.000000	0.000000	4.000000	40.000000	0.000000
3433.742999	-0.100525	0.560847	0.068339	77.248421	-21.022057	-55.798321	3.418316	0.000000	0.025224	0.000000	0.000000	0.000000	-0.006216	0.003238	-0.008068	0.000000	0.000000	4.000000	40.000000	0.000000
3433.746333	-0.100525	0.560847	0.068339	77.597855	-20.244522	-54.672722	3.418316	0.000000	0.025224	0.000000	0.000000	0.000000	-0.006216	0.003238	-0.008068	0.000000	0.000000	4.000000	40.000000	0.000000
3433.749666	-0.100525	0.560847	0.068339	77.597855	-20.244522	-54.672722	3.418316	0.000000	0.025224	0.000000	0.000000	0.000000	-0.006216	0.003238	-0.008068	0.000000	0.000000	4.000000	40.000000	0.000000
3433.752999	-0.100525	0.560847	0.068339	77.597855	-20.244522	-54.672722	3.418316	0.000000	0.025224	0.000000	0.000000	0.000000	-0.006216	0.003238	-0.008068	0.000000	0.000000	4.000000	40.000000	0.000000
3433.756333	-0.100552	0.560965	0.068477	78.004364	-19.607542	-53.622353	3.416971	0.000000	0.026260	0.000000	0.000000	0.000000	-0.007919	0.035469	0.041403	0.000000	0.000000	4.000000	40.000000	0.000000
3433.759666	-0.100552	0.560965	0.068477	78.004364	-19.607542	-53.622353	3.416971	0.000000	0.026260	0.000000	0.000000	0.000000	0.000000	-0.000008	0.000001	0.000000	0.000000	4.000000	40.000000	0.000000
3433.762999	-0.100552	0.560965	0.068477	78.004364	-19.607542	-53.622353	3.416971	0.000000	0.026260	0.000000	0.000000	0.000000	0.000000	-0.000008	0.000001	0.000000	0.000000	4.000000	40.000000	0.000000
3433.766333	-0.100552	0.560965	0.068477	78.496948	-19.075388	-52.420376	3.423872	0.000000	0.027580	0.000000	0.000000	0.000000	0.000000	-0.000008	0.000001	0.000000	0.000000	4.000000	40.000000	0.000000
3433.769666	-0.100552	0.560965	0.068477	78.496948	-19.075388	-52.420376	3.423872	0.000000	0.027580	0.000000	0.000000	0.000000	0.000000	-0.000008	0.000001	0.000000	0.000000	4.000000	40.000000	0.000000
3433.772999	-0.100555	0.561025	0.068631	78.496948	-19.075388	-52.420376	3.423872	0.000000	0.027580	0.000000	0.000000	0.000000	-0.001067	0.017918	0.046162	0.000000	0.000000	4.000000	40.000000	0.000000
3433.776333	-0.100555	0.561025	0.068631	79.069374	-18.598173	-51.014023	3.423872	0.000000	0.027580	0.000000	0.000000	0.000000	-0.001067	0.017918	0.046162	0.000000	0.000000	4.000000	40.000000	0.000000
3433.779666	-0.100547	0.561129	0.068862	79.069374	-18.598173	-51.014023	3.423872	0.000000	0.027580	0.000000	0.000000	0.000000	0.002314	0.031312	0.069109	0.000000	0.000000	4.000000	40.000000	0.000000
3433.782999	-0.100547	0.561129	0.068862	79.069374	-18.598173	-51.014023	3.423872	0.000000	0.027580	0.000000	0.000000	0.000000	0.002314	0.031312	0.069109	0.000000	0.000000	4.000000	40.000000	0.000000
3433.786333	-0.100547	0.561129	0.068862	79.725365	-18.170403	-49.576431	3.443083	0.000000	0.027372	0.000000	0.000000	0.000000	0.002314	0.031312	0.069109	0.000000	0.000000	4.000000	40.000000	0.000000
3433.789666	-0.100465	0.561234	0.069106	79.725365	-18.170403	-49.576431	3.443083	0.000000	0.027372	0.000000	0.000000	0.000000	0.024818	0.031294	0.073380	0.000000	0.000000	4.000000	40.000000	0.000000
3433.792999	-0.100465	0.561234	0.069106	79.725365	-18.170403	-49.576431	3.443083	0.000000	0.027372	0.000000	0.000000	0.000000	0.024818	0.031294	0.073380	0.000000	0.000000	4.000000	40.000000	0.000000
3433.796333	-0.100465	0.561234	0.069106	80.445557	-17.744261	-48.071388	3.455313	0.000000	0.023236	0.000000	0.000000	0.000000	0.024818	0.031294	0.073380	0.000000	0.000000	4.000000	40.000000	0.000000
3433.799666	-0.100296	0.561312	0.069310	80.445557	-17.744261	-48.071388	3.455313	0.000000	0.023236	0.000000	0.000000	0.000000	0.050503	0.023494	0.061092	0.000000	0.000000	4.000000	40.000000	0.000000
3433.802999	-0.100296	0.561312	0.069310	80.445557	-17.744261	-48.071388	3.455313	0.000000	0.023236	0.000000	0.000000	0.000000	0.050503	0.023494	0.061092	0.000000	0.000000	4.000000	40.000000	0.000000
3433.806333	-0.100296	0.561312	0.069310	81.170624	-17.400293	-46.975159	3.465495	0.000000	0.014819	0.000000	0.000000	0.000000	0.050503	0.023494	0.061092	0.000000	0.000000	4.000000	40.000000	0.000000
3433.809666	-0.100296	0.561312	0.069310	81.170624	-17.400293	-46.975159	3.465495	0.000000	0.014819	0.000000	0.000000	0.000000	0.050503	0.023494	0.061092	0.000000	0.000000	4.000000	40.000000	0.000000
3433.812999	-0.099996	0.561383	0.069499	81.170624	-17.400293	-46.975159	3.465495	0.000000	0.014819	0.000000	0.000000	0.000000	0.090252	0.021202	0.056598	0.000000	0.000000	4.000000	40.000000	0.000000
3433.816333	-0.099996	0.561383	0.069499	81.859680	-17.174322	-46.019043	3.465495	0.000000	0.014819	0.000000	0.000000	0.000000	0.090252	0.021202	0.056598	0.000000	0.000000	4.000000	40.000000	0.000000
3433.819666	-0.099602	0.561420	0.069607	81.859680	-17.174322	-46.019043	3.465495	0.000000	0.014819	0.000000	0.000000	0.000000	0.118145	0.011072	0.032654	0.000000	0.000000	4.000000	40.000000	0.000000
3433.822999	-0.099602	0.561420	0.069607	81.859680	-17.174322	-46.019043	3.465495	0.000000	0.014819	0.000000	0.000000	0.000000	0.118145	0.011072	0.032654	0.000000	0.000000	4.000000	40.000000	0.000000
3433.826333	-0.099602	0.561420	0.069607	82.495483	-17.422190	-45.451427	3.480371	0.000000	-0.019914	0.000000	0.000000	0.000000	0.118145	0.011072	0.032654	0.000000	0.000000	4.000000	40.000000	0.000000
3433.829666	-0.099602	0.561420	0.069607	82.495483	-17.422190	-45.451427	3.480371	0.000000	-0.019914	0.000000	0.000000	0.000000	0.118145	0.011072	0.032654	0.000000	0.000000	4.000000	40.000000	0.000000
3433.832999	-0.099165	0.561423	0.069627	82.495483	-17.422190	-45.451427	3.480371	0.000000	-0.019914	0.000000	0.000000	0.000000	0.130980	0.000956	0.005830	0.000000	0.000000	4.000000	40.000000	0.000000
3433.836333	-0.099165	0.561423	0.069627	83.081032	-18.089760	-45.254555	3.480371	0.000000	-0.019914	0.000000	0.000000	0.000000	0.130980	0.000956	0.005830	0.000000	0.000000	4.000000	40.000000	0.000000
3433.839666	-0.098760	0.561422	0.069537	83.081032	-18.089760	-45.254555	3.480371	0.000000	-0.019914	0.000000	0.000000	0.000000	0.121558	-0.000377	-0.026928	0.000000	0.000000	4.000000	40.000000	0.000000
3433.842999	-0.098760	0.561422	0.069537	83.081032	-18.089760	-45.254555	3.480371	0.000000	-0.019914	0.000000	0.000000	0.000000	0.121558	-0.000377	-0.026928	0.000000	0.000000	4.000000	40.000000	0.000000
3433.846333	-0.098760	0.561422	0.069537	83.619362	-18.762110	-45.003849	3.476854	0.000000	-0.062003	0.000000	0.000000	0.000000	0.121558	-0.000377	-0.026928	0.000000	0.000000	4.000000	40.000000	0.000000
3433.849666	-0.098425	0.561460	0.069405	83.619362	-18.762110	-45.003849	3.476854	0.000000	-0.062003	0.000000	0.000000	0.000000	0.100562	0.011626	-0.039551	0.000000	0.000000	4.000000	40.000000	0.000000
3433.852999	-0.098425	0.561460	0.069405	83.619362	-18.762110	-45.003849	3.476854	0.000000	-0.062003	0.000000	0.000000	0.000000	0.100562	0.011626	-0.039551	0.000000	0.000000	4.000000	40.000000	0.000000
3433.856333	-0.098425	0.561460	0.069405	84.064552	-19.402119	-44.751530	3.470263	0.000000	-0.078764	0.000000	0.000000	0.000000	0.100562	0.011626	-0.039551	0.000000	0.000000	4.000000	40.000000	0.000000
3433.859666	-0.098207	0.561533	0.069348	84.064552	-19.402119	-44.751530	3.470263	0.000000	-0.078764	0.000000	0.000000	0.000000	0.065262	0.021738	-0.017047	0.000000	0.000000	4.000000	40.000000	0.000000
3433.862999	-0.098207	0.561533	0.069348	84.064552	-19.402119	-44.751530	3.470263	0.000000	-0.078764	0.000000	0.000000	0.000000	0.065262	0.021738	-0.017047	0.000000	0.000000	4.000000	40.000000	0.000000
3433.866333	-0.098207	0.561533	0.069348	84.385490	-19.760935	-44.250351	3.467421	0.000000	-0.089641	0.000000	0.000000	0.000000	0.065262	0.021738	-0.017047	0.000000	0.000000	4.000000	40.000000	0.000000
3433.869666	-0.098207	0.561533	0.069348	84.385490	-19.760935	-44.250351	3.467421	0.000000	-0.089641	0.000000	0.000000	0.000000	0.065262	0.021738	-0.017047	0.000000	0.000000	4.000000	40.000000	0.000000
3433.872999	-0.098029	0.561621	0.069364	84.385490	-19.760935	-44.250351	3.467421	0.000000	-0.089641	0.000000	0.000000	0.000000	0.053430	0.026325	0.004736	0.000000	0.000000	4.000000	40.000000	0.000000
3433.876333	-0.098029	0.561621	0.069364	84.599632	-19.160934	-42.850060	3.467421	0.000000	-0.089641	0.000000	0.000000	0.000000	0.053430	0.026325	0.004736	0.000000	0.000000	4.000000	40.000000	0.000000
3433.879666	-0.097881	0.561668	0.069403	84.599632	-19.160934	-42.850060	3.467421	0.000000	-0.089641	0.000000	0.000000	0.000000	0.044385	0.014322	0.011648	0.000000	0.000000	4.000000	40.000000	0.000000
3433.882999	-0.097881	0.561668	0.069403	84.599632	-19.160934	-42.850060	3.467421	0.000000	-0.089641	0.000000	0.000000	0.000000	0.044385	0.014322	0.011648	0.000000	0.000000	4.000000	40.000000	0.000000
3433.886333	-0.097881	0.561668	0.069403	84.732254	-17.399940	-40.410973	3.470152	0.000000	-0.105943	0.000000	0.000000	0.000000	0.044385	0.014322	0.011648	0.000000	0.000000	4.000000	40.000000	0.000000
3433.889666	-0.097881	0.561668	0.069403	84.732254	-17.399940	-40.410973	3.470152	0.000000	-0.105943	0.000000	0.000000	0.000000	0.044385	0.014322	0.011648	0.000000	0.000000	4.000000	40.000000	0.000000
3433.892999	-0.097712	0.561705	0.069469	84.732254	-17.399940	-40.410973	3.470152	0.000000	-0.105943	0.000000	0.000000	0.000000	0.050655	0.011077	0.019670	0.000000	0.000000	4.000000	40.000000	0.000000
3433.896333	-0.097712	0.561705	0.069469	84.802086	-14.973875	-37.430405	3.470152	0.000000	-0.105943	0.000000	0.000000	0.000000	0.050655	0.011077	0.019670	0.000000	0.000000	4.000000	40.000000	0.000000
3433.899666	-0.097456	0.561668	0.069482	84.802086	-14.973875	-37.430405	3.470152	0.000000	-0.105943	0.000000	0.000000	0.000000	0.076840	-0.011069	0.003976	0.000000	0.000000	4.000000	40.000000	0.000000
3433.902999	-0.097456	0.561668	0.069482	84.802086	-14.973875	-37.430405	3.470152	0.000000	-0.105943	0.000000	0.000000	0.000000	0.076840	-0.011069	0.003976	0.000000	0.000000	4.000000	40.000000	0.000000
3433.906333	-0.097456	0.561668	0.069482	84.831764	-12.446749	-34.424618	3.474093	0.000000	-0.127193	0.000000	0.000000	0.000000	0.076840	-0.011069	0.003976	0.000000	0.000000	4.000000	40.000000	0.000000
3433.909666	-0.097159	0.561568	0.069411	84.831764	-12.446749	-34.424618	3.474093	0.000000	-0.127193	0.000000	0.000000	0.000000	0.089231	-0.029994	-0.021176	0.000000	0.000000	4.000000	40.000000	0.000000
3433.912999	-0.097159	0.561568	0.069411	84.831764	-12.446749	-34.424618	3.474093	0.000000	-0.127193	0.000000	0.000000	0.000000	0.089231	-0.029994	-0.021176	0.000000	0.000000	4.000000	40.000000	0.000000
3433.916333	-0.097159	0.561568	0.069411	84.866409	-10.198009	-31.721523	3.470563	0.000000	-0.142064	0.000000	0.000000	0.000000	0.089231	-0.029994	-0.021176	0.000000	0.000000	4.000000	40.000000	0.000000
3433.919666	-0.097159	0.561568	0.069411	84.866409	-10.198009	-31.721523	3.470563	0.000000	-0.142064	0.000000	0.000000	0.000000	0.089231	-0.029994	-0.021176	0.000000	0.000000	4.000000	40.000000	0.000000
3433.922999	-0.096721	0.561376	0.069281	84.866409	-10.198009	-31.721523	3.470563	0.000000	-0.142064	0.000000	0.000000	0.000000	0.131253	-0.057685	-0.039175	0.000000	0.000000	4.000000	40.000000	0.000000
3433.926333	-0.096721	0.561376	0.069281	84.908607	-8.630734	-29.647457	3.470563	0.000000	-0.142064	0.000000	0.000000	0.000000	0.131253	-0.057685	-0.039175	0.000000	0.000000	4.000000	40.000000	0.000000
3433.929666	-0.096218	0.561121	0.069070	84.908607	-8.630734	-29.647457	3.470563	0.000000	-0.142064	0.000000	0.000000	0.000000	0.151029	-0.076519	-0.063114	0.000000	0.000000	4.000000	40.000000	0.000000
3433.932999	-0.096218	0.561121	0.069070	84.908607	-8.630734	-29.647457	3.470563	0.000000	-0.142064	0.000000	0.000000	0.000000	0.151029	-0.076519	-0.063114	0.000000	0.000000	4.000000	40.000000	0.000000
3433.936333	-0.096218	0.561121	0.069070	84.966042	-7.988266	-28.421747	3.453515	0.000000	-0.189111	0.000000	0.000000	0.000000	0.151029	-0.076519	-0.063114	0.000000	0.000000	4.000000	40.000000	0.000000
3433.939666	-0.096218	0.561121	0.069070	84.966042	-7.988266	-28.421747	3.453515	0.000000	-0.189111	0.000000	0.000000	0.000000	0.151029	-0.076519	-0.063114	0.000000	0.000000	4.000000	40.000000	0.000000
3433.942999	-0.095670	0.560814	0.068753	84.966042	-7.988266	-28.421747	3.453515	0.000000	-0.189111	0.000000	0.000000	0.000000	0.164445	-0.092107	-0.095173	0.000000	0.000000	4.000000	40.000000	0.000000
3433.946333	-0.095670	0.560814	0.068753	85.027481	-8.019232	-27.960892	3.453515	0.000000	-0.189111	0.000000	0.000000	0.000000	0.164445	-0.092107	-0.095173	0.000000	0.000000	4.000000	40.000000	0.000000
3433.949666	-0.095137	0.560481	0.068375	85.027481	-8.019232	-27.960892	3.453515	0.000000	-0.189111	0.000000	0.000000	0.000000	0.159792	-0.099829	-0.113428	0.000000	0.000000	4.000000	40.000000	0.000000
3433.952999	-0.095137	0.560481	0.068375	85.027481	-8.019232	-27.960892	3.453515	0.000000	-0.189111	0.000000	0.000000	0.000000	0.159792	-0.099829	-0.113428	0.000000	0.000000	4.000000	40.000000	0.000000
3433.956333	-0.095137	0.560481	0.068375	85.086693	-8.014384	-27.718971	3.418748	0.000000	-0.243150	0.000000	0.000000	0.000000	0.159792	-0.099829	-0.113428	0.000000	0.000000	4.000000	40.000000	0.000000
3433.959666	-0.094563	0.560115	0.067906	85.086693	-8.014384	-27.718971	3.418748	0.000000	-0.243150	0.000000	0.000000	0.000000	0.172174	-0.109769	-0.140664	0.000000	0.000000	4.000000	40.000000	0.000000
3433.962999	-0.094563	0.560115	0.067906	85.086693	-8.014384	-27.718971	3.418748	0.000000	-0.243150	0.000000	0.000000	0.000000	0.172174	-0.109769	-0.140664	0.000000	0.000000	4.000000	40.000000	0.000000
3433.966333	-0.094563	0.560115	0.067906	85.107399	-8.060365	-27.600351	3.395304	0.000000	-0.271846	0.000000	0.000000	0.000000	0.172174	-0.109769	-0.140664	0.000000	0.000000	4.000000	40.000000	0.000000
3433.969666	-0.093922	0.559745	0.067345	85.107399	-8.060365	-27.600351	3.395304	0.000000	-0.271846	0.000000	0.000000	0.000000	0.192241	-0.110975	-0.168322	0.000000	0.000000	4.000000	40.000000	0.000000
3433.972999	-0.093922	0.559745	0.067345	85.107399	-8.060365	-27.600351	3.395304	0.000000	-0.271846	0.000000	0.000000	0.000000	0.192241	-0.110975	-0.168322	0.000000	0.000000	4.000000	40.000000	0.000000
3433.976333	-0.093922	0.559745	0.067345	85.053711	-8.514444	-27.754168	3.367250	0.000000	-0.303886	0.000000	0.000000	0.000000	0.192241	-0.110975	-0.168322	0.000000	0.000000	4.000000	40.000000	0.000000
3433.979666	-0.093216	0.559342	0.066697	85.053711	-8.514444	-27.754168	3.367250	0.000000	-0.303886	0.000000	0.000000	0.000000	0.211885	-0.120871	-0.194467	0.000000	0.000000	4.000000	40.000000	0.000000
3433.982999	-0.093216	0.559342	0.066697	85.053711	-8.514444	-27.754168	3.367250	0.000000	-0.303886	0.000000	0.000000	0.000000	0.211885	-0.120871	-0.194467	0.000000	0.000000	4.000000	40.000000	0.000000
3433.986333	-0.093216	0.559342	0.066697	84.889519	-9.891720	-28.562737	3.334839	0.000000	-0.339200	0.000000	0.000000	0.000000	0.211885	-0.120871	-0.194467	0.000000	0.000000	4.000000	40.000000	0.000000
3433.989666	-0.092362	0.558928	0.065930	84.889519	-9.891720	-28.562737	3.334839	0.000000	-0.339200	0.000000	0.000000	0.000000	0.256098	-0.124285	-0.230155	0.000000	0.000000	4.000000	40.000000	0.000000
3433.992999	-0.092362	0.558928	0.065930	84.889519	-9.891720	-28.562737	3.334839	0.000000	-0.339200	0.000000	0.000000	0.000000	0.256098	-0.124285	-0.230155	0.000000	0.000000	4.000000	40.000000	0.000000
3433.996333	-0.092362	0.558928	0.065930	84.619553	-12.140024	-30.011473	3.296480	0.000000	-0.381883	0.000000	0.000000	0.000000	0.256098	-0.124285	-0.230155	0.000000	0.000000	4.000000	40.000000	0.000000
3433.999666	-0.091346	0.558452	0.065097	84.619553	-12.140024	-30.011473	3.296480	0.000000	-0.381883	0.000000	0.000000	0.000000	0.304821	-0.142813	-0.249899	0.000000	0.000000	4.000000	40.000000	0.000000
3434.002999	-0.091346	0.558452	0.065097	84.619553	-12.140024	-30.011473	3.296480	0.000000	-0.381883	0.000000	0.000000	0.000000	0.304821	-0.142813	-0.249899	0.000000	0.000000	4.000000	40.000000	0.000000
3434.006333	-0.091346	0.558452	0.065097	84.289925	-14.623507	-31.829813	3.254830	0.000000	-0.432686	0.000000	0.000000	0.000000	0.304821	-0.142813	-0.249899	0.000000	0.000000	4.000000	40.000000	0.000000
3434.009666	-0.090202	0.557969	0.064243	84.289925	-14.623507	-31.829813	3.254830	0.000000	-0.432686	0.000000	0.000000	0.000000	0.343175	-0.144813	-0.256198	0.000000	0.000000	4.000000	40.000000	0.000000
3434.012999	-0.090202	0.557969	0.064243	84.289925	-14.623507	-31.829813	3.254830	0.000000	-0.432686	0.000000	0.000000	0.000000	0.343175	-0.144813	-0.256198	0.000000	0.000000	4.000000	40.000000	0.000000
3434.016333	-0.090202	0.557969	0.064243	83.924751	-16.877708	-33.297821	3.212131	0.000000	-0.489882	0.000000	0.000000	0.000000	0.343175	-0.144813	-0.256198	0.000000	0.000000	4.000000	40.000000	0.000000
3434.019666	-0.088962	0.557516	0.063396	83.924751	-16.877708	-33.297821	3.212131	0.000000	-0.489882	0.000000	0.000000	0.000000	0.372143	-0.135892	-0.253940	0.000000	0.000000	4.000000	40.000000	0.000000
3434.022999	-0.088962	0.557516	0.063396	83.924751	-16.877708	-33.297821	3.212131	0.000000	-0.489882	0.000000	0.000000	0.000000	0.372143	-0.135892	-0.253940	0.000000	0.000000	4.000000	40.000000	0.000000
3434.026333	-0.088962	0.557516	0.063396	83.545242	-18.871382	-34.144505	3.169807	0.000000	-0.551906	0.000000	0.000000	0.000000	0.372143	-0.135892	-0.253940	0.000000	0.000000	4.000000	40.000000	0.000000
3434.029666	-0.087672	0.557075	0.062531	83.545242	-18.871382	-34.144505	3.169807	0.000000	-0.551906	0.000000	0.000000	0.000000	0.386998	-0.132471	-0.259437	0.000000	0.000000	4.000000	40.000000	0.000000
3434.032999	-0.087672	0.557075	0.062531	83.545242	-18.871382	-34.144505	3.169807	0.000000	-0.551906	0.000000	0.000000	0.000000	0.386998	-0.132471	-0.259437	0.000000	0.000000	4.000000	40.000000	0.000000
3434.036333	-0.087672	0.557075	0.062531	83.170761	-20.845823	-34.613403	3.126568	0.000000	-0.616406	0.000000	0.000000	0.000000	0.386998	-0.132471	-0.259437	0.000000	0.000000	4.000000	40.000000	0.000000
3434.039666	-0.086363	0.556681	0.061678	83.170761	-20.845823	-34.613403	3.126568	0.000000	-0.616406	0.000000	0.000000	0.000000	0.392654	-0.118218	-0.256121	0.000000	0.000000	4.000000	40.000000	0.000000
3434.042999	-0.086363	0.556681	0.061678	83.170761	-20.845823	-34.613403	3.126568	0.000000	-0.616406	0.000000	0.000000	0.000000	0.392654	-0.118218	-0.256121	0.000000	0.000000	4.000000	40.000000	0.000000
3434.046333	-0.086363	0.556681	0.061678	82.810570	-22.924232	-35.179127	3.083881	0.000000	-0.681848	0.000000	0.000000	0.000000	0.392654	-0.118218	-0.256121	0.000000	0.000000	4.000000	40.000000	0.000000
3434.049666	-0.084984	0.556287	0.060831	82.810570	-22.924232	-35.179127	3.083881	0.000000	-0.681848	0.000000	0.000000	0.000000	0.413611	-0.118034	-0.253872	0.000000	0.000000	4.000000	40.000000	0.000000
3434.052999	-0.084984	0.556287	0.060831	82.810570	-22.924232	-35.179127	3.083881	0.000000	-0.681848	0.000000	0.000000	0.000000	0.413611	-0.118034	-0.253872	0.000000	0.000000	4.000000	40.000000	0.000000
3434.056333	-0.084984	0.556287	0.060831	82.475616	-25.111448	-35.997437	3.041569	0.000000	-0.750783	0.000000	0.000000	0.000000	0.413611	-0.118034	-0.253872	0.000000	0.000000	4.000000	40.000000	0.000000
3434.059666	-0.083477	0.555897	0.059938	82.475616	-25.111448	-35.997437	3.041569	0.000000	-0.750783	0.000000	0.000000	0.000000	0.452171	-0.116985	-0.267935	0.000000	0.000000	4.000000	40.000000	0.000000
3434.062999	-0.083477	0.555897	0.059938	82.475616	-25.111448	-35.997437	3.041569	0.000000	-0.750783	0.000000	0.000000	0.000000	0.452171	-0.116985	-0.267935	0.000000	0.000000	4.000000	40.000000	0.000000
3434.066333	-0.083477	0.555897	0.059938	82.155029	-27.349577	-36.990597	2.996913	0.000000	-0.826145	0.000000	0.000000	0.000000	0.452171	-0.116985	-0.267935	0.000000	0.000000	4.000000	40.000000	0.000000
3434.069666	-0.081874	0.555490	0.059038	82.155029	-27.349577	-36.990597	2.996913	0.000000	-0.826145	0.000000	0.000000	0.000000	0.480917	-0.122228	-0.270133	0.000000	0.000000	4.000000	40.000000	0.000000
3434.072999	-0.081874	0.555490	0.059038	82.155029	-27.349577	-36.990597	2.996913	0.000000	-0.826145	0.000000	0.000000	0.000000	0.480917	-0.122228	-0.270133	0.000000	0.000000	4.000000	40.000000	0.000000
3434.076333	-0.081874	0.555490	0.059038	81.847435	-29.500673	-38.155972	2.951891	0.000000	-0.906298	0.000000	0.000000	0.000000	0.480917	-0.122228	-0.270133	0.000000	0.000000	4.000000	40.000000	0.000000
3434.079666	-0.080132	0.555101	0.058171	81.847435	-29.500673	-38.155972	2.951891	0.000000	-0.906298	0.000000	0.000000	0.000000	0.522548	-0.116665	-0.260084	0.000000	0.000000	4.000000	40.000000	0.000000
3434.082999	-0.080132	0.555101	0.058171	81.847435	-29.500673	-38.155972	2.951891	0.000000	-0.906298	0.000000	0.000000	0.000000	0.522548	-0.116665	-0.260084	0.000000	0.000000	4.000000	40.000000	0.000000
3434.086333	-0.080132	0.555101	0.058171	81.558708	-31.302826	-39.170685	2.908544	0.000000	-0.993389	0.000000	0.000000	0.000000	0.522548	-0.116665	-0.260084	0.000000	0.000000	4.000000	40.000000	0.000000
3434.089666	-0.078333	0.554785	0.057376	81.558708	-31.302826	-39.170685	2.908544	0.000000	-0.993389	0.000000	0.000000	0.000000	0.539657	-0.094947	-0.238343	0.000000	0.000000	4.000000	40.000000	0.000000
3434.092999	-0.078333	0.554785	0.057376	81.558708	-31.302826	-39.170685	2.908544	0.000000	-0.993389	0.000000	0.000000	0.000000	0.539657	-0.094947	-0.238343	0.000000	0.000000	4.000000	40.000000	0.000000
3434.096333	-0.078333	0.554785	0.057376	81.319817	-32.684841	-39.788483	2.868820	0.000000	-1.083332	0.000000	0.000000	0.000000	0.539657	-0.094947	-0.238343	0.000000	0.000000	4.000000	40.000000	0.000000
3434.099666	-0.076523	0.554522	0.056630	81.319817	-32.684841	-39.788483	2.868820	0.000000	-1.083332	0.000000	0.000000	0.000000	0.542966	-0.078732	-0.224020	0.000000	0.000000	4.000000	40.000000	0.000000
3434.102999	-0.076523	0.554522	0.056630	81.319817	-32.684841	-39.788483	2.868820	0.000000	-1.083332	0.000000	0.000000	0.000000	0.542966	-0.078732	-0.224020	0.000000	0.000000	4.000000	40.000000	0.000000
3434.106333	-0.076523	0.554522	0.056630	81.119949	-33.725101	-40.042675	2.831483	0.000000	-1.173827	0.000000	0.000000	0.000000	0.542966	-0.078732	-0.224020	0.000000	0.000000	4.000000	40.000000	0.000000
3434.109666	-0.074830	0.554321	0.055953	81.119949	-33.725101	-40.042675	2.831483	0.000000	-1.173827	0.000000	0.000000	0.000000	0.508097	-0.060315	-0.203088	0.000000	0.000000	4.000000	40.000000	0.000000
3434.112999	-0.074830	0.554321	0.055953	81.119949	-33.725101	-40.042675	2.831483	0.000000	-1.173827	0.000000	0.000000	0.000000	0.508097	-0.060315	-0.203088	0.000000	0.000000	4.000000	40.000000	0.000000
3434.116333	-0.074830	0.554321	0.055953	80.958252	-34.736111	-40.255409	2.797635	0.000000	-1.258510	0.000000	0.000000	0.000000	0.508097	-0.060315	-0.203088	0.000000	0.000000	4.000000	40.000000	0.000000
3434.119666	-0.073293	0.554202	0.055295	80.958252	-34.736111	-40.255409	2.797635	0.000000	-1.258510	0.000000	0.000000	0.000000	0.460906	-0.035725	-0.197306	0.000000	0.000000	4.000000	40.000000	0.000000
3434.122999	-0.073293	0.554202	0.055295	80.958252	-34.736111	-40.255409	2.797635	0.000000	-1.258510	0.000000	0.000000	0.000000	0.460906	-0.035725	-0.197306	0.000000	0.000000	4.000000	40.000000	0.000000
3434.126333	-0.073293	0.554202	0.055295	80.822639	-35.989437	-41.038868	2.764751	0.000000	-1.335327	0.000000	0.000000	0.000000	0.460906	-0.035725	-0.197306	0.000000	0.000000	4.000000	40.000000	0.000000
3434.129666	-0.072058	0.554118	0.054626	80.822639	-35.989437	-41.038868	2.764751	0.000000	-1.335327	0.000000	0.000000	0.000000	0.370756	-0.025102	-0.200810	0.000000	0.000000	4.000000	40.000000	0.000000
3434.132999	-0.072058	0.554118	0.054626	80.822639	-35.989437	-41.038868	2.764751	0.000000	-1.335327	0.000000	0.000000	0.000000	0.370756	-0.025102	-0.200810	0.000000	0.000000	4.000000	40.000000	0.000000
3434.136333	-0.072058	0.554118	0.054626	80.727310	-37.505253	-42.178623	2.731282	0.000000	-1.397120	0.000000	0.000000	0.000000	0.370756	-0.025102	-0.200810	0.000000	0.000000	4.000000	40.000000	0.000000
3434.139666	-0.071060	0.554009	0.053862	80.727310	-37.505253	-42.178623	2.731282	0.000000	-1.397120	0.000000	0.000000	0.000000	0.299392	-0.032809	-0.229112	0.000000	0.000000	4.000000	40.000000	0.000000
3434.142999	-0.071060	0.554009	0.053862	80.727310	-37.505253	-42.178623	2.731282	0.000000	-1.397120	0.000000	0.000000	0.000000	0.299392	-0.032809	-0.229112	0.000000	0.000000	4.000000	40.000000	0.000000
3434.146333	-0.071060	0.554009	0.053862	80.641403	-38.864784	-43.241829	2.693097	0.000000	-1.447019	0.000000	0.000000	0.000000	0.299392	-0.032809	-0.229112	0.000000	0.000000	4.000000	40.000000	0.000000
3434.149666	-0.070250	0.553874	0.053012	80.641403	-38.864784	-43.241829	2.693097	0.000000	-1.447019	0.000000	0.000000	0.000000	0.242800	-0.040536	-0.255043	0.000000	0.000000	4.000000	40.000000	0.000000
3434.152999	-0.070250	0.553874	0.053012	80.641403	-38.864784	-43.241829	2.693097	0.000000	-1.447019	0.000000	0.000000	0.000000	0.242800	-0.040536	-0.255043	0.000000	0.000000	4.000000	40.000000	0.000000
3434.156333	-0.070250	0.553874	0.053012	80.585701	-39.903786	-43.825642	2.650590	0.000000	-1.487485	0.000000	0.000000	0.000000	0.242800	-0.040536	-0.255043	0.000000	0.000000	4.000000	40.000000	0.000000
3434.159666	-0.069593	0.553774	0.052174	80.585701	-39.903786	-43.825642	2.650590	0.000000	-1.487485	0.000000	0.000000	0.000000	0.197174	-0.029937	-0.251201	0.000000	0.000000	4.000000	40.000000	0.000000
3434.162999	-0.069593	0.553774	0.052174	80.585701	-39.903786	-43.825642	2.650590	0.000000	-1.487485	0.000000	0.000000	0.000000	0.197174	-0.029937	-0.251201	0.000000	0.000000	4.000000	40.000000	0.000000
3434.166333	-0.069593	0.553774	0.052174	80.578255	-40.529465	-43.972130	2.608723	0.000000	-1.520347	0.000000	0.000000	0.000000	0.197174	-0.029937	-0.251201	0.000000	0.000000	4.000000	40.000000	0.000000
3434.169666	-0.069593	0.553774	0.052174	80.578255	-40.529465	-43.972130	2.608723	0.000000	-1.520347	0.000000	0.000000	0.000000	0.197174	-0.029937	-0.251201	0.000000	0.000000	4.000000	40.000000	0.000000
3434.172999	-0.069152	0.553684	0.051284	80.578255	-40.529465	-43.972130	2.608723	0.000000	-1.520347	0.000000	0.000000	0.000000	0.132404	-0.026975	-0.267287	0.000000	0.000000	4.000000	40.000000	0.000000
3434.176333	-0.069152	0.553684	0.051284	80.618332	-40.779800	-43.872375	2.608723	0.000000	-1.520347	0.000000	0.000000	0.000000	0.132404	-0.026975	-0.267287	0.000000	0.000000	4.000000	40.000000	0.000000
3434.179666	-0.068879	0.553622	0.050363	80.618332	-40.779800	-43.872375	2.608723	0.000000	-1.520347	0.000000	0.000000	0.000000	0.081710	-0.018723	-0.276045	0.000000	0.000000	4.000000	40.000000	0.000000
3434.182999	-0.068879	0.553622	0.050363	80.618332	-40.779800	-43.872375	2.608723	0.000000	-1.520347	0.000000	0.000000	0.000000	0.081710	-0.018723	-0.276045	0.000000	0.000000	4.000000	40.000000	0.000000
3434.186333	-0.068879	0.553622	0.050363	80.666367	-40.957233	-43.933640	2.518168	0.000000	-1.556033	0.000000	0.000000	0.000000	0.081710	-0.018723	-0.276045	0.000000	0.000000	4.000000	40.000000	0.000000
3434.189666	-0.068879	0.553622	0.050363	80.666367	-40.957233	-43.933640	2.518168	0.000000	-1.556033	0.000000	0.000000	0.000000	0.081710	-0.018723	-0.276045	0.000000	0.000000	4.000000	40.000000	0.000000
3434.192999	-0.068727	0.553587	0.049421	80.666367	-40.957233	-43.933640	2.518168	0.000000	-1.556033	0.000000	0.000000	0.000000	0.045720	-0.010530	-0.282759	0.000000	0.000000	4.000000	40.000000	0.000000
3434.196333	-0.068727	0.553587	0.049421	80.710815	-41.146400	-44.114311	2.518168	0.000000	-1.556033	0.000000	0.000000	0.000000	0.045720	-0.010530	-0.282759	0.000000	0.000000	4.000000	40.000000	0.000000
3434.199666	-0.068715	0.553589	0.048430	80.710815	-41.146400	-44.114311	2.518168	0.000000	-1.556033	0.000000	0.000000	0.000000	0.003650	0.000698	-0.297203	0.000000	0.000000	4.000000	40.000000	0.000000
3434.202999	-0.068715	0.553589	0.048430	80.710815	-41.146400	-44.114311	2.518168	0.000000	-1.556033	0.000000	0.000000	0.000000	0.003650	0.000698	-0.297203	0.000000	0.000000	4.000000	40.000000	0.000000
3434.206333	-0.068715	0.553589	0.048430	80.755180	-41.350849	-44.296661	2.421507	0.000000	-1.564262	0.000000	0.000000	0.000000	0.003650	0.000698	-0.297203	0.000000	0.000000	4.000000	40.000000	0.000000
3434.209666	-0.068797	0.553618	0.047420	80.755180	-41.350849	-44.296661	2.421507	0.000000	-1.564262	0.000000	0.000000	0.000000	-0.024710	0.008771	-0.302907	0.000000	0.000000	4.000000	40.000000	0.000000
3434.212999	-0.068797	0.553618	0.047420	80.755180	-41.350849	-44.296661	2.421507	0.000000	-1.564262	0.000000	0.000000	0.000000	-0.024710	0.008771	-0.302907	0.000000	0.000000	4.000000	40.000000	0.000000
3434.216333	-0.068797	0.553618	0.047420	80.791687	-41.530342	-44.448196	2.371023	0.000000	-1.560143	0.000000	0.000000	0.000000	-0.024710	0.008771	-0.302907	0.000000	0.000000	4.000000	40.000000	0.000000
3434.219666	-0.068919	0.553694	0.046353	80.791687	-41.530342	-44.448196	2.371023	0.000000	-1.560143	0.000000	0.000000	0.000000	-0.036690	0.022843	-0.320255	0.000000	0.000000	4.000000	40.000000	0.000000
3434.222999	-0.068919	0.553694	0.046353	80.791687	-41.530342	-44.448196	2.371023	0.000000	-1.560143	0.000000	0.000000	0.000000	-0.036690	0.022843	-0.320255	0.000000	0.000000	4.000000	40.000000	0.000000
3434.226333	-0.068919	0.553694	0.046353	80.825508	-41.705647	-44.589962	2.317647	0.000000	-1.554028	0.000000	0.000000	0.000000	-0.036690	0.022843	-0.320255	0.000000	0.000000	4.000000	40.000000	0.000000
3434.229666	-0.069092	0.553832	0.045308	80.825508	-41.705647	-44.589962	2.317647	0.000000	-1.554028	0.000000	0.000000	0.000000	-0.051862	0.041409	-0.313572	0.000000	0.000000	4.000000	40.000000	0.000000
3434.232999	-0.069092	0.553832	0.045308	80.825508	-41.705647	-44.589962	2.317647	0.000000	-1.554028	0.000000	0.000000	0.000000	-0.051862	0.041409	-0.313572	0.000000	0.000000	4.000000	40.000000	0.000000
3434.236333	-0.069092	0.553832	0.045308	80.854065	-41.873821	-44.710720	2.265385	0.000000	-1.545384	0.000000	0.000000	0.000000	-0.051862	0.041409	-0.313572	0.000000	0.000000	4.000000	40.000000	0.000000
3434.239666	-0.069403	0.554007	0.044214	80.854065	-41.873821	-44.710720	2.265385	0.000000	-1.545384	0.000000	0.000000	0.000000	-0.093138	0.052290	-0.328122	0.000000	0.000000	4.000000	40.000000	0.000000
3434.242999	-0.069403	0.554007	0.044214	80.854065	-41.873821	-44.710720	2.265385	0.000000	-1.545384	0.000000	0.000000	0.000000	-0.093138	0.052290	-0.328122	0.000000	0.000000	4.000000	40.000000	0.000000
3434.246333	-0.069403	0.554007	0.044214	80.878311	-42.019463	-44.801487	2.210698	0.000000	-1.529862	0.000000	0.000000	0.000000	-0.093138	0.052290	-0.328122	0.000000	0.000000	4.000000	40.000000	0.000000
3434.249666	-0.069767	0.554205	0.043170	80.878311	-42.019463	-44.801487	2.210698	0.000000	-1.529862	0.000000	0.000000	0.000000	-0.109189	0.059441	-0.313119	0.000000	0.000000	4.000000	40.000000	0.000000
3434.252999	-0.069767	0.554205	0.043170	80.878311	-42.019463	-44.801487	2.210698	0.000000	-1.529862	0.000000	0.000000	0.000000	-0.109189	0.059441	-0.313119	0.000000	0.000000	4.000000	40.000000	0.000000
3434.256333	-0.069767	0.554205	0.043170	80.910851	-42.112183	-44.815475	2.158512	0.000000	-1.511663	0.000000	0.000000	0.000000	-0.109189	0.059441	-0.313119	0.000000	0.000000	4.000000	40.000000	0.000000
3434.259666	-0.070172	0.554439	0.042091	80.910851	-42.112183	-44.815475	2.158512	0.000000	-1.511663	0.000000	0.000000	0.000000	-0.121592	0.070224	-0.323812	0.000000	0.000000	4.000000	40.000000	0.000000
3434.262999	-0.070172	0.554439	0.042091	80.910851	-42.112183	-44.815475	2.158512	0.000000	-1.511663	0.000000	0.000000	0.000000	-0.121592	0.070224	-0.323812	0.000000	0.000000	4.000000	40.000000	0.000000
3434.266333	-0.070172	0.554439	0.042091	80.968170	-42.021645	-44.596390	2.104543	0.000000	-1.491398	0.000000	0.000000	0.000000	-0.121592	0.070224	-0.323812	0.000000	0.000000	4.000000	40.000000	0.000000
3434.269666	-0.070569	0.554663	0.040970	80.968170	-42.021645	-44.596390	2.104543	0.000000	-1.491398	0.000000	0.000000	0.000000	-0.119168	0.067314	-0.336213	0.000000	0.000000	4.000000	40.000000	0.000000
3434.272999	-0.070569	0.554663	0.040970	80.968170	-42.021645	-44.596390	2.104543	0.000000	-1.491398	0.000000	0.000000	0.000000	-0.119168	0.067314	-0.336213	0.000000	0.000000	4.000000	40.000000	0.000000
3434.276333	-0.070569	0.554663	0.040970	81.044327	-41.811203	-44.220875	2.048507	0.000000	-1.471537	0.000000	0.000000	0.000000	-0.119168	0.067314	-0.336213	0.000000	0.000000	4.000000	40.000000	0.000000
3434.279666	-0.070949	0.554880	0.039745	81.044327	-41.811203	-44.220875	2.048507	0.000000	-1.471537	0.000000	0.000000	0.000000	-0.113996	0.064974	-0.367532	0.000000	0.000000	4.000000	40.000000	0.000000
3434.282999	-0.070949	0.554880	0.039745	81.044327	-41.811203	-44.220875	2.048507	0.000000	-1.471537	0.000000	0.000000	0.000000	-0.113996	0.064974	-0.367532	0.000000	0.000000	4.000000	40.000000	0.000000
3434.286333	-0.070949	0.554880	0.039745	81.125374	-41.650112	-43.892330	1.987252	0.000000	-1.452538	0.000000	0.000000	0.000000	-0.113996	0.064974	-0.367532	0.000000	0.000000	4.000000	40.000000	0.000000
3434.289666	-0.071309	0.555070	0.038398	81.125374	-41.650112	-43.892330	1.987252	0.000000	-1.452538	0.000000	0.000000	0.000000	-0.107961	0.057158	-0.404159	0.000000	0.000000	4.000000	40.000000	0.000000
3434.292999	-0.071309	0.555070	0.038398	81.125374	-41.650112	-43.892330	1.987252	0.000000	-1.452538	0.000000	0.000000	0.000000	-0.107961	0.057158	-0.404159	0.000000	0.000000	4.000000	40.000000	0.000000
3434.296333	-0.071309	0.555070	0.038398	81.198700	-41.642754	-43.752785	1.919892	0.000000	-1.434544	0.000000	0.000000	0.000000	-0.107961	0.057158	-0.404159	0.000000	0.000000	4.000000	40.000000	0.000000
3434.299666	-0.071695	0.555262	0.036916	81.198700	-41.642754	-43.752785	1.919892	0.000000	-1.434544	0.000000	0.000000	0.000000	-0.115631	0.057432	-0.444496	0.000000	0.000000	4.000000	40.000000	0.000000
3434.302999	-0.071695	0.555262	0.036916	81.198700	-41.642754	-43.752785	1.919892	0.000000	-1.434544	0.000000	0.000000	0.000000	-0.115631	0.057432	-0.444496	0.000000	0.000000	4.000000	40.000000	0.000000
3434.306333	-0.071695	0.555262	0.036916	81.253853	-41.844566	-43.875999	1.845810	0.000000	-1.415272	0.000000	0.000000	0.000000	-0.115631	0.057432	-0.444496	0.000000	0.000000	4.000000	40.000000	0.000000
3434.309666	-0.072044	0.555452	0.035373	81.253853	-41.844566	-43.875999	1.845810	0.000000	-1.415272	0.000000	0.000000	0.000000	-0.104754	0.057071	-0.462935	0.000000	0.000000	4.000000	40.000000	0.000000
3434.312999	-0.072044	0.555452	0.035373	81.253853	-41.844566	-43.875999	1.845810	0.000000	-1.415272	0.000000	0.000000	0.000000	-0.104754	0.057071	-0.462935	0.000000	0.000000	4.000000	40.000000	0.000000
3434.316333	-0.072044	0.555452	0.035373	81.297234	-42.114555	-44.079266	1.768654	0.000000	-1.397813	0.000000	0.000000	0.000000	-0.104754	0.057071	-0.462935	0.000000	0.000000	4.000000	40.000000	0.000000
3434.319666	-0.072407	0.555631	0.033784	81.297234	-42.114555	-44.079266	1.768654	0.000000	-1.397813	0.000000	0.000000	0.000000	-0.108863	0.053735	-0.476611	0.000000	0.000000	4.000000	40.000000	0.000000
3434.322999	-0.072407	0.555631	0.033784	81.297234	-42.114555	-44.079266	1.768654	0.000000	-1.397813	0.000000	0.000000	0.000000	-0.108863	0.053735	-0.476611	0.000000	0.000000	4.000000	40.000000	0.000000
3434.326333	-0.072407	0.555631	0.033784	81.341431	-42.384701	-44.275505	1.689219	0.000000	-1.379669	0.000000	0.000000	0.000000	-0.108863	0.053735	-0.476611	0.000000	0.000000	4.000000	40.000000	0.000000
3434.329666	-0.072853	0.555871	0.032146	81.341431	-42.384701	-44.275505	1.689219	0.000000	-1.379669	0.000000	0.000000	0.000000	-0.134064	0.071870	-0.491377	0.000000	0.000000	4.000000	40.000000	0.000000
3434.332999	-0.072853	0.555871	0.032146	81.341431	-42.384701	-44.275505	1.689219	0.000000	-1.379669	0.000000	0.000000	0.000000	-0.134064	0.071870	-0.491377	0.000000	0.000000	4.000000	40.000000	0.000000
3434.336333	-0.072853	0.555871	0.032146	81.389198	-42.636017	-44.437771	1.607322	0.000000	-1.357325	0.000000	0.000000	0.000000	-0.134064	0.071870	-0.491377	0.000000	0.000000	4.000000	40.000000	0.000000
3434.339666	-0.073333	0.556081	0.030441	81.389198	-42.636017	-44.437771	1.607322	0.000000	-1.357325	0.000000	0.000000	0.000000	-0.143947	0.063066	-0.511491	0.000000	0.000000	4.000000	40.000000	0.000000
3434.342999	-0.073333	0.556081	0.030441	81.389198	-42.636017	-44.437771	1.607322	0.000000	-1.357325	0.000000	0.000000	0.000000	-0.143947	0.063066	-0.511491	0.000000	0.000000	4.000000	40.000000	0.000000
3434.346333	-0.073333	0.556081	0.030441	81.456078	-42.741146	-44.411682	1.522074	0.000000	-1.333334	0.000000	0.000000	0.000000	-0.143947	0.063066	-0.511491	0.000000	0.000000	4.000000	40.000000	0.000000
3434.349666	-0.073846	0.556333	0.028676	81.456078	-42.741146	-44.411682	1.522074	0.000000	-1.333334	0.000000	0.000000	0.000000	-0.153909	0.075585	-0.529624	0.000000	0.000000	4.000000	40.000000	0.000000
3434.352999	-0.073846	0.556333	0.028676	81.456078	-42.741146	-44.411682	1.522074	0.000000	-1.333334	0.000000	0.000000	0.000000	-0.153909	0.075585	-0.529624	0.000000	0.000000	4.000000	40.000000	0.000000
3434.356333	-0.073846	0.556333	0.028676	81.557266	-42.638191	-44.116337	1.433803	0.000000	-1.307682	0.000000	0.000000	0.000000	-0.153909	0.075585	-0.529624	0.000000	0.000000	4.000000	40.000000	0.000000
3434.359666	-0.074410	0.556564	0.026817	81.557266	-42.638191	-44.116337	1.433803	0.000000	-1.307682	0.000000	0.000000	0.000000	-0.169152	0.069379	-0.557845	0.000000	0.000000	4.000000	40.000000	0.000000
3434.362999	-0.074410	0.556564	0.026817	81.557266	-42.638191	-44.116337	1.433803	0.000000	-1.307682	0.000000	0.000000	0.000000	-0.169152	0.069379	-0.557845	0.000000	0.000000	4.000000	40.000000	0.000000
3434.366333	-0.074410	0.556564	0.026817	81.676834	-42.479885	-43.723549	1.340829	0.000000	-1.279490	0.000000	0.000000	0.000000	-0.169152	0.069379	-0.557845	0.000000	0.000000	4.000000	40.000000	0.000000
3434.369666	-0.074965	0.556757	0.024789	81.676834	-42.479885	-43.723549	1.340829	0.000000	-1.279490	0.000000	0.000000	0.000000	-0.166507	0.057988	-0.608401	0.000000	0.000000	4.000000	40.000000	0.000000
3434.372999	-0.074965	0.556757	0.024789	81.676834	-42.479885	-43.723549	1.340829	0.000000	-1.279490	0.000000	0.000000	0.000000	-0.166507	0.057988	-0.608401	0.000000	0.000000	4.000000	40.000000	0.000000
3434.376333	-0.074965	0.556757	0.024789	81.815567	-42.253784	-43.187172	1.239429	0.000000	-1.251739	0.000000	0.000000	0.000000	-0.166507	0.057988	-0.608401	0.000000	0.000000	4.000000	40.000000	0.000000
3434.379666	-0.075553	0.556911	0.022715	81.815567	-42.253784	-43.187172	1.239429	0.000000	-1.251739	0.000000	0.000000	0.000000	-0.176322	0.046050	-0.622031	0.000000	0.000000	4.000000	40.000000	0.000000
3434.382999	-0.075553	0.556911	0.022715	81.815567	-42.253784	-43.187172	1.239429	0.000000	-1.251739	0.000000	0.000000	0.000000	-0.176322	0.046050	-0.622031	0.000000	0.000000	4.000000	40.000000	0.000000
3434.386333	-0.075553	0.556911	0.022715	81.970360	-41.948002	-42.515781	1.135757	0.000000	-1.222352	0.000000	0.000000	0.000000	-0.176322	0.046050	-0.622031	0.000000	0.000000	4.000000	40.000000	0.000000
3434.389666	-0.076140	0.557025	0.020536	81.970360	-41.948002	-42.515781	1.135757	0.000000	-1.222352	0.000000	0.000000	0.000000	-0.176042	0.034301	-0.653751	0.000000	0.000000	4.000000	40.000000	0.000000
3434.392999	-0.076140	0.557025	0.020536	81.970360	-41.948002	-42.515781	1.135757	0.000000	-1.222352	0.000000	0.000000	0.000000	-0.176042	0.034301	-0.653751	0.000000	0.000000	4.000000	40.000000	0.000000
3434.396333	-0.076140	0.557025	0.020536	82.103973	-41.697563	-41.972458	1.026798	0.000000	-1.193012	0.000000	0.000000	0.000000	-0.176042	0.034301	-0.653751	0.000000	0.000000	4.000000	40.000000	0.000000
3434.399666	-0.076779	0.557126	0.018302	82.103973	-41.697563	-41.972458	1.026798	0.000000	-1.193012	0.000000	0.000000	0.000000	-0.191846	0.030235	-0.670261	0.000000	0.000000	4.000000	40.000000	0.000000
3434.402999	-0.076779	0.557126	0.018302	82.103973	-41.697563	-41.972458	1.026798	0.000000	-1.193012	0.000000	0.000000	0.000000	-0.191846	0.030235	-0.670261	0.000000	0.000000	4.000000	40.000000	0.000000
3434.406333	-0.076779	0.557126	0.018302	82.159302	-41.304417	-41.356361	0.915088	0.000000	-1.161037	0.000000	0.000000	0.000000	-0.191846	0.030235	-0.670261	0.000000	0.000000	4.000000	40.000000	0.000000
3434.409666	-0.077508	0.557274	0.016102	82.159302	-41.304417	-41.356361	0.915088	0.000000	-1.161037	0.000000	0.000000	0.000000	-0.218620	0.044382	-0.659849	0.000000	0.000000	4.000000	40.000000	0.000000
3434.412999	-0.077508	0.557274	0.016102	82.159302	-41.304417	-41.356361	0.915088	0.000000	-1.161037	0.000000	0.000000	0.000000	-0.218620	0.044382	-0.659849	0.000000	0.000000	4.000000	40.000000	0.000000
3434.416333	-0.077508	0.557274	0.016102	82.115189	-40.602840	-40.454350	0.805114	0.000000	-1.124601	0.000000	0.000000	0.000000	-0.218620	0.044382	-0.659849	0.000000	0.000000	4.000000	40.000000	0.000000
3434.419666	-0.078357	0.557495	0.013992	82.115189	-40.602840	-40.454350	0.805114	0.000000	-1.124601	0.000000	0.000000	0.000000	-0.254762	0.066267	-0.633067	0.000000	0.000000	4.000000	40.000000	0.000000
3434.422999	-0.078357	0.557495	0.013992	82.115189	-40.602840	-40.454350	0.805114	0.000000	-1.124601	0.000000	0.000000	0.000000	-0.254762	0.066267	-0.633067	0.000000	0.000000	4.000000	40.000000	0.000000
3434.426333	-0.078357	0.557495	0.013992	82.020264	-39.758823	-39.408016	0.699602	0.000000	-1.082140	0.000000	0.000000	0.000000	-0.254762	0.066267	-0.633067	0.000000	0.000000	4.000000	40.000000	0.000000
3434.429666	-0.079267	0.557797	0.011891	82.020264	-39.758823	-39.408016	0.699602	0.000000	-1.082140	0.000000	0.000000	0.000000	-0.272936	0.090690	-0.630228	0.000000	0.000000	4.000000	40.000000	0.000000
3434.432999	-0.079267	0.557797	0.011891	82.020264	-39.758823	-39.408016	0.699602	0.000000	-1.082140	0.000000	0.000000	0.000000	-0.272936	0.090690	-0.630228	0.000000	0.000000	4.000000	40.000000	0.000000
3434.436333	-0.079267	0.557797	0.011891	81.931236	-38.834511	-38.242207	0.594564	0.000000	-1.036651	0.000000	0.000000	0.000000	-0.272936	0.090690	-0.630228	0.000000	0.000000	4.000000	40.000000	0.000000
3434.439666	-0.080283	0.558128	0.009803	81.931236	-38.834511	-38.242207	0.594564	0.000000	-1.036651	0.000000	0.000000	0.000000	-0.304755	0.099367	-0.626521	0.000000	0.000000	4.000000	40.000000	0.000000
3434.442999	-0.080283	0.558128	0.009803	81.931236	-38.834511	-38.242207	0.594564	0.000000	-1.036651	0.000000	0.000000	0.000000	-0.304755	0.099367	-0.626521	0.000000	0.000000	4.000000	40.000000	0.000000
3434.446333	-0.080283	0.558128	0.009803	81.870811	-37.821949	-36.935810	0.490144	0.000000	-0.985859	0.000000	0.000000	0.000000	-0.304755	0.099367	-0.626521	0.000000	0.000000	4.000000	40.000000	0.000000
3434.449666	-0.081387	0.558428	0.007632	81.870811	-37.821949	-36.935810	0.490144	0.000000	-0.985859	0.000000	0.000000	0.000000	-0.331281	0.089722	-0.651192	0.000000	0.000000	4.000000	40.000000	0.000000
3434.452999	-0.081387	0.558428	0.007632	81.870811	-37.821949	-36.935810	0.490144	0.000000	-0.985859	0.000000	0.000000	0.000000	-0.331281	0.089722	-0.651192	0.000000	0.000000	4.000000	40.000000	0.000000
3434.456333	-0.081387	0.558428	0.007632	81.862190	-36.888664	-35.655548	0.381612	0.000000	-0.930645	0.000000	0.000000	0.000000	-0.331281	0.089722	-0.651192	0.000000	0.000000	4.000000	40.000000	0.000000
3434.459666	-0.082637	0.558660	0.005331	81.862190	-36.888664	-35.655548	0.381612	0.000000	-0.930645	0.000000	0.000000	0.000000	-0.375024	0.069628	-0.690262	0.000000	0.000000	4.000000	40.000000	0.000000
3434.462999	-0.082637	0.558660	0.005331	81.862190	-36.888664	-35.655548	0.381612	0.000000	-0.930645	0.000000	0.000000	0.000000	-0.375024	0.069628	-0.690262	0.000000	0.000000	4.000000	40.000000	0.000000
3434.466333	-0.082637	0.558660	0.005331	81.888817	-36.067398	-34.451477	0.266568	0.000000	-0.868141	0.000000	0.000000	0.000000	-0.375024	0.069628	-0.690262	0.000000	0.000000	4.000000	40.000000	0.000000
3434.469666	-0.084050	0.558756	0.002888	81.888817	-36.067398	-34.451477	0.266568	0.000000	-0.868141	0.000000	0.000000	0.000000	-0.423841	0.029039	-0.733015	0.000000	0.000000	4.000000	40.000000	0.000000
3434.472999	-0.084050	0.558756	0.002888	81.888817	-36.067398	-34.451477	0.266568	0.000000	-0.868141	0.000000	0.000000	0.000000	-0.423841	0.029039	-0.733015	0.000000	0.000000	4.000000	40.000000	0.000000
3434.476333	-0.084050	0.558756	0.002888	81.927834	-35.181519	-33.137547	0.144399	0.000000	-0.797501	0.000000	0.000000	0.000000	-0.423841	0.029039	-0.733015	0.000000	0.000000	4.000000	40.000000	0.000000
3434.479666	-0.085604	0.558710	0.000327	81.927834	-35.181519	-33.137547	0.144399	0.000000	-0.797501	0.000000	0.000000	0.000000	-0.466121	-0.013789	-0.768164	0.000000	0.000000	4.000000	40.000000	0.000000
3434.482999	-0.085604	0.558710	0.000327	81.927834	-35.181519	-33.137547	0.144399	0.000000	-0.797501	0.000000	0.000000	0.000000	-0.466121	-0.013789	-0.768164	0.000000	0.000000	4.000000	40.000000	0.000000
3434.486333	-0.085604	0.558710	0.000327	81.927666	-33.969124	-31.448128	0.016372	0.000000	-0.719814	0.000000	0.000000	0.000000	-0.466121	-0.013789	-0.768164	0.000000	0.000000	4.000000	40.000000	0.000000
3434.489666	-0.087319	0.558540	-0.002339	81.927666	-33.969124	-31.448128	0.016372	0.000000	-0.719814	0.000000	0.000000	0.000000	-0.514677	-0.051052	-0.799802	0.000000	0.000000	4.000000	40.000000	0.000000
3434.492999	-0.087319	0.558540	-0.002339	81.927666	-33.969124	-31.448128	0.016372	0.000000	-0.719814	0.000000	0.000000	0.000000	-0.514677	-0.051052	-0.799802	0.000000	0.000000	4.000000	40.000000	0.000000
3434.496333	-0.087319	0.558540	-0.002339	81.825409	-32.219585	-29.151627	-0.116928	0.000000	-0.634035	0.000000	0.000000	0.000000	-0.514677	-0.051052	-0.799802	0.000000	0.000000	4.000000	40.000000	0.000000
3434.499666	-0.089227	0.558326	-0.004936	81.825409	-32.219585	-29.151627	-0.116928	0.000000	-0.634035	0.000000	0.000000	0.000000	-0.572351	-0.064252	-0.779227	0.000000	0.000000	4.000000	40.000000	0.000000
3434.502999	-0.089227	0.558326	-0.004936	81.825409	-32.219585	-29.151627	-0.116928	0.000000	-0.634035	0.000000	0.000000	0.000000	-0.572351	-0.064252	-0.779227	0.000000	0.000000	4.000000	40.000000	0.000000
3434.506333	-0.089227	0.558326	-0.004936	81.580345	-29.997993	-26.324650	-0.246799	0.000000	-0.538643	0.000000	0.000000	0.000000	-0.572351	-0.064252	-0.779227	0.000000	0.000000	4.000000	40.000000	0.000000
3434.509666	-0.091350	0.558111	-0.007459	81.580345	-29.997993	-26.324650	-0.246799	0.000000	-0.538643	0.000000	0.000000	0.000000	-0.636720	-0.064439	-0.756886	0.000000	0.000000	4.000000	40.000000	0.000000
3434.512999	-0.091350	0.558111	-0.007459	81.580345	-29.997993	-26.324650	-0.246799	0.000000	-0.538643	0.000000	0.000000	0.000000	-0.636720	-0.064439	-0.756886	0.000000	0.000000	4.000000	40.000000	0.000000
3434.516333	-0.091350	0.558111	-0.007459	81.167603	-27.537891	-23.218220	-0.372947	0.000000	-0.432523	0.000000	0.000000	0.000000	-0.636720	-0.064439	-0.756886	0.000000	0.000000	4.000000	40.000000	0.000000
3434.519666	-0.093651	0.557906	-0.009860	81.167603	-27.537891	-23.218220	-0.372947	0.000000	-0.432523	0.000000	0.000000	0.000000	-0.690502	-0.061628	-0.720386	0.000000	0.000000	4.000000	40.000000	0.000000
3434.522999	-0.093651	0.557906	-0.009860	81.167603	-27.537891	-23.218220	-0.372947	0.000000	-0.432523	0.000000	0.000000	0.000000	-0.690502	-0.061628	-0.720386	0.000000	0.000000	4.000000	40.000000	0.000000
3434.526333	-0.093651	0.557906	-0.009860	80.639786	-25.122923	-20.104902	-0.493012	0.000000	-0.317439	0.000000	0.000000	0.000000	-0.690502	-0.061628	-0.720386	0.000000	0.000000	4.000000	40.000000	0.000000
3434.529666	-0.096161	0.557745	-0.012111	80.639786	-25.122923	-20.104902	-0.493012	0.000000	-0.317439	0.000000	0.000000	0.000000	-0.753036	-0.048422	-0.675277	0.000000	0.000000	4.000000	40.000000	0.000000
3434.532999	-0.096161	0.557745	-0.012111	80.639786	-25.122923	-20.104902	-0.493012	0.000000	-0.317439	0.000000	0.000000	0.000000	-0.753036	-0.048422	-0.675277	0.000000	0.000000	4.000000	40.000000	0.000000
3434.536333	-0.096161	0.557745	-0.012111	80.066826	-22.793142	-16.991470	-0.605558	0.000000	-0.191934	0.000000	0.000000	0.000000	-0.753036	-0.048422	-0.675277	0.000000	0.000000	4.000000	40.000000	0.000000
3434.539666	-0.098825	0.557626	-0.014270	80.066826	-22.793142	-16.991470	-0.605558	0.000000	-0.191934	0.000000	0.000000	0.000000	-0.798986	-0.035503	-0.647531	0.000000	0.000000	4.000000	40.000000	0.000000
3434.542999	-0.098825	0.557626	-0.014270	80.066826	-22.793142	-16.991470	-0.605558	0.000000	-0.191934	0.000000	0.000000	0.000000	-0.798986	-0.035503	-0.647531	0.000000	0.000000	4.000000	40.000000	0.000000
3434.546333	-0.098825	0.557626	-0.014270	79.481796	-20.561377	-13.876758	-0.713480	0.000000	-0.058769	0.000000	0.000000	0.000000	-0.798986	-0.035503	-0.647531	0.000000	0.000000	4.000000	40.000000	0.000000
3434.549666	-0.101616	0.557528	-0.016259	79.481796	-20.561377	-13.876758	-0.713480	0.000000	-0.058769	0.000000	0.000000	0.000000	-0.837386	-0.029470	-0.596823	0.000000	0.000000	4.000000	40.000000	0.000000
3434.552999	-0.101616	0.557528	-0.016259	79.481796	-20.561377	-13.876758	-0.713480	0.000000	-0.058769	0.000000	0.000000	0.000000	-0.837386	-0.029470	-0.596823	0.000000	0.000000	4.000000	40.000000	0.000000
3434.556333	-0.101616	0.557528	-0.016259	78.908234	-18.517599	-11.020897	-0.812950	0.000000	0.080795	0.000000	0.000000	0.000000	-0.837386	-0.029470	-0.596823	0.000000	0.000000	4.000000	40.000000	0.000000
3434.559666	-0.104514	0.557415	-0.018181	78.908234	-18.517599	-11.020897	-0.812950	0.000000	0.080795	0.000000	0.000000	0.000000	-0.869559	-0.033968	-0.576680	0.000000	0.000000	4.000000	40.000000	0.000000
3434.562999	-0.104514	0.557415	-0.018181	78.908234	-18.517599	-11.020897	-0.812950	0.000000	0.080795	0.000000	0.000000	0.000000	-0.869559	-0.033968	-0.576680	0.000000	0.000000	4.000000	40.000000	0.000000
3434.566333	-0.104514	0.557415	-0.018181	78.349503	-16.809973	-8.659186	-0.909064	0.000000	0.225721	0.000000	0.000000	0.000000	-0.869559	-0.033968	-0.576680	0.000000	0.000000	4.000000	40.000000	0.000000
3434.569666	-0.107486	0.557274	-0.019913	78.349503	-16.809973	-8.659186	-0.909064	0.000000	0.225721	0.000000	0.000000	0.000000	-0.891460	-0.042345	-0.519540	0.000000	0.000000	4.000000	40.000000	0.000000
3434.572999	-0.107486	0.557274	-0.019913	78.349503	-16.809973	-8.659186	-0.909064	0.000000	0.225721	0.000000	0.000000	0.000000	-0.891460	-0.042345	-0.519540	0.000000	0.000000	4.000000	40.000000	0.000000
3434.576333	-0.107486	0.557274	-0.019913	77.817924	-15.483952	-6.912416	-0.995653	0.000000	0.374298	0.000000	0.000000	0.000000	-0.891460	-0.042345	-0.519540	0.000000	0.000000	4.000000	40.000000	0.000000
3434.579666	-0.110561	0.557079	-0.021525	77.817924	-15.483952	-6.912416	-0.995653	0.000000	0.374298	0.000000	0.000000	0.000000	-0.922597	-0.058449	-0.483567	0.000000	0.000000	4.000000	40.000000	0.000000
3434.582999	-0.110561	0.557079	-0.021525	77.817924	-15.483952	-6.912416	-0.995653	0.000000	0.374298	0.000000	0.000000	0.000000	-0.922597	-0.058449	-0.483567	0.000000	0.000000	4.000000	40.000000	0.000000
3434.586333	-0.110561	0.557079	-0.021525	77.318520	-14.454679	-5.577438	-1.076248	0.000000	0.528064	0.000000	0.000000	0.000000	-0.922597	-0.058449	-0.483567	0.000000	0.000000	4.000000	40.000000	0.000000
3434.589666	-0.113786	0.556825	-0.022938	77.318520	-14.454679	-5.577438	-1.076248	0.000000	0.528064	0.000000	0.000000	0.000000	-0.967520	-0.076112	-0.423863	0.000000	0.000000	4.000000	40.000000	0.000000
3434.592999	-0.113786	0.556825	-0.022938	77.318520	-14.454679	-5.577438	-1.076248	0.000000	0.528064	0.000000	0.000000	0.000000	-0.967520	-0.076112	-0.423863	0.000000	0.000000	4.000000	40.000000	0.000000
3434.596333	-0.113786	0.556825	-0.022938	76.848595	-13.621224	-4.508153	-1.146892	0.000000	0.689318	0.000000	0.000000	0.000000	-0.967520	-0.076112	-0.423863	0.000000	0.000000	4.000000	40.000000	0.000000
3434.599666	-0.117128	0.556554	-0.024132	76.848595	-13.621224	-4.508153	-1.146892	0.000000	0.689318	0.000000	0.000000	0.000000	-1.002505	-0.081271	-0.358114	0.000000	0.000000	4.000000	40.000000	0.000000
3434.602999	-0.117128	0.556554	-0.024132	76.848595	-13.621224	-4.508153	-1.146892	0.000000	0.689318	0.000000	0.000000	0.000000	-1.002505	-0.081271	-0.358114	0.000000	0.000000	4.000000	40.000000	0.000000
3434.606333	-0.117128	0.556554	-0.024132	76.402229	-12.925817	-3.493823	-1.206577	0.000000	0.856402	0.000000	0.000000	0.000000	-1.002505	-0.081271	-0.358114	0.000000	0.000000	4.000000	40.000000	0.000000
3434.609666	-0.120561	0.556300	-0.025062	76.402229	-12.925817	-3.493823	-1.206577	0.000000	0.856402	0.000000	0.000000	0.000000	-1.029787	-0.076337	-0.279157	0.000000	0.000000	4.000000	40.000000	0.000000
3434.612999	-0.120561	0.556300	-0.025062	76.402229	-12.925817	-3.493823	-1.206577	0.000000	0.856402	0.000000	0.000000	0.000000	-1.029787	-0.076337	-0.279157	0.000000	0.000000	4.000000	40.000000	0.000000
3434.616333	-0.120561	0.556300	-0.025062	75.977394	-12.295962	-2.397791	-1.253104	0.000000	1.028033	0.000000	0.000000	0.000000	-1.029787	-0.076337	-0.279157	0.000000	0.000000	4.000000	40.000000	0.000000
3434.619666	-0.124099	0.556029	-0.025704	75.977394	-12.295962	-2.397791	-1.253104	0.000000	1.028033	0.000000	0.000000	0.000000	-1.061495	-0.081172	-0.192478	0.000000	0.000000	4.000000	40.000000	0.000000
3434.622999	-0.124099	0.556029	-0.025704	75.977394	-12.295962	-2.397791	-1.253104	0.000000	1.028033	0.000000	0.000000	0.000000	-1.061495	-0.081172	-0.192478	0.000000	0.000000	4.000000	40.000000	0.000000
3434.626333	-0.124099	0.556029	-0.025704	75.584259	-11.685386	-1.274713	-1.285183	0.000000	1.204949	0.000000	0.000000	0.000000	-1.061495	-0.081172	-0.192478	0.000000	0.000000	4.000000	40.000000	0.000000
3434.629666	-0.127675	0.555757	-0.026087	75.584259	-11.685386	-1.274713	-1.285183	0.000000	1.204949	0.000000	0.000000	0.000000	-1.072931	-0.081692	-0.114883	0.000000	0.000000	4.000000	40.000000	0.000000
3434.632999	-0.127675	0.555757	-0.026087	75.584259	-11.685386	-1.274713	-1.285183	0.000000	1.204949	0.000000	0.000000	0.000000	-1.072931	-0.081692	-0.114883	0.000000	0.000000	4.000000	40.000000	0.000000
3434.636333	-0.127675	0.555757	-0.026087	75.213150	-11.015413	0.041293	-1.304330	0.000000	1.383771	0.000000	0.000000	0.000000	-1.072931	-0.081692	-0.114883	0.000000	0.000000	4.000000	40.000000	0.000000
3434.639666	-0.131213	0.555506	-0.026192	75.213150	-11.015413	0.041293	-1.304330	0.000000	1.383771	0.000000	0.000000	0.000000	-1.061234	-0.075156	-0.031718	0.000000	0.000000	4.000000	40.000000	0.000000
3434.642999	-0.131213	0.555506	-0.026192	75.213150	-11.015413	0.041293	-1.304330	0.000000	1.383771	0.000000	0.000000	0.000000	-1.061234	-0.075156	-0.031718	0.000000	0.000000	4.000000	40.000000	0.000000
3434.646333	-0.131213	0.555506	-0.026192	74.877846	-10.275972	1.375042	-1.309617	0.000000	1.560643	0.000000	0.000000	0.000000	-1.061234	-0.075156	-0.031718	0.000000	0.000000	4.000000	40.000000	0.000000
3434.649666	-0.134686	0.555243	-0.026049	74.877846	-10.275972	1.375042	-1.309617	0.000000	1.560643	0.000000	0.000000	0.000000	-1.041875	-0.079102	0.043047	0.000000	0.000000	4.000000	40.000000	0.000000
3434.652999	-0.134686	0.555243	-0.026049	74.877846	-10.275972	1.375042	-1.309617	0.000000	1.560643	0.000000	0.000000	0.000000	-1.041875	-0.079102	0.043047	0.000000	0.000000	4.000000	40.000000	0.000000
3434.656333	-0.134686	0.555243	-0.026049	74.569054	-9.482371	2.507291	-1.302442	0.000000	1.734288	0.000000	0.000000	0.000000	-1.041875	-0.079102	0.043047	0.000000	0.000000	4.000000	40.000000	0.000000
3434.659666	-0.138078	0.554964	-0.025648	74.569054	-9.482371	2.507291	-1.302442	0.000000	1.734288	0.000000	0.000000	0.000000	-1.017743	-0.083454	0.120165	0.000000	0.000000	4.000000	40.000000	0.000000
3434.662999	-0.138078	0.554964	-0.025648	74.569054	-9.482371	2.507291	-1.302442	0.000000	1.734288	0.000000	0.000000	0.000000	-1.017743	-0.083454	0.120165	0.000000	0.000000	4.000000	40.000000	0.000000
3434.666333	-0.138078	0.554964	-0.025648	74.302750	-8.639569	3.390024	-1.282415	0.000000	1.903912	0.000000	0.000000	0.000000	-1.017743	-0.083454	0.120165	0.000000	0.000000	4.000000	40.000000	0.000000
3434.669666	-0.141361	0.554661	-0.025022	74.302750	-8.639569	3.390024	-1.282415	0.000000	1.903912	0.000000	0.000000	0.000000	-0.984720	-0.090969	0.187788	0.000000	0.000000	4.000000	40.000000	0.000000
3434.672999	-0.141361	0.554661	-0.025022	74.302750	-8.639569	3.390024	-1.282415	0.000000	1.903912	0.000000	0.000000	0.000000	-0.984720	-0.090969	0.187788	0.000000	0.000000	4.000000	40.000000	0.000000
3434.676333	-0.141361	0.554661	-0.025022	74.062157	-7.668674	4.282958	-1.251117	0.000000	2.068032	0.000000	0.000000	0.000000	-0.984720	-0.090969	0.187788	0.000000	0.000000	4.000000	40.000000	0.000000
3434.679666	-0.144593	0.554289	-0.024202	74.062157	-7.668674	4.282958	-1.251117	0.000000	2.068032	0.000000	0.000000	0.000000	-0.969713	-0.111536	0.246204	0.000000	0.000000	4.000000	40.000000	0.000000
3434.682999	-0.144593	0.554289	-0.024202	74.062157	-7.668674	4.282958	-1.251117	0.000000	2.068032	0.000000	0.000000	0.000000	-0.969713	-0.111536	0.246204	0.000000	0.000000	4.000000	40.000000	0.000000
3434.686333	-0.144593	0.554289	-0.024202	73.852188	-6.613860	5.103571	-1.210083	0.000000	2.229651	0.000000	0.000000	0.000000	-0.969713	-0.111536	0.246204	0.000000	0.000000	4.000000	40.000000	0.000000
3434.689666	-0.147795	0.553898	-0.023133	73.852188	-6.613860	5.103571	-1.210083	0.000000	2.229651	0.000000	0.000000	0.000000	-0.960691	-0.117472	0.320496	0.000000	0.000000	4.000000	40.000000	0.000000
3434.692999	-0.147795	0.553898	-0.023133	73.852188	-6.613860	5.103571	-1.210083	0.000000	2.229651	0.000000	0.000000	0.000000	-0.960691	-0.117472	0.320496	0.000000	0.000000	4.000000	40.000000	0.000000
3434.696333	-0.147795	0.553898	-0.023133	73.642708	-5.489786	5.862714	-1.156667	0.000000	2.389766	0.000000	0.000000	0.000000	-0.960691	-0.117472	0.320496	0.000000	0.000000	4.000000	40.000000	0.000000
3434.699666	-0.151007	0.553560	-0.021777	73.642708	-5.489786	5.862714	-1.156667	0.000000	2.389766	0.000000	0.000000	0.000000	-0.963556	-0.101230	0.406824	0.000000	0.000000	4.000000	40.000000	0.000000
3434.702999	-0.151007	0.553560	-0.021777	73.642708	-5.489786	5.862714	-1.156667	0.000000	2.389766	0.000000	0.000000	0.000000	-0.963556	-0.101230	0.406824	0.000000	0.000000	4.000000	40.000000	0.000000
3434.706333	-0.151007	0.553560	-0.021777	73.402000	-4.374281	6.496154	-1.088863	0.000000	2.550359	0.000000	0.000000	0.000000	-0.963556	-0.101230	0.406824	0.000000	0.000000	4.000000	40.000000	0.000000
3434.709666	-0.154263	0.553216	-0.020178	73.402000	-4.374281	6.496154	-1.088863	0.000000	2.550359	0.000000	0.000000	0.000000	-0.976679	-0.103367	0.479697	0.000000	0.000000	4.000000	40.000000	0.000000
3434.712999	-0.154263	0.553216	-0.020178	73.402000	-4.374281	6.496154	-1.088863	0.000000	2.550359	0.000000	0.000000	0.000000	-0.976679	-0.103367	0.479697	0.000000	0.000000	4.000000	40.000000	0.000000
3434.716333	-0.154263	0.553216	-0.020178	73.126099	-3.308484	6.741393	-1.008913	0.000000	2.713138	0.000000	0.000000	0.000000	-0.976679	-0.103367	0.479697	0.000000	0.000000	4.000000	40.000000	0.000000
3434.719666	-0.157536	0.552896	-0.018288	73.126099	-3.308484	6.741393	-1.008913	0.000000	2.713138	0.000000	0.000000	0.000000	-0.981836	-0.096015	0.566945	0.000000	0.000000	4.000000	40.000000	0.000000
3434.722999	-0.157536	0.552896	-0.018288	73.126099	-3.308484	6.741393	-1.008913	0.000000	2.713138	0.000000	0.000000	0.000000	-0.981836	-0.096015	0.566945	0.000000	0.000000	4.000000	40.000000	0.000000
3434.726333	-0.157536	0.552896	-0.018288	72.840668	-2.322615	6.516835	-0.914422	0.000000	2.876778	0.000000	0.000000	0.000000	-0.981836	-0.096015	0.566945	0.000000	0.000000	4.000000	40.000000	0.000000
3434.729666	-0.160785	0.552598	-0.016162	72.840668	-2.322615	6.516835	-0.914422	0.000000	2.876778	0.000000	0.000000	0.000000	-0.974707	-0.089384	0.637824	0.000000	0.000000	4.000000	40.000000	0.000000
3434.732999	-0.160785	0.552598	-0.016162	72.840668	-2.322615	6.516835	-0.914422	0.000000	2.876778	0.000000	0.000000	0.000000	-0.974707	-0.089384	0.637824	0.000000	0.000000	4.000000	40.000000	0.000000
3434.736333	-0.160785	0.552598	-0.016162	72.650848	-1.235126	6.282602	-0.808118	0.000000	3.039229	0.000000	0.000000	0.000000	-0.974707	-0.089384	0.637824	0.000000	0.000000	4.000000	40.000000	0.000000
3434.739666	-0.163983	0.552277	-0.013873	72.650848	-1.235126	6.282602	-0.808118	0.000000	3.039229	0.000000	0.000000	0.000000	-0.959675	-0.096089	0.686768	0.000000	0.000000	4.000000	40.000000	0.000000
3434.742999	-0.163983	0.552277	-0.013873	72.650848	-1.235126	6.282602	-0.808118	0.000000	3.039229	0.000000	0.000000	0.000000	-0.959675	-0.096089	0.686768	0.000000	0.000000	4.000000	40.000000	0.000000
3434.746333	-0.163983	0.552277	-0.013873	72.712395	0.229760	6.675720	-0.693657	0.000000	3.199175	0.000000	0.000000	0.000000	-0.959675	-0.096089	0.686768	0.000000	0.000000	4.000000	40.000000	0.000000
3434.749666	-0.167077	0.551848	-0.011566	72.712395	0.229760	6.675720	-0.693657	0.000000	3.199175	0.000000	0.000000	0.000000	-0.928092	-0.128845	0.692206	0.000000	0.000000	4.000000	40.000000	0.000000
3434.752999	-0.167077	0.551848	-0.011566	72.712395	0.229760	6.675720	-0.693657	0.000000	3.199175	0.000000	0.000000	0.000000	-0.928092	-0.128845	0.692206	0.000000	0.000000	4.000000	40.000000	0.000000
3434.756333	-0.167077	0.551848	-0.011566	72.866928	1.642586	7.065322	-0.578289	0.000000	3.353857	0.000000	0.000000	0.000000	-0.928092	-0.128845	0.692206	0.000000	0.000000	4.000000	40.000000	0.000000
3434.759666	-0.170084	0.551409	-0.008991	72.866928	1.642586	7.065322	-0.578289	0.000000	3.353857	0.000000	0.000000	0.000000	-0.902054	-0.131755	0.772455	0.000000	0.000000	4.000000	40.000000	0.000000
3434.762999	-0.170084	0.551409	-0.008991	72.866928	1.642586	7.065322	-0.578289	0.000000	3.353857	0.000000	0.000000	0.000000	-0.902054	-0.131755	0.772455	0.000000	0.000000	4.000000	40.000000	0.000000
3434.766333	-0.170084	0.551409	-0.008991	73.057732	2.606191	6.892435	-0.449547	0.000000	3.504199	0.000000	0.000000	0.000000	-0.902054	-0.131755	0.772455	0.000000	0.000000	4.000000	40.000000	0.000000
3434.769666	-0.173131	0.550957	-0.006197	73.057732	2.606191	6.892435	-0.449547	0.000000	3.504199	0.000000	0.000000	0.000000	-0.914117	-0.135503	0.838245	0.000000	0.000000	4.000000	40.000000	0.000000
3434.772999	-0.173131	0.550957	-0.006197	73.057732	2.606191	6.892435	-0.449547	0.000000	3.504199	0.000000	0.000000	0.000000	-0.914117	-0.135503	0.838245	0.000000	0.000000	4.000000	40.000000	0.000000
3434.776333	-0.173131	0.550957	-0.006197	73.276169	3.057388	6.213413	-0.309839	0.000000	3.656552	0.000000	0.000000	0.000000	-0.914117	-0.135503	0.838245	0.000000	0.000000	4.000000	40.000000	0.000000
3434.779666	-0.176189	0.550525	-0.003135	73.276169	3.057388	6.213413	-0.309839	0.000000	3.656552	0.000000	0.000000	0.000000	-0.917302	-0.129709	0.918682	0.000000	0.000000	4.000000	40.000000	0.000000
3434.782999	-0.176189	0.550525	-0.003135	73.276169	3.057388	6.213413	-0.309839	0.000000	3.656552	0.000000	0.000000	0.000000	-0.917302	-0.129709	0.918682	0.000000	0.000000	4.000000	40.000000	0.000000
3434.786333	-0.176189	0.550525	-0.003135	73.438232	3.330921	5.610047	-0.156725	0.000000	3.809436	0.000000	0.000000	0.000000	-0.917302	-0.129709	0.918682	0.000000	0.000000	4.000000	40.000000	0.000000
3434.789666	-0.179111	0.550126	0.000271	73.438232	3.330921	5.610047	-0.156725	0.000000	3.809436	0.000000	0.000000	0.000000	-0.876713	-0.119547	1.021652	0.000000	0.000000	4.000000	40.000000	0.000000
3434.792999	-0.179111	0.550126	0.000271	73.438232	3.330921	5.610047	-0.156725	0.000000	3.809436	0.000000	0.000000	0.000000	-0.876713	-0.119547	1.021652	0.000000	0.000000	4.000000	40.000000	0.000000
3434.796333	-0.179111	0.550126	0.000271	73.518616	3.564551	5.246066	0.013550	0.000000	3.955555	0.000000	0.000000	0.000000	-0.876713	-0.119547	1.021652	0.000000	0.000000	4.000000	40.000000	0.000000
3434.799666	-0.181856	0.549776	0.004055	73.518616	3.564551	5.246066	0.013550	0.000000	3.955555	0.000000	0.000000	0.000000	-0.823601	-0.104930	1.135222	0.000000	0.000000	4.000000	40.000000	0.000000
3434.802999	-0.181856	0.549776	0.004055	73.518616	3.564551	5.246066	0.013550	0.000000	3.955555	0.000000	0.000000	0.000000	-0.823601	-0.104930	1.135222	0.000000	0.000000	4.000000	40.000000	0.000000
3434.806333	-0.181856	0.549776	0.004055	73.555046	3.747013	4.893364	0.202754	0.000000	4.092821	0.000000	0.000000	0.000000	-0.823601	-0.104930	1.135222	0.000000	0.000000	4.000000	40.000000	0.000000
3434.809666	-0.184444	0.549495	0.008091	73.555046	3.747013	4.893364	0.202754	0.000000	4.092821	0.000000	0.000000	0.000000	-0.776195	-0.084377	1.210827	0.000000	0.000000	4.000000	40.000000	0.000000
3434.812999	-0.184444	0.549495	0.008091	73.555046	3.747013	4.893364	0.202754	0.000000	4.092821	0.000000	0.000000	0.000000	-0.776195	-0.084377	1.210827	0.000000	0.000000	4.000000	40.000000	0.000000
3434.816333	-0.184444	0.549495	0.008091	73.713882	4.298499	4.677722	0.404558	0.000000	4.222187	0.000000	0.000000	0.000000	-0.776195	-0.084377	1.210827	0.000000	0.000000	4.000000	40.000000	0.000000
3434.819666	-0.186885	0.549212	0.012297	73.713882	4.298499	4.677722	0.404558	0.000000	4.222187	0.000000	0.000000	0.000000	-0.732367	-0.084882	1.261680	0.000000	0.000000	4.000000	40.000000	0.000000
3434.822999	-0.186885	0.549212	0.012297	73.713882	4.298499	4.677722	0.404558	0.000000	4.222187	0.000000	0.000000	0.000000	-0.732367	-0.084882	1.261680	0.000000	0.000000	4.000000	40.000000	0.000000
3434.826333	-0.186885	0.549212	0.012297	74.157349	5.694579	4.905259	0.614838	0.000000	4.344248	0.000000	0.000000	0.000000	-0.732367	-0.084882	1.261680	0.000000	0.000000	4.000000	40.000000	0.000000
3434.829666	-0.189017	0.548905	0.016605	74.157349	5.694579	4.905259	0.614838	0.000000	4.344248	0.000000	0.000000	0.000000	-0.639613	-0.092266	1.292564	0.000000	0.000000	4.000000	40.000000	0.000000
3434.832999	-0.189017	0.548905	0.016605	74.157349	5.694579	4.905259	0.614838	0.000000	4.344248	0.000000	0.000000	0.000000	-0.639613	-0.092266	1.292564	0.000000	0.000000	4.000000	40.000000	0.000000
3434.836333	-0.189017	0.548905	0.016605	74.666908	7.398342	5.052001	0.830265	0.000000	4.450850	0.000000	0.000000	0.000000	-0.639613	-0.092266	1.292564	0.000000	0.000000	4.000000	40.000000	0.000000
3434.839666	-0.190866	0.548630	0.021175	74.666908	7.398342	5.052001	0.830265	0.000000	4.450850	0.000000	0.000000	0.000000	-0.554810	-0.082542	1.370944	0.000000	0.000000	4.000000	40.000000	0.000000
3434.842999	-0.190866	0.548630	0.021175	74.666908	7.398342	5.052001	0.830265	0.000000	4.450850	0.000000	0.000000	0.000000	-0.554810	-0.082542	1.370944	0.000000	0.000000	4.000000	40.000000	0.000000
3434.846333	-0.190866	0.548630	0.021175	75.145447	9.021870	5.026468	1.058756	0.000000	4.543319	0.000000	0.000000	0.000000	-0.554810	-0.082542	1.370944	0.000000	0.000000	4.000000	40.000000	0.000000
3434.849666	-0.192575	0.548397	0.025923	75.145447	9.021870	5.026468	1.058756	0.000000	4.543319	0.000000	0.000000	0.000000	-0.512507	-0.069820	1.424410	0.000000	0.000000	4.000000	40.000000	0.000000
3434.852999	-0.192575	0.548397	0.025923	75.145447	9.021870	5.026468	1.058756	0.000000	4.543319	0.000000	0.000000	0.000000	-0.512507	-0.069820	1.424410	0.000000	0.000000	4.000000	40.000000	0.000000
3434.856333	-0.192575	0.548397	0.025923	75.619118	10.406297	4.805556	1.296158	0.000000	4.628737	0.000000	0.000000	0.000000	-0.512507	-0.069820	1.424410	0.000000	0.000000	4.000000	40.000000	0.000000
3434.859666	-0.194201	0.548160	0.030810	75.619118	10.406297	4.805556	1.296158	0.000000	4.628737	0.000000	0.000000	0.000000	-0.487770	-0.071001	1.466113	0.000000	0.000000	4.000000	40.000000	0.000000
3434.862999	-0.194201	0.548160	0.030810	75.619118	10.406297	4.805556	1.296158	0.000000	4.628737	0.000000	0.000000	0.000000	-0.487770	-0.071001	1.466113	0.000000	0.000000	4.000000	40.000000	0.000000
3434.866333	-0.194201	0.548160	0.030810	76.103828	11.445419	4.393263	1.540510	0.000000	4.710032	0.000000	0.000000	0.000000	-0.487770	-0.071001	1.466113	0.000000	0.000000	4.000000	40.000000	0.000000
3434.869666	-0.195674	0.547965	0.035875	76.103828	11.445419	4.393263	1.540510	0.000000	4.710032	0.000000	0.000000	0.000000	-0.442059	-0.058405	1.519482	0.000000	0.000000	4.000000	40.000000	0.000000
3434.872999	-0.195674	0.547965	0.035875	76.103828	11.445419	4.393263	1.540510	0.000000	4.710032	0.000000	0.000000	0.000000	-0.442059	-0.058405	1.519482	0.000000	0.000000	4.000000	40.000000	0.000000
3434.876333	-0.195674	0.547965	0.035875	76.600800	12.033669	3.776046	1.755503	0.000000	4.681689	0.000000	0.000000	0.000000	-0.442059	-0.058405	1.519482	0.000000	0.000000	4.000000	40.000000	0.000000
3434.879666	-0.197013	0.547817	0.041041	76.600800	12.033669	3.776046	1.755503	0.000000	4.681689	0.000000	0.000000	0.000000	-0.401632	-0.044389	1.549881	0.000000	0.000000	4.000000	40.000000	0.000000
3434.882999	-0.197013	0.547817	0.041041	76.600800	12.033669	3.776046	1.755503	0.000000	4.681689	0.000000	0.000000	0.000000	-0.401632	-0.044389	1.549881	0.000000	0.000000	4.000000	40.000000	0.000000
3434.886333	-0.197013	0.547817	0.041041	77.104103	12.184911	3.070117	1.948098	0.000000	4.604879	0.000000	0.000000	0.000000	-0.401632	-0.044389	1.549881	0.000000	0.000000	4.000000	40.000000	0.000000
3434.889666	-0.198216	0.547800	0.046249	77.104103	12.184911	3.070117	1.948098	0.000000	4.604879	0.000000	0.000000	0.000000	-0.360885	-0.005372	1.562263	0.000000	0.000000	4.000000	40.000000	0.000000
3434.892999	-0.198216	0.547800	0.046249	77.104103	12.184911	3.070117	1.948098	0.000000	4.604879	0.000000	0.000000	0.000000	-0.360885	-0.005372	1.562263	0.000000	0.000000	4.000000	40.000000	0.000000
3434.896333	-0.198216	0.547800	0.046249	77.580063	11.927878	2.088572	2.130105	0.000000	4.523566	0.000000	0.000000	0.000000	-0.360885	-0.005372	1.562263	0.000000	0.000000	4.000000	40.000000	0.000000
3434.899666	-0.199239	0.547904	0.051537	77.580063	11.927878	2.088572	2.130105	0.000000	4.523566	0.000000	0.000000	0.000000	-0.306865	0.031358	1.586479	0.000000	0.000000	4.000000	40.000000	0.000000
3434.902999	-0.199239	0.547904	0.051537	77.580063	11.927878	2.088572	2.130105	0.000000	4.523566	0.000000	0.000000	0.000000	-0.306865	0.031358	1.586479	0.000000	0.000000	4.000000	40.000000	0.000000
3434.906333	-0.199239	0.547904	0.051537	78.005280	11.402607	0.824234	2.304407	0.000000	4.437309	0.000000	0.000000	0.000000	-0.306865	0.031358	1.586479	0.000000	0.000000	4.000000	40.000000	0.000000
3434.909666	-0.199970	0.548111	0.056994	78.005280	11.402607	0.824234	2.304407	0.000000	4.437309	0.000000	0.000000	0.000000	-0.219276	0.062048	1.637160	0.000000	0.000000	4.000000	40.000000	0.000000
3434.912999	-0.199970	0.548111	0.056994	78.005280	11.402607	0.824234	2.304407	0.000000	4.437309	0.000000	0.000000	0.000000	-0.219276	0.062048	1.637160	0.000000	0.000000	4.000000	40.000000	0.000000
3434.916333	-0.199970	0.548111	0.056994	78.383392	10.714863	-0.606699	2.476398	0.000000	4.343668	0.000000	0.000000	0.000000	-0.219276	0.062048	1.637160	0.000000	0.000000	4.000000	40.000000	0.000000
3434.919666	-0.200335	0.548343	0.062530	78.383392	10.714863	-0.606699	2.476398	0.000000	4.343668	0.000000	0.000000	0.000000	-0.109667	0.069525	1.660734	0.000000	0.000000	4.000000	40.000000	0.000000
3434.922999	-0.200335	0.548343	0.062530	78.383392	10.714863	-0.606699	2.476398	0.000000	4.343668	0.000000	0.000000	0.000000	-0.109667	0.069525	1.660734	0.000000	0.000000	4.000000	40.000000	0.000000
3434.926333	-0.200335	0.548343	0.062530	78.715607	9.918966	-2.137146	2.644538	0.000000	4.243397	0.000000	0.000000	0.000000	-0.109667	0.069525	1.660734	0.000000	0.000000	4.000000	40.000000	0.000000
3434.929666	-0.200345	0.548582	0.068120	78.715607	9.918966	-2.137146	2.644538	0.000000	4.243397	0.000000	0.000000	0.000000	-0.002802	0.071908	1.676843	0.000000	0.000000	4.000000	40.000000	0.000000
3434.932999	-0.200345	0.548582	0.068120	78.715607	9.918966	-2.137146	2.644538	0.000000	4.243397	0.000000	0.000000	0.000000	-0.002802	0.071908	1.676843	0.000000	0.000000	4.000000	40.000000	0.000000
3434.936333	-0.200345	0.548582	0.068120	79.004791	9.069521	-3.711004	2.808317	0.000000	4.136829	0.000000	0.000000	0.000000	-0.002802	0.071908	1.676843	0.000000	0.000000	4.000000	40.000000	0.000000
3434.939666	-0.200028	0.548794	0.073712	79.004791	9.069521	-3.711004	2.808317	0.000000	4.136829	0.000000	0.000000	0.000000	0.095115	0.063453	1.677841	0.000000	0.000000	4.000000	40.000000	0.000000
3434.942999	-0.200028	0.548794	0.073712	79.004791	9.069521	-3.711004	2.808317	0.000000	4.136829	0.000000	0.000000	0.000000	0.095115	0.063453	1.677841	0.000000	0.000000	4.000000	40.000000	0.000000
3434.946333	-0.200028	0.548794	0.073712	79.266029	8.155334	-5.343770	2.966203	0.000000	4.025126	0.000000	0.000000	0.000000	0.095115	0.063453	1.677841	0.000000	0.000000	4.000000	40.000000	0.000000
3434.949666	-0.199382	0.548984	0.079243	79.266029	8.155334	-5.343770	2.966203	0.000000	4.025126	0.000000	0.000000	0.000000	0.193565	0.057066	1.659136	0.000000	0.000000	4.000000	40.000000	0.000000
3434.952999	-0.199382	0.548984	0.079243	79.266029	8.155334	-5.343770	2.966203	0.000000	4.025126	0.000000	0.000000	0.000000	0.193565	0.057066	1.659136	0.000000	0.000000	4.000000	40.000000	0.000000
3434.956333	-0.199382	0.548984	0.079243	79.513542	7.020626	-7.225167	3.117165	0.000000	3.909385	0.000000	0.000000	0.000000	0.193565	0.057066	1.659136	0.000000	0.000000	4.000000	40.000000	0.000000
3434.959666	-0.198434	0.549193	0.084632	79.513542	7.020626	-7.225167	3.117165	0.000000	3.909385	0.000000	0.000000	0.000000	0.284567	0.062573	1.616596	0.000000	0.000000	4.000000	40.000000	0.000000
3434.962999	-0.198434	0.549193	0.084632	79.513542	7.020626	-7.225167	3.117165	0.000000	3.909385	0.000000	0.000000	0.000000	0.284567	0.062573	1.616596	0.000000	0.000000	4.000000	40.000000	0.000000
3434.966333	-0.198434	0.549193	0.084632	79.755005	5.580708	-9.455463	3.259721	0.000000	3.791335	0.000000	0.000000	0.000000	0.284567	0.062573	1.616596	0.000000	0.000000	4.000000	40.000000	0.000000
3434.969666	-0.197221	0.549384	0.089829	79.755005	5.580708	-9.455463	3.259721	0.000000	3.791335	0.000000	0.000000	0.000000	0.363747	0.057501	1.559264	0.000000	0.000000	4.000000	40.000000	0.000000
3434.972999	-0.197221	0.549384	0.089829	79.755005	5.580708	-9.455463	3.259721	0.000000	3.791335	0.000000	0.000000	0.000000	0.363747	0.057501	1.559264	0.000000	0.000000	4.000000	40.000000	0.000000
3434.976333	-0.197221	0.549384	0.089829	79.954857	3.863860	-11.982738	3.393162	0.000000	3.672390	0.000000	0.000000	0.000000	0.363747	0.057501	1.559264	0.000000	0.000000	4.000000	40.000000	0.000000
3434.979666	-0.195692	0.549593	0.094850	79.954857	3.863860	-11.982738	3.393162	0.000000	3.672390	0.000000	0.000000	0.000000	0.458861	0.062599	1.506253	0.000000	0.000000	4.000000	40.000000	0.000000
3434.982999	-0.195692	0.549593	0.094850	79.954857	3.863860	-11.982738	3.393162	0.000000	3.672390	0.000000	0.000000	0.000000	0.458861	0.062599	1.506253	0.000000	0.000000	4.000000	40.000000	0.000000
3434.986333	-0.195692	0.549593	0.094850	80.106300	1.979787	-14.686819	3.519880	0.000000	3.551118	0.000000	0.000000	0.000000	0.458861	0.062599	1.506253	0.000000	0.000000	4.000000	40.000000	0.000000
3434.989666	-0.193842	0.549886	0.099684	80.106300	1.979787	-14.686819	3.519880	0.000000	3.551118	0.000000	0.000000	0.000000	0.554995	0.087795	1.450274	0.000000	0.000000	4.000000	40.000000	0.000000
3434.992999	-0.193842	0.549886	0.099684	80.106300	1.979787	-14.686819	3.519880	0.000000	3.551118	0.000000	0.000000	0.000000	0.554995	0.087795	1.450274	0.000000	0.000000	4.000000	40.000000	0.000000
3434.996333	-0.193842	0.549886	0.099684	80.190346	-0.057588	-17.551214	3.640611	0.000000	3.427236	0.000000	0.000000	0.000000	0.554995	0.087795	1.450274	0.000000	0.000000	4.000000	40.000000	0.000000
3434.999666	-0.191595	0.550201	0.104368	80.190346	-0.057588	-17.551214	3.640611	0.000000	3.427236	0.000000	0.000000	0.000000	0.674040	0.094553	1.405063	0.000000	0.000000	4.000000	40.000000	0.000000
3435.002999	-0.191595	0.550201	0.104368	80.190346	-0.057588	-17.551214	3.640611	0.000000	3.427236	0.000000	0.000000	0.000000	0.674040	0.094553	1.405063	0.000000	0.000000	4.000000	40.000000	0.000000
3435.006333	-0.191595	0.550201	0.104368	80.231689	-2.286163	-20.649040	3.758005	0.000000	3.298090	0.000000	0.000000	0.000000	0.674040	0.094553	1.405063	0.000000	0.000000	4.000000	40.000000	0.000000
3435.009666	-0.188972	0.550522	0.108874	80.231689	-2.286163	-20.649040	3.758005	0.000000	3.298090	0.000000	0.000000	0.000000	0.786942	0.096200	1.351878	0.000000	0.000000	4.000000	40.000000	0.000000
3435.012999	-0.188972	0.550522	0.108874	80.231689	-2.286163	-20.649040	3.758005	0.000000	3.298090	0.000000	0.000000	0.000000	0.786942	0.096200	1.351878	0.000000	0.000000	4.000000	40.000000	0.000000
3435.016333	-0.188972	0.550522	0.108874	80.208710	-4.811733	-24.093271	3.871649	0.000000	3.163910	0.000000	0.000000	0.000000	0.786942	0.096200	1.351878	0.000000	0.000000	4.000000	40.000000	0.000000
3435.019666	-0.186016	0.550874	0.113242	80.208710	-4.811733	-24.093271	3.871649	0.000000	3.163910	0.000000	0.000000	0.000000	0.886766	0.105796	1.310296	0.000000	0.000000	4.000000	40.000000	0.000000
3435.022999	-0.186016	0.550874	0.113242	80.208710	-4.811733	-24.093271	3.871649	0.000000	3.163910	0.000000	0.000000	0.000000	0.886766	0.105796	1.310296	0.000000	0.000000	4.000000	40.000000	0.000000
3435.026333	-0.186016	0.550874	0.113242	80.098991	-7.657441	-27.920822	3.981619	0.000000	3.024352	0.000000	0.000000	0.000000	0.886766	0.105796	1.310296	0.000000	0.000000	4.000000	40.000000	0.000000
3435.029666	-0.182766	0.551266	0.117494	80.098991	-7.657441	-27.920822	3.981619	0.000000	3.024352	0.000000	0.000000	0.000000	0.975106	0.117582	1.275642	0.000000	0.000000	4.000000	40.000000	0.000000
3435.032999	-0.182766	0.551266	0.117494	80.098991	-7.657441	-27.920822	3.981619	0.000000	3.024352	0.000000	0.000000	0.000000	0.975106	0.117582	1.275642	0.000000	0.000000	4.000000	40.000000	0.000000
3435.036333	-0.182766	0.551266	0.117494	79.952705	-10.684080	-31.995533	4.087644	0.000000	2.879438	0.000000	0.000000	0.000000	0.975106	0.117582	1.275642	0.000000	0.000000	4.000000	40.000000	0.000000
3435.039666	-0.179259	0.551704	0.121654	79.952705	-10.684080	-31.995533	4.087644	0.000000	2.879438	0.000000	0.000000	0.000000	1.051999	0.131482	1.247904	0.000000	0.000000	4.000000	40.000000	0.000000
3435.042999	-0.179259	0.551704	0.121654	79.952705	-10.684080	-31.995533	4.087644	0.000000	2.879438	0.000000	0.000000	0.000000	1.051999	0.131482	1.247904	0.000000	0.000000	4.000000	40.000000	0.000000
3435.046333	-0.179259	0.551704	0.121654	79.770836	-13.896805	-36.325413	4.189319	0.000000	2.729398	0.000000	0.000000	0.000000	1.051999	0.131482	1.247904	0.000000	0.000000	4.000000	40.000000	0.000000
3435.049666	-0.175511	0.552099	0.125669	79.770836	-13.896805	-36.325413	4.189319	0.000000	2.729398	0.000000	0.000000	0.000000	1.124282	0.118250	1.204651	0.000000	0.000000	4.000000	40.000000	0.000000
3435.052999	-0.175511	0.552099	0.125669	79.770836	-13.896805	-36.325413	4.189319	0.000000	2.729398	0.000000	0.000000	0.000000	1.124282	0.118250	1.204651	0.000000	0.000000	4.000000	40.000000	0.000000
3435.056333	-0.175511	0.552099	0.125669	79.531723	-17.262867	-40.879364	4.285810	0.000000	2.575234	0.000000	0.000000	0.000000	1.124282	0.118250	1.204651	0.000000	0.000000	4.000000	40.000000	0.000000
3435.059666	-0.171464	0.552429	0.129539	79.531723	-17.262867	-40.879364	4.285810	0.000000	2.575234	0.000000	0.000000	0.000000	1.214074	0.099170	1.160995	0.000000	0.000000	4.000000	40.000000	0.000000
3435.062999	-0.171464	0.552429	0.129539	79.531723	-17.262867	-40.879364	4.285810	0.000000	2.575234	0.000000	0.000000	0.000000	1.214074	0.099170	1.160995	0.000000	0.000000	4.000000	40.000000	0.000000
3435.066333	-0.171464	0.552429	0.129539	79.223129	-20.582596	-45.432758	4.377966	0.000000	2.415247	0.000000	0.000000	0.000000	1.214074	0.099170	1.160995	0.000000	0.000000	4.000000	40.000000	0.000000
3435.069666	-0.167269	0.552702	0.133255	79.223129	-20.582596	-45.432758	4.377966	0.000000	2.415247	0.000000	0.000000	0.000000	1.258506	0.081757	1.114674	0.000000	0.000000	4.000000	40.000000	0.000000
3435.072999	-0.167269	0.552702	0.133255	79.223129	-20.582596	-45.432758	4.377966	0.000000	2.415247	0.000000	0.000000	0.000000	1.258506	0.081757	1.114674	0.000000	0.000000	4.000000	40.000000	0.000000
3435.076333	-0.167269	0.552702	0.133255	78.845779	-23.727587	-49.831371	4.463500	0.000000	2.253257	0.000000	0.000000	0.000000	1.258506	0.081757	1.114674	0.000000	0.000000	4.000000	40.000000	0.000000
3435.079666	-0.162872	0.552899	0.136718	78.845779	-23.727587	-49.831371	4.463500	0.000000	2.253257	0.000000	0.000000	0.000000	1.319078	0.059274	1.038901	0.000000	0.000000	4.000000	40.000000	0.000000
3435.082999	-0.162872	0.552899	0.136718	78.845779	-23.727587	-49.831371	4.463500	0.000000	2.253257	0.000000	0.000000	0.000000	1.319078	0.059274	1.038901	0.000000	0.000000	4.000000	40.000000	0.000000
3435.086333	-0.162872	0.552899	0.136718	78.427925	-26.495247	-53.795036	4.542675	0.000000	2.089044	0.000000	0.000000	0.000000	1.319078	0.059274	1.038901	0.000000	0.000000	4.000000	40.000000	0.000000
3435.089666	-0.158291	0.553081	0.139971	78.427925	-26.495247	-53.795036	4.542675	0.000000	2.089044	0.000000	0.000000	0.000000	1.374435	0.054526	0.975934	0.000000	0.000000	4.000000	40.000000	0.000000
3435.092999	-0.158291	0.553081	0.139971	78.427925	-26.495247	-53.795036	4.542675	0.000000	2.089044	0.000000	0.000000	0.000000	1.374435	0.054526	0.975934	0.000000	0.000000	4.000000	40.000000	0.000000
3435.096333	-0.158291	0.553081	0.139971	77.998352	-28.717886	-57.128357	4.615737	0.000000	1.922230	0.000000	0.000000	0.000000	1.374435	0.054526	0.975934	0.000000	0.000000	4.000000	40.000000	0.000000
3435.099666	-0.153518	0.553188	0.142967	77.998352	-28.717886	-57.128357	4.615737	0.000000	1.922230	0.000000	0.000000	0.000000	1.431902	0.032214	0.898887	0.000000	0.000000	4.000000	40.000000	0.000000
3435.102999	-0.153518	0.553188	0.142967	77.998352	-28.717886	-57.128357	4.615737	0.000000	1.922230	0.000000	0.000000	0.000000	1.431902	0.032214	0.898887	0.000000	0.000000	4.000000	40.000000	0.000000
3435.106333	-0.153518	0.553188	0.142967	77.576645	-30.282722	-59.492313	4.682664	0.000000	1.752899	0.000000	0.000000	0.000000	1.431902	0.032214	0.898887	0.000000	0.000000	4.000000	40.000000	0.000000
3435.109666	-0.148589	0.553309	0.145702	77.576645	-30.282722	-59.492313	4.682664	0.000000	1.752899	0.000000	0.000000	0.000000	1.478701	0.036210	0.820402	0.000000	0.000000	4.000000	40.000000	0.000000
3435.112999	-0.148589	0.553309	0.145702	77.576645	-30.282722	-59.492313	4.682664	0.000000	1.752899	0.000000	0.000000	0.000000	1.478701	0.036210	0.820402	0.000000	0.000000	4.000000	40.000000	0.000000
3435.116333	-0.148589	0.553309	0.145702	77.175636	-31.269777	-60.413624	4.743204	0.000000	1.581776	0.000000	0.000000	0.000000	1.478701	0.036210	0.820402	0.000000	0.000000	4.000000	40.000000	0.000000
3435.119666	-0.143533	0.553370	0.148141	77.175636	-31.269777	-60.413624	4.743204	0.000000	1.581776	0.000000	0.000000	0.000000	1.516794	0.018402	0.731867	0.000000	0.000000	4.000000	40.000000	0.000000
3435.122999	-0.143533	0.553370	0.148141	77.175636	-31.269777	-60.413624	4.743204	0.000000	1.581776	0.000000	0.000000	0.000000	1.516794	0.018402	0.731867	0.000000	0.000000	4.000000	40.000000	0.000000
3435.126333	-0.143533	0.553370	0.148141	76.809998	-31.974964	-60.331383	4.797160	0.000000	1.409700	0.000000	0.000000	0.000000	1.516794	0.018402	0.731867	0.000000	0.000000	4.000000	40.000000	0.000000
3435.129666	-0.138362	0.553480	0.150304	76.809998	-31.974964	-60.331383	4.797160	0.000000	1.409700	0.000000	0.000000	0.000000	1.551394	0.032925	0.648747	0.000000	0.000000	4.000000	40.000000	0.000000
3435.132999	-0.138362	0.553480	0.150304	76.809998	-31.974964	-60.331383	4.797160	0.000000	1.409700	0.000000	0.000000	0.000000	1.551394	0.032925	0.648747	0.000000	0.000000	4.000000	40.000000	0.000000
3435.136333	-0.138362	0.553480	0.150304	76.465752	-32.655273	-60.078419	4.844695	0.000000	1.236501	0.000000	0.000000	0.000000	1.551394	0.032925	0.648747	0.000000	0.000000	4.000000	40.000000	0.000000
3435.139666	-0.133169	0.553639	0.152168	76.465752	-32.655273	-60.078419	4.844695	0.000000	1.236501	0.000000	0.000000	0.000000	1.557948	0.047649	0.559434	0.000000	0.000000	4.000000	40.000000	0.000000
3435.142999	-0.133169	0.553639	0.152168	76.465752	-32.655273	-60.078419	4.844695	0.000000	1.236501	0.000000	0.000000	0.000000	1.557948	0.047649	0.559434	0.000000	0.000000	4.000000	40.000000	0.000000
3435.146333	-0.133169	0.553639	0.152168	76.147461	-33.317989	-60.000542	4.885292	0.000000	1.064859	0.000000	0.000000	0.000000	1.557948	0.047649	0.559434	0.000000	0.000000	4.000000	40.000000	0.000000
3435.149666	-0.127896	0.553842	0.153713	76.147461	-33.317989	-60.000542	4.885292	0.000000	1.064859	0.000000	0.000000	0.000000	1.581892	0.060786	0.463423	0.000000	0.000000	4.000000	40.000000	0.000000
3435.152999	-0.127896	0.553842	0.153713	76.147461	-33.317989	-60.000542	4.885292	0.000000	1.064859	0.000000	0.000000	0.000000	1.581892	0.060786	0.463423	0.000000	0.000000	4.000000	40.000000	0.000000
3435.156333	-0.127896	0.553842	0.153713	75.900108	-34.030457	-60.398079	4.919644	0.000000	0.892807	0.000000	0.000000	0.000000	1.581892	0.060786	0.463423	0.000000	0.000000	4.000000	40.000000	0.000000
3435.159666	-0.122490	0.554034	0.154939	75.900108	-34.030457	-60.398079	4.919644	0.000000	0.892807	0.000000	0.000000	0.000000	1.621526	0.057814	0.367593	0.000000	0.000000	4.000000	40.000000	0.000000
3435.162999	-0.122490	0.554034	0.154939	75.900108	-34.030457	-60.398079	4.919644	0.000000	0.892807	0.000000	0.000000	0.000000	1.621526	0.057814	0.367593	0.000000	0.000000	4.000000	40.000000	0.000000
3435.166333	-0.122490	0.554034	0.154939	75.723656	-34.742249	-61.241055	4.948142	0.000000	0.718259	0.000000	0.000000	0.000000	1.621526	0.057814	0.367593	0.000000	0.000000	4.000000	40.000000	0.000000
3435.169666	-0.116929	0.554197	0.155832	75.723656	-34.742249	-61.241055	4.948142	0.000000	0.718259	0.000000	0.000000	0.000000	1.668437	0.048782	0.268045	0.000000	0.000000	4.000000	40.000000	0.000000
3435.172999	-0.116929	0.554197	0.155832	75.723656	-34.742249	-61.241055	4.948142	0.000000	0.718259	0.000000	0.000000	0.000000	1.668437	0.048782	0.268045	0.000000	0.000000	4.000000	40.000000	0.000000
3435.176333	-0.116929	0.554197	0.155832	75.581024	-35.322712	-61.956413	4.970754	0.000000	0.540004	0.000000	0.000000	0.000000	1.668437	0.048782	0.268045	0.000000	0.000000	4.000000	40.000000	0.000000
3435.179666	-0.111189	0.554363	0.156390	75.581024	-35.322712	-61.956413	4.970754	0.000000	0.540004	0.000000	0.000000	0.000000	1.721917	0.049898	0.167251	0.000000	0.000000	4.000000	40.000000	0.000000
3435.182999	-0.111189	0.554363	0.156390	75.581024	-35.322712	-61.956413	4.970754	0.000000	0.540004	0.000000	0.000000	0.000000	1.721917	0.049898	0.167251	0.000000	0.000000	4.000000	40.000000	0.000000
3435.186333	-0.111189	0.554363	0.156390	75.483887	-35.778839	-62.399776	4.987251	0.000000	0.356826	0.000000	0.000000	0.000000	1.721917	0.049898	0.167251	0.000000	0.000000	4.000000	40.000000	0.000000
[truncated: 7,573 more rows]
