# Supplementary material for: Haptic Guidance Needs to Be Intuitive Not Just Informative to Improve Human Motor Accuracy
Source: PLoS One. 2016 Mar 16;11(3):e0150912. doi: 10.1371/journal.pone.0150912 (PMC4794196; doi:10.1371/journal.pone.0150912)
Supplement: S2 Data — (ZIP) [file pone.0150912.s002.zip › Subject1/exp2_0041.txt]

Time	PosX	PosY	PosZ	RotX	RotY	RotZ	ForceX	ForceY	ForceZ	MomentX	MomentY	MomentZ	VelocityX	VelocityY	VelocityZ	CalibratedWeight	ButtonDown	Condition	Trial	Visual
3464.052999	0.004360	0.537717	0.251790	78.015312	18.009708	-6.572801	0.000000	0.000000	0.000000	0.000000	0.000000	0.000000	0.009983	-0.002131	-0.018682	0.000000	1.000000	4.000000	41.000000	0.000000
3464.056333	0.004360	0.537717	0.251790	78.003357	18.065275	-6.591070	4.674107	0.000000	1.775591	0.000000	0.000000	0.000000	0.009983	-0.002131	-0.018682	0.000000	1.000000	4.000000	41.000000	0.000000
3464.059666	0.004360	0.537717	0.251790	78.003357	18.065275	-6.591070	4.674107	0.000000	1.775591	0.000000	0.000000	0.000000	0.009983	-0.002131	-0.018682	0.000000	1.000000	4.000000	41.000000	0.000000
3464.062999	0.004360	0.537717	0.251790	78.003357	18.065275	-6.591070	4.674107	0.000000	1.775591	0.000000	0.000000	0.000000	0.009983	-0.002131	-0.018682	0.000000	1.000000	4.000000	41.000000	0.000000
3464.066333	0.006918	0.537794	0.251760	78.002785	18.229288	-6.532601	4.674166	0.000000	1.775435	0.000000	0.000000	0.000000	0.767306	0.023233	-0.008740	0.000000	1.000000	4.000000	41.000000	0.000000
3464.069666	0.006918	0.537794	0.251760	78.002785	18.229288	-6.532601	4.674166	0.000000	1.775435	0.000000	0.000000	0.000000	0.767306	0.023233	-0.008740	0.000000	1.000000	4.000000	41.000000	0.000000
3464.072999	0.006918	0.537794	0.251760	78.002785	18.229288	-6.532601	4.674166	0.000000	1.775435	0.000000	0.000000	0.000000	0.767306	0.023233	-0.008740	0.000000	1.000000	4.000000	41.000000	0.000000
3464.076333	0.008369	0.538108	0.252086	77.959816	18.222849	-6.677196	4.689729	0.000000	1.733909	0.000000	0.000000	0.000000	0.435340	0.094085	0.097746	0.000000	1.000000	4.000000	41.000000	0.000000
3464.079666	0.008369	0.538108	0.252086	77.959816	18.222849	-6.677196	4.689729	0.000000	1.733909	0.000000	0.000000	0.000000	0.435340	0.094085	0.097746	0.000000	1.000000	4.000000	41.000000	0.000000
3464.082999	0.008369	0.538108	0.252086	77.959816	18.222849	-6.677196	4.689729	0.000000	1.733909	0.000000	0.000000	0.000000	0.435340	0.094085	0.097746	0.000000	1.000000	4.000000	41.000000	0.000000
3464.086333	0.010056	0.538115	0.252299	78.036812	17.072737	-8.191487	4.699187	0.000000	1.708109	0.000000	0.000000	0.000000	0.506032	0.002135	0.063855	0.000000	1.000000	4.000000	41.000000	0.000000
3464.089666	0.010056	0.538115	0.252299	78.036812	17.072737	-8.191487	4.699187	0.000000	1.708109	0.000000	0.000000	0.000000	0.506032	0.002135	0.063855	0.000000	1.000000	4.000000	41.000000	0.000000
3464.092999	0.010056	0.538115	0.252299	78.036812	17.072737	-8.191487	4.699187	0.000000	1.708109	0.000000	0.000000	0.000000	0.506032	0.002135	0.063855	0.000000	1.000000	4.000000	41.000000	0.000000
3464.096333	0.012281	0.538468	0.252428	78.167900	14.311160	-11.665565	4.709671	0.000000	1.678989	0.000000	0.000000	0.000000	0.667689	0.105788	0.038627	0.000000	1.000000	4.000000	41.000000	0.000000
3464.099666	0.012281	0.538468	0.252428	78.167900	14.311160	-11.665565	4.709671	0.000000	1.678989	0.000000	0.000000	0.000000	0.667689	0.105788	0.038627	0.000000	1.000000	4.000000	41.000000	0.000000
3464.102999	0.012281	0.538468	0.252428	78.167900	14.311160	-11.665565	4.709671	0.000000	1.678989	0.000000	0.000000	0.000000	0.667689	0.105788	0.038627	0.000000	1.000000	4.000000	41.000000	0.000000
3464.106333	0.013899	0.538686	0.252420	78.330498	10.627499	-16.155703	4.722962	0.000000	1.641226	0.000000	0.000000	0.000000	0.485193	0.065571	-0.002340	0.000000	1.000000	4.000000	41.000000	0.000000
3464.109666	0.013899	0.538686	0.252420	78.330498	10.627499	-16.155703	4.722962	0.000000	1.641226	0.000000	0.000000	0.000000	0.485193	0.065571	-0.002340	0.000000	1.000000	4.000000	41.000000	0.000000
3464.112999	0.013899	0.538686	0.252420	78.330498	10.627499	-16.155703	4.722962	0.000000	1.641226	0.000000	0.000000	0.000000	0.485193	0.065571	-0.002340	0.000000	1.000000	4.000000	41.000000	0.000000
3464.116333	0.016121	0.538898	0.252333	78.453812	6.127878	-21.636055	4.732271	0.000000	1.614191	0.000000	0.000000	0.000000	0.666674	0.063446	-0.026104	0.000000	1.000000	4.000000	41.000000	0.000000
3464.119666	0.016121	0.538898	0.252333	78.453812	6.127878	-21.636055	4.732271	0.000000	1.614191	0.000000	0.000000	0.000000	0.666674	0.063446	-0.026104	0.000000	1.000000	4.000000	41.000000	0.000000
3464.122999	0.016121	0.538898	0.252333	78.453812	6.127878	-21.636055	4.732271	0.000000	1.614191	0.000000	0.000000	0.000000	0.666674	0.063446	-0.026104	0.000000	1.000000	4.000000	41.000000	0.000000
3464.126333	0.018710	0.539035	0.252097	78.504875	1.290666	-27.532356	4.744724	0.000000	1.577211	0.000000	0.000000	0.000000	0.776634	0.041165	-0.070914	0.000000	1.000000	4.000000	41.000000	0.000000
3464.129666	0.018710	0.539035	0.252097	78.504875	1.290666	-27.532356	4.744724	0.000000	1.577211	0.000000	0.000000	0.000000	0.776634	0.041165	-0.070914	0.000000	1.000000	4.000000	41.000000	0.000000
3464.132999	0.018710	0.539035	0.252097	78.504875	1.290666	-27.532356	4.744724	0.000000	1.577211	0.000000	0.000000	0.000000	0.776634	0.041165	-0.070914	0.000000	1.000000	4.000000	41.000000	0.000000
3464.136333	0.021294	0.539161	0.251758	78.464638	-3.390994	-33.214230	4.758716	0.000000	1.534479	0.000000	0.000000	0.000000	0.775342	0.037923	-0.101652	0.000000	1.000000	4.000000	41.000000	0.000000
3464.139666	0.021294	0.539161	0.251758	78.464638	-3.390994	-33.214230	4.758716	0.000000	1.534479	0.000000	0.000000	0.000000	0.775342	0.037923	-0.101652	0.000000	1.000000	4.000000	41.000000	0.000000
3464.142999	0.021294	0.539161	0.251758	78.464638	-3.390994	-33.214230	4.758716	0.000000	1.534479	0.000000	0.000000	0.000000	0.775342	0.037923	-0.101652	0.000000	1.000000	4.000000	41.000000	0.000000
3464.146333	0.024346	0.539340	0.251340	78.329857	-7.834006	-38.692894	4.772230	0.000000	1.491917	0.000000	0.000000	0.000000	0.915399	0.053684	-0.125300	0.000000	1.000000	4.000000	41.000000	0.000000
3464.149666	0.024346	0.539340	0.251340	78.329857	-7.834006	-38.692894	4.772230	0.000000	1.491917	0.000000	0.000000	0.000000	0.915399	0.053684	-0.125300	0.000000	1.000000	4.000000	41.000000	0.000000
3464.152999	0.024346	0.539340	0.251340	78.329857	-7.834006	-38.692894	4.772230	0.000000	1.491917	0.000000	0.000000	0.000000	0.915399	0.053684	-0.125300	0.000000	1.000000	4.000000	41.000000	0.000000
3464.156333	0.027288	0.539564	0.250798	78.120758	-12.106565	-43.956276	4.787807	0.000000	1.441149	0.000000	0.000000	0.000000	0.882847	0.067277	-0.162736	0.000000	1.000000	4.000000	41.000000	0.000000
3464.159666	0.027288	0.539564	0.250798	78.120758	-12.106565	-43.956276	4.787807	0.000000	1.441149	0.000000	0.000000	0.000000	0.882847	0.067277	-0.162736	0.000000	1.000000	4.000000	41.000000	0.000000
3464.162999	0.027288	0.539564	0.250798	78.120758	-12.106565	-43.956276	4.787807	0.000000	1.441149	0.000000	0.000000	0.000000	0.882847	0.067277	-0.162736	0.000000	1.000000	4.000000	41.000000	0.000000
3464.166333	0.030191	0.539781	0.250182	77.817863	-16.282574	-48.920403	4.802247	0.000000	1.392273	0.000000	0.000000	0.000000	0.870739	0.064991	-0.184723	0.000000	1.000000	4.000000	41.000000	0.000000
3464.169666	0.030191	0.539781	0.250182	77.817863	-16.282574	-48.920403	4.802247	0.000000	1.392273	0.000000	0.000000	0.000000	0.870739	0.064991	-0.184723	0.000000	1.000000	4.000000	41.000000	0.000000
3464.172999	0.030191	0.539781	0.250182	77.817863	-16.282574	-48.920403	4.802247	0.000000	1.392273	0.000000	0.000000	0.000000	0.870739	0.064991	-0.184723	0.000000	1.000000	4.000000	41.000000	0.000000
3464.176333	0.033086	0.540088	0.249496	77.411995	-20.271124	-52.995743	4.816027	0.000000	1.343832	0.000000	0.000000	0.000000	0.868533	0.092186	-0.205833	0.000000	1.000000	4.000000	41.000000	0.000000
3464.179666	0.033086	0.540088	0.249496	77.411995	-20.271124	-52.995743	4.816027	0.000000	1.343832	0.000000	0.000000	0.000000	0.868533	0.092186	-0.205833	0.000000	1.000000	4.000000	41.000000	0.000000
3464.182999	0.033086	0.540088	0.249496	77.411995	-20.271124	-52.995743	4.816027	0.000000	1.343832	0.000000	0.000000	0.000000	0.868533	0.092186	-0.205833	0.000000	1.000000	4.000000	41.000000	0.000000
3464.186333	0.035773	0.540353	0.248781	76.939896	-23.847219	-55.403728	4.829330	0.000000	1.295211	0.000000	0.000000	0.000000	0.806248	0.079347	-0.214499	0.000000	1.000000	4.000000	41.000000	0.000000
3464.189666	0.035773	0.540353	0.248781	76.939896	-23.847219	-55.403728	4.829330	0.000000	1.295211	0.000000	0.000000	0.000000	0.806248	0.079347	-0.214499	0.000000	1.000000	4.000000	41.000000	0.000000
3464.192999	0.035773	0.540353	0.248781	76.939896	-23.847219	-55.403728	4.829330	0.000000	1.295211	0.000000	0.000000	0.000000	0.806248	0.079347	-0.214499	0.000000	1.000000	4.000000	41.000000	0.000000
3464.196333	0.038356	0.540578	0.248065	76.457405	-26.908527	-56.368061	4.841269	0.000000	1.249846	0.000000	0.000000	0.000000	0.774678	0.067573	-0.214776	0.000000	1.000000	4.000000	41.000000	0.000000
3464.199666	0.038356	0.540578	0.248065	76.457405	-26.908527	-56.368061	4.841269	0.000000	1.249846	0.000000	0.000000	0.000000	0.774678	0.067573	-0.214776	0.000000	1.000000	4.000000	41.000000	0.000000
3464.202999	0.038356	0.540578	0.248065	76.457405	-26.908527	-56.368061	4.841269	0.000000	1.249846	0.000000	0.000000	0.000000	0.774678	0.067573	-0.214776	0.000000	1.000000	4.000000	41.000000	0.000000
3464.206333	0.040938	0.540695	0.247415	76.033867	-29.264643	-56.299015	4.852419	0.000000	1.205828	0.000000	0.000000	0.000000	0.774546	0.034936	-0.195020	0.000000	1.000000	4.000000	41.000000	0.000000
3464.209666	0.040938	0.540695	0.247415	76.033867	-29.264643	-56.299015	4.852419	0.000000	1.205828	0.000000	0.000000	0.000000	0.774546	0.034936	-0.195020	0.000000	1.000000	4.000000	41.000000	0.000000
3464.212999	0.040938	0.540695	0.247415	76.033867	-29.264643	-56.299015	4.852419	0.000000	1.205828	0.000000	0.000000	0.000000	0.774546	0.034936	-0.195020	0.000000	1.000000	4.000000	41.000000	0.000000
3464.216333	0.043586	0.540741	0.246822	75.795769	-30.453936	-55.089226	4.863348	0.000000	1.160970	0.000000	0.000000	0.000000	0.794627	0.013948	-0.177805	0.000000	1.000000	4.000000	41.000000	0.000000
3464.219666	0.043586	0.540741	0.246822	75.795769	-30.453936	-55.089226	4.863348	0.000000	1.160970	0.000000	0.000000	0.000000	0.794627	0.013948	-0.177805	0.000000	1.000000	4.000000	41.000000	0.000000
3464.222999	0.043586	0.540741	0.246822	75.795769	-30.453936	-55.089226	4.863348	0.000000	1.160970	0.000000	0.000000	0.000000	0.794627	0.013948	-0.177805	0.000000	1.000000	4.000000	41.000000	0.000000
3464.226333	0.046705	0.540837	0.246277	75.783577	-30.411442	-53.677246	4.874305	0.000000	1.114071	0.000000	0.000000	0.000000	0.935459	0.028766	-0.163464	0.000000	0.000000	4.000000	41.000000	0.000000
3464.229666	0.046705	0.540837	0.246277	75.783577	-30.411442	-53.677246	4.874305	0.000000	1.114071	0.000000	0.000000	0.000000	0.935459	0.028766	-0.163464	0.000000	0.000000	4.000000	41.000000	0.000000
3464.232999	0.046705	0.540837	0.246277	75.783577	-30.411442	-53.677246	4.874305	0.000000	1.114071	0.000000	0.000000	0.000000	0.935459	0.028766	-0.163464	0.000000	0.000000	4.000000	41.000000	0.000000
3464.236333	0.050192	0.541081	0.245785	75.795685	-30.071838	-53.492973	4.886881	0.000000	1.057542	0.000000	0.000000	0.000000	1.046360	0.073073	-0.147543	0.000000	0.000000	4.000000	41.000000	0.000000
3464.239666	0.050192	0.541081	0.245785	75.795685	-30.071838	-53.492973	4.886881	0.000000	1.057542	0.000000	0.000000	0.000000	1.046360	0.073073	-0.147543	0.000000	0.000000	4.000000	41.000000	0.000000
3464.242999	0.050192	0.541081	0.245785	75.795685	-30.071838	-53.492973	4.886881	0.000000	1.057542	0.000000	0.000000	0.000000	1.046360	0.073073	-0.147543	0.000000	0.000000	4.000000	41.000000	0.000000
3464.246333	0.053713	0.541426	0.245309	75.764839	-29.870983	-53.609993	4.900393	0.000000	0.993048	0.000000	0.000000	0.000000	1.056050	0.103556	-0.142945	0.000000	0.000000	4.000000	41.000000	0.000000
3464.249666	0.053713	0.541426	0.245309	75.764839	-29.870983	-53.609993	4.900393	0.000000	0.993048	0.000000	0.000000	0.000000	1.056050	0.103556	-0.142945	0.000000	0.000000	4.000000	41.000000	0.000000
3464.252999	0.053713	0.541426	0.245309	75.764839	-29.870983	-53.609993	4.900393	0.000000	0.993048	0.000000	0.000000	0.000000	1.056050	0.103556	-0.142945	0.000000	0.000000	4.000000	41.000000	0.000000
3464.256333	0.057425	0.541882	0.244753	75.628540	-30.082752	-54.279247	4.913298	0.000000	0.927092	0.000000	0.000000	0.000000	1.113865	0.137004	-0.166710	0.000000	0.000000	4.000000	41.000000	0.000000
3464.259666	0.057425	0.541882	0.244753	75.628540	-30.082752	-54.279247	4.913298	0.000000	0.927092	0.000000	0.000000	0.000000	1.113865	0.137004	-0.166710	0.000000	0.000000	4.000000	41.000000	0.000000
3464.262999	0.057425	0.541882	0.244753	75.628540	-30.082752	-54.279247	4.913298	0.000000	0.927092	0.000000	0.000000	0.000000	1.113865	0.137004	-0.166710	0.000000	0.000000	4.000000	41.000000	0.000000
3464.266333	0.061265	0.542395	0.244143	75.311417	-31.019264	-55.909790	4.926029	0.000000	0.856877	0.000000	0.000000	0.000000	1.151899	0.153641	-0.182961	0.000000	0.000000	4.000000	41.000000	0.000000
3464.269666	0.061265	0.542395	0.244143	75.311417	-31.019264	-55.909790	4.926029	0.000000	0.856877	0.000000	0.000000	0.000000	1.151899	0.153641	-0.182961	0.000000	0.000000	4.000000	41.000000	0.000000
3464.272999	0.061265	0.542395	0.244143	75.311417	-31.019264	-55.909790	4.926029	0.000000	0.856877	0.000000	0.000000	0.000000	1.151899	0.153641	-0.182961	0.000000	0.000000	4.000000	41.000000	0.000000
3464.276333	0.064866	0.542885	0.243520	74.804298	-32.614605	-58.317387	4.938234	0.000000	0.783482	0.000000	0.000000	0.000000	1.080174	0.147184	-0.186894	0.000000	0.000000	4.000000	41.000000	0.000000
3464.279666	0.064866	0.542885	0.243520	74.804298	-32.614605	-58.317387	4.938234	0.000000	0.783482	0.000000	0.000000	0.000000	1.080174	0.147184	-0.186894	0.000000	0.000000	4.000000	41.000000	0.000000
3464.282999	0.064866	0.542885	0.243520	74.804298	-32.614605	-58.317387	4.938234	0.000000	0.783482	0.000000	0.000000	0.000000	1.080174	0.147184	-0.186894	0.000000	0.000000	4.000000	41.000000	0.000000
3464.286333	0.068534	0.543383	0.242934	74.176765	-34.363941	-60.557796	4.948760	0.000000	0.713990	0.000000	0.000000	0.000000	1.100489	0.149361	-0.175816	0.000000	0.000000	4.000000	41.000000	0.000000
3464.289666	0.068534	0.543383	0.242934	74.176765	-34.363941	-60.557796	4.948760	0.000000	0.713990	0.000000	0.000000	0.000000	1.100489	0.149361	-0.175816	0.000000	0.000000	4.000000	41.000000	0.000000
3464.292999	0.068534	0.543383	0.242934	74.176765	-34.363941	-60.557796	4.948760	0.000000	0.713990	0.000000	0.000000	0.000000	1.100489	0.149361	-0.175816	0.000000	0.000000	4.000000	41.000000	0.000000
3464.296333	0.072233	0.543863	0.242343	73.547913	-35.863182	-61.662560	4.958579	0.000000	0.642259	0.000000	0.000000	0.000000	1.109682	0.144084	-0.177348	0.000000	0.000000	4.000000	41.000000	0.000000
3464.299666	0.072233	0.543863	0.242343	73.547913	-35.863182	-61.662560	4.958579	0.000000	0.642259	0.000000	0.000000	0.000000	1.109682	0.144084	-0.177348	0.000000	0.000000	4.000000	41.000000	0.000000
3464.302999	0.072233	0.543863	0.242343	73.547913	-35.863182	-61.662560	4.958579	0.000000	0.642259	0.000000	0.000000	0.000000	1.109682	0.144084	-0.177348	0.000000	0.000000	4.000000	41.000000	0.000000
3464.306333	0.075929	0.544364	0.241745	73.024811	-36.859756	-61.914810	4.967500	0.000000	0.569164	0.000000	0.000000	0.000000	1.108796	0.150343	-0.179357	0.000000	0.000000	4.000000	41.000000	0.000000
3464.309666	0.075929	0.544364	0.241745	73.024811	-36.859756	-61.914810	4.967500	0.000000	0.569164	0.000000	0.000000	0.000000	1.108796	0.150343	-0.179357	0.000000	0.000000	4.000000	41.000000	0.000000
3464.312999	0.075929	0.544364	0.241745	73.024811	-36.859756	-61.914810	4.967500	0.000000	0.569164	0.000000	0.000000	0.000000	1.108796	0.150343	-0.179357	0.000000	0.000000	4.000000	41.000000	0.000000
3464.316333	0.079852	0.544806	0.241093	72.736923	-37.179161	-61.917027	4.975396	0.000000	0.495410	0.000000	0.000000	0.000000	1.176809	0.132418	-0.195815	0.000000	0.000000	4.000000	41.000000	0.000000
3464.319666	0.079852	0.544806	0.241093	72.736923	-37.179161	-61.917027	4.975396	0.000000	0.495410	0.000000	0.000000	0.000000	1.176809	0.132418	-0.195815	0.000000	0.000000	4.000000	41.000000	0.000000
3464.322999	0.079852	0.544806	0.241093	72.736923	-37.179161	-61.917027	4.975396	0.000000	0.495410	0.000000	0.000000	0.000000	1.176809	0.132418	-0.195815	0.000000	0.000000	4.000000	41.000000	0.000000
3464.326333	0.083895	0.545299	0.240348	72.726486	-36.779934	-61.296494	4.982631	0.000000	0.416404	0.000000	0.000000	0.000000	1.213109	0.147828	-0.223449	0.000000	0.000000	4.000000	41.000000	0.000000
3464.329666	0.083895	0.545299	0.240348	72.726486	-36.779934	-61.296494	4.982631	0.000000	0.416404	0.000000	0.000000	0.000000	1.213109	0.147828	-0.223449	0.000000	0.000000	4.000000	41.000000	0.000000
3464.332999	0.083895	0.545299	0.240348	72.726486	-36.779934	-61.296494	4.982631	0.000000	0.416404	0.000000	0.000000	0.000000	1.213109	0.147828	-0.223449	0.000000	0.000000	4.000000	41.000000	0.000000
3464.336333	0.087839	0.545816	0.239636	72.831543	-36.097248	-59.999298	4.988813	0.000000	0.334279	0.000000	0.000000	0.000000	1.183204	0.155276	-0.213554	0.000000	0.000000	4.000000	41.000000	0.000000
3464.339666	0.087839	0.545816	0.239636	72.831543	-36.097248	-59.999298	4.988813	0.000000	0.334279	0.000000	0.000000	0.000000	1.183204	0.155276	-0.213554	0.000000	0.000000	4.000000	41.000000	0.000000
3464.342999	0.087839	0.545816	0.239636	72.831543	-36.097248	-59.999298	4.988813	0.000000	0.334279	0.000000	0.000000	0.000000	1.183204	0.155276	-0.213554	0.000000	0.000000	4.000000	41.000000	0.000000
3464.346333	0.091747	0.546355	0.238919	72.996643	-35.310173	-57.984627	4.993574	0.000000	0.253406	0.000000	0.000000	0.000000	1.172179	0.161511	-0.215127	0.000000	0.000000	4.000000	41.000000	0.000000
3464.349666	0.091747	0.546355	0.238919	72.996643	-35.310173	-57.984627	4.993574	0.000000	0.253406	0.000000	0.000000	0.000000	1.172179	0.161511	-0.215127	0.000000	0.000000	4.000000	41.000000	0.000000
3464.352999	0.091747	0.546355	0.238919	72.996643	-35.310173	-57.984627	4.993574	0.000000	0.253406	0.000000	0.000000	0.000000	1.172179	0.161511	-0.215127	0.000000	0.000000	4.000000	41.000000	0.000000
3464.356333	0.095685	0.546837	0.238198	73.249519	-34.381603	-55.183300	4.997019	0.000000	0.172621	0.000000	0.000000	0.000000	1.181414	0.144788	-0.216349	0.000000	0.000000	4.000000	41.000000	0.000000
3464.359666	0.095685	0.546837	0.238198	73.249519	-34.381603	-55.183300	4.997019	0.000000	0.172621	0.000000	0.000000	0.000000	1.181414	0.144788	-0.216349	0.000000	0.000000	4.000000	41.000000	0.000000
3464.362999	0.095685	0.546837	0.238198	73.249519	-34.381603	-55.183300	4.997019	0.000000	0.172621	0.000000	0.000000	0.000000	1.181414	0.144788	-0.216349	0.000000	0.000000	4.000000	41.000000	0.000000
3464.366333	0.099648	0.547337	0.237431	73.643578	-33.139889	-51.838924	4.999179	0.000000	0.090569	0.000000	0.000000	0.000000	1.188947	0.149874	-0.229950	0.000000	0.000000	4.000000	41.000000	0.000000
3464.369666	0.099648	0.547337	0.237431	73.643578	-33.139889	-51.838924	4.999179	0.000000	0.090569	0.000000	0.000000	0.000000	1.188947	0.149874	-0.229950	0.000000	0.000000	4.000000	41.000000	0.000000
3464.372999	0.099648	0.547337	0.237431	73.643578	-33.139889	-51.838924	4.999179	0.000000	0.090569	0.000000	0.000000	0.000000	1.188947	0.149874	-0.229950	0.000000	0.000000	4.000000	41.000000	0.000000
3464.376333	0.103711	0.547959	0.236674	74.197044	-31.443911	-48.139015	4.999995	0.000000	0.007417	0.000000	0.000000	0.000000	1.219004	0.186705	-0.227046	0.000000	0.000000	4.000000	41.000000	0.000000
3464.379666	0.103711	0.547959	0.236674	74.197044	-31.443911	-48.139015	4.999995	0.000000	0.007417	0.000000	0.000000	0.000000	1.219004	0.186705	-0.227046	0.000000	0.000000	4.000000	41.000000	0.000000
3464.382999	0.103711	0.547959	0.236674	74.197044	-31.443911	-48.139015	4.999995	0.000000	0.007417	0.000000	0.000000	0.000000	1.219004	0.186705	-0.227046	0.000000	0.000000	4.000000	41.000000	0.000000
3464.386333	0.107708	0.548722	0.235933	74.888077	-29.400509	-44.464417	4.999386	0.000000	-0.078392	0.000000	0.000000	0.000000	1.198963	0.228740	-0.222502	0.000000	0.000000	4.000000	41.000000	0.000000
3464.389666	0.107708	0.548722	0.235933	74.888077	-29.400509	-44.464417	4.999386	0.000000	-0.078392	0.000000	0.000000	0.000000	1.198963	0.228740	-0.222502	0.000000	0.000000	4.000000	41.000000	0.000000
3464.392999	0.107708	0.548722	0.235933	74.888077	-29.400509	-44.464417	4.999386	0.000000	-0.078392	0.000000	0.000000	0.000000	1.198963	0.228740	-0.222502	0.000000	0.000000	4.000000	41.000000	0.000000
3464.396333	0.111677	0.549454	0.235239	75.679115	-27.083231	-41.243412	4.997334	0.000000	-0.163258	0.000000	0.000000	0.000000	1.190769	0.219655	-0.207980	0.000000	0.000000	4.000000	41.000000	0.000000
3464.399666	0.111677	0.549454	0.235239	75.679115	-27.083231	-41.243412	4.997334	0.000000	-0.163258	0.000000	0.000000	0.000000	1.190769	0.219655	-0.207980	0.000000	0.000000	4.000000	41.000000	0.000000
3464.402999	0.111677	0.549454	0.235239	75.679115	-27.083231	-41.243412	4.997334	0.000000	-0.163258	0.000000	0.000000	0.000000	1.190769	0.219655	-0.207980	0.000000	0.000000	4.000000	41.000000	0.000000
3464.406333	0.115667	0.550063	0.234470	76.502884	-24.541298	-38.212433	4.993852	0.000000	-0.247887	0.000000	0.000000	0.000000	1.196908	0.182666	-0.230733	0.000000	0.000000	4.000000	41.000000	0.000000
3464.409666	0.115667	0.550063	0.234470	76.502884	-24.541298	-38.212433	4.993852	0.000000	-0.247887	0.000000	0.000000	0.000000	1.196908	0.182666	-0.230733	0.000000	0.000000	4.000000	41.000000	0.000000
3464.412999	0.115667	0.550063	0.234470	76.502884	-24.541298	-38.212433	4.993852	0.000000	-0.247887	0.000000	0.000000	0.000000	1.196908	0.182666	-0.230733	0.000000	0.000000	4.000000	41.000000	0.000000
3464.416333	0.119590	0.550578	0.233717	77.311943	-21.836658	-34.993206	4.988876	0.000000	-0.333342	0.000000	0.000000	0.000000	1.177109	0.154530	-0.225971	0.000000	0.000000	4.000000	41.000000	0.000000
3464.419666	0.119590	0.550578	0.233717	77.311943	-21.836658	-34.993206	4.988876	0.000000	-0.333342	0.000000	0.000000	0.000000	1.177109	0.154530	-0.225971	0.000000	0.000000	4.000000	41.000000	0.000000
3464.422999	0.119590	0.550578	0.233717	77.311943	-21.836658	-34.993206	4.988876	0.000000	-0.333342	0.000000	0.000000	0.000000	1.177109	0.154530	-0.225971	0.000000	0.000000	4.000000	41.000000	0.000000
3464.426333	0.123468	0.550969	0.232901	78.082169	-19.099297	-31.568913	4.982527	0.000000	-0.417638	0.000000	0.000000	0.000000	1.163309	0.117516	-0.244985	0.000000	0.000000	4.000000	41.000000	0.000000
3464.429666	0.123468	0.550969	0.232901	78.082169	-19.099297	-31.568913	4.982527	0.000000	-0.417638	0.000000	0.000000	0.000000	1.163309	0.117516	-0.244985	0.000000	0.000000	4.000000	41.000000	0.000000
3464.432999	0.123468	0.550969	0.232901	78.082169	-19.099297	-31.568913	4.982527	0.000000	-0.417638	0.000000	0.000000	0.000000	1.163309	0.117516	-0.244985	0.000000	0.000000	4.000000	41.000000	0.000000
3464.436333	0.127470	0.551301	0.232030	78.764755	-16.451515	-28.169817	4.974808	0.000000	-0.501282	0.000000	0.000000	0.000000	1.200501	0.099609	-0.261196	0.000000	0.000000	4.000000	41.000000	0.000000
3464.439666	0.127470	0.551301	0.232030	78.764755	-16.451515	-28.169817	4.974808	0.000000	-0.501282	0.000000	0.000000	0.000000	1.200501	0.099609	-0.261196	0.000000	0.000000	4.000000	41.000000	0.000000
3464.442999	0.127470	0.551301	0.232030	78.764755	-16.451515	-28.169817	4.974808	0.000000	-0.501282	0.000000	0.000000	0.000000	1.200501	0.099609	-0.261196	0.000000	0.000000	4.000000	41.000000	0.000000
3464.446333	0.131522	0.551510	0.231077	79.316399	-14.289051	-25.530087	4.965325	0.000000	-0.587838	0.000000	0.000000	0.000000	1.215648	0.062577	-0.285895	0.000000	0.000000	4.000000	41.000000	0.000000
3464.449666	0.131522	0.551510	0.231077	79.316399	-14.289051	-25.530087	4.965325	0.000000	-0.587838	0.000000	0.000000	0.000000	1.215648	0.062577	-0.285895	0.000000	0.000000	4.000000	41.000000	0.000000
3464.452999	0.131522	0.551510	0.231077	79.316399	-14.289051	-25.530087	4.965325	0.000000	-0.587838	0.000000	0.000000	0.000000	1.215648	0.062577	-0.285895	0.000000	0.000000	4.000000	41.000000	0.000000
3464.456333	0.135596	0.551638	0.230073	79.667183	-13.436921	-24.597805	4.954118	0.000000	-0.675805	0.000000	0.000000	0.000000	1.222156	0.038317	-0.301206	0.000000	0.000000	4.000000	41.000000	0.000000
3464.459666	0.135596	0.551638	0.230073	79.667183	-13.436921	-24.597805	4.954118	0.000000	-0.675805	0.000000	0.000000	0.000000	1.222156	0.038317	-0.301206	0.000000	0.000000	4.000000	41.000000	0.000000
3464.462999	0.135596	0.551638	0.230073	79.667183	-13.436921	-24.597805	4.954118	0.000000	-0.675805	0.000000	0.000000	0.000000	1.222156	0.038317	-0.301206	0.000000	0.000000	4.000000	41.000000	0.000000
3464.466333	0.139576	0.551676	0.229123	79.837029	-13.938482	-25.050375	4.941212	0.000000	-0.764479	0.000000	0.000000	0.000000	1.194226	0.011496	-0.284856	0.000000	0.000000	4.000000	41.000000	0.000000
3464.469666	0.139576	0.551676	0.229123	79.837029	-13.938482	-25.050375	4.941212	0.000000	-0.764479	0.000000	0.000000	0.000000	1.194226	0.011496	-0.284856	0.000000	0.000000	4.000000	41.000000	0.000000
3464.472999	0.139576	0.551676	0.229123	79.837029	-13.938482	-25.050375	4.941212	0.000000	-0.764479	0.000000	0.000000	0.000000	1.194226	0.011496	-0.284856	0.000000	0.000000	4.000000	41.000000	0.000000
3464.476333	0.143557	0.551621	0.228179	79.942116	-14.843647	-26.040245	4.927040	0.000000	-0.851047	0.000000	0.000000	0.000000	1.194048	-0.016555	-0.283379	0.000000	0.000000	4.000000	41.000000	0.000000
3464.479666	0.143557	0.551621	0.228179	79.942116	-14.843647	-26.040245	4.927040	0.000000	-0.851047	0.000000	0.000000	0.000000	1.194048	-0.016555	-0.283379	0.000000	0.000000	4.000000	41.000000	0.000000
3464.482999	0.143557	0.551621	0.228179	79.942116	-14.843647	-26.040245	4.927040	0.000000	-0.851047	0.000000	0.000000	0.000000	1.194048	-0.016555	-0.283379	0.000000	0.000000	4.000000	41.000000	0.000000
3464.486333	0.147564	0.551528	0.227209	80.045006	-15.676373	-26.956156	4.911321	0.000000	-0.937513	0.000000	0.000000	0.000000	1.202234	-0.028030	-0.290904	0.000000	0.000000	4.000000	41.000000	0.000000
3464.489666	0.147564	0.551528	0.227209	80.045006	-15.676373	-26.956156	4.911321	0.000000	-0.937513	0.000000	0.000000	0.000000	1.202234	-0.028030	-0.290904	0.000000	0.000000	4.000000	41.000000	0.000000
3464.492999	0.147564	0.551528	0.227209	80.045006	-15.676373	-26.956156	4.911321	0.000000	-0.937513	0.000000	0.000000	0.000000	1.202234	-0.028030	-0.290904	0.000000	0.000000	4.000000	41.000000	0.000000
3464.496333	0.151430	0.551392	0.226219	80.218842	-16.269485	-27.313843	4.893916	0.000000	-1.024495	0.000000	0.000000	0.000000	1.159667	-0.040770	-0.297020	0.000000	0.000000	4.000000	41.000000	0.000000
3464.499666	0.151430	0.551392	0.226219	80.218842	-16.269485	-27.313843	4.893916	0.000000	-1.024495	0.000000	0.000000	0.000000	1.159667	-0.040770	-0.297020	0.000000	0.000000	4.000000	41.000000	0.000000
3464.502999	0.151430	0.551392	0.226219	80.218842	-16.269485	-27.313843	4.893916	0.000000	-1.024495	0.000000	0.000000	0.000000	1.159667	-0.040770	-0.297020	0.000000	0.000000	4.000000	41.000000	0.000000
3464.506333	0.155252	0.551273	0.225197	80.462646	-16.844620	-27.313427	4.875589	0.000000	-1.108438	0.000000	0.000000	0.000000	1.146777	-0.035651	-0.306731	0.000000	0.000000	4.000000	41.000000	0.000000
3464.509666	0.155252	0.551273	0.225197	80.462646	-16.844620	-27.313427	4.875589	0.000000	-1.108438	0.000000	0.000000	0.000000	1.146777	-0.035651	-0.306731	0.000000	0.000000	4.000000	41.000000	0.000000
3464.512999	0.155252	0.551273	0.225197	80.462646	-16.844620	-27.313427	4.875589	0.000000	-1.108438	0.000000	0.000000	0.000000	1.146777	-0.035651	-0.306731	0.000000	0.000000	4.000000	41.000000	0.000000
3464.516333	0.158992	0.551167	0.224119	80.763046	-17.760223	-27.888319	4.855978	0.000000	-1.191419	0.000000	0.000000	0.000000	1.121949	-0.031819	-0.323179	0.000000	0.000000	4.000000	41.000000	0.000000
3464.519666	0.158992	0.551167	0.224119	80.763046	-17.760223	-27.888319	4.855978	0.000000	-1.191419	0.000000	0.000000	0.000000	1.121949	-0.031819	-0.323179	0.000000	0.000000	4.000000	41.000000	0.000000
3464.522999	0.158992	0.551167	0.224119	80.763046	-17.760223	-27.888319	4.855978	0.000000	-1.191419	0.000000	0.000000	0.000000	1.121949	-0.031819	-0.323179	0.000000	0.000000	4.000000	41.000000	0.000000
3464.526333	0.162556	0.551056	0.223029	81.124535	-19.059229	-29.134186	4.835302	0.000000	-1.272734	0.000000	0.000000	0.000000	1.069166	-0.033077	-0.326962	0.000000	0.000000	4.000000	41.000000	0.000000
3464.529666	0.162556	0.551056	0.223029	81.124535	-19.059229	-29.134186	4.835302	0.000000	-1.272734	0.000000	0.000000	0.000000	1.069166	-0.033077	-0.326962	0.000000	0.000000	4.000000	41.000000	0.000000
3464.532999	0.162556	0.551056	0.223029	81.124535	-19.059229	-29.134186	4.835302	0.000000	-1.272734	0.000000	0.000000	0.000000	1.069166	-0.033077	-0.326962	0.000000	0.000000	4.000000	41.000000	0.000000
3464.536333	0.166088	0.550874	0.221821	81.552803	-20.880354	-31.135633	4.814216	0.000000	-1.350305	0.000000	0.000000	0.000000	1.059711	-0.054671	-0.362494	0.000000	0.000000	4.000000	41.000000	0.000000
3464.539666	0.166088	0.550874	0.221821	81.552803	-20.880354	-31.135633	4.814216	0.000000	-1.350305	0.000000	0.000000	0.000000	1.059711	-0.054671	-0.362494	0.000000	0.000000	4.000000	41.000000	0.000000
3464.542999	0.166088	0.550874	0.221821	81.552803	-20.880354	-31.135633	4.814216	0.000000	-1.350305	0.000000	0.000000	0.000000	1.059711	-0.054671	-0.362494	0.000000	0.000000	4.000000	41.000000	0.000000
3464.546333	0.169517	0.550654	0.220623	82.027817	-23.294685	-33.759048	4.791846	0.000000	-1.427659	0.000000	0.000000	0.000000	1.028628	-0.066127	-0.359352	0.000000	0.000000	4.000000	41.000000	0.000000
3464.549666	0.169517	0.550654	0.220623	82.027817	-23.294685	-33.759048	4.791846	0.000000	-1.427659	0.000000	0.000000	0.000000	1.028628	-0.066127	-0.359352	0.000000	0.000000	4.000000	41.000000	0.000000
3464.552999	0.169517	0.550654	0.220623	82.027817	-23.294685	-33.759048	4.791846	0.000000	-1.427659	0.000000	0.000000	0.000000	1.028628	-0.066127	-0.359352	0.000000	0.000000	4.000000	41.000000	0.000000
3464.556333	0.172742	0.550412	0.219444	82.516724	-26.286390	-36.860703	4.768865	0.000000	-1.502640	0.000000	0.000000	0.000000	0.967421	-0.072420	-0.353722	0.000000	0.000000	4.000000	41.000000	0.000000
3464.559666	0.172742	0.550412	0.219444	82.516724	-26.286390	-36.860703	4.768865	0.000000	-1.502640	0.000000	0.000000	0.000000	0.967421	-0.072420	-0.353722	0.000000	0.000000	4.000000	41.000000	0.000000
3464.562999	0.172742	0.550412	0.219444	82.516724	-26.286390	-36.860703	4.768865	0.000000	-1.502640	0.000000	0.000000	0.000000	0.967421	-0.072420	-0.353722	0.000000	0.000000	4.000000	41.000000	0.000000
3464.566333	0.175855	0.550167	0.218244	83.001511	-29.866533	-40.684040	4.746046	0.000000	-1.573228	0.000000	0.000000	0.000000	0.933903	-0.073627	-0.360082	0.000000	0.000000	4.000000	41.000000	0.000000
3464.569666	0.175855	0.550167	0.218244	83.001511	-29.866533	-40.684040	4.746046	0.000000	-1.573228	0.000000	0.000000	0.000000	0.933903	-0.073627	-0.360082	0.000000	0.000000	4.000000	41.000000	0.000000
3464.572999	0.175855	0.550167	0.218244	83.001511	-29.866533	-40.684040	4.746046	0.000000	-1.573228	0.000000	0.000000	0.000000	0.933903	-0.073627	-0.360082	0.000000	0.000000	4.000000	41.000000	0.000000
3464.576333	0.178768	0.549905	0.216949	83.506836	-34.020157	-45.028896	4.722861	0.000000	-1.641519	0.000000	0.000000	0.000000	0.873883	-0.078617	-0.388445	0.000000	0.000000	4.000000	41.000000	0.000000
3464.579666	0.178768	0.549905	0.216949	83.506836	-34.020157	-45.028896	4.722861	0.000000	-1.641519	0.000000	0.000000	0.000000	0.873883	-0.078617	-0.388445	0.000000	0.000000	4.000000	41.000000	0.000000
3464.582999	0.178768	0.549905	0.216949	83.506836	-34.020157	-45.028896	4.722861	0.000000	-1.641519	0.000000	0.000000	0.000000	0.873883	-0.078617	-0.388445	0.000000	0.000000	4.000000	41.000000	0.000000
3464.586333	0.181511	0.549609	0.215422	84.099800	-38.451904	-49.555359	4.699821	0.000000	-1.706365	0.000000	0.000000	0.000000	0.822850	-0.088634	-0.458032	0.000000	0.000000	4.000000	41.000000	0.000000
3464.589666	0.181511	0.549609	0.215422	84.099800	-38.451904	-49.555359	4.699821	0.000000	-1.706365	0.000000	0.000000	0.000000	0.822850	-0.088634	-0.458032	0.000000	0.000000	4.000000	41.000000	0.000000
3464.592999	0.181511	0.549609	0.215422	84.099800	-38.451904	-49.555359	4.699821	0.000000	-1.706365	0.000000	0.000000	0.000000	0.822850	-0.088634	-0.458032	0.000000	0.000000	4.000000	41.000000	0.000000
3464.596333	0.184159	0.549407	0.213575	84.819153	-42.938316	-54.016685	4.676435	0.000000	-1.769449	0.000000	0.000000	0.000000	0.794410	-0.060641	-0.554109	0.000000	0.000000	4.000000	41.000000	0.000000
3464.599666	0.184159	0.549407	0.213575	84.819153	-42.938316	-54.016685	4.676435	0.000000	-1.769449	0.000000	0.000000	0.000000	0.794410	-0.060641	-0.554109	0.000000	0.000000	4.000000	41.000000	0.000000
3464.602999	0.184159	0.549407	0.213575	84.819153	-42.938316	-54.016685	4.676435	0.000000	-1.769449	0.000000	0.000000	0.000000	0.794410	-0.060641	-0.554109	0.000000	0.000000	4.000000	41.000000	0.000000
3464.606333	0.186666	0.549197	0.211382	85.642975	-48.114334	-59.064682	4.651872	0.000000	-1.833054	0.000000	0.000000	0.000000	0.752222	-0.063231	-0.657903	0.000000	0.000000	4.000000	41.000000	0.000000
3464.609666	0.186666	0.549197	0.211382	85.642975	-48.114334	-59.064682	4.651872	0.000000	-1.833054	0.000000	0.000000	0.000000	0.752222	-0.063231	-0.657903	0.000000	0.000000	4.000000	41.000000	0.000000
3464.612999	0.186666	0.549197	0.211382	85.642975	-48.114334	-59.064682	4.651872	0.000000	-1.833054	0.000000	0.000000	0.000000	0.752222	-0.063231	-0.657903	0.000000	0.000000	4.000000	41.000000	0.000000
3464.616333	0.189109	0.548989	0.208767	86.497368	-55.220779	-65.998199	4.626265	0.000000	-1.896752	0.000000	0.000000	0.000000	0.732853	-0.062240	-0.784710	0.000000	0.000000	4.000000	41.000000	0.000000
3464.619666	0.189109	0.548989	0.208767	86.497368	-55.220779	-65.998199	4.626265	0.000000	-1.896752	0.000000	0.000000	0.000000	0.732853	-0.062240	-0.784710	0.000000	0.000000	4.000000	41.000000	0.000000
3464.622999	0.189109	0.548989	0.208767	86.497368	-55.220779	-65.998199	4.626265	0.000000	-1.896752	0.000000	0.000000	0.000000	0.732853	-0.062240	-0.784710	0.000000	0.000000	4.000000	41.000000	0.000000
3464.626333	0.191522	0.548750	0.205751	87.259979	-66.581085	-77.199829	4.598612	0.000000	-1.962847	0.000000	0.000000	0.000000	0.723832	-0.071607	-0.904557	0.000000	0.000000	4.000000	41.000000	0.000000
3464.629666	0.191522	0.548750	0.205751	87.259979	-66.581085	-77.199829	4.598612	0.000000	-1.962847	0.000000	0.000000	0.000000	0.723832	-0.071607	-0.904557	0.000000	0.000000	4.000000	41.000000	0.000000
3464.632999	0.191522	0.548750	0.205751	87.259979	-66.581085	-77.199829	4.598612	0.000000	-1.962847	0.000000	0.000000	0.000000	0.723832	-0.071607	-0.904557	0.000000	0.000000	4.000000	41.000000	0.000000
3464.636333	0.193946	0.548488	0.202385	87.766647	-84.711433	-95.213936	4.568427	0.000000	-2.032111	0.000000	0.000000	0.000000	0.727375	-0.078673	-1.009822	0.000000	0.000000	4.000000	41.000000	0.000000
3464.639666	0.193946	0.548488	0.202385	87.766647	-84.711433	-95.213936	4.568427	0.000000	-2.032111	0.000000	0.000000	0.000000	0.727375	-0.078673	-1.009822	0.000000	0.000000	4.000000	41.000000	0.000000
3464.642999	0.193946	0.548488	0.202385	87.766647	-84.711433	-95.213936	4.568427	0.000000	-2.032111	0.000000	0.000000	0.000000	0.727375	-0.078673	-1.009822	0.000000	0.000000	4.000000	41.000000	0.000000
3464.646333	0.196439	0.548331	0.198765	87.827774	-105.631645	-115.931168	4.535203	0.000000	-2.105217	0.000000	0.000000	0.000000	0.747857	-0.047199	-1.086161	0.000000	0.000000	4.000000	41.000000	0.000000
3464.649666	0.196439	0.548331	0.198765	87.827774	-105.631645	-115.931168	4.535203	0.000000	-2.105217	0.000000	0.000000	0.000000	0.747857	-0.047199	-1.086161	0.000000	0.000000	4.000000	41.000000	0.000000
3464.652999	0.196439	0.548331	0.198765	87.827774	-105.631645	-115.931168	4.535203	0.000000	-2.105217	0.000000	0.000000	0.000000	0.747857	-0.047199	-1.086161	0.000000	0.000000	4.000000	41.000000	0.000000
3464.656333	0.198797	0.548380	0.195019	87.548798	-118.269028	-127.345406	4.498464	0.000000	-2.182618	0.000000	0.000000	0.000000	0.707469	0.014876	-1.123805	0.000000	0.000000	4.000000	41.000000	0.000000
3464.659666	0.198797	0.548380	0.195019	87.548798	-118.269028	-127.345406	4.498464	0.000000	-2.182618	0.000000	0.000000	0.000000	0.707469	0.014876	-1.123805	0.000000	0.000000	4.000000	41.000000	0.000000
3464.662999	0.198797	0.548380	0.195019	87.548798	-118.269028	-127.345406	4.498464	0.000000	-2.182618	0.000000	0.000000	0.000000	0.707469	0.014876	-1.123805	0.000000	0.000000	4.000000	41.000000	0.000000
3464.666333	0.200945	0.548679	0.191234	87.314522	-120.970245	-127.159561	4.460292	0.000000	-2.259601	0.000000	0.000000	0.000000	0.644344	0.089702	-1.135497	0.000000	0.000000	4.000000	41.000000	0.000000
3464.669666	0.200945	0.548679	0.191234	87.314522	-120.970245	-127.159561	4.460292	0.000000	-2.259601	0.000000	0.000000	0.000000	0.644344	0.089702	-1.135497	0.000000	0.000000	4.000000	41.000000	0.000000
3464.672999	0.200945	0.548679	0.191234	87.314522	-120.970245	-127.159561	4.460292	0.000000	-2.259601	0.000000	0.000000	0.000000	0.644344	0.089702	-1.135497	0.000000	0.000000	4.000000	41.000000	0.000000
3464.676333	0.203092	0.549240	0.187326	87.254768	-119.979774	-122.797417	4.421770	0.000000	-2.334085	0.000000	0.000000	0.000000	0.644152	0.168338	-1.172467	0.000000	0.000000	4.000000	41.000000	0.000000
3464.679666	0.203092	0.549240	0.187326	87.254768	-119.979774	-122.797417	4.421770	0.000000	-2.334085	0.000000	0.000000	0.000000	0.644152	0.168338	-1.172467	0.000000	0.000000	4.000000	41.000000	0.000000
3464.682999	0.203092	0.549240	0.187326	87.254768	-119.979774	-122.797417	4.421770	0.000000	-2.334085	0.000000	0.000000	0.000000	0.644152	0.168338	-1.172467	0.000000	0.000000	4.000000	41.000000	0.000000
3464.686333	0.205242	0.550030	0.183207	87.362251	-117.552963	-117.293625	4.380455	0.000000	-2.410728	0.000000	0.000000	0.000000	0.644858	0.236776	-1.235684	0.000000	0.000000	4.000000	41.000000	0.000000
3464.689666	0.205242	0.550030	0.183207	87.362251	-117.552963	-117.293625	4.380455	0.000000	-2.410728	0.000000	0.000000	0.000000	0.644858	0.236776	-1.235684	0.000000	0.000000	4.000000	41.000000	0.000000
3464.692999	0.205242	0.550030	0.183207	87.362251	-117.552963	-117.293625	4.380455	0.000000	-2.410728	0.000000	0.000000	0.000000	0.644858	0.236776	-1.235684	0.000000	0.000000	4.000000	41.000000	0.000000
3464.696333	0.207352	0.550848	0.178968	87.575127	-112.494774	-110.190445	4.335575	0.000000	-2.490541	0.000000	0.000000	0.000000	0.633130	0.245516	-1.271493	0.000000	0.000000	4.000000	41.000000	0.000000
3464.699666	0.207352	0.550848	0.178968	87.575127	-112.494774	-110.190445	4.335575	0.000000	-2.490541	0.000000	0.000000	0.000000	0.633130	0.245516	-1.271493	0.000000	0.000000	4.000000	41.000000	0.000000
3464.702999	0.207352	0.550848	0.178968	87.575127	-112.494774	-110.190445	4.335575	0.000000	-2.490541	0.000000	0.000000	0.000000	0.633130	0.245516	-1.271493	0.000000	0.000000	4.000000	41.000000	0.000000
3464.706333	0.209470	0.551689	0.174558	87.840515	-103.656273	-100.737274	4.287769	0.000000	-2.571972	0.000000	0.000000	0.000000	0.635448	0.252379	-1.323094	0.000000	0.000000	4.000000	41.000000	0.000000
3464.709666	0.209470	0.551689	0.174558	87.840515	-103.656273	-100.737274	4.287769	0.000000	-2.571972	0.000000	0.000000	0.000000	0.635448	0.252379	-1.323094	0.000000	0.000000	4.000000	41.000000	0.000000
3464.712999	0.209470	0.551689	0.174558	87.840515	-103.656273	-100.737274	4.287769	0.000000	-2.571972	0.000000	0.000000	0.000000	0.635448	0.252379	-1.323094	0.000000	0.000000	4.000000	41.000000	0.000000
3464.716333	0.211604	0.552520	0.170011	88.071259	-90.335999	-87.728035	4.235934	0.000000	-2.656476	0.000000	0.000000	0.000000	0.640120	0.249244	-1.364186	0.000000	0.000000	4.000000	41.000000	0.000000
3464.719666	0.211604	0.552520	0.170011	88.071259	-90.335999	-87.728035	4.235934	0.000000	-2.656476	0.000000	0.000000	0.000000	0.640120	0.249244	-1.364186	0.000000	0.000000	4.000000	41.000000	0.000000
3464.722999	0.211604	0.552520	0.170011	88.071259	-90.335999	-87.728035	4.235934	0.000000	-2.656476	0.000000	0.000000	0.000000	0.640120	0.249244	-1.364186	0.000000	0.000000	4.000000	41.000000	0.000000
3464.726333	0.213813	0.553360	0.165318	88.130722	-73.941414	-71.702377	4.179850	0.000000	-2.743876	0.000000	0.000000	0.000000	0.662720	0.251893	-1.407707	0.000000	0.000000	4.000000	41.000000	0.000000
3464.729666	0.213813	0.553360	0.165318	88.130722	-73.941414	-71.702377	4.179850	0.000000	-2.743876	0.000000	0.000000	0.000000	0.662720	0.251893	-1.407707	0.000000	0.000000	4.000000	41.000000	0.000000
3464.732999	0.213813	0.553360	0.165318	88.130722	-73.941414	-71.702377	4.179850	0.000000	-2.743876	0.000000	0.000000	0.000000	0.662720	0.251893	-1.407707	0.000000	0.000000	4.000000	41.000000	0.000000
3464.736333	0.216244	0.554227	0.160441	87.921799	-58.451195	-56.691010	4.118385	0.000000	-2.835296	0.000000	0.000000	0.000000	0.729181	0.260319	-1.463076	0.000000	0.000000	4.000000	41.000000	0.000000
3464.739666	0.216244	0.554227	0.160441	87.921799	-58.451195	-56.691010	4.118385	0.000000	-2.835296	0.000000	0.000000	0.000000	0.729181	0.260319	-1.463076	0.000000	0.000000	4.000000	41.000000	0.000000
3464.742999	0.216244	0.554227	0.160441	87.921799	-58.451195	-56.691010	4.118385	0.000000	-2.835296	0.000000	0.000000	0.000000	0.729181	0.260319	-1.463076	0.000000	0.000000	4.000000	41.000000	0.000000
3464.746333	0.218765	0.555132	0.155493	87.418503	-48.592972	-47.426395	4.048967	0.000000	-2.933576	0.000000	0.000000	0.000000	0.756354	0.271346	-1.484502	0.000000	0.000000	4.000000	41.000000	0.000000
3464.749666	0.218765	0.555132	0.155493	87.418503	-48.592972	-47.426395	4.048967	0.000000	-2.933576	0.000000	0.000000	0.000000	0.756354	0.271346	-1.484502	0.000000	0.000000	4.000000	41.000000	0.000000
3464.752999	0.218765	0.555132	0.155493	87.418503	-48.592972	-47.426395	4.048967	0.000000	-2.933576	0.000000	0.000000	0.000000	0.756354	0.271346	-1.484502	0.000000	0.000000	4.000000	41.000000	0.000000
3464.756333	0.221173	0.556037	0.150551	86.683533	-44.271336	-43.352165	3.973534	0.000000	-3.034967	0.000000	0.000000	0.000000	0.722408	0.271505	-1.482644	0.000000	0.000000	4.000000	41.000000	0.000000
3464.759666	0.221173	0.556037	0.150551	86.683533	-44.271336	-43.352165	3.973534	0.000000	-3.034967	0.000000	0.000000	0.000000	0.722408	0.271505	-1.482644	0.000000	0.000000	4.000000	41.000000	0.000000
3464.762999	0.221173	0.556037	0.150551	86.683533	-44.271336	-43.352165	3.973534	0.000000	-3.034967	0.000000	0.000000	0.000000	0.722408	0.271505	-1.482644	0.000000	0.000000	4.000000	41.000000	0.000000
3464.766333	0.223411	0.557037	0.145547	85.817322	-42.700634	-41.452427	3.895086	0.000000	-3.135013	0.000000	0.000000	0.000000	0.671356	0.299957	-1.501258	0.000000	0.000000	4.000000	41.000000	0.000000
3464.769666	0.223411	0.557037	0.145547	85.817322	-42.700634	-41.452427	3.895086	0.000000	-3.135013	0.000000	0.000000	0.000000	0.671356	0.299957	-1.501258	0.000000	0.000000	4.000000	41.000000	0.000000
3464.772999	0.223411	0.557037	0.145547	85.817322	-42.700634	-41.452427	3.895086	0.000000	-3.135013	0.000000	0.000000	0.000000	0.671356	0.299957	-1.501258	0.000000	0.000000	4.000000	41.000000	0.000000
3464.776333	0.225386	0.557929	0.140493	84.975311	-42.401573	-40.371994	3.813624	0.000000	-3.233617	0.000000	0.000000	0.000000	0.592492	0.267495	-1.516176	0.000000	0.000000	4.000000	41.000000	0.000000
3464.779666	0.225386	0.557929	0.140493	84.975311	-42.401573	-40.371994	3.813624	0.000000	-3.233617	0.000000	0.000000	0.000000	0.592492	0.267495	-1.516176	0.000000	0.000000	4.000000	41.000000	0.000000
3464.782999	0.225386	0.557929	0.140493	84.975311	-42.401573	-40.371994	3.813624	0.000000	-3.233617	0.000000	0.000000	0.000000	0.592492	0.267495	-1.516176	0.000000	0.000000	4.000000	41.000000	0.000000
3464.786333	0.227214	0.558759	0.135185	84.301193	-42.386589	-39.133499	3.730404	0.000000	-3.329277	0.000000	0.000000	0.000000	0.548603	0.249141	-1.592445	0.000000	0.000000	4.000000	41.000000	0.000000
3464.789666	0.227214	0.558759	0.135185	84.301193	-42.386589	-39.133499	3.730404	0.000000	-3.329277	0.000000	0.000000	0.000000	0.548603	0.249141	-1.592445	0.000000	0.000000	4.000000	41.000000	0.000000
3464.792999	0.227214	0.558759	0.135185	84.301193	-42.386589	-39.133499	3.730404	0.000000	-3.329277	0.000000	0.000000	0.000000	0.548603	0.249141	-1.592445	0.000000	0.000000	4.000000	41.000000	0.000000
3464.796333	0.228870	0.559488	0.129732	83.924072	-41.838860	-37.159809	3.641244	0.000000	-3.426564	0.000000	0.000000	0.000000	0.496817	0.218810	-1.635717	0.000000	0.000000	4.000000	41.000000	0.000000
3464.799666	0.228870	0.559488	0.129732	83.924072	-41.838860	-37.159809	3.641244	0.000000	-3.426564	0.000000	0.000000	0.000000	0.496817	0.218810	-1.635717	0.000000	0.000000	4.000000	41.000000	0.000000
3464.802999	0.228870	0.559488	0.129732	83.924072	-41.838860	-37.159809	3.641244	0.000000	-3.426564	0.000000	0.000000	0.000000	0.496817	0.218810	-1.635717	0.000000	0.000000	4.000000	41.000000	0.000000
3464.806333	0.230515	0.560150	0.124064	83.871933	-40.726589	-34.613831	3.547296	0.000000	-3.523732	0.000000	0.000000	0.000000	0.493470	0.198537	-1.700342	0.000000	0.000000	4.000000	41.000000	0.000000
3464.809666	0.230515	0.560150	0.124064	83.871933	-40.726589	-34.613831	3.547296	0.000000	-3.523732	0.000000	0.000000	0.000000	0.493470	0.198537	-1.700342	0.000000	0.000000	4.000000	41.000000	0.000000
3464.812999	0.230515	0.560150	0.124064	83.871933	-40.726589	-34.613831	3.547296	0.000000	-3.523732	0.000000	0.000000	0.000000	0.493470	0.198537	-1.700342	0.000000	0.000000	4.000000	41.000000	0.000000
3464.816333	0.232062	0.560709	0.118218	83.887268	-40.041229	-32.870888	3.444839	0.000000	-3.623959	0.000000	0.000000	0.000000	0.464032	0.167725	-1.754001	0.000000	0.000000	4.000000	41.000000	0.000000
3464.819666	0.232062	0.560709	0.118218	83.887268	-40.041229	-32.870888	3.444839	0.000000	-3.623959	0.000000	0.000000	0.000000	0.464032	0.167725	-1.754001	0.000000	0.000000	4.000000	41.000000	0.000000
3464.822999	0.232062	0.560709	0.118218	83.887268	-40.041229	-32.870888	3.444839	0.000000	-3.623959	0.000000	0.000000	0.000000	0.464032	0.167725	-1.754001	0.000000	0.000000	4.000000	41.000000	0.000000
3464.826333	0.233468	0.561150	0.112330	83.921204	-39.939598	-32.400467	3.334866	0.000000	-3.725409	0.000000	0.000000	0.000000	0.421798	0.132108	-1.766423	0.000000	0.000000	4.000000	41.000000	0.000000
3464.829666	0.233468	0.561150	0.112330	83.921204	-39.939598	-32.400467	3.334866	0.000000	-3.725409	0.000000	0.000000	0.000000	0.421798	0.132108	-1.766423	0.000000	0.000000	4.000000	41.000000	0.000000
3464.832999	0.233468	0.561150	0.112330	83.921204	-39.939598	-32.400467	3.334866	0.000000	-3.725409	0.000000	0.000000	0.000000	0.421798	0.132108	-1.766423	0.000000	0.000000	4.000000	41.000000	0.000000
3464.836333	0.235069	0.561479	0.106301	83.942818	-40.300755	-33.115028	3.219596	0.000000	-3.825467	0.000000	0.000000	0.000000	0.480179	0.098767	-1.808703	0.000000	0.000000	4.000000	41.000000	0.000000
3464.839666	0.235069	0.561479	0.106301	83.942818	-40.300755	-33.115028	3.219596	0.000000	-3.825467	0.000000	0.000000	0.000000	0.480179	0.098767	-1.808703	0.000000	0.000000	4.000000	41.000000	0.000000
3464.842999	0.235069	0.561479	0.106301	83.942818	-40.300755	-33.115028	3.219596	0.000000	-3.825467	0.000000	0.000000	0.000000	0.480179	0.098767	-1.808703	0.000000	0.000000	4.000000	41.000000	0.000000
3464.846333	0.236828	0.561790	0.100287	83.832863	-40.666771	-33.935127	3.092259	0.000000	-3.929113	0.000000	0.000000	0.000000	0.527802	0.093355	-1.804165	0.000000	0.000000	4.000000	41.000000	0.000000
3464.849666	0.236828	0.561790	0.100287	83.832863	-40.666771	-33.935127	3.092259	0.000000	-3.929113	0.000000	0.000000	0.000000	0.527802	0.093355	-1.804165	0.000000	0.000000	4.000000	41.000000	0.000000
3464.852999	0.236828	0.561790	0.100287	83.832863	-40.666771	-33.935127	3.092259	0.000000	-3.929113	0.000000	0.000000	0.000000	0.527802	0.093355	-1.804165	0.000000	0.000000	4.000000	41.000000	0.000000
3464.856333	0.238370	0.562229	0.094505	83.527344	-40.026676	-33.534527	2.955787	0.000000	-4.032781	0.000000	0.000000	0.000000	0.462668	0.131594	-1.734622	0.000000	0.000000	4.000000	41.000000	0.000000
3464.859666	0.238370	0.562229	0.094505	83.527344	-40.026676	-33.534527	2.955787	0.000000	-4.032781	0.000000	0.000000	0.000000	0.462668	0.131594	-1.734622	0.000000	0.000000	4.000000	41.000000	0.000000
3464.862999	0.238370	0.562229	0.094505	83.527344	-40.026676	-33.534527	2.955787	0.000000	-4.032781	0.000000	0.000000	0.000000	0.462668	0.131594	-1.734622	0.000000	0.000000	4.000000	41.000000	0.000000
3464.866333	0.239690	0.562742	0.088852	83.085960	-38.375477	-32.010094	2.819970	0.000000	-4.128894	0.000000	0.000000	0.000000	0.395879	0.153887	-1.695970	0.000000	0.000000	4.000000	41.000000	0.000000
3464.869666	0.239690	0.562742	0.088852	83.085960	-38.375477	-32.010094	2.819970	0.000000	-4.128894	0.000000	0.000000	0.000000	0.395879	0.153887	-1.695970	0.000000	0.000000	4.000000	41.000000	0.000000
3464.872999	0.239690	0.562742	0.088852	83.085960	-38.375477	-32.010094	2.819970	0.000000	-4.128894	0.000000	0.000000	0.000000	0.395879	0.153887	-1.695970	0.000000	0.000000	4.000000	41.000000	0.000000
3464.876333	0.240869	0.563282	0.083222	82.621948	-36.156418	-29.416033	2.683473	0.000000	-4.218883	0.000000	0.000000	0.000000	0.353676	0.162176	-1.688885	0.000000	0.000000	4.000000	41.000000	0.000000
3464.879666	0.240869	0.563282	0.083222	82.621948	-36.156418	-29.416033	2.683473	0.000000	-4.218883	0.000000	0.000000	0.000000	0.353676	0.162176	-1.688885	0.000000	0.000000	4.000000	41.000000	0.000000
3464.882999	0.240869	0.563282	0.083222	82.621948	-36.156418	-29.416033	2.683473	0.000000	-4.218883	0.000000	0.000000	0.000000	0.353676	0.162176	-1.688885	0.000000	0.000000	4.000000	41.000000	0.000000
3464.886333	0.241815	0.563719	0.077475	82.270462	-33.402695	-25.475391	2.543221	0.000000	-4.304884	0.000000	0.000000	0.000000	0.283735	0.131096	-1.724056	0.000000	0.000000	4.000000	41.000000	0.000000
3464.889666	0.241815	0.563719	0.077475	82.270462	-33.402695	-25.475391	2.543221	0.000000	-4.304884	0.000000	0.000000	0.000000	0.283735	0.131096	-1.724056	0.000000	0.000000	4.000000	41.000000	0.000000
3464.892999	0.241815	0.563719	0.077475	82.270462	-33.402695	-25.475391	2.543221	0.000000	-4.304884	0.000000	0.000000	0.000000	0.283735	0.131096	-1.724056	0.000000	0.000000	4.000000	41.000000	0.000000
3464.896333	0.242552	0.564047	0.071665	82.091003	-30.141546	-20.924070	2.397160	0.000000	-4.387895	0.000000	0.000000	0.000000	0.221070	0.098207	-1.743078	0.000000	0.000000	4.000000	41.000000	0.000000
3464.899666	0.242552	0.564047	0.071665	82.091003	-30.141546	-20.924070	2.397160	0.000000	-4.387895	0.000000	0.000000	0.000000	0.221070	0.098207	-1.743078	0.000000	0.000000	4.000000	41.000000	0.000000
3464.902999	0.242552	0.564047	0.071665	82.091003	-30.141546	-20.924070	2.397160	0.000000	-4.387895	0.000000	0.000000	0.000000	0.221070	0.098207	-1.743078	0.000000	0.000000	4.000000	41.000000	0.000000
3464.906333	0.243230	0.564259	0.065788	81.962151	-26.566793	-16.943783	2.245815	0.000000	-4.467249	0.000000	0.000000	0.000000	0.203456	0.063851	-1.763141	0.000000	0.000000	4.000000	41.000000	0.000000
3464.909666	0.243230	0.564259	0.065788	81.962151	-26.566793	-16.943783	2.245815	0.000000	-4.467249	0.000000	0.000000	0.000000	0.203456	0.063851	-1.763141	0.000000	0.000000	4.000000	41.000000	0.000000
3464.912999	0.243230	0.564259	0.065788	81.962151	-26.566793	-16.943783	2.245815	0.000000	-4.467249	0.000000	0.000000	0.000000	0.203456	0.063851	-1.763141	0.000000	0.000000	4.000000	41.000000	0.000000
3464.916333	0.243870	0.564385	0.059893	81.811806	-22.775419	-13.382581	2.086961	0.000000	-4.543633	0.000000	0.000000	0.000000	0.192157	0.037844	-1.768483	0.000000	0.000000	4.000000	41.000000	0.000000
3464.919666	0.243870	0.564385	0.059893	81.811806	-22.775419	-13.382581	2.086961	0.000000	-4.543633	0.000000	0.000000	0.000000	0.192157	0.037844	-1.768483	0.000000	0.000000	4.000000	41.000000	0.000000
3464.922999	0.243870	0.564385	0.059893	81.811806	-22.775419	-13.382581	2.086961	0.000000	-4.543633	0.000000	0.000000	0.000000	0.192157	0.037844	-1.768483	0.000000	0.000000	4.000000	41.000000	0.000000
3464.926333	0.244610	0.564434	0.053957	81.563759	-19.129751	-9.804215	1.921621	0.000000	-4.615991	0.000000	0.000000	0.000000	0.221941	0.014436	-1.780698	0.000000	0.000000	4.000000	41.000000	0.000000
3464.929666	0.244610	0.564434	0.053957	81.563759	-19.129751	-9.804215	1.921621	0.000000	-4.615991	0.000000	0.000000	0.000000	0.221941	0.014436	-1.780698	0.000000	0.000000	4.000000	41.000000	0.000000
3464.932999	0.244610	0.564434	0.053957	81.563759	-19.129751	-9.804215	1.921621	0.000000	-4.615991	0.000000	0.000000	0.000000	0.221941	0.014436	-1.780698	0.000000	0.000000	4.000000	41.000000	0.000000
3464.936333	0.245409	0.564448	0.047968	81.184029	-16.116505	-6.728716	1.747897	0.000000	-4.684534	0.000000	0.000000	0.000000	0.239609	0.004309	-1.796798	0.000000	0.000000	4.000000	41.000000	0.000000
3464.939666	0.245409	0.564448	0.047968	81.184029	-16.116505	-6.728716	1.747897	0.000000	-4.684534	0.000000	0.000000	0.000000	0.239609	0.004309	-1.796798	0.000000	0.000000	4.000000	41.000000	0.000000
3464.942999	0.245409	0.564448	0.047968	81.184029	-16.116505	-6.728716	1.747897	0.000000	-4.684534	0.000000	0.000000	0.000000	0.239609	0.004309	-1.796798	0.000000	0.000000	4.000000	41.000000	0.000000
3464.946333	0.245989	0.564470	0.042207	80.690361	-13.883481	-4.098612	1.566381	0.000000	-4.748310	0.000000	0.000000	0.000000	0.174031	0.006683	-1.728208	0.000000	0.000000	4.000000	41.000000	0.000000
3464.949666	0.245989	0.564470	0.042207	80.690361	-13.883481	-4.098612	1.566381	0.000000	-4.748310	0.000000	0.000000	0.000000	0.174031	0.006683	-1.728208	0.000000	0.000000	4.000000	41.000000	0.000000
3464.952999	0.245989	0.564470	0.042207	80.690361	-13.883481	-4.098612	1.566381	0.000000	-4.748310	0.000000	0.000000	0.000000	0.174031	0.006683	-1.728208	0.000000	0.000000	4.000000	41.000000	0.000000
3464.956333	0.246048	0.564483	0.036636	80.104805	-12.582917	-1.925565	1.388684	0.000000	-4.803286	0.000000	0.000000	0.000000	0.017615	0.003749	-1.671292	0.000000	0.000000	4.000000	41.000000	0.000000
3464.959666	0.246048	0.564483	0.036636	80.104805	-12.582917	-1.925565	1.388684	0.000000	-4.803286	0.000000	0.000000	0.000000	0.017615	0.003749	-1.671292	0.000000	0.000000	4.000000	41.000000	0.000000
3464.962999	0.246048	0.564483	0.036636	80.104805	-12.582917	-1.925565	1.388684	0.000000	-4.803286	0.000000	0.000000	0.000000	0.017615	0.003749	-1.671292	0.000000	0.000000	4.000000	41.000000	0.000000
3464.966333	0.245646	0.564537	0.031175	79.491798	-11.936913	0.060881	1.216558	0.000000	-4.849741	0.000000	0.000000	0.000000	-0.120390	0.016290	-1.638207	0.000000	0.000000	4.000000	41.000000	0.000000
3464.969666	0.245646	0.564537	0.031175	79.491798	-11.936913	0.060881	1.216558	0.000000	-4.849741	0.000000	0.000000	0.000000	-0.120390	0.016290	-1.638207	0.000000	0.000000	4.000000	41.000000	0.000000
3464.972999	0.245646	0.564537	0.031175	79.491798	-11.936913	0.060881	1.216558	0.000000	-4.849741	0.000000	0.000000	0.000000	-0.120390	0.016290	-1.638207	0.000000	0.000000	4.000000	41.000000	0.000000
3464.976333	0.244865	0.564574	0.025733	78.917458	-11.511497	1.713925	1.046536	0.000000	-4.889250	0.000000	0.000000	0.000000	-0.234246	0.011206	-1.632610	0.000000	0.000000	4.000000	41.000000	0.000000
3464.979666	0.244865	0.564574	0.025733	78.917458	-11.511497	1.713925	1.046536	0.000000	-4.889250	0.000000	0.000000	0.000000	-0.234246	0.011206	-1.632610	0.000000	0.000000	4.000000	41.000000	0.000000
3464.982999	0.244865	0.564574	0.025733	78.917458	-11.511497	1.713925	1.046536	0.000000	-4.889250	0.000000	0.000000	0.000000	-0.234246	0.011206	-1.632610	0.000000	0.000000	4.000000	41.000000	0.000000
3464.986333	0.243636	0.564625	0.020271	78.463448	-10.886051	3.394804	0.874490	0.000000	-4.922933	0.000000	0.000000	0.000000	-0.368706	0.015174	-1.638703	0.000000	0.000000	4.000000	41.000000	0.000000
3464.989666	0.243636	0.564625	0.020271	78.463448	-10.886051	3.394804	0.874490	0.000000	-4.922933	0.000000	0.000000	0.000000	-0.368706	0.015174	-1.638703	0.000000	0.000000	4.000000	41.000000	0.000000
3464.992999	0.243636	0.564625	0.020271	78.463448	-10.886051	3.394804	0.874490	0.000000	-4.922933	0.000000	0.000000	0.000000	-0.368706	0.015174	-1.638703	0.000000	0.000000	4.000000	41.000000	0.000000
3464.996333	0.242066	0.564653	0.014811	78.227829	-9.676566	5.451851	0.698711	0.000000	-4.950940	0.000000	0.000000	0.000000	-0.471181	0.008525	-1.638080	0.000000	0.000000	4.000000	41.000000	0.000000
3464.999666	0.242066	0.564653	0.014811	78.227829	-9.676566	5.451851	0.698711	0.000000	-4.950940	0.000000	0.000000	0.000000	-0.471181	0.008525	-1.638080	0.000000	0.000000	4.000000	41.000000	0.000000
3465.002999	0.242066	0.564653	0.014811	78.227829	-9.676566	5.451851	0.698711	0.000000	-4.950940	0.000000	0.000000	0.000000	-0.471181	0.008525	-1.638080	0.000000	0.000000	4.000000	41.000000	0.000000
3465.006333	0.240307	0.564653	0.009415	78.108772	-8.071418	7.312281	0.518452	0.000000	-4.973048	0.000000	0.000000	0.000000	-0.527790	-0.000096	-1.618805	0.000000	0.000000	4.000000	41.000000	0.000000
3465.009666	0.240307	0.564653	0.009415	78.108772	-8.071418	7.312281	0.518452	0.000000	-4.973048	0.000000	0.000000	0.000000	-0.527790	-0.000096	-1.618805	0.000000	0.000000	4.000000	41.000000	0.000000
3465.012999	0.240307	0.564653	0.009415	78.108772	-8.071418	7.312281	0.518452	0.000000	-4.973048	0.000000	0.000000	0.000000	-0.527790	-0.000096	-1.618805	0.000000	0.000000	4.000000	41.000000	0.000000
3465.016333	0.238294	0.564612	0.004214	77.929855	-6.097569	9.301928	0.334752	0.000000	-4.988781	0.000000	0.000000	0.000000	-0.603820	-0.012293	-1.560137	0.000000	0.000000	4.000000	41.000000	0.000000
3465.019666	0.238294	0.564612	0.004214	77.929855	-6.097569	9.301928	0.334752	0.000000	-4.988781	0.000000	0.000000	0.000000	-0.603820	-0.012293	-1.560137	0.000000	0.000000	4.000000	41.000000	0.000000
3465.022999	0.238294	0.564612	0.004214	77.929855	-6.097569	9.301928	0.334752	0.000000	-4.988781	0.000000	0.000000	0.000000	-0.603820	-0.012293	-1.560137	0.000000	0.000000	4.000000	41.000000	0.000000
3465.026333	0.236060	0.564547	-0.000643	77.554634	-3.705319	11.704976	0.152295	0.000000	-4.997680	0.000000	0.000000	0.000000	-0.670218	-0.019454	-1.457266	0.000000	0.000000	4.000000	41.000000	0.000000
3465.029666	0.236060	0.564547	-0.000643	77.554634	-3.705319	11.704976	0.152295	0.000000	-4.997680	0.000000	0.000000	0.000000	-0.670218	-0.019454	-1.457266	0.000000	0.000000	4.000000	41.000000	0.000000
3465.032999	0.236060	0.564547	-0.000643	77.554634	-3.705319	11.704976	0.152295	0.000000	-4.997680	0.000000	0.000000	0.000000	-0.670218	-0.019454	-1.457266	0.000000	0.000000	4.000000	41.000000	0.000000
3465.036333	0.233812	0.564453	-0.005306	76.984825	-1.257692	14.086551	-0.023641	0.000000	-4.999945	0.000000	0.000000	0.000000	-0.674342	-0.028216	-1.398880	0.000000	0.000000	4.000000	41.000000	0.000000
3465.039666	0.233812	0.564453	-0.005306	76.984825	-1.257692	14.086551	-0.023641	0.000000	-4.999945	0.000000	0.000000	0.000000	-0.674342	-0.028216	-1.398880	0.000000	0.000000	4.000000	41.000000	0.000000
3465.042999	0.233812	0.564453	-0.005306	76.984825	-1.257692	14.086551	-0.023641	0.000000	-4.999945	0.000000	0.000000	0.000000	-0.674342	-0.028216	-1.398880	0.000000	0.000000	4.000000	41.000000	0.000000
3465.046333	0.231507	0.564287	-0.009762	76.313293	1.004781	16.242340	-0.198117	0.000000	-4.996073	0.000000	0.000000	0.000000	-0.691583	-0.049803	-1.336642	0.000000	0.000000	4.000000	41.000000	0.000000
3465.049666	0.231507	0.564287	-0.009762	76.313293	1.004781	16.242340	-0.198117	0.000000	-4.996073	0.000000	0.000000	0.000000	-0.691583	-0.049803	-1.336642	0.000000	0.000000	4.000000	41.000000	0.000000
3465.052999	0.231507	0.564287	-0.009762	76.313293	1.004781	16.242340	-0.198117	0.000000	-4.996073	0.000000	0.000000	0.000000	-0.691583	-0.049803	-1.336642	0.000000	0.000000	4.000000	41.000000	0.000000
3465.056333	0.229022	0.564171	-0.013997	75.617973	2.990412	18.136396	-0.370131	0.000000	-4.986282	0.000000	0.000000	0.000000	-0.745352	-0.034830	-1.270503	0.000000	0.000000	4.000000	41.000000	0.000000
3465.059666	0.229022	0.564171	-0.013997	75.617973	2.990412	18.136396	-0.370131	0.000000	-4.986282	0.000000	0.000000	0.000000	-0.745352	-0.034830	-1.270503	0.000000	0.000000	4.000000	41.000000	0.000000
3465.062999	0.229022	0.564171	-0.013997	75.617973	2.990412	18.136396	-0.370131	0.000000	-4.986282	0.000000	0.000000	0.000000	-0.745352	-0.034830	-1.270503	0.000000	0.000000	4.000000	41.000000	0.000000
3465.066333	0.226306	0.564159	-0.017924	74.907211	4.644986	19.713375	-0.539252	0.000000	-4.970836	0.000000	0.000000	0.000000	-0.814748	-0.003751	-1.178154	0.000000	0.000000	4.000000	41.000000	0.000000
3465.069666	0.226306	0.564159	-0.017924	74.907211	4.644986	19.713375	-0.539252	0.000000	-4.970836	0.000000	0.000000	0.000000	-0.814748	-0.003751	-1.178154	0.000000	0.000000	4.000000	41.000000	0.000000
3465.072999	0.226306	0.564159	-0.017924	74.907211	4.644986	19.713375	-0.539252	0.000000	-4.970836	0.000000	0.000000	0.000000	-0.814748	-0.003751	-1.178154	0.000000	0.000000	4.000000	41.000000	0.000000
3465.076333	0.223279	0.564222	-0.021567	74.191254	6.017297	21.033903	-0.702503	0.000000	-4.950403	0.000000	0.000000	0.000000	-0.908043	0.019084	-1.092819	0.000000	0.000000	4.000000	41.000000	0.000000
3465.079666	0.223279	0.564222	-0.021567	74.191254	6.017297	21.033903	-0.702503	0.000000	-4.950403	0.000000	0.000000	0.000000	-0.908043	0.019084	-1.092819	0.000000	0.000000	4.000000	41.000000	0.000000
3465.082999	0.223279	0.564222	-0.021567	74.191254	6.017297	21.033903	-0.702503	0.000000	-4.950403	0.000000	0.000000	0.000000	-0.908043	0.019084	-1.092819	0.000000	0.000000	4.000000	41.000000	0.000000
3465.086333	0.219941	0.564370	-0.024952	73.504768	7.220482	22.258913	-0.861620	0.000000	-4.925201	0.000000	0.000000	0.000000	-1.001668	0.044316	-1.015508	0.000000	0.000000	4.000000	41.000000	0.000000
3465.089666	0.219941	0.564370	-0.024952	73.504768	7.220482	22.258913	-0.861620	0.000000	-4.925201	0.000000	0.000000	0.000000	-1.001668	0.044316	-1.015508	0.000000	0.000000	4.000000	41.000000	0.000000
3465.092999	0.219941	0.564370	-0.024952	73.504768	7.220482	22.258913	-0.861620	0.000000	-4.925201	0.000000	0.000000	0.000000	-1.001668	0.044316	-1.015508	0.000000	0.000000	4.000000	41.000000	0.000000
3465.096333	0.216440	0.564593	-0.028059	72.848930	8.341702	23.268005	-1.018365	0.000000	-4.895195	0.000000	0.000000	0.000000	-1.050253	0.066839	-0.932088	0.000000	0.000000	4.000000	41.000000	0.000000
3465.099666	0.216440	0.564593	-0.028059	72.848930	8.341702	23.268005	-1.018365	0.000000	-4.895195	0.000000	0.000000	0.000000	-1.050253	0.066839	-0.932088	0.000000	0.000000	4.000000	41.000000	0.000000
3465.102999	0.216440	0.564593	-0.028059	72.848930	8.341702	23.268005	-1.018365	0.000000	-4.895195	0.000000	0.000000	0.000000	-1.050253	0.066839	-0.932088	0.000000	0.000000	4.000000	41.000000	0.000000
3465.106333	0.212823	0.564874	-0.030859	72.229507	9.283619	23.643318	-1.171328	0.000000	-4.860863	0.000000	0.000000	0.000000	-1.084953	0.084465	-0.840176	0.000000	0.000000	4.000000	41.000000	0.000000
3465.109666	0.212823	0.564874	-0.030859	72.229507	9.283619	23.643318	-1.171328	0.000000	-4.860863	0.000000	0.000000	0.000000	-1.084953	0.084465	-0.840176	0.000000	0.000000	4.000000	41.000000	0.000000
3465.112999	0.212823	0.564874	-0.030859	72.229507	9.283619	23.643318	-1.171328	0.000000	-4.860863	0.000000	0.000000	0.000000	-1.084953	0.084465	-0.840176	0.000000	0.000000	4.000000	41.000000	0.000000
3465.116333	0.209175	0.565216	-0.033396	71.696587	10.066230	23.501659	-1.319138	0.000000	-4.822849	0.000000	0.000000	0.000000	-1.094513	0.102569	-0.761015	0.000000	0.000000	4.000000	41.000000	0.000000
3465.119666	0.209175	0.565216	-0.033396	71.696587	10.066230	23.501659	-1.319138	0.000000	-4.822849	0.000000	0.000000	0.000000	-1.094513	0.102569	-0.761015	0.000000	0.000000	4.000000	41.000000	0.000000
3465.122999	0.209175	0.565216	-0.033396	71.696587	10.066230	23.501659	-1.319138	0.000000	-4.822849	0.000000	0.000000	0.000000	-1.094513	0.102569	-0.761015	0.000000	0.000000	4.000000	41.000000	0.000000
3465.126333	0.205512	0.565567	-0.035737	71.420746	10.460366	23.081049	-1.462573	0.000000	-4.781305	0.000000	0.000000	0.000000	-1.098735	0.105342	-0.702300	0.000000	0.000000	4.000000	41.000000	0.000000
3465.129666	0.205512	0.565567	-0.035737	71.420746	10.460366	23.081049	-1.462573	0.000000	-4.781305	0.000000	0.000000	0.000000	-1.098735	0.105342	-0.702300	0.000000	0.000000	4.000000	41.000000	0.000000
3465.132999	0.205512	0.565567	-0.035737	71.420746	10.460366	23.081049	-1.462573	0.000000	-4.781305	0.000000	0.000000	0.000000	-1.098735	0.105342	-0.702300	0.000000	0.000000	4.000000	41.000000	0.000000
3465.136333	0.201876	0.565852	-0.037954	71.534401	10.265039	22.337128	-1.603989	0.000000	-4.735738	0.000000	0.000000	0.000000	-1.091061	0.085275	-0.665157	0.000000	0.000000	4.000000	41.000000	0.000000
3465.139666	0.201876	0.565852	-0.037954	71.534401	10.265039	22.337128	-1.603989	0.000000	-4.735738	0.000000	0.000000	0.000000	-1.091061	0.085275	-0.665157	0.000000	0.000000	4.000000	41.000000	0.000000
3465.142999	0.201876	0.565852	-0.037954	71.534401	10.265039	22.337128	-1.603989	0.000000	-4.735738	0.000000	0.000000	0.000000	-1.091061	0.085275	-0.665157	0.000000	0.000000	4.000000	41.000000	0.000000
3465.146333	0.198257	0.566132	-0.040011	71.737984	9.851745	21.579790	-1.745565	0.000000	-4.685403	0.000000	0.000000	0.000000	-1.085574	0.084135	-0.617000	0.000000	0.000000	4.000000	41.000000	0.000000
3465.149666	0.198257	0.566132	-0.040011	71.737984	9.851745	21.579790	-1.745565	0.000000	-4.685403	0.000000	0.000000	0.000000	-1.085574	0.084135	-0.617000	0.000000	0.000000	4.000000	41.000000	0.000000
3465.152999	0.198257	0.566132	-0.040011	71.737984	9.851745	21.579790	-1.745565	0.000000	-4.685403	0.000000	0.000000	0.000000	-1.085574	0.084135	-0.617000	0.000000	0.000000	4.000000	41.000000	0.000000
3465.156333	0.194612	0.566446	-0.041847	71.912491	9.348519	20.890598	-1.885683	0.000000	-4.630788	0.000000	0.000000	0.000000	-1.093418	0.094065	-0.550748	0.000000	0.000000	4.000000	41.000000	0.000000
3465.159666	0.194612	0.566446	-0.041847	71.912491	9.348519	20.890598	-1.885683	0.000000	-4.630788	0.000000	0.000000	0.000000	-1.093418	0.094065	-0.550748	0.000000	0.000000	4.000000	41.000000	0.000000
3465.162999	0.194612	0.566446	-0.041847	71.912491	9.348519	20.890598	-1.885683	0.000000	-4.630788	0.000000	0.000000	0.000000	-1.093418	0.094065	-0.550748	0.000000	0.000000	4.000000	41.000000	0.000000
3465.166333	0.190860	0.566834	-0.043484	72.037132	8.874537	20.298962	-2.022485	0.000000	-4.572696	0.000000	0.000000	0.000000	-1.125817	0.116427	-0.491223	0.000000	0.000000	4.000000	41.000000	0.000000
3465.169666	0.190860	0.566834	-0.043484	72.037132	8.874537	20.298962	-2.022485	0.000000	-4.572696	0.000000	0.000000	0.000000	-1.125817	0.116427	-0.491223	0.000000	0.000000	4.000000	41.000000	0.000000
3465.172999	0.190860	0.566834	-0.043484	72.037132	8.874537	20.298962	-2.022485	0.000000	-4.572696	0.000000	0.000000	0.000000	-1.125817	0.116427	-0.491223	0.000000	0.000000	4.000000	41.000000	0.000000
3465.176333	0.186980	0.567282	-0.044865	72.112625	8.451560	19.657156	-2.158468	0.000000	-4.510102	0.000000	0.000000	0.000000	-1.163896	0.134511	-0.414292	0.000000	0.000000	4.000000	41.000000	0.000000
3465.179666	0.186980	0.567282	-0.044865	72.112625	8.451560	19.657156	-2.158468	0.000000	-4.510102	0.000000	0.000000	0.000000	-1.163896	0.134511	-0.414292	0.000000	0.000000	4.000000	41.000000	0.000000
3465.182999	0.186980	0.567282	-0.044865	72.112625	8.451560	19.657156	-2.158468	0.000000	-4.510102	0.000000	0.000000	0.000000	-1.163896	0.134511	-0.414292	0.000000	0.000000	4.000000	41.000000	0.000000
3465.186333	0.182995	0.567782	-0.046049	72.176071	8.169268	19.111473	-2.243250	0.000000	-4.348994	0.000000	0.000000	0.000000	-1.195510	0.149952	-0.355209	0.000000	0.000000	4.000000	41.000000	0.000000
3465.189666	0.182995	0.567782	-0.046049	72.176071	8.169268	19.111473	-2.243250	0.000000	-4.348994	0.000000	0.000000	0.000000	-1.195510	0.149952	-0.355209	0.000000	0.000000	4.000000	41.000000	0.000000
3465.192999	0.182995	0.567782	-0.046049	72.176071	8.169268	19.111473	-2.243250	0.000000	-4.348994	0.000000	0.000000	0.000000	-1.195510	0.149952	-0.355209	0.000000	0.000000	4.000000	41.000000	0.000000
3465.196333	0.178988	0.568337	-0.047005	72.258209	8.156674	19.033043	-2.302452	0.000000	-4.149742	0.000000	0.000000	0.000000	-1.201927	0.166643	-0.286699	0.000000	0.000000	4.000000	41.000000	0.000000
3465.199666	0.178988	0.568337	-0.047005	72.258209	8.156674	19.033043	-2.302452	0.000000	-4.149742	0.000000	0.000000	0.000000	-1.201927	0.166643	-0.286699	0.000000	0.000000	4.000000	41.000000	0.000000
3465.202999	0.178988	0.568337	-0.047005	72.258209	8.156674	19.033043	-2.302452	0.000000	-4.149742	0.000000	0.000000	0.000000	-1.201927	0.166643	-0.286699	0.000000	0.000000	4.000000	41.000000	0.000000
3465.206333	0.175067	0.568919	-0.047747	72.357620	8.390645	19.406492	-2.350235	0.000000	-3.949421	0.000000	0.000000	0.000000	-1.176510	0.174524	-0.222650	0.000000	0.000000	4.000000	41.000000	0.000000
3465.209666	0.175067	0.568919	-0.047747	72.357620	8.390645	19.406492	-2.350235	0.000000	-3.949421	0.000000	0.000000	0.000000	-1.176510	0.174524	-0.222650	0.000000	0.000000	4.000000	41.000000	0.000000
3465.212999	0.175067	0.568919	-0.047747	72.357620	8.390645	19.406492	-2.350235	0.000000	-3.949421	0.000000	0.000000	0.000000	-1.176510	0.174524	-0.222650	0.000000	0.000000	4.000000	41.000000	0.000000
3465.216333	0.171199	0.569512	-0.048282	72.453049	8.762890	19.735922	-2.387343	0.000000	-3.753335	0.000000	0.000000	0.000000	-1.160284	0.177925	-0.160474	0.000000	0.000000	4.000000	41.000000	0.000000
3465.219666	0.171199	0.569512	-0.048282	72.453049	8.762890	19.735922	-2.387343	0.000000	-3.753335	0.000000	0.000000	0.000000	-1.160284	0.177925	-0.160474	0.000000	0.000000	4.000000	41.000000	0.000000
3465.222999	0.171199	0.569512	-0.048282	72.453049	8.762890	19.735922	-2.387343	0.000000	-3.753335	0.000000	0.000000	0.000000	-1.160284	0.177925	-0.160474	0.000000	0.000000	4.000000	41.000000	0.000000
3465.226333	0.167278	0.570101	-0.048585	72.541710	9.175171	19.630667	-2.414089	0.000000	-3.559955	0.000000	0.000000	0.000000	-1.176435	0.176757	-0.090955	0.000000	0.000000	4.000000	41.000000	0.000000
3465.229666	0.167278	0.570101	-0.048585	72.541710	9.175171	19.630667	-2.414089	0.000000	-3.559955	0.000000	0.000000	0.000000	-1.176435	0.176757	-0.090955	0.000000	0.000000	4.000000	41.000000	0.000000
3465.232999	0.167278	0.570101	-0.048585	72.541710	9.175171	19.630667	-2.414089	0.000000	-3.559955	0.000000	0.000000	0.000000	-1.176435	0.176757	-0.090955	0.000000	0.000000	4.000000	41.000000	0.000000
3465.236333	0.163348	0.570658	-0.048645	72.611595	9.554847	19.306767	-2.429248	0.000000	-3.363883	0.000000	0.000000	0.000000	-1.178751	0.167065	-0.018161	0.000000	0.000000	4.000000	41.000000	0.000000
3465.239666	0.163348	0.570658	-0.048645	72.611595	9.554847	19.306767	-2.429248	0.000000	-3.363883	0.000000	0.000000	0.000000	-1.178751	0.167065	-0.018161	0.000000	0.000000	4.000000	41.000000	0.000000
3465.242999	0.163348	0.570658	-0.048645	72.611595	9.554847	19.306767	-2.429248	0.000000	-3.363883	0.000000	0.000000	0.000000	-1.178751	0.167065	-0.018161	0.000000	0.000000	4.000000	41.000000	0.000000
3465.246333	0.159309	0.571170	-0.048542	72.664848	9.838862	18.993628	-2.432275	0.000000	-3.167424	0.000000	0.000000	0.000000	-1.211833	0.153514	0.031158	0.000000	0.000000	4.000000	41.000000	0.000000
3465.249666	0.159309	0.571170	-0.048542	72.664848	9.838862	18.993628	-2.432275	0.000000	-3.167424	0.000000	0.000000	0.000000	-1.211833	0.153514	0.031158	0.000000	0.000000	4.000000	41.000000	0.000000
3465.252999	0.159309	0.571170	-0.048542	72.664848	9.838862	18.993628	-2.432275	0.000000	-3.167424	0.000000	0.000000	0.000000	-1.211833	0.153514	0.031158	0.000000	0.000000	4.000000	41.000000	0.000000
3465.256333	0.155154	0.571662	-0.048282	72.713882	10.075320	18.945105	-2.427082	0.000000	-2.965451	0.000000	0.000000	0.000000	-1.246498	0.147549	0.077750	0.000000	0.000000	4.000000	41.000000	0.000000
3465.259666	0.155154	0.571662	-0.048282	72.713882	10.075320	18.945105	-2.427082	0.000000	-2.965451	0.000000	0.000000	0.000000	-1.246498	0.147549	0.077750	0.000000	0.000000	4.000000	41.000000	0.000000
3465.262999	0.155154	0.571662	-0.048282	72.713882	10.075320	18.945105	-2.427082	0.000000	-2.965451	0.000000	0.000000	0.000000	-1.246498	0.147549	0.077750	0.000000	0.000000	4.000000	41.000000	0.000000
3465.266333	0.150931	0.572089	-0.047973	72.762329	10.347116	19.041225	-2.414124	0.000000	-2.757702	0.000000	0.000000	0.000000	-1.266906	0.128166	0.092797	0.000000	0.000000	4.000000	41.000000	0.000000
3465.269666	0.150931	0.572089	-0.047973	72.762329	10.347116	19.041225	-2.414124	0.000000	-2.757702	0.000000	0.000000	0.000000	-1.266906	0.128166	0.092797	0.000000	0.000000	4.000000	41.000000	0.000000
3465.272999	0.150931	0.572089	-0.047973	72.762329	10.347116	19.041225	-2.414124	0.000000	-2.757702	0.000000	0.000000	0.000000	-1.266906	0.128166	0.092797	0.000000	0.000000	4.000000	41.000000	0.000000
3465.276333	0.146668	0.572511	-0.047595	72.816986	10.777413	19.019577	-2.398657	0.000000	-2.546551	0.000000	0.000000	0.000000	-1.278887	0.126609	0.113466	0.000000	0.000000	4.000000	41.000000	0.000000
3465.279666	0.146668	0.572511	-0.047595	72.816986	10.777413	19.019577	-2.398657	0.000000	-2.546551	0.000000	0.000000	0.000000	-1.278887	0.126609	0.113466	0.000000	0.000000	4.000000	41.000000	0.000000
3465.282999	0.146668	0.572511	-0.047595	72.816986	10.777413	19.019577	-2.398657	0.000000	-2.546551	0.000000	0.000000	0.000000	-1.278887	0.126609	0.113466	0.000000	0.000000	4.000000	41.000000	0.000000
3465.286333	0.142540	0.572905	-0.047204	72.882996	11.474356	18.999990	-2.379746	0.000000	-2.333403	0.000000	0.000000	0.000000	-1.238315	0.118131	0.117289	0.000000	0.000000	4.000000	41.000000	0.000000
3465.289666	0.142540	0.572905	-0.047204	72.882996	11.474356	18.999990	-2.379746	0.000000	-2.333403	0.000000	0.000000	0.000000	-1.238315	0.118131	0.117289	0.000000	0.000000	4.000000	41.000000	0.000000
3465.292999	0.142540	0.572905	-0.047204	72.882996	11.474356	18.999990	-2.379746	0.000000	-2.333403	0.000000	0.000000	0.000000	-1.238315	0.118131	0.117289	0.000000	0.000000	4.000000	41.000000	0.000000
3465.296333	0.138548	0.573247	-0.046790	72.953659	12.533167	19.518124	-2.360198	0.000000	-2.127017	0.000000	0.000000	0.000000	-1.197676	0.102783	0.124157	0.000000	0.000000	4.000000	41.000000	0.000000
3465.299666	0.138548	0.573247	-0.046790	72.953659	12.533167	19.518124	-2.360198	0.000000	-2.127017	0.000000	0.000000	0.000000	-1.197676	0.102783	0.124157	0.000000	0.000000	4.000000	41.000000	0.000000
3465.302999	0.138548	0.573247	-0.046790	72.953659	12.533167	19.518124	-2.360198	0.000000	-2.127017	0.000000	0.000000	0.000000	-1.197676	0.102783	0.124157	0.000000	0.000000	4.000000	41.000000	0.000000
3465.306333	0.134624	0.573580	-0.046220	73.007698	13.873625	20.982679	-2.339505	0.000000	-1.927405	0.000000	0.000000	0.000000	-1.177316	0.099702	0.170899	0.000000	0.000000	4.000000	41.000000	0.000000
3465.309666	0.134624	0.573580	-0.046220	73.007698	13.873625	20.982679	-2.339505	0.000000	-1.927405	0.000000	0.000000	0.000000	-1.177316	0.099702	0.170899	0.000000	0.000000	4.000000	41.000000	0.000000
3465.312999	0.134624	0.573580	-0.046220	73.007698	13.873625	20.982679	-2.339505	0.000000	-1.927405	0.000000	0.000000	0.000000	-1.177316	0.099702	0.170899	0.000000	0.000000	4.000000	41.000000	0.000000
3465.316333	0.130720	0.573862	-0.045491	73.036873	15.334463	23.229803	-2.311022	0.000000	-1.731185	0.000000	0.000000	0.000000	-1.171189	0.084554	0.218690	0.000000	0.000000	4.000000	41.000000	0.000000
3465.319666	0.130720	0.573862	-0.045491	73.036873	15.334463	23.229803	-2.311022	0.000000	-1.731185	0.000000	0.000000	0.000000	-1.171189	0.084554	0.218690	0.000000	0.000000	4.000000	41.000000	0.000000
3465.322999	0.130720	0.573862	-0.045491	73.036873	15.334463	23.229803	-2.311022	0.000000	-1.731185	0.000000	0.000000	0.000000	-1.171189	0.084554	0.218690	0.000000	0.000000	4.000000	41.000000	0.000000
3465.326333	0.126863	0.574105	-0.044568	73.032150	16.699379	25.204571	-2.274574	0.000000	-1.535987	0.000000	0.000000	0.000000	-1.156918	0.073106	0.276953	0.000000	0.000000	4.000000	41.000000	0.000000
3465.329666	0.126863	0.574105	-0.044568	73.032150	16.699379	25.204571	-2.274574	0.000000	-1.535987	0.000000	0.000000	0.000000	-1.156918	0.073106	0.276953	0.000000	0.000000	4.000000	41.000000	0.000000
3465.332999	0.126863	0.574105	-0.044568	73.032150	16.699379	25.204571	-2.274574	0.000000	-1.535987	0.000000	0.000000	0.000000	-1.156918	0.073106	0.276953	0.000000	0.000000	4.000000	41.000000	0.000000
3465.336333	0.123107	0.574311	-0.043467	73.003387	17.869259	26.413488	-2.228415	0.000000	-1.343167	0.000000	0.000000	0.000000	-1.126759	0.061860	0.330398	0.000000	0.000000	4.000000	41.000000	0.000000
3465.339666	0.123107	0.574311	-0.043467	73.003387	17.869259	26.413488	-2.228415	0.000000	-1.343167	0.000000	0.000000	0.000000	-1.126759	0.061860	0.330398	0.000000	0.000000	4.000000	41.000000	0.000000
3465.342999	0.123107	0.574311	-0.043467	73.003387	17.869259	26.413488	-2.228415	0.000000	-1.343167	0.000000	0.000000	0.000000	-1.126759	0.061860	0.330398	0.000000	0.000000	4.000000	41.000000	0.000000
3465.346333	0.119423	0.574528	-0.042191	72.969910	18.764713	26.787701	-2.173349	0.000000	-1.155374	0.000000	0.000000	0.000000	-1.105219	0.064828	0.382716	0.000000	0.000000	4.000000	41.000000	0.000000
3465.349666	0.119423	0.574528	-0.042191	72.969910	18.764713	26.787701	-2.173349	0.000000	-1.155374	0.000000	0.000000	0.000000	-1.105219	0.064828	0.382716	0.000000	0.000000	4.000000	41.000000	0.000000
3465.352999	0.119423	0.574528	-0.042191	72.969910	18.764713	26.787701	-2.173349	0.000000	-1.155374	0.000000	0.000000	0.000000	-1.105219	0.064828	0.382716	0.000000	0.000000	4.000000	41.000000	0.000000
3465.356333	0.115725	0.574777	-0.040723	72.975021	19.401560	26.792948	-2.109563	0.000000	-0.971171	0.000000	0.000000	0.000000	-1.109522	0.074953	0.440368	0.000000	0.000000	4.000000	41.000000	0.000000
3465.359666	0.115725	0.574777	-0.040723	72.975021	19.401560	26.792948	-2.109563	0.000000	-0.971171	0.000000	0.000000	0.000000	-1.109522	0.074953	0.440368	0.000000	0.000000	4.000000	41.000000	0.000000
3465.362999	0.115725	0.574777	-0.040723	72.975021	19.401560	26.792948	-2.109563	0.000000	-0.971171	0.000000	0.000000	0.000000	-1.109522	0.074953	0.440368	0.000000	0.000000	4.000000	41.000000	0.000000
3465.366333	0.112040	0.575114	-0.039017	73.056152	19.877539	26.664425	-2.036168	0.000000	-0.786251	0.000000	0.000000	0.000000	-1.105558	0.100849	0.511776	0.000000	0.000000	4.000000	41.000000	0.000000
3465.369666	0.112040	0.575114	-0.039017	73.056152	19.877539	26.664425	-2.036168	0.000000	-0.786251	0.000000	0.000000	0.000000	-1.105558	0.100849	0.511776	0.000000	0.000000	4.000000	41.000000	0.000000
3465.372999	0.112040	0.575114	-0.039017	73.056152	19.877539	26.664425	-2.036168	0.000000	-0.786251	0.000000	0.000000	0.000000	-1.105558	0.100849	0.511776	0.000000	0.000000	4.000000	41.000000	0.000000
3465.376333	0.108500	0.575490	-0.037190	73.266159	20.349300	26.544758	-1.950872	0.000000	-0.601991	0.000000	0.000000	0.000000	-1.061820	0.112864	0.548373	0.000000	0.000000	4.000000	41.000000	0.000000
3465.379666	0.108500	0.575490	-0.037190	73.266159	20.349300	26.544758	-1.950872	0.000000	-0.601991	0.000000	0.000000	0.000000	-1.061820	0.112864	0.548373	0.000000	0.000000	4.000000	41.000000	0.000000
3465.382999	0.108500	0.575490	-0.037190	73.266159	20.349300	26.544758	-1.950872	0.000000	-0.601991	0.000000	0.000000	0.000000	-1.061820	0.112864	0.548373	0.000000	0.000000	4.000000	41.000000	0.000000
3465.386333	0.105158	0.575935	-0.035188	73.550674	20.907955	26.349297	-1.859477	0.000000	-0.425021	0.000000	0.000000	0.000000	-1.002713	0.133572	0.600440	0.000000	0.000000	4.000000	41.000000	0.000000
3465.389666	0.105158	0.575935	-0.035188	73.550674	20.907955	26.349297	-1.859477	0.000000	-0.425021	0.000000	0.000000	0.000000	-1.002713	0.133572	0.600440	0.000000	0.000000	4.000000	41.000000	0.000000
3465.392999	0.105158	0.575935	-0.035188	73.550674	20.907955	26.349297	-1.859477	0.000000	-0.425021	0.000000	0.000000	0.000000	-1.002713	0.133572	0.600440	0.000000	0.000000	4.000000	41.000000	0.000000
3465.396333	0.101996	0.576419	-0.032974	73.865631	21.619837	26.254297	-1.759403	0.000000	-0.257903	0.000000	0.000000	0.000000	-0.948679	0.145292	0.664242	0.000000	0.000000	4.000000	41.000000	0.000000
3465.399666	0.101996	0.576419	-0.032974	73.865631	21.619837	26.254297	-1.759403	0.000000	-0.257903	0.000000	0.000000	0.000000	-0.948679	0.145292	0.664242	0.000000	0.000000	4.000000	41.000000	0.000000
3465.402999	0.101996	0.576419	-0.032974	73.865631	21.619837	26.254297	-1.759403	0.000000	-0.257903	0.000000	0.000000	0.000000	-0.948679	0.145292	0.664242	0.000000	0.000000	4.000000	41.000000	0.000000
3465.406333	0.099039	0.576955	-0.030600	74.167847	22.371603	26.244598	-1.648696	0.000000	-0.099789	0.000000	0.000000	0.000000	-0.887139	0.160644	0.712196	0.000000	0.000000	4.000000	41.000000	0.000000
3465.409666	0.099039	0.576955	-0.030600	74.167847	22.371603	26.244598	-1.648696	0.000000	-0.099789	0.000000	0.000000	0.000000	-0.887139	0.160644	0.712196	0.000000	0.000000	4.000000	41.000000	0.000000
3465.412999	0.099039	0.576955	-0.030600	74.167847	22.371603	26.244598	-1.648696	0.000000	-0.099789	0.000000	0.000000	0.000000	-0.887139	0.160644	0.712196	0.000000	0.000000	4.000000	41.000000	0.000000
3465.416333	0.096256	0.577506	-0.028092	74.434334	23.106548	26.442881	-1.529997	0.000000	0.048067	0.000000	0.000000	0.000000	-0.834717	0.165287	0.752381	0.000000	0.000000	4.000000	41.000000	0.000000
3465.419666	0.096256	0.577506	-0.028092	74.434334	23.106548	26.442881	-1.529997	0.000000	0.048067	0.000000	0.000000	0.000000	-0.834717	0.165287	0.752381	0.000000	0.000000	4.000000	41.000000	0.000000
3465.422999	0.096256	0.577506	-0.028092	74.434334	23.106548	26.442881	-1.529997	0.000000	0.048067	0.000000	0.000000	0.000000	-0.834717	0.165287	0.752381	0.000000	0.000000	4.000000	41.000000	0.000000
3465.426333	0.093610	0.578089	-0.025421	74.690445	23.816813	26.958376	-1.404600	0.000000	0.187186	0.000000	0.000000	0.000000	-0.793902	0.175059	0.801324	0.000000	0.000000	4.000000	41.000000	0.000000
3465.429666	0.093610	0.578089	-0.025421	74.690445	23.816813	26.958376	-1.404600	0.000000	0.187186	0.000000	0.000000	0.000000	-0.793902	0.175059	0.801324	0.000000	0.000000	4.000000	41.000000	0.000000
3465.432999	0.093610	0.578089	-0.025421	74.690445	23.816813	26.958376	-1.404600	0.000000	0.187186	0.000000	0.000000	0.000000	-0.793902	0.175059	0.801324	0.000000	0.000000	4.000000	41.000000	0.000000
3465.436333	0.091166	0.578700	-0.022666	74.945038	24.479357	27.610603	-1.271046	0.000000	0.319504	0.000000	0.000000	0.000000	-0.733069	0.183215	0.826375	0.000000	0.000000	4.000000	41.000000	0.000000
3465.439666	0.091166	0.578700	-0.022666	74.945038	24.479357	27.610603	-1.271046	0.000000	0.319504	0.000000	0.000000	0.000000	-0.733069	0.183215	0.826375	0.000000	0.000000	4.000000	41.000000	0.000000
3465.442999	0.091166	0.578700	-0.022666	74.945038	24.479357	27.610603	-1.271046	0.000000	0.319504	0.000000	0.000000	0.000000	-0.733069	0.183215	0.826375	0.000000	0.000000	4.000000	41.000000	0.000000
3465.446333	0.088976	0.579349	-0.019793	75.215775	25.099323	28.064899	-1.133317	0.000000	0.441682	0.000000	0.000000	0.000000	-0.656992	0.194643	0.862035	0.000000	0.000000	4.000000	41.000000	0.000000
3465.449666	0.088976	0.579349	-0.019793	75.215775	25.099323	28.064899	-1.133317	0.000000	0.441682	0.000000	0.000000	0.000000	-0.656992	0.194643	0.862035	0.000000	0.000000	4.000000	41.000000	0.000000
3465.452999	0.088976	0.579349	-0.019793	75.215775	25.099323	28.064899	-1.133317	0.000000	0.441682	0.000000	0.000000	0.000000	-0.656992	0.194643	0.862035	0.000000	0.000000	4.000000	41.000000	0.000000
3465.456333	0.087081	0.579993	-0.016816	75.526581	25.713987	28.167927	-0.989644	0.000000	0.551180	0.000000	0.000000	0.000000	-0.568576	0.193199	0.893030	0.000000	0.000000	4.000000	41.000000	0.000000
3465.459666	0.087081	0.579993	-0.016816	75.526581	25.713987	28.167927	-0.989644	0.000000	0.551180	0.000000	0.000000	0.000000	-0.568576	0.193199	0.893030	0.000000	0.000000	4.000000	41.000000	0.000000
3465.462999	0.087081	0.579993	-0.016816	75.526581	25.713987	28.167927	-0.989644	0.000000	0.551180	0.000000	0.000000	0.000000	-0.568576	0.193199	0.893030	0.000000	0.000000	4.000000	41.000000	0.000000
3465.466333	0.085520	0.580662	-0.013771	75.865509	26.370899	28.061331	-0.840806	0.000000	0.645943	0.000000	0.000000	0.000000	-0.468376	0.200820	0.913514	0.000000	0.000000	4.000000	41.000000	0.000000
3465.469666	0.085520	0.580662	-0.013771	75.865509	26.370899	28.061331	-0.840806	0.000000	0.645943	0.000000	0.000000	0.000000	-0.468376	0.200820	0.913514	0.000000	0.000000	4.000000	41.000000	0.000000
3465.472999	0.085520	0.580662	-0.013771	75.865509	26.370899	28.061331	-0.840806	0.000000	0.645943	0.000000	0.000000	0.000000	-0.468376	0.200820	0.913514	0.000000	0.000000	4.000000	41.000000	0.000000
3465.476333	0.084261	0.581325	-0.010617	76.220253	27.047878	28.076279	-0.688553	0.000000	0.724005	0.000000	0.000000	0.000000	-0.377734	0.198755	0.946356	0.000000	0.000000	4.000000	41.000000	0.000000
3465.479666	0.084261	0.581325	-0.010617	76.220253	27.047878	28.076279	-0.688553	0.000000	0.724005	0.000000	0.000000	0.000000	-0.377734	0.198755	0.946356	0.000000	0.000000	4.000000	41.000000	0.000000
3465.482999	0.084261	0.581325	-0.010617	76.220253	27.047878	28.076279	-0.688553	0.000000	0.724005	0.000000	0.000000	0.000000	-0.377734	0.198755	0.946356	0.000000	0.000000	4.000000	41.000000	0.000000
3465.486333	0.083275	0.581975	-0.007411	76.599884	27.608070	28.115862	-0.530827	0.000000	0.786961	0.000000	0.000000	0.000000	-0.295845	0.195011	0.961706	0.000000	0.000000	4.000000	41.000000	0.000000
3465.489666	0.083275	0.581975	-0.007411	76.599884	27.608070	28.115862	-0.530827	0.000000	0.786961	0.000000	0.000000	0.000000	-0.295845	0.195011	0.961706	0.000000	0.000000	4.000000	41.000000	0.000000
3465.492999	0.083275	0.581975	-0.007411	76.599884	27.608070	28.115862	-0.530827	0.000000	0.786961	0.000000	0.000000	0.000000	-0.295845	0.195011	0.961706	0.000000	0.000000	4.000000	41.000000	0.000000
3465.496333	0.082531	0.582622	-0.004104	76.978355	28.106596	28.232082	-0.370543	0.000000	0.836269	0.000000	0.000000	0.000000	-0.223223	0.194308	0.991946	0.000000	0.000000	4.000000	41.000000	0.000000
3465.499666	0.082531	0.582622	-0.004104	76.978355	28.106596	28.232082	-0.370543	0.000000	0.836269	0.000000	0.000000	0.000000	-0.223223	0.194308	0.991946	0.000000	0.000000	4.000000	41.000000	0.000000
3465.502999	0.082531	0.582622	-0.004104	76.978355	28.106596	28.232082	-0.370543	0.000000	0.836269	0.000000	0.000000	0.000000	-0.223223	0.194308	0.991946	0.000000	0.000000	4.000000	41.000000	0.000000
3465.506333	0.082093	0.583274	-0.000732	77.356483	28.514099	28.274029	-0.205219	0.000000	0.873472	0.000000	0.000000	0.000000	-0.131248	0.195382	1.011732	0.000000	0.000000	4.000000	41.000000	0.000000
3465.509666	0.082093	0.583274	-0.000732	77.356483	28.514099	28.274029	-0.205219	0.000000	0.873472	0.000000	0.000000	0.000000	-0.131248	0.195382	1.011732	0.000000	0.000000	4.000000	41.000000	0.000000
3465.512999	0.082093	0.583274	-0.000732	77.356483	28.514099	28.274029	-0.205219	0.000000	0.873472	0.000000	0.000000	0.000000	-0.131248	0.195382	1.011732	0.000000	0.000000	4.000000	41.000000	0.000000
3465.516333	0.081932	0.583905	0.002630	77.744957	28.850945	28.273676	-0.036597	0.000000	0.895347	0.000000	0.000000	0.000000	-0.048396	0.189452	1.008556	0.000000	0.000000	4.000000	41.000000	0.000000
3465.519666	0.081932	0.583905	0.002630	77.744957	28.850945	28.273676	-0.036597	0.000000	0.895347	0.000000	0.000000	0.000000	-0.048396	0.189452	1.008556	0.000000	0.000000	4.000000	41.000000	0.000000
3465.522999	0.081932	0.583905	0.002630	77.744957	28.850945	28.273676	-0.036597	0.000000	0.895347	0.000000	0.000000	0.000000	-0.048396	0.189452	1.008556	0.000000	0.000000	4.000000	41.000000	0.000000
3465.526333	0.082075	0.584516	0.005977	78.144485	29.138151	28.399220	0.131496	0.000000	0.903413	0.000000	0.000000	0.000000	0.042847	0.183360	1.004223	0.000000	0.000000	4.000000	41.000000	0.000000
3465.529666	0.082075	0.584516	0.005977	78.144485	29.138151	28.399220	0.131496	0.000000	0.903413	0.000000	0.000000	0.000000	0.042847	0.183360	1.004223	0.000000	0.000000	4.000000	41.000000	0.000000
3465.532999	0.082075	0.584516	0.005977	78.144485	29.138151	28.399220	0.131496	0.000000	0.903413	0.000000	0.000000	0.000000	0.042847	0.183360	1.004223	0.000000	0.000000	4.000000	41.000000	0.000000
3465.536333	0.082525	0.585088	0.009293	78.576469	29.313730	28.361658	0.298866	0.000000	0.896272	0.000000	0.000000	0.000000	0.135158	0.171519	0.994744	0.000000	0.000000	4.000000	41.000000	0.000000
3465.539666	0.082525	0.585088	0.009293	78.576469	29.313730	28.361658	0.298866	0.000000	0.896272	0.000000	0.000000	0.000000	0.135158	0.171519	0.994744	0.000000	0.000000	4.000000	41.000000	0.000000
3465.542999	0.082525	0.585088	0.009293	78.576469	29.313730	28.361658	0.298866	0.000000	0.896272	0.000000	0.000000	0.000000	0.135158	0.171519	0.994744	0.000000	0.000000	4.000000	41.000000	0.000000
3465.546333	0.083279	0.585616	0.012513	79.048965	29.402893	28.158781	0.464657	0.000000	0.873746	0.000000	0.000000	0.000000	0.226074	0.158387	0.965948	0.000000	0.000000	4.000000	41.000000	0.000000
3465.549666	0.083279	0.585616	0.012513	79.048965	29.402893	28.158781	0.464657	0.000000	0.873746	0.000000	0.000000	0.000000	0.226074	0.158387	0.965948	0.000000	0.000000	4.000000	41.000000	0.000000
3465.552999	0.083279	0.585616	0.012513	79.048965	29.402893	28.158781	0.464657	0.000000	0.873746	0.000000	0.000000	0.000000	0.226074	0.158387	0.965948	0.000000	0.000000	4.000000	41.000000	0.000000
3465.556333	0.084300	0.586119	0.015660	79.540070	29.472044	27.897526	0.625648	0.000000	0.836067	0.000000	0.000000	0.000000	0.306329	0.150708	0.944141	0.000000	0.000000	4.000000	41.000000	0.000000
3465.559666	0.084300	0.586119	0.015660	79.540070	29.472044	27.897526	0.625648	0.000000	0.836067	0.000000	0.000000	0.000000	0.306329	0.150708	0.944141	0.000000	0.000000	4.000000	41.000000	0.000000
3465.562999	0.084300	0.586119	0.015660	79.540070	29.472044	27.897526	0.625648	0.000000	0.836067	0.000000	0.000000	0.000000	0.306329	0.150708	0.944141	0.000000	0.000000	4.000000	41.000000	0.000000
3465.566333	0.085538	0.586566	0.018685	80.004105	29.628971	27.728912	0.783005	0.000000	0.785012	0.000000	0.000000	0.000000	0.371601	0.134165	0.907442	0.000000	0.000000	4.000000	41.000000	0.000000
3465.569666	0.085538	0.586566	0.018685	80.004105	29.628971	27.728912	0.783005	0.000000	0.785012	0.000000	0.000000	0.000000	0.371601	0.134165	0.907442	0.000000	0.000000	4.000000	41.000000	0.000000
3465.572999	0.085538	0.586566	0.018685	80.004105	29.628971	27.728912	0.783005	0.000000	0.785012	0.000000	0.000000	0.000000	0.371601	0.134165	0.907442	0.000000	0.000000	4.000000	41.000000	0.000000
3465.576333	0.087021	0.586958	0.021582	80.429962	29.935247	27.727943	0.934245	0.000000	0.723079	0.000000	0.000000	0.000000	0.444911	0.117573	0.869170	0.000000	0.000000	4.000000	41.000000	0.000000
3465.579666	0.087021	0.586958	0.021582	80.429962	29.935247	27.727943	0.934245	0.000000	0.723079	0.000000	0.000000	0.000000	0.444911	0.117573	0.869170	0.000000	0.000000	4.000000	41.000000	0.000000
3465.582999	0.087021	0.586958	0.021582	80.429962	29.935247	27.727943	0.934245	0.000000	0.723079	0.000000	0.000000	0.000000	0.444911	0.117573	0.869170	0.000000	0.000000	4.000000	41.000000	0.000000
3465.586333	0.088733	0.587313	0.024371	80.812477	30.455080	27.968468	1.079107	0.000000	0.648927	0.000000	0.000000	0.000000	0.513514	0.106570	0.836536	0.000000	0.000000	4.000000	41.000000	0.000000
3465.589666	0.088733	0.587313	0.024371	80.812477	30.455080	27.968468	1.079107	0.000000	0.648927	0.000000	0.000000	0.000000	0.513514	0.106570	0.836536	0.000000	0.000000	4.000000	41.000000	0.000000
3465.592999	0.088733	0.587313	0.024371	80.812477	30.455080	27.968468	1.079107	0.000000	0.648927	0.000000	0.000000	0.000000	0.513514	0.106570	0.836536	0.000000	0.000000	4.000000	41.000000	0.000000
3465.596333	0.090651	0.587613	0.027036	81.152718	31.072720	28.313383	1.218530	0.000000	0.563341	0.000000	0.000000	0.000000	0.575387	0.089920	0.799729	0.000000	0.000000	4.000000	41.000000	0.000000
3465.599666	0.090651	0.587613	0.027036	81.152718	31.072720	28.313383	1.218530	0.000000	0.563341	0.000000	0.000000	0.000000	0.575387	0.089920	0.799729	0.000000	0.000000	4.000000	41.000000	0.000000
3465.602999	0.090651	0.587613	0.027036	81.152718	31.072720	28.313383	1.218530	0.000000	0.563341	0.000000	0.000000	0.000000	0.575387	0.089920	0.799729	0.000000	0.000000	4.000000	41.000000	0.000000
3465.606333	0.092829	0.587922	0.029594	81.452568	31.567345	28.497086	1.351818	0.000000	0.467443	0.000000	0.000000	0.000000	0.653411	0.092664	0.767303	0.000000	0.000000	4.000000	41.000000	0.000000
3465.609666	0.092829	0.587922	0.029594	81.452568	31.567345	28.497086	1.351818	0.000000	0.467443	0.000000	0.000000	0.000000	0.653411	0.092664	0.767303	0.000000	0.000000	4.000000	41.000000	0.000000
3465.612999	0.092829	0.587922	0.029594	81.452568	31.567345	28.497086	1.351818	0.000000	0.467443	0.000000	0.000000	0.000000	0.653411	0.092664	0.767303	0.000000	0.000000	4.000000	41.000000	0.000000
3465.616333	0.095317	0.588167	0.032029	81.727180	31.749605	28.303717	1.479702	0.000000	0.358542	0.000000	0.000000	0.000000	0.746297	0.073629	0.730587	0.000000	0.000000	4.000000	41.000000	0.000000
3465.619666	0.095317	0.588167	0.032029	81.727180	31.749605	28.303717	1.479702	0.000000	0.358542	0.000000	0.000000	0.000000	0.746297	0.073629	0.730587	0.000000	0.000000	4.000000	41.000000	0.000000
3465.622999	0.095317	0.588167	0.032029	81.727180	31.749605	28.303717	1.479702	0.000000	0.358542	0.000000	0.000000	0.000000	0.746297	0.073629	0.730587	0.000000	0.000000	4.000000	41.000000	0.000000
3465.626333	0.098115	0.588403	0.034324	81.981758	31.425888	27.509932	1.601466	0.000000	0.234159	0.000000	0.000000	0.000000	0.839504	0.070892	0.688395	0.000000	0.000000	4.000000	41.000000	0.000000
3465.629666	0.098115	0.588403	0.034324	81.981758	31.425888	27.509932	1.601466	0.000000	0.234159	0.000000	0.000000	0.000000	0.839504	0.070892	0.688395	0.000000	0.000000	4.000000	41.000000	0.000000
3465.632999	0.098115	0.588403	0.034324	81.981758	31.425888	27.509932	1.601466	0.000000	0.234159	0.000000	0.000000	0.000000	0.839504	0.070892	0.688395	0.000000	0.000000	4.000000	41.000000	0.000000
3465.636333	0.101130	0.588612	0.036476	82.244400	30.440760	25.941538	1.716199	0.000000	0.094241	0.000000	0.000000	0.000000	0.904595	0.062614	0.645735	0.000000	0.000000	4.000000	41.000000	0.000000
3465.639666	0.101130	0.588612	0.036476	82.244400	30.440760	25.941538	1.716199	0.000000	0.094241	0.000000	0.000000	0.000000	0.904595	0.062614	0.645735	0.000000	0.000000	4.000000	41.000000	0.000000
3465.642999	0.101130	0.588612	0.036476	82.244400	30.440760	25.941538	1.716199	0.000000	0.094241	0.000000	0.000000	0.000000	0.904595	0.062614	0.645735	0.000000	0.000000	4.000000	41.000000	0.000000
3465.646333	0.104336	0.588802	0.038465	82.507156	28.696066	23.512049	1.823821	0.000000	-0.056525	0.000000	0.000000	0.000000	0.961631	0.057068	0.596688	0.000000	0.000000	4.000000	41.000000	0.000000
3465.649666	0.104336	0.588802	0.038465	82.507156	28.696066	23.512049	1.823821	0.000000	-0.056525	0.000000	0.000000	0.000000	0.961631	0.057068	0.596688	0.000000	0.000000	4.000000	41.000000	0.000000
3465.652999	0.104336	0.588802	0.038465	82.507156	28.696066	23.512049	1.823821	0.000000	-0.056525	0.000000	0.000000	0.000000	0.961631	0.057068	0.596688	0.000000	0.000000	4.000000	41.000000	0.000000
3465.656333	0.107763	0.588954	0.040200	82.780968	26.298714	20.346565	1.923269	0.000000	-0.216796	0.000000	0.000000	0.000000	1.027971	0.045602	0.520490	0.000000	0.000000	4.000000	41.000000	0.000000
3465.659666	0.107763	0.588954	0.040200	82.780968	26.298714	20.346565	1.923269	0.000000	-0.216796	0.000000	0.000000	0.000000	1.027971	0.045602	0.520490	0.000000	0.000000	4.000000	41.000000	0.000000
3465.662999	0.107763	0.588954	0.040200	82.780968	26.298714	20.346565	1.923269	0.000000	-0.216796	0.000000	0.000000	0.000000	1.027971	0.045602	0.520490	0.000000	0.000000	4.000000	41.000000	0.000000
3465.666333	0.111342	0.589013	0.041708	83.064865	23.413750	16.664988	2.010018	0.000000	-0.388125	0.000000	0.000000	0.000000	1.073729	0.017655	0.452244	0.000000	0.000000	4.000000	41.000000	0.000000
3465.669666	0.111342	0.589013	0.041708	83.064865	23.413750	16.664988	2.010018	0.000000	-0.388125	0.000000	0.000000	0.000000	1.073729	0.017655	0.452244	0.000000	0.000000	4.000000	41.000000	0.000000
3465.672999	0.111342	0.589013	0.041708	83.064865	23.413750	16.664988	2.010018	0.000000	-0.388125	0.000000	0.000000	0.000000	1.073729	0.017655	0.452244	0.000000	0.000000	4.000000	41.000000	0.000000
3465.676333	0.115058	0.588978	0.042924	83.351372	20.214476	12.623468	2.085392	0.000000	-0.567080	0.000000	0.000000	0.000000	1.114797	-0.010577	0.364997	0.000000	0.000000	4.000000	41.000000	0.000000
3465.679666	0.115058	0.588978	0.042924	83.351372	20.214476	12.623468	2.085392	0.000000	-0.567080	0.000000	0.000000	0.000000	1.114797	-0.010577	0.364997	0.000000	0.000000	4.000000	41.000000	0.000000
3465.682999	0.115058	0.588978	0.042924	83.351372	20.214476	12.623468	2.085392	0.000000	-0.567080	0.000000	0.000000	0.000000	1.114797	-0.010577	0.364997	0.000000	0.000000	4.000000	41.000000	0.000000
3465.686333	0.118898	0.588839	0.043810	83.622345	16.762949	8.335552	2.146224	0.000000	-0.752879	0.000000	0.000000	0.000000	1.152173	-0.041593	0.265702	0.000000	0.000000	4.000000	41.000000	0.000000
3465.689666	0.118898	0.588839	0.043810	83.622345	16.762949	8.335552	2.146224	0.000000	-0.752879	0.000000	0.000000	0.000000	1.152173	-0.041593	0.265702	0.000000	0.000000	4.000000	41.000000	0.000000
3465.692999	0.118898	0.588839	0.043810	83.622345	16.762949	8.335552	2.146224	0.000000	-0.752879	0.000000	0.000000	0.000000	1.152173	-0.041593	0.265702	0.000000	0.000000	4.000000	41.000000	0.000000
3465.696333	0.122914	0.588561	0.044381	83.858345	13.297665	4.074073	2.190508	0.000000	-0.944908	0.000000	0.000000	0.000000	1.204645	-0.083552	0.171254	0.000000	0.000000	4.000000	41.000000	0.000000
3465.699666	0.122914	0.588561	0.044381	83.858345	13.297665	4.074073	2.190508	0.000000	-0.944908	0.000000	0.000000	0.000000	1.204645	-0.083552	0.171254	0.000000	0.000000	4.000000	41.000000	0.000000
3465.702999	0.122914	0.588561	0.044381	83.858345	13.297665	4.074073	2.190508	0.000000	-0.944908	0.000000	0.000000	0.000000	1.204645	-0.083552	0.171254	0.000000	0.000000	4.000000	41.000000	0.000000
3465.706333	0.127120	0.588199	0.044614	84.062248	9.862302	-0.069363	2.219050	0.000000	-1.145682	0.000000	0.000000	0.000000	1.261866	-0.108335	0.069795	0.000000	0.000000	4.000000	41.000000	0.000000
3465.709666	0.127120	0.588199	0.044614	84.062248	9.862302	-0.069363	2.219050	0.000000	-1.145682	0.000000	0.000000	0.000000	1.261866	-0.108335	0.069795	0.000000	0.000000	4.000000	41.000000	0.000000
3465.712999	0.127120	0.588199	0.044614	84.062248	9.862302	-0.069363	2.219050	0.000000	-1.145682	0.000000	0.000000	0.000000	1.261866	-0.108335	0.069795	0.000000	0.000000	4.000000	41.000000	0.000000
3465.716333	0.131478	0.587786	0.044570	84.225548	6.357012	-4.059398	2.230683	0.000000	-1.355994	0.000000	0.000000	0.000000	1.307338	-0.124138	-0.013105	0.000000	0.000000	4.000000	41.000000	0.000000
3465.719666	0.131478	0.587786	0.044570	84.225548	6.357012	-4.059398	2.230683	0.000000	-1.355994	0.000000	0.000000	0.000000	1.307338	-0.124138	-0.013105	0.000000	0.000000	4.000000	41.000000	0.000000
3465.722999	0.131478	0.587786	0.044570	84.225548	6.357012	-4.059398	2.230683	0.000000	-1.355994	0.000000	0.000000	0.000000	1.307338	-0.124138	-0.013105	0.000000	0.000000	4.000000	41.000000	0.000000
3465.726333	0.135937	0.587368	0.044268	84.312767	2.532220	-7.947582	2.228499	0.000000	-1.573883	0.000000	0.000000	0.000000	1.337739	-0.125396	-0.090603	0.000000	0.000000	4.000000	41.000000	0.000000
3465.729666	0.135937	0.587368	0.044268	84.312767	2.532220	-7.947582	2.228499	0.000000	-1.573883	0.000000	0.000000	0.000000	1.337739	-0.125396	-0.090603	0.000000	0.000000	4.000000	41.000000	0.000000
3465.732999	0.135937	0.587368	0.044268	84.312767	2.532220	-7.947582	2.228499	0.000000	-1.573883	0.000000	0.000000	0.000000	1.337739	-0.125396	-0.090603	0.000000	0.000000	4.000000	41.000000	0.000000
3465.736333	0.140395	0.586975	0.043725	84.313004	-1.753168	-11.949837	2.213398	0.000000	-1.796839	0.000000	0.000000	0.000000	1.337490	-0.117877	-0.162860	0.000000	0.000000	4.000000	41.000000	0.000000
3465.739666	0.140395	0.586975	0.043725	84.313004	-1.753168	-11.949837	2.213398	0.000000	-1.796839	0.000000	0.000000	0.000000	1.337490	-0.117877	-0.162860	0.000000	0.000000	4.000000	41.000000	0.000000
3465.742999	0.140395	0.586975	0.043725	84.313004	-1.753168	-11.949837	2.213398	0.000000	-1.796839	0.000000	0.000000	0.000000	1.337490	-0.117877	-0.162860	0.000000	0.000000	4.000000	41.000000	0.000000
3465.746333	0.144826	0.586579	0.042955	84.227623	-6.324711	-15.850627	2.186255	0.000000	-2.019754	0.000000	0.000000	0.000000	1.329137	-0.118618	-0.230925	0.000000	0.000000	4.000000	41.000000	0.000000
3465.749666	0.144826	0.586579	0.042955	84.227623	-6.324711	-15.850627	2.186255	0.000000	-2.019754	0.000000	0.000000	0.000000	1.329137	-0.118618	-0.230925	0.000000	0.000000	4.000000	41.000000	0.000000
3465.752999	0.144826	0.586579	0.042955	84.227623	-6.324711	-15.850627	2.186255	0.000000	-2.019754	0.000000	0.000000	0.000000	1.329137	-0.118618	-0.230925	0.000000	0.000000	4.000000	41.000000	0.000000
3465.756333	0.149331	0.586163	0.041976	84.049843	-10.844170	-19.184317	2.147768	0.000000	-2.241277	0.000000	0.000000	0.000000	1.351675	-0.124798	-0.293933	0.000000	0.000000	4.000000	41.000000	0.000000
3465.759666	0.149331	0.586163	0.041976	84.049843	-10.844170	-19.184317	2.147768	0.000000	-2.241277	0.000000	0.000000	0.000000	1.351675	-0.124798	-0.293933	0.000000	0.000000	4.000000	41.000000	0.000000
3465.762999	0.149331	0.586163	0.041976	84.049843	-10.844170	-19.184317	2.147768	0.000000	-2.241277	0.000000	0.000000	0.000000	1.351675	-0.124798	-0.293933	0.000000	0.000000	4.000000	41.000000	0.000000
3465.766333	0.153905	0.585680	0.040775	83.794327	-14.960517	-21.825489	2.098779	0.000000	-2.466556	0.000000	0.000000	0.000000	1.372016	-0.145096	-0.360177	0.000000	0.000000	4.000000	41.000000	0.000000
3465.769666	0.153905	0.585680	0.040775	83.794327	-14.960517	-21.825489	2.098779	0.000000	-2.466556	0.000000	0.000000	0.000000	1.372016	-0.145096	-0.360177	0.000000	0.000000	4.000000	41.000000	0.000000
3465.772999	0.153905	0.585680	0.040775	83.794327	-14.960517	-21.825489	2.098779	0.000000	-2.466556	0.000000	0.000000	0.000000	1.372016	-0.145096	-0.360177	0.000000	0.000000	4.000000	41.000000	0.000000
3465.776333	0.158465	0.585090	0.039276	83.499466	-18.924219	-24.198368	2.038749	0.000000	-2.695226	0.000000	0.000000	0.000000	1.368012	-0.176795	-0.449620	0.000000	0.000000	4.000000	41.000000	0.000000
3465.779666	0.158465	0.585090	0.039276	83.499466	-18.924219	-24.198368	2.038749	0.000000	-2.695226	0.000000	0.000000	0.000000	1.368012	-0.176795	-0.449620	0.000000	0.000000	4.000000	41.000000	0.000000
3465.782999	0.158465	0.585090	0.039276	83.499466	-18.924219	-24.198368	2.038749	0.000000	-2.695226	0.000000	0.000000	0.000000	1.368012	-0.176795	-0.449620	0.000000	0.000000	4.000000	41.000000	0.000000
3465.786333	0.163039	0.584406	0.037509	83.155586	-22.799208	-26.868309	1.963813	0.000000	-2.923228	0.000000	0.000000	0.000000	1.372454	-0.205354	-0.530255	0.000000	0.000000	4.000000	41.000000	0.000000
3465.789666	0.163039	0.584406	0.037509	83.155586	-22.799208	-26.868309	1.963813	0.000000	-2.923228	0.000000	0.000000	0.000000	1.372454	-0.205354	-0.530255	0.000000	0.000000	4.000000	41.000000	0.000000
3465.792999	0.163039	0.584406	0.037509	83.155586	-22.799208	-26.868309	1.963813	0.000000	-2.923228	0.000000	0.000000	0.000000	1.372454	-0.205354	-0.530255	0.000000	0.000000	4.000000	41.000000	0.000000
3465.796333	0.167550	0.583608	0.035413	82.752403	-26.566273	-30.441425	1.875437	0.000000	-3.151970	0.000000	0.000000	0.000000	1.353121	-0.239452	-0.628827	0.000000	0.000000	4.000000	41.000000	0.000000
3465.799666	0.167550	0.583608	0.035413	82.752403	-26.566273	-30.441425	1.875437	0.000000	-3.151970	0.000000	0.000000	0.000000	1.353121	-0.239452	-0.628827	0.000000	0.000000	4.000000	41.000000	0.000000
3465.802999	0.167550	0.583608	0.035413	82.752403	-26.566273	-30.441425	1.875437	0.000000	-3.151970	0.000000	0.000000	0.000000	1.353121	-0.239452	-0.628827	0.000000	0.000000	4.000000	41.000000	0.000000
3465.806333	0.171969	0.582716	0.033012	82.256554	-30.242453	-34.867527	1.770633	0.000000	-3.377490	0.000000	0.000000	0.000000	1.325711	-0.267537	-0.720174	0.000000	0.000000	4.000000	41.000000	0.000000
3465.809666	0.171969	0.582716	0.033012	82.256554	-30.242453	-34.867527	1.770633	0.000000	-3.377490	0.000000	0.000000	0.000000	1.325711	-0.267537	-0.720174	0.000000	0.000000	4.000000	41.000000	0.000000
3465.812999	0.171969	0.582716	0.033012	82.256554	-30.242453	-34.867527	1.770633	0.000000	-3.377490	0.000000	0.000000	0.000000	1.325711	-0.267537	-0.720174	0.000000	0.000000	4.000000	41.000000	0.000000
3465.816333	0.176096	0.581788	0.030429	81.604240	-33.551022	-39.106125	1.650604	0.000000	-3.598442	0.000000	0.000000	0.000000	1.238276	-0.278316	-0.774779	0.000000	0.000000	4.000000	41.000000	0.000000
3465.819666	0.176096	0.581788	0.030429	81.604240	-33.551022	-39.106125	1.650604	0.000000	-3.598442	0.000000	0.000000	0.000000	1.238276	-0.278316	-0.774779	0.000000	0.000000	4.000000	41.000000	0.000000
3465.822999	0.176096	0.581788	0.030429	81.604240	-33.551022	-39.106125	1.650604	0.000000	-3.598442	0.000000	0.000000	0.000000	1.238276	-0.278316	-0.774779	0.000000	0.000000	4.000000	41.000000	0.000000
3465.826333	0.179931	0.580872	0.027747	80.752632	-35.806553	-41.668495	1.521474	0.000000	-3.804822	0.000000	0.000000	0.000000	1.150450	-0.274779	-0.804599	0.000000	0.000000	4.000000	41.000000	0.000000
3465.829666	0.179931	0.580872	0.027747	80.752632	-35.806553	-41.668495	1.521474	0.000000	-3.804822	0.000000	0.000000	0.000000	1.150450	-0.274779	-0.804599	0.000000	0.000000	4.000000	41.000000	0.000000
3465.832999	0.179931	0.580872	0.027747	80.752632	-35.806553	-41.668495	1.521474	0.000000	-3.804822	0.000000	0.000000	0.000000	1.150450	-0.274779	-0.804599	0.000000	0.000000	4.000000	41.000000	0.000000
3465.836333	0.183452	0.579940	0.025055	79.712868	-36.798435	-42.394325	1.387374	0.000000	-3.996563	0.000000	0.000000	0.000000	1.056104	-0.279671	-0.807846	0.000000	0.000000	4.000000	41.000000	0.000000
3465.839666	0.183452	0.579940	0.025055	79.712868	-36.798435	-42.394325	1.387374	0.000000	-3.996563	0.000000	0.000000	0.000000	1.056104	-0.279671	-0.807846	0.000000	0.000000	4.000000	41.000000	0.000000
3465.842999	0.183452	0.579940	0.025055	79.712868	-36.798435	-42.394325	1.387374	0.000000	-3.996563	0.000000	0.000000	0.000000	1.056104	-0.279671	-0.807846	0.000000	0.000000	4.000000	41.000000	0.000000
3465.846333	0.186717	0.579029	0.022303	78.612511	-36.745224	-41.718292	1.252733	0.000000	-4.172580	0.000000	0.000000	0.000000	0.979589	-0.273309	-0.825541	0.000000	0.000000	4.000000	41.000000	0.000000
3465.849666	0.186717	0.579029	0.022303	78.612511	-36.745224	-41.718292	1.252733	0.000000	-4.172580	0.000000	0.000000	0.000000	0.979589	-0.273309	-0.825541	0.000000	0.000000	4.000000	41.000000	0.000000
3465.852999	0.186717	0.579029	0.022303	78.612511	-36.745224	-41.718292	1.252733	0.000000	-4.172580	0.000000	0.000000	0.000000	0.979589	-0.273309	-0.825541	0.000000	0.000000	4.000000	41.000000	0.000000
3465.856333	0.189779	0.578158	0.019494	77.584702	-35.926872	-39.937904	1.115143	0.000000	-4.335845	0.000000	0.000000	0.000000	0.918623	-0.261302	-0.842603	0.000000	0.000000	4.000000	41.000000	0.000000
3465.859666	0.189779	0.578158	0.019494	77.584702	-35.926872	-39.937904	1.115143	0.000000	-4.335845	0.000000	0.000000	0.000000	0.918623	-0.261302	-0.842603	0.000000	0.000000	4.000000	41.000000	0.000000
3465.862999	0.189779	0.578158	0.019494	77.584702	-35.926872	-39.937904	1.115143	0.000000	-4.335845	0.000000	0.000000	0.000000	0.918623	-0.261302	-0.842603	0.000000	0.000000	4.000000	41.000000	0.000000
3465.866333	0.192534	0.577317	0.016699	76.788628	-34.587128	-37.336666	0.974709	0.000000	-4.488949	0.000000	0.000000	0.000000	0.826591	-0.252228	-0.838426	0.000000	0.000000	4.000000	41.000000	0.000000
3465.869666	0.192534	0.577317	0.016699	76.788628	-34.587128	-37.336666	0.974709	0.000000	-4.488949	0.000000	0.000000	0.000000	0.826591	-0.252228	-0.838426	0.000000	0.000000	4.000000	41.000000	0.000000
3465.872999	0.192534	0.577317	0.016699	76.788628	-34.587128	-37.336666	0.974709	0.000000	-4.488949	0.000000	0.000000	0.000000	0.826591	-0.252228	-0.838426	0.000000	0.000000	4.000000	41.000000	0.000000
3465.876333	0.195076	0.576479	0.013825	76.305847	-32.791054	-33.994404	0.834971	0.000000	-4.626714	0.000000	0.000000	0.000000	0.762466	-0.251599	-0.862290	0.000000	0.000000	4.000000	41.000000	0.000000
3465.879666	0.195076	0.576479	0.013825	76.305847	-32.791054	-33.994404	0.834971	0.000000	-4.626714	0.000000	0.000000	0.000000	0.762466	-0.251599	-0.862290	0.000000	0.000000	4.000000	41.000000	0.000000
3465.882999	0.195076	0.576479	0.013825	76.305847	-32.791054	-33.994404	0.834971	0.000000	-4.626714	0.000000	0.000000	0.000000	0.762466	-0.251599	-0.862290	0.000000	0.000000	4.000000	41.000000	0.000000
3465.886333	0.197365	0.575660	0.010908	76.054085	-30.792095	-30.827211	0.691256	0.000000	-4.753792	0.000000	0.000000	0.000000	0.686882	-0.245479	-0.875021	0.000000	0.000000	4.000000	41.000000	0.000000
3465.889666	0.197365	0.575660	0.010908	76.054085	-30.792095	-30.827211	0.691256	0.000000	-4.753792	0.000000	0.000000	0.000000	0.686882	-0.245479	-0.875021	0.000000	0.000000	4.000000	41.000000	0.000000
3465.892999	0.197365	0.575660	0.010908	76.054085	-30.792095	-30.827211	0.691256	0.000000	-4.753792	0.000000	0.000000	0.000000	0.686882	-0.245479	-0.875021	0.000000	0.000000	4.000000	41.000000	0.000000
3465.896333	0.199188	0.574807	0.008059	75.916954	-28.887537	-28.587374	0.545419	0.000000	-4.868272	0.000000	0.000000	0.000000	0.546909	-0.256003	-0.854819	0.000000	0.000000	4.000000	41.000000	0.000000
3465.899666	0.199188	0.574807	0.008059	75.916954	-28.887537	-28.587374	0.545419	0.000000	-4.868272	0.000000	0.000000	0.000000	0.546909	-0.256003	-0.854819	0.000000	0.000000	4.000000	41.000000	0.000000
3465.902999	0.199188	0.574807	0.008059	75.916954	-28.887537	-28.587374	0.545419	0.000000	-4.868272	0.000000	0.000000	0.000000	0.546909	-0.256003	-0.854819	0.000000	0.000000	4.000000	41.000000	0.000000
3465.906333	0.200481	0.573919	0.005243	75.801353	-27.197195	-27.127903	0.402949	0.000000	-4.959424	0.000000	0.000000	0.000000	0.387851	-0.266523	-0.844882	0.000000	0.000000	4.000000	41.000000	0.000000
3465.909666	0.200481	0.573919	0.005243	75.801353	-27.197195	-27.127903	0.402949	0.000000	-4.959424	0.000000	0.000000	0.000000	0.387851	-0.266523	-0.844882	0.000000	0.000000	4.000000	41.000000	0.000000
3465.912999	0.200481	0.573919	0.005243	75.801353	-27.197195	-27.127903	0.402949	0.000000	-4.959424	0.000000	0.000000	0.000000	0.387851	-0.266523	-0.844882	0.000000	0.000000	4.000000	41.000000	0.000000
3465.916333	0.201423	0.572968	0.002325	75.711723	-25.789667	-25.826599	0.260526	0.000000	-4.993208	0.000000	0.000000	0.000000	0.282467	-0.285279	-0.875330	0.000000	0.000000	4.000000	41.000000	0.000000
3465.919666	0.201423	0.572968	0.002325	75.711723	-25.789667	-25.826599	0.260526	0.000000	-4.993208	0.000000	0.000000	0.000000	0.282467	-0.285279	-0.875330	0.000000	0.000000	4.000000	41.000000	0.000000
3465.922999	0.201423	0.572968	0.002325	75.711723	-25.789667	-25.826599	0.260526	0.000000	-4.993208	0.000000	0.000000	0.000000	0.282467	-0.285279	-0.875330	0.000000	0.000000	4.000000	41.000000	0.000000
3465.926333	0.201986	0.571981	-0.000757	75.644165	-24.593958	-24.568771	0.114586	0.000000	-4.998687	0.000000	0.000000	0.000000	0.169028	-0.295825	-0.924605	0.000000	0.000000	4.000000	41.000000	0.000000
3465.929666	0.201986	0.571981	-0.000757	75.644165	-24.593958	-24.568771	0.114586	0.000000	-4.998687	0.000000	0.000000	0.000000	0.169028	-0.295825	-0.924605	0.000000	0.000000	4.000000	41.000000	0.000000
3465.932999	0.201986	0.571981	-0.000757	75.644165	-24.593958	-24.568771	0.114586	0.000000	-4.998687	0.000000	0.000000	0.000000	0.169028	-0.295825	-0.924605	0.000000	0.000000	4.000000	41.000000	0.000000
3465.936333	0.202206	0.571024	-0.003987	75.584793	-23.486774	-23.077848	-0.037115	0.000000	-4.999862	0.000000	0.000000	0.000000	0.065831	-0.287379	-0.968971	0.000000	0.000000	4.000000	41.000000	0.000000
3465.939666	0.202206	0.571024	-0.003987	75.584793	-23.486774	-23.077848	-0.037115	0.000000	-4.999862	0.000000	0.000000	0.000000	0.065831	-0.287379	-0.968971	0.000000	0.000000	4.000000	41.000000	0.000000
3465.942999	0.202206	0.571024	-0.003987	75.584793	-23.486774	-23.077848	-0.037115	0.000000	-4.999862	0.000000	0.000000	0.000000	0.065831	-0.287379	-0.968971	0.000000	0.000000	4.000000	41.000000	0.000000
3465.946333	0.202173	0.570147	-0.007279	75.487541	-22.193260	-20.838358	-0.194898	0.000000	-4.996200	0.000000	0.000000	0.000000	-0.009832	-0.262947	-0.987483	0.000000	0.000000	4.000000	41.000000	0.000000
3465.949666	0.202173	0.570147	-0.007279	75.487541	-22.193260	-20.838358	-0.194898	0.000000	-4.996200	0.000000	0.000000	0.000000	-0.009832	-0.262947	-0.987483	0.000000	0.000000	4.000000	41.000000	0.000000
3465.952999	0.202173	0.570147	-0.007279	75.487541	-22.193260	-20.838358	-0.194898	0.000000	-4.996200	0.000000	0.000000	0.000000	-0.009832	-0.262947	-0.987483	0.000000	0.000000	4.000000	41.000000	0.000000
3465.956333	0.201832	0.569459	-0.010421	75.290787	-20.376734	-18.265884	-0.355289	0.000000	-4.987360	0.000000	0.000000	0.000000	-0.102207	-0.206452	-0.942854	0.000000	0.000000	4.000000	41.000000	0.000000
3465.959666	0.201832	0.569459	-0.010421	75.290787	-20.376734	-18.265884	-0.355289	0.000000	-4.987360	0.000000	0.000000	0.000000	-0.102207	-0.206452	-0.942854	0.000000	0.000000	4.000000	41.000000	0.000000
3465.962999	0.201832	0.569459	-0.010421	75.290787	-20.376734	-18.265884	-0.355289	0.000000	-4.987360	0.000000	0.000000	0.000000	-0.102207	-0.206452	-0.942854	0.000000	0.000000	4.000000	41.000000	0.000000
3465.966333	0.201188	0.568885	-0.013420	74.971085	-18.013653	-15.518940	-0.509037	0.000000	-4.974021	0.000000	0.000000	0.000000	-0.193145	-0.172259	-0.899480	0.000000	0.000000	4.000000	41.000000	0.000000
3465.969666	0.201188	0.568885	-0.013420	74.971085	-18.013653	-15.518940	-0.509037	0.000000	-4.974021	0.000000	0.000000	0.000000	-0.193145	-0.172259	-0.899480	0.000000	0.000000	4.000000	41.000000	0.000000
3465.972999	0.201188	0.568885	-0.013420	74.971085	-18.013653	-15.518940	-0.509037	0.000000	-4.974021	0.000000	0.000000	0.000000	-0.193145	-0.172259	-0.899480	0.000000	0.000000	4.000000	41.000000	0.000000
3465.976333	0.200261	0.568351	-0.016356	74.590294	-15.431953	-13.053596	-0.657348	0.000000	-4.956601	0.000000	0.000000	0.000000	-0.278270	-0.160133	-0.881003	0.000000	0.000000	4.000000	41.000000	0.000000
3465.979666	0.200261	0.568351	-0.016356	74.590294	-15.431953	-13.053596	-0.657348	0.000000	-4.956601	0.000000	0.000000	0.000000	-0.278270	-0.160133	-0.881003	0.000000	0.000000	4.000000	41.000000	0.000000
3465.982999	0.200261	0.568351	-0.016356	74.590294	-15.431953	-13.053596	-0.657348	0.000000	-4.956601	0.000000	0.000000	0.000000	-0.278270	-0.160133	-0.881003	0.000000	0.000000	4.000000	41.000000	0.000000
3465.986333	0.199014	0.567873	-0.019266	74.196281	-12.897631	-10.572578	-0.805048	0.000000	-4.934764	0.000000	0.000000	0.000000	-0.374011	-0.143267	-0.873015	0.000000	0.000000	4.000000	41.000000	0.000000
3465.989666	0.199014	0.567873	-0.019266	74.196281	-12.897631	-10.572578	-0.805048	0.000000	-4.934764	0.000000	0.000000	0.000000	-0.374011	-0.143267	-0.873015	0.000000	0.000000	4.000000	41.000000	0.000000
3465.992999	0.199014	0.567873	-0.019266	74.196281	-12.897631	-10.572578	-0.805048	0.000000	-4.934764	0.000000	0.000000	0.000000	-0.374011	-0.143267	-0.873015	0.000000	0.000000	4.000000	41.000000	0.000000
3465.996333	0.197499	0.567345	-0.022217	73.835114	-10.600742	-8.255760	-0.955001	0.000000	-4.907950	0.000000	0.000000	0.000000	-0.454631	-0.158644	-0.885323	0.000000	0.000000	4.000000	41.000000	0.000000
3465.999666	0.197499	0.567345	-0.022217	73.835114	-10.600742	-8.255760	-0.955001	0.000000	-4.907950	0.000000	0.000000	0.000000	-0.454631	-0.158644	-0.885323	0.000000	0.000000	4.000000	41.000000	0.000000
3466.002999	0.197499	0.567345	-0.022217	73.835114	-10.600742	-8.255760	-0.955001	0.000000	-4.907950	0.000000	0.000000	0.000000	-0.454631	-0.158644	-0.885323	0.000000	0.000000	4.000000	41.000000	0.000000
3466.006333	0.195773	0.566842	-0.025257	73.501022	-8.503598	-6.077200	-1.110875	0.000000	-4.874938	0.000000	0.000000	0.000000	-0.517865	-0.150733	-0.911873	0.000000	0.000000	4.000000	41.000000	0.000000
3466.009666	0.195773	0.566842	-0.025257	73.501022	-8.503598	-6.077200	-1.110875	0.000000	-4.874938	0.000000	0.000000	0.000000	-0.517865	-0.150733	-0.911873	0.000000	0.000000	4.000000	41.000000	0.000000
3466.012999	0.195773	0.566842	-0.025257	73.501022	-8.503598	-6.077200	-1.110875	0.000000	-4.874938	0.000000	0.000000	0.000000	-0.517865	-0.150733	-0.911873	0.000000	0.000000	4.000000	41.000000	0.000000
3466.016333	0.193739	0.566338	-0.028336	73.179085	-6.662131	-4.117378	-1.262854	0.000000	-4.788627	0.000000	0.000000	0.000000	-0.610009	-0.151146	-0.923796	0.000000	0.000000	4.000000	41.000000	0.000000
3466.019666	0.193739	0.566338	-0.028336	73.179085	-6.662131	-4.117378	-1.262854	0.000000	-4.788627	0.000000	0.000000	0.000000	-0.610009	-0.151146	-0.923796	0.000000	0.000000	4.000000	41.000000	0.000000
3466.022999	0.193739	0.566338	-0.028336	73.179085	-6.662131	-4.117378	-1.262854	0.000000	-4.788627	0.000000	0.000000	0.000000	-0.610009	-0.151146	-0.923796	0.000000	0.000000	4.000000	41.000000	0.000000
3466.026333	0.191458	0.565929	-0.031341	72.848198	-5.132075	-2.481370	-1.416820	0.000000	-4.686959	0.000000	0.000000	0.000000	-0.684501	-0.122730	-0.901486	0.000000	0.000000	4.000000	41.000000	0.000000
3466.029666	0.191458	0.565929	-0.031341	72.848198	-5.132075	-2.481370	-1.416820	0.000000	-4.686959	0.000000	0.000000	0.000000	-0.684501	-0.122730	-0.901486	0.000000	0.000000	4.000000	41.000000	0.000000
3466.032999	0.191458	0.565929	-0.031341	72.848198	-5.132075	-2.481370	-1.416820	0.000000	-4.686959	0.000000	0.000000	0.000000	-0.684501	-0.122730	-0.901486	0.000000	0.000000	4.000000	41.000000	0.000000
3466.036333	0.188859	0.565614	-0.034171	72.509949	-3.845196	-1.072743	-1.567067	0.000000	-4.572875	0.000000	0.000000	0.000000	-0.779505	-0.094493	-0.848929	0.000000	0.000000	4.000000	41.000000	0.000000
3466.039666	0.188859	0.565614	-0.034171	72.509949	-3.845196	-1.072743	-1.567067	0.000000	-4.572875	0.000000	0.000000	0.000000	-0.779505	-0.094493	-0.848929	0.000000	0.000000	4.000000	41.000000	0.000000
3466.042999	0.188859	0.565614	-0.034171	72.509949	-3.845196	-1.072743	-1.567067	0.000000	-4.572875	0.000000	0.000000	0.000000	-0.779505	-0.094493	-0.848929	0.000000	0.000000	4.000000	41.000000	0.000000
3466.046333	0.185993	0.565444	-0.036791	72.194481	-2.688209	0.292139	-1.708556	0.000000	-4.442958	0.000000	0.000000	0.000000	-0.859915	-0.051058	-0.785944	0.000000	0.000000	4.000000	41.000000	0.000000
3466.049666	0.185993	0.565444	-0.036791	72.194481	-2.688209	0.292139	-1.708556	0.000000	-4.442958	0.000000	0.000000	0.000000	-0.859915	-0.051058	-0.785944	0.000000	0.000000	4.000000	41.000000	0.000000
3466.052999	0.185993	0.565444	-0.036791	72.194481	-2.688209	0.292139	-1.708556	0.000000	-4.442958	0.000000	0.000000	0.000000	-0.859915	-0.051058	-0.785944	0.000000	0.000000	4.000000	41.000000	0.000000
3466.056333	0.182921	0.565349	-0.039237	71.925529	-1.560017	1.767015	-1.839546	0.000000	-4.299639	0.000000	0.000000	0.000000	-0.921495	-0.028479	-0.733958	0.000000	0.000000	4.000000	41.000000	0.000000
3466.059666	0.182921	0.565349	-0.039237	71.925529	-1.560017	1.767015	-1.839546	0.000000	-4.299639	0.000000	0.000000	0.000000	-0.921495	-0.028479	-0.733958	0.000000	0.000000	4.000000	41.000000	0.000000
3466.062999	0.182921	0.565349	-0.039237	71.925529	-1.560017	1.767015	-1.839546	0.000000	-4.299639	0.000000	0.000000	0.000000	-0.921495	-0.028479	-0.733958	0.000000	0.000000	4.000000	41.000000	0.000000
3466.066333	0.179688	0.565329	-0.041532	71.718483	-0.336912	3.533995	-1.961873	0.000000	-4.146056	0.000000	0.000000	0.000000	-0.970024	-0.006092	-0.688402	0.000000	0.000000	4.000000	41.000000	0.000000
3466.069666	0.179688	0.565329	-0.041532	71.718483	-0.336912	3.533995	-1.961873	0.000000	-4.146056	0.000000	0.000000	0.000000	-0.970024	-0.006092	-0.688402	0.000000	0.000000	4.000000	41.000000	0.000000
3466.072999	0.179688	0.565329	-0.041532	71.718483	-0.336912	3.533995	-1.961873	0.000000	-4.146056	0.000000	0.000000	0.000000	-0.970024	-0.006092	-0.688402	0.000000	0.000000	4.000000	41.000000	0.000000
3466.076333	0.176340	0.565348	-0.043737	71.577576	0.916744	5.496285	-2.076606	0.000000	-3.984385	0.000000	0.000000	0.000000	-1.004218	0.005682	-0.661436	0.000000	0.000000	4.000000	41.000000	0.000000
3466.079666	0.176340	0.565348	-0.043737	71.577576	0.916744	5.496285	-2.076606	0.000000	-3.984385	0.000000	0.000000	0.000000	-1.004218	0.005682	-0.661436	0.000000	0.000000	4.000000	41.000000	0.000000
3466.082999	0.176340	0.565348	-0.043737	71.577576	0.916744	5.496285	-2.076606	0.000000	-3.984385	0.000000	0.000000	0.000000	-1.004218	0.005682	-0.661436	0.000000	0.000000	4.000000	41.000000	0.000000
3466.086333	0.172873	0.565374	-0.045819	71.474037	2.174181	7.594346	-2.186846	0.000000	-3.817016	0.000000	0.000000	0.000000	-1.040147	0.007851	-0.624623	0.000000	0.000000	4.000000	41.000000	0.000000
3466.089666	0.172873	0.565374	-0.045819	71.474037	2.174181	7.594346	-2.186846	0.000000	-3.817016	0.000000	0.000000	0.000000	-1.040147	0.007851	-0.624623	0.000000	0.000000	4.000000	41.000000	0.000000
3466.092999	0.172873	0.565374	-0.045819	71.474037	2.174181	7.594346	-2.186846	0.000000	-3.817016	0.000000	0.000000	0.000000	-1.040147	0.007851	-0.624623	0.000000	0.000000	4.000000	41.000000	0.000000
3466.096333	0.169265	0.565418	-0.047727	71.397606	3.350436	9.685854	-2.290949	0.000000	-3.643658	0.000000	0.000000	0.000000	-1.082337	0.013295	-0.572288	0.000000	0.000000	4.000000	41.000000	0.000000
3466.099666	0.169265	0.565418	-0.047727	71.397606	3.350436	9.685854	-2.290949	0.000000	-3.643658	0.000000	0.000000	0.000000	-1.082337	0.013295	-0.572288	0.000000	0.000000	4.000000	41.000000	0.000000
3466.102999	0.169265	0.565418	-0.047727	71.397606	3.350436	9.685854	-2.290949	0.000000	-3.643658	0.000000	0.000000	0.000000	-1.082337	0.013295	-0.572288	0.000000	0.000000	4.000000	41.000000	0.000000
3466.106333	0.165520	0.565533	-0.049405	71.341995	4.413456	11.728630	-2.386331	0.000000	-3.463268	0.000000	0.000000	0.000000	-1.123739	0.034469	-0.503659	0.000000	0.000000	4.000000	41.000000	0.000000
3466.109666	0.165520	0.565533	-0.049405	71.341995	4.413456	11.728630	-2.386331	0.000000	-3.463268	0.000000	0.000000	0.000000	-1.123739	0.034469	-0.503659	0.000000	0.000000	4.000000	41.000000	0.000000
3466.112999	0.165520	0.565533	-0.049405	71.341995	4.413456	11.728630	-2.386331	0.000000	-3.463268	0.000000	0.000000	0.000000	-1.123739	0.034469	-0.503659	0.000000	0.000000	4.000000	41.000000	0.000000
3466.116333	0.161654	0.565706	-0.050815	71.295822	5.346255	13.650928	-2.470274	0.000000	-3.275978	0.000000	0.000000	0.000000	-1.159709	0.051794	-0.422797	0.000000	0.000000	4.000000	41.000000	0.000000
3466.119666	0.161654	0.565706	-0.050815	71.295822	5.346255	13.650928	-2.470274	0.000000	-3.275978	0.000000	0.000000	0.000000	-1.159709	0.051794	-0.422797	0.000000	0.000000	4.000000	41.000000	0.000000
3466.122999	0.161654	0.565706	-0.050815	71.295822	5.346255	13.650928	-2.470274	0.000000	-3.275978	0.000000	0.000000	0.000000	-1.159709	0.051794	-0.422797	0.000000	0.000000	4.000000	41.000000	0.000000
3466.126333	0.157626	0.565998	-0.052007	71.247620	6.159430	15.084384	-2.540740	0.000000	-3.082694	0.000000	0.000000	0.000000	-1.208365	0.087700	-0.357554	0.000000	0.000000	4.000000	41.000000	0.000000
3466.129666	0.157626	0.565998	-0.052007	71.247620	6.159430	15.084384	-2.540740	0.000000	-3.082694	0.000000	0.000000	0.000000	-1.208365	0.087700	-0.357554	0.000000	0.000000	4.000000	41.000000	0.000000
3466.132999	0.157626	0.565998	-0.052007	71.247620	6.159430	15.084384	-2.540740	0.000000	-3.082694	0.000000	0.000000	0.000000	-1.208365	0.087700	-0.357554	0.000000	0.000000	4.000000	41.000000	0.000000
3466.136333	0.153566	0.566436	-0.052874	71.197067	6.866701	15.771504	-2.600332	0.000000	-2.881299	0.000000	0.000000	0.000000	-1.218140	0.131296	-0.260267	0.000000	0.000000	4.000000	41.000000	0.000000
3466.139666	0.153566	0.566436	-0.052874	71.197067	6.866701	15.771504	-2.600332	0.000000	-2.881299	0.000000	0.000000	0.000000	-1.218140	0.131296	-0.260267	0.000000	0.000000	4.000000	41.000000	0.000000
3466.142999	0.153566	0.566436	-0.052874	71.197067	6.866701	15.771504	-2.600332	0.000000	-2.881299	0.000000	0.000000	0.000000	-1.218140	0.131296	-0.260267	0.000000	0.000000	4.000000	41.000000	0.000000
3466.146333	0.149529	0.567009	-0.053487	71.145973	7.536596	15.926805	-2.643710	0.000000	-2.678276	0.000000	0.000000	0.000000	-1.210933	0.172057	-0.183826	0.000000	0.000000	4.000000	41.000000	0.000000
3466.149666	0.149529	0.567009	-0.053487	71.145973	7.536596	15.926805	-2.643710	0.000000	-2.678276	0.000000	0.000000	0.000000	-1.210933	0.172057	-0.183826	0.000000	0.000000	4.000000	41.000000	0.000000
3466.152999	0.149529	0.567009	-0.053487	71.145973	7.536596	15.926805	-2.643710	0.000000	-2.678276	0.000000	0.000000	0.000000	-1.210933	0.172057	-0.183826	0.000000	0.000000	4.000000	41.000000	0.000000
3466.156333	0.145508	0.567708	-0.053792	71.114098	8.260489	16.056871	-2.674348	0.000000	-2.476454	0.000000	0.000000	0.000000	-1.206189	0.209512	-0.091625	0.000000	0.000000	4.000000	41.000000	0.000000
3466.159666	0.145508	0.567708	-0.053792	71.114098	8.260489	16.056871	-2.674348	0.000000	-2.476454	0.000000	0.000000	0.000000	-1.206189	0.209512	-0.091625	0.000000	0.000000	4.000000	41.000000	0.000000
3466.162999	0.145508	0.567708	-0.053792	71.114098	8.260489	16.056871	-2.674348	0.000000	-2.476454	0.000000	0.000000	0.000000	-1.206189	0.209512	-0.091625	0.000000	0.000000	4.000000	41.000000	0.000000
3466.166333	0.141467	0.568475	-0.053812	71.127113	9.040141	16.397820	-2.689619	0.000000	-2.275423	0.000000	0.000000	0.000000	-1.212318	0.230269	-0.005997	0.000000	0.000000	4.000000	41.000000	0.000000
3466.169666	0.141467	0.568475	-0.053812	71.127113	9.040141	16.397820	-2.689619	0.000000	-2.275423	0.000000	0.000000	0.000000	-1.212318	0.230269	-0.005997	0.000000	0.000000	4.000000	41.000000	0.000000
3466.172999	0.141467	0.568475	-0.053812	71.127113	9.040141	16.397820	-2.689619	0.000000	-2.275423	0.000000	0.000000	0.000000	-1.212318	0.230269	-0.005997	0.000000	0.000000	4.000000	41.000000	0.000000
3466.176333	0.137405	0.569303	-0.053595	71.184898	9.808293	16.664545	-2.690618	0.000000	-2.073370	0.000000	0.000000	0.000000	-1.218865	0.248412	0.065338	0.000000	0.000000	4.000000	41.000000	0.000000
3466.179666	0.137405	0.569303	-0.053595	71.184898	9.808293	16.664545	-2.690618	0.000000	-2.073370	0.000000	0.000000	0.000000	-1.218865	0.248412	0.065338	0.000000	0.000000	4.000000	41.000000	0.000000
3466.182999	0.137405	0.569303	-0.053595	71.184898	9.808293	16.664545	-2.690618	0.000000	-2.073370	0.000000	0.000000	0.000000	-1.218865	0.248412	0.065338	0.000000	0.000000	4.000000	41.000000	0.000000
3466.186333	0.133312	0.570130	-0.053146	71.288177	10.571943	16.833107	-2.679729	0.000000	-1.870226	0.000000	0.000000	0.000000	-1.227857	0.248038	0.134720	0.000000	0.000000	4.000000	41.000000	0.000000
3466.189666	0.133312	0.570130	-0.053146	71.288177	10.571943	16.833107	-2.679729	0.000000	-1.870226	0.000000	0.000000	0.000000	-1.227857	0.248038	0.134720	0.000000	0.000000	4.000000	41.000000	0.000000
3466.192999	0.133312	0.570130	-0.053146	71.288177	10.571943	16.833107	-2.679729	0.000000	-1.870226	0.000000	0.000000	0.000000	-1.227857	0.248038	0.134720	0.000000	0.000000	4.000000	41.000000	0.000000
3466.196333	0.129200	0.570981	-0.052478	71.491417	11.288304	17.167271	-2.657275	0.000000	-1.665583	0.000000	0.000000	0.000000	-1.233595	0.255236	0.200201	0.000000	0.000000	4.000000	41.000000	0.000000
3466.199666	0.129200	0.570981	-0.052478	71.491417	11.288304	17.167271	-2.657275	0.000000	-1.665583	0.000000	0.000000	0.000000	-1.233595	0.255236	0.200201	0.000000	0.000000	4.000000	41.000000	0.000000
3466.202999	0.129200	0.570981	-0.052478	71.491417	11.288304	17.167271	-2.657275	0.000000	-1.665583	0.000000	0.000000	0.000000	-1.233595	0.255236	0.200201	0.000000	0.000000	4.000000	41.000000	0.000000
3466.206333	0.125094	0.571869	-0.051559	71.820351	12.018200	18.171171	-2.623909	0.000000	-1.459984	0.000000	0.000000	0.000000	-1.231835	0.266379	0.275800	0.000000	0.000000	4.000000	41.000000	0.000000
3466.209666	0.125094	0.571869	-0.051559	71.820351	12.018200	18.171171	-2.623909	0.000000	-1.459984	0.000000	0.000000	0.000000	-1.231835	0.266379	0.275800	0.000000	0.000000	4.000000	41.000000	0.000000
3466.212999	0.125094	0.571869	-0.051559	71.820351	12.018200	18.171171	-2.623909	0.000000	-1.459984	0.000000	0.000000	0.000000	-1.231835	0.266379	0.275800	0.000000	0.000000	4.000000	41.000000	0.000000
3466.216333	0.121043	0.572796	-0.050405	72.254593	12.827736	19.394657	-2.577942	0.000000	-1.254678	0.000000	0.000000	0.000000	-1.215133	0.278118	0.346217	0.000000	0.000000	4.000000	41.000000	0.000000
3466.219666	0.121043	0.572796	-0.050405	72.254593	12.827736	19.394657	-2.577942	0.000000	-1.254678	0.000000	0.000000	0.000000	-1.215133	0.278118	0.346217	0.000000	0.000000	4.000000	41.000000	0.000000
3466.222999	0.121043	0.572796	-0.050405	72.254593	12.827736	19.394657	-2.577942	0.000000	-1.254678	0.000000	0.000000	0.000000	-1.215133	0.278118	0.346217	0.000000	0.000000	4.000000	41.000000	0.000000
3466.226333	0.117149	0.573775	-0.049002	72.750336	13.725686	20.312334	-2.520239	0.000000	-1.052156	0.000000	0.000000	0.000000	-1.168248	0.293802	0.420899	0.000000	0.000000	4.000000	41.000000	0.000000
3466.229666	0.117149	0.573775	-0.049002	72.750336	13.725686	20.312334	-2.520239	0.000000	-1.052156	0.000000	0.000000	0.000000	-1.168248	0.293802	0.420899	0.000000	0.000000	4.000000	41.000000	0.000000
3466.232999	0.117149	0.573775	-0.049002	72.750336	13.725686	20.312334	-2.520239	0.000000	-1.052156	0.000000	0.000000	0.000000	-1.168248	0.293802	0.420899	0.000000	0.000000	4.000000	41.000000	0.000000
3466.236333	0.113363	0.574745	-0.047340	73.298172	14.733080	20.967039	-2.450089	0.000000	-0.857448	0.000000	0.000000	0.000000	-1.135863	0.290874	0.498592	0.000000	0.000000	4.000000	41.000000	0.000000
3466.239666	0.113363	0.574745	-0.047340	73.298172	14.733080	20.967039	-2.450089	0.000000	-0.857448	0.000000	0.000000	0.000000	-1.135863	0.290874	0.498592	0.000000	0.000000	4.000000	41.000000	0.000000
3466.242999	0.113363	0.574745	-0.047340	73.298172	14.733080	20.967039	-2.450089	0.000000	-0.857448	0.000000	0.000000	0.000000	-1.135863	0.290874	0.498592	0.000000	0.000000	4.000000	41.000000	0.000000
3466.246333	0.109718	0.575746	-0.045415	73.871292	15.867259	21.713697	-2.366990	0.000000	-0.668138	0.000000	0.000000	0.000000	-1.093313	0.300456	0.577358	0.000000	0.000000	4.000000	41.000000	0.000000
3466.249666	0.109718	0.575746	-0.045415	73.871292	15.867259	21.713697	-2.366990	0.000000	-0.668138	0.000000	0.000000	0.000000	-1.093313	0.300456	0.577358	0.000000	0.000000	4.000000	41.000000	0.000000
3466.252999	0.109718	0.575746	-0.045415	73.871292	15.867259	21.713697	-2.366990	0.000000	-0.668138	0.000000	0.000000	0.000000	-1.093313	0.300456	0.577358	0.000000	0.000000	4.000000	41.000000	0.000000
3466.256333	0.106195	0.576728	-0.043276	74.471870	17.135130	22.725424	-2.270764	0.000000	-0.485919	0.000000	0.000000	0.000000	-1.057090	0.294575	0.641672	0.000000	0.000000	4.000000	41.000000	0.000000
3466.259666	0.106195	0.576728	-0.043276	74.471870	17.135130	22.725424	-2.270764	0.000000	-0.485919	0.000000	0.000000	0.000000	-1.057090	0.294575	0.641672	0.000000	0.000000	4.000000	41.000000	0.000000
3466.262999	0.106195	0.576728	-0.043276	74.471870	17.135130	22.725424	-2.270764	0.000000	-0.485919	0.000000	0.000000	0.000000	-1.057090	0.294575	0.641672	0.000000	0.000000	4.000000	41.000000	0.000000
3466.266333	0.102839	0.577696	-0.040958	75.092644	18.493338	23.875790	-2.163818	0.000000	-0.309737	0.000000	0.000000	0.000000	-1.006637	0.290420	0.695471	0.000000	0.000000	4.000000	41.000000	0.000000
3466.269666	0.102839	0.577696	-0.040958	75.092644	18.493338	23.875790	-2.163818	0.000000	-0.309737	0.000000	0.000000	0.000000	-1.006637	0.290420	0.695471	0.000000	0.000000	4.000000	41.000000	0.000000
3466.272999	0.102839	0.577696	-0.040958	75.092644	18.493338	23.875790	-2.163818	0.000000	-0.309737	0.000000	0.000000	0.000000	-1.006637	0.290420	0.695471	0.000000	0.000000	4.000000	41.000000	0.000000
3466.276333	0.099644	0.578633	-0.038474	75.759445	19.946726	25.021805	-2.047907	0.000000	-0.141964	0.000000	0.000000	0.000000	-0.958639	0.280929	0.745351	0.000000	0.000000	4.000000	41.000000	0.000000
3466.279666	0.099644	0.578633	-0.038474	75.759445	19.946726	25.021805	-2.047907	0.000000	-0.141964	0.000000	0.000000	0.000000	-0.958639	0.280929	0.745351	0.000000	0.000000	4.000000	41.000000	0.000000
3466.282999	0.099644	0.578633	-0.038474	75.759445	19.946726	25.021805	-2.047907	0.000000	-0.141964	0.000000	0.000000	0.000000	-0.958639	0.280929	0.745351	0.000000	0.000000	4.000000	41.000000	0.000000
3466.286333	0.096676	0.579525	-0.035878	76.452347	21.408804	26.044483	-1.923681	0.000000	0.017809	0.000000	0.000000	0.000000	-0.890427	0.267676	0.778623	0.000000	0.000000	4.000000	41.000000	0.000000
3466.289666	0.096676	0.579525	-0.035878	76.452347	21.408804	26.044483	-1.923681	0.000000	0.017809	0.000000	0.000000	0.000000	-0.890427	0.267676	0.778623	0.000000	0.000000	4.000000	41.000000	0.000000
3466.292999	0.096676	0.579525	-0.035878	76.452347	21.408804	26.044483	-1.923681	0.000000	0.017809	0.000000	0.000000	0.000000	-0.890427	0.267676	0.778623	0.000000	0.000000	4.000000	41.000000	0.000000
3466.296333	0.093966	0.580425	-0.033120	77.147675	22.834105	26.883430	-1.793911	0.000000	0.166213	0.000000	0.000000	0.000000	-0.812866	0.270091	0.827474	0.000000	0.000000	4.000000	41.000000	0.000000
3466.299666	0.093966	0.580425	-0.033120	77.147675	22.834105	26.883430	-1.793911	0.000000	0.166213	0.000000	0.000000	0.000000	-0.812866	0.270091	0.827474	0.000000	0.000000	4.000000	41.000000	0.000000
3466.302999	0.093966	0.580425	-0.033120	77.147675	22.834105	26.883430	-1.793911	0.000000	0.166213	0.000000	0.000000	0.000000	-0.812866	0.270091	0.827474	0.000000	0.000000	4.000000	41.000000	0.000000
3466.306333	0.091508	0.581363	-0.030225	77.828850	24.103165	27.508419	-1.655999	0.000000	0.301691	0.000000	0.000000	0.000000	-0.737462	0.281279	0.868596	0.000000	0.000000	4.000000	41.000000	0.000000
3466.309666	0.091508	0.581363	-0.030225	77.828850	24.103165	27.508419	-1.655999	0.000000	0.301691	0.000000	0.000000	0.000000	-0.737462	0.281279	0.868596	0.000000	0.000000	4.000000	41.000000	0.000000
3466.312999	0.091508	0.581363	-0.030225	77.828850	24.103165	27.508419	-1.655999	0.000000	0.301691	0.000000	0.000000	0.000000	-0.737462	0.281279	0.868596	0.000000	0.000000	4.000000	41.000000	0.000000
3466.316333	0.089339	0.582320	-0.027214	78.523315	25.186138	28.081553	-1.511233	0.000000	0.424601	0.000000	0.000000	0.000000	-0.650720	0.287004	0.903180	0.000000	0.000000	4.000000	41.000000	0.000000
3466.319666	0.089339	0.582320	-0.027214	78.523315	25.186138	28.081553	-1.511233	0.000000	0.424601	0.000000	0.000000	0.000000	-0.650720	0.287004	0.903180	0.000000	0.000000	4.000000	41.000000	0.000000
3466.322999	0.089339	0.582320	-0.027214	78.523315	25.186138	28.081553	-1.511233	0.000000	0.424601	0.000000	0.000000	0.000000	-0.650720	0.287004	0.903180	0.000000	0.000000	4.000000	41.000000	0.000000
3466.326333	0.087478	0.583277	-0.024105	79.219032	26.097467	28.827002	-1.360703	0.000000	0.533055	0.000000	0.000000	0.000000	-0.558142	0.287099	0.932570	0.000000	0.000000	4.000000	41.000000	0.000000
3466.329666	0.087478	0.583277	-0.024105	79.219032	26.097467	28.827002	-1.360703	0.000000	0.533055	0.000000	0.000000	0.000000	-0.558142	0.287099	0.932570	0.000000	0.000000	4.000000	41.000000	0.000000
3466.332999	0.087478	0.583277	-0.024105	79.219032	26.097467	28.827002	-1.360703	0.000000	0.533055	0.000000	0.000000	0.000000	-0.558142	0.287099	0.932570	0.000000	0.000000	4.000000	41.000000	0.000000
3466.336333	0.085967	0.584239	-0.020927	79.910667	27.195705	30.037468	-1.205274	0.000000	0.626079	0.000000	0.000000	0.000000	-0.453439	0.288771	0.953443	0.000000	0.000000	4.000000	41.000000	0.000000
3466.339666	0.085967	0.584239	-0.020927	79.910667	27.195705	30.037468	-1.205274	0.000000	0.626079	0.000000	0.000000	0.000000	-0.453439	0.288771	0.953443	0.000000	0.000000	4.000000	41.000000	0.000000
3466.342999	0.085967	0.584239	-0.020927	79.910667	27.195705	30.037468	-1.205274	0.000000	0.626079	0.000000	0.000000	0.000000	-0.453439	0.288771	0.953443	0.000000	0.000000	4.000000	41.000000	0.000000
3466.346333	0.084800	0.585152	-0.017727	80.612320	28.384155	31.324284	-1.046367	0.000000	0.701652	0.000000	0.000000	0.000000	-0.350027	0.273893	0.960066	0.000000	0.000000	4.000000	41.000000	0.000000
3466.349666	0.084800	0.585152	-0.017727	80.612320	28.384155	31.324284	-1.046367	0.000000	0.701652	0.000000	0.000000	0.000000	-0.350027	0.273893	0.960066	0.000000	0.000000	4.000000	41.000000	0.000000
3466.352999	0.084800	0.585152	-0.017727	80.612320	28.384155	31.324284	-1.046367	0.000000	0.701652	0.000000	0.000000	0.000000	-0.350027	0.273893	0.960066	0.000000	0.000000	4.000000	41.000000	0.000000
3466.356333	0.084004	0.586039	-0.014513	81.343521	29.513914	32.366398	-0.886356	0.000000	0.759990	0.000000	0.000000	0.000000	-0.238723	0.265891	0.964238	0.000000	0.000000	4.000000	41.000000	0.000000
3466.359666	0.084004	0.586039	-0.014513	81.343521	29.513914	32.366398	-0.886356	0.000000	0.759990	0.000000	0.000000	0.000000	-0.238723	0.265891	0.964238	0.000000	0.000000	4.000000	41.000000	0.000000
3466.362999	0.084004	0.586039	-0.014513	81.343521	29.513914	32.366398	-0.886356	0.000000	0.759990	0.000000	0.000000	0.000000	-0.238723	0.265891	0.964238	0.000000	0.000000	4.000000	41.000000	0.000000
3466.366333	0.083592	0.586891	-0.011259	82.123756	30.564274	33.128925	-0.725650	0.000000	0.799777	0.000000	0.000000	0.000000	-0.123877	0.255629	0.976049	0.000000	0.000000	4.000000	41.000000	0.000000
3466.369666	0.083592	0.586891	-0.011259	82.123756	30.564274	33.128925	-0.725650	0.000000	0.799777	0.000000	0.000000	0.000000	-0.123877	0.255629	0.976049	0.000000	0.000000	4.000000	41.000000	0.000000
3466.372999	0.083592	0.586891	-0.011259	82.123756	30.564274	33.128925	-0.725650	0.000000	0.799777	0.000000	0.000000	0.000000	-0.123877	0.255629	0.976049	0.000000	0.000000	4.000000	41.000000	0.000000
3466.376333	0.083635	0.587750	-0.007968	82.953941	31.310089	33.481712	-0.562975	0.000000	0.820423	0.000000	0.000000	0.000000	0.012948	0.257864	0.987394	0.000000	0.000000	4.000000	41.000000	0.000000
3466.379666	0.083635	0.587750	-0.007968	82.953941	31.310089	33.481712	-0.562975	0.000000	0.820423	0.000000	0.000000	0.000000	0.012948	0.257864	0.987394	0.000000	0.000000	4.000000	41.000000	0.000000
3466.382999	0.083635	0.587750	-0.007968	82.953941	31.310089	33.481712	-0.562975	0.000000	0.820423	0.000000	0.000000	0.000000	0.012948	0.257864	0.987394	0.000000	0.000000	4.000000	41.000000	0.000000
3466.386333	0.084117	0.588623	-0.004660	83.835373	31.269367	33.000298	-0.398409	0.000000	0.818265	0.000000	0.000000	0.000000	0.144784	0.261873	0.992568	0.000000	0.000000	4.000000	41.000000	0.000000
3466.389666	0.084117	0.588623	-0.004660	83.835373	31.269367	33.000298	-0.398409	0.000000	0.818265	0.000000	0.000000	0.000000	0.144784	0.261873	0.992568	0.000000	0.000000	4.000000	41.000000	0.000000
3466.392999	0.084117	0.588623	-0.004660	83.835373	31.269367	33.000298	-0.398409	0.000000	0.818265	0.000000	0.000000	0.000000	0.144784	0.261873	0.992568	0.000000	0.000000	4.000000	41.000000	0.000000
3466.396333	0.084987	0.589467	-0.001425	84.761497	29.846981	31.007048	-0.232981	0.000000	0.794135	0.000000	0.000000	0.000000	0.260981	0.253180	0.970487	0.000000	0.000000	4.000000	41.000000	0.000000
3466.399666	0.084987	0.589467	-0.001425	84.761497	29.846981	31.007048	-0.232981	0.000000	0.794135	0.000000	0.000000	0.000000	0.260981	0.253180	0.970487	0.000000	0.000000	4.000000	41.000000	0.000000
3466.402999	0.084987	0.589467	-0.001425	84.761497	29.846981	31.007048	-0.232981	0.000000	0.794135	0.000000	0.000000	0.000000	0.260981	0.253180	0.970487	0.000000	0.000000	4.000000	41.000000	0.000000
3466.406333	0.086164	0.590237	0.001742	85.734283	26.049080	26.487879	-0.071233	0.000000	0.750638	0.000000	0.000000	0.000000	0.352999	0.231095	0.949880	0.000000	0.000000	4.000000	41.000000	0.000000
3466.409666	0.086164	0.590237	0.001742	85.734283	26.049080	26.487879	-0.071233	0.000000	0.750638	0.000000	0.000000	0.000000	0.352999	0.231095	0.949880	0.000000	0.000000	4.000000	41.000000	0.000000
3466.412999	0.086164	0.590237	0.001742	85.734283	26.049080	26.487879	-0.071233	0.000000	0.750638	0.000000	0.000000	0.000000	0.352999	0.231095	0.949880	0.000000	0.000000	4.000000	41.000000	0.000000
3466.416333	0.087614	0.590961	0.004747	86.704613	17.752947	17.344463	0.087080	0.000000	0.691805	0.000000	0.000000	0.000000	0.434986	0.217104	0.901692	0.000000	0.000000	4.000000	41.000000	0.000000
3466.419666	0.087614	0.590961	0.004747	86.704613	17.752947	17.344463	0.087080	0.000000	0.691805	0.000000	0.000000	0.000000	0.434986	0.217104	0.901692	0.000000	0.000000	4.000000	41.000000	0.000000
3466.422999	0.087614	0.590961	0.004747	86.704613	17.752947	17.344463	0.087080	0.000000	0.691805	0.000000	0.000000	0.000000	0.434986	0.217104	0.901692	0.000000	0.000000	4.000000	41.000000	0.000000
3466.426333	0.089412	0.591657	0.007594	87.513123	1.172781	-0.168885	0.237362	0.000000	0.619307	0.000000	0.000000	0.000000	0.539306	0.208746	0.854018	0.000000	0.000000	4.000000	41.000000	0.000000
3466.429666	0.089412	0.591657	0.007594	87.513123	1.172781	-0.168885	0.237362	0.000000	0.619307	0.000000	0.000000	0.000000	0.539306	0.208746	0.854018	0.000000	0.000000	4.000000	41.000000	0.000000
3466.432999	0.089412	0.591657	0.007594	87.513123	1.172781	-0.168885	0.237362	0.000000	0.619307	0.000000	0.000000	0.000000	0.539306	0.208746	0.854018	0.000000	0.000000	4.000000	41.000000	0.000000
3466.436333	0.091503	0.592302	0.010208	87.909027	-25.593842	-27.875422	0.379698	0.000000	0.529423	0.000000	0.000000	0.000000	0.627421	0.193578	0.784115	0.000000	0.000000	4.000000	41.000000	0.000000
3466.439666	0.091503	0.592302	0.010208	87.909027	-25.593842	-27.875422	0.379698	0.000000	0.529423	0.000000	0.000000	0.000000	0.627421	0.193578	0.784115	0.000000	0.000000	4.000000	41.000000	0.000000
3466.442999	0.091503	0.592302	0.010208	87.909027	-25.593842	-27.875422	0.379698	0.000000	0.529423	0.000000	0.000000	0.000000	0.627421	0.193578	0.784115	0.000000	0.000000	4.000000	41.000000	0.000000
3466.446333	0.093902	0.592954	0.012634	87.714325	-53.988747	-57.203274	0.510384	0.000000	0.424853	0.000000	0.000000	0.000000	0.719566	0.195478	0.727876	0.000000	0.000000	4.000000	41.000000	0.000000
3466.449666	0.093902	0.592954	0.012634	87.714325	-53.988747	-57.203274	0.510384	0.000000	0.424853	0.000000	0.000000	0.000000	0.719566	0.195478	0.727876	0.000000	0.000000	4.000000	41.000000	0.000000
3466.452999	0.093902	0.592954	0.012634	87.714325	-53.988747	-57.203274	0.510384	0.000000	0.424853	0.000000	0.000000	0.000000	0.719566	0.195478	0.727876	0.000000	0.000000	4.000000	41.000000	0.000000
3466.456333	0.096610	0.593541	0.014867	87.098488	-73.062012	-77.200684	0.631697	0.000000	0.304925	0.000000	0.000000	0.000000	0.812669	0.176255	0.669962	0.000000	0.000000	4.000000	41.000000	0.000000
3466.459666	0.096610	0.593541	0.014867	87.098488	-73.062012	-77.200684	0.631697	0.000000	0.304925	0.000000	0.000000	0.000000	0.812669	0.176255	0.669962	0.000000	0.000000	4.000000	41.000000	0.000000
3466.462999	0.096610	0.593541	0.014867	87.098488	-73.062012	-77.200684	0.631697	0.000000	0.304925	0.000000	0.000000	0.000000	0.812669	0.176255	0.669962	0.000000	0.000000	4.000000	41.000000	0.000000
3466.466333	0.099571	0.594042	0.016834	86.334724	-83.961075	-88.984886	0.743357	0.000000	0.169480	0.000000	0.000000	0.000000	0.888206	0.150200	0.590007	0.000000	0.000000	4.000000	41.000000	0.000000
3466.469666	0.099571	0.594042	0.016834	86.334724	-83.961075	-88.984886	0.743357	0.000000	0.169480	0.000000	0.000000	0.000000	0.888206	0.150200	0.590007	0.000000	0.000000	4.000000	41.000000	0.000000
3466.472999	0.099571	0.594042	0.016834	86.334724	-83.961075	-88.984886	0.743357	0.000000	0.169480	0.000000	0.000000	0.000000	0.888206	0.150200	0.590007	0.000000	0.000000	4.000000	41.000000	0.000000
3466.476333	0.102739	0.594384	0.018539	85.559395	-90.678375	-96.529747	0.841692	0.000000	0.021446	0.000000	0.000000	0.000000	0.950257	0.102554	0.511600	0.000000	0.000000	4.000000	41.000000	0.000000
3466.479666	0.102739	0.594384	0.018539	85.559395	-90.678375	-96.529747	0.841692	0.000000	0.021446	0.000000	0.000000	0.000000	0.950257	0.102554	0.511600	0.000000	0.000000	4.000000	41.000000	0.000000
3466.482999	0.102739	0.594384	0.018539	85.559395	-90.678375	-96.529747	0.841692	0.000000	0.021446	0.000000	0.000000	0.000000	0.950257	0.102554	0.511600	0.000000	0.000000	4.000000	41.000000	0.000000
3466.486333	0.106109	0.594620	0.019966	84.828659	-95.228851	-101.808037	0.926958	0.000000	-0.136931	0.000000	0.000000	0.000000	1.011124	0.070774	0.428005	0.000000	0.000000	4.000000	41.000000	0.000000
3466.489666	0.106109	0.594620	0.019966	84.828659	-95.228851	-101.808037	0.926958	0.000000	-0.136931	0.000000	0.000000	0.000000	1.011124	0.070774	0.428005	0.000000	0.000000	4.000000	41.000000	0.000000
3466.492999	0.106109	0.594620	0.019966	84.828659	-95.228851	-101.808037	0.926958	0.000000	-0.136931	0.000000	0.000000	0.000000	1.011124	0.070774	0.428005	0.000000	0.000000	4.000000	41.000000	0.000000
3466.496333	0.109602	0.594766	0.021080	84.140511	-98.561600	-105.777557	0.998293	0.000000	-0.305451	0.000000	0.000000	0.000000	1.047867	0.043762	0.334295	0.000000	0.000000	4.000000	41.000000	0.000000
3466.499666	0.109602	0.594766	0.021080	84.140511	-98.561600	-105.777557	0.998293	0.000000	-0.305451	0.000000	0.000000	0.000000	1.047867	0.043762	0.334295	0.000000	0.000000	4.000000	41.000000	0.000000
3466.502999	0.109602	0.594766	0.021080	84.140511	-98.561600	-105.777557	0.998293	0.000000	-0.305451	0.000000	0.000000	0.000000	1.047867	0.043762	0.334295	0.000000	0.000000	4.000000	41.000000	0.000000
3466.506333	0.113193	0.594795	0.021893	83.496483	-101.127823	-108.844345	1.054009	0.000000	-0.480096	0.000000	0.000000	0.000000	1.077193	0.008905	0.243941	0.000000	0.000000	4.000000	41.000000	0.000000
3466.509666	0.113193	0.594795	0.021893	83.496483	-101.127823	-108.844345	1.054009	0.000000	-0.480096	0.000000	0.000000	0.000000	1.077193	0.008905	0.243941	0.000000	0.000000	4.000000	41.000000	0.000000
3466.512999	0.113193	0.594795	0.021893	83.496483	-101.127823	-108.844345	1.054009	0.000000	-0.480096	0.000000	0.000000	0.000000	1.077193	0.008905	0.243941	0.000000	0.000000	4.000000	41.000000	0.000000
3466.516333	0.116829	0.594736	0.022408	82.870766	-103.096718	-111.063210	1.094665	0.000000	-0.659628	0.000000	0.000000	0.000000	1.091057	-0.017706	0.154355	0.000000	0.000000	4.000000	41.000000	0.000000
3466.519666	0.116829	0.594736	0.022408	82.870766	-103.096718	-111.063210	1.094665	0.000000	-0.659628	0.000000	0.000000	0.000000	1.091057	-0.017706	0.154355	0.000000	0.000000	4.000000	41.000000	0.000000
3466.522999	0.116829	0.594736	0.022408	82.870766	-103.096718	-111.063210	1.094665	0.000000	-0.659628	0.000000	0.000000	0.000000	1.091057	-0.017706	0.154355	0.000000	0.000000	4.000000	41.000000	0.000000
3466.526333	0.120543	0.594505	0.022572	82.225777	-104.455795	-112.383171	1.120391	0.000000	-0.841471	0.000000	0.000000	0.000000	1.114113	-0.069327	0.049324	0.000000	0.000000	4.000000	41.000000	0.000000
3466.529666	0.120543	0.594505	0.022572	82.225777	-104.455795	-112.383171	1.120391	0.000000	-0.841471	0.000000	0.000000	0.000000	1.114113	-0.069327	0.049324	0.000000	0.000000	4.000000	41.000000	0.000000
3466.532999	0.120543	0.594505	0.022572	82.225777	-104.455795	-112.383171	1.120391	0.000000	-0.841471	0.000000	0.000000	0.000000	1.114113	-0.069327	0.049324	0.000000	0.000000	4.000000	41.000000	0.000000
3466.536333	0.124233	0.594157	0.022394	81.576614	-105.120926	-112.604027	1.128612	0.000000	-1.027156	0.000000	0.000000	0.000000	1.106859	-0.104518	-0.053370	0.000000	0.000000	4.000000	41.000000	0.000000
3466.539666	0.124233	0.594157	0.022394	81.576614	-105.120926	-112.604027	1.128612	0.000000	-1.027156	0.000000	0.000000	0.000000	1.106859	-0.104518	-0.053370	0.000000	0.000000	4.000000	41.000000	0.000000
3466.542999	0.124233	0.594157	0.022394	81.576614	-105.120926	-112.604027	1.128612	0.000000	-1.027156	0.000000	0.000000	0.000000	1.106859	-0.104518	-0.053370	0.000000	0.000000	4.000000	41.000000	0.000000
3466.546333	0.127858	0.593676	0.021933	80.976112	-104.828278	-111.491760	1.119717	0.000000	-1.211633	0.000000	0.000000	0.000000	1.087562	-0.144233	-0.138489	0.000000	0.000000	4.000000	41.000000	0.000000
3466.549666	0.127858	0.593676	0.021933	80.976112	-104.828278	-111.491760	1.119717	0.000000	-1.211633	0.000000	0.000000	0.000000	1.087562	-0.144233	-0.138489	0.000000	0.000000	4.000000	41.000000	0.000000
3466.552999	0.127858	0.593676	0.021933	80.976112	-104.828278	-111.491760	1.119717	0.000000	-1.211633	0.000000	0.000000	0.000000	1.087562	-0.144233	-0.138489	0.000000	0.000000	4.000000	41.000000	0.000000
3466.556333	0.131372	0.593156	0.021218	80.563324	-103.267120	-108.939545	1.096635	0.000000	-1.392893	0.000000	0.000000	0.000000	1.054276	-0.156026	-0.214401	0.000000	0.000000	4.000000	41.000000	0.000000
3466.559666	0.131372	0.593156	0.021218	80.563324	-103.267120	-108.939545	1.096635	0.000000	-1.392893	0.000000	0.000000	0.000000	1.054276	-0.156026	-0.214401	0.000000	0.000000	4.000000	41.000000	0.000000
3466.562999	0.131372	0.593156	0.021218	80.563324	-103.267120	-108.939545	1.096635	0.000000	-1.392893	0.000000	0.000000	0.000000	1.054276	-0.156026	-0.214401	0.000000	0.000000	4.000000	41.000000	0.000000
3466.566333	0.134845	0.592589	0.020256	80.369057	-100.970589	-105.896896	1.060902	0.000000	-1.568605	0.000000	0.000000	0.000000	1.041772	-0.169988	-0.288553	0.000000	0.000000	4.000000	41.000000	0.000000
3466.569666	0.134845	0.592589	0.020256	80.369057	-100.970589	-105.896896	1.060902	0.000000	-1.568605	0.000000	0.000000	0.000000	1.041772	-0.169988	-0.288553	0.000000	0.000000	4.000000	41.000000	0.000000
3466.572999	0.134845	0.592589	0.020256	80.369057	-100.970589	-105.896896	1.060902	0.000000	-1.568605	0.000000	0.000000	0.000000	1.041772	-0.169988	-0.288553	0.000000	0.000000	4.000000	41.000000	0.000000
3466.576333	0.138202	0.591904	0.019066	80.393707	-98.740425	-103.404831	1.012810	0.000000	-1.742234	0.000000	0.000000	0.000000	1.007260	-0.205727	-0.357047	0.000000	0.000000	4.000000	41.000000	0.000000
3466.579666	0.138202	0.591904	0.019066	80.393707	-98.740425	-103.404831	1.012810	0.000000	-1.742234	0.000000	0.000000	0.000000	1.007260	-0.205727	-0.357047	0.000000	0.000000	4.000000	41.000000	0.000000
3466.582999	0.138202	0.591904	0.019066	80.393707	-98.740425	-103.404831	1.012810	0.000000	-1.742234	0.000000	0.000000	0.000000	1.007260	-0.205727	-0.357047	0.000000	0.000000	4.000000	41.000000	0.000000
3466.586333	0.141362	0.591183	0.017716	80.601143	-96.728676	-101.394760	0.953302	0.000000	-1.910110	0.000000	0.000000	0.000000	0.947856	-0.216029	-0.405026	0.000000	0.000000	4.000000	41.000000	0.000000
3466.589666	0.141362	0.591183	0.017716	80.601143	-96.728676	-101.394760	0.953302	0.000000	-1.910110	0.000000	0.000000	0.000000	0.947856	-0.216029	-0.405026	0.000000	0.000000	4.000000	41.000000	0.000000
3466.592999	0.141362	0.591183	0.017716	80.601143	-96.728676	-101.394760	0.953302	0.000000	-1.910110	0.000000	0.000000	0.000000	0.947856	-0.216029	-0.405026	0.000000	0.000000	4.000000	41.000000	0.000000
3466.596333	0.144256	0.590354	0.016161	80.851761	-94.599564	-99.202805	0.885798	0.000000	-2.068086	0.000000	0.000000	0.000000	0.868427	-0.248844	-0.466596	0.000000	0.000000	4.000000	41.000000	0.000000
3466.599666	0.144256	0.590354	0.016161	80.851761	-94.599564	-99.202805	0.885798	0.000000	-2.068086	0.000000	0.000000	0.000000	0.868427	-0.248844	-0.466596	0.000000	0.000000	4.000000	41.000000	0.000000
3466.602999	0.144256	0.590354	0.016161	80.851761	-94.599564	-99.202805	0.885798	0.000000	-2.068086	0.000000	0.000000	0.000000	0.868427	-0.248844	-0.466596	0.000000	0.000000	4.000000	41.000000	0.000000
3466.606333	0.146855	0.589446	0.014472	81.116699	-92.447441	-96.658302	0.808032	0.000000	-2.212824	0.000000	0.000000	0.000000	0.779598	-0.272523	-0.506684	0.000000	0.000000	4.000000	41.000000	0.000000
3466.609666	0.146855	0.589446	0.014472	81.116699	-92.447441	-96.658302	0.808032	0.000000	-2.212824	0.000000	0.000000	0.000000	0.779598	-0.272523	-0.506684	0.000000	0.000000	4.000000	41.000000	0.000000
3466.612999	0.146855	0.589446	0.014472	81.116699	-92.447441	-96.658302	0.808032	0.000000	-2.212824	0.000000	0.000000	0.000000	0.779598	-0.272523	-0.506684	0.000000	0.000000	4.000000	41.000000	0.000000
3466.616333	0.149179	0.588459	0.012646	81.364281	-90.200500	-93.808640	0.723584	0.000000	-2.342757	0.000000	0.000000	0.000000	0.697070	-0.295946	-0.547701	0.000000	0.000000	4.000000	41.000000	0.000000
3466.619666	0.149179	0.588459	0.012646	81.364281	-90.200500	-93.808640	0.723584	0.000000	-2.342757	0.000000	0.000000	0.000000	0.697070	-0.295946	-0.547701	0.000000	0.000000	4.000000	41.000000	0.000000
3466.622999	0.149179	0.588459	0.012646	81.364281	-90.200500	-93.808640	0.723584	0.000000	-2.342757	0.000000	0.000000	0.000000	0.697070	-0.295946	-0.547701	0.000000	0.000000	4.000000	41.000000	0.000000
3466.626333	0.151234	0.587460	0.010711	81.580444	-87.741966	-90.860939	0.632301	0.000000	-2.458936	0.000000	0.000000	0.000000	0.616579	-0.299844	-0.580396	0.000000	0.000000	4.000000	41.000000	0.000000
3466.629666	0.151234	0.587460	0.010711	81.580444	-87.741966	-90.860939	0.632301	0.000000	-2.458936	0.000000	0.000000	0.000000	0.616579	-0.299844	-0.580396	0.000000	0.000000	4.000000	41.000000	0.000000
3466.632999	0.151234	0.587460	0.010711	81.580444	-87.741966	-90.860939	0.632301	0.000000	-2.458936	0.000000	0.000000	0.000000	0.616579	-0.299844	-0.580396	0.000000	0.000000	4.000000	41.000000	0.000000
3466.636333	0.153047	0.586394	0.008677	81.759766	-84.915413	-87.757393	0.535568	0.000000	-2.561698	0.000000	0.000000	0.000000	0.543967	-0.319729	-0.610351	0.000000	0.000000	4.000000	41.000000	0.000000
3466.639666	0.153047	0.586394	0.008677	81.759766	-84.915413	-87.757393	0.535568	0.000000	-2.561698	0.000000	0.000000	0.000000	0.543967	-0.319729	-0.610351	0.000000	0.000000	4.000000	41.000000	0.000000
3466.642999	0.153047	0.586394	0.008677	81.759766	-84.915413	-87.757393	0.535568	0.000000	-2.561698	0.000000	0.000000	0.000000	0.543967	-0.319729	-0.610351	0.000000	0.000000	4.000000	41.000000	0.000000
3466.646333	0.154556	0.585356	0.006653	81.929825	-81.559341	-84.458069	0.433843	0.000000	-2.652359	0.000000	0.000000	0.000000	0.452771	-0.311454	-0.607251	0.000000	0.000000	4.000000	41.000000	0.000000
3466.649666	0.154556	0.585356	0.006653	81.929825	-81.559341	-84.458069	0.433843	0.000000	-2.652359	0.000000	0.000000	0.000000	0.452771	-0.311454	-0.607251	0.000000	0.000000	4.000000	41.000000	0.000000
3466.652999	0.154556	0.585356	0.006653	81.929825	-81.559341	-84.458069	0.433843	0.000000	-2.652359	0.000000	0.000000	0.000000	0.452771	-0.311454	-0.607251	0.000000	0.000000	4.000000	41.000000	0.000000
3466.656333	0.155738	0.584324	0.004565	82.095772	-77.511177	-80.314949	0.332635	0.000000	-2.727821	0.000000	0.000000	0.000000	0.354599	-0.309536	-0.626215	0.000000	0.000000	4.000000	41.000000	0.000000
3466.659666	0.155738	0.584324	0.004565	82.095772	-77.511177	-80.314949	0.332635	0.000000	-2.727821	0.000000	0.000000	0.000000	0.354599	-0.309536	-0.626215	0.000000	0.000000	4.000000	41.000000	0.000000
3466.662999	0.155738	0.584324	0.004565	82.095772	-77.511177	-80.314949	0.332635	0.000000	-2.727821	0.000000	0.000000	0.000000	0.354599	-0.309536	-0.626215	0.000000	0.000000	4.000000	41.000000	0.000000
3466.666333	0.156540	0.583261	0.002400	82.243462	-72.728966	-74.876366	0.228265	0.000000	-2.786921	0.000000	0.000000	0.000000	0.240620	-0.318760	-0.649603	0.000000	0.000000	4.000000	41.000000	0.000000
3466.669666	0.156540	0.583261	0.002400	82.243462	-72.728966	-74.876366	0.228265	0.000000	-2.786921	0.000000	0.000000	0.000000	0.240620	-0.318760	-0.649603	0.000000	0.000000	4.000000	41.000000	0.000000
3466.672999	0.156540	0.583261	0.002400	82.243462	-72.728966	-74.876366	0.228265	0.000000	-2.786921	0.000000	0.000000	0.000000	0.240620	-0.318760	-0.649603	0.000000	0.000000	4.000000	41.000000	0.000000
3466.676333	0.156989	0.582216	0.000228	82.366241	-67.181503	-68.451408	0.119998	0.000000	-2.827024	0.000000	0.000000	0.000000	0.134582	-0.313720	-0.651562	0.000000	0.000000	4.000000	41.000000	0.000000
3466.679666	0.156989	0.582216	0.000228	82.366241	-67.181503	-68.451408	0.119998	0.000000	-2.827024	0.000000	0.000000	0.000000	0.134582	-0.313720	-0.651562	0.000000	0.000000	4.000000	41.000000	0.000000
3466.682999	0.156989	0.582216	0.000228	82.366241	-67.181503	-68.451408	0.119998	0.000000	-2.827024	0.000000	0.000000	0.000000	0.134582	-0.313720	-0.651562	0.000000	0.000000	4.000000	41.000000	0.000000
3466.686333	0.157015	0.581194	-0.001949	82.473480	-60.487514	-60.526836	0.011405	0.000000	-2.849454	0.000000	0.000000	0.000000	0.007816	-0.306327	-0.653273	0.000000	0.000000	4.000000	41.000000	0.000000
3466.689666	0.157015	0.581194	-0.001949	82.473480	-60.487514	-60.526836	0.011405	0.000000	-2.849454	0.000000	0.000000	0.000000	0.007816	-0.306327	-0.653273	0.000000	0.000000	4.000000	41.000000	0.000000
3466.692999	0.157015	0.581194	-0.001949	82.473480	-60.487514	-60.526836	0.011405	0.000000	-2.849454	0.000000	0.000000	0.000000	0.007816	-0.306327	-0.653273	0.000000	0.000000	4.000000	41.000000	0.000000
3466.696333	0.156612	0.580163	-0.004097	82.540909	-52.543209	-51.429466	-0.097474	0.000000	-2.850756	0.000000	0.000000	0.000000	-0.121063	-0.309357	-0.644162	0.000000	0.000000	4.000000	41.000000	0.000000
3466.699666	0.156612	0.580163	-0.004097	82.540909	-52.543209	-51.429466	-0.097474	0.000000	-2.850756	0.000000	0.000000	0.000000	-0.121063	-0.309357	-0.644162	0.000000	0.000000	4.000000	41.000000	0.000000
3466.702999	0.156612	0.580163	-0.004097	82.540909	-52.543209	-51.429466	-0.097474	0.000000	-2.850756	0.000000	0.000000	0.000000	-0.121063	-0.309357	-0.644162	0.000000	0.000000	4.000000	41.000000	0.000000
3466.706333	0.155964	0.579185	-0.006248	82.463570	-43.734646	-41.850147	-0.204835	0.000000	-2.830580	0.000000	0.000000	0.000000	-0.194345	-0.293564	-0.645473	0.000000	0.000000	4.000000	41.000000	0.000000
3466.709666	0.155964	0.579185	-0.006248	82.463570	-43.734646	-41.850147	-0.204835	0.000000	-2.830580	0.000000	0.000000	0.000000	-0.194345	-0.293564	-0.645473	0.000000	0.000000	4.000000	41.000000	0.000000
3466.712999	0.155964	0.579185	-0.006248	82.463570	-43.734646	-41.850147	-0.204835	0.000000	-2.830580	0.000000	0.000000	0.000000	-0.194345	-0.293564	-0.645473	0.000000	0.000000	4.000000	41.000000	0.000000
3466.716333	0.155184	0.578305	-0.008364	82.202248	-34.555607	-32.266487	-0.312413	0.000000	-2.798189	0.000000	0.000000	0.000000	-0.233790	-0.264062	-0.634587	0.000000	0.000000	4.000000	41.000000	0.000000
3466.719666	0.155184	0.578305	-0.008364	82.202248	-34.555607	-32.266487	-0.312413	0.000000	-2.798189	0.000000	0.000000	0.000000	-0.233790	-0.264062	-0.634587	0.000000	0.000000	4.000000	41.000000	0.000000
3466.722999	0.155184	0.578305	-0.008364	82.202248	-34.555607	-32.266487	-0.312413	0.000000	-2.798189	0.000000	0.000000	0.000000	-0.233790	-0.264062	-0.634587	0.000000	0.000000	4.000000	41.000000	0.000000
3466.726333	0.154127	0.577522	-0.010391	81.746239	-25.817434	-23.268703	-0.418178	0.000000	-2.759224	0.000000	0.000000	0.000000	-0.317161	-0.234913	-0.608343	0.000000	0.000000	4.000000	41.000000	0.000000
3466.729666	0.154127	0.577522	-0.010391	81.746239	-25.817434	-23.268703	-0.418178	0.000000	-2.759224	0.000000	0.000000	0.000000	-0.317161	-0.234913	-0.608343	0.000000	0.000000	4.000000	41.000000	0.000000
3466.732999	0.154127	0.577522	-0.010391	81.746239	-25.817434	-23.268703	-0.418178	0.000000	-2.759224	0.000000	0.000000	0.000000	-0.317161	-0.234913	-0.608343	0.000000	0.000000	4.000000	41.000000	0.000000
3466.736333	0.152936	0.576848	-0.012269	81.099533	-18.126240	-15.277846	-0.519568	0.000000	-2.706363	0.000000	0.000000	0.000000	-0.357348	-0.202172	-0.563373	0.000000	0.000000	4.000000	41.000000	0.000000
3466.739666	0.152936	0.576848	-0.012269	81.099533	-18.126240	-15.277846	-0.519568	0.000000	-2.706363	0.000000	0.000000	0.000000	-0.357348	-0.202172	-0.563373	0.000000	0.000000	4.000000	41.000000	0.000000
3466.742999	0.152936	0.576848	-0.012269	81.099533	-18.126240	-15.277846	-0.519568	0.000000	-2.706363	0.000000	0.000000	0.000000	-0.357348	-0.202172	-0.563373	0.000000	0.000000	4.000000	41.000000	0.000000
3466.746333	0.151605	0.576292	-0.013951	80.313690	-11.848739	-8.685381	-0.613464	0.000000	-2.646806	0.000000	0.000000	0.000000	-0.399203	-0.166595	-0.504652	0.000000	0.000000	4.000000	41.000000	0.000000
3466.749666	0.151605	0.576292	-0.013951	80.313690	-11.848739	-8.685381	-0.613464	0.000000	-2.646806	0.000000	0.000000	0.000000	-0.399203	-0.166595	-0.504652	0.000000	0.000000	4.000000	41.000000	0.000000
3466.752999	0.151605	0.576292	-0.013951	80.313690	-11.848739	-8.685381	-0.613464	0.000000	-2.646806	0.000000	0.000000	0.000000	-0.399203	-0.166595	-0.504652	0.000000	0.000000	4.000000	41.000000	0.000000
3466.756333	0.150082	0.575850	-0.015326	79.422752	-6.940226	-3.464334	-0.697573	0.000000	-2.580272	0.000000	0.000000	0.000000	-0.457078	-0.132617	-0.412281	0.000000	0.000000	4.000000	41.000000	0.000000
3466.759666	0.150082	0.575850	-0.015326	79.422752	-6.940226	-3.464334	-0.697573	0.000000	-2.580272	0.000000	0.000000	0.000000	-0.457078	-0.132617	-0.412281	0.000000	0.000000	4.000000	41.000000	0.000000
3466.762999	0.150082	0.575850	-0.015326	79.422752	-6.940226	-3.464334	-0.697573	0.000000	-2.580272	0.000000	0.000000	0.000000	-0.457078	-0.132617	-0.412281	0.000000	0.000000	4.000000	41.000000	0.000000
3466.766333	0.148413	0.575470	-0.016395	78.457901	-3.194981	0.573830	-0.766286	0.000000	-2.504092	0.000000	0.000000	0.000000	-0.500696	-0.114010	-0.320804	0.000000	0.000000	4.000000	41.000000	0.000000
3466.769666	0.148413	0.575470	-0.016395	78.457901	-3.194981	0.573830	-0.766286	0.000000	-2.504092	0.000000	0.000000	0.000000	-0.500696	-0.114010	-0.320804	0.000000	0.000000	4.000000	41.000000	0.000000
3466.772999	0.148413	0.575470	-0.016395	78.457901	-3.194981	0.573830	-0.766286	0.000000	-2.504092	0.000000	0.000000	0.000000	-0.500696	-0.114010	-0.320804	0.000000	0.000000	4.000000	41.000000	0.000000
3466.776333	0.146667	0.575171	-0.017165	77.450302	-0.326574	3.715049	-0.819753	0.000000	-2.420643	0.000000	0.000000	0.000000	-0.523822	-0.089903	-0.230959	0.000000	0.000000	4.000000	41.000000	0.000000
3466.779666	0.146667	0.575171	-0.017165	77.450302	-0.326574	3.715049	-0.819753	0.000000	-2.420643	0.000000	0.000000	0.000000	-0.523822	-0.089903	-0.230959	0.000000	0.000000	4.000000	41.000000	0.000000
3466.782999	0.146667	0.575171	-0.017165	77.450302	-0.326574	3.715049	-0.819753	0.000000	-2.420643	0.000000	0.000000	0.000000	-0.523822	-0.089903	-0.230959	0.000000	0.000000	4.000000	41.000000	0.000000
3466.786333	0.144824	0.574926	-0.017623	76.526031	1.639864	5.930376	-0.858247	0.000000	-2.333339	0.000000	0.000000	0.000000	-0.552938	-0.073347	-0.137336	0.000000	0.000000	4.000000	41.000000	0.000000
3466.789666	0.144824	0.574926	-0.017623	76.526031	1.639864	5.930376	-0.858247	0.000000	-2.333339	0.000000	0.000000	0.000000	-0.552938	-0.073347	-0.137336	0.000000	0.000000	4.000000	41.000000	0.000000
3466.792999	0.144824	0.574926	-0.017623	76.526031	1.639864	5.930376	-0.858247	0.000000	-2.333339	0.000000	0.000000	0.000000	-0.552938	-0.073347	-0.137336	0.000000	0.000000	4.000000	41.000000	0.000000
3466.796333	0.142909	0.574752	-0.017828	76.158920	2.287720	6.843585	-0.881136	0.000000	-2.241183	0.000000	0.000000	0.000000	-0.574517	-0.052293	-0.061653	0.000000	0.000000	4.000000	41.000000	0.000000
3466.799666	0.142909	0.574752	-0.017828	76.158920	2.287720	6.843585	-0.881136	0.000000	-2.241183	0.000000	0.000000	0.000000	-0.574517	-0.052293	-0.061653	0.000000	0.000000	4.000000	41.000000	0.000000
3466.802999	0.142909	0.574752	-0.017828	76.158920	2.287720	6.843585	-0.881136	0.000000	-2.241183	0.000000	0.000000	0.000000	-0.574517	-0.052293	-0.061653	0.000000	0.000000	4.000000	41.000000	0.000000
3466.806333	0.140925	0.574591	-0.017907	76.415932	1.969116	6.857890	-0.891412	0.000000	-2.145430	0.000000	0.000000	0.000000	-0.594970	-0.048274	-0.023776	0.000000	0.000000	4.000000	41.000000	0.000000
3466.809666	0.140925	0.574591	-0.017907	76.415932	1.969116	6.857890	-0.891412	0.000000	-2.145430	0.000000	0.000000	0.000000	-0.594970	-0.048274	-0.023776	0.000000	0.000000	4.000000	41.000000	0.000000
3466.812999	0.140925	0.574591	-0.017907	76.415932	1.969116	6.857890	-0.891412	0.000000	-2.145430	0.000000	0.000000	0.000000	-0.594970	-0.048274	-0.023776	0.000000	0.000000	4.000000	41.000000	0.000000
3466.816333	0.139088	0.574582	-0.017689	76.757217	1.762822	7.072942	-0.895374	0.000000	-2.046268	0.000000	0.000000	0.000000	-0.551242	-0.002576	0.065456	0.000000	0.000000	4.000000	41.000000	0.000000
3466.819666	0.139088	0.574582	-0.017689	76.757217	1.762822	7.072942	-0.895374	0.000000	-2.046268	0.000000	0.000000	0.000000	-0.551242	-0.002576	0.065456	0.000000	0.000000	4.000000	41.000000	0.000000
3466.822999	0.139088	0.574582	-0.017689	76.757217	1.762822	7.072942	-0.895374	0.000000	-2.046268	0.000000	0.000000	0.000000	-0.551242	-0.002576	0.065456	0.000000	0.000000	4.000000	41.000000	0.000000
3466.826333	0.137414	0.574655	-0.017251	77.085167	1.862852	7.643021	-0.884465	0.000000	-1.954394	0.000000	0.000000	0.000000	-0.502307	0.021697	0.131362	0.000000	0.000000	4.000000	41.000000	0.000000
3466.829666	0.137414	0.574655	-0.017251	77.085167	1.862852	7.643021	-0.884465	0.000000	-1.954394	0.000000	0.000000	0.000000	-0.502307	0.021697	0.131362	0.000000	0.000000	4.000000	41.000000	0.000000
3466.832999	0.137414	0.574655	-0.017251	77.085167	1.862852	7.643021	-0.884465	0.000000	-1.954394	0.000000	0.000000	0.000000	-0.502307	0.021697	0.131362	0.000000	0.000000	4.000000	41.000000	0.000000
3466.836333	0.135872	0.574815	-0.016608	77.386772	2.141488	8.277144	-0.862571	0.000000	-1.870677	0.000000	0.000000	0.000000	-0.462534	0.048236	0.192910	0.000000	0.000000	4.000000	41.000000	0.000000
3466.839666	0.135872	0.574815	-0.016608	77.386772	2.141488	8.277144	-0.862571	0.000000	-1.870677	0.000000	0.000000	0.000000	-0.462534	0.048236	0.192910	0.000000	0.000000	4.000000	41.000000	0.000000
3466.842999	0.135872	0.574815	-0.016608	77.386772	2.141488	8.277144	-0.862571	0.000000	-1.870677	0.000000	0.000000	0.000000	-0.462534	0.048236	0.192910	0.000000	0.000000	4.000000	41.000000	0.000000
3466.846333	0.134382	0.575033	-0.015865	77.672318	2.467071	8.756433	-0.830419	0.000000	-1.793588	0.000000	0.000000	0.000000	-0.446842	0.065306	0.223086	0.000000	0.000000	4.000000	41.000000	0.000000
3466.849666	0.134382	0.575033	-0.015865	77.672318	2.467071	8.756433	-0.830419	0.000000	-1.793588	0.000000	0.000000	0.000000	-0.446842	0.065306	0.223086	0.000000	0.000000	4.000000	41.000000	0.000000
3466.852999	0.134382	0.575033	-0.015865	77.672318	2.467071	8.756433	-0.830419	0.000000	-1.793588	0.000000	0.000000	0.000000	-0.446842	0.065306	0.223086	0.000000	0.000000	4.000000	41.000000	0.000000
3466.856333	0.132900	0.575311	-0.014939	77.989777	2.712054	9.153564	-0.793238	0.000000	-1.719114	0.000000	0.000000	0.000000	-0.444749	0.083408	0.277790	0.000000	0.000000	4.000000	41.000000	0.000000
3466.859666	0.132900	0.575311	-0.014939	77.989777	2.712054	9.153564	-0.793238	0.000000	-1.719114	0.000000	0.000000	0.000000	-0.444749	0.083408	0.277790	0.000000	0.000000	4.000000	41.000000	0.000000
3466.862999	0.132900	0.575311	-0.014939	77.989777	2.712054	9.153564	-0.793238	0.000000	-1.719114	0.000000	0.000000	0.000000	-0.444749	0.083408	0.277790	0.000000	0.000000	4.000000	41.000000	0.000000
3466.866333	0.131413	0.575636	-0.013939	78.419930	2.686311	9.386677	-0.746940	0.000000	-1.644989	0.000000	0.000000	0.000000	-0.446094	0.097385	0.299968	0.000000	0.000000	4.000000	41.000000	0.000000
3466.869666	0.131413	0.575636	-0.013939	78.419930	2.686311	9.386677	-0.746940	0.000000	-1.644989	0.000000	0.000000	0.000000	-0.446094	0.097385	0.299968	0.000000	0.000000	4.000000	41.000000	0.000000
3466.872999	0.131413	0.575636	-0.013939	78.419930	2.686311	9.386677	-0.746940	0.000000	-1.644989	0.000000	0.000000	0.000000	-0.446094	0.097385	0.299968	0.000000	0.000000	4.000000	41.000000	0.000000
3466.876333	0.129904	0.575932	-0.013001	79.020958	2.197376	9.086316	-0.696945	0.000000	-1.570639	0.000000	0.000000	0.000000	-0.452745	0.088955	0.281467	0.000000	0.000000	4.000000	41.000000	0.000000
3466.879666	0.129904	0.575932	-0.013001	79.020958	2.197376	9.086316	-0.696945	0.000000	-1.570639	0.000000	0.000000	0.000000	-0.452745	0.088955	0.281467	0.000000	0.000000	4.000000	41.000000	0.000000
3466.882999	0.129904	0.575932	-0.013001	79.020958	2.197376	9.086316	-0.696945	0.000000	-1.570639	0.000000	0.000000	0.000000	-0.452745	0.088955	0.281467	0.000000	0.000000	4.000000	41.000000	0.000000
3466.886333	0.128462	0.576265	-0.012053	79.690369	1.341266	8.282131	-0.650034	0.000000	-1.495182	0.000000	0.000000	0.000000	-0.432414	0.099806	0.284353	0.000000	0.000000	4.000000	41.000000	0.000000
3466.889666	0.128462	0.576265	-0.012053	79.690369	1.341266	8.282131	-0.650034	0.000000	-1.495182	0.000000	0.000000	0.000000	-0.432414	0.099806	0.284353	0.000000	0.000000	4.000000	41.000000	0.000000
3466.892999	0.128462	0.576265	-0.012053	79.690369	1.341266	8.282131	-0.650034	0.000000	-1.495182	0.000000	0.000000	0.000000	-0.432414	0.099806	0.284353	0.000000	0.000000	4.000000	41.000000	0.000000
3466.896333	0.127123	0.576573	-0.011134	80.323807	0.233350	7.163423	-0.602642	0.000000	-1.423113	0.000000	0.000000	0.000000	-0.401687	0.092314	0.275667	0.000000	0.000000	4.000000	41.000000	0.000000
3466.899666	0.127123	0.576573	-0.011134	80.323807	0.233350	7.163423	-0.602642	0.000000	-1.423113	0.000000	0.000000	0.000000	-0.401687	0.092314	0.275667	0.000000	0.000000	4.000000	41.000000	0.000000
3466.902999	0.127123	0.576573	-0.011134	80.323807	0.233350	7.163423	-0.602642	0.000000	-1.423113	0.000000	0.000000	0.000000	-0.401687	0.092314	0.275667	0.000000	0.000000	4.000000	41.000000	0.000000
3466.906333	0.125922	0.576888	-0.010284	80.894310	-1.154504	5.700755	-0.556698	0.000000	-1.356166	0.000000	0.000000	0.000000	-0.360509	0.094621	0.254914	0.000000	0.000000	4.000000	41.000000	0.000000
3466.909666	0.125922	0.576888	-0.010284	80.894310	-1.154504	5.700755	-0.556698	0.000000	-1.356166	0.000000	0.000000	0.000000	-0.360509	0.094621	0.254914	0.000000	0.000000	4.000000	41.000000	0.000000
3466.912999	0.125922	0.576888	-0.010284	80.894310	-1.154504	5.700755	-0.556698	0.000000	-1.356166	0.000000	0.000000	0.000000	-0.360509	0.094621	0.254914	0.000000	0.000000	4.000000	41.000000	0.000000
3466.916333	0.124848	0.577222	-0.009457	81.414124	-2.623793	4.232335	-0.514212	0.000000	-1.296081	0.000000	0.000000	0.000000	-0.322078	0.100115	0.248175	0.000000	0.000000	4.000000	41.000000	0.000000
3466.919666	0.124848	0.577222	-0.009457	81.414124	-2.623793	4.232335	-0.514212	0.000000	-1.296081	0.000000	0.000000	0.000000	-0.322078	0.100115	0.248175	0.000000	0.000000	4.000000	41.000000	0.000000
3466.922999	0.124848	0.577222	-0.009457	81.414124	-2.623793	4.232335	-0.514212	0.000000	-1.296081	0.000000	0.000000	0.000000	-0.322078	0.100115	0.248175	0.000000	0.000000	4.000000	41.000000	0.000000
3466.926333	0.123884	0.577549	-0.008639	81.883568	-4.118504	2.782967	-0.472849	0.000000	-1.242401	0.000000	0.000000	0.000000	-0.289334	0.098032	0.245365	0.000000	0.000000	4.000000	41.000000	0.000000
3466.929666	0.123884	0.577549	-0.008639	81.883568	-4.118504	2.782967	-0.472849	0.000000	-1.242401	0.000000	0.000000	0.000000	-0.289334	0.098032	0.245365	0.000000	0.000000	4.000000	41.000000	0.000000
3466.932999	0.123884	0.577549	-0.008639	81.883568	-4.118504	2.782967	-0.472849	0.000000	-1.242401	0.000000	0.000000	0.000000	-0.289334	0.098032	0.245365	0.000000	0.000000	4.000000	41.000000	0.000000
3466.936333	0.122989	0.577912	-0.007808	82.298996	-5.641157	1.243307	-0.431955	0.000000	-1.194179	0.000000	0.000000	0.000000	-0.268421	0.108972	0.249360	0.000000	0.000000	4.000000	41.000000	0.000000
3466.939666	0.122989	0.577912	-0.007808	82.298996	-5.641157	1.243307	-0.431955	0.000000	-1.194179	0.000000	0.000000	0.000000	-0.268421	0.108972	0.249360	0.000000	0.000000	4.000000	41.000000	0.000000
3466.942999	0.122989	0.577912	-0.007808	82.298996	-5.641157	1.243307	-0.431955	0.000000	-1.194179	0.000000	0.000000	0.000000	-0.268421	0.108972	0.249360	0.000000	0.000000	4.000000	41.000000	0.000000
3466.946333	0.122118	0.578247	-0.007047	82.651054	-7.301170	-0.579403	-0.390395	0.000000	-1.149442	0.000000	0.000000	0.000000	-0.261181	0.100473	0.228315	0.000000	0.000000	4.000000	41.000000	0.000000
3466.949666	0.122118	0.578247	-0.007047	82.651054	-7.301170	-0.579403	-0.390395	0.000000	-1.149442	0.000000	0.000000	0.000000	-0.261181	0.100473	0.228315	0.000000	0.000000	4.000000	41.000000	0.000000
3466.952999	0.122118	0.578247	-0.007047	82.651054	-7.301170	-0.579403	-0.390395	0.000000	-1.149442	0.000000	0.000000	0.000000	-0.261181	0.100473	0.228315	0.000000	0.000000	4.000000	41.000000	0.000000
3466.956333	0.121251	0.578575	-0.006265	82.930145	-9.162629	-2.754557	-0.352343	0.000000	-1.105912	0.000000	0.000000	0.000000	-0.260193	0.098343	0.234599	0.000000	0.000000	4.000000	41.000000	0.000000
3466.959666	0.121251	0.578575	-0.006265	82.930145	-9.162629	-2.754557	-0.352343	0.000000	-1.105912	0.000000	0.000000	0.000000	-0.260193	0.098343	0.234599	0.000000	0.000000	4.000000	41.000000	0.000000
3466.962999	0.121251	0.578575	-0.006265	82.930145	-9.162629	-2.754557	-0.352343	0.000000	-1.105912	0.000000	0.000000	0.000000	-0.260193	0.098343	0.234599	0.000000	0.000000	4.000000	41.000000	0.000000
3466.966333	0.120370	0.578892	-0.005525	83.153130	-10.994702	-4.799177	-0.313243	0.000000	-1.062546	0.000000	0.000000	0.000000	-0.264264	0.095247	0.222078	0.000000	0.000000	4.000000	41.000000	0.000000
3466.969666	0.120370	0.578892	-0.005525	83.153130	-10.994702	-4.799177	-0.313243	0.000000	-1.062546	0.000000	0.000000	0.000000	-0.264264	0.095247	0.222078	0.000000	0.000000	4.000000	41.000000	0.000000
3466.972999	0.120370	0.578892	-0.005525	83.153130	-10.994702	-4.799177	-0.313243	0.000000	-1.062546	0.000000	0.000000	0.000000	-0.264264	0.095247	0.222078	0.000000	0.000000	4.000000	41.000000	0.000000
3466.976333	0.119551	0.579210	-0.004803	83.336174	-12.478556	-6.257476	-0.276230	0.000000	-1.018502	0.000000	0.000000	0.000000	-0.245777	0.095354	0.216347	0.000000	0.000000	4.000000	41.000000	0.000000
3466.979666	0.119551	0.579210	-0.004803	83.336174	-12.478556	-6.257476	-0.276230	0.000000	-1.018502	0.000000	0.000000	0.000000	-0.245777	0.095354	0.216347	0.000000	0.000000	4.000000	41.000000	0.000000
3466.982999	0.119551	0.579210	-0.004803	83.336174	-12.478556	-6.257476	-0.276230	0.000000	-1.018502	0.000000	0.000000	0.000000	-0.245777	0.095354	0.216347	0.000000	0.000000	4.000000	41.000000	0.000000
3466.986333	0.118886	0.579521	-0.004101	83.491272	-13.469144	-7.154981	-0.240172	0.000000	-0.977539	0.000000	0.000000	0.000000	-0.199573	0.093212	0.210867	0.000000	0.000000	4.000000	41.000000	0.000000
3466.989666	0.118886	0.579521	-0.004101	83.491272	-13.469144	-7.154981	-0.240172	0.000000	-0.977539	0.000000	0.000000	0.000000	-0.199573	0.093212	0.210867	0.000000	0.000000	4.000000	41.000000	0.000000
3466.992999	0.118886	0.579521	-0.004101	83.491272	-13.469144	-7.154981	-0.240172	0.000000	-0.977539	0.000000	0.000000	0.000000	-0.199573	0.093212	0.210867	0.000000	0.000000	4.000000	41.000000	0.000000
3466.996333	0.118886	0.579521	-0.004101	83.601097	-14.194758	-7.839764	-0.205028	0.000000	-0.944277	0.000000	0.000000	0.000000	-0.199573	0.093212	0.210867	0.000000	0.000000	4.000000	41.000000	0.000000
3466.999666	0.118366	0.579788	-0.003448	83.601097	-14.194758	-7.839764	-0.205028	0.000000	-0.944277	0.000000	0.000000	0.000000	-0.155792	0.080178	0.195640	0.000000	0.000000	4.000000	41.000000	0.000000
3467.002999	0.118366	0.579788	-0.003448	83.601097	-14.194758	-7.839764	-0.205028	0.000000	-0.944277	0.000000	0.000000	0.000000	-0.155792	0.080178	0.195640	0.000000	0.000000	4.000000	41.000000	0.000000
3467.006333	0.117995	0.579986	-0.002840	83.675720	-14.737488	-8.369173	-0.172421	0.000000	-0.918312	0.000000	0.000000	0.000000	-0.111285	0.059397	0.182539	0.000000	0.000000	4.000000	41.000000	0.000000
3467.009666	0.117995	0.579986	-0.002840	83.675720	-14.737488	-8.369173	-0.172421	0.000000	-0.918312	0.000000	0.000000	0.000000	-0.111285	0.059397	0.182539	0.000000	0.000000	4.000000	41.000000	0.000000
3467.012999	0.117995	0.579986	-0.002840	83.675720	-14.737488	-8.369173	-0.172421	0.000000	-0.918312	0.000000	0.000000	0.000000	-0.111285	0.059397	0.182539	0.000000	0.000000	4.000000	41.000000	0.000000
3467.016333	0.117995	0.579986	-0.002840	83.706863	-15.128229	-8.731113	-0.141998	0.000000	-0.899765	0.000000	0.000000	0.000000	-0.111285	0.059397	0.182539	0.000000	0.000000	4.000000	41.000000	0.000000
3467.019666	0.117782	0.580151	-0.002242	83.706863	-15.128229	-8.731113	-0.141998	0.000000	-0.899765	0.000000	0.000000	0.000000	-0.064013	0.049470	0.179521	0.000000	0.000000	4.000000	41.000000	0.000000
3467.022999	0.117782	0.580151	-0.002242	83.706863	-15.128229	-8.731113	-0.141998	0.000000	-0.899765	0.000000	0.000000	0.000000	-0.064013	0.049470	0.179521	0.000000	0.000000	4.000000	41.000000	0.000000
3467.026333	0.117675	0.580246	-0.001675	83.685127	-15.468271	-9.088903	-0.112078	0.000000	-0.889096	0.000000	0.000000	0.000000	-0.032122	0.028594	0.169992	0.000000	0.000000	4.000000	41.000000	0.000000
3467.029666	0.117675	0.580246	-0.001675	83.685127	-15.468271	-9.088903	-0.112078	0.000000	-0.889096	0.000000	0.000000	0.000000	-0.032122	0.028594	0.169992	0.000000	0.000000	4.000000	41.000000	0.000000
3467.032999	0.117675	0.580246	-0.001675	83.685127	-15.468271	-9.088903	-0.112078	0.000000	-0.889096	0.000000	0.000000	0.000000	-0.032122	0.028594	0.169992	0.000000	0.000000	4.000000	41.000000	0.000000
3467.036333	0.117675	0.580246	-0.001675	83.614754	-15.925785	-9.627640	-0.083746	0.000000	-0.883742	0.000000	0.000000	0.000000	-0.032122	0.028594	0.169992	0.000000	0.000000	4.000000	41.000000	0.000000
3467.039666	0.117742	0.580316	-0.001147	83.614754	-15.925785	-9.627640	-0.083746	0.000000	-0.883742	0.000000	0.000000	0.000000	0.020158	0.020839	0.158487	0.000000	0.000000	4.000000	41.000000	0.000000
3467.042999	0.117742	0.580316	-0.001147	83.614754	-15.925785	-9.627640	-0.083746	0.000000	-0.883742	0.000000	0.000000	0.000000	0.020158	0.020839	0.158487	0.000000	0.000000	4.000000	41.000000	0.000000
3467.046333	0.117885	0.580304	-0.000684	83.529282	-16.693254	-10.525520	-0.057331	0.000000	-0.887102	0.000000	0.000000	0.000000	0.042770	-0.003344	0.138793	0.000000	0.000000	4.000000	41.000000	0.000000
3467.049666	0.117885	0.580304	-0.000684	83.529282	-16.693254	-10.525520	-0.057331	0.000000	-0.887102	0.000000	0.000000	0.000000	0.042770	-0.003344	0.138793	0.000000	0.000000	4.000000	41.000000	0.000000
3467.052999	0.117885	0.580304	-0.000684	83.529282	-16.693254	-10.525520	-0.057331	0.000000	-0.887102	0.000000	0.000000	0.000000	0.042770	-0.003344	0.138793	0.000000	0.000000	4.000000	41.000000	0.000000
3467.056333	0.117885	0.580304	-0.000684	83.428993	-17.726950	-11.754144	-0.034199	0.000000	-0.894230	0.000000	0.000000	0.000000	0.042770	-0.003344	0.138793	0.000000	0.000000	4.000000	41.000000	0.000000
3467.059666	0.118170	0.580256	-0.000294	83.428993	-17.726950	-11.754144	-0.034199	0.000000	-0.894230	0.000000	0.000000	0.000000	0.085755	-0.014392	0.117052	0.000000	0.000000	4.000000	41.000000	0.000000
3467.062999	0.118170	0.580256	-0.000294	83.428993	-17.726950	-11.754144	-0.034199	0.000000	-0.894230	0.000000	0.000000	0.000000	0.085755	-0.014392	0.117052	0.000000	0.000000	4.000000	41.000000	0.000000
3467.066333	0.118170	0.580256	-0.000294	83.317101	-18.994123	-13.254526	-0.014690	0.000000	-0.908522	0.000000	0.000000	0.000000	0.085755	-0.014392	0.117052	0.000000	0.000000	4.000000	41.000000	0.000000
3467.069666	0.118170	0.580256	-0.000294	83.317101	-18.994123	-13.254526	-0.014690	0.000000	-0.908522	0.000000	0.000000	0.000000	0.085755	-0.014392	0.117052	0.000000	0.000000	4.000000	41.000000	0.000000
3467.072999	0.118511	0.580128	0.000036	83.317101	-18.994123	-13.254526	-0.014690	0.000000	-0.908522	0.000000	0.000000	0.000000	0.102027	-0.038596	0.098979	0.000000	0.000000	4.000000	41.000000	0.000000
3467.076333	0.118934	0.579980	0.000327	83.185944	-20.366880	-14.895340	-0.014690	0.000000	-0.908522	0.000000	0.000000	0.000000	0.126906	-0.044210	0.087142	0.000000	0.000000	4.000000	41.000000	0.000000
3467.079666	0.118934	0.579980	0.000327	83.185944	-20.366880	-14.895340	-0.014690	0.000000	-0.908522	0.000000	0.000000	0.000000	0.126906	-0.044210	0.087142	0.000000	0.000000	4.000000	41.000000	0.000000
3467.082999	0.118934	0.579980	0.000327	83.185944	-20.366880	-14.895340	-0.014690	0.000000	-0.908522	0.000000	0.000000	0.000000	0.126906	-0.044210	0.087142	0.000000	0.000000	4.000000	41.000000	0.000000
3467.086333	0.118934	0.579980	0.000327	83.056183	-21.769405	-16.583958	0.016330	0.000000	-0.946678	0.000000	0.000000	0.000000	0.126906	-0.044210	0.087142	0.000000	0.000000	4.000000	41.000000	0.000000
3467.089666	0.119414	0.579796	0.000567	83.056183	-21.769405	-16.583958	0.016330	0.000000	-0.946678	0.000000	0.000000	0.000000	0.144007	-0.055250	0.071975	0.000000	0.000000	4.000000	41.000000	0.000000
3467.092999	0.119414	0.579796	0.000567	83.056183	-21.769405	-16.583958	0.016330	0.000000	-0.946678	0.000000	0.000000	0.000000	0.144007	-0.055250	0.071975	0.000000	0.000000	4.000000	41.000000	0.000000
3467.096333	0.119977	0.579594	0.000767	82.938087	-22.955055	-18.039978	0.028326	0.000000	-0.970679	0.000000	0.000000	0.000000	0.168937	-0.060806	0.060000	0.000000	0.000000	4.000000	41.000000	0.000000
3467.099666	0.119977	0.579594	0.000767	82.938087	-22.955055	-18.039978	0.028326	0.000000	-0.970679	0.000000	0.000000	0.000000	0.168937	-0.060806	0.060000	0.000000	0.000000	4.000000	41.000000	0.000000
3467.102999	0.119977	0.579594	0.000767	82.938087	-22.955055	-18.039978	0.028326	0.000000	-0.970679	0.000000	0.000000	0.000000	0.168937	-0.060806	0.060000	0.000000	0.000000	4.000000	41.000000	0.000000
3467.106333	0.119977	0.579594	0.000767	82.846504	-23.795797	-19.107494	0.038326	0.000000	-0.998835	0.000000	0.000000	0.000000	0.168937	-0.060806	0.060000	0.000000	0.000000	4.000000	41.000000	0.000000
3467.109666	0.120627	0.579391	0.000943	82.846504	-23.795797	-19.107494	0.038326	0.000000	-0.998835	0.000000	0.000000	0.000000	0.195188	-0.060910	0.052888	0.000000	0.000000	4.000000	41.000000	0.000000
3467.112999	0.120627	0.579391	0.000943	82.846504	-23.795797	-19.107494	0.038326	0.000000	-0.998835	0.000000	0.000000	0.000000	0.195188	-0.060910	0.052888	0.000000	0.000000	4.000000	41.000000	0.000000
3467.116333	0.121315	0.579216	0.001168	82.800934	-24.212578	-19.681475	0.047140	0.000000	-1.031367	0.000000	0.000000	0.000000	0.206339	-0.052430	0.067658	0.000000	0.000000	4.000000	41.000000	0.000000
3467.119666	0.121315	0.579216	0.001168	82.800934	-24.212578	-19.681475	0.047140	0.000000	-1.031367	0.000000	0.000000	0.000000	0.206339	-0.052430	0.067658	0.000000	0.000000	4.000000	41.000000	0.000000
3467.122999	0.121315	0.579216	0.001168	82.800934	-24.212578	-19.681475	0.047140	0.000000	-1.031367	0.000000	0.000000	0.000000	0.206339	-0.052430	0.067658	0.000000	0.000000	4.000000	41.000000	0.000000
3467.126333	0.122020	0.579043	0.001455	82.802277	-24.163544	-19.707668	0.058417	0.000000	-1.065756	0.000000	0.000000	0.000000	0.211547	-0.051710	0.086045	0.000000	0.000000	4.000000	41.000000	0.000000
3467.129666	0.122020	0.579043	0.001455	82.802277	-24.163544	-19.707668	0.058417	0.000000	-1.065756	0.000000	0.000000	0.000000	0.211547	-0.051710	0.086045	0.000000	0.000000	4.000000	41.000000	0.000000
3467.132999	0.122020	0.579043	0.001455	82.802277	-24.163544	-19.707668	0.058417	0.000000	-1.065756	0.000000	0.000000	0.000000	0.211547	-0.051710	0.086045	0.000000	0.000000	4.000000	41.000000	0.000000
3467.136333	0.122705	0.578871	0.001747	82.805794	-24.096922	-19.712936	0.072757	0.000000	-1.101014	0.000000	0.000000	0.000000	0.205274	-0.051853	0.087426	0.000000	0.000000	4.000000	41.000000	0.000000
3467.139666	0.122705	0.578871	0.001747	82.805794	-24.096922	-19.712936	0.072757	0.000000	-1.101014	0.000000	0.000000	0.000000	0.205274	-0.051853	0.087426	0.000000	0.000000	4.000000	41.000000	0.000000
3467.142999	0.122705	0.578871	0.001747	82.805794	-24.096922	-19.712936	0.072757	0.000000	-1.101014	0.000000	0.000000	0.000000	0.205274	-0.051853	0.087426	0.000000	0.000000	4.000000	41.000000	0.000000
3467.146333	0.122705	0.578871	0.001747	82.814278	-23.958416	-19.629084	0.087328	0.000000	-1.135227	0.000000	0.000000	0.000000	0.205274	-0.051853	0.087426	0.000000	0.000000	4.000000	41.000000	0.000000
3467.149666	0.123385	0.578700	0.002105	82.814278	-23.958416	-19.629084	0.087328	0.000000	-1.135227	0.000000	0.000000	0.000000	0.204021	-0.051211	0.107546	0.000000	0.000000	4.000000	41.000000	0.000000
3467.152999	0.123385	0.578700	0.002105	82.814278	-23.958416	-19.629084	0.087328	0.000000	-1.135227	0.000000	0.000000	0.000000	0.204021	-0.051211	0.107546	0.000000	0.000000	4.000000	41.000000	0.000000
3467.156333	0.124055	0.578518	0.002423	82.845329	-23.666750	-19.360497	0.105253	0.000000	-1.169230	0.000000	0.000000	0.000000	0.201122	-0.054528	0.095371	0.000000	0.000000	4.000000	41.000000	0.000000
3467.159666	0.124055	0.578518	0.002423	82.845329	-23.666750	-19.360497	0.105253	0.000000	-1.169230	0.000000	0.000000	0.000000	0.201122	-0.054528	0.095371	0.000000	0.000000	4.000000	41.000000	0.000000
3467.162999	0.124055	0.578518	0.002423	82.845329	-23.666750	-19.360497	0.105253	0.000000	-1.169230	0.000000	0.000000	0.000000	0.201122	-0.054528	0.095371	0.000000	0.000000	4.000000	41.000000	0.000000
3467.166333	0.124055	0.578518	0.002423	82.897621	-23.221014	-18.913378	0.121148	0.000000	-1.202750	0.000000	0.000000	0.000000	0.201122	-0.054528	0.095371	0.000000	0.000000	4.000000	41.000000	0.000000
3467.169666	0.124759	0.578325	0.002688	82.897621	-23.221014	-18.913378	0.121148	0.000000	-1.202750	0.000000	0.000000	0.000000	0.211277	-0.057832	0.079660	0.000000	0.000000	4.000000	41.000000	0.000000
3467.172999	0.124759	0.578325	0.002688	82.897621	-23.221014	-18.913378	0.121148	0.000000	-1.202750	0.000000	0.000000	0.000000	0.211277	-0.057832	0.079660	0.000000	0.000000	4.000000	41.000000	0.000000
3467.176333	0.125497	0.578122	0.002902	82.958199	-22.727089	-18.410896	0.134425	0.000000	-1.237963	0.000000	0.000000	0.000000	0.221410	-0.061069	0.063907	0.000000	0.000000	4.000000	41.000000	0.000000
3467.179666	0.125497	0.578122	0.002902	82.958199	-22.727089	-18.410896	0.134425	0.000000	-1.237963	0.000000	0.000000	0.000000	0.221410	-0.061069	0.063907	0.000000	0.000000	4.000000	41.000000	0.000000
3467.182999	0.125497	0.578122	0.002902	82.958199	-22.727089	-18.410896	0.134425	0.000000	-1.237963	0.000000	0.000000	0.000000	0.221410	-0.061069	0.063907	0.000000	0.000000	4.000000	41.000000	0.000000
3467.186333	0.125497	0.578122	0.002902	83.016266	-22.235846	-17.922581	0.145076	0.000000	-1.274865	0.000000	0.000000	0.000000	0.221410	-0.061069	0.063907	0.000000	0.000000	4.000000	41.000000	0.000000
3467.189666	0.126256	0.577923	0.003016	83.016266	-22.235846	-17.922581	0.145076	0.000000	-1.274865	0.000000	0.000000	0.000000	0.227757	-0.059587	0.034393	0.000000	0.000000	4.000000	41.000000	0.000000
3467.192999	0.126256	0.577923	0.003016	83.016266	-22.235846	-17.922581	0.145076	0.000000	-1.274865	0.000000	0.000000	0.000000	0.227757	-0.059587	0.034393	0.000000	0.000000	4.000000	41.000000	0.000000
3467.196333	0.127078	0.577776	0.003099	83.067833	-21.785923	-17.493748	0.150808	0.000000	-1.312824	0.000000	0.000000	0.000000	0.246541	-0.044043	0.024748	0.000000	0.000000	4.000000	41.000000	0.000000
3467.199666	0.127078	0.577776	0.003099	83.067833	-21.785923	-17.493748	0.150808	0.000000	-1.312824	0.000000	0.000000	0.000000	0.246541	-0.044043	0.024748	0.000000	0.000000	4.000000	41.000000	0.000000
3467.202999	0.127078	0.577776	0.003099	83.067833	-21.785923	-17.493748	0.150808	0.000000	-1.312824	0.000000	0.000000	0.000000	0.246541	-0.044043	0.024748	0.000000	0.000000	4.000000	41.000000	0.000000
3467.206333	0.127078	0.577776	0.003099	83.095215	-21.510126	-17.279392	0.154933	0.000000	-1.353914	0.000000	0.000000	0.000000	0.246541	-0.044043	0.024748	0.000000	0.000000	4.000000	41.000000	0.000000
3467.209666	0.127921	0.577635	0.003082	83.095215	-21.510126	-17.279392	0.154933	0.000000	-1.353914	0.000000	0.000000	0.000000	0.252742	-0.042427	-0.004849	0.000000	0.000000	4.000000	41.000000	0.000000
3467.212999	0.127921	0.577635	0.003082	83.095215	-21.510126	-17.279392	0.154933	0.000000	-1.353914	0.000000	0.000000	0.000000	0.252742	-0.042427	-0.004849	0.000000	0.000000	4.000000	41.000000	0.000000
3467.216333	0.128752	0.577580	0.003023	83.096695	-21.440041	-17.306280	0.154124	0.000000	-1.396037	0.000000	0.000000	0.000000	0.249321	-0.016620	-0.017869	0.000000	0.000000	4.000000	41.000000	0.000000
3467.219666	0.128752	0.577580	0.003023	83.096695	-21.440041	-17.306280	0.154124	0.000000	-1.396037	0.000000	0.000000	0.000000	0.249321	-0.016620	-0.017869	0.000000	0.000000	4.000000	41.000000	0.000000
3467.222999	0.128752	0.577580	0.003023	83.096695	-21.440041	-17.306280	0.154124	0.000000	-1.396037	0.000000	0.000000	0.000000	0.249321	-0.016620	-0.017869	0.000000	0.000000	4.000000	41.000000	0.000000
3467.226333	0.128752	0.577580	0.003023	83.098198	-21.367247	-17.333181	0.151146	0.000000	-1.437591	0.000000	0.000000	0.000000	0.249321	-0.016620	-0.017869	0.000000	0.000000	4.000000	41.000000	0.000000
3467.229666	0.129544	0.577522	0.002906	83.098198	-21.367247	-17.333181	0.151146	0.000000	-1.437591	0.000000	0.000000	0.000000	0.237575	-0.017330	-0.035102	0.000000	0.000000	4.000000	41.000000	0.000000
3467.232999	0.129544	0.577522	0.002906	83.098198	-21.367247	-17.333181	0.151146	0.000000	-1.437591	0.000000	0.000000	0.000000	0.237575	-0.017330	-0.035102	0.000000	0.000000	4.000000	41.000000	0.000000
3467.236333	0.130316	0.577488	0.002719	83.100670	-21.287661	-17.348900	0.145296	0.000000	-1.477187	0.000000	0.000000	0.000000	0.231751	-0.010220	-0.056025	0.000000	0.000000	4.000000	41.000000	0.000000
3467.239666	0.130316	0.577488	0.002719	83.100670	-21.287661	-17.348900	0.145296	0.000000	-1.477187	0.000000	0.000000	0.000000	0.231751	-0.010220	-0.056025	0.000000	0.000000	4.000000	41.000000	0.000000
3467.242999	0.130316	0.577488	0.002719	83.100670	-21.287661	-17.348900	0.145296	0.000000	-1.477187	0.000000	0.000000	0.000000	0.231751	-0.010220	-0.056025	0.000000	0.000000	4.000000	41.000000	0.000000
3467.246333	0.130316	0.577488	0.002719	83.105652	-21.226391	-17.380335	0.135958	0.000000	-1.515812	0.000000	0.000000	0.000000	0.231751	-0.010220	-0.056025	0.000000	0.000000	4.000000	41.000000	0.000000
3467.249666	0.131049	0.577451	0.002475	83.105652	-21.226391	-17.380335	0.135958	0.000000	-1.515812	0.000000	0.000000	0.000000	0.219821	-0.010905	-0.073154	0.000000	0.000000	4.000000	41.000000	0.000000
3467.252999	0.131049	0.577451	0.002475	83.105652	-21.226391	-17.380335	0.135958	0.000000	-1.515812	0.000000	0.000000	0.000000	0.219821	-0.010905	-0.073154	0.000000	0.000000	4.000000	41.000000	0.000000
3467.256333	0.131708	0.577449	0.002220	83.106140	-21.176811	-17.418516	0.123766	0.000000	-1.552449	0.000000	0.000000	0.000000	0.197558	-0.000693	-0.076602	0.000000	0.000000	4.000000	41.000000	0.000000
3467.259666	0.131708	0.577449	0.002220	83.106140	-21.176811	-17.418516	0.123766	0.000000	-1.552449	0.000000	0.000000	0.000000	0.197558	-0.000693	-0.076602	0.000000	0.000000	4.000000	41.000000	0.000000
3467.262999	0.131708	0.577449	0.002220	83.106140	-21.176811	-17.418516	0.123766	0.000000	-1.552449	0.000000	0.000000	0.000000	0.197558	-0.000693	-0.076602	0.000000	0.000000	4.000000	41.000000	0.000000
3467.266333	0.131708	0.577449	0.002220	83.105995	-21.174120	-17.505991	0.110999	0.000000	-1.585375	0.000000	0.000000	0.000000	0.197558	-0.000693	-0.076602	0.000000	0.000000	4.000000	41.000000	0.000000
3467.269666	0.132326	0.577444	0.001908	83.105995	-21.174120	-17.505991	0.110999	0.000000	-1.585375	0.000000	0.000000	0.000000	0.185518	-0.001406	-0.093594	0.000000	0.000000	4.000000	41.000000	0.000000
3467.272999	0.132326	0.577444	0.001908	83.105995	-21.174120	-17.505991	0.110999	0.000000	-1.585375	0.000000	0.000000	0.000000	0.185518	-0.001406	-0.093594	0.000000	0.000000	4.000000	41.000000	0.000000
3467.276333	0.132898	0.577466	0.001601	83.093712	-21.211933	-17.639986	0.095400	0.000000	-1.616295	0.000000	0.000000	0.000000	0.171710	0.006415	-0.091953	0.000000	0.000000	4.000000	41.000000	0.000000
3467.279666	0.132898	0.577466	0.001601	83.093712	-21.211933	-17.639986	0.095400	0.000000	-1.616295	0.000000	0.000000	0.000000	0.171710	0.006415	-0.091953	0.000000	0.000000	4.000000	41.000000	0.000000
3467.282999	0.132898	0.577466	0.001601	83.093712	-21.211933	-17.639986	0.095400	0.000000	-1.616295	0.000000	0.000000	0.000000	0.171710	0.006415	-0.091953	0.000000	0.000000	4.000000	41.000000	0.000000
3467.286333	0.132898	0.577466	0.001601	83.083496	-21.235889	-17.751341	0.080075	0.000000	-1.644914	0.000000	0.000000	0.000000	0.171710	0.006415	-0.091953	0.000000	0.000000	4.000000	41.000000	0.000000
3467.289666	0.133414	0.577523	0.001346	83.083496	-21.235889	-17.751341	0.080075	0.000000	-1.644914	0.000000	0.000000	0.000000	0.154824	0.017299	-0.076604	0.000000	0.000000	4.000000	41.000000	0.000000
3467.292999	0.133414	0.577523	0.001346	83.083496	-21.235889	-17.751341	0.080075	0.000000	-1.644914	0.000000	0.000000	0.000000	0.154824	0.017299	-0.076604	0.000000	0.000000	4.000000	41.000000	0.000000
3467.296333	0.133902	0.577589	0.001074	83.072784	-21.233114	-17.824352	0.067307	0.000000	-1.670718	0.000000	0.000000	0.000000	0.146171	0.019692	-0.081698	0.000000	0.000000	4.000000	41.000000	0.000000
3467.299666	0.133902	0.577589	0.001074	83.072784	-21.233114	-17.824352	0.067307	0.000000	-1.670718	0.000000	0.000000	0.000000	0.146171	0.019692	-0.081698	0.000000	0.000000	4.000000	41.000000	0.000000
3467.302999	0.133902	0.577589	0.001074	83.072784	-21.233114	-17.824352	0.067307	0.000000	-1.670718	0.000000	0.000000	0.000000	0.146171	0.019692	-0.081698	0.000000	0.000000	4.000000	41.000000	0.000000
3467.306333	0.134300	0.577681	0.000820	83.063728	-21.182322	-17.837122	0.053691	0.000000	-1.695080	0.000000	0.000000	0.000000	0.119394	0.027489	-0.076099	0.000000	0.000000	4.000000	41.000000	0.000000
3467.309666	0.134300	0.577681	0.000820	83.063728	-21.182322	-17.837122	0.053691	0.000000	-1.695080	0.000000	0.000000	0.000000	0.119394	0.027489	-0.076099	0.000000	0.000000	4.000000	41.000000	0.000000
3467.312999	0.134300	0.577681	0.000820	83.063728	-21.182322	-17.837122	0.053691	0.000000	-1.695080	0.000000	0.000000	0.000000	0.119394	0.027489	-0.076099	0.000000	0.000000	4.000000	41.000000	0.000000
3467.316333	0.134300	0.577681	0.000820	83.057739	-21.111444	-17.816633	0.041008	0.000000	-1.714979	0.000000	0.000000	0.000000	0.119394	0.027489	-0.076099	0.000000	0.000000	4.000000	41.000000	0.000000
3467.319666	0.134639	0.577764	0.000608	83.057739	-21.111444	-17.816633	0.041008	0.000000	-1.714979	0.000000	0.000000	0.000000	0.101729	0.025109	-0.063634	0.000000	0.000000	4.000000	41.000000	0.000000
3467.322999	0.134639	0.577764	0.000608	83.057739	-21.111444	-17.816633	0.041008	0.000000	-1.714979	0.000000	0.000000	0.000000	0.101729	0.025109	-0.063634	0.000000	0.000000	4.000000	41.000000	0.000000
3467.326333	0.134912	0.577848	0.000415	83.050728	-21.060909	-17.807280	0.030402	0.000000	-1.731933	0.000000	0.000000	0.000000	0.082106	0.025089	-0.057949	0.000000	0.000000	4.000000	41.000000	0.000000
3467.329666	0.134912	0.577848	0.000415	83.050728	-21.060909	-17.807280	0.030402	0.000000	-1.731933	0.000000	0.000000	0.000000	0.082106	0.025089	-0.057949	0.000000	0.000000	4.000000	41.000000	0.000000
3467.332999	0.134912	0.577848	0.000415	83.050728	-21.060909	-17.807280	0.030402	0.000000	-1.731933	0.000000	0.000000	0.000000	0.082106	0.025089	-0.057949	0.000000	0.000000	4.000000	41.000000	0.000000
3467.336333	0.134912	0.577848	0.000415	83.038551	-21.065447	-17.853182	0.020744	0.000000	-1.745618	0.000000	0.000000	0.000000	0.082106	0.025089	-0.057949	0.000000	0.000000	4.000000	41.000000	0.000000
3467.339666	0.135114	0.577939	0.000218	83.038551	-21.065447	-17.853182	0.020744	0.000000	-1.745618	0.000000	0.000000	0.000000	0.060483	0.027449	-0.059050	0.000000	0.000000	4.000000	41.000000	0.000000
3467.342999	0.135114	0.577939	0.000218	83.038551	-21.065447	-17.853182	0.020744	0.000000	-1.745618	0.000000	0.000000	0.000000	0.060483	0.027449	-0.059050	0.000000	0.000000	4.000000	41.000000	0.000000
3467.346333	0.135114	0.577939	0.000218	83.016548	-21.205627	-18.046701	0.010902	0.000000	-1.755698	0.000000	0.000000	0.000000	0.060483	0.027449	-0.059050	0.000000	0.000000	4.000000	41.000000	0.000000
3467.349666	0.135114	0.577939	0.000218	83.016548	-21.205627	-18.046701	0.010902	0.000000	-1.755698	0.000000	0.000000	0.000000	0.060483	0.027449	-0.059050	0.000000	0.000000	4.000000	41.000000	0.000000
3467.352999	0.135217	0.578020	0.000008	83.016548	-21.205627	-18.046701	0.010902	0.000000	-1.755698	0.000000	0.000000	0.000000	0.030912	0.024299	-0.063121	0.000000	0.000000	4.000000	41.000000	0.000000
3467.356333	0.135217	0.578020	0.000008	82.983788	-21.525387	-18.434185	0.010902	0.000000	-1.755698	0.000000	0.000000	0.000000	0.030912	0.024299	-0.063121	0.000000	0.000000	4.000000	41.000000	0.000000
3467.359666	0.135217	0.578020	0.000008	82.983788	-21.525387	-18.434185	0.010902	0.000000	-1.755698	0.000000	0.000000	0.000000	0.030912	0.024299	-0.063121	0.000000	0.000000	4.000000	41.000000	0.000000
3467.362999	0.135217	0.578020	0.000008	82.983788	-21.525387	-18.434185	0.010902	0.000000	-1.755698	0.000000	0.000000	0.000000	0.030912	0.024299	-0.063121	0.000000	0.000000	4.000000	41.000000	0.000000
3467.366333	0.135230	0.578110	-0.000428	82.943504	-21.910984	-18.893744	0.000382	0.000000	-1.760851	0.000000	0.000000	0.000000	0.003836	0.026731	-0.130553	0.000000	0.000000	4.000000	41.000000	0.000000
3467.369666	0.135230	0.578110	-0.000428	82.943504	-21.910984	-18.893744	0.000382	0.000000	-1.760851	0.000000	0.000000	0.000000	0.003836	0.026731	-0.130553	0.000000	0.000000	4.000000	41.000000	0.000000
3467.372999	0.135230	0.578110	-0.000428	82.943504	-21.910984	-18.893744	0.000382	0.000000	-1.760851	0.000000	0.000000	0.000000	0.003836	0.026731	-0.130553	0.000000	0.000000	4.000000	41.000000	0.000000
3467.376333	0.135159	0.578144	-0.000665	82.902756	-22.297138	-19.348425	-0.021377	0.000000	-1.761490	0.000000	0.000000	0.000000	-0.021093	0.010198	-0.071256	0.000000	0.000000	4.000000	41.000000	0.000000
3467.379666	0.135159	0.578144	-0.000665	82.902756	-22.297138	-19.348425	-0.021377	0.000000	-1.761490	0.000000	0.000000	0.000000	-0.021093	0.010198	-0.071256	0.000000	0.000000	4.000000	41.000000	0.000000
3467.382999	0.135159	0.578144	-0.000665	82.902756	-22.297138	-19.348425	-0.021377	0.000000	-1.761490	0.000000	0.000000	0.000000	-0.021093	0.010198	-0.071256	0.000000	0.000000	4.000000	41.000000	0.000000
3467.386333	0.135159	0.578144	-0.000665	82.867325	-22.670380	-19.782606	-0.033253	0.000000	-1.757974	0.000000	0.000000	0.000000	-0.021093	0.010198	-0.071256	0.000000	0.000000	4.000000	41.000000	0.000000
3467.389666	0.135067	0.578178	-0.000896	82.867325	-22.670380	-19.782606	-0.033253	0.000000	-1.757974	0.000000	0.000000	0.000000	-0.027596	0.010186	-0.069343	0.000000	0.000000	4.000000	41.000000	0.000000
3467.392999	0.135067	0.578178	-0.000896	82.867325	-22.670380	-19.782606	-0.033253	0.000000	-1.757974	0.000000	0.000000	0.000000	-0.027596	0.010186	-0.069343	0.000000	0.000000	4.000000	41.000000	0.000000
3467.396333	0.135067	0.578178	-0.000896	82.846809	-22.950115	-20.103382	-0.044810	0.000000	-1.753375	0.000000	0.000000	0.000000	-0.027596	0.010186	-0.069343	0.000000	0.000000	4.000000	41.000000	0.000000
3467.399666	0.135067	0.578178	-0.000896	82.846809	-22.950115	-20.103382	-0.044810	0.000000	-1.753375	0.000000	0.000000	0.000000	-0.027596	0.010186	-0.069343	0.000000	0.000000	4.000000	41.000000	0.000000
3467.402999	0.134954	0.578211	-0.001121	82.846809	-22.950115	-20.103382	-0.044810	0.000000	-1.753375	0.000000	0.000000	0.000000	-0.034086	0.010156	-0.067435	0.000000	0.000000	4.000000	41.000000	0.000000
3467.406333	0.134954	0.578211	-0.001121	82.839577	-23.053137	-20.213388	-0.044810	0.000000	-1.753375	0.000000	0.000000	0.000000	-0.034086	0.010156	-0.067435	0.000000	0.000000	4.000000	41.000000	0.000000
3467.409666	0.134954	0.578211	-0.001121	82.839577	-23.053137	-20.213388	-0.044810	0.000000	-1.753375	0.000000	0.000000	0.000000	-0.034086	0.010156	-0.067435	0.000000	0.000000	4.000000	41.000000	0.000000
3467.412999	0.134954	0.578211	-0.001121	82.839577	-23.053137	-20.213388	-0.044810	0.000000	-1.753375	0.000000	0.000000	0.000000	-0.034086	0.010156	-0.067435	0.000000	0.000000	4.000000	41.000000	0.000000
3467.416333	0.134695	0.578289	-0.001519	82.844368	-23.095749	-20.245371	-0.056049	0.000000	-1.747694	0.000000	0.000000	0.000000	-0.077650	0.023327	-0.119327	0.000000	0.000000	4.000000	41.000000	0.000000
3467.419666	0.134695	0.578289	-0.001519	82.844368	-23.095749	-20.245371	-0.056049	0.000000	-1.747694	0.000000	0.000000	0.000000	-0.077650	0.023327	-0.119327	0.000000	0.000000	4.000000	41.000000	0.000000
3467.422999	0.134695	0.578289	-0.001519	82.844368	-23.095749	-20.245371	-0.056049	0.000000	-1.747694	0.000000	0.000000	0.000000	-0.077650	0.023327	-0.119327	0.000000	0.000000	4.000000	41.000000	0.000000
3467.426333	0.134508	0.578307	-0.001673	82.848152	-23.152637	-20.287857	-0.075937	0.000000	-1.734752	0.000000	0.000000	0.000000	-0.055966	0.005393	-0.046160	0.000000	0.000000	4.000000	41.000000	0.000000
3467.429666	0.134508	0.578307	-0.001673	82.848152	-23.152637	-20.287857	-0.075937	0.000000	-1.734752	0.000000	0.000000	0.000000	-0.055966	0.005393	-0.046160	0.000000	0.000000	4.000000	41.000000	0.000000
3467.432999	0.134508	0.578307	-0.001673	82.848152	-23.152637	-20.287857	-0.075937	0.000000	-1.734752	0.000000	0.000000	0.000000	-0.055966	0.005393	-0.046160	0.000000	0.000000	4.000000	41.000000	0.000000
3467.436333	0.134508	0.578307	-0.001673	82.850540	-23.187561	-20.303867	-0.083630	0.000000	-1.725425	0.000000	0.000000	0.000000	-0.055966	0.005393	-0.046160	0.000000	0.000000	4.000000	41.000000	0.000000
3467.439666	0.134290	0.578336	-0.001775	82.850540	-23.187561	-20.303867	-0.083630	0.000000	-1.725425	0.000000	0.000000	0.000000	-0.065439	0.008508	-0.030603	0.000000	0.000000	4.000000	41.000000	0.000000
3467.442999	0.134290	0.578336	-0.001775	82.850540	-23.187561	-20.303867	-0.083630	0.000000	-1.725425	0.000000	0.000000	0.000000	-0.065439	0.008508	-0.030603	0.000000	0.000000	4.000000	41.000000	0.000000
3467.446333	0.134290	0.578336	-0.001775	82.855347	-23.241173	-20.335972	-0.088731	0.000000	-1.714518	0.000000	0.000000	0.000000	-0.065439	0.008508	-0.030603	0.000000	0.000000	4.000000	41.000000	0.000000
3467.449666	0.134290	0.578336	-0.001775	82.855347	-23.241173	-20.335972	-0.088731	0.000000	-1.714518	0.000000	0.000000	0.000000	-0.065439	0.008508	-0.030603	0.000000	0.000000	4.000000	41.000000	0.000000
3467.452999	0.134074	0.578338	-0.001870	82.855347	-23.241173	-20.335972	-0.088731	0.000000	-1.714518	0.000000	0.000000	0.000000	-0.064849	0.000710	-0.028733	0.000000	0.000000	4.000000	41.000000	0.000000
3467.456333	0.134074	0.578338	-0.001870	82.857765	-23.276142	-20.352026	-0.088731	0.000000	-1.714518	0.000000	0.000000	0.000000	-0.064849	0.000710	-0.028733	0.000000	0.000000	4.000000	41.000000	0.000000
3467.459666	0.134074	0.578338	-0.001870	82.857765	-23.276142	-20.352026	-0.088731	0.000000	-1.714518	0.000000	0.000000	0.000000	-0.064849	0.000710	-0.028733	0.000000	0.000000	4.000000	41.000000	0.000000
3467.462999	0.134074	0.578338	-0.001870	82.857765	-23.276142	-20.352026	-0.088731	0.000000	-1.714518	0.000000	0.000000	0.000000	-0.064849	0.000710	-0.028733	0.000000	0.000000	4.000000	41.000000	0.000000
3467.466333	0.133745	0.578371	-0.002032	82.860184	-23.308424	-20.368114	-0.093519	0.000000	-1.703709	0.000000	0.000000	0.000000	-0.098788	0.010011	-0.048485	0.000000	0.000000	4.000000	41.000000	0.000000
3467.469666	0.133745	0.578371	-0.002032	82.860184	-23.308424	-20.368114	-0.093519	0.000000	-1.703709	0.000000	0.000000	0.000000	-0.098788	0.010011	-0.048485	0.000000	0.000000	4.000000	41.000000	0.000000
3467.472999	0.133745	0.578371	-0.002032	82.860184	-23.308424	-20.368114	-0.093519	0.000000	-1.703709	0.000000	0.000000	0.000000	-0.098788	0.010011	-0.048485	0.000000	0.000000	4.000000	41.000000	0.000000
3467.476333	0.133745	0.578371	-0.002032	82.860153	-23.319298	-20.368107	-0.101600	0.000000	-1.687245	0.000000	0.000000	0.000000	-0.098788	0.010011	-0.048485	0.000000	0.000000	4.000000	41.000000	0.000000
3467.479666	0.133625	0.578410	-0.002121	82.860153	-23.319298	-20.368107	-0.101600	0.000000	-1.687245	0.000000	0.000000	0.000000	-0.035969	0.011588	-0.026565	0.000000	0.000000	4.000000	41.000000	0.000000
3467.482999	0.133625	0.578410	-0.002121	82.860153	-23.319298	-20.368107	-0.101600	0.000000	-1.687245	0.000000	0.000000	0.000000	-0.035969	0.011588	-0.026565	0.000000	0.000000	4.000000	41.000000	0.000000
3467.486333	0.133484	0.578449	-0.002203	82.855865	-23.365240	-20.409849	-0.106028	0.000000	-1.681250	0.000000	0.000000	0.000000	-0.042435	0.011609	-0.024676	0.000000	0.000000	4.000000	41.000000	0.000000
3467.489666	0.133484	0.578449	-0.002203	82.855865	-23.365240	-20.409849	-0.106028	0.000000	-1.681250	0.000000	0.000000	0.000000	-0.042435	0.011609	-0.024676	0.000000	0.000000	4.000000	41.000000	0.000000
3467.492999	0.133484	0.578449	-0.002203	82.855865	-23.365240	-20.409849	-0.106028	0.000000	-1.681250	0.000000	0.000000	0.000000	-0.042435	0.011609	-0.024676	0.000000	0.000000	4.000000	41.000000	0.000000
3467.496333	0.133484	0.578449	-0.002203	82.837303	-23.493916	-20.549841	-0.110141	0.000000	-1.674177	0.000000	0.000000	0.000000	-0.042435	0.011609	-0.024676	0.000000	0.000000	4.000000	41.000000	0.000000
3467.499666	0.133340	0.578513	-0.002291	82.837303	-23.493916	-20.549841	-0.110141	0.000000	-1.674177	0.000000	0.000000	0.000000	-0.042977	0.019340	-0.026599	0.000000	0.000000	4.000000	41.000000	0.000000
3467.502999	0.133340	0.578513	-0.002291	82.837303	-23.493916	-20.549841	-0.110141	0.000000	-1.674177	0.000000	0.000000	0.000000	-0.042977	0.019340	-0.026599	0.000000	0.000000	4.000000	41.000000	0.000000
3467.506333	0.133340	0.578513	-0.002291	82.812202	-23.676638	-20.751171	-0.114574	0.000000	-1.667014	0.000000	0.000000	0.000000	-0.042977	0.019340	-0.026599	0.000000	0.000000	4.000000	41.000000	0.000000
3467.509666	0.133340	0.578513	-0.002291	82.812202	-23.676638	-20.751171	-0.114574	0.000000	-1.667014	0.000000	0.000000	0.000000	-0.042977	0.019340	-0.026599	0.000000	0.000000	4.000000	41.000000	0.000000
3467.512999	0.133189	0.578562	-0.002328	82.812202	-23.676638	-20.751171	-0.114574	0.000000	-1.667014	0.000000	0.000000	0.000000	-0.045437	0.014714	-0.011040	0.000000	0.000000	4.000000	41.000000	0.000000
3467.516333	0.133189	0.578562	-0.002328	82.790260	-23.834995	-20.920414	-0.114574	0.000000	-1.667014	0.000000	0.000000	0.000000	-0.045437	0.014714	-0.011040	0.000000	0.000000	4.000000	41.000000	0.000000
3467.519666	0.133189	0.578562	-0.002328	82.790260	-23.834995	-20.920414	-0.114574	0.000000	-1.667014	0.000000	0.000000	0.000000	-0.045437	0.014714	-0.011040	0.000000	0.000000	4.000000	41.000000	0.000000
3467.522999	0.133189	0.578562	-0.002328	82.790260	-23.834995	-20.920414	-0.114574	0.000000	-1.667014	0.000000	0.000000	0.000000	-0.045437	0.014714	-0.011040	0.000000	0.000000	4.000000	41.000000	0.000000
3467.526333	0.132838	0.578642	-0.002406	82.784821	-23.899733	-20.971741	-0.116414	0.000000	-1.659441	0.000000	0.000000	0.000000	-0.105245	0.023948	-0.023278	0.000000	0.000000	4.000000	41.000000	0.000000
3467.529666	0.132838	0.578642	-0.002406	82.784821	-23.899733	-20.971741	-0.116414	0.000000	-1.659441	0.000000	0.000000	0.000000	-0.105245	0.023948	-0.023278	0.000000	0.000000	4.000000	41.000000	0.000000
3467.532999	0.132838	0.578642	-0.002406	82.784821	-23.899733	-20.971741	-0.116414	0.000000	-1.659441	0.000000	0.000000	0.000000	-0.105245	0.023948	-0.023278	0.000000	0.000000	4.000000	41.000000	0.000000
3467.536333	0.132838	0.578642	-0.002406	82.784798	-23.916037	-20.971727	-0.120293	0.000000	-1.641901	0.000000	0.000000	0.000000	-0.105245	0.023948	-0.023278	0.000000	0.000000	4.000000	41.000000	0.000000
3467.539666	0.132667	0.578665	-0.002430	82.784798	-23.916037	-20.971727	-0.120293	0.000000	-1.641901	0.000000	0.000000	0.000000	-0.051328	0.006945	-0.007295	0.000000	0.000000	4.000000	41.000000	0.000000
3467.542999	0.132667	0.578665	-0.002430	82.784798	-23.916037	-20.971727	-0.120293	0.000000	-1.641901	0.000000	0.000000	0.000000	-0.051328	0.006945	-0.007295	0.000000	0.000000	4.000000	41.000000	0.000000
3467.546333	0.132536	0.578644	-0.002477	82.787163	-23.948311	-20.987808	-0.121509	0.000000	-1.633346	0.000000	0.000000	0.000000	-0.039249	-0.006292	-0.014111	0.000000	0.000000	4.000000	41.000000	0.000000
3467.549666	0.132536	0.578644	-0.002477	82.787163	-23.948311	-20.987808	-0.121509	0.000000	-1.633346	0.000000	0.000000	0.000000	-0.039249	-0.006292	-0.014111	0.000000	0.000000	4.000000	41.000000	0.000000
3467.552999	0.132536	0.578644	-0.002477	82.787163	-23.948311	-20.987808	-0.121509	0.000000	-1.633346	0.000000	0.000000	0.000000	-0.039249	-0.006292	-0.014111	0.000000	0.000000	4.000000	41.000000	0.000000
3467.556333	0.132536	0.578644	-0.002477	82.791946	-23.991144	-21.020018	-0.123861	0.000000	-1.626804	0.000000	0.000000	0.000000	-0.039249	-0.006292	-0.014111	0.000000	0.000000	4.000000	41.000000	0.000000
3467.559666	0.132438	0.578634	-0.002491	82.791946	-23.991144	-21.020018	-0.123861	0.000000	-1.626804	0.000000	0.000000	0.000000	-0.029332	-0.003147	-0.004231	0.000000	0.000000	4.000000	41.000000	0.000000
3467.562999	0.132438	0.578634	-0.002491	82.791946	-23.991144	-21.020018	-0.123861	0.000000	-1.626804	0.000000	0.000000	0.000000	-0.029332	-0.003147	-0.004231	0.000000	0.000000	4.000000	41.000000	0.000000
3467.566333	0.132438	0.578634	-0.002491	82.794342	-24.015306	-21.036148	-0.124566	0.000000	-1.621915	0.000000	0.000000	0.000000	-0.029332	-0.003147	-0.004231	0.000000	0.000000	4.000000	41.000000	0.000000
3467.569666	0.132438	0.578634	-0.002491	82.794342	-24.015306	-21.036148	-0.124566	0.000000	-1.621915	0.000000	0.000000	0.000000	-0.029332	-0.003147	-0.004231	0.000000	0.000000	4.000000	41.000000	0.000000
3467.572999	0.132362	0.578623	-0.002512	82.794342	-24.015306	-21.036148	-0.124566	0.000000	-1.621915	0.000000	0.000000	0.000000	-0.022850	-0.003150	-0.006122	0.000000	0.000000	4.000000	41.000000	0.000000
3467.576333	0.132362	0.578623	-0.002512	82.793259	-24.034760	-21.046392	-0.124566	0.000000	-1.621915	0.000000	0.000000	0.000000	-0.022850	-0.003150	-0.006122	0.000000	0.000000	4.000000	41.000000	0.000000
3467.579666	0.132362	0.578623	-0.002512	82.793259	-24.034760	-21.046392	-0.124566	0.000000	-1.621915	0.000000	0.000000	0.000000	-0.022850	-0.003150	-0.006122	0.000000	0.000000	4.000000	41.000000	0.000000
3467.582999	0.132362	0.578623	-0.002512	82.793259	-24.034760	-21.046392	-0.124566	0.000000	-1.621915	0.000000	0.000000	0.000000	-0.022850	-0.003150	-0.006122	0.000000	0.000000	4.000000	41.000000	0.000000
3467.586333	0.132168	0.578623	-0.002455	82.792191	-24.054247	-21.056669	-0.125586	0.000000	-1.618107	0.000000	0.000000	0.000000	-0.058284	-0.000002	0.016952	0.000000	0.000000	4.000000	41.000000	0.000000
3467.589666	0.132168	0.578623	-0.002455	82.792191	-24.054247	-21.056669	-0.125586	0.000000	-1.618107	0.000000	0.000000	0.000000	-0.058284	-0.000002	0.016952	0.000000	0.000000	4.000000	41.000000	0.000000
3467.592999	0.132168	0.578623	-0.002455	82.792191	-24.054247	-21.056669	-0.125586	0.000000	-1.618107	0.000000	0.000000	0.000000	-0.058284	-0.000002	0.016952	0.000000	0.000000	4.000000	41.000000	0.000000
3467.596333	0.132168	0.578623	-0.002455	82.792191	-24.067844	-21.056667	-0.122761	0.000000	-1.608393	0.000000	0.000000	0.000000	-0.058284	-0.000002	0.016952	0.000000	0.000000	4.000000	41.000000	0.000000
3467.599666	0.132093	0.578634	-0.002391	82.792191	-24.067844	-21.056667	-0.122761	0.000000	-1.608393	0.000000	0.000000	0.000000	-0.022480	0.003147	0.019307	0.000000	0.000000	4.000000	41.000000	0.000000
3467.602999	0.132093	0.578634	-0.002391	82.792191	-24.067844	-21.056667	-0.122761	0.000000	-1.608393	0.000000	0.000000	0.000000	-0.022480	0.003147	0.019307	0.000000	0.000000	4.000000	41.000000	0.000000
3467.606333	0.132093	0.578634	-0.002391	82.789803	-24.065434	-21.040529	-0.119543	0.000000	-1.604646	0.000000	0.000000	0.000000	-0.022480	0.003147	0.019307	0.000000	0.000000	4.000000	41.000000	0.000000
3467.609666	0.132093	0.578634	-0.002391	82.789803	-24.065434	-21.040529	-0.119543	0.000000	-1.604646	0.000000	0.000000	0.000000	-0.022480	0.003147	0.019307	0.000000	0.000000	4.000000	41.000000	0.000000
3467.612999	0.131985	0.578634	-0.002360	82.789803	-24.065434	-21.040529	-0.119543	0.000000	-1.604646	0.000000	0.000000	0.000000	-0.032386	-0.000000	0.009402	0.000000	0.000000	4.000000	41.000000	0.000000
3467.616333	0.131985	0.578634	-0.002360	82.789772	-24.073578	-21.040520	-0.119543	0.000000	-1.604646	0.000000	0.000000	0.000000	-0.032386	-0.000000	0.009402	0.000000	0.000000	4.000000	41.000000	0.000000
3467.619666	0.131985	0.578634	-0.002360	82.789772	-24.073578	-21.040520	-0.119543	0.000000	-1.604646	0.000000	0.000000	0.000000	-0.032386	-0.000000	0.009402	0.000000	0.000000	4.000000	41.000000	0.000000
3467.622999	0.131985	0.578634	-0.002360	82.789772	-24.073578	-21.040520	-0.119543	0.000000	-1.604646	0.000000	0.000000	0.000000	-0.032386	-0.000000	0.009402	0.000000	0.000000	4.000000	41.000000	0.000000
3467.626333	0.131877	0.578634	-0.002328	82.789803	-24.079041	-21.040533	-0.117976	0.000000	-1.599248	0.000000	0.000000	0.000000	-0.032385	-0.000000	0.009394	0.000000	0.000000	4.000000	41.000000	0.000000
3467.629666	0.131877	0.578634	-0.002328	82.789803	-24.079041	-21.040533	-0.117976	0.000000	-1.599248	0.000000	0.000000	0.000000	-0.032385	-0.000000	0.009394	0.000000	0.000000	4.000000	41.000000	0.000000
3467.632999	0.131877	0.578634	-0.002328	82.789803	-24.079041	-21.040533	-0.117976	0.000000	-1.599248	0.000000	0.000000	0.000000	-0.032385	-0.000000	0.009394	0.000000	0.000000	4.000000	41.000000	0.000000
3467.636333	0.131877	0.578634	-0.002328	82.789772	-24.073578	-21.040520	-0.116411	0.000000	-1.593851	0.000000	0.000000	0.000000	-0.032385	-0.000000	0.009394	0.000000	0.000000	4.000000	41.000000	0.000000
3467.639666	0.131914	0.578641	-0.002364	82.789772	-24.073578	-21.040520	-0.116411	0.000000	-1.593851	0.000000	0.000000	0.000000	0.010966	0.002307	-0.010604	0.000000	0.000000	4.000000	41.000000	0.000000
3467.642999	0.131914	0.578641	-0.002364	82.789772	-24.073578	-21.040520	-0.116411	0.000000	-1.593851	0.000000	0.000000	0.000000	0.010966	0.002307	-0.010604	0.000000	0.000000	4.000000	41.000000	0.000000
3467.646333	0.131914	0.578641	-0.002364	82.787407	-24.049454	-21.024420	-0.118178	0.000000	-1.595679	0.000000	0.000000	0.000000	0.010966	0.002307	-0.010604	0.000000	0.000000	4.000000	41.000000	0.000000
3467.649666	0.131914	0.578641	-0.002364	82.787407	-24.049454	-21.024420	-0.118178	0.000000	-1.595679	0.000000	0.000000	0.000000	0.010966	0.002307	-0.010604	0.000000	0.000000	4.000000	41.000000	0.000000
3467.652999	0.131983	0.578659	-0.002366	82.787407	-24.049454	-21.024420	-0.118178	0.000000	-1.595679	0.000000	0.000000	0.000000	0.020865	0.005457	-0.000702	0.000000	0.000000	4.000000	41.000000	0.000000
3467.656333	0.131983	0.578659	-0.002366	82.785797	-24.025476	-21.011427	-0.118178	0.000000	-1.595679	0.000000	0.000000	0.000000	0.020865	0.005457	-0.000702	0.000000	0.000000	4.000000	41.000000	0.000000
3467.659666	0.131983	0.578659	-0.002366	82.785797	-24.025476	-21.011427	-0.118178	0.000000	-1.595679	0.000000	0.000000	0.000000	0.020865	0.005457	-0.000702	0.000000	0.000000	4.000000	41.000000	0.000000
3467.662999	0.131983	0.578659	-0.002366	82.785797	-24.025476	-21.011427	-0.118178	0.000000	-1.595679	0.000000	0.000000	0.000000	0.020865	0.005457	-0.000702	0.000000	0.000000	4.000000	41.000000	0.000000
3467.666333	0.132162	0.578652	-0.002393	82.784714	-24.023174	-21.021675	-0.118295	0.000000	-1.599157	0.000000	0.000000	0.000000	0.053799	-0.002304	-0.008201	0.000000	0.000000	4.000000	41.000000	0.000000
3467.669666	0.132162	0.578652	-0.002393	82.784714	-24.023174	-21.021675	-0.118295	0.000000	-1.599157	0.000000	0.000000	0.000000	0.053799	-0.002304	-0.008201	0.000000	0.000000	4.000000	41.000000	0.000000
3467.672999	0.132162	0.578652	-0.002393	82.784714	-24.023174	-21.021675	-0.118295	0.000000	-1.599157	0.000000	0.000000	0.000000	0.053799	-0.002304	-0.008201	0.000000	0.000000	4.000000	41.000000	0.000000
3467.676333	0.132162	0.578652	-0.002393	82.772461	-24.081568	-21.097689	-0.119662	0.000000	-1.608123	0.000000	0.000000	0.000000	0.053799	-0.002304	-0.008201	0.000000	0.000000	4.000000	41.000000	0.000000
3467.679666	0.132189	0.578670	-0.002383	82.772461	-24.081568	-21.097689	-0.119662	0.000000	-1.608123	0.000000	0.000000	0.000000	0.007913	0.005459	0.003052	0.000000	0.000000	4.000000	41.000000	0.000000
3467.682999	0.132189	0.578670	-0.002383	82.772461	-24.081568	-21.097689	-0.119662	0.000000	-1.608123	0.000000	0.000000	0.000000	0.007913	0.005459	0.003052	0.000000	0.000000	4.000000	41.000000	0.000000
3467.686333	0.132189	0.578670	-0.002383	82.754837	-24.187817	-21.224459	-0.119153	0.000000	-1.609442	0.000000	0.000000	0.000000	0.007913	0.005459	0.003052	0.000000	0.000000	4.000000	41.000000	0.000000
3467.689666	0.132189	0.578670	-0.002383	82.754837	-24.187817	-21.224459	-0.119153	0.000000	-1.609442	0.000000	0.000000	0.000000	0.007913	0.005459	0.003052	0.000000	0.000000	4.000000	41.000000	0.000000
3467.692999	0.132162	0.578699	-0.002315	82.754837	-24.187817	-21.224459	-0.119153	0.000000	-1.609442	0.000000	0.000000	0.000000	-0.008102	0.008611	0.020478	0.000000	0.000000	4.000000	41.000000	0.000000
3467.696333	0.132162	0.578699	-0.002315	82.738197	-24.290440	-21.340498	-0.119153	0.000000	-1.609442	0.000000	0.000000	0.000000	-0.008102	0.008611	0.020478	0.000000	0.000000	4.000000	41.000000	0.000000
3467.699666	0.132162	0.578699	-0.002315	82.738197	-24.290440	-21.340498	-0.119153	0.000000	-1.609442	0.000000	0.000000	0.000000	-0.008102	0.008611	0.020478	0.000000	0.000000	4.000000	41.000000	0.000000
3467.702999	0.132162	0.578699	-0.002315	82.738197	-24.290440	-21.340498	-0.119153	0.000000	-1.609442	0.000000	0.000000	0.000000	-0.008102	0.008611	0.020478	0.000000	0.000000	4.000000	41.000000	0.000000
3467.706333	0.132067	0.578683	-0.002238	82.736046	-24.315552	-21.360786	-0.115740	0.000000	-1.608092	0.000000	0.000000	0.000000	-0.028415	-0.004640	0.023099	0.000000	0.000000	4.000000	41.000000	0.000000
3467.709666	0.132067	0.578683	-0.002238	82.736046	-24.315552	-21.360786	-0.115740	0.000000	-1.608092	0.000000	0.000000	0.000000	-0.028415	-0.004640	0.023099	0.000000	0.000000	4.000000	41.000000	0.000000
3467.712999	0.132067	0.578683	-0.002238	82.736046	-24.315552	-21.360786	-0.115740	0.000000	-1.608092	0.000000	0.000000	0.000000	-0.028415	-0.004640	0.023099	0.000000	0.000000	4.000000	41.000000	0.000000
3467.716333	0.132067	0.578683	-0.002238	82.738419	-24.336964	-21.376888	-0.111890	0.000000	-1.603356	0.000000	0.000000	0.000000	-0.028415	-0.004640	0.023099	0.000000	0.000000	4.000000	41.000000	0.000000
3467.719666	0.132026	0.578657	-0.002219	82.738419	-24.336964	-21.376888	-0.111890	0.000000	-1.603356	0.000000	0.000000	0.000000	-0.012407	-0.007773	0.005673	0.000000	0.000000	4.000000	41.000000	0.000000
3467.722999	0.132026	0.578657	-0.002219	82.738419	-24.336964	-21.376888	-0.111890	0.000000	-1.603356	0.000000	0.000000	0.000000	-0.012407	-0.007773	0.005673	0.000000	0.000000	4.000000	41.000000	0.000000
3467.726333	0.132026	0.578657	-0.002219	82.743202	-24.368896	-21.409077	-0.110945	0.000000	-1.601289	0.000000	0.000000	0.000000	-0.012407	-0.007773	0.005673	0.000000	0.000000	4.000000	41.000000	0.000000
3467.729666	0.132026	0.578657	-0.002219	82.743202	-24.368896	-21.409077	-0.110945	0.000000	-1.601289	0.000000	0.000000	0.000000	-0.012407	-0.007773	0.005673	0.000000	0.000000	4.000000	41.000000	0.000000
3467.732999	0.132029	0.578606	-0.002206	82.743202	-24.368896	-21.409077	-0.110945	0.000000	-1.601289	0.000000	0.000000	0.000000	0.001111	-0.015521	0.003823	0.000000	0.000000	4.000000	41.000000	0.000000
3467.736333	0.132029	0.578606	-0.002206	82.747910	-24.395418	-21.441298	-0.110945	0.000000	-1.601289	0.000000	0.000000	0.000000	0.001111	-0.015521	0.003823	0.000000	0.000000	4.000000	41.000000	0.000000
3467.739666	0.132029	0.578606	-0.002206	82.747910	-24.395418	-21.441298	-0.110945	0.000000	-1.601289	0.000000	0.000000	0.000000	0.001111	-0.015521	0.003823	0.000000	0.000000	4.000000	41.000000	0.000000
3467.742999	0.132029	0.578606	-0.002206	82.747910	-24.395418	-21.441298	-0.110945	0.000000	-1.601289	0.000000	0.000000	0.000000	0.001111	-0.015521	0.003823	0.000000	0.000000	4.000000	41.000000	0.000000
3467.746333	0.132158	0.578536	-0.002247	82.750290	-24.403269	-21.457441	-0.110308	0.000000	-1.601474	0.000000	0.000000	0.000000	0.038550	-0.020984	-0.012401	0.000000	0.000000	4.000000	41.000000	0.000000
3467.749666	0.132158	0.578536	-0.002247	82.750290	-24.403269	-21.457441	-0.110308	0.000000	-1.601474	0.000000	0.000000	0.000000	0.038550	-0.020984	-0.012401	0.000000	0.000000	4.000000	41.000000	0.000000
3467.752999	0.132158	0.578536	-0.002247	82.750290	-24.403269	-21.457441	-0.110308	0.000000	-1.601474	0.000000	0.000000	0.000000	0.038550	-0.020984	-0.012401	0.000000	0.000000	4.000000	41.000000	0.000000
3467.756333	0.132158	0.578536	-0.002247	82.750343	-24.392416	-21.457462	-0.112375	0.000000	-1.607899	0.000000	0.000000	0.000000	0.038550	-0.020984	-0.012401	0.000000	0.000000	4.000000	41.000000	0.000000
3467.759666	0.132223	0.578536	-0.002266	82.750343	-24.392416	-21.457462	-0.112375	0.000000	-1.607899	0.000000	0.000000	0.000000	0.019435	0.000008	-0.005648	0.000000	0.000000	4.000000	41.000000	0.000000
3467.762999	0.132223	0.578536	-0.002266	82.750343	-24.392416	-21.457462	-0.112375	0.000000	-1.607899	0.000000	0.000000	0.000000	0.019435	0.000008	-0.005648	0.000000	0.000000	4.000000	41.000000	0.000000
3467.766333	0.132223	0.578536	-0.002266	82.750320	-24.384232	-21.457441	-0.113316	0.000000	-1.611138	0.000000	0.000000	0.000000	0.019435	0.000008	-0.005648	0.000000	0.000000	4.000000	41.000000	0.000000
3467.769666	0.132223	0.578536	-0.002266	82.750320	-24.384232	-21.457441	-0.113316	0.000000	-1.611138	0.000000	0.000000	0.000000	0.019435	0.000008	-0.005648	0.000000	0.000000	4.000000	41.000000	0.000000
3467.772999	0.132294	0.578528	-0.002262	82.750320	-24.384232	-21.457441	-0.113316	0.000000	-1.611138	0.000000	0.000000	0.000000	0.021430	-0.002299	0.001194	0.000000	0.000000	4.000000	41.000000	0.000000
3467.776333	0.132294	0.578528	-0.002262	82.745583	-24.346807	-21.425198	-0.113316	0.000000	-1.611138	0.000000	0.000000	0.000000	0.021430	-0.002299	0.001194	0.000000	0.000000	4.000000	41.000000	0.000000
3467.779666	0.132294	0.578528	-0.002262	82.745583	-24.346807	-21.425198	-0.113316	0.000000	-1.611138	0.000000	0.000000	0.000000	0.021430	-0.002299	0.001194	0.000000	0.000000	4.000000	41.000000	0.000000
3467.782999	0.132294	0.578528	-0.002262	82.745583	-24.346807	-21.425198	-0.113316	0.000000	-1.611138	0.000000	0.000000	0.000000	0.021430	-0.002299	0.001194	0.000000	0.000000	4.000000	41.000000	0.000000
3467.786333	0.132363	0.578593	-0.002186	82.740822	-24.314844	-21.392977	-0.113117	0.000000	-1.614710	0.000000	0.000000	0.000000	0.020685	0.019509	0.022812	0.000000	0.000000	4.000000	41.000000	0.000000
3467.789666	0.132363	0.578593	-0.002186	82.740822	-24.314844	-21.392977	-0.113117	0.000000	-1.614710	0.000000	0.000000	0.000000	0.020685	0.019509	0.022812	0.000000	0.000000	4.000000	41.000000	0.000000
3467.792999	0.132363	0.578593	-0.002186	82.740822	-24.314844	-21.392977	-0.113117	0.000000	-1.614710	0.000000	0.000000	0.000000	0.020685	0.019509	0.022812	0.000000	0.000000	4.000000	41.000000	0.000000
3467.796333	0.132363	0.578593	-0.002186	82.736046	-24.282934	-21.360807	-0.109315	0.000000	-1.618157	0.000000	0.000000	0.000000	0.020685	0.019509	0.022812	0.000000	0.000000	4.000000	41.000000	0.000000
3467.799666	0.132386	0.578614	-0.002108	82.736046	-24.282934	-21.360807	-0.109315	0.000000	-1.618157	0.000000	0.000000	0.000000	0.006854	0.006281	0.023554	0.000000	0.000000	4.000000	41.000000	0.000000
3467.802999	0.132386	0.578614	-0.002108	82.736046	-24.282934	-21.360807	-0.109315	0.000000	-1.618157	0.000000	0.000000	0.000000	0.006854	0.006281	0.023554	0.000000	0.000000	4.000000	41.000000	0.000000
3467.806333	0.132386	0.578614	-0.002108	82.733635	-24.269682	-21.344709	-0.105389	0.000000	-1.619299	0.000000	0.000000	0.000000	0.006854	0.006281	0.023554	0.000000	0.000000	4.000000	41.000000	0.000000
3467.809666	0.132386	0.578614	-0.002108	82.733635	-24.269682	-21.344709	-0.105389	0.000000	-1.619299	0.000000	0.000000	0.000000	0.006854	0.006281	0.023554	0.000000	0.000000	4.000000	41.000000	0.000000
3467.812999	0.132376	0.578624	-0.002062	82.733635	-24.269682	-21.344709	-0.105389	0.000000	-1.619299	0.000000	0.000000	0.000000	-0.003053	0.003154	0.013662	0.000000	0.000000	4.000000	41.000000	0.000000
3467.816333	0.132376	0.578624	-0.002062	82.731316	-24.256477	-21.328653	-0.105389	0.000000	-1.619299	0.000000	0.000000	0.000000	-0.003053	0.003154	0.013662	0.000000	0.000000	4.000000	41.000000	0.000000
3467.819666	0.132376	0.578624	-0.002062	82.731316	-24.256477	-21.328653	-0.105389	0.000000	-1.619299	0.000000	0.000000	0.000000	-0.003053	0.003154	0.013662	0.000000	0.000000	4.000000	41.000000	0.000000
3467.822999	0.132376	0.578624	-0.002062	82.731316	-24.256477	-21.328653	-0.105389	0.000000	-1.619299	0.000000	0.000000	0.000000	-0.003053	0.003154	0.013662	0.000000	0.000000	4.000000	41.000000	0.000000
3467.826333	0.132349	0.578653	-0.001994	82.728912	-24.243259	-21.312588	-0.103112	0.000000	-1.618790	0.000000	0.000000	0.000000	-0.008106	0.008613	0.020479	0.000000	0.000000	4.000000	41.000000	0.000000
3467.829666	0.132349	0.578653	-0.001994	82.728912	-24.243259	-21.312588	-0.103112	0.000000	-1.618790	0.000000	0.000000	0.000000	-0.008106	0.008613	0.020479	0.000000	0.000000	4.000000	41.000000	0.000000
3467.832999	0.132349	0.578653	-0.001994	82.728912	-24.243259	-21.312588	-0.103112	0.000000	-1.618790	0.000000	0.000000	0.000000	-0.008106	0.008613	0.020479	0.000000	0.000000	4.000000	41.000000	0.000000
3467.836333	0.132349	0.578653	-0.001994	82.728912	-24.243259	-21.312588	-0.099699	0.000000	-1.617440	0.000000	0.000000	0.000000	-0.008106	0.008613	0.020479	0.000000	0.000000	4.000000	41.000000	0.000000
3467.839666	0.132342	0.578661	-0.002017	82.728912	-24.243259	-21.312588	-0.099699	0.000000	-1.617440	0.000000	0.000000	0.000000	-0.001993	0.002301	-0.006844	0.000000	0.000000	4.000000	41.000000	0.000000
3467.842999	0.132342	0.578661	-0.002017	82.728912	-24.243259	-21.312588	-0.099699	0.000000	-1.617440	0.000000	0.000000	0.000000	-0.001993	0.002301	-0.006844	0.000000	0.000000	4.000000	41.000000	0.000000
3467.846333	0.132342	0.578661	-0.002017	82.726517	-24.227346	-21.296545	-0.100840	0.000000	-1.617107	0.000000	0.000000	0.000000	-0.001993	0.002301	-0.006844	0.000000	0.000000	4.000000	41.000000	0.000000
3467.849666	0.132342	0.578661	-0.002017	82.726517	-24.227346	-21.296545	-0.100840	0.000000	-1.617107	0.000000	0.000000	0.000000	-0.001993	0.002301	-0.006844	0.000000	0.000000	4.000000	41.000000	0.000000
3467.852999	0.132334	0.578694	-0.002046	82.726517	-24.227346	-21.296545	-0.100840	0.000000	-1.617107	0.000000	0.000000	0.000000	-0.002544	0.010083	-0.008756	0.000000	0.000000	4.000000	41.000000	0.000000
3467.856333	0.132334	0.578694	-0.002046	82.721741	-24.195560	-21.264503	-0.100840	0.000000	-1.617107	0.000000	0.000000	0.000000	-0.002544	0.010083	-0.008756	0.000000	0.000000	4.000000	41.000000	0.000000
3467.859666	0.132334	0.578694	-0.002046	82.721741	-24.195560	-21.264503	-0.100840	0.000000	-1.617107	0.000000	0.000000	0.000000	-0.002544	0.010083	-0.008756	0.000000	0.000000	4.000000	41.000000	0.000000
3467.862999	0.132334	0.578694	-0.002046	82.721741	-24.195560	-21.264503	-0.100840	0.000000	-1.617107	0.000000	0.000000	0.000000	-0.002544	0.010083	-0.008756	0.000000	0.000000	4.000000	41.000000	0.000000
3467.866333	0.132333	0.578790	-0.002049	82.719368	-24.179682	-21.248491	-0.102299	0.000000	-1.616683	0.000000	0.000000	0.000000	-0.000234	0.028746	-0.000807	0.000000	0.000000	4.000000	41.000000	0.000000
3467.869666	0.132333	0.578790	-0.002049	82.719368	-24.179682	-21.248491	-0.102299	0.000000	-1.616683	0.000000	0.000000	0.000000	-0.000234	0.028746	-0.000807	0.000000	0.000000	4.000000	41.000000	0.000000
3467.872999	0.132333	0.578790	-0.002049	82.719368	-24.179682	-21.248491	-0.102299	0.000000	-1.616683	0.000000	0.000000	0.000000	-0.000234	0.028746	-0.000807	0.000000	0.000000	4.000000	41.000000	0.000000
3467.876333	0.132333	0.578790	-0.002049	82.714577	-24.150665	-21.216499	-0.102434	0.000000	-1.616645	0.000000	0.000000	0.000000	-0.000234	0.028746	-0.000807	0.000000	0.000000	4.000000	41.000000	0.000000
3467.879666	0.132309	0.578816	-0.002049	82.714577	-24.150665	-21.216499	-0.102434	0.000000	-1.616645	0.000000	0.000000	0.000000	-0.007037	0.007774	-0.000029	0.000000	0.000000	4.000000	41.000000	0.000000
3467.882999	0.132309	0.578816	-0.002049	82.714577	-24.150665	-21.216499	-0.102434	0.000000	-1.616645	0.000000	0.000000	0.000000	-0.007037	0.007774	-0.000029	0.000000	0.000000	4.000000	41.000000	0.000000
3467.886333	0.132309	0.578816	-0.002049	82.712204	-24.137541	-21.200529	-0.102438	0.000000	-1.615472	0.000000	0.000000	0.000000	-0.007037	0.007774	-0.000029	0.000000	0.000000	4.000000	41.000000	0.000000
3467.889666	0.132309	0.578816	-0.002049	82.712204	-24.137541	-21.200529	-0.102438	0.000000	-1.615472	0.000000	0.000000	0.000000	-0.007037	0.007774	-0.000029	0.000000	0.000000	4.000000	41.000000	0.000000
3467.892999	0.132293	0.578834	-0.002026	82.712204	-24.137541	-21.200529	-0.102438	0.000000	-1.615472	0.000000	0.000000	0.000000	-0.005050	0.005453	0.006815	0.000000	0.000000	4.000000	41.000000	0.000000
3467.896333	0.132293	0.578834	-0.002026	82.712204	-24.137541	-21.200529	-0.102438	0.000000	-1.615472	0.000000	0.000000	0.000000	-0.005050	0.005453	0.006815	0.000000	0.000000	4.000000	41.000000	0.000000
3467.899666	0.132293	0.578834	-0.002026	82.712204	-24.137541	-21.200529	-0.102438	0.000000	-1.615472	0.000000	0.000000	0.000000	-0.005050	0.005453	0.006815	0.000000	0.000000	4.000000	41.000000	0.000000
3467.902999	0.132293	0.578834	-0.002026	82.712204	-24.137541	-21.200529	-0.102438	0.000000	-1.615472	0.000000	0.000000	0.000000	-0.005050	0.005453	0.006815	0.000000	0.000000	4.000000	41.000000	0.000000
3467.906333	0.132299	0.578827	-0.002003	82.712204	-24.137541	-21.200529	-0.101303	0.000000	-1.614630	0.000000	0.000000	0.000000	0.001988	-0.002327	0.006845	0.000000	0.000000	4.000000	41.000000	0.000000
3467.909666	0.132299	0.578827	-0.002003	82.712204	-24.137541	-21.200529	-0.101303	0.000000	-1.614630	0.000000	0.000000	0.000000	0.001988	-0.002327	0.006845	0.000000	0.000000	4.000000	41.000000	0.000000
3467.912999	0.132299	0.578827	-0.002003	82.712204	-24.137541	-21.200529	-0.101303	0.000000	-1.614630	0.000000	0.000000	0.000000	0.001988	-0.002327	0.006845	0.000000	0.000000	4.000000	41.000000	0.000000
3467.916333	0.132299	0.578827	-0.002003	82.717003	-24.171972	-21.232496	-0.100162	0.000000	-1.614962	0.000000	0.000000	0.000000	0.001988	-0.002327	0.006845	0.000000	0.000000	4.000000	41.000000	0.000000
3467.919666	0.132263	0.578772	-0.002046	82.717003	-24.171972	-21.232496	-0.100162	0.000000	-1.614962	0.000000	0.000000	0.000000	-0.010782	-0.016372	-0.012909	0.000000	0.000000	4.000000	41.000000	0.000000
3467.922999	0.132263	0.578772	-0.002046	82.717003	-24.171972	-21.232496	-0.100162	0.000000	-1.614962	0.000000	0.000000	0.000000	-0.010782	-0.016372	-0.012909	0.000000	0.000000	4.000000	41.000000	0.000000
3467.926333	0.132263	0.578772	-0.002046	82.723068	-24.228092	-21.290672	-0.102313	0.000000	-1.613164	0.000000	0.000000	0.000000	-0.010782	-0.016372	-0.012909	0.000000	0.000000	4.000000	41.000000	0.000000
3467.929666	0.132263	0.578772	-0.002046	82.723068	-24.228092	-21.290672	-0.102313	0.000000	-1.613164	0.000000	0.000000	0.000000	-0.010782	-0.016372	-0.012909	0.000000	0.000000	4.000000	41.000000	0.000000
3467.932999	0.132249	0.578717	-0.002096	82.723068	-24.228092	-21.290672	-0.102313	0.000000	-1.613164	0.000000	0.000000	0.000000	-0.004298	-0.016362	-0.014795	0.000000	0.000000	4.000000	41.000000	0.000000
3467.936333	0.132249	0.578717	-0.002096	82.730377	-24.308697	-21.375130	-0.102313	0.000000	-1.613164	0.000000	0.000000	0.000000	-0.004298	-0.016362	-0.014795	0.000000	0.000000	4.000000	41.000000	0.000000
3467.939666	0.132249	0.578717	-0.002096	82.730377	-24.308697	-21.375130	-0.102313	0.000000	-1.613164	0.000000	0.000000	0.000000	-0.004298	-0.016362	-0.014795	0.000000	0.000000	4.000000	41.000000	0.000000
3467.942999	0.132249	0.578717	-0.002096	82.730377	-24.308697	-21.375130	-0.102313	0.000000	-1.613164	0.000000	0.000000	0.000000	-0.004298	-0.016362	-0.014795	0.000000	0.000000	4.000000	41.000000	0.000000
3467.946333	0.132220	0.578608	-0.002194	82.736420	-24.365011	-21.433500	-0.104779	0.000000	-1.612448	0.000000	0.000000	0.000000	-0.008603	-0.032722	-0.029598	0.000000	0.000000	4.000000	41.000000	0.000000
3467.949666	0.132220	0.578608	-0.002194	82.736420	-24.365011	-21.433500	-0.104779	0.000000	-1.612448	0.000000	0.000000	0.000000	-0.008603	-0.032722	-0.029598	0.000000	0.000000	4.000000	41.000000	0.000000
3467.952999	0.132220	0.578608	-0.002194	82.736420	-24.365011	-21.433500	-0.104779	0.000000	-1.612448	0.000000	0.000000	0.000000	-0.008603	-0.032722	-0.029598	0.000000	0.000000	4.000000	41.000000	0.000000
3467.956333	0.132220	0.578608	-0.002194	82.736580	-24.397905	-21.469866	-0.109712	0.000000	-1.611015	0.000000	0.000000	0.000000	-0.008603	-0.032722	-0.029598	0.000000	0.000000	4.000000	41.000000	0.000000
3467.959666	0.132216	0.578590	-0.002211	82.736580	-24.397905	-21.469866	-0.109712	0.000000	-1.611015	0.000000	0.000000	0.000000	-0.001435	-0.005455	-0.004934	0.000000	0.000000	4.000000	41.000000	0.000000
3467.962999	0.132216	0.578590	-0.002211	82.736580	-24.397905	-21.469866	-0.109712	0.000000	-1.611015	0.000000	0.000000	0.000000	-0.001435	-0.005455	-0.004934	0.000000	0.000000	4.000000	41.000000	0.000000
3467.966333	0.132216	0.578590	-0.002211	82.732208	-24.434439	-21.510355	-0.110535	0.000000	-1.610776	0.000000	0.000000	0.000000	-0.001435	-0.005455	-0.004934	0.000000	0.000000	4.000000	41.000000	0.000000
3467.969666	0.132216	0.578590	-0.002211	82.732208	-24.434439	-21.510355	-0.110535	0.000000	-1.610776	0.000000	0.000000	0.000000	-0.001435	-0.005455	-0.004934	0.000000	0.000000	4.000000	41.000000	0.000000
3467.972999	0.132194	0.578590	-0.002204	82.732208	-24.434439	-21.510355	-0.110535	0.000000	-1.610776	0.000000	0.000000	0.000000	-0.006482	-0.000001	0.001883	0.000000	0.000000	4.000000	41.000000	0.000000
3467.976333	0.132194	0.578590	-0.002204	82.712418	-24.588678	-21.691927	-0.110535	0.000000	-1.610776	0.000000	0.000000	0.000000	-0.006482	-0.000001	0.001883	0.000000	0.000000	4.000000	41.000000	0.000000
3467.979666	0.132194	0.578590	-0.002204	82.712418	-24.588678	-21.691927	-0.110535	0.000000	-1.610776	0.000000	0.000000	0.000000	-0.006482	-0.000001	0.001883	0.000000	0.000000	4.000000	41.000000	0.000000
3467.982999	0.132194	0.578590	-0.002204	82.712418	-24.588678	-21.691927	-0.110535	0.000000	-1.610776	0.000000	0.000000	0.000000	-0.006482	-0.000001	0.001883	0.000000	0.000000	4.000000	41.000000	0.000000
3467.986333	0.132147	0.578593	-0.002124	82.665886	-24.911644	-22.076107	-0.110221	0.000000	-1.609695	0.000000	0.000000	0.000000	-0.014030	0.000823	0.024271	0.000000	0.000000	4.000000	41.000000	0.000000
3467.989666	0.132147	0.578593	-0.002124	82.665886	-24.911644	-22.076107	-0.110221	0.000000	-1.609695	0.000000	0.000000	0.000000	-0.014030	0.000823	0.024271	0.000000	0.000000	4.000000	41.000000	0.000000
3467.992999	0.132147	0.578593	-0.002124	82.665886	-24.911644	-22.076107	-0.110221	0.000000	-1.609695	0.000000	0.000000	0.000000	-0.014030	0.000823	0.024271	0.000000	0.000000	4.000000	41.000000	0.000000
3467.996333	0.132147	0.578593	-0.002124	82.597794	-25.384968	-22.642370	-0.106176	0.000000	-1.607357	0.000000	0.000000	0.000000	-0.014030	0.000823	0.024271	0.000000	0.000000	4.000000	41.000000	0.000000
3467.999666	0.132109	0.578611	-0.002095	82.597794	-25.384968	-22.642370	-0.106176	0.000000	-1.607357	0.000000	0.000000	0.000000	-0.011524	0.005457	0.008697	0.000000	0.000000	4.000000	41.000000	0.000000
3468.002999	0.132109	0.578611	-0.002095	82.597794	-25.384968	-22.642370	-0.106176	0.000000	-1.607357	0.000000	0.000000	0.000000	-0.011524	0.005457	0.008697	0.000000	0.000000	4.000000	41.000000	0.000000
3468.006333	0.132109	0.578611	-0.002095	82.518982	-25.917736	-23.285833	-0.104726	0.000000	-1.605436	0.000000	0.000000	0.000000	-0.011524	0.005457	0.008697	0.000000	0.000000	4.000000	41.000000	0.000000
3468.009666	0.132109	0.578611	-0.002095	82.518982	-25.917736	-23.285833	-0.104726	0.000000	-1.605436	0.000000	0.000000	0.000000	-0.011524	0.005457	0.008697	0.000000	0.000000	4.000000	41.000000	0.000000
3468.012999	0.132099	0.578622	-0.002049	82.518982	-25.917736	-23.285833	-0.104726	0.000000	-1.605436	0.000000	0.000000	0.000000	-0.003062	0.003152	0.013660	0.000000	0.000000	4.000000	41.000000	0.000000
3468.016333	0.132077	0.578622	-0.002043	82.451996	-26.384283	-23.848183	-0.104726	0.000000	-1.605436	0.000000	0.000000	0.000000	-0.006482	0.000005	0.001881	0.000000	0.000000	4.000000	41.000000	0.000000
3468.019666	0.132077	0.578622	-0.002043	82.451996	-26.384283	-23.848183	-0.104726	0.000000	-1.605436	0.000000	0.000000	0.000000	-0.006482	0.000005	0.001881	0.000000	0.000000	4.000000	41.000000	0.000000
3468.022999	0.132077	0.578622	-0.002043	82.451996	-26.384283	-23.848183	-0.104726	0.000000	-1.605436	0.000000	0.000000	0.000000	-0.006482	0.000005	0.001881	0.000000	0.000000	4.000000	41.000000	0.000000
3468.026333	0.132077	0.578622	-0.002043	82.390160	-26.800875	-24.354958	-0.102136	0.000000	-1.603845	0.000000	0.000000	0.000000	-0.006482	0.000005	0.001881	0.000000	0.000000	4.000000	41.000000	0.000000
3468.029666	0.132099	0.578622	-0.002049	82.390160	-26.800875	-24.354958	-0.102136	0.000000	-1.603845	0.000000	0.000000	0.000000	0.006482	0.000005	-0.001881	0.000000	0.000000	4.000000	41.000000	0.000000
3468.032999	0.132099	0.578622	-0.002049	82.390160	-26.800875	-24.354958	-0.102136	0.000000	-1.603845	0.000000	0.000000	0.000000	0.006482	0.000005	-0.001881	0.000000	0.000000	4.000000	41.000000	0.000000
3468.036333	0.132099	0.578622	-0.002049	82.344040	-27.099174	-24.725500	-0.102450	0.000000	-1.604926	0.000000	0.000000	0.000000	0.006482	0.000005	-0.001881	0.000000	0.000000	4.000000	41.000000	0.000000
3468.039666	0.132099	0.578622	-0.002049	82.344040	-27.099174	-24.725500	-0.102450	0.000000	-1.604926	0.000000	0.000000	0.000000	0.006482	0.000005	-0.001881	0.000000	0.000000	4.000000	41.000000	0.000000
3468.042999	0.132142	0.578622	-0.002062	82.344040	-27.099174	-24.725500	-0.102450	0.000000	-1.604926	0.000000	0.000000	0.000000	0.012959	0.000005	-0.003763	0.000000	0.000000	4.000000	41.000000	0.000000
3468.046333	0.132142	0.578622	-0.002062	82.302322	-27.360931	-25.055548	-0.102450	0.000000	-1.604926	0.000000	0.000000	0.000000	0.012959	0.000005	-0.003763	0.000000	0.000000	4.000000	41.000000	0.000000
3468.049666	0.132142	0.578622	-0.002062	82.302322	-27.360931	-25.055548	-0.102450	0.000000	-1.604926	0.000000	0.000000	0.000000	0.012959	0.000005	-0.003763	0.000000	0.000000	4.000000	41.000000	0.000000
3468.052999	0.132142	0.578622	-0.002062	82.302322	-27.360931	-25.055548	-0.102450	0.000000	-1.604926	0.000000	0.000000	0.000000	0.012959	0.000005	-0.003763	0.000000	0.000000	4.000000	41.000000	0.000000
3468.056333	0.132276	0.578640	-0.002083	82.254608	-27.625595	-25.393364	-0.103077	0.000000	-1.607085	0.000000	0.000000	0.000000	0.040324	0.005462	-0.006363	0.000000	0.000000	4.000000	41.000000	0.000000
3468.059666	0.132276	0.578640	-0.002083	82.254608	-27.625595	-25.393364	-0.103077	0.000000	-1.607085	0.000000	0.000000	0.000000	0.040324	0.005462	-0.006363	0.000000	0.000000	4.000000	41.000000	0.000000
3468.062999	0.132276	0.578640	-0.002083	82.254608	-27.625595	-25.393364	-0.103077	0.000000	-1.607085	0.000000	0.000000	0.000000	0.040324	0.005462	-0.006363	0.000000	0.000000	4.000000	41.000000	0.000000
3468.066333	0.132276	0.578640	-0.002083	82.198524	-27.940029	-25.789925	-0.104137	0.000000	-1.613806	0.000000	0.000000	0.000000	0.040324	0.005462	-0.006363	0.000000	0.000000	4.000000	41.000000	0.000000
3468.069666	0.132307	0.578676	-0.002056	82.198524	-27.940029	-25.789925	-0.104137	0.000000	-1.613806	0.000000	0.000000	0.000000	0.009349	0.010921	0.007981	0.000000	0.000000	4.000000	41.000000	0.000000
3468.072999	0.132307	0.578676	-0.002056	82.198524	-27.940029	-25.789925	-0.104137	0.000000	-1.613806	0.000000	0.000000	0.000000	0.009349	0.010921	0.007981	0.000000	0.000000	4.000000	41.000000	0.000000
3468.076333	0.132307	0.578676	-0.002056	82.137505	-28.250454	-26.182947	-0.102807	0.000000	-1.615364	0.000000	0.000000	0.000000	0.009349	0.010921	0.007981	0.000000	0.000000	4.000000	41.000000	0.000000
3468.079666	0.132307	0.578676	-0.002056	82.137505	-28.250454	-26.182947	-0.102807	0.000000	-1.615364	0.000000	0.000000	0.000000	0.009349	0.010921	0.007981	0.000000	0.000000	4.000000	41.000000	0.000000
3468.082999	0.132334	0.578694	-0.002046	82.137505	-28.250454	-26.182947	-0.102807	0.000000	-1.615364	0.000000	0.000000	0.000000	0.007916	0.005452	0.003048	0.000000	0.000000	4.000000	41.000000	0.000000
3468.086333	0.132334	0.578694	-0.002046	82.092766	-28.459740	-26.448723	-0.102807	0.000000	-1.615364	0.000000	0.000000	0.000000	0.007916	0.005452	0.003048	0.000000	0.000000	4.000000	41.000000	0.000000
3468.089666	0.132334	0.578694	-0.002046	82.092766	-28.459740	-26.448723	-0.102807	0.000000	-1.615364	0.000000	0.000000	0.000000	0.007916	0.005452	0.003048	0.000000	0.000000	4.000000	41.000000	0.000000
3468.092999	0.132334	0.578694	-0.002046	82.092766	-28.459740	-26.448723	-0.102807	0.000000	-1.615364	0.000000	0.000000	0.000000	0.007916	0.005452	0.003048	0.000000	0.000000	4.000000	41.000000	0.000000
3468.096333	0.132374	0.578767	-0.001987	82.077637	-28.491428	-26.495140	-0.102299	0.000000	-1.616683	0.000000	0.000000	0.000000	0.012217	0.021824	0.017841	0.000000	0.000000	4.000000	41.000000	0.000000
3468.099666	0.132374	0.578767	-0.001987	82.077637	-28.491428	-26.495140	-0.102299	0.000000	-1.616683	0.000000	0.000000	0.000000	0.012217	0.021824	0.017841	0.000000	0.000000	4.000000	41.000000	0.000000
3468.102999	0.132374	0.578767	-0.001987	82.077637	-28.491428	-26.495140	-0.102299	0.000000	-1.616683	0.000000	0.000000	0.000000	0.012217	0.021824	0.017841	0.000000	0.000000	4.000000	41.000000	0.000000
3468.106333	0.132374	0.578767	-0.001987	82.075417	-28.470140	-26.479137	-0.099326	0.000000	-1.618720	0.000000	0.000000	0.000000	0.012217	0.021824	0.017841	0.000000	0.000000	4.000000	41.000000	0.000000
3468.109666	0.132401	0.578785	-0.001976	82.075417	-28.470140	-26.479137	-0.099326	0.000000	-1.618720	0.000000	0.000000	0.000000	0.007919	0.005448	0.003045	0.000000	0.000000	4.000000	41.000000	0.000000
3468.112999	0.132401	0.578785	-0.001976	82.075417	-28.470140	-26.479137	-0.099326	0.000000	-1.618720	0.000000	0.000000	0.000000	0.007919	0.005448	0.003045	0.000000	0.000000	4.000000	41.000000	0.000000
3468.116333	0.132401	0.578785	-0.001976	82.074242	-28.477173	-26.487846	-0.098818	0.000000	-1.620039	0.000000	0.000000	0.000000	0.007919	0.005448	0.003045	0.000000	0.000000	4.000000	41.000000	0.000000
3468.119666	0.132401	0.578785	-0.001976	82.074242	-28.477173	-26.487846	-0.098818	0.000000	-1.620039	0.000000	0.000000	0.000000	0.007919	0.005448	0.003045	0.000000	0.000000	4.000000	41.000000	0.000000
3468.122999	0.132394	0.578793	-0.001999	82.074242	-28.477173	-26.487846	-0.098818	0.000000	-1.620039	0.000000	0.000000	0.000000	-0.001989	0.002301	-0.006844	0.000000	0.000000	4.000000	41.000000	0.000000
3468.126333	0.132394	0.578793	-0.001999	82.078735	-28.508854	-26.519831	-0.098818	0.000000	-1.620039	0.000000	0.000000	0.000000	-0.001989	0.002301	-0.006844	0.000000	0.000000	4.000000	41.000000	0.000000
3468.129666	0.132394	0.578793	-0.001999	82.078735	-28.508854	-26.519831	-0.098818	0.000000	-1.620039	0.000000	0.000000	0.000000	-0.001989	0.002301	-0.006844	0.000000	0.000000	4.000000	41.000000	0.000000
3468.132999	0.132394	0.578793	-0.001999	82.078735	-28.508854	-26.519831	-0.098818	0.000000	-1.620039	0.000000	0.000000	0.000000	-0.001989	0.002301	-0.006844	0.000000	0.000000	4.000000	41.000000	0.000000
3468.136333	0.132347	0.578728	-0.002081	82.083145	-28.543253	-26.551813	-0.099959	0.000000	-1.619707	0.000000	0.000000	0.000000	-0.014209	-0.019525	-0.024683	0.000000	0.000000	4.000000	41.000000	0.000000
3468.139666	0.132347	0.578728	-0.002081	82.083145	-28.543253	-26.551813	-0.099959	0.000000	-1.619707	0.000000	0.000000	0.000000	-0.014209	-0.019525	-0.024683	0.000000	0.000000	4.000000	41.000000	0.000000
3468.142999	0.132347	0.578728	-0.002081	82.083145	-28.543253	-26.551813	-0.099959	0.000000	-1.619707	0.000000	0.000000	0.000000	-0.014209	-0.019525	-0.024683	0.000000	0.000000	4.000000	41.000000	0.000000
3468.146333	0.132347	0.578728	-0.002081	82.087585	-28.580399	-26.583826	-0.104073	0.000000	-1.617339	0.000000	0.000000	0.000000	-0.014209	-0.019525	-0.024683	0.000000	0.000000	4.000000	41.000000	0.000000
3468.149666	0.132287	0.578699	-0.002125	82.087585	-28.580399	-26.583826	-0.104073	0.000000	-1.617339	0.000000	0.000000	0.000000	-0.017819	-0.008604	-0.012940	0.000000	0.000000	4.000000	41.000000	0.000000
3468.152999	0.132287	0.578699	-0.002125	82.087585	-28.580399	-26.583826	-0.104073	0.000000	-1.617339	0.000000	0.000000	0.000000	-0.017819	-0.008604	-0.012940	0.000000	0.000000	4.000000	41.000000	0.000000
3468.156333	0.132287	0.578699	-0.002125	82.092026	-28.614870	-26.615881	-0.106229	0.000000	-1.614369	0.000000	0.000000	0.000000	-0.017819	-0.008604	-0.012940	0.000000	0.000000	4.000000	41.000000	0.000000
3468.159666	0.132287	0.578699	-0.002125	82.092026	-28.614870	-26.615881	-0.106229	0.000000	-1.614369	0.000000	0.000000	0.000000	-0.017819	-0.008604	-0.012940	0.000000	0.000000	4.000000	41.000000	0.000000
3468.162999	0.132250	0.578671	-0.002174	82.092026	-28.614870	-26.615881	-0.106229	0.000000	-1.614369	0.000000	0.000000	0.000000	-0.011334	-0.008591	-0.014826	0.000000	0.000000	4.000000	41.000000	0.000000
3468.166333	0.132250	0.578671	-0.002174	82.097588	-28.642317	-26.639246	-0.106229	0.000000	-1.614369	0.000000	0.000000	0.000000	-0.011334	-0.008591	-0.014826	0.000000	0.000000	4.000000	41.000000	0.000000
3468.169666	0.132250	0.578671	-0.002174	82.097588	-28.642317	-26.639246	-0.106229	0.000000	-1.614369	0.000000	0.000000	0.000000	-0.011334	-0.008591	-0.014826	0.000000	0.000000	4.000000	41.000000	0.000000
3468.172999	0.132250	0.578671	-0.002174	82.097588	-28.642317	-26.639246	-0.106229	0.000000	-1.614369	0.000000	0.000000	0.000000	-0.011334	-0.008591	-0.014826	0.000000	0.000000	4.000000	41.000000	0.000000
3468.176333	0.132235	0.578616	-0.002223	82.099869	-28.658266	-26.655342	-0.108700	0.000000	-1.612480	0.000000	0.000000	0.000000	-0.004305	-0.016377	-0.014800	0.000000	0.000000	4.000000	41.000000	0.000000
3468.179666	0.132235	0.578616	-0.002223	82.099869	-28.658266	-26.655342	-0.108700	0.000000	-1.612480	0.000000	0.000000	0.000000	-0.004305	-0.016377	-0.014800	0.000000	0.000000	4.000000	41.000000	0.000000
3468.182999	0.132235	0.578616	-0.002223	82.099869	-28.658266	-26.655342	-0.108700	0.000000	-1.612480	0.000000	0.000000	0.000000	-0.004305	-0.016377	-0.014800	0.000000	0.000000	4.000000	41.000000	0.000000
3468.186333	0.132235	0.578616	-0.002223	82.102058	-28.671431	-26.671385	-0.111167	0.000000	-1.611763	0.000000	0.000000	0.000000	-0.004305	-0.016377	-0.014800	0.000000	0.000000	4.000000	41.000000	0.000000
3468.189666	0.132259	0.578590	-0.002223	82.102058	-28.671431	-26.671385	-0.111167	0.000000	-1.611763	0.000000	0.000000	0.000000	0.007036	-0.007762	0.000027	0.000000	0.000000	4.000000	41.000000	0.000000
3468.192999	0.132259	0.578590	-0.002223	82.102058	-28.671431	-26.671385	-0.111167	0.000000	-1.611763	0.000000	0.000000	0.000000	0.007036	-0.007762	0.000027	0.000000	0.000000	4.000000	41.000000	0.000000
3468.196333	0.132259	0.578590	-0.002223	82.102081	-28.666000	-26.671392	-0.111162	0.000000	-1.612936	0.000000	0.000000	0.000000	0.007036	-0.007762	0.000027	0.000000	0.000000	4.000000	41.000000	0.000000
3468.199666	0.132259	0.578590	-0.002223	82.102081	-28.666000	-26.671392	-0.111162	0.000000	-1.612936	0.000000	0.000000	0.000000	0.007036	-0.007762	0.000027	0.000000	0.000000	4.000000	41.000000	0.000000
3468.202999	0.132287	0.578583	-0.002207	82.102081	-28.666000	-26.671392	-0.111162	0.000000	-1.612936	0.000000	0.000000	0.000000	0.008468	-0.002308	0.004961	0.000000	0.000000	4.000000	41.000000	0.000000
3468.206333	0.132287	0.578583	-0.002207	82.099846	-28.644646	-26.655325	-0.111162	0.000000	-1.612936	0.000000	0.000000	0.000000	0.008468	-0.002308	0.004961	0.000000	0.000000	4.000000	41.000000	0.000000
3468.209666	0.132287	0.578583	-0.002207	82.099846	-28.644646	-26.655325	-0.111162	0.000000	-1.612936	0.000000	0.000000	0.000000	0.008468	-0.002308	0.004961	0.000000	0.000000	4.000000	41.000000	0.000000
3468.212999	0.132287	0.578583	-0.002207	82.099846	-28.644646	-26.655325	-0.111162	0.000000	-1.612936	0.000000	0.000000	0.000000	0.008468	-0.002308	0.004961	0.000000	0.000000	4.000000	41.000000	0.000000
3468.216333	0.132391	0.578585	-0.002170	82.099869	-28.639219	-26.655338	-0.110336	0.000000	-1.614347	0.000000	0.000000	0.000000	0.031336	0.000822	0.011083	0.000000	0.000000	4.000000	41.000000	0.000000
3468.219666	0.132391	0.578585	-0.002170	82.099869	-28.639219	-26.655338	-0.110336	0.000000	-1.614347	0.000000	0.000000	0.000000	0.031336	0.000822	0.011083	0.000000	0.000000	4.000000	41.000000	0.000000
3468.222999	0.132391	0.578585	-0.002170	82.099869	-28.639219	-26.655338	-0.110336	0.000000	-1.614347	0.000000	0.000000	0.000000	0.031336	0.000822	0.011083	0.000000	0.000000	4.000000	41.000000	0.000000
3468.226333	0.132391	0.578585	-0.002170	82.099869	-28.636499	-26.655336	-0.108488	0.000000	-1.619570	0.000000	0.000000	0.000000	0.031336	0.000822	0.011083	0.000000	0.000000	4.000000	41.000000	0.000000
3468.229666	0.132426	0.578570	-0.002130	82.099869	-28.636499	-26.655336	-0.108488	0.000000	-1.619570	0.000000	0.000000	0.000000	0.010463	-0.004633	0.011801	0.000000	0.000000	4.000000	41.000000	0.000000
3468.232999	0.132426	0.578570	-0.002130	82.099869	-28.636499	-26.655336	-0.108488	0.000000	-1.619570	0.000000	0.000000	0.000000	0.010463	-0.004633	0.011801	0.000000	0.000000	4.000000	41.000000	0.000000
3468.236333	0.132426	0.578570	-0.002130	82.099846	-28.633757	-26.655313	-0.106521	0.000000	-1.621314	0.000000	0.000000	0.000000	0.010463	-0.004633	0.011801	0.000000	0.000000	4.000000	41.000000	0.000000
3468.239666	0.132426	0.578570	-0.002130	82.099846	-28.633757	-26.655313	-0.106521	0.000000	-1.621314	0.000000	0.000000	0.000000	0.010463	-0.004633	0.011801	0.000000	0.000000	4.000000	41.000000	0.000000
3468.242999	0.132454	0.578562	-0.002114	82.099846	-28.633757	-26.655313	-0.106521	0.000000	-1.621314	0.000000	0.000000	0.000000	0.008466	-0.002309	0.004957	0.000000	0.000000	4.000000	41.000000	0.000000
3468.246333	0.132454	0.578562	-0.002114	82.104301	-28.662889	-26.687471	-0.106521	0.000000	-1.621314	0.000000	0.000000	0.000000	0.008466	-0.002309	0.004957	0.000000	0.000000	4.000000	41.000000	0.000000
3468.249666	0.132454	0.578562	-0.002114	82.104301	-28.662889	-26.687471	-0.106521	0.000000	-1.621314	0.000000	0.000000	0.000000	0.008466	-0.002309	0.004957	0.000000	0.000000	4.000000	41.000000	0.000000
3468.252999	0.132454	0.578562	-0.002114	82.104301	-28.662889	-26.687471	-0.106521	0.000000	-1.621314	0.000000	0.000000	0.000000	0.008466	-0.002309	0.004957	0.000000	0.000000	4.000000	41.000000	0.000000
3468.256333	0.132474	0.578471	-0.002209	82.108742	-28.692057	-26.719664	-0.105695	0.000000	-1.622725	0.000000	0.000000	0.000000	0.005781	-0.027266	-0.028443	0.000000	0.000000	4.000000	41.000000	0.000000
3468.259666	0.132474	0.578471	-0.002209	82.108742	-28.692057	-26.719664	-0.105695	0.000000	-1.622725	0.000000	0.000000	0.000000	0.005781	-0.027266	-0.028443	0.000000	0.000000	4.000000	41.000000	0.000000
3468.262999	0.132474	0.578471	-0.002209	82.108742	-28.692057	-26.719664	-0.105695	0.000000	-1.622725	0.000000	0.000000	0.000000	0.005781	-0.027266	-0.028443	0.000000	0.000000	4.000000	41.000000	0.000000
3468.266333	0.132474	0.578471	-0.002209	82.115364	-28.737215	-26.768002	-0.110436	0.000000	-1.623688	0.000000	0.000000	0.000000	0.005781	-0.027266	-0.028443	0.000000	0.000000	4.000000	41.000000	0.000000
3468.269666	0.132479	0.578443	-0.002271	82.115364	-28.737215	-26.768002	-0.110436	0.000000	-1.623688	0.000000	0.000000	0.000000	0.001612	-0.008585	-0.018599	0.000000	0.000000	4.000000	41.000000	0.000000
3468.272999	0.132479	0.578443	-0.002271	82.115364	-28.737215	-26.768002	-0.110436	0.000000	-1.623688	0.000000	0.000000	0.000000	0.001612	-0.008585	-0.018599	0.000000	0.000000	4.000000	41.000000	0.000000
3468.276333	0.132479	0.578443	-0.002271	82.122040	-28.782455	-26.816418	-0.113536	0.000000	-1.623957	0.000000	0.000000	0.000000	0.001612	-0.008585	-0.018599	0.000000	0.000000	4.000000	41.000000	0.000000
3468.279666	0.132479	0.578443	-0.002271	82.122040	-28.782455	-26.816418	-0.113536	0.000000	-1.623957	0.000000	0.000000	0.000000	0.001612	-0.008585	-0.018599	0.000000	0.000000	4.000000	41.000000	0.000000
3468.282999	0.132480	0.578396	-0.002349	82.122040	-28.782455	-26.816418	-0.113536	0.000000	-1.623957	0.000000	0.000000	0.000000	0.000172	-0.014046	-0.023536	0.000000	0.000000	4.000000	41.000000	0.000000
3468.286333	0.132480	0.578396	-0.002349	82.128647	-28.830515	-26.864935	-0.113536	0.000000	-1.623957	0.000000	0.000000	0.000000	0.000172	-0.014046	-0.023536	0.000000	0.000000	4.000000	41.000000	0.000000
3468.289666	0.132480	0.578396	-0.002349	82.128647	-28.830515	-26.864935	-0.113536	0.000000	-1.623957	0.000000	0.000000	0.000000	0.000172	-0.014046	-0.023536	0.000000	0.000000	4.000000	41.000000	0.000000
3468.292999	0.132480	0.578396	-0.002349	82.128647	-28.830515	-26.864935	-0.113536	0.000000	-1.623957	0.000000	0.000000	0.000000	0.000172	-0.014046	-0.023536	0.000000	0.000000	4.000000	41.000000	0.000000
3468.296333	0.132444	0.578295	-0.002471	82.135307	-28.878633	-26.913513	-0.117458	0.000000	-1.623986	0.000000	0.000000	0.000000	-0.010622	-0.030387	-0.036464	0.000000	0.000000	4.000000	41.000000	0.000000
3468.299666	0.132444	0.578295	-0.002471	82.135307	-28.878633	-26.913513	-0.117458	0.000000	-1.623986	0.000000	0.000000	0.000000	-0.010622	-0.030387	-0.036464	0.000000	0.000000	4.000000	41.000000	0.000000
3468.302999	0.132444	0.578295	-0.002471	82.135307	-28.878633	-26.913513	-0.117458	0.000000	-1.623986	0.000000	0.000000	0.000000	-0.010622	-0.030387	-0.036464	0.000000	0.000000	4.000000	41.000000	0.000000
3468.306333	0.132444	0.578295	-0.002471	82.139725	-28.910795	-26.945972	-0.123536	0.000000	-1.622216	0.000000	0.000000	0.000000	-0.010622	-0.030387	-0.036464	0.000000	0.000000	4.000000	41.000000	0.000000
3468.309666	0.132441	0.578250	-0.002481	82.139725	-28.910795	-26.945972	-0.123536	0.000000	-1.622216	0.000000	0.000000	0.000000	-0.000884	-0.013227	-0.003033	0.000000	0.000000	4.000000	41.000000	0.000000
3468.312999	0.132441	0.578250	-0.002481	82.139725	-28.910795	-26.945972	-0.123536	0.000000	-1.622216	0.000000	0.000000	0.000000	-0.000884	-0.013227	-0.003033	0.000000	0.000000	4.000000	41.000000	0.000000
3468.316333	0.132441	0.578250	-0.002481	82.141899	-28.926838	-26.962172	-0.124041	0.000000	-1.622069	0.000000	0.000000	0.000000	-0.000884	-0.013227	-0.003033	0.000000	0.000000	4.000000	41.000000	0.000000
3468.319666	0.132441	0.578250	-0.002481	82.141899	-28.926838	-26.962172	-0.124041	0.000000	-1.622069	0.000000	0.000000	0.000000	-0.000884	-0.013227	-0.003033	0.000000	0.000000	4.000000	41.000000	0.000000
3468.322999	0.132443	0.578225	-0.002474	82.141899	-28.926838	-26.962172	-0.124041	0.000000	-1.622069	0.000000	0.000000	0.000000	0.000555	-0.007758	0.001905	0.000000	0.000000	4.000000	41.000000	0.000000
3468.326333	0.132443	0.578225	-0.002474	82.141899	-28.926838	-26.962172	-0.124041	0.000000	-1.622069	0.000000	0.000000	0.000000	0.000555	-0.007758	0.001905	0.000000	0.000000	4.000000	41.000000	0.000000
3468.329666	0.132443	0.578225	-0.002474	82.141899	-28.926838	-26.962172	-0.124041	0.000000	-1.622069	0.000000	0.000000	0.000000	0.000555	-0.007758	0.001905	0.000000	0.000000	4.000000	41.000000	0.000000
3468.332999	0.132443	0.578225	-0.002474	82.141899	-28.926838	-26.962172	-0.124041	0.000000	-1.622069	0.000000	0.000000	0.000000	0.000555	-0.007758	0.001905	0.000000	0.000000	4.000000	41.000000	0.000000
3468.336333	0.132452	0.578191	-0.002445	82.144096	-28.942930	-26.978416	-0.123724	0.000000	-1.622161	0.000000	0.000000	0.000000	0.002551	-0.010068	0.008747	0.000000	0.000000	4.000000	41.000000	0.000000
3468.339666	0.132452	0.578191	-0.002445	82.144096	-28.942930	-26.978416	-0.123724	0.000000	-1.622161	0.000000	0.000000	0.000000	0.002551	-0.010068	0.008747	0.000000	0.000000	4.000000	41.000000	0.000000
3468.342999	0.132452	0.578191	-0.002445	82.144096	-28.942930	-26.978416	-0.123724	0.000000	-1.622161	0.000000	0.000000	0.000000	0.002551	-0.010068	0.008747	0.000000	0.000000	4.000000	41.000000	0.000000
3468.346333	0.132452	0.578191	-0.002445	82.146294	-28.956305	-26.994665	-0.122266	0.000000	-1.622586	0.000000	0.000000	0.000000	0.002551	-0.010068	0.008747	0.000000	0.000000	4.000000	41.000000	0.000000
3468.349666	0.132477	0.578139	-0.002439	82.146294	-28.956305	-26.994665	-0.122266	0.000000	-1.622586	0.000000	0.000000	0.000000	0.007583	-0.015528	0.001921	0.000000	0.000000	4.000000	41.000000	0.000000
3468.352999	0.132477	0.578139	-0.002439	82.146294	-28.956305	-26.994665	-0.122266	0.000000	-1.622586	0.000000	0.000000	0.000000	0.007583	-0.015528	0.001921	0.000000	0.000000	4.000000	41.000000	0.000000
3468.356333	0.132477	0.578139	-0.002439	82.152893	-29.001926	-27.043459	-0.121946	0.000000	-1.623850	0.000000	0.000000	0.000000	0.007583	-0.015528	0.001921	0.000000	0.000000	4.000000	41.000000	0.000000
3468.359666	0.132477	0.578139	-0.002439	82.152893	-29.001926	-27.043459	-0.121946	0.000000	-1.623850	0.000000	0.000000	0.000000	0.007583	-0.015528	0.001921	0.000000	0.000000	4.000000	41.000000	0.000000
3468.362999	0.132497	0.578069	-0.002449	82.152893	-29.001926	-27.043459	-0.121946	0.000000	-1.623850	0.000000	0.000000	0.000000	0.006145	-0.020973	-0.003021	0.000000	0.000000	4.000000	41.000000	0.000000
3468.366333	0.132497	0.578069	-0.002449	82.163940	-29.082684	-27.124981	-0.121946	0.000000	-1.623850	0.000000	0.000000	0.000000	0.006145	-0.020973	-0.003021	0.000000	0.000000	4.000000	41.000000	0.000000
3468.369666	0.132497	0.578069	-0.002449	82.163940	-29.082684	-27.124981	-0.121946	0.000000	-1.623850	0.000000	0.000000	0.000000	0.006145	-0.020973	-0.003021	0.000000	0.000000	4.000000	41.000000	0.000000
3468.372999	0.132497	0.578069	-0.002449	82.163940	-29.082684	-27.124981	-0.121946	0.000000	-1.623850	0.000000	0.000000	0.000000	0.006145	-0.020973	-0.003021	0.000000	0.000000	4.000000	41.000000	0.000000
3468.376333	0.132474	0.577883	-0.002529	82.174942	-29.163654	-27.206717	-0.122449	0.000000	-1.624874	0.000000	0.000000	0.000000	-0.006978	-0.055973	-0.023947	0.000000	0.000000	4.000000	41.000000	0.000000
3468.379666	0.132474	0.577883	-0.002529	82.174942	-29.163654	-27.206717	-0.122449	0.000000	-1.624874	0.000000	0.000000	0.000000	-0.006978	-0.055973	-0.023947	0.000000	0.000000	4.000000	41.000000	0.000000
3468.382999	0.132474	0.577883	-0.002529	82.174942	-29.163654	-27.206717	-0.122449	0.000000	-1.624874	0.000000	0.000000	0.000000	-0.006978	-0.055973	-0.023947	0.000000	0.000000	4.000000	41.000000	0.000000
3468.386333	0.132474	0.577883	-0.002529	82.185883	-29.244879	-27.288702	-0.126440	0.000000	-1.623711	0.000000	0.000000	0.000000	-0.006978	-0.055973	-0.023947	0.000000	0.000000	4.000000	41.000000	0.000000
3468.389666	0.132450	0.577792	-0.002611	82.185883	-29.244879	-27.288702	-0.126440	0.000000	-1.623711	0.000000	0.000000	0.000000	-0.007201	-0.027214	-0.024717	0.000000	0.000000	4.000000	41.000000	0.000000
3468.392999	0.132450	0.577792	-0.002611	82.185883	-29.244879	-27.288702	-0.126440	0.000000	-1.623711	0.000000	0.000000	0.000000	-0.007201	-0.027214	-0.024717	0.000000	0.000000	4.000000	41.000000	0.000000
3468.396333	0.132450	0.577792	-0.002611	82.194733	-29.310047	-27.354479	-0.130560	0.000000	-1.622511	0.000000	0.000000	0.000000	-0.007201	-0.027214	-0.024717	0.000000	0.000000	4.000000	41.000000	0.000000
3468.399666	0.132450	0.577792	-0.002611	82.194733	-29.310047	-27.354479	-0.130560	0.000000	-1.622511	0.000000	0.000000	0.000000	-0.007201	-0.027214	-0.024717	0.000000	0.000000	4.000000	41.000000	0.000000
3468.402999	0.132431	0.577720	-0.002677	82.194733	-29.310047	-27.354479	-0.130560	0.000000	-1.622511	0.000000	0.000000	0.000000	-0.005762	-0.021770	-0.019779	0.000000	0.000000	4.000000	41.000000	0.000000
3468.406333	0.132395	0.577665	-0.002720	82.201294	-29.361713	-27.403879	-0.130560	0.000000	-1.622511	0.000000	0.000000	0.000000	-0.010794	-0.016341	-0.012951	0.000000	0.000000	4.000000	41.000000	0.000000
3468.409666	0.132395	0.577665	-0.002720	82.201294	-29.361713	-27.403879	-0.130560	0.000000	-1.622511	0.000000	0.000000	0.000000	-0.010794	-0.016341	-0.012951	0.000000	0.000000	4.000000	41.000000	0.000000
3468.412999	0.132395	0.577665	-0.002720	82.201294	-29.361713	-27.403879	-0.130560	0.000000	-1.622511	0.000000	0.000000	0.000000	-0.010794	-0.016341	-0.012951	0.000000	0.000000	4.000000	41.000000	0.000000
3468.416333	0.132395	0.577665	-0.002720	82.204247	-29.380985	-27.423578	-0.136015	0.000000	-1.619751	0.000000	0.000000	0.000000	-0.010794	-0.016341	-0.012951	0.000000	0.000000	4.000000	41.000000	0.000000
3468.419666	0.132352	0.577618	-0.002786	82.204247	-29.380985	-27.423578	-0.136015	0.000000	-1.619751	0.000000	0.000000	0.000000	-0.012788	-0.014005	-0.019796	0.000000	0.000000	4.000000	41.000000	0.000000
3468.422999	0.132352	0.577618	-0.002786	82.204247	-29.380985	-27.423578	-0.136015	0.000000	-1.619751	0.000000	0.000000	0.000000	-0.012788	-0.014005	-0.019796	0.000000	0.000000	4.000000	41.000000	0.000000
3468.426333	0.132352	0.577618	-0.002786	82.208572	-29.419098	-27.456558	-0.139314	0.000000	-1.617620	0.000000	0.000000	0.000000	-0.012788	-0.014005	-0.019796	0.000000	0.000000	4.000000	41.000000	0.000000
3468.429666	0.132352	0.577618	-0.002786	82.208572	-29.419098	-27.456558	-0.139314	0.000000	-1.617620	0.000000	0.000000	0.000000	-0.012788	-0.014005	-0.019796	0.000000	0.000000	4.000000	41.000000	0.000000
3468.432999	0.132321	0.577582	-0.002813	82.208572	-29.419098	-27.456558	-0.139314	0.000000	-1.617620	0.000000	0.000000	0.000000	-0.009351	-0.010880	-0.008010	0.000000	0.000000	4.000000	41.000000	0.000000
3468.436333	0.132321	0.577582	-0.002813	82.212959	-29.457298	-27.489626	-0.139314	0.000000	-1.617620	0.000000	0.000000	0.000000	-0.009351	-0.010880	-0.008010	0.000000	0.000000	4.000000	41.000000	0.000000
3468.439666	0.132321	0.577582	-0.002813	82.212959	-29.457298	-27.489626	-0.139314	0.000000	-1.617620	0.000000	0.000000	0.000000	-0.009351	-0.010880	-0.008010	0.000000	0.000000	4.000000	41.000000	0.000000
3468.442999	0.132321	0.577582	-0.002813	82.212959	-29.457298	-27.489626	-0.139314	0.000000	-1.617620	0.000000	0.000000	0.000000	-0.009351	-0.010880	-0.008010	0.000000	0.000000	4.000000	41.000000	0.000000
3468.446333	0.132232	0.577538	-0.002798	82.215179	-29.476398	-27.506159	-0.140649	0.000000	-1.616061	0.000000	0.000000	0.000000	-0.026773	-0.013210	0.004481	0.000000	0.000000	4.000000	41.000000	0.000000
3468.449666	0.132232	0.577538	-0.002798	82.215179	-29.476398	-27.506159	-0.140649	0.000000	-1.616061	0.000000	0.000000	0.000000	-0.026773	-0.013210	0.004481	0.000000	0.000000	4.000000	41.000000	0.000000
3468.452999	0.132232	0.577538	-0.002798	82.215179	-29.476398	-27.506159	-0.140649	0.000000	-1.616061	0.000000	0.000000	0.000000	-0.026773	-0.013210	0.004481	0.000000	0.000000	4.000000	41.000000	0.000000
3468.456333	0.132232	0.577538	-0.002798	82.217346	-29.498238	-27.522715	-0.139903	0.000000	-1.611599	0.000000	0.000000	0.000000	-0.026773	-0.013210	0.004481	0.000000	0.000000	4.000000	41.000000	0.000000
3468.459666	0.132212	0.577512	-0.002785	82.217346	-29.498238	-27.522715	-0.139903	0.000000	-1.611599	0.000000	0.000000	0.000000	-0.005919	-0.007741	0.003776	0.000000	0.000000	4.000000	41.000000	0.000000
3468.462999	0.132212	0.577512	-0.002785	82.217346	-29.498238	-27.522715	-0.139903	0.000000	-1.611599	0.000000	0.000000	0.000000	-0.005919	-0.007741	0.003776	0.000000	0.000000	4.000000	41.000000	0.000000
3468.466333	0.132212	0.577512	-0.002785	82.219536	-29.514618	-27.539244	-0.139273	0.000000	-1.610613	0.000000	0.000000	0.000000	-0.005919	-0.007741	0.003776	0.000000	0.000000	4.000000	41.000000	0.000000
3468.469666	0.132212	0.577512	-0.002785	82.219536	-29.514618	-27.539244	-0.139273	0.000000	-1.610613	0.000000	0.000000	0.000000	-0.005919	-0.007741	0.003776	0.000000	0.000000	4.000000	41.000000	0.000000
3468.472999	0.132214	0.577486	-0.002779	82.219536	-29.514618	-27.539244	-0.139273	0.000000	-1.610613	0.000000	0.000000	0.000000	0.000549	-0.007763	0.001893	0.000000	0.000000	4.000000	41.000000	0.000000
3468.476333	0.132214	0.577486	-0.002779	82.223679	-29.524271	-27.550375	-0.139273	0.000000	-1.610613	0.000000	0.000000	0.000000	0.000549	-0.007763	0.001893	0.000000	0.000000	4.000000	41.000000	0.000000
3468.479666	0.132214	0.577486	-0.002779	82.223679	-29.524271	-27.550375	-0.139273	0.000000	-1.610613	0.000000	0.000000	0.000000	0.000549	-0.007763	0.001893	0.000000	0.000000	4.000000	41.000000	0.000000
3468.482999	0.132214	0.577486	-0.002779	82.223679	-29.524271	-27.550375	-0.139273	0.000000	-1.610613	0.000000	0.000000	0.000000	0.000549	-0.007763	0.001893	0.000000	0.000000	4.000000	41.000000	0.000000
3468.486333	0.132263	0.577362	-0.002851	82.230194	-29.570854	-27.600130	-0.138958	0.000000	-1.610704	0.000000	0.000000	0.000000	0.014753	-0.037264	-0.021665	0.000000	0.000000	4.000000	41.000000	0.000000
3468.489666	0.132263	0.577362	-0.002851	82.230194	-29.570854	-27.600130	-0.138958	0.000000	-1.610704	0.000000	0.000000	0.000000	0.014753	-0.037264	-0.021665	0.000000	0.000000	4.000000	41.000000	0.000000
3468.492999	0.132263	0.577362	-0.002851	82.230194	-29.570854	-27.600130	-0.138958	0.000000	-1.610704	0.000000	0.000000	0.000000	0.014753	-0.037264	-0.021665	0.000000	0.000000	4.000000	41.000000	0.000000
3468.496333	0.132263	0.577362	-0.002851	82.241112	-29.645037	-27.683233	-0.142568	0.000000	-1.613163	0.000000	0.000000	0.000000	0.014753	-0.037264	-0.021665	0.000000	0.000000	4.000000	41.000000	0.000000
3468.499666	0.132289	0.577264	-0.002924	82.241112	-29.645037	-27.683233	-0.142568	0.000000	-1.613163	0.000000	0.000000	0.000000	0.007723	-0.029497	-0.021683	0.000000	0.000000	4.000000	41.000000	0.000000
3468.502999	0.132289	0.577264	-0.002924	82.241112	-29.645037	-27.683233	-0.142568	0.000000	-1.613163	0.000000	0.000000	0.000000	0.007723	-0.029497	-0.021683	0.000000	0.000000	4.000000	41.000000	0.000000
3468.506333	0.132289	0.577264	-0.002924	82.256355	-29.755281	-27.799988	-0.146182	0.000000	-1.614450	0.000000	0.000000	0.000000	0.007723	-0.029497	-0.021683	0.000000	0.000000	4.000000	41.000000	0.000000
3468.509666	0.132289	0.577264	-0.002924	82.256355	-29.755281	-27.799988	-0.146182	0.000000	-1.614450	0.000000	0.000000	0.000000	0.007723	-0.029497	-0.021683	0.000000	0.000000	4.000000	41.000000	0.000000
3468.512999	0.132310	0.577147	-0.003012	82.256355	-29.755281	-27.799988	-0.146182	0.000000	-1.614450	0.000000	0.000000	0.000000	0.006274	-0.034930	-0.026644	0.000000	0.000000	4.000000	41.000000	0.000000
3468.516333	0.132310	0.577147	-0.003012	82.267311	-29.827887	-27.876753	-0.146182	0.000000	-1.614450	0.000000	0.000000	0.000000	0.006274	-0.034930	-0.026644	0.000000	0.000000	4.000000	41.000000	0.000000
3468.519666	0.132310	0.577147	-0.003012	82.267311	-29.827887	-27.876753	-0.146182	0.000000	-1.614450	0.000000	0.000000	0.000000	0.006274	-0.034930	-0.026644	0.000000	0.000000	4.000000	41.000000	0.000000
3468.522999	0.132310	0.577147	-0.003012	82.267311	-29.827887	-27.876753	-0.146182	0.000000	-1.614450	0.000000	0.000000	0.000000	0.006274	-0.034930	-0.026644	0.000000	0.000000	4.000000	41.000000	0.000000
3468.526333	0.132266	0.576868	-0.003244	82.271095	-29.835346	-27.886267	-0.150623	0.000000	-1.615496	0.000000	0.000000	0.000000	-0.013200	-0.083796	-0.069378	0.000000	0.000000	4.000000	41.000000	0.000000
3468.529666	0.132266	0.576868	-0.003244	82.271095	-29.835346	-27.886267	-0.150623	0.000000	-1.615496	0.000000	0.000000	0.000000	-0.013200	-0.083796	-0.069378	0.000000	0.000000	4.000000	41.000000	0.000000
3468.532999	0.132266	0.576868	-0.003244	82.271095	-29.835346	-27.886267	-0.150623	0.000000	-1.615496	0.000000	0.000000	0.000000	-0.013200	-0.083796	-0.069378	0.000000	0.000000	4.000000	41.000000	0.000000
3468.536333	0.132232	0.576741	-0.003359	82.265007	-29.747667	-27.801504	-0.162186	0.000000	-1.613296	0.000000	0.000000	0.000000	-0.010111	-0.038017	-0.034711	0.000000	0.000000	4.000000	41.000000	0.000000
3468.539666	0.132232	0.576741	-0.003359	82.265007	-29.747667	-27.801504	-0.162186	0.000000	-1.613296	0.000000	0.000000	0.000000	-0.010111	-0.038017	-0.034711	0.000000	0.000000	4.000000	41.000000	0.000000
3468.542999	0.132232	0.576741	-0.003359	82.265007	-29.747667	-27.801504	-0.162186	0.000000	-1.613296	0.000000	0.000000	0.000000	-0.010111	-0.038017	-0.034711	0.000000	0.000000	4.000000	41.000000	0.000000
3468.546333	0.132232	0.576741	-0.003359	82.250351	-29.578947	-27.636442	-0.167971	0.000000	-1.611611	0.000000	0.000000	0.000000	-0.010111	-0.038017	-0.034711	0.000000	0.000000	4.000000	41.000000	0.000000
3468.549666	0.132198	0.576615	-0.003475	82.250351	-29.578947	-27.636442	-0.167971	0.000000	-1.611611	0.000000	0.000000	0.000000	-0.010120	-0.037977	-0.034725	0.000000	0.000000	4.000000	41.000000	0.000000
3468.552999	0.132198	0.576615	-0.003475	82.250351	-29.578947	-27.636442	-0.167971	0.000000	-1.611611	0.000000	0.000000	0.000000	-0.010120	-0.037977	-0.034725	0.000000	0.000000	4.000000	41.000000	0.000000
3468.556333	0.132198	0.576615	-0.003475	82.229790	-29.359692	-27.418619	-0.173759	0.000000	-1.609924	0.000000	0.000000	0.000000	-0.010120	-0.037977	-0.034725	0.000000	0.000000	4.000000	41.000000	0.000000
3468.559666	0.132198	0.576615	-0.003475	82.229790	-29.359692	-27.418619	-0.173759	0.000000	-1.609924	0.000000	0.000000	0.000000	-0.010120	-0.037977	-0.034725	0.000000	0.000000	4.000000	41.000000	0.000000
3468.562999	0.132155	0.576499	-0.003545	82.229790	-29.359692	-27.418619	-0.173759	0.000000	-1.609924	0.000000	0.000000	0.000000	-0.013141	-0.034879	-0.021053	0.000000	0.000000	4.000000	41.000000	0.000000
3468.566333	0.132155	0.576499	-0.003545	82.216843	-29.193140	-27.256363	-0.173759	0.000000	-1.609924	0.000000	0.000000	0.000000	-0.013141	-0.034879	-0.021053	0.000000	0.000000	4.000000	41.000000	0.000000
3468.569666	0.132155	0.576499	-0.003545	82.216843	-29.193140	-27.256363	-0.173759	0.000000	-1.609924	0.000000	0.000000	0.000000	-0.013141	-0.034879	-0.021053	0.000000	0.000000	4.000000	41.000000	0.000000
3468.572999	0.132155	0.576499	-0.003545	82.216843	-29.193140	-27.256363	-0.173759	0.000000	-1.609924	0.000000	0.000000	0.000000	-0.013141	-0.034879	-0.021053	0.000000	0.000000	4.000000	41.000000	0.000000
3468.576333	0.132136	0.576284	-0.003688	82.209053	-29.100742	-27.166328	-0.177267	0.000000	-1.607734	0.000000	0.000000	0.000000	-0.005464	-0.064280	-0.042816	0.000000	0.000000	4.000000	41.000000	0.000000
3468.579666	0.132136	0.576284	-0.003688	82.209053	-29.100742	-27.166328	-0.177267	0.000000	-1.607734	0.000000	0.000000	0.000000	-0.005464	-0.064280	-0.042816	0.000000	0.000000	4.000000	41.000000	0.000000
3468.582999	0.132136	0.576284	-0.003688	82.209053	-29.100742	-27.166328	-0.177267	0.000000	-1.607734	0.000000	0.000000	0.000000	-0.005464	-0.064280	-0.042816	0.000000	0.000000	4.000000	41.000000	0.000000
3468.586333	0.132136	0.576284	-0.003688	82.206306	-29.058962	-27.126143	-0.184403	0.000000	-1.606823	0.000000	0.000000	0.000000	-0.005464	-0.064280	-0.042816	0.000000	0.000000	4.000000	41.000000	0.000000
3468.589666	0.132126	0.576178	-0.003725	82.206306	-29.058962	-27.126143	-0.184403	0.000000	-1.606823	0.000000	0.000000	0.000000	-0.003252	-0.031729	-0.011156	0.000000	0.000000	4.000000	41.000000	0.000000
3468.592999	0.132126	0.576178	-0.003725	82.206306	-29.058962	-27.126143	-0.184403	0.000000	-1.606823	0.000000	0.000000	0.000000	-0.003252	-0.031729	-0.011156	0.000000	0.000000	4.000000	41.000000	0.000000
3468.596333	0.132126	0.576178	-0.003725	82.207893	-29.057230	-27.125631	-0.186263	0.000000	-1.606282	0.000000	0.000000	0.000000	-0.003252	-0.031729	-0.011156	0.000000	0.000000	4.000000	41.000000	0.000000
3468.599666	0.132126	0.576178	-0.003725	82.207893	-29.057230	-27.125631	-0.186263	0.000000	-1.606282	0.000000	0.000000	0.000000	-0.003252	-0.031729	-0.011156	0.000000	0.000000	4.000000	41.000000	0.000000
3468.602999	0.132124	0.576109	-0.003729	82.207893	-29.057230	-27.125631	-0.186263	0.000000	-1.606282	0.000000	0.000000	0.000000	-0.000359	-0.020918	-0.001225	0.000000	0.000000	4.000000	41.000000	0.000000
3468.606333	0.132124	0.576109	-0.003729	82.213058	-29.092690	-27.161671	-0.186263	0.000000	-1.606282	0.000000	0.000000	0.000000	-0.000359	-0.020918	-0.001225	0.000000	0.000000	4.000000	41.000000	0.000000
3468.609666	0.132124	0.576109	-0.003729	82.213058	-29.092690	-27.161671	-0.186263	0.000000	-1.606282	0.000000	0.000000	0.000000	-0.000359	-0.020918	-0.001225	0.000000	0.000000	4.000000	41.000000	0.000000
3468.612999	0.132124	0.576109	-0.003729	82.213058	-29.092690	-27.161671	-0.186263	0.000000	-1.606282	0.000000	0.000000	0.000000	-0.000359	-0.020918	-0.001225	0.000000	0.000000	4.000000	41.000000	0.000000
3468.616333	0.132105	0.575987	-0.003715	82.217422	-29.127964	-27.194529	-0.186467	0.000000	-1.606222	0.000000	0.000000	0.000000	-0.005728	-0.036380	0.004392	0.000000	0.000000	4.000000	41.000000	0.000000
3468.619666	0.132105	0.575987	-0.003715	82.217422	-29.127964	-27.194529	-0.186467	0.000000	-1.606222	0.000000	0.000000	0.000000	-0.005728	-0.036380	0.004392	0.000000	0.000000	4.000000	41.000000	0.000000
3468.622999	0.132105	0.575987	-0.003715	82.217422	-29.127964	-27.194529	-0.186467	0.000000	-1.606222	0.000000	0.000000	0.000000	-0.005728	-0.036380	0.004392	0.000000	0.000000	4.000000	41.000000	0.000000
3468.626333	0.132105	0.575987	-0.003715	82.223022	-29.156288	-27.218756	-0.185735	0.000000	-1.605268	0.000000	0.000000	0.000000	-0.005728	-0.036380	0.004392	0.000000	0.000000	4.000000	41.000000	0.000000
3468.629666	0.132081	0.575944	-0.003719	82.223022	-29.156288	-27.218756	-0.185735	0.000000	-1.605268	0.000000	0.000000	0.000000	-0.007362	-0.013156	-0.001221	0.000000	0.000000	4.000000	41.000000	0.000000
3468.632999	0.132081	0.575944	-0.003719	82.223022	-29.156288	-27.218756	-0.185735	0.000000	-1.605268	0.000000	0.000000	0.000000	-0.007362	-0.013156	-0.001221	0.000000	0.000000	4.000000	41.000000	0.000000
3468.636333	0.132081	0.575944	-0.003719	82.223022	-29.156288	-27.218756	-0.185938	0.000000	-1.604040	0.000000	0.000000	0.000000	-0.007362	-0.013156	-0.001221	0.000000	0.000000	4.000000	41.000000	0.000000
3468.639666	0.132081	0.575944	-0.003719	82.223022	-29.156288	-27.218756	-0.185938	0.000000	-1.604040	0.000000	0.000000	0.000000	-0.007362	-0.013156	-0.001221	0.000000	0.000000	4.000000	41.000000	0.000000
3468.642999	0.132083	0.575918	-0.003713	82.223022	-29.156288	-27.218756	-0.185938	0.000000	-1.604040	0.000000	0.000000	0.000000	0.000545	-0.007723	0.001868	0.000000	0.000000	4.000000	41.000000	0.000000
3468.646333	0.132083	0.575918	-0.003713	82.226456	-29.165615	-27.226551	-0.185938	0.000000	-1.604040	0.000000	0.000000	0.000000	0.000545	-0.007723	0.001868	0.000000	0.000000	4.000000	41.000000	0.000000
3468.649666	0.132083	0.575918	-0.003713	82.226456	-29.165615	-27.226551	-0.185938	0.000000	-1.604040	0.000000	0.000000	0.000000	0.000545	-0.007723	0.001868	0.000000	0.000000	4.000000	41.000000	0.000000
3468.652999	0.132083	0.575918	-0.003713	82.226456	-29.165615	-27.226551	-0.185938	0.000000	-1.604040	0.000000	0.000000	0.000000	0.000545	-0.007723	0.001868	0.000000	0.000000	4.000000	41.000000	0.000000
3468.656333	0.132104	0.575918	-0.003719	82.226456	-29.162910	-27.226568	-0.185627	0.000000	-1.604131	0.000000	0.000000	0.000000	0.006459	0.000002	-0.001881	0.000000	0.000000	4.000000	41.000000	0.000000
3468.659666	0.132104	0.575918	-0.003719	82.226456	-29.162910	-27.226568	-0.185627	0.000000	-1.604131	0.000000	0.000000	0.000000	0.006459	0.000002	-0.001881	0.000000	0.000000	4.000000	41.000000	0.000000
3468.662999	0.132104	0.575918	-0.003719	82.226456	-29.162910	-27.226568	-0.185627	0.000000	-1.604131	0.000000	0.000000	0.000000	0.006459	0.000002	-0.001881	0.000000	0.000000	4.000000	41.000000	0.000000
3468.666333	0.132104	0.575918	-0.003719	82.226456	-29.162910	-27.226568	-0.185940	0.000000	-1.605208	0.000000	0.000000	0.000000	0.006459	0.000002	-0.001881	0.000000	0.000000	4.000000	41.000000	0.000000
3468.669666	0.132104	0.575918	-0.003719	82.226456	-29.162910	-27.226568	-0.185940	0.000000	-1.605208	0.000000	0.000000	0.000000	-0.000001	0.000002	0.000000	0.000000	0.000000	4.000000	41.000000	0.000000
3468.672999	0.132104	0.575918	-0.003719	82.226456	-29.162910	-27.226568	-0.185940	0.000000	-1.605208	0.000000	0.000000	0.000000	-0.000001	0.000002	0.000000	0.000000	0.000000	4.000000	41.000000	0.000000
3468.676333	0.132104	0.575918	-0.003719	82.226402	-29.160168	-27.226549	-0.185940	0.000000	-1.605208	0.000000	0.000000	0.000000	-0.000001	0.000002	0.000000	0.000000	0.000000	4.000000	41.000000	0.000000
3468.679666	0.132104	0.575918	-0.003719	82.226402	-29.160168	-27.226549	-0.185940	0.000000	-1.605208	0.000000	0.000000	0.000000	-0.000001	0.000002	0.000000	0.000000	0.000000	4.000000	41.000000	0.000000
3468.682999	0.132132	0.575910	-0.003702	82.226402	-29.160168	-27.226549	-0.185940	0.000000	-1.605208	0.000000	0.000000	0.000000	0.008450	-0.002323	0.004958	0.000000	0.000000	4.000000	41.000000	0.000000
3468.686333	0.132132	0.575910	-0.003702	82.226402	-29.160168	-27.226549	-0.185940	0.000000	-1.605208	0.000000	0.000000	0.000000	0.008450	-0.002323	0.004958	0.000000	0.000000	4.000000	41.000000	0.000000
3468.689666	0.132132	0.575910	-0.003702	82.226402	-29.160168	-27.226549	-0.185940	0.000000	-1.605208	0.000000	0.000000	0.000000	0.008450	-0.002323	0.004958	0.000000	0.000000	4.000000	41.000000	0.000000
3468.692999	0.132132	0.575910	-0.003702	82.226402	-29.160168	-27.226549	-0.185940	0.000000	-1.605208	0.000000	0.000000	0.000000	0.008450	-0.002323	0.004958	0.000000	0.000000	4.000000	41.000000	0.000000
3468.696333	0.132132	0.575910	-0.003702	82.226402	-29.160168	-27.226549	-0.185114	0.000000	-1.606616	0.000000	0.000000	0.000000	0.000001	0.000001	-0.000000	0.000000	0.000000	4.000000	41.000000	0.000000
3468.699666	0.132132	0.575910	-0.003702	82.226402	-29.160168	-27.226549	-0.185114	0.000000	-1.606616	0.000000	0.000000	0.000000	0.000001	0.000001	-0.000000	0.000000	0.000000	4.000000	41.000000	0.000000
3468.702999	0.132132	0.575910	-0.003702	82.226402	-29.160168	-27.226549	-0.185114	0.000000	-1.606616	0.000000	0.000000	0.000000	0.000001	0.000001	-0.000000	0.000000	0.000000	4.000000	41.000000	0.000000
3468.706333	0.132132	0.575910	-0.003702	82.226402	-29.160168	-27.226549	-0.185114	0.000000	-1.606616	0.000000	0.000000	0.000000	0.000001	0.000001	-0.000000	0.000000	0.000000	4.000000	41.000000	0.000000
3468.709666	0.132132	0.575910	-0.003702	82.226402	-29.160168	-27.226549	-0.185114	0.000000	-1.606616	0.000000	0.000000	0.000000	0.000001	0.000001	-0.000000	0.000000	0.000000	4.000000	41.000000	0.000000
3468.712999	0.132132	0.575910	-0.003702	82.226402	-29.160168	-27.226549	-0.185114	0.000000	-1.606616	0.000000	0.000000	0.000000	0.000001	0.000001	-0.000000	0.000000	0.000000	4.000000	41.000000	0.000000
3468.716333	0.132132	0.575910	-0.003702	82.226402	-29.160168	-27.226549	-0.185114	0.000000	-1.606616	0.000000	0.000000	0.000000	0.000001	0.000001	-0.000000	0.000000	0.000000	4.000000	41.000000	0.000000
3468.719666	0.132132	0.575910	-0.003702	82.226402	-29.160168	-27.226549	-0.185114	0.000000	-1.606616	0.000000	0.000000	0.000000	0.000001	0.000001	-0.000000	0.000000	0.000000	4.000000	41.000000	0.000000
3468.722999	0.132126	0.575918	-0.003725	82.226402	-29.160168	-27.226549	-0.185114	0.000000	-1.606616	0.000000	0.000000	0.000000	-0.001995	0.002327	-0.006839	0.000000	0.000000	4.000000	41.000000	0.000000
3468.726333	0.132126	0.575918	-0.003725	82.226402	-29.160168	-27.226549	-0.185114	0.000000	-1.606616	0.000000	0.000000	0.000000	-0.001995	0.002327	-0.006839	0.000000	0.000000	4.000000	41.000000	0.000000
3468.729666	0.132126	0.575918	-0.003725	82.226402	-29.160168	-27.226549	-0.185114	0.000000	-1.606616	0.000000	0.000000	0.000000	-0.001995	0.002327	-0.006839	0.000000	0.000000	4.000000	41.000000	0.000000
3468.732999	0.132126	0.575918	-0.003725	82.226402	-29.160168	-27.226549	-0.185114	0.000000	-1.606616	0.000000	0.000000	0.000000	-0.001995	0.002327	-0.006839	0.000000	0.000000	4.000000	41.000000	0.000000
3468.736333	0.132093	0.575908	-0.003758	82.228630	-29.179220	-27.243031	-0.186254	0.000000	-1.606284	0.000000	0.000000	0.000000	-0.009898	-0.003092	-0.009929	0.000000	0.000000	4.000000	41.000000	0.000000
3468.739666	0.132093	0.575908	-0.003758	82.228630	-29.179220	-27.243031	-0.186254	0.000000	-1.606284	0.000000	0.000000	0.000000	-0.009898	-0.003092	-0.009929	0.000000	0.000000	4.000000	41.000000	0.000000
3468.742999	0.132093	0.575908	-0.003758	82.228630	-29.179220	-27.243031	-0.186254	0.000000	-1.606284	0.000000	0.000000	0.000000	-0.009898	-0.003092	-0.009929	0.000000	0.000000	4.000000	41.000000	0.000000
3468.746333	0.132093	0.575908	-0.003758	82.230850	-29.198294	-27.259533	-0.187909	0.000000	-1.604634	0.000000	0.000000	0.000000	-0.009898	-0.003092	-0.009929	0.000000	0.000000	4.000000	41.000000	0.000000
3468.749666	0.132066	0.575889	-0.003768	82.230850	-29.198294	-27.259533	-0.187909	0.000000	-1.604634	0.000000	0.000000	0.000000	-0.007906	-0.005419	-0.003091	0.000000	0.000000	4.000000	41.000000	0.000000
3468.752999	0.132066	0.575889	-0.003768	82.230850	-29.198294	-27.259533	-0.187909	0.000000	-1.604634	0.000000	0.000000	0.000000	-0.007906	-0.005419	-0.003091	0.000000	0.000000	4.000000	41.000000	0.000000
3468.756333	0.132066	0.575889	-0.003768	82.233017	-29.220079	-27.276030	-0.188424	0.000000	-1.603316	0.000000	0.000000	0.000000	-0.007906	-0.005419	-0.003091	0.000000	0.000000	4.000000	41.000000	0.000000
3468.759666	0.132066	0.575889	-0.003768	82.233017	-29.220079	-27.276030	-0.188424	0.000000	-1.603316	0.000000	0.000000	0.000000	-0.007906	-0.005419	-0.003091	0.000000	0.000000	4.000000	41.000000	0.000000
3468.762999	0.132025	0.575864	-0.003750	82.233017	-29.220079	-27.276030	-0.188424	0.000000	-1.603316	0.000000	0.000000	0.000000	-0.012367	-0.007746	0.005628	0.000000	0.000000	4.000000	41.000000	0.000000
3468.766333	0.132022	0.575820	-0.003760	82.237396	-29.252810	-27.309065	-0.188424	0.000000	-1.603316	0.000000	0.000000	0.000000	-0.000908	-0.013151	-0.003106	0.000000	0.000000	4.000000	41.000000	0.000000
3468.769666	0.132022	0.575820	-0.003760	82.237396	-29.252810	-27.309065	-0.188424	0.000000	-1.603316	0.000000	0.000000	0.000000	-0.000908	-0.013151	-0.003106	0.000000	0.000000	4.000000	41.000000	0.000000
3468.772999	0.132022	0.575820	-0.003760	82.237396	-29.252810	-27.309065	-0.188424	0.000000	-1.603316	0.000000	0.000000	0.000000	-0.000908	-0.013151	-0.003106	0.000000	0.000000	4.000000	41.000000	0.000000
3468.776333	0.132022	0.575820	-0.003760	82.241821	-29.285583	-27.342136	-0.188004	0.000000	-1.601104	0.000000	0.000000	0.000000	-0.000908	-0.013151	-0.003106	0.000000	0.000000	4.000000	41.000000	0.000000
3468.779666	0.132014	0.575758	-0.003787	82.241821	-29.285583	-27.342136	-0.188004	0.000000	-1.601104	0.000000	0.000000	0.000000	-0.002354	-0.018575	-0.008080	0.000000	0.000000	4.000000	41.000000	0.000000
3468.782999	0.132014	0.575758	-0.003787	82.241821	-29.285583	-27.342136	-0.188004	0.000000	-1.601104	0.000000	0.000000	0.000000	-0.002354	-0.018575	-0.008080	0.000000	0.000000	4.000000	41.000000	0.000000
3468.786333	0.132014	0.575758	-0.003787	82.249130	-29.335032	-27.395039	-0.189350	0.000000	-1.600711	0.000000	0.000000	0.000000	-0.002354	-0.018575	-0.008080	0.000000	0.000000	4.000000	41.000000	0.000000
3468.789666	0.132014	0.575758	-0.003787	82.249130	-29.335032	-27.395039	-0.189350	0.000000	-1.600711	0.000000	0.000000	0.000000	-0.002354	-0.018575	-0.008080	0.000000	0.000000	4.000000	41.000000	0.000000
3468.792999	0.132030	0.575670	-0.003814	82.249130	-29.335032	-27.395039	-0.189350	0.000000	-1.600711	0.000000	0.000000	0.000000	0.004648	-0.026308	-0.008099	0.000000	0.000000	4.000000	41.000000	0.000000
3468.796333	0.132030	0.575670	-0.003814	82.257622	-29.374834	-27.439327	-0.189350	0.000000	-1.600711	0.000000	0.000000	0.000000	0.004648	-0.026308	-0.008099	0.000000	0.000000	4.000000	41.000000	0.000000
3468.799666	0.132030	0.575670	-0.003814	82.257622	-29.374834	-27.439327	-0.189350	0.000000	-1.600711	0.000000	0.000000	0.000000	0.004648	-0.026308	-0.008099	0.000000	0.000000	4.000000	41.000000	0.000000
3468.802999	0.132030	0.575670	-0.003814	82.257622	-29.374834	-27.439327	-0.189350	0.000000	-1.600711	0.000000	0.000000	0.000000	0.004648	-0.026308	-0.008099	0.000000	0.000000	4.000000	41.000000	0.000000
3468.806333	0.132129	0.575492	-0.003955	82.270287	-29.373461	-27.438831	-0.190700	0.000000	-1.601486	0.000000	0.000000	0.000000	0.029671	-0.053362	-0.042391	0.000000	0.000000	4.000000	41.000000	0.000000
3468.809666	0.132129	0.575492	-0.003955	82.270287	-29.373461	-27.438831	-0.190700	0.000000	-1.601486	0.000000	0.000000	0.000000	0.029671	-0.053362	-0.042391	0.000000	0.000000	4.000000	41.000000	0.000000
3468.812999	0.132129	0.575492	-0.003955	82.270287	-29.373461	-27.438831	-0.190700	0.000000	-1.601486	0.000000	0.000000	0.000000	0.029671	-0.053362	-0.042391	0.000000	0.000000	4.000000	41.000000	0.000000
3468.816333	0.132129	0.575492	-0.003955	82.280289	-29.365610	-27.433661	-0.197765	0.000000	-1.606431	0.000000	0.000000	0.000000	0.029671	-0.053362	-0.042391	0.000000	0.000000	4.000000	41.000000	0.000000
3468.819666	0.132169	0.575402	-0.004057	82.280289	-29.365610	-27.433661	-0.197765	0.000000	-1.606431	0.000000	0.000000	0.000000	0.012105	-0.027066	-0.030533	0.000000	0.000000	4.000000	41.000000	0.000000
3468.822999	0.132169	0.575402	-0.004057	82.280289	-29.365610	-27.433661	-0.197765	0.000000	-1.606431	0.000000	0.000000	0.000000	0.012105	-0.027066	-0.030533	0.000000	0.000000	4.000000	41.000000	0.000000
3468.826333	0.132169	0.575402	-0.004057	82.284744	-29.324116	-27.396894	-0.202854	0.000000	-1.608449	0.000000	0.000000	0.000000	0.012105	-0.027066	-0.030533	0.000000	0.000000	4.000000	41.000000	0.000000
3468.829666	0.132169	0.575402	-0.004057	82.284744	-29.324116	-27.396894	-0.202854	0.000000	-1.608449	0.000000	0.000000	0.000000	0.012105	-0.027066	-0.030533	0.000000	0.000000	4.000000	41.000000	0.000000
3468.832999	0.132216	0.575304	-0.004136	82.284744	-29.324116	-27.396894	-0.202854	0.000000	-1.608449	0.000000	0.000000	0.000000	0.014089	-0.029364	-0.023703	0.000000	0.000000	4.000000	41.000000	0.000000
3468.836333	0.132216	0.575304	-0.004136	82.288300	-29.254223	-27.327837	-0.202854	0.000000	-1.608449	0.000000	0.000000	0.000000	0.014089	-0.029364	-0.023703	0.000000	0.000000	4.000000	41.000000	0.000000
3468.839666	0.132216	0.575304	-0.004136	82.288300	-29.254223	-27.327837	-0.202854	0.000000	-1.608449	0.000000	0.000000	0.000000	0.014089	-0.029364	-0.023703	0.000000	0.000000	4.000000	41.000000	0.000000
3468.842999	0.132216	0.575304	-0.004136	82.288300	-29.254223	-27.327837	-0.202854	0.000000	-1.608449	0.000000	0.000000	0.000000	0.014089	-0.029364	-0.023703	0.000000	0.000000	4.000000	41.000000	0.000000
3468.846333	0.132231	0.575055	-0.004325	82.289200	-29.119081	-27.190924	-0.206805	0.000000	-1.610797	0.000000	0.000000	0.000000	0.004439	-0.074930	-0.056728	0.000000	0.000000	4.000000	41.000000	0.000000
3468.849666	0.132231	0.575055	-0.004325	82.289200	-29.119081	-27.190924	-0.206805	0.000000	-1.610797	0.000000	0.000000	0.000000	0.004439	-0.074930	-0.056728	0.000000	0.000000	4.000000	41.000000	0.000000
3468.852999	0.132231	0.575055	-0.004325	82.289200	-29.119081	-27.190924	-0.206805	0.000000	-1.610797	0.000000	0.000000	0.000000	0.004439	-0.074930	-0.056728	0.000000	0.000000	4.000000	41.000000	0.000000
3468.856333	0.132231	0.575055	-0.004325	82.290443	-28.920624	-26.978870	-0.216259	0.000000	-1.611537	0.000000	0.000000	0.000000	0.004439	-0.074930	-0.056728	0.000000	0.000000	4.000000	41.000000	0.000000
3468.859666	0.132210	0.574913	-0.004396	82.290443	-28.920624	-26.978870	-0.216259	0.000000	-1.611537	0.000000	0.000000	0.000000	-0.006194	-0.042487	-0.021213	0.000000	0.000000	4.000000	41.000000	0.000000
3468.862999	0.132210	0.574913	-0.004396	82.290443	-28.920624	-26.978870	-0.216259	0.000000	-1.611537	0.000000	0.000000	0.000000	-0.006194	-0.042487	-0.021213	0.000000	0.000000	4.000000	41.000000	0.000000
3468.866333	0.132210	0.574913	-0.004396	82.293167	-28.638769	-26.675999	-0.219795	0.000000	-1.610505	0.000000	0.000000	0.000000	-0.006194	-0.042487	-0.021213	0.000000	0.000000	4.000000	41.000000	0.000000
3468.869666	0.132210	0.574913	-0.004396	82.293167	-28.638769	-26.675999	-0.219795	0.000000	-1.610505	0.000000	0.000000	0.000000	-0.006194	-0.042487	-0.021213	0.000000	0.000000	4.000000	41.000000	0.000000
3468.872999	0.132178	0.574761	-0.004506	82.293167	-28.638769	-26.675999	-0.219795	0.000000	-1.610505	0.000000	0.000000	0.000000	-0.009652	-0.045539	-0.033050	0.000000	0.000000	4.000000	41.000000	0.000000
3468.876333	0.132178	0.574761	-0.004506	82.289879	-28.272900	-26.286034	-0.219795	0.000000	-1.610505	0.000000	0.000000	0.000000	-0.009652	-0.045539	-0.033050	0.000000	0.000000	4.000000	41.000000	0.000000
3468.879666	0.132178	0.574761	-0.004506	82.289879	-28.272900	-26.286034	-0.219795	0.000000	-1.610505	0.000000	0.000000	0.000000	-0.009652	-0.045539	-0.033050	0.000000	0.000000	4.000000	41.000000	0.000000
3468.882999	0.132178	0.574761	-0.004506	82.289879	-28.272900	-26.286034	-0.219795	0.000000	-1.610505	0.000000	0.000000	0.000000	-0.009652	-0.045539	-0.033050	0.000000	0.000000	4.000000	41.000000	0.000000
3468.886333	0.132104	0.574422	-0.004760	82.279099	-27.892380	-25.887068	-0.225303	0.000000	-1.608897	0.000000	0.000000	0.000000	-0.022229	-0.101802	-0.076139	0.000000	0.000000	4.000000	41.000000	0.000000
3468.889666	0.132104	0.574422	-0.004760	82.279099	-27.892380	-25.887068	-0.225303	0.000000	-1.608897	0.000000	0.000000	0.000000	-0.022229	-0.101802	-0.076139	0.000000	0.000000	4.000000	41.000000	0.000000
3468.892999	0.132104	0.574422	-0.004760	82.279099	-27.892380	-25.887068	-0.225303	0.000000	-1.608897	0.000000	0.000000	0.000000	-0.022229	-0.101802	-0.076139	0.000000	0.000000	4.000000	41.000000	0.000000
3468.896333	0.132104	0.574422	-0.004760	82.254654	-27.476236	-25.462133	-0.237993	0.000000	-1.605191	0.000000	0.000000	0.000000	-0.022229	-0.101802	-0.076139	0.000000	0.000000	4.000000	41.000000	0.000000
3468.899666	0.132050	0.574224	-0.004943	82.254654	-27.476236	-25.462133	-0.237993	0.000000	-1.605191	0.000000	0.000000	0.000000	-0.016038	-0.059329	-0.054930	0.000000	0.000000	4.000000	41.000000	0.000000
3468.902999	0.132050	0.574224	-0.004943	82.254654	-27.476236	-25.462133	-0.237993	0.000000	-1.605191	0.000000	0.000000	0.000000	-0.016038	-0.059329	-0.054930	0.000000	0.000000	4.000000	41.000000	0.000000
3468.906333	0.132023	0.574044	-0.005116	82.219536	-27.095297	-25.086781	-0.247148	0.000000	-1.602518	0.000000	0.000000	0.000000	-0.008152	-0.053905	-0.051847	0.000000	0.000000	4.000000	41.000000	0.000000
3468.909666	0.132023	0.574044	-0.005116	82.219536	-27.095297	-25.086781	-0.247148	0.000000	-1.602518	0.000000	0.000000	0.000000	-0.008152	-0.053905	-0.051847	0.000000	0.000000	4.000000	41.000000	0.000000
3468.912999	0.132023	0.574044	-0.005116	82.219536	-27.095297	-25.086781	-0.247148	0.000000	-1.602518	0.000000	0.000000	0.000000	-0.008152	-0.053905	-0.051847	0.000000	0.000000	4.000000	41.000000	0.000000
3468.916333	0.132023	0.574044	-0.005116	82.172630	-26.665400	-24.663189	-0.255789	0.000000	-1.601160	0.000000	0.000000	0.000000	-0.008152	-0.053905	-0.051847	0.000000	0.000000	4.000000	41.000000	0.000000
3468.919666	0.131984	0.573901	-0.005249	82.172630	-26.665400	-24.663189	-0.255789	0.000000	-1.601160	0.000000	0.000000	0.000000	-0.011680	-0.043096	-0.039993	0.000000	0.000000	4.000000	41.000000	0.000000
3468.922999	0.131984	0.573901	-0.005249	82.172630	-26.665400	-24.663189	-0.255789	0.000000	-1.601160	0.000000	0.000000	0.000000	-0.011680	-0.043096	-0.039993	0.000000	0.000000	4.000000	41.000000	0.000000
3468.926333	0.131984	0.573901	-0.005249	82.113846	-26.136606	-24.147358	-0.255789	0.000000	-1.601160	0.000000	0.000000	0.000000	-0.011680	-0.043096	-0.039993	0.000000	0.000000	4.000000	41.000000	0.000000
3468.929666	0.131984	0.573901	-0.005249	82.113846	-26.136606	-24.147358	-0.255789	0.000000	-1.601160	0.000000	0.000000	0.000000	-0.011680	-0.043096	-0.039993	0.000000	0.000000	4.000000	41.000000	0.000000
3468.932999	0.131983	0.573739	-0.005412	82.113846	-26.136606	-24.147358	-0.255789	0.000000	-1.601160	0.000000	0.000000	0.000000	-0.000278	-0.048470	-0.048772	0.000000	0.000000	4.000000	41.000000	0.000000
3468.936333	0.131983	0.573739	-0.005412	82.043098	-25.508921	-23.531885	-0.262455	0.000000	-1.599213	0.000000	0.000000	0.000000	-0.000278	-0.048470	-0.048772	0.000000	0.000000	4.000000	41.000000	0.000000
3468.939666	0.131983	0.573739	-0.005412	82.043098	-25.508921	-23.531885	-0.262455	0.000000	-1.599213	0.000000	0.000000	0.000000	-0.000278	-0.048470	-0.048772	0.000000	0.000000	4.000000	41.000000	0.000000
3468.942999	0.131983	0.573739	-0.005412	82.043098	-25.508921	-23.531885	-0.262455	0.000000	-1.599213	0.000000	0.000000	0.000000	-0.000278	-0.048470	-0.048772	0.000000	0.000000	4.000000	41.000000	0.000000
3468.946333	0.131983	0.573436	-0.005652	81.993843	-25.092489	-23.124201	-0.270583	0.000000	-1.599167	0.000000	0.000000	0.000000	-0.000106	-0.090759	-0.072044	0.000000	0.000000	4.000000	41.000000	0.000000
3468.949666	0.131983	0.573436	-0.005652	81.993843	-25.092489	-23.124201	-0.270583	0.000000	-1.599167	0.000000	0.000000	0.000000	-0.000106	-0.090759	-0.072044	0.000000	0.000000	4.000000	41.000000	0.000000
3468.952999	0.131983	0.573436	-0.005652	81.993843	-25.092489	-23.124201	-0.270583	0.000000	-1.599167	0.000000	0.000000	0.000000	-0.000106	-0.090759	-0.072044	0.000000	0.000000	4.000000	41.000000	0.000000
3468.956333	0.131983	0.573436	-0.005652	81.952164	-24.737078	-22.774862	-0.282591	0.000000	-1.599149	0.000000	0.000000	0.000000	-0.000106	-0.090759	-0.072044	0.000000	0.000000	4.000000	41.000000	0.000000
3468.959666	0.131959	0.573252	-0.005734	81.952164	-24.737078	-22.774862	-0.282591	0.000000	-1.599149	0.000000	0.000000	0.000000	-0.007181	-0.055382	-0.024568	0.000000	0.000000	4.000000	41.000000	0.000000
3468.962999	0.131959	0.573252	-0.005734	81.952164	-24.737078	-22.774862	-0.282591	0.000000	-1.599149	0.000000	0.000000	0.000000	-0.007181	-0.055382	-0.024568	0.000000	0.000000	4.000000	41.000000	0.000000
3468.966333	0.131959	0.573252	-0.005734	81.925980	-24.512547	-22.554565	-0.286685	0.000000	-1.597953	0.000000	0.000000	0.000000	-0.007181	-0.055382	-0.024568	0.000000	0.000000	4.000000	41.000000	0.000000
3468.969666	0.131959	0.573252	-0.005734	81.925980	-24.512547	-22.554565	-0.286685	0.000000	-1.597953	0.000000	0.000000	0.000000	-0.007181	-0.055382	-0.024568	0.000000	0.000000	4.000000	41.000000	0.000000
3468.972999	0.131938	0.573111	-0.005805	81.925980	-24.512547	-22.554565	-0.286685	0.000000	-1.597953	0.000000	0.000000	0.000000	-0.006259	-0.042301	-0.021403	0.000000	0.000000	4.000000	41.000000	0.000000
3468.976333	0.131938	0.573111	-0.005805	81.920395	-24.445139	-22.489836	-0.286685	0.000000	-1.597953	0.000000	0.000000	0.000000	-0.006259	-0.042301	-0.021403	0.000000	0.000000	4.000000	41.000000	0.000000
3468.979666	0.131938	0.573111	-0.005805	81.920395	-24.445139	-22.489836	-0.286685	0.000000	-1.597953	0.000000	0.000000	0.000000	-0.006259	-0.042301	-0.021403	0.000000	0.000000	4.000000	41.000000	0.000000
3468.982999	0.131938	0.573111	-0.005805	81.920395	-24.445139	-22.489836	-0.286685	0.000000	-1.597953	0.000000	0.000000	0.000000	-0.006259	-0.042301	-0.021403	0.000000	0.000000	4.000000	41.000000	0.000000
3468.986333	0.131898	0.572849	-0.005863	81.925110	-24.462158	-22.505714	-0.290253	0.000000	-1.596910	0.000000	0.000000	0.000000	-0.012026	-0.078472	-0.017272	0.000000	0.000000	4.000000	41.000000	0.000000
3468.989666	0.131898	0.572849	-0.005863	81.925110	-24.462158	-22.505714	-0.290253	0.000000	-1.596910	0.000000	0.000000	0.000000	-0.012026	-0.078472	-0.017272	0.000000	0.000000	4.000000	41.000000	0.000000
3468.992999	0.131898	0.572849	-0.005863	81.925110	-24.462158	-22.505714	-0.290253	0.000000	-1.596910	0.000000	0.000000	0.000000	-0.012026	-0.078472	-0.017272	0.000000	0.000000	4.000000	41.000000	0.000000
3468.996333	0.131898	0.572849	-0.005863	81.935371	-24.522234	-22.566631	-0.293131	0.000000	-1.594905	0.000000	0.000000	0.000000	-0.012026	-0.078472	-0.017272	0.000000	0.000000	4.000000	41.000000	0.000000
3468.999666	0.131882	0.572726	-0.005917	81.935371	-24.522234	-22.566631	-0.293131	0.000000	-1.594905	0.000000	0.000000	0.000000	-0.004798	-0.036904	-0.016426	0.000000	0.000000	4.000000	41.000000	0.000000
3469.002999	0.131882	0.572726	-0.005917	81.935371	-24.522234	-22.566631	-0.293131	0.000000	-1.594905	0.000000	0.000000	0.000000	-0.004798	-0.036904	-0.016426	0.000000	0.000000	4.000000	41.000000	0.000000
3469.006333	0.131882	0.572726	-0.005917	81.944824	-24.580038	-22.625011	-0.295869	0.000000	-1.594106	0.000000	0.000000	0.000000	-0.004798	-0.036904	-0.016426	0.000000	0.000000	4.000000	41.000000	0.000000
3469.009666	0.131882	0.572726	-0.005917	81.944824	-24.580038	-22.625011	-0.295869	0.000000	-1.594106	0.000000	0.000000	0.000000	-0.004798	-0.036904	-0.016426	0.000000	0.000000	4.000000	41.000000	0.000000
3469.012999	0.131876	0.572639	-0.005939	81.944824	-24.580038	-22.625011	-0.295869	0.000000	-1.594106	0.000000	0.000000	0.000000	-0.001874	-0.026145	-0.006401	0.000000	0.000000	4.000000	41.000000	0.000000
3469.016333	0.131876	0.572639	-0.005939	81.947998	-24.596943	-22.642324	-0.295869	0.000000	-1.594106	0.000000	0.000000	0.000000	-0.001874	-0.026145	-0.006401	0.000000	0.000000	4.000000	41.000000	0.000000
3469.019666	0.131876	0.572639	-0.005939	81.947998	-24.596943	-22.642324	-0.295869	0.000000	-1.594106	0.000000	0.000000	0.000000	-0.001874	-0.026145	-0.006401	0.000000	0.000000	4.000000	41.000000	0.000000
3469.022999	0.131876	0.572639	-0.005939	81.947998	-24.596943	-22.642324	-0.295869	0.000000	-1.594106	0.000000	0.000000	0.000000	-0.001874	-0.026145	-0.006401	0.000000	0.000000	4.000000	41.000000	0.000000
3469.026333	0.131893	0.572572	-0.005881	81.950356	-24.611422	-22.656946	-0.296936	0.000000	-1.593794	0.000000	0.000000	0.000000	0.005053	-0.020089	0.017298	0.000000	0.000000	4.000000	41.000000	0.000000
3469.029666	0.131893	0.572572	-0.005881	81.950356	-24.611422	-22.656946	-0.296936	0.000000	-1.593794	0.000000	0.000000	0.000000	0.005053	-0.020089	0.017298	0.000000	0.000000	4.000000	41.000000	0.000000
3469.032999	0.131893	0.572572	-0.005881	81.950356	-24.611422	-22.656946	-0.296936	0.000000	-1.593794	0.000000	0.000000	0.000000	0.005053	-0.020089	0.017298	0.000000	0.000000	4.000000	41.000000	0.000000
3469.036333	0.131893	0.572572	-0.005881	81.947998	-24.596943	-22.642324	-0.294053	0.000000	-1.594635	0.000000	0.000000	0.000000	0.005053	-0.020089	0.017298	0.000000	0.000000	4.000000	41.000000	0.000000
3469.039666	0.131911	0.572574	-0.005819	81.947998	-24.596943	-22.642324	-0.294053	0.000000	-1.594635	0.000000	0.000000	0.000000	0.005462	0.000688	0.018684	0.000000	0.000000	4.000000	41.000000	0.000000
3469.042999	0.131911	0.572574	-0.005819	81.947998	-24.596943	-22.642324	-0.294053	0.000000	-1.594635	0.000000	0.000000	0.000000	0.005462	0.000688	0.018684	0.000000	0.000000	4.000000	41.000000	0.000000
3469.046333	0.131911	0.572574	-0.005819	81.947998	-24.596943	-22.642324	-0.290939	0.000000	-1.595546	0.000000	0.000000	0.000000	0.005462	0.000688	0.018684	0.000000	0.000000	4.000000	41.000000	0.000000
3469.049666	0.131911	0.572574	-0.005819	81.947998	-24.596943	-22.642324	-0.290939	0.000000	-1.595546	0.000000	0.000000	0.000000	0.005462	0.000688	0.018684	0.000000	0.000000	4.000000	41.000000	0.000000
3469.052999	0.131924	0.572559	-0.005773	81.947998	-24.596943	-22.642324	-0.290939	0.000000	-1.595546	0.000000	0.000000	0.000000	0.003996	-0.004679	0.013666	0.000000	0.000000	4.000000	41.000000	0.000000
3469.056333	0.131924	0.572559	-0.005773	81.945625	-24.582458	-22.627699	-0.290939	0.000000	-1.595546	0.000000	0.000000	0.000000	0.003996	-0.004679	0.013666	0.000000	0.000000	4.000000	41.000000	0.000000
3469.059666	0.131924	0.572559	-0.005773	81.945625	-24.582458	-22.627699	-0.290939	0.000000	-1.595546	0.000000	0.000000	0.000000	0.003996	-0.004679	0.013666	0.000000	0.000000	4.000000	41.000000	0.000000
3469.062999	0.131924	0.572559	-0.005773	81.945625	-24.582458	-22.627699	-0.290939	0.000000	-1.595546	0.000000	0.000000	0.000000	0.003996	-0.004679	0.013666	0.000000	0.000000	4.000000	41.000000	0.000000
3469.066333	0.131944	0.572536	-0.005705	81.947998	-24.596943	-22.642324	-0.288661	0.000000	-1.596212	0.000000	0.000000	0.000000	0.005987	-0.007007	0.020498	0.000000	0.000000	4.000000	41.000000	0.000000
3469.069666	0.131944	0.572536	-0.005705	81.947998	-24.596943	-22.642324	-0.288661	0.000000	-1.596212	0.000000	0.000000	0.000000	0.005987	-0.007007	0.020498	0.000000	0.000000	4.000000	41.000000	0.000000
3469.072999	0.131944	0.572536	-0.005705	81.947998	-24.596943	-22.642324	-0.288661	0.000000	-1.596212	0.000000	0.000000	0.000000	0.005987	-0.007007	0.020498	0.000000	0.000000	4.000000	41.000000	0.000000
3469.076333	0.131944	0.572536	-0.005705	81.947968	-24.599659	-22.642321	-0.285245	0.000000	-1.597210	0.000000	0.000000	0.000000	0.005987	-0.007007	0.020498	0.000000	0.000000	4.000000	41.000000	0.000000
3469.079666	0.131929	0.572528	-0.005676	81.947968	-24.599659	-22.642321	-0.285245	0.000000	-1.597210	0.000000	0.000000	0.000000	-0.004430	-0.002341	0.008711	0.000000	0.000000	4.000000	41.000000	0.000000
3469.082999	0.131929	0.572528	-0.005676	81.947968	-24.599659	-22.642321	-0.285245	0.000000	-1.597210	0.000000	0.000000	0.000000	-0.004430	-0.002341	0.008711	0.000000	0.000000	4.000000	41.000000	0.000000
3469.086333	0.131929	0.572528	-0.005676	81.947968	-24.599659	-22.642321	-0.283793	0.000000	-1.596471	0.000000	0.000000	0.000000	-0.004430	-0.002341	0.008711	0.000000	0.000000	4.000000	41.000000	0.000000
3469.089666	0.131929	0.572528	-0.005676	81.947968	-24.599659	-22.642321	-0.283793	0.000000	-1.596471	0.000000	0.000000	0.000000	-0.004430	-0.002341	0.008711	0.000000	0.000000	4.000000	41.000000	0.000000
3469.092999	0.131923	0.572536	-0.005699	81.947968	-24.599659	-22.642321	-0.283793	0.000000	-1.596471	0.000000	0.000000	0.000000	-0.001996	0.002345	-0.006833	0.000000	0.000000	4.000000	41.000000	0.000000
3469.096333	0.131923	0.572536	-0.005699	81.947998	-24.602377	-22.642319	-0.283793	0.000000	-1.596471	0.000000	0.000000	0.000000	-0.001996	0.002345	-0.006833	0.000000	0.000000	4.000000	41.000000	0.000000
3469.099666	0.131923	0.572536	-0.005699	81.947998	-24.602377	-22.642319	-0.283793	0.000000	-1.596471	0.000000	0.000000	0.000000	-0.001996	0.002345	-0.006833	0.000000	0.000000	4.000000	41.000000	0.000000
3469.102999	0.131923	0.572536	-0.005699	81.947998	-24.602377	-22.642319	-0.283793	0.000000	-1.596471	0.000000	0.000000	0.000000	-0.001996	0.002345	-0.006833	0.000000	0.000000	4.000000	41.000000	0.000000
3469.106333	0.131880	0.572585	-0.005767	81.947998	-24.602377	-22.642319	-0.284932	0.000000	-1.596139	0.000000	0.000000	0.000000	-0.012952	0.014724	-0.020435	0.000000	0.000000	4.000000	41.000000	0.000000
3469.109666	0.131880	0.572585	-0.005767	81.947998	-24.602377	-22.642319	-0.284932	0.000000	-1.596139	0.000000	0.000000	0.000000	-0.012952	0.014724	-0.020435	0.000000	0.000000	4.000000	41.000000	0.000000
3469.112999	0.131880	0.572585	-0.005767	81.947998	-24.602377	-22.642319	-0.284932	0.000000	-1.596139	0.000000	0.000000	0.000000	-0.012952	0.014724	-0.020435	0.000000	0.000000	4.000000	41.000000	0.000000
3469.116333	0.131880	0.572585	-0.005767	81.943245	-24.576147	-22.613081	-0.288338	0.000000	-1.593981	0.000000	0.000000	0.000000	-0.012952	0.014724	-0.020435	0.000000	0.000000	4.000000	41.000000	0.000000
3469.119666	0.131850	0.572618	-0.005789	81.943245	-24.576147	-22.613081	-0.288338	0.000000	-1.593981	0.000000	0.000000	0.000000	-0.008955	0.010060	-0.006771	0.000000	0.000000	4.000000	41.000000	0.000000
3469.122999	0.131850	0.572618	-0.005789	81.943245	-24.576147	-22.613081	-0.288338	0.000000	-1.593981	0.000000	0.000000	0.000000	-0.008955	0.010060	-0.006771	0.000000	0.000000	4.000000	41.000000	0.000000
3469.126333	0.131850	0.572618	-0.005789	81.940880	-24.564411	-22.598478	-0.289466	0.000000	-1.592488	0.000000	0.000000	0.000000	-0.008955	0.010060	-0.006771	0.000000	0.000000	4.000000	41.000000	0.000000
3469.129666	0.131850	0.572618	-0.005789	81.940880	-24.564411	-22.598478	-0.289466	0.000000	-1.592488	0.000000	0.000000	0.000000	-0.008955	0.010060	-0.006771	0.000000	0.000000	4.000000	41.000000	0.000000
3469.132999	0.131827	0.572644	-0.005789	81.940880	-24.564411	-22.598478	-0.289466	0.000000	-1.592488	0.000000	0.000000	0.000000	-0.006959	0.007702	0.000061	0.000000	0.000000	4.000000	41.000000	0.000000
3469.136333	0.131827	0.572644	-0.005789	81.938538	-24.555393	-22.583879	-0.289466	0.000000	-1.592488	0.000000	0.000000	0.000000	-0.006959	0.007702	0.000061	0.000000	0.000000	4.000000	41.000000	0.000000
3469.139666	0.131827	0.572644	-0.005789	81.938538	-24.555393	-22.583879	-0.289466	0.000000	-1.592488	0.000000	0.000000	0.000000	-0.006959	0.007702	0.000061	0.000000	0.000000	4.000000	41.000000	0.000000
3469.142999	0.131827	0.572644	-0.005789	81.938538	-24.555393	-22.583879	-0.289466	0.000000	-1.592488	0.000000	0.000000	0.000000	-0.006959	0.007702	0.000061	0.000000	0.000000	4.000000	41.000000	0.000000
3469.146333	0.131739	0.572670	-0.005770	81.938515	-24.560831	-22.583876	-0.289456	0.000000	-1.591328	0.000000	0.000000	0.000000	-0.026247	0.007703	0.005690	0.000000	0.000000	4.000000	41.000000	0.000000
3469.149666	0.131739	0.572670	-0.005770	81.938515	-24.560831	-22.583876	-0.289456	0.000000	-1.591328	0.000000	0.000000	0.000000	-0.026247	0.007703	0.005690	0.000000	0.000000	4.000000	41.000000	0.000000
3469.152999	0.131739	0.572670	-0.005770	81.938515	-24.560831	-22.583876	-0.289456	0.000000	-1.591328	0.000000	0.000000	0.000000	-0.026247	0.007703	0.005690	0.000000	0.000000	4.000000	41.000000	0.000000
3469.156333	0.131739	0.572670	-0.005770	81.938538	-24.566269	-22.583876	-0.288507	0.000000	-1.586954	0.000000	0.000000	0.000000	-0.026247	0.007703	0.005690	0.000000	0.000000	4.000000	41.000000	0.000000
3469.159666	0.131696	0.572670	-0.005758	81.938538	-24.566269	-22.583876	-0.288507	0.000000	-1.586954	0.000000	0.000000	0.000000	-0.012856	-0.000003	0.003752	0.000000	0.000000	4.000000	41.000000	0.000000
3469.162999	0.131696	0.572670	-0.005758	81.938538	-24.566269	-22.583876	-0.288507	0.000000	-1.586954	0.000000	0.000000	0.000000	-0.012856	-0.000003	0.003752	0.000000	0.000000	4.000000	41.000000	0.000000
3469.166333	0.131696	0.572670	-0.005758	81.938492	-24.571705	-22.583872	-0.288507	0.000000	-1.586954	0.000000	0.000000	0.000000	-0.012856	-0.000003	0.003752	0.000000	0.000000	4.000000	41.000000	0.000000
3469.169666	0.131696	0.572670	-0.005758	81.938492	-24.571705	-22.583872	-0.288507	0.000000	-1.586954	0.000000	0.000000	0.000000	-0.012856	-0.000003	0.003752	0.000000	0.000000	4.000000	41.000000	0.000000
3469.172999	0.131648	0.572652	-0.005762	81.938492	-24.571705	-22.583872	-0.288507	0.000000	-1.586954	0.000000	0.000000	0.000000	-0.014322	-0.005387	-0.001268	0.000000	0.000000	4.000000	41.000000	0.000000
3469.176333	0.131648	0.572652	-0.005762	81.943260	-24.603357	-22.613091	-0.287882	0.000000	-1.584811	0.000000	0.000000	0.000000	-0.014322	-0.005387	-0.001268	0.000000	0.000000	4.000000	41.000000	0.000000
3469.179666	0.131648	0.572652	-0.005762	81.943260	-24.603357	-22.613091	-0.287882	0.000000	-1.584811	0.000000	0.000000	0.000000	-0.014322	-0.005387	-0.001268	0.000000	0.000000	4.000000	41.000000	0.000000
3469.182999	0.131648	0.572652	-0.005762	81.943260	-24.603357	-22.613091	-0.287882	0.000000	-1.584811	0.000000	0.000000	0.000000	-0.014322	-0.005387	-0.001268	0.000000	0.000000	4.000000	41.000000	0.000000
3469.186333	0.131612	0.572598	-0.005806	81.947968	-24.632288	-22.642315	-0.288093	0.000000	-1.582424	0.000000	0.000000	0.000000	-0.010816	-0.016099	-0.013181	0.000000	0.000000	4.000000	41.000000	0.000000
3469.189666	0.131612	0.572598	-0.005806	81.947968	-24.632288	-22.642315	-0.288093	0.000000	-1.582424	0.000000	0.000000	0.000000	-0.010816	-0.016099	-0.013181	0.000000	0.000000	4.000000	41.000000	0.000000
3469.192999	0.131612	0.572598	-0.005806	81.947968	-24.632288	-22.642315	-0.288093	0.000000	-1.582424	0.000000	0.000000	0.000000	-0.010816	-0.016099	-0.013181	0.000000	0.000000	4.000000	41.000000	0.000000
3469.196333	0.131612	0.572598	-0.005806	81.950356	-24.644060	-22.656948	-0.290290	0.000000	-1.580621	0.000000	0.000000	0.000000	-0.010816	-0.016099	-0.013181	0.000000	0.000000	4.000000	41.000000	0.000000
3469.199666	0.131629	0.572580	-0.005829	81.950356	-24.644060	-22.656948	-0.290290	0.000000	-1.580621	0.000000	0.000000	0.000000	0.004964	-0.005371	-0.006893	0.000000	0.000000	4.000000	41.000000	0.000000
3469.202999	0.131629	0.572580	-0.005829	81.950356	-24.644060	-22.656948	-0.290290	0.000000	-1.580621	0.000000	0.000000	0.000000	0.004964	-0.005371	-0.006893	0.000000	0.000000	4.000000	41.000000	0.000000
3469.206333	0.131629	0.572580	-0.005829	81.950356	-24.641342	-22.656948	-0.291439	0.000000	-1.581448	0.000000	0.000000	0.000000	0.004964	-0.005371	-0.006893	0.000000	0.000000	4.000000	41.000000	0.000000
3469.209666	0.131629	0.572580	-0.005829	81.950356	-24.641342	-22.656948	-0.291439	0.000000	-1.581448	0.000000	0.000000	0.000000	0.004964	-0.005371	-0.006893	0.000000	0.000000	4.000000	41.000000	0.000000
3469.212999	0.131657	0.572572	-0.005812	81.950356	-24.641342	-22.656948	-0.291439	0.000000	-1.581448	0.000000	0.000000	0.000000	0.008425	-0.002350	0.004960	0.000000	0.000000	4.000000	41.000000	0.000000
3469.216333	0.131657	0.572572	-0.005812	81.948013	-24.621426	-22.642324	-0.291439	0.000000	-1.581448	0.000000	0.000000	0.000000	0.008425	-0.002350	0.004960	0.000000	0.000000	4.000000	41.000000	0.000000
3469.219666	0.131657	0.572572	-0.005812	81.948013	-24.621426	-22.642324	-0.291439	0.000000	-1.581448	0.000000	0.000000	0.000000	0.008425	-0.002350	0.004960	0.000000	0.000000	4.000000	41.000000	0.000000
3469.222999	0.131657	0.572572	-0.005812	81.948013	-24.621426	-22.642324	-0.291439	0.000000	-1.581448	0.000000	0.000000	0.000000	0.008425	-0.002350	0.004960	0.000000	0.000000	4.000000	41.000000	0.000000
3469.226333	0.131772	0.572585	-0.005735	81.945602	-24.601482	-22.627684	-0.290613	0.000000	-1.582852	0.000000	0.000000	0.000000	0.034624	0.003709	0.023036	0.000000	0.000000	4.000000	41.000000	0.000000
3469.229666	0.131772	0.572585	-0.005735	81.945602	-24.601482	-22.627684	-0.290613	0.000000	-1.582852	0.000000	0.000000	0.000000	0.034624	0.003709	0.023036	0.000000	0.000000	4.000000	41.000000	0.000000
3469.232999	0.131772	0.572585	-0.005735	81.945602	-24.601482	-22.627684	-0.290613	0.000000	-1.582852	0.000000	0.000000	0.000000	0.034624	0.003709	0.023036	0.000000	0.000000	4.000000	41.000000	0.000000
3469.236333	0.131772	0.572585	-0.005735	81.940880	-24.567122	-22.598473	-0.286773	0.000000	-1.588623	0.000000	0.000000	0.000000	0.034624	0.003709	0.023036	0.000000	0.000000	4.000000	41.000000	0.000000
3469.239666	0.131832	0.572613	-0.005692	81.940880	-24.567122	-22.598473	-0.286773	0.000000	-1.588623	0.000000	0.000000	0.000000	0.017785	0.008412	0.013115	0.000000	0.000000	4.000000	41.000000	0.000000
3469.242999	0.131832	0.572613	-0.005692	81.940880	-24.567122	-22.598473	-0.286773	0.000000	-1.588623	0.000000	0.000000	0.000000	0.017785	0.008412	0.013115	0.000000	0.000000	4.000000	41.000000	0.000000
3469.246333	0.131832	0.572613	-0.005692	81.936127	-24.532780	-22.569279	-0.286773	0.000000	-1.588623	0.000000	0.000000	0.000000	0.017785	0.008412	0.013115	0.000000	0.000000	4.000000	41.000000	0.000000
3469.249666	0.131832	0.572613	-0.005692	81.936127	-24.532780	-22.569279	-0.286773	0.000000	-1.588623	0.000000	0.000000	0.000000	0.017785	0.008412	0.013115	0.000000	0.000000	4.000000	41.000000	0.000000
3469.252999	0.131889	0.572666	-0.005654	81.936127	-24.532780	-22.569279	-0.286773	0.000000	-1.588623	0.000000	0.000000	0.000000	0.017255	0.016103	0.011296	0.000000	0.000000	4.000000	41.000000	0.000000
3469.256333	0.131889	0.572666	-0.005654	81.929047	-24.486788	-22.525576	-0.284587	0.000000	-1.591587	0.000000	0.000000	0.000000	0.017255	0.016103	0.011296	0.000000	0.000000	4.000000	41.000000	0.000000
3469.259666	0.131889	0.572666	-0.005654	81.929047	-24.486788	-22.525576	-0.284587	0.000000	-1.591587	0.000000	0.000000	0.000000	0.017255	0.016103	0.011296	0.000000	0.000000	4.000000	41.000000	0.000000
3469.262999	0.131889	0.572666	-0.005654	81.929047	-24.486788	-22.525576	-0.284587	0.000000	-1.591587	0.000000	0.000000	0.000000	0.017255	0.016103	0.011296	0.000000	0.000000	4.000000	41.000000	0.000000
3469.266333	0.131973	0.572784	-0.005527	81.919540	-24.426441	-22.467379	-0.282705	0.000000	-1.594463	0.000000	0.000000	0.000000	0.025117	0.035258	0.038184	0.000000	0.000000	4.000000	41.000000	0.000000
3469.269666	0.131973	0.572784	-0.005527	81.919540	-24.426441	-22.467379	-0.282705	0.000000	-1.594463	0.000000	0.000000	0.000000	0.025117	0.035258	0.038184	0.000000	0.000000	4.000000	41.000000	0.000000
3469.272999	0.131973	0.572784	-0.005527	81.919540	-24.426441	-22.467379	-0.282705	0.000000	-1.594463	0.000000	0.000000	0.000000	0.025117	0.035258	0.038184	0.000000	0.000000	4.000000	41.000000	0.000000
3469.276333	0.131973	0.572784	-0.005527	81.912453	-24.383360	-22.423857	-0.276341	0.000000	-1.598649	0.000000	0.000000	0.000000	0.025117	0.035258	0.038184	0.000000	0.000000	4.000000	41.000000	0.000000
3469.279666	0.131988	0.572838	-0.005477	81.912453	-24.383360	-22.423857	-0.276341	0.000000	-1.598649	0.000000	0.000000	0.000000	0.004392	0.016109	0.015042	0.000000	0.000000	4.000000	41.000000	0.000000
3469.282999	0.131988	0.572838	-0.005477	81.912453	-24.383360	-22.423857	-0.276341	0.000000	-1.598649	0.000000	0.000000	0.000000	0.004392	0.016109	0.015042	0.000000	0.000000	4.000000	41.000000	0.000000
3469.286333	0.131988	0.572838	-0.005477	81.905296	-24.343046	-22.380394	-0.276341	0.000000	-1.598649	0.000000	0.000000	0.000000	0.004392	0.016109	0.015042	0.000000	0.000000	4.000000	41.000000	0.000000
3469.289666	0.131988	0.572838	-0.005477	81.905296	-24.343046	-22.380394	-0.276341	0.000000	-1.598649	0.000000	0.000000	0.000000	0.004392	0.016109	0.015042	0.000000	0.000000	4.000000	41.000000	0.000000
3469.292999	0.131983	0.572866	-0.005414	81.905296	-24.343046	-22.380394	-0.276341	0.000000	-1.598649	0.000000	0.000000	0.000000	-0.001508	0.008402	0.018739	0.000000	0.000000	4.000000	41.000000	0.000000
3469.296333	0.131983	0.572866	-0.005414	81.902939	-24.331448	-22.365929	-0.273834	0.000000	-1.599382	0.000000	0.000000	0.000000	-0.001508	0.008402	0.018739	0.000000	0.000000	4.000000	41.000000	0.000000
3469.299666	0.131983	0.572866	-0.005414	81.902939	-24.331448	-22.365929	-0.273834	0.000000	-1.599382	0.000000	0.000000	0.000000	-0.001508	0.008402	0.018739	0.000000	0.000000	4.000000	41.000000	0.000000
3469.302999	0.131983	0.572866	-0.005414	81.902939	-24.331448	-22.365929	-0.273834	0.000000	-1.599382	0.000000	0.000000	0.000000	-0.001508	0.008402	0.018739	0.000000	0.000000	4.000000	41.000000	0.000000
3469.306333	0.131976	0.572919	-0.005358	81.898163	-24.302813	-22.337008	-0.270711	0.000000	-1.599131	0.000000	0.000000	0.000000	-0.002043	0.016130	0.016917	0.000000	0.000000	4.000000	41.000000	0.000000
3469.309666	0.131976	0.572919	-0.005358	81.898163	-24.302813	-22.337008	-0.270711	0.000000	-1.599131	0.000000	0.000000	0.000000	-0.002043	0.016130	0.016917	0.000000	0.000000	4.000000	41.000000	0.000000
3469.312999	0.131976	0.572919	-0.005358	81.898163	-24.302813	-22.337008	-0.270711	0.000000	-1.599131	0.000000	0.000000	0.000000	-0.002043	0.016130	0.016917	0.000000	0.000000	4.000000	41.000000	0.000000
3469.316333	0.131976	0.572919	-0.005358	81.898193	-24.305552	-22.337027	-0.267891	0.000000	-1.598790	0.000000	0.000000	0.000000	-0.002043	0.016130	0.016917	0.000000	0.000000	4.000000	41.000000	0.000000
3469.319666	0.131961	0.572912	-0.005329	81.898193	-24.305552	-22.337027	-0.267891	0.000000	-1.598790	0.000000	0.000000	0.000000	-0.004440	-0.002343	0.008712	0.000000	0.000000	4.000000	41.000000	0.000000
3469.322999	0.131961	0.572912	-0.005329	81.898193	-24.305552	-22.337027	-0.267891	0.000000	-1.598790	0.000000	0.000000	0.000000	-0.004440	-0.002343	0.008712	0.000000	0.000000	4.000000	41.000000	0.000000
3469.326333	0.131961	0.572912	-0.005329	81.895790	-24.293957	-22.322567	-0.266439	0.000000	-1.598050	0.000000	0.000000	0.000000	-0.004440	-0.002343	0.008712	0.000000	0.000000	4.000000	41.000000	0.000000
3469.329666	0.131961	0.572912	-0.005329	81.895790	-24.293957	-22.322567	-0.266439	0.000000	-1.598050	0.000000	0.000000	0.000000	-0.004440	-0.002343	0.008712	0.000000	0.000000	4.000000	41.000000	0.000000
3469.332999	0.131944	0.572929	-0.005306	81.895790	-24.293957	-22.322567	-0.266439	0.000000	-1.598050	0.000000	0.000000	0.000000	-0.004973	0.005364	0.006891	0.000000	0.000000	4.000000	41.000000	0.000000
3469.336333	0.131944	0.572929	-0.005306	81.895790	-24.299395	-22.322569	-0.266439	0.000000	-1.598050	0.000000	0.000000	0.000000	-0.004973	0.005364	0.006891	0.000000	0.000000	4.000000	41.000000	0.000000
3469.339666	0.131944	0.572929	-0.005306	81.895790	-24.299395	-22.322569	-0.266439	0.000000	-1.598050	0.000000	0.000000	0.000000	-0.004973	0.005364	0.006891	0.000000	0.000000	4.000000	41.000000	0.000000
3469.342999	0.131944	0.572929	-0.005306	81.895790	-24.299395	-22.322569	-0.266439	0.000000	-1.598050	0.000000	0.000000	0.000000	-0.004973	0.005364	0.006891	0.000000	0.000000	4.000000	41.000000	0.000000
3469.346333	0.131867	0.572896	-0.005252	81.898209	-24.319151	-22.337027	-0.265290	0.000000	-1.597222	0.000000	0.000000	0.000000	-0.023219	-0.010052	0.016167	0.000000	0.000000	4.000000	41.000000	0.000000
3469.349666	0.131867	0.572896	-0.005252	81.898209	-24.319151	-22.337027	-0.265290	0.000000	-1.597222	0.000000	0.000000	0.000000	-0.023219	-0.010052	0.016167	0.000000	0.000000	4.000000	41.000000	0.000000
3469.352999	0.131867	0.572896	-0.005252	81.898209	-24.319151	-22.337027	-0.265290	0.000000	-1.597222	0.000000	0.000000	0.000000	-0.023219	-0.010052	0.016167	0.000000	0.000000	4.000000	41.000000	0.000000
3469.356333	0.131867	0.572896	-0.005252	81.898193	-24.321873	-22.337027	-0.262596	0.000000	-1.593352	0.000000	0.000000	0.000000	-0.023219	-0.010052	0.016167	0.000000	0.000000	4.000000	41.000000	0.000000
3469.359666	0.131852	0.572888	-0.005223	81.898193	-24.321873	-22.337027	-0.262596	0.000000	-1.593352	0.000000	0.000000	0.000000	-0.004445	-0.002347	0.008711	0.000000	0.000000	4.000000	41.000000	0.000000
3469.362999	0.131852	0.572888	-0.005223	81.898193	-24.321873	-22.337027	-0.262596	0.000000	-1.593352	0.000000	0.000000	0.000000	-0.004445	-0.002347	0.008711	0.000000	0.000000	4.000000	41.000000	0.000000
3469.366333	0.131852	0.572888	-0.005223	81.898193	-24.327311	-22.337027	-0.262596	0.000000	-1.593352	0.000000	0.000000	0.000000	-0.004445	-0.002347	0.008711	0.000000	0.000000	4.000000	41.000000	0.000000
3469.369666	0.131852	0.572888	-0.005223	81.898193	-24.327311	-22.337027	-0.262596	0.000000	-1.593352	0.000000	0.000000	0.000000	-0.004445	-0.002347	0.008711	0.000000	0.000000	4.000000	41.000000	0.000000
3469.372999	0.131823	0.572872	-0.005165	81.898193	-24.327311	-22.337027	-0.262596	0.000000	-1.593352	0.000000	0.000000	0.000000	-0.008887	-0.004692	0.017421	0.000000	0.000000	4.000000	41.000000	0.000000
3469.376333	0.131823	0.572872	-0.005165	81.900566	-24.344324	-22.351465	-0.261144	0.000000	-1.592611	0.000000	0.000000	0.000000	-0.008887	-0.004692	0.017421	0.000000	0.000000	4.000000	41.000000	0.000000
3469.379666	0.131823	0.572872	-0.005165	81.900566	-24.344324	-22.351465	-0.261144	0.000000	-1.592611	0.000000	0.000000	0.000000	-0.008887	-0.004692	0.017421	0.000000	0.000000	4.000000	41.000000	0.000000
3469.382999	0.131823	0.572872	-0.005165	81.900566	-24.344324	-22.351465	-0.261144	0.000000	-1.592611	0.000000	0.000000	0.000000	-0.008887	-0.004692	0.017421	0.000000	0.000000	4.000000	41.000000	0.000000
3469.386333	0.131801	0.572823	-0.005078	81.900566	-24.344324	-22.351465	-0.258241	0.000000	-1.591130	0.000000	0.000000	0.000000	-0.006367	-0.014747	0.026072	0.000000	0.000000	4.000000	41.000000	0.000000
3469.389666	0.131801	0.572823	-0.005078	81.900566	-24.344324	-22.351465	-0.258241	0.000000	-1.591130	0.000000	0.000000	0.000000	-0.006367	-0.014747	0.026072	0.000000	0.000000	4.000000	41.000000	0.000000
3469.392999	0.131801	0.572823	-0.005078	81.900566	-24.344324	-22.351465	-0.258241	0.000000	-1.591130	0.000000	0.000000	0.000000	-0.006367	-0.014747	0.026072	0.000000	0.000000	4.000000	41.000000	0.000000
3469.396333	0.131801	0.572823	-0.005078	81.900566	-24.347046	-22.351465	-0.253895	0.000000	-1.590069	0.000000	0.000000	0.000000	-0.006367	-0.014747	0.026072	0.000000	0.000000	4.000000	41.000000	0.000000
3469.399666	0.131808	0.572815	-0.005055	81.900566	-24.347046	-22.351465	-0.253895	0.000000	-1.590069	0.000000	0.000000	0.000000	0.001990	-0.002339	0.006833	0.000000	0.000000	4.000000	41.000000	0.000000
3469.402999	0.131808	0.572815	-0.005055	81.900566	-24.347046	-22.351465	-0.253895	0.000000	-1.590069	0.000000	0.000000	0.000000	0.001990	-0.002339	0.006833	0.000000	0.000000	4.000000	41.000000	0.000000
3469.406333	0.131808	0.572815	-0.005055	81.898209	-24.332743	-22.337021	-0.252756	0.000000	-1.590401	0.000000	0.000000	0.000000	0.001990	-0.002339	0.006833	0.000000	0.000000	4.000000	41.000000	0.000000
3469.409666	0.131808	0.572815	-0.005055	81.898209	-24.332743	-22.337021	-0.252756	0.000000	-1.590401	0.000000	0.000000	0.000000	0.001990	-0.002339	0.006833	0.000000	0.000000	4.000000	41.000000	0.000000
3469.412999	0.131826	0.572818	-0.004993	81.898209	-24.332743	-22.337021	-0.252756	0.000000	-1.590401	0.000000	0.000000	0.000000	0.005443	0.000681	0.018678	0.000000	0.000000	4.000000	41.000000	0.000000
3469.416333	0.131826	0.572818	-0.004993	81.895790	-24.318428	-22.322563	-0.252756	0.000000	-1.590401	0.000000	0.000000	0.000000	0.005443	0.000681	0.018678	0.000000	0.000000	4.000000	41.000000	0.000000
3469.419666	0.131826	0.572818	-0.004993	81.895790	-24.318428	-22.322563	-0.252756	0.000000	-1.590401	0.000000	0.000000	0.000000	0.005443	0.000681	0.018678	0.000000	0.000000	4.000000	41.000000	0.000000
3469.422999	0.131826	0.572818	-0.004993	81.895790	-24.318428	-22.322563	-0.252756	0.000000	-1.590401	0.000000	0.000000	0.000000	0.005443	0.000681	0.018678	0.000000	0.000000	4.000000	41.000000	0.000000
3469.426333	0.131844	0.572820	-0.004931	81.895790	-24.318428	-22.322563	-0.249643	0.000000	-1.591308	0.000000	0.000000	0.000000	0.005446	0.000679	0.018677	0.000000	0.000000	4.000000	41.000000	0.000000
3469.429666	0.131844	0.572820	-0.004931	81.895790	-24.318428	-22.322563	-0.249643	0.000000	-1.591308	0.000000	0.000000	0.000000	0.005446	0.000679	0.018677	0.000000	0.000000	4.000000	41.000000	0.000000
3469.432999	0.131844	0.572820	-0.004931	81.895790	-24.318428	-22.322563	-0.249643	0.000000	-1.591308	0.000000	0.000000	0.000000	0.005446	0.000679	0.018677	0.000000	0.000000	4.000000	41.000000	0.000000
3469.436333	0.131844	0.572820	-0.004931	81.895790	-24.315710	-22.322561	-0.246531	0.000000	-1.592216	0.000000	0.000000	0.000000	0.005446	0.000679	0.018677	0.000000	0.000000	4.000000	41.000000	0.000000
3469.439666	0.131866	0.572820	-0.004937	81.895790	-24.315710	-22.322561	-0.246531	0.000000	-1.592216	0.000000	0.000000	0.000000	0.006442	-0.000000	-0.001878	0.000000	0.000000	4.000000	41.000000	0.000000
3469.442999	0.131866	0.572820	-0.004937	81.895790	-24.315710	-22.322561	-0.246531	0.000000	-1.592216	0.000000	0.000000	0.000000	0.006442	-0.000000	-0.001878	0.000000	0.000000	4.000000	41.000000	0.000000
3469.446333	0.131866	0.572820	-0.004937	81.898209	-24.330023	-22.337017	-0.246531	0.000000	-1.592216	0.000000	0.000000	0.000000	0.006442	-0.000000	-0.001878	0.000000	0.000000	4.000000	41.000000	0.000000
3469.449666	0.131866	0.572820	-0.004937	81.898209	-24.330023	-22.337017	-0.246531	0.000000	-1.592216	0.000000	0.000000	0.000000	0.006442	-0.000000	-0.001878	0.000000	0.000000	4.000000	41.000000	0.000000
3469.452999	0.131868	0.572794	-0.004931	81.898209	-24.330023	-22.337017	-0.246531	0.000000	-1.592216	0.000000	0.000000	0.000000	0.000526	-0.007709	0.001819	0.000000	0.000000	4.000000	41.000000	0.000000
3469.456333	0.131868	0.572794	-0.004931	81.900566	-24.341602	-22.351463	-0.246843	0.000000	-1.593289	0.000000	0.000000	0.000000	0.000526	-0.007709	0.001819	0.000000	0.000000	4.000000	41.000000	0.000000
3469.459666	0.131868	0.572794	-0.004931	81.900566	-24.341602	-22.351463	-0.246843	0.000000	-1.593289	0.000000	0.000000	0.000000	0.000526	-0.007709	0.001819	0.000000	0.000000	4.000000	41.000000	0.000000
3469.462999	0.131868	0.572794	-0.004931	81.900566	-24.341602	-22.351463	-0.246843	0.000000	-1.593289	0.000000	0.000000	0.000000	0.000526	-0.007709	0.001819	0.000000	0.000000	4.000000	41.000000	0.000000
3469.466333	0.131909	0.572725	-0.004948	81.905342	-24.367544	-22.380411	-0.246540	0.000000	-1.593377	0.000000	0.000000	0.000000	0.012482	-0.020821	-0.005133	0.000000	0.000000	4.000000	41.000000	0.000000
3469.469666	0.131909	0.572725	-0.004948	81.905342	-24.367544	-22.380411	-0.246540	0.000000	-1.593377	0.000000	0.000000	0.000000	0.012482	-0.020821	-0.005133	0.000000	0.000000	4.000000	41.000000	0.000000
3469.472999	0.131909	0.572725	-0.004948	81.905342	-24.367544	-22.380411	-0.246540	0.000000	-1.593377	0.000000	0.000000	0.000000	0.012482	-0.020821	-0.005133	0.000000	0.000000	4.000000	41.000000	0.000000
3469.476333	0.131909	0.572725	-0.004948	81.910049	-24.388048	-22.409365	-0.247396	0.000000	-1.595457	0.000000	0.000000	0.000000	0.012482	-0.020821	-0.005133	0.000000	0.000000	4.000000	41.000000	0.000000
3469.479666	0.131970	0.572681	-0.004977	81.910049	-24.388048	-22.409365	-0.247396	0.000000	-1.595457	0.000000	0.000000	0.000000	0.018389	-0.013099	-0.008833	0.000000	0.000000	4.000000	41.000000	0.000000
3469.482999	0.131970	0.572681	-0.004977	81.910049	-24.388048	-22.409365	-0.247396	0.000000	-1.595457	0.000000	0.000000	0.000000	0.018389	-0.013099	-0.008833	0.000000	0.000000	4.000000	41.000000	0.000000
3469.486333	0.131970	0.572681	-0.004977	81.912407	-24.396952	-22.423851	-0.247396	0.000000	-1.595457	0.000000	0.000000	0.000000	0.018389	-0.013099	-0.008833	0.000000	0.000000	4.000000	41.000000	0.000000
3469.489666	0.131970	0.572681	-0.004977	81.912407	-24.396952	-22.423851	-0.247396	0.000000	-1.595457	0.000000	0.000000	0.000000	0.018389	-0.013099	-0.008833	0.000000	0.000000	4.000000	41.000000	0.000000
3469.492999	0.132015	0.572655	-0.004984	81.912407	-24.396952	-22.423851	-0.247396	0.000000	-1.595457	0.000000	0.000000	0.000000	0.013406	-0.007719	-0.001943	0.000000	0.000000	4.000000	41.000000	0.000000
3469.496333	0.132015	0.572655	-0.004984	81.914810	-24.405867	-22.438353	-0.248868	0.000000	-1.598523	0.000000	0.000000	0.000000	0.013406	-0.007719	-0.001943	0.000000	0.000000	4.000000	41.000000	0.000000
3469.499666	0.132015	0.572655	-0.004984	81.914810	-24.405867	-22.438353	-0.248868	0.000000	-1.598523	0.000000	0.000000	0.000000	0.013406	-0.007719	-0.001943	0.000000	0.000000	4.000000	41.000000	0.000000
3469.502999	0.132015	0.572655	-0.004984	81.914810	-24.405867	-22.438353	-0.248868	0.000000	-1.598523	0.000000	0.000000	0.000000	0.013406	-0.007719	-0.001943	0.000000	0.000000	4.000000	41.000000	0.000000
3469.506333	0.132090	0.572596	-0.004968	81.917183	-24.417542	-22.452890	-0.249192	0.000000	-1.600757	0.000000	0.000000	0.000000	0.022375	-0.017792	0.004821	0.000000	0.000000	4.000000	41.000000	0.000000
3469.509666	0.132090	0.572596	-0.004968	81.917183	-24.417542	-22.452890	-0.249192	0.000000	-1.600757	0.000000	0.000000	0.000000	0.022375	-0.017792	0.004821	0.000000	0.000000	4.000000	41.000000	0.000000
3469.512999	0.132090	0.572596	-0.004968	81.917183	-24.417542	-22.452890	-0.249192	0.000000	-1.600757	0.000000	0.000000	0.000000	0.022375	-0.017792	0.004821	0.000000	0.000000	4.000000	41.000000	0.000000
3469.516333	0.132090	0.572596	-0.004968	81.917183	-24.417542	-22.452890	-0.248388	0.000000	-1.604486	0.000000	0.000000	0.000000	0.022375	-0.017792	0.004821	0.000000	0.000000	4.000000	41.000000	0.000000
3469.519666	0.132096	0.572588	-0.004945	81.917183	-24.417542	-22.452890	-0.248388	0.000000	-1.604486	0.000000	0.000000	0.000000	0.001997	-0.002344	0.006830	0.000000	0.000000	4.000000	41.000000	0.000000
3469.522999	0.132096	0.572588	-0.004945	81.917183	-24.417542	-22.452890	-0.248388	0.000000	-1.604486	0.000000	0.000000	0.000000	0.001997	-0.002344	0.006830	0.000000	0.000000	4.000000	41.000000	0.000000
3469.526333	0.132096	0.572588	-0.004945	81.917183	-24.417542	-22.452890	-0.248388	0.000000	-1.604486	0.000000	0.000000	0.000000	0.001997	-0.002344	0.006830	0.000000	0.000000	4.000000	41.000000	0.000000
3469.529666	0.132096	0.572588	-0.004945	81.917183	-24.417542	-22.452890	-0.248388	0.000000	-1.604486	0.000000	0.000000	0.000000	0.001997	-0.002344	0.006830	0.000000	0.000000	4.000000	41.000000	0.000000
3469.532999	0.132096	0.572588	-0.004945	81.917183	-24.417542	-22.452890	-0.248388	0.000000	-1.604486	0.000000	0.000000	0.000000	-0.000002	-0.000002	-0.000000	0.000000	0.000000	4.000000	41.000000	0.000000
3469.536333	0.132096	0.572588	-0.004945	81.917183	-24.420263	-22.452888	-0.247250	0.000000	-1.604819	0.000000	0.000000	0.000000	-0.000002	-0.000002	-0.000000	0.000000	0.000000	4.000000	41.000000	0.000000
3469.539666	0.132096	0.572588	-0.004945	81.917183	-24.420263	-22.452888	-0.247250	0.000000	-1.604819	0.000000	0.000000	0.000000	-0.000002	-0.000002	-0.000000	0.000000	0.000000	4.000000	41.000000	0.000000
3469.542999	0.132096	0.572588	-0.004945	81.917183	-24.420263	-22.452888	-0.247250	0.000000	-1.604819	0.000000	0.000000	0.000000	-0.000002	-0.000002	-0.000000	0.000000	0.000000	4.000000	41.000000	0.000000
3469.546333	0.132037	0.572606	-0.004909	81.914810	-24.411339	-22.438381	-0.247250	0.000000	-1.604819	0.000000	0.000000	0.000000	-0.017859	0.005363	0.010657	0.000000	0.000000	4.000000	41.000000	0.000000
3469.549666	0.132037	0.572606	-0.004909	81.914810	-24.411339	-22.438381	-0.247250	0.000000	-1.604819	0.000000	0.000000	0.000000	-0.017859	0.005363	0.010657	0.000000	0.000000	4.000000	41.000000	0.000000
3469.552999	0.132037	0.572606	-0.004909	81.914810	-24.411339	-22.438381	-0.247250	0.000000	-1.604819	0.000000	0.000000	0.000000	-0.017859	0.005363	0.010657	0.000000	0.000000	4.000000	41.000000	0.000000
3469.556333	0.132037	0.572606	-0.004909	81.912453	-24.399673	-22.423851	-0.245474	0.000000	-1.601843	0.000000	0.000000	0.000000	-0.017859	0.005363	0.010657	0.000000	0.000000	4.000000	41.000000	0.000000
3469.559666	0.132020	0.572624	-0.004886	81.912453	-24.399673	-22.423851	-0.245474	0.000000	-1.601843	0.000000	0.000000	0.000000	-0.004980	0.005382	0.006894	0.000000	0.000000	4.000000	41.000000	0.000000
3469.562999	0.132020	0.572624	-0.004886	81.912453	-24.399673	-22.423851	-0.245474	0.000000	-1.601843	0.000000	0.000000	0.000000	-0.004980	0.005382	0.006894	0.000000	0.000000	4.000000	41.000000	0.000000
3469.566333	0.132020	0.572624	-0.004886	81.912422	-24.402391	-22.423851	-0.245474	0.000000	-1.601843	0.000000	0.000000	0.000000	-0.004980	0.005382	0.006894	0.000000	0.000000	4.000000	41.000000	0.000000
3469.569666	0.132020	0.572624	-0.004886	81.912422	-24.402391	-22.423851	-0.245474	0.000000	-1.601843	0.000000	0.000000	0.000000	-0.004980	0.005382	0.006894	0.000000	0.000000	4.000000	41.000000	0.000000
3469.572999	0.131992	0.572632	-0.004903	81.912422	-24.402391	-22.423851	-0.245474	0.000000	-1.601843	0.000000	0.000000	0.000000	-0.008432	0.002344	-0.004950	0.000000	0.000000	4.000000	41.000000	0.000000
3469.576333	0.131992	0.572632	-0.004903	81.912422	-24.407829	-22.423851	-0.244325	0.000000	-1.601012	0.000000	0.000000	0.000000	-0.008432	0.002344	-0.004950	0.000000	0.000000	4.000000	41.000000	0.000000
3469.579666	0.131992	0.572632	-0.004903	81.912422	-24.407829	-22.423851	-0.244325	0.000000	-1.601012	0.000000	0.000000	0.000000	-0.008432	0.002344	-0.004950	0.000000	0.000000	4.000000	41.000000	0.000000
3469.582999	0.131992	0.572632	-0.004903	81.912422	-24.407829	-22.423851	-0.244325	0.000000	-1.601012	0.000000	0.000000	0.000000	-0.008432	0.002344	-0.004950	0.000000	0.000000	4.000000	41.000000	0.000000
3469.586333	0.131933	0.572650	-0.004867	81.910072	-24.396206	-22.409365	-0.245150	0.000000	-1.599607	0.000000	0.000000	0.000000	-0.017863	0.005385	0.010652	0.000000	0.000000	4.000000	41.000000	0.000000
3469.589666	0.131933	0.572650	-0.004867	81.910072	-24.396206	-22.409365	-0.245150	0.000000	-1.599607	0.000000	0.000000	0.000000	-0.017863	0.005385	0.010652	0.000000	0.000000	4.000000	41.000000	0.000000
3469.592999	0.131933	0.572650	-0.004867	81.910072	-24.396206	-22.409365	-0.245150	0.000000	-1.599607	0.000000	0.000000	0.000000	-0.017863	0.005385	0.010652	0.000000	0.000000	4.000000	41.000000	0.000000
3469.596333	0.131933	0.572650	-0.004867	81.910072	-24.396206	-22.409365	-0.243375	0.000000	-1.596630	0.000000	0.000000	0.000000	-0.017863	0.005385	0.010652	0.000000	0.000000	4.000000	41.000000	0.000000
3469.599666	0.131933	0.572650	-0.004867	81.910072	-24.396206	-22.409365	-0.243375	0.000000	-1.596630	0.000000	0.000000	0.000000	0.000000	0.000002	0.000000	0.000000	0.000000	4.000000	41.000000	0.000000
3469.602999	0.131933	0.572650	-0.004867	81.910072	-24.396206	-22.409365	-0.243375	0.000000	-1.596630	0.000000	0.000000	0.000000	0.000000	0.000002	0.000000	0.000000	0.000000	4.000000	41.000000	0.000000
3469.606333	0.131933	0.572650	-0.004867	81.907692	-24.381872	-22.394882	-0.243375	0.000000	-1.596630	0.000000	0.000000	0.000000	0.000000	0.000002	0.000000	0.000000	0.000000	4.000000	41.000000	0.000000
3469.609666	0.131933	0.572650	-0.004867	81.907692	-24.381872	-22.394882	-0.243375	0.000000	-1.596630	0.000000	0.000000	0.000000	0.000000	0.000002	0.000000	0.000000	0.000000	4.000000	41.000000	0.000000
3469.612999	0.131937	0.572668	-0.004851	81.907692	-24.381872	-22.394882	-0.243375	0.000000	-1.596630	0.000000	0.000000	0.000000	0.001460	0.005367	0.005014	0.000000	0.000000	4.000000	41.000000	0.000000
3469.616333	0.131937	0.572668	-0.004851	81.907692	-24.379150	-22.394882	-0.243375	0.000000	-1.596630	0.000000	0.000000	0.000000	0.001460	0.005367	0.005014	0.000000	0.000000	4.000000	41.000000	0.000000
3469.619666	0.131937	0.572668	-0.004851	81.907692	-24.379150	-22.394882	-0.243375	0.000000	-1.596630	0.000000	0.000000	0.000000	0.001460	0.005367	0.005014	0.000000	0.000000	4.000000	41.000000	0.000000
3469.622999	0.131937	0.572668	-0.004851	81.907692	-24.379150	-22.394882	-0.243375	0.000000	-1.596630	0.000000	0.000000	0.000000	0.001460	0.005367	0.005014	0.000000	0.000000	4.000000	41.000000	0.000000
3469.626333	0.131966	0.572660	-0.004834	81.907692	-24.379150	-22.394882	-0.242539	0.000000	-1.596874	0.000000	0.000000	0.000000	0.008435	-0.002341	0.004951	0.000000	0.000000	4.000000	41.000000	0.000000
3469.629666	0.131966	0.572660	-0.004834	81.907692	-24.379150	-22.394882	-0.242539	0.000000	-1.596874	0.000000	0.000000	0.000000	0.008435	-0.002341	0.004951	0.000000	0.000000	4.000000	41.000000	0.000000
3469.632999	0.131966	0.572660	-0.004834	81.907692	-24.379150	-22.394882	-0.242539	0.000000	-1.596874	0.000000	0.000000	0.000000	0.008435	-0.002341	0.004951	0.000000	0.000000	4.000000	41.000000	0.000000
3469.636333	0.131966	0.572660	-0.004834	81.905342	-24.367544	-22.380411	-0.241714	0.000000	-1.598280	0.000000	0.000000	0.000000	0.008435	-0.002341	0.004951	0.000000	0.000000	4.000000	41.000000	0.000000
3469.639666	0.131956	0.572670	-0.004789	81.905342	-24.367544	-22.380411	-0.241714	0.000000	-1.598280	0.000000	0.000000	0.000000	-0.002990	0.003023	0.013724	0.000000	0.000000	4.000000	41.000000	0.000000
3469.642999	0.131956	0.572670	-0.004789	81.905342	-24.367544	-22.380411	-0.241714	0.000000	-1.598280	0.000000	0.000000	0.000000	-0.002990	0.003023	0.013724	0.000000	0.000000	4.000000	41.000000	0.000000
3469.646333	0.131956	0.572670	-0.004789	81.902916	-24.355915	-22.365921	-0.241714	0.000000	-1.598280	0.000000	0.000000	0.000000	-0.002990	0.003023	0.013724	0.000000	0.000000	4.000000	41.000000	0.000000
3469.649666	0.131956	0.572670	-0.004789	81.902916	-24.355915	-22.365921	-0.241714	0.000000	-1.598280	0.000000	0.000000	0.000000	-0.002990	0.003023	0.013724	0.000000	0.000000	4.000000	41.000000	0.000000
3469.652999	0.131939	0.572688	-0.004766	81.902916	-24.355915	-22.365921	-0.241714	0.000000	-1.598280	0.000000	0.000000	0.000000	-0.004979	0.005366	0.006893	0.000000	0.000000	4.000000	41.000000	0.000000
3469.656333	0.131939	0.572688	-0.004766	81.900566	-24.341602	-22.351463	-0.239426	0.000000	-1.597781	0.000000	0.000000	0.000000	-0.004979	0.005366	0.006893	0.000000	0.000000	4.000000	41.000000	0.000000
3469.659666	0.131939	0.572688	-0.004766	81.900566	-24.341602	-22.351463	-0.239426	0.000000	-1.597781	0.000000	0.000000	0.000000	-0.004979	0.005366	0.006893	0.000000	0.000000	4.000000	41.000000	0.000000
3469.662999	0.131939	0.572688	-0.004766	81.900566	-24.341602	-22.351463	-0.239426	0.000000	-1.597781	0.000000	0.000000	0.000000	-0.004979	0.005366	0.006893	0.000000	0.000000	4.000000	41.000000	0.000000
3469.666333	0.131967	0.572726	-0.004670	81.895767	-24.312986	-22.322559	-0.238278	0.000000	-1.596951	0.000000	0.000000	0.000000	0.008373	0.011427	0.028700	0.000000	0.000000	4.000000	41.000000	0.000000
3469.669666	0.131967	0.572726	-0.004670	81.895767	-24.312986	-22.322559	-0.238278	0.000000	-1.596951	0.000000	0.000000	0.000000	0.008373	0.011427	0.028700	0.000000	0.000000	4.000000	41.000000	0.000000
3469.672999	0.131967	0.572726	-0.004670	81.895767	-24.312986	-22.322559	-0.238278	0.000000	-1.596951	0.000000	0.000000	0.000000	0.008373	0.011427	0.028700	0.000000	0.000000	4.000000	41.000000	0.000000
3469.676333	0.131967	0.572726	-0.004670	81.893417	-24.295980	-22.308126	-0.233494	0.000000	-1.598347	0.000000	0.000000	0.000000	0.008373	0.011427	0.028700	0.000000	0.000000	4.000000	41.000000	0.000000
3469.679666	0.132007	0.572728	-0.004614	81.893417	-24.295980	-22.308126	-0.233494	0.000000	-1.598347	0.000000	0.000000	0.000000	0.011888	0.000678	0.016793	0.000000	0.000000	4.000000	41.000000	0.000000
3469.682999	0.132007	0.572728	-0.004614	81.893417	-24.295980	-22.308126	-0.233494	0.000000	-1.598347	0.000000	0.000000	0.000000	0.011888	0.000678	0.016793	0.000000	0.000000	4.000000	41.000000	0.000000
3469.686333	0.132007	0.572728	-0.004614	81.893440	-24.290550	-22.308138	-0.233494	0.000000	-1.598347	0.000000	0.000000	0.000000	0.011888	0.000678	0.016793	0.000000	0.000000	4.000000	41.000000	0.000000
3469.689666	0.132007	0.572728	-0.004614	81.893440	-24.290550	-22.308138	-0.233494	0.000000	-1.598347	0.000000	0.000000	0.000000	0.011888	0.000678	0.016793	0.000000	0.000000	4.000000	41.000000	0.000000
3469.692999	0.132063	0.572713	-0.004581	81.893440	-24.290550	-22.308138	-0.233494	0.000000	-1.598347	0.000000	0.000000	0.000000	0.016879	-0.004707	0.009899	0.000000	0.000000	4.000000	41.000000	0.000000
3469.696333	0.132063	0.572713	-0.004581	81.893417	-24.285109	-22.308134	-0.230695	0.000000	-1.600328	0.000000	0.000000	0.000000	0.016879	-0.004707	0.009899	0.000000	0.000000	4.000000	41.000000	0.000000
3469.699666	0.132063	0.572713	-0.004581	81.893417	-24.285109	-22.308134	-0.230695	0.000000	-1.600328	0.000000	0.000000	0.000000	0.016879	-0.004707	0.009899	0.000000	0.000000	4.000000	41.000000	0.000000
3469.702999	0.132063	0.572713	-0.004581	81.893417	-24.285109	-22.308134	-0.230695	0.000000	-1.600328	0.000000	0.000000	0.000000	0.016879	-0.004707	0.009899	0.000000	0.000000	4.000000	41.000000	0.000000
3469.706333	0.132142	0.572671	-0.004548	81.895813	-24.296677	-22.322567	-0.229046	0.000000	-1.603141	0.000000	0.000000	0.000000	0.023853	-0.012437	0.009832	0.000000	0.000000	4.000000	41.000000	0.000000
3469.709666	0.132142	0.572671	-0.004548	81.895813	-24.296677	-22.322567	-0.229046	0.000000	-1.603141	0.000000	0.000000	0.000000	0.023853	-0.012437	0.009832	0.000000	0.000000	4.000000	41.000000	0.000000
3469.712999	0.132142	0.572671	-0.004548	81.895813	-24.296677	-22.322567	-0.229046	0.000000	-1.603141	0.000000	0.000000	0.000000	0.023853	-0.012437	0.009832	0.000000	0.000000	4.000000	41.000000	0.000000
3469.716333	0.132142	0.572671	-0.004548	81.895813	-24.296677	-22.322567	-0.227407	0.000000	-1.607117	0.000000	0.000000	0.000000	0.023853	-0.012437	0.009832	0.000000	0.000000	4.000000	41.000000	0.000000
3469.719666	0.132142	0.572671	-0.004548	81.895813	-24.296677	-22.322567	-0.227407	0.000000	-1.607117	0.000000	0.000000	0.000000	-0.000000	0.000009	-0.000000	0.000000	0.000000	4.000000	41.000000	0.000000
3469.722999	0.132142	0.572671	-0.004548	81.895813	-24.296677	-22.322567	-0.227407	0.000000	-1.607117	0.000000	0.000000	0.000000	-0.000000	0.000009	-0.000000	0.000000	0.000000	4.000000	41.000000	0.000000
3469.726333	0.132142	0.572671	-0.004548	81.898209	-24.313711	-22.337025	-0.227407	0.000000	-1.607117	0.000000	0.000000	0.000000	-0.000000	0.000009	-0.000000	0.000000	0.000000	4.000000	41.000000	0.000000
3469.729666	0.132142	0.572671	-0.004548	81.898209	-24.313711	-22.337025	-0.227407	0.000000	-1.607117	0.000000	0.000000	0.000000	-0.000000	0.000009	-0.000000	0.000000	0.000000	4.000000	41.000000	0.000000
3469.732999	0.132116	0.572653	-0.004559	81.898209	-24.313711	-22.337025	-0.227407	0.000000	-1.607117	0.000000	0.000000	0.000000	-0.007911	-0.005375	-0.003131	0.000000	0.000000	4.000000	41.000000	0.000000
3469.736333	0.132116	0.572653	-0.004559	81.898964	-24.316071	-22.339651	-0.227407	0.000000	-1.607117	0.000000	0.000000	0.000000	-0.007911	-0.005375	-0.003131	0.000000	0.000000	4.000000	41.000000	0.000000
3469.739666	0.132116	0.572653	-0.004559	81.898964	-24.316071	-22.339651	-0.227407	0.000000	-1.607117	0.000000	0.000000	0.000000	-0.007911	-0.005375	-0.003131	0.000000	0.000000	4.000000	41.000000	0.000000
3469.742999	0.132116	0.572653	-0.004559	81.898964	-24.316071	-22.339651	-0.227407	0.000000	-1.607117	0.000000	0.000000	0.000000	-0.007911	-0.005375	-0.003131	0.000000	0.000000	4.000000	41.000000	0.000000
3469.746333	0.132120	0.572602	-0.004546	81.899765	-24.321140	-22.342262	-0.227929	0.000000	-1.605798	0.000000	0.000000	0.000000	0.001064	-0.015447	0.003632	0.000000	0.000000	4.000000	41.000000	0.000000
3469.749666	0.132120	0.572602	-0.004546	81.899765	-24.321140	-22.342262	-0.227929	0.000000	-1.605798	0.000000	0.000000	0.000000	0.001064	-0.015447	0.003632	0.000000	0.000000	4.000000	41.000000	0.000000
3469.752999	0.132120	0.572602	-0.004546	81.899765	-24.321140	-22.342262	-0.227929	0.000000	-1.605798	0.000000	0.000000	0.000000	0.001064	-0.015447	0.003632	0.000000	0.000000	4.000000	41.000000	0.000000
3469.756333	0.132120	0.572602	-0.004546	81.900543	-24.320782	-22.344889	-0.227323	0.000000	-1.605975	0.000000	0.000000	0.000000	0.001064	-0.015447	0.003632	0.000000	0.000000	4.000000	41.000000	0.000000
3469.759666	0.132128	0.572568	-0.004518	81.900543	-24.320782	-22.344889	-0.227323	0.000000	-1.605975	0.000000	0.000000	0.000000	0.002522	-0.010086	0.008644	0.000000	0.000000	4.000000	41.000000	0.000000
3469.762999	0.132128	0.572568	-0.004518	81.900543	-24.320782	-22.344889	-0.227323	0.000000	-1.605975	0.000000	0.000000	0.000000	0.002522	-0.010086	0.008644	0.000000	0.000000	4.000000	41.000000	0.000000
3469.766333	0.132128	0.572568	-0.004518	81.903671	-24.332006	-22.361959	-0.227323	0.000000	-1.605975	0.000000	0.000000	0.000000	0.002522	-0.010086	0.008644	0.000000	0.000000	4.000000	41.000000	0.000000
3469.769666	0.132128	0.572568	-0.004518	81.903671	-24.332006	-22.361959	-0.227323	0.000000	-1.605975	0.000000	0.000000	0.000000	0.002522	-0.010086	0.008644	0.000000	0.000000	4.000000	41.000000	0.000000
3469.772999	0.132174	0.572517	-0.004518	81.903671	-24.332006	-22.361959	-0.227323	0.000000	-1.605975	0.000000	0.000000	0.000000	0.013954	-0.015455	-0.000134	0.000000	0.000000	4.000000	41.000000	0.000000
3469.776333	0.132174	0.572517	-0.004518	81.907623	-24.348360	-22.381704	-0.225883	0.000000	-1.606395	0.000000	0.000000	0.000000	0.013954	-0.015455	-0.000134	0.000000	1.000000	4.000000	41.000000	0.000000
3469.779666	0.132174	0.572517	-0.004518	81.907623	-24.348360	-22.381704	-0.225883	0.000000	-1.606395	0.000000	0.000000	0.000000	0.013954	-0.015455	-0.000134	0.000000	1.000000	4.000000	41.000000	0.000000
