# Supplementary material for: Haptic Guidance Needs to Be Intuitive Not Just Informative to Improve Human Motor Accuracy
Source: PLoS One. 2016 Mar 16;11(3):e0150912. doi: 10.1371/journal.pone.0150912 (PMC4794196; doi:10.1371/journal.pone.0150912)
Supplement: S2 Data — (ZIP) [file pone.0150912.s002.zip › Subject1/exp2_0042.txt]

Time	PosX	PosY	PosZ	RotX	RotY	RotZ	ForceX	ForceY	ForceZ	MomentX	MomentY	MomentZ	VelocityX	VelocityY	VelocityZ	CalibratedWeight	ButtonDown	Condition	Trial	Visual
3473.082999	0.002235	0.545534	0.250380	79.556595	26.365910	4.659429	0.000000	0.000000	0.000000	0.000000	0.000000	0.000000	0.040318	0.006378	0.003806	0.000000	1.000000	4.000000	42.000000	0.000000
3473.086333	0.003276	0.545700	0.250134	79.580399	26.283276	4.469272	4.629818	0.000000	-1.888065	0.000000	0.000000	0.000000	0.312036	0.049836	-0.073643	0.000000	1.000000	4.000000	42.000000	0.000000
3473.089666	0.003276	0.545700	0.250134	79.580399	26.283276	4.469272	4.629818	0.000000	-1.888065	0.000000	0.000000	0.000000	0.312036	0.049836	-0.073643	0.000000	1.000000	4.000000	42.000000	0.000000
3473.092999	0.003276	0.545700	0.250134	79.580399	26.283276	4.469272	4.629818	0.000000	-1.888065	0.000000	0.000000	0.000000	0.312036	0.049836	-0.073643	0.000000	1.000000	4.000000	42.000000	0.000000
3473.096333	0.005221	0.545644	0.249830	79.613937	26.339252	4.365381	4.621573	0.000000	-1.908157	0.000000	0.000000	0.000000	0.583583	-0.016864	-0.091286	0.000000	1.000000	4.000000	42.000000	0.000000
3473.099666	0.005221	0.545644	0.249830	79.613937	26.339252	4.365381	4.621573	0.000000	-1.908157	0.000000	0.000000	0.000000	0.583583	-0.016864	-0.091286	0.000000	1.000000	4.000000	42.000000	0.000000
3473.102999	0.005221	0.545644	0.249830	79.613937	26.339252	4.365381	4.621573	0.000000	-1.908157	0.000000	0.000000	0.000000	0.583583	-0.016864	-0.091286	0.000000	1.000000	4.000000	42.000000	0.000000
3473.106333	0.006763	0.545912	0.249610	79.649055	26.124538	3.960936	4.607984	0.000000	-1.940743	0.000000	0.000000	0.000000	0.462562	0.080473	-0.066075	0.000000	1.000000	4.000000	42.000000	0.000000
3473.109666	0.006763	0.545912	0.249610	79.649055	26.124538	3.960936	4.607984	0.000000	-1.940743	0.000000	0.000000	0.000000	0.462562	0.080473	-0.066075	0.000000	1.000000	4.000000	42.000000	0.000000
3473.112999	0.006763	0.545912	0.249610	79.649055	26.124538	3.960936	4.607984	0.000000	-1.940743	0.000000	0.000000	0.000000	0.462562	0.080473	-0.066075	0.000000	1.000000	4.000000	42.000000	0.000000
3473.116333	0.008635	0.545979	0.249028	79.936058	23.694143	0.955997	4.597144	0.000000	-1.966283	0.000000	0.000000	0.000000	0.561606	0.020021	-0.174457	0.000000	1.000000	4.000000	42.000000	0.000000
3473.119666	0.008635	0.545979	0.249028	79.936058	23.694143	0.955997	4.597144	0.000000	-1.966283	0.000000	0.000000	0.000000	0.561606	0.020021	-0.174457	0.000000	1.000000	4.000000	42.000000	0.000000
3473.122999	0.008635	0.545979	0.249028	79.936058	23.694143	0.955997	4.597144	0.000000	-1.966283	0.000000	0.000000	0.000000	0.561606	0.020021	-0.174457	0.000000	1.000000	4.000000	42.000000	0.000000
3473.126333	0.011238	0.546282	0.248289	80.308601	18.314142	-5.435178	4.582914	0.000000	-1.999225	0.000000	0.000000	0.000000	0.781092	0.090997	-0.221724	0.000000	1.000000	4.000000	42.000000	0.000000
3473.129666	0.011238	0.546282	0.248289	80.308601	18.314142	-5.435178	4.582914	0.000000	-1.999225	0.000000	0.000000	0.000000	0.781092	0.090997	-0.221724	0.000000	1.000000	4.000000	42.000000	0.000000
3473.132999	0.011238	0.546282	0.248289	80.308601	18.314142	-5.435178	4.582914	0.000000	-1.999225	0.000000	0.000000	0.000000	0.781092	0.090997	-0.221724	0.000000	1.000000	4.000000	42.000000	0.000000
3473.136333	0.013166	0.546419	0.247478	80.504150	10.406747	-14.490487	4.562983	0.000000	-2.044305	0.000000	0.000000	0.000000	0.578341	0.040959	-0.243287	0.000000	1.000000	4.000000	42.000000	0.000000
3473.139666	0.013166	0.546419	0.247478	80.504150	10.406747	-14.490487	4.562983	0.000000	-2.044305	0.000000	0.000000	0.000000	0.578341	0.040959	-0.243287	0.000000	1.000000	4.000000	42.000000	0.000000
3473.142999	0.013166	0.546419	0.247478	80.504150	10.406747	-14.490487	4.562983	0.000000	-2.044305	0.000000	0.000000	0.000000	0.578341	0.040959	-0.243287	0.000000	1.000000	4.000000	42.000000	0.000000
3473.146333	0.015856	0.546564	0.246563	80.349159	1.087119	-25.144920	4.547141	0.000000	-2.079304	0.000000	0.000000	0.000000	0.807014	0.043554	-0.274472	0.000000	1.000000	4.000000	42.000000	0.000000
3473.149666	0.015856	0.546564	0.246563	80.349159	1.087119	-25.144920	4.547141	0.000000	-2.079304	0.000000	0.000000	0.000000	0.807014	0.043554	-0.274472	0.000000	1.000000	4.000000	42.000000	0.000000
3473.152999	0.015856	0.546564	0.246563	80.349159	1.087119	-25.144920	4.547141	0.000000	-2.079304	0.000000	0.000000	0.000000	0.807014	0.043554	-0.274472	0.000000	1.000000	4.000000	42.000000	0.000000
3473.156333	0.018867	0.546604	0.245418	79.779182	-7.493156	-34.389717	4.525320	0.000000	-2.126377	0.000000	0.000000	0.000000	0.903353	0.011915	-0.343471	0.000000	1.000000	4.000000	42.000000	0.000000
3473.159666	0.018867	0.546604	0.245418	79.779182	-7.493156	-34.389717	4.525320	0.000000	-2.126377	0.000000	0.000000	0.000000	0.903353	0.011915	-0.343471	0.000000	1.000000	4.000000	42.000000	0.000000
3473.162999	0.018867	0.546604	0.245418	79.779182	-7.493156	-34.389717	4.525320	0.000000	-2.126377	0.000000	0.000000	0.000000	0.903353	0.011915	-0.343471	0.000000	1.000000	4.000000	42.000000	0.000000
3473.166333	0.021897	0.546584	0.244105	78.883835	-14.250707	-40.684296	4.499958	0.000000	-2.179536	0.000000	0.000000	0.000000	0.909017	-0.005817	-0.393952	0.000000	1.000000	4.000000	42.000000	0.000000
3473.169666	0.021897	0.546584	0.244105	78.883835	-14.250707	-40.684296	4.499958	0.000000	-2.179536	0.000000	0.000000	0.000000	0.909017	-0.005817	-0.393952	0.000000	1.000000	4.000000	42.000000	0.000000
3473.172999	0.021897	0.546584	0.244105	78.883835	-14.250707	-40.684296	4.499958	0.000000	-2.179536	0.000000	0.000000	0.000000	0.909017	-0.005817	-0.393952	0.000000	1.000000	4.000000	42.000000	0.000000
3473.176333	0.025279	0.546611	0.242677	77.783524	-19.228474	-44.637455	4.473273	0.000000	-2.233793	0.000000	0.000000	0.000000	1.014371	0.008106	-0.428515	0.000000	1.000000	4.000000	42.000000	0.000000
3473.179666	0.025279	0.546611	0.242677	77.783524	-19.228474	-44.637455	4.473273	0.000000	-2.233793	0.000000	0.000000	0.000000	1.014371	0.008106	-0.428515	0.000000	1.000000	4.000000	42.000000	0.000000
3473.182999	0.025279	0.546611	0.242677	77.783524	-19.228474	-44.637455	4.473273	0.000000	-2.233793	0.000000	0.000000	0.000000	1.014371	0.008106	-0.428515	0.000000	1.000000	4.000000	42.000000	0.000000
3473.186333	0.028706	0.546655	0.241063	76.587234	-22.833117	-47.350063	4.442909	0.000000	-2.293592	0.000000	0.000000	0.000000	1.028181	0.013153	-0.484045	0.000000	1.000000	4.000000	42.000000	0.000000
3473.189666	0.028706	0.546655	0.241063	76.587234	-22.833117	-47.350063	4.442909	0.000000	-2.293592	0.000000	0.000000	0.000000	1.028181	0.013153	-0.484045	0.000000	1.000000	4.000000	42.000000	0.000000
3473.192999	0.028706	0.546655	0.241063	76.587234	-22.833117	-47.350063	4.442909	0.000000	-2.293592	0.000000	0.000000	0.000000	1.028181	0.013153	-0.484045	0.000000	1.000000	4.000000	42.000000	0.000000
3473.196333	0.032079	0.546567	0.239318	75.338310	-25.619926	-49.578796	4.410709	0.000000	-2.354918	0.000000	0.000000	0.000000	1.012016	-0.026467	-0.523512	0.000000	1.000000	4.000000	42.000000	0.000000
3473.199666	0.032079	0.546567	0.239318	75.338310	-25.619926	-49.578796	4.410709	0.000000	-2.354918	0.000000	0.000000	0.000000	1.012016	-0.026467	-0.523512	0.000000	1.000000	4.000000	42.000000	0.000000
3473.202999	0.032079	0.546567	0.239318	75.338310	-25.619926	-49.578796	4.410709	0.000000	-2.354918	0.000000	0.000000	0.000000	1.012016	-0.026467	-0.523512	0.000000	1.000000	4.000000	42.000000	0.000000
3473.206333	0.035666	0.546398	0.237518	74.068352	-27.793549	-51.883850	4.377566	0.000000	-2.415970	0.000000	0.000000	0.000000	1.075897	-0.050832	-0.540073	0.000000	1.000000	4.000000	42.000000	0.000000
3473.209666	0.035666	0.546398	0.237518	74.068352	-27.793549	-51.883850	4.377566	0.000000	-2.415970	0.000000	0.000000	0.000000	1.075897	-0.050832	-0.540073	0.000000	1.000000	4.000000	42.000000	0.000000
3473.212999	0.035666	0.546398	0.237518	74.068352	-27.793549	-51.883850	4.377566	0.000000	-2.415970	0.000000	0.000000	0.000000	1.075897	-0.050832	-0.540073	0.000000	1.000000	4.000000	42.000000	0.000000
3473.216333	0.039171	0.546214	0.235748	72.823959	-29.391169	-54.558136	4.341680	0.000000	-2.479882	0.000000	0.000000	0.000000	1.051498	-0.054946	-0.531039	0.000000	0.000000	4.000000	42.000000	0.000000
3473.219666	0.039171	0.546214	0.235748	72.823959	-29.391169	-54.558136	4.341680	0.000000	-2.479882	0.000000	0.000000	0.000000	1.051498	-0.054946	-0.531039	0.000000	0.000000	4.000000	42.000000	0.000000
3473.222999	0.039171	0.546214	0.235748	72.823959	-29.391169	-54.558136	4.341680	0.000000	-2.479882	0.000000	0.000000	0.000000	1.051498	-0.054946	-0.531039	0.000000	0.000000	4.000000	42.000000	0.000000
3473.226333	0.042734	0.546110	0.234120	71.644310	-30.406185	-56.622551	4.305712	0.000000	-2.541820	0.000000	0.000000	0.000000	1.069004	-0.031380	-0.488550	0.000000	0.000000	4.000000	42.000000	0.000000
3473.229666	0.042734	0.546110	0.234120	71.644310	-30.406185	-56.622551	4.305712	0.000000	-2.541820	0.000000	0.000000	0.000000	1.069004	-0.031380	-0.488550	0.000000	0.000000	4.000000	42.000000	0.000000
3473.232999	0.042734	0.546110	0.234120	71.644310	-30.406185	-56.622551	4.305712	0.000000	-2.541820	0.000000	0.000000	0.000000	1.069004	-0.031380	-0.488550	0.000000	0.000000	4.000000	42.000000	0.000000
3473.236333	0.046174	0.546184	0.232829	70.545197	-30.902016	-57.426365	4.269157	0.000000	-2.602748	0.000000	0.000000	0.000000	1.031862	0.022267	-0.387295	0.000000	0.000000	4.000000	42.000000	0.000000
3473.239666	0.046174	0.546184	0.232829	70.545197	-30.902016	-57.426365	4.269157	0.000000	-2.602748	0.000000	0.000000	0.000000	1.031862	0.022267	-0.387295	0.000000	0.000000	4.000000	42.000000	0.000000
3473.242999	0.046174	0.546184	0.232829	70.545197	-30.902016	-57.426365	4.269157	0.000000	-2.602748	0.000000	0.000000	0.000000	1.031862	0.022267	-0.387295	0.000000	0.000000	4.000000	42.000000	0.000000
3473.246333	0.049241	0.546449	0.231994	69.557213	-30.960230	-57.309277	4.234623	0.000000	-2.658566	0.000000	0.000000	0.000000	0.920103	0.079637	-0.250426	0.000000	0.000000	4.000000	42.000000	0.000000
3473.249666	0.049241	0.546449	0.231994	69.557213	-30.960230	-57.309277	4.234623	0.000000	-2.658566	0.000000	0.000000	0.000000	0.920103	0.079637	-0.250426	0.000000	0.000000	4.000000	42.000000	0.000000
3473.252999	0.049241	0.546449	0.231994	69.557213	-30.960230	-57.309277	4.234623	0.000000	-2.658566	0.000000	0.000000	0.000000	0.920103	0.079637	-0.250426	0.000000	0.000000	4.000000	42.000000	0.000000
3473.256333	0.052203	0.546789	0.231584	68.710815	-30.675804	-57.072151	4.205053	0.000000	-2.705092	0.000000	0.000000	0.000000	0.888671	0.101965	-0.122829	0.000000	0.000000	4.000000	42.000000	0.000000
3473.259666	0.052203	0.546789	0.231584	68.710815	-30.675804	-57.072151	4.205053	0.000000	-2.705092	0.000000	0.000000	0.000000	0.888671	0.101965	-0.122829	0.000000	0.000000	4.000000	42.000000	0.000000
3473.262999	0.052203	0.546789	0.231584	68.710815	-30.675804	-57.072151	4.205053	0.000000	-2.705092	0.000000	0.000000	0.000000	0.888671	0.101965	-0.122829	0.000000	0.000000	4.000000	42.000000	0.000000
3473.266333	0.054763	0.547171	0.231516	68.283577	-30.469252	-56.854698	4.178372	0.000000	-2.746127	0.000000	0.000000	0.000000	0.768071	0.114446	-0.020555	0.000000	0.000000	4.000000	42.000000	0.000000
3473.269666	0.054763	0.547171	0.231516	68.283577	-30.469252	-56.854698	4.178372	0.000000	-2.746127	0.000000	0.000000	0.000000	0.768071	0.114446	-0.020555	0.000000	0.000000	4.000000	42.000000	0.000000
3473.272999	0.054763	0.547171	0.231516	68.283577	-30.469252	-56.854698	4.178372	0.000000	-2.746127	0.000000	0.000000	0.000000	0.768071	0.114446	-0.020555	0.000000	0.000000	4.000000	42.000000	0.000000
3473.276333	0.056777	0.547586	0.231593	68.637123	-31.035772	-57.341877	4.156775	0.000000	-2.778709	0.000000	0.000000	0.000000	0.604111	0.124554	0.023130	0.000000	0.000000	4.000000	42.000000	0.000000
3473.279666	0.056777	0.547586	0.231593	68.637123	-31.035772	-57.341877	4.156775	0.000000	-2.778709	0.000000	0.000000	0.000000	0.604111	0.124554	0.023130	0.000000	0.000000	4.000000	42.000000	0.000000
3473.282999	0.056777	0.547586	0.231593	68.637123	-31.035772	-57.341877	4.156775	0.000000	-2.778709	0.000000	0.000000	0.000000	0.604111	0.124554	0.023130	0.000000	0.000000	4.000000	42.000000	0.000000
3473.286333	0.058346	0.548136	0.231847	69.570816	-32.279354	-58.162136	4.140497	0.000000	-2.802907	0.000000	0.000000	0.000000	0.470706	0.164933	0.076347	0.000000	0.000000	4.000000	42.000000	0.000000
3473.289666	0.058346	0.548136	0.231847	69.570816	-32.279354	-58.162136	4.140497	0.000000	-2.802907	0.000000	0.000000	0.000000	0.470706	0.164933	0.076347	0.000000	0.000000	4.000000	42.000000	0.000000
3473.292999	0.058346	0.548136	0.231847	69.570816	-32.279354	-58.162136	4.140497	0.000000	-2.802907	0.000000	0.000000	0.000000	0.470706	0.164933	0.076347	0.000000	0.000000	4.000000	42.000000	0.000000
3473.296333	0.059472	0.548842	0.232295	70.803459	-33.209461	-58.314510	4.128914	0.000000	-2.819941	0.000000	0.000000	0.000000	0.337764	0.211794	0.134287	0.000000	0.000000	4.000000	42.000000	0.000000
3473.299666	0.059472	0.548842	0.232295	70.803459	-33.209461	-58.314510	4.128914	0.000000	-2.819941	0.000000	0.000000	0.000000	0.337764	0.211794	0.134287	0.000000	0.000000	4.000000	42.000000	0.000000
3473.302999	0.059472	0.548842	0.232295	70.803459	-33.209461	-58.314510	4.128914	0.000000	-2.819941	0.000000	0.000000	0.000000	0.337764	0.211794	0.134287	0.000000	0.000000	4.000000	42.000000	0.000000
3473.306333	0.060187	0.549570	0.232936	72.309044	-33.269108	-57.221104	4.122124	0.000000	-2.829858	0.000000	0.000000	0.000000	0.214617	0.218451	0.192181	0.000000	0.000000	4.000000	42.000000	0.000000
3473.309666	0.060187	0.549570	0.232936	72.309044	-33.269108	-57.221104	4.122124	0.000000	-2.829858	0.000000	0.000000	0.000000	0.214617	0.218451	0.192181	0.000000	0.000000	4.000000	42.000000	0.000000
3473.312999	0.060187	0.549570	0.232936	72.309044	-33.269108	-57.221104	4.122124	0.000000	-2.829858	0.000000	0.000000	0.000000	0.214617	0.218451	0.192181	0.000000	0.000000	4.000000	42.000000	0.000000
3473.316333	0.060555	0.550375	0.233741	74.070274	-32.049381	-54.507240	4.119848	0.000000	-2.833170	0.000000	0.000000	0.000000	0.110291	0.241638	0.241466	0.000000	0.000000	4.000000	42.000000	0.000000
3473.319666	0.060555	0.550375	0.233741	74.070274	-32.049381	-54.507240	4.119848	0.000000	-2.833170	0.000000	0.000000	0.000000	0.110291	0.241638	0.241466	0.000000	0.000000	4.000000	42.000000	0.000000
3473.322999	0.060555	0.550375	0.233741	74.070274	-32.049381	-54.507240	4.119848	0.000000	-2.833170	0.000000	0.000000	0.000000	0.110291	0.241638	0.241466	0.000000	0.000000	4.000000	42.000000	0.000000
3473.326333	0.060506	0.551178	0.234693	75.948967	-29.271084	-50.022884	4.121378	0.000000	-2.830944	0.000000	0.000000	0.000000	-0.014660	0.240919	0.285878	0.000000	0.000000	4.000000	42.000000	0.000000
3473.329666	0.060506	0.551178	0.234693	75.948967	-29.271084	-50.022884	4.121378	0.000000	-2.830944	0.000000	0.000000	0.000000	-0.014660	0.240919	0.285878	0.000000	0.000000	4.000000	42.000000	0.000000
3473.332999	0.060506	0.551178	0.234693	75.948967	-29.271084	-50.022884	4.121378	0.000000	-2.830944	0.000000	0.000000	0.000000	-0.014660	0.240919	0.285878	0.000000	0.000000	4.000000	42.000000	0.000000
3473.336333	0.060039	0.552038	0.235802	77.807343	-24.488268	-43.422070	4.127142	0.000000	-2.822534	0.000000	0.000000	0.000000	-0.139967	0.257980	0.332482	0.000000	0.000000	4.000000	42.000000	0.000000
3473.339666	0.060039	0.552038	0.235802	77.807343	-24.488268	-43.422070	4.127142	0.000000	-2.822534	0.000000	0.000000	0.000000	-0.139967	0.257980	0.332482	0.000000	0.000000	4.000000	42.000000	0.000000
3473.342999	0.060039	0.552038	0.235802	77.807343	-24.488268	-43.422070	4.127142	0.000000	-2.822534	0.000000	0.000000	0.000000	-0.139967	0.257980	0.332482	0.000000	0.000000	4.000000	42.000000	0.000000
3473.346333	0.058986	0.552778	0.237054	79.471886	-17.694166	-34.838867	4.137127	0.000000	-2.807879	0.000000	0.000000	0.000000	-0.316047	0.221838	0.375563	0.000000	0.000000	4.000000	42.000000	0.000000
3473.349666	0.058986	0.552778	0.237054	79.471886	-17.694166	-34.838867	4.137127	0.000000	-2.807879	0.000000	0.000000	0.000000	-0.316047	0.221838	0.375563	0.000000	0.000000	4.000000	42.000000	0.000000
3473.352999	0.058986	0.552778	0.237054	79.471886	-17.694166	-34.838867	4.137127	0.000000	-2.807879	0.000000	0.000000	0.000000	-0.316047	0.221838	0.375563	0.000000	0.000000	4.000000	42.000000	0.000000
3473.356333	0.057465	0.553362	0.238328	80.807671	-9.443385	-24.979477	4.152555	0.000000	-2.785012	0.000000	0.000000	0.000000	-0.456269	0.175215	0.382270	0.000000	0.000000	4.000000	42.000000	0.000000
3473.359666	0.057465	0.553362	0.238328	80.807671	-9.443385	-24.979477	4.152555	0.000000	-2.785012	0.000000	0.000000	0.000000	-0.456269	0.175215	0.382270	0.000000	0.000000	4.000000	42.000000	0.000000
3473.362999	0.057465	0.553362	0.238328	80.807671	-9.443385	-24.979477	4.152555	0.000000	-2.785012	0.000000	0.000000	0.000000	-0.456269	0.175215	0.382270	0.000000	0.000000	4.000000	42.000000	0.000000
3473.366333	0.055437	0.553743	0.239567	81.805855	-0.200876	-14.333192	4.171690	0.000000	-2.756265	0.000000	0.000000	0.000000	-0.608501	0.114326	0.371802	0.000000	0.000000	4.000000	42.000000	0.000000
3473.369666	0.055437	0.553743	0.239567	81.805855	-0.200876	-14.333192	4.171690	0.000000	-2.756265	0.000000	0.000000	0.000000	-0.608501	0.114326	0.371802	0.000000	0.000000	4.000000	42.000000	0.000000
3473.372999	0.055437	0.553743	0.239567	81.805855	-0.200876	-14.333192	4.171690	0.000000	-2.756265	0.000000	0.000000	0.000000	-0.608501	0.114326	0.371802	0.000000	0.000000	4.000000	42.000000	0.000000
3473.376333	0.052993	0.553911	0.240698	82.480202	10.999785	-1.765794	4.194474	0.000000	-2.721468	0.000000	0.000000	0.000000	-0.732915	0.050548	0.339233	0.000000	0.000000	4.000000	42.000000	0.000000
3473.379666	0.052993	0.553911	0.240698	82.480202	10.999785	-1.765794	4.194474	0.000000	-2.721468	0.000000	0.000000	0.000000	-0.732915	0.050548	0.339233	0.000000	0.000000	4.000000	42.000000	0.000000
3473.382999	0.052993	0.553911	0.240698	82.480202	10.999785	-1.765794	4.194474	0.000000	-2.721468	0.000000	0.000000	0.000000	-0.732915	0.050548	0.339233	0.000000	0.000000	4.000000	42.000000	0.000000
3473.386333	0.050299	0.553901	0.241668	82.719666	24.512899	13.169629	4.219720	0.000000	-2.682157	0.000000	0.000000	0.000000	-0.808465	-0.003226	0.291157	0.000000	0.000000	4.000000	42.000000	0.000000
3473.389666	0.050299	0.553901	0.241668	82.719666	24.512899	13.169629	4.219720	0.000000	-2.682157	0.000000	0.000000	0.000000	-0.808465	-0.003226	0.291157	0.000000	0.000000	4.000000	42.000000	0.000000
3473.392999	0.050299	0.553901	0.241668	82.719666	24.512899	13.169629	4.219720	0.000000	-2.682157	0.000000	0.000000	0.000000	-0.808465	-0.003226	0.291157	0.000000	0.000000	4.000000	42.000000	0.000000
3473.396333	0.047379	0.553676	0.242368	82.379494	39.001415	29.165249	4.245858	0.000000	-2.640586	0.000000	0.000000	0.000000	-0.875886	-0.067371	0.209773	0.000000	0.000000	4.000000	42.000000	0.000000
3473.399666	0.047379	0.553676	0.242368	82.379494	39.001415	29.165249	4.245858	0.000000	-2.640586	0.000000	0.000000	0.000000	-0.875886	-0.067371	0.209773	0.000000	0.000000	4.000000	42.000000	0.000000
3473.402999	0.047379	0.553676	0.242368	82.379494	39.001415	29.165249	4.245858	0.000000	-2.640586	0.000000	0.000000	0.000000	-0.875886	-0.067371	0.209773	0.000000	0.000000	4.000000	42.000000	0.000000
3473.406333	0.044240	0.553263	0.242838	81.510246	51.494556	42.688538	4.272160	0.000000	-2.597816	0.000000	0.000000	0.000000	-0.941575	-0.123792	0.141044	0.000000	0.000000	4.000000	42.000000	0.000000
3473.409666	0.044240	0.553263	0.242838	81.510246	51.494556	42.688538	4.272160	0.000000	-2.597816	0.000000	0.000000	0.000000	-0.941575	-0.123792	0.141044	0.000000	0.000000	4.000000	42.000000	0.000000
3473.412999	0.044240	0.553263	0.242838	81.510246	51.494556	42.688538	4.272160	0.000000	-2.597816	0.000000	0.000000	0.000000	-0.941575	-0.123792	0.141044	0.000000	0.000000	4.000000	42.000000	0.000000
3473.416333	0.040947	0.552672	0.242991	80.413025	60.541759	51.847885	4.298842	0.000000	-2.553419	0.000000	0.000000	0.000000	-0.987907	-0.177556	0.046028	0.000000	0.000000	4.000000	42.000000	0.000000
3473.419666	0.040947	0.552672	0.242991	80.413025	60.541759	51.847885	4.298842	0.000000	-2.553419	0.000000	0.000000	0.000000	-0.987907	-0.177556	0.046028	0.000000	0.000000	4.000000	42.000000	0.000000
3473.422999	0.040947	0.552672	0.242991	80.413025	60.541759	51.847885	4.298842	0.000000	-2.553419	0.000000	0.000000	0.000000	-0.987907	-0.177556	0.046028	0.000000	0.000000	4.000000	42.000000	0.000000
3473.426333	0.037438	0.551923	0.242842	79.391914	66.758995	57.554363	4.325060	0.000000	-2.508756	0.000000	0.000000	0.000000	-1.052670	-0.224719	-0.044855	0.000000	0.000000	4.000000	42.000000	0.000000
3473.429666	0.037438	0.551923	0.242842	79.391914	66.758995	57.554363	4.325060	0.000000	-2.508756	0.000000	0.000000	0.000000	-1.052670	-0.224719	-0.044855	0.000000	0.000000	4.000000	42.000000	0.000000
3473.432999	0.037438	0.551923	0.242842	79.391914	66.758995	57.554363	4.325060	0.000000	-2.508756	0.000000	0.000000	0.000000	-1.052670	-0.224719	-0.044855	0.000000	0.000000	4.000000	42.000000	0.000000
3473.436333	0.033853	0.551021	0.242410	78.497253	71.287697	61.691116	4.351431	0.000000	-2.462731	0.000000	0.000000	0.000000	-1.075744	-0.270323	-0.129620	0.000000	0.000000	4.000000	42.000000	0.000000
3473.439666	0.033853	0.551021	0.242410	78.497253	71.287697	61.691116	4.351431	0.000000	-2.462731	0.000000	0.000000	0.000000	-1.075744	-0.270323	-0.129620	0.000000	0.000000	4.000000	42.000000	0.000000
3473.442999	0.033853	0.551021	0.242410	78.497253	71.287697	61.691116	4.351431	0.000000	-2.462731	0.000000	0.000000	0.000000	-1.075744	-0.270323	-0.129620	0.000000	0.000000	4.000000	42.000000	0.000000
3473.446333	0.030296	0.550114	0.241749	77.683426	74.761246	65.272400	4.377053	0.000000	-2.416901	0.000000	0.000000	0.000000	-1.066902	-0.272324	-0.198328	0.000000	0.000000	4.000000	42.000000	0.000000
3473.449666	0.030296	0.550114	0.241749	77.683426	74.761246	65.272400	4.377053	0.000000	-2.416901	0.000000	0.000000	0.000000	-1.066902	-0.272324	-0.198328	0.000000	0.000000	4.000000	42.000000	0.000000
3473.452999	0.030296	0.550114	0.241749	77.683426	74.761246	65.272400	4.377053	0.000000	-2.416901	0.000000	0.000000	0.000000	-1.066902	-0.272324	-0.198328	0.000000	0.000000	4.000000	42.000000	0.000000
3473.456333	0.026580	0.549259	0.241018	76.887497	77.460533	68.283173	4.401412	0.000000	-2.372249	0.000000	0.000000	0.000000	-1.115029	-0.256503	-0.219183	0.000000	0.000000	4.000000	42.000000	0.000000
3473.459666	0.026580	0.549259	0.241018	76.887497	77.460533	68.283173	4.401412	0.000000	-2.372249	0.000000	0.000000	0.000000	-1.115029	-0.256503	-0.219183	0.000000	0.000000	4.000000	42.000000	0.000000
3473.462999	0.026580	0.549259	0.241018	76.887497	77.460533	68.283173	4.401412	0.000000	-2.372249	0.000000	0.000000	0.000000	-1.115029	-0.256503	-0.219183	0.000000	0.000000	4.000000	42.000000	0.000000
3473.466333	0.022938	0.548448	0.240289	76.175697	79.414650	70.126480	4.426648	0.000000	-2.324819	0.000000	0.000000	0.000000	-1.092368	-0.243323	-0.218676	0.000000	0.000000	4.000000	42.000000	0.000000
3473.469666	0.022938	0.548448	0.240289	76.175697	79.414650	70.126480	4.426648	0.000000	-2.324819	0.000000	0.000000	0.000000	-1.092368	-0.243323	-0.218676	0.000000	0.000000	4.000000	42.000000	0.000000
3473.472999	0.022938	0.548448	0.240289	76.175697	79.414650	70.126480	4.426648	0.000000	-2.324819	0.000000	0.000000	0.000000	-1.092368	-0.243323	-0.218676	0.000000	0.000000	4.000000	42.000000	0.000000
3473.476333	0.019405	0.547659	0.239549	75.646881	80.603340	70.765381	4.451242	0.000000	-2.277375	0.000000	0.000000	0.000000	-1.060037	-0.236529	-0.222020	0.000000	0.000000	4.000000	42.000000	0.000000
3473.479666	0.019405	0.547659	0.239549	75.646881	80.603340	70.765381	4.451242	0.000000	-2.277375	0.000000	0.000000	0.000000	-1.060037	-0.236529	-0.222020	0.000000	0.000000	4.000000	42.000000	0.000000
3473.482999	0.019405	0.547659	0.239549	75.646881	80.603340	70.765381	4.451242	0.000000	-2.277375	0.000000	0.000000	0.000000	-1.060037	-0.236529	-0.222020	0.000000	0.000000	4.000000	42.000000	0.000000
3473.486333	0.015717	0.546965	0.238909	75.377777	80.894363	70.370346	4.474895	0.000000	-2.230542	0.000000	0.000000	0.000000	-1.106410	-0.208349	-0.191913	0.000000	0.000000	4.000000	42.000000	0.000000
3473.489666	0.015717	0.546965	0.238909	75.377777	80.894363	70.370346	4.474895	0.000000	-2.230542	0.000000	0.000000	0.000000	-1.106410	-0.208349	-0.191913	0.000000	0.000000	4.000000	42.000000	0.000000
3473.492999	0.015717	0.546965	0.238909	75.377777	80.894363	70.370346	4.474895	0.000000	-2.230542	0.000000	0.000000	0.000000	-1.106410	-0.208349	-0.191913	0.000000	0.000000	4.000000	42.000000	0.000000
3473.496333	0.012071	0.546385	0.238378	75.347137	80.943260	69.885086	4.499943	0.000000	-2.179568	0.000000	0.000000	0.000000	-1.093651	-0.174019	-0.159275	0.000000	0.000000	4.000000	42.000000	0.000000
3473.499666	0.012071	0.546385	0.238378	75.347137	80.943260	69.885086	4.499943	0.000000	-2.179568	0.000000	0.000000	0.000000	-1.093651	-0.174019	-0.159275	0.000000	0.000000	4.000000	42.000000	0.000000
3473.502999	0.012071	0.546385	0.238378	75.347137	80.943260	69.885086	4.499943	0.000000	-2.179568	0.000000	0.000000	0.000000	-1.093651	-0.174019	-0.159275	0.000000	0.000000	4.000000	42.000000	0.000000
3473.506333	0.008465	0.545965	0.237871	75.394875	80.967743	69.445511	4.524874	0.000000	-2.127326	0.000000	0.000000	0.000000	-1.081805	-0.125772	-0.152248	0.000000	0.000000	4.000000	42.000000	0.000000
3473.509666	0.008465	0.545965	0.237871	75.394875	80.967743	69.445511	4.524874	0.000000	-2.127326	0.000000	0.000000	0.000000	-1.081805	-0.125772	-0.152248	0.000000	0.000000	4.000000	42.000000	0.000000
3473.512999	0.008465	0.545965	0.237871	75.394875	80.967743	69.445511	4.524874	0.000000	-2.127326	0.000000	0.000000	0.000000	-1.081805	-0.125772	-0.152248	0.000000	0.000000	4.000000	42.000000	0.000000
3473.516333	0.005063	0.545669	0.237392	75.566895	80.963928	68.650902	4.549364	0.000000	-2.074437	0.000000	0.000000	0.000000	-1.020681	-0.089039	-0.143799	0.000000	0.000000	4.000000	42.000000	0.000000
3473.519666	0.005063	0.545669	0.237392	75.566895	80.963928	68.650902	4.549364	0.000000	-2.074437	0.000000	0.000000	0.000000	-1.020681	-0.089039	-0.143799	0.000000	0.000000	4.000000	42.000000	0.000000
3473.522999	0.005063	0.545669	0.237392	75.566895	80.963928	68.650902	4.549364	0.000000	-2.074437	0.000000	0.000000	0.000000	-1.020681	-0.089039	-0.143799	0.000000	0.000000	4.000000	42.000000	0.000000
3473.526333	0.001764	0.545537	0.236825	75.965157	80.828819	67.359245	4.572228	0.000000	-2.023544	0.000000	0.000000	0.000000	-0.989614	-0.039613	-0.169951	0.000000	0.000000	4.000000	42.000000	0.000000
3473.529666	0.001764	0.545537	0.236825	75.965157	80.828819	67.359245	4.572228	0.000000	-2.023544	0.000000	0.000000	0.000000	-0.989614	-0.039613	-0.169951	0.000000	0.000000	4.000000	42.000000	0.000000
3473.532999	0.001764	0.545537	0.236825	75.965157	80.828819	67.359245	4.572228	0.000000	-2.023544	0.000000	0.000000	0.000000	-0.989614	-0.039613	-0.169951	0.000000	0.000000	4.000000	42.000000	0.000000
3473.536333	-0.001529	0.545497	0.236214	76.664772	80.354103	65.591835	4.593842	0.000000	-1.973985	0.000000	0.000000	0.000000	-0.987948	-0.011798	-0.183267	0.000000	0.000000	4.000000	42.000000	0.000000
3473.539666	-0.001529	0.545497	0.236214	76.664772	80.354103	65.591835	4.593842	0.000000	-1.973985	0.000000	0.000000	0.000000	-0.987948	-0.011798	-0.183267	0.000000	0.000000	4.000000	42.000000	0.000000
3473.542999	-0.001529	0.545497	0.236214	76.664772	80.354103	65.591835	4.593842	0.000000	-1.973985	0.000000	0.000000	0.000000	-0.987948	-0.011798	-0.183267	0.000000	0.000000	4.000000	42.000000	0.000000
3473.546333	-0.004816	0.545626	0.235549	77.662727	79.175278	63.298439	4.615047	0.000000	-1.923886	0.000000	0.000000	0.000000	-0.986116	0.038639	-0.199490	0.000000	0.000000	4.000000	42.000000	0.000000
3473.549666	-0.004816	0.545626	0.235549	77.662727	79.175278	63.298439	4.615047	0.000000	-1.923886	0.000000	0.000000	0.000000	-0.986116	0.038639	-0.199490	0.000000	0.000000	4.000000	42.000000	0.000000
3473.552999	-0.004816	0.545626	0.235549	77.662727	79.175278	63.298439	4.615047	0.000000	-1.923886	0.000000	0.000000	0.000000	-0.986116	0.038639	-0.199490	0.000000	0.000000	4.000000	42.000000	0.000000
3473.556333	-0.008262	0.545935	0.234924	78.842087	77.106415	60.312134	4.635809	0.000000	-1.873305	0.000000	0.000000	0.000000	-1.033716	0.092612	-0.187500	0.000000	0.000000	4.000000	42.000000	0.000000
3473.559666	-0.008262	0.545935	0.234924	78.842087	77.106415	60.312134	4.635809	0.000000	-1.873305	0.000000	0.000000	0.000000	-1.033716	0.092612	-0.187500	0.000000	0.000000	4.000000	42.000000	0.000000
3473.562999	-0.008262	0.545935	0.234924	78.842087	77.106415	60.312134	4.635809	0.000000	-1.873305	0.000000	0.000000	0.000000	-1.033716	0.092612	-0.187500	0.000000	0.000000	4.000000	42.000000	0.000000
3473.566333	-0.011801	0.546406	0.234356	79.931587	74.232399	56.724121	4.657481	0.000000	-1.818756	0.000000	0.000000	0.000000	-1.061814	0.141472	-0.170362	0.000000	0.000000	4.000000	42.000000	0.000000
3473.569666	-0.011801	0.546406	0.234356	79.931587	74.232399	56.724121	4.657481	0.000000	-1.818756	0.000000	0.000000	0.000000	-1.061814	0.141472	-0.170362	0.000000	0.000000	4.000000	42.000000	0.000000
3473.572999	-0.011801	0.546406	0.234356	79.931587	74.232399	56.724121	4.657481	0.000000	-1.818756	0.000000	0.000000	0.000000	-1.061814	0.141472	-0.170362	0.000000	0.000000	4.000000	42.000000	0.000000
3473.576333	-0.015403	0.546990	0.233900	80.701981	70.979034	52.970509	4.679572	0.000000	-1.761137	0.000000	0.000000	0.000000	-1.080690	0.175153	-0.136841	0.000000	0.000000	4.000000	42.000000	0.000000
3473.579666	-0.015403	0.546990	0.233900	80.701981	70.979034	52.970509	4.679572	0.000000	-1.761137	0.000000	0.000000	0.000000	-1.080690	0.175153	-0.136841	0.000000	0.000000	4.000000	42.000000	0.000000
3473.582999	-0.015403	0.546990	0.233900	80.701981	70.979034	52.970509	4.679572	0.000000	-1.761137	0.000000	0.000000	0.000000	-1.080690	0.175153	-0.136841	0.000000	0.000000	4.000000	42.000000	0.000000
3473.586333	-0.019102	0.547645	0.233527	81.130562	67.852959	49.347069	4.701917	0.000000	-1.700583	0.000000	0.000000	0.000000	-1.109727	0.196367	-0.112041	0.000000	0.000000	4.000000	42.000000	0.000000
3473.589666	-0.019102	0.547645	0.233527	81.130562	67.852959	49.347069	4.701917	0.000000	-1.700583	0.000000	0.000000	0.000000	-1.109727	0.196367	-0.112041	0.000000	0.000000	4.000000	42.000000	0.000000
3473.592999	-0.019102	0.547645	0.233527	81.130562	67.852959	49.347069	4.701917	0.000000	-1.700583	0.000000	0.000000	0.000000	-1.109727	0.196367	-0.112041	0.000000	0.000000	4.000000	42.000000	0.000000
3473.596333	-0.022897	0.548265	0.233167	81.364983	65.126862	45.899452	4.724546	0.000000	-1.636663	0.000000	0.000000	0.000000	-1.138512	0.186175	-0.108051	0.000000	0.000000	4.000000	42.000000	0.000000
3473.599666	-0.022897	0.548265	0.233167	81.364983	65.126862	45.899452	4.724546	0.000000	-1.636663	0.000000	0.000000	0.000000	-1.138512	0.186175	-0.108051	0.000000	0.000000	4.000000	42.000000	0.000000
3473.602999	-0.022897	0.548265	0.233167	81.364983	65.126862	45.899452	4.724546	0.000000	-1.636663	0.000000	0.000000	0.000000	-1.138512	0.186175	-0.108051	0.000000	0.000000	4.000000	42.000000	0.000000
3473.606333	-0.026755	0.548831	0.232806	81.555244	62.712803	42.637810	4.747188	0.000000	-1.569781	0.000000	0.000000	0.000000	-1.157414	0.169715	-0.108186	0.000000	0.000000	4.000000	42.000000	0.000000
3473.609666	-0.026755	0.548831	0.232806	81.555244	62.712803	42.637810	4.747188	0.000000	-1.569781	0.000000	0.000000	0.000000	-1.157414	0.169715	-0.108186	0.000000	0.000000	4.000000	42.000000	0.000000
3473.612999	-0.026755	0.548831	0.232806	81.555244	62.712803	42.637810	4.747188	0.000000	-1.569781	0.000000	0.000000	0.000000	-1.157414	0.169715	-0.108186	0.000000	0.000000	4.000000	42.000000	0.000000
3473.616333	-0.030641	0.549392	0.232390	81.811348	60.442188	39.372387	4.769517	0.000000	-1.500568	0.000000	0.000000	0.000000	-1.165805	0.168331	-0.124854	0.000000	0.000000	4.000000	42.000000	0.000000
3473.619666	-0.030641	0.549392	0.232390	81.811348	60.442188	39.372387	4.769517	0.000000	-1.500568	0.000000	0.000000	0.000000	-1.165805	0.168331	-0.124854	0.000000	0.000000	4.000000	42.000000	0.000000
3473.622999	-0.030641	0.549392	0.232390	81.811348	60.442188	39.372387	4.769517	0.000000	-1.500568	0.000000	0.000000	0.000000	-1.165805	0.168331	-0.124854	0.000000	0.000000	4.000000	42.000000	0.000000
3473.626333	-0.034417	0.549931	0.231796	82.184822	58.298977	35.976547	4.791161	0.000000	-1.429959	0.000000	0.000000	0.000000	-1.132798	0.161751	-0.178200	0.000000	0.000000	4.000000	42.000000	0.000000
3473.629666	-0.034417	0.549931	0.231796	82.184822	58.298977	35.976547	4.791161	0.000000	-1.429959	0.000000	0.000000	0.000000	-1.132798	0.161751	-0.178200	0.000000	0.000000	4.000000	42.000000	0.000000
3473.632999	-0.034417	0.549931	0.231796	82.184822	58.298977	35.976547	4.791161	0.000000	-1.429959	0.000000	0.000000	0.000000	-1.132798	0.161751	-0.178200	0.000000	0.000000	4.000000	42.000000	0.000000
3473.636333	-0.037982	0.550502	0.231007	82.704620	56.192604	32.372059	4.811139	0.000000	-1.361227	0.000000	0.000000	0.000000	-1.069236	0.171328	-0.236557	0.000000	0.000000	4.000000	42.000000	0.000000
3473.639666	-0.037982	0.550502	0.231007	82.704620	56.192604	32.372059	4.811139	0.000000	-1.361227	0.000000	0.000000	0.000000	-1.069236	0.171328	-0.236557	0.000000	0.000000	4.000000	42.000000	0.000000
3473.642999	-0.037982	0.550502	0.231007	82.704620	56.192604	32.372059	4.811139	0.000000	-1.361227	0.000000	0.000000	0.000000	-1.069236	0.171328	-0.236557	0.000000	0.000000	4.000000	42.000000	0.000000
3473.646333	-0.041389	0.551049	0.229900	83.388710	53.321487	27.889109	4.829000	0.000000	-1.296440	0.000000	0.000000	0.000000	-1.022314	0.164142	-0.332313	0.000000	0.000000	4.000000	42.000000	0.000000
3473.649666	-0.041389	0.551049	0.229900	83.388710	53.321487	27.889109	4.829000	0.000000	-1.296440	0.000000	0.000000	0.000000	-1.022314	0.164142	-0.332313	0.000000	0.000000	4.000000	42.000000	0.000000
3473.652999	-0.041389	0.551049	0.229900	83.388710	53.321487	27.889109	4.829000	0.000000	-1.296440	0.000000	0.000000	0.000000	-1.022314	0.164142	-0.332313	0.000000	0.000000	4.000000	42.000000	0.000000
3473.656333	-0.044835	0.551597	0.228506	84.205933	48.927551	22.107204	4.845028	0.000000	-1.235194	0.000000	0.000000	0.000000	-1.033612	0.164236	-0.417930	0.000000	0.000000	4.000000	42.000000	0.000000
3473.659666	-0.044835	0.551597	0.228506	84.205933	48.927551	22.107204	4.845028	0.000000	-1.235194	0.000000	0.000000	0.000000	-1.033612	0.164236	-0.417930	0.000000	0.000000	4.000000	42.000000	0.000000
3473.662999	-0.044835	0.551597	0.228506	84.205933	48.927551	22.107204	4.845028	0.000000	-1.235194	0.000000	0.000000	0.000000	-1.033612	0.164236	-0.417930	0.000000	0.000000	4.000000	42.000000	0.000000
3473.666333	-0.048515	0.552290	0.226907	85.051453	42.285202	14.553115	4.860369	0.000000	-1.173376	0.000000	0.000000	0.000000	-1.103973	0.207966	-0.479930	0.000000	0.000000	4.000000	42.000000	0.000000
3473.669666	-0.048515	0.552290	0.226907	85.051453	42.285202	14.553115	4.860369	0.000000	-1.173376	0.000000	0.000000	0.000000	-1.103973	0.207966	-0.479930	0.000000	0.000000	4.000000	42.000000	0.000000
3473.672999	-0.048515	0.552290	0.226907	85.051453	42.285202	14.553115	4.860369	0.000000	-1.173376	0.000000	0.000000	0.000000	-1.103973	0.207966	-0.479930	0.000000	0.000000	4.000000	42.000000	0.000000
3473.676333	-0.052499	0.553146	0.225219	85.709198	34.311138	6.120937	4.876055	0.000000	-1.106384	0.000000	0.000000	0.000000	-1.195289	0.256701	-0.506262	0.000000	0.000000	4.000000	42.000000	0.000000
3473.679666	-0.052499	0.553146	0.225219	85.709198	34.311138	6.120937	4.876055	0.000000	-1.106384	0.000000	0.000000	0.000000	-1.195289	0.256701	-0.506262	0.000000	0.000000	4.000000	42.000000	0.000000
3473.682999	-0.052499	0.553146	0.225219	85.709198	34.311138	6.120937	4.876055	0.000000	-1.106384	0.000000	0.000000	0.000000	-1.195289	0.256701	-0.506262	0.000000	0.000000	4.000000	42.000000	0.000000
3473.686333	-0.056657	0.554109	0.223473	85.995522	29.553682	1.279562	4.892369	0.000000	-1.031853	0.000000	0.000000	0.000000	-1.247421	0.288955	-0.523992	0.000000	0.000000	4.000000	42.000000	0.000000
3473.689666	-0.056657	0.554109	0.223473	85.995522	29.553682	1.279562	4.892369	0.000000	-1.031853	0.000000	0.000000	0.000000	-1.247421	0.288955	-0.523992	0.000000	0.000000	4.000000	42.000000	0.000000
3473.692999	-0.056657	0.554109	0.223473	85.995522	29.553682	1.279562	4.892369	0.000000	-1.031853	0.000000	0.000000	0.000000	-1.247421	0.288955	-0.523992	0.000000	0.000000	4.000000	42.000000	0.000000
3473.696333	-0.060859	0.555105	0.221685	85.960464	30.463444	2.269047	4.908529	0.000000	-0.952022	0.000000	0.000000	0.000000	-1.260551	0.298673	-0.536197	0.000000	0.000000	4.000000	42.000000	0.000000
3473.699666	-0.060859	0.555105	0.221685	85.960464	30.463444	2.269047	4.908529	0.000000	-0.952022	0.000000	0.000000	0.000000	-1.260551	0.298673	-0.536197	0.000000	0.000000	4.000000	42.000000	0.000000
3473.702999	-0.060859	0.555105	0.221685	85.960464	30.463444	2.269047	4.908529	0.000000	-0.952022	0.000000	0.000000	0.000000	-1.260551	0.298673	-0.536197	0.000000	0.000000	4.000000	42.000000	0.000000
3473.706333	-0.065231	0.556111	0.219830	85.825989	32.853073	4.413097	4.923841	0.000000	-0.869364	0.000000	0.000000	0.000000	-1.311597	0.302033	-0.556509	0.000000	0.000000	4.000000	42.000000	0.000000
3473.709666	-0.065231	0.556111	0.219830	85.825989	32.853073	4.413097	4.923841	0.000000	-0.869364	0.000000	0.000000	0.000000	-1.311597	0.302033	-0.556509	0.000000	0.000000	4.000000	42.000000	0.000000
3473.712999	-0.065231	0.556111	0.219830	85.825989	32.853073	4.413097	4.923841	0.000000	-0.869364	0.000000	0.000000	0.000000	-1.311597	0.302033	-0.556509	0.000000	0.000000	4.000000	42.000000	0.000000
3473.716333	-0.069675	0.557187	0.217922	85.671745	35.189720	6.257163	4.938610	0.000000	-0.781111	0.000000	0.000000	0.000000	-1.333377	0.322703	-0.572516	0.000000	0.000000	4.000000	42.000000	0.000000
3473.719666	-0.069675	0.557187	0.217922	85.671745	35.189720	6.257163	4.938610	0.000000	-0.781111	0.000000	0.000000	0.000000	-1.333377	0.322703	-0.572516	0.000000	0.000000	4.000000	42.000000	0.000000
3473.722999	-0.069675	0.557187	0.217922	85.671745	35.189720	6.257163	4.938610	0.000000	-0.781111	0.000000	0.000000	0.000000	-1.333377	0.322703	-0.572516	0.000000	0.000000	4.000000	42.000000	0.000000
3473.726333	-0.074085	0.558280	0.215876	85.541084	36.904026	7.440815	4.952282	0.000000	-0.689129	0.000000	0.000000	0.000000	-1.322945	0.327756	-0.613585	0.000000	0.000000	4.000000	42.000000	0.000000
3473.729666	-0.074085	0.558280	0.215876	85.541084	36.904026	7.440815	4.952282	0.000000	-0.689129	0.000000	0.000000	0.000000	-1.322945	0.327756	-0.613585	0.000000	0.000000	4.000000	42.000000	0.000000
3473.732999	-0.074085	0.558280	0.215876	85.541084	36.904026	7.440815	4.952282	0.000000	-0.689129	0.000000	0.000000	0.000000	-1.322945	0.327756	-0.613585	0.000000	0.000000	4.000000	42.000000	0.000000
3473.736333	-0.078359	0.559346	0.213678	85.473030	37.968979	8.060986	4.964357	0.000000	-0.595945	0.000000	0.000000	0.000000	-1.282161	0.319949	-0.659540	0.000000	0.000000	4.000000	42.000000	0.000000
3473.739666	-0.078359	0.559346	0.213678	85.473030	37.968979	8.060986	4.964357	0.000000	-0.595945	0.000000	0.000000	0.000000	-1.282161	0.319949	-0.659540	0.000000	0.000000	4.000000	42.000000	0.000000
3473.742999	-0.078359	0.559346	0.213678	85.473030	37.968979	8.060986	4.964357	0.000000	-0.595945	0.000000	0.000000	0.000000	-1.282161	0.319949	-0.659540	0.000000	0.000000	4.000000	42.000000	0.000000
3473.746333	-0.082493	0.560401	0.211309	85.498634	38.052338	7.917123	4.974552	0.000000	-0.503815	0.000000	0.000000	0.000000	-1.240053	0.316623	-0.710804	0.000000	0.000000	4.000000	42.000000	0.000000
3473.749666	-0.082493	0.560401	0.211309	85.498634	38.052338	7.917123	4.974552	0.000000	-0.503815	0.000000	0.000000	0.000000	-1.240053	0.316623	-0.710804	0.000000	0.000000	4.000000	42.000000	0.000000
3473.752999	-0.082493	0.560401	0.211309	85.498634	38.052338	7.917123	4.974552	0.000000	-0.503815	0.000000	0.000000	0.000000	-1.240053	0.316623	-0.710804	0.000000	0.000000	4.000000	42.000000	0.000000
3473.756333	-0.086525	0.561607	0.208841	85.571365	37.531616	7.387371	4.982926	0.000000	-0.412848	0.000000	0.000000	0.000000	-1.209668	0.361557	-0.740287	0.000000	0.000000	4.000000	42.000000	0.000000
3473.759666	-0.086525	0.561607	0.208841	85.571365	37.531616	7.387371	4.982926	0.000000	-0.412848	0.000000	0.000000	0.000000	-1.209668	0.361557	-0.740287	0.000000	0.000000	4.000000	42.000000	0.000000
3473.762999	-0.086525	0.561607	0.208841	85.571365	37.531616	7.387371	4.982926	0.000000	-0.412848	0.000000	0.000000	0.000000	-1.209668	0.361557	-0.740287	0.000000	0.000000	4.000000	42.000000	0.000000
3473.766333	-0.090632	0.562871	0.206402	85.645897	36.746880	6.798328	4.989624	0.000000	-0.321950	0.000000	0.000000	0.000000	-1.232253	0.379298	-0.731591	0.000000	0.000000	4.000000	42.000000	0.000000
3473.769666	-0.090632	0.562871	0.206402	85.645897	36.746880	6.798328	4.989624	0.000000	-0.321950	0.000000	0.000000	0.000000	-1.232253	0.379298	-0.731591	0.000000	0.000000	4.000000	42.000000	0.000000
3473.772999	-0.090632	0.562871	0.206402	85.645897	36.746880	6.798328	4.989624	0.000000	-0.321950	0.000000	0.000000	0.000000	-1.232253	0.379298	-0.731591	0.000000	0.000000	4.000000	42.000000	0.000000
3473.776333	-0.094720	0.564137	0.203997	85.703995	35.981262	6.197463	4.994858	0.000000	-0.226695	0.000000	0.000000	0.000000	-1.226306	0.379850	-0.721550	0.000000	0.000000	4.000000	42.000000	0.000000
3473.779666	-0.094720	0.564137	0.203997	85.703995	35.981262	6.197463	4.994858	0.000000	-0.226695	0.000000	0.000000	0.000000	-1.226306	0.379850	-0.721550	0.000000	0.000000	4.000000	42.000000	0.000000
3473.782999	-0.094720	0.564137	0.203997	85.703995	35.981262	6.197463	4.994858	0.000000	-0.226695	0.000000	0.000000	0.000000	-1.226306	0.379850	-0.721550	0.000000	0.000000	4.000000	42.000000	0.000000
3473.786333	-0.098796	0.565338	0.201671	85.721123	35.618427	5.755583	4.998326	0.000000	-0.129371	0.000000	0.000000	0.000000	-1.222685	0.360348	-0.697943	0.000000	0.000000	4.000000	42.000000	0.000000
3473.789666	-0.098796	0.565338	0.201671	85.721123	35.618427	5.755583	4.998326	0.000000	-0.129371	0.000000	0.000000	0.000000	-1.222685	0.360348	-0.697943	0.000000	0.000000	4.000000	42.000000	0.000000
3473.792999	-0.098796	0.565338	0.201671	85.721123	35.618427	5.755583	4.998326	0.000000	-0.129371	0.000000	0.000000	0.000000	-1.222685	0.360348	-0.697943	0.000000	0.000000	4.000000	42.000000	0.000000
3473.796333	-0.102981	0.566470	0.199372	85.723778	35.545753	5.386087	4.999911	0.000000	-0.029861	0.000000	0.000000	0.000000	-1.255536	0.339607	-0.689769	0.000000	0.000000	4.000000	42.000000	0.000000
3473.799666	-0.102981	0.566470	0.199372	85.723778	35.545753	5.386087	4.999911	0.000000	-0.029861	0.000000	0.000000	0.000000	-1.255536	0.339607	-0.689769	0.000000	0.000000	4.000000	42.000000	0.000000
3473.802999	-0.102981	0.566470	0.199372	85.723778	35.545753	5.386087	4.999911	0.000000	-0.029861	0.000000	0.000000	0.000000	-1.255536	0.339607	-0.689769	0.000000	0.000000	4.000000	42.000000	0.000000
3473.806333	-0.107164	0.567497	0.197001	85.698395	36.056721	5.678504	4.999441	0.000000	0.074744	0.000000	0.000000	0.000000	-1.254944	0.307878	-0.711194	0.000000	0.000000	4.000000	42.000000	0.000000
3473.809666	-0.107164	0.567497	0.197001	85.698395	36.056721	5.678504	4.999441	0.000000	0.074744	0.000000	0.000000	0.000000	-1.254944	0.307878	-0.711194	0.000000	0.000000	4.000000	42.000000	0.000000
3473.812999	-0.107164	0.567497	0.197001	85.698395	36.056721	5.678504	4.999441	0.000000	0.074744	0.000000	0.000000	0.000000	-1.254944	0.307878	-0.711194	0.000000	0.000000	4.000000	42.000000	0.000000
3473.816333	-0.111336	0.568484	0.194514	85.677177	38.570850	8.105314	4.996697	0.000000	0.181702	0.000000	0.000000	0.000000	-1.251652	0.296242	-0.746161	0.000000	0.000000	4.000000	42.000000	0.000000
3473.819666	-0.111336	0.568484	0.194514	85.677177	38.570850	8.105314	4.996697	0.000000	0.181702	0.000000	0.000000	0.000000	-1.251652	0.296242	-0.746161	0.000000	0.000000	4.000000	42.000000	0.000000
3473.822999	-0.111336	0.568484	0.194514	85.677177	38.570850	8.105314	4.996697	0.000000	0.181702	0.000000	0.000000	0.000000	-1.251652	0.296242	-0.746161	0.000000	0.000000	4.000000	42.000000	0.000000
3473.826333	-0.115406	0.569425	0.191769	85.714584	44.748222	13.977138	4.991530	0.000000	0.290900	0.000000	0.000000	0.000000	-1.221066	0.282130	-0.823532	0.000000	0.000000	4.000000	42.000000	0.000000
3473.829666	-0.115406	0.569425	0.191769	85.714584	44.748222	13.977138	4.991530	0.000000	0.290900	0.000000	0.000000	0.000000	-1.221066	0.282130	-0.823532	0.000000	0.000000	4.000000	42.000000	0.000000
3473.832999	-0.115406	0.569425	0.191769	85.714584	44.748222	13.977138	4.991530	0.000000	0.290900	0.000000	0.000000	0.000000	-1.221066	0.282130	-0.823532	0.000000	0.000000	4.000000	42.000000	0.000000
3473.836333	-0.119251	0.570301	0.188808	85.731483	52.145981	20.791857	4.983943	0.000000	0.400398	0.000000	0.000000	0.000000	-1.153287	0.262992	-0.888286	0.000000	0.000000	4.000000	42.000000	0.000000
3473.839666	-0.119251	0.570301	0.188808	85.731483	52.145981	20.791857	4.983943	0.000000	0.400398	0.000000	0.000000	0.000000	-1.153287	0.262992	-0.888286	0.000000	0.000000	4.000000	42.000000	0.000000
3473.842999	-0.119251	0.570301	0.188808	85.731483	52.145981	20.791857	4.983943	0.000000	0.400398	0.000000	0.000000	0.000000	-1.153287	0.262992	-0.888286	0.000000	0.000000	4.000000	42.000000	0.000000
3473.846333	-0.122956	0.571056	0.185608	85.749092	58.906311	26.831499	4.974212	0.000000	0.507163	0.000000	0.000000	0.000000	-1.111733	0.226439	-0.959954	0.000000	0.000000	4.000000	42.000000	0.000000
3473.849666	-0.122956	0.571056	0.185608	85.749092	58.906311	26.831499	4.974212	0.000000	0.507163	0.000000	0.000000	0.000000	-1.111733	0.226439	-0.959954	0.000000	0.000000	4.000000	42.000000	0.000000
3473.852999	-0.122956	0.571056	0.185608	85.749092	58.906311	26.831499	4.974212	0.000000	0.507163	0.000000	0.000000	0.000000	-1.111733	0.226439	-0.959954	0.000000	0.000000	4.000000	42.000000	0.000000
3473.856333	-0.126547	0.571667	0.182150	85.885391	64.792274	32.088398	4.962191	0.000000	0.613733	0.000000	0.000000	0.000000	-1.077262	0.183368	-1.037485	0.000000	0.000000	4.000000	42.000000	0.000000
3473.859666	-0.126547	0.571667	0.182150	85.885391	64.792274	32.088398	4.962191	0.000000	0.613733	0.000000	0.000000	0.000000	-1.077262	0.183368	-1.037485	0.000000	0.000000	4.000000	42.000000	0.000000
3473.862999	-0.126547	0.571667	0.182150	85.885391	64.792274	32.088398	4.962191	0.000000	0.613733	0.000000	0.000000	0.000000	-1.077262	0.183368	-1.037485	0.000000	0.000000	4.000000	42.000000	0.000000
3473.866333	-0.130168	0.572306	0.178550	86.036713	70.264008	37.002537	4.947728	0.000000	0.721101	0.000000	0.000000	0.000000	-1.086289	0.191688	-1.079968	0.000000	0.000000	4.000000	42.000000	0.000000
3473.869666	-0.130168	0.572306	0.178550	86.036713	70.264008	37.002537	4.947728	0.000000	0.721101	0.000000	0.000000	0.000000	-1.086289	0.191688	-1.079968	0.000000	0.000000	4.000000	42.000000	0.000000
3473.872999	-0.130168	0.572306	0.178550	86.036713	70.264008	37.002537	4.947728	0.000000	0.721101	0.000000	0.000000	0.000000	-1.086289	0.191688	-1.079968	0.000000	0.000000	4.000000	42.000000	0.000000
3473.876333	-0.133992	0.572940	0.174901	86.084633	74.916527	41.244431	4.930122	0.000000	0.833005	0.000000	0.000000	0.000000	-1.147187	0.190154	-1.094594	0.000000	0.000000	4.000000	42.000000	0.000000
3473.879666	-0.133992	0.572940	0.174901	86.084633	74.916527	41.244431	4.930122	0.000000	0.833005	0.000000	0.000000	0.000000	-1.147187	0.190154	-1.094594	0.000000	0.000000	4.000000	42.000000	0.000000
3473.882999	-0.133992	0.572940	0.174901	86.084633	74.916527	41.244431	4.930122	0.000000	0.833005	0.000000	0.000000	0.000000	-1.147187	0.190154	-1.094594	0.000000	0.000000	4.000000	42.000000	0.000000
3473.886333	-0.137890	0.573552	0.171340	86.050171	77.023338	43.091450	4.908163	0.000000	0.953904	0.000000	0.000000	0.000000	-1.169258	0.183732	-1.068386	0.000000	0.000000	4.000000	42.000000	0.000000
3473.889666	-0.137890	0.573552	0.171340	86.050171	77.023338	43.091450	4.908163	0.000000	0.953904	0.000000	0.000000	0.000000	-1.169258	0.183732	-1.068386	0.000000	0.000000	4.000000	42.000000	0.000000
3473.892999	-0.137890	0.573552	0.171340	86.050171	77.023338	43.091450	4.908163	0.000000	0.953904	0.000000	0.000000	0.000000	-1.169258	0.183732	-1.068386	0.000000	0.000000	4.000000	42.000000	0.000000
3473.896333	-0.141726	0.574046	0.167952	85.864075	77.307198	43.440243	4.882054	0.000000	1.079605	0.000000	0.000000	0.000000	-1.150816	0.148078	-1.016437	0.000000	0.000000	4.000000	42.000000	0.000000
3473.899666	-0.141726	0.574046	0.167952	85.864075	77.307198	43.440243	4.882054	0.000000	1.079605	0.000000	0.000000	0.000000	-1.150816	0.148078	-1.016437	0.000000	0.000000	4.000000	42.000000	0.000000
3473.902999	-0.141726	0.574046	0.167952	85.864075	77.307198	43.440243	4.882054	0.000000	1.079605	0.000000	0.000000	0.000000	-1.150816	0.148078	-1.016437	0.000000	0.000000	4.000000	42.000000	0.000000
3473.906333	-0.145505	0.574424	0.164739	85.439583	77.530106	43.895077	4.852490	0.000000	1.205547	0.000000	0.000000	0.000000	-1.133927	0.113234	-0.963657	0.000000	0.000000	4.000000	42.000000	0.000000
3473.909666	-0.145505	0.574424	0.164739	85.439583	77.530106	43.895077	4.852490	0.000000	1.205547	0.000000	0.000000	0.000000	-1.133927	0.113234	-0.963657	0.000000	0.000000	4.000000	42.000000	0.000000
3473.912999	-0.145505	0.574424	0.164739	85.439583	77.530106	43.895077	4.852490	0.000000	1.205547	0.000000	0.000000	0.000000	-1.133927	0.113234	-0.963657	0.000000	0.000000	4.000000	42.000000	0.000000
3473.916333	-0.149120	0.574703	0.161619	84.791542	78.010315	44.365868	4.819512	0.000000	1.331279	0.000000	0.000000	0.000000	-1.084347	0.083762	-0.936000	0.000000	0.000000	4.000000	42.000000	0.000000
3473.919666	-0.149120	0.574703	0.161619	84.791542	78.010315	44.365868	4.819512	0.000000	1.331279	0.000000	0.000000	0.000000	-1.084347	0.083762	-0.936000	0.000000	0.000000	4.000000	42.000000	0.000000
3473.922999	-0.149120	0.574703	0.161619	84.791542	78.010315	44.365868	4.819512	0.000000	1.331279	0.000000	0.000000	0.000000	-1.084347	0.083762	-0.936000	0.000000	0.000000	4.000000	42.000000	0.000000
3473.926333	-0.152701	0.574907	0.158485	84.014862	78.220673	44.361267	4.783934	0.000000	1.453950	0.000000	0.000000	0.000000	-1.074281	0.061273	-0.940351	0.000000	0.000000	4.000000	42.000000	0.000000
3473.929666	-0.152701	0.574907	0.158485	84.014862	78.220673	44.361267	4.783934	0.000000	1.453950	0.000000	0.000000	0.000000	-1.074281	0.061273	-0.940351	0.000000	0.000000	4.000000	42.000000	0.000000
3473.932999	-0.152701	0.574907	0.158485	84.014862	78.220673	44.361267	4.783934	0.000000	1.453950	0.000000	0.000000	0.000000	-1.074281	0.061273	-0.940351	0.000000	0.000000	4.000000	42.000000	0.000000
3473.936333	-0.156198	0.575003	0.155262	83.274040	78.379448	44.232491	4.744559	0.000000	1.577705	0.000000	0.000000	0.000000	-1.049271	0.028906	-0.966810	0.000000	0.000000	4.000000	42.000000	0.000000
3473.939666	-0.156198	0.575003	0.155262	83.274040	78.379448	44.232491	4.744559	0.000000	1.577705	0.000000	0.000000	0.000000	-1.049271	0.028906	-0.966810	0.000000	0.000000	4.000000	42.000000	0.000000
3473.942999	-0.156198	0.575003	0.155262	83.274040	78.379448	44.232491	4.744559	0.000000	1.577705	0.000000	0.000000	0.000000	-1.049271	0.028906	-0.966810	0.000000	0.000000	4.000000	42.000000	0.000000
3473.946333	-0.159502	0.574993	0.151887	82.777077	78.838753	44.234898	4.701496	0.000000	1.701746	0.000000	0.000000	0.000000	-0.990934	-0.003030	-1.012664	0.000000	0.000000	4.000000	42.000000	0.000000
3473.949666	-0.159502	0.574993	0.151887	82.777077	78.838753	44.234898	4.701496	0.000000	1.701746	0.000000	0.000000	0.000000	-0.990934	-0.003030	-1.012664	0.000000	0.000000	4.000000	42.000000	0.000000
3473.952999	-0.159502	0.574993	0.151887	82.777077	78.838753	44.234898	4.701496	0.000000	1.701746	0.000000	0.000000	0.000000	-0.990934	-0.003030	-1.012664	0.000000	0.000000	4.000000	42.000000	0.000000
3473.956333	-0.162651	0.574795	0.148289	82.561806	79.800835	44.507030	4.655510	0.000000	1.823795	0.000000	0.000000	0.000000	-0.944839	-0.059481	-1.079425	0.000000	0.000000	4.000000	42.000000	0.000000
3473.959666	-0.162651	0.574795	0.148289	82.561806	79.800835	44.507030	4.655510	0.000000	1.823795	0.000000	0.000000	0.000000	-0.944839	-0.059481	-1.079425	0.000000	0.000000	4.000000	42.000000	0.000000
3473.962999	-0.162651	0.574795	0.148289	82.561806	79.800835	44.507030	4.655510	0.000000	1.823795	0.000000	0.000000	0.000000	-0.944839	-0.059481	-1.079425	0.000000	0.000000	4.000000	42.000000	0.000000
3473.966333	-0.165457	0.574417	0.144460	82.535965	81.289200	45.158344	4.605799	0.000000	1.945923	0.000000	0.000000	0.000000	-0.841644	-0.113532	-1.148448	0.000000	0.000000	4.000000	42.000000	0.000000
3473.969666	-0.165457	0.574417	0.144460	82.535965	81.289200	45.158344	4.605799	0.000000	1.945923	0.000000	0.000000	0.000000	-0.841644	-0.113532	-1.148448	0.000000	0.000000	4.000000	42.000000	0.000000
3473.972999	-0.165457	0.574417	0.144460	82.535965	81.289200	45.158344	4.605799	0.000000	1.945923	0.000000	0.000000	0.000000	-0.841644	-0.113532	-1.148448	0.000000	0.000000	4.000000	42.000000	0.000000
3473.976333	-0.167871	0.573900	0.140351	82.500534	83.076584	46.099957	4.554291	0.000000	2.063597	0.000000	0.000000	0.000000	-0.724331	-0.155112	-1.232924	0.000000	0.000000	4.000000	42.000000	0.000000
3473.979666	-0.167871	0.573900	0.140351	82.500534	83.076584	46.099957	4.554291	0.000000	2.063597	0.000000	0.000000	0.000000	-0.724331	-0.155112	-1.232924	0.000000	0.000000	4.000000	42.000000	0.000000
3473.982999	-0.167871	0.573900	0.140351	82.500534	83.076584	46.099957	4.554291	0.000000	2.063597	0.000000	0.000000	0.000000	-0.724331	-0.155112	-1.232924	0.000000	0.000000	4.000000	42.000000	0.000000
3473.986333	-0.170111	0.573224	0.135977	82.448616	85.047005	47.486423	4.501307	0.000000	2.176748	0.000000	0.000000	0.000000	-0.672025	-0.202798	-1.311944	0.000000	0.000000	4.000000	42.000000	0.000000
3473.989666	-0.170111	0.573224	0.135977	82.448616	85.047005	47.486423	4.501307	0.000000	2.176748	0.000000	0.000000	0.000000	-0.672025	-0.202798	-1.311944	0.000000	0.000000	4.000000	42.000000	0.000000
3473.992999	-0.170111	0.573224	0.135977	82.448616	85.047005	47.486423	4.501307	0.000000	2.176748	0.000000	0.000000	0.000000	-0.672025	-0.202798	-1.311944	0.000000	0.000000	4.000000	42.000000	0.000000
3473.996333	-0.172325	0.572504	0.131446	82.448097	85.410103	47.913784	4.444047	0.000000	2.291385	0.000000	0.000000	0.000000	-0.664176	-0.215978	-1.359507	0.000000	0.000000	4.000000	42.000000	0.000000
3473.999666	-0.172325	0.572504	0.131446	82.448097	85.410103	47.913784	4.444047	0.000000	2.291385	0.000000	0.000000	0.000000	-0.664176	-0.215978	-1.359507	0.000000	0.000000	4.000000	42.000000	0.000000
3474.002999	-0.172325	0.572504	0.131446	82.448097	85.410103	47.913784	4.444047	0.000000	2.291385	0.000000	0.000000	0.000000	-0.664176	-0.215978	-1.359507	0.000000	0.000000	4.000000	42.000000	0.000000
3474.006333	-0.174536	0.571794	0.127047	82.569221	81.421501	44.337719	4.380661	0.000000	2.410356	0.000000	0.000000	0.000000	-0.663243	-0.212867	-1.319594	0.000000	0.000000	4.000000	42.000000	0.000000
3474.009666	-0.174536	0.571794	0.127047	82.569221	81.421501	44.337719	4.380661	0.000000	2.410356	0.000000	0.000000	0.000000	-0.663243	-0.212867	-1.319594	0.000000	0.000000	4.000000	42.000000	0.000000
3474.012999	-0.174536	0.571794	0.127047	82.569221	81.421501	44.337719	4.380661	0.000000	2.410356	0.000000	0.000000	0.000000	-0.663243	-0.212867	-1.319594	0.000000	0.000000	4.000000	42.000000	0.000000
3474.016333	-0.176637	0.570890	0.122720	82.568321	75.076180	38.512707	4.312603	0.000000	2.530110	0.000000	0.000000	0.000000	-0.630350	-0.271369	-1.298106	0.000000	0.000000	4.000000	42.000000	0.000000
3474.019666	-0.176637	0.570890	0.122720	82.568321	75.076180	38.512707	4.312603	0.000000	2.530110	0.000000	0.000000	0.000000	-0.630350	-0.271369	-1.298106	0.000000	0.000000	4.000000	42.000000	0.000000
3474.022999	-0.176637	0.570890	0.122720	82.568321	75.076180	38.512707	4.312603	0.000000	2.530110	0.000000	0.000000	0.000000	-0.630350	-0.271369	-1.298106	0.000000	0.000000	4.000000	42.000000	0.000000
3474.026333	-0.178565	0.569906	0.118444	82.243950	68.853798	32.899796	4.240972	0.000000	2.648426	0.000000	0.000000	0.000000	-0.578311	-0.295204	-1.282699	0.000000	0.000000	4.000000	42.000000	0.000000
3474.029666	-0.178565	0.569906	0.118444	82.243950	68.853798	32.899796	4.240972	0.000000	2.648426	0.000000	0.000000	0.000000	-0.578311	-0.295204	-1.282699	0.000000	0.000000	4.000000	42.000000	0.000000
3474.032999	-0.178565	0.569906	0.118444	82.243950	68.853798	32.899796	4.240972	0.000000	2.648426	0.000000	0.000000	0.000000	-0.578311	-0.295204	-1.282699	0.000000	0.000000	4.000000	42.000000	0.000000
3474.036333	-0.180205	0.568889	0.114230	81.691704	63.734886	28.101847	4.166708	0.000000	2.763792	0.000000	0.000000	0.000000	-0.492224	-0.304889	-1.264410	0.000000	0.000000	4.000000	42.000000	0.000000
3474.039666	-0.180205	0.568889	0.114230	81.691704	63.734886	28.101847	4.166708	0.000000	2.763792	0.000000	0.000000	0.000000	-0.492224	-0.304889	-1.264410	0.000000	0.000000	4.000000	42.000000	0.000000
3474.042999	-0.180205	0.568889	0.114230	81.691704	63.734886	28.101847	4.166708	0.000000	2.763792	0.000000	0.000000	0.000000	-0.492224	-0.304889	-1.264410	0.000000	0.000000	4.000000	42.000000	0.000000
3474.046333	-0.181580	0.567835	0.110035	81.075378	59.664318	23.971491	4.092040	0.000000	2.873189	0.000000	0.000000	0.000000	-0.412416	-0.316436	-1.258517	0.000000	0.000000	4.000000	42.000000	0.000000
3474.049666	-0.181580	0.567835	0.110035	81.075378	59.664318	23.971491	4.092040	0.000000	2.873189	0.000000	0.000000	0.000000	-0.412416	-0.316436	-1.258517	0.000000	0.000000	4.000000	42.000000	0.000000
3474.052999	-0.181580	0.567835	0.110035	81.075378	59.664318	23.971491	4.092040	0.000000	2.873189	0.000000	0.000000	0.000000	-0.412416	-0.316436	-1.258517	0.000000	0.000000	4.000000	42.000000	0.000000
3474.056333	-0.182625	0.566734	0.105743	80.524315	56.450920	20.496767	4.016512	0.000000	2.977856	0.000000	0.000000	0.000000	-0.313535	-0.330146	-1.287393	0.000000	0.000000	4.000000	42.000000	0.000000
3474.059666	-0.182625	0.566734	0.105743	80.524315	56.450920	20.496767	4.016512	0.000000	2.977856	0.000000	0.000000	0.000000	-0.313535	-0.330146	-1.287393	0.000000	0.000000	4.000000	42.000000	0.000000
3474.062999	-0.182625	0.566734	0.105743	80.524315	56.450920	20.496767	4.016512	0.000000	2.977856	0.000000	0.000000	0.000000	-0.313535	-0.330146	-1.287393	0.000000	0.000000	4.000000	42.000000	0.000000
3474.066333	-0.183294	0.565574	0.101294	80.190254	53.798763	17.510750	3.939883	0.000000	3.078526	0.000000	0.000000	0.000000	-0.200549	-0.347902	-1.334919	0.000000	0.000000	4.000000	42.000000	0.000000
3474.069666	-0.183294	0.565574	0.101294	80.190254	53.798763	17.510750	3.939883	0.000000	3.078526	0.000000	0.000000	0.000000	-0.200549	-0.347902	-1.334919	0.000000	0.000000	4.000000	42.000000	0.000000
3474.072999	-0.183294	0.565574	0.101294	80.190254	53.798763	17.510750	3.939883	0.000000	3.078526	0.000000	0.000000	0.000000	-0.200549	-0.347902	-1.334919	0.000000	0.000000	4.000000	42.000000	0.000000
3474.076333	-0.183603	0.564414	0.096729	80.101990	51.433041	14.901501	3.861980	0.000000	3.175705	0.000000	0.000000	0.000000	-0.092830	-0.348158	-1.369491	0.000000	0.000000	4.000000	42.000000	0.000000
3474.079666	-0.183603	0.564414	0.096729	80.101990	51.433041	14.901501	3.861980	0.000000	3.175705	0.000000	0.000000	0.000000	-0.092830	-0.348158	-1.369491	0.000000	0.000000	4.000000	42.000000	0.000000
3474.082999	-0.183603	0.564414	0.096729	80.101990	51.433041	14.901501	3.861980	0.000000	3.175705	0.000000	0.000000	0.000000	-0.092830	-0.348158	-1.369491	0.000000	0.000000	4.000000	42.000000	0.000000
3474.086333	-0.183573	0.563374	0.092182	80.081009	49.259644	12.857305	3.782862	0.000000	3.269550	0.000000	0.000000	0.000000	0.008923	-0.311891	-1.364048	0.000000	0.000000	4.000000	42.000000	0.000000
3474.089666	-0.183573	0.563374	0.092182	80.081009	49.259644	12.857305	3.782862	0.000000	3.269550	0.000000	0.000000	0.000000	0.008923	-0.311891	-1.364048	0.000000	0.000000	4.000000	42.000000	0.000000
3474.092999	-0.183573	0.563374	0.092182	80.081009	49.259644	12.857305	3.782862	0.000000	3.269550	0.000000	0.000000	0.000000	0.008923	-0.311891	-1.364048	0.000000	0.000000	4.000000	42.000000	0.000000
3474.096333	-0.183230	0.562447	0.087710	80.050880	47.383339	11.185352	3.704263	0.000000	3.358339	0.000000	0.000000	0.000000	0.102992	-0.278123	-1.341531	0.000000	0.000000	4.000000	42.000000	0.000000
3474.099666	-0.183230	0.562447	0.087710	80.050880	47.383339	11.185352	3.704263	0.000000	3.358339	0.000000	0.000000	0.000000	0.102992	-0.278123	-1.341531	0.000000	0.000000	4.000000	42.000000	0.000000
3474.102999	-0.183230	0.562447	0.087710	80.050880	47.383339	11.185352	3.704263	0.000000	3.358339	0.000000	0.000000	0.000000	0.102992	-0.278123	-1.341531	0.000000	0.000000	4.000000	42.000000	0.000000
3474.106333	-0.182576	0.561594	0.083385	80.009888	45.777302	9.758057	3.626947	0.000000	3.441694	0.000000	0.000000	0.000000	0.196303	-0.255922	-1.297632	0.000000	0.000000	4.000000	42.000000	0.000000
3474.109666	-0.182576	0.561594	0.083385	80.009888	45.777302	9.758057	3.626947	0.000000	3.441694	0.000000	0.000000	0.000000	0.196303	-0.255922	-1.297632	0.000000	0.000000	4.000000	42.000000	0.000000
3474.112999	-0.182576	0.561594	0.083385	80.009888	45.777302	9.758057	3.626947	0.000000	3.441694	0.000000	0.000000	0.000000	0.196303	-0.255922	-1.297632	0.000000	0.000000	4.000000	42.000000	0.000000
3474.116333	-0.181723	0.560766	0.079263	79.984367	44.440647	8.560090	3.552723	0.000000	3.518260	0.000000	0.000000	0.000000	0.255845	-0.248478	-1.236467	0.000000	0.000000	4.000000	42.000000	0.000000
3474.119666	-0.181723	0.560766	0.079263	79.984367	44.440647	8.560090	3.552723	0.000000	3.518260	0.000000	0.000000	0.000000	0.255845	-0.248478	-1.236467	0.000000	0.000000	4.000000	42.000000	0.000000
3474.122999	-0.181723	0.560766	0.079263	79.984367	44.440647	8.560090	3.552723	0.000000	3.518260	0.000000	0.000000	0.000000	0.255845	-0.248478	-1.236467	0.000000	0.000000	4.000000	42.000000	0.000000
3474.126333	-0.180729	0.559949	0.075248	79.971199	43.213120	7.438121	3.481104	0.000000	3.589138	0.000000	0.000000	0.000000	0.298107	-0.245121	-1.204493	0.000000	0.000000	4.000000	42.000000	0.000000
3474.129666	-0.180729	0.559949	0.075248	79.971199	43.213120	7.438121	3.481104	0.000000	3.589138	0.000000	0.000000	0.000000	0.298107	-0.245121	-1.204493	0.000000	0.000000	4.000000	42.000000	0.000000
3474.132999	-0.180729	0.559949	0.075248	79.971199	43.213120	7.438121	3.481104	0.000000	3.589138	0.000000	0.000000	0.000000	0.298107	-0.245121	-1.204493	0.000000	0.000000	4.000000	42.000000	0.000000
3474.136333	-0.179588	0.559106	0.071309	79.946487	41.896358	6.213502	3.409188	0.000000	3.657518	0.000000	0.000000	0.000000	0.342377	-0.252982	-1.181792	0.000000	0.000000	4.000000	42.000000	0.000000
3474.139666	-0.179588	0.559106	0.071309	79.946487	41.896358	6.213502	3.409188	0.000000	3.657518	0.000000	0.000000	0.000000	0.342377	-0.252982	-1.181792	0.000000	0.000000	4.000000	42.000000	0.000000
3474.142999	-0.179588	0.559106	0.071309	79.946487	41.896358	6.213502	3.409188	0.000000	3.657518	0.000000	0.000000	0.000000	0.342377	-0.252982	-1.181792	0.000000	0.000000	4.000000	42.000000	0.000000
3474.146333	-0.178294	0.558265	0.067337	79.904976	40.411243	4.807568	3.336532	0.000000	3.723917	0.000000	0.000000	0.000000	0.388250	-0.252223	-1.191618	0.000000	0.000000	4.000000	42.000000	0.000000
3474.149666	-0.178294	0.558265	0.067337	79.904976	40.411243	4.807568	3.336532	0.000000	3.723917	0.000000	0.000000	0.000000	0.388250	-0.252223	-1.191618	0.000000	0.000000	4.000000	42.000000	0.000000
3474.152999	-0.178294	0.558265	0.067337	79.904976	40.411243	4.807568	3.336532	0.000000	3.723917	0.000000	0.000000	0.000000	0.388250	-0.252223	-1.191618	0.000000	0.000000	4.000000	42.000000	0.000000
3474.156333	-0.176770	0.557407	0.063340	79.857620	38.807915	3.256950	3.260308	0.000000	3.790830	0.000000	0.000000	0.000000	0.457187	-0.257233	-1.199080	0.000000	0.000000	4.000000	42.000000	0.000000
3474.159666	-0.176770	0.557407	0.063340	79.857620	38.807915	3.256950	3.260308	0.000000	3.790830	0.000000	0.000000	0.000000	0.457187	-0.257233	-1.199080	0.000000	0.000000	4.000000	42.000000	0.000000
3474.162999	-0.176770	0.557407	0.063340	79.857620	38.807915	3.256950	3.260308	0.000000	3.790830	0.000000	0.000000	0.000000	0.457187	-0.257233	-1.199080	0.000000	0.000000	4.000000	42.000000	0.000000
3474.166333	-0.175055	0.556556	0.059257	79.813637	37.026814	1.485250	3.166990	0.000000	3.838496	0.000000	0.000000	0.000000	0.514407	-0.255423	-1.224974	0.000000	0.000000	4.000000	42.000000	0.000000
3474.169666	-0.175055	0.556556	0.059257	79.813637	37.026814	1.485250	3.166990	0.000000	3.838496	0.000000	0.000000	0.000000	0.514407	-0.255423	-1.224974	0.000000	0.000000	4.000000	42.000000	0.000000
3474.172999	-0.175055	0.556556	0.059257	79.813637	37.026814	1.485250	3.166990	0.000000	3.838496	0.000000	0.000000	0.000000	0.514407	-0.255423	-1.224974	0.000000	0.000000	4.000000	42.000000	0.000000
3474.176333	-0.173423	0.555845	0.055160	79.751534	34.981842	-0.559855	2.962828	0.000000	3.752761	0.000000	0.000000	0.000000	0.489793	-0.213250	-1.229060	0.000000	0.000000	4.000000	42.000000	0.000000
3474.179666	-0.173423	0.555845	0.055160	79.751534	34.981842	-0.559855	2.962828	0.000000	3.752761	0.000000	0.000000	0.000000	0.489793	-0.213250	-1.229060	0.000000	0.000000	4.000000	42.000000	0.000000
3474.182999	-0.173423	0.555845	0.055160	79.751534	34.981842	-0.559855	2.962828	0.000000	3.752761	0.000000	0.000000	0.000000	0.489793	-0.213250	-1.229060	0.000000	0.000000	4.000000	42.000000	0.000000
3474.186333	-0.171974	0.555305	0.051118	79.623085	32.767578	-2.730472	2.757985	0.000000	3.671129	0.000000	0.000000	0.000000	0.434641	-0.162155	-1.212595	0.000000	0.000000	4.000000	42.000000	0.000000
3474.189666	-0.171974	0.555305	0.051118	79.623085	32.767578	-2.730472	2.757985	0.000000	3.671129	0.000000	0.000000	0.000000	0.434641	-0.162155	-1.212595	0.000000	0.000000	4.000000	42.000000	0.000000
3474.192999	-0.171974	0.555305	0.051118	79.623085	32.767578	-2.730472	2.757985	0.000000	3.671129	0.000000	0.000000	0.000000	0.434641	-0.162155	-1.212595	0.000000	0.000000	4.000000	42.000000	0.000000
3474.196333	-0.170604	0.554851	0.047228	79.439903	30.553736	-4.876540	2.555886	0.000000	3.598688	0.000000	0.000000	0.000000	0.410841	-0.135999	-1.167046	0.000000	0.000000	4.000000	42.000000	0.000000
3474.199666	-0.170604	0.554851	0.047228	79.439903	30.553736	-4.876540	2.555886	0.000000	3.598688	0.000000	0.000000	0.000000	0.410841	-0.135999	-1.167046	0.000000	0.000000	4.000000	42.000000	0.000000
3474.202999	-0.170604	0.554851	0.047228	79.439903	30.553736	-4.876540	2.555886	0.000000	3.598688	0.000000	0.000000	0.000000	0.410841	-0.135999	-1.167046	0.000000	0.000000	4.000000	42.000000	0.000000
3474.206333	-0.169274	0.554474	0.043529	79.239983	28.440416	-6.907941	2.361378	0.000000	3.530214	0.000000	0.000000	0.000000	0.399068	-0.113170	-1.109444	0.000000	0.000000	4.000000	42.000000	0.000000
3474.209666	-0.169274	0.554474	0.043529	79.239983	28.440416	-6.907941	2.361378	0.000000	3.530214	0.000000	0.000000	0.000000	0.399068	-0.113170	-1.109444	0.000000	0.000000	4.000000	42.000000	0.000000
3474.212999	-0.169274	0.554474	0.043529	79.239983	28.440416	-6.907941	2.361378	0.000000	3.530214	0.000000	0.000000	0.000000	0.399068	-0.113170	-1.109444	0.000000	0.000000	4.000000	42.000000	0.000000
3474.216333	-0.168046	0.554108	0.039974	79.040436	26.545259	-8.714746	2.176471	0.000000	3.463703	0.000000	0.000000	0.000000	0.368472	-0.109844	-1.066632	0.000000	0.000000	4.000000	42.000000	0.000000
3474.219666	-0.168046	0.554108	0.039974	79.040436	26.545259	-8.714746	2.176471	0.000000	3.463703	0.000000	0.000000	0.000000	0.368472	-0.109844	-1.066632	0.000000	0.000000	4.000000	42.000000	0.000000
3474.222999	-0.168046	0.554108	0.039974	79.040436	26.545259	-8.714746	2.176471	0.000000	3.463703	0.000000	0.000000	0.000000	0.368472	-0.109844	-1.066632	0.000000	0.000000	4.000000	42.000000	0.000000
3474.226333	-0.166912	0.553764	0.036542	78.836342	24.898890	-10.252165	1.998698	0.000000	3.402291	0.000000	0.000000	0.000000	0.340163	-0.103050	-1.029585	0.000000	0.000000	4.000000	42.000000	0.000000
3474.229666	-0.166912	0.553764	0.036542	78.836342	24.898890	-10.252165	1.998698	0.000000	3.402291	0.000000	0.000000	0.000000	0.340163	-0.103050	-1.029585	0.000000	0.000000	4.000000	42.000000	0.000000
3474.232999	-0.166912	0.553764	0.036542	78.836342	24.898890	-10.252165	1.998698	0.000000	3.402291	0.000000	0.000000	0.000000	0.340163	-0.103050	-1.029585	0.000000	0.000000	4.000000	42.000000	0.000000
3474.236333	-0.165782	0.553447	0.033200	78.598961	23.638834	-11.259440	1.827101	0.000000	3.345597	0.000000	0.000000	0.000000	0.338984	-0.095178	-1.002739	0.000000	0.000000	4.000000	42.000000	0.000000
3474.239666	-0.165782	0.553447	0.033200	78.598961	23.638834	-11.259440	1.827101	0.000000	3.345597	0.000000	0.000000	0.000000	0.338984	-0.095178	-1.002739	0.000000	0.000000	4.000000	42.000000	0.000000
3474.242999	-0.165782	0.553447	0.033200	78.598961	23.638834	-11.259440	1.827101	0.000000	3.345597	0.000000	0.000000	0.000000	0.338984	-0.095178	-1.002739	0.000000	0.000000	4.000000	42.000000	0.000000
3474.246333	-0.164642	0.553177	0.029904	78.319572	22.858953	-11.629287	1.659978	0.000000	3.289100	0.000000	0.000000	0.000000	0.341919	-0.081111	-0.988570	0.000000	0.000000	4.000000	42.000000	0.000000
3474.249666	-0.164642	0.553177	0.029904	78.319572	22.858953	-11.629287	1.659978	0.000000	3.289100	0.000000	0.000000	0.000000	0.341919	-0.081111	-0.988570	0.000000	0.000000	4.000000	42.000000	0.000000
3474.252999	-0.164642	0.553177	0.029904	78.319572	22.858953	-11.629287	1.659978	0.000000	3.289100	0.000000	0.000000	0.000000	0.341919	-0.081111	-0.988570	0.000000	0.000000	4.000000	42.000000	0.000000
3474.256333	-0.163423	0.552909	0.026601	78.053078	22.437809	-11.651756	1.495216	0.000000	3.232114	0.000000	0.000000	0.000000	0.365690	-0.080183	-0.991070	0.000000	0.000000	4.000000	42.000000	0.000000
3474.259666	-0.163423	0.552909	0.026601	78.053078	22.437809	-11.651756	1.495216	0.000000	3.232114	0.000000	0.000000	0.000000	0.365690	-0.080183	-0.991070	0.000000	0.000000	4.000000	42.000000	0.000000
3474.262999	-0.163423	0.552909	0.026601	78.053078	22.437809	-11.651756	1.495216	0.000000	3.232114	0.000000	0.000000	0.000000	0.365690	-0.080183	-0.991070	0.000000	0.000000	4.000000	42.000000	0.000000
3474.266333	-0.162032	0.552559	0.023160	77.871025	22.184803	-11.655131	1.330038	0.000000	3.171166	0.000000	0.000000	0.000000	0.417271	-0.105106	-1.032259	0.000000	0.000000	4.000000	42.000000	0.000000
3474.269666	-0.162032	0.552559	0.023160	77.871025	22.184803	-11.655131	1.330038	0.000000	3.171166	0.000000	0.000000	0.000000	0.417271	-0.105106	-1.032259	0.000000	0.000000	4.000000	42.000000	0.000000
3474.272999	-0.162032	0.552559	0.023160	77.871025	22.184803	-11.655131	1.330038	0.000000	3.171166	0.000000	0.000000	0.000000	0.417271	-0.105106	-1.032259	0.000000	0.000000	4.000000	42.000000	0.000000
3474.276333	-0.160654	0.552098	0.019523	77.836655	21.903074	-11.713028	1.157995	0.000000	3.101620	0.000000	0.000000	0.000000	0.413407	-0.138207	-1.091088	0.000000	0.000000	4.000000	42.000000	0.000000
3474.279666	-0.160654	0.552098	0.019523	77.836655	21.903074	-11.713028	1.157995	0.000000	3.101620	0.000000	0.000000	0.000000	0.413407	-0.138207	-1.091088	0.000000	0.000000	4.000000	42.000000	0.000000
3474.282999	-0.160654	0.552098	0.019523	77.836655	21.903074	-11.713028	1.157995	0.000000	3.101620	0.000000	0.000000	0.000000	0.413407	-0.138207	-1.091088	0.000000	0.000000	4.000000	42.000000	0.000000
3474.286333	-0.159492	0.551641	0.015776	77.868546	21.695934	-11.426363	0.976147	0.000000	3.032720	0.000000	0.000000	0.000000	0.348841	-0.137257	-1.124180	0.000000	0.000000	4.000000	42.000000	0.000000
3474.289666	-0.159492	0.551641	0.015776	77.868546	21.695934	-11.426363	0.976147	0.000000	3.032720	0.000000	0.000000	0.000000	0.348841	-0.137257	-1.124180	0.000000	0.000000	4.000000	42.000000	0.000000
3474.292999	-0.159492	0.551641	0.015776	77.868546	21.695934	-11.426363	0.976147	0.000000	3.032720	0.000000	0.000000	0.000000	0.348841	-0.137257	-1.124180	0.000000	0.000000	4.000000	42.000000	0.000000
3474.296333	-0.158496	0.551159	0.011940	77.934608	21.677113	-10.800049	0.788783	0.000000	2.974580	0.000000	0.000000	0.000000	0.298766	-0.144507	-1.150816	0.000000	0.000000	4.000000	42.000000	0.000000
3474.299666	-0.158496	0.551159	0.011940	77.934608	21.677113	-10.800049	0.788783	0.000000	2.974580	0.000000	0.000000	0.000000	0.298766	-0.144507	-1.150816	0.000000	0.000000	4.000000	42.000000	0.000000
3474.302999	-0.158496	0.551159	0.011940	77.934608	21.677113	-10.800049	0.788783	0.000000	2.974580	0.000000	0.000000	0.000000	0.298766	-0.144507	-1.150816	0.000000	0.000000	4.000000	42.000000	0.000000
3474.306333	-0.157643	0.550667	0.008177	77.966988	21.545515	-10.687823	0.596981	0.000000	2.924785	0.000000	0.000000	0.000000	0.255807	-0.147535	-1.128825	0.000000	0.000000	4.000000	42.000000	0.000000
3474.309666	-0.157643	0.550667	0.008177	77.966988	21.545515	-10.687823	0.596981	0.000000	2.924785	0.000000	0.000000	0.000000	0.255807	-0.147535	-1.128825	0.000000	0.000000	4.000000	42.000000	0.000000
3474.312999	-0.157643	0.550667	0.008177	77.966988	21.545515	-10.687823	0.596981	0.000000	2.924785	0.000000	0.000000	0.000000	0.255807	-0.147535	-1.128825	0.000000	0.000000	4.000000	42.000000	0.000000
3474.316333	-0.157004	0.550253	0.004560	77.710869	20.196493	-11.811510	0.408843	0.000000	2.882151	0.000000	0.000000	0.000000	0.191588	-0.124343	-1.085147	0.000000	0.000000	4.000000	42.000000	0.000000
3474.319666	-0.157004	0.550253	0.004560	77.710869	20.196493	-11.811510	0.408843	0.000000	2.882151	0.000000	0.000000	0.000000	0.191588	-0.124343	-1.085147	0.000000	0.000000	4.000000	42.000000	0.000000
3474.322999	-0.157004	0.550253	0.004560	77.710869	20.196493	-11.811510	0.408843	0.000000	2.882151	0.000000	0.000000	0.000000	0.191588	-0.124343	-1.085147	0.000000	0.000000	4.000000	42.000000	0.000000
3474.326333	-0.156603	0.549958	0.001164	77.031174	17.293381	-14.335987	0.227985	0.000000	2.850220	0.000000	0.000000	0.000000	0.120508	-0.088527	-1.018693	0.000000	0.000000	4.000000	42.000000	0.000000
3474.329666	-0.156603	0.549958	0.001164	77.031174	17.293381	-14.335987	0.227985	0.000000	2.850220	0.000000	0.000000	0.000000	0.120508	-0.088527	-1.018693	0.000000	0.000000	4.000000	42.000000	0.000000
3474.332999	-0.156603	0.549958	0.001164	77.031174	17.293381	-14.335987	0.227985	0.000000	2.850220	0.000000	0.000000	0.000000	0.120508	-0.088527	-1.018693	0.000000	0.000000	4.000000	42.000000	0.000000
3474.336333	-0.156268	0.549637	-0.002147	76.151634	14.133560	-17.028971	0.058203	0.000000	2.830136	0.000000	0.000000	0.000000	0.100448	-0.096255	-0.993366	0.000000	0.000000	4.000000	42.000000	0.000000
3474.339666	-0.156268	0.549637	-0.002147	76.151634	14.133560	-17.028971	0.058203	0.000000	2.830136	0.000000	0.000000	0.000000	0.100448	-0.096255	-0.993366	0.000000	0.000000	4.000000	42.000000	0.000000
3474.342999	-0.156268	0.549637	-0.002147	76.151634	14.133560	-17.028971	0.058203	0.000000	2.830136	0.000000	0.000000	0.000000	0.100448	-0.096255	-0.993366	0.000000	0.000000	4.000000	42.000000	0.000000
3474.346333	-0.155949	0.549300	-0.005380	75.211571	11.306934	-19.345249	-0.107358	0.000000	2.813394	0.000000	0.000000	0.000000	0.095603	-0.100945	-0.969987	0.000000	0.000000	4.000000	42.000000	0.000000
3474.349666	-0.155949	0.549300	-0.005380	75.211571	11.306934	-19.345249	-0.107358	0.000000	2.813394	0.000000	0.000000	0.000000	0.095603	-0.100945	-0.969987	0.000000	0.000000	4.000000	42.000000	0.000000
3474.352999	-0.155949	0.549300	-0.005380	75.211571	11.306934	-19.345249	-0.107358	0.000000	2.813394	0.000000	0.000000	0.000000	0.095603	-0.100945	-0.969987	0.000000	0.000000	4.000000	42.000000	0.000000
3474.356333	-0.155688	0.548975	-0.008555	74.268867	8.777082	-21.367266	-0.269022	0.000000	2.797460	0.000000	0.000000	0.000000	0.078296	-0.097618	-0.952317	0.000000	0.000000	4.000000	42.000000	0.000000
3474.359666	-0.155688	0.548975	-0.008555	74.268867	8.777082	-21.367266	-0.269022	0.000000	2.797460	0.000000	0.000000	0.000000	0.078296	-0.097618	-0.952317	0.000000	0.000000	4.000000	42.000000	0.000000
3474.362999	-0.155688	0.548975	-0.008555	74.268867	8.777082	-21.367266	-0.269022	0.000000	2.797460	0.000000	0.000000	0.000000	0.078296	-0.097618	-0.952317	0.000000	0.000000	4.000000	42.000000	0.000000
3474.366333	-0.155693	0.548711	-0.011615	73.344376	6.462691	-23.192080	-0.427742	0.000000	2.784410	0.000000	0.000000	0.000000	-0.001554	-0.079197	-0.918164	0.000000	0.000000	4.000000	42.000000	0.000000
3474.369666	-0.155693	0.548711	-0.011615	73.344376	6.462691	-23.192080	-0.427742	0.000000	2.784410	0.000000	0.000000	0.000000	-0.001554	-0.079197	-0.918164	0.000000	0.000000	4.000000	42.000000	0.000000
3474.372999	-0.155693	0.548711	-0.011615	73.344376	6.462691	-23.192080	-0.427742	0.000000	2.784410	0.000000	0.000000	0.000000	-0.001554	-0.079197	-0.918164	0.000000	0.000000	4.000000	42.000000	0.000000
3474.376333	-0.155996	0.548542	-0.014465	72.450844	4.301545	-24.897436	-0.580769	0.000000	2.784670	0.000000	0.000000	0.000000	-0.090763	-0.050775	-0.854854	0.000000	0.000000	4.000000	42.000000	0.000000
3474.379666	-0.155996	0.548542	-0.014465	72.450844	4.301545	-24.897436	-0.580769	0.000000	2.784670	0.000000	0.000000	0.000000	-0.090763	-0.050775	-0.854854	0.000000	0.000000	4.000000	42.000000	0.000000
3474.382999	-0.155996	0.548542	-0.014465	72.450844	4.301545	-24.897436	-0.580769	0.000000	2.784670	0.000000	0.000000	0.000000	-0.090763	-0.050775	-0.854854	0.000000	0.000000	4.000000	42.000000	0.000000
3474.386333	-0.156640	0.548417	-0.017108	71.576981	2.306429	-26.441380	-0.723245	0.000000	2.799797	0.000000	0.000000	0.000000	-0.193160	-0.037529	-0.793007	0.000000	0.000000	4.000000	42.000000	0.000000
3474.389666	-0.156640	0.548417	-0.017108	71.576981	2.306429	-26.441380	-0.723245	0.000000	2.799797	0.000000	0.000000	0.000000	-0.193160	-0.037529	-0.793007	0.000000	0.000000	4.000000	42.000000	0.000000
3474.392999	-0.156640	0.548417	-0.017108	71.576981	2.306429	-26.441380	-0.723245	0.000000	2.799797	0.000000	0.000000	0.000000	-0.193160	-0.037529	-0.793007	0.000000	0.000000	4.000000	42.000000	0.000000
3474.396333	-0.157681	0.548370	-0.019388	70.714081	0.461486	-27.827078	-0.855413	0.000000	2.831990	0.000000	0.000000	0.000000	-0.312236	-0.014131	-0.684001	0.000000	0.000000	4.000000	42.000000	0.000000
3474.399666	-0.157681	0.548370	-0.019388	70.714081	0.461486	-27.827078	-0.855413	0.000000	2.831990	0.000000	0.000000	0.000000	-0.312236	-0.014131	-0.684001	0.000000	0.000000	4.000000	42.000000	0.000000
3474.402999	-0.157681	0.548370	-0.019388	70.714081	0.461486	-27.827078	-0.855413	0.000000	2.831990	0.000000	0.000000	0.000000	-0.312236	-0.014131	-0.684001	0.000000	0.000000	4.000000	42.000000	0.000000
3474.406333	-0.159099	0.548377	-0.021363	69.844971	-1.216098	-28.984676	-0.969413	0.000000	2.884029	0.000000	0.000000	0.000000	-0.425652	0.002192	-0.592569	0.000000	0.000000	4.000000	42.000000	0.000000
3474.409666	-0.159099	0.548377	-0.021363	69.844971	-1.216098	-28.984676	-0.969413	0.000000	2.884029	0.000000	0.000000	0.000000	-0.425652	0.002192	-0.592569	0.000000	0.000000	4.000000	42.000000	0.000000
3474.412999	-0.159099	0.548377	-0.021363	69.844971	-1.216098	-28.984676	-0.969413	0.000000	2.884029	0.000000	0.000000	0.000000	-0.425652	0.002192	-0.592569	0.000000	0.000000	4.000000	42.000000	0.000000
3474.416333	-0.160892	0.548448	-0.022990	68.974876	-2.660461	-29.799570	-1.068174	0.000000	2.954972	0.000000	0.000000	0.000000	-0.537908	0.021379	-0.487970	0.000000	0.000000	4.000000	42.000000	0.000000
3474.419666	-0.160892	0.548448	-0.022990	68.974876	-2.660461	-29.799570	-1.068174	0.000000	2.954972	0.000000	0.000000	0.000000	-0.537908	0.021379	-0.487970	0.000000	0.000000	4.000000	42.000000	0.000000
3474.422999	-0.160892	0.548448	-0.022990	68.974876	-2.660461	-29.799570	-1.068174	0.000000	2.954972	0.000000	0.000000	0.000000	-0.537908	0.021379	-0.487970	0.000000	0.000000	4.000000	42.000000	0.000000
3474.426333	-0.163045	0.548602	-0.024385	68.336143	-3.527297	-29.930473	-1.149503	0.000000	3.044623	0.000000	0.000000	0.000000	-0.645648	0.046008	-0.418558	0.000000	0.000000	4.000000	42.000000	0.000000
3474.429666	-0.163045	0.548602	-0.024385	68.336143	-3.527297	-29.930473	-1.149503	0.000000	3.044623	0.000000	0.000000	0.000000	-0.645648	0.046008	-0.418558	0.000000	0.000000	4.000000	42.000000	0.000000
3474.432999	-0.163045	0.548602	-0.024385	68.336143	-3.527297	-29.930473	-1.149503	0.000000	3.044623	0.000000	0.000000	0.000000	-0.645648	0.046008	-0.418558	0.000000	0.000000	4.000000	42.000000	0.000000
3474.436333	-0.165435	0.548687	-0.025755	68.353477	-3.193917	-28.811224	-1.219262	0.000000	3.152231	0.000000	0.000000	0.000000	-0.717101	0.025579	-0.411015	0.000000	0.000000	4.000000	42.000000	0.000000
3474.439666	-0.165435	0.548687	-0.025755	68.353477	-3.193917	-28.811224	-1.219262	0.000000	3.152231	0.000000	0.000000	0.000000	-0.717101	0.025579	-0.411015	0.000000	0.000000	4.000000	42.000000	0.000000
3474.442999	-0.165435	0.548687	-0.025755	68.353477	-3.193917	-28.811224	-1.219262	0.000000	3.152231	0.000000	0.000000	0.000000	-0.717101	0.025579	-0.411015	0.000000	0.000000	4.000000	42.000000	0.000000
3474.446333	-0.168039	0.548889	-0.026806	68.483063	-2.545959	-27.345795	-1.287765	0.000000	3.271748	0.000000	0.000000	0.000000	-0.781159	0.060598	-0.315133	0.000000	0.000000	4.000000	42.000000	0.000000
3474.449666	-0.168039	0.548889	-0.026806	68.483063	-2.545959	-27.345795	-1.287765	0.000000	3.271748	0.000000	0.000000	0.000000	-0.781159	0.060598	-0.315133	0.000000	0.000000	4.000000	42.000000	0.000000
3474.452999	-0.168039	0.548889	-0.026806	68.483063	-2.545959	-27.345795	-1.287765	0.000000	3.271748	0.000000	0.000000	0.000000	-0.781159	0.060598	-0.315133	0.000000	0.000000	4.000000	42.000000	0.000000
3474.456333	-0.170844	0.549132	-0.027588	68.544174	-1.946612	-25.958399	-1.340287	0.000000	3.401941	0.000000	0.000000	0.000000	-0.841407	0.073039	-0.234553	0.000000	0.000000	4.000000	42.000000	0.000000
3474.459666	-0.170844	0.549132	-0.027588	68.544174	-1.946612	-25.958399	-1.340287	0.000000	3.401941	0.000000	0.000000	0.000000	-0.841407	0.073039	-0.234553	0.000000	0.000000	4.000000	42.000000	0.000000
3474.462999	-0.170844	0.549132	-0.027588	68.544174	-1.946612	-25.958399	-1.340287	0.000000	3.401941	0.000000	0.000000	0.000000	-0.841407	0.073039	-0.234553	0.000000	0.000000	4.000000	42.000000	0.000000
3474.466333	-0.173769	0.549476	-0.027965	68.535164	-1.441875	-25.458828	-1.379379	0.000000	3.542176	0.000000	0.000000	0.000000	-0.877522	0.103228	-0.113323	0.000000	0.000000	4.000000	42.000000	0.000000
3474.469666	-0.173769	0.549476	-0.027965	68.535164	-1.441875	-25.458828	-1.379379	0.000000	3.542176	0.000000	0.000000	0.000000	-0.877522	0.103228	-0.113323	0.000000	0.000000	4.000000	42.000000	0.000000
3474.472999	-0.173769	0.549476	-0.027965	68.535164	-1.441875	-25.458828	-1.379379	0.000000	3.542176	0.000000	0.000000	0.000000	-0.877522	0.103228	-0.113323	0.000000	0.000000	4.000000	42.000000	0.000000
3474.476333	-0.176908	0.550015	-0.027904	68.447853	-1.029457	-25.594675	-1.398266	0.000000	3.688429	0.000000	0.000000	0.000000	-0.941965	0.161424	0.018455	0.000000	0.000000	4.000000	42.000000	0.000000
3474.479666	-0.176908	0.550015	-0.027904	68.447853	-1.029457	-25.594675	-1.398266	0.000000	3.688429	0.000000	0.000000	0.000000	-0.941965	0.161424	0.018455	0.000000	0.000000	4.000000	42.000000	0.000000
3474.482999	-0.176908	0.550015	-0.027904	68.447853	-1.029457	-25.594675	-1.398266	0.000000	3.688429	0.000000	0.000000	0.000000	-0.941965	0.161424	0.018455	0.000000	0.000000	4.000000	42.000000	0.000000
3474.486333	-0.180320	0.550646	-0.027407	68.361450	-0.627137	-25.597128	-1.395191	0.000000	3.845423	0.000000	0.000000	0.000000	-1.023349	0.189451	0.148934	0.000000	0.000000	4.000000	42.000000	0.000000
3474.489666	-0.180320	0.550646	-0.027407	68.361450	-0.627137	-25.597128	-1.395191	0.000000	3.845423	0.000000	0.000000	0.000000	-1.023349	0.189451	0.148934	0.000000	0.000000	4.000000	42.000000	0.000000
3474.492999	-0.180320	0.550646	-0.027407	68.361450	-0.627137	-25.597128	-1.395191	0.000000	3.845423	0.000000	0.000000	0.000000	-1.023349	0.189451	0.148934	0.000000	0.000000	4.000000	42.000000	0.000000
3474.496333	-0.183940	0.551261	-0.026760	68.511337	0.174159	-24.945408	-1.370368	0.000000	4.015981	0.000000	0.000000	0.000000	-1.086238	0.184586	0.194060	0.000000	0.000000	4.000000	42.000000	0.000000
3474.499666	-0.183940	0.551261	-0.026760	68.511337	0.174159	-24.945408	-1.370368	0.000000	4.015981	0.000000	0.000000	0.000000	-1.086238	0.184586	0.194060	0.000000	0.000000	4.000000	42.000000	0.000000
3474.502999	-0.183940	0.551261	-0.026760	68.511337	0.174159	-24.945408	-1.370368	0.000000	4.015981	0.000000	0.000000	0.000000	-1.086238	0.184586	0.194060	0.000000	0.000000	4.000000	42.000000	0.000000
3474.506333	-0.187775	0.551894	-0.025858	68.956154	1.507517	-23.808851	-1.338025	0.000000	4.197021	0.000000	0.000000	0.000000	-1.150283	0.189657	0.270845	0.000000	0.000000	4.000000	42.000000	0.000000
3474.509666	-0.187775	0.551894	-0.025858	68.956154	1.507517	-23.808851	-1.338025	0.000000	4.197021	0.000000	0.000000	0.000000	-1.150283	0.189657	0.270845	0.000000	0.000000	4.000000	42.000000	0.000000
3474.512999	-0.187775	0.551894	-0.025858	68.956154	1.507517	-23.808851	-1.338025	0.000000	4.197021	0.000000	0.000000	0.000000	-1.150283	0.189657	0.270845	0.000000	0.000000	4.000000	42.000000	0.000000
3474.516333	-0.191808	0.552576	-0.024585	69.525131	3.065617	-22.705902	-1.292884	0.000000	4.388734	0.000000	0.000000	0.000000	-1.209888	0.204627	0.381753	0.000000	0.000000	4.000000	42.000000	0.000000
3474.519666	-0.191808	0.552576	-0.024585	69.525131	3.065617	-22.705902	-1.292884	0.000000	4.388734	0.000000	0.000000	0.000000	-1.209888	0.204627	0.381753	0.000000	0.000000	4.000000	42.000000	0.000000
3474.522999	-0.191808	0.552576	-0.024585	69.525131	3.065617	-22.705902	-1.292884	0.000000	4.388734	0.000000	0.000000	0.000000	-1.209888	0.204627	0.381753	0.000000	0.000000	4.000000	42.000000	0.000000
3474.526333	-0.195918	0.553281	-0.022957	70.093323	4.699158	-21.623913	-1.229259	0.000000	4.590382	0.000000	0.000000	0.000000	-1.233217	0.211626	0.488358	0.000000	0.000000	4.000000	42.000000	0.000000
3474.529666	-0.195918	0.553281	-0.022957	70.093323	4.699158	-21.623913	-1.229259	0.000000	4.590382	0.000000	0.000000	0.000000	-1.233217	0.211626	0.488358	0.000000	0.000000	4.000000	42.000000	0.000000
3474.532999	-0.195918	0.553281	-0.022957	70.093323	4.699158	-21.623913	-1.229259	0.000000	4.590382	0.000000	0.000000	0.000000	-1.233217	0.211626	0.488358	0.000000	0.000000	4.000000	42.000000	0.000000
3474.536333	-0.200045	0.554017	-0.020901	70.615349	6.396160	-20.461794	-1.147866	0.000000	4.795918	0.000000	0.000000	0.000000	-1.238095	0.220715	0.616764	0.000000	0.000000	4.000000	42.000000	0.000000
3474.539666	-0.200045	0.554017	-0.020901	70.615349	6.396160	-20.461794	-1.147866	0.000000	4.795918	0.000000	0.000000	0.000000	-1.238095	0.220715	0.616764	0.000000	0.000000	4.000000	42.000000	0.000000
3474.542999	-0.200045	0.554017	-0.020901	70.615349	6.396160	-20.461794	-1.147866	0.000000	4.795918	0.000000	0.000000	0.000000	-1.238095	0.220715	0.616764	0.000000	0.000000	4.000000	42.000000	0.000000
3474.546333	-0.204199	0.554782	-0.018565	71.089745	8.143821	-19.222130	-1.022521	0.000000	4.894328	0.000000	0.000000	0.000000	-1.246139	0.229656	0.700947	0.000000	0.000000	4.000000	42.000000	0.000000
3474.549666	-0.204199	0.554782	-0.018565	71.089745	8.143821	-19.222130	-1.022521	0.000000	4.894328	0.000000	0.000000	0.000000	-1.246139	0.229656	0.700947	0.000000	0.000000	4.000000	42.000000	0.000000
3474.552999	-0.204199	0.554782	-0.018565	71.089745	8.143821	-19.222130	-1.022521	0.000000	4.894328	0.000000	0.000000	0.000000	-1.246139	0.229656	0.700947	0.000000	0.000000	4.000000	42.000000	0.000000
3474.556333	-0.208398	0.555551	-0.016022	71.531311	9.961060	-17.896917	-0.877028	0.000000	4.922481	0.000000	0.000000	0.000000	-1.259511	0.230498	0.762803	0.000000	0.000000	4.000000	42.000000	0.000000
3474.559666	-0.208398	0.555551	-0.016022	71.531311	9.961060	-17.896917	-0.877028	0.000000	4.922481	0.000000	0.000000	0.000000	-1.259511	0.230498	0.762803	0.000000	0.000000	4.000000	42.000000	0.000000
3474.562999	-0.208398	0.555551	-0.016022	71.531311	9.961060	-17.896917	-0.877028	0.000000	4.922481	0.000000	0.000000	0.000000	-1.259511	0.230498	0.762803	0.000000	0.000000	4.000000	42.000000	0.000000
3474.566333	-0.212579	0.556259	-0.013350	71.975761	11.884233	-16.482080	-0.731108	0.000000	4.946259	0.000000	0.000000	0.000000	-1.254561	0.212611	0.801729	0.000000	0.000000	4.000000	42.000000	0.000000
3474.569666	-0.212579	0.556259	-0.013350	71.975761	11.884233	-16.482080	-0.731108	0.000000	4.946259	0.000000	0.000000	0.000000	-1.254561	0.212611	0.801729	0.000000	0.000000	4.000000	42.000000	0.000000
3474.572999	-0.212579	0.556259	-0.013350	71.975761	11.884233	-16.482080	-0.731108	0.000000	4.946259	0.000000	0.000000	0.000000	-1.254561	0.212611	0.801729	0.000000	0.000000	4.000000	42.000000	0.000000
3474.576333	-0.216745	0.556925	-0.010599	72.430069	13.891354	-14.879174	-0.588783	0.000000	4.965213	0.000000	0.000000	0.000000	-1.249674	0.199641	0.825338	0.000000	0.000000	4.000000	42.000000	0.000000
3474.579666	-0.216745	0.556925	-0.010599	72.430069	13.891354	-14.879174	-0.588783	0.000000	4.965213	0.000000	0.000000	0.000000	-1.249674	0.199641	0.825338	0.000000	0.000000	4.000000	42.000000	0.000000
3474.582999	-0.216745	0.556925	-0.010599	72.430069	13.891354	-14.879174	-0.588783	0.000000	4.965213	0.000000	0.000000	0.000000	-1.249674	0.199641	0.825338	0.000000	0.000000	4.000000	42.000000	0.000000
3474.586333	-0.220835	0.557510	-0.007779	72.898026	15.896789	-13.124279	-0.452067	0.000000	4.979522	0.000000	0.000000	0.000000	-1.227019	0.175502	0.846022	0.000000	0.000000	4.000000	42.000000	0.000000
3474.589666	-0.220835	0.557510	-0.007779	72.898026	15.896789	-13.124279	-0.452067	0.000000	4.979522	0.000000	0.000000	0.000000	-1.227019	0.175502	0.846022	0.000000	0.000000	4.000000	42.000000	0.000000
3474.592999	-0.220835	0.557510	-0.007779	72.898026	15.896789	-13.124279	-0.452067	0.000000	4.979522	0.000000	0.000000	0.000000	-1.227019	0.175502	0.846022	0.000000	0.000000	4.000000	42.000000	0.000000
3474.596333	-0.224793	0.558002	-0.004834	73.358482	17.915802	-11.338986	-0.321205	0.000000	4.989672	0.000000	0.000000	0.000000	-1.187459	0.147762	0.883295	0.000000	0.000000	4.000000	42.000000	0.000000
3474.599666	-0.224793	0.558002	-0.004834	73.358482	17.915802	-11.338986	-0.321205	0.000000	4.989672	0.000000	0.000000	0.000000	-1.187459	0.147762	0.883295	0.000000	0.000000	4.000000	42.000000	0.000000
3474.602999	-0.224793	0.558002	-0.004834	73.358482	17.915802	-11.338986	-0.321205	0.000000	4.989672	0.000000	0.000000	0.000000	-1.187459	0.147762	0.883295	0.000000	0.000000	4.000000	42.000000	0.000000
3474.606333	-0.228558	0.558465	-0.001770	73.785774	19.930777	-9.712152	-0.193548	0.000000	4.996253	0.000000	0.000000	0.000000	-1.129317	0.138893	0.919155	0.000000	0.000000	4.000000	42.000000	0.000000
3474.609666	-0.228558	0.558465	-0.001770	73.785774	19.930777	-9.712152	-0.193548	0.000000	4.996253	0.000000	0.000000	0.000000	-1.129317	0.138893	0.919155	0.000000	0.000000	4.000000	42.000000	0.000000
3474.612999	-0.228558	0.558465	-0.001770	73.785774	19.930777	-9.712152	-0.193548	0.000000	4.996253	0.000000	0.000000	0.000000	-1.129317	0.138893	0.919155	0.000000	0.000000	4.000000	42.000000	0.000000
3474.616333	-0.232124	0.558918	0.001366	74.158501	21.882923	-8.414034	-0.068852	0.000000	4.999526	0.000000	0.000000	0.000000	-1.070059	0.135763	0.940993	0.000000	0.000000	4.000000	42.000000	0.000000
3474.619666	-0.232124	0.558918	0.001366	74.158501	21.882923	-8.414034	-0.068852	0.000000	4.999526	0.000000	0.000000	0.000000	-1.070059	0.135763	0.940993	0.000000	0.000000	4.000000	42.000000	0.000000
3474.622999	-0.232124	0.558918	0.001366	74.158501	21.882923	-8.414034	-0.068852	0.000000	4.999526	0.000000	0.000000	0.000000	-1.070059	0.135763	0.940993	0.000000	0.000000	4.000000	42.000000	0.000000
3474.626333	-0.235421	0.559388	0.004609	74.471146	23.789530	-7.324220	0.051698	0.000000	4.999732	0.000000	0.000000	0.000000	-0.988876	0.141145	0.972861	0.000000	0.000000	4.000000	42.000000	0.000000
3474.629666	-0.235421	0.559388	0.004609	74.471146	23.789530	-7.324220	0.051698	0.000000	4.999732	0.000000	0.000000	0.000000	-0.988876	0.141145	0.972861	0.000000	0.000000	4.000000	42.000000	0.000000
3474.632999	-0.235421	0.559388	0.004609	74.471146	23.789530	-7.324220	0.051698	0.000000	4.999732	0.000000	0.000000	0.000000	-0.988876	0.141145	0.972861	0.000000	0.000000	4.000000	42.000000	0.000000
3474.636333	-0.238476	0.559859	0.007926	74.746964	25.601992	-6.401095	0.170077	0.000000	4.997107	0.000000	0.000000	0.000000	-0.916694	0.141255	0.995132	0.000000	0.000000	4.000000	42.000000	0.000000
3474.639666	-0.238476	0.559859	0.007926	74.746964	25.601992	-6.401095	0.170077	0.000000	4.997107	0.000000	0.000000	0.000000	-0.916694	0.141255	0.995132	0.000000	0.000000	4.000000	42.000000	0.000000
3474.642999	-0.238476	0.559859	0.007926	74.746964	25.601992	-6.401095	0.170077	0.000000	4.997107	0.000000	0.000000	0.000000	-0.916694	0.141255	0.995132	0.000000	0.000000	4.000000	42.000000	0.000000
3474.646333	-0.241236	0.560284	0.011335	75.025185	27.199661	-5.701271	0.285724	0.000000	4.991829	0.000000	0.000000	0.000000	-0.827970	0.127415	1.022704	0.000000	0.000000	4.000000	42.000000	0.000000
3474.649666	-0.241236	0.560284	0.011335	75.025185	27.199661	-5.701271	0.285724	0.000000	4.991829	0.000000	0.000000	0.000000	-0.827970	0.127415	1.022704	0.000000	0.000000	4.000000	42.000000	0.000000
3474.652999	-0.241236	0.560284	0.011335	75.025185	27.199661	-5.701271	0.285724	0.000000	4.991829	0.000000	0.000000	0.000000	-0.827970	0.127415	1.022704	0.000000	0.000000	4.000000	42.000000	0.000000
3474.656333	-0.243704	0.560651	0.014862	75.312202	28.223639	-5.467853	0.399998	0.000000	4.983974	0.000000	0.000000	0.000000	-0.740432	0.110203	1.057960	0.000000	0.000000	4.000000	42.000000	0.000000
3474.659666	-0.243704	0.560651	0.014862	75.312202	28.223639	-5.467853	0.399998	0.000000	4.983974	0.000000	0.000000	0.000000	-0.740432	0.110203	1.057960	0.000000	0.000000	4.000000	42.000000	0.000000
3474.662999	-0.243704	0.560651	0.014862	75.312202	28.223639	-5.467853	0.399998	0.000000	4.983974	0.000000	0.000000	0.000000	-0.740432	0.110203	1.057960	0.000000	0.000000	4.000000	42.000000	0.000000
3474.666333	-0.245915	0.561023	0.018590	75.526062	27.564102	-6.835469	0.514350	0.000000	4.973474	0.000000	0.000000	0.000000	-0.663317	0.111603	1.118598	0.000000	0.000000	4.000000	42.000000	0.000000
3474.669666	-0.245915	0.561023	0.018590	75.526062	27.564102	-6.835469	0.514350	0.000000	4.973474	0.000000	0.000000	0.000000	-0.663317	0.111603	1.118598	0.000000	0.000000	4.000000	42.000000	0.000000
3474.672999	-0.245915	0.561023	0.018590	75.526062	27.564102	-6.835469	0.514350	0.000000	4.973474	0.000000	0.000000	0.000000	-0.663317	0.111603	1.118598	0.000000	0.000000	4.000000	42.000000	0.000000
3474.676333	-0.247994	0.561407	0.022500	75.644508	25.493057	-9.460975	0.631917	0.000000	4.959907	0.000000	0.000000	0.000000	-0.623550	0.115179	1.172934	0.000000	0.000000	4.000000	42.000000	0.000000
3474.679666	-0.247994	0.561407	0.022500	75.644508	25.493057	-9.460975	0.631917	0.000000	4.959907	0.000000	0.000000	0.000000	-0.623550	0.115179	1.172934	0.000000	0.000000	4.000000	42.000000	0.000000
3474.682999	-0.247994	0.561407	0.022500	75.644508	25.493057	-9.460975	0.631917	0.000000	4.959907	0.000000	0.000000	0.000000	-0.623550	0.115179	1.172934	0.000000	0.000000	4.000000	42.000000	0.000000
3474.686333	-0.249891	0.561769	0.026508	75.716240	23.114681	-12.303316	0.751535	0.000000	4.943196	0.000000	0.000000	0.000000	-0.569182	0.108495	1.202286	0.000000	0.000000	4.000000	42.000000	0.000000
3474.689666	-0.249891	0.561769	0.026508	75.716240	23.114681	-12.303316	0.751535	0.000000	4.943196	0.000000	0.000000	0.000000	-0.569182	0.108495	1.202286	0.000000	0.000000	4.000000	42.000000	0.000000
3474.692999	-0.249891	0.561769	0.026508	75.716240	23.114681	-12.303316	0.751535	0.000000	4.943196	0.000000	0.000000	0.000000	-0.569182	0.108495	1.202286	0.000000	0.000000	4.000000	42.000000	0.000000
3474.696333	-0.251554	0.562137	0.030634	75.775322	20.815327	-15.134890	0.870722	0.000000	4.923601	0.000000	0.000000	0.000000	-0.498710	0.110640	1.237813	0.000000	0.000000	4.000000	42.000000	0.000000
3474.699666	-0.251554	0.562137	0.030634	75.775322	20.815327	-15.134890	0.870722	0.000000	4.923601	0.000000	0.000000	0.000000	-0.498710	0.110640	1.237813	0.000000	0.000000	4.000000	42.000000	0.000000
3474.702999	-0.251554	0.562137	0.030634	75.775322	20.815327	-15.134890	0.870722	0.000000	4.923601	0.000000	0.000000	0.000000	-0.498710	0.110640	1.237813	0.000000	0.000000	4.000000	42.000000	0.000000
3474.706333	-0.253056	0.562555	0.034807	75.815323	18.686501	-17.926924	0.990625	0.000000	4.900884	0.000000	0.000000	0.000000	-0.450598	0.125381	1.252050	0.000000	0.000000	4.000000	42.000000	0.000000
3474.709666	-0.253056	0.562555	0.034807	75.815323	18.686501	-17.926924	0.990625	0.000000	4.900884	0.000000	0.000000	0.000000	-0.450598	0.125381	1.252050	0.000000	0.000000	4.000000	42.000000	0.000000
3474.712999	-0.253056	0.562555	0.034807	75.815323	18.686501	-17.926924	0.990625	0.000000	4.900884	0.000000	0.000000	0.000000	-0.450598	0.125381	1.252050	0.000000	0.000000	4.000000	42.000000	0.000000
3474.716333	-0.254349	0.562994	0.039058	75.825066	16.760078	-20.737993	1.108771	0.000000	4.875513	0.000000	0.000000	0.000000	-0.388060	0.131429	1.275357	0.000000	0.000000	4.000000	42.000000	0.000000
3474.719666	-0.254349	0.562994	0.039058	75.825066	16.760078	-20.737993	1.108771	0.000000	4.875513	0.000000	0.000000	0.000000	-0.388060	0.131429	1.275357	0.000000	0.000000	4.000000	42.000000	0.000000
3474.722999	-0.254349	0.562994	0.039058	75.825066	16.760078	-20.737993	1.108771	0.000000	4.875513	0.000000	0.000000	0.000000	-0.388060	0.131429	1.275357	0.000000	0.000000	4.000000	42.000000	0.000000
3474.726333	-0.255348	0.563464	0.043405	75.796021	15.220764	-23.247677	1.226601	0.000000	4.847211	0.000000	0.000000	0.000000	-0.299654	0.141212	1.304037	0.000000	0.000000	4.000000	42.000000	0.000000
3474.729666	-0.255348	0.563464	0.043405	75.796021	15.220764	-23.247677	1.226601	0.000000	4.847211	0.000000	0.000000	0.000000	-0.299654	0.141212	1.304037	0.000000	0.000000	4.000000	42.000000	0.000000
3474.732999	-0.255348	0.563464	0.043405	75.796021	15.220764	-23.247677	1.226601	0.000000	4.847211	0.000000	0.000000	0.000000	-0.299654	0.141212	1.304037	0.000000	0.000000	4.000000	42.000000	0.000000
3474.736333	-0.256060	0.563981	0.047817	75.717567	14.031709	-25.238899	1.345501	0.000000	4.815560	0.000000	0.000000	0.000000	-0.213499	0.154892	1.323606	0.000000	0.000000	4.000000	42.000000	0.000000
3474.739666	-0.256060	0.563981	0.047817	75.717567	14.031709	-25.238899	1.345501	0.000000	4.815560	0.000000	0.000000	0.000000	-0.213499	0.154892	1.323606	0.000000	0.000000	4.000000	42.000000	0.000000
3474.742999	-0.256060	0.563981	0.047817	75.717567	14.031709	-25.238899	1.345501	0.000000	4.815560	0.000000	0.000000	0.000000	-0.213499	0.154892	1.323606	0.000000	0.000000	4.000000	42.000000	0.000000
3474.746333	-0.256398	0.564499	0.052257	75.609665	12.991215	-26.970612	1.464803	0.000000	4.780623	0.000000	0.000000	0.000000	-0.101655	0.155423	1.331986	0.000000	0.000000	4.000000	42.000000	0.000000
3474.749666	-0.256398	0.564499	0.052257	75.609665	12.991215	-26.970612	1.464803	0.000000	4.780623	0.000000	0.000000	0.000000	-0.101655	0.155423	1.331986	0.000000	0.000000	4.000000	42.000000	0.000000
3474.752999	-0.256398	0.564499	0.052257	75.609665	12.991215	-26.970612	1.464803	0.000000	4.780623	0.000000	0.000000	0.000000	-0.101655	0.155423	1.331986	0.000000	0.000000	4.000000	42.000000	0.000000
3474.756333	-0.256369	0.564981	0.056686	75.514778	11.991882	-28.624266	1.584535	0.000000	4.742283	0.000000	0.000000	0.000000	0.008918	0.144743	1.328501	0.000000	0.000000	4.000000	42.000000	0.000000
3474.759666	-0.256369	0.564981	0.056686	75.514778	11.991882	-28.624266	1.584535	0.000000	4.742283	0.000000	0.000000	0.000000	0.008918	0.144743	1.328501	0.000000	0.000000	4.000000	42.000000	0.000000
3474.762999	-0.256369	0.564981	0.056686	75.514778	11.991882	-28.624266	1.584535	0.000000	4.742283	0.000000	0.000000	0.000000	0.008918	0.144743	1.328501	0.000000	0.000000	4.000000	42.000000	0.000000
3474.766333	-0.256007	0.565436	0.061125	75.454407	10.926443	-30.359043	1.704048	0.000000	4.700662	0.000000	0.000000	0.000000	0.108457	0.136351	1.331709	0.000000	0.000000	4.000000	42.000000	0.000000
3474.769666	-0.256007	0.565436	0.061125	75.454407	10.926443	-30.359043	1.704048	0.000000	4.700662	0.000000	0.000000	0.000000	0.108457	0.136351	1.331709	0.000000	0.000000	4.000000	42.000000	0.000000
3474.772999	-0.256007	0.565436	0.061125	75.454407	10.926443	-30.359043	1.704048	0.000000	4.700662	0.000000	0.000000	0.000000	0.108457	0.136351	1.331709	0.000000	0.000000	4.000000	42.000000	0.000000
3474.776333	-0.255416	0.565882	0.065540	75.443474	9.699574	-32.384769	1.824024	0.000000	4.655420	0.000000	0.000000	0.000000	0.177445	0.133929	1.324577	0.000000	0.000000	4.000000	42.000000	0.000000
3474.779666	-0.255416	0.565882	0.065540	75.443474	9.699574	-32.384769	1.824024	0.000000	4.655420	0.000000	0.000000	0.000000	0.177445	0.133929	1.324577	0.000000	0.000000	4.000000	42.000000	0.000000
3474.782999	-0.255416	0.565882	0.065540	75.443474	9.699574	-32.384769	1.824024	0.000000	4.655420	0.000000	0.000000	0.000000	0.177445	0.133929	1.324577	0.000000	0.000000	4.000000	42.000000	0.000000
3474.786333	-0.254643	0.566315	0.069972	75.458672	8.344508	-34.654152	1.942845	0.000000	4.607098	0.000000	0.000000	0.000000	0.231866	0.130002	1.329615	0.000000	0.000000	4.000000	42.000000	0.000000
3474.789666	-0.254643	0.566315	0.069972	75.458672	8.344508	-34.654152	1.942845	0.000000	4.607098	0.000000	0.000000	0.000000	0.231866	0.130002	1.329615	0.000000	0.000000	4.000000	42.000000	0.000000
3474.792999	-0.254643	0.566315	0.069972	75.458672	8.344508	-34.654152	1.942845	0.000000	4.607098	0.000000	0.000000	0.000000	0.231866	0.130002	1.329615	0.000000	0.000000	4.000000	42.000000	0.000000
3474.796333	-0.253621	0.566813	0.074414	75.466537	6.947053	-36.841011	2.061193	0.000000	4.555379	0.000000	0.000000	0.000000	0.306475	0.149236	1.332586	0.000000	0.000000	4.000000	42.000000	0.000000
3474.799666	-0.253621	0.566813	0.074414	75.466537	6.947053	-36.841011	2.061193	0.000000	4.555379	0.000000	0.000000	0.000000	0.306475	0.149236	1.332586	0.000000	0.000000	4.000000	42.000000	0.000000
3474.802999	-0.253621	0.566813	0.074414	75.466537	6.947053	-36.841011	2.061193	0.000000	4.555379	0.000000	0.000000	0.000000	0.306475	0.149236	1.332586	0.000000	0.000000	4.000000	42.000000	0.000000
3474.806333	-0.252392	0.567351	0.078891	75.443260	5.640842	-38.841259	2.179728	0.000000	4.499865	0.000000	0.000000	0.000000	0.368904	0.161313	1.343193	0.000000	0.000000	4.000000	42.000000	0.000000
3474.809666	-0.252392	0.567351	0.078891	75.443260	5.640842	-38.841259	2.179728	0.000000	4.499865	0.000000	0.000000	0.000000	0.368904	0.161313	1.343193	0.000000	0.000000	4.000000	42.000000	0.000000
3474.812999	-0.252392	0.567351	0.078891	75.443260	5.640842	-38.841259	2.179728	0.000000	4.499865	0.000000	0.000000	0.000000	0.368904	0.161313	1.343193	0.000000	0.000000	4.000000	42.000000	0.000000
3474.816333	-0.250905	0.567870	0.083372	75.401291	4.617491	-40.503494	2.298677	0.000000	4.440279	0.000000	0.000000	0.000000	0.445841	0.155938	1.344354	0.000000	0.000000	4.000000	42.000000	0.000000
3474.819666	-0.250905	0.567870	0.083372	75.401291	4.617491	-40.503494	2.298677	0.000000	4.440279	0.000000	0.000000	0.000000	0.445841	0.155938	1.344354	0.000000	0.000000	4.000000	42.000000	0.000000
3474.822999	-0.250905	0.567870	0.083372	75.401291	4.617491	-40.503494	2.298677	0.000000	4.440279	0.000000	0.000000	0.000000	0.445841	0.155938	1.344354	0.000000	0.000000	4.000000	42.000000	0.000000
3474.826333	-0.249022	0.568345	0.087758	75.414192	4.051156	-41.683983	2.417925	0.000000	4.376487	0.000000	0.000000	0.000000	0.565168	0.142469	1.315709	0.000000	0.000000	4.000000	42.000000	0.000000
3474.829666	-0.249022	0.568345	0.087758	75.414192	4.051156	-41.683983	2.417925	0.000000	4.376487	0.000000	0.000000	0.000000	0.565168	0.142469	1.315709	0.000000	0.000000	4.000000	42.000000	0.000000
3474.832999	-0.249022	0.568345	0.087758	75.414192	4.051156	-41.683983	2.417925	0.000000	4.376487	0.000000	0.000000	0.000000	0.565168	0.142469	1.315709	0.000000	0.000000	4.000000	42.000000	0.000000
3474.836333	-0.246784	0.568756	0.092009	75.518509	3.845754	-42.509129	2.537213	0.000000	4.308428	0.000000	0.000000	0.000000	0.671127	0.123238	1.275174	0.000000	0.000000	4.000000	42.000000	0.000000
3474.839666	-0.246784	0.568756	0.092009	75.518509	3.845754	-42.509129	2.537213	0.000000	4.308428	0.000000	0.000000	0.000000	0.671127	0.123238	1.275174	0.000000	0.000000	4.000000	42.000000	0.000000
3474.842999	-0.246784	0.568756	0.092009	75.518509	3.845754	-42.509129	2.537213	0.000000	4.308428	0.000000	0.000000	0.000000	0.671127	0.123238	1.275174	0.000000	0.000000	4.000000	42.000000	0.000000
3474.846333	-0.244263	0.569196	0.096134	75.653915	3.656376	-43.350254	2.655562	0.000000	4.236506	0.000000	0.000000	0.000000	0.756416	0.131963	1.237743	0.000000	0.000000	4.000000	42.000000	0.000000
3474.849666	-0.244263	0.569196	0.096134	75.653915	3.656376	-43.350254	2.655562	0.000000	4.236506	0.000000	0.000000	0.000000	0.756416	0.131963	1.237743	0.000000	0.000000	4.000000	42.000000	0.000000
3474.852999	-0.244263	0.569196	0.096134	75.653915	3.656376	-43.350254	2.655562	0.000000	4.236506	0.000000	0.000000	0.000000	0.756416	0.131963	1.237743	0.000000	0.000000	4.000000	42.000000	0.000000
3474.856333	-0.241440	0.569606	0.100092	75.797272	3.244490	-44.471592	2.772684	0.000000	4.160796	0.000000	0.000000	0.000000	0.846824	0.123137	1.187137	0.000000	0.000000	4.000000	42.000000	0.000000
3474.859666	-0.241440	0.569606	0.100092	75.797272	3.244490	-44.471592	2.772684	0.000000	4.160796	0.000000	0.000000	0.000000	0.846824	0.123137	1.187137	0.000000	0.000000	4.000000	42.000000	0.000000
3474.862999	-0.241440	0.569606	0.100092	75.797272	3.244490	-44.471592	2.772684	0.000000	4.160796	0.000000	0.000000	0.000000	0.846824	0.123137	1.187137	0.000000	0.000000	4.000000	42.000000	0.000000
3474.866333	-0.238363	0.570048	0.103907	75.937294	2.524855	-45.972889	2.888255	0.000000	4.081419	0.000000	0.000000	0.000000	0.923278	0.132501	1.144720	0.000000	0.000000	4.000000	42.000000	0.000000
3474.869666	-0.238363	0.570048	0.103907	75.937294	2.524855	-45.972889	2.888255	0.000000	4.081419	0.000000	0.000000	0.000000	0.923278	0.132501	1.144720	0.000000	0.000000	4.000000	42.000000	0.000000
3474.872999	-0.238363	0.570048	0.103907	75.937294	2.524855	-45.972889	2.888255	0.000000	4.081419	0.000000	0.000000	0.000000	0.923278	0.132501	1.144720	0.000000	0.000000	4.000000	42.000000	0.000000
3474.876333	-0.234983	0.570455	0.107613	76.053833	1.533553	-47.800041	3.002501	0.000000	3.998123	0.000000	0.000000	0.000000	1.013822	0.122131	1.111570	0.000000	0.000000	4.000000	42.000000	0.000000
3474.879666	-0.234983	0.570455	0.107613	76.053833	1.533553	-47.800041	3.002501	0.000000	3.998123	0.000000	0.000000	0.000000	1.013822	0.122131	1.111570	0.000000	0.000000	4.000000	42.000000	0.000000
3474.882999	-0.234983	0.570455	0.107613	76.053833	1.533553	-47.800041	3.002501	0.000000	3.998123	0.000000	0.000000	0.000000	1.013822	0.122131	1.111570	0.000000	0.000000	4.000000	42.000000	0.000000
3474.886333	-0.231384	0.570828	0.111170	76.126038	0.377749	-49.811134	3.116864	0.000000	3.909624	0.000000	0.000000	0.000000	1.079829	0.111842	1.067351	0.000000	0.000000	4.000000	42.000000	0.000000
3474.889666	-0.231384	0.570828	0.111170	76.126038	0.377749	-49.811134	3.116864	0.000000	3.909624	0.000000	0.000000	0.000000	1.079829	0.111842	1.067351	0.000000	0.000000	4.000000	42.000000	0.000000
3474.892999	-0.231384	0.570828	0.111170	76.126038	0.377749	-49.811134	3.116864	0.000000	3.909624	0.000000	0.000000	0.000000	1.079829	0.111842	1.067351	0.000000	0.000000	4.000000	42.000000	0.000000
3474.896333	-0.227545	0.571187	0.114603	76.160133	-0.854993	-51.907181	3.229701	0.000000	3.816940	0.000000	0.000000	0.000000	1.151562	0.107678	1.029675	0.000000	0.000000	4.000000	42.000000	0.000000
3474.899666	-0.227545	0.571187	0.114603	76.160133	-0.854993	-51.907181	3.229701	0.000000	3.816940	0.000000	0.000000	0.000000	1.151562	0.107678	1.029675	0.000000	0.000000	4.000000	42.000000	0.000000
3474.902999	-0.227545	0.571187	0.114603	76.160133	-0.854993	-51.907181	3.229701	0.000000	3.816940	0.000000	0.000000	0.000000	1.151562	0.107678	1.029675	0.000000	0.000000	4.000000	42.000000	0.000000
3474.906333	-0.223519	0.571512	0.117871	76.193123	-2.111268	-54.045280	3.341791	0.000000	3.719198	0.000000	0.000000	0.000000	1.207966	0.097573	0.980449	0.000000	0.000000	4.000000	42.000000	0.000000
3474.909666	-0.223519	0.571512	0.117871	76.193123	-2.111268	-54.045280	3.341791	0.000000	3.719198	0.000000	0.000000	0.000000	1.207966	0.097573	0.980449	0.000000	0.000000	4.000000	42.000000	0.000000
3474.912999	-0.223519	0.571512	0.117871	76.193123	-2.111268	-54.045280	3.341791	0.000000	3.719198	0.000000	0.000000	0.000000	1.207966	0.097573	0.980449	0.000000	0.000000	4.000000	42.000000	0.000000
3474.916333	-0.219325	0.571851	0.120936	76.228210	-3.381221	-56.204372	3.451865	0.000000	3.617267	0.000000	0.000000	0.000000	1.258037	0.101710	0.919685	0.000000	0.000000	4.000000	42.000000	0.000000
3474.919666	-0.219325	0.571851	0.120936	76.228210	-3.381221	-56.204372	3.451865	0.000000	3.617267	0.000000	0.000000	0.000000	1.258037	0.101710	0.919685	0.000000	0.000000	4.000000	42.000000	0.000000
3474.922999	-0.219325	0.571851	0.120936	76.228210	-3.381221	-56.204372	3.451865	0.000000	3.617267	0.000000	0.000000	0.000000	1.258037	0.101710	0.919685	0.000000	0.000000	4.000000	42.000000	0.000000
3474.926333	-0.214951	0.572157	0.123833	76.264542	-4.692679	-58.428581	3.559161	0.000000	3.511747	0.000000	0.000000	0.000000	1.312203	0.091773	0.868929	0.000000	0.000000	4.000000	42.000000	0.000000
3474.929666	-0.214951	0.572157	0.123833	76.264542	-4.692679	-58.428581	3.559161	0.000000	3.511747	0.000000	0.000000	0.000000	1.312203	0.091773	0.868929	0.000000	0.000000	4.000000	42.000000	0.000000
3474.932999	-0.214951	0.572157	0.123833	76.264542	-4.692679	-58.428581	3.559161	0.000000	3.511747	0.000000	0.000000	0.000000	1.312203	0.091773	0.868929	0.000000	0.000000	4.000000	42.000000	0.000000
3474.936333	-0.210353	0.572437	0.126514	76.304985	-6.017687	-60.683575	3.664503	0.000000	3.401679	0.000000	0.000000	0.000000	1.379369	0.083959	0.804365	0.000000	0.000000	4.000000	42.000000	0.000000
3474.939666	-0.210353	0.572437	0.126514	76.304985	-6.017687	-60.683575	3.664503	0.000000	3.401679	0.000000	0.000000	0.000000	1.379369	0.083959	0.804365	0.000000	0.000000	4.000000	42.000000	0.000000
3474.942999	-0.210353	0.572437	0.126514	76.304985	-6.017687	-60.683575	3.664503	0.000000	3.401679	0.000000	0.000000	0.000000	1.379369	0.083959	0.804365	0.000000	0.000000	4.000000	42.000000	0.000000
3474.946333	-0.205578	0.572718	0.128917	76.354782	-7.406031	-63.024849	3.767991	0.000000	3.286676	0.000000	0.000000	0.000000	1.432579	0.084418	0.720884	0.000000	0.000000	4.000000	42.000000	0.000000
3474.949666	-0.205578	0.572718	0.128917	76.354782	-7.406031	-63.024849	3.767991	0.000000	3.286676	0.000000	0.000000	0.000000	1.432579	0.084418	0.720884	0.000000	0.000000	4.000000	42.000000	0.000000
3474.952999	-0.205578	0.572718	0.128917	76.354782	-7.406031	-63.024849	3.767991	0.000000	3.286676	0.000000	0.000000	0.000000	1.432579	0.084418	0.720884	0.000000	0.000000	4.000000	42.000000	0.000000
3474.956333	-0.200604	0.572968	0.130957	76.414665	-8.855607	-65.361099	3.868307	0.000000	3.167997	0.000000	0.000000	0.000000	1.492106	0.074835	0.612135	0.000000	0.000000	4.000000	42.000000	0.000000
3474.959666	-0.200604	0.572968	0.130957	76.414665	-8.855607	-65.361099	3.868307	0.000000	3.167997	0.000000	0.000000	0.000000	1.492106	0.074835	0.612135	0.000000	0.000000	4.000000	42.000000	0.000000
3474.962999	-0.200604	0.572968	0.130957	76.414665	-8.855607	-65.361099	3.868307	0.000000	3.167997	0.000000	0.000000	0.000000	1.492106	0.074835	0.612135	0.000000	0.000000	4.000000	42.000000	0.000000
3474.966333	-0.195510	0.573158	0.132652	76.481667	-10.277584	-67.299187	3.965051	0.000000	3.046042	0.000000	0.000000	0.000000	1.528246	0.057020	0.508485	0.000000	0.000000	4.000000	42.000000	0.000000
3474.969666	-0.195510	0.573158	0.132652	76.481667	-10.277584	-67.299187	3.965051	0.000000	3.046042	0.000000	0.000000	0.000000	1.528246	0.057020	0.508485	0.000000	0.000000	4.000000	42.000000	0.000000
3474.972999	-0.195510	0.573158	0.132652	76.481667	-10.277584	-67.299187	3.965051	0.000000	3.046042	0.000000	0.000000	0.000000	1.528246	0.057020	0.508485	0.000000	0.000000	4.000000	42.000000	0.000000
3474.976333	-0.190339	0.573363	0.134012	76.549652	-11.641529	-68.655121	4.057663	0.000000	2.921535	0.000000	0.000000	0.000000	1.551388	0.061447	0.407818	0.000000	0.000000	4.000000	42.000000	0.000000
3474.979666	-0.190339	0.573363	0.134012	76.549652	-11.641529	-68.655121	4.057663	0.000000	2.921535	0.000000	0.000000	0.000000	1.551388	0.061447	0.407818	0.000000	0.000000	4.000000	42.000000	0.000000
3474.982999	-0.190339	0.573363	0.134012	76.549652	-11.641529	-68.655121	4.057663	0.000000	2.921535	0.000000	0.000000	0.000000	1.551388	0.061447	0.407818	0.000000	0.000000	4.000000	42.000000	0.000000
3474.986333	-0.185156	0.573548	0.135022	76.617889	-12.989500	-69.575676	4.145949	0.000000	2.794836	0.000000	0.000000	0.000000	1.554765	0.055560	0.303110	0.000000	0.000000	4.000000	42.000000	0.000000
3474.989666	-0.185156	0.573548	0.135022	76.617889	-12.989500	-69.575676	4.145949	0.000000	2.794836	0.000000	0.000000	0.000000	1.554765	0.055560	0.303110	0.000000	0.000000	4.000000	42.000000	0.000000
3474.992999	-0.185156	0.573548	0.135022	76.617889	-12.989500	-69.575676	4.145949	0.000000	2.794836	0.000000	0.000000	0.000000	1.554765	0.055560	0.303110	0.000000	0.000000	4.000000	42.000000	0.000000
3474.996333	-0.179899	0.573774	0.135750	76.685219	-14.391645	-70.583794	4.229150	0.000000	2.667262	0.000000	0.000000	0.000000	1.577362	0.067734	0.218461	0.000000	0.000000	4.000000	42.000000	0.000000
3474.999666	-0.179899	0.573774	0.135750	76.685219	-14.391645	-70.583794	4.229150	0.000000	2.667262	0.000000	0.000000	0.000000	1.577362	0.067734	0.218461	0.000000	0.000000	4.000000	42.000000	0.000000
3475.002999	-0.179899	0.573774	0.135750	76.685219	-14.391645	-70.583794	4.229150	0.000000	2.667262	0.000000	0.000000	0.000000	1.577362	0.067734	0.218461	0.000000	0.000000	4.000000	42.000000	0.000000
3475.006333	-0.174567	0.574019	0.136180	76.747215	-15.817089	-71.696785	4.309041	0.000000	2.536172	0.000000	0.000000	0.000000	1.599344	0.073552	0.128841	0.000000	0.000000	4.000000	42.000000	0.000000
3475.009666	-0.174567	0.574019	0.136180	76.747215	-15.817089	-71.696785	4.309041	0.000000	2.536172	0.000000	0.000000	0.000000	1.599344	0.073552	0.128841	0.000000	0.000000	4.000000	42.000000	0.000000
3475.012999	-0.174567	0.574019	0.136180	76.747215	-15.817089	-71.696785	4.309041	0.000000	2.536172	0.000000	0.000000	0.000000	1.599344	0.073552	0.128841	0.000000	0.000000	4.000000	42.000000	0.000000
3475.016333	-0.169196	0.574316	0.136294	76.806526	-17.275288	-72.524239	4.385579	0.000000	2.401394	0.000000	0.000000	0.000000	1.611448	0.089160	0.034119	0.000000	0.000000	4.000000	42.000000	0.000000
3475.019666	-0.169196	0.574316	0.136294	76.806526	-17.275288	-72.524239	4.385579	0.000000	2.401394	0.000000	0.000000	0.000000	1.611448	0.089160	0.034119	0.000000	0.000000	4.000000	42.000000	0.000000
3475.022999	-0.169196	0.574316	0.136294	76.806526	-17.275288	-72.524239	4.385579	0.000000	2.401394	0.000000	0.000000	0.000000	1.611448	0.089160	0.034119	0.000000	0.000000	4.000000	42.000000	0.000000
3475.026333	-0.163712	0.574630	0.136022	76.865074	-18.802652	-73.093765	4.458324	0.000000	2.263482	0.000000	0.000000	0.000000	1.645330	0.094120	-0.081550	0.000000	0.000000	4.000000	42.000000	0.000000
3475.029666	-0.163712	0.574630	0.136022	76.865074	-18.802652	-73.093765	4.458324	0.000000	2.263482	0.000000	0.000000	0.000000	1.645330	0.094120	-0.081550	0.000000	0.000000	4.000000	42.000000	0.000000
3475.032999	-0.163712	0.574630	0.136022	76.865074	-18.802652	-73.093765	4.458324	0.000000	2.263482	0.000000	0.000000	0.000000	1.645330	0.094120	-0.081550	0.000000	0.000000	4.000000	42.000000	0.000000
3475.036333	-0.158183	0.574978	0.135358	76.917259	-20.544107	-73.756470	4.527917	0.000000	2.120841	0.000000	0.000000	0.000000	1.658615	0.104454	-0.199014	0.000000	0.000000	4.000000	42.000000	0.000000
3475.039666	-0.158183	0.574978	0.135358	76.917259	-20.544107	-73.756470	4.527917	0.000000	2.120841	0.000000	0.000000	0.000000	1.658615	0.104454	-0.199014	0.000000	0.000000	4.000000	42.000000	0.000000
3475.042999	-0.158183	0.574978	0.135358	76.917259	-20.544107	-73.756470	4.527917	0.000000	2.120841	0.000000	0.000000	0.000000	1.658615	0.104454	-0.199014	0.000000	0.000000	4.000000	42.000000	0.000000
3475.046333	-0.152581	0.575438	0.134274	76.950150	-22.582695	-74.832588	4.593608	0.000000	1.974529	0.000000	0.000000	0.000000	1.680441	0.138015	-0.325332	0.000000	0.000000	4.000000	42.000000	0.000000
3475.049666	-0.152581	0.575438	0.134274	76.950150	-22.582695	-74.832588	4.593608	0.000000	1.974529	0.000000	0.000000	0.000000	1.680441	0.138015	-0.325332	0.000000	0.000000	4.000000	42.000000	0.000000
3475.052999	-0.152581	0.575438	0.134274	76.950150	-22.582695	-74.832588	4.593608	0.000000	1.974529	0.000000	0.000000	0.000000	1.680441	0.138015	-0.325332	0.000000	0.000000	4.000000	42.000000	0.000000
3475.056333	-0.147051	0.576006	0.132826	76.949150	-24.810238	-76.335732	4.655751	0.000000	1.823181	0.000000	0.000000	0.000000	1.659184	0.170533	-0.434429	0.000000	0.000000	4.000000	42.000000	0.000000
3475.059666	-0.147051	0.576006	0.132826	76.949150	-24.810238	-76.335732	4.655751	0.000000	1.823181	0.000000	0.000000	0.000000	1.659184	0.170533	-0.434429	0.000000	0.000000	4.000000	42.000000	0.000000
3475.062999	-0.147051	0.576006	0.132826	76.949150	-24.810238	-76.335732	4.655751	0.000000	1.823181	0.000000	0.000000	0.000000	1.659184	0.170533	-0.434429	0.000000	0.000000	4.000000	42.000000	0.000000
3475.066333	-0.141541	0.576679	0.131027	76.917847	-27.056505	-78.143044	4.713044	0.000000	1.669496	0.000000	0.000000	0.000000	1.652908	0.201780	-0.539772	0.000000	0.000000	4.000000	42.000000	0.000000
3475.069666	-0.141541	0.576679	0.131027	76.917847	-27.056505	-78.143044	4.713044	0.000000	1.669496	0.000000	0.000000	0.000000	1.652908	0.201780	-0.539772	0.000000	0.000000	4.000000	42.000000	0.000000
3475.072999	-0.141541	0.576679	0.131027	76.917847	-27.056505	-78.143044	4.713044	0.000000	1.669496	0.000000	0.000000	0.000000	1.652908	0.201780	-0.539772	0.000000	0.000000	4.000000	42.000000	0.000000
3475.076333	-0.136036	0.577438	0.128901	76.865135	-29.148041	-79.817146	4.766195	0.000000	1.511088	0.000000	0.000000	0.000000	1.651644	0.227808	-0.637715	0.000000	0.000000	4.000000	42.000000	0.000000
3475.079666	-0.136036	0.577438	0.128901	76.865135	-29.148041	-79.817146	4.766195	0.000000	1.511088	0.000000	0.000000	0.000000	1.651644	0.227808	-0.637715	0.000000	0.000000	4.000000	42.000000	0.000000
3475.082999	-0.136036	0.577438	0.128901	76.865135	-29.148041	-79.817146	4.766195	0.000000	1.511088	0.000000	0.000000	0.000000	1.651644	0.227808	-0.637715	0.000000	0.000000	4.000000	42.000000	0.000000
3475.086333	-0.130544	0.578300	0.126460	76.808868	-31.022890	-81.095352	4.815370	0.000000	1.346186	0.000000	0.000000	0.000000	1.647604	0.258416	-0.732250	0.000000	0.000000	4.000000	42.000000	0.000000
3475.089666	-0.130544	0.578300	0.126460	76.808868	-31.022890	-81.095352	4.815370	0.000000	1.346186	0.000000	0.000000	0.000000	1.647604	0.258416	-0.732250	0.000000	0.000000	4.000000	42.000000	0.000000
3475.092999	-0.130544	0.578300	0.126460	76.808868	-31.022890	-81.095352	4.815370	0.000000	1.346186	0.000000	0.000000	0.000000	1.647604	0.258416	-0.732250	0.000000	0.000000	4.000000	42.000000	0.000000
3475.096333	-0.125116	0.579198	0.123645	76.746613	-32.750252	-82.376137	4.860248	0.000000	1.173882	0.000000	0.000000	0.000000	1.628157	0.269452	-0.844437	0.000000	0.000000	4.000000	42.000000	0.000000
3475.099666	-0.125116	0.579198	0.123645	76.746613	-32.750252	-82.376137	4.860248	0.000000	1.173882	0.000000	0.000000	0.000000	1.628157	0.269452	-0.844437	0.000000	0.000000	4.000000	42.000000	0.000000
3475.102999	-0.125116	0.579198	0.123645	76.746613	-32.750252	-82.376137	4.860248	0.000000	1.173882	0.000000	0.000000	0.000000	1.628157	0.269452	-0.844437	0.000000	0.000000	4.000000	42.000000	0.000000
3475.106333	-0.119720	0.580143	0.120538	76.678772	-34.390110	-83.121445	4.899930	0.000000	0.995334	0.000000	0.000000	0.000000	1.618977	0.283463	-0.932302	0.000000	0.000000	4.000000	42.000000	0.000000
3475.109666	-0.119720	0.580143	0.120538	76.678772	-34.390110	-83.121445	4.899930	0.000000	0.995334	0.000000	0.000000	0.000000	1.618977	0.283463	-0.932302	0.000000	0.000000	4.000000	42.000000	0.000000
3475.112999	-0.119720	0.580143	0.120538	76.678772	-34.390110	-83.121445	4.899930	0.000000	0.995334	0.000000	0.000000	0.000000	1.618977	0.283463	-0.932302	0.000000	0.000000	4.000000	42.000000	0.000000
3475.116333	-0.114456	0.581050	0.117053	76.586243	-36.169819	-83.311295	4.934402	0.000000	0.807260	0.000000	0.000000	0.000000	1.579116	0.272120	-1.045225	0.000000	0.000000	4.000000	42.000000	0.000000
3475.119666	-0.114456	0.581050	0.117053	76.586243	-36.169819	-83.311295	4.934402	0.000000	0.807260	0.000000	0.000000	0.000000	1.579116	0.272120	-1.045225	0.000000	0.000000	4.000000	42.000000	0.000000
3475.122999	-0.114456	0.581050	0.117053	76.586243	-36.169819	-83.311295	4.934402	0.000000	0.807260	0.000000	0.000000	0.000000	1.579116	0.272120	-1.045225	0.000000	0.000000	4.000000	42.000000	0.000000
3475.126333	-0.109322	0.581970	0.113300	76.432114	-38.229408	-83.700890	4.962300	0.000000	0.612841	0.000000	0.000000	0.000000	1.540259	0.276069	-1.125967	0.000000	0.000000	4.000000	42.000000	0.000000
3475.129666	-0.109322	0.581970	0.113300	76.432114	-38.229408	-83.700890	4.962300	0.000000	0.612841	0.000000	0.000000	0.000000	1.540259	0.276069	-1.125967	0.000000	0.000000	4.000000	42.000000	0.000000
3475.132999	-0.109322	0.581970	0.113300	76.432114	-38.229408	-83.700890	4.962300	0.000000	0.612841	0.000000	0.000000	0.000000	1.540259	0.276069	-1.125967	0.000000	0.000000	4.000000	42.000000	0.000000
3475.136333	-0.104350	0.582887	0.109295	76.202034	-40.504051	-84.703201	4.983162	0.000000	0.409992	0.000000	0.000000	0.000000	1.491443	0.275224	-1.201571	0.000000	0.000000	4.000000	42.000000	0.000000
3475.139666	-0.104350	0.582887	0.109295	76.202034	-40.504051	-84.703201	4.983162	0.000000	0.409992	0.000000	0.000000	0.000000	1.491443	0.275224	-1.201571	0.000000	0.000000	4.000000	42.000000	0.000000
3475.142999	-0.104350	0.582887	0.109295	76.202034	-40.504051	-84.703201	4.983162	0.000000	0.409992	0.000000	0.000000	0.000000	1.491443	0.275224	-1.201571	0.000000	0.000000	4.000000	42.000000	0.000000
3475.146333	-0.099520	0.583787	0.105066	75.912117	-42.814934	-86.359016	4.996044	0.000000	0.198862	0.000000	0.000000	0.000000	1.449154	0.269855	-1.268755	0.000000	0.000000	4.000000	42.000000	0.000000
3475.149666	-0.099520	0.583787	0.105066	75.912117	-42.814934	-86.359016	4.996044	0.000000	0.198862	0.000000	0.000000	0.000000	1.449154	0.269855	-1.268755	0.000000	0.000000	4.000000	42.000000	0.000000
3475.152999	-0.099520	0.583787	0.105066	75.912117	-42.814934	-86.359016	4.996044	0.000000	0.198862	0.000000	0.000000	0.000000	1.449154	0.269855	-1.268755	0.000000	0.000000	4.000000	42.000000	0.000000
3475.156333	-0.094834	0.584603	0.100628	75.575211	-44.884624	-87.984596	4.999948	0.000000	-0.022850	0.000000	0.000000	0.000000	1.405853	0.244965	-1.331487	0.000000	0.000000	4.000000	42.000000	0.000000
3475.159666	-0.094834	0.584603	0.100628	75.575211	-44.884624	-87.984596	4.999948	0.000000	-0.022850	0.000000	0.000000	0.000000	1.405853	0.244965	-1.331487	0.000000	0.000000	4.000000	42.000000	0.000000
3475.162999	-0.094834	0.584603	0.100628	75.575211	-44.884624	-87.984596	4.999948	0.000000	-0.022850	0.000000	0.000000	0.000000	1.405853	0.244965	-1.331487	0.000000	0.000000	4.000000	42.000000	0.000000
3475.166333	-0.090371	0.585335	0.095969	75.191154	-46.482418	-88.677505	4.993423	0.000000	-0.256368	0.000000	0.000000	0.000000	1.338732	0.219569	-1.397665	0.000000	0.000000	4.000000	42.000000	0.000000
3475.169666	-0.090371	0.585335	0.095969	75.191154	-46.482418	-88.677505	4.993423	0.000000	-0.256368	0.000000	0.000000	0.000000	1.338732	0.219569	-1.397665	0.000000	0.000000	4.000000	42.000000	0.000000
3475.172999	-0.090371	0.585335	0.095969	75.191154	-46.482418	-88.677505	4.993423	0.000000	-0.256368	0.000000	0.000000	0.000000	1.338732	0.219569	-1.397665	0.000000	0.000000	4.000000	42.000000	0.000000
3475.176333	-0.086105	0.585981	0.091096	74.712570	-47.416786	-88.320511	4.798432	0.000000	-0.481439	0.000000	0.000000	0.000000	1.279916	0.193729	-1.461673	0.000000	0.000000	4.000000	42.000000	0.000000
3475.179666	-0.086105	0.585981	0.091096	74.712570	-47.416786	-88.320511	4.798432	0.000000	-0.481439	0.000000	0.000000	0.000000	1.279916	0.193729	-1.461673	0.000000	0.000000	4.000000	42.000000	0.000000
3475.182999	-0.086105	0.585981	0.091096	74.712570	-47.416786	-88.320511	4.798432	0.000000	-0.481439	0.000000	0.000000	0.000000	1.279916	0.193729	-1.461673	0.000000	0.000000	4.000000	42.000000	0.000000
3475.186333	-0.082113	0.586559	0.086017	74.101685	-47.556828	-87.012726	4.554820	0.000000	-0.694758	0.000000	0.000000	0.000000	1.197578	0.173239	-1.523867	0.000000	0.000000	4.000000	42.000000	0.000000
3475.189666	-0.082113	0.586559	0.086017	74.101685	-47.556828	-87.012726	4.554820	0.000000	-0.694758	0.000000	0.000000	0.000000	1.197578	0.173239	-1.523867	0.000000	0.000000	4.000000	42.000000	0.000000
3475.192999	-0.082113	0.586559	0.086017	74.101685	-47.556828	-87.012726	4.554820	0.000000	-0.694758	0.000000	0.000000	0.000000	1.197578	0.173239	-1.523867	0.000000	0.000000	4.000000	42.000000	0.000000
3475.196333	-0.078401	0.587114	0.080803	73.372688	-47.051964	-84.793434	4.300842	0.000000	-0.894355	0.000000	0.000000	0.000000	1.113446	0.166648	-1.564120	0.000000	0.000000	4.000000	42.000000	0.000000
3475.199666	-0.078401	0.587114	0.080803	73.372688	-47.051964	-84.793434	4.300842	0.000000	-0.894355	0.000000	0.000000	0.000000	1.113446	0.166648	-1.564120	0.000000	0.000000	4.000000	42.000000	0.000000
3475.202999	-0.078401	0.587114	0.080803	73.372688	-47.051964	-84.793434	4.300842	0.000000	-0.894355	0.000000	0.000000	0.000000	1.113446	0.166648	-1.564120	0.000000	0.000000	4.000000	42.000000	0.000000
3475.206333	-0.075096	0.587685	0.075474	72.611992	-46.139217	-82.053429	4.040155	0.000000	-1.079929	0.000000	0.000000	0.000000	0.991677	0.171160	-1.598873	0.000000	0.000000	4.000000	42.000000	0.000000
3475.209666	-0.075096	0.587685	0.075474	72.611992	-46.139217	-82.053429	4.040155	0.000000	-1.079929	0.000000	0.000000	0.000000	0.991677	0.171160	-1.598873	0.000000	0.000000	4.000000	42.000000	0.000000
3475.212999	-0.075096	0.587685	0.075474	72.611992	-46.139217	-82.053429	4.040155	0.000000	-1.079929	0.000000	0.000000	0.000000	0.991677	0.171160	-1.598873	0.000000	0.000000	4.000000	42.000000	0.000000
3475.216333	-0.072208	0.588277	0.070196	71.868988	-44.823517	-79.357712	3.773677	0.000000	-1.245208	0.000000	0.000000	0.000000	0.866263	0.177813	-1.583166	0.000000	0.000000	4.000000	42.000000	0.000000
3475.219666	-0.072208	0.588277	0.070196	71.868988	-44.823517	-79.357712	3.773677	0.000000	-1.245208	0.000000	0.000000	0.000000	0.866263	0.177813	-1.583166	0.000000	0.000000	4.000000	42.000000	0.000000
3475.222999	-0.072208	0.588277	0.070196	71.868988	-44.823517	-79.357712	3.773677	0.000000	-1.245208	0.000000	0.000000	0.000000	0.866263	0.177813	-1.583166	0.000000	0.000000	4.000000	42.000000	0.000000
3475.226333	-0.069706	0.588884	0.065006	71.248322	-43.101540	-76.754822	3.509816	0.000000	-1.389585	0.000000	0.000000	0.000000	0.750825	0.181916	-1.556958	0.000000	0.000000	4.000000	42.000000	0.000000
3475.229666	-0.069706	0.588884	0.065006	71.248322	-43.101540	-76.754822	3.509816	0.000000	-1.389585	0.000000	0.000000	0.000000	0.750825	0.181916	-1.556958	0.000000	0.000000	4.000000	42.000000	0.000000
3475.232999	-0.069706	0.588884	0.065006	71.248322	-43.101540	-76.754822	3.509816	0.000000	-1.389585	0.000000	0.000000	0.000000	0.750825	0.181916	-1.556958	0.000000	0.000000	4.000000	42.000000	0.000000
3475.236333	-0.067613	0.589469	0.060000	70.785988	-41.032478	-73.940125	3.250323	0.000000	-1.514723	0.000000	0.000000	0.000000	0.627618	0.175497	-1.501799	0.000000	0.000000	4.000000	42.000000	0.000000
3475.239666	-0.067613	0.589469	0.060000	70.785988	-41.032478	-73.940125	3.250323	0.000000	-1.514723	0.000000	0.000000	0.000000	0.627618	0.175497	-1.501799	0.000000	0.000000	4.000000	42.000000	0.000000
3475.242999	-0.067613	0.589469	0.060000	70.785988	-41.032478	-73.940125	3.250323	0.000000	-1.514723	0.000000	0.000000	0.000000	0.627618	0.175497	-1.501799	0.000000	0.000000	4.000000	42.000000	0.000000
3475.246333	-0.065895	0.589989	0.055181	70.399559	-38.915691	-71.275192	3.000023	0.000000	-1.619326	0.000000	0.000000	0.000000	0.515470	0.156216	-1.445846	0.000000	0.000000	4.000000	42.000000	0.000000
3475.249666	-0.065895	0.589989	0.055181	70.399559	-38.915691	-71.275192	3.000023	0.000000	-1.619326	0.000000	0.000000	0.000000	0.515470	0.156216	-1.445846	0.000000	0.000000	4.000000	42.000000	0.000000
3475.252999	-0.065895	0.589989	0.055181	70.399559	-38.915691	-71.275192	3.000023	0.000000	-1.619326	0.000000	0.000000	0.000000	0.515470	0.156216	-1.445846	0.000000	0.000000	4.000000	42.000000	0.000000
3475.256333	-0.064609	0.590413	0.050514	70.055229	-36.912392	-68.500656	2.759049	0.000000	-1.705237	0.000000	0.000000	0.000000	0.385839	0.127116	-1.400210	0.000000	0.000000	4.000000	42.000000	0.000000
3475.259666	-0.064609	0.590413	0.050514	70.055229	-36.912392	-68.500656	2.759049	0.000000	-1.705237	0.000000	0.000000	0.000000	0.385839	0.127116	-1.400210	0.000000	0.000000	4.000000	42.000000	0.000000
3475.262999	-0.064609	0.590413	0.050514	70.055229	-36.912392	-68.500656	2.759049	0.000000	-1.705237	0.000000	0.000000	0.000000	0.385839	0.127116	-1.400210	0.000000	0.000000	4.000000	42.000000	0.000000
3475.266333	-0.063740	0.590707	0.045972	69.734032	-35.100574	-66.200676	2.525680	0.000000	-1.769543	0.000000	0.000000	0.000000	0.260752	0.088199	-1.362451	0.000000	0.000000	4.000000	42.000000	0.000000
3475.269666	-0.063740	0.590707	0.045972	69.734032	-35.100574	-66.200676	2.525680	0.000000	-1.769543	0.000000	0.000000	0.000000	0.260752	0.088199	-1.362451	0.000000	0.000000	4.000000	42.000000	0.000000
3475.272999	-0.063740	0.590707	0.045972	69.734032	-35.100574	-66.200676	2.525680	0.000000	-1.769543	0.000000	0.000000	0.000000	0.260752	0.088199	-1.362451	0.000000	0.000000	4.000000	42.000000	0.000000
3475.276333	-0.063276	0.590904	0.041553	69.415596	-33.484474	-64.413757	2.298605	0.000000	-1.813002	0.000000	0.000000	0.000000	0.139058	0.059206	-1.325620	0.000000	0.000000	4.000000	42.000000	0.000000
3475.279666	-0.063276	0.590904	0.041553	69.415596	-33.484474	-64.413757	2.298605	0.000000	-1.813002	0.000000	0.000000	0.000000	0.139058	0.059206	-1.325620	0.000000	0.000000	4.000000	42.000000	0.000000
3475.282999	-0.063276	0.590904	0.041553	69.415596	-33.484474	-64.413757	2.298605	0.000000	-1.813002	0.000000	0.000000	0.000000	0.139058	0.059206	-1.325620	0.000000	0.000000	4.000000	42.000000	0.000000
3475.286333	-0.063243	0.591104	0.037338	69.138008	-32.056602	-62.738136	2.077668	0.000000	-1.836178	0.000000	0.000000	0.000000	0.010145	0.060023	-1.264617	0.000000	0.000000	4.000000	42.000000	0.000000
3475.289666	-0.063243	0.591104	0.037338	69.138008	-32.056602	-62.738136	2.077668	0.000000	-1.836178	0.000000	0.000000	0.000000	0.010145	0.060023	-1.264617	0.000000	0.000000	4.000000	42.000000	0.000000
3475.292999	-0.063243	0.591104	0.037338	69.138008	-32.056602	-62.738136	2.077668	0.000000	-1.836178	0.000000	0.000000	0.000000	0.010145	0.060023	-1.264617	0.000000	0.000000	4.000000	42.000000	0.000000
3475.296333	-0.063646	0.591316	0.033455	68.977531	-30.715563	-60.941269	1.866899	0.000000	-1.837869	0.000000	0.000000	0.000000	-0.120938	0.063514	-1.165027	0.000000	0.000000	4.000000	42.000000	0.000000
3475.299666	-0.063646	0.591316	0.033455	68.977531	-30.715563	-60.941269	1.866899	0.000000	-1.837869	0.000000	0.000000	0.000000	-0.120938	0.063514	-1.165027	0.000000	0.000000	4.000000	42.000000	0.000000
3475.302999	-0.063646	0.591316	0.033455	68.977531	-30.715563	-60.941269	1.866899	0.000000	-1.837869	0.000000	0.000000	0.000000	-0.120938	0.063514	-1.165027	0.000000	0.000000	4.000000	42.000000	0.000000
3475.306333	-0.064342	0.591564	0.029940	69.032364	-29.396997	-58.879436	1.672728	0.000000	-1.817713	0.000000	0.000000	0.000000	-0.208967	0.074267	-1.054477	0.000000	0.000000	4.000000	42.000000	0.000000
3475.309666	-0.064342	0.591564	0.029940	69.032364	-29.396997	-58.879436	1.672728	0.000000	-1.817713	0.000000	0.000000	0.000000	-0.208967	0.074267	-1.054477	0.000000	0.000000	4.000000	42.000000	0.000000
3475.312999	-0.064342	0.591564	0.029940	69.032364	-29.396997	-58.879436	1.672728	0.000000	-1.817713	0.000000	0.000000	0.000000	-0.208967	0.074267	-1.054477	0.000000	0.000000	4.000000	42.000000	0.000000
3475.316333	-0.065419	0.591761	0.026764	69.415421	-28.196991	-56.604691	1.496982	0.000000	-1.782885	0.000000	0.000000	0.000000	-0.323152	0.059094	-0.952569	0.000000	0.000000	4.000000	42.000000	0.000000
3475.319666	-0.065419	0.591761	0.026764	69.415421	-28.196991	-56.604691	1.496982	0.000000	-1.782885	0.000000	0.000000	0.000000	-0.323152	0.059094	-0.952569	0.000000	0.000000	4.000000	42.000000	0.000000
3475.322999	-0.065419	0.591761	0.026764	69.415421	-28.196991	-56.604691	1.496982	0.000000	-1.782885	0.000000	0.000000	0.000000	-0.323152	0.059094	-0.952569	0.000000	0.000000	4.000000	42.000000	0.000000
3475.326333	-0.066840	0.591890	0.023852	70.015083	-26.894014	-53.937725	1.338220	0.000000	-1.729026	0.000000	0.000000	0.000000	-0.426285	0.038778	-0.873679	0.000000	0.000000	4.000000	42.000000	0.000000
3475.329666	-0.066840	0.591890	0.023852	70.015083	-26.894014	-53.937725	1.338220	0.000000	-1.729026	0.000000	0.000000	0.000000	-0.426285	0.038778	-0.873679	0.000000	0.000000	4.000000	42.000000	0.000000
3475.332999	-0.066840	0.591890	0.023852	70.015083	-26.894014	-53.937725	1.338220	0.000000	-1.729026	0.000000	0.000000	0.000000	-0.426285	0.038778	-0.873679	0.000000	0.000000	4.000000	42.000000	0.000000
3475.336333	-0.068594	0.591952	0.021138	70.695396	-25.332386	-50.840248	1.192607	0.000000	-1.657979	0.000000	0.000000	0.000000	-0.526050	0.018615	-0.814269	0.000000	0.000000	4.000000	42.000000	0.000000
3475.339666	-0.068594	0.591952	0.021138	70.695396	-25.332386	-50.840248	1.192607	0.000000	-1.657979	0.000000	0.000000	0.000000	-0.526050	0.018615	-0.814269	0.000000	0.000000	4.000000	42.000000	0.000000
3475.342999	-0.068594	0.591952	0.021138	70.695396	-25.332386	-50.840248	1.192607	0.000000	-1.657979	0.000000	0.000000	0.000000	-0.526050	0.018615	-0.814269	0.000000	0.000000	4.000000	42.000000	0.000000
3475.346333	-0.070781	0.591875	0.018537	71.368362	-23.502102	-47.354240	1.056895	0.000000	-1.570304	0.000000	0.000000	0.000000	-0.656176	-0.023108	-0.780238	0.000000	0.000000	4.000000	42.000000	0.000000
3475.349666	-0.070781	0.591875	0.018537	71.368362	-23.502102	-47.354240	1.056895	0.000000	-1.570304	0.000000	0.000000	0.000000	-0.656176	-0.023108	-0.780238	0.000000	0.000000	4.000000	42.000000	0.000000
3475.352999	-0.070781	0.591875	0.018537	71.368362	-23.502102	-47.354240	1.056895	0.000000	-1.570304	0.000000	0.000000	0.000000	-0.656176	-0.023108	-0.780238	0.000000	0.000000	4.000000	42.000000	0.000000
3475.356333	-0.073432	0.591684	0.015967	71.975922	-21.490150	-43.636276	0.926856	0.000000	-1.460941	0.000000	0.000000	0.000000	-0.795269	-0.057299	-0.771174	0.000000	0.000000	4.000000	42.000000	0.000000
3475.359666	-0.073432	0.591684	0.015967	71.975922	-21.490150	-43.636276	0.926856	0.000000	-1.460941	0.000000	0.000000	0.000000	-0.795269	-0.057299	-0.771174	0.000000	0.000000	4.000000	42.000000	0.000000
3475.362999	-0.073432	0.591684	0.015967	71.975922	-21.490150	-43.636276	0.926856	0.000000	-1.460941	0.000000	0.000000	0.000000	-0.795269	-0.057299	-0.771174	0.000000	0.000000	4.000000	42.000000	0.000000
3475.366333	-0.076513	0.591344	0.013389	72.509575	-19.387945	-39.819153	0.798327	0.000000	-1.328396	0.000000	0.000000	0.000000	-0.924377	-0.102051	-0.773139	0.000000	0.000000	4.000000	42.000000	0.000000
3475.369666	-0.076513	0.591344	0.013389	72.509575	-19.387945	-39.819153	0.798327	0.000000	-1.328396	0.000000	0.000000	0.000000	-0.924377	-0.102051	-0.773139	0.000000	0.000000	4.000000	42.000000	0.000000
3475.372999	-0.076513	0.591344	0.013389	72.509575	-19.387945	-39.819153	0.798327	0.000000	-1.328396	0.000000	0.000000	0.000000	-0.924377	-0.102051	-0.773139	0.000000	0.000000	4.000000	42.000000	0.000000
3475.376333	-0.080069	0.590894	0.010822	72.946449	-17.141081	-35.824833	0.669470	0.000000	-1.174334	0.000000	0.000000	0.000000	-1.066770	-0.134969	-0.770218	0.000000	0.000000	4.000000	42.000000	0.000000
3475.379666	-0.080069	0.590894	0.010822	72.946449	-17.141081	-35.824833	0.669470	0.000000	-1.174334	0.000000	0.000000	0.000000	-1.066770	-0.134969	-0.770218	0.000000	0.000000	4.000000	42.000000	0.000000
3475.382999	-0.080069	0.590894	0.010822	72.946449	-17.141081	-35.824833	0.669470	0.000000	-1.174334	0.000000	0.000000	0.000000	-1.066770	-0.134969	-0.770218	0.000000	0.000000	4.000000	42.000000	0.000000
3475.386333	-0.083929	0.590411	0.008351	73.278801	-14.802140	-32.341221	0.541101	0.000000	-0.996539	0.000000	0.000000	0.000000	-1.158044	-0.145002	-0.741417	0.000000	0.000000	4.000000	42.000000	0.000000
3475.389666	-0.083929	0.590411	0.008351	73.278801	-14.802140	-32.341221	0.541101	0.000000	-0.996539	0.000000	0.000000	0.000000	-1.158044	-0.145002	-0.741417	0.000000	0.000000	4.000000	42.000000	0.000000
3475.392999	-0.083929	0.590411	0.008351	73.278801	-14.802140	-32.341221	0.541101	0.000000	-0.996539	0.000000	0.000000	0.000000	-1.158044	-0.145002	-0.741417	0.000000	0.000000	4.000000	42.000000	0.000000
3475.396333	-0.087855	0.589948	0.006154	73.492561	-12.415995	-29.866423	0.417531	0.000000	-0.803531	0.000000	0.000000	0.000000	-1.177803	-0.138869	-0.659033	0.000000	0.000000	4.000000	42.000000	0.000000
3475.399666	-0.087855	0.589948	0.006154	73.492561	-12.415995	-29.866423	0.417531	0.000000	-0.803531	0.000000	0.000000	0.000000	-1.177803	-0.138869	-0.659033	0.000000	0.000000	4.000000	42.000000	0.000000
3475.402999	-0.087855	0.589948	0.006154	73.492561	-12.415995	-29.866423	0.417531	0.000000	-0.803531	0.000000	0.000000	0.000000	-1.177803	-0.138869	-0.659033	0.000000	0.000000	4.000000	42.000000	0.000000
3475.406333	-0.091846	0.589511	0.004298	73.603012	-9.919696	-27.713249	0.307692	0.000000	-0.607231	0.000000	0.000000	0.000000	-1.197119	-0.131160	-0.556736	0.000000	0.000000	4.000000	42.000000	0.000000
3475.409666	-0.091846	0.589511	0.004298	73.603012	-9.919696	-27.713249	0.307692	0.000000	-0.607231	0.000000	0.000000	0.000000	-1.197119	-0.131160	-0.556736	0.000000	0.000000	4.000000	42.000000	0.000000
3475.412999	-0.091846	0.589511	0.004298	73.603012	-9.919696	-27.713249	0.307692	0.000000	-0.607231	0.000000	0.000000	0.000000	-1.197119	-0.131160	-0.556736	0.000000	0.000000	4.000000	42.000000	0.000000
3475.416333	-0.095917	0.589067	0.002812	73.622299	-7.313740	-25.443146	0.214903	0.000000	-0.407711	0.000000	0.000000	0.000000	-1.221313	-0.133191	-0.445702	0.000000	0.000000	4.000000	42.000000	0.000000
3475.419666	-0.095917	0.589067	0.002812	73.622299	-7.313740	-25.443146	0.214903	0.000000	-0.407711	0.000000	0.000000	0.000000	-1.221313	-0.133191	-0.445702	0.000000	0.000000	4.000000	42.000000	0.000000
3475.422999	-0.095917	0.589067	0.002812	73.622299	-7.313740	-25.443146	0.214903	0.000000	-0.407711	0.000000	0.000000	0.000000	-1.221313	-0.133191	-0.445702	0.000000	0.000000	4.000000	42.000000	0.000000
3475.426333	-0.099922	0.588623	0.001705	73.566093	-4.743340	-23.126225	0.140619	0.000000	-0.204159	0.000000	0.000000	0.000000	-1.201468	-0.133001	-0.332347	0.000000	0.000000	4.000000	42.000000	0.000000
3475.429666	-0.099922	0.588623	0.001705	73.566093	-4.743340	-23.126225	0.140619	0.000000	-0.204159	0.000000	0.000000	0.000000	-1.201468	-0.133001	-0.332347	0.000000	0.000000	4.000000	42.000000	0.000000
3475.432999	-0.099922	0.588623	0.001705	73.566093	-4.743340	-23.126225	0.140619	0.000000	-0.204159	0.000000	0.000000	0.000000	-1.201468	-0.133001	-0.332347	0.000000	0.000000	4.000000	42.000000	0.000000
3475.436333	-0.104065	0.588136	0.000922	73.451653	-2.448741	-21.125862	0.085228	0.000000	-0.003914	0.000000	0.000000	0.000000	-1.242974	-0.146263	-0.234644	0.000000	0.000000	4.000000	42.000000	0.000000
3475.439666	-0.104065	0.588136	0.000922	73.451653	-2.448741	-21.125862	0.085228	0.000000	-0.003914	0.000000	0.000000	0.000000	-1.242974	-0.146263	-0.234644	0.000000	0.000000	4.000000	42.000000	0.000000
3475.442999	-0.104065	0.588136	0.000922	73.451653	-2.448741	-21.125862	0.085228	0.000000	-0.003914	0.000000	0.000000	0.000000	-1.242974	-0.146263	-0.234644	0.000000	0.000000	4.000000	42.000000	0.000000
3475.446333	-0.108363	0.587599	0.000394	73.313354	-0.658771	-19.748770	0.046121	0.000000	0.203248	0.000000	0.000000	0.000000	-1.289356	-0.161126	-0.158584	0.000000	0.000000	4.000000	42.000000	0.000000
3475.449666	-0.108363	0.587599	0.000394	73.313354	-0.658771	-19.748770	0.046121	0.000000	0.203248	0.000000	0.000000	0.000000	-1.289356	-0.161126	-0.158584	0.000000	0.000000	4.000000	42.000000	0.000000
3475.452999	-0.108363	0.587599	0.000394	73.313354	-0.658771	-19.748770	0.046121	0.000000	0.203248	0.000000	0.000000	0.000000	-1.289356	-0.161126	-0.158584	0.000000	0.000000	4.000000	42.000000	0.000000
3475.456333	-0.112719	0.587032	0.000066	73.195610	0.485703	-19.077612	0.019690	0.000000	0.418141	0.000000	0.000000	0.000000	-1.306883	-0.169882	-0.098425	0.000000	0.000000	4.000000	42.000000	0.000000
3475.459666	-0.112719	0.587032	0.000066	73.195610	0.485703	-19.077612	0.019690	0.000000	0.418141	0.000000	0.000000	0.000000	-1.306883	-0.169882	-0.098425	0.000000	0.000000	4.000000	42.000000	0.000000
3475.462999	-0.112719	0.587032	0.000066	73.195610	0.485703	-19.077612	0.019690	0.000000	0.418141	0.000000	0.000000	0.000000	-1.306883	-0.169882	-0.098425	0.000000	0.000000	4.000000	42.000000	0.000000
3475.466333	-0.117188	0.586520	0.000035	73.095604	1.084954	-18.779427	0.003286	0.000000	0.635955	0.000000	0.000000	0.000000	-1.340800	-0.153617	-0.009160	0.000000	0.000000	4.000000	42.000000	0.000000
3475.469666	-0.117188	0.586520	0.000035	73.095604	1.084954	-18.779427	0.003286	0.000000	0.635955	0.000000	0.000000	0.000000	-1.340800	-0.153617	-0.009160	0.000000	0.000000	4.000000	42.000000	0.000000
3475.472999	-0.117188	0.586520	0.000035	73.095604	1.084954	-18.779427	0.003286	0.000000	0.635955	0.000000	0.000000	0.000000	-1.340800	-0.153617	-0.009160	0.000000	0.000000	4.000000	42.000000	0.000000
3475.476333	-0.121673	0.586127	0.000421	73.003197	1.304359	-18.662159	0.001760	0.000000	0.859422	0.000000	0.000000	0.000000	-1.345353	-0.118027	0.115834	0.000000	0.000000	4.000000	42.000000	0.000000
3475.479666	-0.121673	0.586127	0.000421	73.003197	1.304359	-18.662159	0.001760	0.000000	0.859422	0.000000	0.000000	0.000000	-1.345353	-0.118027	0.115834	0.000000	0.000000	4.000000	42.000000	0.000000
3475.482999	-0.121673	0.586127	0.000421	73.003197	1.304359	-18.662159	0.001760	0.000000	0.859422	0.000000	0.000000	0.000000	-1.345353	-0.118027	0.115834	0.000000	0.000000	4.000000	42.000000	0.000000
3475.486333	-0.125970	0.585846	0.001215	72.891113	1.384796	-18.624273	0.021065	0.000000	1.083647	0.000000	0.000000	0.000000	-1.289227	-0.084239	0.238043	0.000000	0.000000	4.000000	42.000000	0.000000
3475.489666	-0.125970	0.585846	0.001215	72.891113	1.384796	-18.624273	0.021065	0.000000	1.083647	0.000000	0.000000	0.000000	-1.289227	-0.084239	0.238043	0.000000	0.000000	4.000000	42.000000	0.000000
3475.492999	-0.125970	0.585846	0.001215	72.891113	1.384796	-18.624273	0.021065	0.000000	1.083647	0.000000	0.000000	0.000000	-1.289227	-0.084239	0.238043	0.000000	0.000000	4.000000	42.000000	0.000000
3475.496333	-0.130107	0.585631	0.002405	72.757790	1.408268	-18.775463	0.060739	0.000000	1.298518	0.000000	0.000000	0.000000	-1.240916	-0.064490	0.356976	0.000000	0.000000	4.000000	42.000000	0.000000
3475.499666	-0.130107	0.585631	0.002405	72.757790	1.408268	-18.775463	0.060739	0.000000	1.298518	0.000000	0.000000	0.000000	-1.240916	-0.064490	0.356976	0.000000	0.000000	4.000000	42.000000	0.000000
3475.502999	-0.130107	0.585631	0.002405	72.757790	1.408268	-18.775463	0.060739	0.000000	1.298518	0.000000	0.000000	0.000000	-1.240916	-0.064490	0.356976	0.000000	0.000000	4.000000	42.000000	0.000000
3475.506333	-0.134162	0.585516	0.004008	72.617462	1.294294	-19.293173	0.120235	0.000000	1.505337	0.000000	0.000000	0.000000	-1.216700	-0.034379	0.480898	0.000000	0.000000	4.000000	42.000000	0.000000
3475.509666	-0.134162	0.585516	0.004008	72.617462	1.294294	-19.293173	0.120235	0.000000	1.505337	0.000000	0.000000	0.000000	-1.216700	-0.034379	0.480898	0.000000	0.000000	4.000000	42.000000	0.000000
3475.512999	-0.134162	0.585516	0.004008	72.617462	1.294294	-19.293173	0.120235	0.000000	1.505337	0.000000	0.000000	0.000000	-1.216700	-0.034379	0.480898	0.000000	0.000000	4.000000	42.000000	0.000000
3475.516333	-0.138186	0.585430	0.005850	72.552071	0.960260	-20.262266	0.200385	0.000000	1.708121	0.000000	0.000000	0.000000	-1.207147	-0.025866	0.552777	0.000000	0.000000	4.000000	42.000000	0.000000
3475.519666	-0.138186	0.585430	0.005850	72.552071	0.960260	-20.262266	0.200385	0.000000	1.708121	0.000000	0.000000	0.000000	-1.207147	-0.025866	0.552777	0.000000	0.000000	4.000000	42.000000	0.000000
3475.522999	-0.138186	0.585430	0.005850	72.552071	0.960260	-20.262266	0.200385	0.000000	1.708121	0.000000	0.000000	0.000000	-1.207147	-0.025866	0.552777	0.000000	0.000000	4.000000	42.000000	0.000000
3475.526333	-0.142128	0.585357	0.007840	72.722557	0.864437	-20.889185	0.292514	0.000000	1.909312	0.000000	0.000000	0.000000	-1.182615	-0.022001	0.596809	0.000000	0.000000	4.000000	42.000000	0.000000
3475.529666	-0.142128	0.585357	0.007840	72.722557	0.864437	-20.889185	0.292514	0.000000	1.909312	0.000000	0.000000	0.000000	-1.182615	-0.022001	0.596809	0.000000	0.000000	4.000000	42.000000	0.000000
3475.532999	-0.142128	0.585357	0.007840	72.722557	0.864437	-20.889185	0.292514	0.000000	1.909312	0.000000	0.000000	0.000000	-1.182615	-0.022001	0.596809	0.000000	0.000000	4.000000	42.000000	0.000000
3475.536333	-0.145888	0.585285	0.009967	73.101906	1.071356	-21.209784	0.391982	0.000000	2.106414	0.000000	0.000000	0.000000	-1.127900	-0.021650	0.638190	0.000000	0.000000	4.000000	42.000000	0.000000
3475.539666	-0.145888	0.585285	0.009967	73.101906	1.071356	-21.209784	0.391982	0.000000	2.106414	0.000000	0.000000	0.000000	-1.127900	-0.021650	0.638190	0.000000	0.000000	4.000000	42.000000	0.000000
3475.542999	-0.145888	0.585285	0.009967	73.101906	1.071356	-21.209784	0.391982	0.000000	2.106414	0.000000	0.000000	0.000000	-1.127900	-0.021650	0.638190	0.000000	0.000000	4.000000	42.000000	0.000000
3475.546333	-0.149557	0.585231	0.012224	73.521500	1.232046	-21.799353	0.498347	0.000000	2.294397	0.000000	0.000000	0.000000	-1.100820	-0.015999	0.677101	0.000000	0.000000	4.000000	42.000000	0.000000
3475.549666	-0.149557	0.585231	0.012224	73.521500	1.232046	-21.799353	0.498347	0.000000	2.294397	0.000000	0.000000	0.000000	-1.100820	-0.015999	0.677101	0.000000	0.000000	4.000000	42.000000	0.000000
3475.552999	-0.149557	0.585231	0.012224	73.521500	1.232046	-21.799353	0.498347	0.000000	2.294397	0.000000	0.000000	0.000000	-1.100820	-0.015999	0.677101	0.000000	0.000000	4.000000	42.000000	0.000000
3475.556333	-0.153150	0.585179	0.014657	73.919624	1.229441	-22.939177	0.611197	0.000000	2.477867	0.000000	0.000000	0.000000	-1.077843	-0.015595	0.730012	0.000000	0.000000	4.000000	42.000000	0.000000
3475.559666	-0.153150	0.585179	0.014657	73.919624	1.229441	-22.939177	0.611197	0.000000	2.477867	0.000000	0.000000	0.000000	-1.077843	-0.015595	0.730012	0.000000	0.000000	4.000000	42.000000	0.000000
3475.562999	-0.153150	0.585179	0.014657	73.919624	1.229441	-22.939177	0.611197	0.000000	2.477867	0.000000	0.000000	0.000000	-1.077843	-0.015595	0.730012	0.000000	0.000000	4.000000	42.000000	0.000000
3475.566333	-0.156704	0.585135	0.017231	74.269989	1.087098	-24.302952	0.732866	0.000000	2.657507	0.000000	0.000000	0.000000	-1.066014	-0.013205	0.772161	0.000000	0.000000	4.000000	42.000000	0.000000
3475.569666	-0.156704	0.585135	0.017231	74.269989	1.087098	-24.302952	0.732866	0.000000	2.657507	0.000000	0.000000	0.000000	-1.066014	-0.013205	0.772161	0.000000	0.000000	4.000000	42.000000	0.000000
3475.572999	-0.156704	0.585135	0.017231	74.269989	1.087098	-24.302952	0.732866	0.000000	2.657507	0.000000	0.000000	0.000000	-1.066014	-0.013205	0.772161	0.000000	0.000000	4.000000	42.000000	0.000000
3475.576333	-0.160202	0.585089	0.019976	74.553894	0.888800	-25.562607	0.861560	0.000000	2.835176	0.000000	0.000000	0.000000	-1.049512	-0.013796	0.823392	0.000000	0.000000	4.000000	42.000000	0.000000
3475.579666	-0.160202	0.585089	0.019976	74.553894	0.888800	-25.562607	0.861560	0.000000	2.835176	0.000000	0.000000	0.000000	-1.049512	-0.013796	0.823392	0.000000	0.000000	4.000000	42.000000	0.000000
3475.582999	-0.160202	0.585089	0.019976	74.553894	0.888800	-25.562607	0.861560	0.000000	2.835176	0.000000	0.000000	0.000000	-1.049512	-0.013796	0.823392	0.000000	0.000000	4.000000	42.000000	0.000000
3475.586333	-0.163625	0.585086	0.022909	74.755463	0.673237	-26.522358	0.998792	0.000000	3.010095	0.000000	0.000000	0.000000	-1.026845	-0.000980	0.879810	0.000000	0.000000	4.000000	42.000000	0.000000
3475.589666	-0.163625	0.585086	0.022909	74.755463	0.673237	-26.522358	0.998792	0.000000	3.010095	0.000000	0.000000	0.000000	-1.026845	-0.000980	0.879810	0.000000	0.000000	4.000000	42.000000	0.000000
3475.592999	-0.163625	0.585086	0.022909	74.755463	0.673237	-26.522358	0.998792	0.000000	3.010095	0.000000	0.000000	0.000000	-1.026845	-0.000980	0.879810	0.000000	0.000000	4.000000	42.000000	0.000000
3475.596333	-0.166935	0.585114	0.026001	74.883301	0.486333	-27.167746	1.145427	0.000000	3.181235	0.000000	0.000000	0.000000	-0.992987	0.008536	0.927617	0.000000	0.000000	4.000000	42.000000	0.000000
3475.599666	-0.166935	0.585114	0.026001	74.883301	0.486333	-27.167746	1.145427	0.000000	3.181235	0.000000	0.000000	0.000000	-0.992987	0.008536	0.927617	0.000000	0.000000	4.000000	42.000000	0.000000
3475.602999	-0.166935	0.585114	0.026001	74.883301	0.486333	-27.167746	1.145427	0.000000	3.181235	0.000000	0.000000	0.000000	-0.992987	0.008536	0.927617	0.000000	0.000000	4.000000	42.000000	0.000000
3475.606333	-0.170091	0.585165	0.029292	74.937958	0.344735	-27.694843	1.300030	0.000000	3.346734	0.000000	0.000000	0.000000	-0.946768	0.015076	0.987352	0.000000	0.000000	4.000000	42.000000	0.000000
3475.609666	-0.170091	0.585165	0.029292	74.937958	0.344735	-27.694843	1.300030	0.000000	3.346734	0.000000	0.000000	0.000000	-0.946768	0.015076	0.987352	0.000000	0.000000	4.000000	42.000000	0.000000
3475.612999	-0.170091	0.585165	0.029292	74.937958	0.344735	-27.694843	1.300030	0.000000	3.346734	0.000000	0.000000	0.000000	-0.946768	0.015076	0.987352	0.000000	0.000000	4.000000	42.000000	0.000000
3475.616333	-0.173029	0.585226	0.032764	74.967300	0.256659	-28.200916	1.464588	0.000000	3.504528	0.000000	0.000000	0.000000	-0.881526	0.018331	1.041528	0.000000	0.000000	4.000000	42.000000	0.000000
3475.619666	-0.173029	0.585226	0.032764	74.967300	0.256659	-28.200916	1.464588	0.000000	3.504528	0.000000	0.000000	0.000000	-0.881526	0.018331	1.041528	0.000000	0.000000	4.000000	42.000000	0.000000
3475.622999	-0.173029	0.585226	0.032764	74.967300	0.256659	-28.200916	1.464588	0.000000	3.504528	0.000000	0.000000	0.000000	-0.881526	0.018331	1.041528	0.000000	0.000000	4.000000	42.000000	0.000000
3475.626333	-0.175731	0.585287	0.036382	75.066711	0.241127	-28.751558	1.638176	0.000000	3.651449	0.000000	0.000000	0.000000	-0.810668	0.018405	1.085596	0.000000	0.000000	4.000000	42.000000	0.000000
3475.629666	-0.175731	0.585287	0.036382	75.066711	0.241127	-28.751558	1.638176	0.000000	3.651449	0.000000	0.000000	0.000000	-0.810668	0.018405	1.085596	0.000000	0.000000	4.000000	42.000000	0.000000
3475.632999	-0.175731	0.585287	0.036382	75.066711	0.241127	-28.751558	1.638176	0.000000	3.651449	0.000000	0.000000	0.000000	-0.810668	0.018405	1.085596	0.000000	0.000000	4.000000	42.000000	0.000000
3475.636333	-0.178178	0.585339	0.040114	75.337257	0.244633	-29.493280	1.819109	0.000000	3.786560	0.000000	0.000000	0.000000	-0.734025	0.015477	1.119652	0.000000	0.000000	4.000000	42.000000	0.000000
3475.639666	-0.178178	0.585339	0.040114	75.337257	0.244633	-29.493280	1.819109	0.000000	3.786560	0.000000	0.000000	0.000000	-0.734025	0.015477	1.119652	0.000000	0.000000	4.000000	42.000000	0.000000
3475.642999	-0.178178	0.585339	0.040114	75.337257	0.244633	-29.493280	1.819109	0.000000	3.786560	0.000000	0.000000	0.000000	-0.734025	0.015477	1.119652	0.000000	0.000000	4.000000	42.000000	0.000000
3475.646333	-0.180334	0.585438	0.043959	75.716942	-0.000315	-30.530973	2.005718	0.000000	3.908898	0.000000	0.000000	0.000000	-0.646883	0.029911	1.153365	0.000000	0.000000	4.000000	42.000000	0.000000
3475.649666	-0.180334	0.585438	0.043959	75.716942	-0.000315	-30.530973	2.005718	0.000000	3.908898	0.000000	0.000000	0.000000	-0.646883	0.029911	1.153365	0.000000	0.000000	4.000000	42.000000	0.000000
3475.652999	-0.180334	0.585438	0.043959	75.716942	-0.000315	-30.530973	2.005718	0.000000	3.908898	0.000000	0.000000	0.000000	-0.646883	0.029911	1.153365	0.000000	0.000000	4.000000	42.000000	0.000000
3475.656333	-0.182197	0.585529	0.047932	76.154556	-0.629983	-31.838900	2.197945	0.000000	4.016711	0.000000	0.000000	0.000000	-0.558967	0.027095	1.192031	0.000000	0.000000	4.000000	42.000000	0.000000
3475.659666	-0.182197	0.585529	0.047932	76.154556	-0.629983	-31.838900	2.197945	0.000000	4.016711	0.000000	0.000000	0.000000	-0.558967	0.027095	1.192031	0.000000	0.000000	4.000000	42.000000	0.000000
3475.662999	-0.182197	0.585529	0.047932	76.154556	-0.629983	-31.838900	2.197945	0.000000	4.016711	0.000000	0.000000	0.000000	-0.558967	0.027095	1.192031	0.000000	0.000000	4.000000	42.000000	0.000000
3475.666333	-0.183784	0.585609	0.052029	76.616707	-1.742639	-33.528748	2.396617	0.000000	4.109873	0.000000	0.000000	0.000000	-0.476046	0.024230	1.228916	0.000000	0.000000	4.000000	42.000000	0.000000
3475.669666	-0.183784	0.585609	0.052029	76.616707	-1.742639	-33.528748	2.396617	0.000000	4.109873	0.000000	0.000000	0.000000	-0.476046	0.024230	1.228916	0.000000	0.000000	4.000000	42.000000	0.000000
3475.672999	-0.183784	0.585609	0.052029	76.616707	-1.742639	-33.528748	2.396617	0.000000	4.109873	0.000000	0.000000	0.000000	-0.476046	0.024230	1.228916	0.000000	0.000000	4.000000	42.000000	0.000000
3475.676333	-0.185055	0.585691	0.056238	77.078094	-3.276048	-35.713955	2.601436	0.000000	4.189214	0.000000	0.000000	0.000000	-0.381329	0.024353	1.262648	0.000000	0.000000	4.000000	42.000000	0.000000
3475.679666	-0.185055	0.585691	0.056238	77.078094	-3.276048	-35.713955	2.601436	0.000000	4.189214	0.000000	0.000000	0.000000	-0.381329	0.024353	1.262648	0.000000	0.000000	4.000000	42.000000	0.000000
3475.682999	-0.185055	0.585691	0.056238	77.078094	-3.276048	-35.713955	2.601436	0.000000	4.189214	0.000000	0.000000	0.000000	-0.381329	0.024353	1.262648	0.000000	0.000000	4.000000	42.000000	0.000000
3475.686333	-0.186056	0.585774	0.060477	77.525978	-5.104141	-38.252911	2.757660	0.000000	4.170769	0.000000	0.000000	0.000000	-0.300178	0.025066	1.271817	0.000000	0.000000	4.000000	42.000000	0.000000
3475.689666	-0.186056	0.585774	0.060477	77.525978	-5.104141	-38.252911	2.757660	0.000000	4.170769	0.000000	0.000000	0.000000	-0.300178	0.025066	1.271817	0.000000	0.000000	4.000000	42.000000	0.000000
3475.692999	-0.186056	0.585774	0.060477	77.525978	-5.104141	-38.252911	2.757660	0.000000	4.170769	0.000000	0.000000	0.000000	-0.300178	0.025066	1.271817	0.000000	0.000000	4.000000	42.000000	0.000000
3475.696333	-0.186813	0.585850	0.064761	77.937180	-7.033303	-40.877529	2.874892	0.000000	4.090843	0.000000	0.000000	0.000000	-0.226999	0.022866	1.285183	0.000000	0.000000	4.000000	42.000000	0.000000
3475.699666	-0.186813	0.585850	0.064761	77.937180	-7.033303	-40.877529	2.874892	0.000000	4.090843	0.000000	0.000000	0.000000	-0.226999	0.022866	1.285183	0.000000	0.000000	4.000000	42.000000	0.000000
3475.702999	-0.186813	0.585850	0.064761	77.937180	-7.033303	-40.877529	2.874892	0.000000	4.090843	0.000000	0.000000	0.000000	-0.226999	0.022866	1.285183	0.000000	0.000000	4.000000	42.000000	0.000000
3475.706333	-0.187340	0.585963	0.068988	78.320724	-8.934861	-43.438091	2.989690	0.000000	4.007711	0.000000	0.000000	0.000000	-0.158166	0.033907	1.268081	0.000000	0.000000	4.000000	42.000000	0.000000
3475.709666	-0.187340	0.585963	0.068988	78.320724	-8.934861	-43.438091	2.989690	0.000000	4.007711	0.000000	0.000000	0.000000	-0.158166	0.033907	1.268081	0.000000	0.000000	4.000000	42.000000	0.000000
3475.712999	-0.187340	0.585963	0.068988	78.320724	-8.934861	-43.438091	2.989690	0.000000	4.007711	0.000000	0.000000	0.000000	-0.158166	0.033907	1.268081	0.000000	0.000000	4.000000	42.000000	0.000000
3475.716333	-0.187632	0.586065	0.073151	78.703156	-10.623932	-45.722263	3.099198	0.000000	3.923643	0.000000	0.000000	0.000000	-0.087511	0.030583	1.248985	0.000000	0.000000	4.000000	42.000000	0.000000
3475.719666	-0.187632	0.586065	0.073151	78.703156	-10.623932	-45.722263	3.099198	0.000000	3.923643	0.000000	0.000000	0.000000	-0.087511	0.030583	1.248985	0.000000	0.000000	4.000000	42.000000	0.000000
3475.722999	-0.187632	0.586065	0.073151	78.703156	-10.623932	-45.722263	3.099198	0.000000	3.923643	0.000000	0.000000	0.000000	-0.087511	0.030583	1.248985	0.000000	0.000000	4.000000	42.000000	0.000000
3475.726333	-0.187701	0.586183	0.077135	79.094757	-11.947108	-47.551800	3.204147	0.000000	3.838417	0.000000	0.000000	0.000000	-0.020787	0.035180	1.195279	0.000000	0.000000	4.000000	42.000000	0.000000
3475.729666	-0.187701	0.586183	0.077135	79.094757	-11.947108	-47.551800	3.204147	0.000000	3.838417	0.000000	0.000000	0.000000	-0.020787	0.035180	1.195279	0.000000	0.000000	4.000000	42.000000	0.000000
3475.732999	-0.187701	0.586183	0.077135	79.094757	-11.947108	-47.551800	3.204147	0.000000	3.838417	0.000000	0.000000	0.000000	-0.020787	0.035180	1.195279	0.000000	0.000000	4.000000	42.000000	0.000000
3475.736333	-0.187575	0.586287	0.080940	79.498413	-12.826276	-48.834106	3.302141	0.000000	3.754446	0.000000	0.000000	0.000000	0.037752	0.031355	1.141390	0.000000	0.000000	4.000000	42.000000	0.000000
3475.739666	-0.187575	0.586287	0.080940	79.498413	-12.826276	-48.834106	3.302141	0.000000	3.754446	0.000000	0.000000	0.000000	0.037752	0.031355	1.141390	0.000000	0.000000	4.000000	42.000000	0.000000
3475.742999	-0.187575	0.586287	0.080940	79.498413	-12.826276	-48.834106	3.302141	0.000000	3.754446	0.000000	0.000000	0.000000	0.037752	0.031355	1.141390	0.000000	0.000000	4.000000	42.000000	0.000000
3475.746333	-0.187223	0.586376	0.084475	79.901505	-13.309594	-49.643864	3.393698	0.000000	3.671895	0.000000	0.000000	0.000000	0.105743	0.026559	1.060460	0.000000	0.000000	4.000000	42.000000	0.000000
3475.749666	-0.187223	0.586376	0.084475	79.901505	-13.309594	-49.643864	3.393698	0.000000	3.671895	0.000000	0.000000	0.000000	0.105743	0.026559	1.060460	0.000000	0.000000	4.000000	42.000000	0.000000
3475.752999	-0.187223	0.586376	0.084475	79.901505	-13.309594	-49.643864	3.393698	0.000000	3.671895	0.000000	0.000000	0.000000	0.105743	0.026559	1.060460	0.000000	0.000000	4.000000	42.000000	0.000000
3475.756333	-0.186671	0.586451	0.087733	80.293419	-13.517690	-50.126007	3.478509	0.000000	3.591653	0.000000	0.000000	0.000000	0.165566	0.022601	0.977403	0.000000	0.000000	4.000000	42.000000	0.000000
3475.759666	-0.186671	0.586451	0.087733	80.293419	-13.517690	-50.126007	3.478509	0.000000	3.591653	0.000000	0.000000	0.000000	0.165566	0.022601	0.977403	0.000000	0.000000	4.000000	42.000000	0.000000
3475.762999	-0.186671	0.586451	0.087733	80.293419	-13.517690	-50.126007	3.478509	0.000000	3.591653	0.000000	0.000000	0.000000	0.165566	0.022601	0.977403	0.000000	0.000000	4.000000	42.000000	0.000000
3475.766333	-0.185926	0.586467	0.090643	80.666870	-13.689697	-50.561512	3.557001	0.000000	3.513936	0.000000	0.000000	0.000000	0.223459	0.004942	0.873060	0.000000	0.000000	4.000000	42.000000	0.000000
3475.769666	-0.185926	0.586467	0.090643	80.666870	-13.689697	-50.561512	3.557001	0.000000	3.513936	0.000000	0.000000	0.000000	0.223459	0.004942	0.873060	0.000000	0.000000	4.000000	42.000000	0.000000
3475.772999	-0.185926	0.586467	0.090643	80.666870	-13.689697	-50.561512	3.557001	0.000000	3.513936	0.000000	0.000000	0.000000	0.223459	0.004942	0.873060	0.000000	0.000000	4.000000	42.000000	0.000000
3475.776333	-0.184984	0.586439	0.093186	81.017006	-14.047336	-51.206192	3.628695	0.000000	3.439850	0.000000	0.000000	0.000000	0.282468	-0.008526	0.762917	0.000000	0.000000	4.000000	42.000000	0.000000
3475.779666	-0.184984	0.586439	0.093186	81.017006	-14.047336	-51.206192	3.628695	0.000000	3.439850	0.000000	0.000000	0.000000	0.282468	-0.008526	0.762917	0.000000	0.000000	4.000000	42.000000	0.000000
3475.782999	-0.184984	0.586439	0.093186	81.017006	-14.047336	-51.206192	3.628695	0.000000	3.439850	0.000000	0.000000	0.000000	0.282468	-0.008526	0.762917	0.000000	0.000000	4.000000	42.000000	0.000000
3475.786333	-0.183883	0.586371	0.095290	81.345016	-14.734196	-52.214848	3.694376	0.000000	3.369211	0.000000	0.000000	0.000000	0.330276	-0.020284	0.631076	0.000000	0.000000	4.000000	42.000000	0.000000
3475.789666	-0.183883	0.586371	0.095290	81.345016	-14.734196	-52.214848	3.694376	0.000000	3.369211	0.000000	0.000000	0.000000	0.330276	-0.020284	0.631076	0.000000	0.000000	4.000000	42.000000	0.000000
3475.792999	-0.183883	0.586371	0.095290	81.345016	-14.734196	-52.214848	3.694376	0.000000	3.369211	0.000000	0.000000	0.000000	0.330276	-0.020284	0.631076	0.000000	0.000000	4.000000	42.000000	0.000000
3475.796333	-0.182673	0.586278	0.096917	81.647644	-15.801251	-53.634407	3.753014	0.000000	3.303769	0.000000	0.000000	0.000000	0.362973	-0.027894	0.488060	0.000000	0.000000	4.000000	42.000000	0.000000
3475.799666	-0.182673	0.586278	0.096917	81.647644	-15.801251	-53.634407	3.753014	0.000000	3.303769	0.000000	0.000000	0.000000	0.362973	-0.027894	0.488060	0.000000	0.000000	4.000000	42.000000	0.000000
3475.802999	-0.182673	0.586278	0.096917	81.647644	-15.801251	-53.634407	3.753014	0.000000	3.303769	0.000000	0.000000	0.000000	0.362973	-0.027894	0.488060	0.000000	0.000000	4.000000	42.000000	0.000000
3475.806333	-0.181401	0.586154	0.098015	81.930359	-17.143932	-55.336624	3.803990	0.000000	3.244943	0.000000	0.000000	0.000000	0.381819	-0.037389	0.329567	0.000000	0.000000	4.000000	42.000000	0.000000
3475.809666	-0.181401	0.586154	0.098015	81.930359	-17.143932	-55.336624	3.803990	0.000000	3.244943	0.000000	0.000000	0.000000	0.381819	-0.037389	0.329567	0.000000	0.000000	4.000000	42.000000	0.000000
3475.812999	-0.181401	0.586154	0.098015	81.930359	-17.143932	-55.336624	3.803990	0.000000	3.244943	0.000000	0.000000	0.000000	0.381819	-0.037389	0.329567	0.000000	0.000000	4.000000	42.000000	0.000000
3475.816333	-0.180068	0.586031	0.098579	82.180130	-18.312351	-56.817245	3.846478	0.000000	3.194465	0.000000	0.000000	0.000000	0.399858	-0.036968	0.169192	0.000000	0.000000	4.000000	42.000000	0.000000
3475.819666	-0.180068	0.586031	0.098579	82.180130	-18.312351	-56.817245	3.846478	0.000000	3.194465	0.000000	0.000000	0.000000	0.399858	-0.036968	0.169192	0.000000	0.000000	4.000000	42.000000	0.000000
3475.822999	-0.180068	0.586031	0.098579	82.180130	-18.312351	-56.817245	3.846478	0.000000	3.194465	0.000000	0.000000	0.000000	0.399858	-0.036968	0.169192	0.000000	0.000000	4.000000	42.000000	0.000000
3475.826333	-0.178741	0.585865	0.098619	82.387535	-18.998009	-57.724545	3.881104	0.000000	3.152306	0.000000	0.000000	0.000000	0.398180	-0.049574	0.011920	0.000000	0.000000	4.000000	42.000000	0.000000
3475.829666	-0.178741	0.585865	0.098619	82.387535	-18.998009	-57.724545	3.881104	0.000000	3.152306	0.000000	0.000000	0.000000	0.398180	-0.049574	0.011920	0.000000	0.000000	4.000000	42.000000	0.000000
3475.832999	-0.178741	0.585865	0.098619	82.387535	-18.998009	-57.724545	3.881104	0.000000	3.152306	0.000000	0.000000	0.000000	0.398180	-0.049574	0.011920	0.000000	0.000000	4.000000	42.000000	0.000000
3475.836333	-0.177457	0.585698	0.098154	82.458710	-18.887484	-57.721355	3.907329	0.000000	3.119740	0.000000	0.000000	0.000000	0.384990	-0.050159	-0.139480	0.000000	0.000000	4.000000	42.000000	0.000000
3475.839666	-0.177457	0.585698	0.098154	82.458710	-18.887484	-57.721355	3.907329	0.000000	3.119740	0.000000	0.000000	0.000000	0.384990	-0.050159	-0.139480	0.000000	0.000000	4.000000	42.000000	0.000000
3475.842999	-0.177457	0.585698	0.098154	82.458710	-18.887484	-57.721355	3.907329	0.000000	3.119740	0.000000	0.000000	0.000000	0.384990	-0.050159	-0.139480	0.000000	0.000000	4.000000	42.000000	0.000000
3475.846333	-0.176236	0.585593	0.097326	82.298950	-18.594185	-57.499798	3.925049	0.000000	3.097416	0.000000	0.000000	0.000000	0.366398	-0.031661	-0.248283	0.000000	0.000000	4.000000	42.000000	0.000000
3475.849666	-0.176236	0.585593	0.097326	82.298950	-18.594185	-57.499798	3.925049	0.000000	3.097416	0.000000	0.000000	0.000000	0.366398	-0.031661	-0.248283	0.000000	0.000000	4.000000	42.000000	0.000000
3475.852999	-0.176236	0.585593	0.097326	82.298950	-18.594185	-57.499798	3.925049	0.000000	3.097416	0.000000	0.000000	0.000000	0.366398	-0.031661	-0.248283	0.000000	0.000000	4.000000	42.000000	0.000000
3475.856333	-0.174882	0.585576	0.096252	81.930893	-18.171354	-57.133514	3.936200	0.000000	3.083234	0.000000	0.000000	0.000000	0.406027	-0.005083	-0.322405	0.000000	0.000000	4.000000	42.000000	0.000000
3475.859666	-0.174882	0.585576	0.096252	81.930893	-18.171354	-57.133514	3.936200	0.000000	3.083234	0.000000	0.000000	0.000000	0.406027	-0.005083	-0.322405	0.000000	0.000000	4.000000	42.000000	0.000000
3475.862999	-0.174882	0.585576	0.096252	81.930893	-18.171354	-57.133514	3.936200	0.000000	3.083234	0.000000	0.000000	0.000000	0.406027	-0.005083	-0.322405	0.000000	0.000000	4.000000	42.000000	0.000000
3475.866333	-0.173488	0.585654	0.094939	81.433792	-17.718674	-56.732132	3.946361	0.000000	3.070217	0.000000	0.000000	0.000000	0.418339	0.023451	-0.393875	0.000000	0.000000	4.000000	42.000000	0.000000
3475.869666	-0.173488	0.585654	0.094939	81.433792	-17.718674	-56.732132	3.946361	0.000000	3.070217	0.000000	0.000000	0.000000	0.418339	0.023451	-0.393875	0.000000	0.000000	4.000000	42.000000	0.000000
3475.872999	-0.173488	0.585654	0.094939	81.433792	-17.718674	-56.732132	3.946361	0.000000	3.070217	0.000000	0.000000	0.000000	0.418339	0.023451	-0.393875	0.000000	0.000000	4.000000	42.000000	0.000000
3475.876333	-0.171966	0.585785	0.093382	80.893944	-17.341831	-56.410576	3.953879	0.000000	3.060530	0.000000	0.000000	0.000000	0.456706	0.039449	-0.467010	0.000000	0.000000	4.000000	42.000000	0.000000
3475.879666	-0.171966	0.585785	0.093382	80.893944	-17.341831	-56.410576	3.953879	0.000000	3.060530	0.000000	0.000000	0.000000	0.456706	0.039449	-0.467010	0.000000	0.000000	4.000000	42.000000	0.000000
3475.882999	-0.171966	0.585785	0.093382	80.893944	-17.341831	-56.410576	3.953879	0.000000	3.060530	0.000000	0.000000	0.000000	0.456706	0.039449	-0.467010	0.000000	0.000000	4.000000	42.000000	0.000000
3475.886333	-0.170393	0.585953	0.091641	80.368034	-17.188120	-56.345417	3.960385	0.000000	3.052106	0.000000	0.000000	0.000000	0.471796	0.050394	-0.522308	0.000000	0.000000	4.000000	42.000000	0.000000
3475.889666	-0.170393	0.585953	0.091641	80.368034	-17.188120	-56.345417	3.960385	0.000000	3.052106	0.000000	0.000000	0.000000	0.471796	0.050394	-0.522308	0.000000	0.000000	4.000000	42.000000	0.000000
3475.892999	-0.170393	0.585953	0.091641	80.368034	-17.188120	-56.345417	3.960385	0.000000	3.052106	0.000000	0.000000	0.000000	0.471796	0.050394	-0.522308	0.000000	0.000000	4.000000	42.000000	0.000000
3475.896333	-0.168797	0.586156	0.089706	79.880806	-17.103188	-56.359886	3.965211	0.000000	3.045834	0.000000	0.000000	0.000000	0.478912	0.060850	-0.580425	0.000000	0.000000	4.000000	42.000000	0.000000
3475.899666	-0.168797	0.586156	0.089706	79.880806	-17.103188	-56.359886	3.965211	0.000000	3.045834	0.000000	0.000000	0.000000	0.478912	0.060850	-0.580425	0.000000	0.000000	4.000000	42.000000	0.000000
3475.902999	-0.168797	0.586156	0.089706	79.880806	-17.103188	-56.359886	3.965211	0.000000	3.045834	0.000000	0.000000	0.000000	0.478912	0.060850	-0.580425	0.000000	0.000000	4.000000	42.000000	0.000000
3475.906333	-0.167220	0.586389	0.087626	79.445343	-17.016333	-56.362709	3.967565	0.000000	3.042767	0.000000	0.000000	0.000000	0.472933	0.069872	-0.624155	0.000000	0.000000	4.000000	42.000000	0.000000
3475.909666	-0.167220	0.586389	0.087626	79.445343	-17.016333	-56.362709	3.967565	0.000000	3.042767	0.000000	0.000000	0.000000	0.472933	0.069872	-0.624155	0.000000	0.000000	4.000000	42.000000	0.000000
3475.912999	-0.167220	0.586389	0.087626	79.445343	-17.016333	-56.362709	3.967565	0.000000	3.042767	0.000000	0.000000	0.000000	0.472933	0.069872	-0.624155	0.000000	0.000000	4.000000	42.000000	0.000000
3475.916333	-0.165707	0.586648	0.085448	79.070953	-16.934402	-56.357071	3.967146	0.000000	3.043313	0.000000	0.000000	0.000000	0.454057	0.077665	-0.653232	0.000000	0.000000	4.000000	42.000000	0.000000
3475.919666	-0.165707	0.586648	0.085448	79.070953	-16.934402	-56.357071	3.967146	0.000000	3.043313	0.000000	0.000000	0.000000	0.454057	0.077665	-0.653232	0.000000	0.000000	4.000000	42.000000	0.000000
3475.922999	-0.165707	0.586648	0.085448	79.070953	-16.934402	-56.357071	3.967146	0.000000	3.043313	0.000000	0.000000	0.000000	0.454057	0.077665	-0.653232	0.000000	0.000000	4.000000	42.000000	0.000000
3475.926333	-0.164272	0.586892	0.083137	78.756737	-16.865536	-56.287041	3.963630	0.000000	3.047891	0.000000	0.000000	0.000000	0.430371	0.073340	-0.693377	0.000000	0.000000	4.000000	42.000000	0.000000
3475.929666	-0.164272	0.586892	0.083137	78.756737	-16.865536	-56.287041	3.963630	0.000000	3.047891	0.000000	0.000000	0.000000	0.430371	0.073340	-0.693377	0.000000	0.000000	4.000000	42.000000	0.000000
3475.932999	-0.164272	0.586892	0.083137	78.756737	-16.865536	-56.287041	3.963630	0.000000	3.047891	0.000000	0.000000	0.000000	0.430371	0.073340	-0.693377	0.000000	0.000000	4.000000	42.000000	0.000000
3475.936333	-0.162954	0.587181	0.080728	78.493507	-16.802364	-56.159676	3.955737	0.000000	3.058128	0.000000	0.000000	0.000000	0.395381	0.086471	-0.722620	0.000000	0.000000	4.000000	42.000000	0.000000
3475.939666	-0.162954	0.587181	0.080728	78.493507	-16.802364	-56.159676	3.955737	0.000000	3.058128	0.000000	0.000000	0.000000	0.395381	0.086471	-0.722620	0.000000	0.000000	4.000000	42.000000	0.000000
3475.942999	-0.162954	0.587181	0.080728	78.493507	-16.802364	-56.159676	3.955737	0.000000	3.058128	0.000000	0.000000	0.000000	0.395381	0.086471	-0.722620	0.000000	0.000000	4.000000	42.000000	0.000000
3475.946333	-0.161742	0.587472	0.078193	78.286644	-16.738047	-55.743069	3.942840	0.000000	3.074738	0.000000	0.000000	0.000000	0.363539	0.087466	-0.760519	0.000000	0.000000	4.000000	42.000000	0.000000
3475.949666	-0.161742	0.587472	0.078193	78.286644	-16.738047	-55.743069	3.942840	0.000000	3.074738	0.000000	0.000000	0.000000	0.363539	0.087466	-0.760519	0.000000	0.000000	4.000000	42.000000	0.000000
3475.952999	-0.161742	0.587472	0.078193	78.286644	-16.738047	-55.743069	3.942840	0.000000	3.074738	0.000000	0.000000	0.000000	0.363539	0.087466	-0.760519	0.000000	0.000000	4.000000	42.000000	0.000000
3475.956333	-0.160572	0.587745	0.075598	78.131485	-16.542025	-55.030888	3.909660	0.000000	3.087120	0.000000	0.000000	0.000000	0.351092	0.081710	-0.778531	0.000000	0.000000	4.000000	42.000000	0.000000
3475.959666	-0.160572	0.587745	0.075598	78.131485	-16.542025	-55.030888	3.909660	0.000000	3.087120	0.000000	0.000000	0.000000	0.351092	0.081710	-0.778531	0.000000	0.000000	4.000000	42.000000	0.000000
3475.962999	-0.160572	0.587745	0.075598	78.131485	-16.542025	-55.030888	3.909660	0.000000	3.087120	0.000000	0.000000	0.000000	0.351092	0.081710	-0.778531	0.000000	0.000000	4.000000	42.000000	0.000000
3475.966333	-0.159390	0.588028	0.072951	78.017647	-16.218927	-54.348381	3.779905	0.000000	3.028604	0.000000	0.000000	0.000000	0.354574	0.084934	-0.794028	0.000000	0.000000	4.000000	42.000000	0.000000
3475.969666	-0.159390	0.588028	0.072951	78.017647	-16.218927	-54.348381	3.779905	0.000000	3.028604	0.000000	0.000000	0.000000	0.354574	0.084934	-0.794028	0.000000	0.000000	4.000000	42.000000	0.000000
3475.972999	-0.159390	0.588028	0.072951	78.017647	-16.218927	-54.348381	3.779905	0.000000	3.028604	0.000000	0.000000	0.000000	0.354574	0.084934	-0.794028	0.000000	0.000000	4.000000	42.000000	0.000000
3475.976333	-0.158255	0.588348	0.070355	77.905502	-15.866801	-53.812683	3.647567	0.000000	2.969508	0.000000	0.000000	0.000000	0.340672	0.096128	-0.778969	0.000000	0.000000	4.000000	42.000000	0.000000
3475.979666	-0.158255	0.588348	0.070355	77.905502	-15.866801	-53.812683	3.647567	0.000000	2.969508	0.000000	0.000000	0.000000	0.340672	0.096128	-0.778969	0.000000	0.000000	4.000000	42.000000	0.000000
3475.982999	-0.158255	0.588348	0.070355	77.905502	-15.866801	-53.812683	3.647567	0.000000	2.969508	0.000000	0.000000	0.000000	0.340672	0.096128	-0.778969	0.000000	0.000000	4.000000	42.000000	0.000000
3475.986333	-0.157232	0.588705	0.067853	77.702766	-15.596908	-53.283733	3.517739	0.000000	2.912730	0.000000	0.000000	0.000000	0.306661	0.106950	-0.750632	0.000000	0.000000	4.000000	42.000000	0.000000
3475.989666	-0.157232	0.588705	0.067853	77.702766	-15.596908	-53.283733	3.517739	0.000000	2.912730	0.000000	0.000000	0.000000	0.306661	0.106950	-0.750632	0.000000	0.000000	4.000000	42.000000	0.000000
3475.992999	-0.157232	0.588705	0.067853	77.702766	-15.596908	-53.283733	3.517739	0.000000	2.912730	0.000000	0.000000	0.000000	0.306661	0.106950	-0.750632	0.000000	0.000000	4.000000	42.000000	0.000000
3475.996333	-0.156306	0.589126	0.065571	77.331779	-15.461334	-52.782497	3.392633	0.000000	2.861619	0.000000	0.000000	0.000000	0.277944	0.126344	-0.684368	0.000000	0.000000	4.000000	42.000000	0.000000
3475.999666	-0.156306	0.589126	0.065571	77.331779	-15.461334	-52.782497	3.392633	0.000000	2.861619	0.000000	0.000000	0.000000	0.277944	0.126344	-0.684368	0.000000	0.000000	4.000000	42.000000	0.000000
3476.002999	-0.156306	0.589126	0.065571	77.331779	-15.461334	-52.782497	3.392633	0.000000	2.861619	0.000000	0.000000	0.000000	0.277944	0.126344	-0.684368	0.000000	0.000000	4.000000	42.000000	0.000000
3476.006333	-0.155495	0.589594	0.063490	76.843307	-15.370684	-52.279900	3.278572	0.000000	2.815295	0.000000	0.000000	0.000000	0.243196	0.140326	-0.624283	0.000000	0.000000	4.000000	42.000000	0.000000
3476.009666	-0.155495	0.589594	0.063490	76.843307	-15.370684	-52.279900	3.278572	0.000000	2.815295	0.000000	0.000000	0.000000	0.243196	0.140326	-0.624283	0.000000	0.000000	4.000000	42.000000	0.000000
3476.012999	-0.155495	0.589594	0.063490	76.843307	-15.370684	-52.279900	3.278572	0.000000	2.815295	0.000000	0.000000	0.000000	0.243196	0.140326	-0.624283	0.000000	0.000000	4.000000	42.000000	0.000000
3476.016333	-0.154713	0.590051	0.061589	76.334793	-15.208788	-51.599911	3.174525	0.000000	2.774763	0.000000	0.000000	0.000000	0.234765	0.137212	-0.570584	0.000000	0.000000	4.000000	42.000000	0.000000
3476.019666	-0.154713	0.590051	0.061589	76.334793	-15.208788	-51.599911	3.174525	0.000000	2.774763	0.000000	0.000000	0.000000	0.234765	0.137212	-0.570584	0.000000	0.000000	4.000000	42.000000	0.000000
3476.022999	-0.154713	0.590051	0.061589	76.334793	-15.208788	-51.599911	3.174525	0.000000	2.774763	0.000000	0.000000	0.000000	0.234765	0.137212	-0.570584	0.000000	0.000000	4.000000	42.000000	0.000000
3476.026333	-0.153959	0.590500	0.059866	75.870216	-14.975487	-50.831799	3.079427	0.000000	2.735635	0.000000	0.000000	0.000000	0.226222	0.134627	-0.516626	0.000000	0.000000	4.000000	42.000000	0.000000
3476.029666	-0.153959	0.590500	0.059866	75.870216	-14.975487	-50.831799	3.079427	0.000000	2.735635	0.000000	0.000000	0.000000	0.226222	0.134627	-0.516626	0.000000	0.000000	4.000000	42.000000	0.000000
3476.032999	-0.153959	0.590500	0.059866	75.870216	-14.975487	-50.831799	3.079427	0.000000	2.735635	0.000000	0.000000	0.000000	0.226222	0.134627	-0.516626	0.000000	0.000000	4.000000	42.000000	0.000000
3476.036333	-0.153238	0.590893	0.058251	75.459854	-14.724732	-50.149006	2.993323	0.000000	2.697932	0.000000	0.000000	0.000000	0.216229	0.117882	-0.484686	0.000000	0.000000	4.000000	42.000000	0.000000
3476.039666	-0.153238	0.590893	0.058251	75.459854	-14.724732	-50.149006	2.993323	0.000000	2.697932	0.000000	0.000000	0.000000	0.216229	0.117882	-0.484686	0.000000	0.000000	4.000000	42.000000	0.000000
3476.042999	-0.153238	0.590893	0.058251	75.459854	-14.724732	-50.149006	2.993323	0.000000	2.697932	0.000000	0.000000	0.000000	0.216229	0.117882	-0.484686	0.000000	0.000000	4.000000	42.000000	0.000000
3476.046333	-0.152564	0.591221	0.056698	75.107849	-14.478878	-49.657711	2.912542	0.000000	2.661893	0.000000	0.000000	0.000000	0.202202	0.098646	-0.465851	0.000000	0.000000	4.000000	42.000000	0.000000
3476.049666	-0.152564	0.591221	0.056698	75.107849	-14.478878	-49.657711	2.912542	0.000000	2.661893	0.000000	0.000000	0.000000	0.202202	0.098646	-0.465851	0.000000	0.000000	4.000000	42.000000	0.000000
3476.052999	-0.152564	0.591221	0.056698	75.107849	-14.478878	-49.657711	2.912542	0.000000	2.661893	0.000000	0.000000	0.000000	0.202202	0.098646	-0.465851	0.000000	0.000000	4.000000	42.000000	0.000000
3476.056333	-0.151961	0.591487	0.055201	74.817551	-14.316913	-49.280586	2.834900	0.000000	2.628193	0.000000	0.000000	0.000000	0.180944	0.079664	-0.449032	0.000000	0.000000	4.000000	42.000000	0.000000
3476.059666	-0.151961	0.591487	0.055201	74.817551	-14.316913	-49.280586	2.834900	0.000000	2.628193	0.000000	0.000000	0.000000	0.180944	0.079664	-0.449032	0.000000	0.000000	4.000000	42.000000	0.000000
3476.062999	-0.151961	0.591487	0.055201	74.817551	-14.316913	-49.280586	2.834900	0.000000	2.628193	0.000000	0.000000	0.000000	0.180944	0.079664	-0.449032	0.000000	0.000000	4.000000	42.000000	0.000000
3476.066333	-0.151439	0.591710	0.053710	74.587616	-14.289416	-49.013615	2.760062	0.000000	2.598036	0.000000	0.000000	0.000000	0.156452	0.066781	-0.447463	0.000000	0.000000	4.000000	42.000000	0.000000
3476.069666	-0.151439	0.591710	0.053710	74.587616	-14.289416	-49.013615	2.760062	0.000000	2.598036	0.000000	0.000000	0.000000	0.156452	0.066781	-0.447463	0.000000	0.000000	4.000000	42.000000	0.000000
3476.072999	-0.151439	0.591710	0.053710	74.587616	-14.289416	-49.013615	2.760062	0.000000	2.598036	0.000000	0.000000	0.000000	0.156452	0.066781	-0.447463	0.000000	0.000000	4.000000	42.000000	0.000000
3476.076333	-0.150974	0.591880	0.052319	74.404045	-14.321996	-48.858273	2.685485	0.000000	2.571960	0.000000	0.000000	0.000000	0.139411	0.051227	-0.417073	0.000000	0.000000	4.000000	42.000000	0.000000
3476.079666	-0.150974	0.591880	0.052319	74.404045	-14.321996	-48.858273	2.685485	0.000000	2.571960	0.000000	0.000000	0.000000	0.139411	0.051227	-0.417073	0.000000	0.000000	4.000000	42.000000	0.000000
3476.082999	-0.150974	0.591880	0.052319	74.404045	-14.321996	-48.858273	2.685485	0.000000	2.571960	0.000000	0.000000	0.000000	0.139411	0.051227	-0.417073	0.000000	0.000000	4.000000	42.000000	0.000000
3476.086333	-0.150602	0.592087	0.051062	74.269707	-14.349652	-48.860519	2.615973	0.000000	2.548725	0.000000	0.000000	0.000000	0.111775	0.062124	-0.377245	0.000000	0.000000	4.000000	42.000000	0.000000
3476.089666	-0.150602	0.592087	0.051062	74.269707	-14.349652	-48.860519	2.615973	0.000000	2.548725	0.000000	0.000000	0.000000	0.111775	0.062124	-0.377245	0.000000	0.000000	4.000000	42.000000	0.000000
3476.092999	-0.150602	0.592087	0.051062	74.269707	-14.349652	-48.860519	2.615973	0.000000	2.548725	0.000000	0.000000	0.000000	0.111775	0.062124	-0.377245	0.000000	0.000000	4.000000	42.000000	0.000000
3476.096333	-0.150287	0.592381	0.050086	74.161255	-14.368051	-48.880650	2.553098	0.000000	2.530095	0.000000	0.000000	0.000000	0.094618	0.087968	-0.292798	0.000000	0.000000	4.000000	42.000000	0.000000
3476.099666	-0.150287	0.592381	0.050086	74.161255	-14.368051	-48.880650	2.553098	0.000000	2.530095	0.000000	0.000000	0.000000	0.094618	0.087968	-0.292798	0.000000	0.000000	4.000000	42.000000	0.000000
3476.102999	-0.150287	0.592381	0.050086	74.161255	-14.368051	-48.880650	2.553098	0.000000	2.530095	0.000000	0.000000	0.000000	0.094618	0.087968	-0.292798	0.000000	0.000000	4.000000	42.000000	0.000000
3476.106333	-0.150287	0.592381	0.050086	74.068588	-14.370936	-48.896606	2.504299	0.000000	2.514326	0.000000	0.000000	0.000000	0.094618	0.087968	-0.292798	0.000000	0.000000	4.000000	42.000000	0.000000
3476.109666	-0.149932	0.592761	0.049420	74.068588	-14.370936	-48.896606	2.504299	0.000000	2.514326	0.000000	0.000000	0.000000	0.106232	0.114066	-0.199655	0.000000	0.000000	4.000000	42.000000	0.000000
3476.112999	-0.149932	0.592761	0.049420	74.068588	-14.370936	-48.896606	2.504299	0.000000	2.514326	0.000000	0.000000	0.000000	0.106232	0.114066	-0.199655	0.000000	0.000000	4.000000	42.000000	0.000000
3476.116333	-0.149527	0.593230	0.049199	74.013351	-14.343795	-48.904858	2.504299	0.000000	2.514326	0.000000	0.000000	0.000000	0.121640	0.140846	-0.066562	0.000000	0.000000	4.000000	42.000000	0.000000
3476.119666	-0.149527	0.593230	0.049199	74.013351	-14.343795	-48.904858	2.504299	0.000000	2.514326	0.000000	0.000000	0.000000	0.121640	0.140846	-0.066562	0.000000	0.000000	4.000000	42.000000	0.000000
3476.122999	-0.149527	0.593230	0.049199	74.013351	-14.343795	-48.904858	2.504299	0.000000	2.514326	0.000000	0.000000	0.000000	0.121640	0.140846	-0.066562	0.000000	0.000000	4.000000	42.000000	0.000000
3476.126333	-0.149527	0.593230	0.049199	73.962547	-14.308775	-48.902111	2.459929	0.000000	2.476347	0.000000	0.000000	0.000000	0.121640	0.140846	-0.066562	0.000000	0.000000	4.000000	42.000000	0.000000
3476.129666	-0.149087	0.593654	0.049301	73.962547	-14.308775	-48.902111	2.459929	0.000000	2.476347	0.000000	0.000000	0.000000	0.132072	0.127161	0.030633	0.000000	0.000000	4.000000	42.000000	0.000000
3476.132999	-0.149087	0.593654	0.049301	73.962547	-14.308775	-48.902111	2.459929	0.000000	2.476347	0.000000	0.000000	0.000000	0.132072	0.127161	0.030633	0.000000	0.000000	4.000000	42.000000	0.000000
3476.136333	-0.148674	0.594071	0.049676	73.903114	-14.261918	-48.790283	2.459929	0.000000	2.476347	0.000000	0.000000	0.000000	0.123674	0.125159	0.112650	0.000000	0.000000	4.000000	42.000000	0.000000
3476.139666	-0.148674	0.594071	0.049676	73.903114	-14.261918	-48.790283	2.459929	0.000000	2.476347	0.000000	0.000000	0.000000	0.123674	0.125159	0.112650	0.000000	0.000000	4.000000	42.000000	0.000000
3476.142999	-0.148674	0.594071	0.049676	73.903114	-14.261918	-48.790283	2.459929	0.000000	2.476347	0.000000	0.000000	0.000000	0.123674	0.125159	0.112650	0.000000	0.000000	4.000000	42.000000	0.000000
3476.146333	-0.148285	0.594394	0.050221	73.846077	-14.216670	-48.493065	2.483810	0.000000	2.433723	0.000000	0.000000	0.000000	0.116846	0.096833	0.163342	0.000000	0.000000	4.000000	42.000000	0.000000
3476.149666	-0.148285	0.594394	0.050221	73.846077	-14.216670	-48.493065	2.483810	0.000000	2.433723	0.000000	0.000000	0.000000	0.116846	0.096833	0.163342	0.000000	0.000000	4.000000	42.000000	0.000000
3476.152999	-0.148285	0.594394	0.050221	73.846077	-14.216670	-48.493065	2.483810	0.000000	2.433723	0.000000	0.000000	0.000000	0.116846	0.096833	0.163342	0.000000	0.000000	4.000000	42.000000	0.000000
3476.156333	-0.147947	0.594651	0.050854	73.845291	-14.159497	-48.020260	2.511034	0.000000	2.414248	0.000000	0.000000	0.000000	0.101532	0.076965	0.189858	0.000000	0.000000	4.000000	42.000000	0.000000
3476.159666	-0.147947	0.594651	0.050854	73.845291	-14.159497	-48.020260	2.511034	0.000000	2.414248	0.000000	0.000000	0.000000	0.101532	0.076965	0.189858	0.000000	0.000000	4.000000	42.000000	0.000000
3476.162999	-0.147947	0.594651	0.050854	73.845291	-14.159497	-48.020260	2.511034	0.000000	2.414248	0.000000	0.000000	0.000000	0.101532	0.076965	0.189858	0.000000	0.000000	4.000000	42.000000	0.000000
3476.166333	-0.147947	0.594651	0.050854	74.010452	-14.088679	-47.661362	2.542677	0.000000	2.397327	0.000000	0.000000	0.000000	0.101532	0.076965	0.189858	0.000000	0.000000	4.000000	42.000000	0.000000
3476.169666	-0.147727	0.594830	0.051450	74.010452	-14.088679	-47.661362	2.542677	0.000000	2.397327	0.000000	0.000000	0.000000	0.065718	0.053781	0.179009	0.000000	0.000000	4.000000	42.000000	0.000000
3476.172999	-0.147727	0.594830	0.051450	74.010452	-14.088679	-47.661362	2.542677	0.000000	2.397327	0.000000	0.000000	0.000000	0.065718	0.053781	0.179009	0.000000	0.000000	4.000000	42.000000	0.000000
3476.176333	-0.147507	0.595000	0.052135	74.310661	-14.000216	-47.587837	2.542677	0.000000	2.397327	0.000000	0.000000	0.000000	0.066137	0.051135	0.205482	0.000000	0.000000	4.000000	42.000000	0.000000
3476.179666	-0.147507	0.595000	0.052135	74.310661	-14.000216	-47.587837	2.542677	0.000000	2.397327	0.000000	0.000000	0.000000	0.066137	0.051135	0.205482	0.000000	0.000000	4.000000	42.000000	0.000000
3476.182999	-0.147507	0.595000	0.052135	74.310661	-14.000216	-47.587837	2.542677	0.000000	2.397327	0.000000	0.000000	0.000000	0.066137	0.051135	0.205482	0.000000	0.000000	4.000000	42.000000	0.000000
3476.186333	-0.147507	0.595000	0.052135	74.611145	-13.927934	-47.571854	2.606759	0.000000	2.375350	0.000000	0.000000	0.000000	0.066137	0.051135	0.205482	0.000000	0.000000	4.000000	42.000000	0.000000
3476.189666	-0.147312	0.595142	0.052820	74.611145	-13.927934	-47.571854	2.606759	0.000000	2.375350	0.000000	0.000000	0.000000	0.058564	0.042402	0.205433	0.000000	0.000000	4.000000	42.000000	0.000000
3476.192999	-0.147312	0.595142	0.052820	74.611145	-13.927934	-47.571854	2.606759	0.000000	2.375350	0.000000	0.000000	0.000000	0.058564	0.042402	0.205433	0.000000	0.000000	4.000000	42.000000	0.000000
3476.196333	-0.147176	0.595255	0.053623	74.869476	-13.889668	-47.590881	2.606759	0.000000	2.375350	0.000000	0.000000	0.000000	0.040707	0.033989	0.241007	0.000000	0.000000	4.000000	42.000000	0.000000
3476.199666	-0.147176	0.595255	0.053623	74.869476	-13.889668	-47.590881	2.606759	0.000000	2.375350	0.000000	0.000000	0.000000	0.040707	0.033989	0.241007	0.000000	0.000000	4.000000	42.000000	0.000000
3476.202999	-0.147176	0.595255	0.053623	74.869476	-13.889668	-47.590881	2.606759	0.000000	2.375350	0.000000	0.000000	0.000000	0.040707	0.033989	0.241007	0.000000	0.000000	4.000000	42.000000	0.000000
3476.206333	-0.147176	0.595255	0.053623	75.072426	-13.881216	-47.648766	2.681165	0.000000	2.358805	0.000000	0.000000	0.000000	0.040707	0.033989	0.241007	0.000000	0.000000	4.000000	42.000000	0.000000
3476.209666	-0.147016	0.595408	0.054529	75.072426	-13.881216	-47.648766	2.681165	0.000000	2.358805	0.000000	0.000000	0.000000	0.047932	0.045755	0.271817	0.000000	0.000000	4.000000	42.000000	0.000000
3476.212999	-0.147016	0.595408	0.054529	75.072426	-13.881216	-47.648766	2.681165	0.000000	2.358805	0.000000	0.000000	0.000000	0.047932	0.045755	0.271817	0.000000	0.000000	4.000000	42.000000	0.000000
3476.216333	-0.146776	0.595600	0.055618	75.217377	-13.868805	-47.718632	2.681165	0.000000	2.358805	0.000000	0.000000	0.000000	0.072140	0.057675	0.326614	0.000000	0.000000	4.000000	42.000000	0.000000
3476.219666	-0.146776	0.595600	0.055618	75.217377	-13.868805	-47.718632	2.681165	0.000000	2.358805	0.000000	0.000000	0.000000	0.072140	0.057675	0.326614	0.000000	0.000000	4.000000	42.000000	0.000000
3476.222999	-0.146776	0.595600	0.055618	75.217377	-13.868805	-47.718632	2.681165	0.000000	2.358805	0.000000	0.000000	0.000000	0.072140	0.057675	0.326614	0.000000	0.000000	4.000000	42.000000	0.000000
3476.226333	-0.146451	0.595783	0.056881	75.308830	-13.911490	-47.870861	2.780904	0.000000	2.338793	0.000000	0.000000	0.000000	0.097392	0.054902	0.378980	0.000000	0.000000	4.000000	42.000000	0.000000
3476.229666	-0.146451	0.595783	0.056881	75.308830	-13.911490	-47.870861	2.780904	0.000000	2.338793	0.000000	0.000000	0.000000	0.097392	0.054902	0.378980	0.000000	0.000000	4.000000	42.000000	0.000000
3476.232999	-0.146451	0.595783	0.056881	75.308830	-13.911490	-47.870861	2.780904	0.000000	2.338793	0.000000	0.000000	0.000000	0.097392	0.054902	0.378980	0.000000	0.000000	4.000000	42.000000	0.000000
3476.236333	-0.146012	0.596015	0.058311	75.374619	-14.085780	-48.216805	2.844067	0.000000	2.322561	0.000000	0.000000	0.000000	0.131695	0.069531	0.428903	0.000000	0.000000	4.000000	42.000000	0.000000
3476.239666	-0.146012	0.596015	0.058311	75.374619	-14.085780	-48.216805	2.844067	0.000000	2.322561	0.000000	0.000000	0.000000	0.131695	0.069531	0.428903	0.000000	0.000000	4.000000	42.000000	0.000000
3476.242999	-0.146012	0.596015	0.058311	75.374619	-14.085780	-48.216805	2.844067	0.000000	2.322561	0.000000	0.000000	0.000000	0.131695	0.069531	0.428903	0.000000	0.000000	4.000000	42.000000	0.000000
3476.246333	-0.145500	0.596226	0.059870	75.432938	-14.444010	-48.781876	2.915551	0.000000	2.300611	0.000000	0.000000	0.000000	0.153729	0.063528	0.467743	0.000000	0.000000	4.000000	42.000000	0.000000
3476.249666	-0.145500	0.596226	0.059870	75.432938	-14.444010	-48.781876	2.915551	0.000000	2.300611	0.000000	0.000000	0.000000	0.153729	0.063528	0.467743	0.000000	0.000000	4.000000	42.000000	0.000000
3476.252999	-0.145500	0.596226	0.059870	75.432938	-14.444010	-48.781876	2.915551	0.000000	2.300611	0.000000	0.000000	0.000000	0.153729	0.063528	0.467743	0.000000	0.000000	4.000000	42.000000	0.000000
3476.256333	-0.144904	0.596457	0.061529	75.554253	-15.050459	-49.478077	2.993508	0.000000	2.274990	0.000000	0.000000	0.000000	0.178691	0.069136	0.497594	0.000000	0.000000	4.000000	42.000000	0.000000
3476.259666	-0.144904	0.596457	0.061529	75.554253	-15.050459	-49.478077	2.993508	0.000000	2.274990	0.000000	0.000000	0.000000	0.178691	0.069136	0.497594	0.000000	0.000000	4.000000	42.000000	0.000000
3476.262999	-0.144904	0.596457	0.061529	75.554253	-15.050459	-49.478077	2.993508	0.000000	2.274990	0.000000	0.000000	0.000000	0.178691	0.069136	0.497594	0.000000	0.000000	4.000000	42.000000	0.000000
3476.266333	-0.144234	0.596676	0.063228	75.848305	-15.912155	-50.348877	3.076441	0.000000	2.245208	0.000000	0.000000	0.000000	0.200983	0.065833	0.509703	0.000000	0.000000	4.000000	42.000000	0.000000
3476.269666	-0.144234	0.596676	0.063228	75.848305	-15.912155	-50.348877	3.076441	0.000000	2.245208	0.000000	0.000000	0.000000	0.200983	0.065833	0.509703	0.000000	0.000000	4.000000	42.000000	0.000000
3476.272999	-0.144234	0.596676	0.063228	75.848305	-15.912155	-50.348877	3.076441	0.000000	2.245208	0.000000	0.000000	0.000000	0.200983	0.065833	0.509703	0.000000	0.000000	4.000000	42.000000	0.000000
3476.276333	-0.143471	0.596835	0.064900	76.406265	-17.044851	-51.528446	3.161391	0.000000	2.211711	0.000000	0.000000	0.000000	0.229002	0.047656	0.501772	0.000000	0.000000	4.000000	42.000000	0.000000
3476.279666	-0.143471	0.596835	0.064900	76.406265	-17.044851	-51.528446	3.161391	0.000000	2.211711	0.000000	0.000000	0.000000	0.229002	0.047656	0.501772	0.000000	0.000000	4.000000	42.000000	0.000000
3476.282999	-0.143471	0.596835	0.064900	76.406265	-17.044851	-51.528446	3.161391	0.000000	2.211711	0.000000	0.000000	0.000000	0.229002	0.047656	0.501772	0.000000	0.000000	4.000000	42.000000	0.000000
3476.286333	-0.142606	0.596973	0.066517	77.093933	-18.446846	-53.095524	3.245020	0.000000	2.173544	0.000000	0.000000	0.000000	0.259533	0.041310	0.484943	0.000000	0.000000	4.000000	42.000000	0.000000
3476.289666	-0.142606	0.596973	0.066517	77.093933	-18.446846	-53.095524	3.245020	0.000000	2.173544	0.000000	0.000000	0.000000	0.259533	0.041310	0.484943	0.000000	0.000000	4.000000	42.000000	0.000000
3476.292999	-0.142606	0.596973	0.066517	77.093933	-18.446846	-53.095524	3.245020	0.000000	2.173544	0.000000	0.000000	0.000000	0.259533	0.041310	0.484943	0.000000	0.000000	4.000000	42.000000	0.000000
3476.296333	-0.141718	0.597030	0.068072	77.801781	-20.142786	-55.143112	3.325844	0.000000	2.130288	0.000000	0.000000	0.000000	0.266457	0.017180	0.466418	0.000000	0.000000	4.000000	42.000000	0.000000
3476.299666	-0.141718	0.597030	0.068072	77.801781	-20.142786	-55.143112	3.325844	0.000000	2.130288	0.000000	0.000000	0.000000	0.266457	0.017180	0.466418	0.000000	0.000000	4.000000	42.000000	0.000000
3476.302999	-0.141718	0.597030	0.068072	77.801781	-20.142786	-55.143112	3.325844	0.000000	2.130288	0.000000	0.000000	0.000000	0.266457	0.017180	0.466418	0.000000	0.000000	4.000000	42.000000	0.000000
3476.306333	-0.140758	0.597046	0.069483	78.482552	-22.023130	-57.467819	3.403580	0.000000	2.085878	0.000000	0.000000	0.000000	0.287826	0.004940	0.423403	0.000000	0.000000	4.000000	42.000000	0.000000
3476.309666	-0.140758	0.597046	0.069483	78.482552	-22.023130	-57.467819	3.403580	0.000000	2.085878	0.000000	0.000000	0.000000	0.287826	0.004940	0.423403	0.000000	0.000000	4.000000	42.000000	0.000000
3476.312999	-0.140758	0.597046	0.069483	78.482552	-22.023130	-57.467819	3.403580	0.000000	2.085878	0.000000	0.000000	0.000000	0.287826	0.004940	0.423403	0.000000	0.000000	4.000000	42.000000	0.000000
3476.316333	-0.139781	0.597072	0.070745	79.110794	-23.903330	-59.662285	3.474147	0.000000	2.037907	0.000000	0.000000	0.000000	0.293278	0.007750	0.378620	0.000000	0.000000	4.000000	42.000000	0.000000
3476.319666	-0.139781	0.597072	0.070745	79.110794	-23.903330	-59.662285	3.474147	0.000000	2.037907	0.000000	0.000000	0.000000	0.293278	0.007750	0.378620	0.000000	0.000000	4.000000	42.000000	0.000000
3476.322999	-0.139781	0.597072	0.070745	79.110794	-23.903330	-59.662285	3.474147	0.000000	2.037907	0.000000	0.000000	0.000000	0.293278	0.007750	0.378620	0.000000	0.000000	4.000000	42.000000	0.000000
3476.326333	-0.138867	0.597098	0.071860	79.705872	-25.605392	-61.418072	3.537251	0.000000	1.989028	0.000000	0.000000	0.000000	0.274018	0.007679	0.334599	0.000000	0.000000	4.000000	42.000000	0.000000
3476.329666	-0.138867	0.597098	0.071860	79.705872	-25.605392	-61.418072	3.537251	0.000000	1.989028	0.000000	0.000000	0.000000	0.274018	0.007679	0.334599	0.000000	0.000000	4.000000	42.000000	0.000000
3476.332999	-0.138867	0.597098	0.071860	79.705872	-25.605392	-61.418072	3.537251	0.000000	1.989028	0.000000	0.000000	0.000000	0.274018	0.007679	0.334599	0.000000	0.000000	4.000000	42.000000	0.000000
3476.336333	-0.137971	0.597084	0.072748	80.266510	-27.122734	-62.825741	3.593017	0.000000	1.943358	0.000000	0.000000	0.000000	0.268752	-0.004094	0.266210	0.000000	0.000000	4.000000	42.000000	0.000000
3476.339666	-0.137971	0.597084	0.072748	80.266510	-27.122734	-62.825741	3.593017	0.000000	1.943358	0.000000	0.000000	0.000000	0.268752	-0.004094	0.266210	0.000000	0.000000	4.000000	42.000000	0.000000
3476.342999	-0.137971	0.597084	0.072748	80.266510	-27.122734	-62.825741	3.593017	0.000000	1.943358	0.000000	0.000000	0.000000	0.268752	-0.004094	0.266210	0.000000	0.000000	4.000000	42.000000	0.000000
3476.346333	-0.137050	0.597031	0.073545	80.799271	-28.534904	-64.072395	3.637386	0.000000	1.898566	0.000000	0.000000	0.000000	0.276525	-0.016002	0.239162	0.000000	0.000000	4.000000	42.000000	0.000000
3476.349666	-0.137050	0.597031	0.073545	80.799271	-28.534904	-64.072395	3.637386	0.000000	1.898566	0.000000	0.000000	0.000000	0.276525	-0.016002	0.239162	0.000000	0.000000	4.000000	42.000000	0.000000
3476.352999	-0.137050	0.597031	0.073545	80.799271	-28.534904	-64.072395	3.637386	0.000000	1.898566	0.000000	0.000000	0.000000	0.276525	-0.016002	0.239162	0.000000	0.000000	4.000000	42.000000	0.000000
3476.356333	-0.136084	0.596919	0.074178	81.288780	-29.990616	-65.333336	3.677246	0.000000	1.852478	0.000000	0.000000	0.000000	0.289777	-0.033708	0.190012	0.000000	0.000000	4.000000	42.000000	0.000000
3476.359666	-0.136084	0.596919	0.074178	81.288780	-29.990616	-65.333336	3.677246	0.000000	1.852478	0.000000	0.000000	0.000000	0.289777	-0.033708	0.190012	0.000000	0.000000	4.000000	42.000000	0.000000
3476.362999	-0.136084	0.596919	0.074178	81.288780	-29.990616	-65.333336	3.677246	0.000000	1.852478	0.000000	0.000000	0.000000	0.289777	-0.033708	0.190012	0.000000	0.000000	4.000000	42.000000	0.000000
3476.366333	-0.135183	0.596787	0.074651	81.687378	-31.607958	-66.698990	3.708915	0.000000	1.804182	0.000000	0.000000	0.000000	0.270190	-0.039424	0.141959	0.000000	0.000000	4.000000	42.000000	0.000000
3476.369666	-0.135183	0.596787	0.074651	81.687378	-31.607958	-66.698990	3.708915	0.000000	1.804182	0.000000	0.000000	0.000000	0.270190	-0.039424	0.141959	0.000000	0.000000	4.000000	42.000000	0.000000
3476.372999	-0.135183	0.596787	0.074651	81.687378	-31.607958	-66.698990	3.708915	0.000000	1.804182	0.000000	0.000000	0.000000	0.270190	-0.039424	0.141959	0.000000	0.000000	4.000000	42.000000	0.000000
3476.376333	-0.134403	0.596577	0.074967	81.923233	-33.250568	-68.106514	3.732574	0.000000	1.759150	0.000000	0.000000	0.000000	0.234025	-0.063112	0.094630	0.000000	0.000000	4.000000	42.000000	0.000000
3476.379666	-0.134403	0.596577	0.074967	81.923233	-33.250568	-68.106514	3.732574	0.000000	1.759150	0.000000	0.000000	0.000000	0.234025	-0.063112	0.094630	0.000000	0.000000	4.000000	42.000000	0.000000
3476.382999	-0.134403	0.596577	0.074967	81.923233	-33.250568	-68.106514	3.732574	0.000000	1.759150	0.000000	0.000000	0.000000	0.234025	-0.063112	0.094630	0.000000	0.000000	4.000000	42.000000	0.000000
3476.386333	-0.133840	0.596298	0.075078	81.935295	-34.395405	-69.138382	3.748346	0.000000	1.720145	0.000000	0.000000	0.000000	0.168972	-0.083706	0.033178	0.000000	0.000000	4.000000	42.000000	0.000000
3476.389666	-0.133840	0.596298	0.075078	81.935295	-34.395405	-69.138382	3.748346	0.000000	1.720145	0.000000	0.000000	0.000000	0.168972	-0.083706	0.033178	0.000000	0.000000	4.000000	42.000000	0.000000
3476.392999	-0.133840	0.596298	0.075078	81.935295	-34.395405	-69.138382	3.748346	0.000000	1.720145	0.000000	0.000000	0.000000	0.168972	-0.083706	0.033178	0.000000	0.000000	4.000000	42.000000	0.000000
3476.396333	-0.133840	0.596298	0.075078	81.875511	-34.809658	-69.639267	3.753875	0.000000	1.691983	0.000000	0.000000	0.000000	0.168972	-0.083706	0.033178	0.000000	0.000000	4.000000	42.000000	0.000000
3476.399666	-0.133427	0.595960	0.075040	81.875511	-34.809658	-69.639267	3.753875	0.000000	1.691983	0.000000	0.000000	0.000000	0.123712	-0.101334	-0.011336	0.000000	0.000000	4.000000	42.000000	0.000000
3476.402999	-0.133427	0.595960	0.075040	81.875511	-34.809658	-69.639267	3.753875	0.000000	1.691983	0.000000	0.000000	0.000000	0.123712	-0.101334	-0.011336	0.000000	0.000000	4.000000	42.000000	0.000000
3476.406333	-0.133113	0.595535	0.074749	81.865036	-34.485096	-69.317123	3.753875	0.000000	1.691983	0.000000	0.000000	0.000000	0.094299	-0.127551	-0.087132	0.000000	0.000000	4.000000	42.000000	0.000000
3476.409666	-0.133113	0.595535	0.074749	81.865036	-34.485096	-69.317123	3.753875	0.000000	1.691983	0.000000	0.000000	0.000000	0.094299	-0.127551	-0.087132	0.000000	0.000000	4.000000	42.000000	0.000000
3476.412999	-0.133113	0.595535	0.074749	81.865036	-34.485096	-69.317123	3.753875	0.000000	1.691983	0.000000	0.000000	0.000000	0.094299	-0.127551	-0.087132	0.000000	0.000000	4.000000	42.000000	0.000000
3476.416333	-0.133113	0.595535	0.074749	81.893585	-33.553013	-68.270416	3.737464	0.000000	1.655648	0.000000	0.000000	0.000000	0.094299	-0.127551	-0.087132	0.000000	0.000000	4.000000	42.000000	0.000000
3476.419666	-0.132893	0.595003	0.074191	81.893585	-33.553013	-68.270416	3.737464	0.000000	1.655648	0.000000	0.000000	0.000000	0.066030	-0.159598	-0.167464	0.000000	0.000000	4.000000	42.000000	0.000000
3476.422999	-0.132893	0.595003	0.074191	81.893585	-33.553013	-68.270416	3.737464	0.000000	1.655648	0.000000	0.000000	0.000000	0.066030	-0.159598	-0.167464	0.000000	0.000000	4.000000	42.000000	0.000000
3476.426333	-0.132698	0.594404	0.073413	81.929626	-31.815725	-66.300453	3.737464	0.000000	1.655648	0.000000	0.000000	0.000000	0.058368	-0.179651	-0.233393	0.000000	0.000000	4.000000	42.000000	0.000000
3476.429666	-0.132698	0.594404	0.073413	81.929626	-31.815725	-66.300453	3.737464	0.000000	1.655648	0.000000	0.000000	0.000000	0.058368	-0.179651	-0.233393	0.000000	0.000000	4.000000	42.000000	0.000000
3476.432999	-0.132698	0.594404	0.073413	81.929626	-31.815725	-66.300453	3.737464	0.000000	1.655648	0.000000	0.000000	0.000000	0.058368	-0.179651	-0.233393	0.000000	0.000000	4.000000	42.000000	0.000000
3476.436333	-0.132559	0.593728	0.072431	81.933182	-29.259253	-63.403614	3.670655	0.000000	1.634915	0.000000	0.000000	0.000000	0.041655	-0.202658	-0.294775	0.000000	0.000000	4.000000	42.000000	0.000000
3476.439666	-0.132559	0.593728	0.072431	81.933182	-29.259253	-63.403614	3.670655	0.000000	1.634915	0.000000	0.000000	0.000000	0.041655	-0.202658	-0.294775	0.000000	0.000000	4.000000	42.000000	0.000000
3476.442999	-0.132559	0.593728	0.072431	81.933182	-29.259253	-63.403614	3.670655	0.000000	1.634915	0.000000	0.000000	0.000000	0.041655	-0.202658	-0.294775	0.000000	0.000000	4.000000	42.000000	0.000000
3476.446333	-0.132533	0.593016	0.071260	81.827591	-26.150251	-59.884579	3.621526	0.000000	1.627972	0.000000	0.000000	0.000000	0.007919	-0.213729	-0.351186	0.000000	0.000000	4.000000	42.000000	0.000000
3476.449666	-0.132533	0.593016	0.071260	81.827591	-26.150251	-59.884579	3.621526	0.000000	1.627972	0.000000	0.000000	0.000000	0.007919	-0.213729	-0.351186	0.000000	0.000000	4.000000	42.000000	0.000000
3476.452999	-0.132533	0.593016	0.071260	81.827591	-26.150251	-59.884579	3.621526	0.000000	1.627972	0.000000	0.000000	0.000000	0.007919	-0.213729	-0.351186	0.000000	0.000000	4.000000	42.000000	0.000000
3476.456333	-0.132552	0.592276	0.069957	81.573959	-22.997936	-56.322098	3.562995	0.000000	1.626652	0.000000	0.000000	0.000000	-0.005697	-0.221898	-0.390971	0.000000	0.000000	4.000000	42.000000	0.000000
3476.459666	-0.132552	0.592276	0.069957	81.573959	-22.997936	-56.322098	3.562995	0.000000	1.626652	0.000000	0.000000	0.000000	-0.005697	-0.221898	-0.390971	0.000000	0.000000	4.000000	42.000000	0.000000
3476.462999	-0.132552	0.592276	0.069957	81.573959	-22.997936	-56.322098	3.562995	0.000000	1.626652	0.000000	0.000000	0.000000	-0.005697	-0.221898	-0.390971	0.000000	0.000000	4.000000	42.000000	0.000000
3476.466333	-0.132630	0.591509	0.068580	81.197479	-20.189306	-53.120792	3.497833	0.000000	1.627601	0.000000	0.000000	0.000000	-0.023530	-0.230208	-0.413091	0.000000	0.000000	4.000000	42.000000	0.000000
3476.469666	-0.132630	0.591509	0.068580	81.197479	-20.189306	-53.120792	3.497833	0.000000	1.627601	0.000000	0.000000	0.000000	-0.023530	-0.230208	-0.413091	0.000000	0.000000	4.000000	42.000000	0.000000
3476.472999	-0.132630	0.591509	0.068580	81.197479	-20.189306	-53.120792	3.497833	0.000000	1.627601	0.000000	0.000000	0.000000	-0.023530	-0.230208	-0.413091	0.000000	0.000000	4.000000	42.000000	0.000000
3476.476333	-0.132746	0.590655	0.067149	80.727562	-17.972836	-50.552715	3.428985	0.000000	1.631523	0.000000	0.000000	0.000000	-0.034729	-0.256168	-0.429183	0.000000	0.000000	4.000000	42.000000	0.000000
3476.479666	-0.132746	0.590655	0.067149	80.727562	-17.972836	-50.552715	3.428985	0.000000	1.631523	0.000000	0.000000	0.000000	-0.034729	-0.256168	-0.429183	0.000000	0.000000	4.000000	42.000000	0.000000
3476.482999	-0.132746	0.590655	0.067149	80.727562	-17.972836	-50.552715	3.428985	0.000000	1.631523	0.000000	0.000000	0.000000	-0.034729	-0.256168	-0.429183	0.000000	0.000000	4.000000	42.000000	0.000000
3476.486333	-0.132849	0.589794	0.065678	80.190796	-16.397358	-48.689762	3.357454	0.000000	1.637312	0.000000	0.000000	0.000000	-0.030921	-0.258416	-0.441347	0.000000	0.000000	4.000000	42.000000	0.000000
3476.489666	-0.132849	0.589794	0.065678	80.190796	-16.397358	-48.689762	3.357454	0.000000	1.637312	0.000000	0.000000	0.000000	-0.030921	-0.258416	-0.441347	0.000000	0.000000	4.000000	42.000000	0.000000
3476.492999	-0.132849	0.589794	0.065678	80.190796	-16.397358	-48.689762	3.357454	0.000000	1.637312	0.000000	0.000000	0.000000	-0.030921	-0.258416	-0.441347	0.000000	0.000000	4.000000	42.000000	0.000000
3476.496333	-0.132953	0.588867	0.064114	79.631187	-15.498154	-47.586849	3.283897	0.000000	1.642465	0.000000	0.000000	0.000000	-0.030995	-0.278113	-0.469148	0.000000	0.000000	4.000000	42.000000	0.000000
3476.499666	-0.132953	0.588867	0.064114	79.631187	-15.498154	-47.586849	3.283897	0.000000	1.642465	0.000000	0.000000	0.000000	-0.030995	-0.278113	-0.469148	0.000000	0.000000	4.000000	42.000000	0.000000
3476.502999	-0.132953	0.588867	0.064114	79.631187	-15.498154	-47.586849	3.283897	0.000000	1.642465	0.000000	0.000000	0.000000	-0.030995	-0.278113	-0.469148	0.000000	0.000000	4.000000	42.000000	0.000000
3476.506333	-0.133147	0.587923	0.062506	79.040573	-15.181817	-47.147980	3.205705	0.000000	1.647631	0.000000	0.000000	0.000000	-0.058312	-0.283231	-0.482445	0.000000	0.000000	4.000000	42.000000	0.000000
3476.509666	-0.133147	0.587923	0.062506	79.040573	-15.181817	-47.147980	3.205705	0.000000	1.647631	0.000000	0.000000	0.000000	-0.058312	-0.283231	-0.482445	0.000000	0.000000	4.000000	42.000000	0.000000
3476.512999	-0.133147	0.587923	0.062506	79.040573	-15.181817	-47.147980	3.205705	0.000000	1.647631	0.000000	0.000000	0.000000	-0.058312	-0.283231	-0.482445	0.000000	0.000000	4.000000	42.000000	0.000000
3476.516333	-0.133335	0.587010	0.060887	78.415543	-15.165790	-47.066051	3.125298	0.000000	1.657349	0.000000	0.000000	0.000000	-0.056452	-0.273714	-0.485679	0.000000	0.000000	4.000000	42.000000	0.000000
3476.519666	-0.133335	0.587010	0.060887	78.415543	-15.165790	-47.066051	3.125298	0.000000	1.657349	0.000000	0.000000	0.000000	-0.056452	-0.273714	-0.485679	0.000000	0.000000	4.000000	42.000000	0.000000
3476.522999	-0.133335	0.587010	0.060887	78.415543	-15.165790	-47.066051	3.125298	0.000000	1.657349	0.000000	0.000000	0.000000	-0.056452	-0.273714	-0.485679	0.000000	0.000000	4.000000	42.000000	0.000000
3476.526333	-0.133486	0.586177	0.059339	77.752441	-15.164042	-47.007092	3.044352	0.000000	1.666758	0.000000	0.000000	0.000000	-0.045195	-0.249905	-0.464547	0.000000	0.000000	4.000000	42.000000	0.000000
3476.529666	-0.133486	0.586177	0.059339	77.752441	-15.164042	-47.007092	3.044352	0.000000	1.666758	0.000000	0.000000	0.000000	-0.045195	-0.249905	-0.464547	0.000000	0.000000	4.000000	42.000000	0.000000
3476.532999	-0.133486	0.586177	0.059339	77.752441	-15.164042	-47.007092	3.044352	0.000000	1.666758	0.000000	0.000000	0.000000	-0.045195	-0.249905	-0.464547	0.000000	0.000000	4.000000	42.000000	0.000000
3476.536333	-0.133670	0.585413	0.057931	77.058411	-15.129007	-46.904743	2.966927	0.000000	1.674290	0.000000	0.000000	0.000000	-0.055229	-0.229335	-0.422382	0.000000	0.000000	4.000000	42.000000	0.000000
3476.539666	-0.133670	0.585413	0.057931	77.058411	-15.129007	-46.904743	2.966927	0.000000	1.674290	0.000000	0.000000	0.000000	-0.055229	-0.229335	-0.422382	0.000000	0.000000	4.000000	42.000000	0.000000
3476.542999	-0.133670	0.585413	0.057931	77.058411	-15.129007	-46.904743	2.966927	0.000000	1.674290	0.000000	0.000000	0.000000	-0.055229	-0.229335	-0.422382	0.000000	0.000000	4.000000	42.000000	0.000000
3476.546333	-0.133872	0.584755	0.056701	76.363602	-14.955985	-46.624477	2.896530	0.000000	1.683496	0.000000	0.000000	0.000000	-0.060565	-0.197412	-0.368789	0.000000	0.000000	4.000000	42.000000	0.000000
3476.549666	-0.133872	0.584755	0.056701	76.363602	-14.955985	-46.624477	2.896530	0.000000	1.683496	0.000000	0.000000	0.000000	-0.060565	-0.197412	-0.368789	0.000000	0.000000	4.000000	42.000000	0.000000
3476.552999	-0.133872	0.584755	0.056701	76.363602	-14.955985	-46.624477	2.896530	0.000000	1.683496	0.000000	0.000000	0.000000	-0.060565	-0.197412	-0.368789	0.000000	0.000000	4.000000	42.000000	0.000000
3476.556333	-0.134098	0.584116	0.055672	75.696999	-14.612124	-46.113541	2.835065	0.000000	1.693590	0.000000	0.000000	0.000000	-0.067759	-0.191713	-0.308877	0.000000	0.000000	4.000000	42.000000	0.000000
3476.559666	-0.134098	0.584116	0.055672	75.696999	-14.612124	-46.113541	2.835065	0.000000	1.693590	0.000000	0.000000	0.000000	-0.067759	-0.191713	-0.308877	0.000000	0.000000	4.000000	42.000000	0.000000
3476.562999	-0.134098	0.584116	0.055672	75.696999	-14.612124	-46.113541	2.835065	0.000000	1.693590	0.000000	0.000000	0.000000	-0.067759	-0.191713	-0.308877	0.000000	0.000000	4.000000	42.000000	0.000000
3476.566333	-0.134410	0.583515	0.054779	75.061310	-14.119646	-45.371540	2.783586	0.000000	1.704883	0.000000	0.000000	0.000000	-0.093582	-0.180182	-0.267884	0.000000	0.000000	4.000000	42.000000	0.000000
3476.569666	-0.134410	0.583515	0.054779	75.061310	-14.119646	-45.371540	2.783586	0.000000	1.704883	0.000000	0.000000	0.000000	-0.093582	-0.180182	-0.267884	0.000000	0.000000	4.000000	42.000000	0.000000
3476.572999	-0.134410	0.583515	0.054779	75.061310	-14.119646	-45.371540	2.783586	0.000000	1.704883	0.000000	0.000000	0.000000	-0.093582	-0.180182	-0.267884	0.000000	0.000000	4.000000	42.000000	0.000000
3476.576333	-0.134811	0.582895	0.054036	74.461395	-13.546229	-44.496502	2.738938	0.000000	1.720480	0.000000	0.000000	0.000000	-0.120543	-0.186026	-0.222821	0.000000	0.000000	4.000000	42.000000	0.000000
3476.579666	-0.134811	0.582895	0.054036	74.461395	-13.546229	-44.496502	2.738938	0.000000	1.720480	0.000000	0.000000	0.000000	-0.120543	-0.186026	-0.222821	0.000000	0.000000	4.000000	42.000000	0.000000
3476.582999	-0.134811	0.582895	0.054036	74.461395	-13.546229	-44.496502	2.738938	0.000000	1.720480	0.000000	0.000000	0.000000	-0.120543	-0.186026	-0.222821	0.000000	0.000000	4.000000	42.000000	0.000000
3476.586333	-0.135383	0.582285	0.053351	73.920845	-12.976605	-43.582474	2.701802	0.000000	1.740570	0.000000	0.000000	0.000000	-0.171414	-0.183130	-0.205460	0.000000	0.000000	4.000000	42.000000	0.000000
3476.589666	-0.135383	0.582285	0.053351	73.920845	-12.976605	-43.582474	2.701802	0.000000	1.740570	0.000000	0.000000	0.000000	-0.171414	-0.183130	-0.205460	0.000000	0.000000	4.000000	42.000000	0.000000
3476.592999	-0.135383	0.582285	0.053351	73.920845	-12.976605	-43.582474	2.701802	0.000000	1.740570	0.000000	0.000000	0.000000	-0.171414	-0.183130	-0.205460	0.000000	0.000000	4.000000	42.000000	0.000000
3476.596333	-0.136138	0.581675	0.052679	73.501755	-12.503734	-42.759739	2.667558	0.000000	1.769139	0.000000	0.000000	0.000000	-0.226473	-0.183002	-0.201504	0.000000	0.000000	4.000000	42.000000	0.000000
3476.599666	-0.136138	0.581675	0.052679	73.501755	-12.503734	-42.759739	2.667558	0.000000	1.769139	0.000000	0.000000	0.000000	-0.226473	-0.183002	-0.201504	0.000000	0.000000	4.000000	42.000000	0.000000
3476.602999	-0.136138	0.581675	0.052679	73.501755	-12.503734	-42.759739	2.667558	0.000000	1.769139	0.000000	0.000000	0.000000	-0.226473	-0.183002	-0.201504	0.000000	0.000000	4.000000	42.000000	0.000000
3476.606333	-0.137033	0.581018	0.051958	73.354836	-12.132581	-42.066662	2.633974	0.000000	1.806885	0.000000	0.000000	0.000000	-0.268598	-0.197117	-0.216559	0.000000	0.000000	4.000000	42.000000	0.000000
3476.609666	-0.137033	0.581018	0.051958	73.354836	-12.132581	-42.066662	2.633974	0.000000	1.806885	0.000000	0.000000	0.000000	-0.268598	-0.197117	-0.216559	0.000000	0.000000	4.000000	42.000000	0.000000
3476.612999	-0.137033	0.581018	0.051958	73.354836	-12.132581	-42.066662	2.633974	0.000000	1.806885	0.000000	0.000000	0.000000	-0.268598	-0.197117	-0.216559	0.000000	0.000000	4.000000	42.000000	0.000000
3476.616333	-0.138025	0.580409	0.051216	73.410355	-11.836103	-41.478374	2.597881	0.000000	1.851651	0.000000	0.000000	0.000000	-0.297520	-0.182476	-0.222455	0.000000	0.000000	4.000000	42.000000	0.000000
3476.619666	-0.138025	0.580409	0.051216	73.410355	-11.836103	-41.478374	2.597881	0.000000	1.851651	0.000000	0.000000	0.000000	-0.297520	-0.182476	-0.222455	0.000000	0.000000	4.000000	42.000000	0.000000
3476.622999	-0.138025	0.580409	0.051216	73.410355	-11.836103	-41.478374	2.597881	0.000000	1.851651	0.000000	0.000000	0.000000	-0.297520	-0.182476	-0.222455	0.000000	0.000000	4.000000	42.000000	0.000000
3476.626333	-0.139235	0.579924	0.050617	73.477280	-11.543281	-40.876045	2.560805	0.000000	1.901237	0.000000	0.000000	0.000000	-0.363058	-0.145565	-0.179585	0.000000	0.000000	4.000000	42.000000	0.000000
3476.629666	-0.139235	0.579924	0.050617	73.477280	-11.543281	-40.876045	2.560805	0.000000	1.901237	0.000000	0.000000	0.000000	-0.363058	-0.145565	-0.179585	0.000000	0.000000	4.000000	42.000000	0.000000
3476.632999	-0.139235	0.579924	0.050617	73.477280	-11.543281	-40.876045	2.560805	0.000000	1.901237	0.000000	0.000000	0.000000	-0.363058	-0.145565	-0.179585	0.000000	0.000000	4.000000	42.000000	0.000000
3476.636333	-0.140598	0.579617	0.050294	73.500221	-11.064708	-39.996147	2.530874	0.000000	1.961747	0.000000	0.000000	0.000000	-0.408891	-0.091985	-0.096922	0.000000	0.000000	4.000000	42.000000	0.000000
3476.639666	-0.140598	0.579617	0.050294	73.500221	-11.064708	-39.996147	2.530874	0.000000	1.961747	0.000000	0.000000	0.000000	-0.408891	-0.091985	-0.096922	0.000000	0.000000	4.000000	42.000000	0.000000
3476.642999	-0.140598	0.579617	0.050294	73.500221	-11.064708	-39.996147	2.530874	0.000000	1.961747	0.000000	0.000000	0.000000	-0.408891	-0.091985	-0.096922	0.000000	0.000000	4.000000	42.000000	0.000000
3476.646333	-0.142072	0.579508	0.050275	73.463661	-10.240830	-38.624027	2.514721	0.000000	2.029896	0.000000	0.000000	0.000000	-0.442279	-0.032888	-0.005783	0.000000	0.000000	4.000000	42.000000	0.000000
3476.649666	-0.142072	0.579508	0.050275	73.463661	-10.240830	-38.624027	2.514721	0.000000	2.029896	0.000000	0.000000	0.000000	-0.442279	-0.032888	-0.005783	0.000000	0.000000	4.000000	42.000000	0.000000
3476.652999	-0.142072	0.579508	0.050275	73.463661	-10.240830	-38.624027	2.514721	0.000000	2.029896	0.000000	0.000000	0.000000	-0.442279	-0.032888	-0.005783	0.000000	0.000000	4.000000	42.000000	0.000000
3476.656333	-0.143690	0.579575	0.050662	73.368652	-9.107650	-36.806744	2.513757	0.000000	2.103609	0.000000	0.000000	0.000000	-0.485240	0.020009	0.116204	0.000000	0.000000	4.000000	42.000000	0.000000
3476.659666	-0.143690	0.579575	0.050662	73.368652	-9.107650	-36.806744	2.513757	0.000000	2.103609	0.000000	0.000000	0.000000	-0.485240	0.020009	0.116204	0.000000	0.000000	4.000000	42.000000	0.000000
3476.662999	-0.143690	0.579575	0.050662	73.368652	-9.107650	-36.806744	2.513757	0.000000	2.103609	0.000000	0.000000	0.000000	-0.485240	0.020009	0.116204	0.000000	0.000000	4.000000	42.000000	0.000000
3476.666333	-0.145332	0.579725	0.051211	73.331596	-7.844151	-34.832722	2.533124	0.000000	2.184482	0.000000	0.000000	0.000000	-0.492624	0.045098	0.164535	0.000000	0.000000	4.000000	42.000000	0.000000
3476.669666	-0.145332	0.579725	0.051211	73.331596	-7.844151	-34.832722	2.533124	0.000000	2.184482	0.000000	0.000000	0.000000	-0.492624	0.045098	0.164535	0.000000	0.000000	4.000000	42.000000	0.000000
3476.672999	-0.145332	0.579725	0.051211	73.331596	-7.844151	-34.832722	2.533124	0.000000	2.184482	0.000000	0.000000	0.000000	-0.492624	0.045098	0.164535	0.000000	0.000000	4.000000	42.000000	0.000000
3476.676333	-0.147214	0.579900	0.051936	73.632660	-6.017781	-32.178062	2.560547	0.000000	2.266586	0.000000	0.000000	0.000000	-0.564606	0.052589	0.217644	0.000000	0.000000	4.000000	42.000000	0.000000
3476.679666	-0.147214	0.579900	0.051936	73.632660	-6.017781	-32.178062	2.560547	0.000000	2.266586	0.000000	0.000000	0.000000	-0.564606	0.052589	0.217644	0.000000	0.000000	4.000000	42.000000	0.000000
3476.682999	-0.147214	0.579900	0.051936	73.632660	-6.017781	-32.178062	2.560547	0.000000	2.266586	0.000000	0.000000	0.000000	-0.564606	0.052589	0.217644	0.000000	0.000000	4.000000	42.000000	0.000000
3476.686333	-0.149185	0.580150	0.052761	74.290565	-3.669575	-29.032333	2.596821	0.000000	2.360686	0.000000	0.000000	0.000000	-0.591404	0.074890	0.247444	0.000000	0.000000	4.000000	42.000000	0.000000
3476.689666	-0.149185	0.580150	0.052761	74.290565	-3.669575	-29.032333	2.596821	0.000000	2.360686	0.000000	0.000000	0.000000	-0.591404	0.074890	0.247444	0.000000	0.000000	4.000000	42.000000	0.000000
3476.692999	-0.149185	0.580150	0.052761	74.290565	-3.669575	-29.032333	2.596821	0.000000	2.360686	0.000000	0.000000	0.000000	-0.591404	0.074890	0.247444	0.000000	0.000000	4.000000	42.000000	0.000000
3476.696333	-0.151218	0.580444	0.053764	75.023895	-1.138119	-25.817760	2.638062	0.000000	2.459254	0.000000	0.000000	0.000000	-0.609837	0.088223	0.300830	0.000000	0.000000	4.000000	42.000000	0.000000
3476.699666	-0.151218	0.580444	0.053764	75.023895	-1.138119	-25.817760	2.638062	0.000000	2.459254	0.000000	0.000000	0.000000	-0.609837	0.088223	0.300830	0.000000	0.000000	4.000000	42.000000	0.000000
3476.702999	-0.151218	0.580444	0.053764	75.023895	-1.138119	-25.817760	2.638062	0.000000	2.459254	0.000000	0.000000	0.000000	-0.609837	0.088223	0.300830	0.000000	0.000000	4.000000	42.000000	0.000000
3476.706333	-0.153335	0.580745	0.054839	75.755074	1.123212	-23.214233	2.688200	0.000000	2.560893	0.000000	0.000000	0.000000	-0.635207	0.090304	0.322413	0.000000	0.000000	4.000000	42.000000	0.000000
3476.709666	-0.153335	0.580745	0.054839	75.755074	1.123212	-23.214233	2.688200	0.000000	2.560893	0.000000	0.000000	0.000000	-0.635207	0.090304	0.322413	0.000000	0.000000	4.000000	42.000000	0.000000
3476.712999	-0.153335	0.580745	0.054839	75.755074	1.123212	-23.214233	2.688200	0.000000	2.560893	0.000000	0.000000	0.000000	-0.635207	0.090304	0.322413	0.000000	0.000000	4.000000	42.000000	0.000000
3476.716333	-0.155505	0.581014	0.055961	76.469383	3.064969	-21.909010	2.741935	0.000000	2.666761	0.000000	0.000000	0.000000	-0.650800	0.080863	0.336585	0.000000	0.000000	4.000000	42.000000	0.000000
3476.719666	-0.155505	0.581014	0.055961	76.469383	3.064969	-21.909010	2.741935	0.000000	2.666761	0.000000	0.000000	0.000000	-0.650800	0.080863	0.336585	0.000000	0.000000	4.000000	42.000000	0.000000
3476.722999	-0.155505	0.581014	0.055961	76.469383	3.064969	-21.909010	2.741935	0.000000	2.666761	0.000000	0.000000	0.000000	-0.650800	0.080863	0.336585	0.000000	0.000000	4.000000	42.000000	0.000000
3476.726333	-0.157617	0.581243	0.057122	77.150475	4.863486	-21.334999	2.798033	0.000000	2.775228	0.000000	0.000000	0.000000	-0.633868	0.068539	0.348371	0.000000	0.000000	4.000000	42.000000	0.000000
3476.729666	-0.157617	0.581243	0.057122	77.150475	4.863486	-21.334999	2.798033	0.000000	2.775228	0.000000	0.000000	0.000000	-0.633868	0.068539	0.348371	0.000000	0.000000	4.000000	42.000000	0.000000
3476.732999	-0.157617	0.581243	0.057122	77.150475	4.863486	-21.334999	2.798033	0.000000	2.775228	0.000000	0.000000	0.000000	-0.633868	0.068539	0.348371	0.000000	0.000000	4.000000	42.000000	0.000000
3476.736333	-0.159649	0.581442	0.058243	77.784843	6.679820	-20.807093	2.856095	0.000000	2.880872	0.000000	0.000000	0.000000	-0.609374	0.059601	0.336232	0.000000	0.000000	4.000000	42.000000	0.000000
3476.739666	-0.159649	0.581442	0.058243	77.784843	6.679820	-20.807093	2.856095	0.000000	2.880872	0.000000	0.000000	0.000000	-0.609374	0.059601	0.336232	0.000000	0.000000	4.000000	42.000000	0.000000
3476.742999	-0.159649	0.581442	0.058243	77.784843	6.679820	-20.807093	2.856095	0.000000	2.880872	0.000000	0.000000	0.000000	-0.609374	0.059601	0.336232	0.000000	0.000000	4.000000	42.000000	0.000000
3476.746333	-0.161685	0.581590	0.059345	78.372734	8.559937	-19.786467	2.912133	0.000000	2.982435	0.000000	0.000000	0.000000	-0.610756	0.044423	0.330586	0.000000	0.000000	4.000000	42.000000	0.000000
3476.749666	-0.161685	0.581590	0.059345	78.372734	8.559937	-19.786467	2.912133	0.000000	2.982435	0.000000	0.000000	0.000000	-0.610756	0.044423	0.330586	0.000000	0.000000	4.000000	42.000000	0.000000
3476.752999	-0.161685	0.581590	0.059345	78.372734	8.559937	-19.786467	2.912133	0.000000	2.982435	0.000000	0.000000	0.000000	-0.610756	0.044423	0.330586	0.000000	0.000000	4.000000	42.000000	0.000000
3476.756333	-0.163675	0.581699	0.060356	78.912384	10.471682	-18.133419	2.967231	0.000000	3.084228	0.000000	0.000000	0.000000	-0.597124	0.032745	0.303266	0.000000	0.000000	4.000000	42.000000	0.000000
3476.759666	-0.163675	0.581699	0.060356	78.912384	10.471682	-18.133419	2.967231	0.000000	3.084228	0.000000	0.000000	0.000000	-0.597124	0.032745	0.303266	0.000000	0.000000	4.000000	42.000000	0.000000
3476.762999	-0.163675	0.581699	0.060356	78.912384	10.471682	-18.133419	2.967231	0.000000	3.084228	0.000000	0.000000	0.000000	-0.597124	0.032745	0.303266	0.000000	0.000000	4.000000	42.000000	0.000000
3476.766333	-0.165661	0.581701	0.061237	79.421997	12.324514	-16.289541	3.017775	0.000000	3.183748	0.000000	0.000000	0.000000	-0.595740	0.000609	0.264375	0.000000	0.000000	4.000000	42.000000	0.000000
3476.769666	-0.165661	0.581701	0.061237	79.421997	12.324514	-16.289541	3.017775	0.000000	3.183748	0.000000	0.000000	0.000000	-0.595740	0.000609	0.264375	0.000000	0.000000	4.000000	42.000000	0.000000
3476.772999	-0.165661	0.581701	0.061237	79.421997	12.324514	-16.289541	3.017775	0.000000	3.183748	0.000000	0.000000	0.000000	-0.595740	0.000609	0.264375	0.000000	0.000000	4.000000	42.000000	0.000000
3476.776333	-0.167644	0.581645	0.061998	79.892365	14.138764	-14.483172	3.061837	0.000000	3.283038	0.000000	0.000000	0.000000	-0.594959	-0.016863	0.228230	0.000000	0.000000	4.000000	42.000000	0.000000
3476.779666	-0.167644	0.581645	0.061998	79.892365	14.138764	-14.483172	3.061837	0.000000	3.283038	0.000000	0.000000	0.000000	-0.594959	-0.016863	0.228230	0.000000	0.000000	4.000000	42.000000	0.000000
3476.782999	-0.167644	0.581645	0.061998	79.892365	14.138764	-14.483172	3.061837	0.000000	3.283038	0.000000	0.000000	0.000000	-0.594959	-0.016863	0.228230	0.000000	0.000000	4.000000	42.000000	0.000000
3476.786333	-0.169637	0.581521	0.062594	80.320900	15.983994	-12.708931	3.099876	0.000000	3.382198	0.000000	0.000000	0.000000	-0.597771	-0.036934	0.178810	0.000000	0.000000	4.000000	42.000000	0.000000
3476.789666	-0.169637	0.581521	0.062594	80.320900	15.983994	-12.708931	3.099876	0.000000	3.382198	0.000000	0.000000	0.000000	-0.597771	-0.036934	0.178810	0.000000	0.000000	4.000000	42.000000	0.000000
3476.792999	-0.169637	0.581521	0.062594	80.320900	15.983994	-12.708931	3.099876	0.000000	3.382198	0.000000	0.000000	0.000000	-0.597771	-0.036934	0.178810	0.000000	0.000000	4.000000	42.000000	0.000000
3476.796333	-0.171690	0.581381	0.063017	80.708176	17.910534	-10.997267	3.129678	0.000000	3.481827	0.000000	0.000000	0.000000	-0.615940	-0.042159	0.127164	0.000000	0.000000	4.000000	42.000000	0.000000
3476.799666	-0.171690	0.581381	0.063017	80.708176	17.910534	-10.997267	3.129678	0.000000	3.481827	0.000000	0.000000	0.000000	-0.615940	-0.042159	0.127164	0.000000	0.000000	4.000000	42.000000	0.000000
3476.802999	-0.171690	0.581381	0.063017	80.708176	17.910534	-10.997267	3.129678	0.000000	3.481827	0.000000	0.000000	0.000000	-0.615940	-0.042159	0.127164	0.000000	0.000000	4.000000	42.000000	0.000000
3476.806333	-0.173765	0.581232	0.063322	81.003326	19.913490	-9.293284	3.150871	0.000000	3.584483	0.000000	0.000000	0.000000	-0.622643	-0.044636	0.091274	0.000000	0.000000	4.000000	42.000000	0.000000
3476.809666	-0.173765	0.581232	0.063322	81.003326	19.913490	-9.293284	3.150871	0.000000	3.584483	0.000000	0.000000	0.000000	-0.622643	-0.044636	0.091274	0.000000	0.000000	4.000000	42.000000	0.000000
3476.812999	-0.173765	0.581232	0.063322	81.003326	19.913490	-9.293284	3.150871	0.000000	3.584483	0.000000	0.000000	0.000000	-0.622643	-0.044636	0.091274	0.000000	0.000000	4.000000	42.000000	0.000000
3476.816333	-0.175976	0.581151	0.063599	81.147766	21.893557	-7.669068	3.166084	0.000000	3.688257	0.000000	0.000000	0.000000	-0.663253	-0.024412	0.083144	0.000000	0.000000	4.000000	42.000000	0.000000
3476.819666	-0.175976	0.581151	0.063599	81.147766	21.893557	-7.669068	3.166084	0.000000	3.688257	0.000000	0.000000	0.000000	-0.663253	-0.024412	0.083144	0.000000	0.000000	4.000000	42.000000	0.000000
3476.822999	-0.175976	0.581151	0.063599	81.147766	21.893557	-7.669068	3.166084	0.000000	3.688257	0.000000	0.000000	0.000000	-0.663253	-0.024412	0.083144	0.000000	0.000000	4.000000	42.000000	0.000000
3476.826333	-0.178162	0.581128	0.063862	81.105873	23.385235	-6.375266	3.179941	0.000000	3.798799	0.000000	0.000000	0.000000	-0.655743	-0.006706	0.078834	0.000000	0.000000	4.000000	42.000000	0.000000
3476.829666	-0.178162	0.581128	0.063862	81.105873	23.385235	-6.375266	3.179941	0.000000	3.798799	0.000000	0.000000	0.000000	-0.655743	-0.006706	0.078834	0.000000	0.000000	4.000000	42.000000	0.000000
3476.832999	-0.178162	0.581128	0.063862	81.105873	23.385235	-6.375266	3.179941	0.000000	3.798799	0.000000	0.000000	0.000000	-0.655743	-0.006706	0.078834	0.000000	0.000000	4.000000	42.000000	0.000000
3476.836333	-0.180364	0.581114	0.064151	80.900932	24.235134	-5.454382	3.163549	0.000000	3.871945	0.000000	0.000000	0.000000	-0.660673	-0.004431	0.086754	0.000000	0.000000	4.000000	42.000000	0.000000
3476.839666	-0.180364	0.581114	0.064151	80.900932	24.235134	-5.454382	3.163549	0.000000	3.871945	0.000000	0.000000	0.000000	-0.660673	-0.004431	0.086754	0.000000	0.000000	4.000000	42.000000	0.000000
3476.842999	-0.180364	0.581114	0.064151	80.900932	24.235134	-5.454382	3.163549	0.000000	3.871945	0.000000	0.000000	0.000000	-0.660673	-0.004431	0.086754	0.000000	0.000000	4.000000	42.000000	0.000000
3476.846333	-0.182556	0.581137	0.064468	80.660324	24.841928	-4.647173	3.119309	0.000000	3.907673	0.000000	0.000000	0.000000	-0.657596	0.006925	0.095283	0.000000	0.000000	4.000000	42.000000	0.000000
3476.849666	-0.182556	0.581137	0.064468	80.660324	24.841928	-4.647173	3.119309	0.000000	3.907673	0.000000	0.000000	0.000000	-0.657596	0.006925	0.095283	0.000000	0.000000	4.000000	42.000000	0.000000
3476.852999	-0.182556	0.581137	0.064468	80.660324	24.841928	-4.647173	3.119309	0.000000	3.907673	0.000000	0.000000	0.000000	-0.657596	0.006925	0.095283	0.000000	0.000000	4.000000	42.000000	0.000000
3476.856333	-0.184735	0.581148	0.064806	80.440315	25.272812	-4.084872	3.077375	0.000000	3.940782	0.000000	0.000000	0.000000	-0.653676	0.003374	0.101292	0.000000	0.000000	4.000000	42.000000	0.000000
3476.859666	-0.184735	0.581148	0.064806	80.440315	25.272812	-4.084872	3.077375	0.000000	3.940782	0.000000	0.000000	0.000000	-0.653676	0.003374	0.101292	0.000000	0.000000	4.000000	42.000000	0.000000
3476.862999	-0.184735	0.581148	0.064806	80.440315	25.272812	-4.084872	3.077375	0.000000	3.940782	0.000000	0.000000	0.000000	-0.653676	0.003374	0.101292	0.000000	0.000000	4.000000	42.000000	0.000000
3476.866333	-0.186863	0.581139	0.065137	80.264397	25.488710	-3.852085	3.037509	0.000000	3.971592	0.000000	0.000000	0.000000	-0.638498	-0.002771	0.099223	0.000000	0.000000	4.000000	42.000000	0.000000
3476.869666	-0.186863	0.581139	0.065137	80.264397	25.488710	-3.852085	3.037509	0.000000	3.971592	0.000000	0.000000	0.000000	-0.638498	-0.002771	0.099223	0.000000	0.000000	4.000000	42.000000	0.000000
3476.872999	-0.186863	0.581139	0.065137	80.264397	25.488710	-3.852085	3.037509	0.000000	3.971592	0.000000	0.000000	0.000000	-0.638498	-0.002771	0.099223	0.000000	0.000000	4.000000	42.000000	0.000000
3476.876333	-0.188912	0.581122	0.065383	80.137352	25.491571	-3.967372	2.999685	0.000000	4.000236	0.000000	0.000000	0.000000	-0.614756	-0.004906	0.073923	0.000000	0.000000	4.000000	42.000000	0.000000
3476.879666	-0.188912	0.581122	0.065383	80.137352	25.491571	-3.967372	2.999685	0.000000	4.000236	0.000000	0.000000	0.000000	-0.614756	-0.004906	0.073923	0.000000	0.000000	4.000000	42.000000	0.000000
3476.882999	-0.188912	0.581122	0.065383	80.137352	25.491571	-3.967372	2.999685	0.000000	4.000236	0.000000	0.000000	0.000000	-0.614756	-0.004906	0.073923	0.000000	0.000000	4.000000	42.000000	0.000000
3476.886333	-0.190853	0.581097	0.065621	80.054337	25.344149	-4.353118	2.962140	0.000000	4.028118	0.000000	0.000000	0.000000	-0.582081	-0.007734	0.071468	0.000000	0.000000	4.000000	42.000000	0.000000
3476.889666	-0.190853	0.581097	0.065621	80.054337	25.344149	-4.353118	2.962140	0.000000	4.028118	0.000000	0.000000	0.000000	-0.582081	-0.007734	0.071468	0.000000	0.000000	4.000000	42.000000	0.000000
3476.892999	-0.190853	0.581097	0.065621	80.054337	25.344149	-4.353118	2.962140	0.000000	4.028118	0.000000	0.000000	0.000000	-0.582081	-0.007734	0.071468	0.000000	0.000000	4.000000	42.000000	0.000000
3476.896333	-0.192655	0.581075	0.065775	80.009972	25.104111	-4.971387	2.927616	0.000000	4.053279	0.000000	0.000000	0.000000	-0.540662	-0.006455	0.046058	0.000000	0.000000	4.000000	42.000000	0.000000
3476.899666	-0.192655	0.581075	0.065775	80.009972	25.104111	-4.971387	2.927616	0.000000	4.053279	0.000000	0.000000	0.000000	-0.540662	-0.006455	0.046058	0.000000	0.000000	4.000000	42.000000	0.000000
3476.902999	-0.192655	0.581075	0.065775	80.009972	25.104111	-4.971387	2.927616	0.000000	4.053279	0.000000	0.000000	0.000000	-0.540662	-0.006455	0.046058	0.000000	0.000000	4.000000	42.000000	0.000000
3476.906333	-0.194331	0.581067	0.065881	79.983521	24.795164	-5.563714	2.894315	0.000000	4.077124	0.000000	0.000000	0.000000	-0.502904	-0.002563	0.031838	0.000000	0.000000	4.000000	42.000000	0.000000
3476.909666	-0.194331	0.581067	0.065881	79.983521	24.795164	-5.563714	2.894315	0.000000	4.077124	0.000000	0.000000	0.000000	-0.502904	-0.002563	0.031838	0.000000	0.000000	4.000000	42.000000	0.000000
3476.912999	-0.194331	0.581067	0.065881	79.983521	24.795164	-5.563714	2.894315	0.000000	4.077124	0.000000	0.000000	0.000000	-0.502904	-0.002563	0.031838	0.000000	0.000000	4.000000	42.000000	0.000000
3476.916333	-0.196005	0.581119	0.065969	79.951302	24.467804	-5.854152	2.862911	0.000000	4.099236	0.000000	0.000000	0.000000	-0.502051	0.015613	0.026328	0.000000	0.000000	4.000000	42.000000	0.000000
3476.919666	-0.196005	0.581119	0.065969	79.951302	24.467804	-5.854152	2.862911	0.000000	4.099236	0.000000	0.000000	0.000000	-0.502051	0.015613	0.026328	0.000000	0.000000	4.000000	42.000000	0.000000
3476.922999	-0.196005	0.581119	0.065969	79.951302	24.467804	-5.854152	2.862911	0.000000	4.099236	0.000000	0.000000	0.000000	-0.502051	0.015613	0.026328	0.000000	0.000000	4.000000	42.000000	0.000000
3476.926333	-0.197620	0.581212	0.066042	79.914543	24.119429	-6.049052	2.831639	0.000000	4.120900	0.000000	0.000000	0.000000	-0.484593	0.027999	0.022069	0.000000	0.000000	4.000000	42.000000	0.000000
3476.929666	-0.197620	0.581212	0.066042	79.914543	24.119429	-6.049052	2.831639	0.000000	4.120900	0.000000	0.000000	0.000000	-0.484593	0.027999	0.022069	0.000000	0.000000	4.000000	42.000000	0.000000
3476.932999	-0.197620	0.581212	0.066042	79.914543	24.119429	-6.049052	2.831639	0.000000	4.120900	0.000000	0.000000	0.000000	-0.484593	0.027999	0.022069	0.000000	0.000000	4.000000	42.000000	0.000000
3476.936333	-0.199231	0.581333	0.066170	79.873871	23.797930	-6.220545	2.801700	0.000000	4.141314	0.000000	0.000000	0.000000	-0.483341	0.036307	0.038341	0.000000	0.000000	4.000000	42.000000	0.000000
3476.939666	-0.199231	0.581333	0.066170	79.873871	23.797930	-6.220545	2.801700	0.000000	4.141314	0.000000	0.000000	0.000000	-0.483341	0.036307	0.038341	0.000000	0.000000	4.000000	42.000000	0.000000
3476.942999	-0.199231	0.581333	0.066170	79.873871	23.797930	-6.220545	2.801700	0.000000	4.141314	0.000000	0.000000	0.000000	-0.483341	0.036307	0.038341	0.000000	0.000000	4.000000	42.000000	0.000000
3476.946333	-0.200792	0.581484	0.066305	79.823570	23.479151	-6.386215	2.773966	0.000000	4.159941	0.000000	0.000000	0.000000	-0.468254	0.045454	0.040557	0.000000	0.000000	4.000000	42.000000	0.000000
3476.949666	-0.200792	0.581484	0.066305	79.823570	23.479151	-6.386215	2.773966	0.000000	4.159941	0.000000	0.000000	0.000000	-0.468254	0.045454	0.040557	0.000000	0.000000	4.000000	42.000000	0.000000
3476.952999	-0.200792	0.581484	0.066305	79.823570	23.479151	-6.386215	2.773966	0.000000	4.159941	0.000000	0.000000	0.000000	-0.468254	0.045454	0.040557	0.000000	0.000000	4.000000	42.000000	0.000000
3476.956333	-0.202322	0.581647	0.066424	79.757401	23.300171	-6.402169	2.747931	0.000000	4.177185	0.000000	0.000000	0.000000	-0.458897	0.048761	0.035664	0.000000	0.000000	4.000000	42.000000	0.000000
3476.959666	-0.202322	0.581647	0.066424	79.757401	23.300171	-6.402169	2.747931	0.000000	4.177185	0.000000	0.000000	0.000000	-0.458897	0.048761	0.035664	0.000000	0.000000	4.000000	42.000000	0.000000
3476.962999	-0.202322	0.581647	0.066424	79.757401	23.300171	-6.402169	2.747931	0.000000	4.177185	0.000000	0.000000	0.000000	-0.458897	0.048761	0.035664	0.000000	0.000000	4.000000	42.000000	0.000000
3476.966333	-0.203779	0.581843	0.066495	79.702713	23.520346	-6.079024	2.722496	0.000000	4.193808	0.000000	0.000000	0.000000	-0.437176	0.058757	0.021267	0.000000	0.000000	4.000000	42.000000	0.000000
3476.969666	-0.203779	0.581843	0.066495	79.702713	23.520346	-6.079024	2.722496	0.000000	4.193808	0.000000	0.000000	0.000000	-0.437176	0.058757	0.021267	0.000000	0.000000	4.000000	42.000000	0.000000
3476.972999	-0.203779	0.581843	0.066495	79.702713	23.520346	-6.079024	2.722496	0.000000	4.193808	0.000000	0.000000	0.000000	-0.437176	0.058757	0.021267	0.000000	0.000000	4.000000	42.000000	0.000000
3476.976333	-0.205111	0.582055	0.066458	79.733925	24.483393	-5.114639	2.697472	0.000000	4.209946	0.000000	0.000000	0.000000	-0.399567	0.063756	-0.011170	0.000000	0.000000	4.000000	42.000000	0.000000
3476.979666	-0.205111	0.582055	0.066458	79.733925	24.483393	-5.114639	2.697472	0.000000	4.209946	0.000000	0.000000	0.000000	-0.399567	0.063756	-0.011170	0.000000	0.000000	4.000000	42.000000	0.000000
3476.982999	-0.205111	0.582055	0.066458	79.733925	24.483393	-5.114639	2.697472	0.000000	4.209946	0.000000	0.000000	0.000000	-0.399567	0.063756	-0.011170	0.000000	0.000000	4.000000	42.000000	0.000000
3476.986333	-0.206239	0.582234	0.066335	79.870468	25.995255	-3.646899	2.672036	0.000000	4.226136	0.000000	0.000000	0.000000	-0.338395	0.053732	-0.036892	0.000000	0.000000	4.000000	42.000000	0.000000
3476.989666	-0.206239	0.582234	0.066335	79.870468	25.995255	-3.646899	2.672036	0.000000	4.226136	0.000000	0.000000	0.000000	-0.338395	0.053732	-0.036892	0.000000	0.000000	4.000000	42.000000	0.000000
3476.992999	-0.206239	0.582234	0.066335	79.870468	25.995255	-3.646899	2.672036	0.000000	4.226136	0.000000	0.000000	0.000000	-0.338395	0.053732	-0.036892	0.000000	0.000000	4.000000	42.000000	0.000000
3476.996333	-0.207248	0.582419	0.066127	80.052879	27.458055	-2.115138	2.648147	0.000000	4.241146	0.000000	0.000000	0.000000	-0.302805	0.055388	-0.062376	0.000000	0.000000	4.000000	42.000000	0.000000
3476.999666	-0.207248	0.582419	0.066127	80.052879	27.458055	-2.115138	2.648147	0.000000	4.241146	0.000000	0.000000	0.000000	-0.302805	0.055388	-0.062376	0.000000	0.000000	4.000000	42.000000	0.000000
3477.002999	-0.207248	0.582419	0.066127	80.052879	27.458055	-2.115138	2.648147	0.000000	4.241146	0.000000	0.000000	0.000000	-0.302805	0.055388	-0.062376	0.000000	0.000000	4.000000	42.000000	0.000000
3477.006333	-0.207248	0.582419	0.066127	80.216705	28.848755	-0.658616	2.624173	0.000000	4.256021	0.000000	0.000000	0.000000	-0.302805	0.055388	-0.062376	0.000000	0.000000	4.000000	42.000000	0.000000
3477.009666	-0.208049	0.582520	0.065828	80.216705	28.848755	-0.658616	2.624173	0.000000	4.256021	0.000000	0.000000	0.000000	-0.240332	0.030221	-0.089800	0.000000	0.000000	4.000000	42.000000	0.000000
3477.012999	-0.208049	0.582520	0.065828	80.216705	28.848755	-0.658616	2.624173	0.000000	4.256021	0.000000	0.000000	0.000000	-0.240332	0.030221	-0.089800	0.000000	0.000000	4.000000	42.000000	0.000000
3477.016333	-0.208761	0.582598	0.065376	80.359688	30.129314	0.678716	2.624173	0.000000	4.256021	0.000000	0.000000	0.000000	-0.213425	0.023421	-0.135596	0.000000	0.000000	4.000000	42.000000	0.000000
3477.019666	-0.208761	0.582598	0.065376	80.359688	30.129314	0.678716	2.624173	0.000000	4.256021	0.000000	0.000000	0.000000	-0.213425	0.023421	-0.135596	0.000000	0.000000	4.000000	42.000000	0.000000
3477.022999	-0.208761	0.582598	0.065376	80.359688	30.129314	0.678716	2.624173	0.000000	4.256021	0.000000	0.000000	0.000000	-0.213425	0.023421	-0.135596	0.000000	0.000000	4.000000	42.000000	0.000000
3477.026333	-0.208761	0.582598	0.065376	80.474159	31.171003	1.791323	2.575933	0.000000	4.285390	0.000000	0.000000	0.000000	-0.213425	0.023421	-0.135596	0.000000	0.000000	4.000000	42.000000	0.000000
3477.029666	-0.209437	0.582673	0.064766	80.474159	31.171003	1.791323	2.575933	0.000000	4.285390	0.000000	0.000000	0.000000	-0.202910	0.022500	-0.182940	0.000000	0.000000	4.000000	42.000000	0.000000
3477.032999	-0.209437	0.582673	0.064766	80.474159	31.171003	1.791323	2.575933	0.000000	4.285390	0.000000	0.000000	0.000000	-0.202910	0.022500	-0.182940	0.000000	0.000000	4.000000	42.000000	0.000000
3477.036333	-0.210108	0.582683	0.064001	80.569473	32.067699	2.759230	2.575933	0.000000	4.285390	0.000000	0.000000	0.000000	-0.201114	0.003100	-0.229447	0.000000	0.000000	4.000000	42.000000	0.000000
3477.039666	-0.210108	0.582683	0.064001	80.569473	32.067699	2.759230	2.575933	0.000000	4.285390	0.000000	0.000000	0.000000	-0.201114	0.003100	-0.229447	0.000000	0.000000	4.000000	42.000000	0.000000
3477.042999	-0.210108	0.582683	0.064001	80.569473	32.067699	2.759230	2.575933	0.000000	4.285390	0.000000	0.000000	0.000000	-0.201114	0.003100	-0.229447	0.000000	0.000000	4.000000	42.000000	0.000000
3477.046333	-0.210750	0.582679	0.063099	80.643631	32.766537	3.543490	2.512665	0.000000	4.322791	0.000000	0.000000	0.000000	-0.192602	-0.001257	-0.270582	0.000000	0.000000	4.000000	42.000000	0.000000
3477.049666	-0.210750	0.582679	0.063099	80.643631	32.766537	3.543490	2.512665	0.000000	4.322791	0.000000	0.000000	0.000000	-0.192602	-0.001257	-0.270582	0.000000	0.000000	4.000000	42.000000	0.000000
3477.052999	-0.210750	0.582679	0.063099	80.643631	32.766537	3.543490	2.512665	0.000000	4.322791	0.000000	0.000000	0.000000	-0.192602	-0.001257	-0.270582	0.000000	0.000000	4.000000	42.000000	0.000000
3477.056333	-0.211475	0.582669	0.062055	80.691116	33.215630	4.085104	2.475184	0.000000	4.344360	0.000000	0.000000	0.000000	-0.217705	-0.003137	-0.313236	0.000000	0.000000	4.000000	42.000000	0.000000
3477.059666	-0.211475	0.582669	0.062055	80.691116	33.215630	4.085104	2.475184	0.000000	4.344360	0.000000	0.000000	0.000000	-0.217705	-0.003137	-0.313236	0.000000	0.000000	4.000000	42.000000	0.000000
3477.062999	-0.211475	0.582669	0.062055	80.691116	33.215630	4.085104	2.475184	0.000000	4.344360	0.000000	0.000000	0.000000	-0.217705	-0.003137	-0.313236	0.000000	0.000000	4.000000	42.000000	0.000000
3477.066333	-0.212136	0.582652	0.060929	80.697113	33.508789	4.490008	2.431938	0.000000	4.368716	0.000000	0.000000	0.000000	-0.198128	-0.005079	-0.337902	0.000000	0.000000	4.000000	42.000000	0.000000
3477.069666	-0.212136	0.582652	0.060929	80.697113	33.508789	4.490008	2.431938	0.000000	4.368716	0.000000	0.000000	0.000000	-0.198128	-0.005079	-0.337902	0.000000	0.000000	4.000000	42.000000	0.000000
3477.072999	-0.212136	0.582652	0.060929	80.697113	33.508789	4.490008	2.431938	0.000000	4.368716	0.000000	0.000000	0.000000	-0.198128	-0.005079	-0.337902	0.000000	0.000000	4.000000	42.000000	0.000000
3477.076333	-0.212684	0.582598	0.059747	80.635399	33.984787	5.093237	2.387125	0.000000	4.393363	0.000000	0.000000	0.000000	-0.164491	-0.016206	-0.354581	0.000000	0.000000	4.000000	42.000000	0.000000
3477.079666	-0.212684	0.582598	0.059747	80.635399	33.984787	5.093237	2.387125	0.000000	4.393363	0.000000	0.000000	0.000000	-0.164491	-0.016206	-0.354581	0.000000	0.000000	4.000000	42.000000	0.000000
3477.082999	-0.212684	0.582598	0.059747	80.635399	33.984787	5.093237	2.387125	0.000000	4.393363	0.000000	0.000000	0.000000	-0.164491	-0.016206	-0.354581	0.000000	0.000000	4.000000	42.000000	0.000000
3477.086333	-0.213074	0.582556	0.058538	80.512138	34.667515	5.838105	2.342211	0.000000	4.417471	0.000000	0.000000	0.000000	-0.117151	-0.012383	-0.362716	0.000000	0.000000	4.000000	42.000000	0.000000
3477.089666	-0.213074	0.582556	0.058538	80.512138	34.667515	5.838105	2.342211	0.000000	4.417471	0.000000	0.000000	0.000000	-0.117151	-0.012383	-0.362716	0.000000	0.000000	4.000000	42.000000	0.000000
3477.092999	-0.213074	0.582556	0.058538	80.512138	34.667515	5.838105	2.342211	0.000000	4.417471	0.000000	0.000000	0.000000	-0.117151	-0.012383	-0.362716	0.000000	0.000000	4.000000	42.000000	0.000000
3477.096333	-0.213277	0.582508	0.057297	80.352005	35.477825	6.656064	2.298692	0.000000	4.440272	0.000000	0.000000	0.000000	-0.060824	-0.014457	-0.372071	0.000000	0.000000	4.000000	42.000000	0.000000
3477.099666	-0.213277	0.582508	0.057297	80.352005	35.477825	6.656064	2.298692	0.000000	4.440272	0.000000	0.000000	0.000000	-0.060824	-0.014457	-0.372071	0.000000	0.000000	4.000000	42.000000	0.000000
3477.102999	-0.213277	0.582508	0.057297	80.352005	35.477825	6.656064	2.298692	0.000000	4.440272	0.000000	0.000000	0.000000	-0.060824	-0.014457	-0.372071	0.000000	0.000000	4.000000	42.000000	0.000000
3477.106333	-0.213352	0.582489	0.056101	80.173851	36.291386	7.450879	2.256804	0.000000	4.461707	0.000000	0.000000	0.000000	-0.022563	-0.005648	-0.359008	0.000000	0.000000	4.000000	42.000000	0.000000
3477.109666	-0.213352	0.582489	0.056101	80.173851	36.291386	7.450879	2.256804	0.000000	4.461707	0.000000	0.000000	0.000000	-0.022563	-0.005648	-0.359008	0.000000	0.000000	4.000000	42.000000	0.000000
3477.112999	-0.213352	0.582489	0.056101	80.173851	36.291386	7.450879	2.256804	0.000000	4.461707	0.000000	0.000000	0.000000	-0.022563	-0.005648	-0.359008	0.000000	0.000000	4.000000	42.000000	0.000000
3477.116333	-0.213304	0.582550	0.054956	80.002449	37.000599	8.212006	2.217850	0.000000	4.481199	0.000000	0.000000	0.000000	0.014423	0.018056	-0.343482	0.000000	0.000000	4.000000	42.000000	0.000000
3477.119666	-0.213304	0.582550	0.054956	80.002449	37.000599	8.212006	2.217850	0.000000	4.481199	0.000000	0.000000	0.000000	0.014423	0.018056	-0.343482	0.000000	0.000000	4.000000	42.000000	0.000000
3477.122999	-0.213304	0.582550	0.054956	80.002449	37.000599	8.212006	2.217850	0.000000	4.481199	0.000000	0.000000	0.000000	0.014423	0.018056	-0.343482	0.000000	0.000000	4.000000	42.000000	0.000000
3477.126333	-0.213142	0.582675	0.053950	79.887070	37.511555	8.877589	2.182023	0.000000	4.498753	0.000000	0.000000	0.000000	0.048840	0.037734	-0.301878	0.000000	0.000000	4.000000	42.000000	0.000000
3477.129666	-0.213142	0.582675	0.053950	79.887070	37.511555	8.877589	2.182023	0.000000	4.498753	0.000000	0.000000	0.000000	0.048840	0.037734	-0.301878	0.000000	0.000000	4.000000	42.000000	0.000000
3477.132999	-0.213142	0.582675	0.053950	79.887070	37.511555	8.877589	2.182023	0.000000	4.498753	0.000000	0.000000	0.000000	0.048840	0.037734	-0.301878	0.000000	0.000000	4.000000	42.000000	0.000000
3477.136333	-0.213142	0.582675	0.053950	79.852448	37.782505	9.215366	2.152030	0.000000	4.513177	0.000000	0.000000	0.000000	0.048840	0.037734	-0.301878	0.000000	0.000000	4.000000	42.000000	0.000000
3477.139666	-0.212869	0.582839	0.053022	79.852448	37.782505	9.215366	2.152030	0.000000	4.513177	0.000000	0.000000	0.000000	0.081891	0.049022	-0.278215	0.000000	0.000000	4.000000	42.000000	0.000000
3477.142999	-0.212869	0.582839	0.053022	79.852448	37.782505	9.215366	2.152030	0.000000	4.513177	0.000000	0.000000	0.000000	0.081891	0.049022	-0.278215	0.000000	0.000000	4.000000	42.000000	0.000000
3477.146333	-0.212553	0.583020	0.052129	79.871017	37.922405	9.360048	2.152030	0.000000	4.513177	0.000000	0.000000	0.000000	0.094783	0.054428	-0.268015	0.000000	0.000000	4.000000	42.000000	0.000000
3477.149666	-0.212553	0.583020	0.052129	79.871017	37.922405	9.360048	2.152030	0.000000	4.513177	0.000000	0.000000	0.000000	0.094783	0.054428	-0.268015	0.000000	0.000000	4.000000	42.000000	0.000000
3477.152999	-0.212553	0.583020	0.052129	79.871017	37.922405	9.360048	2.152030	0.000000	4.513177	0.000000	0.000000	0.000000	0.094783	0.054428	-0.268015	0.000000	0.000000	4.000000	42.000000	0.000000
3477.156333	-0.212553	0.583020	0.052129	79.881760	38.032066	9.468686	2.101319	0.000000	4.537011	0.000000	0.000000	0.000000	0.094783	0.054428	-0.268015	0.000000	0.000000	4.000000	42.000000	0.000000
3477.159666	-0.212173	0.583269	0.051288	79.881760	38.032066	9.468686	2.101319	0.000000	4.537011	0.000000	0.000000	0.000000	0.113821	0.074667	-0.252372	0.000000	0.000000	4.000000	42.000000	0.000000
3477.162999	-0.212173	0.583269	0.051288	79.881760	38.032066	9.468686	2.101319	0.000000	4.537011	0.000000	0.000000	0.000000	0.113821	0.074667	-0.252372	0.000000	0.000000	4.000000	42.000000	0.000000
3477.166333	-0.211731	0.583508	0.050430	79.895508	38.178062	9.608696	2.101319	0.000000	4.537011	0.000000	0.000000	0.000000	0.132776	0.071570	-0.257180	0.000000	0.000000	4.000000	42.000000	0.000000
3477.169666	-0.211731	0.583508	0.050430	79.895508	38.178062	9.608696	2.101319	0.000000	4.537011	0.000000	0.000000	0.000000	0.132776	0.071570	-0.257180	0.000000	0.000000	4.000000	42.000000	0.000000
3477.172999	-0.211731	0.583508	0.050430	79.895508	38.178062	9.608696	2.101319	0.000000	4.537011	0.000000	0.000000	0.000000	0.132776	0.071570	-0.257180	0.000000	0.000000	4.000000	42.000000	0.000000
3477.176333	-0.211201	0.583736	0.049567	79.907669	38.314472	9.733446	2.056961	0.000000	4.557292	0.000000	0.000000	0.000000	0.158874	0.068418	-0.259047	0.000000	0.000000	4.000000	42.000000	0.000000
3477.179666	-0.211201	0.583736	0.049567	79.907669	38.314472	9.733446	2.056961	0.000000	4.557292	0.000000	0.000000	0.000000	0.158874	0.068418	-0.259047	0.000000	0.000000	4.000000	42.000000	0.000000
3477.182999	-0.211201	0.583736	0.049567	79.907669	38.314472	9.733446	2.056961	0.000000	4.557292	0.000000	0.000000	0.000000	0.158874	0.068418	-0.259047	0.000000	0.000000	4.000000	42.000000	0.000000
3477.186333	-0.210594	0.583944	0.048651	79.925949	38.502171	9.900514	2.035633	0.000000	4.566858	0.000000	0.000000	0.000000	0.182087	0.062607	-0.274635	0.000000	0.000000	4.000000	42.000000	0.000000
3477.189666	-0.210594	0.583944	0.048651	79.925949	38.502171	9.900514	2.035633	0.000000	4.566858	0.000000	0.000000	0.000000	0.182087	0.062607	-0.274635	0.000000	0.000000	4.000000	42.000000	0.000000
3477.192999	-0.210594	0.583944	0.048651	79.925949	38.502171	9.900514	2.035633	0.000000	4.566858	0.000000	0.000000	0.000000	0.182087	0.062607	-0.274635	0.000000	0.000000	4.000000	42.000000	0.000000
3477.196333	-0.209951	0.584112	0.047715	79.945549	38.724857	10.104576	2.013345	0.000000	4.576729	0.000000	0.000000	0.000000	0.192806	0.050395	-0.280772	0.000000	0.000000	4.000000	42.000000	0.000000
3477.199666	-0.209951	0.584112	0.047715	79.945549	38.724857	10.104576	2.013345	0.000000	4.576729	0.000000	0.000000	0.000000	0.192806	0.050395	-0.280772	0.000000	0.000000	4.000000	42.000000	0.000000
3477.202999	-0.209951	0.584112	0.047715	79.945549	38.724857	10.104576	2.013345	0.000000	4.576729	0.000000	0.000000	0.000000	0.192806	0.050395	-0.280772	0.000000	0.000000	4.000000	42.000000	0.000000
3477.206333	-0.209247	0.584269	0.046762	79.963440	38.959877	10.314360	1.990489	0.000000	4.586715	0.000000	0.000000	0.000000	0.211459	0.047155	-0.285906	0.000000	0.000000	4.000000	42.000000	0.000000
3477.209666	-0.209247	0.584269	0.046762	79.963440	38.959877	10.314360	1.990489	0.000000	4.586715	0.000000	0.000000	0.000000	0.211459	0.047155	-0.285906	0.000000	0.000000	4.000000	42.000000	0.000000
3477.212999	-0.209247	0.584269	0.046762	79.963440	38.959877	10.314360	1.990489	0.000000	4.586715	0.000000	0.000000	0.000000	0.211459	0.047155	-0.285906	0.000000	0.000000	4.000000	42.000000	0.000000
3477.216333	-0.208486	0.584435	0.045807	79.984268	39.213322	10.535827	1.967552	0.000000	4.596601	0.000000	0.000000	0.000000	0.228212	0.049697	-0.286765	0.000000	0.000000	4.000000	42.000000	0.000000
3477.219666	-0.208486	0.584435	0.045807	79.984268	39.213322	10.535827	1.967552	0.000000	4.596601	0.000000	0.000000	0.000000	0.228212	0.049697	-0.286765	0.000000	0.000000	4.000000	42.000000	0.000000
3477.222999	-0.208486	0.584435	0.045807	79.984268	39.213322	10.535827	1.967552	0.000000	4.596601	0.000000	0.000000	0.000000	0.228212	0.049697	-0.286765	0.000000	0.000000	4.000000	42.000000	0.000000
3477.226333	-0.207732	0.584618	0.044863	80.003357	39.473721	10.763065	1.944911	0.000000	4.606227	0.000000	0.000000	0.000000	0.226163	0.054899	-0.282947	0.000000	0.000000	4.000000	42.000000	0.000000
3477.229666	-0.207732	0.584618	0.044863	80.003357	39.473721	10.763065	1.944911	0.000000	4.606227	0.000000	0.000000	0.000000	0.226163	0.054899	-0.282947	0.000000	0.000000	4.000000	42.000000	0.000000
3477.232999	-0.207732	0.584618	0.044863	80.003357	39.473721	10.763065	1.944911	0.000000	4.606227	0.000000	0.000000	0.000000	0.226163	0.054899	-0.282947	0.000000	0.000000	4.000000	42.000000	0.000000
3477.236333	-0.206988	0.584790	0.043873	80.023895	39.726242	10.986325	1.922167	0.000000	4.615764	0.000000	0.000000	0.000000	0.223205	0.051548	-0.297137	0.000000	0.000000	4.000000	42.000000	0.000000
3477.239666	-0.206988	0.584790	0.043873	80.023895	39.726242	10.986325	1.922167	0.000000	4.615764	0.000000	0.000000	0.000000	0.223205	0.051548	-0.297137	0.000000	0.000000	4.000000	42.000000	0.000000
3477.242999	-0.206988	0.584790	0.043873	80.023895	39.726242	10.986325	1.922167	0.000000	4.615764	0.000000	0.000000	0.000000	0.223205	0.051548	-0.297137	0.000000	0.000000	4.000000	42.000000	0.000000
3477.246333	-0.206224	0.584931	0.042830	80.045723	39.995468	11.226546	1.897058	0.000000	4.626140	0.000000	0.000000	0.000000	0.229217	0.042384	-0.312779	0.000000	0.000000	4.000000	42.000000	0.000000
3477.249666	-0.206224	0.584931	0.042830	80.045723	39.995468	11.226546	1.897058	0.000000	4.626140	0.000000	0.000000	0.000000	0.229217	0.042384	-0.312779	0.000000	0.000000	4.000000	42.000000	0.000000
3477.252999	-0.206224	0.584931	0.042830	80.045723	39.995468	11.226546	1.897058	0.000000	4.626140	0.000000	0.000000	0.000000	0.229217	0.042384	-0.312779	0.000000	0.000000	4.000000	42.000000	0.000000
3477.256333	-0.205490	0.585012	0.041722	80.065994	40.324032	11.538838	1.869771	0.000000	4.637236	0.000000	0.000000	0.000000	0.220207	0.024340	-0.332395	0.000000	0.000000	4.000000	42.000000	0.000000
3477.259666	-0.205490	0.585012	0.041722	80.065994	40.324032	11.538838	1.869771	0.000000	4.637236	0.000000	0.000000	0.000000	0.220207	0.024340	-0.332395	0.000000	0.000000	4.000000	42.000000	0.000000
3477.262999	-0.205490	0.585012	0.041722	80.065994	40.324032	11.538838	1.869771	0.000000	4.637236	0.000000	0.000000	0.000000	0.220207	0.024340	-0.332395	0.000000	0.000000	4.000000	42.000000	0.000000
3477.266333	-0.204812	0.585005	0.040479	80.071892	40.668106	11.892782	1.838944	0.000000	4.649547	0.000000	0.000000	0.000000	0.203350	-0.002194	-0.372972	0.000000	0.000000	4.000000	42.000000	0.000000
3477.269666	-0.204812	0.585005	0.040479	80.071892	40.668106	11.892782	1.838944	0.000000	4.649547	0.000000	0.000000	0.000000	0.203350	-0.002194	-0.372972	0.000000	0.000000	4.000000	42.000000	0.000000
3477.272999	-0.204812	0.585005	0.040479	80.071892	40.668106	11.892782	1.838944	0.000000	4.649547	0.000000	0.000000	0.000000	0.203350	-0.002194	-0.372972	0.000000	0.000000	4.000000	42.000000	0.000000
3477.276333	-0.204202	0.584947	0.039197	80.024567	40.717857	12.001925	1.801359	0.000000	4.664237	0.000000	0.000000	0.000000	0.183131	-0.017407	-0.384749	0.000000	0.000000	4.000000	42.000000	0.000000
3477.279666	-0.204202	0.584947	0.039197	80.024567	40.717857	12.001925	1.801359	0.000000	4.664237	0.000000	0.000000	0.000000	0.183131	-0.017407	-0.384749	0.000000	0.000000	4.000000	42.000000	0.000000
3477.282999	-0.204202	0.584947	0.039197	80.024567	40.717857	12.001925	1.801359	0.000000	4.664237	0.000000	0.000000	0.000000	0.183131	-0.017407	-0.384749	0.000000	0.000000	4.000000	42.000000	0.000000
3477.286333	-0.203600	0.584878	0.037867	79.883354	40.252132	11.664276	1.760381	0.000000	4.679856	0.000000	0.000000	0.000000	0.180605	-0.020718	-0.398957	0.000000	0.000000	4.000000	42.000000	0.000000
3477.289666	-0.203600	0.584878	0.037867	79.883354	40.252132	11.664276	1.760381	0.000000	4.679856	0.000000	0.000000	0.000000	0.180605	-0.020718	-0.398957	0.000000	0.000000	4.000000	42.000000	0.000000
3477.292999	-0.203600	0.584878	0.037867	79.883354	40.252132	11.664276	1.760381	0.000000	4.679856	0.000000	0.000000	0.000000	0.180605	-0.020718	-0.398957	0.000000	0.000000	4.000000	42.000000	0.000000
3477.296333	-0.202962	0.584768	0.036582	79.648186	39.411388	11.015645	1.716487	0.000000	4.696134	0.000000	0.000000	0.000000	0.191389	-0.033026	-0.385436	0.000000	0.000000	4.000000	42.000000	0.000000
3477.299666	-0.202962	0.584768	0.036582	79.648186	39.411388	11.015645	1.716487	0.000000	4.696134	0.000000	0.000000	0.000000	0.191389	-0.033026	-0.385436	0.000000	0.000000	4.000000	42.000000	0.000000
3477.302999	-0.202962	0.584768	0.036582	79.648186	39.411388	11.015645	1.716487	0.000000	4.696134	0.000000	0.000000	0.000000	0.191389	-0.033026	-0.385436	0.000000	0.000000	4.000000	42.000000	0.000000
3477.306333	-0.202289	0.584695	0.035344	79.341965	38.460594	10.312418	1.673968	0.000000	4.711458	0.000000	0.000000	0.000000	0.201842	-0.021990	-0.371383	0.000000	0.000000	4.000000	42.000000	0.000000
3477.309666	-0.202289	0.584695	0.035344	79.341965	38.460594	10.312418	1.673968	0.000000	4.711458	0.000000	0.000000	0.000000	0.201842	-0.021990	-0.371383	0.000000	0.000000	4.000000	42.000000	0.000000
3477.312999	-0.202289	0.584695	0.035344	79.341965	38.460594	10.312418	1.673968	0.000000	4.711458	0.000000	0.000000	0.000000	0.201842	-0.021990	-0.371383	0.000000	0.000000	4.000000	42.000000	0.000000
3477.316333	-0.201634	0.584677	0.034215	79.021675	37.586273	9.693062	1.632927	0.000000	4.725839	0.000000	0.000000	0.000000	0.196304	-0.005379	-0.338582	0.000000	0.000000	4.000000	42.000000	0.000000
3477.319666	-0.201634	0.584677	0.034215	79.021675	37.586273	9.693062	1.632927	0.000000	4.725839	0.000000	0.000000	0.000000	0.196304	-0.005379	-0.338582	0.000000	0.000000	4.000000	42.000000	0.000000
3477.322999	-0.201634	0.584677	0.034215	79.021675	37.586273	9.693062	1.632927	0.000000	4.725839	0.000000	0.000000	0.000000	0.196304	-0.005379	-0.338582	0.000000	0.000000	4.000000	42.000000	0.000000
3477.326333	-0.201010	0.584675	0.033224	78.745689	36.778679	9.096728	1.595284	0.000000	4.738678	0.000000	0.000000	0.000000	0.187282	-0.000381	-0.297373	0.000000	0.000000	4.000000	42.000000	0.000000
3477.329666	-0.201010	0.584675	0.033224	78.745689	36.778679	9.096728	1.595284	0.000000	4.738678	0.000000	0.000000	0.000000	0.187282	-0.000381	-0.297373	0.000000	0.000000	4.000000	42.000000	0.000000
3477.332999	-0.201010	0.584675	0.033224	78.745689	36.778679	9.096728	1.595284	0.000000	4.738678	0.000000	0.000000	0.000000	0.187282	-0.000381	-0.297373	0.000000	0.000000	4.000000	42.000000	0.000000
3477.336333	-0.200398	0.584634	0.032326	78.593102	35.958305	8.363612	1.562257	0.000000	4.749669	0.000000	0.000000	0.000000	0.183693	-0.012512	-0.269406	0.000000	0.000000	4.000000	42.000000	0.000000
3477.339666	-0.200398	0.584634	0.032326	78.593102	35.958305	8.363612	1.562257	0.000000	4.749669	0.000000	0.000000	0.000000	0.183693	-0.012512	-0.269406	0.000000	0.000000	4.000000	42.000000	0.000000
3477.342999	-0.200398	0.584634	0.032326	78.593102	35.958305	8.363612	1.562257	0.000000	4.749669	0.000000	0.000000	0.000000	0.183693	-0.012512	-0.269406	0.000000	0.000000	4.000000	42.000000	0.000000
3477.346333	-0.200398	0.584634	0.032326	78.539650	35.216759	7.622237	1.532426	0.000000	4.759377	0.000000	0.000000	0.000000	0.183693	-0.012512	-0.269406	0.000000	0.000000	4.000000	42.000000	0.000000
3477.349666	-0.199812	0.584561	0.031558	78.539650	35.216759	7.622237	1.532426	0.000000	4.759377	0.000000	0.000000	0.000000	0.175632	-0.021638	-0.230547	0.000000	0.000000	4.000000	42.000000	0.000000
3477.352999	-0.199812	0.584561	0.031558	78.539650	35.216759	7.622237	1.532426	0.000000	4.759377	0.000000	0.000000	0.000000	0.175632	-0.021638	-0.230547	0.000000	0.000000	4.000000	42.000000	0.000000
3477.356333	-0.199222	0.584469	0.030907	78.504265	34.738102	7.132256	1.532426	0.000000	4.759377	0.000000	0.000000	0.000000	0.177123	-0.027742	-0.195169	0.000000	0.000000	4.000000	42.000000	0.000000
3477.359666	-0.199222	0.584469	0.030907	78.504265	34.738102	7.132256	1.532426	0.000000	4.759377	0.000000	0.000000	0.000000	0.177123	-0.027742	-0.195169	0.000000	0.000000	4.000000	42.000000	0.000000
3477.362999	-0.199222	0.584469	0.030907	78.504265	34.738102	7.132256	1.532426	0.000000	4.759377	0.000000	0.000000	0.000000	0.177123	-0.027742	-0.195169	0.000000	0.000000	4.000000	42.000000	0.000000
3477.366333	-0.199222	0.584469	0.030907	78.489754	34.555649	6.932658	1.487000	0.000000	4.773765	0.000000	0.000000	0.000000	0.177123	-0.027742	-0.195169	0.000000	0.000000	4.000000	42.000000	0.000000
3477.369666	-0.198603	0.584357	0.030317	78.489754	34.555649	6.932658	1.487000	0.000000	4.773765	0.000000	0.000000	0.000000	0.185613	-0.033663	-0.177034	0.000000	0.000000	4.000000	42.000000	0.000000
3477.372999	-0.198603	0.584357	0.030317	78.489754	34.555649	6.932658	1.487000	0.000000	4.773765	0.000000	0.000000	0.000000	0.185613	-0.033663	-0.177034	0.000000	0.000000	4.000000	42.000000	0.000000
3477.376333	-0.198101	0.584244	0.029746	78.489861	34.661442	7.030263	1.487000	0.000000	4.773765	0.000000	0.000000	0.000000	0.150650	-0.033830	-0.171367	0.000000	0.000000	4.000000	42.000000	0.000000
3477.379666	-0.198101	0.584244	0.029746	78.489861	34.661442	7.030263	1.487000	0.000000	4.773765	0.000000	0.000000	0.000000	0.150650	-0.033830	-0.171367	0.000000	0.000000	4.000000	42.000000	0.000000
3477.382999	-0.198101	0.584244	0.029746	78.489861	34.661442	7.030263	1.487000	0.000000	4.773765	0.000000	0.000000	0.000000	0.150650	-0.033830	-0.171367	0.000000	0.000000	4.000000	42.000000	0.000000
3477.386333	-0.198101	0.584244	0.029746	78.515526	34.890160	7.227593	1.450847	0.000000	4.784876	0.000000	0.000000	0.000000	0.150650	-0.033830	-0.171367	0.000000	0.000000	4.000000	42.000000	0.000000
3477.389666	-0.197547	0.584112	0.029245	78.515526	34.890160	7.227593	1.450847	0.000000	4.784876	0.000000	0.000000	0.000000	0.166099	-0.039659	-0.150352	0.000000	0.000000	4.000000	42.000000	0.000000
3477.392999	-0.197547	0.584112	0.029245	78.515526	34.890160	7.227593	1.450847	0.000000	4.784876	0.000000	0.000000	0.000000	0.166099	-0.039659	-0.150352	0.000000	0.000000	4.000000	42.000000	0.000000
3477.396333	-0.196959	0.583941	0.028789	78.544388	35.148426	7.452280	1.450847	0.000000	4.784876	0.000000	0.000000	0.000000	0.176402	-0.051194	-0.136673	0.000000	0.000000	4.000000	42.000000	0.000000
3477.399666	-0.196959	0.583941	0.028789	78.544388	35.148426	7.452280	1.450847	0.000000	4.784876	0.000000	0.000000	0.000000	0.176402	-0.051194	-0.136673	0.000000	0.000000	4.000000	42.000000	0.000000
3477.402999	-0.196959	0.583941	0.028789	78.544388	35.148426	7.452280	1.450847	0.000000	4.784876	0.000000	0.000000	0.000000	0.176402	-0.051194	-0.136673	0.000000	0.000000	4.000000	42.000000	0.000000
3477.406333	-0.196959	0.583941	0.028789	78.569748	35.373581	7.651464	1.423181	0.000000	4.793179	0.000000	0.000000	0.000000	0.176402	-0.051194	-0.136673	0.000000	0.000000	4.000000	42.000000	0.000000
3477.409666	-0.196540	0.583789	0.028416	78.569748	35.373581	7.651464	1.423181	0.000000	4.793179	0.000000	0.000000	0.000000	0.125814	-0.045538	-0.111815	0.000000	0.000000	4.000000	42.000000	0.000000
3477.412999	-0.196540	0.583789	0.028416	78.569748	35.373581	7.651464	1.423181	0.000000	4.793179	0.000000	0.000000	0.000000	0.125814	-0.045538	-0.111815	0.000000	0.000000	4.000000	42.000000	0.000000
3477.416333	-0.196023	0.583618	0.028199	78.589928	35.571178	7.811438	1.423181	0.000000	4.793179	0.000000	0.000000	0.000000	0.155004	-0.051319	-0.065053	0.000000	0.000000	4.000000	42.000000	0.000000
3477.419666	-0.196023	0.583618	0.028199	78.589928	35.571178	7.811438	1.423181	0.000000	4.793179	0.000000	0.000000	0.000000	0.155004	-0.051319	-0.065053	0.000000	0.000000	4.000000	42.000000	0.000000
3477.422999	-0.196023	0.583618	0.028199	78.589928	35.571178	7.811438	1.423181	0.000000	4.793179	0.000000	0.000000	0.000000	0.155004	-0.051319	-0.065053	0.000000	0.000000	4.000000	42.000000	0.000000
3477.426333	-0.196023	0.583618	0.028199	78.603348	35.716843	7.918408	1.408867	0.000000	4.797405	0.000000	0.000000	0.000000	0.155004	-0.051319	-0.065053	0.000000	0.000000	4.000000	42.000000	0.000000
3477.429666	-0.195607	0.583542	0.028096	78.603348	35.716843	7.918408	1.408867	0.000000	4.797405	0.000000	0.000000	0.000000	0.125015	-0.022759	-0.030977	0.000000	0.000000	4.000000	42.000000	0.000000
3477.432999	-0.195607	0.583542	0.028096	78.603348	35.716843	7.918408	1.408867	0.000000	4.797405	0.000000	0.000000	0.000000	0.125015	-0.022759	-0.030977	0.000000	0.000000	4.000000	42.000000	0.000000
3477.436333	-0.195607	0.583542	0.028096	78.610039	35.793831	7.971983	1.408867	0.000000	4.797405	0.000000	0.000000	0.000000	0.125015	-0.022759	-0.030977	0.000000	0.000000	4.000000	42.000000	0.000000
3477.439666	-0.195607	0.583542	0.028096	78.610039	35.793831	7.971983	1.408867	0.000000	4.797405	0.000000	0.000000	0.000000	0.125015	-0.022759	-0.030977	0.000000	0.000000	4.000000	42.000000	0.000000
3477.442999	-0.195347	0.583524	0.028049	78.610039	35.793831	7.971983	1.408867	0.000000	4.797405	0.000000	0.000000	0.000000	0.077986	-0.005672	-0.014142	0.000000	0.000000	4.000000	42.000000	0.000000
3477.446333	-0.195347	0.583524	0.028049	78.611679	35.831432	7.985377	1.404810	0.000000	4.780334	0.000000	0.000000	0.000000	0.077986	-0.005672	-0.014142	0.000000	0.000000	4.000000	42.000000	0.000000
3477.449666	-0.195347	0.583524	0.028049	78.611679	35.831432	7.985377	1.404810	0.000000	4.780334	0.000000	0.000000	0.000000	0.077986	-0.005672	-0.014142	0.000000	0.000000	4.000000	42.000000	0.000000
3477.452999	-0.195347	0.583524	0.028049	78.611679	35.831432	7.985377	1.404810	0.000000	4.780334	0.000000	0.000000	0.000000	0.077986	-0.005672	-0.014142	0.000000	0.000000	4.000000	42.000000	0.000000
3477.456333	-0.194975	0.583552	0.028057	78.612305	35.897385	8.037333	1.402453	0.000000	4.767337	0.000000	0.000000	0.000000	0.111475	0.008602	0.002284	0.000000	0.000000	4.000000	42.000000	0.000000
3477.459666	-0.194975	0.583552	0.028057	78.612305	35.897385	8.037333	1.402453	0.000000	4.767337	0.000000	0.000000	0.000000	0.111475	0.008602	0.002284	0.000000	0.000000	4.000000	42.000000	0.000000
3477.462999	-0.194975	0.583552	0.028057	78.612305	35.897385	8.037333	1.402453	0.000000	4.767337	0.000000	0.000000	0.000000	0.111475	0.008602	0.002284	0.000000	0.000000	4.000000	42.000000	0.000000
3477.466333	-0.194975	0.583552	0.028057	78.623795	36.173672	8.310129	1.402833	0.000000	4.748758	0.000000	0.000000	0.000000	0.111475	0.008602	0.002284	0.000000	0.000000	4.000000	42.000000	0.000000
3477.469666	-0.194880	0.583581	0.028020	78.623795	36.173672	8.310129	1.402833	0.000000	4.748758	0.000000	0.000000	0.000000	0.028471	0.008589	-0.010951	0.000000	0.000000	4.000000	42.000000	0.000000
3477.472999	-0.194880	0.583581	0.028020	78.623795	36.173672	8.310129	1.402833	0.000000	4.748758	0.000000	0.000000	0.000000	0.028471	0.008589	-0.010951	0.000000	0.000000	4.000000	42.000000	0.000000
3477.476333	-0.194880	0.583581	0.028020	78.645828	36.697582	8.831292	1.402833	0.000000	4.748758	0.000000	0.000000	0.000000	0.028471	0.008589	-0.010951	0.000000	0.000000	4.000000	42.000000	0.000000
3477.479666	-0.194880	0.583581	0.028020	78.645828	36.697582	8.831292	1.402833	0.000000	4.748758	0.000000	0.000000	0.000000	0.028471	0.008589	-0.010951	0.000000	0.000000	4.000000	42.000000	0.000000
3477.482999	-0.194739	0.583609	0.028002	78.645828	36.697582	8.831292	1.402833	0.000000	4.748758	0.000000	0.000000	0.000000	0.042292	0.008593	-0.005409	0.000000	0.000000	4.000000	42.000000	0.000000
3477.486333	-0.194739	0.583609	0.028002	78.668060	37.305878	9.427877	1.401008	0.000000	4.744012	0.000000	0.000000	0.000000	0.042292	0.008593	-0.005409	0.000000	0.000000	4.000000	42.000000	0.000000
3477.489666	-0.194739	0.583609	0.028002	78.668060	37.305878	9.427877	1.401008	0.000000	4.744012	0.000000	0.000000	0.000000	0.042292	0.008593	-0.005409	0.000000	0.000000	4.000000	42.000000	0.000000
3477.492999	-0.194739	0.583609	0.028002	78.668060	37.305878	9.427877	1.401008	0.000000	4.744012	0.000000	0.000000	0.000000	0.042292	0.008593	-0.005409	0.000000	0.000000	4.000000	42.000000	0.000000
3477.496333	-0.194183	0.583562	0.028081	78.692909	37.768364	9.855989	1.400107	0.000000	4.736963	0.000000	0.000000	0.000000	0.166977	-0.014253	0.023612	0.000000	0.000000	4.000000	42.000000	0.000000
3477.499666	-0.194183	0.583562	0.028081	78.692909	37.768364	9.855989	1.400107	0.000000	4.736963	0.000000	0.000000	0.000000	0.166977	-0.014253	0.023612	0.000000	0.000000	4.000000	42.000000	0.000000
3477.502999	-0.194183	0.583562	0.028081	78.692909	37.768364	9.855989	1.400107	0.000000	4.736963	0.000000	0.000000	0.000000	0.166977	-0.014253	0.023612	0.000000	0.000000	4.000000	42.000000	0.000000
3477.506333	-0.193871	0.583524	0.028171	78.709030	37.957397	10.004453	1.404042	0.000000	4.709134	0.000000	0.000000	0.000000	0.093453	-0.011428	0.026903	0.000000	0.000000	4.000000	42.000000	0.000000
3477.509666	-0.193871	0.583524	0.028171	78.709030	37.957397	10.004453	1.404042	0.000000	4.709134	0.000000	0.000000	0.000000	0.093453	-0.011428	0.026903	0.000000	0.000000	4.000000	42.000000	0.000000
3477.512999	-0.193871	0.583524	0.028171	78.709030	37.957397	10.004453	1.404042	0.000000	4.709134	0.000000	0.000000	0.000000	0.093453	-0.011428	0.026903	0.000000	0.000000	4.000000	42.000000	0.000000
3477.516333	-0.193871	0.583524	0.028171	78.713570	37.983891	9.998804	1.408526	0.000000	4.693559	0.000000	0.000000	0.000000	0.093453	-0.011428	0.026903	0.000000	0.000000	4.000000	42.000000	0.000000
3477.519666	-0.193555	0.583543	0.028247	78.713570	37.983891	9.998804	1.408526	0.000000	4.693559	0.000000	0.000000	0.000000	0.095000	0.005711	0.022996	0.000000	0.000000	4.000000	42.000000	0.000000
3477.522999	-0.193555	0.583543	0.028247	78.713570	37.983891	9.998804	1.408526	0.000000	4.693559	0.000000	0.000000	0.000000	0.095000	0.005711	0.022996	0.000000	0.000000	4.000000	42.000000	0.000000
3477.526333	-0.193555	0.583543	0.028247	78.725639	37.962543	9.957586	1.408526	0.000000	4.693559	0.000000	0.000000	0.000000	0.095000	0.005711	0.022996	0.000000	0.000000	4.000000	42.000000	0.000000
3477.529666	-0.193555	0.583543	0.028247	78.725639	37.962543	9.957586	1.408526	0.000000	4.693559	0.000000	0.000000	0.000000	0.095000	0.005711	0.022996	0.000000	0.000000	4.000000	42.000000	0.000000
3477.532999	-0.193250	0.583600	0.028354	78.725639	37.962543	9.957586	1.408526	0.000000	4.693559	0.000000	0.000000	0.000000	0.091416	0.017146	0.031956	0.000000	0.000000	4.000000	42.000000	0.000000
3477.536333	-0.192836	0.583676	0.028454	78.743797	37.937252	9.873983	1.412359	0.000000	4.677725	0.000000	0.000000	0.000000	0.124211	0.022849	0.030009	0.000000	0.000000	4.000000	42.000000	0.000000
3477.539666	-0.192836	0.583676	0.028454	78.743797	37.937252	9.873983	1.412359	0.000000	4.677725	0.000000	0.000000	0.000000	0.124211	0.022849	0.030009	0.000000	0.000000	4.000000	42.000000	0.000000
3477.542999	-0.192836	0.583676	0.028454	78.743797	37.937252	9.873983	1.412359	0.000000	4.677725	0.000000	0.000000	0.000000	0.124211	0.022849	0.030009	0.000000	0.000000	4.000000	42.000000	0.000000
3477.546333	-0.192836	0.583676	0.028454	78.780159	37.883762	9.766873	1.422686	0.000000	4.641788	0.000000	0.000000	0.000000	0.124211	0.022849	0.030009	0.000000	0.000000	4.000000	42.000000	0.000000
3477.549666	-0.192376	0.583752	0.028572	78.780159	37.883762	9.766873	1.422686	0.000000	4.641788	0.000000	0.000000	0.000000	0.138055	0.022830	0.035379	0.000000	0.000000	4.000000	42.000000	0.000000
3477.552999	-0.192376	0.583752	0.028572	78.780159	37.883762	9.766873	1.422686	0.000000	4.641788	0.000000	0.000000	0.000000	0.138055	0.022830	0.035379	0.000000	0.000000	4.000000	42.000000	0.000000
3477.556333	-0.191843	0.583781	0.028708	78.868279	37.766975	9.689588	1.422686	0.000000	4.641788	0.000000	0.000000	0.000000	0.159857	0.008547	0.040858	0.000000	0.000000	4.000000	42.000000	0.000000
3477.559666	-0.191843	0.583781	0.028708	78.868279	37.766975	9.689588	1.422686	0.000000	4.641788	0.000000	0.000000	0.000000	0.159857	0.008547	0.040858	0.000000	0.000000	4.000000	42.000000	0.000000
3477.562999	-0.191843	0.583781	0.028708	78.868279	37.766975	9.689588	1.422686	0.000000	4.641788	0.000000	0.000000	0.000000	0.159857	0.008547	0.040858	0.000000	0.000000	4.000000	42.000000	0.000000
3477.566333	-0.191843	0.583781	0.028708	79.010887	37.561527	9.435743	1.435392	0.000000	4.592135	0.000000	0.000000	0.000000	0.159857	0.008547	0.040858	0.000000	0.000000	4.000000	42.000000	0.000000
3477.569666	-0.191313	0.583781	0.028783	79.010887	37.561527	9.435743	1.435392	0.000000	4.592135	0.000000	0.000000	0.000000	0.159052	-0.000001	0.022476	0.000000	0.000000	4.000000	42.000000	0.000000
3477.572999	-0.191313	0.583781	0.028783	79.010887	37.561527	9.435743	1.435392	0.000000	4.592135	0.000000	0.000000	0.000000	0.159052	-0.000001	0.022476	0.000000	0.000000	4.000000	42.000000	0.000000
3477.576333	-0.190820	0.583790	0.028750	79.181816	37.285095	9.216390	1.435392	0.000000	4.592135	0.000000	0.000000	0.000000	0.147649	0.002837	-0.009723	0.000000	0.000000	4.000000	42.000000	0.000000
3477.579666	-0.190820	0.583790	0.028750	79.181816	37.285095	9.216390	1.435392	0.000000	4.592135	0.000000	0.000000	0.000000	0.147649	0.002837	-0.009723	0.000000	0.000000	4.000000	42.000000	0.000000
3477.582999	-0.190820	0.583790	0.028750	79.181816	37.285095	9.216390	1.435392	0.000000	4.592135	0.000000	0.000000	0.000000	0.147649	0.002837	-0.009723	0.000000	0.000000	4.000000	42.000000	0.000000
3477.586333	-0.190820	0.583790	0.028750	79.352806	37.075127	9.447854	1.437518	0.000000	4.541018	0.000000	0.000000	0.000000	0.147649	0.002837	-0.009723	0.000000	0.000000	4.000000	42.000000	0.000000
3477.589666	-0.190308	0.583771	0.028599	79.352806	37.075127	9.447854	1.437518	0.000000	4.541018	0.000000	0.000000	0.000000	0.153573	-0.005774	-0.045519	0.000000	0.000000	4.000000	42.000000	0.000000
3477.592999	-0.190308	0.583771	0.028599	79.352806	37.075127	9.447854	1.437518	0.000000	4.541018	0.000000	0.000000	0.000000	0.153573	-0.005774	-0.045519	0.000000	0.000000	4.000000	42.000000	0.000000
3477.596333	-0.189809	0.583714	0.028273	79.474213	36.997368	9.987393	1.437518	0.000000	4.541018	0.000000	0.000000	0.000000	0.149902	-0.017246	-0.097744	0.000000	0.000000	4.000000	42.000000	0.000000
3477.599666	-0.189809	0.583714	0.028273	79.474213	36.997368	9.987393	1.437518	0.000000	4.541018	0.000000	0.000000	0.000000	0.149902	-0.017246	-0.097744	0.000000	0.000000	4.000000	42.000000	0.000000
3477.602999	-0.189809	0.583714	0.028273	79.474213	36.997368	9.987393	1.437518	0.000000	4.541018	0.000000	0.000000	0.000000	0.149902	-0.017246	-0.097744	0.000000	0.000000	4.000000	42.000000	0.000000
3477.606333	-0.189284	0.583608	0.027812	79.567604	37.052299	11.114642	1.413640	0.000000	4.490438	0.000000	0.000000	0.000000	0.157501	-0.031594	-0.138143	0.000000	0.000000	4.000000	42.000000	0.000000
3477.609666	-0.189284	0.583608	0.027812	79.567604	37.052299	11.114642	1.413640	0.000000	4.490438	0.000000	0.000000	0.000000	0.157501	-0.031594	-0.138143	0.000000	0.000000	4.000000	42.000000	0.000000
3477.612999	-0.189284	0.583608	0.027812	79.567604	37.052299	11.114642	1.413640	0.000000	4.490438	0.000000	0.000000	0.000000	0.157501	-0.031594	-0.138143	0.000000	0.000000	4.000000	42.000000	0.000000
3477.616333	-0.188690	0.583427	0.027241	79.693260	37.144295	12.301688	1.390617	0.000000	4.464189	0.000000	0.000000	0.000000	0.178127	-0.054454	-0.171316	0.000000	0.000000	4.000000	42.000000	0.000000
3477.619666	-0.188690	0.583427	0.027241	79.693260	37.144295	12.301688	1.390617	0.000000	4.464189	0.000000	0.000000	0.000000	0.178127	-0.054454	-0.171316	0.000000	0.000000	4.000000	42.000000	0.000000
3477.622999	-0.188690	0.583427	0.027241	79.693260	37.144295	12.301688	1.390617	0.000000	4.464189	0.000000	0.000000	0.000000	0.178127	-0.054454	-0.171316	0.000000	0.000000	4.000000	42.000000	0.000000
3477.626333	-0.187996	0.583178	0.026546	79.864380	37.204868	12.991291	1.362064	0.000000	4.434501	0.000000	0.000000	0.000000	0.208096	-0.074492	-0.208435	0.000000	0.000000	4.000000	42.000000	0.000000
3477.629666	-0.187996	0.583178	0.026546	79.864380	37.204868	12.991291	1.362064	0.000000	4.434501	0.000000	0.000000	0.000000	0.208096	-0.074492	-0.208435	0.000000	0.000000	4.000000	42.000000	0.000000
3477.632999	-0.187996	0.583178	0.026546	79.864380	37.204868	12.991291	1.362064	0.000000	4.434501	0.000000	0.000000	0.000000	0.208096	-0.074492	-0.208435	0.000000	0.000000	4.000000	42.000000	0.000000
3477.636333	-0.187246	0.582892	0.025770	80.067139	37.257919	13.131706	1.327325	0.000000	4.399818	0.000000	0.000000	0.000000	0.225038	-0.085948	-0.232857	0.000000	0.000000	4.000000	42.000000	0.000000
3477.639666	-0.187246	0.582892	0.025770	80.067139	37.257919	13.131706	1.327325	0.000000	4.399818	0.000000	0.000000	0.000000	0.225038	-0.085948	-0.232857	0.000000	0.000000	4.000000	42.000000	0.000000
3477.642999	-0.187246	0.582892	0.025770	80.067139	37.257919	13.131706	1.327325	0.000000	4.399818	0.000000	0.000000	0.000000	0.225038	-0.085948	-0.232857	0.000000	0.000000	4.000000	42.000000	0.000000
3477.646333	-0.186383	0.582605	0.024902	80.275368	37.033100	12.693978	1.288515	0.000000	4.362312	0.000000	0.000000	0.000000	0.258893	-0.086106	-0.260518	0.000000	0.000000	4.000000	42.000000	0.000000
3477.649666	-0.186383	0.582605	0.024902	80.275368	37.033100	12.693978	1.288515	0.000000	4.362312	0.000000	0.000000	0.000000	0.258893	-0.086106	-0.260518	0.000000	0.000000	4.000000	42.000000	0.000000
3477.652999	-0.186383	0.582605	0.024902	80.275368	37.033100	12.693978	1.288515	0.000000	4.362312	0.000000	0.000000	0.000000	0.258893	-0.086106	-0.260518	0.000000	0.000000	4.000000	42.000000	0.000000
3477.656333	-0.185482	0.582336	0.024064	80.424477	36.100101	11.620657	1.245096	0.000000	4.319164	0.000000	0.000000	0.000000	0.270431	-0.080537	-0.251374	0.000000	0.000000	4.000000	42.000000	0.000000
3477.659666	-0.185482	0.582336	0.024064	80.424477	36.100101	11.620657	1.245096	0.000000	4.319164	0.000000	0.000000	0.000000	0.270431	-0.080537	-0.251374	0.000000	0.000000	4.000000	42.000000	0.000000
3477.662999	-0.185482	0.582336	0.024064	80.424477	36.100101	11.620657	1.245096	0.000000	4.319164	0.000000	0.000000	0.000000	0.270431	-0.080537	-0.251374	0.000000	0.000000	4.000000	42.000000	0.000000
3477.666333	-0.184617	0.582106	0.023245	80.460571	34.133347	9.695059	1.203200	0.000000	4.274092	0.000000	0.000000	0.000000	0.259604	-0.069287	-0.245576	0.000000	0.000000	4.000000	42.000000	0.000000
3477.669666	-0.184617	0.582106	0.023245	80.460571	34.133347	9.695059	1.203200	0.000000	4.274092	0.000000	0.000000	0.000000	0.259604	-0.069287	-0.245576	0.000000	0.000000	4.000000	42.000000	0.000000
3477.672999	-0.184617	0.582106	0.023245	80.460571	34.133347	9.695059	1.203200	0.000000	4.274092	0.000000	0.000000	0.000000	0.259604	-0.069287	-0.245576	0.000000	0.000000	4.000000	42.000000	0.000000
3477.676333	-0.183750	0.581902	0.022351	80.384239	31.402229	7.129737	1.162271	0.000000	4.230825	0.000000	0.000000	0.000000	0.259828	-0.061117	-0.268381	0.000000	0.000000	4.000000	42.000000	0.000000
3477.679666	-0.183750	0.581902	0.022351	80.384239	31.402229	7.129737	1.162271	0.000000	4.230825	0.000000	0.000000	0.000000	0.259828	-0.061117	-0.268381	0.000000	0.000000	4.000000	42.000000	0.000000
3477.682999	-0.183750	0.581902	0.022351	80.384239	31.402229	7.129737	1.162271	0.000000	4.230825	0.000000	0.000000	0.000000	0.259828	-0.061117	-0.268381	0.000000	0.000000	4.000000	42.000000	0.000000
3477.686333	-0.182951	0.581650	0.021351	80.231102	28.397949	4.240737	1.117540	0.000000	4.187521	0.000000	0.000000	0.000000	0.239889	-0.075474	-0.299817	0.000000	0.000000	4.000000	42.000000	0.000000
3477.689666	-0.182951	0.581650	0.021351	80.231102	28.397949	4.240737	1.117540	0.000000	4.187521	0.000000	0.000000	0.000000	0.239889	-0.075474	-0.299817	0.000000	0.000000	4.000000	42.000000	0.000000
3477.692999	-0.182951	0.581650	0.021351	80.231102	28.397949	4.240737	1.117540	0.000000	4.187521	0.000000	0.000000	0.000000	0.239889	-0.075474	-0.299817	0.000000	0.000000	4.000000	42.000000	0.000000
3477.696333	-0.182211	0.581332	0.020232	80.021057	25.415218	1.239102	1.067571	0.000000	4.147539	0.000000	0.000000	0.000000	0.221884	-0.095432	-0.335836	0.000000	0.000000	4.000000	42.000000	0.000000
3477.699666	-0.182211	0.581332	0.020232	80.021057	25.415218	1.239102	1.067571	0.000000	4.147539	0.000000	0.000000	0.000000	0.221884	-0.095432	-0.335836	0.000000	0.000000	4.000000	42.000000	0.000000
3477.702999	-0.182211	0.581332	0.020232	80.021057	25.415218	1.239102	1.067571	0.000000	4.147539	0.000000	0.000000	0.000000	0.221884	-0.095432	-0.335836	0.000000	0.000000	4.000000	42.000000	0.000000
3477.706333	-0.181503	0.580928	0.018918	79.740120	22.682549	-1.511751	1.011598	0.000000	4.110558	0.000000	0.000000	0.000000	0.212565	-0.121123	-0.394168	0.000000	0.000000	4.000000	42.000000	0.000000
3477.709666	-0.181503	0.580928	0.018918	79.740120	22.682549	-1.511751	1.011598	0.000000	4.110558	0.000000	0.000000	0.000000	0.212565	-0.121123	-0.394168	0.000000	0.000000	4.000000	42.000000	0.000000
3477.712999	-0.181503	0.580928	0.018918	79.740120	22.682549	-1.511751	1.011598	0.000000	4.110558	0.000000	0.000000	0.000000	0.212565	-0.121123	-0.394168	0.000000	0.000000	4.000000	42.000000	0.000000
3477.716333	-0.180833	0.580506	0.017569	79.395073	20.327770	-3.801917	0.945904	0.000000	4.075130	0.000000	0.000000	0.000000	0.200743	-0.126831	-0.404714	0.000000	0.000000	4.000000	42.000000	0.000000
3477.719666	-0.180833	0.580506	0.017569	79.395073	20.327770	-3.801917	0.945904	0.000000	4.075130	0.000000	0.000000	0.000000	0.200743	-0.126831	-0.404714	0.000000	0.000000	4.000000	42.000000	0.000000
3477.722999	-0.180833	0.580506	0.017569	79.395073	20.327770	-3.801917	0.945904	0.000000	4.075130	0.000000	0.000000	0.000000	0.200743	-0.126831	-0.404714	0.000000	0.000000	4.000000	42.000000	0.000000
3477.726333	-0.180232	0.580083	0.016192	79.029907	18.113832	-5.905047	0.878451	0.000000	4.041673	0.000000	0.000000	0.000000	0.180517	-0.126872	-0.413154	0.000000	0.000000	4.000000	42.000000	0.000000
3477.729666	-0.180232	0.580083	0.016192	79.029907	18.113832	-5.905047	0.878451	0.000000	4.041673	0.000000	0.000000	0.000000	0.180517	-0.126872	-0.413154	0.000000	0.000000	4.000000	42.000000	0.000000
3477.732999	-0.180232	0.580083	0.016192	79.029907	18.113832	-5.905047	0.878451	0.000000	4.041673	0.000000	0.000000	0.000000	0.180517	-0.126872	-0.413154	0.000000	0.000000	4.000000	42.000000	0.000000
3477.736333	-0.179729	0.579724	0.014803	78.635536	16.028231	-7.723387	0.809592	0.000000	4.011587	0.000000	0.000000	0.000000	0.150925	-0.107487	-0.416627	0.000000	0.000000	4.000000	42.000000	0.000000
3477.739666	-0.179729	0.579724	0.014803	78.635536	16.028231	-7.723387	0.809592	0.000000	4.011587	0.000000	0.000000	0.000000	0.150925	-0.107487	-0.416627	0.000000	0.000000	4.000000	42.000000	0.000000
3477.742999	-0.179729	0.579724	0.014803	78.635536	16.028231	-7.723387	0.809592	0.000000	4.011587	0.000000	0.000000	0.000000	0.150925	-0.107487	-0.416627	0.000000	0.000000	4.000000	42.000000	0.000000
3477.746333	-0.179273	0.579412	0.013405	78.212708	14.189250	-9.109048	0.740154	0.000000	3.986433	0.000000	0.000000	0.000000	0.136717	-0.093807	-0.419496	0.000000	0.000000	4.000000	42.000000	0.000000
3477.749666	-0.179273	0.579412	0.013405	78.212708	14.189250	-9.109048	0.740154	0.000000	3.986433	0.000000	0.000000	0.000000	0.136717	-0.093807	-0.419496	0.000000	0.000000	4.000000	42.000000	0.000000
3477.752999	-0.179273	0.579412	0.013405	78.212708	14.189250	-9.109048	0.740154	0.000000	3.986433	0.000000	0.000000	0.000000	0.136717	-0.093807	-0.419496	0.000000	0.000000	4.000000	42.000000	0.000000
3477.756333	-0.178842	0.579145	0.012073	77.772888	12.559255	-10.178726	0.670238	0.000000	3.963647	0.000000	0.000000	0.000000	0.129195	-0.079945	-0.399413	0.000000	0.000000	4.000000	42.000000	0.000000
3477.759666	-0.178842	0.579145	0.012073	77.772888	12.559255	-10.178726	0.670238	0.000000	3.963647	0.000000	0.000000	0.000000	0.129195	-0.079945	-0.399413	0.000000	0.000000	4.000000	42.000000	0.000000
3477.762999	-0.178842	0.579145	0.012073	77.772888	12.559255	-10.178726	0.670238	0.000000	3.963647	0.000000	0.000000	0.000000	0.129195	-0.079945	-0.399413	0.000000	0.000000	4.000000	42.000000	0.000000
3477.766333	-0.178367	0.578879	0.010825	77.338577	11.146194	-10.942970	0.603670	0.000000	3.942115	0.000000	0.000000	0.000000	0.142700	-0.079923	-0.374438	0.000000	0.000000	4.000000	42.000000	0.000000
3477.769666	-0.178367	0.578879	0.010825	77.338577	11.146194	-10.942970	0.603670	0.000000	3.942115	0.000000	0.000000	0.000000	0.142700	-0.079923	-0.374438	0.000000	0.000000	4.000000	42.000000	0.000000
3477.772999	-0.178367	0.578879	0.010825	77.338577	11.146194	-10.942970	0.603670	0.000000	3.942115	0.000000	0.000000	0.000000	0.142700	-0.079923	-0.374438	0.000000	0.000000	4.000000	42.000000	0.000000
3477.776333	-0.177881	0.578650	0.009683	76.916733	9.968657	-11.456486	0.541263	0.000000	3.918331	0.000000	0.000000	0.000000	0.145796	-0.068694	-0.342606	0.000000	0.000000	4.000000	42.000000	0.000000
3477.779666	-0.177881	0.578650	0.009683	76.916733	9.968657	-11.456486	0.541263	0.000000	3.918331	0.000000	0.000000	0.000000	0.145796	-0.068694	-0.342606	0.000000	0.000000	4.000000	42.000000	0.000000
3477.782999	-0.177881	0.578650	0.009683	76.916733	9.968657	-11.456486	0.541263	0.000000	3.918331	0.000000	0.000000	0.000000	0.145796	-0.068694	-0.342606	0.000000	0.000000	4.000000	42.000000	0.000000
3477.786333	-0.177369	0.578477	0.008672	76.513878	9.058975	-11.780940	0.484162	0.000000	3.894032	0.000000	0.000000	0.000000	0.153607	-0.051941	-0.303483	0.000000	0.000000	4.000000	42.000000	0.000000
3477.789666	-0.177369	0.578477	0.008672	76.513878	9.058975	-11.780940	0.484162	0.000000	3.894032	0.000000	0.000000	0.000000	0.153607	-0.051941	-0.303483	0.000000	0.000000	4.000000	42.000000	0.000000
3477.792999	-0.177369	0.578477	0.008672	76.513878	9.058975	-11.780940	0.484162	0.000000	3.894032	0.000000	0.000000	0.000000	0.153607	-0.051941	-0.303483	0.000000	0.000000	4.000000	42.000000	0.000000
3477.796333	-0.176931	0.578396	0.007788	76.133492	8.318122	-12.040092	0.433582	0.000000	3.868431	0.000000	0.000000	0.000000	0.131206	-0.024092	-0.264967	0.000000	0.000000	4.000000	42.000000	0.000000
3477.799666	-0.176931	0.578396	0.007788	76.133492	8.318122	-12.040092	0.433582	0.000000	3.868431	0.000000	0.000000	0.000000	0.131206	-0.024092	-0.264967	0.000000	0.000000	4.000000	42.000000	0.000000
3477.802999	-0.176931	0.578396	0.007788	76.133492	8.318122	-12.040092	0.433582	0.000000	3.868431	0.000000	0.000000	0.000000	0.131206	-0.024092	-0.264967	0.000000	0.000000	4.000000	42.000000	0.000000
3477.806333	-0.176533	0.578400	0.007073	75.778610	7.677975	-12.119237	0.389421	0.000000	3.846563	0.000000	0.000000	0.000000	0.119541	0.001130	-0.214709	0.000000	0.000000	4.000000	42.000000	0.000000
3477.809666	-0.176533	0.578400	0.007073	75.778610	7.677975	-12.119237	0.389421	0.000000	3.846563	0.000000	0.000000	0.000000	0.119541	0.001130	-0.214709	0.000000	0.000000	4.000000	42.000000	0.000000
3477.812999	-0.176533	0.578400	0.007073	75.778610	7.677975	-12.119237	0.389421	0.000000	3.846563	0.000000	0.000000	0.000000	0.119541	0.001130	-0.214709	0.000000	0.000000	4.000000	42.000000	0.000000
3477.816333	-0.176167	0.578468	0.006441	75.451157	7.174807	-11.803774	0.353636	0.000000	3.826639	0.000000	0.000000	0.000000	0.109817	0.020493	-0.189450	0.000000	0.000000	4.000000	42.000000	0.000000
3477.819666	-0.176167	0.578468	0.006441	75.451157	7.174807	-11.803774	0.353636	0.000000	3.826639	0.000000	0.000000	0.000000	0.109817	0.020493	-0.189450	0.000000	0.000000	4.000000	42.000000	0.000000
3477.822999	-0.176167	0.578468	0.006441	75.451157	7.174807	-11.803774	0.353636	0.000000	3.826639	0.000000	0.000000	0.000000	0.109817	0.020493	-0.189450	0.000000	0.000000	4.000000	42.000000	0.000000
3477.826333	-0.175825	0.578611	0.005940	75.158974	6.719345	-11.259900	0.322061	0.000000	3.808336	0.000000	0.000000	0.000000	0.102405	0.042792	-0.150348	0.000000	0.000000	4.000000	42.000000	0.000000
3477.829666	-0.175825	0.578611	0.005940	75.158974	6.719345	-11.259900	0.322061	0.000000	3.808336	0.000000	0.000000	0.000000	0.102405	0.042792	-0.150348	0.000000	0.000000	4.000000	42.000000	0.000000
3477.832999	-0.175825	0.578611	0.005940	75.158974	6.719345	-11.259900	0.322061	0.000000	3.808336	0.000000	0.000000	0.000000	0.102405	0.042792	-0.150348	0.000000	0.000000	4.000000	42.000000	0.000000
3477.836333	-0.175531	0.578828	0.005561	74.940247	6.294643	-10.734765	0.297003	0.000000	3.791269	0.000000	0.000000	0.000000	0.088406	0.065169	-0.113716	0.000000	0.000000	4.000000	42.000000	0.000000
3477.839666	-0.175531	0.578828	0.005561	74.940247	6.294643	-10.734765	0.297003	0.000000	3.791269	0.000000	0.000000	0.000000	0.088406	0.065169	-0.113716	0.000000	0.000000	4.000000	42.000000	0.000000
3477.842999	-0.175531	0.578828	0.005561	74.940247	6.294643	-10.734765	0.297003	0.000000	3.791269	0.000000	0.000000	0.000000	0.088406	0.065169	-0.113716	0.000000	0.000000	4.000000	42.000000	0.000000
3477.846333	-0.175243	0.579065	0.005265	74.817383	5.978426	-10.545867	0.278050	0.000000	3.776534	0.000000	0.000000	0.000000	0.086380	0.070945	-0.088717	0.000000	0.000000	4.000000	42.000000	0.000000
3477.849666	-0.175243	0.579065	0.005265	74.817383	5.978426	-10.545867	0.278050	0.000000	3.776534	0.000000	0.000000	0.000000	0.086380	0.070945	-0.088717	0.000000	0.000000	4.000000	42.000000	0.000000
3477.852999	-0.175243	0.579065	0.005265	74.817383	5.978426	-10.545867	0.278050	0.000000	3.776534	0.000000	0.000000	0.000000	0.086380	0.070945	-0.088717	0.000000	0.000000	4.000000	42.000000	0.000000
3477.856333	-0.175243	0.579065	0.005265	74.805328	5.987290	-10.427888	0.263264	0.000000	3.762138	0.000000	0.000000	0.000000	0.086380	0.070945	-0.088717	0.000000	0.000000	4.000000	42.000000	0.000000
3477.859666	-0.174940	0.579321	0.005061	74.805328	5.987290	-10.427888	0.263264	0.000000	3.762138	0.000000	0.000000	0.000000	0.090939	0.076768	-0.061222	0.000000	0.000000	4.000000	42.000000	0.000000
3477.862999	-0.174940	0.579321	0.005061	74.805328	5.987290	-10.427888	0.263264	0.000000	3.762138	0.000000	0.000000	0.000000	0.090939	0.076768	-0.061222	0.000000	0.000000	4.000000	42.000000	0.000000
3477.866333	-0.174940	0.579321	0.005061	74.864738	6.183755	-10.065592	0.263264	0.000000	3.762138	0.000000	0.000000	0.000000	0.090939	0.076768	-0.061222	0.000000	0.000000	4.000000	42.000000	0.000000
3477.869666	-0.174940	0.579321	0.005061	74.864738	6.183755	-10.065592	0.263264	0.000000	3.762138	0.000000	0.000000	0.000000	0.090939	0.076768	-0.061222	0.000000	0.000000	4.000000	42.000000	0.000000
3477.872999	-0.174785	0.579561	0.004919	74.864738	6.183755	-10.065592	0.263264	0.000000	3.762138	0.000000	0.000000	0.000000	0.046247	0.072018	-0.042687	0.000000	0.000000	4.000000	42.000000	0.000000
3477.876333	-0.174688	0.579738	0.004794	74.994972	6.576736	-9.228985	0.253060	0.000000	3.746981	0.000000	0.000000	0.000000	0.029170	0.053239	-0.037361	0.000000	0.000000	4.000000	42.000000	0.000000
3477.879666	-0.174688	0.579738	0.004794	74.994972	6.576736	-9.228985	0.253060	0.000000	3.746981	0.000000	0.000000	0.000000	0.029170	0.053239	-0.037361	0.000000	0.000000	4.000000	42.000000	0.000000
3477.882999	-0.174688	0.579738	0.004794	74.994972	6.576736	-9.228985	0.253060	0.000000	3.746981	0.000000	0.000000	0.000000	0.029170	0.053239	-0.037361	0.000000	0.000000	4.000000	42.000000	0.000000
3477.886333	-0.174596	0.579863	0.004750	75.203697	7.222252	-7.806558	0.239719	0.000000	3.734412	0.000000	0.000000	0.000000	0.027567	0.037470	-0.013241	0.000000	0.000000	4.000000	42.000000	0.000000
3477.889666	-0.174596	0.579863	0.004750	75.203697	7.222252	-7.806558	0.239719	0.000000	3.734412	0.000000	0.000000	0.000000	0.027567	0.037470	-0.013241	0.000000	0.000000	4.000000	42.000000	0.000000
3477.892999	-0.174596	0.579863	0.004750	75.203697	7.222252	-7.806558	0.239719	0.000000	3.734412	0.000000	0.000000	0.000000	0.027567	0.037470	-0.013241	0.000000	0.000000	4.000000	42.000000	0.000000
3477.896333	-0.174566	0.579973	0.004801	75.473770	8.150852	-5.981684	0.237512	0.000000	3.729817	0.000000	0.000000	0.000000	0.009236	0.032839	0.015343	0.000000	0.000000	4.000000	42.000000	0.000000
3477.899666	-0.174566	0.579973	0.004801	75.473770	8.150852	-5.981684	0.237512	0.000000	3.729817	0.000000	0.000000	0.000000	0.009236	0.032839	0.015343	0.000000	0.000000	4.000000	42.000000	0.000000
3477.902999	-0.174566	0.579973	0.004801	75.473770	8.150852	-5.981684	0.237512	0.000000	3.729817	0.000000	0.000000	0.000000	0.009236	0.032839	0.015343	0.000000	0.000000	4.000000	42.000000	0.000000
3477.906333	-0.174566	0.579973	0.004801	75.769943	9.270850	-4.192018	0.240069	0.000000	3.728278	0.000000	0.000000	0.000000	0.009236	0.032839	0.015343	0.000000	0.000000	4.000000	42.000000	0.000000
3477.909666	-0.174513	0.580084	0.004929	75.769943	9.270850	-4.192018	0.240069	0.000000	3.728278	0.000000	0.000000	0.000000	0.015647	0.033315	0.038201	0.000000	0.000000	4.000000	42.000000	0.000000
3477.912999	-0.174513	0.580084	0.004929	75.769943	9.270850	-4.192018	0.240069	0.000000	3.728278	0.000000	0.000000	0.000000	0.015647	0.033315	0.038201	0.000000	0.000000	4.000000	42.000000	0.000000
3477.916333	-0.174462	0.580196	0.005124	76.064789	10.496681	-2.641003	0.240069	0.000000	3.728278	0.000000	0.000000	0.000000	0.015491	0.033767	0.058570	0.000000	0.000000	4.000000	42.000000	0.000000
3477.919666	-0.174462	0.580196	0.005124	76.064789	10.496681	-2.641003	0.240069	0.000000	3.728278	0.000000	0.000000	0.000000	0.015491	0.033767	0.058570	0.000000	0.000000	4.000000	42.000000	0.000000
3477.922999	-0.174462	0.580196	0.005124	76.064789	10.496681	-2.641003	0.240069	0.000000	3.728278	0.000000	0.000000	0.000000	0.015491	0.033767	0.058570	0.000000	0.000000	4.000000	42.000000	0.000000
3477.926333	-0.174462	0.580196	0.005124	76.352333	11.849491	-0.888442	0.256198	0.000000	3.723088	0.000000	0.000000	0.000000	0.015491	0.033767	0.058570	0.000000	0.000000	4.000000	42.000000	0.000000
3477.929666	-0.174513	0.580320	0.005392	76.352333	11.849491	-0.888442	0.256198	0.000000	3.723088	0.000000	0.000000	0.000000	-0.015246	0.037269	0.080294	0.000000	0.000000	4.000000	42.000000	0.000000
3477.932999	-0.174513	0.580320	0.005392	76.352333	11.849491	-0.888442	0.256198	0.000000	3.723088	0.000000	0.000000	0.000000	-0.015246	0.037269	0.080294	0.000000	0.000000	4.000000	42.000000	0.000000
3477.936333	-0.174621	0.580455	0.005680	76.642601	13.295547	1.280331	0.256198	0.000000	3.723088	0.000000	0.000000	0.000000	-0.032664	0.040269	0.086594	0.000000	0.000000	4.000000	42.000000	0.000000
3477.939666	-0.174621	0.580455	0.005680	76.642601	13.295547	1.280331	0.256198	0.000000	3.723088	0.000000	0.000000	0.000000	-0.032664	0.040269	0.086594	0.000000	0.000000	4.000000	42.000000	0.000000
3477.942999	-0.174621	0.580455	0.005680	76.642601	13.295547	1.280331	0.256198	0.000000	3.723088	0.000000	0.000000	0.000000	-0.032664	0.040269	0.086594	0.000000	0.000000	4.000000	42.000000	0.000000
3477.946333	-0.174621	0.580455	0.005680	76.953293	14.812068	3.467115	0.284013	0.000000	3.731074	0.000000	0.000000	0.000000	-0.032664	0.040269	0.086594	0.000000	0.000000	4.000000	42.000000	0.000000
3477.949666	-0.174697	0.580553	0.006014	76.953293	14.812068	3.467115	0.284013	0.000000	3.731074	0.000000	0.000000	0.000000	-0.022663	0.029608	0.100021	0.000000	0.000000	4.000000	42.000000	0.000000
3477.952999	-0.174697	0.580553	0.006014	76.953293	14.812068	3.467115	0.284013	0.000000	3.731074	0.000000	0.000000	0.000000	-0.022663	0.029608	0.100021	0.000000	0.000000	4.000000	42.000000	0.000000
3477.956333	-0.174789	0.580633	0.006323	77.276520	16.326996	5.545260	0.284013	0.000000	3.731074	0.000000	0.000000	0.000000	-0.027460	0.024057	0.092808	0.000000	0.000000	4.000000	42.000000	0.000000
3477.959666	-0.174789	0.580633	0.006323	77.276520	16.326996	5.545260	0.284013	0.000000	3.731074	0.000000	0.000000	0.000000	-0.027460	0.024057	0.092808	0.000000	0.000000	4.000000	42.000000	0.000000
3477.962999	-0.174789	0.580633	0.006323	77.276520	16.326996	5.545260	0.284013	0.000000	3.731074	0.000000	0.000000	0.000000	-0.027460	0.024057	0.092808	0.000000	0.000000	4.000000	42.000000	0.000000
3477.966333	-0.174789	0.580633	0.006323	77.574333	17.804880	7.437286	0.316151	0.000000	3.739428	0.000000	0.000000	0.000000	-0.027460	0.024057	0.092808	0.000000	0.000000	4.000000	42.000000	0.000000
3477.969666	-0.174854	0.580666	0.006563	77.574333	17.804880	7.437286	0.316151	0.000000	3.739428	0.000000	0.000000	0.000000	-0.019646	0.009912	0.072107	0.000000	0.000000	4.000000	42.000000	0.000000
3477.972999	-0.174854	0.580666	0.006563	77.574333	17.804880	7.437286	0.316151	0.000000	3.739428	0.000000	0.000000	0.000000	-0.019646	0.009912	0.072107	0.000000	0.000000	4.000000	42.000000	0.000000
3477.976333	-0.174891	0.580679	0.006728	77.843193	19.218691	8.860842	0.316151	0.000000	3.739428	0.000000	0.000000	0.000000	-0.011127	0.003906	0.049527	0.000000	0.000000	4.000000	42.000000	0.000000
3477.979666	-0.174891	0.580679	0.006728	77.843193	19.218691	8.860842	0.316151	0.000000	3.739428	0.000000	0.000000	0.000000	-0.011127	0.003906	0.049527	0.000000	0.000000	4.000000	42.000000	0.000000
3477.982999	-0.174891	0.580679	0.006728	77.843193	19.218691	8.860842	0.316151	0.000000	3.739428	0.000000	0.000000	0.000000	-0.011127	0.003906	0.049527	0.000000	0.000000	4.000000	42.000000	0.000000
3477.986333	-0.174911	0.580637	0.006847	78.073090	20.499514	10.117017	0.336423	0.000000	3.744557	0.000000	0.000000	0.000000	-0.005809	-0.012809	0.035436	0.000000	0.000000	4.000000	42.000000	0.000000
3477.989666	-0.174911	0.580637	0.006847	78.073090	20.499514	10.117017	0.336423	0.000000	3.744557	0.000000	0.000000	0.000000	-0.005809	-0.012809	0.035436	0.000000	0.000000	4.000000	42.000000	0.000000
3477.992999	-0.174911	0.580637	0.006847	78.073090	20.499514	10.117017	0.336423	0.000000	3.744557	0.000000	0.000000	0.000000	-0.005809	-0.012809	0.035436	0.000000	0.000000	4.000000	42.000000	0.000000
3477.996333	-0.174911	0.580637	0.006847	78.269226	21.648720	11.251956	0.342329	0.000000	3.745525	0.000000	0.000000	0.000000	-0.005809	-0.012809	0.035436	0.000000	0.000000	4.000000	42.000000	0.000000
3477.999666	-0.174898	0.580530	0.006948	78.269226	21.648720	11.251956	0.342329	0.000000	3.745525	0.000000	0.000000	0.000000	0.003624	-0.032086	0.030424	0.000000	0.000000	4.000000	42.000000	0.000000
3478.002999	-0.174898	0.580530	0.006948	78.269226	21.648720	11.251956	0.342329	0.000000	3.745525	0.000000	0.000000	0.000000	0.003624	-0.032086	0.030424	0.000000	0.000000	4.000000	42.000000	0.000000
3478.006333	-0.174898	0.580530	0.006948	78.429886	22.611303	12.191088	0.342329	0.000000	3.745525	0.000000	0.000000	0.000000	0.003624	-0.032086	0.030424	0.000000	0.000000	4.000000	42.000000	0.000000
3478.009666	-0.174898	0.580530	0.006948	78.429886	22.611303	12.191088	0.342329	0.000000	3.745525	0.000000	0.000000	0.000000	0.003624	-0.032086	0.030424	0.000000	0.000000	4.000000	42.000000	0.000000
3478.012999	-0.174858	0.580404	0.007042	78.429886	22.611303	12.191088	0.342329	0.000000	3.745525	0.000000	0.000000	0.000000	0.012019	-0.037654	0.028210	0.000000	0.000000	4.000000	42.000000	0.000000
3478.016333	-0.174858	0.580404	0.007042	78.546646	23.364182	12.935428	0.347400	0.000000	3.744921	0.000000	0.000000	0.000000	0.012019	-0.037654	0.028210	0.000000	0.000000	4.000000	42.000000	0.000000
3478.019666	-0.174858	0.580404	0.007042	78.546646	23.364182	12.935428	0.347400	0.000000	3.744921	0.000000	0.000000	0.000000	0.012019	-0.037654	0.028210	0.000000	0.000000	4.000000	42.000000	0.000000
3478.022999	-0.174858	0.580404	0.007042	78.546646	23.364182	12.935428	0.347400	0.000000	3.744921	0.000000	0.000000	0.000000	0.012019	-0.037654	0.028210	0.000000	0.000000	4.000000	42.000000	0.000000
3478.026333	-0.174937	0.580202	0.007317	78.628052	23.908905	13.477789	0.352101	0.000000	3.742917	0.000000	0.000000	0.000000	-0.023522	-0.060805	0.082499	0.000000	0.000000	4.000000	42.000000	0.000000
3478.029666	-0.174937	0.580202	0.007317	78.628052	23.908905	13.477789	0.352101	0.000000	3.742917	0.000000	0.000000	0.000000	-0.023522	-0.060805	0.082499	0.000000	0.000000	4.000000	42.000000	0.000000
3478.032999	-0.174937	0.580202	0.007317	78.628052	23.908905	13.477789	0.352101	0.000000	3.742917	0.000000	0.000000	0.000000	-0.023522	-0.060805	0.082499	0.000000	0.000000	4.000000	42.000000	0.000000
3478.036333	-0.174937	0.580202	0.007317	78.664383	24.165619	13.734358	0.365851	0.000000	3.746838	0.000000	0.000000	0.000000	-0.023522	-0.060805	0.082499	0.000000	0.000000	4.000000	42.000000	0.000000
3478.039666	-0.175001	0.580161	0.007554	78.664383	24.165619	13.734358	0.365851	0.000000	3.746838	0.000000	0.000000	0.000000	-0.019239	-0.012056	0.071159	0.000000	0.000000	4.000000	42.000000	0.000000
3478.042999	-0.175001	0.580161	0.007554	78.664383	24.165619	13.734358	0.365851	0.000000	3.746838	0.000000	0.000000	0.000000	-0.019239	-0.012056	0.071159	0.000000	0.000000	4.000000	42.000000	0.000000
3478.046333	-0.175013	0.580130	0.007786	78.665962	24.197739	13.764525	0.365851	0.000000	3.746838	0.000000	0.000000	0.000000	-0.003509	-0.009507	0.069551	0.000000	0.000000	4.000000	42.000000	0.000000
3478.049666	-0.175013	0.580130	0.007786	78.665962	24.197739	13.764525	0.365851	0.000000	3.746838	0.000000	0.000000	0.000000	-0.003509	-0.009507	0.069551	0.000000	0.000000	4.000000	42.000000	0.000000
3478.052999	-0.175013	0.580130	0.007786	78.665962	24.197739	13.764525	0.365851	0.000000	3.746838	0.000000	0.000000	0.000000	-0.003509	-0.009507	0.069551	0.000000	0.000000	4.000000	42.000000	0.000000
3478.056333	-0.175013	0.580130	0.007786	78.660507	24.171083	13.724663	0.389303	0.000000	3.750629	0.000000	0.000000	0.000000	-0.003509	-0.009507	0.069551	0.000000	0.000000	4.000000	42.000000	0.000000
3478.059666	-0.175016	0.580108	0.008064	78.660507	24.171083	13.724663	0.389303	0.000000	3.750629	0.000000	0.000000	0.000000	-0.001103	-0.006550	0.083319	0.000000	0.000000	4.000000	42.000000	0.000000
3478.062999	-0.175016	0.580108	0.008064	78.660507	24.171083	13.724663	0.389303	0.000000	3.750629	0.000000	0.000000	0.000000	-0.001103	-0.006550	0.083319	0.000000	0.000000	4.000000	42.000000	0.000000
3478.066333	-0.175016	0.580108	0.008064	78.663322	24.132734	13.672939	0.389303	0.000000	3.750629	0.000000	0.000000	0.000000	-0.001103	-0.006550	0.083319	0.000000	0.000000	4.000000	42.000000	0.000000
3478.069666	-0.175016	0.580108	0.008064	78.663322	24.132734	13.672939	0.389303	0.000000	3.750629	0.000000	0.000000	0.000000	-0.001103	-0.006550	0.083319	0.000000	0.000000	4.000000	42.000000	0.000000
3478.072999	-0.174992	0.580067	0.008334	78.663322	24.132734	13.672939	0.389303	0.000000	3.750629	0.000000	0.000000	0.000000	0.007325	-0.012145	0.081105	0.000000	0.000000	4.000000	42.000000	0.000000
3478.076333	-0.174992	0.580067	0.008334	78.683037	24.030542	13.533958	0.403189	0.000000	3.750813	0.000000	0.000000	0.000000	0.007325	-0.012145	0.081105	0.000000	0.000000	4.000000	42.000000	0.000000
3478.079666	-0.174992	0.580067	0.008334	78.683037	24.030542	13.533958	0.403189	0.000000	3.750813	0.000000	0.000000	0.000000	0.007325	-0.012145	0.081105	0.000000	0.000000	4.000000	42.000000	0.000000
3478.082999	-0.174992	0.580067	0.008334	78.683037	24.030542	13.533958	0.403189	0.000000	3.750813	0.000000	0.000000	0.000000	0.007325	-0.012145	0.081105	0.000000	0.000000	4.000000	42.000000	0.000000
3478.086333	-0.175037	0.580006	0.008925	78.723396	23.829483	13.272102	0.416707	0.000000	3.749592	0.000000	0.000000	0.000000	-0.013611	-0.018424	0.177270	0.000000	0.000000	4.000000	42.000000	0.000000
3478.089666	-0.175037	0.580006	0.008925	78.723396	23.829483	13.272102	0.416707	0.000000	3.749592	0.000000	0.000000	0.000000	-0.013611	-0.018424	0.177270	0.000000	0.000000	4.000000	42.000000	0.000000
3478.092999	-0.175037	0.580006	0.008925	78.723396	23.829483	13.272102	0.416707	0.000000	3.749592	0.000000	0.000000	0.000000	-0.013611	-0.018424	0.177270	0.000000	0.000000	4.000000	42.000000	0.000000
3478.096333	-0.175037	0.580006	0.008925	78.768494	23.587662	12.943294	0.446252	0.000000	3.751861	0.000000	0.000000	0.000000	-0.013611	-0.018424	0.177270	0.000000	0.000000	4.000000	42.000000	0.000000
3478.099666	-0.175079	0.579968	0.009306	78.768494	23.587662	12.943294	0.446252	0.000000	3.751861	0.000000	0.000000	0.000000	-0.012601	-0.011505	0.114303	0.000000	0.000000	4.000000	42.000000	0.000000
3478.102999	-0.175079	0.579968	0.009306	78.768494	23.587662	12.943294	0.446252	0.000000	3.751861	0.000000	0.000000	0.000000	-0.012601	-0.011505	0.114303	0.000000	0.000000	4.000000	42.000000	0.000000
3478.106333	-0.175079	0.579968	0.009306	78.795403	23.416836	12.715838	0.446252	0.000000	3.751861	0.000000	0.000000	0.000000	-0.012601	-0.011505	0.114303	0.000000	0.000000	4.000000	42.000000	0.000000
3478.109666	-0.175079	0.579968	0.009306	78.795403	23.416836	12.715838	0.446252	0.000000	3.751861	0.000000	0.000000	0.000000	-0.012601	-0.011505	0.114303	0.000000	0.000000	4.000000	42.000000	0.000000
3478.112999	-0.175087	0.579893	0.009732	78.795403	23.416836	12.715838	0.446252	0.000000	3.751861	0.000000	0.000000	0.000000	-0.002425	-0.022346	0.127735	0.000000	0.000000	4.000000	42.000000	0.000000
3478.116333	-0.175067	0.579800	0.010150	78.807648	23.347979	12.604115	0.465302	0.000000	3.753961	0.000000	0.000000	0.000000	0.006067	-0.027973	0.125513	0.000000	0.000000	4.000000	42.000000	0.000000
3478.119666	-0.175067	0.579800	0.010150	78.807648	23.347979	12.604115	0.465302	0.000000	3.753961	0.000000	0.000000	0.000000	0.006067	-0.027973	0.125513	0.000000	0.000000	4.000000	42.000000	0.000000
3478.122999	-0.175067	0.579800	0.010150	78.807648	23.347979	12.604115	0.465302	0.000000	3.753961	0.000000	0.000000	0.000000	0.006067	-0.027973	0.125513	0.000000	0.000000	4.000000	42.000000	0.000000
3478.126333	-0.175067	0.579800	0.010150	78.817291	23.311512	12.528965	0.507510	0.000000	3.753355	0.000000	0.000000	0.000000	0.006067	-0.027973	0.125513	0.000000	0.000000	4.000000	42.000000	0.000000
3478.129666	-0.175018	0.579688	0.010561	78.817291	23.311512	12.528965	0.507510	0.000000	3.753355	0.000000	0.000000	0.000000	0.014581	-0.033643	0.123290	0.000000	0.000000	4.000000	42.000000	0.000000
3478.132999	-0.175018	0.579688	0.010561	78.817291	23.311512	12.528965	0.507510	0.000000	3.753355	0.000000	0.000000	0.000000	0.014581	-0.033643	0.123290	0.000000	0.000000	4.000000	42.000000	0.000000
3478.136333	-0.175018	0.579688	0.010561	78.836235	23.272457	12.450397	0.507510	0.000000	3.753355	0.000000	0.000000	0.000000	0.014581	-0.033643	0.123290	0.000000	0.000000	4.000000	42.000000	0.000000
3478.139666	-0.175018	0.579688	0.010561	78.836235	23.272457	12.450397	0.507510	0.000000	3.753355	0.000000	0.000000	0.000000	0.014581	-0.033643	0.123290	0.000000	0.000000	4.000000	42.000000	0.000000
3478.142999	-0.174994	0.579547	0.010902	78.836235	23.272457	12.450397	0.507510	0.000000	3.753355	0.000000	0.000000	0.000000	0.007305	-0.042251	0.102316	0.000000	0.000000	4.000000	42.000000	0.000000
3478.146333	-0.175012	0.579434	0.011288	78.856567	23.184647	12.317025	0.528058	0.000000	3.750925	0.000000	0.000000	0.000000	-0.005264	-0.033816	0.115773	0.000000	0.000000	4.000000	42.000000	0.000000
3478.149666	-0.175012	0.579434	0.011288	78.856567	23.184647	12.317025	0.528058	0.000000	3.750925	0.000000	0.000000	0.000000	-0.005264	-0.033816	0.115773	0.000000	0.000000	4.000000	42.000000	0.000000
3478.152999	-0.175012	0.579434	0.011288	78.856567	23.184647	12.317025	0.528058	0.000000	3.750925	0.000000	0.000000	0.000000	-0.005264	-0.033816	0.115773	0.000000	0.000000	4.000000	42.000000	0.000000
3478.156333	-0.175012	0.579434	0.011288	78.881729	23.053930	12.133229	0.564407	0.000000	3.750585	0.000000	0.000000	0.000000	-0.005264	-0.033816	0.115773	0.000000	0.000000	4.000000	42.000000	0.000000
3478.159666	-0.175049	0.579349	0.011659	78.881729	23.053930	12.133229	0.564407	0.000000	3.750585	0.000000	0.000000	0.000000	-0.011172	-0.025692	0.111385	0.000000	0.000000	4.000000	42.000000	0.000000
3478.162999	-0.175049	0.579349	0.011659	78.881729	23.053930	12.133229	0.564407	0.000000	3.750585	0.000000	0.000000	0.000000	-0.011172	-0.025692	0.111385	0.000000	0.000000	4.000000	42.000000	0.000000
3478.166333	-0.175049	0.579349	0.011659	78.918678	22.853428	11.859383	0.564407	0.000000	3.750585	0.000000	0.000000	0.000000	-0.011172	-0.025692	0.111385	0.000000	0.000000	4.000000	42.000000	0.000000
3478.169666	-0.175049	0.579349	0.011659	78.918678	22.853428	11.859383	0.564407	0.000000	3.750585	0.000000	0.000000	0.000000	-0.011172	-0.025692	0.111385	0.000000	0.000000	4.000000	42.000000	0.000000
3478.172999	-0.175130	0.579264	0.012082	78.918678	22.853428	11.859383	0.564407	0.000000	3.750585	0.000000	0.000000	0.000000	-0.024468	-0.025467	0.126710	0.000000	0.000000	4.000000	42.000000	0.000000
3478.176333	-0.175236	0.579151	0.012502	78.971855	22.597992	11.516226	0.582971	0.000000	3.752447	0.000000	0.000000	0.000000	-0.031803	-0.033787	0.126060	0.000000	0.000000	4.000000	42.000000	0.000000
3478.179666	-0.175236	0.579151	0.012502	78.971855	22.597992	11.516226	0.582971	0.000000	3.752447	0.000000	0.000000	0.000000	-0.031803	-0.033787	0.126060	0.000000	0.000000	4.000000	42.000000	0.000000
3478.182999	-0.175236	0.579151	0.012502	78.971855	22.597992	11.516226	0.582971	0.000000	3.752447	0.000000	0.000000	0.000000	-0.031803	-0.033787	0.126060	0.000000	0.000000	4.000000	42.000000	0.000000
3478.186333	-0.175236	0.579151	0.012502	79.022354	22.364979	11.207831	0.625099	0.000000	3.761825	0.000000	0.000000	0.000000	-0.031803	-0.033787	0.126060	0.000000	0.000000	4.000000	42.000000	0.000000
3478.189666	-0.175389	0.579011	0.012912	79.022354	22.364979	11.207831	0.625099	0.000000	3.761825	0.000000	0.000000	0.000000	-0.045855	-0.042123	0.122904	0.000000	0.000000	4.000000	42.000000	0.000000
3478.192999	-0.175389	0.579011	0.012912	79.022354	22.364979	11.207831	0.625099	0.000000	3.761825	0.000000	0.000000	0.000000	-0.045855	-0.042123	0.122904	0.000000	0.000000	4.000000	42.000000	0.000000
3478.196333	-0.175389	0.579011	0.012912	79.053940	22.209600	11.003805	0.625099	0.000000	3.761825	0.000000	0.000000	0.000000	-0.045855	-0.042123	0.122904	0.000000	0.000000	4.000000	42.000000	0.000000
3478.199666	-0.175389	0.579011	0.012912	79.053940	22.209600	11.003805	0.625099	0.000000	3.761825	0.000000	0.000000	0.000000	-0.045855	-0.042123	0.122904	0.000000	0.000000	4.000000	42.000000	0.000000
3478.202999	-0.175550	0.578861	0.013343	79.053940	22.209600	11.003805	0.625099	0.000000	3.761825	0.000000	0.000000	0.000000	-0.048283	-0.044910	0.129423	0.000000	0.000000	4.000000	42.000000	0.000000
3478.206333	-0.175691	0.578683	0.013721	79.062111	22.195574	10.981628	0.645583	0.000000	3.769467	0.000000	0.000000	0.000000	-0.042314	-0.053496	0.113423	0.000000	0.000000	4.000000	42.000000	0.000000
3478.209666	-0.175691	0.578683	0.013721	79.062111	22.195574	10.981628	0.645583	0.000000	3.769467	0.000000	0.000000	0.000000	-0.042314	-0.053496	0.113423	0.000000	0.000000	4.000000	42.000000	0.000000
3478.212999	-0.175691	0.578683	0.013721	79.062111	22.195574	10.981628	0.645583	0.000000	3.769467	0.000000	0.000000	0.000000	-0.042314	-0.053496	0.113423	0.000000	0.000000	4.000000	42.000000	0.000000
3478.216333	-0.175691	0.578683	0.013721	79.062111	22.195574	10.981628	0.686057	0.000000	3.784568	0.000000	0.000000	0.000000	-0.042314	-0.053496	0.113423	0.000000	0.000000	4.000000	42.000000	0.000000
3478.219666	-0.175822	0.578540	0.014071	79.062111	22.195574	10.981628	0.686057	0.000000	3.784568	0.000000	0.000000	0.000000	-0.039155	-0.042713	0.104956	0.000000	0.000000	4.000000	42.000000	0.000000
3478.222999	-0.175822	0.578540	0.014071	79.062111	22.195574	10.981628	0.686057	0.000000	3.784568	0.000000	0.000000	0.000000	-0.039155	-0.042713	0.104956	0.000000	0.000000	4.000000	42.000000	0.000000
3478.226333	-0.175822	0.578540	0.014071	79.067856	22.215237	10.997308	0.686057	0.000000	3.784568	0.000000	0.000000	0.000000	-0.039155	-0.042713	0.104956	0.000000	0.000000	4.000000	42.000000	0.000000
3478.229666	-0.175822	0.578540	0.014071	79.067856	22.215237	10.997308	0.686057	0.000000	3.784568	0.000000	0.000000	0.000000	-0.039155	-0.042713	0.104956	0.000000	0.000000	4.000000	42.000000	0.000000
3478.232999	-0.175880	0.578378	0.014362	79.067856	22.215237	10.997308	0.686057	0.000000	3.784568	0.000000	0.000000	0.000000	-0.017317	-0.048609	0.087427	0.000000	0.000000	4.000000	42.000000	0.000000
3478.236333	-0.175955	0.578271	0.014633	79.069031	22.215670	10.990635	0.703550	0.000000	3.791094	0.000000	0.000000	0.000000	-0.022621	-0.032179	0.081180	0.000000	0.000000	4.000000	42.000000	0.000000
3478.239666	-0.175955	0.578271	0.014633	79.069031	22.215670	10.990635	0.703550	0.000000	3.791094	0.000000	0.000000	0.000000	-0.022621	-0.032179	0.081180	0.000000	0.000000	4.000000	42.000000	0.000000
3478.242999	-0.175955	0.578271	0.014633	79.069031	22.215670	10.990635	0.703550	0.000000	3.791094	0.000000	0.000000	0.000000	-0.022621	-0.032179	0.081180	0.000000	0.000000	4.000000	42.000000	0.000000
3478.246333	-0.175955	0.578271	0.014633	79.066719	22.210129	10.987429	0.731651	0.000000	3.797750	0.000000	0.000000	0.000000	-0.022621	-0.032179	0.081180	0.000000	0.000000	4.000000	42.000000	0.000000
3478.249666	-0.176003	0.578219	0.014900	79.066719	22.210129	10.987429	0.731651	0.000000	3.797750	0.000000	0.000000	0.000000	-0.014503	-0.015684	0.079953	0.000000	0.000000	4.000000	42.000000	0.000000
3478.252999	-0.176003	0.578219	0.014900	79.066719	22.210129	10.987429	0.731651	0.000000	3.797750	0.000000	0.000000	0.000000	-0.014503	-0.015684	0.079953	0.000000	0.000000	4.000000	42.000000	0.000000
3478.256333	-0.176003	0.578219	0.014900	79.062111	22.196337	10.989002	0.731651	0.000000	3.797750	0.000000	0.000000	0.000000	-0.014503	-0.015684	0.079953	0.000000	0.000000	4.000000	42.000000	0.000000
3478.259666	-0.176003	0.578219	0.014900	79.062111	22.196337	10.989002	0.731651	0.000000	3.797750	0.000000	0.000000	0.000000	-0.014503	-0.015684	0.079953	0.000000	0.000000	4.000000	42.000000	0.000000
3478.262999	-0.176001	0.578148	0.015167	79.062111	22.196337	10.989002	0.731651	0.000000	3.797750	0.000000	0.000000	0.000000	0.000722	-0.021334	0.080260	0.000000	0.000000	4.000000	42.000000	0.000000
3478.266333	-0.176001	0.578148	0.015167	79.055206	22.182480	10.995391	0.744977	0.000000	3.800167	0.000000	0.000000	0.000000	0.000722	-0.021334	0.080260	0.000000	0.000000	4.000000	42.000000	0.000000
3478.269666	-0.176001	0.578148	0.015167	79.055206	22.182480	10.995391	0.744977	0.000000	3.800167	0.000000	0.000000	0.000000	0.000722	-0.021334	0.080260	0.000000	0.000000	4.000000	42.000000	0.000000
3478.272999	-0.176001	0.578148	0.015167	79.055206	22.182480	10.995391	0.744977	0.000000	3.800167	0.000000	0.000000	0.000000	0.000722	-0.021334	0.080260	0.000000	0.000000	4.000000	42.000000	0.000000
3478.276333	-0.175926	0.578033	0.015789	79.055206	22.196087	11.075175	0.758353	0.000000	3.800047	0.000000	0.000000	0.000000	0.022561	-0.034297	0.186459	0.000000	0.000000	4.000000	42.000000	0.000000
3478.279666	-0.175926	0.578033	0.015789	79.055206	22.196087	11.075175	0.758353	0.000000	3.800047	0.000000	0.000000	0.000000	0.022561	-0.034297	0.186459	0.000000	0.000000	4.000000	42.000000	0.000000
3478.282999	-0.175926	0.578033	0.015789	79.055206	22.196087	11.075175	0.758353	0.000000	3.800047	0.000000	0.000000	0.000000	0.022561	-0.034297	0.186459	0.000000	0.000000	4.000000	42.000000	0.000000
3478.286333	-0.175926	0.578033	0.015789	79.058731	22.194662	11.262565	0.789430	0.000000	3.796287	0.000000	0.000000	0.000000	0.022561	-0.034297	0.186459	0.000000	0.000000	4.000000	42.000000	0.000000
3478.289666	-0.175911	0.577925	0.016025	79.058731	22.194662	11.262565	0.789430	0.000000	3.796287	0.000000	0.000000	0.000000	0.004334	-0.032575	0.070839	0.000000	0.000000	4.000000	42.000000	0.000000
3478.292999	-0.175911	0.577925	0.016025	79.058731	22.194662	11.262565	0.789430	0.000000	3.796287	0.000000	0.000000	0.000000	0.004334	-0.032575	0.070839	0.000000	0.000000	4.000000	42.000000	0.000000
3478.296333	-0.175911	0.577925	0.016025	79.078468	22.159498	12.011675	0.789430	0.000000	3.796287	0.000000	0.000000	0.000000	0.004334	-0.032575	0.070839	0.000000	0.000000	4.000000	42.000000	0.000000
3478.299666	-0.175911	0.577925	0.016025	79.078468	22.159498	12.011675	0.789430	0.000000	3.796287	0.000000	0.000000	0.000000	0.004334	-0.032575	0.070839	0.000000	0.000000	4.000000	42.000000	0.000000
3478.302999	-0.175897	0.577815	0.016193	79.078468	22.159498	12.011675	0.789430	0.000000	3.796287	0.000000	0.000000	0.000000	0.004236	-0.032771	0.050526	0.000000	0.000000	4.000000	42.000000	0.000000
3478.306333	-0.175857	0.577659	0.016293	79.130737	22.024752	13.251759	0.801236	0.000000	3.795565	0.000000	0.000000	0.000000	0.011919	-0.046796	0.029873	0.000000	0.000000	4.000000	42.000000	0.000000
3478.309666	-0.175857	0.577659	0.016293	79.130737	22.024752	13.251759	0.801236	0.000000	3.795565	0.000000	0.000000	0.000000	0.011919	-0.046796	0.029873	0.000000	0.000000	4.000000	42.000000	0.000000
3478.312999	-0.175857	0.577659	0.016293	79.130737	22.024752	13.251759	0.801236	0.000000	3.795565	0.000000	0.000000	0.000000	0.011919	-0.046796	0.029873	0.000000	0.000000	4.000000	42.000000	0.000000
3478.316333	-0.175745	0.577484	0.016334	79.234566	21.708889	14.082398	0.814636	0.000000	3.792872	0.000000	0.000000	0.000000	0.033775	-0.052534	0.012365	0.000000	0.000000	4.000000	42.000000	0.000000
3478.319666	-0.175745	0.577484	0.016334	79.234566	21.708889	14.082398	0.814636	0.000000	3.792872	0.000000	0.000000	0.000000	0.033775	-0.052534	0.012365	0.000000	0.000000	4.000000	42.000000	0.000000
3478.322999	-0.175745	0.577484	0.016334	79.234566	21.708889	14.082398	0.814636	0.000000	3.792872	0.000000	0.000000	0.000000	0.033775	-0.052534	0.012365	0.000000	0.000000	4.000000	42.000000	0.000000
3478.326333	-0.175745	0.577484	0.016334	79.385109	21.191603	14.253506	0.816697	0.000000	3.787243	0.000000	0.000000	0.000000	0.033775	-0.052534	0.012365	0.000000	0.000000	4.000000	42.000000	0.000000
3478.329666	-0.175579	0.577318	0.016370	79.385109	21.191603	14.253506	0.816697	0.000000	3.787243	0.000000	0.000000	0.000000	0.049700	-0.049821	0.010792	0.000000	0.000000	4.000000	42.000000	0.000000
3478.332999	-0.175579	0.577318	0.016370	79.385109	21.191603	14.253506	0.816697	0.000000	3.787243	0.000000	0.000000	0.000000	0.049700	-0.049821	0.010792	0.000000	0.000000	4.000000	42.000000	0.000000
3478.336333	-0.175421	0.577244	0.016357	79.552849	20.503950	13.866240	0.816697	0.000000	3.787243	0.000000	0.000000	0.000000	0.047437	-0.022251	-0.003823	0.000000	0.000000	4.000000	42.000000	0.000000
3478.339666	-0.175421	0.577244	0.016357	79.552849	20.503950	13.866240	0.816697	0.000000	3.787243	0.000000	0.000000	0.000000	0.047437	-0.022251	-0.003823	0.000000	0.000000	4.000000	42.000000	0.000000
3478.342999	-0.175421	0.577244	0.016357	79.552849	20.503950	13.866240	0.816697	0.000000	3.787243	0.000000	0.000000	0.000000	0.047437	-0.022251	-0.003823	0.000000	0.000000	4.000000	42.000000	0.000000
3478.346333	-0.175421	0.577244	0.016357	79.694847	19.834835	13.176954	0.817859	0.000000	3.771053	0.000000	0.000000	0.000000	0.047437	-0.022251	-0.003823	0.000000	0.000000	4.000000	42.000000	0.000000
3478.349666	-0.175235	0.577226	0.016408	79.694847	19.834835	13.176954	0.817859	0.000000	3.771053	0.000000	0.000000	0.000000	0.055694	-0.005573	0.015268	0.000000	0.000000	4.000000	42.000000	0.000000
3478.352999	-0.175235	0.577226	0.016408	79.694847	19.834835	13.176954	0.817859	0.000000	3.771053	0.000000	0.000000	0.000000	0.055694	-0.005573	0.015268	0.000000	0.000000	4.000000	42.000000	0.000000
3478.356333	-0.175000	0.577262	0.016463	79.784042	19.374582	12.861876	0.817859	0.000000	3.771053	0.000000	0.000000	0.000000	0.070553	0.010992	0.016541	0.000000	0.000000	4.000000	42.000000	0.000000
3478.359666	-0.175000	0.577262	0.016463	79.784042	19.374582	12.861876	0.817859	0.000000	3.771053	0.000000	0.000000	0.000000	0.070553	0.010992	0.016541	0.000000	0.000000	4.000000	42.000000	0.000000
3478.362999	-0.175000	0.577262	0.016463	79.784042	19.374582	12.861876	0.817859	0.000000	3.771053	0.000000	0.000000	0.000000	0.070553	0.010992	0.016541	0.000000	0.000000	4.000000	42.000000	0.000000
3478.366333	-0.175000	0.577262	0.016463	79.806343	19.211493	13.280163	0.823160	0.000000	3.750012	0.000000	0.000000	0.000000	0.070553	0.010992	0.016541	0.000000	0.000000	4.000000	42.000000	0.000000
3478.369666	-0.174799	0.577336	0.016541	79.806343	19.211493	13.280163	0.823160	0.000000	3.750012	0.000000	0.000000	0.000000	0.060340	0.022114	0.023430	0.000000	0.000000	4.000000	42.000000	0.000000
3478.372999	-0.174799	0.577336	0.016541	79.806343	19.211493	13.280163	0.823160	0.000000	3.750012	0.000000	0.000000	0.000000	0.060340	0.022114	0.023430	0.000000	0.000000	4.000000	42.000000	0.000000
3478.376333	-0.174653	0.577474	0.016560	79.794518	19.195269	14.167700	0.823160	0.000000	3.750012	0.000000	0.000000	0.000000	0.043885	0.041359	0.005688	0.000000	0.000000	4.000000	42.000000	0.000000
3478.379666	-0.174653	0.577474	0.016560	79.794518	19.195269	14.167700	0.823160	0.000000	3.750012	0.000000	0.000000	0.000000	0.043885	0.041359	0.005688	0.000000	0.000000	4.000000	42.000000	0.000000
3478.382999	-0.174653	0.577474	0.016560	79.794518	19.195269	14.167700	0.823160	0.000000	3.750012	0.000000	0.000000	0.000000	0.043885	0.041359	0.005688	0.000000	0.000000	4.000000	42.000000	0.000000
3478.386333	-0.174653	0.577474	0.016560	79.784851	19.162016	15.040307	0.828013	0.000000	3.732641	0.000000	0.000000	0.000000	0.043885	0.041359	0.005688	0.000000	0.000000	4.000000	42.000000	0.000000
3478.389666	-0.174532	0.577584	0.016509	79.784851	19.162016	15.040307	0.828013	0.000000	3.732641	0.000000	0.000000	0.000000	0.036282	0.032958	-0.015274	0.000000	0.000000	4.000000	42.000000	0.000000
3478.392999	-0.174532	0.577584	0.016509	79.784851	19.162016	15.040307	0.828013	0.000000	3.732641	0.000000	0.000000	0.000000	0.036282	0.032958	-0.015274	0.000000	0.000000	4.000000	42.000000	0.000000
3478.396333	-0.174493	0.577702	0.016403	79.777573	19.128979	15.804520	0.828013	0.000000	3.732641	0.000000	0.000000	0.000000	0.011710	0.035635	-0.031786	0.000000	0.000000	4.000000	42.000000	0.000000
3478.399666	-0.174493	0.577702	0.016403	79.777573	19.128979	15.804520	0.828013	0.000000	3.732641	0.000000	0.000000	0.000000	0.011710	0.035635	-0.031786	0.000000	0.000000	4.000000	42.000000	0.000000
3478.402999	-0.174493	0.577702	0.016403	79.777573	19.128979	15.804520	0.828013	0.000000	3.732641	0.000000	0.000000	0.000000	0.011710	0.035635	-0.031786	0.000000	0.000000	4.000000	42.000000	0.000000
3478.406333	-0.174493	0.577702	0.016403	79.771400	19.120167	16.580849	0.820170	0.000000	3.724643	0.000000	0.000000	0.000000	0.011710	0.035635	-0.031786	0.000000	0.000000	4.000000	42.000000	0.000000
3478.409666	-0.174418	0.577811	0.016200	79.771400	19.120167	16.580849	0.820170	0.000000	3.724643	0.000000	0.000000	0.000000	0.022433	0.032590	-0.060879	0.000000	0.000000	4.000000	42.000000	0.000000
3478.412999	-0.174418	0.577811	0.016200	79.771400	19.120167	16.580849	0.820170	0.000000	3.724643	0.000000	0.000000	0.000000	0.022433	0.032590	-0.060879	0.000000	0.000000	4.000000	42.000000	0.000000
3478.416333	-0.174331	0.577883	0.016034	79.765419	19.136721	17.431202	0.820170	0.000000	3.724643	0.000000	0.000000	0.000000	0.026075	0.021562	-0.049994	0.000000	0.000000	4.000000	42.000000	0.000000
3478.419666	-0.174331	0.577883	0.016034	79.765419	19.136721	17.431202	0.820170	0.000000	3.724643	0.000000	0.000000	0.000000	0.026075	0.021562	-0.049994	0.000000	0.000000	4.000000	42.000000	0.000000
3478.422999	-0.174331	0.577883	0.016034	79.765419	19.136721	17.431202	0.820170	0.000000	3.724643	0.000000	0.000000	0.000000	0.026075	0.021562	-0.049994	0.000000	0.000000	4.000000	42.000000	0.000000
3478.426333	-0.174331	0.577883	0.016034	79.763824	19.135410	18.163820	0.801691	0.000000	3.716558	0.000000	0.000000	0.000000	0.026075	0.021562	-0.049994	0.000000	0.000000	4.000000	42.000000	0.000000
3478.429666	-0.174185	0.577946	0.015914	79.763824	19.135410	18.163820	0.801691	0.000000	3.716558	0.000000	0.000000	0.000000	0.043867	0.018875	-0.036001	0.000000	0.000000	4.000000	42.000000	0.000000
3478.432999	-0.174185	0.577946	0.015914	79.763824	19.135410	18.163820	0.801691	0.000000	3.716558	0.000000	0.000000	0.000000	0.043867	0.018875	-0.036001	0.000000	0.000000	4.000000	42.000000	0.000000
3478.436333	-0.173964	0.577991	0.015938	79.761421	19.148916	18.647297	0.801691	0.000000	3.716558	0.000000	0.000000	0.000000	0.066150	0.013634	0.007328	0.000000	0.000000	4.000000	42.000000	0.000000
3478.439666	-0.173964	0.577991	0.015938	79.761421	19.148916	18.647297	0.801691	0.000000	3.716558	0.000000	0.000000	0.000000	0.066150	0.013634	0.007328	0.000000	0.000000	4.000000	42.000000	0.000000
3478.442999	-0.173964	0.577991	0.015938	79.761421	19.148916	18.647297	0.801691	0.000000	3.716558	0.000000	0.000000	0.000000	0.066150	0.013634	0.007328	0.000000	0.000000	4.000000	42.000000	0.000000
3478.446333	-0.173964	0.577991	0.015938	79.753067	19.151718	18.780874	0.796912	0.000000	3.698221	0.000000	0.000000	0.000000	0.066150	0.013634	0.007328	0.000000	0.000000	4.000000	42.000000	0.000000
3478.449666	-0.173724	0.578084	0.016048	79.753067	19.151718	18.780874	0.796912	0.000000	3.698221	0.000000	0.000000	0.000000	0.072032	0.027676	0.032925	0.000000	0.000000	4.000000	42.000000	0.000000
3478.452999	-0.173724	0.578084	0.016048	79.753067	19.151718	18.780874	0.796912	0.000000	3.698221	0.000000	0.000000	0.000000	0.072032	0.027676	0.032925	0.000000	0.000000	4.000000	42.000000	0.000000
3478.456333	-0.173524	0.578232	0.016196	79.735016	19.108067	18.718424	0.796912	0.000000	3.698221	0.000000	0.000000	0.000000	0.060147	0.044380	0.044525	0.000000	0.000000	4.000000	42.000000	0.000000
3478.459666	-0.173524	0.578232	0.016196	79.735016	19.108067	18.718424	0.796912	0.000000	3.698221	0.000000	0.000000	0.000000	0.060147	0.044380	0.044525	0.000000	0.000000	4.000000	42.000000	0.000000
3478.462999	-0.173524	0.578232	0.016196	79.735016	19.108067	18.718424	0.796912	0.000000	3.698221	0.000000	0.000000	0.000000	0.060147	0.044380	0.044525	0.000000	0.000000	4.000000	42.000000	0.000000
3478.466333	-0.173524	0.578232	0.016196	79.704453	19.086271	18.726322	0.809820	0.000000	3.676191	0.000000	0.000000	0.000000	0.060147	0.044380	0.044525	0.000000	0.000000	4.000000	42.000000	0.000000
3478.469666	-0.173319	0.578435	0.016332	79.704453	19.086271	18.726322	0.809820	0.000000	3.676191	0.000000	0.000000	0.000000	0.061540	0.060917	0.040754	0.000000	0.000000	4.000000	42.000000	0.000000
3478.472999	-0.173319	0.578435	0.016332	79.704453	19.086271	18.726322	0.809820	0.000000	3.676191	0.000000	0.000000	0.000000	0.061540	0.060917	0.040754	0.000000	0.000000	4.000000	42.000000	0.000000
3478.476333	-0.173319	0.578435	0.016332	79.650536	19.127764	19.006630	0.809820	0.000000	3.676191	0.000000	0.000000	0.000000	0.061540	0.060917	0.040754	0.000000	0.000000	4.000000	42.000000	0.000000
3478.479666	-0.173319	0.578435	0.016332	79.650536	19.127764	19.006630	0.809820	0.000000	3.676191	0.000000	0.000000	0.000000	0.061540	0.060917	0.040754	0.000000	0.000000	4.000000	42.000000	0.000000
3478.482999	-0.173192	0.578675	0.016475	79.650536	19.127764	19.006630	0.809820	0.000000	3.676191	0.000000	0.000000	0.000000	0.037909	0.072084	0.042704	0.000000	0.000000	4.000000	42.000000	0.000000
3478.486333	-0.173192	0.578675	0.016475	79.560272	19.326965	19.711718	0.816612	0.000000	3.665935	0.000000	0.000000	0.000000	0.037909	0.072084	0.042704	0.000000	0.000000	4.000000	42.000000	0.000000
3478.489666	-0.173192	0.578675	0.016475	79.560272	19.326965	19.711718	0.816612	0.000000	3.665935	0.000000	0.000000	0.000000	0.037909	0.072084	0.042704	0.000000	0.000000	4.000000	42.000000	0.000000
3478.492999	-0.173192	0.578675	0.016475	79.560272	19.326965	19.711718	0.816612	0.000000	3.665935	0.000000	0.000000	0.000000	0.037909	0.072084	0.042704	0.000000	0.000000	4.000000	42.000000	0.000000
3478.496333	-0.173195	0.579147	0.016690	79.436066	19.734045	20.465420	0.823730	0.000000	3.659617	0.000000	0.000000	0.000000	-0.000714	0.141600	0.064730	0.000000	0.000000	4.000000	42.000000	0.000000
3478.499666	-0.173195	0.579147	0.016690	79.436066	19.734045	20.465420	0.823730	0.000000	3.659617	0.000000	0.000000	0.000000	-0.000714	0.141600	0.064730	0.000000	0.000000	4.000000	42.000000	0.000000
3478.502999	-0.173195	0.579147	0.016690	79.436066	19.734045	20.465420	0.823730	0.000000	3.659617	0.000000	0.000000	0.000000	-0.000714	0.141600	0.064730	0.000000	0.000000	4.000000	42.000000	0.000000
3478.506333	-0.173195	0.579147	0.016690	79.270882	20.325480	21.423555	0.834518	0.000000	3.659736	0.000000	0.000000	0.000000	-0.000714	0.141600	0.064730	0.000000	0.000000	4.000000	42.000000	0.000000
3478.509666	-0.173221	0.579342	0.016833	79.270882	20.325480	21.423555	0.834518	0.000000	3.659736	0.000000	0.000000	0.000000	-0.007996	0.058536	0.042815	0.000000	0.000000	4.000000	42.000000	0.000000
3478.512999	-0.173221	0.579342	0.016833	79.270882	20.325480	21.423555	0.834518	0.000000	3.659736	0.000000	0.000000	0.000000	-0.007996	0.058536	0.042815	0.000000	0.000000	4.000000	42.000000	0.000000
3478.516333	-0.173221	0.579342	0.016833	79.082527	20.974501	22.650858	0.834518	0.000000	3.659736	0.000000	0.000000	0.000000	-0.007996	0.058536	0.042815	0.000000	0.000000	4.000000	42.000000	0.000000
3478.519666	-0.173221	0.579342	0.016833	79.082527	20.974501	22.650858	0.834518	0.000000	3.659736	0.000000	0.000000	0.000000	-0.007996	0.058536	0.042815	0.000000	0.000000	4.000000	42.000000	0.000000
3478.522999	-0.173270	0.579538	0.017035	79.082527	20.974501	22.650858	0.834518	0.000000	3.659736	0.000000	0.000000	0.000000	-0.014496	0.058769	0.060617	0.000000	0.000000	4.000000	42.000000	0.000000
3478.526333	-0.173345	0.579753	0.017312	78.882980	21.617716	24.081539	0.841654	0.000000	3.661069	0.000000	0.000000	0.000000	-0.022694	0.064629	0.083092	0.000000	0.000000	4.000000	42.000000	0.000000
3478.529666	-0.173345	0.579753	0.017312	78.882980	21.617716	24.081539	0.841654	0.000000	3.661069	0.000000	0.000000	0.000000	-0.022694	0.064629	0.083092	0.000000	0.000000	4.000000	42.000000	0.000000
3478.532999	-0.173345	0.579753	0.017312	78.882980	21.617716	24.081539	0.841654	0.000000	3.661069	0.000000	0.000000	0.000000	-0.022694	0.064629	0.083092	0.000000	0.000000	4.000000	42.000000	0.000000
3478.536333	-0.173375	0.579970	0.017673	78.695511	22.143980	25.248255	0.865605	0.000000	3.667268	0.000000	0.000000	0.000000	-0.008897	0.064898	0.108274	0.000000	0.000000	4.000000	42.000000	0.000000
3478.539666	-0.173375	0.579970	0.017673	78.695511	22.143980	25.248255	0.865605	0.000000	3.667268	0.000000	0.000000	0.000000	-0.008897	0.064898	0.108274	0.000000	0.000000	4.000000	42.000000	0.000000
3478.542999	-0.173375	0.579970	0.017673	78.695511	22.143980	25.248255	0.865605	0.000000	3.667268	0.000000	0.000000	0.000000	-0.008897	0.064898	0.108274	0.000000	0.000000	4.000000	42.000000	0.000000
3478.546333	-0.173375	0.579970	0.017673	78.537201	22.510275	25.774496	0.883651	0.000000	3.668751	0.000000	0.000000	0.000000	-0.008897	0.064898	0.108274	0.000000	0.000000	4.000000	42.000000	0.000000
3478.549666	-0.173382	0.580186	0.018042	78.537201	22.510275	25.774496	0.883651	0.000000	3.668751	0.000000	0.000000	0.000000	-0.002066	0.064954	0.110692	0.000000	0.000000	4.000000	42.000000	0.000000
3478.552999	-0.173382	0.580186	0.018042	78.537201	22.510275	25.774496	0.883651	0.000000	3.668751	0.000000	0.000000	0.000000	-0.002066	0.064954	0.110692	0.000000	0.000000	4.000000	42.000000	0.000000
3478.556333	-0.173382	0.580186	0.018042	78.417007	22.700794	26.088728	0.883651	0.000000	3.668751	0.000000	0.000000	0.000000	-0.002066	0.064954	0.110692	0.000000	0.000000	4.000000	42.000000	0.000000
3478.559666	-0.173382	0.580186	0.018042	78.417007	22.700794	26.088728	0.883651	0.000000	3.668751	0.000000	0.000000	0.000000	-0.002066	0.064954	0.110692	0.000000	0.000000	4.000000	42.000000	0.000000
3478.562999	-0.173493	0.580412	0.018415	78.417007	22.700794	26.088728	0.883651	0.000000	3.668751	0.000000	0.000000	0.000000	-0.033189	0.067868	0.112003	0.000000	0.000000	4.000000	42.000000	0.000000
3478.566333	-0.173668	0.580667	0.018825	78.298996	22.852564	26.362696	0.902100	0.000000	3.669095	0.000000	0.000000	0.000000	-0.052511	0.076473	0.122896	0.000000	0.000000	4.000000	42.000000	0.000000
3478.569666	-0.173668	0.580667	0.018825	78.298996	22.852564	26.362696	0.902100	0.000000	3.669095	0.000000	0.000000	0.000000	-0.052511	0.076473	0.122896	0.000000	0.000000	4.000000	42.000000	0.000000
3478.572999	-0.173668	0.580667	0.018825	78.298996	22.852564	26.362696	0.902100	0.000000	3.669095	0.000000	0.000000	0.000000	-0.052511	0.076473	0.122896	0.000000	0.000000	4.000000	42.000000	0.000000
3478.576333	-0.173668	0.580667	0.018825	78.153671	23.068676	26.745375	0.941250	0.000000	3.683378	0.000000	0.000000	0.000000	-0.052511	0.076473	0.122896	0.000000	0.000000	4.000000	42.000000	0.000000
3478.579666	-0.173834	0.580932	0.019280	78.153671	23.068676	26.745375	0.941250	0.000000	3.683378	0.000000	0.000000	0.000000	-0.049807	0.079444	0.136506	0.000000	0.000000	4.000000	42.000000	0.000000
3478.582999	-0.173834	0.580932	0.019280	78.153671	23.068676	26.745375	0.941250	0.000000	3.683378	0.000000	0.000000	0.000000	-0.049807	0.079444	0.136506	0.000000	0.000000	4.000000	42.000000	0.000000
3478.586333	-0.174007	0.581263	0.019827	77.945168	23.438427	27.424700	0.941250	0.000000	3.683378	0.000000	0.000000	0.000000	-0.052156	0.099277	0.164073	0.000000	0.000000	4.000000	42.000000	0.000000
3478.589666	-0.174007	0.581263	0.019827	77.945168	23.438427	27.424700	0.941250	0.000000	3.683378	0.000000	0.000000	0.000000	-0.052156	0.099277	0.164073	0.000000	0.000000	4.000000	42.000000	0.000000
3478.592999	-0.174007	0.581263	0.019827	77.945168	23.438427	27.424700	0.941250	0.000000	3.683378	0.000000	0.000000	0.000000	-0.052156	0.099277	0.164073	0.000000	0.000000	4.000000	42.000000	0.000000
3478.596333	-0.174124	0.581632	0.020429	77.687698	23.949017	28.549591	0.991346	0.000000	3.700372	0.000000	0.000000	0.000000	-0.035079	0.110632	0.180667	0.000000	0.000000	4.000000	42.000000	0.000000
3478.599666	-0.174124	0.581632	0.020429	77.687698	23.949017	28.549591	0.991346	0.000000	3.700372	0.000000	0.000000	0.000000	-0.035079	0.110632	0.180667	0.000000	0.000000	4.000000	42.000000	0.000000
3478.602999	-0.174124	0.581632	0.020429	77.687698	23.949017	28.549591	0.991346	0.000000	3.700372	0.000000	0.000000	0.000000	-0.035079	0.110632	0.180667	0.000000	0.000000	4.000000	42.000000	0.000000
3478.606333	-0.174220	0.581973	0.021046	77.392311	24.438047	30.669571	1.021457	0.000000	3.706218	0.000000	0.000000	0.000000	-0.028834	0.102410	0.184911	0.000000	0.000000	4.000000	42.000000	0.000000
3478.609666	-0.174220	0.581973	0.021046	77.392311	24.438047	30.669571	1.021457	0.000000	3.706218	0.000000	0.000000	0.000000	-0.028834	0.102410	0.184911	0.000000	0.000000	4.000000	42.000000	0.000000
3478.612999	-0.174220	0.581973	0.021046	77.392311	24.438047	30.669571	1.021457	0.000000	3.706218	0.000000	0.000000	0.000000	-0.028834	0.102410	0.184911	0.000000	0.000000	4.000000	42.000000	0.000000
3478.616333	-0.174395	0.582278	0.021665	77.059311	24.594908	33.454346	1.052276	0.000000	3.711024	0.000000	0.000000	0.000000	-0.052240	0.091465	0.185806	0.000000	0.000000	4.000000	42.000000	0.000000
3478.619666	-0.174395	0.582278	0.021665	77.059311	24.594908	33.454346	1.052276	0.000000	3.711024	0.000000	0.000000	0.000000	-0.052240	0.091465	0.185806	0.000000	0.000000	4.000000	42.000000	0.000000
3478.622999	-0.174395	0.582278	0.021665	77.059311	24.594908	33.454346	1.052276	0.000000	3.711024	0.000000	0.000000	0.000000	-0.052240	0.091465	0.185806	0.000000	0.000000	4.000000	42.000000	0.000000
3478.626333	-0.174513	0.582518	0.022343	76.725319	24.310860	35.968952	1.083243	0.000000	3.719730	0.000000	0.000000	0.000000	-0.035454	0.072090	0.203537	0.000000	0.000000	4.000000	42.000000	0.000000
3478.629666	-0.174513	0.582518	0.022343	76.725319	24.310860	35.968952	1.083243	0.000000	3.719730	0.000000	0.000000	0.000000	-0.035454	0.072090	0.203537	0.000000	0.000000	4.000000	42.000000	0.000000
3478.632999	-0.174513	0.582518	0.022343	76.725319	24.310860	35.968952	1.083243	0.000000	3.719730	0.000000	0.000000	0.000000	-0.035454	0.072090	0.203537	0.000000	0.000000	4.000000	42.000000	0.000000
3478.636333	-0.174559	0.582712	0.023037	76.416832	23.779491	37.924198	1.117166	0.000000	3.725639	0.000000	0.000000	0.000000	-0.013810	0.058073	0.208180	0.000000	0.000000	4.000000	42.000000	0.000000
3478.639666	-0.174559	0.582712	0.023037	76.416832	23.779491	37.924198	1.117166	0.000000	3.725639	0.000000	0.000000	0.000000	-0.013810	0.058073	0.208180	0.000000	0.000000	4.000000	42.000000	0.000000
3478.642999	-0.174559	0.582712	0.023037	76.416832	23.779491	37.924198	1.117166	0.000000	3.725639	0.000000	0.000000	0.000000	-0.013810	0.058073	0.208180	0.000000	0.000000	4.000000	42.000000	0.000000
3478.646333	-0.174616	0.582868	0.023692	76.143051	23.224916	39.391850	1.151863	0.000000	3.727941	0.000000	0.000000	0.000000	-0.017108	0.046760	0.196351	0.000000	0.000000	4.000000	42.000000	0.000000
3478.649666	-0.174616	0.582868	0.023692	76.143051	23.224916	39.391850	1.151863	0.000000	3.727941	0.000000	0.000000	0.000000	-0.017108	0.046760	0.196351	0.000000	0.000000	4.000000	42.000000	0.000000
3478.652999	-0.174616	0.582868	0.023692	76.143051	23.224916	39.391850	1.151863	0.000000	3.727941	0.000000	0.000000	0.000000	-0.017108	0.046760	0.196351	0.000000	0.000000	4.000000	42.000000	0.000000
3478.656333	-0.174648	0.582976	0.024278	75.908257	22.776621	40.137524	1.184588	0.000000	3.730792	0.000000	0.000000	0.000000	-0.009535	0.032501	0.175853	0.000000	0.000000	4.000000	42.000000	0.000000
3478.659666	-0.174648	0.582976	0.024278	75.908257	22.776621	40.137524	1.184588	0.000000	3.730792	0.000000	0.000000	0.000000	-0.009535	0.032501	0.175853	0.000000	0.000000	4.000000	42.000000	0.000000
3478.662999	-0.174648	0.582976	0.024278	75.908257	22.776621	40.137524	1.184588	0.000000	3.730792	0.000000	0.000000	0.000000	-0.009535	0.032501	0.175853	0.000000	0.000000	4.000000	42.000000	0.000000
3478.666333	-0.174572	0.583027	0.024784	75.731941	22.457718	39.996735	1.213897	0.000000	3.732381	0.000000	0.000000	0.000000	0.022641	0.015300	0.151674	0.000000	0.000000	4.000000	42.000000	0.000000
3478.669666	-0.174572	0.583027	0.024784	75.731941	22.457718	39.996735	1.213897	0.000000	3.732381	0.000000	0.000000	0.000000	0.022641	0.015300	0.151674	0.000000	0.000000	4.000000	42.000000	0.000000
3478.672999	-0.174572	0.583027	0.024784	75.731941	22.457718	39.996735	1.213897	0.000000	3.732381	0.000000	0.000000	0.000000	0.022641	0.015300	0.151674	0.000000	0.000000	4.000000	42.000000	0.000000
3478.676333	-0.174572	0.583027	0.024784	75.587372	22.228977	39.906101	1.239176	0.000000	3.728608	0.000000	0.000000	0.000000	0.022641	0.015300	0.151674	0.000000	0.000000	4.000000	42.000000	0.000000
3478.679666	-0.174512	0.583012	0.025189	75.587372	22.228977	39.906101	1.239176	0.000000	3.728608	0.000000	0.000000	0.000000	0.018094	-0.004639	0.121647	0.000000	0.000000	4.000000	42.000000	0.000000
3478.682999	-0.174512	0.583012	0.025189	75.587372	22.228977	39.906101	1.239176	0.000000	3.728608	0.000000	0.000000	0.000000	0.018094	-0.004639	0.121647	0.000000	0.000000	4.000000	42.000000	0.000000
3478.686333	-0.174512	0.583012	0.025189	75.432907	22.198147	40.234737	1.239176	0.000000	3.728608	0.000000	0.000000	0.000000	0.018094	-0.004639	0.121647	0.000000	0.000000	4.000000	42.000000	0.000000
3478.689666	-0.174512	0.583012	0.025189	75.432907	22.198147	40.234737	1.239176	0.000000	3.728608	0.000000	0.000000	0.000000	0.018094	-0.004639	0.121647	0.000000	0.000000	4.000000	42.000000	0.000000
3478.692999	-0.174574	0.582912	0.025505	75.432907	22.198147	40.234737	1.239176	0.000000	3.728608	0.000000	0.000000	0.000000	-0.018752	-0.030092	0.094804	0.000000	0.000000	4.000000	42.000000	0.000000
3478.696333	-0.174658	0.582764	0.025736	75.230659	22.285288	40.928429	1.259450	0.000000	3.725592	0.000000	0.000000	0.000000	-0.025098	-0.044364	0.069407	0.000000	0.000000	4.000000	42.000000	0.000000
3478.699666	-0.174658	0.582764	0.025736	75.230659	22.285288	40.928429	1.259450	0.000000	3.725592	0.000000	0.000000	0.000000	-0.025098	-0.044364	0.069407	0.000000	0.000000	4.000000	42.000000	0.000000
3478.702999	-0.174658	0.582764	0.025736	75.230659	22.285288	40.928429	1.259450	0.000000	3.725592	0.000000	0.000000	0.000000	-0.025098	-0.044364	0.069407	0.000000	0.000000	4.000000	42.000000	0.000000
3478.706333	-0.174731	0.582578	0.025937	74.945824	22.524288	41.548019	1.286819	0.000000	3.732900	0.000000	0.000000	0.000000	-0.021754	-0.055737	0.060149	0.000000	0.000000	4.000000	42.000000	0.000000
3478.709666	-0.174731	0.582578	0.025937	74.945824	22.524288	41.548019	1.286819	0.000000	3.732900	0.000000	0.000000	0.000000	-0.021754	-0.055737	0.060149	0.000000	0.000000	4.000000	42.000000	0.000000
3478.712999	-0.174731	0.582578	0.025937	74.945824	22.524288	41.548019	1.286819	0.000000	3.732900	0.000000	0.000000	0.000000	-0.021754	-0.055737	0.060149	0.000000	0.000000	4.000000	42.000000	0.000000
3478.716333	-0.174731	0.582578	0.025937	74.589783	22.947142	42.404430	1.296844	0.000000	3.736526	0.000000	0.000000	0.000000	-0.021754	-0.055737	0.060149	0.000000	0.000000	4.000000	42.000000	0.000000
3478.719666	-0.174810	0.582410	0.026085	74.589783	22.947142	42.404430	1.296844	0.000000	3.736526	0.000000	0.000000	0.000000	-0.023892	-0.050263	0.044536	0.000000	0.000000	4.000000	42.000000	0.000000
3478.722999	-0.174810	0.582410	0.026085	74.589783	22.947142	42.404430	1.296844	0.000000	3.736526	0.000000	0.000000	0.000000	-0.023892	-0.050263	0.044536	0.000000	0.000000	4.000000	42.000000	0.000000
3478.726333	-0.174803	0.582214	0.026139	74.225578	23.546270	43.475925	1.296844	0.000000	3.736526	0.000000	0.000000	0.000000	0.002002	-0.058959	0.015988	0.000000	0.000000	4.000000	42.000000	0.000000
3478.729666	-0.174803	0.582214	0.026139	74.225578	23.546270	43.475925	1.296844	0.000000	3.736526	0.000000	0.000000	0.000000	0.002002	-0.058959	0.015988	0.000000	0.000000	4.000000	42.000000	0.000000
3478.732999	-0.174803	0.582214	0.026139	74.225578	23.546270	43.475925	1.296844	0.000000	3.736526	0.000000	0.000000	0.000000	0.002002	-0.058959	0.015988	0.000000	0.000000	4.000000	42.000000	0.000000
3478.736333	-0.174803	0.582214	0.026139	73.901672	24.134424	44.502239	1.306931	0.000000	3.740174	0.000000	0.000000	0.000000	0.002002	-0.058959	0.015988	0.000000	0.000000	4.000000	42.000000	0.000000
3478.739666	-0.174764	0.581979	0.026102	73.901672	24.134424	44.502239	1.306931	0.000000	3.740174	0.000000	0.000000	0.000000	0.011759	-0.070408	-0.011002	0.000000	0.000000	4.000000	42.000000	0.000000
3478.742999	-0.174764	0.581979	0.026102	73.901672	24.134424	44.502239	1.306931	0.000000	3.740174	0.000000	0.000000	0.000000	0.011759	-0.070408	-0.011002	0.000000	0.000000	4.000000	42.000000	0.000000
3478.746333	-0.174764	0.581979	0.026102	73.625656	24.631989	45.375988	1.306931	0.000000	3.740174	0.000000	0.000000	0.000000	0.011759	-0.070408	-0.011002	0.000000	0.000000	4.000000	42.000000	0.000000
3478.749666	-0.174764	0.581979	0.026102	73.625656	24.631989	45.375988	1.306931	0.000000	3.740174	0.000000	0.000000	0.000000	0.011759	-0.070408	-0.011002	0.000000	0.000000	4.000000	42.000000	0.000000
3478.752999	-0.174681	0.581744	0.026014	73.625656	24.631989	45.375988	1.306931	0.000000	3.740174	0.000000	0.000000	0.000000	0.025061	-0.070486	-0.026270	0.000000	0.000000	4.000000	42.000000	0.000000
3478.756333	-0.174516	0.581575	0.025917	73.402992	24.915611	45.937637	1.305097	0.000000	3.738214	0.000000	0.000000	0.000000	0.049461	-0.050846	-0.029234	0.000000	0.000000	4.000000	42.000000	0.000000
3478.759666	-0.174516	0.581575	0.025917	73.402992	24.915611	45.937637	1.305097	0.000000	3.738214	0.000000	0.000000	0.000000	0.049461	-0.050846	-0.029234	0.000000	0.000000	4.000000	42.000000	0.000000
3478.762999	-0.174516	0.581575	0.025917	73.402992	24.915611	45.937637	1.305097	0.000000	3.738214	0.000000	0.000000	0.000000	0.049461	-0.050846	-0.029234	0.000000	0.000000	4.000000	42.000000	0.000000
3478.766333	-0.174516	0.581575	0.025917	73.246307	24.874414	46.054634	1.295847	0.000000	3.725794	0.000000	0.000000	0.000000	0.049461	-0.050846	-0.029234	0.000000	0.000000	4.000000	42.000000	0.000000
3478.769666	-0.174347	0.581434	0.025880	73.246307	24.874414	46.054634	1.295847	0.000000	3.725794	0.000000	0.000000	0.000000	0.050621	-0.042289	-0.010973	0.000000	0.000000	4.000000	42.000000	0.000000
3478.772999	-0.174347	0.581434	0.025880	73.246307	24.874414	46.054634	1.295847	0.000000	3.725794	0.000000	0.000000	0.000000	0.050621	-0.042289	-0.010973	0.000000	0.000000	4.000000	42.000000	0.000000
3478.776333	-0.174347	0.581434	0.025880	73.167870	24.571913	45.776608	1.295847	0.000000	3.725794	0.000000	0.000000	0.000000	0.050621	-0.042289	-0.010973	0.000000	0.000000	4.000000	42.000000	0.000000
3478.779666	-0.174347	0.581434	0.025880	73.167870	24.571913	45.776608	1.295847	0.000000	3.725794	0.000000	0.000000	0.000000	0.050621	-0.042289	-0.010973	0.000000	0.000000	4.000000	42.000000	0.000000
3478.782999	-0.174201	0.581368	0.025905	73.167870	24.571913	45.776608	1.295847	0.000000	3.725794	0.000000	0.000000	0.000000	0.043930	-0.019720	0.007537	0.000000	0.000000	4.000000	42.000000	0.000000
3478.786333	-0.174201	0.581368	0.025905	73.104355	24.224827	45.417377	1.294018	0.000000	3.717357	0.000000	0.000000	0.000000	0.043930	-0.019720	0.007537	0.000000	0.000000	4.000000	42.000000	0.000000
3478.789666	-0.174201	0.581368	0.025905	73.104355	24.224827	45.417377	1.294018	0.000000	3.717357	0.000000	0.000000	0.000000	0.043930	-0.019720	0.007537	0.000000	0.000000	4.000000	42.000000	0.000000
3478.792999	-0.174201	0.581368	0.025905	73.104355	24.224827	45.417377	1.294018	0.000000	3.717357	0.000000	0.000000	0.000000	0.043930	-0.019720	0.007537	0.000000	0.000000	4.000000	42.000000	0.000000
3478.796333	-0.173715	0.581396	0.026140	73.046623	23.947193	45.119915	1.295274	0.000000	3.710035	0.000000	0.000000	0.000000	0.145697	0.008536	0.070322	0.000000	0.000000	4.000000	42.000000	0.000000
3478.799666	-0.173715	0.581396	0.026140	73.046623	23.947193	45.119915	1.295274	0.000000	3.710035	0.000000	0.000000	0.000000	0.145697	0.008536	0.070322	0.000000	0.000000	4.000000	42.000000	0.000000
3478.802999	-0.173715	0.581396	0.026140	73.046623	23.947193	45.119915	1.295274	0.000000	3.710035	0.000000	0.000000	0.000000	0.145697	0.008536	0.070322	0.000000	0.000000	4.000000	42.000000	0.000000
3478.806333	-0.173505	0.581425	0.026275	72.998863	23.732195	44.886387	1.306994	0.000000	3.685752	0.000000	0.000000	0.000000	0.063157	0.008521	0.040548	0.000000	0.000000	4.000000	42.000000	0.000000
3478.809666	-0.173505	0.581425	0.026275	72.998863	23.732195	44.886387	1.306994	0.000000	3.685752	0.000000	0.000000	0.000000	0.063157	0.008521	0.040548	0.000000	0.000000	4.000000	42.000000	0.000000
3478.812999	-0.173505	0.581425	0.026275	72.998863	23.732195	44.886387	1.306994	0.000000	3.685752	0.000000	0.000000	0.000000	0.063157	0.008521	0.040548	0.000000	0.000000	4.000000	42.000000	0.000000
3478.816333	-0.173505	0.581425	0.026275	72.979553	23.631449	44.752392	1.313752	0.000000	3.675226	0.000000	0.000000	0.000000	0.063157	0.008521	0.040548	0.000000	0.000000	4.000000	42.000000	0.000000
3478.819666	-0.173297	0.581500	0.026419	72.979553	23.631449	44.752392	1.313752	0.000000	3.675226	0.000000	0.000000	0.000000	0.062215	0.022587	0.043238	0.000000	0.000000	4.000000	42.000000	0.000000
3478.822999	-0.173297	0.581500	0.026419	72.979553	23.631449	44.752392	1.313752	0.000000	3.675226	0.000000	0.000000	0.000000	0.062215	0.022587	0.043238	0.000000	0.000000	4.000000	42.000000	0.000000
3478.826333	-0.173297	0.581500	0.026419	72.994392	23.575247	44.636185	1.313752	0.000000	3.675226	0.000000	0.000000	0.000000	0.062215	0.022587	0.043238	0.000000	0.000000	4.000000	42.000000	0.000000
3478.829666	-0.173297	0.581500	0.026419	72.994392	23.575247	44.636185	1.313752	0.000000	3.675226	0.000000	0.000000	0.000000	0.062215	0.022587	0.043238	0.000000	0.000000	4.000000	42.000000	0.000000
3478.832999	-0.173113	0.581575	0.026555	72.994392	23.575247	44.636185	1.313752	0.000000	3.675226	0.000000	0.000000	0.000000	0.055354	0.022598	0.040742	0.000000	0.000000	4.000000	42.000000	0.000000
3478.836333	-0.173113	0.581575	0.026555	73.042450	23.436714	44.402924	1.320959	0.000000	3.664857	0.000000	0.000000	0.000000	0.055354	0.022598	0.040742	0.000000	0.000000	4.000000	42.000000	0.000000
3478.839666	-0.173113	0.581575	0.026555	73.042450	23.436714	44.402924	1.320959	0.000000	3.664857	0.000000	0.000000	0.000000	0.055354	0.022598	0.040742	0.000000	0.000000	4.000000	42.000000	0.000000
3478.842999	-0.173113	0.581575	0.026555	73.042450	23.436714	44.402924	1.320959	0.000000	3.664857	0.000000	0.000000	0.000000	0.055354	0.022598	0.040742	0.000000	0.000000	4.000000	42.000000	0.000000
3478.846333	-0.173085	0.581651	0.026768	73.114151	23.229694	44.080582	1.327749	0.000000	3.655632	0.000000	0.000000	0.000000	0.008232	0.022792	0.063887	0.000000	0.000000	4.000000	42.000000	0.000000
3478.849666	-0.173085	0.581651	0.026768	73.114151	23.229694	44.080582	1.327749	0.000000	3.655632	0.000000	0.000000	0.000000	0.008232	0.022792	0.063887	0.000000	0.000000	4.000000	42.000000	0.000000
3478.852999	-0.173085	0.581651	0.026768	73.114151	23.229694	44.080582	1.327749	0.000000	3.655632	0.000000	0.000000	0.000000	0.008232	0.022792	0.063887	0.000000	0.000000	4.000000	42.000000	0.000000
3478.856333	-0.173085	0.581651	0.026768	73.173515	23.069834	43.832726	1.338397	0.000000	3.654259	0.000000	0.000000	0.000000	0.008232	0.022792	0.063887	0.000000	0.000000	4.000000	42.000000	0.000000
3478.859666	-0.173168	0.581633	0.026854	73.173515	23.069834	43.832726	1.338397	0.000000	3.654259	0.000000	0.000000	0.000000	-0.024822	-0.005445	0.025919	0.000000	0.000000	4.000000	42.000000	0.000000
3478.862999	-0.173168	0.581633	0.026854	73.173515	23.069834	43.832726	1.338397	0.000000	3.654259	0.000000	0.000000	0.000000	-0.024822	-0.005445	0.025919	0.000000	0.000000	4.000000	42.000000	0.000000
3478.866333	-0.173168	0.581633	0.026854	73.171196	23.054646	43.825378	1.338397	0.000000	3.654259	0.000000	0.000000	0.000000	-0.024822	-0.005445	0.025919	0.000000	0.000000	4.000000	42.000000	0.000000
3478.869666	-0.173168	0.581633	0.026854	73.171196	23.054646	43.825378	1.338397	0.000000	3.654259	0.000000	0.000000	0.000000	-0.024822	-0.005445	0.025919	0.000000	0.000000	4.000000	42.000000	0.000000
3478.872999	-0.173258	0.581634	0.026889	73.171196	23.054646	43.825378	1.338397	0.000000	3.654259	0.000000	0.000000	0.000000	-0.027025	0.000083	0.010340	0.000000	0.000000	4.000000	42.000000	0.000000
3478.876333	-0.173258	0.581634	0.026889	73.163048	23.040602	43.824005	1.342717	0.000000	3.658396	0.000000	0.000000	0.000000	-0.027025	0.000083	0.010340	0.000000	0.000000	4.000000	42.000000	0.000000
3478.879666	-0.173258	0.581634	0.026889	73.163048	23.040602	43.824005	1.342717	0.000000	3.658396	0.000000	0.000000	0.000000	-0.027025	0.000083	0.010340	0.000000	0.000000	4.000000	42.000000	0.000000
3478.882999	-0.173258	0.581634	0.026889	73.163048	23.040602	43.824005	1.342717	0.000000	3.658396	0.000000	0.000000	0.000000	-0.027025	0.000083	0.010340	0.000000	0.000000	4.000000	42.000000	0.000000
3478.886333	-0.173241	0.581755	0.026841	73.158440	23.032001	43.809326	1.344440	0.000000	3.662900	0.000000	0.000000	0.000000	0.005094	0.036486	-0.014237	0.000000	0.000000	4.000000	42.000000	0.000000
3478.889666	-0.173241	0.581755	0.026841	73.158440	23.032001	43.809326	1.344440	0.000000	3.662900	0.000000	0.000000	0.000000	0.005094	0.036486	-0.014237	0.000000	0.000000	4.000000	42.000000	0.000000
3478.892999	-0.173241	0.581755	0.026841	73.158440	23.032001	43.809326	1.344440	0.000000	3.662900	0.000000	0.000000	0.000000	0.005094	0.036486	-0.014237	0.000000	0.000000	4.000000	42.000000	0.000000
3478.896333	-0.173241	0.581755	0.026841	73.158447	23.042887	43.809334	1.342067	0.000000	3.662052	0.000000	0.000000	0.000000	0.005094	0.036486	-0.014237	0.000000	0.000000	4.000000	42.000000	0.000000
3478.899666	-0.173071	0.581848	0.026656	73.158447	23.042887	43.809334	1.342067	0.000000	3.662052	0.000000	0.000000	0.000000	0.051024	0.027712	-0.055685	0.000000	0.000000	4.000000	42.000000	0.000000
3478.902999	-0.173071	0.581848	0.026656	73.158447	23.042887	43.809334	1.342067	0.000000	3.662052	0.000000	0.000000	0.000000	0.051024	0.027712	-0.055685	0.000000	0.000000	4.000000	42.000000	0.000000
3478.906333	-0.173071	0.581848	0.026656	73.170029	23.073687	43.829819	1.342067	0.000000	3.662052	0.000000	0.000000	0.000000	0.051024	0.027712	-0.055685	0.000000	0.000000	4.000000	42.000000	0.000000
3478.909666	-0.173071	0.581848	0.026656	73.170029	23.073687	43.829819	1.342067	0.000000	3.662052	0.000000	0.000000	0.000000	0.051024	0.027712	-0.055685	0.000000	0.000000	4.000000	42.000000	0.000000
3478.912999	-0.172873	0.581873	0.026319	73.170029	23.073687	43.829819	1.342067	0.000000	3.662052	0.000000	0.000000	0.000000	0.059427	0.007723	-0.101014	0.000000	0.000000	4.000000	42.000000	0.000000
3478.916333	-0.172680	0.581945	0.025924	73.179939	23.079424	43.835667	1.332786	0.000000	3.653548	0.000000	0.000000	0.000000	0.057914	0.021587	-0.118564	0.000000	0.000000	4.000000	42.000000	0.000000
3478.919666	-0.172680	0.581945	0.025924	73.179939	23.079424	43.835667	1.332786	0.000000	3.653548	0.000000	0.000000	0.000000	0.057914	0.021587	-0.118564	0.000000	0.000000	4.000000	42.000000	0.000000
3478.922999	-0.172680	0.581945	0.025924	73.179939	23.079424	43.835667	1.332786	0.000000	3.653548	0.000000	0.000000	0.000000	0.057914	0.021587	-0.118564	0.000000	0.000000	4.000000	42.000000	0.000000
3478.926333	-0.172680	0.581945	0.025924	73.172592	22.905224	43.674477	1.296190	0.000000	3.633991	0.000000	0.000000	0.000000	0.057914	0.021587	-0.118564	0.000000	0.000000	4.000000	42.000000	0.000000
3478.929666	-0.172502	0.582026	0.025498	73.172592	22.905224	43.674477	1.296190	0.000000	3.633991	0.000000	0.000000	0.000000	0.053371	0.024265	-0.127634	0.000000	0.000000	4.000000	42.000000	0.000000
3478.932999	-0.172502	0.582026	0.025498	73.172592	22.905224	43.674477	1.296190	0.000000	3.633991	0.000000	0.000000	0.000000	0.053371	0.024265	-0.127634	0.000000	0.000000	4.000000	42.000000	0.000000
3478.936333	-0.172502	0.582026	0.025498	73.144936	22.412743	43.305191	1.296190	0.000000	3.633991	0.000000	0.000000	0.000000	0.053371	0.024265	-0.127634	0.000000	0.000000	4.000000	42.000000	0.000000
3478.939666	-0.172502	0.582026	0.025498	73.144936	22.412743	43.305191	1.296190	0.000000	3.633991	0.000000	0.000000	0.000000	0.053371	0.024265	-0.127634	0.000000	0.000000	4.000000	42.000000	0.000000
3478.942999	-0.172429	0.582116	0.025077	73.144936	22.412743	43.305191	1.296190	0.000000	3.633991	0.000000	0.000000	0.000000	0.021899	0.027045	-0.126301	0.000000	0.000000	4.000000	42.000000	0.000000
3478.946333	-0.172419	0.582187	0.024616	73.088669	21.434357	42.797207	1.274918	0.000000	3.625096	0.000000	0.000000	0.000000	0.003020	0.021303	-0.138333	0.000000	0.000000	4.000000	42.000000	0.000000
3478.949666	-0.172419	0.582187	0.024616	73.088669	21.434357	42.797207	1.274918	0.000000	3.625096	0.000000	0.000000	0.000000	0.003020	0.021303	-0.138333	0.000000	0.000000	4.000000	42.000000	0.000000
3478.952999	-0.172419	0.582187	0.024616	73.088669	21.434357	42.797207	1.274918	0.000000	3.625096	0.000000	0.000000	0.000000	0.003020	0.021303	-0.138333	0.000000	0.000000	4.000000	42.000000	0.000000
3478.956333	-0.172494	0.582239	0.024107	73.001831	19.938911	42.122379	1.230812	0.000000	3.620942	0.000000	0.000000	0.000000	-0.022647	0.015571	-0.152822	0.000000	0.000000	4.000000	42.000000	0.000000
3478.959666	-0.172494	0.582239	0.024107	73.001831	19.938911	42.122379	1.230812	0.000000	3.620942	0.000000	0.000000	0.000000	-0.022647	0.015571	-0.152822	0.000000	0.000000	4.000000	42.000000	0.000000
3478.962999	-0.172494	0.582239	0.024107	73.001831	19.938911	42.122379	1.230812	0.000000	3.620942	0.000000	0.000000	0.000000	-0.022647	0.015571	-0.152822	0.000000	0.000000	4.000000	42.000000	0.000000
3478.966333	-0.172596	0.582262	0.023528	72.854683	18.031252	40.707359	1.205342	0.000000	3.624717	0.000000	0.000000	0.000000	-0.030501	0.006917	-0.173616	0.000000	0.000000	4.000000	42.000000	0.000000
3478.969666	-0.172596	0.582262	0.023528	72.854683	18.031252	40.707359	1.205342	0.000000	3.624717	0.000000	0.000000	0.000000	-0.030501	0.006917	-0.173616	0.000000	0.000000	4.000000	42.000000	0.000000
3478.972999	-0.172596	0.582262	0.023528	72.854683	18.031252	40.707359	1.205342	0.000000	3.624717	0.000000	0.000000	0.000000	-0.030501	0.006917	-0.173616	0.000000	0.000000	4.000000	42.000000	0.000000
3478.976333	-0.172642	0.582247	0.022867	72.599190	15.959425	38.616673	1.176406	0.000000	3.629800	0.000000	0.000000	0.000000	-0.013729	-0.004672	-0.198263	0.000000	0.000000	4.000000	42.000000	0.000000
3478.979666	-0.172642	0.582247	0.022867	72.599190	15.959425	38.616673	1.176406	0.000000	3.629800	0.000000	0.000000	0.000000	-0.013729	-0.004672	-0.198263	0.000000	0.000000	4.000000	42.000000	0.000000
3478.982999	-0.172642	0.582247	0.022867	72.599190	15.959425	38.616673	1.176406	0.000000	3.629800	0.000000	0.000000	0.000000	-0.013729	-0.004672	-0.198263	0.000000	0.000000	4.000000	42.000000	0.000000
3478.986333	-0.172596	0.582156	0.022169	72.206696	13.933318	36.564716	1.143362	0.000000	3.632088	0.000000	0.000000	0.000000	0.013664	-0.027324	-0.209519	0.000000	0.000000	4.000000	42.000000	0.000000
3478.989666	-0.172596	0.582156	0.022169	72.206696	13.933318	36.564716	1.143362	0.000000	3.632088	0.000000	0.000000	0.000000	0.013664	-0.027324	-0.209519	0.000000	0.000000	4.000000	42.000000	0.000000
3478.992999	-0.172596	0.582156	0.022169	72.206696	13.933318	36.564716	1.143362	0.000000	3.632088	0.000000	0.000000	0.000000	0.013664	-0.027324	-0.209519	0.000000	0.000000	4.000000	42.000000	0.000000
3478.996333	-0.172491	0.582054	0.021449	71.689255	12.041050	34.754665	1.108442	0.000000	3.629811	0.000000	0.000000	0.000000	0.031529	-0.030342	-0.215904	0.000000	0.000000	4.000000	42.000000	0.000000
3478.999666	-0.172491	0.582054	0.021449	71.689255	12.041050	34.754665	1.108442	0.000000	3.629811	0.000000	0.000000	0.000000	0.031529	-0.030342	-0.215904	0.000000	0.000000	4.000000	42.000000	0.000000
3479.002999	-0.172491	0.582054	0.021449	71.689255	12.041050	34.754665	1.108442	0.000000	3.629811	0.000000	0.000000	0.000000	0.031529	-0.030342	-0.215904	0.000000	0.000000	4.000000	42.000000	0.000000
3479.006333	-0.172346	0.581972	0.020761	71.110962	10.238742	33.065872	1.072458	0.000000	3.624556	0.000000	0.000000	0.000000	0.043629	-0.024790	-0.206433	0.000000	0.000000	4.000000	42.000000	0.000000
3479.009666	-0.172346	0.581972	0.020761	71.110962	10.238742	33.065872	1.072458	0.000000	3.624556	0.000000	0.000000	0.000000	0.043629	-0.024790	-0.206433	0.000000	0.000000	4.000000	42.000000	0.000000
3479.012999	-0.172346	0.581972	0.020761	71.110962	10.238742	33.065872	1.072458	0.000000	3.624556	0.000000	0.000000	0.000000	0.043629	-0.024790	-0.206433	0.000000	0.000000	4.000000	42.000000	0.000000
3479.016333	-0.172215	0.581946	0.020187	70.520500	8.552045	31.484102	1.038053	0.000000	3.617284	0.000000	0.000000	0.000000	0.039073	-0.007788	-0.172291	0.000000	0.000000	4.000000	42.000000	0.000000
3479.019666	-0.172215	0.581946	0.020187	70.520500	8.552045	31.484102	1.038053	0.000000	3.617284	0.000000	0.000000	0.000000	0.039073	-0.007788	-0.172291	0.000000	0.000000	4.000000	42.000000	0.000000
3479.022999	-0.172215	0.581946	0.020187	70.520500	8.552045	31.484102	1.038053	0.000000	3.617284	0.000000	0.000000	0.000000	0.039073	-0.007788	-0.172291	0.000000	0.000000	4.000000	42.000000	0.000000
3479.026333	-0.172108	0.581968	0.019748	69.930885	7.024021	30.051655	1.009338	0.000000	3.610772	0.000000	0.000000	0.000000	0.032096	0.006581	-0.131529	0.000000	0.000000	4.000000	42.000000	0.000000
3479.029666	-0.172108	0.581968	0.019748	69.930885	7.024021	30.051655	1.009338	0.000000	3.610772	0.000000	0.000000	0.000000	0.032096	0.006581	-0.131529	0.000000	0.000000	4.000000	42.000000	0.000000
3479.032999	-0.172108	0.581968	0.019748	69.930885	7.024021	30.051655	1.009338	0.000000	3.610772	0.000000	0.000000	0.000000	0.032096	0.006581	-0.131529	0.000000	0.000000	4.000000	42.000000	0.000000
3479.036333	-0.171989	0.582028	0.019417	69.366333	5.669831	28.783989	0.987416	0.000000	3.605422	0.000000	0.000000	0.000000	0.035911	0.018000	-0.099526	0.000000	0.000000	4.000000	42.000000	0.000000
3479.039666	-0.171989	0.582028	0.019417	69.366333	5.669831	28.783989	0.987416	0.000000	3.605422	0.000000	0.000000	0.000000	0.035911	0.018000	-0.099526	0.000000	0.000000	4.000000	42.000000	0.000000
3479.042999	-0.171989	0.582028	0.019417	69.366333	5.669831	28.783989	0.987416	0.000000	3.605422	0.000000	0.000000	0.000000	0.035911	0.018000	-0.099526	0.000000	0.000000	4.000000	42.000000	0.000000
3479.046333	-0.171989	0.582028	0.019417	68.841194	4.456830	27.634306	0.970828	0.000000	3.599437	0.000000	0.000000	0.000000	0.035911	0.018000	-0.099526	0.000000	0.000000	4.000000	42.000000	0.000000
3479.049666	-0.171927	0.582098	0.019173	68.841194	4.456830	27.634306	0.970828	0.000000	3.599437	0.000000	0.000000	0.000000	0.018654	0.021161	-0.072934	0.000000	0.000000	4.000000	42.000000	0.000000
3479.052999	-0.171927	0.582098	0.019173	68.841194	4.456830	27.634306	0.970828	0.000000	3.599437	0.000000	0.000000	0.000000	0.018654	0.021161	-0.072934	0.000000	0.000000	4.000000	42.000000	0.000000
3479.056333	-0.171916	0.582161	0.019004	68.355721	3.330009	26.529533	0.970828	0.000000	3.599437	0.000000	0.000000	0.000000	0.003067	0.018721	-0.050982	0.000000	0.000000	4.000000	42.000000	0.000000
3479.059666	-0.171916	0.582161	0.019004	68.355721	3.330009	26.529533	0.970828	0.000000	3.599437	0.000000	0.000000	0.000000	0.003067	0.018721	-0.050982	0.000000	0.000000	4.000000	42.000000	0.000000
3479.062999	-0.171916	0.582161	0.019004	68.355721	3.330009	26.529533	0.970828	0.000000	3.599437	0.000000	0.000000	0.000000	0.003067	0.018721	-0.050982	0.000000	0.000000	4.000000	42.000000	0.000000
3479.066333	-0.171916	0.582161	0.019004	67.912468	2.307601	25.512007	0.950176	0.000000	3.595817	0.000000	0.000000	0.000000	0.003067	0.018721	-0.050982	0.000000	0.000000	4.000000	42.000000	0.000000
3479.069666	-0.171908	0.582196	0.018840	67.912468	2.307601	25.512007	0.950176	0.000000	3.595817	0.000000	0.000000	0.000000	0.002385	0.010417	-0.049061	0.000000	0.000000	4.000000	42.000000	0.000000
3479.072999	-0.171908	0.582196	0.018840	67.912468	2.307601	25.512007	0.950176	0.000000	3.595817	0.000000	0.000000	0.000000	0.002385	0.010417	-0.049061	0.000000	0.000000	4.000000	42.000000	0.000000
3479.076333	-0.171918	0.582260	0.018797	67.495132	1.382421	24.572842	0.950176	0.000000	3.595817	0.000000	0.000000	0.000000	-0.003005	0.019255	-0.012887	0.000000	0.000000	4.000000	42.000000	0.000000
3479.079666	-0.171918	0.582260	0.018797	67.495132	1.382421	24.572842	0.950176	0.000000	3.595817	0.000000	0.000000	0.000000	-0.003005	0.019255	-0.012887	0.000000	0.000000	4.000000	42.000000	0.000000
3479.082999	-0.171918	0.582260	0.018797	67.495132	1.382421	24.572842	0.950176	0.000000	3.595817	0.000000	0.000000	0.000000	-0.003005	0.019255	-0.012887	0.000000	0.000000	4.000000	42.000000	0.000000
3479.086333	-0.171950	0.582400	0.018884	67.090652	0.596519	23.791826	0.939851	0.000000	3.595920	0.000000	0.000000	0.000000	-0.009395	0.042038	0.026008	0.000000	0.000000	4.000000	42.000000	0.000000
3479.089666	-0.171950	0.582400	0.018884	67.090652	0.596519	23.791826	0.939851	0.000000	3.595920	0.000000	0.000000	0.000000	-0.009395	0.042038	0.026008	0.000000	0.000000	4.000000	42.000000	0.000000
3479.092999	-0.171950	0.582400	0.018884	67.090652	0.596519	23.791826	0.939851	0.000000	3.595920	0.000000	0.000000	0.000000	-0.009395	0.042038	0.026008	0.000000	0.000000	4.000000	42.000000	0.000000
3479.096333	-0.171950	0.582400	0.018884	66.736778	0.031414	23.254055	0.944186	0.000000	3.597486	0.000000	0.000000	0.000000	-0.009395	0.042038	0.026008	0.000000	0.000000	4.000000	42.000000	0.000000
3479.099666	-0.171983	0.582738	0.019187	66.736778	0.031414	23.254055	0.944186	0.000000	3.597486	0.000000	0.000000	0.000000	-0.009895	0.101311	0.091094	0.000000	0.000000	4.000000	42.000000	0.000000
3479.102999	-0.171983	0.582738	0.019187	66.736778	0.031414	23.254055	0.944186	0.000000	3.597486	0.000000	0.000000	0.000000	-0.009895	0.101311	0.091094	0.000000	0.000000	4.000000	42.000000	0.000000
3479.106333	-0.172009	0.583207	0.019615	66.625610	-0.082565	23.119797	0.944186	0.000000	3.597486	0.000000	0.000000	0.000000	-0.007985	0.140858	0.128416	0.000000	0.000000	4.000000	42.000000	0.000000
3479.109666	-0.172009	0.583207	0.019615	66.625610	-0.082565	23.119797	0.944186	0.000000	3.597486	0.000000	0.000000	0.000000	-0.007985	0.140858	0.128416	0.000000	0.000000	4.000000	42.000000	0.000000
3479.112999	-0.172009	0.583207	0.019615	66.625610	-0.082565	23.119797	0.944186	0.000000	3.597486	0.000000	0.000000	0.000000	-0.007985	0.140858	0.128416	0.000000	0.000000	4.000000	42.000000	0.000000
3479.116333	-0.172009	0.583207	0.019615	66.811897	0.243708	23.358786	0.980771	0.000000	3.600466	0.000000	0.000000	0.000000	-0.007985	0.140858	0.128416	0.000000	0.000000	4.000000	42.000000	0.000000
3479.119666	-0.172077	0.583706	0.020088	66.811897	0.243708	23.358786	0.980771	0.000000	3.600466	0.000000	0.000000	0.000000	-0.020381	0.149640	0.141655	0.000000	0.000000	4.000000	42.000000	0.000000
3479.122999	-0.172077	0.583706	0.020088	66.811897	0.243708	23.358786	0.980771	0.000000	3.600466	0.000000	0.000000	0.000000	-0.020381	0.149640	0.141655	0.000000	0.000000	4.000000	42.000000	0.000000
3479.126333	-0.172157	0.584216	0.020664	67.179893	0.784098	23.734297	0.980771	0.000000	3.600466	0.000000	0.000000	0.000000	-0.023900	0.153140	0.172923	0.000000	0.000000	4.000000	42.000000	0.000000
3479.129666	-0.172157	0.584216	0.020664	67.179893	0.784098	23.734297	0.980771	0.000000	3.600466	0.000000	0.000000	0.000000	-0.023900	0.153140	0.172923	0.000000	0.000000	4.000000	42.000000	0.000000
3479.132999	-0.172157	0.584216	0.020664	67.179893	0.784098	23.734297	0.980771	0.000000	3.600466	0.000000	0.000000	0.000000	-0.023900	0.153140	0.172923	0.000000	0.000000	4.000000	42.000000	0.000000
3479.136333	-0.172157	0.584216	0.020664	67.604927	1.377027	24.104540	1.033200	0.000000	3.607846	0.000000	0.000000	0.000000	-0.023900	0.153140	0.172923	0.000000	0.000000	4.000000	42.000000	0.000000
3479.139666	-0.172213	0.584702	0.021389	67.604927	1.377027	24.104540	1.033200	0.000000	3.607846	0.000000	0.000000	0.000000	-0.016802	0.145646	0.217604	0.000000	0.000000	4.000000	42.000000	0.000000
3479.142999	-0.172213	0.584702	0.021389	67.604927	1.377027	24.104540	1.033200	0.000000	3.607846	0.000000	0.000000	0.000000	-0.016802	0.145646	0.217604	0.000000	0.000000	4.000000	42.000000	0.000000
3479.146333	-0.172309	0.585142	0.022156	68.029770	1.881428	24.343105	1.033200	0.000000	3.607846	0.000000	0.000000	0.000000	-0.028814	0.132149	0.230056	0.000000	0.000000	4.000000	42.000000	0.000000
3479.149666	-0.172309	0.585142	0.022156	68.029770	1.881428	24.343105	1.033200	0.000000	3.607846	0.000000	0.000000	0.000000	-0.028814	0.132149	0.230056	0.000000	0.000000	4.000000	42.000000	0.000000
3479.152999	-0.172309	0.585142	0.022156	68.029770	1.881428	24.343105	1.033200	0.000000	3.607846	0.000000	0.000000	0.000000	-0.028814	0.132149	0.230056	0.000000	0.000000	4.000000	42.000000	0.000000
3479.156333	-0.172309	0.585142	0.022156	68.445351	2.262312	24.418879	1.107810	0.000000	3.615449	0.000000	0.000000	0.000000	-0.028814	0.132149	0.230056	0.000000	0.000000	4.000000	42.000000	0.000000
3479.159666	-0.172440	0.585519	0.022949	68.445351	2.262312	24.418879	1.107810	0.000000	3.615449	0.000000	0.000000	0.000000	-0.039196	0.112908	0.237913	0.000000	0.000000	4.000000	42.000000	0.000000
3479.162999	-0.172440	0.585519	0.022949	68.445351	2.262312	24.418879	1.107810	0.000000	3.615449	0.000000	0.000000	0.000000	-0.039196	0.112908	0.237913	0.000000	0.000000	4.000000	42.000000	0.000000
3479.166333	-0.172581	0.585857	0.023703	68.847237	2.534326	24.358772	1.107810	0.000000	3.615449	0.000000	0.000000	0.000000	-0.042527	0.101647	0.226052	0.000000	0.000000	4.000000	42.000000	0.000000
3479.169666	-0.172581	0.585857	0.023703	68.847237	2.534326	24.358772	1.107810	0.000000	3.615449	0.000000	0.000000	0.000000	-0.042527	0.101647	0.226052	0.000000	0.000000	4.000000	42.000000	0.000000
3479.172999	-0.172581	0.585857	0.023703	68.847237	2.534326	24.358772	1.107810	0.000000	3.615449	0.000000	0.000000	0.000000	-0.042527	0.101647	0.226052	0.000000	0.000000	4.000000	42.000000	0.000000
3479.176333	-0.172801	0.586187	0.024386	69.213287	2.689274	24.190096	1.185138	0.000000	3.629070	0.000000	0.000000	0.000000	-0.065776	0.098740	0.204854	0.000000	0.000000	4.000000	42.000000	0.000000
3479.179666	-0.172801	0.586187	0.024386	69.213287	2.689274	24.190096	1.185138	0.000000	3.629070	0.000000	0.000000	0.000000	-0.065776	0.098740	0.204854	0.000000	0.000000	4.000000	42.000000	0.000000
3479.182999	-0.172801	0.586187	0.024386	69.213287	2.689274	24.190096	1.185138	0.000000	3.629070	0.000000	0.000000	0.000000	-0.065776	0.098740	0.204854	0.000000	0.000000	4.000000	42.000000	0.000000
3479.186333	-0.173065	0.586441	0.025049	69.540039	2.810641	24.051233	1.219280	0.000000	3.640032	0.000000	0.000000	0.000000	-0.079206	0.076317	0.199141	0.000000	0.000000	4.000000	42.000000	0.000000
3479.189666	-0.173065	0.586441	0.025049	69.540039	2.810641	24.051233	1.219280	0.000000	3.640032	0.000000	0.000000	0.000000	-0.079206	0.076317	0.199141	0.000000	0.000000	4.000000	42.000000	0.000000
3479.192999	-0.173065	0.586441	0.025049	69.540039	2.810641	24.051233	1.219280	0.000000	3.640032	0.000000	0.000000	0.000000	-0.079206	0.076317	0.199141	0.000000	0.000000	4.000000	42.000000	0.000000
3479.196333	-0.173065	0.586441	0.025049	69.817253	2.986373	24.157658	1.252470	0.000000	3.653233	0.000000	0.000000	0.000000	-0.079206	0.076317	0.199141	0.000000	0.000000	4.000000	42.000000	0.000000
3479.199666	-0.173300	0.586676	0.025706	69.817253	2.986373	24.157658	1.252470	0.000000	3.653233	0.000000	0.000000	0.000000	-0.070647	0.070642	0.196859	0.000000	0.000000	4.000000	42.000000	0.000000
3479.202999	-0.173300	0.586676	0.025706	69.817253	2.986373	24.157658	1.252470	0.000000	3.653233	0.000000	0.000000	0.000000	-0.070647	0.070642	0.196859	0.000000	0.000000	4.000000	42.000000	0.000000
3479.206333	-0.173612	0.586903	0.026358	70.035881	3.251597	24.822155	1.252470	0.000000	3.653233	0.000000	0.000000	0.000000	-0.093611	0.067943	0.195864	0.000000	0.000000	4.000000	42.000000	0.000000
3479.209666	-0.173612	0.586903	0.026358	70.035881	3.251597	24.822155	1.252470	0.000000	3.653233	0.000000	0.000000	0.000000	-0.093611	0.067943	0.195864	0.000000	0.000000	4.000000	42.000000	0.000000
3479.212999	-0.173612	0.586903	0.026358	70.035881	3.251597	24.822155	1.252470	0.000000	3.653233	0.000000	0.000000	0.000000	-0.093611	0.067943	0.195864	0.000000	0.000000	4.000000	42.000000	0.000000
3479.216333	-0.173877	0.587206	0.027096	70.192612	3.626335	25.829029	1.317924	0.000000	3.680610	0.000000	0.000000	0.000000	-0.079479	0.090759	0.221375	0.000000	0.000000	4.000000	42.000000	0.000000
3479.219666	-0.173877	0.587206	0.027096	70.192612	3.626335	25.829029	1.317924	0.000000	3.680610	0.000000	0.000000	0.000000	-0.079479	0.090759	0.221375	0.000000	0.000000	4.000000	42.000000	0.000000
3479.222999	-0.173877	0.587206	0.027096	70.192612	3.626335	25.829029	1.317924	0.000000	3.680610	0.000000	0.000000	0.000000	-0.079479	0.090759	0.221375	0.000000	0.000000	4.000000	42.000000	0.000000
3479.226333	-0.174108	0.587595	0.027956	70.333778	4.007586	26.205732	1.354820	0.000000	3.693856	0.000000	0.000000	0.000000	-0.069219	0.116686	0.257961	0.000000	0.000000	4.000000	42.000000	0.000000
3479.229666	-0.174108	0.587595	0.027956	70.333778	4.007586	26.205732	1.354820	0.000000	3.693856	0.000000	0.000000	0.000000	-0.069219	0.116686	0.257961	0.000000	0.000000	4.000000	42.000000	0.000000
3479.232999	-0.174108	0.587595	0.027956	70.333778	4.007586	26.205732	1.354820	0.000000	3.693856	0.000000	0.000000	0.000000	-0.069219	0.116686	0.257961	0.000000	0.000000	4.000000	42.000000	0.000000
3479.236333	-0.174108	0.587595	0.027956	70.493385	4.423469	26.574949	1.397814	0.000000	3.705392	0.000000	0.000000	0.000000	-0.069219	0.116686	0.257961	0.000000	0.000000	4.000000	42.000000	0.000000
3479.239666	-0.174300	0.587975	0.028854	70.493385	4.423469	26.574949	1.397814	0.000000	3.705392	0.000000	0.000000	0.000000	-0.057554	0.114030	0.269223	0.000000	0.000000	4.000000	42.000000	0.000000
3479.242999	-0.174300	0.587975	0.028854	70.493385	4.423469	26.574949	1.397814	0.000000	3.705392	0.000000	0.000000	0.000000	-0.057554	0.114030	0.269223	0.000000	0.000000	4.000000	42.000000	0.000000
3479.246333	-0.174421	0.588252	0.029847	70.680382	4.915493	27.004305	1.397814	0.000000	3.705392	0.000000	0.000000	0.000000	-0.036455	0.083222	0.298094	0.000000	0.000000	4.000000	42.000000	0.000000
3479.249666	-0.174421	0.588252	0.029847	70.680382	4.915493	27.004305	1.397814	0.000000	3.705392	0.000000	0.000000	0.000000	-0.036455	0.083222	0.298094	0.000000	0.000000	4.000000	42.000000	0.000000
3479.252999	-0.174421	0.588252	0.029847	70.680382	4.915493	27.004305	1.397814	0.000000	3.705392	0.000000	0.000000	0.000000	-0.036455	0.083222	0.298094	0.000000	0.000000	4.000000	42.000000	0.000000
3479.256333	-0.174485	0.588539	0.030902	70.885727	5.462749	27.476616	1.492366	0.000000	3.721061	0.000000	0.000000	0.000000	-0.019225	0.086153	0.316424	0.000000	0.000000	4.000000	42.000000	0.000000
3479.259666	-0.174485	0.588539	0.030902	70.885727	5.462749	27.476616	1.492366	0.000000	3.721061	0.000000	0.000000	0.000000	-0.019225	0.086153	0.316424	0.000000	0.000000	4.000000	42.000000	0.000000
3479.262999	-0.174485	0.588539	0.030902	70.885727	5.462749	27.476616	1.492366	0.000000	3.721061	0.000000	0.000000	0.000000	-0.019225	0.086153	0.316424	0.000000	0.000000	4.000000	42.000000	0.000000
3479.266333	-0.174537	0.588760	0.032000	71.130615	6.109551	28.044481	1.545104	0.000000	3.724266	0.000000	0.000000	0.000000	-0.015599	0.066321	0.329297	0.000000	0.000000	4.000000	42.000000	0.000000
3479.269666	-0.174537	0.588760	0.032000	71.130615	6.109551	28.044481	1.545104	0.000000	3.724266	0.000000	0.000000	0.000000	-0.015599	0.066321	0.329297	0.000000	0.000000	4.000000	42.000000	0.000000
3479.272999	-0.174537	0.588760	0.032000	71.130615	6.109551	28.044481	1.545104	0.000000	3.724266	0.000000	0.000000	0.000000	-0.015599	0.066321	0.329297	0.000000	0.000000	4.000000	42.000000	0.000000
3479.276333	-0.174575	0.588943	0.033134	71.432251	6.904908	28.743202	1.599986	0.000000	3.726865	0.000000	0.000000	0.000000	-0.011185	0.054876	0.340153	0.000000	0.000000	4.000000	42.000000	0.000000
3479.279666	-0.174575	0.588943	0.033134	71.432251	6.904908	28.743202	1.599986	0.000000	3.726865	0.000000	0.000000	0.000000	-0.011185	0.054876	0.340153	0.000000	0.000000	4.000000	42.000000	0.000000
3479.282999	-0.174575	0.588943	0.033134	71.432251	6.904908	28.743202	1.599986	0.000000	3.726865	0.000000	0.000000	0.000000	-0.011185	0.054876	0.340153	0.000000	0.000000	4.000000	42.000000	0.000000
3479.286333	-0.174537	0.589106	0.034209	71.771423	7.798495	29.526857	1.656679	0.000000	3.728729	0.000000	0.000000	0.000000	0.011215	0.048722	0.322763	0.000000	0.000000	4.000000	42.000000	0.000000
3479.289666	-0.174537	0.589106	0.034209	71.771423	7.798495	29.526857	1.656679	0.000000	3.728729	0.000000	0.000000	0.000000	0.011215	0.048722	0.322763	0.000000	0.000000	4.000000	42.000000	0.000000
3479.292999	-0.174537	0.589106	0.034209	71.771423	7.798495	29.526857	1.656679	0.000000	3.728729	0.000000	0.000000	0.000000	0.011215	0.048722	0.322763	0.000000	0.000000	4.000000	42.000000	0.000000
3479.296333	-0.174514	0.589277	0.035255	72.141525	8.757245	30.353006	1.710472	0.000000	3.726860	0.000000	0.000000	0.000000	0.007071	0.051375	0.313537	0.000000	0.000000	4.000000	42.000000	0.000000
3479.299666	-0.174514	0.589277	0.035255	72.141525	8.757245	30.353006	1.710472	0.000000	3.726860	0.000000	0.000000	0.000000	0.007071	0.051375	0.313537	0.000000	0.000000	4.000000	42.000000	0.000000
3479.302999	-0.174514	0.589277	0.035255	72.141525	8.757245	30.353006	1.710472	0.000000	3.726860	0.000000	0.000000	0.000000	0.007071	0.051375	0.313537	0.000000	0.000000	4.000000	42.000000	0.000000
3479.306333	-0.174514	0.589277	0.035255	72.585533	9.688671	31.068537	1.762729	0.000000	3.725681	0.000000	0.000000	0.000000	0.007071	0.051375	0.313537	0.000000	0.000000	4.000000	42.000000	0.000000
3479.309666	-0.174298	0.589359	0.036059	72.585533	9.688671	31.068537	1.762729	0.000000	3.725681	0.000000	0.000000	0.000000	0.064640	0.024703	0.241370	0.000000	0.000000	4.000000	42.000000	0.000000
3479.312999	-0.174298	0.589359	0.036059	72.585533	9.688671	31.068537	1.762729	0.000000	3.725681	0.000000	0.000000	0.000000	0.064640	0.024703	0.241370	0.000000	0.000000	4.000000	42.000000	0.000000
3479.316333	-0.174129	0.589429	0.036475	73.088737	10.485675	31.582945	1.762729	0.000000	3.725681	0.000000	0.000000	0.000000	0.050778	0.020901	0.124801	0.000000	0.000000	4.000000	42.000000	0.000000
3479.319666	-0.174129	0.589429	0.036475	73.088737	10.485675	31.582945	1.762729	0.000000	3.725681	0.000000	0.000000	0.000000	0.050778	0.020901	0.124801	0.000000	0.000000	4.000000	42.000000	0.000000
3479.322999	-0.174129	0.589429	0.036475	73.088737	10.485675	31.582945	1.762729	0.000000	3.725681	0.000000	0.000000	0.000000	0.050778	0.020901	0.124801	0.000000	0.000000	4.000000	42.000000	0.000000
3479.326333	-0.174129	0.589429	0.036475	73.570374	11.174272	32.030209	1.823757	0.000000	3.706445	0.000000	0.000000	0.000000	0.050778	0.020901	0.124801	0.000000	0.000000	4.000000	42.000000	0.000000
3479.329666	-0.174148	0.589611	0.036530	73.570374	11.174272	32.030209	1.823757	0.000000	3.706445	0.000000	0.000000	0.000000	-0.005782	0.054599	0.016397	0.000000	0.000000	4.000000	42.000000	0.000000
3479.332999	-0.174148	0.589611	0.036530	73.570374	11.174272	32.030209	1.823757	0.000000	3.706445	0.000000	0.000000	0.000000	-0.005782	0.054599	0.016397	0.000000	0.000000	4.000000	42.000000	0.000000
3479.336333	-0.174148	0.589611	0.036530	73.990028	11.910997	32.599556	1.823757	0.000000	3.706445	0.000000	0.000000	0.000000	-0.005782	0.054599	0.016397	0.000000	0.000000	4.000000	42.000000	0.000000
3479.339666	-0.174148	0.589611	0.036530	73.990028	11.910997	32.599556	1.823757	0.000000	3.706445	0.000000	0.000000	0.000000	-0.005782	0.054599	0.016397	0.000000	0.000000	4.000000	42.000000	0.000000
3479.342999	-0.174071	0.589801	0.036462	73.990028	11.910997	32.599556	1.823757	0.000000	3.706445	0.000000	0.000000	0.000000	0.023015	0.057100	-0.020435	0.000000	0.000000	4.000000	42.000000	0.000000
3479.346333	-0.173916	0.589800	0.036319	74.349899	12.797558	33.453655	1.826490	0.000000	3.707408	0.000000	0.000000	0.000000	0.046744	-0.000490	-0.042924	0.000000	0.000000	4.000000	42.000000	0.000000
3479.349666	-0.173916	0.589800	0.036319	74.349899	12.797558	33.453655	1.826490	0.000000	3.707408	0.000000	0.000000	0.000000	0.046744	-0.000490	-0.042924	0.000000	0.000000	4.000000	42.000000	0.000000
3479.352999	-0.173916	0.589800	0.036319	74.349899	12.797558	33.453655	1.826490	0.000000	3.707408	0.000000	0.000000	0.000000	0.046744	-0.000490	-0.042924	0.000000	0.000000	4.000000	42.000000	0.000000
3479.356333	-0.173916	0.589800	0.036319	74.629456	13.675333	34.471382	1.815930	0.000000	3.695782	0.000000	0.000000	0.000000	0.046744	-0.000490	-0.042924	0.000000	0.000000	4.000000	42.000000	0.000000
3479.359666	-0.173701	0.589558	0.036084	74.629456	13.675333	34.471382	1.815930	0.000000	3.695782	0.000000	0.000000	0.000000	0.064285	-0.072407	-0.070387	0.000000	0.000000	4.000000	42.000000	0.000000
3479.362999	-0.173701	0.589558	0.036084	74.629456	13.675333	34.471382	1.815930	0.000000	3.695782	0.000000	0.000000	0.000000	0.064285	-0.072407	-0.070387	0.000000	0.000000	4.000000	42.000000	0.000000
3479.366333	-0.173458	0.589173	0.035766	74.718483	13.886395	35.387642	1.815930	0.000000	3.695782	0.000000	0.000000	0.000000	0.073088	-0.115527	-0.095518	0.000000	0.000000	4.000000	42.000000	0.000000
3479.369666	-0.173458	0.589173	0.035766	74.718483	13.886395	35.387642	1.815930	0.000000	3.695782	0.000000	0.000000	0.000000	0.073088	-0.115527	-0.095518	0.000000	0.000000	4.000000	42.000000	0.000000
3479.372999	-0.173458	0.589173	0.035766	74.718483	13.886395	35.387642	1.815930	0.000000	3.695782	0.000000	0.000000	0.000000	0.073088	-0.115527	-0.095518	0.000000	0.000000	4.000000	42.000000	0.000000
3479.376333	-0.173336	0.588808	0.035421	74.644867	13.377804	36.645779	1.788279	0.000000	3.672886	0.000000	0.000000	0.000000	0.036413	-0.109638	-0.103492	0.000000	0.000000	4.000000	42.000000	0.000000
3479.379666	-0.173336	0.588808	0.035421	74.644867	13.377804	36.645779	1.788279	0.000000	3.672886	0.000000	0.000000	0.000000	0.036413	-0.109638	-0.103492	0.000000	0.000000	4.000000	42.000000	0.000000
3479.382999	-0.173336	0.588808	0.035421	74.644867	13.377804	36.645779	1.788279	0.000000	3.672886	0.000000	0.000000	0.000000	0.036413	-0.109638	-0.103492	0.000000	0.000000	4.000000	42.000000	0.000000
3479.386333	-0.173254	0.588452	0.035037	74.521301	12.499429	38.337269	1.771031	0.000000	3.666818	0.000000	0.000000	0.000000	0.024744	-0.106740	-0.115101	0.000000	0.000000	4.000000	42.000000	0.000000
3479.389666	-0.173254	0.588452	0.035037	74.521301	12.499429	38.337269	1.771031	0.000000	3.666818	0.000000	0.000000	0.000000	0.024744	-0.106740	-0.115101	0.000000	0.000000	4.000000	42.000000	0.000000
3479.392999	-0.173254	0.588452	0.035037	74.521301	12.499429	38.337269	1.771031	0.000000	3.666818	0.000000	0.000000	0.000000	0.024744	-0.106740	-0.115101	0.000000	0.000000	4.000000	42.000000	0.000000
3479.396333	-0.173130	0.588116	0.034684	74.387985	11.517451	40.013466	1.751847	0.000000	3.662694	0.000000	0.000000	0.000000	0.037222	-0.100897	-0.105749	0.000000	0.000000	4.000000	42.000000	0.000000
3479.399666	-0.173130	0.588116	0.034684	74.387985	11.517451	40.013466	1.751847	0.000000	3.662694	0.000000	0.000000	0.000000	0.037222	-0.100897	-0.105749	0.000000	0.000000	4.000000	42.000000	0.000000
3479.402999	-0.173130	0.588116	0.034684	74.387985	11.517451	40.013466	1.751847	0.000000	3.662694	0.000000	0.000000	0.000000	0.037222	-0.100897	-0.105749	0.000000	0.000000	4.000000	42.000000	0.000000
3479.406333	-0.172954	0.587837	0.034335	74.250237	10.659800	41.454479	1.734222	0.000000	3.656491	0.000000	0.000000	0.000000	0.052686	-0.083708	-0.104971	0.000000	0.000000	4.000000	42.000000	0.000000
3479.409666	-0.172954	0.587837	0.034335	74.250237	10.659800	41.454479	1.734222	0.000000	3.656491	0.000000	0.000000	0.000000	0.052686	-0.083708	-0.104971	0.000000	0.000000	4.000000	42.000000	0.000000
3479.412999	-0.172954	0.587837	0.034335	74.250237	10.659800	41.454479	1.734222	0.000000	3.656491	0.000000	0.000000	0.000000	0.052686	-0.083708	-0.104971	0.000000	0.000000	4.000000	42.000000	0.000000
3479.416333	-0.172748	0.587567	0.033971	74.099709	10.033191	42.319889	1.716727	0.000000	3.647709	0.000000	0.000000	0.000000	0.061988	-0.080865	-0.109166	0.000000	0.000000	4.000000	42.000000	0.000000
3479.419666	-0.172748	0.587567	0.033971	74.099709	10.033191	42.319889	1.716727	0.000000	3.647709	0.000000	0.000000	0.000000	0.061988	-0.080865	-0.109166	0.000000	0.000000	4.000000	42.000000	0.000000
3479.422999	-0.172748	0.587567	0.033971	74.099709	10.033191	42.319889	1.716727	0.000000	3.647709	0.000000	0.000000	0.000000	0.061988	-0.080865	-0.109166	0.000000	0.000000	4.000000	42.000000	0.000000
3479.426333	-0.172748	0.587567	0.033971	73.972389	9.589821	42.182297	1.698533	0.000000	3.637378	0.000000	0.000000	0.000000	0.061988	-0.080865	-0.109166	0.000000	0.000000	4.000000	42.000000	0.000000
3479.429666	-0.172471	0.587326	0.033557	73.972389	9.589821	42.182297	1.698533	0.000000	3.637378	0.000000	0.000000	0.000000	0.082890	-0.072423	-0.124042	0.000000	0.000000	4.000000	42.000000	0.000000
3479.432999	-0.172471	0.587326	0.033557	73.972389	9.589821	42.182297	1.698533	0.000000	3.637378	0.000000	0.000000	0.000000	0.082890	-0.072423	-0.124042	0.000000	0.000000	4.000000	42.000000	0.000000
3479.436333	-0.172209	0.587150	0.033033	73.877907	9.260247	41.899963	1.698533	0.000000	3.637378	0.000000	0.000000	0.000000	0.078823	-0.052719	-0.157336	0.000000	0.000000	4.000000	42.000000	0.000000
3479.439666	-0.172209	0.587150	0.033033	73.877907	9.260247	41.899963	1.698533	0.000000	3.637378	0.000000	0.000000	0.000000	0.078823	-0.052719	-0.157336	0.000000	0.000000	4.000000	42.000000	0.000000
3479.442999	-0.172209	0.587150	0.033033	73.877907	9.260247	41.899963	1.698533	0.000000	3.637378	0.000000	0.000000	0.000000	0.078823	-0.052719	-0.157336	0.000000	0.000000	4.000000	42.000000	0.000000
3479.446333	-0.172209	0.587150	0.033033	73.835968	9.067827	42.284187	1.651636	0.000000	3.610426	0.000000	0.000000	0.000000	0.078823	-0.052719	-0.157336	0.000000	0.000000	4.000000	42.000000	0.000000
3479.449666	-0.172005	0.586964	0.032379	73.835968	9.067827	42.284187	1.651636	0.000000	3.610426	0.000000	0.000000	0.000000	0.061045	-0.055852	-0.196073	0.000000	0.000000	4.000000	42.000000	0.000000
3479.452999	-0.172005	0.586964	0.032379	73.835968	9.067827	42.284187	1.651636	0.000000	3.610426	0.000000	0.000000	0.000000	0.061045	-0.055852	-0.196073	0.000000	0.000000	4.000000	42.000000	0.000000
3479.456333	-0.171870	0.586654	0.031623	73.860023	8.906498	43.756493	1.651636	0.000000	3.610426	0.000000	0.000000	0.000000	0.040583	-0.092971	-0.226814	0.000000	0.000000	4.000000	42.000000	0.000000
3479.459666	-0.171870	0.586654	0.031623	73.860023	8.906498	43.756493	1.651636	0.000000	3.610426	0.000000	0.000000	0.000000	0.040583	-0.092971	-0.226814	0.000000	0.000000	4.000000	42.000000	0.000000
3479.462999	-0.171870	0.586654	0.031623	73.860023	8.906498	43.756493	1.651636	0.000000	3.610426	0.000000	0.000000	0.000000	0.040583	-0.092971	-0.226814	0.000000	0.000000	4.000000	42.000000	0.000000
3479.466333	-0.171799	0.586173	0.030756	73.922295	8.808125	45.849621	1.581155	0.000000	3.593488	0.000000	0.000000	0.000000	0.021218	-0.144147	-0.260230	0.000000	0.000000	4.000000	42.000000	0.000000
3479.469666	-0.171799	0.586173	0.030756	73.922295	8.808125	45.849621	1.581155	0.000000	3.593488	0.000000	0.000000	0.000000	0.021218	-0.144147	-0.260230	0.000000	0.000000	4.000000	42.000000	0.000000
3479.472999	-0.171799	0.586173	0.030756	73.922295	8.808125	45.849621	1.581155	0.000000	3.593488	0.000000	0.000000	0.000000	0.021218	-0.144147	-0.260230	0.000000	0.000000	4.000000	42.000000	0.000000
3479.476333	-0.171732	0.585637	0.029901	73.987511	8.797815	47.964729	1.537784	0.000000	3.589952	0.000000	0.000000	0.000000	0.020144	-0.160899	-0.256543	0.000000	0.000000	4.000000	42.000000	0.000000
3479.479666	-0.171732	0.585637	0.029901	73.987511	8.797815	47.964729	1.537784	0.000000	3.589952	0.000000	0.000000	0.000000	0.020144	-0.160899	-0.256543	0.000000	0.000000	4.000000	42.000000	0.000000
3479.482999	-0.171732	0.585637	0.029901	73.987511	8.797815	47.964729	1.537784	0.000000	3.589952	0.000000	0.000000	0.000000	0.020144	-0.160899	-0.256543	0.000000	0.000000	4.000000	42.000000	0.000000
3479.486333	-0.171597	0.585149	0.029077	74.043610	8.850445	49.749451	1.495026	0.000000	3.586595	0.000000	0.000000	0.000000	0.040334	-0.146469	-0.246911	0.000000	0.000000	4.000000	42.000000	0.000000
3479.489666	-0.171597	0.585149	0.029077	74.043610	8.850445	49.749451	1.495026	0.000000	3.586595	0.000000	0.000000	0.000000	0.040334	-0.146469	-0.246911	0.000000	0.000000	4.000000	42.000000	0.000000
3479.492999	-0.171597	0.585149	0.029077	74.043610	8.850445	49.749451	1.495026	0.000000	3.586595	0.000000	0.000000	0.000000	0.040334	-0.146469	-0.246911	0.000000	0.000000	4.000000	42.000000	0.000000
3479.496333	-0.171361	0.584746	0.028334	74.082314	8.881979	51.064880	1.453875	0.000000	3.579873	0.000000	0.000000	0.000000	0.070970	-0.120797	-0.223161	0.000000	0.000000	4.000000	42.000000	0.000000
3479.499666	-0.171361	0.584746	0.028334	74.082314	8.881979	51.064880	1.453875	0.000000	3.579873	0.000000	0.000000	0.000000	0.070970	-0.120797	-0.223161	0.000000	0.000000	4.000000	42.000000	0.000000
3479.502999	-0.171361	0.584746	0.028334	74.082314	8.881979	51.064880	1.453875	0.000000	3.579873	0.000000	0.000000	0.000000	0.070970	-0.120797	-0.223161	0.000000	0.000000	4.000000	42.000000	0.000000
3479.506333	-0.171361	0.584746	0.028334	74.093575	8.865176	51.970844	1.416681	0.000000	3.568044	0.000000	0.000000	0.000000	0.070970	-0.120797	-0.223161	0.000000	0.000000	4.000000	42.000000	0.000000
3479.509666	-0.170982	0.584448	0.027701	74.093575	8.865176	51.970844	1.416681	0.000000	3.568044	0.000000	0.000000	0.000000	0.113606	-0.089492	-0.189890	0.000000	0.000000	4.000000	42.000000	0.000000
3479.512999	-0.170982	0.584448	0.027701	74.093575	8.865176	51.970844	1.416681	0.000000	3.568044	0.000000	0.000000	0.000000	0.113606	-0.089492	-0.189890	0.000000	0.000000	4.000000	42.000000	0.000000
3479.516333	-0.170615	0.584263	0.027100	74.090034	8.818655	52.926823	1.416681	0.000000	3.568044	0.000000	0.000000	0.000000	0.110066	-0.055586	-0.180212	0.000000	0.000000	4.000000	42.000000	0.000000
3479.519666	-0.170615	0.584263	0.027100	74.090034	8.818655	52.926823	1.416681	0.000000	3.568044	0.000000	0.000000	0.000000	0.110066	-0.055586	-0.180212	0.000000	0.000000	4.000000	42.000000	0.000000
3479.522999	-0.170615	0.584263	0.027100	74.090034	8.818655	52.926823	1.416681	0.000000	3.568044	0.000000	0.000000	0.000000	0.110066	-0.055586	-0.180212	0.000000	0.000000	4.000000	42.000000	0.000000
3479.526333	-0.170253	0.584199	0.026510	74.084663	8.721102	54.282303	1.354997	0.000000	3.530766	0.000000	0.000000	0.000000	0.108830	-0.019036	-0.177047	0.000000	0.000000	4.000000	42.000000	0.000000
3479.529666	-0.170253	0.584199	0.026510	74.084663	8.721102	54.282303	1.354997	0.000000	3.530766	0.000000	0.000000	0.000000	0.108830	-0.019036	-0.177047	0.000000	0.000000	4.000000	42.000000	0.000000
3479.532999	-0.170253	0.584199	0.026510	74.084663	8.721102	54.282303	1.354997	0.000000	3.530766	0.000000	0.000000	0.000000	0.108830	-0.019036	-0.177047	0.000000	0.000000	4.000000	42.000000	0.000000
3479.536333	-0.169957	0.584238	0.025891	74.124031	8.505200	55.753277	1.325489	0.000000	3.512627	0.000000	0.000000	0.000000	0.088568	0.011690	-0.185731	0.000000	0.000000	4.000000	42.000000	0.000000
3479.539666	-0.169957	0.584238	0.025891	74.124031	8.505200	55.753277	1.325489	0.000000	3.512627	0.000000	0.000000	0.000000	0.088568	0.011690	-0.185731	0.000000	0.000000	4.000000	42.000000	0.000000
3479.542999	-0.169957	0.584238	0.025891	74.124031	8.505200	55.753277	1.325489	0.000000	3.512627	0.000000	0.000000	0.000000	0.088568	0.011690	-0.185731	0.000000	0.000000	4.000000	42.000000	0.000000
3479.546333	-0.169743	0.584389	0.025280	74.230469	7.975678	56.746208	1.294534	0.000000	3.497866	0.000000	0.000000	0.000000	0.064441	0.045277	-0.183163	0.000000	0.000000	4.000000	42.000000	0.000000
3479.549666	-0.169743	0.584389	0.025280	74.230469	7.975678	56.746208	1.294534	0.000000	3.497866	0.000000	0.000000	0.000000	0.064441	0.045277	-0.183163	0.000000	0.000000	4.000000	42.000000	0.000000
3479.552999	-0.169743	0.584389	0.025280	74.230469	7.975678	56.746208	1.294534	0.000000	3.497866	0.000000	0.000000	0.000000	0.064441	0.045277	-0.183163	0.000000	0.000000	4.000000	42.000000	0.000000
3479.556333	-0.169650	0.584530	0.024651	74.395401	7.182899	56.932457	1.264007	0.000000	3.487126	0.000000	0.000000	0.000000	0.027842	0.042354	-0.188739	0.000000	0.000000	4.000000	42.000000	0.000000
3479.559666	-0.169650	0.584530	0.024651	74.395401	7.182899	56.932457	1.264007	0.000000	3.487126	0.000000	0.000000	0.000000	0.027842	0.042354	-0.188739	0.000000	0.000000	4.000000	42.000000	0.000000
3479.562999	-0.169650	0.584530	0.024651	74.395401	7.182899	56.932457	1.264007	0.000000	3.487126	0.000000	0.000000	0.000000	0.027842	0.042354	-0.188739	0.000000	0.000000	4.000000	42.000000	0.000000
3479.566333	-0.169579	0.584671	0.024014	74.591339	6.210684	56.135780	1.232551	0.000000	3.482486	0.000000	0.000000	0.000000	0.021103	0.042107	-0.191217	0.000000	0.000000	4.000000	42.000000	0.000000
3479.569666	-0.169579	0.584671	0.024014	74.591339	6.210684	56.135780	1.232551	0.000000	3.482486	0.000000	0.000000	0.000000	0.021103	0.042107	-0.191217	0.000000	0.000000	4.000000	42.000000	0.000000
3479.572999	-0.169579	0.584671	0.024014	74.591339	6.210684	56.135780	1.232551	0.000000	3.482486	0.000000	0.000000	0.000000	0.021103	0.042107	-0.191217	0.000000	0.000000	4.000000	42.000000	0.000000
3479.576333	-0.169509	0.584810	0.023376	74.777977	5.222587	54.769711	1.200681	0.000000	3.478969	0.000000	0.000000	0.000000	0.021239	0.041909	-0.191278	0.000000	0.000000	4.000000	42.000000	0.000000
3479.579666	-0.169509	0.584810	0.023376	74.777977	5.222587	54.769711	1.200681	0.000000	3.478969	0.000000	0.000000	0.000000	0.021239	0.041909	-0.191278	0.000000	0.000000	4.000000	42.000000	0.000000
3479.582999	-0.169509	0.584810	0.023376	74.777977	5.222587	54.769711	1.200681	0.000000	3.478969	0.000000	0.000000	0.000000	0.021239	0.041909	-0.191278	0.000000	0.000000	4.000000	42.000000	0.000000
3479.586333	-0.169509	0.584810	0.023376	74.933098	4.348272	53.566742	1.168801	0.000000	3.475429	0.000000	0.000000	0.000000	0.021239	0.041909	-0.191278	0.000000	0.000000	4.000000	42.000000	0.000000
3479.589666	-0.169422	0.584967	0.022694	74.933098	4.348272	53.566742	1.168801	0.000000	3.475429	0.000000	0.000000	0.000000	0.026033	0.047054	-0.204538	0.000000	0.000000	4.000000	42.000000	0.000000
3479.592999	-0.169422	0.584967	0.022694	74.933098	4.348272	53.566742	1.168801	0.000000	3.475429	0.000000	0.000000	0.000000	0.026033	0.047054	-0.204538	0.000000	0.000000	4.000000	42.000000	0.000000
3479.596333	-0.169340	0.585243	0.021956	75.035561	3.671838	52.655334	1.168801	0.000000	3.475429	0.000000	0.000000	0.000000	0.024484	0.082790	-0.221536	0.000000	0.000000	4.000000	42.000000	0.000000
3479.599666	-0.169340	0.585243	0.021956	75.035561	3.671838	52.655334	1.168801	0.000000	3.475429	0.000000	0.000000	0.000000	0.024484	0.082790	-0.221536	0.000000	0.000000	4.000000	42.000000	0.000000
3479.602999	-0.169340	0.585243	0.021956	75.035561	3.671838	52.655334	1.168801	0.000000	3.475429	0.000000	0.000000	0.000000	0.024484	0.082790	-0.221536	0.000000	0.000000	4.000000	42.000000	0.000000
3479.606333	-0.169340	0.585243	0.021956	75.086937	3.237806	52.090565	1.097789	0.000000	3.467009	0.000000	0.000000	0.000000	0.024484	0.082790	-0.221536	0.000000	0.000000	4.000000	42.000000	0.000000
3479.609666	-0.169279	0.585620	0.021205	75.086937	3.237806	52.090565	1.097789	0.000000	3.467009	0.000000	0.000000	0.000000	0.018333	0.113030	-0.225372	0.000000	0.000000	4.000000	42.000000	0.000000
3479.612999	-0.169279	0.585620	0.021205	75.086937	3.237806	52.090565	1.097789	0.000000	3.467009	0.000000	0.000000	0.000000	0.018333	0.113030	-0.225372	0.000000	0.000000	4.000000	42.000000	0.000000
3479.616333	-0.169279	0.586152	0.020411	75.083641	2.989605	51.805080	1.097789	0.000000	3.467009	0.000000	0.000000	0.000000	0.000037	0.159779	-0.238065	0.000000	0.000000	4.000000	42.000000	0.000000
3479.619666	-0.169279	0.586152	0.020411	75.083641	2.989605	51.805080	1.097789	0.000000	3.467009	0.000000	0.000000	0.000000	0.000037	0.159779	-0.238065	0.000000	0.000000	4.000000	42.000000	0.000000
3479.622999	-0.169279	0.586152	0.020411	75.083641	2.989605	51.805080	1.097789	0.000000	3.467009	0.000000	0.000000	0.000000	0.000037	0.159779	-0.238065	0.000000	0.000000	4.000000	42.000000	0.000000
3479.626333	-0.169470	0.586795	0.019585	75.043152	2.877851	51.740078	1.020550	0.000000	3.463948	0.000000	0.000000	0.000000	-0.057462	0.192820	-0.247716	0.000000	0.000000	4.000000	42.000000	0.000000
3479.629666	-0.169470	0.586795	0.019585	75.043152	2.877851	51.740078	1.020550	0.000000	3.463948	0.000000	0.000000	0.000000	-0.057462	0.192820	-0.247716	0.000000	0.000000	4.000000	42.000000	0.000000
3479.632999	-0.169470	0.586795	0.019585	75.043152	2.877851	51.740078	1.020550	0.000000	3.463948	0.000000	0.000000	0.000000	-0.057462	0.192820	-0.247716	0.000000	0.000000	4.000000	42.000000	0.000000
3479.636333	-0.169761	0.587550	0.018827	74.985069	2.727066	51.649239	0.979264	0.000000	3.473525	0.000000	0.000000	0.000000	-0.087140	0.226304	-0.227606	0.000000	0.000000	4.000000	42.000000	0.000000
3479.639666	-0.169761	0.587550	0.018827	74.985069	2.727066	51.649239	0.979264	0.000000	3.473525	0.000000	0.000000	0.000000	-0.087140	0.226304	-0.227606	0.000000	0.000000	4.000000	42.000000	0.000000
3479.642999	-0.169761	0.587550	0.018827	74.985069	2.727066	51.649239	0.979264	0.000000	3.473525	0.000000	0.000000	0.000000	-0.087140	0.226304	-0.227606	0.000000	0.000000	4.000000	42.000000	0.000000
3479.646333	-0.170096	0.588276	0.018125	74.938370	2.602417	51.582787	0.941329	0.000000	3.488048	0.000000	0.000000	0.000000	-0.100474	0.218021	-0.210547	0.000000	0.000000	4.000000	42.000000	0.000000
3479.649666	-0.170096	0.588276	0.018125	74.938370	2.602417	51.582787	0.941329	0.000000	3.488048	0.000000	0.000000	0.000000	-0.100474	0.218021	-0.210547	0.000000	0.000000	4.000000	42.000000	0.000000
3479.652999	-0.170096	0.588276	0.018125	74.938370	2.602417	51.582787	0.941329	0.000000	3.488048	0.000000	0.000000	0.000000	-0.100474	0.218021	-0.210547	0.000000	0.000000	4.000000	42.000000	0.000000
3479.656333	-0.170487	0.588938	0.017441	74.955894	2.605974	51.648636	0.906238	0.000000	3.504794	0.000000	0.000000	0.000000	-0.117310	0.198443	-0.205084	0.000000	0.000000	4.000000	42.000000	0.000000
3479.659666	-0.170487	0.588938	0.017441	74.955894	2.605974	51.648636	0.906238	0.000000	3.504794	0.000000	0.000000	0.000000	-0.117310	0.198443	-0.205084	0.000000	0.000000	4.000000	42.000000	0.000000
3479.662999	-0.170487	0.588938	0.017441	74.955894	2.605974	51.648636	0.906238	0.000000	3.504794	0.000000	0.000000	0.000000	-0.117310	0.198443	-0.205084	0.000000	0.000000	4.000000	42.000000	0.000000
3479.666333	-0.170941	0.589552	0.016724	75.113007	2.914556	52.012112	0.872058	0.000000	3.524346	0.000000	0.000000	0.000000	-0.136133	0.184145	-0.215273	0.000000	0.000000	4.000000	42.000000	0.000000
3479.669666	-0.170941	0.589552	0.016724	75.113007	2.914556	52.012112	0.872058	0.000000	3.524346	0.000000	0.000000	0.000000	-0.136133	0.184145	-0.215273	0.000000	0.000000	4.000000	42.000000	0.000000
3479.672999	-0.170941	0.589552	0.016724	75.113007	2.914556	52.012112	0.872058	0.000000	3.524346	0.000000	0.000000	0.000000	-0.136133	0.184145	-0.215273	0.000000	0.000000	4.000000	42.000000	0.000000
3479.676333	-0.171444	0.590105	0.015867	75.478096	3.688430	52.838909	0.836179	0.000000	3.547034	0.000000	0.000000	0.000000	-0.151087	0.166079	-0.256938	0.000000	0.000000	4.000000	42.000000	0.000000
3479.679666	-0.171444	0.590105	0.015867	75.478096	3.688430	52.838909	0.836179	0.000000	3.547034	0.000000	0.000000	0.000000	-0.151087	0.166079	-0.256938	0.000000	0.000000	4.000000	42.000000	0.000000
3479.682999	-0.171444	0.590105	0.015867	75.478096	3.688430	52.838909	0.836179	0.000000	3.547034	0.000000	0.000000	0.000000	-0.151087	0.166079	-0.256938	0.000000	0.000000	4.000000	42.000000	0.000000
3479.686333	-0.172081	0.590653	0.014825	75.931541	4.669844	53.871777	0.793356	0.000000	3.572216	0.000000	0.000000	0.000000	-0.191142	0.164370	-0.312526	0.000000	0.000000	4.000000	42.000000	0.000000
3479.689666	-0.172081	0.590653	0.014825	75.931541	4.669844	53.871777	0.793356	0.000000	3.572216	0.000000	0.000000	0.000000	-0.191142	0.164370	-0.312526	0.000000	0.000000	4.000000	42.000000	0.000000
3479.692999	-0.172081	0.590653	0.014825	75.931541	4.669844	53.871777	0.793356	0.000000	3.572216	0.000000	0.000000	0.000000	-0.191142	0.164370	-0.312526	0.000000	0.000000	4.000000	42.000000	0.000000
3479.696333	-0.172961	0.591197	0.013624	76.384735	5.660017	54.940750	0.741268	0.000000	3.604073	0.000000	0.000000	0.000000	-0.263986	0.163133	-0.360333	0.000000	0.000000	4.000000	42.000000	0.000000
3479.699666	-0.172961	0.591197	0.013624	76.384735	5.660017	54.940750	0.741268	0.000000	3.604073	0.000000	0.000000	0.000000	-0.263986	0.163133	-0.360333	0.000000	0.000000	4.000000	42.000000	0.000000
3479.702999	-0.172961	0.591197	0.013624	76.384735	5.660017	54.940750	0.741268	0.000000	3.604073	0.000000	0.000000	0.000000	-0.263986	0.163133	-0.360333	0.000000	0.000000	4.000000	42.000000	0.000000
3479.706333	-0.174059	0.591665	0.012337	76.800812	6.595872	55.986481	0.681213	0.000000	3.648071	0.000000	0.000000	0.000000	-0.329145	0.140351	-0.386222	0.000000	0.000000	4.000000	42.000000	0.000000
[truncated: 15,252 more rows]
