# Supplementary material for: Haptic Guidance Needs to Be Intuitive Not Just Informative to Improve Human Motor Accuracy
Source: PLoS One. 2016 Mar 16;11(3):e0150912. doi: 10.1371/journal.pone.0150912 (PMC4794196; doi:10.1371/journal.pone.0150912)
Supplement: S2 Data — (ZIP) [file pone.0150912.s002.zip › Subject1/exp2_0043.txt]

Time	PosX	PosY	PosZ	RotX	RotY	RotZ	ForceX	ForceY	ForceZ	MomentX	MomentY	MomentZ	VelocityX	VelocityY	VelocityZ	CalibratedWeight	ButtonDown	Condition	Trial	Visual
3533.429666	0.001362	0.551549	0.250393	85.296387	1.082529	67.840744	0.000000	0.000000	0.000000	0.000000	0.000000	0.000000	0.030356	0.003482	0.070357	0.000000	1.000000	4.000000	43.000000	0.000000
3533.432999	0.002337	0.551753	0.250600	85.268364	1.061780	67.722801	4.652054	0.000000	1.832591	0.000000	0.000000	0.000000	0.292431	0.061482	0.061878	0.000000	1.000000	4.000000	43.000000	0.000000
3533.436333	0.002337	0.551753	0.250600	85.268364	1.061780	67.722801	4.652054	0.000000	1.832591	0.000000	0.000000	0.000000	0.292431	0.061482	0.061878	0.000000	1.000000	4.000000	43.000000	0.000000
3533.439666	0.002337	0.551753	0.250600	85.268364	1.061780	67.722801	4.652054	0.000000	1.832591	0.000000	0.000000	0.000000	0.292431	0.061482	0.061878	0.000000	1.000000	4.000000	43.000000	0.000000
3533.442999	0.004119	0.551521	0.250764	85.262482	0.801732	67.289276	4.658718	0.000000	1.815585	0.000000	0.000000	0.000000	0.534521	-0.069831	0.049370	0.000000	1.000000	4.000000	43.000000	0.000000
3533.446333	0.004119	0.551521	0.250764	85.262482	0.801732	67.289276	4.658718	0.000000	1.815585	0.000000	0.000000	0.000000	0.534521	-0.069831	0.049370	0.000000	1.000000	4.000000	43.000000	0.000000
3533.449666	0.004119	0.551521	0.250764	85.262482	0.801732	67.289276	4.658718	0.000000	1.815585	0.000000	0.000000	0.000000	0.534521	-0.069831	0.049370	0.000000	1.000000	4.000000	43.000000	0.000000
3533.452999	0.005804	0.551736	0.251337	85.196373	-0.432307	65.836014	4.670253	0.000000	1.785703	0.000000	0.000000	0.000000	0.505533	0.064723	0.171802	0.000000	1.000000	4.000000	43.000000	0.000000
3533.456333	0.005804	0.551736	0.251337	85.196373	-0.432307	65.836014	4.670253	0.000000	1.785703	0.000000	0.000000	0.000000	0.505533	0.064723	0.171802	0.000000	1.000000	4.000000	43.000000	0.000000
3533.459666	0.005804	0.551736	0.251337	85.196373	-0.432307	65.836014	4.670253	0.000000	1.785703	0.000000	0.000000	0.000000	0.505533	0.064723	0.171802	0.000000	1.000000	4.000000	43.000000	0.000000
3533.462999	0.007625	0.551661	0.251785	85.121552	-6.907541	58.840809	4.681983	0.000000	1.754718	0.000000	0.000000	0.000000	0.546364	-0.022767	0.134503	0.000000	1.000000	4.000000	43.000000	0.000000
3533.466333	0.007625	0.551661	0.251785	85.121552	-6.907541	58.840809	4.681983	0.000000	1.754718	0.000000	0.000000	0.000000	0.546364	-0.022767	0.134503	0.000000	1.000000	4.000000	43.000000	0.000000
3533.469666	0.007625	0.551661	0.251785	85.121552	-6.907541	58.840809	4.681983	0.000000	1.754718	0.000000	0.000000	0.000000	0.546364	-0.022767	0.134503	0.000000	1.000000	4.000000	43.000000	0.000000
3533.472999	0.009784	0.551852	0.252157	84.815262	-17.965317	46.904095	4.694057	0.000000	1.722157	0.000000	0.000000	0.000000	0.647815	0.057326	0.111505	0.000000	1.000000	4.000000	43.000000	0.000000
3533.476333	0.009784	0.551852	0.252157	84.815262	-17.965317	46.904095	4.694057	0.000000	1.722157	0.000000	0.000000	0.000000	0.647815	0.057326	0.111505	0.000000	1.000000	4.000000	43.000000	0.000000
3533.479666	0.009784	0.551852	0.252157	84.815262	-17.965317	46.904095	4.694057	0.000000	1.722157	0.000000	0.000000	0.000000	0.647815	0.057326	0.111505	0.000000	1.000000	4.000000	43.000000	0.000000
3533.482999	0.011405	0.551984	0.252382	84.219612	-29.700228	34.176571	4.707765	0.000000	1.684325	0.000000	0.000000	0.000000	0.486080	0.039568	0.067430	0.000000	1.000000	4.000000	43.000000	0.000000
3533.486333	0.011405	0.551984	0.252382	84.219612	-29.700228	34.176571	4.707765	0.000000	1.684325	0.000000	0.000000	0.000000	0.486080	0.039568	0.067430	0.000000	1.000000	4.000000	43.000000	0.000000
3533.489666	0.011405	0.551984	0.252382	84.219612	-29.700228	34.176571	4.707765	0.000000	1.684325	0.000000	0.000000	0.000000	0.486080	0.039568	0.067430	0.000000	1.000000	4.000000	43.000000	0.000000
3533.492999	0.013562	0.552112	0.252420	83.356659	-39.389553	23.391319	4.717764	0.000000	1.656111	0.000000	0.000000	0.000000	0.647146	0.038595	0.011672	0.000000	1.000000	4.000000	43.000000	0.000000
3533.496333	0.013562	0.552112	0.252420	83.356659	-39.389553	23.391319	4.717764	0.000000	1.656111	0.000000	0.000000	0.000000	0.647146	0.038595	0.011672	0.000000	1.000000	4.000000	43.000000	0.000000
3533.499666	0.013562	0.552112	0.252420	83.356659	-39.389553	23.391319	4.717764	0.000000	1.656111	0.000000	0.000000	0.000000	0.647146	0.038595	0.011672	0.000000	1.000000	4.000000	43.000000	0.000000
3533.502999	0.015984	0.552212	0.252231	82.397186	-46.331528	15.365242	4.730339	0.000000	1.619844	0.000000	0.000000	0.000000	0.726640	0.029944	-0.056767	0.000000	1.000000	4.000000	43.000000	0.000000
3533.506333	0.015984	0.552212	0.252231	82.397186	-46.331528	15.365242	4.730339	0.000000	1.619844	0.000000	0.000000	0.000000	0.726640	0.029944	-0.056767	0.000000	1.000000	4.000000	43.000000	0.000000
3533.509666	0.015984	0.552212	0.252231	82.397186	-46.331528	15.365242	4.730339	0.000000	1.619844	0.000000	0.000000	0.000000	0.726640	0.029944	-0.056767	0.000000	1.000000	4.000000	43.000000	0.000000
3533.512999	0.018265	0.552184	0.251819	81.515938	-50.963390	9.850319	4.743761	0.000000	1.580106	0.000000	0.000000	0.000000	0.684213	-0.008430	-0.123640	0.000000	1.000000	4.000000	43.000000	0.000000
3533.516333	0.018265	0.552184	0.251819	81.515938	-50.963390	9.850319	4.743761	0.000000	1.580106	0.000000	0.000000	0.000000	0.684213	-0.008430	-0.123640	0.000000	1.000000	4.000000	43.000000	0.000000
3533.519666	0.018265	0.552184	0.251819	81.515938	-50.963390	9.850319	4.743761	0.000000	1.580106	0.000000	0.000000	0.000000	0.684213	-0.008430	-0.123640	0.000000	1.000000	4.000000	43.000000	0.000000
3533.522999	0.020909	0.552217	0.251255	80.709587	-54.164555	5.872694	4.755758	0.000000	1.543622	0.000000	0.000000	0.000000	0.793279	0.009825	-0.169280	0.000000	1.000000	4.000000	43.000000	0.000000
3533.526333	0.020909	0.552217	0.251255	80.709587	-54.164555	5.872694	4.755758	0.000000	1.543622	0.000000	0.000000	0.000000	0.793279	0.009825	-0.169280	0.000000	1.000000	4.000000	43.000000	0.000000
3533.529666	0.020909	0.552217	0.251255	80.709587	-54.164555	5.872694	4.755758	0.000000	1.543622	0.000000	0.000000	0.000000	0.793279	0.009825	-0.169280	0.000000	1.000000	4.000000	43.000000	0.000000
3533.532999	0.023477	0.552250	0.250541	79.990761	-56.524258	2.906396	4.769288	0.000000	1.501297	0.000000	0.000000	0.000000	0.770512	0.010006	-0.214180	0.000000	1.000000	4.000000	43.000000	0.000000
3533.536333	0.023477	0.552250	0.250541	79.990761	-56.524258	2.906396	4.769288	0.000000	1.501297	0.000000	0.000000	0.000000	0.770512	0.010006	-0.214180	0.000000	1.000000	4.000000	43.000000	0.000000
3533.539666	0.023477	0.552250	0.250541	79.990761	-56.524258	2.906396	4.769288	0.000000	1.501297	0.000000	0.000000	0.000000	0.770512	0.010006	-0.214180	0.000000	1.000000	4.000000	43.000000	0.000000
3533.542999	0.025770	0.552335	0.249773	79.324509	-58.333332	0.685741	4.781925	0.000000	1.460543	0.000000	0.000000	0.000000	0.687879	0.025389	-0.230517	0.000000	1.000000	4.000000	43.000000	0.000000
3533.546333	0.025770	0.552335	0.249773	79.324509	-58.333332	0.685741	4.781925	0.000000	1.460543	0.000000	0.000000	0.000000	0.687879	0.025389	-0.230517	0.000000	1.000000	4.000000	43.000000	0.000000
3533.549666	0.025770	0.552335	0.249773	79.324509	-58.333332	0.685741	4.781925	0.000000	1.460543	0.000000	0.000000	0.000000	0.687879	0.025389	-0.230517	0.000000	1.000000	4.000000	43.000000	0.000000
3533.552999	0.028125	0.552518	0.248996	78.653023	-59.756657	-1.142138	4.792822	0.000000	1.424377	0.000000	0.000000	0.000000	0.706577	0.054856	-0.233097	0.000000	0.000000	4.000000	43.000000	0.000000
3533.556333	0.028125	0.552518	0.248996	78.653023	-59.756657	-1.142138	4.792822	0.000000	1.424377	0.000000	0.000000	0.000000	0.706577	0.054856	-0.233097	0.000000	0.000000	4.000000	43.000000	0.000000
3533.559666	0.028125	0.552518	0.248996	78.653023	-59.756657	-1.142138	4.792822	0.000000	1.424377	0.000000	0.000000	0.000000	0.706577	0.054856	-0.233097	0.000000	0.000000	4.000000	43.000000	0.000000
3533.562999	0.030245	0.552828	0.248297	77.995918	-60.680794	-2.217197	4.803867	0.000000	1.386674	0.000000	0.000000	0.000000	0.635756	0.093141	-0.209513	0.000000	0.000000	4.000000	43.000000	0.000000
3533.566333	0.030245	0.552828	0.248297	77.995918	-60.680794	-2.217197	4.803867	0.000000	1.386674	0.000000	0.000000	0.000000	0.635756	0.093141	-0.209513	0.000000	0.000000	4.000000	43.000000	0.000000
3533.569666	0.030245	0.552828	0.248297	77.995918	-60.680794	-2.217197	4.803867	0.000000	1.386674	0.000000	0.000000	0.000000	0.635756	0.093141	-0.209513	0.000000	0.000000	4.000000	43.000000	0.000000
3533.572999	0.032166	0.553236	0.247745	77.498756	-61.090790	-2.225521	4.813650	0.000000	1.352322	0.000000	0.000000	0.000000	0.576307	0.122403	-0.165515	0.000000	0.000000	4.000000	43.000000	0.000000
3533.576333	0.032166	0.553236	0.247745	77.498756	-61.090790	-2.225521	4.813650	0.000000	1.352322	0.000000	0.000000	0.000000	0.576307	0.122403	-0.165515	0.000000	0.000000	4.000000	43.000000	0.000000
3533.579666	0.032166	0.553236	0.247745	77.498756	-61.090790	-2.225521	4.813650	0.000000	1.352322	0.000000	0.000000	0.000000	0.576307	0.122403	-0.165515	0.000000	0.000000	4.000000	43.000000	0.000000
3533.582999	0.034056	0.553660	0.247314	77.361542	-60.895466	-1.224385	4.822495	0.000000	1.320431	0.000000	0.000000	0.000000	0.567226	0.127318	-0.129543	0.000000	0.000000	4.000000	43.000000	0.000000
3533.586333	0.034056	0.553660	0.247314	77.361542	-60.895466	-1.224385	4.822495	0.000000	1.320431	0.000000	0.000000	0.000000	0.567226	0.127318	-0.129543	0.000000	0.000000	4.000000	43.000000	0.000000
3533.589666	0.034056	0.553660	0.247314	77.361542	-60.895466	-1.224385	4.822495	0.000000	1.320431	0.000000	0.000000	0.000000	0.567226	0.127318	-0.129543	0.000000	0.000000	4.000000	43.000000	0.000000
3533.592999	0.035919	0.554084	0.247020	77.577728	-60.304943	0.100358	4.831208	0.000000	1.288190	0.000000	0.000000	0.000000	0.558738	0.127188	-0.087988	0.000000	0.000000	4.000000	43.000000	0.000000
3533.596333	0.035919	0.554084	0.247020	77.577728	-60.304943	0.100358	4.831208	0.000000	1.288190	0.000000	0.000000	0.000000	0.558738	0.127188	-0.087988	0.000000	0.000000	4.000000	43.000000	0.000000
3533.599666	0.035919	0.554084	0.247020	77.577728	-60.304943	0.100358	4.831208	0.000000	1.288190	0.000000	0.000000	0.000000	0.558738	0.127188	-0.087988	0.000000	0.000000	4.000000	43.000000	0.000000
3533.602999	0.037751	0.554461	0.246809	77.941414	-59.431293	1.164750	4.839800	0.000000	1.255523	0.000000	0.000000	0.000000	0.549691	0.112992	-0.063353	0.000000	0.000000	4.000000	43.000000	0.000000
3533.606333	0.037751	0.554461	0.246809	77.941414	-59.431293	1.164750	4.839800	0.000000	1.255523	0.000000	0.000000	0.000000	0.549691	0.112992	-0.063353	0.000000	0.000000	4.000000	43.000000	0.000000
3533.609666	0.037751	0.554461	0.246809	77.941414	-59.431293	1.164750	4.839800	0.000000	1.255523	0.000000	0.000000	0.000000	0.549691	0.112992	-0.063353	0.000000	0.000000	4.000000	43.000000	0.000000
3533.612999	0.039588	0.554812	0.246691	78.404800	-58.276539	2.523510	4.848176	0.000000	1.222779	0.000000	0.000000	0.000000	0.551090	0.105267	-0.035334	0.000000	0.000000	4.000000	43.000000	0.000000
3533.616333	0.039588	0.554812	0.246691	78.404800	-58.276539	2.523510	4.848176	0.000000	1.222779	0.000000	0.000000	0.000000	0.551090	0.105267	-0.035334	0.000000	0.000000	4.000000	43.000000	0.000000
3533.619666	0.039588	0.554812	0.246691	78.404800	-58.276539	2.523510	4.848176	0.000000	1.222779	0.000000	0.000000	0.000000	0.551090	0.105267	-0.035334	0.000000	0.000000	4.000000	43.000000	0.000000
3533.622999	0.041295	0.555232	0.246646	78.914200	-56.814789	4.243517	4.856498	0.000000	1.189299	0.000000	0.000000	0.000000	0.512113	0.125866	-0.013614	0.000000	0.000000	4.000000	43.000000	0.000000
3533.626333	0.041295	0.555232	0.246646	78.914200	-56.814789	4.243517	4.856498	0.000000	1.189299	0.000000	0.000000	0.000000	0.512113	0.125866	-0.013614	0.000000	0.000000	4.000000	43.000000	0.000000
3533.629666	0.041295	0.555232	0.246646	78.914200	-56.814789	4.243517	4.856498	0.000000	1.189299	0.000000	0.000000	0.000000	0.512113	0.125866	-0.013614	0.000000	0.000000	4.000000	43.000000	0.000000
3533.632999	0.042777	0.555788	0.246749	79.424370	-55.092178	6.258241	4.864121	0.000000	1.157721	0.000000	0.000000	0.000000	0.444483	0.167046	0.030971	0.000000	0.000000	4.000000	43.000000	0.000000
3533.636333	0.042777	0.555788	0.246749	79.424370	-55.092178	6.258241	4.864121	0.000000	1.157721	0.000000	0.000000	0.000000	0.444483	0.167046	0.030971	0.000000	0.000000	4.000000	43.000000	0.000000
3533.639666	0.042777	0.555788	0.246749	79.424370	-55.092178	6.258241	4.864121	0.000000	1.157721	0.000000	0.000000	0.000000	0.444483	0.167046	0.030971	0.000000	0.000000	4.000000	43.000000	0.000000
3533.642999	0.043964	0.556457	0.246962	79.893257	-53.182289	8.469638	4.870738	0.000000	1.129564	0.000000	0.000000	0.000000	0.356194	0.200645	0.063959	0.000000	0.000000	4.000000	43.000000	0.000000
3533.646333	0.043964	0.556457	0.246962	79.893257	-53.182289	8.469638	4.870738	0.000000	1.129564	0.000000	0.000000	0.000000	0.356194	0.200645	0.063959	0.000000	0.000000	4.000000	43.000000	0.000000
3533.649666	0.043964	0.556457	0.246962	79.893257	-53.182289	8.469638	4.870738	0.000000	1.129564	0.000000	0.000000	0.000000	0.356194	0.200645	0.063959	0.000000	0.000000	4.000000	43.000000	0.000000
3533.652999	0.044889	0.557135	0.247252	80.342964	-51.136154	10.834299	4.876056	0.000000	1.106379	0.000000	0.000000	0.000000	0.277358	0.203428	0.086752	0.000000	0.000000	4.000000	43.000000	0.000000
3533.656333	0.044889	0.557135	0.247252	80.342964	-51.136154	10.834299	4.876056	0.000000	1.106379	0.000000	0.000000	0.000000	0.277358	0.203428	0.086752	0.000000	0.000000	4.000000	43.000000	0.000000
3533.659666	0.044889	0.557135	0.247252	80.342964	-51.136154	10.834299	4.876056	0.000000	1.106379	0.000000	0.000000	0.000000	0.277358	0.203428	0.086752	0.000000	0.000000	4.000000	43.000000	0.000000
3533.662999	0.045448	0.557780	0.247599	80.876656	-49.183167	13.181688	4.880238	0.000000	1.087785	0.000000	0.000000	0.000000	0.167885	0.193368	0.104128	0.000000	0.000000	4.000000	43.000000	0.000000
3533.666333	0.045448	0.557780	0.247599	80.876656	-49.183167	13.181688	4.880238	0.000000	1.087785	0.000000	0.000000	0.000000	0.167885	0.193368	0.104128	0.000000	0.000000	4.000000	43.000000	0.000000
3533.669666	0.045448	0.557780	0.247599	80.876656	-49.183167	13.181688	4.880238	0.000000	1.087785	0.000000	0.000000	0.000000	0.167885	0.193368	0.104128	0.000000	0.000000	4.000000	43.000000	0.000000
3533.672999	0.045774	0.558326	0.247958	81.634583	-47.388275	15.507866	4.882891	0.000000	1.075814	0.000000	0.000000	0.000000	0.097706	0.163933	0.107762	0.000000	0.000000	4.000000	43.000000	0.000000
3533.676333	0.045774	0.558326	0.247958	81.634583	-47.388275	15.507866	4.882891	0.000000	1.075814	0.000000	0.000000	0.000000	0.097706	0.163933	0.107762	0.000000	0.000000	4.000000	43.000000	0.000000
3533.679666	0.045774	0.558326	0.247958	81.634583	-47.388275	15.507866	4.882891	0.000000	1.075814	0.000000	0.000000	0.000000	0.097706	0.163933	0.107762	0.000000	0.000000	4.000000	43.000000	0.000000
3533.682999	0.046062	0.558766	0.248255	82.627327	-45.890850	17.635702	4.884561	0.000000	1.068207	0.000000	0.000000	0.000000	0.086499	0.131778	0.089163	0.000000	0.000000	4.000000	43.000000	0.000000
3533.686333	0.046062	0.558766	0.248255	82.627327	-45.890850	17.635702	4.884561	0.000000	1.068207	0.000000	0.000000	0.000000	0.086499	0.131778	0.089163	0.000000	0.000000	4.000000	43.000000	0.000000
3533.689666	0.046062	0.558766	0.248255	82.627327	-45.890850	17.635702	4.884561	0.000000	1.068207	0.000000	0.000000	0.000000	0.086499	0.131778	0.089163	0.000000	0.000000	4.000000	43.000000	0.000000
3533.692999	0.046178	0.559115	0.248481	83.759483	-44.112659	20.107771	4.886007	0.000000	1.061569	0.000000	0.000000	0.000000	0.034709	0.104691	0.067880	0.000000	0.000000	4.000000	43.000000	0.000000
3533.696333	0.046178	0.559115	0.248481	83.759483	-44.112659	20.107771	4.886007	0.000000	1.061569	0.000000	0.000000	0.000000	0.034709	0.104691	0.067880	0.000000	0.000000	4.000000	43.000000	0.000000
3533.699666	0.046178	0.559115	0.248481	83.759483	-44.112659	20.107771	4.886007	0.000000	1.061569	0.000000	0.000000	0.000000	0.034709	0.104691	0.067880	0.000000	0.000000	4.000000	43.000000	0.000000
3533.702999	0.046190	0.559377	0.248663	84.897537	-41.747864	23.155066	4.886679	0.000000	1.058473	0.000000	0.000000	0.000000	0.003575	0.078896	0.054631	0.000000	0.000000	4.000000	43.000000	0.000000
3533.706333	0.046190	0.559377	0.248663	84.897537	-41.747864	23.155066	4.886679	0.000000	1.058473	0.000000	0.000000	0.000000	0.003575	0.078896	0.054631	0.000000	0.000000	4.000000	43.000000	0.000000
3533.709666	0.046190	0.559377	0.248663	84.897537	-41.747864	23.155066	4.886679	0.000000	1.058473	0.000000	0.000000	0.000000	0.003575	0.078896	0.054631	0.000000	0.000000	4.000000	43.000000	0.000000
3533.712999	0.046161	0.559507	0.248741	85.944984	-38.753807	26.754896	4.886888	0.000000	1.057509	0.000000	0.000000	0.000000	-0.008570	0.038803	0.023331	0.000000	0.000000	4.000000	43.000000	0.000000
3533.716333	0.046161	0.559507	0.248741	85.944984	-38.753807	26.754896	4.886888	0.000000	1.057509	0.000000	0.000000	0.000000	-0.008570	0.038803	0.023331	0.000000	0.000000	4.000000	43.000000	0.000000
3533.719666	0.046161	0.559507	0.248741	85.944984	-38.753807	26.754896	4.886888	0.000000	1.057509	0.000000	0.000000	0.000000	-0.008570	0.038803	0.023331	0.000000	0.000000	4.000000	43.000000	0.000000
3533.722999	0.046161	0.559507	0.248741	86.810760	-36.228115	29.739567	4.886841	0.000000	1.057729	0.000000	0.000000	0.000000	-0.008570	0.038803	0.023331	0.000000	0.000000	4.000000	43.000000	0.000000
3533.726333	0.046094	0.559545	0.248740	86.810760	-36.228115	29.739567	4.886841	0.000000	1.057729	0.000000	0.000000	0.000000	-0.020216	0.011591	-0.000356	0.000000	0.000000	4.000000	43.000000	0.000000
3533.729666	0.046094	0.559545	0.248740	86.810760	-36.228115	29.739567	4.886841	0.000000	1.057729	0.000000	0.000000	0.000000	-0.020216	0.011591	-0.000356	0.000000	0.000000	4.000000	43.000000	0.000000
3533.732999	0.046051	0.559484	0.248594	87.438454	-37.059414	29.156958	4.886566	0.000000	1.058999	0.000000	0.000000	0.000000	-0.012955	-0.018288	-0.043830	0.000000	0.000000	4.000000	43.000000	0.000000
3533.736333	0.046051	0.559484	0.248594	87.438454	-37.059414	29.156958	4.886566	0.000000	1.058999	0.000000	0.000000	0.000000	-0.012955	-0.018288	-0.043830	0.000000	0.000000	4.000000	43.000000	0.000000
3533.739666	0.046051	0.559484	0.248594	87.438454	-37.059414	29.156958	4.886566	0.000000	1.058999	0.000000	0.000000	0.000000	-0.012955	-0.018288	-0.043830	0.000000	0.000000	4.000000	43.000000	0.000000
3533.742999	0.046051	0.559484	0.248594	87.835175	-42.102829	24.205044	4.886261	0.000000	1.060404	0.000000	0.000000	0.000000	-0.012955	-0.018288	-0.043830	0.000000	0.000000	4.000000	43.000000	0.000000
3533.746333	0.046039	0.559359	0.248408	87.835175	-42.102829	24.205044	4.886261	0.000000	1.060404	0.000000	0.000000	0.000000	-0.003644	-0.037660	-0.055850	0.000000	0.000000	4.000000	43.000000	0.000000
3533.749666	0.046039	0.559359	0.248408	87.835175	-42.102829	24.205044	4.886261	0.000000	1.060404	0.000000	0.000000	0.000000	-0.003644	-0.037660	-0.055850	0.000000	0.000000	4.000000	43.000000	0.000000
3533.752999	0.046039	0.559359	0.248408	88.016930	-47.906231	18.442814	4.886046	0.000000	1.061391	0.000000	0.000000	0.000000	-0.003644	-0.037660	-0.055850	0.000000	0.000000	4.000000	43.000000	0.000000
3533.756333	0.046039	0.559359	0.248408	88.016930	-47.906231	18.442814	4.886046	0.000000	1.061391	0.000000	0.000000	0.000000	-0.003644	-0.037660	-0.055850	0.000000	0.000000	4.000000	43.000000	0.000000
3533.759666	0.046091	0.559207	0.248174	88.016930	-47.906231	18.442814	4.886046	0.000000	1.061391	0.000000	0.000000	0.000000	0.015594	-0.045467	-0.070227	0.000000	0.000000	4.000000	43.000000	0.000000
3533.762999	0.046091	0.559207	0.248174	88.023651	-48.123737	18.498034	4.886046	0.000000	1.061391	0.000000	0.000000	0.000000	0.015594	-0.045467	-0.070227	0.000000	0.000000	4.000000	43.000000	0.000000
3533.766333	0.046091	0.559207	0.248174	88.023651	-48.123737	18.498034	4.886046	0.000000	1.061391	0.000000	0.000000	0.000000	0.015594	-0.045467	-0.070227	0.000000	0.000000	4.000000	43.000000	0.000000
3533.769666	0.046091	0.559207	0.248174	88.023651	-48.123737	18.498034	4.886046	0.000000	1.061391	0.000000	0.000000	0.000000	0.015594	-0.045467	-0.070227	0.000000	0.000000	4.000000	43.000000	0.000000
3533.772999	0.046401	0.558918	0.247784	87.901093	-44.040154	23.376137	4.886051	0.000000	1.061370	0.000000	0.000000	0.000000	0.093196	-0.086842	-0.116796	0.000000	0.000000	4.000000	43.000000	0.000000
3533.776333	0.046401	0.558918	0.247784	87.901093	-44.040154	23.376137	4.886051	0.000000	1.061370	0.000000	0.000000	0.000000	0.093196	-0.086842	-0.116796	0.000000	0.000000	4.000000	43.000000	0.000000
3533.779666	0.046401	0.558918	0.247784	87.901093	-44.040154	23.376137	4.886051	0.000000	1.061370	0.000000	0.000000	0.000000	0.093196	-0.086842	-0.116796	0.000000	0.000000	4.000000	43.000000	0.000000
3533.782999	0.046659	0.558720	0.247622	87.637444	-38.839699	29.459419	4.886974	0.000000	1.057111	0.000000	0.000000	0.000000	0.077442	-0.059446	-0.048715	0.000000	0.000000	4.000000	43.000000	0.000000
3533.786333	0.046659	0.558720	0.247622	87.637444	-38.839699	29.459419	4.886974	0.000000	1.057111	0.000000	0.000000	0.000000	0.077442	-0.059446	-0.048715	0.000000	0.000000	4.000000	43.000000	0.000000
3533.789666	0.046659	0.558720	0.247622	87.637444	-38.839699	29.459419	4.886974	0.000000	1.057111	0.000000	0.000000	0.000000	0.077442	-0.059446	-0.048715	0.000000	0.000000	4.000000	43.000000	0.000000
3533.792999	0.046922	0.558492	0.247527	87.212868	-35.083633	33.718742	4.887882	0.000000	1.052906	0.000000	0.000000	0.000000	0.078747	-0.068325	-0.028607	0.000000	0.000000	4.000000	43.000000	0.000000
3533.796333	0.046922	0.558492	0.247527	87.212868	-35.083633	33.718742	4.887882	0.000000	1.052906	0.000000	0.000000	0.000000	0.078747	-0.068325	-0.028607	0.000000	0.000000	4.000000	43.000000	0.000000
3533.799666	0.046922	0.558492	0.247527	87.212868	-35.083633	33.718742	4.887882	0.000000	1.052906	0.000000	0.000000	0.000000	0.078747	-0.068325	-0.028607	0.000000	0.000000	4.000000	43.000000	0.000000
3533.802999	0.046922	0.558492	0.247527	86.655724	-32.678257	36.531219	4.888864	0.000000	1.048338	0.000000	0.000000	0.000000	0.078747	-0.068325	-0.028607	0.000000	0.000000	4.000000	43.000000	0.000000
3533.806333	0.047121	0.558213	0.247490	86.655724	-32.678257	36.531219	4.888864	0.000000	1.048338	0.000000	0.000000	0.000000	0.059751	-0.083698	-0.010955	0.000000	0.000000	4.000000	43.000000	0.000000
3533.809666	0.047121	0.558213	0.247490	86.655724	-32.678257	36.531219	4.888864	0.000000	1.048338	0.000000	0.000000	0.000000	0.059751	-0.083698	-0.010955	0.000000	0.000000	4.000000	43.000000	0.000000
3533.812999	0.047323	0.557861	0.247495	86.031876	-31.338274	37.929489	4.889637	0.000000	1.044724	0.000000	0.000000	0.000000	0.060586	-0.105500	0.001549	0.000000	0.000000	4.000000	43.000000	0.000000
3533.816333	0.047323	0.557861	0.247495	86.031876	-31.338274	37.929489	4.889637	0.000000	1.044724	0.000000	0.000000	0.000000	0.060586	-0.105500	0.001549	0.000000	0.000000	4.000000	43.000000	0.000000
3533.819666	0.047323	0.557861	0.247495	86.031876	-31.338274	37.929489	4.889637	0.000000	1.044724	0.000000	0.000000	0.000000	0.060586	-0.105500	0.001549	0.000000	0.000000	4.000000	43.000000	0.000000
3533.822999	0.047323	0.557861	0.247495	85.388069	-30.888544	38.112057	4.890456	0.000000	1.040887	0.000000	0.000000	0.000000	0.060586	-0.105500	0.001549	0.000000	0.000000	4.000000	43.000000	0.000000
3533.826333	0.047596	0.557420	0.247556	85.388069	-30.888544	38.112057	4.890456	0.000000	1.040887	0.000000	0.000000	0.000000	0.081871	-0.132458	0.018111	0.000000	0.000000	4.000000	43.000000	0.000000
3533.829666	0.047596	0.557420	0.247556	85.388069	-30.888544	38.112057	4.890456	0.000000	1.040887	0.000000	0.000000	0.000000	0.081871	-0.132458	0.018111	0.000000	0.000000	4.000000	43.000000	0.000000
3533.832999	0.047938	0.556884	0.247640	84.759140	-31.266581	37.428505	4.891603	0.000000	1.035484	0.000000	0.000000	0.000000	0.102548	-0.160778	0.025343	0.000000	0.000000	4.000000	43.000000	0.000000
3533.836333	0.047938	0.556884	0.247640	84.759140	-31.266581	37.428505	4.891603	0.000000	1.035484	0.000000	0.000000	0.000000	0.102548	-0.160778	0.025343	0.000000	0.000000	4.000000	43.000000	0.000000
3533.839666	0.047938	0.556884	0.247640	84.759140	-31.266581	37.428505	4.891603	0.000000	1.035484	0.000000	0.000000	0.000000	0.102548	-0.160778	0.025343	0.000000	0.000000	4.000000	43.000000	0.000000
3533.842999	0.047938	0.556884	0.247640	84.161179	-32.068615	36.285633	4.893038	0.000000	1.028681	0.000000	0.000000	0.000000	0.102548	-0.160778	0.025343	0.000000	0.000000	4.000000	43.000000	0.000000
3533.846333	0.048445	0.556305	0.247687	84.161179	-32.068615	36.285633	4.893038	0.000000	1.028681	0.000000	0.000000	0.000000	0.152234	-0.173682	0.014086	0.000000	0.000000	4.000000	43.000000	0.000000
3533.849666	0.048445	0.556305	0.247687	84.161179	-32.068615	36.285633	4.893038	0.000000	1.028681	0.000000	0.000000	0.000000	0.152234	-0.173682	0.014086	0.000000	0.000000	4.000000	43.000000	0.000000
3533.852999	0.048988	0.555730	0.247762	83.610115	-32.804096	35.218105	4.895086	0.000000	1.018888	0.000000	0.000000	0.000000	0.162934	-0.172430	0.022394	0.000000	0.000000	4.000000	43.000000	0.000000
3533.856333	0.048988	0.555730	0.247762	83.610115	-32.804096	35.218105	4.895086	0.000000	1.018888	0.000000	0.000000	0.000000	0.162934	-0.172430	0.022394	0.000000	0.000000	4.000000	43.000000	0.000000
3533.859666	0.048988	0.555730	0.247762	83.610115	-32.804096	35.218105	4.895086	0.000000	1.018888	0.000000	0.000000	0.000000	0.162934	-0.172430	0.022394	0.000000	0.000000	4.000000	43.000000	0.000000
3533.862999	0.048988	0.555730	0.247762	83.142075	-33.103374	34.636433	4.897278	0.000000	1.008301	0.000000	0.000000	0.000000	0.162934	-0.172430	0.022394	0.000000	0.000000	4.000000	43.000000	0.000000
3533.866333	0.049598	0.555194	0.247825	83.142075	-33.103374	34.636433	4.897278	0.000000	1.008301	0.000000	0.000000	0.000000	0.182935	-0.160858	0.019118	0.000000	0.000000	4.000000	43.000000	0.000000
3533.869666	0.049598	0.555194	0.247825	83.142075	-33.103374	34.636433	4.897278	0.000000	1.008301	0.000000	0.000000	0.000000	0.182935	-0.160858	0.019118	0.000000	0.000000	4.000000	43.000000	0.000000
3533.872999	0.050308	0.554696	0.247876	82.804184	-32.785381	34.776482	4.899696	0.000000	0.996484	0.000000	0.000000	0.000000	0.212979	-0.149320	0.015096	0.000000	0.000000	4.000000	43.000000	0.000000
3533.876333	0.050308	0.554696	0.247876	82.804184	-32.785381	34.776482	4.899696	0.000000	0.996484	0.000000	0.000000	0.000000	0.212979	-0.149320	0.015096	0.000000	0.000000	4.000000	43.000000	0.000000
3533.879666	0.050308	0.554696	0.247876	82.804184	-32.785381	34.776482	4.899696	0.000000	0.996484	0.000000	0.000000	0.000000	0.212979	-0.149320	0.015096	0.000000	0.000000	4.000000	43.000000	0.000000
3533.882999	0.050308	0.554696	0.247876	82.654549	-32.107903	35.428051	4.902458	0.000000	0.982802	0.000000	0.000000	0.000000	0.212979	-0.149320	0.015096	0.000000	0.000000	4.000000	43.000000	0.000000
3533.886333	0.051083	0.554254	0.247897	82.654549	-32.107903	35.428051	4.902458	0.000000	0.982802	0.000000	0.000000	0.000000	0.232590	-0.132579	0.006312	0.000000	0.000000	4.000000	43.000000	0.000000
3533.889666	0.051083	0.554254	0.247897	82.654549	-32.107903	35.428051	4.902458	0.000000	0.982802	0.000000	0.000000	0.000000	0.232590	-0.132579	0.006312	0.000000	0.000000	4.000000	43.000000	0.000000
3533.892999	0.051953	0.553821	0.247830	82.668747	-32.032516	35.581455	4.905409	0.000000	0.967969	0.000000	0.000000	0.000000	0.260977	-0.130011	-0.020188	0.000000	0.000000	4.000000	43.000000	0.000000
3533.896333	0.051953	0.553821	0.247830	82.668747	-32.032516	35.581455	4.905409	0.000000	0.967969	0.000000	0.000000	0.000000	0.260977	-0.130011	-0.020188	0.000000	0.000000	4.000000	43.000000	0.000000
3533.899666	0.051953	0.553821	0.247830	82.668747	-32.032516	35.581455	4.905409	0.000000	0.967969	0.000000	0.000000	0.000000	0.260977	-0.130011	-0.020188	0.000000	0.000000	4.000000	43.000000	0.000000
3533.902999	0.052988	0.553422	0.247712	82.741905	-32.403687	35.711929	4.908604	0.000000	0.951632	0.000000	0.000000	0.000000	0.310325	-0.119655	-0.035188	0.000000	0.000000	4.000000	43.000000	0.000000
3533.906333	0.052988	0.553422	0.247712	82.741905	-32.403687	35.711929	4.908604	0.000000	0.951632	0.000000	0.000000	0.000000	0.310325	-0.119655	-0.035188	0.000000	0.000000	4.000000	43.000000	0.000000
3533.909666	0.052988	0.553422	0.247712	82.741905	-32.403687	35.711929	4.908604	0.000000	0.951632	0.000000	0.000000	0.000000	0.310325	-0.119655	-0.035188	0.000000	0.000000	4.000000	43.000000	0.000000
3533.912999	0.054152	0.553135	0.247536	82.812119	-32.793110	36.350395	4.912315	0.000000	0.932289	0.000000	0.000000	0.000000	0.349324	-0.086144	-0.052763	0.000000	0.000000	4.000000	43.000000	0.000000
3533.916333	0.054152	0.553135	0.247536	82.812119	-32.793110	36.350395	4.912315	0.000000	0.932289	0.000000	0.000000	0.000000	0.349324	-0.086144	-0.052763	0.000000	0.000000	4.000000	43.000000	0.000000
3533.919666	0.054152	0.553135	0.247536	82.812119	-32.793110	36.350395	4.912315	0.000000	0.932289	0.000000	0.000000	0.000000	0.349324	-0.086144	-0.052763	0.000000	0.000000	4.000000	43.000000	0.000000
3533.922999	0.055614	0.552882	0.247299	82.846954	-33.029839	37.104103	4.916382	0.000000	0.910597	0.000000	0.000000	0.000000	0.438635	-0.075779	-0.071324	0.000000	0.000000	4.000000	43.000000	0.000000
3533.926333	0.055614	0.552882	0.247299	82.846954	-33.029839	37.104103	4.916382	0.000000	0.910597	0.000000	0.000000	0.000000	0.438635	-0.075779	-0.071324	0.000000	0.000000	4.000000	43.000000	0.000000
3533.929666	0.055614	0.552882	0.247299	82.846954	-33.029839	37.104103	4.916382	0.000000	0.910597	0.000000	0.000000	0.000000	0.438635	-0.075779	-0.071324	0.000000	0.000000	4.000000	43.000000	0.000000
3533.932999	0.057374	0.552724	0.247005	82.811951	-33.554993	37.109646	4.921360	0.000000	0.883299	0.000000	0.000000	0.000000	0.527970	-0.047458	-0.088147	0.000000	0.000000	4.000000	43.000000	0.000000
3533.936333	0.057374	0.552724	0.247005	82.811951	-33.554993	37.109646	4.921360	0.000000	0.883299	0.000000	0.000000	0.000000	0.527970	-0.047458	-0.088147	0.000000	0.000000	4.000000	43.000000	0.000000
3533.939666	0.057374	0.552724	0.247005	82.811951	-33.554993	37.109646	4.921360	0.000000	0.883299	0.000000	0.000000	0.000000	0.527970	-0.047458	-0.088147	0.000000	0.000000	4.000000	43.000000	0.000000
3533.942999	0.059295	0.552618	0.246638	82.665268	-35.008442	35.657757	4.927171	0.000000	0.850288	0.000000	0.000000	0.000000	0.576381	-0.031953	-0.109951	0.000000	0.000000	4.000000	43.000000	0.000000
3533.946333	0.059295	0.552618	0.246638	82.665268	-35.008442	35.657757	4.927171	0.000000	0.850288	0.000000	0.000000	0.000000	0.576381	-0.031953	-0.109951	0.000000	0.000000	4.000000	43.000000	0.000000
3533.949666	0.059295	0.552618	0.246638	82.665268	-35.008442	35.657757	4.927171	0.000000	0.850288	0.000000	0.000000	0.000000	0.576381	-0.031953	-0.109951	0.000000	0.000000	4.000000	43.000000	0.000000
3533.952999	0.061480	0.552567	0.246220	82.404205	-37.192379	33.134670	4.933267	0.000000	0.814176	0.000000	0.000000	0.000000	0.655438	-0.015215	-0.125517	0.000000	0.000000	4.000000	43.000000	0.000000
3533.956333	0.061480	0.552567	0.246220	82.404205	-37.192379	33.134670	4.933267	0.000000	0.814176	0.000000	0.000000	0.000000	0.655438	-0.015215	-0.125517	0.000000	0.000000	4.000000	43.000000	0.000000
3533.959666	0.061480	0.552567	0.246220	82.404205	-37.192379	33.134670	4.933267	0.000000	0.814176	0.000000	0.000000	0.000000	0.655438	-0.015215	-0.125517	0.000000	0.000000	4.000000	43.000000	0.000000
3533.962999	0.063863	0.552615	0.245779	82.051292	-39.574299	30.460407	4.939913	0.000000	0.772824	0.000000	0.000000	0.000000	0.714956	0.014339	-0.132292	0.000000	0.000000	4.000000	43.000000	0.000000
3533.966333	0.063863	0.552615	0.245779	82.051292	-39.574299	30.460407	4.939913	0.000000	0.772824	0.000000	0.000000	0.000000	0.714956	0.014339	-0.132292	0.000000	0.000000	4.000000	43.000000	0.000000
3533.969666	0.063863	0.552615	0.245779	82.051292	-39.574299	30.460407	4.939913	0.000000	0.772824	0.000000	0.000000	0.000000	0.714956	0.014339	-0.132292	0.000000	0.000000	4.000000	43.000000	0.000000
3533.972999	0.066419	0.552812	0.245404	81.661858	-41.644402	28.543924	4.946817	0.000000	0.727326	0.000000	0.000000	0.000000	0.766840	0.059215	-0.112460	0.000000	0.000000	4.000000	43.000000	0.000000
3533.976333	0.066419	0.552812	0.245404	81.661858	-41.644402	28.543924	4.946817	0.000000	0.727326	0.000000	0.000000	0.000000	0.766840	0.059215	-0.112460	0.000000	0.000000	4.000000	43.000000	0.000000
3533.979666	0.066419	0.552812	0.245404	81.661858	-41.644402	28.543924	4.946817	0.000000	0.727326	0.000000	0.000000	0.000000	0.766840	0.059215	-0.112460	0.000000	0.000000	4.000000	43.000000	0.000000
3533.982999	0.069245	0.553133	0.245040	81.285126	-43.196510	27.589243	4.953836	0.000000	0.677872	0.000000	0.000000	0.000000	0.847636	0.096397	-0.109299	0.000000	0.000000	4.000000	43.000000	0.000000
3533.986333	0.069245	0.553133	0.245040	81.285126	-43.196510	27.589243	4.953836	0.000000	0.677872	0.000000	0.000000	0.000000	0.847636	0.096397	-0.109299	0.000000	0.000000	4.000000	43.000000	0.000000
3533.989666	0.069245	0.553133	0.245040	81.285126	-43.196510	27.589243	4.953836	0.000000	0.677872	0.000000	0.000000	0.000000	0.847636	0.096397	-0.109299	0.000000	0.000000	4.000000	43.000000	0.000000
3533.992999	0.072376	0.553523	0.244702	80.937027	-44.297684	27.082050	4.961077	0.000000	0.622668	0.000000	0.000000	0.000000	0.939175	0.116929	-0.101197	0.000000	0.000000	4.000000	43.000000	0.000000
3533.996333	0.072376	0.553523	0.244702	80.937027	-44.297684	27.082050	4.961077	0.000000	0.622668	0.000000	0.000000	0.000000	0.939175	0.116929	-0.101197	0.000000	0.000000	4.000000	43.000000	0.000000
3533.999666	0.072376	0.553523	0.244702	80.937027	-44.297684	27.082050	4.961077	0.000000	0.622668	0.000000	0.000000	0.000000	0.939175	0.116929	-0.101197	0.000000	0.000000	4.000000	43.000000	0.000000
3534.002999	0.075711	0.553921	0.244391	80.634499	-45.049072	26.599447	4.968441	0.000000	0.560888	0.000000	0.000000	0.000000	1.000620	0.119461	-0.093395	0.000000	0.000000	4.000000	43.000000	0.000000
3534.006333	0.075711	0.553921	0.244391	80.634499	-45.049072	26.599447	4.968441	0.000000	0.560888	0.000000	0.000000	0.000000	1.000620	0.119461	-0.093395	0.000000	0.000000	4.000000	43.000000	0.000000
3534.009666	0.075711	0.553921	0.244391	80.634499	-45.049072	26.599447	4.968441	0.000000	0.560888	0.000000	0.000000	0.000000	1.000620	0.119461	-0.093395	0.000000	0.000000	4.000000	43.000000	0.000000
3534.012999	0.079347	0.554362	0.244055	80.399704	-45.676319	26.058882	4.975488	0.000000	0.494495	0.000000	0.000000	0.000000	1.090958	0.132344	-0.100704	0.000000	0.000000	4.000000	43.000000	0.000000
3534.016333	0.079347	0.554362	0.244055	80.399704	-45.676319	26.058882	4.975488	0.000000	0.494495	0.000000	0.000000	0.000000	1.090958	0.132344	-0.100704	0.000000	0.000000	4.000000	43.000000	0.000000
3534.019666	0.079347	0.554362	0.244055	80.399704	-45.676319	26.058882	4.975488	0.000000	0.494495	0.000000	0.000000	0.000000	1.090958	0.132344	-0.100704	0.000000	0.000000	4.000000	43.000000	0.000000
3534.022999	0.083212	0.554761	0.243647	80.253983	-46.640545	25.216185	4.982193	0.000000	0.421605	0.000000	0.000000	0.000000	1.159473	0.119535	-0.122388	0.000000	0.000000	4.000000	43.000000	0.000000
3534.026333	0.083212	0.554761	0.243647	80.253983	-46.640545	25.216185	4.982193	0.000000	0.421605	0.000000	0.000000	0.000000	1.159473	0.119535	-0.122388	0.000000	0.000000	4.000000	43.000000	0.000000
3534.029666	0.083212	0.554761	0.243647	80.253983	-46.640545	25.216185	4.982193	0.000000	0.421605	0.000000	0.000000	0.000000	1.159473	0.119535	-0.122388	0.000000	0.000000	4.000000	43.000000	0.000000
3534.032999	0.087239	0.555176	0.243179	80.188187	-48.300919	23.739109	4.988173	0.000000	0.343692	0.000000	0.000000	0.000000	1.208039	0.124674	-0.140468	0.000000	0.000000	4.000000	43.000000	0.000000
3534.036333	0.087239	0.555176	0.243179	80.188187	-48.300919	23.739109	4.988173	0.000000	0.343692	0.000000	0.000000	0.000000	1.208039	0.124674	-0.140468	0.000000	0.000000	4.000000	43.000000	0.000000
3534.039666	0.087239	0.555176	0.243179	80.188187	-48.300919	23.739109	4.988173	0.000000	0.343692	0.000000	0.000000	0.000000	1.208039	0.124674	-0.140468	0.000000	0.000000	4.000000	43.000000	0.000000
3534.042999	0.091398	0.555614	0.242683	80.167923	-50.606300	21.591469	4.993130	0.000000	0.262015	0.000000	0.000000	0.000000	1.247600	0.131127	-0.148875	0.000000	0.000000	4.000000	43.000000	0.000000
3534.046333	0.091398	0.555614	0.242683	80.167923	-50.606300	21.591469	4.993130	0.000000	0.262015	0.000000	0.000000	0.000000	1.247600	0.131127	-0.148875	0.000000	0.000000	4.000000	43.000000	0.000000
3534.049666	0.091398	0.555614	0.242683	80.167923	-50.606300	21.591469	4.993130	0.000000	0.262015	0.000000	0.000000	0.000000	1.247600	0.131127	-0.148875	0.000000	0.000000	4.000000	43.000000	0.000000
3534.052999	0.095559	0.556115	0.242200	80.163010	-53.113052	19.100985	4.996862	0.000000	0.177120	0.000000	0.000000	0.000000	1.248302	0.150460	-0.144963	0.000000	0.000000	4.000000	43.000000	0.000000
3534.056333	0.095559	0.556115	0.242200	80.163010	-53.113052	19.100985	4.996862	0.000000	0.177120	0.000000	0.000000	0.000000	1.248302	0.150460	-0.144963	0.000000	0.000000	4.000000	43.000000	0.000000
3534.059666	0.095559	0.556115	0.242200	80.163010	-53.113052	19.100985	4.996862	0.000000	0.177120	0.000000	0.000000	0.000000	1.248302	0.150460	-0.144963	0.000000	0.000000	4.000000	43.000000	0.000000
3534.062999	0.099756	0.556583	0.241723	80.198738	-55.551189	16.897062	4.999160	0.000000	0.091669	0.000000	0.000000	0.000000	1.259027	0.140247	-0.143110	0.000000	0.000000	4.000000	43.000000	0.000000
3534.066333	0.099756	0.556583	0.241723	80.198738	-55.551189	16.897062	4.999160	0.000000	0.091669	0.000000	0.000000	0.000000	1.259027	0.140247	-0.143110	0.000000	0.000000	4.000000	43.000000	0.000000
3534.069666	0.099756	0.556583	0.241723	80.198738	-55.551189	16.897062	4.999160	0.000000	0.091669	0.000000	0.000000	0.000000	1.259027	0.140247	-0.143110	0.000000	0.000000	4.000000	43.000000	0.000000
3534.072999	0.103921	0.557055	0.241256	80.323135	-57.610397	15.594257	4.999997	0.000000	0.005056	0.000000	0.000000	0.000000	1.249745	0.141599	-0.140113	0.000000	0.000000	4.000000	43.000000	0.000000
3534.076333	0.103921	0.557055	0.241256	80.323135	-57.610397	15.594257	4.999997	0.000000	0.005056	0.000000	0.000000	0.000000	1.249745	0.141599	-0.140113	0.000000	0.000000	4.000000	43.000000	0.000000
3534.079666	0.103921	0.557055	0.241256	80.323135	-57.610397	15.594257	4.999997	0.000000	0.005056	0.000000	0.000000	0.000000	1.249745	0.141599	-0.140113	0.000000	0.000000	4.000000	43.000000	0.000000
3534.082999	0.108125	0.557553	0.240801	80.527634	-59.210548	14.772434	4.999339	0.000000	-0.081260	0.000000	0.000000	0.000000	1.261062	0.149428	-0.136275	0.000000	0.000000	4.000000	43.000000	0.000000
3534.086333	0.108125	0.557553	0.240801	80.527634	-59.210548	14.772434	4.999339	0.000000	-0.081260	0.000000	0.000000	0.000000	1.261062	0.149428	-0.136275	0.000000	0.000000	4.000000	43.000000	0.000000
3534.089666	0.108125	0.557553	0.240801	80.527634	-59.210548	14.772434	4.999339	0.000000	-0.081260	0.000000	0.000000	0.000000	1.261062	0.149428	-0.136275	0.000000	0.000000	4.000000	43.000000	0.000000
3534.092999	0.112485	0.558025	0.240252	80.888245	-60.342484	14.452424	4.997156	0.000000	-0.168610	0.000000	0.000000	0.000000	1.308105	0.141717	-0.164937	0.000000	0.000000	4.000000	43.000000	0.000000
3534.096333	0.112485	0.558025	0.240252	80.888245	-60.342484	14.452424	4.997156	0.000000	-0.168610	0.000000	0.000000	0.000000	1.308105	0.141717	-0.164937	0.000000	0.000000	4.000000	43.000000	0.000000
3534.099666	0.112485	0.558025	0.240252	80.888245	-60.342484	14.452424	4.997156	0.000000	-0.168610	0.000000	0.000000	0.000000	1.308105	0.141717	-0.164937	0.000000	0.000000	4.000000	43.000000	0.000000
3534.102999	0.117073	0.558438	0.239628	81.427925	-60.950729	14.815797	4.993262	0.000000	-0.259487	0.000000	0.000000	0.000000	1.376400	0.123768	-0.187000	0.000000	0.000000	4.000000	43.000000	0.000000
3534.106333	0.117073	0.558438	0.239628	81.427925	-60.950729	14.815797	4.993262	0.000000	-0.259487	0.000000	0.000000	0.000000	1.376400	0.123768	-0.187000	0.000000	0.000000	4.000000	43.000000	0.000000
3534.109666	0.117073	0.558438	0.239628	81.427925	-60.950729	14.815797	4.993262	0.000000	-0.259487	0.000000	0.000000	0.000000	1.376400	0.123768	-0.187000	0.000000	0.000000	4.000000	43.000000	0.000000
3534.112999	0.121744	0.558820	0.238884	82.049339	-61.306973	16.035778	4.987357	0.000000	-0.355344	0.000000	0.000000	0.000000	1.401273	0.114672	-0.223353	0.000000	0.000000	4.000000	43.000000	0.000000
3534.116333	0.121744	0.558820	0.238884	82.049339	-61.306973	16.035778	4.987357	0.000000	-0.355344	0.000000	0.000000	0.000000	1.401273	0.114672	-0.223353	0.000000	0.000000	4.000000	43.000000	0.000000
3534.119666	0.121744	0.558820	0.238884	82.049339	-61.306973	16.035778	4.987357	0.000000	-0.355344	0.000000	0.000000	0.000000	1.401273	0.114672	-0.223353	0.000000	0.000000	4.000000	43.000000	0.000000
3534.122999	0.126570	0.559099	0.238046	82.676727	-61.532074	17.782179	4.979414	0.000000	-0.453247	0.000000	0.000000	0.000000	1.447611	0.083733	-0.251391	0.000000	0.000000	4.000000	43.000000	0.000000
3534.126333	0.126570	0.559099	0.238046	82.676727	-61.532074	17.782179	4.979414	0.000000	-0.453247	0.000000	0.000000	0.000000	1.447611	0.083733	-0.251391	0.000000	0.000000	4.000000	43.000000	0.000000
3534.129666	0.126570	0.559099	0.238046	82.676727	-61.532074	17.782179	4.979414	0.000000	-0.453247	0.000000	0.000000	0.000000	1.447611	0.083733	-0.251391	0.000000	0.000000	4.000000	43.000000	0.000000
3534.132999	0.131439	0.559326	0.237076	83.254395	-61.693287	19.963930	4.969143	0.000000	-0.554633	0.000000	0.000000	0.000000	1.460791	0.068146	-0.290874	0.000000	0.000000	4.000000	43.000000	0.000000
3534.136333	0.131439	0.559326	0.237076	83.254395	-61.693287	19.963930	4.969143	0.000000	-0.554633	0.000000	0.000000	0.000000	1.460791	0.068146	-0.290874	0.000000	0.000000	4.000000	43.000000	0.000000
3534.139666	0.131439	0.559326	0.237076	83.254395	-61.693287	19.963930	4.969143	0.000000	-0.554633	0.000000	0.000000	0.000000	1.460791	0.068146	-0.290874	0.000000	0.000000	4.000000	43.000000	0.000000
3534.142999	0.136251	0.559501	0.235994	83.757973	-61.806381	22.140087	4.956607	0.000000	-0.657300	0.000000	0.000000	0.000000	1.443665	0.052533	-0.324821	0.000000	0.000000	4.000000	43.000000	0.000000
3534.146333	0.136251	0.559501	0.235994	83.757973	-61.806381	22.140087	4.956607	0.000000	-0.657300	0.000000	0.000000	0.000000	1.443665	0.052533	-0.324821	0.000000	0.000000	4.000000	43.000000	0.000000
3534.149666	0.136251	0.559501	0.235994	83.757973	-61.806381	22.140087	4.956607	0.000000	-0.657300	0.000000	0.000000	0.000000	1.443665	0.052533	-0.324821	0.000000	0.000000	4.000000	43.000000	0.000000
3534.152999	0.141078	0.559689	0.234822	84.197418	-61.696751	23.906658	4.942033	0.000000	-0.759148	0.000000	0.000000	0.000000	1.447959	0.056284	-0.351308	0.000000	0.000000	4.000000	43.000000	0.000000
3534.156333	0.141078	0.559689	0.234822	84.197418	-61.696751	23.906658	4.942033	0.000000	-0.759148	0.000000	0.000000	0.000000	1.447959	0.056284	-0.351308	0.000000	0.000000	4.000000	43.000000	0.000000
3534.159666	0.141078	0.559689	0.234822	84.197418	-61.696751	23.906658	4.942033	0.000000	-0.759148	0.000000	0.000000	0.000000	1.447959	0.056284	-0.351308	0.000000	0.000000	4.000000	43.000000	0.000000
3534.162999	0.145916	0.559829	0.233556	84.601013	-61.060070	25.109766	4.925210	0.000000	-0.861569	0.000000	0.000000	0.000000	1.451380	0.041961	-0.380000	0.000000	0.000000	4.000000	43.000000	0.000000
3534.166333	0.145916	0.559829	0.233556	84.601013	-61.060070	25.109766	4.925210	0.000000	-0.861569	0.000000	0.000000	0.000000	1.451380	0.041961	-0.380000	0.000000	0.000000	4.000000	43.000000	0.000000
3534.169666	0.145916	0.559829	0.233556	84.601013	-61.060070	25.109766	4.925210	0.000000	-0.861569	0.000000	0.000000	0.000000	1.451380	0.041961	-0.380000	0.000000	0.000000	4.000000	43.000000	0.000000
3534.172999	0.150804	0.559986	0.232223	85.012764	-59.638386	26.640656	4.906091	0.000000	-0.964505	0.000000	0.000000	0.000000	1.466580	0.047033	-0.399836	0.000000	0.000000	4.000000	43.000000	0.000000
3534.176333	0.150804	0.559986	0.232223	85.012764	-59.638386	26.640656	4.906091	0.000000	-0.964505	0.000000	0.000000	0.000000	1.466580	0.047033	-0.399836	0.000000	0.000000	4.000000	43.000000	0.000000
3534.179666	0.150804	0.559986	0.232223	85.012764	-59.638386	26.640656	4.906091	0.000000	-0.964505	0.000000	0.000000	0.000000	1.466580	0.047033	-0.399836	0.000000	0.000000	4.000000	43.000000	0.000000
3534.182999	0.155776	0.560121	0.230821	85.495499	-57.635132	29.306047	4.884476	0.000000	-1.068592	0.000000	0.000000	0.000000	1.491643	0.040545	-0.420615	0.000000	0.000000	4.000000	43.000000	0.000000
3534.186333	0.155776	0.560121	0.230821	85.495499	-57.635132	29.306047	4.884476	0.000000	-1.068592	0.000000	0.000000	0.000000	1.491643	0.040545	-0.420615	0.000000	0.000000	4.000000	43.000000	0.000000
3534.189666	0.155776	0.560121	0.230821	85.495499	-57.635132	29.306047	4.884476	0.000000	-1.068592	0.000000	0.000000	0.000000	1.491643	0.040545	-0.420615	0.000000	0.000000	4.000000	43.000000	0.000000
3534.192999	0.160798	0.560234	0.229355	86.035728	-54.958267	33.184486	4.860118	0.000000	-1.174414	0.000000	0.000000	0.000000	1.506587	0.034047	-0.439700	0.000000	0.000000	4.000000	43.000000	0.000000
3534.196333	0.160798	0.560234	0.229355	86.035728	-54.958267	33.184486	4.860118	0.000000	-1.174414	0.000000	0.000000	0.000000	1.506587	0.034047	-0.439700	0.000000	0.000000	4.000000	43.000000	0.000000
3534.199666	0.160798	0.560234	0.229355	86.035728	-54.958267	33.184486	4.860118	0.000000	-1.174414	0.000000	0.000000	0.000000	1.506587	0.034047	-0.439700	0.000000	0.000000	4.000000	43.000000	0.000000
3534.202999	0.165908	0.560369	0.227842	86.548042	-51.710979	37.426079	4.833075	0.000000	-1.281167	0.000000	0.000000	0.000000	1.532789	0.040431	-0.454130	0.000000	0.000000	4.000000	43.000000	0.000000
3534.206333	0.165908	0.560369	0.227842	86.548042	-51.710979	37.426079	4.833075	0.000000	-1.281167	0.000000	0.000000	0.000000	1.532789	0.040431	-0.454130	0.000000	0.000000	4.000000	43.000000	0.000000
3534.209666	0.165908	0.560369	0.227842	86.548042	-51.710979	37.426079	4.833075	0.000000	-1.281167	0.000000	0.000000	0.000000	1.532789	0.040431	-0.454130	0.000000	0.000000	4.000000	43.000000	0.000000
3534.212999	0.171020	0.560494	0.226221	86.970039	-48.243279	41.729954	4.803083	0.000000	-1.389384	0.000000	0.000000	0.000000	1.533884	0.037666	-0.486068	0.000000	0.000000	4.000000	43.000000	0.000000
3534.216333	0.171020	0.560494	0.226221	86.970039	-48.243279	41.729954	4.803083	0.000000	-1.389384	0.000000	0.000000	0.000000	1.533884	0.037666	-0.486068	0.000000	0.000000	4.000000	43.000000	0.000000
3534.219666	0.171020	0.560494	0.226221	86.970039	-48.243279	41.729954	4.803083	0.000000	-1.389384	0.000000	0.000000	0.000000	1.533884	0.037666	-0.486068	0.000000	0.000000	4.000000	43.000000	0.000000
3534.222999	0.176098	0.560628	0.224485	87.220047	-45.832561	44.956059	4.770437	0.000000	-1.497643	0.000000	0.000000	0.000000	1.523323	0.039961	-0.520938	0.000000	0.000000	4.000000	43.000000	0.000000
3534.226333	0.176098	0.560628	0.224485	87.220047	-45.832561	44.956059	4.770437	0.000000	-1.497643	0.000000	0.000000	0.000000	1.523323	0.039961	-0.520938	0.000000	0.000000	4.000000	43.000000	0.000000
3534.229666	0.176098	0.560628	0.224485	87.220047	-45.832561	44.956059	4.770437	0.000000	-1.497643	0.000000	0.000000	0.000000	1.523323	0.039961	-0.520938	0.000000	0.000000	4.000000	43.000000	0.000000
3534.232999	0.181081	0.560793	0.222546	87.247360	-45.905754	46.092339	4.735319	0.000000	-1.605228	0.000000	0.000000	0.000000	1.494807	0.049618	-0.581762	0.000000	0.000000	4.000000	43.000000	0.000000
3534.236333	0.181081	0.560793	0.222546	87.247360	-45.905754	46.092339	4.735319	0.000000	-1.605228	0.000000	0.000000	0.000000	1.494807	0.049618	-0.581762	0.000000	0.000000	4.000000	43.000000	0.000000
3534.239666	0.181081	0.560793	0.222546	87.247360	-45.905754	46.092339	4.735319	0.000000	-1.605228	0.000000	0.000000	0.000000	1.494807	0.049618	-0.581762	0.000000	0.000000	4.000000	43.000000	0.000000
3534.242999	0.185963	0.560930	0.220398	87.198997	-47.211891	46.283279	4.697914	0.000000	-1.711609	0.000000	0.000000	0.000000	1.464503	0.041195	-0.644256	0.000000	0.000000	4.000000	43.000000	0.000000
3534.246333	0.185963	0.560930	0.220398	87.198997	-47.211891	46.283279	4.697914	0.000000	-1.711609	0.000000	0.000000	0.000000	1.464503	0.041195	-0.644256	0.000000	0.000000	4.000000	43.000000	0.000000
3534.249666	0.185963	0.560930	0.220398	87.198997	-47.211891	46.283279	4.697914	0.000000	-1.711609	0.000000	0.000000	0.000000	1.464503	0.041195	-0.644256	0.000000	0.000000	4.000000	43.000000	0.000000
3534.252999	0.190731	0.561035	0.218013	87.107002	-49.296913	45.472393	4.658220	0.000000	-1.816861	0.000000	0.000000	0.000000	1.430374	0.031289	-0.715396	0.000000	0.000000	4.000000	43.000000	0.000000
3534.256333	0.190731	0.561035	0.218013	87.107002	-49.296913	45.472393	4.658220	0.000000	-1.816861	0.000000	0.000000	0.000000	1.430374	0.031289	-0.715396	0.000000	0.000000	4.000000	43.000000	0.000000
3534.259666	0.190731	0.561035	0.218013	87.107002	-49.296913	45.472393	4.658220	0.000000	-1.816861	0.000000	0.000000	0.000000	1.430374	0.031289	-0.715396	0.000000	0.000000	4.000000	43.000000	0.000000
3534.262999	0.195380	0.561105	0.215393	86.978775	-51.952850	43.722916	4.616199	0.000000	-1.921120	0.000000	0.000000	0.000000	1.394752	0.021219	-0.786271	0.000000	0.000000	4.000000	43.000000	0.000000
3534.266333	0.195380	0.561105	0.215393	86.978775	-51.952850	43.722916	4.616199	0.000000	-1.921120	0.000000	0.000000	0.000000	1.394752	0.021219	-0.786271	0.000000	0.000000	4.000000	43.000000	0.000000
3534.269666	0.195380	0.561105	0.215393	86.978775	-51.952850	43.722916	4.616199	0.000000	-1.921120	0.000000	0.000000	0.000000	1.394752	0.021219	-0.786271	0.000000	0.000000	4.000000	43.000000	0.000000
3534.272999	0.199875	0.561202	0.212553	86.812607	-54.750954	41.463398	4.571813	0.000000	-2.024481	0.000000	0.000000	0.000000	1.348689	0.028924	-0.852012	0.000000	0.000000	4.000000	43.000000	0.000000
3534.276333	0.199875	0.561202	0.212553	86.812607	-54.750954	41.463398	4.571813	0.000000	-2.024481	0.000000	0.000000	0.000000	1.348689	0.028924	-0.852012	0.000000	0.000000	4.000000	43.000000	0.000000
3534.279666	0.199875	0.561202	0.212553	86.812607	-54.750954	41.463398	4.571813	0.000000	-2.024481	0.000000	0.000000	0.000000	1.348689	0.028924	-0.852012	0.000000	0.000000	4.000000	43.000000	0.000000
3534.282999	0.204401	0.561299	0.209542	86.615280	-57.473885	38.775471	4.525318	0.000000	-2.126381	0.000000	0.000000	0.000000	1.357561	0.029143	-0.903249	0.000000	0.000000	4.000000	43.000000	0.000000
3534.286333	0.204401	0.561299	0.209542	86.615280	-57.473885	38.775471	4.525318	0.000000	-2.126381	0.000000	0.000000	0.000000	1.357561	0.029143	-0.903249	0.000000	0.000000	4.000000	43.000000	0.000000
3534.289666	0.204401	0.561299	0.209542	86.615280	-57.473885	38.775471	4.525318	0.000000	-2.126381	0.000000	0.000000	0.000000	1.357561	0.029143	-0.903249	0.000000	0.000000	4.000000	43.000000	0.000000
3534.292999	0.208770	0.561439	0.206442	86.379829	-59.749416	36.466545	4.475295	0.000000	-2.229738	0.000000	0.000000	0.000000	1.310780	0.042055	-0.929784	0.000000	0.000000	4.000000	43.000000	0.000000
3534.296333	0.208770	0.561439	0.206442	86.379829	-59.749416	36.466545	4.475295	0.000000	-2.229738	0.000000	0.000000	0.000000	1.310780	0.042055	-0.929784	0.000000	0.000000	4.000000	43.000000	0.000000
3534.299666	0.208770	0.561439	0.206442	86.379829	-59.749416	36.466545	4.475295	0.000000	-2.229738	0.000000	0.000000	0.000000	1.310780	0.042055	-0.929784	0.000000	0.000000	4.000000	43.000000	0.000000
3534.302999	0.212937	0.561669	0.203332	86.084930	-61.057507	35.451775	4.423567	0.000000	-2.330676	0.000000	0.000000	0.000000	1.250173	0.069011	-0.933184	0.000000	0.000000	4.000000	43.000000	0.000000
3534.306333	0.212937	0.561669	0.203332	86.084930	-61.057507	35.451775	4.423567	0.000000	-2.330676	0.000000	0.000000	0.000000	1.250173	0.069011	-0.933184	0.000000	0.000000	4.000000	43.000000	0.000000
3534.309666	0.212937	0.561669	0.203332	86.084930	-61.057507	35.451775	4.423567	0.000000	-2.330676	0.000000	0.000000	0.000000	1.250173	0.069011	-0.933184	0.000000	0.000000	4.000000	43.000000	0.000000
3534.312999	0.216932	0.561929	0.200196	85.721863	-61.479004	35.122002	4.371016	0.000000	-2.427803	0.000000	0.000000	0.000000	1.198627	0.077973	-0.940763	0.000000	0.000000	4.000000	43.000000	0.000000
3534.316333	0.216932	0.561929	0.200196	85.721863	-61.479004	35.122002	4.371016	0.000000	-2.427803	0.000000	0.000000	0.000000	1.198627	0.077973	-0.940763	0.000000	0.000000	4.000000	43.000000	0.000000
3534.319666	0.216932	0.561929	0.200196	85.721863	-61.479004	35.122002	4.371016	0.000000	-2.427803	0.000000	0.000000	0.000000	1.198627	0.077973	-0.940763	0.000000	0.000000	4.000000	43.000000	0.000000
3534.322999	0.220687	0.562273	0.197035	85.320686	-61.527309	34.997868	4.317472	0.000000	-2.521792	0.000000	0.000000	0.000000	1.126297	0.103062	-0.948276	0.000000	0.000000	4.000000	43.000000	0.000000
3534.326333	0.220687	0.562273	0.197035	85.320686	-61.527309	34.997868	4.317472	0.000000	-2.521792	0.000000	0.000000	0.000000	1.126297	0.103062	-0.948276	0.000000	0.000000	4.000000	43.000000	0.000000
3534.329666	0.220687	0.562273	0.197035	85.320686	-61.527309	34.997868	4.317472	0.000000	-2.521792	0.000000	0.000000	0.000000	1.126297	0.103062	-0.948276	0.000000	0.000000	4.000000	43.000000	0.000000
3534.332999	0.224247	0.562725	0.193884	84.916008	-61.298676	35.094265	4.263745	0.000000	-2.611605	0.000000	0.000000	0.000000	1.067987	0.135730	-0.945180	0.000000	0.000000	4.000000	43.000000	0.000000
3534.336333	0.224247	0.562725	0.193884	84.916008	-61.298676	35.094265	4.263745	0.000000	-2.611605	0.000000	0.000000	0.000000	1.067987	0.135730	-0.945180	0.000000	0.000000	4.000000	43.000000	0.000000
3534.339666	0.224247	0.562725	0.193884	84.916008	-61.298676	35.094265	4.263745	0.000000	-2.611605	0.000000	0.000000	0.000000	1.067987	0.135730	-0.945180	0.000000	0.000000	4.000000	43.000000	0.000000
3534.342999	0.227759	0.563243	0.190668	84.553925	-60.720001	35.617249	4.209772	0.000000	-2.697743	0.000000	0.000000	0.000000	1.053679	0.155357	-0.964921	0.000000	0.000000	4.000000	43.000000	0.000000
3534.346333	0.227759	0.563243	0.190668	84.553925	-60.720001	35.617249	4.209772	0.000000	-2.697743	0.000000	0.000000	0.000000	1.053679	0.155357	-0.964921	0.000000	0.000000	4.000000	43.000000	0.000000
3534.349666	0.227759	0.563243	0.190668	84.553925	-60.720001	35.617249	4.209772	0.000000	-2.697743	0.000000	0.000000	0.000000	1.053679	0.155357	-0.964921	0.000000	0.000000	4.000000	43.000000	0.000000
3534.352999	0.231157	0.563804	0.187396	84.250076	-59.850086	36.799805	4.153735	0.000000	-2.783251	0.000000	0.000000	0.000000	1.019348	0.168406	-0.981753	0.000000	0.000000	4.000000	43.000000	0.000000
3534.356333	0.231157	0.563804	0.187396	84.250076	-59.850086	36.799805	4.153735	0.000000	-2.783251	0.000000	0.000000	0.000000	1.019348	0.168406	-0.981753	0.000000	0.000000	4.000000	43.000000	0.000000
3534.359666	0.231157	0.563804	0.187396	84.250076	-59.850086	36.799805	4.153735	0.000000	-2.783251	0.000000	0.000000	0.000000	1.019348	0.168406	-0.981753	0.000000	0.000000	4.000000	43.000000	0.000000
3534.362999	0.234436	0.564440	0.184152	83.969414	-58.970657	38.077328	4.096365	0.000000	-2.867017	0.000000	0.000000	0.000000	0.983749	0.190612	-0.972987	0.000000	0.000000	4.000000	43.000000	0.000000
3534.366333	0.234436	0.564440	0.184152	83.969414	-58.970657	38.077328	4.096365	0.000000	-2.867017	0.000000	0.000000	0.000000	0.983749	0.190612	-0.972987	0.000000	0.000000	4.000000	43.000000	0.000000
3534.369666	0.234436	0.564440	0.184152	83.969414	-58.970657	38.077328	4.096365	0.000000	-2.867017	0.000000	0.000000	0.000000	0.983749	0.190612	-0.972987	0.000000	0.000000	4.000000	43.000000	0.000000
3534.372999	0.237442	0.565128	0.180984	83.696899	-58.028374	39.590797	4.038384	0.000000	-2.948127	0.000000	0.000000	0.000000	0.901803	0.206337	-0.950517	0.000000	0.000000	4.000000	43.000000	0.000000
3534.376333	0.237442	0.565128	0.180984	83.696899	-58.028374	39.590797	4.038384	0.000000	-2.948127	0.000000	0.000000	0.000000	0.901803	0.206337	-0.950517	0.000000	0.000000	4.000000	43.000000	0.000000
3534.379666	0.237442	0.565128	0.180984	83.696899	-58.028374	39.590797	4.038384	0.000000	-2.948127	0.000000	0.000000	0.000000	0.901803	0.206337	-0.950517	0.000000	0.000000	4.000000	43.000000	0.000000
3534.382999	0.240111	0.565883	0.177899	83.429230	-57.344677	40.704739	3.981931	0.000000	-3.023942	0.000000	0.000000	0.000000	0.800802	0.226707	-0.925521	0.000000	0.000000	4.000000	43.000000	0.000000
3534.386333	0.240111	0.565883	0.177899	83.429230	-57.344677	40.704739	3.981931	0.000000	-3.023942	0.000000	0.000000	0.000000	0.800802	0.226707	-0.925521	0.000000	0.000000	4.000000	43.000000	0.000000
3534.389666	0.240111	0.565883	0.177899	83.429230	-57.344677	40.704739	3.981931	0.000000	-3.023942	0.000000	0.000000	0.000000	0.800802	0.226707	-0.925521	0.000000	0.000000	4.000000	43.000000	0.000000
3534.392999	0.242388	0.566712	0.174834	83.211006	-56.932178	41.385906	3.928009	0.000000	-3.093661	0.000000	0.000000	0.000000	0.682917	0.248481	-0.919571	0.000000	0.000000	4.000000	43.000000	0.000000
3534.396333	0.242388	0.566712	0.174834	83.211006	-56.932178	41.385906	3.928009	0.000000	-3.093661	0.000000	0.000000	0.000000	0.682917	0.248481	-0.919571	0.000000	0.000000	4.000000	43.000000	0.000000
3534.399666	0.242388	0.566712	0.174834	83.211006	-56.932178	41.385906	3.928009	0.000000	-3.093661	0.000000	0.000000	0.000000	0.682917	0.248481	-0.919571	0.000000	0.000000	4.000000	43.000000	0.000000
3534.402999	0.244319	0.567548	0.171731	83.103287	-56.822498	41.656551	3.876927	0.000000	-3.157442	0.000000	0.000000	0.000000	0.579496	0.250837	-0.930824	0.000000	0.000000	4.000000	43.000000	0.000000
3534.406333	0.244319	0.567548	0.171731	83.103287	-56.822498	41.656551	3.876927	0.000000	-3.157442	0.000000	0.000000	0.000000	0.579496	0.250837	-0.930824	0.000000	0.000000	4.000000	43.000000	0.000000
3534.409666	0.244319	0.567548	0.171731	83.103287	-56.822498	41.656551	3.876927	0.000000	-3.157442	0.000000	0.000000	0.000000	0.579496	0.250837	-0.930824	0.000000	0.000000	4.000000	43.000000	0.000000
3534.412999	0.245926	0.568385	0.168550	83.130989	-56.963383	41.836777	3.827805	0.000000	-3.216816	0.000000	0.000000	0.000000	0.481888	0.251144	-0.954171	0.000000	0.000000	4.000000	43.000000	0.000000
3534.416333	0.245926	0.568385	0.168550	83.130989	-56.963383	41.836777	3.827805	0.000000	-3.216816	0.000000	0.000000	0.000000	0.481888	0.251144	-0.954171	0.000000	0.000000	4.000000	43.000000	0.000000
3534.419666	0.245926	0.568385	0.168550	83.130989	-56.963383	41.836777	3.827805	0.000000	-3.216816	0.000000	0.000000	0.000000	0.481888	0.251144	-0.954171	0.000000	0.000000	4.000000	43.000000	0.000000
3534.422999	0.247360	0.569210	0.165161	83.205116	-57.456196	41.636948	3.780123	0.000000	-3.272716	0.000000	0.000000	0.000000	0.430433	0.247669	-1.016787	0.000000	0.000000	4.000000	43.000000	0.000000
3534.426333	0.247360	0.569210	0.165161	83.205116	-57.456196	41.636948	3.780123	0.000000	-3.272716	0.000000	0.000000	0.000000	0.430433	0.247669	-1.016787	0.000000	0.000000	4.000000	43.000000	0.000000
3534.429666	0.247360	0.569210	0.165161	83.205116	-57.456196	41.636948	3.780123	0.000000	-3.272716	0.000000	0.000000	0.000000	0.430433	0.247669	-1.016787	0.000000	0.000000	4.000000	43.000000	0.000000
3534.432999	0.248743	0.569981	0.161612	83.297935	-58.058167	41.088509	3.730862	0.000000	-3.328763	0.000000	0.000000	0.000000	0.414896	0.231311	-1.064723	0.000000	0.000000	4.000000	43.000000	0.000000
3534.436333	0.248743	0.569981	0.161612	83.297935	-58.058167	41.088509	3.730862	0.000000	-3.328763	0.000000	0.000000	0.000000	0.414896	0.231311	-1.064723	0.000000	0.000000	4.000000	43.000000	0.000000
3534.439666	0.248743	0.569981	0.161612	83.297935	-58.058167	41.088509	3.730862	0.000000	-3.328763	0.000000	0.000000	0.000000	0.414896	0.231311	-1.064723	0.000000	0.000000	4.000000	43.000000	0.000000
3534.442999	0.250230	0.570703	0.157873	83.353645	-58.287708	40.641567	3.678968	0.000000	-3.386029	0.000000	0.000000	0.000000	0.446038	0.216373	-1.121533	0.000000	0.000000	4.000000	43.000000	0.000000
3534.446333	0.250230	0.570703	0.157873	83.353645	-58.287708	40.641567	3.678968	0.000000	-3.386029	0.000000	0.000000	0.000000	0.446038	0.216373	-1.121533	0.000000	0.000000	4.000000	43.000000	0.000000
3534.449666	0.250230	0.570703	0.157873	83.353645	-58.287708	40.641567	3.678968	0.000000	-3.386029	0.000000	0.000000	0.000000	0.446038	0.216373	-1.121533	0.000000	0.000000	4.000000	43.000000	0.000000
3534.452999	0.251801	0.571319	0.154072	83.338120	-57.794529	40.855930	3.622126	0.000000	-3.446767	0.000000	0.000000	0.000000	0.471117	0.184743	-1.140439	0.000000	0.000000	4.000000	43.000000	0.000000
3534.456333	0.251801	0.571319	0.154072	83.338120	-57.794529	40.855930	3.622126	0.000000	-3.446767	0.000000	0.000000	0.000000	0.471117	0.184743	-1.140439	0.000000	0.000000	4.000000	43.000000	0.000000
3534.459666	0.251801	0.571319	0.154072	83.338120	-57.794529	40.855930	3.622126	0.000000	-3.446767	0.000000	0.000000	0.000000	0.471117	0.184743	-1.140439	0.000000	0.000000	4.000000	43.000000	0.000000
3534.462999	0.253476	0.571970	0.150264	83.210915	-56.691231	41.853458	3.561689	0.000000	-3.509183	0.000000	0.000000	0.000000	0.502671	0.195567	-1.142316	0.000000	0.000000	4.000000	43.000000	0.000000
3534.466333	0.253476	0.571970	0.150264	83.210915	-56.691231	41.853458	3.561689	0.000000	-3.509183	0.000000	0.000000	0.000000	0.502671	0.195567	-1.142316	0.000000	0.000000	4.000000	43.000000	0.000000
3534.469666	0.253476	0.571970	0.150264	83.210915	-56.691231	41.853458	3.561689	0.000000	-3.509183	0.000000	0.000000	0.000000	0.502671	0.195567	-1.142316	0.000000	0.000000	4.000000	43.000000	0.000000
3534.472999	0.254805	0.572667	0.146582	82.925377	-55.431702	43.640903	3.497951	0.000000	-3.572721	0.000000	0.000000	0.000000	0.398628	0.209105	-1.104647	0.000000	0.000000	4.000000	43.000000	0.000000
3534.476333	0.254805	0.572667	0.146582	82.925377	-55.431702	43.640903	3.497951	0.000000	-3.572721	0.000000	0.000000	0.000000	0.398628	0.209105	-1.104647	0.000000	0.000000	4.000000	43.000000	0.000000
3534.479666	0.254805	0.572667	0.146582	82.925377	-55.431702	43.640903	3.497951	0.000000	-3.572721	0.000000	0.000000	0.000000	0.398628	0.209105	-1.104647	0.000000	0.000000	4.000000	43.000000	0.000000
3534.482999	0.255847	0.573444	0.142998	82.535576	-54.382236	45.714848	3.437793	0.000000	-3.630645	0.000000	0.000000	0.000000	0.312664	0.233093	-1.075298	0.000000	0.000000	4.000000	43.000000	0.000000
3534.486333	0.255847	0.573444	0.142998	82.535576	-54.382236	45.714848	3.437793	0.000000	-3.630645	0.000000	0.000000	0.000000	0.312664	0.233093	-1.075298	0.000000	0.000000	4.000000	43.000000	0.000000
3534.489666	0.255847	0.573444	0.142998	82.535576	-54.382236	45.714848	3.437793	0.000000	-3.630645	0.000000	0.000000	0.000000	0.312664	0.233093	-1.075298	0.000000	0.000000	4.000000	43.000000	0.000000
3534.492999	0.256745	0.574267	0.139364	82.153473	-53.670570	47.303532	3.380393	0.000000	-3.684148	0.000000	0.000000	0.000000	0.269324	0.246872	-1.089995	0.000000	0.000000	4.000000	43.000000	0.000000
3534.496333	0.256745	0.574267	0.139364	82.153473	-53.670570	47.303532	3.380393	0.000000	-3.684148	0.000000	0.000000	0.000000	0.269324	0.246872	-1.089995	0.000000	0.000000	4.000000	43.000000	0.000000
3534.499666	0.256745	0.574267	0.139364	82.153473	-53.670570	47.303532	3.380393	0.000000	-3.684148	0.000000	0.000000	0.000000	0.269324	0.246872	-1.089995	0.000000	0.000000	4.000000	43.000000	0.000000
3534.502999	0.257406	0.575045	0.135624	81.947235	-53.250633	48.394653	3.322293	0.000000	-3.736625	0.000000	0.000000	0.000000	0.198454	0.233351	-1.122051	0.000000	0.000000	4.000000	43.000000	0.000000
3534.506333	0.257406	0.575045	0.135624	81.947235	-53.250633	48.394653	3.322293	0.000000	-3.736625	0.000000	0.000000	0.000000	0.198454	0.233351	-1.122051	0.000000	0.000000	4.000000	43.000000	0.000000
3534.509666	0.257406	0.575045	0.135624	81.947235	-53.250633	48.394653	3.322293	0.000000	-3.736625	0.000000	0.000000	0.000000	0.198454	0.233351	-1.122051	0.000000	0.000000	4.000000	43.000000	0.000000
3534.512999	0.257935	0.575700	0.131708	82.024101	-53.103603	48.959900	3.263718	0.000000	-3.787894	0.000000	0.000000	0.000000	0.158612	0.196380	-1.174903	0.000000	0.000000	4.000000	43.000000	0.000000
3534.516333	0.257935	0.575700	0.131708	82.024101	-53.103603	48.959900	3.263718	0.000000	-3.787894	0.000000	0.000000	0.000000	0.158612	0.196380	-1.174903	0.000000	0.000000	4.000000	43.000000	0.000000
3534.519666	0.257935	0.575700	0.131708	82.024101	-53.103603	48.959900	3.263718	0.000000	-3.787894	0.000000	0.000000	0.000000	0.158612	0.196380	-1.174903	0.000000	0.000000	4.000000	43.000000	0.000000
3534.522999	0.258487	0.576245	0.127522	82.230980	-53.168259	48.883789	3.202289	0.000000	-3.839967	0.000000	0.000000	0.000000	0.165568	0.163483	-1.255888	0.000000	0.000000	4.000000	43.000000	0.000000
3534.526333	0.258487	0.576245	0.127522	82.230980	-53.168259	48.883789	3.202289	0.000000	-3.839967	0.000000	0.000000	0.000000	0.165568	0.163483	-1.255888	0.000000	0.000000	4.000000	43.000000	0.000000
3534.529666	0.258487	0.576245	0.127522	82.230980	-53.168259	48.883789	3.202289	0.000000	-3.839967	0.000000	0.000000	0.000000	0.165568	0.163483	-1.255888	0.000000	0.000000	4.000000	43.000000	0.000000
3534.532999	0.258971	0.576636	0.123169	82.461052	-53.284565	48.686710	3.134434	0.000000	-3.895552	0.000000	0.000000	0.000000	0.145088	0.117529	-1.305834	0.000000	0.000000	4.000000	43.000000	0.000000
3534.536333	0.258971	0.576636	0.123169	82.461052	-53.284565	48.686710	3.134434	0.000000	-3.895552	0.000000	0.000000	0.000000	0.145088	0.117529	-1.305834	0.000000	0.000000	4.000000	43.000000	0.000000
3534.539666	0.258971	0.576636	0.123169	82.461052	-53.284565	48.686710	3.134434	0.000000	-3.895552	0.000000	0.000000	0.000000	0.145088	0.117529	-1.305834	0.000000	0.000000	4.000000	43.000000	0.000000
3534.542999	0.259546	0.576923	0.118644	82.584656	-52.679234	49.125443	3.062339	0.000000	-3.952477	0.000000	0.000000	0.000000	0.172456	0.086054	-1.357375	0.000000	0.000000	4.000000	43.000000	0.000000
3534.546333	0.259546	0.576923	0.118644	82.584656	-52.679234	49.125443	3.062339	0.000000	-3.952477	0.000000	0.000000	0.000000	0.172456	0.086054	-1.357375	0.000000	0.000000	4.000000	43.000000	0.000000
3534.549666	0.259546	0.576923	0.118644	82.584656	-52.679234	49.125443	3.062339	0.000000	-3.952477	0.000000	0.000000	0.000000	0.172456	0.086054	-1.357375	0.000000	0.000000	4.000000	43.000000	0.000000
3534.552999	0.260327	0.577119	0.114069	82.469749	-50.568882	50.879635	2.983641	0.000000	-4.012217	0.000000	0.000000	0.000000	0.234466	0.058566	-1.372660	0.000000	0.000000	4.000000	43.000000	0.000000
3534.556333	0.260327	0.577119	0.114069	82.469749	-50.568882	50.879635	2.983641	0.000000	-4.012217	0.000000	0.000000	0.000000	0.234466	0.058566	-1.372660	0.000000	0.000000	4.000000	43.000000	0.000000
3534.559666	0.260327	0.577119	0.114069	82.469749	-50.568882	50.879635	2.983641	0.000000	-4.012217	0.000000	0.000000	0.000000	0.234466	0.058566	-1.372660	0.000000	0.000000	4.000000	43.000000	0.000000
3534.562999	0.261228	0.577258	0.109474	82.098526	-47.278763	53.628559	2.898604	0.000000	-4.074077	0.000000	0.000000	0.000000	0.270186	0.041899	-1.378560	0.000000	0.000000	4.000000	43.000000	0.000000
3534.566333	0.261228	0.577258	0.109474	82.098526	-47.278763	53.628559	2.898604	0.000000	-4.074077	0.000000	0.000000	0.000000	0.270186	0.041899	-1.378560	0.000000	0.000000	4.000000	43.000000	0.000000
3534.569666	0.261228	0.577258	0.109474	82.098526	-47.278763	53.628559	2.898604	0.000000	-4.074077	0.000000	0.000000	0.000000	0.270186	0.041899	-1.378560	0.000000	0.000000	4.000000	43.000000	0.000000
3534.572999	0.262178	0.577432	0.104993	81.513351	-43.766655	56.469151	2.808719	0.000000	-4.136556	0.000000	0.000000	0.000000	0.285029	0.052096	-1.344095	0.000000	0.000000	4.000000	43.000000	0.000000
3534.576333	0.262178	0.577432	0.104993	81.513351	-43.766655	56.469151	2.808719	0.000000	-4.136556	0.000000	0.000000	0.000000	0.285029	0.052096	-1.344095	0.000000	0.000000	4.000000	43.000000	0.000000
3534.579666	0.262178	0.577432	0.104993	81.513351	-43.766655	56.469151	2.808719	0.000000	-4.136556	0.000000	0.000000	0.000000	0.285029	0.052096	-1.344095	0.000000	0.000000	4.000000	43.000000	0.000000
3534.582999	0.263042	0.577579	0.100544	80.825104	-40.839191	58.912689	2.717253	0.000000	-4.197206	0.000000	0.000000	0.000000	0.259287	0.044100	-1.334793	0.000000	0.000000	4.000000	43.000000	0.000000
3534.586333	0.263042	0.577579	0.100544	80.825104	-40.839191	58.912689	2.717253	0.000000	-4.197206	0.000000	0.000000	0.000000	0.259287	0.044100	-1.334793	0.000000	0.000000	4.000000	43.000000	0.000000
3534.589666	0.263042	0.577579	0.100544	80.825104	-40.839191	58.912689	2.717253	0.000000	-4.197206	0.000000	0.000000	0.000000	0.259287	0.044100	-1.334793	0.000000	0.000000	4.000000	43.000000	0.000000
3534.592999	0.263796	0.577699	0.096139	80.162109	-38.468151	61.196537	2.624467	0.000000	-4.255839	0.000000	0.000000	0.000000	0.226114	0.036204	-1.321498	0.000000	0.000000	4.000000	43.000000	0.000000
3534.596333	0.263796	0.577699	0.096139	80.162109	-38.468151	61.196537	2.624467	0.000000	-4.255839	0.000000	0.000000	0.000000	0.226114	0.036204	-1.321498	0.000000	0.000000	4.000000	43.000000	0.000000
3534.599666	0.263796	0.577699	0.096139	80.162109	-38.468151	61.196537	2.624467	0.000000	-4.255839	0.000000	0.000000	0.000000	0.226114	0.036204	-1.321498	0.000000	0.000000	4.000000	43.000000	0.000000
3534.602999	0.264543	0.577747	0.091657	79.613457	-36.412636	63.298897	2.530961	0.000000	-4.312103	0.000000	0.000000	0.000000	0.224162	0.014148	-1.344439	0.000000	0.000000	4.000000	43.000000	0.000000
3534.606333	0.264543	0.577747	0.091657	79.613457	-36.412636	63.298897	2.530961	0.000000	-4.312103	0.000000	0.000000	0.000000	0.224162	0.014148	-1.344439	0.000000	0.000000	4.000000	43.000000	0.000000
3534.609666	0.264543	0.577747	0.091657	79.613457	-36.412636	63.298897	2.530961	0.000000	-4.312103	0.000000	0.000000	0.000000	0.224162	0.014148	-1.344439	0.000000	0.000000	4.000000	43.000000	0.000000
3534.612999	0.265259	0.577694	0.087054	79.223656	-34.519569	64.991203	2.433176	0.000000	-4.368027	0.000000	0.000000	0.000000	0.214857	-0.015926	-1.381180	0.000000	0.000000	4.000000	43.000000	0.000000
3534.616333	0.265259	0.577694	0.087054	79.223656	-34.519569	64.991203	2.433176	0.000000	-4.368027	0.000000	0.000000	0.000000	0.214857	-0.015926	-1.381180	0.000000	0.000000	4.000000	43.000000	0.000000
3534.619666	0.265259	0.577694	0.087054	79.223656	-34.519569	64.991203	2.433176	0.000000	-4.368027	0.000000	0.000000	0.000000	0.214857	-0.015926	-1.381180	0.000000	0.000000	4.000000	43.000000	0.000000
3534.622999	0.265976	0.577528	0.082333	78.968239	-32.764160	66.360565	2.330304	0.000000	-4.423763	0.000000	0.000000	0.000000	0.215106	-0.049707	-1.416141	0.000000	0.000000	4.000000	43.000000	0.000000
3534.626333	0.265976	0.577528	0.082333	78.968239	-32.764160	66.360565	2.330304	0.000000	-4.423763	0.000000	0.000000	0.000000	0.215106	-0.049707	-1.416141	0.000000	0.000000	4.000000	43.000000	0.000000
3534.629666	0.265976	0.577528	0.082333	78.968239	-32.764160	66.360565	2.330304	0.000000	-4.423763	0.000000	0.000000	0.000000	0.215106	-0.049707	-1.416141	0.000000	0.000000	4.000000	43.000000	0.000000
3534.632999	0.266779	0.577211	0.077418	78.759766	-31.266666	67.443176	2.221914	0.000000	-4.479185	0.000000	0.000000	0.000000	0.240703	-0.095138	-1.474534	0.000000	0.000000	4.000000	43.000000	0.000000
3534.636333	0.266779	0.577211	0.077418	78.759766	-31.266666	67.443176	2.221914	0.000000	-4.479185	0.000000	0.000000	0.000000	0.240703	-0.095138	-1.474534	0.000000	0.000000	4.000000	43.000000	0.000000
3534.639666	0.266779	0.577211	0.077418	78.759766	-31.266666	67.443176	2.221914	0.000000	-4.479185	0.000000	0.000000	0.000000	0.240703	-0.095138	-1.474534	0.000000	0.000000	4.000000	43.000000	0.000000
3534.642999	0.267623	0.576778	0.072424	78.462944	-30.291838	67.889923	2.105222	0.000000	-4.535201	0.000000	0.000000	0.000000	0.253447	-0.129722	-1.498250	0.000000	0.000000	4.000000	43.000000	0.000000
3534.646333	0.267623	0.576778	0.072424	78.462944	-30.291838	67.889923	2.105222	0.000000	-4.535201	0.000000	0.000000	0.000000	0.253447	-0.129722	-1.498250	0.000000	0.000000	4.000000	43.000000	0.000000
3534.649666	0.267623	0.576778	0.072424	78.462944	-30.291838	67.889923	2.105222	0.000000	-4.535201	0.000000	0.000000	0.000000	0.253447	-0.129722	-1.498250	0.000000	0.000000	4.000000	43.000000	0.000000
3534.652999	0.268566	0.576247	0.067403	78.001534	-29.977703	67.778206	1.983125	0.000000	-4.589904	0.000000	0.000000	0.000000	0.282674	-0.159257	-1.506225	0.000000	0.000000	4.000000	43.000000	0.000000
3534.656333	0.268566	0.576247	0.067403	78.001534	-29.977703	67.778206	1.983125	0.000000	-4.589904	0.000000	0.000000	0.000000	0.282674	-0.159257	-1.506225	0.000000	0.000000	4.000000	43.000000	0.000000
3534.659666	0.268566	0.576247	0.067403	78.001534	-29.977703	67.778206	1.983125	0.000000	-4.589904	0.000000	0.000000	0.000000	0.282674	-0.159257	-1.506225	0.000000	0.000000	4.000000	43.000000	0.000000
3534.662999	0.269386	0.575755	0.062481	77.348495	-30.353214	67.436340	1.856401	0.000000	-4.642604	0.000000	0.000000	0.000000	0.246017	-0.147570	-1.476742	0.000000	0.000000	4.000000	43.000000	0.000000
3534.666333	0.269386	0.575755	0.062481	77.348495	-30.353214	67.436340	1.856401	0.000000	-4.642604	0.000000	0.000000	0.000000	0.246017	-0.147570	-1.476742	0.000000	0.000000	4.000000	43.000000	0.000000
3534.669666	0.269386	0.575755	0.062481	77.348495	-30.353214	67.436340	1.856401	0.000000	-4.642604	0.000000	0.000000	0.000000	0.246017	-0.147570	-1.476742	0.000000	0.000000	4.000000	43.000000	0.000000
3534.672999	0.269960	0.575339	0.057651	76.592537	-31.103971	66.902267	1.730362	0.000000	-4.691039	0.000000	0.000000	0.000000	0.172142	-0.125038	-1.448808	0.000000	0.000000	4.000000	43.000000	0.000000
3534.676333	0.269960	0.575339	0.057651	76.592537	-31.103971	66.902267	1.730362	0.000000	-4.691039	0.000000	0.000000	0.000000	0.172142	-0.125038	-1.448808	0.000000	0.000000	4.000000	43.000000	0.000000
3534.679666	0.269960	0.575339	0.057651	76.592537	-31.103971	66.902267	1.730362	0.000000	-4.691039	0.000000	0.000000	0.000000	0.172142	-0.125038	-1.448808	0.000000	0.000000	4.000000	43.000000	0.000000
3534.682999	0.270316	0.574968	0.052844	75.873123	-31.924452	66.295601	1.606140	0.000000	-4.735009	0.000000	0.000000	0.000000	0.107042	-0.111157	-1.442140	0.000000	0.000000	4.000000	43.000000	0.000000
3534.686333	0.270316	0.574968	0.052844	75.873123	-31.924452	66.295601	1.606140	0.000000	-4.735009	0.000000	0.000000	0.000000	0.107042	-0.111157	-1.442140	0.000000	0.000000	4.000000	43.000000	0.000000
3534.689666	0.270316	0.574968	0.052844	75.873123	-31.924452	66.295601	1.606140	0.000000	-4.735009	0.000000	0.000000	0.000000	0.107042	-0.111157	-1.442140	0.000000	0.000000	4.000000	43.000000	0.000000
3534.692999	0.270342	0.574498	0.047956	75.359955	-32.601147	65.823471	1.481670	0.000000	-4.775422	0.000000	0.000000	0.000000	0.007758	-0.141034	-1.466388	0.000000	0.000000	4.000000	43.000000	0.000000
3534.696333	0.270342	0.574498	0.047956	75.359955	-32.601147	65.823471	1.481670	0.000000	-4.775422	0.000000	0.000000	0.000000	0.007758	-0.141034	-1.466388	0.000000	0.000000	4.000000	43.000000	0.000000
3534.699666	0.270342	0.574498	0.047956	75.359955	-32.601147	65.823471	1.481670	0.000000	-4.775422	0.000000	0.000000	0.000000	0.007758	-0.141034	-1.466388	0.000000	0.000000	4.000000	43.000000	0.000000
3534.702999	0.270043	0.573893	0.042880	75.245705	-33.086750	65.738449	1.354968	0.000000	-4.812906	0.000000	0.000000	0.000000	-0.089770	-0.181387	-1.522810	0.000000	0.000000	4.000000	43.000000	0.000000
3534.706333	0.270043	0.573893	0.042880	75.245705	-33.086750	65.738449	1.354968	0.000000	-4.812906	0.000000	0.000000	0.000000	-0.089770	-0.181387	-1.522810	0.000000	0.000000	4.000000	43.000000	0.000000
3534.709666	0.270043	0.573893	0.042880	75.245705	-33.086750	65.738449	1.354968	0.000000	-4.812906	0.000000	0.000000	0.000000	-0.089770	-0.181387	-1.522810	0.000000	0.000000	4.000000	43.000000	0.000000
3534.712999	0.269506	0.573162	0.037608	75.424110	-33.510338	65.833954	1.222586	0.000000	-4.848225	0.000000	0.000000	0.000000	-0.160964	-0.219396	-1.581512	0.000000	0.000000	4.000000	43.000000	0.000000
3534.716333	0.269506	0.573162	0.037608	75.424110	-33.510338	65.833954	1.222586	0.000000	-4.848225	0.000000	0.000000	0.000000	-0.160964	-0.219396	-1.581512	0.000000	0.000000	4.000000	43.000000	0.000000
3534.719666	0.269506	0.573162	0.037608	75.424110	-33.510338	65.833954	1.222586	0.000000	-4.848225	0.000000	0.000000	0.000000	-0.160964	-0.219396	-1.581512	0.000000	0.000000	4.000000	43.000000	0.000000
3534.722999	0.268633	0.572317	0.032348	75.605812	-33.647743	65.917183	1.083013	0.000000	-4.881300	0.000000	0.000000	0.000000	-0.261910	-0.253610	-1.578147	0.000000	0.000000	4.000000	43.000000	0.000000
3534.726333	0.268633	0.572317	0.032348	75.605812	-33.647743	65.917183	1.083013	0.000000	-4.881300	0.000000	0.000000	0.000000	-0.261910	-0.253610	-1.578147	0.000000	0.000000	4.000000	43.000000	0.000000
3534.729666	0.268633	0.572317	0.032348	75.605812	-33.647743	65.917183	1.083013	0.000000	-4.881300	0.000000	0.000000	0.000000	-0.261910	-0.253610	-1.578147	0.000000	0.000000	4.000000	43.000000	0.000000
3534.732999	0.267562	0.571516	0.027283	75.587509	-32.271091	67.292099	0.941945	0.000000	-4.910472	0.000000	0.000000	0.000000	-0.321324	-0.240141	-1.519421	0.000000	0.000000	4.000000	43.000000	0.000000
3534.736333	0.267562	0.571516	0.027283	75.587509	-32.271091	67.292099	0.941945	0.000000	-4.910472	0.000000	0.000000	0.000000	-0.321324	-0.240141	-1.519421	0.000000	0.000000	4.000000	43.000000	0.000000
3534.739666	0.267562	0.571516	0.027283	75.587509	-32.271091	67.292099	0.941945	0.000000	-4.910472	0.000000	0.000000	0.000000	-0.321324	-0.240141	-1.519421	0.000000	0.000000	4.000000	43.000000	0.000000
3534.742999	0.266563	0.570784	0.022402	75.280212	-29.095558	70.013039	0.803537	0.000000	-4.935011	0.000000	0.000000	0.000000	-0.299876	-0.219555	-1.464310	0.000000	0.000000	4.000000	43.000000	0.000000
3534.746333	0.266563	0.570784	0.022402	75.280212	-29.095558	70.013039	0.803537	0.000000	-4.935011	0.000000	0.000000	0.000000	-0.299876	-0.219555	-1.464310	0.000000	0.000000	4.000000	43.000000	0.000000
3534.749666	0.266563	0.570784	0.022402	75.280212	-29.095558	70.013039	0.803537	0.000000	-4.935011	0.000000	0.000000	0.000000	-0.299876	-0.219555	-1.464310	0.000000	0.000000	4.000000	43.000000	0.000000
3534.752999	0.265597	0.569970	0.017581	74.723366	-25.271540	73.181900	0.666481	0.000000	-4.955381	0.000000	0.000000	0.000000	-0.289825	-0.244234	-1.446396	0.000000	0.000000	4.000000	43.000000	0.000000
3534.756333	0.265597	0.569970	0.017581	74.723366	-25.271540	73.181900	0.666481	0.000000	-4.955381	0.000000	0.000000	0.000000	-0.289825	-0.244234	-1.446396	0.000000	0.000000	4.000000	43.000000	0.000000
3534.759666	0.265597	0.569970	0.017581	74.723366	-25.271540	73.181900	0.666481	0.000000	-4.955381	0.000000	0.000000	0.000000	-0.289825	-0.244234	-1.446396	0.000000	0.000000	4.000000	43.000000	0.000000
3534.762999	0.264646	0.568961	0.012788	74.020294	-21.788712	75.871071	0.527864	0.000000	-4.972058	0.000000	0.000000	0.000000	-0.285135	-0.302684	-1.437967	0.000000	0.000000	4.000000	43.000000	0.000000
3534.766333	0.264646	0.568961	0.012788	74.020294	-21.788712	75.871071	0.527864	0.000000	-4.972058	0.000000	0.000000	0.000000	-0.285135	-0.302684	-1.437967	0.000000	0.000000	4.000000	43.000000	0.000000
3534.769666	0.264646	0.568961	0.012788	74.020294	-21.788712	75.871071	0.527864	0.000000	-4.972058	0.000000	0.000000	0.000000	-0.285135	-0.302684	-1.437967	0.000000	0.000000	4.000000	43.000000	0.000000
3534.772999	0.263652	0.567909	0.008021	73.214256	-18.866058	78.063095	0.387168	0.000000	-4.984988	0.000000	0.000000	0.000000	-0.298359	-0.315825	-1.430042	0.000000	0.000000	4.000000	43.000000	0.000000
3534.776333	0.263652	0.567909	0.008021	73.214256	-18.866058	78.063095	0.387168	0.000000	-4.984988	0.000000	0.000000	0.000000	-0.298359	-0.315825	-1.430042	0.000000	0.000000	4.000000	43.000000	0.000000
3534.779666	0.263652	0.567909	0.008021	73.214256	-18.866058	78.063095	0.387168	0.000000	-4.984988	0.000000	0.000000	0.000000	-0.298359	-0.315825	-1.430042	0.000000	0.000000	4.000000	43.000000	0.000000
3534.782999	0.262264	0.566813	0.003480	72.360443	-16.485741	80.034889	0.244761	0.000000	-4.994005	0.000000	0.000000	0.000000	-0.416281	-0.328587	-1.362281	0.000000	0.000000	4.000000	43.000000	0.000000
3534.786333	0.262264	0.566813	0.003480	72.360443	-16.485741	80.034889	0.244761	0.000000	-4.994005	0.000000	0.000000	0.000000	-0.416281	-0.328587	-1.362281	0.000000	0.000000	4.000000	43.000000	0.000000
3534.789666	0.262264	0.566813	0.003480	72.360443	-16.485741	80.034889	0.244761	0.000000	-4.994005	0.000000	0.000000	0.000000	-0.416281	-0.328587	-1.362281	0.000000	0.000000	4.000000	43.000000	0.000000
3534.792999	0.260463	0.565699	-0.000945	71.521187	-14.621449	81.795647	0.107202	0.000000	-4.998851	0.000000	0.000000	0.000000	-0.540392	-0.334166	-1.327293	0.000000	0.000000	4.000000	43.000000	0.000000
3534.796333	0.260463	0.565699	-0.000945	71.521187	-14.621449	81.795647	0.107202	0.000000	-4.998851	0.000000	0.000000	0.000000	-0.540392	-0.334166	-1.327293	0.000000	0.000000	4.000000	43.000000	0.000000
3534.799666	0.260463	0.565699	-0.000945	71.521187	-14.621449	81.795647	0.107202	0.000000	-4.998851	0.000000	0.000000	0.000000	-0.540392	-0.334166	-1.327293	0.000000	0.000000	4.000000	43.000000	0.000000
3534.802999	0.258360	0.564512	-0.005375	70.759354	-13.228137	83.485161	-0.029431	0.000000	-4.999913	0.000000	0.000000	0.000000	-0.630696	-0.356304	-1.329057	0.000000	0.000000	4.000000	43.000000	0.000000
3534.806333	0.258360	0.564512	-0.005375	70.759354	-13.228137	83.485161	-0.029431	0.000000	-4.999913	0.000000	0.000000	0.000000	-0.630696	-0.356304	-1.329057	0.000000	0.000000	4.000000	43.000000	0.000000
3534.809666	0.258360	0.564512	-0.005375	70.759354	-13.228137	83.485161	-0.029431	0.000000	-4.999913	0.000000	0.000000	0.000000	-0.630696	-0.356304	-1.329057	0.000000	0.000000	4.000000	43.000000	0.000000
3534.812999	0.255979	0.563288	-0.009786	70.115181	-12.188279	84.729164	-0.169601	0.000000	-4.997123	0.000000	0.000000	0.000000	-0.714415	-0.367217	-1.323312	0.000000	0.000000	4.000000	43.000000	0.000000
3534.816333	0.255979	0.563288	-0.009786	70.115181	-12.188279	84.729164	-0.169601	0.000000	-4.997123	0.000000	0.000000	0.000000	-0.714415	-0.367217	-1.323312	0.000000	0.000000	4.000000	43.000000	0.000000
3534.819666	0.255979	0.563288	-0.009786	70.115181	-12.188279	84.729164	-0.169601	0.000000	-4.997123	0.000000	0.000000	0.000000	-0.714415	-0.367217	-1.323312	0.000000	0.000000	4.000000	43.000000	0.000000
3534.822999	0.253408	0.562126	-0.014084	69.547760	-11.232166	85.683121	-0.313072	0.000000	-4.990189	0.000000	0.000000	0.000000	-0.771322	-0.348454	-1.289609	0.000000	0.000000	4.000000	43.000000	0.000000
3534.826333	0.253408	0.562126	-0.014084	69.547760	-11.232166	85.683121	-0.313072	0.000000	-4.990189	0.000000	0.000000	0.000000	-0.771322	-0.348454	-1.289609	0.000000	0.000000	4.000000	43.000000	0.000000
3534.829666	0.253408	0.562126	-0.014084	69.547760	-11.232166	85.683121	-0.313072	0.000000	-4.990189	0.000000	0.000000	0.000000	-0.771322	-0.348454	-1.289609	0.000000	0.000000	4.000000	43.000000	0.000000
3534.832999	0.250748	0.561123	-0.018108	69.024544	-10.338025	86.301010	-0.457129	0.000000	-4.979060	0.000000	0.000000	0.000000	-0.798051	-0.301098	-1.206923	0.000000	0.000000	4.000000	43.000000	0.000000
3534.836333	0.250748	0.561123	-0.018108	69.024544	-10.338025	86.301010	-0.457129	0.000000	-4.979060	0.000000	0.000000	0.000000	-0.798051	-0.301098	-1.206923	0.000000	0.000000	4.000000	43.000000	0.000000
3534.839666	0.250748	0.561123	-0.018108	69.024544	-10.338025	86.301010	-0.457129	0.000000	-4.979060	0.000000	0.000000	0.000000	-0.798051	-0.301098	-1.206923	0.000000	0.000000	4.000000	43.000000	0.000000
3534.842999	0.248028	0.560264	-0.021767	68.517113	-9.512565	86.498581	-0.596304	0.000000	-4.964315	0.000000	0.000000	0.000000	-0.816027	-0.257696	-1.097985	0.000000	0.000000	4.000000	43.000000	0.000000
3534.846333	0.248028	0.560264	-0.021767	68.517113	-9.512565	86.498581	-0.596304	0.000000	-4.964315	0.000000	0.000000	0.000000	-0.816027	-0.257696	-1.097985	0.000000	0.000000	4.000000	43.000000	0.000000
3534.849666	0.248028	0.560264	-0.021767	68.517113	-9.512565	86.498581	-0.596304	0.000000	-4.964315	0.000000	0.000000	0.000000	-0.816027	-0.257696	-1.097985	0.000000	0.000000	4.000000	43.000000	0.000000
3534.852999	0.245414	0.559501	-0.025021	67.999855	-8.760791	86.509521	-0.727427	0.000000	-4.946802	0.000000	0.000000	0.000000	-0.784095	-0.228779	-0.976140	0.000000	0.000000	4.000000	43.000000	0.000000
3534.856333	0.245414	0.559501	-0.025021	67.999855	-8.760791	86.509521	-0.727427	0.000000	-4.946802	0.000000	0.000000	0.000000	-0.784095	-0.228779	-0.976140	0.000000	0.000000	4.000000	43.000000	0.000000
3534.859666	0.245414	0.559501	-0.025021	67.999855	-8.760791	86.509521	-0.727427	0.000000	-4.946802	0.000000	0.000000	0.000000	-0.784095	-0.228779	-0.976140	0.000000	0.000000	4.000000	43.000000	0.000000
3534.862999	0.242853	0.558899	-0.027873	67.471527	-8.079821	86.439751	-0.847885	0.000000	-4.927585	0.000000	0.000000	0.000000	-0.768453	-0.180602	-0.855373	0.000000	0.000000	4.000000	43.000000	0.000000
3534.866333	0.242853	0.558899	-0.027873	67.471527	-8.079821	86.439751	-0.847885	0.000000	-4.927585	0.000000	0.000000	0.000000	-0.768453	-0.180602	-0.855373	0.000000	0.000000	4.000000	43.000000	0.000000
3534.869666	0.242853	0.558899	-0.027873	67.471527	-8.079821	86.439751	-0.847885	0.000000	-4.927585	0.000000	0.000000	0.000000	-0.768453	-0.180602	-0.855373	0.000000	0.000000	4.000000	43.000000	0.000000
3534.872999	0.240251	0.558378	-0.030394	66.990402	-7.472897	86.380928	-0.957514	0.000000	-4.907461	0.000000	0.000000	0.000000	-0.780414	-0.156317	-0.756333	0.000000	0.000000	4.000000	43.000000	0.000000
3534.876333	0.240251	0.558378	-0.030394	66.990402	-7.472897	86.380928	-0.957514	0.000000	-4.907461	0.000000	0.000000	0.000000	-0.780414	-0.156317	-0.756333	0.000000	0.000000	4.000000	43.000000	0.000000
3534.879666	0.240251	0.558378	-0.030394	66.990402	-7.472897	86.380928	-0.957514	0.000000	-4.907461	0.000000	0.000000	0.000000	-0.780414	-0.156317	-0.756333	0.000000	0.000000	4.000000	43.000000	0.000000
3534.882999	0.237415	0.557975	-0.032655	66.634293	-6.893241	86.540901	-1.058962	0.000000	-4.886574	0.000000	0.000000	0.000000	-0.850798	-0.120902	-0.678272	0.000000	0.000000	4.000000	43.000000	0.000000
3534.886333	0.237415	0.557975	-0.032655	66.634293	-6.893241	86.540901	-1.058962	0.000000	-4.886574	0.000000	0.000000	0.000000	-0.850798	-0.120902	-0.678272	0.000000	0.000000	4.000000	43.000000	0.000000
3534.889666	0.237415	0.557975	-0.032655	66.634293	-6.893241	86.540901	-1.058962	0.000000	-4.886574	0.000000	0.000000	0.000000	-0.850798	-0.120902	-0.678272	0.000000	0.000000	4.000000	43.000000	0.000000
3534.892999	0.234346	0.557593	-0.034807	66.483101	-6.274698	87.121468	-1.155980	0.000000	-4.864536	0.000000	0.000000	0.000000	-0.920678	-0.114722	-0.645699	0.000000	0.000000	4.000000	43.000000	0.000000
3534.896333	0.234346	0.557593	-0.034807	66.483101	-6.274698	87.121468	-1.155980	0.000000	-4.864536	0.000000	0.000000	0.000000	-0.920678	-0.114722	-0.645699	0.000000	0.000000	4.000000	43.000000	0.000000
3534.899666	0.234346	0.557593	-0.034807	66.483101	-6.274698	87.121468	-1.155980	0.000000	-4.864536	0.000000	0.000000	0.000000	-0.920678	-0.114722	-0.645699	0.000000	0.000000	4.000000	43.000000	0.000000
3534.902999	0.231014	0.557152	-0.036966	66.499634	-5.627551	88.038551	-1.254013	0.000000	-4.840192	0.000000	0.000000	0.000000	-0.999716	-0.132160	-0.647643	0.000000	0.000000	4.000000	43.000000	0.000000
3534.906333	0.231014	0.557152	-0.036966	66.499634	-5.627551	88.038551	-1.254013	0.000000	-4.840192	0.000000	0.000000	0.000000	-0.999716	-0.132160	-0.647643	0.000000	0.000000	4.000000	43.000000	0.000000
3534.909666	0.231014	0.557152	-0.036966	66.499634	-5.627551	88.038551	-1.254013	0.000000	-4.840192	0.000000	0.000000	0.000000	-0.999716	-0.132160	-0.647643	0.000000	0.000000	4.000000	43.000000	0.000000
3534.912999	0.227484	0.556627	-0.039165	66.620239	-5.045898	89.073753	-1.357745	0.000000	-4.812123	0.000000	0.000000	0.000000	-1.058824	-0.157396	-0.659887	0.000000	0.000000	4.000000	43.000000	0.000000
3534.916333	0.227484	0.556627	-0.039165	66.620239	-5.045898	89.073753	-1.357745	0.000000	-4.812123	0.000000	0.000000	0.000000	-1.058824	-0.157396	-0.659887	0.000000	0.000000	4.000000	43.000000	0.000000
3534.919666	0.227484	0.556627	-0.039165	66.620239	-5.045898	89.073753	-1.357745	0.000000	-4.812123	0.000000	0.000000	0.000000	-1.058824	-0.157396	-0.659887	0.000000	0.000000	4.000000	43.000000	0.000000
3534.922999	0.223765	0.556097	-0.041358	66.796722	-4.531305	90.152794	-1.468351	0.000000	-4.779534	0.000000	0.000000	0.000000	-1.115881	-0.159104	-0.657744	0.000000	0.000000	4.000000	43.000000	0.000000
3534.926333	0.223765	0.556097	-0.041358	66.796722	-4.531305	90.152794	-1.468351	0.000000	-4.779534	0.000000	0.000000	0.000000	-1.115881	-0.159104	-0.657744	0.000000	0.000000	4.000000	43.000000	0.000000
3534.929666	0.223765	0.556097	-0.041358	66.796722	-4.531305	90.152794	-1.468351	0.000000	-4.779534	0.000000	0.000000	0.000000	-1.115881	-0.159104	-0.657744	0.000000	0.000000	4.000000	43.000000	0.000000
3534.932999	0.219920	0.555561	-0.043433	66.996346	-4.115712	91.183647	-1.584685	0.000000	-4.742233	0.000000	0.000000	0.000000	-1.153470	-0.160762	-0.622705	0.000000	0.000000	4.000000	43.000000	0.000000
3534.936333	0.219920	0.555561	-0.043433	66.996346	-4.115712	91.183647	-1.584685	0.000000	-4.742233	0.000000	0.000000	0.000000	-1.153470	-0.160762	-0.622705	0.000000	0.000000	4.000000	43.000000	0.000000
3534.939666	0.219920	0.555561	-0.043433	66.996346	-4.115712	91.183647	-1.584685	0.000000	-4.742233	0.000000	0.000000	0.000000	-1.153470	-0.160762	-0.622705	0.000000	0.000000	4.000000	43.000000	0.000000
3534.942999	0.216025	0.555097	-0.045305	67.125519	-3.614944	92.281570	-1.702697	0.000000	-4.701151	0.000000	0.000000	0.000000	-1.168514	-0.139151	-0.561435	0.000000	0.000000	4.000000	43.000000	0.000000
3534.946333	0.216025	0.555097	-0.045305	67.125519	-3.614944	92.281570	-1.702697	0.000000	-4.701151	0.000000	0.000000	0.000000	-1.168514	-0.139151	-0.561435	0.000000	0.000000	4.000000	43.000000	0.000000
3534.949666	0.216025	0.555097	-0.045305	67.125519	-3.614944	92.281570	-1.702697	0.000000	-4.701151	0.000000	0.000000	0.000000	-1.168514	-0.139151	-0.561435	0.000000	0.000000	4.000000	43.000000	0.000000
3534.952999	0.212194	0.554757	-0.046897	67.099411	-2.815192	93.609909	-1.818650	0.000000	-4.657522	0.000000	0.000000	0.000000	-1.149272	-0.102061	-0.477605	0.000000	0.000000	4.000000	43.000000	0.000000
3534.956333	0.212194	0.554757	-0.046897	67.099411	-2.815192	93.609909	-1.818650	0.000000	-4.657522	0.000000	0.000000	0.000000	-1.149272	-0.102061	-0.477605	0.000000	0.000000	4.000000	43.000000	0.000000
3534.959666	0.212194	0.554757	-0.046897	67.099411	-2.815192	93.609909	-1.818650	0.000000	-4.657522	0.000000	0.000000	0.000000	-1.149272	-0.102061	-0.477605	0.000000	0.000000	4.000000	43.000000	0.000000
3534.962999	0.208445	0.554531	-0.048265	66.900108	-1.737864	95.026299	-1.928312	0.000000	-4.613200	0.000000	0.000000	0.000000	-1.124706	-0.067688	-0.410334	0.000000	0.000000	4.000000	43.000000	0.000000
3534.966333	0.208445	0.554531	-0.048265	66.900108	-1.737864	95.026299	-1.928312	0.000000	-4.613200	0.000000	0.000000	0.000000	-1.124706	-0.067688	-0.410334	0.000000	0.000000	4.000000	43.000000	0.000000
3534.969666	0.208445	0.554531	-0.048265	66.900108	-1.737864	95.026299	-1.928312	0.000000	-4.613200	0.000000	0.000000	0.000000	-1.124706	-0.067688	-0.410334	0.000000	0.000000	4.000000	43.000000	0.000000
3534.972999	0.204729	0.554394	-0.049450	66.594467	-0.623609	96.042496	-2.033047	0.000000	-4.568011	0.000000	0.000000	0.000000	-1.114776	-0.041150	-0.355648	0.000000	0.000000	4.000000	43.000000	0.000000
3534.976333	0.204729	0.554394	-0.049450	66.594467	-0.623609	96.042496	-2.033047	0.000000	-4.568011	0.000000	0.000000	0.000000	-1.114776	-0.041150	-0.355648	0.000000	0.000000	4.000000	43.000000	0.000000
3534.979666	0.204729	0.554394	-0.049450	66.594467	-0.623609	96.042496	-2.033047	0.000000	-4.568011	0.000000	0.000000	0.000000	-1.114776	-0.041150	-0.355648	0.000000	0.000000	4.000000	43.000000	0.000000
3534.982999	0.200916	0.554269	-0.050518	66.257973	0.360394	96.467247	-2.134849	0.000000	-4.521329	0.000000	0.000000	0.000000	-1.143897	-0.037579	-0.320376	0.000000	0.000000	4.000000	43.000000	0.000000
3534.986333	0.200916	0.554269	-0.050518	66.257973	0.360394	96.467247	-2.134849	0.000000	-4.521329	0.000000	0.000000	0.000000	-1.143897	-0.037579	-0.320376	0.000000	0.000000	4.000000	43.000000	0.000000
3534.989666	0.200916	0.554269	-0.050518	66.257973	0.360394	96.467247	-2.134849	0.000000	-4.521329	0.000000	0.000000	0.000000	-1.143897	-0.037579	-0.320376	0.000000	0.000000	4.000000	43.000000	0.000000
3534.992999	0.197026	0.554156	-0.051481	65.914825	1.204623	96.707298	-2.238198	0.000000	-4.471071	0.000000	0.000000	0.000000	-1.167139	-0.033921	-0.288801	0.000000	0.000000	4.000000	43.000000	0.000000
3534.996333	0.197026	0.554156	-0.051481	65.914825	1.204623	96.707298	-2.238198	0.000000	-4.471071	0.000000	0.000000	0.000000	-1.167139	-0.033921	-0.288801	0.000000	0.000000	4.000000	43.000000	0.000000
3534.999666	0.197026	0.554156	-0.051481	65.914825	1.204623	96.707298	-2.238198	0.000000	-4.471071	0.000000	0.000000	0.000000	-1.167139	-0.033921	-0.288801	0.000000	0.000000	4.000000	43.000000	0.000000
3535.002999	0.193025	0.553997	-0.052360	65.595535	1.921374	97.039902	-2.343502	0.000000	-4.416786	0.000000	0.000000	0.000000	-1.200245	-0.047608	-0.263800	0.000000	0.000000	4.000000	43.000000	0.000000
3535.006333	0.193025	0.553997	-0.052360	65.595535	1.921374	97.039902	-2.343502	0.000000	-4.416786	0.000000	0.000000	0.000000	-1.200245	-0.047608	-0.263800	0.000000	0.000000	4.000000	43.000000	0.000000
3535.009666	0.193025	0.553997	-0.052360	65.595535	1.921374	97.039902	-2.343502	0.000000	-4.416786	0.000000	0.000000	0.000000	-1.200245	-0.047608	-0.263800	0.000000	0.000000	4.000000	43.000000	0.000000
3535.012999	0.188995	0.553844	-0.053136	65.311386	2.527708	97.424835	-2.452505	0.000000	-4.357203	0.000000	0.000000	0.000000	-1.208900	-0.045894	-0.232873	0.000000	0.000000	4.000000	43.000000	0.000000
3535.016333	0.188995	0.553844	-0.053136	65.311386	2.527708	97.424835	-2.452505	0.000000	-4.357203	0.000000	0.000000	0.000000	-1.208900	-0.045894	-0.232873	0.000000	0.000000	4.000000	43.000000	0.000000
3535.019666	0.188995	0.553844	-0.053136	65.311386	2.527708	97.424835	-2.452505	0.000000	-4.357203	0.000000	0.000000	0.000000	-1.208900	-0.045894	-0.232873	0.000000	0.000000	4.000000	43.000000	0.000000
3535.022999	0.184916	0.553698	-0.053802	65.048035	3.036821	97.568192	-2.563226	0.000000	-4.293003	0.000000	0.000000	0.000000	-1.223590	-0.044029	-0.199647	0.000000	0.000000	4.000000	43.000000	0.000000
3535.026333	0.184916	0.553698	-0.053802	65.048035	3.036821	97.568192	-2.563226	0.000000	-4.293003	0.000000	0.000000	0.000000	-1.223590	-0.044029	-0.199647	0.000000	0.000000	4.000000	43.000000	0.000000
3535.029666	0.184916	0.553698	-0.053802	65.048035	3.036821	97.568192	-2.563226	0.000000	-4.293003	0.000000	0.000000	0.000000	-1.223590	-0.044029	-0.199647	0.000000	0.000000	4.000000	43.000000	0.000000
3535.032999	0.180849	0.553593	-0.054273	64.793739	3.431168	97.527489	-2.676021	0.000000	-4.223614	0.000000	0.000000	0.000000	-1.220158	-0.031426	-0.141208	0.000000	0.000000	4.000000	43.000000	0.000000
3535.036333	0.180849	0.553593	-0.054273	64.793739	3.431168	97.527489	-2.676021	0.000000	-4.223614	0.000000	0.000000	0.000000	-1.220158	-0.031426	-0.141208	0.000000	0.000000	4.000000	43.000000	0.000000
3535.039666	0.180849	0.553593	-0.054273	64.793739	3.431168	97.527489	-2.676021	0.000000	-4.223614	0.000000	0.000000	0.000000	-1.220158	-0.031426	-0.141208	0.000000	0.000000	4.000000	43.000000	0.000000
3535.042999	0.176752	0.553545	-0.054584	64.547211	3.706461	97.396866	-2.713628	0.000000	-4.042463	0.000000	0.000000	0.000000	-1.229263	-0.014199	-0.093300	0.000000	0.000000	4.000000	43.000000	0.000000
3535.046333	0.176752	0.553545	-0.054584	64.547211	3.706461	97.396866	-2.713628	0.000000	-4.042463	0.000000	0.000000	0.000000	-1.229263	-0.014199	-0.093300	0.000000	0.000000	4.000000	43.000000	0.000000
3535.049666	0.176752	0.553545	-0.054584	64.547211	3.706461	97.396866	-2.713628	0.000000	-4.042463	0.000000	0.000000	0.000000	-1.229263	-0.014199	-0.093300	0.000000	0.000000	4.000000	43.000000	0.000000
3535.052999	0.172714	0.553551	-0.054678	64.301331	3.900906	97.309860	-2.729177	0.000000	-3.837586	0.000000	0.000000	0.000000	-1.211319	0.001519	-0.028186	0.000000	0.000000	4.000000	43.000000	0.000000
3535.056333	0.172714	0.553551	-0.054678	64.301331	3.900906	97.309860	-2.729177	0.000000	-3.837586	0.000000	0.000000	0.000000	-1.211319	0.001519	-0.028186	0.000000	0.000000	4.000000	43.000000	0.000000
3535.059666	0.172714	0.553551	-0.054678	64.301331	3.900906	97.309860	-2.729177	0.000000	-3.837586	0.000000	0.000000	0.000000	-1.211319	0.001519	-0.028186	0.000000	0.000000	4.000000	43.000000	0.000000
3535.062999	0.168703	0.553631	-0.054619	64.082153	4.018622	97.287163	-2.733875	0.000000	-3.635700	0.000000	0.000000	0.000000	-1.203224	0.024022	0.017602	0.000000	0.000000	4.000000	43.000000	0.000000
3535.066333	0.168703	0.553631	-0.054619	64.082153	4.018622	97.287163	-2.733875	0.000000	-3.635700	0.000000	0.000000	0.000000	-1.203224	0.024022	0.017602	0.000000	0.000000	4.000000	43.000000	0.000000
3535.069666	0.168703	0.553631	-0.054619	64.082153	4.018622	97.287163	-2.733875	0.000000	-3.635700	0.000000	0.000000	0.000000	-1.203224	0.024022	0.017602	0.000000	0.000000	4.000000	43.000000	0.000000
3535.072999	0.164698	0.553748	-0.054342	63.909622	4.088174	97.252785	-2.730941	0.000000	-3.435162	0.000000	0.000000	0.000000	-1.201688	0.035145	0.083052	0.000000	0.000000	4.000000	43.000000	0.000000
3535.076333	0.164698	0.553748	-0.054342	63.909622	4.088174	97.252785	-2.730941	0.000000	-3.435162	0.000000	0.000000	0.000000	-1.201688	0.035145	0.083052	0.000000	0.000000	4.000000	43.000000	0.000000
3535.079666	0.164698	0.553748	-0.054342	63.909622	4.088174	97.252785	-2.730941	0.000000	-3.435162	0.000000	0.000000	0.000000	-1.201688	0.035145	0.083052	0.000000	0.000000	4.000000	43.000000	0.000000
3535.082999	0.160672	0.553867	-0.053951	63.789745	4.116671	97.161247	-2.717099	0.000000	-3.234881	0.000000	0.000000	0.000000	-1.207549	0.035860	0.117299	0.000000	0.000000	4.000000	43.000000	0.000000
3535.086333	0.160672	0.553867	-0.053951	63.789745	4.116671	97.161247	-2.717099	0.000000	-3.234881	0.000000	0.000000	0.000000	-1.207549	0.035860	0.117299	0.000000	0.000000	4.000000	43.000000	0.000000
3535.089666	0.160672	0.553867	-0.053951	63.789745	4.116671	97.161247	-2.717099	0.000000	-3.234881	0.000000	0.000000	0.000000	-1.207549	0.035860	0.117299	0.000000	0.000000	4.000000	43.000000	0.000000
3535.092999	0.156633	0.553983	-0.053424	63.723419	4.128060	96.865921	-2.697549	0.000000	-3.033623	0.000000	0.000000	0.000000	-1.211719	0.034634	0.158067	0.000000	0.000000	4.000000	43.000000	0.000000
3535.096333	0.156633	0.553983	-0.053424	63.723419	4.128060	96.865921	-2.697549	0.000000	-3.033623	0.000000	0.000000	0.000000	-1.211719	0.034634	0.158067	0.000000	0.000000	4.000000	43.000000	0.000000
3535.099666	0.156633	0.553983	-0.053424	63.723419	4.128060	96.865921	-2.697549	0.000000	-3.033623	0.000000	0.000000	0.000000	-1.211719	0.034634	0.158067	0.000000	0.000000	4.000000	43.000000	0.000000
3535.102999	0.156633	0.553983	-0.053424	63.718208	4.116498	96.488228	-2.671205	0.000000	-2.831670	0.000000	0.000000	0.000000	-1.211719	0.034634	0.158067	0.000000	0.000000	4.000000	43.000000	0.000000
3535.106333	0.152530	0.554102	-0.052770	63.718208	4.116498	96.488228	-2.671205	0.000000	-2.831670	0.000000	0.000000	0.000000	-1.231082	0.035666	0.196334	0.000000	0.000000	4.000000	43.000000	0.000000
3535.109666	0.152530	0.554102	-0.052770	63.718208	4.116498	96.488228	-2.671205	0.000000	-2.831670	0.000000	0.000000	0.000000	-1.231082	0.035666	0.196334	0.000000	0.000000	4.000000	43.000000	0.000000
3535.112999	0.148392	0.554184	-0.052016	63.776524	4.086319	96.134216	-2.638483	0.000000	-2.626490	0.000000	0.000000	0.000000	-1.241361	0.024822	0.226031	0.000000	0.000000	4.000000	43.000000	0.000000
3535.116333	0.148392	0.554184	-0.052016	63.776524	4.086319	96.134216	-2.638483	0.000000	-2.626490	0.000000	0.000000	0.000000	-1.241361	0.024822	0.226031	0.000000	0.000000	4.000000	43.000000	0.000000
3535.119666	0.148392	0.554184	-0.052016	63.776524	4.086319	96.134216	-2.638483	0.000000	-2.626490	0.000000	0.000000	0.000000	-1.241361	0.024822	0.226031	0.000000	0.000000	4.000000	43.000000	0.000000
3535.122999	0.144339	0.554248	-0.051188	63.886257	4.066002	95.574265	-2.600811	0.000000	-2.419596	0.000000	0.000000	0.000000	-1.216016	0.019100	0.248393	0.000000	0.000000	4.000000	43.000000	0.000000
3535.126333	0.144339	0.554248	-0.051188	63.886257	4.066002	95.574265	-2.600811	0.000000	-2.419596	0.000000	0.000000	0.000000	-1.216016	0.019100	0.248393	0.000000	0.000000	4.000000	43.000000	0.000000
3535.129666	0.144339	0.554248	-0.051188	63.886257	4.066002	95.574265	-2.600811	0.000000	-2.419596	0.000000	0.000000	0.000000	-1.216016	0.019100	0.248393	0.000000	0.000000	4.000000	43.000000	0.000000
3535.132999	0.140347	0.554293	-0.050276	64.051247	4.080576	94.827454	-2.559412	0.000000	-2.216927	0.000000	0.000000	0.000000	-1.197382	0.013498	0.273548	0.000000	0.000000	4.000000	43.000000	0.000000
3535.136333	0.140347	0.554293	-0.050276	64.051247	4.080576	94.827454	-2.559412	0.000000	-2.216927	0.000000	0.000000	0.000000	-1.197382	0.013498	0.273548	0.000000	0.000000	4.000000	43.000000	0.000000
3535.139666	0.140347	0.554293	-0.050276	64.051247	4.080576	94.827454	-2.559412	0.000000	-2.216927	0.000000	0.000000	0.000000	-1.197382	0.013498	0.273548	0.000000	0.000000	4.000000	43.000000	0.000000
3535.142999	0.136398	0.554409	-0.049200	64.227592	4.166935	94.248230	-2.513821	0.000000	-2.017363	0.000000	0.000000	0.000000	-1.184701	0.034916	0.322934	0.000000	0.000000	4.000000	43.000000	0.000000
3535.146333	0.136398	0.554409	-0.049200	64.227592	4.166935	94.248230	-2.513821	0.000000	-2.017363	0.000000	0.000000	0.000000	-1.184701	0.034916	0.322934	0.000000	0.000000	4.000000	43.000000	0.000000
3535.149666	0.136398	0.554409	-0.049200	64.227592	4.166935	94.248230	-2.513821	0.000000	-2.017363	0.000000	0.000000	0.000000	-1.184701	0.034916	0.322934	0.000000	0.000000	4.000000	43.000000	0.000000
3535.152999	0.132511	0.554640	-0.047881	64.389709	4.340690	94.010284	-2.459998	0.000000	-1.819913	0.000000	0.000000	0.000000	-1.166240	0.069244	0.395554	0.000000	0.000000	4.000000	43.000000	0.000000
3535.156333	0.132511	0.554640	-0.047881	64.389709	4.340690	94.010284	-2.459998	0.000000	-1.819913	0.000000	0.000000	0.000000	-1.166240	0.069244	0.395554	0.000000	0.000000	4.000000	43.000000	0.000000
3535.159666	0.132511	0.554640	-0.047881	64.389709	4.340690	94.010284	-2.459998	0.000000	-1.819913	0.000000	0.000000	0.000000	-1.166240	0.069244	0.395554	0.000000	0.000000	4.000000	43.000000	0.000000
3535.162999	0.128660	0.554936	-0.046373	64.539810	4.609787	94.105835	-2.394073	0.000000	-1.625539	0.000000	0.000000	0.000000	-1.155123	0.088777	0.452655	0.000000	0.000000	4.000000	43.000000	0.000000
3535.166333	0.128660	0.554936	-0.046373	64.539810	4.609787	94.105835	-2.394073	0.000000	-1.625539	0.000000	0.000000	0.000000	-1.155123	0.088777	0.452655	0.000000	0.000000	4.000000	43.000000	0.000000
3535.169666	0.128660	0.554936	-0.046373	64.539810	4.609787	94.105835	-2.394073	0.000000	-1.625539	0.000000	0.000000	0.000000	-1.155123	0.088777	0.452655	0.000000	0.000000	4.000000	43.000000	0.000000
3535.172999	0.128660	0.554936	-0.046373	64.681259	4.995682	94.474098	-2.318630	0.000000	-1.433018	0.000000	0.000000	0.000000	-1.155123	0.088777	0.452655	0.000000	0.000000	4.000000	43.000000	0.000000
3535.176333	0.124940	0.555271	-0.044767	64.681259	4.995682	94.474098	-2.318630	0.000000	-1.433018	0.000000	0.000000	0.000000	-1.115979	0.100520	0.481796	0.000000	0.000000	4.000000	43.000000	0.000000
3535.179666	0.124940	0.555271	-0.044767	64.681259	4.995682	94.474098	-2.318630	0.000000	-1.433018	0.000000	0.000000	0.000000	-1.115979	0.100520	0.481796	0.000000	0.000000	4.000000	43.000000	0.000000
3535.182999	0.124940	0.555271	-0.044767	64.821838	5.503910	94.860985	-2.238331	0.000000	-1.247022	0.000000	0.000000	0.000000	-1.115979	0.100520	0.481796	0.000000	0.000000	4.000000	43.000000	0.000000
3535.186333	0.121260	0.555589	-0.043067	64.821838	5.503910	94.860985	-2.238331	0.000000	-1.247022	0.000000	0.000000	0.000000	-1.104076	0.095224	0.509759	0.000000	0.000000	4.000000	43.000000	0.000000
3535.189666	0.121260	0.555589	-0.043067	64.821838	5.503910	94.860985	-2.238331	0.000000	-1.247022	0.000000	0.000000	0.000000	-1.104076	0.095224	0.509759	0.000000	0.000000	4.000000	43.000000	0.000000
3535.192999	0.117638	0.555865	-0.041274	64.956062	6.111061	95.114372	-2.153371	0.000000	-1.063009	0.000000	0.000000	0.000000	-1.086759	0.082898	0.537987	0.000000	0.000000	4.000000	43.000000	0.000000
3535.196333	0.117638	0.555865	-0.041274	64.956062	6.111061	95.114372	-2.153371	0.000000	-1.063009	0.000000	0.000000	0.000000	-1.086759	0.082898	0.537987	0.000000	0.000000	4.000000	43.000000	0.000000
3535.199666	0.117638	0.555865	-0.041274	64.956062	6.111061	95.114372	-2.153371	0.000000	-1.063009	0.000000	0.000000	0.000000	-1.086759	0.082898	0.537987	0.000000	0.000000	4.000000	43.000000	0.000000
3535.202999	0.117638	0.555865	-0.041274	65.080193	6.761288	95.385780	-2.063706	0.000000	-0.881883	0.000000	0.000000	0.000000	-1.086759	0.082898	0.537987	0.000000	0.000000	4.000000	43.000000	0.000000
3535.206333	0.113875	0.556073	-0.039395	65.080193	6.761288	95.385780	-2.063706	0.000000	-0.881883	0.000000	0.000000	0.000000	-1.128737	0.062494	0.563657	0.000000	0.000000	4.000000	43.000000	0.000000
3535.209666	0.113875	0.556073	-0.039395	65.080193	6.761288	95.385780	-2.063706	0.000000	-0.881883	0.000000	0.000000	0.000000	-1.128737	0.062494	0.563657	0.000000	0.000000	4.000000	43.000000	0.000000
3535.212999	0.110037	0.556227	-0.037502	65.187508	7.437788	95.422264	-1.969764	0.000000	-0.693760	0.000000	0.000000	0.000000	-1.151604	0.046177	0.568115	0.000000	0.000000	4.000000	43.000000	0.000000
3535.216333	0.110037	0.556227	-0.037502	65.187508	7.437788	95.422264	-1.969764	0.000000	-0.693760	0.000000	0.000000	0.000000	-1.151604	0.046177	0.568115	0.000000	0.000000	4.000000	43.000000	0.000000
3535.219666	0.110037	0.556227	-0.037502	65.187508	7.437788	95.422264	-1.969764	0.000000	-0.693760	0.000000	0.000000	0.000000	-1.151604	0.046177	0.568115	0.000000	0.000000	4.000000	43.000000	0.000000
3535.222999	0.110037	0.556227	-0.037502	65.262566	8.154858	95.271141	-1.875078	0.000000	-0.501826	0.000000	0.000000	0.000000	-1.151604	0.046177	0.568115	0.000000	0.000000	4.000000	43.000000	0.000000
3535.226333	0.106209	0.556403	-0.035497	65.262566	8.154858	95.271141	-1.875078	0.000000	-0.501826	0.000000	0.000000	0.000000	-1.148342	0.052742	0.601488	0.000000	0.000000	4.000000	43.000000	0.000000
3535.229666	0.106209	0.556403	-0.035497	65.262566	8.154858	95.271141	-1.875078	0.000000	-0.501826	0.000000	0.000000	0.000000	-1.148342	0.052742	0.601488	0.000000	0.000000	4.000000	43.000000	0.000000
3535.232999	0.106209	0.556403	-0.035497	65.318069	8.946331	95.383018	-1.774830	0.000000	-0.310436	0.000000	0.000000	0.000000	-1.148342	0.052742	0.601488	0.000000	0.000000	4.000000	43.000000	0.000000
3535.236333	0.102385	0.556540	-0.033480	65.318069	8.946331	95.383018	-1.774830	0.000000	-0.310436	0.000000	0.000000	0.000000	-1.147156	0.041209	0.604938	0.000000	0.000000	4.000000	43.000000	0.000000
3535.239666	0.102385	0.556540	-0.033480	65.318069	8.946331	95.383018	-1.774830	0.000000	-0.310436	0.000000	0.000000	0.000000	-1.147156	0.041209	0.604938	0.000000	0.000000	4.000000	43.000000	0.000000
3535.242999	0.098769	0.556787	-0.031396	65.328453	9.836474	96.056900	-1.674007	0.000000	-0.119243	0.000000	0.000000	0.000000	-1.084882	0.074132	0.625169	0.000000	0.000000	4.000000	43.000000	0.000000
3535.246333	0.098769	0.556787	-0.031396	65.328453	9.836474	96.056900	-1.674007	0.000000	-0.119243	0.000000	0.000000	0.000000	-1.084882	0.074132	0.625169	0.000000	0.000000	4.000000	43.000000	0.000000
3535.249666	0.098769	0.556787	-0.031396	65.328453	9.836474	96.056900	-1.674007	0.000000	-0.119243	0.000000	0.000000	0.000000	-1.084882	0.074132	0.625169	0.000000	0.000000	4.000000	43.000000	0.000000
3535.252999	0.098769	0.556787	-0.031396	65.285278	10.799471	96.834801	-1.569812	0.000000	0.061571	0.000000	0.000000	0.000000	-1.084882	0.074132	0.625169	0.000000	0.000000	4.000000	43.000000	0.000000
3535.256333	0.095415	0.557123	-0.029179	65.285278	10.799471	96.834801	-1.569812	0.000000	0.061571	0.000000	0.000000	0.000000	-1.006027	0.100740	0.665269	0.000000	0.000000	4.000000	43.000000	0.000000
3535.259666	0.095415	0.557123	-0.029179	65.285278	10.799471	96.834801	-1.569812	0.000000	0.061571	0.000000	0.000000	0.000000	-1.006027	0.100740	0.665269	0.000000	0.000000	4.000000	43.000000	0.000000
3535.262999	0.092270	0.557497	-0.026867	65.199661	11.758048	97.385185	-1.458934	0.000000	0.229242	0.000000	0.000000	0.000000	-0.943451	0.112240	0.693527	0.000000	0.000000	4.000000	43.000000	0.000000
3535.266333	0.092270	0.557497	-0.026867	65.199661	11.758048	97.385185	-1.458934	0.000000	0.229242	0.000000	0.000000	0.000000	-0.943451	0.112240	0.693527	0.000000	0.000000	4.000000	43.000000	0.000000
3535.269666	0.092270	0.557497	-0.026867	65.199661	11.758048	97.385185	-1.458934	0.000000	0.229242	0.000000	0.000000	0.000000	-0.943451	0.112240	0.693527	0.000000	0.000000	4.000000	43.000000	0.000000
3535.272999	0.089317	0.557963	-0.024329	65.122597	12.667642	97.820450	-1.343346	0.000000	0.386484	0.000000	0.000000	0.000000	-0.886040	0.139653	0.761320	0.000000	0.000000	4.000000	43.000000	0.000000
3535.276333	0.089317	0.557963	-0.024329	65.122597	12.667642	97.820450	-1.343346	0.000000	0.386484	0.000000	0.000000	0.000000	-0.886040	0.139653	0.761320	0.000000	0.000000	4.000000	43.000000	0.000000
3535.279666	0.089317	0.557963	-0.024329	65.122597	12.667642	97.820450	-1.343346	0.000000	0.386484	0.000000	0.000000	0.000000	-0.886040	0.139653	0.761320	0.000000	0.000000	4.000000	43.000000	0.000000
3535.282999	0.089317	0.557963	-0.024329	65.244125	13.547674	98.294876	-1.216459	0.000000	0.534157	0.000000	0.000000	0.000000	-0.886040	0.139653	0.761320	0.000000	0.000000	4.000000	43.000000	0.000000
3535.286333	0.086487	0.558442	-0.021668	65.244125	13.547674	98.294876	-1.216459	0.000000	0.534157	0.000000	0.000000	0.000000	-0.848933	0.143829	0.798474	0.000000	0.000000	4.000000	43.000000	0.000000
3535.289666	0.086487	0.558442	-0.021668	65.244125	13.547674	98.294876	-1.216459	0.000000	0.534157	0.000000	0.000000	0.000000	-0.848933	0.143829	0.798474	0.000000	0.000000	4.000000	43.000000	0.000000
3535.292999	0.086487	0.558442	-0.021668	65.628197	14.456925	98.992149	-1.083380	0.000000	0.675646	0.000000	0.000000	0.000000	-0.848933	0.143829	0.798474	0.000000	0.000000	4.000000	43.000000	0.000000
3535.296333	0.083786	0.558892	-0.018961	65.628197	14.456925	98.992149	-1.083380	0.000000	0.675646	0.000000	0.000000	0.000000	-0.810473	0.134811	0.811856	0.000000	0.000000	4.000000	43.000000	0.000000
3535.299666	0.083786	0.558892	-0.018961	65.628197	14.456925	98.992149	-1.083380	0.000000	0.675646	0.000000	0.000000	0.000000	-0.810473	0.134811	0.811856	0.000000	0.000000	4.000000	43.000000	0.000000
3535.302999	0.083786	0.558892	-0.018961	66.153618	15.387161	99.899376	-0.948071	0.000000	0.810725	0.000000	0.000000	0.000000	-0.810473	0.134811	0.811856	0.000000	0.000000	4.000000	43.000000	0.000000
3535.306333	0.081220	0.559398	-0.016050	66.153618	15.387161	99.899376	-0.948071	0.000000	0.810725	0.000000	0.000000	0.000000	-0.769511	0.151743	0.873519	0.000000	0.000000	4.000000	43.000000	0.000000
3535.309666	0.081220	0.559398	-0.016050	66.153618	15.387161	99.899376	-0.948071	0.000000	0.810725	0.000000	0.000000	0.000000	-0.769511	0.151743	0.873519	0.000000	0.000000	4.000000	43.000000	0.000000
3535.312999	0.081220	0.559398	-0.016050	66.725258	16.252148	100.612175	-0.802484	0.000000	0.938977	0.000000	0.000000	0.000000	-0.769511	0.151743	0.873519	0.000000	0.000000	4.000000	43.000000	0.000000
3535.316333	0.078875	0.559935	-0.012940	66.725258	16.252148	100.612175	-0.802484	0.000000	0.938977	0.000000	0.000000	0.000000	-0.703756	0.161152	0.932781	0.000000	0.000000	4.000000	43.000000	0.000000
3535.319666	0.078875	0.559935	-0.012940	66.725258	16.252148	100.612175	-0.802484	0.000000	0.938977	0.000000	0.000000	0.000000	-0.703756	0.161152	0.932781	0.000000	0.000000	4.000000	43.000000	0.000000
3535.322999	0.078875	0.559935	-0.012940	67.315971	16.915047	100.827728	-0.647021	0.000000	1.056270	0.000000	0.000000	0.000000	-0.703756	0.161152	0.932781	0.000000	0.000000	4.000000	43.000000	0.000000
3535.326333	0.076746	0.560552	-0.009642	67.315971	16.915047	100.827728	-0.647021	0.000000	1.056270	0.000000	0.000000	0.000000	-0.638729	0.185198	0.989440	0.000000	0.000000	4.000000	43.000000	0.000000
3535.329666	0.076746	0.560552	-0.009642	67.315971	16.915047	100.827728	-0.647021	0.000000	1.056270	0.000000	0.000000	0.000000	-0.638729	0.185198	0.989440	0.000000	0.000000	4.000000	43.000000	0.000000
3535.332999	0.076746	0.560552	-0.009642	67.923012	17.320425	100.666634	-0.482114	0.000000	1.162724	0.000000	0.000000	0.000000	-0.638729	0.185198	0.989440	0.000000	0.000000	4.000000	43.000000	0.000000
3535.336333	0.074798	0.561234	-0.006100	67.923012	17.320425	100.666634	-0.482114	0.000000	1.162724	0.000000	0.000000	0.000000	-0.584142	0.204584	1.062793	0.000000	0.000000	4.000000	43.000000	0.000000
3535.339666	0.074798	0.561234	-0.006100	67.923012	17.320425	100.666634	-0.482114	0.000000	1.162724	0.000000	0.000000	0.000000	-0.584142	0.204584	1.062793	0.000000	0.000000	4.000000	43.000000	0.000000
3535.342999	0.073136	0.562013	-0.002358	68.531807	17.513386	100.549835	-0.304982	0.000000	1.260081	0.000000	0.000000	0.000000	-0.498852	0.233737	1.122386	0.000000	0.000000	4.000000	43.000000	0.000000
3535.346333	0.073136	0.562013	-0.002358	68.531807	17.513386	100.549835	-0.304982	0.000000	1.260081	0.000000	0.000000	0.000000	-0.498852	0.233737	1.122386	0.000000	0.000000	4.000000	43.000000	0.000000
3535.349666	0.073136	0.562013	-0.002358	68.531807	17.513386	100.549835	-0.304982	0.000000	1.260081	0.000000	0.000000	0.000000	-0.498852	0.233737	1.122386	0.000000	0.000000	4.000000	43.000000	0.000000
3535.352999	0.073136	0.562013	-0.002358	69.135544	17.691885	100.753204	-0.117918	0.000000	1.343223	0.000000	0.000000	0.000000	-0.498852	0.233737	1.122386	0.000000	0.000000	4.000000	43.000000	0.000000
3535.356333	0.071864	0.562923	0.001536	69.135544	17.691885	100.753204	-0.117918	0.000000	1.343223	0.000000	0.000000	0.000000	-0.381401	0.272947	1.168438	0.000000	0.000000	4.000000	43.000000	0.000000
3535.359666	0.071864	0.562923	0.001536	69.135544	17.691885	100.753204	-0.117918	0.000000	1.343223	0.000000	0.000000	0.000000	-0.381401	0.272947	1.168438	0.000000	0.000000	4.000000	43.000000	0.000000
3535.362999	0.071864	0.562923	0.001536	69.792030	17.856194	100.875145	0.076822	0.000000	1.406790	0.000000	0.000000	0.000000	-0.381401	0.272947	1.168438	0.000000	0.000000	4.000000	43.000000	0.000000
3535.366333	0.070920	0.563930	0.005560	69.792030	17.856194	100.875145	0.076822	0.000000	1.406790	0.000000	0.000000	0.000000	-0.283268	0.302111	1.207195	0.000000	0.000000	4.000000	43.000000	0.000000
3535.369666	0.070920	0.563930	0.005560	69.792030	17.856194	100.875145	0.076822	0.000000	1.406790	0.000000	0.000000	0.000000	-0.283268	0.302111	1.207195	0.000000	0.000000	4.000000	43.000000	0.000000
3535.372999	0.070920	0.563930	0.005560	70.590248	17.976330	100.790695	0.278021	0.000000	1.454001	0.000000	0.000000	0.000000	-0.283268	0.302111	1.207195	0.000000	0.000000	4.000000	43.000000	0.000000
3535.376333	0.070216	0.565069	0.009698	70.590248	17.976330	100.790695	0.278021	0.000000	1.454001	0.000000	0.000000	0.000000	-0.211125	0.341735	1.241141	0.000000	0.000000	4.000000	43.000000	0.000000
3535.379666	0.070216	0.565069	0.009698	70.590248	17.976330	100.790695	0.278021	0.000000	1.454001	0.000000	0.000000	0.000000	-0.211125	0.341735	1.241141	0.000000	0.000000	4.000000	43.000000	0.000000
3535.382999	0.070216	0.565069	0.009698	71.502037	17.979845	100.434830	0.484878	0.000000	1.489189	0.000000	0.000000	0.000000	-0.211125	0.341735	1.241141	0.000000	0.000000	4.000000	43.000000	0.000000
3535.386333	0.069748	0.566335	0.014037	71.502037	17.979845	100.434830	0.484878	0.000000	1.489189	0.000000	0.000000	0.000000	-0.140366	0.379819	1.301845	0.000000	0.000000	4.000000	43.000000	0.000000
3535.389666	0.069748	0.566335	0.014037	71.502037	17.979845	100.434830	0.484878	0.000000	1.489189	0.000000	0.000000	0.000000	-0.140366	0.379819	1.301845	0.000000	0.000000	4.000000	43.000000	0.000000
3535.392999	0.069748	0.566335	0.014037	72.467247	17.793539	99.758873	0.701852	0.000000	1.512583	0.000000	0.000000	0.000000	-0.140366	0.379819	1.301845	0.000000	0.000000	4.000000	43.000000	0.000000
3535.396333	0.069534	0.567702	0.018515	72.467247	17.793539	99.758873	0.701852	0.000000	1.512583	0.000000	0.000000	0.000000	-0.064169	0.410175	1.343375	0.000000	0.000000	4.000000	43.000000	0.000000
3535.399666	0.069534	0.567702	0.018515	72.467247	17.793539	99.758873	0.701852	0.000000	1.512583	0.000000	0.000000	0.000000	-0.064169	0.410175	1.343375	0.000000	0.000000	4.000000	43.000000	0.000000
3535.402999	0.069534	0.567702	0.018515	73.433212	17.341955	98.719818	0.925748	0.000000	1.523278	0.000000	0.000000	0.000000	-0.064169	0.410175	1.343375	0.000000	0.000000	4.000000	43.000000	0.000000
3535.406333	0.069539	0.569137	0.023165	73.433212	17.341955	98.719818	0.925748	0.000000	1.523278	0.000000	0.000000	0.000000	0.001310	0.430383	1.394895	0.000000	0.000000	4.000000	43.000000	0.000000
3535.409666	0.069539	0.569137	0.023165	73.433212	17.341955	98.719818	0.925748	0.000000	1.523278	0.000000	0.000000	0.000000	0.001310	0.430383	1.394895	0.000000	0.000000	4.000000	43.000000	0.000000
3535.412999	0.069539	0.569137	0.023165	74.368378	16.636532	97.367683	1.158230	0.000000	1.523060	0.000000	0.000000	0.000000	0.001310	0.430383	1.394895	0.000000	0.000000	4.000000	43.000000	0.000000
3535.416333	0.069848	0.570665	0.027900	74.368378	16.636532	97.367683	1.158230	0.000000	1.523060	0.000000	0.000000	0.000000	0.092823	0.458492	1.420673	0.000000	0.000000	4.000000	43.000000	0.000000
3535.419666	0.069848	0.570665	0.027900	74.368378	16.636532	97.367683	1.158230	0.000000	1.523060	0.000000	0.000000	0.000000	0.092823	0.458492	1.420673	0.000000	0.000000	4.000000	43.000000	0.000000
3535.422999	0.069848	0.570665	0.027900	75.270126	15.692144	95.734413	1.395009	0.000000	1.507590	0.000000	0.000000	0.000000	0.092823	0.458492	1.420673	0.000000	0.000000	4.000000	43.000000	0.000000
3535.426333	0.070462	0.572189	0.032657	75.270126	15.692144	95.734413	1.395009	0.000000	1.507590	0.000000	0.000000	0.000000	0.184111	0.457008	1.427008	0.000000	0.000000	4.000000	43.000000	0.000000
3535.429666	0.070462	0.572189	0.032657	75.270126	15.692144	95.734413	1.395009	0.000000	1.507590	0.000000	0.000000	0.000000	0.184111	0.457008	1.427008	0.000000	0.000000	4.000000	43.000000	0.000000
3535.432999	0.070462	0.572189	0.032657	76.124474	14.472186	93.796822	1.632844	0.000000	1.476904	0.000000	0.000000	0.000000	0.184111	0.457008	1.427008	0.000000	0.000000	4.000000	43.000000	0.000000
3535.436333	0.071439	0.573797	0.037447	76.124474	14.472186	93.796822	1.632844	0.000000	1.476904	0.000000	0.000000	0.000000	0.292978	0.482643	1.436938	0.000000	0.000000	4.000000	43.000000	0.000000
3535.439666	0.071439	0.573797	0.037447	76.124474	14.472186	93.796822	1.632844	0.000000	1.476904	0.000000	0.000000	0.000000	0.292978	0.482643	1.436938	0.000000	0.000000	4.000000	43.000000	0.000000
3535.442999	0.071439	0.573797	0.037447	76.946442	12.873490	91.430695	1.872334	0.000000	1.428075	0.000000	0.000000	0.000000	0.292978	0.482643	1.436938	0.000000	0.000000	4.000000	43.000000	0.000000
3535.446333	0.072719	0.575438	0.042288	76.946442	12.873490	91.430695	1.872334	0.000000	1.428075	0.000000	0.000000	0.000000	0.384071	0.492157	1.452441	0.000000	0.000000	4.000000	43.000000	0.000000
3535.449666	0.072719	0.575438	0.042288	76.946442	12.873490	91.430695	1.872334	0.000000	1.428075	0.000000	0.000000	0.000000	0.384071	0.492157	1.452441	0.000000	0.000000	4.000000	43.000000	0.000000
3535.452999	0.072719	0.575438	0.042288	77.740517	10.696893	88.420486	2.114407	0.000000	1.364063	0.000000	0.000000	0.000000	0.384071	0.492157	1.452441	0.000000	0.000000	4.000000	43.000000	0.000000
3535.456333	0.074193	0.577157	0.047205	77.740517	10.696893	88.420486	2.114407	0.000000	1.364063	0.000000	0.000000	0.000000	0.442180	0.515578	1.474952	0.000000	0.000000	4.000000	43.000000	0.000000
3535.459666	0.074193	0.577157	0.047205	77.740517	10.696893	88.420486	2.114407	0.000000	1.364063	0.000000	0.000000	0.000000	0.442180	0.515578	1.474952	0.000000	0.000000	4.000000	43.000000	0.000000
3535.462999	0.074193	0.577157	0.047205	78.485168	7.891813	84.740372	2.360232	0.000000	1.290366	0.000000	0.000000	0.000000	0.442180	0.515578	1.474952	0.000000	0.000000	4.000000	43.000000	0.000000
3535.466333	0.075900	0.578926	0.052257	78.485168	7.891813	84.740372	2.360232	0.000000	1.290366	0.000000	0.000000	0.000000	0.512091	0.530808	1.515674	0.000000	0.000000	4.000000	43.000000	0.000000
3535.469666	0.075900	0.578926	0.052257	78.485168	7.891813	84.740372	2.360232	0.000000	1.290366	0.000000	0.000000	0.000000	0.512091	0.530808	1.515674	0.000000	0.000000	4.000000	43.000000	0.000000
3535.472999	0.075900	0.578926	0.052257	79.235832	4.621598	80.621857	2.612845	0.000000	1.205018	0.000000	0.000000	0.000000	0.512091	0.530808	1.515674	0.000000	0.000000	4.000000	43.000000	0.000000
3535.476333	0.077809	0.580651	0.057362	79.235832	4.621598	80.621857	2.612845	0.000000	1.205018	0.000000	0.000000	0.000000	0.572849	0.517656	1.531587	0.000000	0.000000	4.000000	43.000000	0.000000
3535.479666	0.077809	0.580651	0.057362	79.235832	4.621598	80.621857	2.612845	0.000000	1.205018	0.000000	0.000000	0.000000	0.572849	0.517656	1.531587	0.000000	0.000000	4.000000	43.000000	0.000000
3535.482999	0.077809	0.580651	0.057362	80.056877	0.889406	76.103012	2.868109	0.000000	1.109543	0.000000	0.000000	0.000000	0.572849	0.517656	1.531587	0.000000	0.000000	4.000000	43.000000	0.000000
3535.486333	0.079944	0.582350	0.062468	80.056877	0.889406	76.103012	2.868109	0.000000	1.109543	0.000000	0.000000	0.000000	0.640545	0.509572	1.531723	0.000000	0.000000	4.000000	43.000000	0.000000
3535.489666	0.079944	0.582350	0.062468	80.056877	0.889406	76.103012	2.868109	0.000000	1.109543	0.000000	0.000000	0.000000	0.640545	0.509572	1.531723	0.000000	0.000000	4.000000	43.000000	0.000000
3535.492999	0.079944	0.582350	0.062468	80.950867	-3.289315	71.238342	3.123396	0.000000	1.002785	0.000000	0.000000	0.000000	0.640545	0.509572	1.531723	0.000000	0.000000	4.000000	43.000000	0.000000
3535.496333	0.082320	0.584011	0.067467	80.950867	-3.289315	71.238342	3.123396	0.000000	1.002785	0.000000	0.000000	0.000000	0.712795	0.498382	1.499742	0.000000	0.000000	4.000000	43.000000	0.000000
3535.499666	0.082320	0.584011	0.067467	80.950867	-3.289315	71.238342	3.123396	0.000000	1.002785	0.000000	0.000000	0.000000	0.712795	0.498382	1.499742	0.000000	0.000000	4.000000	43.000000	0.000000
3535.502999	0.082320	0.584011	0.067467	81.869598	-7.754309	66.224426	3.373353	0.000000	0.883986	0.000000	0.000000	0.000000	0.712795	0.498382	1.499742	0.000000	0.000000	4.000000	43.000000	0.000000
3535.506333	0.084950	0.585614	0.072402	81.869598	-7.754309	66.224426	3.373353	0.000000	0.883986	0.000000	0.000000	0.000000	0.788995	0.480919	1.480582	0.000000	0.000000	4.000000	43.000000	0.000000
3535.509666	0.084950	0.585614	0.072402	81.869598	-7.754309	66.224426	3.373353	0.000000	0.883986	0.000000	0.000000	0.000000	0.788995	0.480919	1.480582	0.000000	0.000000	4.000000	43.000000	0.000000
3535.512999	0.084950	0.585614	0.072402	82.755272	-12.342773	61.214199	3.620117	0.000000	0.752487	0.000000	0.000000	0.000000	0.788995	0.480919	1.480582	0.000000	0.000000	4.000000	43.000000	0.000000
3535.516333	0.087877	0.587168	0.077179	82.755272	-12.342773	61.214199	3.620117	0.000000	0.752487	0.000000	0.000000	0.000000	0.878159	0.466203	1.433020	0.000000	0.000000	4.000000	43.000000	0.000000
3535.519666	0.087877	0.587168	0.077179	82.755272	-12.342773	61.214199	3.620117	0.000000	0.752487	0.000000	0.000000	0.000000	0.878159	0.466203	1.433020	0.000000	0.000000	4.000000	43.000000	0.000000
3535.522999	0.087877	0.587168	0.077179	83.615860	-17.435242	55.773861	3.858953	0.000000	0.606127	0.000000	0.000000	0.000000	0.878159	0.466203	1.433020	0.000000	0.000000	4.000000	43.000000	0.000000
3535.526333	0.091107	0.588623	0.081786	83.615860	-17.435242	55.773861	3.858953	0.000000	0.606127	0.000000	0.000000	0.000000	0.968828	0.436450	1.381978	0.000000	0.000000	4.000000	43.000000	0.000000
3535.529666	0.091107	0.588623	0.081786	83.615860	-17.435242	55.773861	3.858953	0.000000	0.606127	0.000000	0.000000	0.000000	0.968828	0.436450	1.381978	0.000000	0.000000	4.000000	43.000000	0.000000
3535.532999	0.091107	0.588623	0.081786	84.391953	-23.567198	49.313801	4.089283	0.000000	0.444656	0.000000	0.000000	0.000000	0.968828	0.436450	1.381978	0.000000	0.000000	4.000000	43.000000	0.000000
3535.536333	0.094505	0.589978	0.086182	84.391953	-23.567198	49.313801	4.089283	0.000000	0.444656	0.000000	0.000000	0.000000	1.019493	0.406532	1.318766	0.000000	0.000000	4.000000	43.000000	0.000000
3535.539666	0.094505	0.589978	0.086182	84.391953	-23.567198	49.313801	4.089283	0.000000	0.444656	0.000000	0.000000	0.000000	1.019493	0.406532	1.318766	0.000000	0.000000	4.000000	43.000000	0.000000
3535.542999	0.094505	0.589978	0.086182	85.027084	-31.474472	41.056980	4.309077	0.000000	0.274740	0.000000	0.000000	0.000000	1.019493	0.406532	1.318766	0.000000	0.000000	4.000000	43.000000	0.000000
3535.546333	0.098128	0.591282	0.090365	85.027084	-31.474472	41.056980	4.309077	0.000000	0.274740	0.000000	0.000000	0.000000	1.086703	0.391258	1.255082	0.000000	0.000000	4.000000	43.000000	0.000000
3535.549666	0.098128	0.591282	0.090365	85.027084	-31.474472	41.056980	4.309077	0.000000	0.274740	0.000000	0.000000	0.000000	1.086703	0.391258	1.255082	0.000000	0.000000	4.000000	43.000000	0.000000
3535.552999	0.098128	0.591282	0.090365	85.477318	-41.642818	30.466801	4.518258	0.000000	0.093623	0.000000	0.000000	0.000000	1.086703	0.391258	1.255082	0.000000	0.000000	4.000000	43.000000	0.000000
3535.556333	0.102012	0.592498	0.094236	85.477318	-41.642818	30.466801	4.518258	0.000000	0.093623	0.000000	0.000000	0.000000	1.165468	0.364595	1.161203	0.000000	0.000000	4.000000	43.000000	0.000000
3535.559666	0.102012	0.592498	0.094236	85.477318	-41.642818	30.466801	4.518258	0.000000	0.093623	0.000000	0.000000	0.000000	1.165468	0.364595	1.161203	0.000000	0.000000	4.000000	43.000000	0.000000
3535.562999	0.102012	0.592498	0.094236	85.698479	-53.329819	18.333031	4.711791	0.000000	-0.100621	0.000000	0.000000	0.000000	1.165468	0.364595	1.161203	0.000000	0.000000	4.000000	43.000000	0.000000
3535.566333	0.106188	0.593624	0.097787	85.698479	-53.329819	18.333031	4.711791	0.000000	-0.100621	0.000000	0.000000	0.000000	1.252728	0.337859	1.065324	0.000000	0.000000	4.000000	43.000000	0.000000
3535.569666	0.106188	0.593624	0.097787	85.698479	-53.329819	18.333031	4.711791	0.000000	-0.100621	0.000000	0.000000	0.000000	1.252728	0.337859	1.065324	0.000000	0.000000	4.000000	43.000000	0.000000
3535.572999	0.106188	0.593624	0.097787	85.687065	-65.352486	5.916923	4.889345	0.000000	-0.309409	0.000000	0.000000	0.000000	1.252728	0.337859	1.065324	0.000000	0.000000	4.000000	43.000000	0.000000
3535.576333	0.110618	0.594663	0.100962	85.687065	-65.352486	5.916923	4.889345	0.000000	-0.309409	0.000000	0.000000	0.000000	1.329053	0.311782	0.952629	0.000000	0.000000	4.000000	43.000000	0.000000
3535.579666	0.110618	0.594663	0.100962	85.687065	-65.352486	5.916923	4.889345	0.000000	-0.309409	0.000000	0.000000	0.000000	1.329053	0.311782	0.952629	0.000000	0.000000	4.000000	43.000000	0.000000
3535.582999	0.110618	0.594663	0.100962	85.456703	-76.232750	-5.074454	4.972575	0.000000	-0.522973	0.000000	0.000000	0.000000	1.329053	0.311782	0.952629	0.000000	0.000000	4.000000	43.000000	0.000000
3535.586333	0.115428	0.595607	0.103697	85.456703	-76.232750	-5.074454	4.972575	0.000000	-0.522973	0.000000	0.000000	0.000000	1.442858	0.283138	0.820299	0.000000	0.000000	4.000000	43.000000	0.000000
3535.589666	0.115428	0.595607	0.103697	85.456703	-76.232750	-5.074454	4.972575	0.000000	-0.522973	0.000000	0.000000	0.000000	1.442858	0.283138	0.820299	0.000000	0.000000	4.000000	43.000000	0.000000
3535.592999	0.115428	0.595607	0.103697	85.035645	-84.840652	-13.066496	4.945564	0.000000	-0.735796	0.000000	0.000000	0.000000	1.442858	0.283138	0.820299	0.000000	0.000000	4.000000	43.000000	0.000000
3535.596333	0.120539	0.596476	0.106016	85.035645	-84.840652	-13.066496	4.945564	0.000000	-0.735796	0.000000	0.000000	0.000000	1.533304	0.260710	0.695868	0.000000	0.000000	4.000000	43.000000	0.000000
3535.599666	0.120539	0.596476	0.106016	85.035645	-84.840652	-13.066496	4.945564	0.000000	-0.735796	0.000000	0.000000	0.000000	1.533304	0.260710	0.695868	0.000000	0.000000	4.000000	43.000000	0.000000
3535.602999	0.120539	0.596476	0.106016	84.473129	-90.169319	-17.481680	4.908730	0.000000	-0.950986	0.000000	0.000000	0.000000	1.533304	0.260710	0.695868	0.000000	0.000000	4.000000	43.000000	0.000000
3535.606333	0.125919	0.597251	0.107909	84.473129	-90.169319	-17.481680	4.908730	0.000000	-0.950986	0.000000	0.000000	0.000000	1.613888	0.232451	0.567696	0.000000	0.000000	4.000000	43.000000	0.000000
3535.609666	0.125919	0.597251	0.107909	84.473129	-90.169319	-17.481680	4.908730	0.000000	-0.950986	0.000000	0.000000	0.000000	1.613888	0.232451	0.567696	0.000000	0.000000	4.000000	43.000000	0.000000
3535.612999	0.125919	0.597251	0.107909	83.823463	-91.995789	-18.444424	4.861727	0.000000	-1.167738	0.000000	0.000000	0.000000	1.613888	0.232451	0.567696	0.000000	0.000000	4.000000	43.000000	0.000000
3535.616333	0.131530	0.598027	0.109354	83.823463	-91.995789	-18.444424	4.861727	0.000000	-1.167738	0.000000	0.000000	0.000000	1.683443	0.232958	0.433536	0.000000	0.000000	4.000000	43.000000	0.000000
3535.619666	0.131530	0.598027	0.109354	83.823463	-91.995789	-18.444424	4.861727	0.000000	-1.167738	0.000000	0.000000	0.000000	1.683443	0.232958	0.433536	0.000000	0.000000	4.000000	43.000000	0.000000
3535.622999	0.131530	0.598027	0.109354	83.162331	-91.108513	-16.719992	4.804286	0.000000	-1.385223	0.000000	0.000000	0.000000	1.683443	0.232958	0.433536	0.000000	0.000000	4.000000	43.000000	0.000000
3535.626333	0.137390	0.598787	0.110327	83.162331	-91.108513	-16.719992	4.804286	0.000000	-1.385223	0.000000	0.000000	0.000000	1.758054	0.227819	0.292122	0.000000	0.000000	4.000000	43.000000	0.000000
3535.629666	0.137390	0.598787	0.110327	83.162331	-91.108513	-16.719992	4.804286	0.000000	-1.385223	0.000000	0.000000	0.000000	1.758054	0.227819	0.292122	0.000000	0.000000	4.000000	43.000000	0.000000
3535.632999	0.137390	0.598787	0.110327	82.467979	-88.573433	-13.198628	4.735446	0.000000	-1.604853	0.000000	0.000000	0.000000	1.758054	0.227819	0.292122	0.000000	0.000000	4.000000	43.000000	0.000000
3535.636333	0.143525	0.599487	0.110847	82.467979	-88.573433	-13.198628	4.735446	0.000000	-1.604853	0.000000	0.000000	0.000000	1.840517	0.209978	0.155969	0.000000	0.000000	4.000000	43.000000	0.000000
3535.639666	0.143525	0.599487	0.110847	82.467979	-88.573433	-13.198628	4.735446	0.000000	-1.604853	0.000000	0.000000	0.000000	1.840517	0.209978	0.155969	0.000000	0.000000	4.000000	43.000000	0.000000
3535.642999	0.143525	0.599487	0.110847	81.727684	-85.546967	-8.836110	4.654070	0.000000	-1.827466	0.000000	0.000000	0.000000	1.840517	0.209978	0.155969	0.000000	0.000000	4.000000	43.000000	0.000000
3535.646333	0.149927	0.600128	0.110907	81.727684	-85.546967	-8.836110	4.654070	0.000000	-1.827466	0.000000	0.000000	0.000000	1.920418	0.192239	0.017957	0.000000	0.000000	4.000000	43.000000	0.000000
3535.649666	0.149927	0.600128	0.110907	81.727684	-85.546967	-8.836110	4.654070	0.000000	-1.827466	0.000000	0.000000	0.000000	1.920418	0.192239	0.017957	0.000000	0.000000	4.000000	43.000000	0.000000
3535.652999	0.149927	0.600128	0.110907	80.971260	-82.673836	-4.583851	4.559324	0.000000	-2.052454	0.000000	0.000000	0.000000	1.920418	0.192239	0.017957	0.000000	0.000000	4.000000	43.000000	0.000000
3535.656333	0.156456	0.600698	0.110559	80.971260	-82.673836	-4.583851	4.559324	0.000000	-2.052454	0.000000	0.000000	0.000000	1.958689	0.171090	-0.104540	0.000000	0.000000	4.000000	43.000000	0.000000
3535.659666	0.156456	0.600698	0.110559	80.971260	-82.673836	-4.583851	4.559324	0.000000	-2.052454	0.000000	0.000000	0.000000	1.958689	0.171090	-0.104540	0.000000	0.000000	4.000000	43.000000	0.000000
3535.662999	0.156456	0.600698	0.110559	80.244011	-80.226402	-1.343377	4.453025	0.000000	-2.273889	0.000000	0.000000	0.000000	1.958689	0.171090	-0.104540	0.000000	0.000000	4.000000	43.000000	0.000000
3535.666333	0.163058	0.601207	0.109850	80.244011	-80.226402	-1.343377	4.453025	0.000000	-2.273889	0.000000	0.000000	0.000000	1.980809	0.152637	-0.212724	0.000000	0.000000	4.000000	43.000000	0.000000
3535.669666	0.163058	0.601207	0.109850	80.244011	-80.226402	-1.343377	4.453025	0.000000	-2.273889	0.000000	0.000000	0.000000	1.980809	0.152637	-0.212724	0.000000	0.000000	4.000000	43.000000	0.000000
3535.672999	0.163058	0.601207	0.109850	79.581161	-78.126556	0.894341	4.336325	0.000000	-2.489233	0.000000	0.000000	0.000000	1.980809	0.152637	-0.212724	0.000000	0.000000	4.000000	43.000000	0.000000
3535.676333	0.169657	0.601716	0.108843	79.581161	-78.126556	0.894341	4.336325	0.000000	-2.489233	0.000000	0.000000	0.000000	1.979634	0.152675	-0.301843	0.000000	0.000000	4.000000	43.000000	0.000000
3535.679666	0.169657	0.601716	0.108843	79.581161	-78.126556	0.894341	4.336325	0.000000	-2.489233	0.000000	0.000000	0.000000	1.979634	0.152675	-0.301843	0.000000	0.000000	4.000000	43.000000	0.000000
3535.682999	0.169657	0.601716	0.108843	79.026497	-76.389038	2.857418	4.211405	0.000000	-2.695194	0.000000	0.000000	0.000000	1.979634	0.152675	-0.301843	0.000000	0.000000	4.000000	43.000000	0.000000
3535.686333	0.176133	0.602204	0.107561	79.026497	-76.389038	2.857418	4.211405	0.000000	-2.695194	0.000000	0.000000	0.000000	1.942665	0.146580	-0.384760	0.000000	0.000000	4.000000	43.000000	0.000000
3535.689666	0.176133	0.602204	0.107561	79.026497	-76.389038	2.857418	4.211405	0.000000	-2.695194	0.000000	0.000000	0.000000	1.942665	0.146580	-0.384760	0.000000	0.000000	4.000000	43.000000	0.000000
3535.692999	0.176133	0.602204	0.107561	78.626549	-74.971313	4.767239	4.081131	0.000000	-2.888663	0.000000	0.000000	0.000000	1.942665	0.146580	-0.384760	0.000000	0.000000	4.000000	43.000000	0.000000
3535.696333	0.182364	0.602684	0.106020	78.626549	-74.971313	4.767239	4.081131	0.000000	-2.888663	0.000000	0.000000	0.000000	1.869327	0.143982	-0.462173	0.000000	0.000000	4.000000	43.000000	0.000000
3535.699666	0.182364	0.602684	0.106020	78.626549	-74.971313	4.767239	4.081131	0.000000	-2.888663	0.000000	0.000000	0.000000	1.869327	0.143982	-0.462173	0.000000	0.000000	4.000000	43.000000	0.000000
3535.702999	0.188451	0.603070	0.104196	78.377106	-73.841286	6.805929	3.948503	0.000000	-3.067462	0.000000	0.000000	0.000000	1.826067	0.115724	-0.547304	0.000000	0.000000	4.000000	43.000000	0.000000
3535.706333	0.188451	0.603070	0.104196	78.377106	-73.841286	6.805929	3.948503	0.000000	-3.067462	0.000000	0.000000	0.000000	1.826067	0.115724	-0.547304	0.000000	0.000000	4.000000	43.000000	0.000000
3535.709666	0.188451	0.603070	0.104196	78.377106	-73.841286	6.805929	3.948503	0.000000	-3.067462	0.000000	0.000000	0.000000	1.826067	0.115724	-0.547304	0.000000	0.000000	4.000000	43.000000	0.000000
3535.712999	0.188451	0.603070	0.104196	78.261826	-72.967010	9.144049	3.811790	0.000000	-3.235778	0.000000	0.000000	0.000000	1.826067	0.115724	-0.547304	0.000000	0.000000	4.000000	43.000000	0.000000
3535.716333	0.194342	0.603402	0.102138	78.261826	-72.967010	9.144049	3.811790	0.000000	-3.235778	0.000000	0.000000	0.000000	1.767362	0.099714	-0.617488	0.000000	0.000000	4.000000	43.000000	0.000000
3535.719666	0.194342	0.603402	0.102138	78.261826	-72.967010	9.144049	3.811790	0.000000	-3.235778	0.000000	0.000000	0.000000	1.767362	0.099714	-0.617488	0.000000	0.000000	4.000000	43.000000	0.000000
3535.722999	0.194342	0.603402	0.102138	78.274284	-72.256447	11.649968	3.672926	0.000000	-3.392582	0.000000	0.000000	0.000000	1.767362	0.099714	-0.617488	0.000000	0.000000	4.000000	43.000000	0.000000
3535.726333	0.199952	0.603752	0.099963	78.274284	-72.256447	11.649968	3.672926	0.000000	-3.392582	0.000000	0.000000	0.000000	1.683097	0.104891	-0.652385	0.000000	0.000000	4.000000	43.000000	0.000000
3535.729666	0.199952	0.603752	0.099963	78.274284	-72.256447	11.649968	3.672926	0.000000	-3.392582	0.000000	0.000000	0.000000	1.683097	0.104891	-0.652385	0.000000	0.000000	4.000000	43.000000	0.000000
3535.732999	0.199952	0.603752	0.099963	78.340057	-71.642471	14.012975	3.535727	0.000000	-3.535340	0.000000	0.000000	0.000000	1.683097	0.104891	-0.652385	0.000000	0.000000	4.000000	43.000000	0.000000
3535.736333	0.205287	0.604107	0.097701	78.340057	-71.642471	14.012975	3.535727	0.000000	-3.535340	0.000000	0.000000	0.000000	1.600486	0.106474	-0.678677	0.000000	0.000000	4.000000	43.000000	0.000000
3535.739666	0.205287	0.604107	0.097701	78.340057	-71.642471	14.012975	3.535727	0.000000	-3.535340	0.000000	0.000000	0.000000	1.600486	0.106474	-0.678677	0.000000	0.000000	4.000000	43.000000	0.000000
3535.742999	0.205287	0.604107	0.097701	78.549522	-71.160454	15.985849	3.401026	0.000000	-3.665109	0.000000	0.000000	0.000000	1.600486	0.106474	-0.678677	0.000000	0.000000	4.000000	43.000000	0.000000
3535.746333	0.210347	0.604538	0.095442	78.549522	-71.160454	15.985849	3.401026	0.000000	-3.665109	0.000000	0.000000	0.000000	1.518021	0.129226	-0.677787	0.000000	0.000000	4.000000	43.000000	0.000000
3535.749666	0.210347	0.604538	0.095442	78.549522	-71.160454	15.985849	3.401026	0.000000	-3.665109	0.000000	0.000000	0.000000	1.518021	0.129226	-0.677787	0.000000	0.000000	4.000000	43.000000	0.000000
3535.752999	0.210347	0.604538	0.095442	78.971809	-70.856628	17.249838	3.270880	0.000000	-3.781712	0.000000	0.000000	0.000000	1.518021	0.129226	-0.677787	0.000000	0.000000	4.000000	43.000000	0.000000
3535.756333	0.215030	0.604959	0.093235	78.971809	-70.856628	17.249838	3.270880	0.000000	-3.781712	0.000000	0.000000	0.000000	1.404852	0.126395	-0.661974	0.000000	0.000000	4.000000	43.000000	0.000000
3535.759666	0.215030	0.604959	0.093235	78.971809	-70.856628	17.249838	3.270880	0.000000	-3.781712	0.000000	0.000000	0.000000	1.404852	0.126395	-0.661974	0.000000	0.000000	4.000000	43.000000	0.000000
3535.762999	0.215030	0.604959	0.093235	79.658104	-70.888161	17.739519	3.148345	0.000000	-3.884318	0.000000	0.000000	0.000000	1.404852	0.126395	-0.661974	0.000000	0.000000	4.000000	43.000000	0.000000
3535.766333	0.219366	0.605405	0.091008	79.658104	-70.888161	17.739519	3.148345	0.000000	-3.884318	0.000000	0.000000	0.000000	1.300758	0.133914	-0.668129	0.000000	0.000000	4.000000	43.000000	0.000000
3535.769666	0.219366	0.605405	0.091008	79.658104	-70.888161	17.739519	3.148345	0.000000	-3.884318	0.000000	0.000000	0.000000	1.300758	0.133914	-0.668129	0.000000	0.000000	4.000000	43.000000	0.000000
3535.772999	0.219366	0.605405	0.091008	80.647621	-71.414177	18.230881	3.031532	0.000000	-3.976156	0.000000	0.000000	0.000000	1.300758	0.133914	-0.668129	0.000000	0.000000	4.000000	43.000000	0.000000
3535.776333	0.223269	0.605785	0.088704	80.647621	-71.414177	18.230881	3.031532	0.000000	-3.976156	0.000000	0.000000	0.000000	1.170862	0.113837	-0.691207	0.000000	0.000000	4.000000	43.000000	0.000000
3535.779666	0.223269	0.605785	0.088704	80.647621	-71.414177	18.230881	3.031532	0.000000	-3.976156	0.000000	0.000000	0.000000	1.170862	0.113837	-0.691207	0.000000	0.000000	4.000000	43.000000	0.000000
3535.782999	0.223269	0.605785	0.088704	81.845055	-72.474892	18.591398	2.920447	0.000000	-4.058447	0.000000	0.000000	0.000000	1.170862	0.113837	-0.691207	0.000000	0.000000	4.000000	43.000000	0.000000
3535.786333	0.226804	0.606140	0.086271	81.845055	-72.474892	18.591398	2.920447	0.000000	-4.058447	0.000000	0.000000	0.000000	1.060654	0.106663	-0.729714	0.000000	0.000000	4.000000	43.000000	0.000000
3535.789666	0.226804	0.606140	0.086271	81.845055	-72.474892	18.591398	2.920447	0.000000	-4.058447	0.000000	0.000000	0.000000	1.060654	0.106663	-0.729714	0.000000	0.000000	4.000000	43.000000	0.000000
3535.792999	0.226804	0.606140	0.086271	83.095161	-74.194397	18.129448	2.812543	0.000000	-4.133957	0.000000	0.000000	0.000000	1.060654	0.106663	-0.729714	0.000000	0.000000	4.000000	43.000000	0.000000
3535.796333	0.229979	0.606494	0.083666	83.095161	-74.194397	18.129448	2.812543	0.000000	-4.133957	0.000000	0.000000	0.000000	0.952516	0.106092	-0.781779	0.000000	0.000000	4.000000	43.000000	0.000000
3535.799666	0.229979	0.606494	0.083666	83.095161	-74.194397	18.129448	2.812543	0.000000	-4.133957	0.000000	0.000000	0.000000	0.952516	0.106092	-0.781779	0.000000	0.000000	4.000000	43.000000	0.000000
3535.802999	0.229979	0.606494	0.083666	84.273445	-76.608482	16.600002	2.706245	0.000000	-4.204312	0.000000	0.000000	0.000000	0.952516	0.106092	-0.781779	0.000000	0.000000	4.000000	43.000000	0.000000
3535.806333	0.232750	0.606833	0.080934	84.273445	-76.608482	16.600002	2.706245	0.000000	-4.204312	0.000000	0.000000	0.000000	0.831057	0.101662	-0.819438	0.000000	0.000000	4.000000	43.000000	0.000000
3535.809666	0.232750	0.606833	0.080934	84.273445	-76.608482	16.600002	2.706245	0.000000	-4.204312	0.000000	0.000000	0.000000	0.831057	0.101662	-0.819438	0.000000	0.000000	4.000000	43.000000	0.000000
3535.812999	0.232750	0.606833	0.080934	85.314583	-79.538559	14.789631	2.602785	0.000000	-4.269135	0.000000	0.000000	0.000000	0.831057	0.101662	-0.819438	0.000000	0.000000	4.000000	43.000000	0.000000
3535.816333	0.235146	0.607227	0.078154	85.314583	-79.538559	14.789631	2.602785	0.000000	-4.269135	0.000000	0.000000	0.000000	0.718942	0.118183	-0.833891	0.000000	0.000000	4.000000	43.000000	0.000000
3535.819666	0.235146	0.607227	0.078154	85.314583	-79.538559	14.789631	2.602785	0.000000	-4.269135	0.000000	0.000000	0.000000	0.718942	0.118183	-0.833891	0.000000	0.000000	4.000000	43.000000	0.000000
3535.822999	0.237162	0.607650	0.075448	86.183815	-81.150192	14.763526	2.503071	0.000000	-4.328352	0.000000	0.000000	0.000000	0.604654	0.126933	-0.811968	0.000000	0.000000	4.000000	43.000000	0.000000
3535.826333	0.237162	0.607650	0.075448	86.183815	-81.150192	14.763526	2.503071	0.000000	-4.328352	0.000000	0.000000	0.000000	0.604654	0.126933	-0.811968	0.000000	0.000000	4.000000	43.000000	0.000000
3535.829666	0.237162	0.607650	0.075448	86.183815	-81.150192	14.763526	2.503071	0.000000	-4.328352	0.000000	0.000000	0.000000	0.604654	0.126933	-0.811968	0.000000	0.000000	4.000000	43.000000	0.000000
3535.832999	0.237162	0.607650	0.075448	86.943733	-79.609383	17.622116	2.409816	0.000000	-4.380957	0.000000	0.000000	0.000000	0.604654	0.126933	-0.811968	0.000000	0.000000	4.000000	43.000000	0.000000
3535.836333	0.238810	0.608092	0.072774	86.943733	-79.609383	17.622116	2.409816	0.000000	-4.380957	0.000000	0.000000	0.000000	0.494599	0.132635	-0.802225	0.000000	0.000000	4.000000	43.000000	0.000000
3535.839666	0.238810	0.608092	0.072774	86.943733	-79.609383	17.622116	2.409816	0.000000	-4.380957	0.000000	0.000000	0.000000	0.494599	0.132635	-0.802225	0.000000	0.000000	4.000000	43.000000	0.000000
3535.842999	0.238810	0.608092	0.072774	87.659996	-73.405975	24.623001	2.321630	0.000000	-4.428321	0.000000	0.000000	0.000000	0.494599	0.132635	-0.802225	0.000000	0.000000	4.000000	43.000000	0.000000
3535.846333	0.240098	0.608520	0.070143	87.659996	-73.405975	24.623001	2.321630	0.000000	-4.428321	0.000000	0.000000	0.000000	0.386476	0.128548	-0.789311	0.000000	0.000000	4.000000	43.000000	0.000000
3535.849666	0.240098	0.608520	0.070143	87.659996	-73.405975	24.623001	2.321630	0.000000	-4.428321	0.000000	0.000000	0.000000	0.386476	0.128548	-0.789311	0.000000	0.000000	4.000000	43.000000	0.000000
3535.852999	0.240098	0.608520	0.070143	88.358368	-59.787903	38.972446	2.238456	0.000000	-4.470941	0.000000	0.000000	0.000000	0.386476	0.128548	-0.789311	0.000000	0.000000	4.000000	43.000000	0.000000
3535.856333	0.241086	0.608958	0.067417	88.358368	-59.787903	38.972446	2.238456	0.000000	-4.470941	0.000000	0.000000	0.000000	0.296201	0.131213	-0.817767	0.000000	0.000000	4.000000	43.000000	0.000000
3535.859666	0.241086	0.608958	0.067417	88.358368	-59.787903	38.972446	2.238456	0.000000	-4.470941	0.000000	0.000000	0.000000	0.296201	0.131213	-0.817767	0.000000	0.000000	4.000000	43.000000	0.000000
3535.862999	0.241086	0.608958	0.067417	88.897301	-28.154831	71.555824	2.155744	0.000000	-4.511404	0.000000	0.000000	0.000000	0.296201	0.131213	-0.817767	0.000000	0.000000	4.000000	43.000000	0.000000
3535.866333	0.241755	0.609340	0.064559	88.897301	-28.154831	71.555824	2.155744	0.000000	-4.511404	0.000000	0.000000	0.000000	0.200766	0.114824	-0.857489	0.000000	0.000000	4.000000	43.000000	0.000000
3535.869666	0.241755	0.609340	0.064559	88.897301	-28.154831	71.555824	2.155744	0.000000	-4.511404	0.000000	0.000000	0.000000	0.200766	0.114824	-0.857489	0.000000	0.000000	4.000000	43.000000	0.000000
3535.872999	0.241755	0.609340	0.064559	88.832321	20.068617	120.765488	2.072326	0.000000	-4.550326	0.000000	0.000000	0.000000	0.200766	0.114824	-0.857489	0.000000	0.000000	4.000000	43.000000	0.000000
3535.876333	0.242167	0.609709	0.061506	88.832321	20.068617	120.765488	2.072326	0.000000	-4.550326	0.000000	0.000000	0.000000	0.123714	0.110475	-0.915846	0.000000	0.000000	4.000000	43.000000	0.000000
3535.879666	0.242167	0.609709	0.061506	88.832321	20.068617	120.765488	2.072326	0.000000	-4.550326	0.000000	0.000000	0.000000	0.123714	0.110475	-0.915846	0.000000	0.000000	4.000000	43.000000	0.000000
3535.882999	0.242167	0.609709	0.061506	88.230988	46.494381	148.012878	1.985317	0.000000	-4.588956	0.000000	0.000000	0.000000	0.123714	0.110475	-0.915846	0.000000	0.000000	4.000000	43.000000	0.000000
3535.886333	0.242291	0.609986	0.058382	88.230988	46.494381	148.012878	1.985317	0.000000	-4.588956	0.000000	0.000000	0.000000	0.036998	0.083207	-0.937151	0.000000	0.000000	4.000000	43.000000	0.000000
3535.889666	0.242291	0.609986	0.058382	88.230988	46.494381	148.012878	1.985317	0.000000	-4.588956	0.000000	0.000000	0.000000	0.036998	0.083207	-0.937151	0.000000	0.000000	4.000000	43.000000	0.000000
3535.892999	0.242291	0.609986	0.058382	87.551277	55.450985	157.512817	1.897956	0.000000	-4.625772	0.000000	0.000000	0.000000	0.036998	0.083207	-0.937151	0.000000	0.000000	4.000000	43.000000	0.000000
3535.896333	0.242160	0.610243	0.055193	87.551277	55.450985	157.512817	1.897956	0.000000	-4.625772	0.000000	0.000000	0.000000	-0.039311	0.077221	-0.956554	0.000000	0.000000	4.000000	43.000000	0.000000
3535.899666	0.242160	0.610243	0.055193	87.551277	55.450985	157.512817	1.897956	0.000000	-4.625772	0.000000	0.000000	0.000000	-0.039311	0.077221	-0.956554	0.000000	0.000000	4.000000	43.000000	0.000000
3535.902999	0.242160	0.610243	0.055193	87.022636	55.640804	157.855667	1.809642	0.000000	-4.661029	0.000000	0.000000	0.000000	-0.039311	0.077221	-0.956554	0.000000	0.000000	4.000000	43.000000	0.000000
3535.906333	0.241782	0.610448	0.052078	87.022636	55.640804	157.855667	1.809642	0.000000	-4.661029	0.000000	0.000000	0.000000	-0.113149	0.061331	-0.934607	0.000000	0.000000	4.000000	43.000000	0.000000
3535.909666	0.241782	0.610448	0.052078	87.022636	55.640804	157.855667	1.809642	0.000000	-4.661029	0.000000	0.000000	0.000000	-0.113149	0.061331	-0.934607	0.000000	0.000000	4.000000	43.000000	0.000000
3535.912999	0.241782	0.610448	0.052078	86.659416	51.851070	154.031189	1.723933	0.000000	-4.693406	0.000000	0.000000	0.000000	-0.113149	0.061331	-0.934607	0.000000	0.000000	4.000000	43.000000	0.000000
3535.916333	0.241021	0.610651	0.049109	86.659416	51.851070	154.031189	1.723933	0.000000	-4.693406	0.000000	0.000000	0.000000	-0.228337	0.060807	-0.890597	0.000000	0.000000	4.000000	43.000000	0.000000
3535.919666	0.241021	0.610651	0.049109	86.659416	51.851070	154.031189	1.723933	0.000000	-4.693406	0.000000	0.000000	0.000000	-0.228337	0.060807	-0.890597	0.000000	0.000000	4.000000	43.000000	0.000000
3535.922999	0.241021	0.610651	0.049109	86.314430	48.856380	151.106674	1.644350	0.000000	-4.721876	0.000000	0.000000	0.000000	-0.228337	0.060807	-0.890597	0.000000	0.000000	4.000000	43.000000	0.000000
3535.926333	0.239991	0.610811	0.046268	86.314430	48.856380	151.106674	1.644350	0.000000	-4.721876	0.000000	0.000000	0.000000	-0.308959	0.047984	-0.852290	0.000000	0.000000	4.000000	43.000000	0.000000
3535.929666	0.239991	0.610811	0.046268	86.314430	48.856380	151.106674	1.644350	0.000000	-4.721876	0.000000	0.000000	0.000000	-0.308959	0.047984	-0.852290	0.000000	0.000000	4.000000	43.000000	0.000000
3535.932999	0.239991	0.610811	0.046268	86.003151	47.102112	149.458389	1.569066	0.000000	-4.747424	0.000000	0.000000	0.000000	-0.308959	0.047984	-0.852290	0.000000	0.000000	4.000000	43.000000	0.000000
3535.936333	0.238713	0.610907	0.043463	86.003151	47.102112	149.458389	1.569066	0.000000	-4.747424	0.000000	0.000000	0.000000	-0.383620	0.029086	-0.841497	0.000000	0.000000	4.000000	43.000000	0.000000
3535.939666	0.238713	0.610907	0.043463	86.003151	47.102112	149.458389	1.569066	0.000000	-4.747424	0.000000	0.000000	0.000000	-0.383620	0.029086	-0.841497	0.000000	0.000000	4.000000	43.000000	0.000000
3535.942999	0.238713	0.610907	0.043463	85.727348	46.678364	149.155853	1.495000	0.000000	-4.771266	0.000000	0.000000	0.000000	-0.383620	0.029086	-0.841497	0.000000	0.000000	4.000000	43.000000	0.000000
3535.946333	0.237150	0.610900	0.040611	85.727348	46.678364	149.155853	1.495000	0.000000	-4.771266	0.000000	0.000000	0.000000	-0.468847	-0.002223	-0.855611	0.000000	0.000000	4.000000	43.000000	0.000000
3535.949666	0.237150	0.610900	0.040611	85.727348	46.678364	149.155853	1.495000	0.000000	-4.771266	0.000000	0.000000	0.000000	-0.468847	-0.002223	-0.855611	0.000000	0.000000	4.000000	43.000000	0.000000
3535.952999	0.237150	0.610900	0.040611	85.471733	48.113483	150.789963	1.419619	0.000000	-4.794234	0.000000	0.000000	0.000000	-0.468847	-0.002223	-0.855611	0.000000	0.000000	4.000000	43.000000	0.000000
3535.956333	0.235454	0.610777	0.037597	85.471733	48.113483	150.789963	1.419619	0.000000	-4.794234	0.000000	0.000000	0.000000	-0.508646	-0.036828	-0.904418	0.000000	0.000000	4.000000	43.000000	0.000000
3535.959666	0.235454	0.610777	0.037597	85.471733	48.113483	150.789963	1.419619	0.000000	-4.794234	0.000000	0.000000	0.000000	-0.508646	-0.036828	-0.904418	0.000000	0.000000	4.000000	43.000000	0.000000
3535.962999	0.235454	0.610777	0.037597	85.253319	50.197540	153.114609	1.337243	0.000000	-4.817861	0.000000	0.000000	0.000000	-0.508646	-0.036828	-0.904418	0.000000	0.000000	4.000000	43.000000	0.000000
3535.966333	0.233636	0.610578	0.034377	85.253319	50.197540	153.114609	1.337243	0.000000	-4.817861	0.000000	0.000000	0.000000	-0.545422	-0.059850	-0.965796	0.000000	0.000000	4.000000	43.000000	0.000000
3535.969666	0.233636	0.610578	0.034377	85.253319	50.197540	153.114609	1.337243	0.000000	-4.817861	0.000000	0.000000	0.000000	-0.545422	-0.059850	-0.965796	0.000000	0.000000	4.000000	43.000000	0.000000
3535.972999	0.233636	0.610578	0.034377	85.093277	51.495644	154.602310	1.245672	0.000000	-4.842345	0.000000	0.000000	0.000000	-0.545422	-0.059850	-0.965796	0.000000	0.000000	4.000000	43.000000	0.000000
3535.976333	0.231686	0.610261	0.030990	85.093277	51.495644	154.602310	1.245672	0.000000	-4.842345	0.000000	0.000000	0.000000	-0.585167	-0.095087	-1.016080	0.000000	0.000000	4.000000	43.000000	0.000000
3535.979666	0.231686	0.610261	0.030990	85.093277	51.495644	154.602310	1.245672	0.000000	-4.842345	0.000000	0.000000	0.000000	-0.585167	-0.095087	-1.016080	0.000000	0.000000	4.000000	43.000000	0.000000
3535.982999	0.231686	0.610261	0.030990	84.961212	49.962891	153.086349	1.145390	0.000000	-4.867040	0.000000	0.000000	0.000000	-0.585167	-0.095087	-1.016080	0.000000	0.000000	4.000000	43.000000	0.000000
3535.986333	0.229619	0.609899	0.027585	84.961212	49.962891	153.086349	1.145390	0.000000	-4.867040	0.000000	0.000000	0.000000	-0.620131	-0.108704	-1.021626	0.000000	0.000000	4.000000	43.000000	0.000000
3535.989666	0.229619	0.609899	0.027585	84.961212	49.962891	153.086349	1.145390	0.000000	-4.867040	0.000000	0.000000	0.000000	-0.620131	-0.108704	-1.021626	0.000000	0.000000	4.000000	43.000000	0.000000
3535.992999	0.229619	0.609899	0.027585	84.781654	45.662174	148.628281	1.040775	0.000000	-4.890480	0.000000	0.000000	0.000000	-0.620131	-0.108704	-1.021626	0.000000	0.000000	4.000000	43.000000	0.000000
3535.996333	0.227473	0.609514	0.024295	84.781654	45.662174	148.628281	1.040775	0.000000	-4.890480	0.000000	0.000000	0.000000	-0.643726	-0.115268	-0.987037	0.000000	0.000000	4.000000	43.000000	0.000000
3535.999666	0.227473	0.609514	0.024295	84.781654	45.662174	148.628281	1.040775	0.000000	-4.890480	0.000000	0.000000	0.000000	-0.643726	-0.115268	-0.987037	0.000000	0.000000	4.000000	43.000000	0.000000
3536.002999	0.227473	0.609514	0.024295	84.487900	39.517902	142.199738	0.936093	0.000000	-4.911592	0.000000	0.000000	0.000000	-0.643726	-0.115268	-0.987037	0.000000	0.000000	4.000000	43.000000	0.000000
3536.006333	0.225226	0.609092	0.021183	84.487900	39.517902	142.199738	0.936093	0.000000	-4.911592	0.000000	0.000000	0.000000	-0.674217	-0.126823	-0.933549	0.000000	0.000000	4.000000	43.000000	0.000000
3536.009666	0.225226	0.609092	0.021183	84.487900	39.517902	142.199738	0.936093	0.000000	-4.911592	0.000000	0.000000	0.000000	-0.674217	-0.126823	-0.933549	0.000000	0.000000	4.000000	43.000000	0.000000
3536.012999	0.225226	0.609092	0.021183	84.084938	32.889008	135.199753	0.833948	0.000000	-4.929962	0.000000	0.000000	0.000000	-0.674217	-0.126823	-0.933549	0.000000	0.000000	4.000000	43.000000	0.000000
3536.016333	0.222821	0.608670	0.018241	84.084938	32.889008	135.199753	0.833948	0.000000	-4.929962	0.000000	0.000000	0.000000	-0.721320	-0.126552	-0.882590	0.000000	0.000000	4.000000	43.000000	0.000000
3536.019666	0.222821	0.608670	0.018241	84.084938	32.889008	135.199753	0.833948	0.000000	-4.929962	0.000000	0.000000	0.000000	-0.721320	-0.126552	-0.882590	0.000000	0.000000	4.000000	43.000000	0.000000
3536.022999	0.222821	0.608670	0.018241	83.623573	27.083969	129.021622	0.734531	0.000000	-4.945752	0.000000	0.000000	0.000000	-0.721320	-0.126552	-0.882590	0.000000	0.000000	4.000000	43.000000	0.000000
3536.026333	0.220238	0.608170	0.015412	83.623573	27.083969	129.021622	0.734531	0.000000	-4.945752	0.000000	0.000000	0.000000	-0.774969	-0.149804	-0.848708	0.000000	0.000000	4.000000	43.000000	0.000000
3536.029666	0.220238	0.608170	0.015412	83.623573	27.083969	129.021622	0.734531	0.000000	-4.945752	0.000000	0.000000	0.000000	-0.774969	-0.149804	-0.848708	0.000000	0.000000	4.000000	43.000000	0.000000
3536.032999	0.220238	0.608170	0.015412	83.168785	22.812506	124.467369	0.635698	0.000000	-4.959424	0.000000	0.000000	0.000000	-0.774969	-0.149804	-0.848708	0.000000	0.000000	4.000000	43.000000	0.000000
3536.036333	0.217427	0.607621	0.012639	83.168785	22.812506	124.467369	0.635698	0.000000	-4.959424	0.000000	0.000000	0.000000	-0.843131	-0.164880	-0.831838	0.000000	0.000000	4.000000	43.000000	0.000000
3536.039666	0.217427	0.607621	0.012639	83.168785	22.812506	124.467369	0.635698	0.000000	-4.959424	0.000000	0.000000	0.000000	-0.843131	-0.164880	-0.831838	0.000000	0.000000	4.000000	43.000000	0.000000
3536.042999	0.217427	0.607621	0.012639	82.751045	20.439489	121.992195	0.535083	0.000000	-4.971286	0.000000	0.000000	0.000000	-0.843131	-0.164880	-0.831838	0.000000	0.000000	4.000000	43.000000	0.000000
3536.046333	0.214391	0.606942	0.009852	82.751045	20.439489	121.992195	0.535083	0.000000	-4.971286	0.000000	0.000000	0.000000	-0.911083	-0.203518	-0.836087	0.000000	0.000000	4.000000	43.000000	0.000000
3536.049666	0.214391	0.606942	0.009852	82.751045	20.439489	121.992195	0.535083	0.000000	-4.971286	0.000000	0.000000	0.000000	-0.911083	-0.203518	-0.836087	0.000000	0.000000	4.000000	43.000000	0.000000
3536.052999	0.214391	0.606942	0.009852	82.410301	19.950861	121.625549	0.429055	0.000000	-4.981557	0.000000	0.000000	0.000000	-0.911083	-0.203518	-0.836087	0.000000	0.000000	4.000000	43.000000	0.000000
3536.056333	0.211172	0.606164	0.007018	82.410301	19.950861	121.625549	0.429055	0.000000	-4.981557	0.000000	0.000000	0.000000	-0.965656	-0.233433	-0.850230	0.000000	0.000000	4.000000	43.000000	0.000000
3536.059666	0.211172	0.606164	0.007018	82.410301	19.950861	121.625549	0.429055	0.000000	-4.981557	0.000000	0.000000	0.000000	-0.965656	-0.233433	-0.850230	0.000000	0.000000	4.000000	43.000000	0.000000
3536.062999	0.211172	0.606164	0.007018	82.133636	20.084816	121.983002	0.315020	0.000000	-4.990067	0.000000	0.000000	0.000000	-0.965656	-0.233433	-0.850230	0.000000	0.000000	4.000000	43.000000	0.000000
3536.066333	0.207825	0.605307	0.004127	82.133636	20.084816	121.983002	0.315020	0.000000	-4.990067	0.000000	0.000000	0.000000	-1.004153	-0.257273	-0.867499	0.000000	0.000000	4.000000	43.000000	0.000000
3536.069666	0.207825	0.605307	0.004127	82.133636	20.084816	121.983002	0.315020	0.000000	-4.990067	0.000000	0.000000	0.000000	-1.004153	-0.257273	-0.867499	0.000000	0.000000	4.000000	43.000000	0.000000
3536.072999	0.207825	0.605307	0.004127	81.915077	19.998247	122.116241	0.191215	0.000000	-4.996342	0.000000	0.000000	0.000000	-1.004153	-0.257273	-0.867499	0.000000	0.000000	4.000000	43.000000	0.000000
3536.076333	0.204318	0.604393	0.001274	81.915077	19.998247	122.116241	0.191215	0.000000	-4.996342	0.000000	0.000000	0.000000	-1.051846	-0.274049	-0.855621	0.000000	0.000000	4.000000	43.000000	0.000000
3536.079666	0.204318	0.604393	0.001274	81.915077	19.998247	122.116241	0.191215	0.000000	-4.996342	0.000000	0.000000	0.000000	-1.051846	-0.274049	-0.855621	0.000000	0.000000	4.000000	43.000000	0.000000
3536.082999	0.204318	0.604393	0.001274	81.732056	19.872219	122.223831	0.061081	0.000000	-4.999627	0.000000	0.000000	0.000000	-1.051846	-0.274049	-0.855621	0.000000	0.000000	4.000000	43.000000	0.000000
3536.086333	0.200809	0.603456	-0.001549	81.732056	19.872219	122.223831	0.061081	0.000000	-4.999627	0.000000	0.000000	0.000000	-1.052875	-0.281267	-0.847005	0.000000	0.000000	4.000000	43.000000	0.000000
3536.089666	0.200809	0.603456	-0.001549	81.732056	19.872219	122.223831	0.061081	0.000000	-4.999627	0.000000	0.000000	0.000000	-1.052875	-0.281267	-0.847005	0.000000	0.000000	4.000000	43.000000	0.000000
3536.092999	0.200809	0.603456	-0.001549	81.537819	19.514196	122.064140	-0.076813	0.000000	-4.999410	0.000000	0.000000	0.000000	-1.052875	-0.281267	-0.847005	0.000000	0.000000	4.000000	43.000000	0.000000
3536.096333	0.197334	0.602433	-0.004317	81.537819	19.514196	122.064140	-0.076813	0.000000	-4.999410	0.000000	0.000000	0.000000	-1.042493	-0.306713	-0.830383	0.000000	0.000000	4.000000	43.000000	0.000000
3536.099666	0.197334	0.602433	-0.004317	81.537819	19.514196	122.064140	-0.076813	0.000000	-4.999410	0.000000	0.000000	0.000000	-1.042493	-0.306713	-0.830383	0.000000	0.000000	4.000000	43.000000	0.000000
3536.102999	0.197334	0.602433	-0.004317	81.228195	18.560177	121.200943	-0.215841	0.000000	-4.866690	0.000000	0.000000	0.000000	-1.042493	-0.306713	-0.830383	0.000000	0.000000	4.000000	43.000000	0.000000
3536.106333	0.193922	0.601410	-0.006903	81.228195	18.560177	121.200943	-0.215841	0.000000	-4.866690	0.000000	0.000000	0.000000	-1.023504	-0.307080	-0.775865	0.000000	0.000000	4.000000	43.000000	0.000000
3536.109666	0.193922	0.601410	-0.006903	81.228195	18.560177	121.200943	-0.215841	0.000000	-4.866690	0.000000	0.000000	0.000000	-1.023504	-0.307080	-0.775865	0.000000	0.000000	4.000000	43.000000	0.000000
3536.112999	0.193922	0.601410	-0.006903	80.765923	17.084373	119.686005	-0.345152	0.000000	-4.696106	0.000000	0.000000	0.000000	-1.023504	-0.307080	-0.775865	0.000000	0.000000	4.000000	43.000000	0.000000
3536.116333	0.190477	0.600410	-0.009178	80.765923	17.084373	119.686005	-0.345152	0.000000	-4.696106	0.000000	0.000000	0.000000	-1.033662	-0.299838	-0.682491	0.000000	0.000000	4.000000	43.000000	0.000000
3536.119666	0.190477	0.600410	-0.009178	80.765923	17.084373	119.686005	-0.345152	0.000000	-4.696106	0.000000	0.000000	0.000000	-1.033662	-0.299838	-0.682491	0.000000	0.000000	4.000000	43.000000	0.000000
3536.122999	0.190477	0.600410	-0.009178	80.189705	15.493552	117.937439	-0.458900	0.000000	-4.523829	0.000000	0.000000	0.000000	-1.033662	-0.299838	-0.682491	0.000000	0.000000	4.000000	43.000000	0.000000
3536.126333	0.186858	0.599470	-0.011118	80.189705	15.493552	117.937439	-0.458900	0.000000	-4.523829	0.000000	0.000000	0.000000	-1.085601	-0.281875	-0.581897	0.000000	0.000000	4.000000	43.000000	0.000000
3536.129666	0.186858	0.599470	-0.011118	80.189705	15.493552	117.937439	-0.458900	0.000000	-4.523829	0.000000	0.000000	0.000000	-1.085601	-0.281875	-0.581897	0.000000	0.000000	4.000000	43.000000	0.000000
3536.132999	0.186858	0.599470	-0.011118	79.613197	14.263050	116.355896	-0.555883	0.000000	-4.342896	0.000000	0.000000	0.000000	-1.085601	-0.281875	-0.581897	0.000000	0.000000	4.000000	43.000000	0.000000
3536.136333	0.183151	0.598530	-0.012882	79.613197	14.263050	116.355896	-0.555883	0.000000	-4.342896	0.000000	0.000000	0.000000	-1.112077	-0.282103	-0.529173	0.000000	0.000000	4.000000	43.000000	0.000000
3536.139666	0.183151	0.598530	-0.012882	79.613197	14.263050	116.355896	-0.555883	0.000000	-4.342896	0.000000	0.000000	0.000000	-1.112077	-0.282103	-0.529173	0.000000	0.000000	4.000000	43.000000	0.000000
3536.142999	0.183151	0.598530	-0.012882	79.082924	13.861410	115.481285	-0.644078	0.000000	-4.157549	0.000000	0.000000	0.000000	-1.112077	-0.282103	-0.529173	0.000000	0.000000	4.000000	43.000000	0.000000
3536.146333	0.179392	0.597602	-0.014443	79.082924	13.861410	115.481285	-0.644078	0.000000	-4.157549	0.000000	0.000000	0.000000	-1.127620	-0.278510	-0.468466	0.000000	0.000000	4.000000	43.000000	0.000000
3536.149666	0.179392	0.597602	-0.014443	79.082924	13.861410	115.481285	-0.644078	0.000000	-4.157549	0.000000	0.000000	0.000000	-1.127620	-0.278510	-0.468466	0.000000	0.000000	4.000000	43.000000	0.000000
3536.152999	0.179392	0.597602	-0.014443	78.605751	14.197753	115.421471	-0.722156	0.000000	-3.969613	0.000000	0.000000	0.000000	-1.127620	-0.278510	-0.468466	0.000000	0.000000	4.000000	43.000000	0.000000
3536.156333	0.175599	0.596713	-0.015819	78.605751	14.197753	115.421471	-0.722156	0.000000	-3.969613	0.000000	0.000000	0.000000	-1.137979	-0.266792	-0.412712	0.000000	0.000000	4.000000	43.000000	0.000000
3536.159666	0.175599	0.596713	-0.015819	78.605751	14.197753	115.421471	-0.722156	0.000000	-3.969613	0.000000	0.000000	0.000000	-1.137979	-0.266792	-0.412712	0.000000	0.000000	4.000000	43.000000	0.000000
3536.162999	0.175599	0.596713	-0.015819	78.162910	14.647915	115.484879	-0.790941	0.000000	-3.779950	0.000000	0.000000	0.000000	-1.137979	-0.266792	-0.412712	0.000000	0.000000	4.000000	43.000000	0.000000
3536.166333	0.171842	0.595825	-0.017072	78.162910	14.647915	115.484879	-0.790941	0.000000	-3.779950	0.000000	0.000000	0.000000	-1.127214	-0.266200	-0.376076	0.000000	0.000000	4.000000	43.000000	0.000000
3536.169666	0.171842	0.595825	-0.017072	78.162910	14.647915	115.484879	-0.790941	0.000000	-3.779950	0.000000	0.000000	0.000000	-1.127214	-0.266200	-0.376076	0.000000	0.000000	4.000000	43.000000	0.000000
3536.172999	0.171842	0.595825	-0.017072	77.762978	15.124339	115.736351	-0.853621	0.000000	-3.592080	0.000000	0.000000	0.000000	-1.127214	-0.266200	-0.376076	0.000000	0.000000	4.000000	43.000000	0.000000
3536.176333	0.168145	0.594959	-0.018196	77.762978	15.124339	115.736351	-0.853621	0.000000	-3.592080	0.000000	0.000000	0.000000	-1.108953	-0.259753	-0.336933	0.000000	0.000000	4.000000	43.000000	0.000000
3536.179666	0.168145	0.594959	-0.018196	77.762978	15.124339	115.736351	-0.853621	0.000000	-3.592080	0.000000	0.000000	0.000000	-1.108953	-0.259753	-0.336933	0.000000	0.000000	4.000000	43.000000	0.000000
3536.182999	0.168145	0.594959	-0.018196	77.404243	15.565679	115.978317	-0.909776	0.000000	-3.407254	0.000000	0.000000	0.000000	-1.108953	-0.259753	-0.336933	0.000000	0.000000	4.000000	43.000000	0.000000
3536.186333	0.164418	0.594097	-0.019171	77.404243	15.565679	115.978317	-0.909776	0.000000	-3.407254	0.000000	0.000000	0.000000	-1.118059	-0.258773	-0.292550	0.000000	0.000000	4.000000	43.000000	0.000000
3536.189666	0.164418	0.594097	-0.019171	77.404243	15.565679	115.978317	-0.909776	0.000000	-3.407254	0.000000	0.000000	0.000000	-1.118059	-0.258773	-0.292550	0.000000	0.000000	4.000000	43.000000	0.000000
3536.192999	0.164418	0.594097	-0.019171	77.085007	15.759809	115.845909	-0.958534	0.000000	-3.220912	0.000000	0.000000	0.000000	-1.118059	-0.258773	-0.292550	0.000000	0.000000	4.000000	43.000000	0.000000
3536.196333	0.160768	0.593287	-0.019960	77.085007	15.759809	115.845909	-0.958534	0.000000	-3.220912	0.000000	0.000000	0.000000	-1.095101	-0.242828	-0.236745	0.000000	0.000000	4.000000	43.000000	0.000000
3536.199666	0.160768	0.593287	-0.019960	77.085007	15.759809	115.845909	-0.958534	0.000000	-3.220912	0.000000	0.000000	0.000000	-1.095101	-0.242828	-0.236745	0.000000	0.000000	4.000000	43.000000	0.000000
3536.202999	0.160768	0.593287	-0.019960	76.801628	15.714039	115.339989	-0.997992	0.000000	-3.038395	0.000000	0.000000	0.000000	-1.095101	-0.242828	-0.236745	0.000000	0.000000	4.000000	43.000000	0.000000
3536.206333	0.157174	0.592475	-0.020608	76.801628	15.714039	115.339989	-0.997992	0.000000	-3.038395	0.000000	0.000000	0.000000	-1.078248	-0.243565	-0.194328	0.000000	0.000000	4.000000	43.000000	0.000000
3536.209666	0.157174	0.592475	-0.020608	76.801628	15.714039	115.339989	-0.997992	0.000000	-3.038395	0.000000	0.000000	0.000000	-1.078248	-0.243565	-0.194328	0.000000	0.000000	4.000000	43.000000	0.000000
3536.212999	0.157174	0.592475	-0.020608	76.554382	15.492198	114.656212	-1.030380	0.000000	-2.858687	0.000000	0.000000	0.000000	-1.078248	-0.243565	-0.194328	0.000000	0.000000	4.000000	43.000000	0.000000
3536.216333	0.153725	0.591729	-0.021049	76.554382	15.492198	114.656212	-1.030380	0.000000	-2.858687	0.000000	0.000000	0.000000	-1.034546	-0.223886	-0.132315	0.000000	0.000000	4.000000	43.000000	0.000000
3536.219666	0.153725	0.591729	-0.021049	76.554382	15.492198	114.656212	-1.030380	0.000000	-2.858687	0.000000	0.000000	0.000000	-1.034546	-0.223886	-0.132315	0.000000	0.000000	4.000000	43.000000	0.000000
3536.222999	0.153725	0.591729	-0.021049	76.340370	15.225443	114.090752	-1.052432	0.000000	-2.686263	0.000000	0.000000	0.000000	-1.034546	-0.223886	-0.132315	0.000000	0.000000	4.000000	43.000000	0.000000
3536.226333	0.150285	0.590986	-0.021261	76.340370	15.225443	114.090752	-1.052432	0.000000	-2.686263	0.000000	0.000000	0.000000	-1.032019	-0.222851	-0.063681	0.000000	0.000000	4.000000	43.000000	0.000000
3536.229666	0.150285	0.590986	-0.021261	76.340370	15.225443	114.090752	-1.052432	0.000000	-2.686263	0.000000	0.000000	0.000000	-1.032019	-0.222851	-0.063681	0.000000	0.000000	4.000000	43.000000	0.000000
3536.232999	0.150285	0.590986	-0.021261	76.156441	15.063769	113.744614	-1.063046	0.000000	-2.514259	0.000000	0.000000	0.000000	-1.032019	-0.222851	-0.063681	0.000000	0.000000	4.000000	43.000000	0.000000
3536.236333	0.146856	0.590334	-0.021226	76.156441	15.063769	113.744614	-1.063046	0.000000	-2.514259	0.000000	0.000000	0.000000	-1.028906	-0.195570	0.010496	0.000000	0.000000	4.000000	43.000000	0.000000
3536.239666	0.146856	0.590334	-0.021226	76.156441	15.063769	113.744614	-1.063046	0.000000	-2.514259	0.000000	0.000000	0.000000	-1.028906	-0.195570	0.010496	0.000000	0.000000	4.000000	43.000000	0.000000
3536.242999	0.146856	0.590334	-0.021226	76.035347	15.000196	113.435715	-1.061297	0.000000	-2.342775	0.000000	0.000000	0.000000	-1.028906	-0.195570	0.010496	0.000000	0.000000	4.000000	43.000000	0.000000
3536.246333	0.143418	0.589687	-0.021053	76.035347	15.000196	113.435715	-1.061297	0.000000	-2.342775	0.000000	0.000000	0.000000	-1.031155	-0.194093	0.052028	0.000000	0.000000	4.000000	43.000000	0.000000
3536.249666	0.143418	0.589687	-0.021053	76.035347	15.000196	113.435715	-1.061297	0.000000	-2.342775	0.000000	0.000000	0.000000	-1.031155	-0.194093	0.052028	0.000000	0.000000	4.000000	43.000000	0.000000
3536.252999	0.143418	0.589687	-0.021053	75.980721	15.107883	113.285515	-1.052625	0.000000	-2.170916	0.000000	0.000000	0.000000	-1.031155	-0.194093	0.052028	0.000000	0.000000	4.000000	43.000000	0.000000
3536.256333	0.139991	0.589045	-0.020747	75.980721	15.107883	113.285515	-1.052625	0.000000	-2.170916	0.000000	0.000000	0.000000	-1.028052	-0.192617	0.091550	0.000000	0.000000	4.000000	43.000000	0.000000
3536.259666	0.139991	0.589045	-0.020747	75.980721	15.107883	113.285515	-1.052625	0.000000	-2.170916	0.000000	0.000000	0.000000	-1.028052	-0.192617	0.091550	0.000000	0.000000	4.000000	43.000000	0.000000
3536.262999	0.139991	0.589045	-0.020747	76.001175	15.491308	113.529556	-1.037367	0.000000	-1.999575	0.000000	0.000000	0.000000	-1.028052	-0.192617	0.091550	0.000000	0.000000	4.000000	43.000000	0.000000
3536.266333	0.136558	0.588421	-0.020356	76.001175	15.491308	113.529556	-1.037367	0.000000	-1.999575	0.000000	0.000000	0.000000	-1.030153	-0.187187	0.117388	0.000000	0.000000	4.000000	43.000000	0.000000
3536.269666	0.136558	0.588421	-0.020356	76.001175	15.491308	113.529556	-1.037367	0.000000	-1.999575	0.000000	0.000000	0.000000	-1.030153	-0.187187	0.117388	0.000000	0.000000	4.000000	43.000000	0.000000
3536.272999	0.136558	0.588421	-0.020356	76.085709	16.122688	113.906593	-1.017802	0.000000	-1.827883	0.000000	0.000000	0.000000	-1.030153	-0.187187	0.117388	0.000000	0.000000	4.000000	43.000000	0.000000
3536.276333	0.133239	0.587815	-0.019917	76.085709	16.122688	113.906593	-1.017802	0.000000	-1.827883	0.000000	0.000000	0.000000	-0.995510	-0.181810	0.131844	0.000000	0.000000	4.000000	43.000000	0.000000
3536.279666	0.133239	0.587815	-0.019917	76.085709	16.122688	113.906593	-1.017802	0.000000	-1.827883	0.000000	0.000000	0.000000	-0.995510	-0.181810	0.131844	0.000000	0.000000	4.000000	43.000000	0.000000
3536.282999	0.133239	0.587815	-0.019917	76.184357	17.002563	114.098534	-0.995828	0.000000	-1.661964	0.000000	0.000000	0.000000	-0.995510	-0.181810	0.131844	0.000000	0.000000	4.000000	43.000000	0.000000
3536.286333	0.130062	0.587221	-0.019409	76.184357	17.002563	114.098534	-0.995828	0.000000	-1.661964	0.000000	0.000000	0.000000	-0.953072	-0.178465	0.152208	0.000000	0.000000	4.000000	43.000000	0.000000
3536.289666	0.130062	0.587221	-0.019409	76.184357	17.002563	114.098534	-0.995828	0.000000	-1.661964	0.000000	0.000000	0.000000	-0.953072	-0.178465	0.152208	0.000000	0.000000	4.000000	43.000000	0.000000
3536.292999	0.130062	0.587221	-0.019409	76.259377	18.091173	114.405792	-0.970460	0.000000	-1.503119	0.000000	0.000000	0.000000	-0.953072	-0.178465	0.152208	0.000000	0.000000	4.000000	43.000000	0.000000
3536.296333	0.126972	0.586673	-0.018780	76.259377	18.091173	114.405792	-0.970460	0.000000	-1.503119	0.000000	0.000000	0.000000	-0.927130	-0.164218	0.188766	0.000000	0.000000	4.000000	43.000000	0.000000
3536.299666	0.126972	0.586673	-0.018780	76.259377	18.091173	114.405792	-0.970460	0.000000	-1.503119	0.000000	0.000000	0.000000	-0.927130	-0.164218	0.188766	0.000000	0.000000	4.000000	43.000000	0.000000
3536.302999	0.126972	0.586673	-0.018780	76.311790	19.253376	115.083961	-0.938999	0.000000	-1.348597	0.000000	0.000000	0.000000	-0.927130	-0.164218	0.188766	0.000000	0.000000	4.000000	43.000000	0.000000
3536.306333	0.123993	0.586166	-0.018010	76.311790	19.253376	115.083961	-0.938999	0.000000	-1.348597	0.000000	0.000000	0.000000	-0.893824	-0.152083	0.231139	0.000000	0.000000	4.000000	43.000000	0.000000
3536.309666	0.123993	0.586166	-0.018010	76.311790	19.253376	115.083961	-0.938999	0.000000	-1.348597	0.000000	0.000000	0.000000	-0.893824	-0.152083	0.231139	0.000000	0.000000	4.000000	43.000000	0.000000
3536.312999	0.123993	0.586166	-0.018010	76.334923	20.324133	115.979248	-0.900476	0.000000	-1.199627	0.000000	0.000000	0.000000	-0.893824	-0.152083	0.231139	0.000000	0.000000	4.000000	43.000000	0.000000
3536.316333	0.121069	0.585711	-0.017038	76.334923	20.324133	115.979248	-0.900476	0.000000	-1.199627	0.000000	0.000000	0.000000	-0.876982	-0.136671	0.291324	0.000000	0.000000	4.000000	43.000000	0.000000
3536.319666	0.121069	0.585711	-0.017038	76.334923	20.324133	115.979248	-0.900476	0.000000	-1.199627	0.000000	0.000000	0.000000	-0.876982	-0.136671	0.291324	0.000000	0.000000	4.000000	43.000000	0.000000
3536.322999	0.121069	0.585711	-0.017038	76.338272	21.179129	116.680618	-0.851922	0.000000	-1.053463	0.000000	0.000000	0.000000	-0.876982	-0.136671	0.291324	0.000000	0.000000	4.000000	43.000000	0.000000
3536.326333	0.118259	0.585331	-0.015889	76.338272	21.179129	116.680618	-0.851922	0.000000	-1.053463	0.000000	0.000000	0.000000	-0.843118	-0.113932	0.344828	0.000000	0.000000	4.000000	43.000000	0.000000
3536.329666	0.118259	0.585331	-0.015889	76.338272	21.179129	116.680618	-0.851922	0.000000	-1.053463	0.000000	0.000000	0.000000	-0.843118	-0.113932	0.344828	0.000000	0.000000	4.000000	43.000000	0.000000
3536.332999	0.118259	0.585331	-0.015889	76.320183	21.730188	116.961143	-0.794451	0.000000	-0.912943	0.000000	0.000000	0.000000	-0.843118	-0.113932	0.344828	0.000000	0.000000	4.000000	43.000000	0.000000
3536.336333	0.115493	0.585051	-0.014549	76.320183	21.730188	116.961143	-0.794451	0.000000	-0.912943	0.000000	0.000000	0.000000	-0.829783	-0.083909	0.401946	0.000000	0.000000	4.000000	43.000000	0.000000
3536.339666	0.115493	0.585051	-0.014549	76.320183	21.730188	116.961143	-0.794451	0.000000	-0.912943	0.000000	0.000000	0.000000	-0.829783	-0.083909	0.401946	0.000000	0.000000	4.000000	43.000000	0.000000
3536.342999	0.115493	0.585051	-0.014549	76.291328	22.051996	116.978996	-0.727460	0.000000	-0.774646	0.000000	0.000000	0.000000	-0.829783	-0.083909	0.401946	0.000000	0.000000	4.000000	43.000000	0.000000
3536.346333	0.112752	0.584864	-0.012989	76.291328	22.051996	116.978996	-0.727460	0.000000	-0.774646	0.000000	0.000000	0.000000	-0.822202	-0.056095	0.467946	0.000000	0.000000	4.000000	43.000000	0.000000
3536.349666	0.112752	0.584864	-0.012989	76.291328	22.051996	116.978996	-0.727460	0.000000	-0.774646	0.000000	0.000000	0.000000	-0.822202	-0.056095	0.467946	0.000000	0.000000	4.000000	43.000000	0.000000
3536.352999	0.112752	0.584864	-0.012989	76.245552	22.202133	116.720711	-0.649469	0.000000	-0.637612	0.000000	0.000000	0.000000	-0.822202	-0.056095	0.467946	0.000000	0.000000	4.000000	43.000000	0.000000
3536.356333	0.110114	0.584728	-0.011332	76.245552	22.202133	116.720711	-0.649469	0.000000	-0.637612	0.000000	0.000000	0.000000	-0.791444	-0.040815	0.497347	0.000000	0.000000	4.000000	43.000000	0.000000
3536.359666	0.110114	0.584728	-0.011332	76.245552	22.202133	116.720711	-0.649469	0.000000	-0.637612	0.000000	0.000000	0.000000	-0.791444	-0.040815	0.497347	0.000000	0.000000	4.000000	43.000000	0.000000
3536.362999	0.110114	0.584728	-0.011332	76.189674	22.345909	116.463364	-0.566577	0.000000	-0.505705	0.000000	0.000000	0.000000	-0.791444	-0.040815	0.497347	0.000000	0.000000	4.000000	43.000000	0.000000
3536.366333	0.107619	0.584640	-0.009492	76.189674	22.345909	116.463364	-0.566577	0.000000	-0.505705	0.000000	0.000000	0.000000	-0.748553	-0.026304	0.551742	0.000000	0.000000	4.000000	43.000000	0.000000
3536.369666	0.107619	0.584640	-0.009492	76.189674	22.345909	116.463364	-0.566577	0.000000	-0.505705	0.000000	0.000000	0.000000	-0.748553	-0.026304	0.551742	0.000000	0.000000	4.000000	43.000000	0.000000
3536.372999	0.107619	0.584640	-0.009492	76.112030	22.579311	116.412247	-0.474620	0.000000	-0.380946	0.000000	0.000000	0.000000	-0.748553	-0.026304	0.551742	0.000000	0.000000	4.000000	43.000000	0.000000
3536.376333	0.105247	0.584621	-0.007540	76.112030	22.579311	116.412247	-0.474620	0.000000	-0.380946	0.000000	0.000000	0.000000	-0.711445	-0.005842	0.585770	0.000000	0.000000	4.000000	43.000000	0.000000
3536.379666	0.105247	0.584621	-0.007540	76.112030	22.579311	116.412247	-0.474620	0.000000	-0.380946	0.000000	0.000000	0.000000	-0.711445	-0.005842	0.585770	0.000000	0.000000	4.000000	43.000000	0.000000
3536.382999	0.105247	0.584621	-0.007540	76.010742	22.868259	116.488510	-0.376992	0.000000	-0.262372	0.000000	0.000000	0.000000	-0.711445	-0.005842	0.585770	0.000000	0.000000	4.000000	43.000000	0.000000
3536.386333	0.103057	0.584648	-0.005412	76.010742	22.868259	116.488510	-0.376992	0.000000	-0.262372	0.000000	0.000000	0.000000	-0.657084	0.008263	0.638433	0.000000	0.000000	4.000000	43.000000	0.000000
3536.389666	0.103057	0.584648	-0.005412	76.010742	22.868259	116.488510	-0.376992	0.000000	-0.262372	0.000000	0.000000	0.000000	-0.657084	0.008263	0.638433	0.000000	0.000000	4.000000	43.000000	0.000000
3536.392999	0.103057	0.584648	-0.005412	75.895660	23.094633	116.208961	-0.270586	0.000000	-0.152858	0.000000	0.000000	0.000000	-0.657084	0.008263	0.638433	0.000000	0.000000	4.000000	43.000000	0.000000
3536.396333	0.101056	0.584802	-0.003063	75.895660	23.094633	116.208961	-0.270586	0.000000	-0.152858	0.000000	0.000000	0.000000	-0.600376	0.046163	0.704640	0.000000	0.000000	4.000000	43.000000	0.000000
3536.399666	0.101056	0.584802	-0.003063	75.895660	23.094633	116.208961	-0.270586	0.000000	-0.152858	0.000000	0.000000	0.000000	-0.600376	0.046163	0.704640	0.000000	0.000000	4.000000	43.000000	0.000000
3536.402999	0.101056	0.584802	-0.003063	75.831223	23.276722	115.649048	-0.153146	0.000000	-0.052795	0.000000	0.000000	0.000000	-0.600376	0.046163	0.704640	0.000000	0.000000	4.000000	43.000000	0.000000
3536.406333	0.099308	0.585057	-0.000499	75.831223	23.276722	115.649048	-0.153146	0.000000	-0.052795	0.000000	0.000000	0.000000	-0.524338	0.076312	0.769150	0.000000	0.000000	4.000000	43.000000	0.000000
3536.409666	0.099308	0.585057	-0.000499	75.831223	23.276722	115.649048	-0.153146	0.000000	-0.052795	0.000000	0.000000	0.000000	-0.524338	0.076312	0.769150	0.000000	0.000000	4.000000	43.000000	0.000000
3536.412999	0.099308	0.585057	-0.000499	75.930489	23.550194	115.233078	-0.024955	0.000000	0.034594	0.000000	0.000000	0.000000	-0.524338	0.076312	0.769150	0.000000	0.000000	4.000000	43.000000	0.000000
3536.416333	0.097827	0.585400	0.002237	75.930489	23.550194	115.233078	-0.024955	0.000000	0.034594	0.000000	0.000000	0.000000	-0.444470	0.102936	0.820856	0.000000	0.000000	4.000000	43.000000	0.000000
3536.419666	0.097827	0.585400	0.002237	75.930489	23.550194	115.233078	-0.024955	0.000000	0.034594	0.000000	0.000000	0.000000	-0.444470	0.102936	0.820856	0.000000	0.000000	4.000000	43.000000	0.000000
3536.422999	0.097827	0.585400	0.002237	76.229240	24.025463	115.215446	0.111855	0.000000	0.108673	0.000000	0.000000	0.000000	-0.444470	0.102936	0.820856	0.000000	0.000000	4.000000	43.000000	0.000000
3536.426333	0.096619	0.585868	0.005180	76.229240	24.025463	115.215446	0.111855	0.000000	0.108673	0.000000	0.000000	0.000000	-0.362224	0.140489	0.882896	0.000000	0.000000	4.000000	43.000000	0.000000
3536.429666	0.096619	0.585868	0.005180	76.229240	24.025463	115.215446	0.111855	0.000000	0.108673	0.000000	0.000000	0.000000	-0.362224	0.140489	0.882896	0.000000	0.000000	4.000000	43.000000	0.000000
3536.432999	0.096619	0.585868	0.005180	76.680405	24.677965	115.538773	0.259004	0.000000	0.169043	0.000000	0.000000	0.000000	-0.362224	0.140489	0.882896	0.000000	0.000000	4.000000	43.000000	0.000000
3536.436333	0.095712	0.586410	0.008340	76.680405	24.677965	115.538773	0.259004	0.000000	0.169043	0.000000	0.000000	0.000000	-0.272119	0.162483	0.947877	0.000000	0.000000	4.000000	43.000000	0.000000
3536.439666	0.095712	0.586410	0.008340	76.680405	24.677965	115.538773	0.259004	0.000000	0.169043	0.000000	0.000000	0.000000	-0.272119	0.162483	0.947877	0.000000	0.000000	4.000000	43.000000	0.000000
3536.442999	0.095712	0.586410	0.008340	77.205254	25.451727	116.110336	0.416983	0.000000	0.214396	0.000000	0.000000	0.000000	-0.272119	0.162483	0.947877	0.000000	0.000000	4.000000	43.000000	0.000000
3536.446333	0.095067	0.587042	0.011741	77.205254	25.451727	116.110336	0.416983	0.000000	0.214396	0.000000	0.000000	0.000000	-0.193670	0.189710	1.020488	0.000000	0.000000	4.000000	43.000000	0.000000
3536.449666	0.095067	0.587042	0.011741	77.205254	25.451727	116.110336	0.416983	0.000000	0.214396	0.000000	0.000000	0.000000	-0.193670	0.189710	1.020488	0.000000	0.000000	4.000000	43.000000	0.000000
3536.452999	0.095067	0.587042	0.011741	77.772247	26.315668	116.903801	0.587065	0.000000	0.246675	0.000000	0.000000	0.000000	-0.193670	0.189710	1.020488	0.000000	0.000000	4.000000	43.000000	0.000000
3536.456333	0.094644	0.587698	0.015300	77.772247	26.315668	116.903801	0.587065	0.000000	0.246675	0.000000	0.000000	0.000000	-0.126676	0.196662	1.067558	0.000000	0.000000	4.000000	43.000000	0.000000
3536.459666	0.094644	0.587698	0.015300	77.772247	26.315668	116.903801	0.587065	0.000000	0.246675	0.000000	0.000000	0.000000	-0.126676	0.196662	1.067558	0.000000	0.000000	4.000000	43.000000	0.000000
3536.462999	0.094644	0.587698	0.015300	78.353500	27.284389	117.843834	0.764991	0.000000	0.267788	0.000000	0.000000	0.000000	-0.126676	0.196662	1.067558	0.000000	0.000000	4.000000	43.000000	0.000000
3536.466333	0.094462	0.588391	0.018963	78.353500	27.284389	117.843834	0.764991	0.000000	0.267788	0.000000	0.000000	0.000000	-0.054819	0.207864	1.099062	0.000000	0.000000	4.000000	43.000000	0.000000
3536.469666	0.094462	0.588391	0.018963	78.353500	27.284389	117.843834	0.764991	0.000000	0.267788	0.000000	0.000000	0.000000	-0.054819	0.207864	1.099062	0.000000	0.000000	4.000000	43.000000	0.000000
3536.472999	0.094462	0.588391	0.018963	78.930115	28.398603	118.895905	0.948168	0.000000	0.276924	0.000000	0.000000	0.000000	-0.054819	0.207864	1.099062	0.000000	0.000000	4.000000	43.000000	0.000000
3536.476333	0.094511	0.589091	0.022675	78.930115	28.398603	118.895905	0.948168	0.000000	0.276924	0.000000	0.000000	0.000000	0.014988	0.210015	1.113569	0.000000	0.000000	4.000000	43.000000	0.000000
3536.479666	0.094511	0.589091	0.022675	78.930115	28.398603	118.895905	0.948168	0.000000	0.276924	0.000000	0.000000	0.000000	0.014988	0.210015	1.113569	0.000000	0.000000	4.000000	43.000000	0.000000
3536.482999	0.094511	0.589091	0.022675	79.483223	29.600729	119.964119	1.133763	0.000000	0.274426	0.000000	0.000000	0.000000	0.014988	0.210015	1.113569	0.000000	0.000000	4.000000	43.000000	0.000000
3536.486333	0.094837	0.589786	0.026386	79.483223	29.600729	119.964119	1.133763	0.000000	0.274426	0.000000	0.000000	0.000000	0.097669	0.208701	1.113303	0.000000	0.000000	4.000000	43.000000	0.000000
3536.489666	0.094837	0.589786	0.026386	79.483223	29.600729	119.964119	1.133763	0.000000	0.274426	0.000000	0.000000	0.000000	0.097669	0.208701	1.113303	0.000000	0.000000	4.000000	43.000000	0.000000
3536.492999	0.094837	0.589786	0.026386	80.003693	30.704409	120.814339	1.319314	0.000000	0.258148	0.000000	0.000000	0.000000	0.097669	0.208701	1.113303	0.000000	0.000000	4.000000	43.000000	0.000000
3536.496333	0.095392	0.590512	0.030074	80.003693	30.704409	120.814339	1.319314	0.000000	0.258148	0.000000	0.000000	0.000000	0.166524	0.217830	1.106324	0.000000	0.000000	4.000000	43.000000	0.000000
3536.499666	0.095392	0.590512	0.030074	80.003693	30.704409	120.814339	1.319314	0.000000	0.258148	0.000000	0.000000	0.000000	0.166524	0.217830	1.106324	0.000000	0.000000	4.000000	43.000000	0.000000
3536.502999	0.095392	0.590512	0.030074	80.521652	31.488508	121.251785	1.503701	0.000000	0.230394	0.000000	0.000000	0.000000	0.166524	0.217830	1.106324	0.000000	0.000000	4.000000	43.000000	0.000000
3536.506333	0.096160	0.591242	0.033749	80.521652	31.488508	121.251785	1.503701	0.000000	0.230394	0.000000	0.000000	0.000000	0.230341	0.218865	1.102456	0.000000	0.000000	4.000000	43.000000	0.000000
3536.509666	0.096160	0.591242	0.033749	80.521652	31.488508	121.251785	1.503701	0.000000	0.230394	0.000000	0.000000	0.000000	0.230341	0.218865	1.102456	0.000000	0.000000	4.000000	43.000000	0.000000
3536.512999	0.096160	0.591242	0.033749	81.008263	31.794470	121.182762	1.687444	0.000000	0.192004	0.000000	0.000000	0.000000	0.230341	0.218865	1.102456	0.000000	0.000000	4.000000	43.000000	0.000000
3536.516333	0.097098	0.591975	0.037419	81.008263	31.794470	121.182762	1.687444	0.000000	0.192004	0.000000	0.000000	0.000000	0.281463	0.219869	1.100911	0.000000	0.000000	4.000000	43.000000	0.000000
3536.519666	0.097098	0.591975	0.037419	81.008263	31.794470	121.182762	1.687444	0.000000	0.192004	0.000000	0.000000	0.000000	0.281463	0.219869	1.100911	0.000000	0.000000	4.000000	43.000000	0.000000
3536.522999	0.097098	0.591975	0.037419	81.478134	31.457119	120.468719	1.870929	0.000000	0.145093	0.000000	0.000000	0.000000	0.281463	0.219869	1.100911	0.000000	0.000000	4.000000	43.000000	0.000000
3536.526333	0.098165	0.592758	0.041099	81.478134	31.457119	120.468719	1.870929	0.000000	0.145093	0.000000	0.000000	0.000000	0.319968	0.234869	1.104272	0.000000	0.000000	4.000000	43.000000	0.000000
3536.529666	0.098165	0.592758	0.041099	81.478134	31.457119	120.468719	1.870929	0.000000	0.145093	0.000000	0.000000	0.000000	0.319968	0.234869	1.104272	0.000000	0.000000	4.000000	43.000000	0.000000
3536.532999	0.098165	0.592758	0.041099	81.917717	30.396126	119.002098	2.054974	0.000000	0.091765	0.000000	0.000000	0.000000	0.319968	0.234869	1.104272	0.000000	0.000000	4.000000	43.000000	0.000000
3536.536333	0.099300	0.593574	0.044850	81.917717	30.396126	119.002098	2.054974	0.000000	0.091765	0.000000	0.000000	0.000000	0.340504	0.244846	1.125143	0.000000	0.000000	4.000000	43.000000	0.000000
3536.539666	0.099300	0.593574	0.044850	81.917717	30.396126	119.002098	2.054974	0.000000	0.091765	0.000000	0.000000	0.000000	0.340504	0.244846	1.125143	0.000000	0.000000	4.000000	43.000000	0.000000
3536.542999	0.099300	0.593574	0.044850	82.313744	29.020344	117.213234	2.242498	0.000000	0.035015	0.000000	0.000000	0.000000	0.340504	0.244846	1.125143	0.000000	0.000000	4.000000	43.000000	0.000000
3536.546333	0.100545	0.594413	0.048620	82.313744	29.020344	117.213234	2.242498	0.000000	0.035015	0.000000	0.000000	0.000000	0.373457	0.251656	1.131137	0.000000	0.000000	4.000000	43.000000	0.000000
3536.549666	0.100545	0.594413	0.048620	82.313744	29.020344	117.213234	2.242498	0.000000	0.035015	0.000000	0.000000	0.000000	0.373457	0.251656	1.131137	0.000000	0.000000	4.000000	43.000000	0.000000
3536.552999	0.100545	0.594413	0.048620	82.622116	28.128273	115.995193	2.431021	0.000000	-0.027228	0.000000	0.000000	0.000000	0.373457	0.251656	1.131137	0.000000	0.000000	4.000000	43.000000	0.000000
3536.556333	0.102015	0.595264	0.052347	82.622116	28.128273	115.995193	2.431021	0.000000	-0.027228	0.000000	0.000000	0.000000	0.441021	0.255352	1.117908	0.000000	0.000000	4.000000	43.000000	0.000000
3536.559666	0.102015	0.595264	0.052347	82.622116	28.128273	115.995193	2.431021	0.000000	-0.027228	0.000000	0.000000	0.000000	0.441021	0.255352	1.117908	0.000000	0.000000	4.000000	43.000000	0.000000
3536.562999	0.102015	0.595264	0.052347	82.823784	28.581091	116.291756	2.617339	0.000000	-0.100732	0.000000	0.000000	0.000000	0.441021	0.255352	1.117908	0.000000	0.000000	4.000000	43.000000	0.000000
3536.566333	0.103739	0.596128	0.056022	82.823784	28.581091	116.291756	2.617339	0.000000	-0.100732	0.000000	0.000000	0.000000	0.517306	0.259155	1.102508	0.000000	0.000000	4.000000	43.000000	0.000000
3536.569666	0.103739	0.596128	0.056022	82.823784	28.581091	116.291756	2.617339	0.000000	-0.100732	0.000000	0.000000	0.000000	0.517306	0.259155	1.102508	0.000000	0.000000	4.000000	43.000000	0.000000
3536.572999	0.103739	0.596128	0.056022	82.984962	29.629501	117.224953	2.801090	0.000000	-0.186949	0.000000	0.000000	0.000000	0.517306	0.259155	1.102508	0.000000	0.000000	4.000000	43.000000	0.000000
3536.576333	0.105807	0.596955	0.059554	82.984962	29.629501	117.224953	2.801090	0.000000	-0.186949	0.000000	0.000000	0.000000	0.620365	0.248199	1.059678	0.000000	0.000000	4.000000	43.000000	0.000000
3536.579666	0.105807	0.596955	0.059554	82.984962	29.629501	117.224953	2.801090	0.000000	-0.186949	0.000000	0.000000	0.000000	0.620365	0.248199	1.059678	0.000000	0.000000	4.000000	43.000000	0.000000
3536.582999	0.105807	0.596955	0.059554	83.183846	30.560938	117.970879	2.977703	0.000000	-0.290344	0.000000	0.000000	0.000000	0.620365	0.248199	1.059678	0.000000	0.000000	4.000000	43.000000	0.000000
3536.586333	0.108176	0.597746	0.062950	83.183846	30.560938	117.970879	2.977703	0.000000	-0.290344	0.000000	0.000000	0.000000	0.710604	0.237219	1.018889	0.000000	0.000000	4.000000	43.000000	0.000000
3536.589666	0.108176	0.597746	0.062950	83.183846	30.560938	117.970879	2.977703	0.000000	-0.290344	0.000000	0.000000	0.000000	0.710604	0.237219	1.018889	0.000000	0.000000	4.000000	43.000000	0.000000
3536.592999	0.108176	0.597746	0.062950	83.445580	31.363922	118.516449	3.147518	0.000000	-0.408778	0.000000	0.000000	0.000000	0.710604	0.237219	1.018889	0.000000	0.000000	4.000000	43.000000	0.000000
3536.596333	0.110821	0.598509	0.066190	83.445580	31.363922	118.516449	3.147518	0.000000	-0.408778	0.000000	0.000000	0.000000	0.793535	0.229069	0.971880	0.000000	0.000000	4.000000	43.000000	0.000000
3536.599666	0.110821	0.598509	0.066190	83.445580	31.363922	118.516449	3.147518	0.000000	-0.408778	0.000000	0.000000	0.000000	0.793535	0.229069	0.971880	0.000000	0.000000	4.000000	43.000000	0.000000
3536.602999	0.110821	0.598509	0.066190	83.801468	31.469049	118.232544	3.309498	0.000000	-0.541034	0.000000	0.000000	0.000000	0.793535	0.229069	0.971880	0.000000	0.000000	4.000000	43.000000	0.000000
3536.606333	0.113738	0.599236	0.069232	83.801468	31.469049	118.232544	3.309498	0.000000	-0.541034	0.000000	0.000000	0.000000	0.875303	0.217995	0.912640	0.000000	0.000000	4.000000	43.000000	0.000000
3536.609666	0.113738	0.599236	0.069232	83.801468	31.469049	118.232544	3.309498	0.000000	-0.541034	0.000000	0.000000	0.000000	0.875303	0.217995	0.912640	0.000000	0.000000	4.000000	43.000000	0.000000
3536.612999	0.113738	0.599236	0.069232	84.241966	30.238710	116.461609	3.461605	0.000000	-0.686918	0.000000	0.000000	0.000000	0.875303	0.217995	0.912640	0.000000	0.000000	4.000000	43.000000	0.000000
3536.616333	0.116840	0.599936	0.072133	84.241966	30.238710	116.461609	3.461605	0.000000	-0.686918	0.000000	0.000000	0.000000	0.930409	0.210080	0.870269	0.000000	0.000000	4.000000	43.000000	0.000000
3536.619666	0.116840	0.599936	0.072133	84.241966	30.238710	116.461609	3.461605	0.000000	-0.686918	0.000000	0.000000	0.000000	0.930409	0.210080	0.870269	0.000000	0.000000	4.000000	43.000000	0.000000
3536.622999	0.116840	0.599936	0.072133	84.717056	27.367336	112.922928	3.606649	0.000000	-0.841986	0.000000	0.000000	0.000000	0.930409	0.210080	0.870269	0.000000	0.000000	4.000000	43.000000	0.000000
3536.626333	0.120100	0.600561	0.074889	84.717056	27.367336	112.922928	3.606649	0.000000	-0.841986	0.000000	0.000000	0.000000	0.977996	0.187327	0.826796	0.000000	0.000000	4.000000	43.000000	0.000000
3536.629666	0.120100	0.600561	0.074889	84.717056	27.367336	112.922928	3.606649	0.000000	-0.841986	0.000000	0.000000	0.000000	0.977996	0.187327	0.826796	0.000000	0.000000	4.000000	43.000000	0.000000
3536.632999	0.120100	0.600561	0.074889	85.179314	22.688074	107.578247	3.744449	0.000000	-1.004985	0.000000	0.000000	0.000000	0.977996	0.187327	0.826796	0.000000	0.000000	4.000000	43.000000	0.000000
3536.636333	0.123580	0.601139	0.077414	85.179314	22.688074	107.578247	3.744449	0.000000	-1.004985	0.000000	0.000000	0.000000	1.044138	0.173494	0.757492	0.000000	0.000000	4.000000	43.000000	0.000000
3536.639666	0.123580	0.601139	0.077414	85.179314	22.688074	107.578247	3.744449	0.000000	-1.004985	0.000000	0.000000	0.000000	1.044138	0.173494	0.757492	0.000000	0.000000	4.000000	43.000000	0.000000
3536.642999	0.123580	0.601139	0.077414	85.568977	16.584757	101.167999	3.870697	0.000000	-1.179008	0.000000	0.000000	0.000000	1.044138	0.173494	0.757492	0.000000	0.000000	4.000000	43.000000	0.000000
3536.646333	0.127265	0.601682	0.079748	85.568977	16.584757	101.167999	3.870697	0.000000	-1.179008	0.000000	0.000000	0.000000	1.105537	0.162789	0.700228	0.000000	0.000000	4.000000	43.000000	0.000000
3536.649666	0.127265	0.601682	0.079748	85.568977	16.584757	101.167999	3.870697	0.000000	-1.179008	0.000000	0.000000	0.000000	1.105537	0.162789	0.700228	0.000000	0.000000	4.000000	43.000000	0.000000
3536.652999	0.127265	0.601682	0.079748	85.864311	10.122437	94.800819	3.987402	0.000000	-1.363264	0.000000	0.000000	0.000000	1.105537	0.162789	0.700228	0.000000	0.000000	4.000000	43.000000	0.000000
3536.656333	0.131216	0.602220	0.081803	85.864311	10.122437	94.800819	3.987402	0.000000	-1.363264	0.000000	0.000000	0.000000	1.185347	0.161460	0.616554	0.000000	0.000000	4.000000	43.000000	0.000000
3536.659666	0.131216	0.602220	0.081803	85.864311	10.122437	94.800819	3.987402	0.000000	-1.363264	0.000000	0.000000	0.000000	1.185347	0.161460	0.616554	0.000000	0.000000	4.000000	43.000000	0.000000
3536.662999	0.131216	0.602220	0.081803	86.080032	4.053231	89.035835	4.090161	0.000000	-1.560823	0.000000	0.000000	0.000000	1.185347	0.161460	0.616554	0.000000	0.000000	4.000000	43.000000	0.000000
3536.666333	0.135529	0.602715	0.083521	86.080032	4.053231	89.035835	4.090161	0.000000	-1.560823	0.000000	0.000000	0.000000	1.293794	0.148452	0.515279	0.000000	0.000000	4.000000	43.000000	0.000000
3536.669666	0.135529	0.602715	0.083521	86.080032	4.053231	89.035835	4.090161	0.000000	-1.560823	0.000000	0.000000	0.000000	1.293794	0.148452	0.515279	0.000000	0.000000	4.000000	43.000000	0.000000
3536.672999	0.135529	0.602715	0.083521	86.216949	-1.776414	83.355865	4.176041	0.000000	-1.776455	0.000000	0.000000	0.000000	1.293794	0.148452	0.515279	0.000000	0.000000	4.000000	43.000000	0.000000
3536.676333	0.140177	0.603167	0.084901	86.216949	-1.776414	83.355865	4.176041	0.000000	-1.776455	0.000000	0.000000	0.000000	1.394375	0.135737	0.413985	0.000000	0.000000	4.000000	43.000000	0.000000
3536.679666	0.140177	0.603167	0.084901	86.216949	-1.776414	83.355865	4.176041	0.000000	-1.776455	0.000000	0.000000	0.000000	1.394375	0.135737	0.413985	0.000000	0.000000	4.000000	43.000000	0.000000
3536.682999	0.140177	0.603167	0.084901	86.269333	-7.901416	77.156860	4.245039	0.000000	-2.008851	0.000000	0.000000	0.000000	1.394375	0.135737	0.413985	0.000000	0.000000	4.000000	43.000000	0.000000
3536.686333	0.145106	0.603587	0.086051	86.269333	-7.901416	77.156860	4.245039	0.000000	-2.008851	0.000000	0.000000	0.000000	1.478734	0.125939	0.345057	0.000000	0.000000	4.000000	43.000000	0.000000
3536.689666	0.145106	0.603587	0.086051	86.269333	-7.901416	77.156860	4.245039	0.000000	-2.008851	0.000000	0.000000	0.000000	1.478734	0.125939	0.345057	0.000000	0.000000	4.000000	43.000000	0.000000
3536.692999	0.145106	0.603587	0.086051	86.196815	-14.947333	70.184433	4.302548	0.000000	-2.255306	0.000000	0.000000	0.000000	1.478734	0.125939	0.345057	0.000000	0.000000	4.000000	43.000000	0.000000
3536.696333	0.150260	0.603954	0.086965	86.196815	-14.947333	70.184433	4.302548	0.000000	-2.255306	0.000000	0.000000	0.000000	1.546089	0.110193	0.274232	0.000000	0.000000	4.000000	43.000000	0.000000
3536.699666	0.150260	0.603954	0.086965	86.196815	-14.947333	70.184433	4.302548	0.000000	-2.255306	0.000000	0.000000	0.000000	1.546089	0.110193	0.274232	0.000000	0.000000	4.000000	43.000000	0.000000
3536.702999	0.150260	0.603954	0.086965	85.949814	-22.584951	62.896255	4.329039	0.000000	-2.501883	0.000000	0.000000	0.000000	1.546089	0.110193	0.274232	0.000000	0.000000	4.000000	43.000000	0.000000
3536.706333	0.155419	0.604268	0.087762	85.949814	-22.584951	62.896255	4.329039	0.000000	-2.501883	0.000000	0.000000	0.000000	1.547860	0.094216	0.239034	0.000000	0.000000	4.000000	43.000000	0.000000
3536.709666	0.155419	0.604268	0.087762	85.949814	-22.584951	62.896255	4.329039	0.000000	-2.501883	0.000000	0.000000	0.000000	1.547860	0.094216	0.239034	0.000000	0.000000	4.000000	43.000000	0.000000
3536.712999	0.155419	0.604268	0.087762	85.513626	-29.861052	55.816479	4.227646	0.000000	-2.669646	0.000000	0.000000	0.000000	1.547860	0.094216	0.239034	0.000000	0.000000	4.000000	43.000000	0.000000
3536.716333	0.160583	0.604529	0.088442	85.513626	-29.861052	55.816479	4.227646	0.000000	-2.669646	0.000000	0.000000	0.000000	1.549028	0.078167	0.204039	0.000000	0.000000	4.000000	43.000000	0.000000
3536.719666	0.160583	0.604529	0.088442	85.513626	-29.861052	55.816479	4.227646	0.000000	-2.669646	0.000000	0.000000	0.000000	1.549028	0.078167	0.204039	0.000000	0.000000	4.000000	43.000000	0.000000
3536.722999	0.160583	0.604529	0.088442	84.954453	-35.520565	50.156685	4.125019	0.000000	-2.825636	0.000000	0.000000	0.000000	1.549028	0.078167	0.204039	0.000000	0.000000	4.000000	43.000000	0.000000
3536.726333	0.165759	0.604706	0.088949	84.954453	-35.520565	50.156685	4.125019	0.000000	-2.825636	0.000000	0.000000	0.000000	1.552880	0.053144	0.152132	0.000000	0.000000	4.000000	43.000000	0.000000
3536.729666	0.165759	0.604706	0.088949	84.954453	-35.520565	50.156685	4.125019	0.000000	-2.825636	0.000000	0.000000	0.000000	1.552880	0.053144	0.152132	0.000000	0.000000	4.000000	43.000000	0.000000
3536.732999	0.165759	0.604706	0.088949	84.411140	-39.342506	46.453117	4.020578	0.000000	-2.972364	0.000000	0.000000	0.000000	1.552880	0.053144	0.152132	0.000000	0.000000	4.000000	43.000000	0.000000
3536.736333	0.170901	0.604801	0.089235	84.411140	-39.342506	46.453117	4.020578	0.000000	-2.972364	0.000000	0.000000	0.000000	1.542720	0.028529	0.085857	0.000000	0.000000	4.000000	43.000000	0.000000
3536.739666	0.170901	0.604801	0.089235	84.411140	-39.342506	46.453117	4.020578	0.000000	-2.972364	0.000000	0.000000	0.000000	1.542720	0.028529	0.085857	0.000000	0.000000	4.000000	43.000000	0.000000
3536.742999	0.170901	0.604801	0.089235	83.978264	-41.469318	45.075180	3.914741	0.000000	-3.110435	0.000000	0.000000	0.000000	1.542720	0.028529	0.085857	0.000000	0.000000	4.000000	43.000000	0.000000
3536.746333	0.176033	0.604744	0.089210	83.978264	-41.469318	45.075180	3.914741	0.000000	-3.110435	0.000000	0.000000	0.000000	1.539416	-0.017222	-0.007636	0.000000	0.000000	4.000000	43.000000	0.000000
3536.749666	0.176033	0.604744	0.089210	83.978264	-41.469318	45.075180	3.914741	0.000000	-3.110435	0.000000	0.000000	0.000000	1.539416	-0.017222	-0.007636	0.000000	0.000000	4.000000	43.000000	0.000000
3536.752999	0.176033	0.604744	0.089210	83.672997	-42.428673	45.288612	3.805391	0.000000	-3.243301	0.000000	0.000000	0.000000	1.539416	-0.017222	-0.007636	0.000000	0.000000	4.000000	43.000000	0.000000
3536.756333	0.181151	0.604567	0.088802	83.672997	-42.428673	45.288612	3.805391	0.000000	-3.243301	0.000000	0.000000	0.000000	1.535617	-0.052957	-0.122395	0.000000	0.000000	4.000000	43.000000	0.000000
3536.759666	0.181151	0.604567	0.088802	83.672997	-42.428673	45.288612	3.805391	0.000000	-3.243301	0.000000	0.000000	0.000000	1.535617	-0.052957	-0.122395	0.000000	0.000000	4.000000	43.000000	0.000000
3536.762999	0.181151	0.604567	0.088802	83.459167	-42.801807	46.029556	3.690946	0.000000	-3.372968	0.000000	0.000000	0.000000	1.535617	-0.052957	-0.122395	0.000000	0.000000	4.000000	43.000000	0.000000
3536.766333	0.186202	0.604293	0.088044	83.459167	-42.801807	46.029556	3.690946	0.000000	-3.372968	0.000000	0.000000	0.000000	1.515196	-0.082261	-0.227354	0.000000	0.000000	4.000000	43.000000	0.000000
3536.769666	0.186202	0.604293	0.088044	83.459167	-42.801807	46.029556	3.690946	0.000000	-3.372968	0.000000	0.000000	0.000000	1.515196	-0.082261	-0.227354	0.000000	0.000000	4.000000	43.000000	0.000000
3536.772999	0.186202	0.604293	0.088044	83.275238	-43.005684	46.696911	3.572706	0.000000	-3.497967	0.000000	0.000000	0.000000	1.515196	-0.082261	-0.227354	0.000000	0.000000	4.000000	43.000000	0.000000
3536.776333	0.191057	0.603963	0.087011	83.275238	-43.005684	46.696911	3.572706	0.000000	-3.497967	0.000000	0.000000	0.000000	1.456479	-0.099067	-0.309839	0.000000	0.000000	4.000000	43.000000	0.000000
3536.779666	0.191057	0.603963	0.087011	83.275238	-43.005684	46.696911	3.572706	0.000000	-3.497967	0.000000	0.000000	0.000000	1.456479	-0.099067	-0.309839	0.000000	0.000000	4.000000	43.000000	0.000000
3536.782999	0.191057	0.603963	0.087011	83.115303	-43.304966	47.004150	3.454311	0.000000	-3.614932	0.000000	0.000000	0.000000	1.456479	-0.099067	-0.309839	0.000000	0.000000	4.000000	43.000000	0.000000
3536.786333	0.195540	0.603600	0.085723	83.115303	-43.304966	47.004150	3.454311	0.000000	-3.614932	0.000000	0.000000	0.000000	1.344886	-0.108915	-0.386598	0.000000	0.000000	4.000000	43.000000	0.000000
3536.789666	0.195540	0.603600	0.085723	83.115303	-43.304966	47.004150	3.454311	0.000000	-3.614932	0.000000	0.000000	0.000000	1.344886	-0.108915	-0.386598	0.000000	0.000000	4.000000	43.000000	0.000000
3536.792999	0.195540	0.603600	0.085723	83.006813	-43.554314	47.180248	3.339149	0.000000	-3.721570	0.000000	0.000000	0.000000	1.344886	-0.108915	-0.386598	0.000000	0.000000	4.000000	43.000000	0.000000
3536.796333	0.199709	0.603232	0.084281	83.006813	-43.554314	47.180248	3.339149	0.000000	-3.721570	0.000000	0.000000	0.000000	1.250701	-0.110174	-0.432399	0.000000	0.000000	4.000000	43.000000	0.000000
3536.799666	0.199709	0.603232	0.084281	83.006813	-43.554314	47.180248	3.339149	0.000000	-3.721570	0.000000	0.000000	0.000000	1.250701	-0.110174	-0.432399	0.000000	0.000000	4.000000	43.000000	0.000000
3536.802999	0.199709	0.603232	0.084281	83.003220	-43.580997	47.498268	3.227747	0.000000	-3.818593	0.000000	0.000000	0.000000	1.250701	-0.110174	-0.432399	0.000000	0.000000	4.000000	43.000000	0.000000
3536.806333	0.203651	0.602852	0.082621	83.003220	-43.580997	47.498268	3.227747	0.000000	-3.818593	0.000000	0.000000	0.000000	1.182468	-0.114082	-0.497997	0.000000	0.000000	4.000000	43.000000	0.000000
3536.809666	0.203651	0.602852	0.082621	83.003220	-43.580997	47.498268	3.227747	0.000000	-3.818593	0.000000	0.000000	0.000000	1.182468	-0.114082	-0.497997	0.000000	0.000000	4.000000	43.000000	0.000000
3536.812999	0.203651	0.602852	0.082621	83.094398	-43.491501	47.803078	3.116587	0.000000	-3.909845	0.000000	0.000000	0.000000	1.182468	-0.114082	-0.497997	0.000000	0.000000	4.000000	43.000000	0.000000
3536.816333	0.207271	0.602450	0.080742	83.094398	-43.491501	47.803078	3.116587	0.000000	-3.909845	0.000000	0.000000	0.000000	1.085979	-0.120720	-0.563647	0.000000	0.000000	4.000000	43.000000	0.000000
3536.819666	0.207271	0.602450	0.080742	83.094398	-43.491501	47.803078	3.116587	0.000000	-3.909845	0.000000	0.000000	0.000000	1.085979	-0.120720	-0.563647	0.000000	0.000000	4.000000	43.000000	0.000000
3536.822999	0.207271	0.602450	0.080742	83.265999	-43.306671	48.347057	3.006896	0.000000	-3.994819	0.000000	0.000000	0.000000	1.085979	-0.120720	-0.563647	0.000000	0.000000	4.000000	43.000000	0.000000
3536.826333	0.210765	0.602024	0.078636	83.265999	-43.306671	48.347057	3.006896	0.000000	-3.994819	0.000000	0.000000	0.000000	1.048239	-0.127828	-0.631992	0.000000	0.000000	4.000000	43.000000	0.000000
3536.829666	0.210765	0.602024	0.078636	83.265999	-43.306671	48.347057	3.006896	0.000000	-3.994819	0.000000	0.000000	0.000000	1.048239	-0.127828	-0.631992	0.000000	0.000000	4.000000	43.000000	0.000000
3536.832999	0.210765	0.602024	0.078636	83.483345	-42.942200	49.247318	2.894435	0.000000	-4.077039	0.000000	0.000000	0.000000	1.048239	-0.127828	-0.631992	0.000000	0.000000	4.000000	43.000000	0.000000
3536.836333	0.214106	0.601542	0.076321	83.483345	-42.942200	49.247318	2.894435	0.000000	-4.077039	0.000000	0.000000	0.000000	1.002407	-0.144373	-0.694547	0.000000	0.000000	4.000000	43.000000	0.000000
3536.839666	0.214106	0.601542	0.076321	83.483345	-42.942200	49.247318	2.894435	0.000000	-4.077039	0.000000	0.000000	0.000000	1.002407	-0.144373	-0.694547	0.000000	0.000000	4.000000	43.000000	0.000000
3536.842999	0.214106	0.601542	0.076321	83.665710	-41.617996	51.036186	2.779800	0.000000	-4.156045	0.000000	0.000000	0.000000	1.002407	-0.144373	-0.694547	0.000000	0.000000	4.000000	43.000000	0.000000
3536.846333	0.217310	0.601036	0.073847	83.665710	-41.617996	51.036186	2.779800	0.000000	-4.156045	0.000000	0.000000	0.000000	0.961206	-0.152031	-0.742195	0.000000	0.000000	4.000000	43.000000	0.000000
3536.849666	0.217310	0.601036	0.073847	83.665710	-41.617996	51.036186	2.779800	0.000000	-4.156045	0.000000	0.000000	0.000000	0.961206	-0.152031	-0.742195	0.000000	0.000000	4.000000	43.000000	0.000000
3536.852999	0.217310	0.601036	0.073847	83.761055	-39.076347	54.136715	2.663672	0.000000	-4.231412	0.000000	0.000000	0.000000	0.961206	-0.152031	-0.742195	0.000000	0.000000	4.000000	43.000000	0.000000
3536.856333	0.220274	0.600553	0.071329	83.761055	-39.076347	54.136715	2.663672	0.000000	-4.231412	0.000000	0.000000	0.000000	0.889147	-0.144785	-0.755298	0.000000	0.000000	4.000000	43.000000	0.000000
3536.859666	0.220274	0.600553	0.071329	83.761055	-39.076347	54.136715	2.663672	0.000000	-4.231412	0.000000	0.000000	0.000000	0.889147	-0.144785	-0.755298	0.000000	0.000000	4.000000	43.000000	0.000000
3536.862999	0.220274	0.600553	0.071329	83.739723	-35.691036	57.936771	2.550482	0.000000	-4.300586	0.000000	0.000000	0.000000	0.889147	-0.144785	-0.755298	0.000000	0.000000	4.000000	43.000000	0.000000
3536.866333	0.222916	0.600024	0.068718	83.739723	-35.691036	57.936771	2.550482	0.000000	-4.300586	0.000000	0.000000	0.000000	0.792741	-0.158605	-0.783329	0.000000	0.000000	4.000000	43.000000	0.000000
3536.869666	0.222916	0.600024	0.068718	83.739723	-35.691036	57.936771	2.550482	0.000000	-4.300586	0.000000	0.000000	0.000000	0.792741	-0.158605	-0.783329	0.000000	0.000000	4.000000	43.000000	0.000000
3536.872999	0.222916	0.600024	0.068718	83.649765	-31.797840	62.457401	2.439900	0.000000	-4.364274	0.000000	0.000000	0.000000	0.792741	-0.158605	-0.783329	0.000000	0.000000	4.000000	43.000000	0.000000
3536.876333	0.225231	0.599512	0.066003	83.649765	-31.797840	62.457401	2.439900	0.000000	-4.364274	0.000000	0.000000	0.000000	0.694419	-0.153769	-0.814458	0.000000	0.000000	4.000000	43.000000	0.000000
3536.879666	0.225231	0.599512	0.066003	83.649765	-31.797840	62.457401	2.439900	0.000000	-4.364274	0.000000	0.000000	0.000000	0.694419	-0.153769	-0.814458	0.000000	0.000000	4.000000	43.000000	0.000000
3536.882999	0.225231	0.599512	0.066003	83.558624	-27.795940	67.017334	2.331274	0.000000	-4.423253	0.000000	0.000000	0.000000	0.694419	-0.153769	-0.814458	0.000000	0.000000	4.000000	43.000000	0.000000
3536.886333	0.227137	0.598946	0.063069	83.558624	-27.795940	67.017334	2.331274	0.000000	-4.423253	0.000000	0.000000	0.000000	0.571705	-0.169654	-0.880096	0.000000	0.000000	4.000000	43.000000	0.000000
3536.889666	0.227137	0.598946	0.063069	83.558624	-27.795940	67.017334	2.331274	0.000000	-4.423253	0.000000	0.000000	0.000000	0.571705	-0.169654	-0.880096	0.000000	0.000000	4.000000	43.000000	0.000000
3536.892999	0.227137	0.598946	0.063069	83.500679	-23.412767	71.757767	2.221992	0.000000	-4.479146	0.000000	0.000000	0.000000	0.571705	-0.169654	-0.880096	0.000000	0.000000	4.000000	43.000000	0.000000
3536.896333	0.228782	0.598296	0.059862	83.500679	-23.412767	71.757767	2.221992	0.000000	-4.479146	0.000000	0.000000	0.000000	0.493612	-0.194985	-0.962298	0.000000	0.000000	4.000000	43.000000	0.000000
3536.899666	0.228782	0.598296	0.059862	83.500679	-23.412767	71.757767	2.221992	0.000000	-4.479146	0.000000	0.000000	0.000000	0.493612	-0.194985	-0.962298	0.000000	0.000000	4.000000	43.000000	0.000000
3536.902999	0.228782	0.598296	0.059862	83.448654	-18.728142	76.875481	2.107583	0.000000	-4.534103	0.000000	0.000000	0.000000	0.493612	-0.194985	-0.962298	0.000000	0.000000	4.000000	43.000000	0.000000
3536.906333	0.230209	0.597592	0.056352	83.448654	-18.728142	76.875481	2.107583	0.000000	-4.534103	0.000000	0.000000	0.000000	0.428023	-0.211273	-1.052987	0.000000	0.000000	4.000000	43.000000	0.000000
3536.909666	0.230209	0.597592	0.056352	83.448654	-18.728142	76.875481	2.107583	0.000000	-4.534103	0.000000	0.000000	0.000000	0.428023	-0.211273	-1.052987	0.000000	0.000000	4.000000	43.000000	0.000000
3536.912999	0.230209	0.597592	0.056352	83.340477	-13.971649	82.051712	1.985897	0.000000	-4.588705	0.000000	0.000000	0.000000	0.428023	-0.211273	-1.052987	0.000000	0.000000	4.000000	43.000000	0.000000
3536.916333	0.231390	0.596803	0.052491	83.340477	-13.971649	82.051712	1.985897	0.000000	-4.588705	0.000000	0.000000	0.000000	0.354434	-0.236741	-1.158074	0.000000	0.000000	4.000000	43.000000	0.000000
3536.919666	0.231390	0.596803	0.052491	83.340477	-13.971649	82.051712	1.985897	0.000000	-4.588705	0.000000	0.000000	0.000000	0.354434	-0.236741	-1.158074	0.000000	0.000000	4.000000	43.000000	0.000000
3536.922999	0.231390	0.596803	0.052491	83.080063	-9.307090	87.395447	1.854984	0.000000	-4.643170	0.000000	0.000000	0.000000	0.354434	-0.236741	-1.158074	0.000000	0.000000	4.000000	43.000000	0.000000
3536.926333	0.232286	0.595886	0.048396	83.080063	-9.307090	87.395447	1.854984	0.000000	-4.643170	0.000000	0.000000	0.000000	0.268842	-0.275108	-1.228778	0.000000	0.000000	4.000000	43.000000	0.000000
3536.929666	0.232286	0.595886	0.048396	83.080063	-9.307090	87.395447	1.854984	0.000000	-4.643170	0.000000	0.000000	0.000000	0.268842	-0.275108	-1.228778	0.000000	0.000000	4.000000	43.000000	0.000000
3536.932999	0.232286	0.595886	0.048396	82.592545	-5.420563	92.033272	1.717847	0.000000	-4.695636	0.000000	0.000000	0.000000	0.268842	-0.275108	-1.228778	0.000000	0.000000	4.000000	43.000000	0.000000
3536.936333	0.232912	0.594930	0.044164	82.592545	-5.420563	92.033272	1.717847	0.000000	-4.695636	0.000000	0.000000	0.000000	0.187784	-0.286892	-1.269597	0.000000	0.000000	4.000000	43.000000	0.000000
3536.939666	0.232912	0.594930	0.044164	82.592545	-5.420563	92.033272	1.717847	0.000000	-4.695636	0.000000	0.000000	0.000000	0.187784	-0.286892	-1.269597	0.000000	0.000000	4.000000	43.000000	0.000000
3536.942999	0.232912	0.594930	0.044164	81.907356	-2.211219	95.855949	1.576622	0.000000	-4.744920	0.000000	0.000000	0.000000	0.187784	-0.286892	-1.269597	0.000000	0.000000	4.000000	43.000000	0.000000
3536.946333	0.233156	0.593982	0.039924	81.907356	-2.211219	95.855949	1.576622	0.000000	-4.744920	0.000000	0.000000	0.000000	0.073011	-0.284238	-1.271918	0.000000	0.000000	4.000000	43.000000	0.000000
3536.949666	0.233156	0.593982	0.039924	81.907356	-2.211219	95.855949	1.576622	0.000000	-4.744920	0.000000	0.000000	0.000000	0.073011	-0.284238	-1.271918	0.000000	0.000000	4.000000	43.000000	0.000000
3536.952999	0.233156	0.593982	0.039924	81.129959	0.725944	99.213280	1.435984	0.000000	-4.789358	0.000000	0.000000	0.000000	0.073011	-0.284238	-1.271918	0.000000	0.000000	4.000000	43.000000	0.000000
3536.956333	0.233061	0.593052	0.035700	81.129959	0.725944	99.213280	1.435984	0.000000	-4.789358	0.000000	0.000000	0.000000	-0.028298	-0.279085	-1.267164	0.000000	0.000000	4.000000	43.000000	0.000000
3536.959666	0.233061	0.593052	0.035700	81.129959	0.725944	99.213280	1.435984	0.000000	-4.789358	0.000000	0.000000	0.000000	-0.028298	-0.279085	-1.267164	0.000000	0.000000	4.000000	43.000000	0.000000
3536.962999	0.233061	0.593052	0.035700	80.331673	3.479272	102.142838	1.295661	0.000000	-4.829209	0.000000	0.000000	0.000000	-0.028298	-0.279085	-1.267164	0.000000	0.000000	4.000000	43.000000	0.000000
3536.966333	0.232644	0.592127	0.031512	80.331673	3.479272	102.142838	1.295661	0.000000	-4.829209	0.000000	0.000000	0.000000	-0.125089	-0.277323	-1.256315	0.000000	0.000000	4.000000	43.000000	0.000000
3536.969666	0.232644	0.592127	0.031512	80.331673	3.479272	102.142838	1.295661	0.000000	-4.829209	0.000000	0.000000	0.000000	-0.125089	-0.277323	-1.256315	0.000000	0.000000	4.000000	43.000000	0.000000
3536.972999	0.232644	0.592127	0.031512	79.532753	5.848004	104.507698	1.155681	0.000000	-4.864607	0.000000	0.000000	0.000000	-0.125089	-0.277323	-1.256315	0.000000	0.000000	4.000000	43.000000	0.000000
3536.976333	0.231920	0.591198	0.027381	79.532753	5.848004	104.507698	1.155681	0.000000	-4.864607	0.000000	0.000000	0.000000	-0.217240	-0.278797	-1.239519	0.000000	0.000000	4.000000	43.000000	0.000000
3536.979666	0.231920	0.591198	0.027381	79.532753	5.848004	104.507698	1.155681	0.000000	-4.864607	0.000000	0.000000	0.000000	-0.217240	-0.278797	-1.239519	0.000000	0.000000	4.000000	43.000000	0.000000
3536.982999	0.231920	0.591198	0.027381	78.777298	7.855300	106.414284	1.016111	0.000000	-4.895663	0.000000	0.000000	0.000000	-0.217240	-0.278797	-1.239519	0.000000	0.000000	4.000000	43.000000	0.000000
3536.986333	0.230904	0.590225	0.023264	78.777298	7.855300	106.414284	1.016111	0.000000	-4.895663	0.000000	0.000000	0.000000	-0.304893	-0.292080	-1.234931	0.000000	0.000000	4.000000	43.000000	0.000000
3536.989666	0.230904	0.590225	0.023264	78.777298	7.855300	106.414284	1.016111	0.000000	-4.895663	0.000000	0.000000	0.000000	-0.304893	-0.292080	-1.234931	0.000000	0.000000	4.000000	43.000000	0.000000
3536.992999	0.230904	0.590225	0.023264	78.082741	9.695468	108.250465	0.874884	0.000000	-4.922863	0.000000	0.000000	0.000000	-0.304893	-0.292080	-1.234931	0.000000	0.000000	4.000000	43.000000	0.000000
3536.996333	0.229697	0.589197	0.019071	78.082741	9.695468	108.250465	0.874884	0.000000	-4.922863	0.000000	0.000000	0.000000	-0.362248	-0.308245	-1.257895	0.000000	0.000000	4.000000	43.000000	0.000000
3536.999666	0.229697	0.589197	0.019071	78.082741	9.695468	108.250465	0.874884	0.000000	-4.922863	0.000000	0.000000	0.000000	-0.362248	-0.308245	-1.257895	0.000000	0.000000	4.000000	43.000000	0.000000
3537.002999	0.229697	0.589197	0.019071	77.441895	11.357379	110.029861	0.727398	0.000000	-4.946806	0.000000	0.000000	0.000000	-0.362248	-0.308245	-1.257895	0.000000	0.000000	4.000000	43.000000	0.000000
3537.006333	0.228335	0.588077	0.014816	77.441895	11.357379	110.029861	0.727398	0.000000	-4.946806	0.000000	0.000000	0.000000	-0.408415	-0.335857	-1.276577	0.000000	0.000000	4.000000	43.000000	0.000000
3537.009666	0.228335	0.588077	0.014816	77.441895	11.357379	110.029861	0.727398	0.000000	-4.946806	0.000000	0.000000	0.000000	-0.408415	-0.335857	-1.276577	0.000000	0.000000	4.000000	43.000000	0.000000
3537.012999	0.228335	0.588077	0.014816	76.845612	12.750882	111.672615	0.573423	0.000000	-4.967010	0.000000	0.000000	0.000000	-0.408415	-0.335857	-1.276577	0.000000	0.000000	4.000000	43.000000	0.000000
3537.016333	0.226792	0.586981	0.010548	76.845612	12.750882	111.672615	0.573423	0.000000	-4.967010	0.000000	0.000000	0.000000	-0.463064	-0.328922	-1.280250	0.000000	0.000000	4.000000	43.000000	0.000000
3537.019666	0.226792	0.586981	0.010548	76.845612	12.750882	111.672615	0.573423	0.000000	-4.967010	0.000000	0.000000	0.000000	-0.463064	-0.328922	-1.280250	0.000000	0.000000	4.000000	43.000000	0.000000
3537.022999	0.226792	0.586981	0.010548	76.268082	13.778332	112.961250	0.414539	0.000000	-4.982786	0.000000	0.000000	0.000000	-0.463064	-0.328922	-1.280250	0.000000	0.000000	4.000000	43.000000	0.000000
3537.026333	0.224930	0.585887	0.006317	76.268082	13.778332	112.961250	0.414539	0.000000	-4.982786	0.000000	0.000000	0.000000	-0.558466	-0.328082	-1.269529	0.000000	0.000000	4.000000	43.000000	0.000000
3537.029666	0.224930	0.585887	0.006317	76.268082	13.778332	112.961250	0.414539	0.000000	-4.982786	0.000000	0.000000	0.000000	-0.558466	-0.328082	-1.269529	0.000000	0.000000	4.000000	43.000000	0.000000
3537.032999	0.224930	0.585887	0.006317	75.712105	14.490281	113.726006	0.252482	0.000000	-4.993622	0.000000	0.000000	0.000000	-0.558466	-0.328082	-1.269529	0.000000	0.000000	4.000000	43.000000	0.000000
3537.036333	0.222806	0.584910	0.002272	75.712105	14.490281	113.726006	0.252482	0.000000	-4.993622	0.000000	0.000000	0.000000	-0.637288	-0.293238	-1.213332	0.000000	0.000000	4.000000	43.000000	0.000000
3537.039666	0.222806	0.584910	0.002272	75.712105	14.490281	113.726006	0.252482	0.000000	-4.993622	0.000000	0.000000	0.000000	-0.637288	-0.293238	-1.213332	0.000000	0.000000	4.000000	43.000000	0.000000
3537.042999	0.222806	0.584910	0.002272	75.171165	15.097618	114.345551	0.092493	0.000000	-4.999144	0.000000	0.000000	0.000000	-0.637288	-0.293238	-1.213332	0.000000	0.000000	4.000000	43.000000	0.000000
3537.046333	0.220398	0.584028	-0.001591	75.171165	15.097618	114.345551	0.092493	0.000000	-4.999144	0.000000	0.000000	0.000000	-0.722250	-0.264698	-1.159057	0.000000	0.000000	4.000000	43.000000	0.000000
3537.049666	0.220398	0.584028	-0.001591	75.171165	15.097618	114.345551	0.092493	0.000000	-4.999144	0.000000	0.000000	0.000000	-0.722250	-0.264698	-1.159057	0.000000	0.000000	4.000000	43.000000	0.000000
3537.052999	0.220398	0.584028	-0.001591	74.654381	15.613486	114.928085	-0.066083	0.000000	-4.999563	0.000000	0.000000	0.000000	-0.722250	-0.264698	-1.159057	0.000000	0.000000	4.000000	43.000000	0.000000
3537.056333	0.217739	0.583250	-0.005174	74.654381	15.613486	114.928085	-0.066083	0.000000	-4.999563	0.000000	0.000000	0.000000	-0.797702	-0.233276	-1.074742	0.000000	0.000000	4.000000	43.000000	0.000000
3537.059666	0.217739	0.583250	-0.005174	74.654381	15.613486	114.928085	-0.066083	0.000000	-4.999563	0.000000	0.000000	0.000000	-0.797702	-0.233276	-1.074742	0.000000	0.000000	4.000000	43.000000	0.000000
3537.062999	0.217739	0.583250	-0.005174	74.177963	16.153734	115.623985	-0.219505	0.000000	-4.995180	0.000000	0.000000	0.000000	-0.797702	-0.233276	-1.074742	0.000000	0.000000	4.000000	43.000000	0.000000
3537.066333	0.214833	0.582492	-0.008595	74.177963	16.153734	115.623985	-0.219505	0.000000	-4.995180	0.000000	0.000000	0.000000	-0.871746	-0.227559	-1.026289	0.000000	0.000000	4.000000	43.000000	0.000000
3537.069666	0.214833	0.582492	-0.008595	74.177963	16.153734	115.623985	-0.219505	0.000000	-4.995180	0.000000	0.000000	0.000000	-0.871746	-0.227559	-1.026289	0.000000	0.000000	4.000000	43.000000	0.000000
3537.072999	0.214833	0.582492	-0.008595	73.756523	16.896397	116.672394	-0.373187	0.000000	-4.986053	0.000000	0.000000	0.000000	-0.871746	-0.227559	-1.026289	0.000000	0.000000	4.000000	43.000000	0.000000
3537.076333	0.211813	0.581735	-0.011866	73.756523	16.896397	116.672394	-0.373187	0.000000	-4.986053	0.000000	0.000000	0.000000	-0.906067	-0.226868	-0.981479	0.000000	0.000000	4.000000	43.000000	0.000000
3537.079666	0.211813	0.581735	-0.011866	73.756523	16.896397	116.672394	-0.373187	0.000000	-4.986053	0.000000	0.000000	0.000000	-0.906067	-0.226868	-0.981479	0.000000	0.000000	4.000000	43.000000	0.000000
3537.082999	0.211813	0.581735	-0.011866	73.417694	17.738306	117.936157	-0.527673	0.000000	-4.972078	0.000000	0.000000	0.000000	-0.906067	-0.226868	-0.981479	0.000000	0.000000	4.000000	43.000000	0.000000
3537.086333	0.208720	0.580898	-0.015128	73.417694	17.738306	117.936157	-0.527673	0.000000	-4.972078	0.000000	0.000000	0.000000	-0.927890	-0.251172	-0.978363	0.000000	0.000000	4.000000	43.000000	0.000000
3537.089666	0.208720	0.580898	-0.015128	73.417694	17.738306	117.936157	-0.527673	0.000000	-4.972078	0.000000	0.000000	0.000000	-0.927890	-0.251172	-0.978363	0.000000	0.000000	4.000000	43.000000	0.000000
3537.092999	0.208720	0.580898	-0.015128	73.143471	18.542679	119.209221	-0.689076	0.000000	-4.952290	0.000000	0.000000	0.000000	-0.927890	-0.251172	-0.978363	0.000000	0.000000	4.000000	43.000000	0.000000
3537.096333	0.205526	0.580006	-0.018445	73.143471	18.542679	119.209221	-0.689076	0.000000	-4.952290	0.000000	0.000000	0.000000	-0.958175	-0.267638	-0.995139	0.000000	0.000000	4.000000	43.000000	0.000000
3537.099666	0.205526	0.580006	-0.018445	73.143471	18.542679	119.209221	-0.689076	0.000000	-4.952290	0.000000	0.000000	0.000000	-0.958175	-0.267638	-0.995139	0.000000	0.000000	4.000000	43.000000	0.000000
3537.102999	0.205526	0.580006	-0.018445	72.921364	19.188805	120.323166	-0.860890	0.000000	-4.925329	0.000000	0.000000	0.000000	-0.958175	-0.267638	-0.995139	0.000000	0.000000	4.000000	43.000000	0.000000
3537.106333	0.202227	0.579080	-0.021728	72.921364	19.188805	120.323166	-0.860890	0.000000	-4.925329	0.000000	0.000000	0.000000	-0.989882	-0.277870	-0.984870	0.000000	0.000000	4.000000	43.000000	0.000000
3537.109666	0.202227	0.579080	-0.021728	72.921364	19.188805	120.323166	-0.860890	0.000000	-4.925329	0.000000	0.000000	0.000000	-0.989882	-0.277870	-0.984870	0.000000	0.000000	4.000000	43.000000	0.000000
3537.112999	0.202227	0.579080	-0.021728	72.736259	19.569181	121.099571	-1.039500	0.000000	-4.890751	0.000000	0.000000	0.000000	-0.989882	-0.277870	-0.984870	0.000000	0.000000	4.000000	43.000000	0.000000
3537.116333	0.198699	0.578201	-0.024872	72.736259	19.569181	121.099571	-1.039500	0.000000	-4.890751	0.000000	0.000000	0.000000	-1.058180	-0.263628	-0.943410	0.000000	0.000000	4.000000	43.000000	0.000000
3537.119666	0.198699	0.578201	-0.024872	72.736259	19.569181	121.099571	-1.039500	0.000000	-4.890751	0.000000	0.000000	0.000000	-1.058180	-0.263628	-0.943410	0.000000	0.000000	4.000000	43.000000	0.000000
3537.122999	0.198699	0.578201	-0.024872	72.570778	19.601326	121.269272	-1.221807	0.000000	-4.848421	0.000000	0.000000	0.000000	-1.058180	-0.263628	-0.943410	0.000000	0.000000	4.000000	43.000000	0.000000
3537.126333	0.194882	0.577390	-0.027763	72.570778	19.601326	121.269272	-1.221807	0.000000	-4.848421	0.000000	0.000000	0.000000	-1.145100	-0.243405	-0.867255	0.000000	0.000000	4.000000	43.000000	0.000000
3537.129666	0.194882	0.577390	-0.027763	72.570778	19.601326	121.269272	-1.221807	0.000000	-4.848421	0.000000	0.000000	0.000000	-1.145100	-0.243405	-0.867255	0.000000	0.000000	4.000000	43.000000	0.000000
3537.132999	0.194882	0.577390	-0.027763	72.418060	19.376776	120.731453	-1.388161	0.000000	-4.744122	0.000000	0.000000	0.000000	-1.145100	-0.243405	-0.867255	0.000000	0.000000	4.000000	43.000000	0.000000
3537.136333	0.190827	0.576674	-0.030363	72.418060	19.376776	120.731453	-1.388161	0.000000	-4.744122	0.000000	0.000000	0.000000	-1.216761	-0.214749	-0.779982	0.000000	0.000000	4.000000	43.000000	0.000000
3537.139666	0.190827	0.576674	-0.030363	72.418060	19.376776	120.731453	-1.388161	0.000000	-4.744122	0.000000	0.000000	0.000000	-1.216761	-0.214749	-0.779982	0.000000	0.000000	4.000000	43.000000	0.000000
3537.142999	0.190827	0.576674	-0.030363	72.291496	19.132351	119.894714	-1.518158	0.000000	-4.541328	0.000000	0.000000	0.000000	-1.216761	-0.214749	-0.779982	0.000000	0.000000	4.000000	43.000000	0.000000
3537.146333	0.186572	0.576010	-0.032706	72.291496	19.132351	119.894714	-1.518158	0.000000	-4.541328	0.000000	0.000000	0.000000	-1.276230	-0.199194	-0.702863	0.000000	0.000000	4.000000	43.000000	0.000000
3537.149666	0.186572	0.576010	-0.032706	72.291496	19.132351	119.894714	-1.518158	0.000000	-4.541328	0.000000	0.000000	0.000000	-1.276230	-0.199194	-0.702863	0.000000	0.000000	4.000000	43.000000	0.000000
3537.152999	0.186572	0.576010	-0.032706	72.197273	18.972885	119.204163	-1.635302	0.000000	-4.328623	0.000000	0.000000	0.000000	-1.276230	-0.199194	-0.702863	0.000000	0.000000	4.000000	43.000000	0.000000
3537.156333	0.182157	0.575434	-0.034774	72.197273	18.972885	119.204163	-1.635302	0.000000	-4.328623	0.000000	0.000000	0.000000	-1.324626	-0.172755	-0.620454	0.000000	0.000000	4.000000	43.000000	0.000000
3537.159666	0.182157	0.575434	-0.034774	72.197273	18.972885	119.204163	-1.635302	0.000000	-4.328623	0.000000	0.000000	0.000000	-1.324626	-0.172755	-0.620454	0.000000	0.000000	4.000000	43.000000	0.000000
3537.162999	0.182157	0.575434	-0.034774	72.140633	19.089842	119.084503	-1.738711	0.000000	-4.107852	0.000000	0.000000	0.000000	-1.324626	-0.172755	-0.620454	0.000000	0.000000	4.000000	43.000000	0.000000
3537.166333	0.177639	0.574918	-0.036660	72.140633	19.089842	119.084503	-1.738711	0.000000	-4.107852	0.000000	0.000000	0.000000	-1.355547	-0.154856	-0.565879	0.000000	0.000000	4.000000	43.000000	0.000000
3537.169666	0.177639	0.574918	-0.036660	72.140633	19.089842	119.084503	-1.738711	0.000000	-4.107852	0.000000	0.000000	0.000000	-1.355547	-0.154856	-0.565879	0.000000	0.000000	4.000000	43.000000	0.000000
3537.172999	0.177639	0.574918	-0.036660	72.114685	19.419724	119.232742	-1.833024	0.000000	-3.881927	0.000000	0.000000	0.000000	-1.355547	-0.154856	-0.565879	0.000000	0.000000	4.000000	43.000000	0.000000
3537.176333	0.173135	0.574447	-0.038365	72.114685	19.419724	119.232742	-1.833024	0.000000	-3.881927	0.000000	0.000000	0.000000	-1.350988	-0.141085	-0.511331	0.000000	0.000000	4.000000	43.000000	0.000000
3537.179666	0.173135	0.574447	-0.038365	72.114685	19.419724	119.232742	-1.833024	0.000000	-3.881927	0.000000	0.000000	0.000000	-1.350988	-0.141085	-0.511331	0.000000	0.000000	4.000000	43.000000	0.000000
3537.182999	0.173135	0.574447	-0.038365	72.096237	19.849197	119.422554	-1.918246	0.000000	-3.656763	0.000000	0.000000	0.000000	-1.350988	-0.141085	-0.511331	0.000000	0.000000	4.000000	43.000000	0.000000
3537.186333	0.168579	0.574059	-0.039822	72.096237	19.849197	119.422554	-1.918246	0.000000	-3.656763	0.000000	0.000000	0.000000	-1.366863	-0.116438	-0.437246	0.000000	0.000000	4.000000	43.000000	0.000000
3537.189666	0.168579	0.574059	-0.039822	72.096237	19.849197	119.422554	-1.918246	0.000000	-3.656763	0.000000	0.000000	0.000000	-1.366863	-0.116438	-0.437246	0.000000	0.000000	4.000000	43.000000	0.000000
3537.192999	0.168579	0.574059	-0.039822	72.094238	20.229565	119.547272	-1.991120	0.000000	-3.428952	0.000000	0.000000	0.000000	-1.366863	-0.116438	-0.437246	0.000000	0.000000	4.000000	43.000000	0.000000
3537.196333	0.163887	0.573687	-0.041008	72.094238	20.229565	119.547272	-1.991120	0.000000	-3.428952	0.000000	0.000000	0.000000	-1.407697	-0.111579	-0.355685	0.000000	0.000000	4.000000	43.000000	0.000000
3537.199666	0.163887	0.573687	-0.041008	72.094238	20.229565	119.547272	-1.991120	0.000000	-3.428952	0.000000	0.000000	0.000000	-1.407697	-0.111579	-0.355685	0.000000	0.000000	4.000000	43.000000	0.000000
3537.202999	0.163887	0.573687	-0.041008	72.081429	20.514423	119.402664	-2.050401	0.000000	-3.194336	0.000000	0.000000	0.000000	-1.407697	-0.111579	-0.355685	0.000000	0.000000	4.000000	43.000000	0.000000
3537.206333	0.159132	0.573410	-0.041905	72.081429	20.514423	119.402664	-2.050401	0.000000	-3.194336	0.000000	0.000000	0.000000	-1.426517	-0.083111	-0.269234	0.000000	0.000000	4.000000	43.000000	0.000000
3537.209666	0.159132	0.573410	-0.041905	72.081429	20.514423	119.402664	-2.050401	0.000000	-3.194336	0.000000	0.000000	0.000000	-1.426517	-0.083111	-0.269234	0.000000	0.000000	4.000000	43.000000	0.000000
3537.212999	0.159132	0.573410	-0.041905	72.066505	20.783417	119.087654	-2.095273	0.000000	-2.956583	0.000000	0.000000	0.000000	-1.426517	-0.083111	-0.269234	0.000000	0.000000	4.000000	43.000000	0.000000
3537.216333	0.154271	0.573258	-0.042439	72.066505	20.783417	119.087654	-2.095273	0.000000	-2.956583	0.000000	0.000000	0.000000	-1.458282	-0.045847	-0.160045	0.000000	0.000000	4.000000	43.000000	0.000000
3537.219666	0.154271	0.573258	-0.042439	72.066505	20.783417	119.087654	-2.095273	0.000000	-2.956583	0.000000	0.000000	0.000000	-1.458282	-0.045847	-0.160045	0.000000	0.000000	4.000000	43.000000	0.000000
3537.222999	0.154271	0.573258	-0.042439	72.034950	21.209761	119.039642	-2.121947	0.000000	-2.713536	0.000000	0.000000	0.000000	-1.458282	-0.045847	-0.160045	0.000000	0.000000	4.000000	43.000000	0.000000
3537.226333	0.149345	0.573260	-0.042662	72.034950	21.209761	119.039642	-2.121947	0.000000	-2.713536	0.000000	0.000000	0.000000	-1.477625	0.000843	-0.066898	0.000000	0.000000	4.000000	43.000000	0.000000
3537.229666	0.149345	0.573260	-0.042662	72.034950	21.209761	119.039642	-2.121947	0.000000	-2.713536	0.000000	0.000000	0.000000	-1.477625	0.000843	-0.066898	0.000000	0.000000	4.000000	43.000000	0.000000
3537.232999	0.149345	0.573260	-0.042662	71.988441	21.855925	119.468094	-2.133097	0.000000	-2.467265	0.000000	0.000000	0.000000	-1.477625	0.000843	-0.066898	0.000000	0.000000	4.000000	43.000000	0.000000
3537.236333	0.144436	0.573389	-0.042575	71.988441	21.855925	119.468094	-2.133097	0.000000	-2.467265	0.000000	0.000000	0.000000	-1.472677	0.038564	0.025977	0.000000	0.000000	4.000000	43.000000	0.000000
3537.239666	0.144436	0.573389	-0.042575	71.988441	21.855925	119.468094	-2.133097	0.000000	-2.467265	0.000000	0.000000	0.000000	-1.472677	0.038564	0.025977	0.000000	0.000000	4.000000	43.000000	0.000000
3537.242999	0.144436	0.573389	-0.042575	71.920990	22.699657	119.912155	-2.128767	0.000000	-2.221819	0.000000	0.000000	0.000000	-1.472677	0.038564	0.025977	0.000000	0.000000	4.000000	43.000000	0.000000
3537.246333	0.139556	0.573620	-0.042179	71.920990	22.699657	119.912155	-2.128767	0.000000	-2.221819	0.000000	0.000000	0.000000	-1.464048	0.069409	0.118834	0.000000	0.000000	4.000000	43.000000	0.000000
3537.249666	0.139556	0.573620	-0.042179	71.920990	22.699657	119.912155	-2.128767	0.000000	-2.221819	0.000000	0.000000	0.000000	-1.464048	0.069409	0.118834	0.000000	0.000000	4.000000	43.000000	0.000000
3537.252999	0.139556	0.573620	-0.042179	71.842339	23.703688	120.168640	-2.108962	0.000000	-1.977811	0.000000	0.000000	0.000000	-1.464048	0.069409	0.118834	0.000000	0.000000	4.000000	43.000000	0.000000
3537.256333	0.134665	0.573892	-0.041563	71.842339	23.703688	120.168640	-2.108962	0.000000	-1.977811	0.000000	0.000000	0.000000	-1.467316	0.081567	0.184772	0.000000	0.000000	4.000000	43.000000	0.000000
3537.259666	0.134665	0.573892	-0.041563	71.842339	23.703688	120.168640	-2.108962	0.000000	-1.977811	0.000000	0.000000	0.000000	-1.467316	0.081567	0.184772	0.000000	0.000000	4.000000	43.000000	0.000000
3537.262999	0.134665	0.573892	-0.041563	71.719910	24.804567	120.571503	-2.078166	0.000000	-1.733259	0.000000	0.000000	0.000000	-1.467316	0.081567	0.184772	0.000000	0.000000	4.000000	43.000000	0.000000
3537.266333	0.129708	0.574222	-0.040600	71.719910	24.804567	120.571503	-2.078166	0.000000	-1.733259	0.000000	0.000000	0.000000	-1.487004	0.098906	0.288938	0.000000	0.000000	4.000000	43.000000	0.000000
3537.269666	0.129708	0.574222	-0.040600	71.719910	24.804567	120.571503	-2.078166	0.000000	-1.733259	0.000000	0.000000	0.000000	-1.487004	0.098906	0.288938	0.000000	0.000000	4.000000	43.000000	0.000000
3537.272999	0.129708	0.574222	-0.040600	71.547775	25.899744	121.335556	-2.030010	0.000000	-1.485425	0.000000	0.000000	0.000000	-1.487004	0.098906	0.288938	0.000000	0.000000	4.000000	43.000000	0.000000
3537.276333	0.124668	0.574612	-0.039385	71.547775	25.899744	121.335556	-2.030010	0.000000	-1.485425	0.000000	0.000000	0.000000	-1.512241	0.117045	0.364655	0.000000	0.000000	4.000000	43.000000	0.000000
3537.279666	0.124668	0.574612	-0.039385	71.547775	25.899744	121.335556	-2.030010	0.000000	-1.485425	0.000000	0.000000	0.000000	-1.512241	0.117045	0.364655	0.000000	0.000000	4.000000	43.000000	0.000000
3537.282999	0.124668	0.574612	-0.039385	71.330154	26.927105	122.271561	-1.969234	0.000000	-1.233385	0.000000	0.000000	0.000000	-1.512241	0.117045	0.364655	0.000000	0.000000	4.000000	43.000000	0.000000
3537.286333	0.119621	0.575033	-0.037913	71.330154	26.927105	122.271561	-1.969234	0.000000	-1.233385	0.000000	0.000000	0.000000	-1.514091	0.126391	0.441482	0.000000	0.000000	4.000000	43.000000	0.000000
3537.289666	0.119621	0.575033	-0.037913	71.330154	26.927105	122.271561	-1.969234	0.000000	-1.233385	0.000000	0.000000	0.000000	-1.514091	0.126391	0.441482	0.000000	0.000000	4.000000	43.000000	0.000000
3537.292999	0.119621	0.575033	-0.037913	71.071701	27.829754	122.928749	-1.895654	0.000000	-0.981036	0.000000	0.000000	0.000000	-1.514091	0.126391	0.441482	0.000000	0.000000	4.000000	43.000000	0.000000
3537.296333	0.114672	0.575516	-0.036155	71.071701	27.829754	122.928749	-1.895654	0.000000	-0.981036	0.000000	0.000000	0.000000	-1.484490	0.144677	0.527370	0.000000	0.000000	4.000000	43.000000	0.000000
3537.299666	0.114672	0.575516	-0.036155	71.071701	27.829754	122.928749	-1.895654	0.000000	-0.981036	0.000000	0.000000	0.000000	-1.484490	0.144677	0.527370	0.000000	0.000000	4.000000	43.000000	0.000000
3537.302999	0.114672	0.575516	-0.036155	70.784866	28.622517	123.274368	-1.807759	0.000000	-0.733621	0.000000	0.000000	0.000000	-1.484490	0.144677	0.527370	0.000000	0.000000	4.000000	43.000000	0.000000
3537.306333	0.109851	0.576060	-0.034118	70.784866	28.622517	123.274368	-1.807759	0.000000	-0.733621	0.000000	0.000000	0.000000	-1.446402	0.163182	0.611155	0.000000	0.000000	4.000000	43.000000	0.000000
3537.309666	0.109851	0.576060	-0.034118	70.784866	28.622517	123.274368	-1.807759	0.000000	-0.733621	0.000000	0.000000	0.000000	-1.446402	0.163182	0.611155	0.000000	0.000000	4.000000	43.000000	0.000000
3537.312999	0.109851	0.576060	-0.034118	70.485016	29.263252	123.389511	-1.705900	0.000000	-0.492554	0.000000	0.000000	0.000000	-1.446402	0.163182	0.611155	0.000000	0.000000	4.000000	43.000000	0.000000
3537.316333	0.105144	0.576600	-0.031802	70.485016	29.263252	123.389511	-1.705900	0.000000	-0.492554	0.000000	0.000000	0.000000	-1.412016	0.162118	0.694863	0.000000	0.000000	4.000000	43.000000	0.000000
3537.319666	0.105144	0.576600	-0.031802	70.485016	29.263252	123.389511	-1.705900	0.000000	-0.492554	0.000000	0.000000	0.000000	-1.412016	0.162118	0.694863	0.000000	0.000000	4.000000	43.000000	0.000000
3537.322999	0.105144	0.576600	-0.031802	70.311951	29.936237	123.556877	-1.590089	0.000000	-0.257218	0.000000	0.000000	0.000000	-1.412016	0.162118	0.694863	0.000000	0.000000	4.000000	43.000000	0.000000
3537.326333	0.100527	0.577197	-0.029262	70.311951	29.936237	123.556877	-1.590089	0.000000	-0.257218	0.000000	0.000000	0.000000	-1.385102	0.179156	0.761787	0.000000	0.000000	4.000000	43.000000	0.000000
3537.329666	0.100527	0.577197	-0.029262	70.311951	29.936237	123.556877	-1.590089	0.000000	-0.257218	0.000000	0.000000	0.000000	-1.385102	0.179156	0.761787	0.000000	0.000000	4.000000	43.000000	0.000000
3537.332999	0.100527	0.577197	-0.029262	70.443733	30.912590	123.933182	-1.463125	0.000000	-0.026368	0.000000	0.000000	0.000000	-1.385102	0.179156	0.761787	0.000000	0.000000	4.000000	43.000000	0.000000
3537.336333	0.095965	0.577791	-0.026521	70.443733	30.912590	123.933182	-1.463125	0.000000	-0.026368	0.000000	0.000000	0.000000	-1.368778	0.178274	0.822546	0.000000	0.000000	4.000000	43.000000	0.000000
3537.339666	0.095965	0.577791	-0.026521	70.443733	30.912590	123.933182	-1.463125	0.000000	-0.026368	0.000000	0.000000	0.000000	-1.368778	0.178274	0.822546	0.000000	0.000000	4.000000	43.000000	0.000000
3537.342999	0.095965	0.577791	-0.026521	70.793434	32.105156	124.390106	-1.326034	0.000000	0.201762	0.000000	0.000000	0.000000	-1.368778	0.178274	0.822546	0.000000	0.000000	4.000000	43.000000	0.000000
3537.346333	0.091524	0.578477	-0.023525	70.793434	32.105156	124.390106	-1.326034	0.000000	0.201762	0.000000	0.000000	0.000000	-1.332358	0.205734	0.898576	0.000000	0.000000	4.000000	43.000000	0.000000
3537.349666	0.091524	0.578477	-0.023525	70.793434	32.105156	124.390106	-1.326034	0.000000	0.201762	0.000000	0.000000	0.000000	-1.332358	0.205734	0.898576	0.000000	0.000000	4.000000	43.000000	0.000000
3537.352999	0.091524	0.578477	-0.023525	71.203506	33.398293	125.105095	-1.176271	0.000000	0.423821	0.000000	0.000000	0.000000	-1.332358	0.205734	0.898576	0.000000	0.000000	4.000000	43.000000	0.000000
3537.356333	0.087327	0.579307	-0.020155	71.203506	33.398293	125.105095	-1.176271	0.000000	0.423821	0.000000	0.000000	0.000000	-1.259062	0.248830	1.011141	0.000000	0.000000	4.000000	43.000000	0.000000
3537.359666	0.087327	0.579307	-0.020155	71.203506	33.398293	125.105095	-1.176271	0.000000	0.423821	0.000000	0.000000	0.000000	-1.259062	0.248830	1.011141	0.000000	0.000000	4.000000	43.000000	0.000000
3537.362999	0.087327	0.579307	-0.020155	71.589607	34.708202	126.164917	-1.007747	0.000000	0.633665	0.000000	0.000000	0.000000	-1.259062	0.248830	1.011141	0.000000	0.000000	4.000000	43.000000	0.000000
3537.366333	0.083426	0.580212	-0.016420	71.589607	34.708202	126.164917	-1.007747	0.000000	0.633665	0.000000	0.000000	0.000000	-1.170248	0.271740	1.120539	0.000000	0.000000	4.000000	43.000000	0.000000
3537.369666	0.083426	0.580212	-0.016420	71.589607	34.708202	126.164917	-1.007747	0.000000	0.633665	0.000000	0.000000	0.000000	-1.170248	0.271740	1.120539	0.000000	0.000000	4.000000	43.000000	0.000000
3537.372999	0.083426	0.580212	-0.016420	71.970352	35.893585	126.973808	-0.820991	0.000000	0.828706	0.000000	0.000000	0.000000	-1.170248	0.271740	1.120539	0.000000	0.000000	4.000000	43.000000	0.000000
3537.376333	0.079890	0.581206	-0.012377	71.970352	35.893585	126.973808	-0.820991	0.000000	0.828706	0.000000	0.000000	0.000000	-1.060805	0.298220	1.212985	0.000000	0.000000	4.000000	43.000000	0.000000
3537.379666	0.079890	0.581206	-0.012377	71.970352	35.893585	126.973808	-0.820991	0.000000	0.828706	0.000000	0.000000	0.000000	-1.060805	0.298220	1.212985	0.000000	0.000000	4.000000	43.000000	0.000000
3537.382999	0.079890	0.581206	-0.012377	72.389397	36.859238	127.324593	-0.618827	0.000000	1.005507	0.000000	0.000000	0.000000	-1.060805	0.298220	1.212985	0.000000	0.000000	4.000000	43.000000	0.000000
3537.386333	0.076708	0.582233	-0.008069	72.389397	36.859238	127.324593	-0.618827	0.000000	1.005507	0.000000	0.000000	0.000000	-0.954557	0.308051	1.292136	0.000000	0.000000	4.000000	43.000000	0.000000
3537.389666	0.076708	0.582233	-0.008069	72.389397	36.859238	127.324593	-0.618827	0.000000	1.005507	0.000000	0.000000	0.000000	-0.954557	0.308051	1.292136	0.000000	0.000000	4.000000	43.000000	0.000000
3537.392999	0.076708	0.582233	-0.008069	72.833878	37.818619	127.665459	-0.403471	0.000000	1.164600	0.000000	0.000000	0.000000	-0.954557	0.308051	1.292136	0.000000	0.000000	4.000000	43.000000	0.000000
3537.396333	0.073813	0.583297	-0.003506	72.833878	37.818619	127.665459	-0.403471	0.000000	1.164600	0.000000	0.000000	0.000000	-0.868525	0.319234	1.369050	0.000000	0.000000	4.000000	43.000000	0.000000
3537.399666	0.073813	0.583297	-0.003506	72.833878	37.818619	127.665459	-0.403471	0.000000	1.164600	0.000000	0.000000	0.000000	-0.868525	0.319234	1.369050	0.000000	0.000000	4.000000	43.000000	0.000000
3537.402999	0.073813	0.583297	-0.003506	73.287544	38.878834	128.236496	-0.175296	0.000000	1.309354	0.000000	0.000000	0.000000	-0.868525	0.319234	1.369050	0.000000	0.000000	4.000000	43.000000	0.000000
3537.406333	0.071285	0.584411	0.001256	73.287544	38.878834	128.236496	-0.175296	0.000000	1.309354	0.000000	0.000000	0.000000	-0.758280	0.333945	1.428714	0.000000	0.000000	4.000000	43.000000	0.000000
3537.409666	0.071285	0.584411	0.001256	73.287544	38.878834	128.236496	-0.175296	0.000000	1.309354	0.000000	0.000000	0.000000	-0.758280	0.333945	1.428714	0.000000	0.000000	4.000000	43.000000	0.000000
3537.412999	0.071285	0.584411	0.001256	73.783844	40.092072	128.957245	0.062823	0.000000	1.435734	0.000000	0.000000	0.000000	-0.758280	0.333945	1.428714	0.000000	0.000000	4.000000	43.000000	0.000000
3537.416333	0.069084	0.585578	0.006204	73.783844	40.092072	128.957245	0.062823	0.000000	1.435734	0.000000	0.000000	0.000000	-0.660498	0.350310	1.484401	0.000000	0.000000	4.000000	43.000000	0.000000
3537.419666	0.069084	0.585578	0.006204	73.783844	40.092072	128.957245	0.062823	0.000000	1.435734	0.000000	0.000000	0.000000	-0.660498	0.350310	1.484401	0.000000	0.000000	4.000000	43.000000	0.000000
3537.422999	0.069084	0.585578	0.006204	74.322182	41.470615	129.863266	0.310223	0.000000	1.545817	0.000000	0.000000	0.000000	-0.660498	0.350310	1.484401	0.000000	0.000000	4.000000	43.000000	0.000000
3537.426333	0.067207	0.586744	0.011290	74.322182	41.470615	129.863266	0.310223	0.000000	1.545817	0.000000	0.000000	0.000000	-0.563014	0.349653	1.525781	0.000000	0.000000	4.000000	43.000000	0.000000
3537.429666	0.067207	0.586744	0.011290	74.322182	41.470615	129.863266	0.310223	0.000000	1.545817	0.000000	0.000000	0.000000	-0.563014	0.349653	1.525781	0.000000	0.000000	4.000000	43.000000	0.000000
3537.432999	0.067207	0.586744	0.011290	74.890480	42.958511	131.104965	0.564520	0.000000	1.639653	0.000000	0.000000	0.000000	-0.563014	0.349653	1.525781	0.000000	0.000000	4.000000	43.000000	0.000000
3537.436333	0.065707	0.587931	0.016503	74.890480	42.958511	131.104965	0.564520	0.000000	1.639653	0.000000	0.000000	0.000000	-0.449927	0.356086	1.563805	0.000000	0.000000	4.000000	43.000000	0.000000
3537.439666	0.065707	0.587931	0.016503	74.890480	42.958511	131.104965	0.564520	0.000000	1.639653	0.000000	0.000000	0.000000	-0.449927	0.356086	1.563805	0.000000	0.000000	4.000000	43.000000	0.000000
3537.442999	0.065707	0.587931	0.016503	75.486046	44.410931	132.372162	0.825154	0.000000	1.714641	0.000000	0.000000	0.000000	-0.449927	0.356086	1.563805	0.000000	0.000000	4.000000	43.000000	0.000000
3537.446333	0.064607	0.589115	0.021761	75.486046	44.410931	132.372162	0.825154	0.000000	1.714641	0.000000	0.000000	0.000000	-0.330135	0.355385	1.577345	0.000000	0.000000	4.000000	43.000000	0.000000
3537.449666	0.064607	0.589115	0.021761	75.486046	44.410931	132.372162	0.825154	0.000000	1.714641	0.000000	0.000000	0.000000	-0.330135	0.355385	1.577345	0.000000	0.000000	4.000000	43.000000	0.000000
3537.452999	0.064607	0.589115	0.021761	76.123703	45.652912	133.282150	1.088045	0.000000	1.769663	0.000000	0.000000	0.000000	-0.330135	0.355385	1.577345	0.000000	0.000000	4.000000	43.000000	0.000000
3537.456333	0.063848	0.590251	0.027065	76.123703	45.652912	133.282150	1.088045	0.000000	1.769663	0.000000	0.000000	0.000000	-0.227550	0.340605	1.591286	0.000000	0.000000	4.000000	43.000000	0.000000
3537.459666	0.063848	0.590251	0.027065	76.123703	45.652912	133.282150	1.088045	0.000000	1.769663	0.000000	0.000000	0.000000	-0.227550	0.340605	1.591286	0.000000	0.000000	4.000000	43.000000	0.000000
3537.462999	0.063848	0.590251	0.027065	76.835365	46.512993	133.631088	1.353260	0.000000	1.807588	0.000000	0.000000	0.000000	-0.227550	0.340605	1.591286	0.000000	0.000000	4.000000	43.000000	0.000000
3537.466333	0.063407	0.591366	0.032326	76.835365	46.512993	133.631088	1.353260	0.000000	1.807588	0.000000	0.000000	0.000000	-0.132261	0.334681	1.578172	0.000000	0.000000	4.000000	43.000000	0.000000
3537.469666	0.063407	0.591366	0.032326	76.835365	46.512993	133.631088	1.353260	0.000000	1.807588	0.000000	0.000000	0.000000	-0.132261	0.334681	1.578172	0.000000	0.000000	4.000000	43.000000	0.000000
3537.472999	0.063407	0.591366	0.032326	77.632874	46.876308	133.326721	1.616288	0.000000	1.829632	0.000000	0.000000	0.000000	-0.132261	0.334681	1.578172	0.000000	0.000000	4.000000	43.000000	0.000000
3537.476333	0.063249	0.592435	0.037556	77.632874	46.876308	133.326721	1.616288	0.000000	1.829632	0.000000	0.000000	0.000000	-0.047430	0.320448	1.569184	0.000000	0.000000	4.000000	43.000000	0.000000
3537.479666	0.063249	0.592435	0.037556	77.632874	46.876308	133.326721	1.616288	0.000000	1.829632	0.000000	0.000000	0.000000	-0.047430	0.320448	1.569184	0.000000	0.000000	4.000000	43.000000	0.000000
3537.482999	0.063249	0.592435	0.037556	78.463730	46.792873	132.479156	1.877819	0.000000	1.837537	0.000000	0.000000	0.000000	-0.047430	0.320448	1.569184	0.000000	0.000000	4.000000	43.000000	0.000000
3537.486333	0.063424	0.593498	0.042697	78.463730	46.792873	132.479156	1.877819	0.000000	1.837537	0.000000	0.000000	0.000000	0.052462	0.319056	1.542171	0.000000	0.000000	4.000000	43.000000	0.000000
3537.489666	0.063424	0.593498	0.042697	78.463730	46.792873	132.479156	1.877819	0.000000	1.837537	0.000000	0.000000	0.000000	0.052462	0.319056	1.542171	0.000000	0.000000	4.000000	43.000000	0.000000
3537.492999	0.063424	0.593498	0.042697	79.268127	46.399052	131.298172	2.134847	0.000000	1.828793	0.000000	0.000000	0.000000	0.052462	0.319056	1.542171	0.000000	0.000000	4.000000	43.000000	0.000000
3537.496333	0.063970	0.594549	0.047767	79.268127	46.399052	131.298172	2.134847	0.000000	1.828793	0.000000	0.000000	0.000000	0.163759	0.315270	1.521082	0.000000	0.000000	4.000000	43.000000	0.000000
3537.499666	0.063970	0.594549	0.047767	79.268127	46.399052	131.298172	2.134847	0.000000	1.828793	0.000000	0.000000	0.000000	0.163759	0.315270	1.521082	0.000000	0.000000	4.000000	43.000000	0.000000
3537.502999	0.063970	0.594549	0.047767	79.993431	45.898232	130.057053	2.388361	0.000000	1.801500	0.000000	0.000000	0.000000	0.163759	0.315270	1.521082	0.000000	0.000000	4.000000	43.000000	0.000000
3537.506333	0.064903	0.595598	0.052805	79.993431	45.898232	130.057053	2.388361	0.000000	1.801500	0.000000	0.000000	0.000000	0.280001	0.314633	1.511213	0.000000	0.000000	4.000000	43.000000	0.000000
3537.509666	0.064903	0.595598	0.052805	79.993431	45.898232	130.057053	2.388361	0.000000	1.801500	0.000000	0.000000	0.000000	0.280001	0.314633	1.511213	0.000000	0.000000	4.000000	43.000000	0.000000
3537.512999	0.064903	0.595598	0.052805	80.596947	45.600807	129.124100	2.640230	0.000000	1.754833	0.000000	0.000000	0.000000	0.280001	0.314633	1.511213	0.000000	0.000000	4.000000	43.000000	0.000000
3537.516333	0.066184	0.596653	0.057789	80.596947	45.600807	129.124100	2.640230	0.000000	1.754833	0.000000	0.000000	0.000000	0.384105	0.316600	1.495403	0.000000	0.000000	4.000000	43.000000	0.000000
3537.519666	0.066184	0.596653	0.057789	80.596947	45.600807	129.124100	2.640230	0.000000	1.754833	0.000000	0.000000	0.000000	0.384105	0.316600	1.495403	0.000000	0.000000	4.000000	43.000000	0.000000
3537.522999	0.066184	0.596653	0.057789	81.078476	45.518784	128.500839	2.889464	0.000000	1.690816	0.000000	0.000000	0.000000	0.384105	0.316600	1.495403	0.000000	0.000000	4.000000	43.000000	0.000000
3537.526333	0.067845	0.597667	0.062707	81.078476	45.518784	128.500839	2.889464	0.000000	1.690816	0.000000	0.000000	0.000000	0.498250	0.304203	1.475311	0.000000	0.000000	4.000000	43.000000	0.000000
3537.529666	0.067845	0.597667	0.062707	81.078476	45.518784	128.500839	2.889464	0.000000	1.690816	0.000000	0.000000	0.000000	0.498250	0.304203	1.475311	0.000000	0.000000	4.000000	43.000000	0.000000
3537.532999	0.067845	0.597667	0.062707	81.460518	45.610573	128.113586	3.135349	0.000000	1.607774	0.000000	0.000000	0.000000	0.498250	0.304203	1.475311	0.000000	0.000000	4.000000	43.000000	0.000000
3537.536333	0.069841	0.598629	0.067522	81.460518	45.610573	128.113586	3.135349	0.000000	1.607774	0.000000	0.000000	0.000000	0.599037	0.288469	1.444611	0.000000	0.000000	4.000000	43.000000	0.000000
3537.539666	0.069841	0.598629	0.067522	81.460518	45.610573	128.113586	3.135349	0.000000	1.607774	0.000000	0.000000	0.000000	0.599037	0.288469	1.444611	0.000000	0.000000	4.000000	43.000000	0.000000
3537.542999	0.069841	0.598629	0.067522	81.771759	45.738789	127.790352	3.376118	0.000000	1.507934	0.000000	0.000000	0.000000	0.599037	0.288469	1.444611	0.000000	0.000000	4.000000	43.000000	0.000000
3537.546333	0.072123	0.599566	0.072170	81.771759	45.738789	127.790352	3.376118	0.000000	1.507934	0.000000	0.000000	0.000000	0.684496	0.281055	1.394378	0.000000	0.000000	4.000000	43.000000	0.000000
3537.549666	0.072123	0.599566	0.072170	81.771759	45.738789	127.790352	3.376118	0.000000	1.507934	0.000000	0.000000	0.000000	0.684496	0.281055	1.394378	0.000000	0.000000	4.000000	43.000000	0.000000
3537.552999	0.072123	0.599566	0.072170	82.041054	45.637840	127.225624	3.608514	0.000000	1.393852	0.000000	0.000000	0.000000	0.684496	0.281055	1.394378	0.000000	0.000000	4.000000	43.000000	0.000000
3537.556333	0.074720	0.600429	0.076637	82.041054	45.637840	127.225624	3.608514	0.000000	1.393852	0.000000	0.000000	0.000000	0.779128	0.259181	1.340149	0.000000	0.000000	4.000000	43.000000	0.000000
3537.559666	0.074720	0.600429	0.076637	82.041054	45.637840	127.225624	3.608514	0.000000	1.393852	0.000000	0.000000	0.000000	0.779128	0.259181	1.340149	0.000000	0.000000	4.000000	43.000000	0.000000
3537.562999	0.074720	0.600429	0.076637	82.290955	45.277012	126.370522	3.831872	0.000000	1.263997	0.000000	0.000000	0.000000	0.779128	0.259181	1.340149	0.000000	0.000000	4.000000	43.000000	0.000000
3537.566333	0.077580	0.601190	0.080876	82.290955	45.277012	126.370522	3.831872	0.000000	1.263997	0.000000	0.000000	0.000000	0.858076	0.228286	1.271486	0.000000	0.000000	4.000000	43.000000	0.000000
3537.569666	0.077580	0.601190	0.080876	82.290955	45.277012	126.370522	3.831872	0.000000	1.263997	0.000000	0.000000	0.000000	0.858076	0.228286	1.271486	0.000000	0.000000	4.000000	43.000000	0.000000
3537.572999	0.077580	0.601190	0.080876	82.520393	44.743950	125.318237	4.043787	0.000000	1.120984	0.000000	0.000000	0.000000	0.858076	0.228286	1.271486	0.000000	0.000000	4.000000	43.000000	0.000000
3537.576333	0.080749	0.601878	0.084808	82.520393	44.743950	125.318237	4.043787	0.000000	1.120984	0.000000	0.000000	0.000000	0.950651	0.206317	1.179664	0.000000	0.000000	4.000000	43.000000	0.000000
3537.579666	0.080749	0.601878	0.084808	82.520393	44.743950	125.318237	4.043787	0.000000	1.120984	0.000000	0.000000	0.000000	0.950651	0.206317	1.179664	0.000000	0.000000	4.000000	43.000000	0.000000
3537.582999	0.080749	0.601878	0.084808	82.714897	44.178413	124.224297	4.240397	0.000000	0.962543	0.000000	0.000000	0.000000	0.950651	0.206317	1.179664	0.000000	0.000000	4.000000	43.000000	0.000000
3537.586333	0.084287	0.602534	0.088453	82.714897	44.178413	124.224297	4.240397	0.000000	0.962543	0.000000	0.000000	0.000000	1.061215	0.196840	1.093597	0.000000	0.000000	4.000000	43.000000	0.000000
3537.589666	0.084287	0.602534	0.088453	82.714897	44.178413	124.224297	4.240397	0.000000	0.962543	0.000000	0.000000	0.000000	1.061215	0.196840	1.093597	0.000000	0.000000	4.000000	43.000000	0.000000
3537.592999	0.084287	0.602534	0.088453	82.873100	43.764248	123.318100	4.422664	0.000000	0.785674	0.000000	0.000000	0.000000	1.061215	0.196840	1.093597	0.000000	0.000000	4.000000	43.000000	0.000000
3537.596333	0.088136	0.603131	0.091764	82.873100	43.764248	123.318100	4.422664	0.000000	0.785674	0.000000	0.000000	0.000000	1.154868	0.178896	0.993130	0.000000	0.000000	4.000000	43.000000	0.000000
3537.599666	0.088136	0.603131	0.091764	82.873100	43.764248	123.318100	4.422664	0.000000	0.785674	0.000000	0.000000	0.000000	1.154868	0.178896	0.993130	0.000000	0.000000	4.000000	43.000000	0.000000
3537.602999	0.088136	0.603131	0.091764	83.001259	43.317486	122.413025	4.588185	0.000000	0.593196	0.000000	0.000000	0.000000	1.154868	0.178896	0.993130	0.000000	0.000000	4.000000	43.000000	0.000000
3537.606333	0.092305	0.603678	0.094773	83.001259	43.317486	122.413025	4.588185	0.000000	0.593196	0.000000	0.000000	0.000000	1.250759	0.164366	0.902730	0.000000	0.000000	4.000000	43.000000	0.000000
3537.609666	0.092305	0.603678	0.094773	83.001259	43.317486	122.413025	4.588185	0.000000	0.593196	0.000000	0.000000	0.000000	1.250759	0.164366	0.902730	0.000000	0.000000	4.000000	43.000000	0.000000
3537.612999	0.092305	0.603678	0.094773	83.114594	42.625340	121.373215	4.738640	0.000000	0.384736	0.000000	0.000000	0.000000	1.250759	0.164366	0.902730	0.000000	0.000000	4.000000	43.000000	0.000000
3537.616333	0.096795	0.604261	0.097475	83.114594	42.625340	121.373215	4.738640	0.000000	0.384736	0.000000	0.000000	0.000000	1.346867	0.174830	0.810545	0.000000	0.000000	4.000000	43.000000	0.000000
3537.619666	0.096795	0.604261	0.097475	83.114594	42.625340	121.373215	4.738640	0.000000	0.384736	0.000000	0.000000	0.000000	1.346867	0.174830	0.810545	0.000000	0.000000	4.000000	43.000000	0.000000
3537.622999	0.096795	0.604261	0.097475	83.235550	41.746605	120.828369	4.873731	0.000000	0.160258	0.000000	0.000000	0.000000	1.346867	0.174830	0.810545	0.000000	0.000000	4.000000	43.000000	0.000000
3537.626333	0.101598	0.604790	0.099829	83.235550	41.746605	120.828369	4.873731	0.000000	0.160258	0.000000	0.000000	0.000000	1.441054	0.158499	0.706189	0.000000	0.000000	4.000000	43.000000	0.000000
3537.629666	0.101598	0.604790	0.099829	83.235550	41.746605	120.828369	4.873731	0.000000	0.160258	0.000000	0.000000	0.000000	1.441054	0.158499	0.706189	0.000000	0.000000	4.000000	43.000000	0.000000
3537.632999	0.101598	0.604790	0.099829	83.398766	40.359570	120.390182	4.991429	0.000000	-0.079918	0.000000	0.000000	0.000000	1.441054	0.158499	0.706189	0.000000	0.000000	4.000000	43.000000	0.000000
3537.636333	0.106689	0.605234	0.101843	83.398766	40.359570	120.390182	4.991429	0.000000	-0.079918	0.000000	0.000000	0.000000	1.527225	0.133226	0.604181	0.000000	0.000000	4.000000	43.000000	0.000000
3537.639666	0.106689	0.605234	0.101843	83.398766	40.359570	120.390182	4.991429	0.000000	-0.079918	0.000000	0.000000	0.000000	1.527225	0.133226	0.604181	0.000000	0.000000	4.000000	43.000000	0.000000
3537.642999	0.106689	0.605234	0.101843	83.609352	38.009834	118.578659	4.989250	0.000000	-0.327698	0.000000	0.000000	0.000000	1.527225	0.133226	0.604181	0.000000	0.000000	4.000000	43.000000	0.000000
3537.646333	0.112099	0.605586	0.103406	83.609352	38.009834	118.578659	4.989250	0.000000	-0.327698	0.000000	0.000000	0.000000	1.622882	0.105680	0.469141	0.000000	0.000000	4.000000	43.000000	0.000000
3537.649666	0.112099	0.605586	0.103406	83.609352	38.009834	118.578659	4.989250	0.000000	-0.327698	0.000000	0.000000	0.000000	1.622882	0.105680	0.469141	0.000000	0.000000	4.000000	43.000000	0.000000
3537.652999	0.112099	0.605586	0.103406	83.854713	34.649067	115.421364	4.966125	0.000000	-0.581045	0.000000	0.000000	0.000000	1.622882	0.105680	0.469141	0.000000	0.000000	4.000000	43.000000	0.000000
3537.656333	0.117810	0.605867	0.104592	83.854713	34.649067	115.421364	4.966125	0.000000	-0.581045	0.000000	0.000000	0.000000	1.713320	0.084267	0.355616	0.000000	0.000000	4.000000	43.000000	0.000000
3537.659666	0.117810	0.605867	0.104592	83.854713	34.649067	115.421364	4.966125	0.000000	-0.581045	0.000000	0.000000	0.000000	1.713320	0.084267	0.355616	0.000000	0.000000	4.000000	43.000000	0.000000
3537.662999	0.117810	0.605867	0.104592	84.094025	30.300724	111.512787	4.929052	0.000000	-0.839314	0.000000	0.000000	0.000000	1.713320	0.084267	0.355616	0.000000	0.000000	4.000000	43.000000	0.000000
3537.666333	0.123779	0.606047	0.105348	84.094025	30.300724	111.512787	4.929052	0.000000	-0.839314	0.000000	0.000000	0.000000	1.790841	0.054154	0.226877	0.000000	0.000000	4.000000	43.000000	0.000000
3537.669666	0.123779	0.606047	0.105348	84.094025	30.300724	111.512787	4.929052	0.000000	-0.839314	0.000000	0.000000	0.000000	1.790841	0.054154	0.226877	0.000000	0.000000	4.000000	43.000000	0.000000
3537.672999	0.123779	0.606047	0.105348	84.271698	25.021877	107.069283	4.877295	0.000000	-1.100908	0.000000	0.000000	0.000000	1.790841	0.054154	0.226877	0.000000	0.000000	4.000000	43.000000	0.000000
3537.676333	0.130039	0.606127	0.105721	84.271698	25.021877	107.069283	4.877295	0.000000	-1.100908	0.000000	0.000000	0.000000	1.877934	0.023850	0.111813	0.000000	0.000000	4.000000	43.000000	0.000000
3537.679666	0.130039	0.606127	0.105721	84.271698	25.021877	107.069283	4.877295	0.000000	-1.100908	0.000000	0.000000	0.000000	1.877934	0.023850	0.111813	0.000000	0.000000	4.000000	43.000000	0.000000
3537.682999	0.130039	0.606127	0.105721	84.364899	18.723503	101.956612	4.809620	0.000000	-1.366585	0.000000	0.000000	0.000000	1.877934	0.023850	0.111813	0.000000	0.000000	4.000000	43.000000	0.000000
3537.686333	0.136488	0.606108	0.105664	84.364899	18.723503	101.956612	4.809620	0.000000	-1.366585	0.000000	0.000000	0.000000	1.934563	-0.005772	-0.016975	0.000000	0.000000	4.000000	43.000000	0.000000
3537.689666	0.136488	0.606108	0.105664	84.364899	18.723503	101.956612	4.809620	0.000000	-1.366585	0.000000	0.000000	0.000000	1.934563	-0.005772	-0.016975	0.000000	0.000000	4.000000	43.000000	0.000000
3537.692999	0.136488	0.606108	0.105664	84.344727	11.331624	95.604851	4.726152	0.000000	-1.632019	0.000000	0.000000	0.000000	1.934563	-0.005772	-0.016975	0.000000	0.000000	4.000000	43.000000	0.000000
3537.696333	0.143104	0.605957	0.105245	84.344727	11.331624	95.604851	4.726152	0.000000	-1.632019	0.000000	0.000000	0.000000	1.985025	-0.045186	-0.125694	0.000000	0.000000	4.000000	43.000000	0.000000
3537.699666	0.143104	0.605957	0.105245	84.344727	11.331624	95.604851	4.726152	0.000000	-1.632019	0.000000	0.000000	0.000000	1.985025	-0.045186	-0.125694	0.000000	0.000000	4.000000	43.000000	0.000000
3537.702999	0.143104	0.605957	0.105245	84.209930	3.448647	88.100433	4.626972	0.000000	-1.895028	0.000000	0.000000	0.000000	1.985025	-0.045186	-0.125694	0.000000	0.000000	4.000000	43.000000	0.000000
3537.706333	0.149829	0.605668	0.104374	84.209930	3.448647	88.100433	4.626972	0.000000	-1.895028	0.000000	0.000000	0.000000	2.017377	-0.086664	-0.261414	0.000000	0.000000	4.000000	43.000000	0.000000
3537.709666	0.149829	0.605668	0.104374	84.209930	3.448647	88.100433	4.626972	0.000000	-1.895028	0.000000	0.000000	0.000000	2.017377	-0.086664	-0.261414	0.000000	0.000000	4.000000	43.000000	0.000000
3537.712999	0.149829	0.605668	0.104374	83.955002	-4.388463	79.914154	4.512167	0.000000	-2.154147	0.000000	0.000000	0.000000	2.017377	-0.086664	-0.261414	0.000000	0.000000	4.000000	43.000000	0.000000
3537.716333	0.156578	0.605251	0.103104	83.955002	-4.388463	79.914154	4.512167	0.000000	-2.154147	0.000000	0.000000	0.000000	2.024870	-0.125127	-0.380845	0.000000	0.000000	4.000000	43.000000	0.000000
3537.719666	0.156578	0.605251	0.103104	83.955002	-4.388463	79.914154	4.512167	0.000000	-2.154147	0.000000	0.000000	0.000000	2.024870	-0.125127	-0.380845	0.000000	0.000000	4.000000	43.000000	0.000000
3537.722999	0.156578	0.605251	0.103104	83.611259	-11.392543	72.890900	4.383391	0.000000	-2.405387	0.000000	0.000000	0.000000	2.024870	-0.125127	-0.380845	0.000000	0.000000	4.000000	43.000000	0.000000
3537.726333	0.163335	0.604634	0.101416	83.611259	-11.392543	72.890900	4.383391	0.000000	-2.405387	0.000000	0.000000	0.000000	2.027091	-0.185168	-0.506410	0.000000	0.000000	4.000000	43.000000	0.000000
3537.729666	0.163335	0.604634	0.101416	83.611259	-11.392543	72.890900	4.383391	0.000000	-2.405387	0.000000	0.000000	0.000000	2.027091	-0.185168	-0.506410	0.000000	0.000000	4.000000	43.000000	0.000000
3537.732999	0.163335	0.604634	0.101416	83.207336	-17.264191	67.632919	4.240925	0.000000	-2.648500	0.000000	0.000000	0.000000	2.027091	-0.185168	-0.506410	0.000000	0.000000	4.000000	43.000000	0.000000
3537.736333	0.170070	0.603911	0.099350	83.207336	-17.264191	67.632919	4.240925	0.000000	-2.648500	0.000000	0.000000	0.000000	2.020502	-0.216931	-0.619886	0.000000	0.000000	4.000000	43.000000	0.000000
3537.739666	0.170070	0.603911	0.099350	83.207336	-17.264191	67.632919	4.240925	0.000000	-2.648500	0.000000	0.000000	0.000000	2.020502	-0.216931	-0.619886	0.000000	0.000000	4.000000	43.000000	0.000000
3537.742999	0.170070	0.603911	0.099350	82.786453	-21.959513	63.777500	4.085980	0.000000	-2.881799	0.000000	0.000000	0.000000	2.020502	-0.216931	-0.619886	0.000000	0.000000	4.000000	43.000000	0.000000
3537.746333	0.176633	0.603133	0.097018	82.786453	-21.959513	63.777500	4.085980	0.000000	-2.881799	0.000000	0.000000	0.000000	1.968909	-0.233343	-0.699685	0.000000	0.000000	4.000000	43.000000	0.000000
3537.749666	0.176633	0.603133	0.097018	82.786453	-21.959513	63.777500	4.085980	0.000000	-2.881799	0.000000	0.000000	0.000000	1.968909	-0.233343	-0.699685	0.000000	0.000000	4.000000	43.000000	0.000000
3537.752999	0.176633	0.603133	0.097018	82.385780	-25.507500	61.653713	3.923615	0.000000	-3.099233	0.000000	0.000000	0.000000	1.968909	-0.233343	-0.699685	0.000000	0.000000	4.000000	43.000000	0.000000
3537.756333	0.182845	0.602310	0.094520	82.385780	-25.507500	61.653713	3.923615	0.000000	-3.099233	0.000000	0.000000	0.000000	1.863498	-0.246836	-0.749313	0.000000	0.000000	4.000000	43.000000	0.000000
3537.759666	0.182845	0.602310	0.094520	82.385780	-25.507500	61.653713	3.923615	0.000000	-3.099233	0.000000	0.000000	0.000000	1.863498	-0.246836	-0.749313	0.000000	0.000000	4.000000	43.000000	0.000000
3537.762999	0.182845	0.602310	0.094520	82.049446	-27.854851	61.074017	3.760118	0.000000	-3.295681	0.000000	0.000000	0.000000	1.863498	-0.246836	-0.749313	0.000000	0.000000	4.000000	43.000000	0.000000
3537.766333	0.188700	0.601461	0.091946	82.049446	-27.854851	61.074017	3.760118	0.000000	-3.295681	0.000000	0.000000	0.000000	1.756359	-0.254701	-0.772243	0.000000	0.000000	4.000000	43.000000	0.000000
3537.769666	0.188700	0.601461	0.091946	82.049446	-27.854851	61.074017	3.760118	0.000000	-3.295681	0.000000	0.000000	0.000000	1.756359	-0.254701	-0.772243	0.000000	0.000000	4.000000	43.000000	0.000000
3537.772999	0.188700	0.601461	0.091946	81.826439	-28.424099	62.200054	3.598485	0.000000	-3.471442	0.000000	0.000000	0.000000	1.756359	-0.254701	-0.772243	0.000000	0.000000	4.000000	43.000000	0.000000
3537.776333	0.194284	0.600627	0.089305	81.826439	-28.424099	62.200054	3.598485	0.000000	-3.471442	0.000000	0.000000	0.000000	1.675410	-0.250230	-0.792191	0.000000	0.000000	4.000000	43.000000	0.000000
3537.779666	0.194284	0.600627	0.089305	81.826439	-28.424099	62.200054	3.598485	0.000000	-3.471442	0.000000	0.000000	0.000000	1.675410	-0.250230	-0.792191	0.000000	0.000000	4.000000	43.000000	0.000000
3537.782999	0.194284	0.600627	0.089305	81.749405	-27.035196	64.922676	3.438381	0.000000	-3.630088	0.000000	0.000000	0.000000	1.675410	-0.250230	-0.792191	0.000000	0.000000	4.000000	43.000000	0.000000
3537.786333	0.199625	0.599808	0.086596	81.749405	-27.035196	64.922676	3.438381	0.000000	-3.630088	0.000000	0.000000	0.000000	1.602168	-0.245762	-0.812719	0.000000	0.000000	4.000000	43.000000	0.000000
3537.789666	0.199625	0.599808	0.086596	81.749405	-27.035196	64.922676	3.438381	0.000000	-3.630088	0.000000	0.000000	0.000000	1.602168	-0.245762	-0.812719	0.000000	0.000000	4.000000	43.000000	0.000000
3537.792999	0.199625	0.599808	0.086596	81.662376	-24.867926	67.390297	3.280154	0.000000	-3.773670	0.000000	0.000000	0.000000	1.602168	-0.245762	-0.812719	0.000000	0.000000	4.000000	43.000000	0.000000
3537.796333	0.204762	0.598963	0.083778	81.662376	-24.867926	67.390297	3.280154	0.000000	-3.773670	0.000000	0.000000	0.000000	1.541162	-0.253455	-0.845298	0.000000	0.000000	4.000000	43.000000	0.000000
3537.799666	0.204762	0.598963	0.083778	81.662376	-24.867926	67.390297	3.280154	0.000000	-3.773670	0.000000	0.000000	0.000000	1.541162	-0.253455	-0.845298	0.000000	0.000000	4.000000	43.000000	0.000000
3537.802999	0.204762	0.598963	0.083778	81.534943	-22.649191	69.089195	3.122765	0.000000	-3.904912	0.000000	0.000000	0.000000	1.541162	-0.253455	-0.845298	0.000000	0.000000	4.000000	43.000000	0.000000
3537.806333	0.209732	0.598084	0.080803	81.534943	-22.649191	69.089195	3.122765	0.000000	-3.904912	0.000000	0.000000	0.000000	1.490923	-0.263767	-0.892712	0.000000	0.000000	4.000000	43.000000	0.000000
3537.809666	0.209732	0.598084	0.080803	81.534943	-22.649191	69.089195	3.122765	0.000000	-3.904912	0.000000	0.000000	0.000000	1.490923	-0.263767	-0.892712	0.000000	0.000000	4.000000	43.000000	0.000000
3537.812999	0.209732	0.598084	0.080803	81.375931	-20.397816	71.537811	2.964751	0.000000	-4.026196	0.000000	0.000000	0.000000	1.490923	-0.263767	-0.892712	0.000000	0.000000	4.000000	43.000000	0.000000
3537.816333	0.214393	0.597213	0.077696	81.375931	-20.397816	71.537811	2.964751	0.000000	-4.026196	0.000000	0.000000	0.000000	1.398183	-0.261180	-0.932148	0.000000	0.000000	4.000000	43.000000	0.000000
3537.819666	0.214393	0.597213	0.077696	81.375931	-20.397816	71.537811	2.964751	0.000000	-4.026196	0.000000	0.000000	0.000000	1.398183	-0.261180	-0.932148	0.000000	0.000000	4.000000	43.000000	0.000000
3537.822999	0.214393	0.597213	0.077696	81.203171	-18.278137	74.748909	2.809292	0.000000	-4.136167	0.000000	0.000000	0.000000	1.398183	-0.261180	-0.932148	0.000000	0.000000	4.000000	43.000000	0.000000
3537.826333	0.218571	0.596322	0.074478	81.203171	-18.278137	74.748909	2.809292	0.000000	-4.136167	0.000000	0.000000	0.000000	1.253560	-0.267320	-0.965155	0.000000	0.000000	4.000000	43.000000	0.000000
3537.829666	0.218571	0.596322	0.074478	81.203171	-18.278137	74.748909	2.809292	0.000000	-4.136167	0.000000	0.000000	0.000000	1.253560	-0.267320	-0.965155	0.000000	0.000000	4.000000	43.000000	0.000000
3537.832999	0.218571	0.596322	0.074478	81.048843	-16.539267	77.456833	2.659527	0.000000	-4.234019	0.000000	0.000000	0.000000	1.253560	-0.267320	-0.965155	0.000000	0.000000	4.000000	43.000000	0.000000
3537.836333	0.222364	0.595393	0.071040	81.048843	-16.539267	77.456833	2.659527	0.000000	-4.234019	0.000000	0.000000	0.000000	1.137889	-0.278808	-1.031537	0.000000	0.000000	4.000000	43.000000	0.000000
3537.839666	0.222364	0.595393	0.071040	81.048843	-16.539267	77.456833	2.659527	0.000000	-4.234019	0.000000	0.000000	0.000000	1.137889	-0.278808	-1.031537	0.000000	0.000000	4.000000	43.000000	0.000000
3537.842999	0.222364	0.595393	0.071040	80.961601	-15.049504	79.456459	2.510410	0.000000	-4.324100	0.000000	0.000000	0.000000	1.137889	-0.278808	-1.031537	0.000000	0.000000	4.000000	43.000000	0.000000
3537.846333	0.225807	0.594387	0.067272	80.961601	-15.049504	79.456459	2.510410	0.000000	-4.324100	0.000000	0.000000	0.000000	1.032913	-0.301704	-1.130252	0.000000	0.000000	4.000000	43.000000	0.000000
3537.849666	0.225807	0.594387	0.067272	80.961601	-15.049504	79.456459	2.510410	0.000000	-4.324100	0.000000	0.000000	0.000000	1.032913	-0.301704	-1.130252	0.000000	0.000000	4.000000	43.000000	0.000000
3537.852999	0.225807	0.594387	0.067272	80.954979	-13.520271	81.434273	2.357724	0.000000	-4.409210	0.000000	0.000000	0.000000	1.032913	-0.301704	-1.130252	0.000000	0.000000	4.000000	43.000000	0.000000
3537.856333	0.228874	0.593243	0.063205	80.954979	-13.520271	81.434273	2.357724	0.000000	-4.409210	0.000000	0.000000	0.000000	0.920150	-0.343205	-1.220369	0.000000	0.000000	4.000000	43.000000	0.000000
3537.859666	0.228874	0.593243	0.063205	80.954979	-13.520271	81.434273	2.357724	0.000000	-4.409210	0.000000	0.000000	0.000000	0.920150	-0.343205	-1.220369	0.000000	0.000000	4.000000	43.000000	0.000000
3537.862999	0.228874	0.593243	0.063205	80.913185	-11.584145	84.128021	2.201654	0.000000	-4.489178	0.000000	0.000000	0.000000	0.920150	-0.343205	-1.220369	0.000000	0.000000	4.000000	43.000000	0.000000
3537.866333	0.231725	0.592101	0.058881	80.913185	-11.584145	84.128021	2.201654	0.000000	-4.489178	0.000000	0.000000	0.000000	0.855277	-0.342652	-1.297117	0.000000	0.000000	4.000000	43.000000	0.000000
3537.869666	0.231725	0.592101	0.058881	80.913185	-11.584145	84.128021	2.201654	0.000000	-4.489178	0.000000	0.000000	0.000000	0.855277	-0.342652	-1.297117	0.000000	0.000000	4.000000	43.000000	0.000000
3537.872999	0.231725	0.592101	0.058881	80.688927	-8.830750	88.022415	2.040420	0.000000	-4.564722	0.000000	0.000000	0.000000	0.855277	-0.342652	-1.297117	0.000000	0.000000	4.000000	43.000000	0.000000
3537.876333	0.234307	0.590956	0.054457	80.688927	-8.830750	88.022415	2.040420	0.000000	-4.564722	0.000000	0.000000	0.000000	0.774514	-0.343515	-1.327182	0.000000	0.000000	4.000000	43.000000	0.000000
3537.879666	0.234307	0.590956	0.054457	80.688927	-8.830750	88.022415	2.040420	0.000000	-4.564722	0.000000	0.000000	0.000000	0.774514	-0.343515	-1.327182	0.000000	0.000000	4.000000	43.000000	0.000000
3537.882999	0.234307	0.590956	0.054457	80.184418	-5.599736	92.489365	1.878767	0.000000	-4.633599	0.000000	0.000000	0.000000	0.774514	-0.343515	-1.327182	0.000000	0.000000	4.000000	43.000000	0.000000
3537.886333	0.236561	0.589845	0.050063	80.184418	-5.599736	92.489365	1.878767	0.000000	-4.633599	0.000000	0.000000	0.000000	0.676295	-0.333248	-1.318182	0.000000	0.000000	4.000000	43.000000	0.000000
3537.889666	0.236561	0.589845	0.050063	80.184418	-5.599736	92.489365	1.878767	0.000000	-4.633599	0.000000	0.000000	0.000000	0.676295	-0.333248	-1.318182	0.000000	0.000000	4.000000	43.000000	0.000000
3537.892999	0.236561	0.589845	0.050063	79.453362	-2.347936	96.710205	1.720985	0.000000	-4.694487	0.000000	0.000000	0.000000	0.676295	-0.333248	-1.318182	0.000000	0.000000	4.000000	43.000000	0.000000
3537.896333	0.238551	0.588837	0.045702	79.453362	-2.347936	96.710205	1.720985	0.000000	-4.694487	0.000000	0.000000	0.000000	0.596812	-0.302263	-1.308361	0.000000	0.000000	4.000000	43.000000	0.000000
3537.899666	0.238551	0.588837	0.045702	79.453362	-2.347936	96.710205	1.720985	0.000000	-4.694487	0.000000	0.000000	0.000000	0.596812	-0.302263	-1.308361	0.000000	0.000000	4.000000	43.000000	0.000000
3537.902999	0.238551	0.588837	0.045702	78.641556	0.744490	100.457436	1.566271	0.000000	-4.748346	0.000000	0.000000	0.000000	0.596812	-0.302263	-1.308361	0.000000	0.000000	4.000000	43.000000	0.000000
3537.906333	0.240089	0.587851	0.041467	78.641556	0.744490	100.457436	1.566271	0.000000	-4.748346	0.000000	0.000000	0.000000	0.461621	-0.295839	-1.270432	0.000000	0.000000	4.000000	43.000000	0.000000
3537.909666	0.240089	0.587851	0.041467	78.641556	0.744490	100.457436	1.566271	0.000000	-4.748346	0.000000	0.000000	0.000000	0.461621	-0.295839	-1.270432	0.000000	0.000000	4.000000	43.000000	0.000000
3537.912999	0.240089	0.587851	0.041467	77.828934	3.384208	103.332825	1.419152	0.000000	-4.794373	0.000000	0.000000	0.000000	0.461621	-0.295839	-1.270432	0.000000	0.000000	4.000000	43.000000	0.000000
3537.916333	0.241143	0.586878	0.037274	77.828934	3.384208	103.332825	1.419152	0.000000	-4.794373	0.000000	0.000000	0.000000	0.316012	-0.291825	-1.257995	0.000000	0.000000	4.000000	43.000000	0.000000
3537.919666	0.241143	0.586878	0.037274	77.828934	3.384208	103.332825	1.419152	0.000000	-4.794373	0.000000	0.000000	0.000000	0.316012	-0.291825	-1.257995	0.000000	0.000000	4.000000	43.000000	0.000000
3537.922999	0.241143	0.586878	0.037274	77.051521	5.592131	105.329765	1.276657	0.000000	-4.834268	0.000000	0.000000	0.000000	0.316012	-0.291825	-1.257995	0.000000	0.000000	4.000000	43.000000	0.000000
3537.926333	0.241736	0.585840	0.033045	77.051521	5.592131	105.329765	1.276657	0.000000	-4.834268	0.000000	0.000000	0.000000	0.178119	-0.311445	-1.268535	0.000000	0.000000	4.000000	43.000000	0.000000
3537.929666	0.241736	0.585840	0.033045	77.051521	5.592131	105.329765	1.276657	0.000000	-4.834268	0.000000	0.000000	0.000000	0.178119	-0.311445	-1.268535	0.000000	0.000000	4.000000	43.000000	0.000000
3537.932999	0.241736	0.585840	0.033045	76.324226	7.450369	106.954910	1.135280	0.000000	-4.869408	0.000000	0.000000	0.000000	0.178119	-0.311445	-1.268535	0.000000	0.000000	4.000000	43.000000	0.000000
3537.936333	0.241934	0.584747	0.028727	76.324226	7.450369	106.954910	1.135280	0.000000	-4.869408	0.000000	0.000000	0.000000	0.059379	-0.328001	-1.295412	0.000000	0.000000	4.000000	43.000000	0.000000
3537.939666	0.241934	0.584747	0.028727	76.324226	7.450369	106.954910	1.135280	0.000000	-4.869408	0.000000	0.000000	0.000000	0.059379	-0.328001	-1.295412	0.000000	0.000000	4.000000	43.000000	0.000000
3537.942999	0.241934	0.584747	0.028727	75.656151	9.051103	108.571556	0.991876	0.000000	-4.900631	0.000000	0.000000	0.000000	0.059379	-0.328001	-1.295412	0.000000	0.000000	4.000000	43.000000	0.000000
3537.946333	0.241685	0.583550	0.024267	75.656151	9.051103	108.571556	0.991876	0.000000	-4.900631	0.000000	0.000000	0.000000	-0.074832	-0.358945	-1.338006	0.000000	0.000000	4.000000	43.000000	0.000000
3537.949666	0.241685	0.583550	0.024267	75.656151	9.051103	108.571556	0.991876	0.000000	-4.900631	0.000000	0.000000	0.000000	-0.074832	-0.358945	-1.338006	0.000000	0.000000	4.000000	43.000000	0.000000
3537.952999	0.241685	0.583550	0.024267	75.063004	10.407475	110.127686	0.844086	0.000000	-4.928236	0.000000	0.000000	0.000000	-0.074832	-0.358945	-1.338006	0.000000	0.000000	4.000000	43.000000	0.000000
3537.956333	0.241125	0.582231	0.019646	75.063004	10.407475	110.127686	0.844086	0.000000	-4.928236	0.000000	0.000000	0.000000	-0.168016	-0.395868	-1.386339	0.000000	0.000000	4.000000	43.000000	0.000000
3537.959666	0.241125	0.582231	0.019646	75.063004	10.407475	110.127686	0.844086	0.000000	-4.928236	0.000000	0.000000	0.000000	-0.168016	-0.395868	-1.386339	0.000000	0.000000	4.000000	43.000000	0.000000
3537.962999	0.241125	0.582231	0.019646	74.516273	11.543860	111.411263	0.689402	0.000000	-4.952244	0.000000	0.000000	0.000000	-0.168016	-0.395868	-1.386339	0.000000	0.000000	4.000000	43.000000	0.000000
3537.966333	0.240302	0.580874	0.014953	74.516273	11.543860	111.411263	0.689402	0.000000	-4.952244	0.000000	0.000000	0.000000	-0.246915	-0.406907	-1.407850	0.000000	0.000000	4.000000	43.000000	0.000000
3537.969666	0.240302	0.580874	0.014953	74.516273	11.543860	111.411263	0.689402	0.000000	-4.952244	0.000000	0.000000	0.000000	-0.246915	-0.406907	-1.407850	0.000000	0.000000	4.000000	43.000000	0.000000
3537.972999	0.240302	0.580874	0.014953	74.025368	12.500959	112.521263	0.529892	0.000000	-4.971842	0.000000	0.000000	0.000000	-0.246915	-0.406907	-1.407850	0.000000	0.000000	4.000000	43.000000	0.000000
3537.976333	0.239173	0.579518	0.010317	74.025368	12.500959	112.521263	0.529892	0.000000	-4.971842	0.000000	0.000000	0.000000	-0.338722	-0.406840	-1.390987	0.000000	0.000000	4.000000	43.000000	0.000000
3537.979666	0.239173	0.579518	0.010317	74.025368	12.500959	112.521263	0.529892	0.000000	-4.971842	0.000000	0.000000	0.000000	-0.338722	-0.406840	-1.390987	0.000000	0.000000	4.000000	43.000000	0.000000
3537.982999	0.239173	0.579518	0.010317	73.556702	13.335330	113.536224	0.369624	0.000000	-4.986319	0.000000	0.000000	0.000000	-0.338722	-0.406840	-1.390987	0.000000	0.000000	4.000000	43.000000	0.000000
3537.986333	0.237696	0.578208	0.005911	73.556702	13.335330	113.536224	0.369624	0.000000	-4.986319	0.000000	0.000000	0.000000	-0.443050	-0.393002	-1.321788	0.000000	0.000000	4.000000	43.000000	0.000000
3537.989666	0.237696	0.578208	0.005911	73.556702	13.335330	113.536224	0.369624	0.000000	-4.986319	0.000000	0.000000	0.000000	-0.443050	-0.393002	-1.321788	0.000000	0.000000	4.000000	43.000000	0.000000
3537.992999	0.237696	0.578208	0.005911	73.115654	14.044528	114.378807	0.214427	0.000000	-4.995400	0.000000	0.000000	0.000000	-0.443050	-0.393002	-1.321788	0.000000	0.000000	4.000000	43.000000	0.000000
3537.996333	0.235824	0.576963	0.001782	73.115654	14.044528	114.378807	0.214427	0.000000	-4.995400	0.000000	0.000000	0.000000	-0.561441	-0.373723	-1.238713	0.000000	0.000000	4.000000	43.000000	0.000000
3537.999666	0.235824	0.576963	0.001782	73.115654	14.044528	114.378807	0.214427	0.000000	-4.995400	0.000000	0.000000	0.000000	-0.561441	-0.373723	-1.238713	0.000000	0.000000	4.000000	43.000000	0.000000
3538.002999	0.235824	0.576963	0.001782	72.720650	14.733237	115.133881	0.065577	0.000000	-4.999570	0.000000	0.000000	0.000000	-0.561441	-0.373723	-1.238713	0.000000	0.000000	4.000000	43.000000	0.000000
3538.006333	0.233606	0.575743	-0.002059	72.720650	14.733237	115.133881	0.065577	0.000000	-4.999570	0.000000	0.000000	0.000000	-0.665663	-0.365864	-1.152089	0.000000	0.000000	4.000000	43.000000	0.000000
3538.009666	0.233606	0.575743	-0.002059	72.720650	14.733237	115.133881	0.065577	0.000000	-4.999570	0.000000	0.000000	0.000000	-0.665663	-0.365864	-1.152089	0.000000	0.000000	4.000000	43.000000	0.000000
3538.012999	0.233606	0.575743	-0.002059	72.381310	15.557516	116.143021	-0.077037	0.000000	-4.999406	0.000000	0.000000	0.000000	-0.665663	-0.365864	-1.152089	0.000000	0.000000	4.000000	43.000000	0.000000
3538.016333	0.231089	0.574541	-0.005750	72.381310	15.557516	116.143021	-0.077037	0.000000	-4.999406	0.000000	0.000000	0.000000	-0.755110	-0.360711	-1.107417	0.000000	0.000000	4.000000	43.000000	0.000000
3538.019666	0.231089	0.574541	-0.005750	72.381310	15.557516	116.143021	-0.077037	0.000000	-4.999406	0.000000	0.000000	0.000000	-0.755110	-0.360711	-1.107417	0.000000	0.000000	4.000000	43.000000	0.000000
3538.022999	0.231089	0.574541	-0.005750	72.092339	16.471748	117.372879	-0.219112	0.000000	-4.995196	0.000000	0.000000	0.000000	-0.755110	-0.360711	-1.107417	0.000000	0.000000	4.000000	43.000000	0.000000
3538.026333	0.228442	0.573401	-0.009296	72.092339	16.471748	117.372879	-0.219112	0.000000	-4.995196	0.000000	0.000000	0.000000	-0.793914	-0.341829	-1.063838	0.000000	0.000000	4.000000	43.000000	0.000000
3538.029666	0.228442	0.573401	-0.009296	72.092339	16.471748	117.372879	-0.219112	0.000000	-4.995196	0.000000	0.000000	0.000000	-0.793914	-0.341829	-1.063838	0.000000	0.000000	4.000000	43.000000	0.000000
3538.032999	0.228442	0.573401	-0.009296	71.852837	17.340601	118.632202	-0.360941	0.000000	-4.986955	0.000000	0.000000	0.000000	-0.793914	-0.341829	-1.063838	0.000000	0.000000	4.000000	43.000000	0.000000
3538.036333	0.225577	0.572251	-0.012727	71.852837	17.340601	118.632202	-0.360941	0.000000	-4.986955	0.000000	0.000000	0.000000	-0.859601	-0.345125	-1.029243	0.000000	0.000000	4.000000	43.000000	0.000000
3538.039666	0.225577	0.572251	-0.012727	71.852837	17.340601	118.632202	-0.360941	0.000000	-4.986955	0.000000	0.000000	0.000000	-0.859601	-0.345125	-1.029243	0.000000	0.000000	4.000000	43.000000	0.000000
3538.042999	0.225577	0.572251	-0.012727	71.628784	18.038347	119.720024	-0.504162	0.000000	-4.974517	0.000000	0.000000	0.000000	-0.859601	-0.345125	-1.029243	0.000000	0.000000	4.000000	43.000000	0.000000
3538.046333	0.222505	0.571190	-0.015981	71.628784	18.038347	119.720024	-0.504162	0.000000	-4.974517	0.000000	0.000000	0.000000	-0.921489	-0.318362	-0.976027	0.000000	0.000000	4.000000	43.000000	0.000000
3538.049666	0.222505	0.571190	-0.015981	71.628784	18.038347	119.720024	-0.504162	0.000000	-4.974517	0.000000	0.000000	0.000000	-0.921489	-0.318362	-0.976027	0.000000	0.000000	4.000000	43.000000	0.000000
3538.052999	0.222505	0.571190	-0.015981	71.427673	18.467150	120.484138	-0.646758	0.000000	-4.957994	0.000000	0.000000	0.000000	-0.921489	-0.318362	-0.976027	0.000000	0.000000	4.000000	43.000000	0.000000
3538.056333	0.219241	0.570153	-0.019096	71.427673	18.467150	120.484138	-0.646758	0.000000	-4.957994	0.000000	0.000000	0.000000	-0.979159	-0.310951	-0.934536	0.000000	0.000000	4.000000	43.000000	0.000000
3538.059666	0.219241	0.570153	-0.019096	71.427673	18.467150	120.484138	-0.646758	0.000000	-4.957994	0.000000	0.000000	0.000000	-0.979159	-0.310951	-0.934536	0.000000	0.000000	4.000000	43.000000	0.000000
3538.062999	0.219241	0.570153	-0.019096	71.225639	18.604736	120.872749	-0.790639	0.000000	-4.937093	0.000000	0.000000	0.000000	-0.979159	-0.310951	-0.934536	0.000000	0.000000	4.000000	43.000000	0.000000
3538.066333	0.215785	0.569241	-0.021931	71.225639	18.604736	120.872749	-0.790639	0.000000	-4.937093	0.000000	0.000000	0.000000	-1.036923	-0.273773	-0.850752	0.000000	0.000000	4.000000	43.000000	0.000000
3538.069666	0.215785	0.569241	-0.021931	71.225639	18.604736	120.872749	-0.790639	0.000000	-4.937093	0.000000	0.000000	0.000000	-1.036923	-0.273773	-0.850752	0.000000	0.000000	4.000000	43.000000	0.000000
3538.072999	0.215785	0.569241	-0.021931	71.035194	18.556400	121.046715	-0.930532	0.000000	-4.912648	0.000000	0.000000	0.000000	-1.036923	-0.273773	-0.850752	0.000000	0.000000	4.000000	43.000000	0.000000
3538.076333	0.212144	0.568441	-0.024538	71.035194	18.556400	121.046715	-0.930532	0.000000	-4.912648	0.000000	0.000000	0.000000	-1.092347	-0.239896	-0.782048	0.000000	0.000000	4.000000	43.000000	0.000000
3538.079666	0.212144	0.568441	-0.024538	71.035194	18.556400	121.046715	-0.930532	0.000000	-4.912648	0.000000	0.000000	0.000000	-1.092347	-0.239896	-0.782048	0.000000	0.000000	4.000000	43.000000	0.000000
3538.082999	0.212144	0.568441	-0.024538	70.860336	18.458916	121.217567	-1.068769	0.000000	-4.884438	0.000000	0.000000	0.000000	-1.092347	-0.239896	-0.782048	0.000000	0.000000	4.000000	43.000000	0.000000
3538.086333	0.208297	0.567788	-0.026869	70.860336	18.458916	121.217567	-1.068769	0.000000	-4.884438	0.000000	0.000000	0.000000	-1.154149	-0.195739	-0.699111	0.000000	0.000000	4.000000	43.000000	0.000000
3538.089666	0.208297	0.567788	-0.026869	70.860336	18.458916	121.217567	-1.068769	0.000000	-4.884438	0.000000	0.000000	0.000000	-1.154149	-0.195739	-0.699111	0.000000	0.000000	4.000000	43.000000	0.000000
3538.092999	0.208297	0.567788	-0.026869	70.719307	18.343632	121.435928	-1.204010	0.000000	-4.852871	0.000000	0.000000	0.000000	-1.154149	-0.195739	-0.699111	0.000000	0.000000	4.000000	43.000000	0.000000
3538.096333	0.204235	0.567236	-0.029006	70.719307	18.343632	121.435928	-1.204010	0.000000	-4.852871	0.000000	0.000000	0.000000	-1.218539	-0.165629	-0.641163	0.000000	0.000000	4.000000	43.000000	0.000000
3538.099666	0.204235	0.567236	-0.029006	70.719307	18.343632	121.435928	-1.204010	0.000000	-4.852871	0.000000	0.000000	0.000000	-1.218539	-0.165629	-0.641163	0.000000	0.000000	4.000000	43.000000	0.000000
3538.102999	0.204235	0.567236	-0.029006	70.612885	18.270273	121.748680	-1.340440	0.000000	-4.816972	0.000000	0.000000	0.000000	-1.218539	-0.165629	-0.641163	0.000000	0.000000	4.000000	43.000000	0.000000
3538.106333	0.200015	0.566765	-0.031000	70.612885	18.270273	121.748680	-1.340440	0.000000	-4.816972	0.000000	0.000000	0.000000	-1.265879	-0.141223	-0.598293	0.000000	0.000000	4.000000	43.000000	0.000000
3538.109666	0.200015	0.566765	-0.031000	70.612885	18.270273	121.748680	-1.340440	0.000000	-4.816972	0.000000	0.000000	0.000000	-1.265879	-0.141223	-0.598293	0.000000	0.000000	4.000000	43.000000	0.000000
3538.112999	0.200015	0.566765	-0.031000	70.556061	18.292562	121.447075	-1.480297	0.000000	-4.775848	0.000000	0.000000	0.000000	-1.265879	-0.141223	-0.598293	0.000000	0.000000	4.000000	43.000000	0.000000
3538.116333	0.195749	0.566314	-0.032939	70.556061	18.292562	121.447075	-1.480297	0.000000	-4.775848	0.000000	0.000000	0.000000	-1.279904	-0.135329	-0.581563	0.000000	0.000000	4.000000	43.000000	0.000000
3538.119666	0.195749	0.566314	-0.032939	70.556061	18.292562	121.447075	-1.480297	0.000000	-4.775848	0.000000	0.000000	0.000000	-1.279904	-0.135329	-0.581563	0.000000	0.000000	4.000000	43.000000	0.000000
3538.122999	0.195749	0.566314	-0.032939	70.536888	18.428493	120.643822	-1.626506	0.000000	-4.728052	0.000000	0.000000	0.000000	-1.279904	-0.135329	-0.581563	0.000000	0.000000	4.000000	43.000000	0.000000
3538.126333	0.191489	0.565928	-0.034762	70.536888	18.428493	120.643822	-1.626506	0.000000	-4.728052	0.000000	0.000000	0.000000	-1.278038	-0.116018	-0.547006	0.000000	0.000000	4.000000	43.000000	0.000000
3538.129666	0.191489	0.565928	-0.034762	70.536888	18.428493	120.643822	-1.626506	0.000000	-4.728052	0.000000	0.000000	0.000000	-1.278038	-0.116018	-0.547006	0.000000	0.000000	4.000000	43.000000	0.000000
3538.132999	0.191489	0.565928	-0.034762	70.550278	18.631969	120.130547	-1.738104	0.000000	-4.574434	0.000000	0.000000	0.000000	-1.278038	-0.116018	-0.547006	0.000000	0.000000	4.000000	43.000000	0.000000
3538.136333	0.187051	0.565615	-0.036343	70.550278	18.631969	120.130547	-1.738104	0.000000	-4.574434	0.000000	0.000000	0.000000	-1.331169	-0.093845	-0.474350	0.000000	0.000000	4.000000	43.000000	0.000000
3538.139666	0.187051	0.565615	-0.036343	70.550278	18.631969	120.130547	-1.738104	0.000000	-4.574434	0.000000	0.000000	0.000000	-1.331169	-0.093845	-0.474350	0.000000	0.000000	4.000000	43.000000	0.000000
3538.142999	0.187051	0.565615	-0.036343	70.570740	18.830551	120.101326	-1.817162	0.000000	-4.352572	0.000000	0.000000	0.000000	-1.331169	-0.093845	-0.474350	0.000000	0.000000	4.000000	43.000000	0.000000
3538.146333	0.182474	0.565386	-0.037658	70.570740	18.830551	120.101326	-1.817162	0.000000	-4.352572	0.000000	0.000000	0.000000	-1.373124	-0.068686	-0.394493	0.000000	0.000000	4.000000	43.000000	0.000000
3538.149666	0.182474	0.565386	-0.037658	70.570740	18.830551	120.101326	-1.817162	0.000000	-4.352572	0.000000	0.000000	0.000000	-1.373124	-0.068686	-0.394493	0.000000	0.000000	4.000000	43.000000	0.000000
3538.152999	0.182474	0.565386	-0.037658	70.596458	19.008617	120.087120	-1.882911	0.000000	-4.123718	0.000000	0.000000	0.000000	-1.373124	-0.068686	-0.394493	0.000000	0.000000	4.000000	43.000000	0.000000
3538.156333	0.177837	0.565293	-0.038687	70.596458	19.008617	120.087120	-1.882911	0.000000	-4.123718	0.000000	0.000000	0.000000	-1.391257	-0.027763	-0.308744	0.000000	0.000000	4.000000	43.000000	0.000000
3538.159666	0.177837	0.565293	-0.038687	70.596458	19.008617	120.087120	-1.882911	0.000000	-4.123718	0.000000	0.000000	0.000000	-1.391257	-0.027763	-0.308744	0.000000	0.000000	4.000000	43.000000	0.000000
3538.162999	0.177837	0.565293	-0.038687	70.626892	19.145130	119.716415	-1.934368	0.000000	-3.891842	0.000000	0.000000	0.000000	-1.391257	-0.027763	-0.308744	0.000000	0.000000	4.000000	43.000000	0.000000
3538.166333	0.173239	0.565288	-0.039463	70.626892	19.145130	119.716415	-1.934368	0.000000	-3.891842	0.000000	0.000000	0.000000	-1.379379	-0.001659	-0.232634	0.000000	0.000000	4.000000	43.000000	0.000000
3538.169666	0.173239	0.565288	-0.039463	70.626892	19.145130	119.716415	-1.934368	0.000000	-3.891842	0.000000	0.000000	0.000000	-1.379379	-0.001659	-0.232634	0.000000	0.000000	4.000000	43.000000	0.000000
3538.172999	0.173239	0.565288	-0.039463	70.655983	19.224129	119.196587	-1.973141	0.000000	-3.661945	0.000000	0.000000	0.000000	-1.379379	-0.001659	-0.232634	0.000000	0.000000	4.000000	43.000000	0.000000
3538.176333	0.168631	0.565419	-0.039978	70.655983	19.224129	119.196587	-1.973141	0.000000	-3.661945	0.000000	0.000000	0.000000	-1.382285	0.039500	-0.154630	0.000000	0.000000	4.000000	43.000000	0.000000
3538.179666	0.168631	0.565419	-0.039978	70.655983	19.224129	119.196587	-1.973141	0.000000	-3.661945	0.000000	0.000000	0.000000	-1.382285	0.039500	-0.154630	0.000000	0.000000	4.000000	43.000000	0.000000
3538.182999	0.168631	0.565419	-0.039978	70.707031	19.222866	118.929771	-1.998913	0.000000	-3.431564	0.000000	0.000000	0.000000	-1.382285	0.039500	-0.154630	0.000000	0.000000	4.000000	43.000000	0.000000
3538.186333	0.163949	0.565689	-0.040211	70.707031	19.222866	118.929771	-1.998913	0.000000	-3.431564	0.000000	0.000000	0.000000	-1.404620	0.080804	-0.069751	0.000000	0.000000	4.000000	43.000000	0.000000
3538.189666	0.163949	0.565689	-0.040211	70.707031	19.222866	118.929771	-1.998913	0.000000	-3.431564	0.000000	0.000000	0.000000	-1.404620	0.080804	-0.069751	0.000000	0.000000	4.000000	43.000000	0.000000
3538.192999	0.163949	0.565689	-0.040211	70.732437	19.146095	118.852699	-2.010538	0.000000	-3.197461	0.000000	0.000000	0.000000	-1.404620	0.080804	-0.069751	0.000000	0.000000	4.000000	43.000000	0.000000
3538.196333	0.159195	0.566089	-0.040141	70.732437	19.146095	118.852699	-2.010538	0.000000	-3.197461	0.000000	0.000000	0.000000	-1.426214	0.120189	0.021024	0.000000	0.000000	4.000000	43.000000	0.000000
3538.199666	0.159195	0.566089	-0.040141	70.732437	19.146095	118.852699	-2.010538	0.000000	-3.197461	0.000000	0.000000	0.000000	-1.426214	0.120189	0.021024	0.000000	0.000000	4.000000	43.000000	0.000000
3538.202999	0.159195	0.566089	-0.040141	70.729782	19.000668	118.459854	-2.007034	0.000000	-2.959759	0.000000	0.000000	0.000000	-1.426214	0.120189	0.021024	0.000000	0.000000	4.000000	43.000000	0.000000
3538.206333	0.154397	0.566581	-0.039797	70.729782	19.000668	118.459854	-2.007034	0.000000	-2.959759	0.000000	0.000000	0.000000	-1.439459	0.147463	0.103184	0.000000	0.000000	4.000000	43.000000	0.000000
3538.209666	0.154397	0.566581	-0.039797	70.729782	19.000668	118.459854	-2.007034	0.000000	-2.959759	0.000000	0.000000	0.000000	-1.439459	0.147463	0.103184	0.000000	0.000000	4.000000	43.000000	0.000000
3538.212999	0.154397	0.566581	-0.039797	70.703453	18.859915	117.677437	-1.989836	0.000000	-2.719848	0.000000	0.000000	0.000000	-1.439459	0.147463	0.103184	0.000000	0.000000	4.000000	43.000000	0.000000
3538.216333	0.149612	0.567154	-0.039249	70.703453	18.859915	117.677437	-1.989836	0.000000	-2.719848	0.000000	0.000000	0.000000	-1.435527	0.172022	0.164431	0.000000	0.000000	4.000000	43.000000	0.000000
3538.219666	0.149612	0.567154	-0.039249	70.703453	18.859915	117.677437	-1.989836	0.000000	-2.719848	0.000000	0.000000	0.000000	-1.435527	0.172022	0.164431	0.000000	0.000000	4.000000	43.000000	0.000000
3538.222999	0.149612	0.567154	-0.039249	70.659767	18.791721	116.862503	-1.962431	0.000000	-2.480594	0.000000	0.000000	0.000000	-1.435527	0.172022	0.164431	0.000000	0.000000	4.000000	43.000000	0.000000
3538.226333	0.144865	0.567728	-0.038532	70.659767	18.791721	116.862503	-1.962431	0.000000	-2.480594	0.000000	0.000000	0.000000	-1.424098	0.172086	0.214840	0.000000	0.000000	4.000000	43.000000	0.000000
3538.229666	0.144865	0.567728	-0.038532	70.659767	18.791721	116.862503	-1.962431	0.000000	-2.480594	0.000000	0.000000	0.000000	-1.424098	0.172086	0.214840	0.000000	0.000000	4.000000	43.000000	0.000000
3538.232999	0.144865	0.567728	-0.038532	70.603638	18.823143	116.463608	-1.926624	0.000000	-2.243244	0.000000	0.000000	0.000000	-1.424098	0.172086	0.214840	0.000000	0.000000	4.000000	43.000000	0.000000
3538.236333	0.140181	0.568338	-0.037620	70.603638	18.823143	116.463608	-1.926624	0.000000	-2.243244	0.000000	0.000000	0.000000	-1.405125	0.182973	0.273881	0.000000	0.000000	4.000000	43.000000	0.000000
3538.239666	0.140181	0.568338	-0.037620	70.603638	18.823143	116.463608	-1.926624	0.000000	-2.243244	0.000000	0.000000	0.000000	-1.405125	0.182973	0.273881	0.000000	0.000000	4.000000	43.000000	0.000000
3538.242999	0.140181	0.568338	-0.037620	70.534966	18.917212	116.251488	-1.880978	0.000000	-2.009057	0.000000	0.000000	0.000000	-1.405125	0.182973	0.273881	0.000000	0.000000	4.000000	43.000000	0.000000
3538.246333	0.135515	0.568958	-0.036558	70.534966	18.917212	116.251488	-1.880978	0.000000	-2.009057	0.000000	0.000000	0.000000	-1.399851	0.185881	0.318362	0.000000	0.000000	4.000000	43.000000	0.000000
3538.249666	0.135515	0.568958	-0.036558	70.534966	18.917212	116.251488	-1.880978	0.000000	-2.009057	0.000000	0.000000	0.000000	-1.399851	0.185881	0.318362	0.000000	0.000000	4.000000	43.000000	0.000000
3538.252999	0.135515	0.568958	-0.036558	70.516724	19.012878	115.701027	-1.827917	0.000000	-1.775749	0.000000	0.000000	0.000000	-1.399851	0.185881	0.318362	0.000000	0.000000	4.000000	43.000000	0.000000
3538.256333	0.130881	0.569588	-0.035354	70.516724	19.012878	115.701027	-1.827917	0.000000	-1.775749	0.000000	0.000000	0.000000	-1.390303	0.189115	0.361183	0.000000	0.000000	4.000000	43.000000	0.000000
3538.259666	0.130881	0.569588	-0.035354	70.516724	19.012878	115.701027	-1.827917	0.000000	-1.775749	0.000000	0.000000	0.000000	-1.390303	0.189115	0.361183	0.000000	0.000000	4.000000	43.000000	0.000000
3538.262999	0.130881	0.569588	-0.035354	70.610611	19.097668	114.900146	-1.767720	0.000000	-1.544031	0.000000	0.000000	0.000000	-1.390303	0.189115	0.361183	0.000000	0.000000	4.000000	43.000000	0.000000
3538.266333	0.126301	0.570199	-0.033984	70.610611	19.097668	114.900146	-1.767720	0.000000	-1.544031	0.000000	0.000000	0.000000	-1.373841	0.183382	0.411250	0.000000	0.000000	4.000000	43.000000	0.000000
3538.269666	0.126301	0.570199	-0.033984	70.610611	19.097668	114.900146	-1.767720	0.000000	-1.544031	0.000000	0.000000	0.000000	-1.373841	0.183382	0.411250	0.000000	0.000000	4.000000	43.000000	0.000000
3538.272999	0.126301	0.570199	-0.033984	70.824562	19.186111	114.243683	-1.699178	0.000000	-1.315058	0.000000	0.000000	0.000000	-1.373841	0.183382	0.411250	0.000000	0.000000	4.000000	43.000000	0.000000
3538.276333	0.121778	0.570851	-0.032415	70.824562	19.186111	114.243683	-1.699178	0.000000	-1.315058	0.000000	0.000000	0.000000	-1.356905	0.195583	0.470432	0.000000	0.000000	4.000000	43.000000	0.000000
3538.279666	0.121778	0.570851	-0.032415	70.824562	19.186111	114.243683	-1.699178	0.000000	-1.315058	0.000000	0.000000	0.000000	-1.356905	0.195583	0.470432	0.000000	0.000000	4.000000	43.000000	0.000000
3538.282999	0.121778	0.570851	-0.032415	71.092041	19.291409	113.915115	-1.620773	0.000000	-1.088907	0.000000	0.000000	0.000000	-1.356905	0.195583	0.470432	0.000000	0.000000	4.000000	43.000000	0.000000
3538.286333	0.117362	0.571595	-0.030516	71.092041	19.291409	113.915115	-1.620773	0.000000	-1.088907	0.000000	0.000000	0.000000	-1.324750	0.223037	0.569982	0.000000	0.000000	4.000000	43.000000	0.000000
3538.289666	0.117362	0.571595	-0.030516	71.092041	19.291409	113.915115	-1.620773	0.000000	-1.088907	0.000000	0.000000	0.000000	-1.324750	0.223037	0.569982	0.000000	0.000000	4.000000	43.000000	0.000000
3538.292999	0.117362	0.571595	-0.030516	71.406944	19.429531	113.818047	-1.525776	0.000000	-0.868115	0.000000	0.000000	0.000000	-1.324750	0.223037	0.569982	0.000000	0.000000	4.000000	43.000000	0.000000
3538.296333	0.113103	0.572431	-0.028297	71.406944	19.429531	113.818047	-1.525776	0.000000	-0.868115	0.000000	0.000000	0.000000	-1.277861	0.250894	0.665537	0.000000	0.000000	4.000000	43.000000	0.000000
3538.299666	0.113103	0.572431	-0.028297	71.406944	19.429531	113.818047	-1.525776	0.000000	-0.868115	0.000000	0.000000	0.000000	-1.277861	0.250894	0.665537	0.000000	0.000000	4.000000	43.000000	0.000000
3538.302999	0.113103	0.572431	-0.028297	71.790306	19.615385	113.612244	-1.414853	0.000000	-0.655139	0.000000	0.000000	0.000000	-1.277861	0.250894	0.665537	0.000000	0.000000	4.000000	43.000000	0.000000
3538.306333	0.109043	0.573301	-0.025800	71.790306	19.615385	113.612244	-1.414853	0.000000	-0.655139	0.000000	0.000000	0.000000	-1.217943	0.261163	0.749150	0.000000	0.000000	4.000000	43.000000	0.000000
3538.309666	0.109043	0.573301	-0.025800	71.790306	19.615385	113.612244	-1.414853	0.000000	-0.655139	0.000000	0.000000	0.000000	-1.217943	0.261163	0.749150	0.000000	0.000000	4.000000	43.000000	0.000000
3538.312999	0.109043	0.573301	-0.025800	72.261253	19.896639	113.405220	-1.289995	0.000000	-0.452148	0.000000	0.000000	0.000000	-1.217943	0.261163	0.749150	0.000000	0.000000	4.000000	43.000000	0.000000
3538.316333	0.105231	0.574213	-0.023057	72.261253	19.896639	113.405220	-1.289995	0.000000	-0.452148	0.000000	0.000000	0.000000	-1.143701	0.273583	0.822814	0.000000	0.000000	4.000000	43.000000	0.000000
3538.319666	0.105231	0.574213	-0.023057	72.261253	19.896639	113.405220	-1.289995	0.000000	-0.452148	0.000000	0.000000	0.000000	-1.143701	0.273583	0.822814	0.000000	0.000000	4.000000	43.000000	0.000000
3538.322999	0.105231	0.574213	-0.023057	72.793320	20.259558	113.362289	-1.152859	0.000000	-0.261531	0.000000	0.000000	0.000000	-1.143701	0.273583	0.822814	0.000000	0.000000	4.000000	43.000000	0.000000
3538.326333	0.101624	0.575162	-0.020122	72.793320	20.259558	113.362289	-1.152859	0.000000	-0.261531	0.000000	0.000000	0.000000	-1.081915	0.284709	0.880511	0.000000	0.000000	4.000000	43.000000	0.000000
3538.329666	0.101624	0.575162	-0.020122	72.793320	20.259558	113.362289	-1.152859	0.000000	-0.261531	0.000000	0.000000	0.000000	-1.081915	0.284709	0.880511	0.000000	0.000000	4.000000	43.000000	0.000000
3538.332999	0.101624	0.575162	-0.020122	73.357368	20.614901	113.300926	-1.006107	0.000000	-0.081212	0.000000	0.000000	0.000000	-1.081915	0.284709	0.880511	0.000000	0.000000	4.000000	43.000000	0.000000
3538.336333	0.098260	0.576173	-0.017006	73.357368	20.614901	113.300926	-1.006107	0.000000	-0.081212	0.000000	0.000000	0.000000	-1.009167	0.303205	0.934869	0.000000	0.000000	4.000000	43.000000	0.000000
3538.339666	0.098260	0.576173	-0.017006	73.357368	20.614901	113.300926	-1.006107	0.000000	-0.081212	0.000000	0.000000	0.000000	-1.009167	0.303205	0.934869	0.000000	0.000000	4.000000	43.000000	0.000000
3538.342999	0.098260	0.576173	-0.017006	73.911560	20.860350	113.136307	-0.850296	0.000000	0.086983	0.000000	0.000000	0.000000	-1.009167	0.303205	0.934869	0.000000	0.000000	4.000000	43.000000	0.000000
3538.346333	0.095185	0.577214	-0.013683	73.911560	20.860350	113.136307	-0.850296	0.000000	0.086983	0.000000	0.000000	0.000000	-0.922524	0.312203	0.996883	0.000000	0.000000	4.000000	43.000000	0.000000
3538.349666	0.095185	0.577214	-0.013683	73.911560	20.860350	113.136307	-0.850296	0.000000	0.086983	0.000000	0.000000	0.000000	-0.922524	0.312203	0.996883	0.000000	0.000000	4.000000	43.000000	0.000000
3538.352999	0.095185	0.577214	-0.013683	74.460098	20.945833	112.749428	-0.684149	0.000000	0.240737	0.000000	0.000000	0.000000	-0.922524	0.312203	0.996883	0.000000	0.000000	4.000000	43.000000	0.000000
3538.356333	0.092406	0.578280	-0.010217	74.460098	20.945833	112.749428	-0.684149	0.000000	0.240737	0.000000	0.000000	0.000000	-0.833849	0.319806	1.039899	0.000000	0.000000	4.000000	43.000000	0.000000
3538.359666	0.092406	0.578280	-0.010217	74.460098	20.945833	112.749428	-0.684149	0.000000	0.240737	0.000000	0.000000	0.000000	-0.833849	0.319806	1.039899	0.000000	0.000000	4.000000	43.000000	0.000000
3538.362999	0.092406	0.578280	-0.010217	74.982422	21.038397	112.385887	-0.510832	0.000000	0.379712	0.000000	0.000000	0.000000	-0.833849	0.319806	1.039899	0.000000	0.000000	4.000000	43.000000	0.000000
3538.366333	0.089948	0.579389	-0.006590	74.982422	21.038397	112.385887	-0.510832	0.000000	0.379712	0.000000	0.000000	0.000000	-0.737257	0.332627	1.088120	0.000000	0.000000	4.000000	43.000000	0.000000
3538.369666	0.089948	0.579389	-0.006590	74.982422	21.038397	112.385887	-0.510832	0.000000	0.379712	0.000000	0.000000	0.000000	-0.737257	0.332627	1.088120	0.000000	0.000000	4.000000	43.000000	0.000000
3538.372999	0.089948	0.579389	-0.006590	75.499062	21.127726	111.962608	-0.329479	0.000000	0.502588	0.000000	0.000000	0.000000	-0.737257	0.332627	1.088120	0.000000	0.000000	4.000000	43.000000	0.000000
3538.376333	0.087750	0.580539	-0.002785	75.499062	21.127726	111.962608	-0.329479	0.000000	0.502588	0.000000	0.000000	0.000000	-0.659327	0.345243	1.141284	0.000000	0.000000	4.000000	43.000000	0.000000
3538.379666	0.087750	0.580539	-0.002785	75.499062	21.127726	111.962608	-0.329479	0.000000	0.502588	0.000000	0.000000	0.000000	-0.659327	0.345243	1.141284	0.000000	0.000000	4.000000	43.000000	0.000000
3538.382999	0.087750	0.580539	-0.002785	76.017189	21.227264	111.698334	-0.139265	0.000000	0.612476	0.000000	0.000000	0.000000	-0.659327	0.345243	1.141284	0.000000	0.000000	4.000000	43.000000	0.000000
3538.386333	0.085803	0.581702	0.001141	76.017189	21.227264	111.698334	-0.139265	0.000000	0.612476	0.000000	0.000000	0.000000	-0.584104	0.348914	1.177995	0.000000	0.000000	4.000000	43.000000	0.000000
3538.389666	0.085803	0.581702	0.001141	76.017189	21.227264	111.698334	-0.139265	0.000000	0.612476	0.000000	0.000000	0.000000	-0.584104	0.348914	1.177995	0.000000	0.000000	4.000000	43.000000	0.000000
3538.392999	0.085803	0.581702	0.001141	76.555107	21.310627	111.522377	0.057067	0.000000	0.709826	0.000000	0.000000	0.000000	-0.584104	0.348914	1.177995	0.000000	0.000000	4.000000	43.000000	0.000000
3538.396333	0.084140	0.582888	0.005229	76.555107	21.310627	111.522377	0.057067	0.000000	0.709826	0.000000	0.000000	0.000000	-0.499092	0.355549	1.226202	0.000000	0.000000	4.000000	43.000000	0.000000
3538.399666	0.084140	0.582888	0.005229	76.555107	21.310627	111.522377	0.057067	0.000000	0.709826	0.000000	0.000000	0.000000	-0.499092	0.355549	1.226202	0.000000	0.000000	4.000000	43.000000	0.000000
3538.402999	0.084140	0.582888	0.005229	77.132301	21.426765	111.293976	0.261434	0.000000	0.793008	0.000000	0.000000	0.000000	-0.499092	0.355549	1.226202	0.000000	0.000000	4.000000	43.000000	0.000000
3538.406333	0.082847	0.584127	0.009432	77.132301	21.426765	111.293976	0.261434	0.000000	0.793008	0.000000	0.000000	0.000000	-0.387946	0.371791	1.261038	0.000000	0.000000	4.000000	43.000000	0.000000
3538.409666	0.082847	0.584127	0.009432	77.132301	21.426765	111.293976	0.261434	0.000000	0.793008	0.000000	0.000000	0.000000	-0.387946	0.371791	1.261038	0.000000	0.000000	4.000000	43.000000	0.000000
3538.412999	0.082847	0.584127	0.009432	77.781570	21.581509	111.068893	0.471607	0.000000	0.857666	0.000000	0.000000	0.000000	-0.387946	0.371791	1.261038	0.000000	0.000000	4.000000	43.000000	0.000000
3538.416333	0.081939	0.585328	0.013666	77.781570	21.581509	111.068893	0.471607	0.000000	0.857666	0.000000	0.000000	0.000000	-0.272195	0.360224	1.270248	0.000000	0.000000	4.000000	43.000000	0.000000
3538.419666	0.081939	0.585328	0.013666	77.781570	21.581509	111.068893	0.471607	0.000000	0.857666	0.000000	0.000000	0.000000	-0.272195	0.360224	1.270248	0.000000	0.000000	4.000000	43.000000	0.000000
3538.422999	0.081939	0.585328	0.013666	78.497528	21.573145	110.697556	0.683315	0.000000	0.903032	0.000000	0.000000	0.000000	-0.272195	0.360224	1.270248	0.000000	0.000000	4.000000	43.000000	0.000000
3538.426333	0.081436	0.586544	0.017982	78.497528	21.573145	110.697556	0.683315	0.000000	0.903032	0.000000	0.000000	0.000000	-0.151005	0.364786	1.294758	0.000000	0.000000	4.000000	43.000000	0.000000
3538.429666	0.081436	0.586544	0.017982	78.497528	21.573145	110.697556	0.683315	0.000000	0.903032	0.000000	0.000000	0.000000	-0.151005	0.364786	1.294758	0.000000	0.000000	4.000000	43.000000	0.000000
3538.432999	0.081436	0.586544	0.017982	79.270775	21.096569	109.874161	0.899108	0.000000	0.928199	0.000000	0.000000	0.000000	-0.151005	0.364786	1.294758	0.000000	0.000000	4.000000	43.000000	0.000000
3538.436333	0.081335	0.587699	0.022314	79.270775	21.096569	109.874161	0.899108	0.000000	0.928199	0.000000	0.000000	0.000000	-0.030261	0.346624	1.299570	0.000000	0.000000	4.000000	43.000000	0.000000
3538.439666	0.081335	0.587699	0.022314	79.270775	21.096569	109.874161	0.899108	0.000000	0.928199	0.000000	0.000000	0.000000	-0.030261	0.346624	1.299570	0.000000	0.000000	4.000000	43.000000	0.000000
3538.442999	0.081335	0.587699	0.022314	80.089478	19.890327	108.230858	1.115703	0.000000	0.933243	0.000000	0.000000	0.000000	-0.030261	0.346624	1.299570	0.000000	0.000000	4.000000	43.000000	0.000000
3538.446333	0.081577	0.588818	0.026666	80.089478	19.890327	108.230858	1.115703	0.000000	0.933243	0.000000	0.000000	0.000000	0.072629	0.335736	1.305686	0.000000	0.000000	4.000000	43.000000	0.000000
3538.449666	0.081577	0.588818	0.026666	80.089478	19.890327	108.230858	1.115703	0.000000	0.933243	0.000000	0.000000	0.000000	0.072629	0.335736	1.305686	0.000000	0.000000	4.000000	43.000000	0.000000
3538.452999	0.081577	0.588818	0.026666	80.933754	17.620993	105.358856	1.333318	0.000000	0.921138	0.000000	0.000000	0.000000	0.072629	0.335736	1.305686	0.000000	0.000000	4.000000	43.000000	0.000000
3538.456333	0.082141	0.589889	0.031002	80.933754	17.620993	105.358856	1.333318	0.000000	0.921138	0.000000	0.000000	0.000000	0.169258	0.321162	1.300789	0.000000	0.000000	4.000000	43.000000	0.000000
3538.459666	0.082141	0.589889	0.031002	80.933754	17.620993	105.358856	1.333318	0.000000	0.921138	0.000000	0.000000	0.000000	0.169258	0.321162	1.300789	0.000000	0.000000	4.000000	43.000000	0.000000
3538.462999	0.082141	0.589889	0.031002	81.740219	13.933514	100.927223	1.550116	0.000000	0.892928	0.000000	0.000000	0.000000	0.169258	0.321162	1.300789	0.000000	0.000000	4.000000	43.000000	0.000000
3538.466333	0.083026	0.590907	0.035258	81.740219	13.933514	100.927223	1.550116	0.000000	0.892928	0.000000	0.000000	0.000000	0.265296	0.305377	1.276732	0.000000	0.000000	4.000000	43.000000	0.000000
3538.469666	0.083026	0.590907	0.035258	81.740219	13.933514	100.927223	1.550116	0.000000	0.892928	0.000000	0.000000	0.000000	0.265296	0.305377	1.276732	0.000000	0.000000	4.000000	43.000000	0.000000
3538.472999	0.083026	0.590907	0.035258	82.472099	8.454857	94.569618	1.762905	0.000000	0.848712	0.000000	0.000000	0.000000	0.265296	0.305377	1.276732	0.000000	0.000000	4.000000	43.000000	0.000000
3538.476333	0.084175	0.591882	0.039483	82.472099	8.454857	94.569618	1.762905	0.000000	0.848712	0.000000	0.000000	0.000000	0.344660	0.292492	1.267567	0.000000	0.000000	4.000000	43.000000	0.000000
3538.479666	0.084175	0.591882	0.039483	82.472099	8.454857	94.569618	1.762905	0.000000	0.848712	0.000000	0.000000	0.000000	0.344660	0.292492	1.267567	0.000000	0.000000	4.000000	43.000000	0.000000
3538.482999	0.084175	0.591882	0.039483	83.051666	1.284079	86.460243	1.974166	0.000000	0.791269	0.000000	0.000000	0.000000	0.344660	0.292492	1.267567	0.000000	0.000000	4.000000	43.000000	0.000000
3538.486333	0.085575	0.592855	0.043560	83.051666	1.284079	86.460243	1.974166	0.000000	0.791269	0.000000	0.000000	0.000000	0.420088	0.292150	1.223141	0.000000	0.000000	4.000000	43.000000	0.000000
3538.489666	0.085575	0.592855	0.043560	83.051666	1.284079	86.460243	1.974166	0.000000	0.791269	0.000000	0.000000	0.000000	0.420088	0.292150	1.223141	0.000000	0.000000	4.000000	43.000000	0.000000
3538.492999	0.085575	0.592855	0.043560	83.448151	-7.072277	77.159470	2.178023	0.000000	0.721254	0.000000	0.000000	0.000000	0.420088	0.292150	1.223141	0.000000	0.000000	4.000000	43.000000	0.000000
3538.496333	0.087261	0.593820	0.047507	83.448151	-7.072277	77.159470	2.178023	0.000000	0.721254	0.000000	0.000000	0.000000	0.505715	0.289494	1.183936	0.000000	0.000000	4.000000	43.000000	0.000000
3538.499666	0.087261	0.593820	0.047507	83.448151	-7.072277	77.159470	2.178023	0.000000	0.721254	0.000000	0.000000	0.000000	0.505715	0.289494	1.183936	0.000000	0.000000	4.000000	43.000000	0.000000
3538.502999	0.087261	0.593820	0.047507	83.649544	-15.586960	67.755356	2.375345	0.000000	0.636969	0.000000	0.000000	0.000000	0.505715	0.289494	1.183936	0.000000	0.000000	4.000000	43.000000	0.000000
3538.506333	0.089278	0.594795	0.051266	83.649544	-15.586960	67.755356	2.375345	0.000000	0.636969	0.000000	0.000000	0.000000	0.605313	0.292322	1.127679	0.000000	0.000000	4.000000	43.000000	0.000000
3538.509666	0.089278	0.594795	0.051266	83.649544	-15.586960	67.755356	2.375345	0.000000	0.636969	0.000000	0.000000	0.000000	0.605313	0.292322	1.127679	0.000000	0.000000	4.000000	43.000000	0.000000
3538.512999	0.089278	0.594795	0.051266	83.752014	-22.894323	59.712887	2.563292	0.000000	0.536083	0.000000	0.000000	0.000000	0.605313	0.292322	1.127679	0.000000	0.000000	4.000000	43.000000	0.000000
3538.516333	0.091582	0.595713	0.054819	83.752014	-22.894323	59.712887	2.563292	0.000000	0.536083	0.000000	0.000000	0.000000	0.691061	0.275388	1.066034	0.000000	0.000000	4.000000	43.000000	0.000000
3538.519666	0.091582	0.595713	0.054819	83.752014	-22.894323	59.712887	2.563292	0.000000	0.536083	0.000000	0.000000	0.000000	0.691061	0.275388	1.066034	0.000000	0.000000	4.000000	43.000000	0.000000
3538.522999	0.091582	0.595713	0.054819	83.833374	-28.597284	53.492043	2.740964	0.000000	0.420906	0.000000	0.000000	0.000000	0.691061	0.275388	1.066034	0.000000	0.000000	4.000000	43.000000	0.000000
3538.526333	0.094217	0.596593	0.058110	83.833374	-28.597284	53.492043	2.740964	0.000000	0.420906	0.000000	0.000000	0.000000	0.790447	0.263998	0.987300	0.000000	0.000000	4.000000	43.000000	0.000000
3538.529666	0.094217	0.596593	0.058110	83.833374	-28.597284	53.492043	2.740964	0.000000	0.420906	0.000000	0.000000	0.000000	0.790447	0.263998	0.987300	0.000000	0.000000	4.000000	43.000000	0.000000
3538.532999	0.094217	0.596593	0.058110	83.921364	-33.104137	48.876598	2.905514	0.000000	0.289165	0.000000	0.000000	0.000000	0.790447	0.263998	0.987300	0.000000	0.000000	4.000000	43.000000	0.000000
3538.536333	0.097174	0.597437	0.061201	83.921364	-33.104137	48.876598	2.905514	0.000000	0.289165	0.000000	0.000000	0.000000	0.887272	0.253195	0.927235	0.000000	0.000000	4.000000	43.000000	0.000000
3538.539666	0.097174	0.597437	0.061201	83.921364	-33.104137	48.876598	2.905514	0.000000	0.289165	0.000000	0.000000	0.000000	0.887272	0.253195	0.927235	0.000000	0.000000	4.000000	43.000000	0.000000
3538.542999	0.097174	0.597437	0.061201	83.975136	-37.132973	45.014885	3.060053	0.000000	0.141286	0.000000	0.000000	0.000000	0.887272	0.253195	0.927235	0.000000	0.000000	4.000000	43.000000	0.000000
3538.546333	0.100367	0.598255	0.064144	83.975136	-37.132973	45.014885	3.060053	0.000000	0.141286	0.000000	0.000000	0.000000	0.957831	0.245576	0.883001	0.000000	0.000000	4.000000	43.000000	0.000000
3538.549666	0.100367	0.598255	0.064144	83.975136	-37.132973	45.014885	3.060053	0.000000	0.141286	0.000000	0.000000	0.000000	0.957831	0.245576	0.883001	0.000000	0.000000	4.000000	43.000000	0.000000
3538.552999	0.100367	0.598255	0.064144	83.962166	-40.952019	41.522102	3.207220	0.000000	-0.018352	0.000000	0.000000	0.000000	0.957831	0.245576	0.883001	0.000000	0.000000	4.000000	43.000000	0.000000
3538.556333	0.103743	0.599058	0.066924	83.962166	-40.952019	41.522102	3.207220	0.000000	-0.018352	0.000000	0.000000	0.000000	1.012874	0.240886	0.833919	0.000000	0.000000	4.000000	43.000000	0.000000
3538.559666	0.103743	0.599058	0.066924	83.962166	-40.952019	41.522102	3.207220	0.000000	-0.018352	0.000000	0.000000	0.000000	1.012874	0.240886	0.833919	0.000000	0.000000	4.000000	43.000000	0.000000
3538.562999	0.103743	0.599058	0.066924	83.861412	-44.627510	38.072060	3.346207	0.000000	-0.187164	0.000000	0.000000	0.000000	1.012874	0.240886	0.833919	0.000000	0.000000	4.000000	43.000000	0.000000
3538.566333	0.107384	0.599837	0.069545	83.861412	-44.627510	38.072060	3.346207	0.000000	-0.187164	0.000000	0.000000	0.000000	1.092128	0.233502	0.786305	0.000000	0.000000	4.000000	43.000000	0.000000
3538.569666	0.107384	0.599837	0.069545	83.861412	-44.627510	38.072060	3.346207	0.000000	-0.187164	0.000000	0.000000	0.000000	1.092128	0.233502	0.786305	0.000000	0.000000	4.000000	43.000000	0.000000
3538.572999	0.107384	0.599837	0.069545	83.695160	-47.890366	34.922829	3.477257	0.000000	-0.369186	0.000000	0.000000	0.000000	1.092128	0.233502	0.786305	0.000000	0.000000	4.000000	43.000000	0.000000
3538.576333	0.111199	0.600570	0.071944	83.695160	-47.890366	34.922829	3.477257	0.000000	-0.369186	0.000000	0.000000	0.000000	1.144729	0.220099	0.719676	0.000000	0.000000	4.000000	43.000000	0.000000
3538.579666	0.111199	0.600570	0.071944	83.695160	-47.890366	34.922829	3.477257	0.000000	-0.369186	0.000000	0.000000	0.000000	1.144729	0.220099	0.719676	0.000000	0.000000	4.000000	43.000000	0.000000
3538.582999	0.111199	0.600570	0.071944	83.522949	-50.550144	32.304802	3.597203	0.000000	-0.559974	0.000000	0.000000	0.000000	1.144729	0.220099	0.719676	0.000000	0.000000	4.000000	43.000000	0.000000
3538.586333	0.115212	0.601240	0.074099	83.522949	-50.550144	32.304802	3.597203	0.000000	-0.559974	0.000000	0.000000	0.000000	1.203823	0.200882	0.646361	0.000000	0.000000	4.000000	43.000000	0.000000
3538.589666	0.115212	0.601240	0.074099	83.522949	-50.550144	32.304802	3.597203	0.000000	-0.559974	0.000000	0.000000	0.000000	1.203823	0.200882	0.646361	0.000000	0.000000	4.000000	43.000000	0.000000
3538.592999	0.115212	0.601240	0.074099	83.369102	-52.595051	30.241722	3.704930	0.000000	-0.760611	0.000000	0.000000	0.000000	1.203823	0.200882	0.646361	0.000000	0.000000	4.000000	43.000000	0.000000
3538.596333	0.119484	0.601846	0.075930	83.369102	-52.595051	30.241722	3.704930	0.000000	-0.760611	0.000000	0.000000	0.000000	1.281480	0.181698	0.549344	0.000000	0.000000	4.000000	43.000000	0.000000
3538.599666	0.119484	0.601846	0.075930	83.369102	-52.595051	30.241722	3.704930	0.000000	-0.760611	0.000000	0.000000	0.000000	1.281480	0.181698	0.549344	0.000000	0.000000	4.000000	43.000000	0.000000
3538.602999	0.119484	0.601846	0.075930	83.228363	-54.156879	28.640074	3.796487	0.000000	-0.974191	0.000000	0.000000	0.000000	1.281480	0.181698	0.549344	0.000000	0.000000	4.000000	43.000000	0.000000
3538.606333	0.123924	0.602358	0.077400	83.228363	-54.156879	28.640074	3.796487	0.000000	-0.974191	0.000000	0.000000	0.000000	1.332185	0.153741	0.440974	0.000000	0.000000	4.000000	43.000000	0.000000
3538.609666	0.123924	0.602358	0.077400	83.228363	-54.156879	28.640074	3.796487	0.000000	-0.974191	0.000000	0.000000	0.000000	1.332185	0.153741	0.440974	0.000000	0.000000	4.000000	43.000000	0.000000
3538.612999	0.123924	0.602358	0.077400	83.072418	-55.385754	27.541136	3.869983	0.000000	-1.196222	0.000000	0.000000	0.000000	1.332185	0.153741	0.440974	0.000000	0.000000	4.000000	43.000000	0.000000
3538.616333	0.128525	0.602788	0.078484	83.072418	-55.385754	27.541136	3.869983	0.000000	-1.196222	0.000000	0.000000	0.000000	1.380019	0.128921	0.325404	0.000000	0.000000	4.000000	43.000000	0.000000
3538.619666	0.128525	0.602788	0.078484	83.072418	-55.385754	27.541136	3.869983	0.000000	-1.196222	0.000000	0.000000	0.000000	1.380019	0.128921	0.325404	0.000000	0.000000	4.000000	43.000000	0.000000
3538.622999	0.128525	0.602788	0.078484	82.879433	-56.381557	26.876909	3.924217	0.000000	-1.426226	0.000000	0.000000	0.000000	1.380019	0.128921	0.325404	0.000000	0.000000	4.000000	43.000000	0.000000
3538.626333	0.133297	0.603176	0.079146	82.879433	-56.381557	26.876909	3.924217	0.000000	-1.426226	0.000000	0.000000	0.000000	1.431613	0.116470	0.198402	0.000000	0.000000	4.000000	43.000000	0.000000
3538.629666	0.133297	0.603176	0.079146	82.879433	-56.381557	26.876909	3.924217	0.000000	-1.426226	0.000000	0.000000	0.000000	1.431613	0.116470	0.198402	0.000000	0.000000	4.000000	43.000000	0.000000
3538.632999	0.133297	0.603176	0.079146	82.636833	-57.158207	26.616421	3.957284	0.000000	-1.664827	0.000000	0.000000	0.000000	1.431613	0.116470	0.198402	0.000000	0.000000	4.000000	43.000000	0.000000
3538.636333	0.138206	0.603473	0.079381	82.636833	-57.158207	26.616421	3.957284	0.000000	-1.664827	0.000000	0.000000	0.000000	1.472939	0.089236	0.070577	0.000000	0.000000	4.000000	43.000000	0.000000
3538.639666	0.138206	0.603473	0.079381	82.636833	-57.158207	26.616421	3.957284	0.000000	-1.664827	0.000000	0.000000	0.000000	1.472939	0.089236	0.070577	0.000000	0.000000	4.000000	43.000000	0.000000
3538.642999	0.138206	0.603473	0.079381	82.342499	-57.816658	26.318228	3.969047	0.000000	-1.910317	0.000000	0.000000	0.000000	1.472939	0.089236	0.070577	0.000000	0.000000	4.000000	43.000000	0.000000
3538.646333	0.143104	0.603741	0.079272	82.342499	-57.816658	26.318228	3.969047	0.000000	-1.910317	0.000000	0.000000	0.000000	1.469407	0.080281	-0.032776	0.000000	0.000000	4.000000	43.000000	0.000000
3538.649666	0.143104	0.603741	0.079272	82.342499	-57.816658	26.318228	3.969047	0.000000	-1.910317	0.000000	0.000000	0.000000	1.469407	0.080281	-0.032776	0.000000	0.000000	4.000000	43.000000	0.000000
3538.652999	0.143104	0.603741	0.079272	82.015495	-58.219597	26.423115	3.963584	0.000000	-2.155219	0.000000	0.000000	0.000000	1.469407	0.080281	-0.032776	0.000000	0.000000	4.000000	43.000000	0.000000
3538.656333	0.147913	0.603969	0.078862	82.015495	-58.219597	26.423115	3.963584	0.000000	-2.155219	0.000000	0.000000	0.000000	1.442531	0.068402	-0.122804	0.000000	0.000000	4.000000	43.000000	0.000000
3538.659666	0.147913	0.603969	0.078862	82.015495	-58.219597	26.423115	3.963584	0.000000	-2.155219	0.000000	0.000000	0.000000	1.442531	0.068402	-0.122804	0.000000	0.000000	4.000000	43.000000	0.000000
3538.662999	0.147913	0.603969	0.078862	81.693123	-58.337116	27.036797	3.943117	0.000000	-2.395641	0.000000	0.000000	0.000000	1.442531	0.068402	-0.122804	0.000000	0.000000	4.000000	43.000000	0.000000
3538.666333	0.152663	0.604137	0.078193	81.693123	-58.337116	27.036797	3.943117	0.000000	-2.395641	0.000000	0.000000	0.000000	1.424971	0.050524	-0.200921	0.000000	0.000000	4.000000	43.000000	0.000000
3538.669666	0.152663	0.604137	0.078193	81.693123	-58.337116	27.036797	3.943117	0.000000	-2.395641	0.000000	0.000000	0.000000	1.424971	0.050524	-0.200921	0.000000	0.000000	4.000000	43.000000	0.000000
3538.672999	0.152663	0.604137	0.078193	81.402618	-58.177238	28.268639	3.909630	0.000000	-2.633136	0.000000	0.000000	0.000000	1.424971	0.050524	-0.200921	0.000000	0.000000	4.000000	43.000000	0.000000
3538.676333	0.157397	0.604277	0.077242	81.402618	-58.177238	28.268639	3.909630	0.000000	-2.633136	0.000000	0.000000	0.000000	1.420210	0.041813	-0.285226	0.000000	0.000000	4.000000	43.000000	0.000000
3538.679666	0.157397	0.604277	0.077242	81.402618	-58.177238	28.268639	3.909630	0.000000	-2.633136	0.000000	0.000000	0.000000	1.420210	0.041813	-0.285226	0.000000	0.000000	4.000000	43.000000	0.000000
3538.682999	0.157397	0.604277	0.077242	81.153931	-57.864986	29.640869	3.862092	0.000000	-2.869838	0.000000	0.000000	0.000000	1.420210	0.041813	-0.285226	0.000000	0.000000	4.000000	43.000000	0.000000
3538.686333	0.162096	0.604327	0.075968	81.153931	-57.864986	29.640869	3.862092	0.000000	-2.869838	0.000000	0.000000	0.000000	1.409691	0.014966	-0.382020	0.000000	0.000000	4.000000	43.000000	0.000000
3538.689666	0.162096	0.604327	0.075968	81.153931	-57.864986	29.640869	3.862092	0.000000	-2.869838	0.000000	0.000000	0.000000	1.409691	0.014966	-0.382020	0.000000	0.000000	4.000000	43.000000	0.000000
3538.692999	0.162096	0.604327	0.075968	80.937096	-57.610325	30.642002	3.798422	0.000000	-3.104787	0.000000	0.000000	0.000000	1.409691	0.014966	-0.382020	0.000000	0.000000	4.000000	43.000000	0.000000
3538.696333	0.166736	0.604327	0.074409	80.937096	-57.610325	30.642002	3.798422	0.000000	-3.104787	0.000000	0.000000	0.000000	1.391943	0.000219	-0.467718	0.000000	0.000000	4.000000	43.000000	0.000000
3538.699666	0.166736	0.604327	0.074409	80.937096	-57.610325	30.642002	3.798422	0.000000	-3.104787	0.000000	0.000000	0.000000	1.391943	0.000219	-0.467718	0.000000	0.000000	4.000000	43.000000	0.000000
3538.702999	0.166736	0.604327	0.074409	80.735878	-57.487682	31.199301	3.720469	0.000000	-3.336777	0.000000	0.000000	0.000000	1.391943	0.000219	-0.467718	0.000000	0.000000	4.000000	43.000000	0.000000
3538.706333	0.171241	0.604198	0.072526	80.735878	-57.487682	31.199301	3.720469	0.000000	-3.336777	0.000000	0.000000	0.000000	1.351622	-0.038741	-0.564970	0.000000	0.000000	4.000000	43.000000	0.000000
3538.709666	0.171241	0.604198	0.072526	80.735878	-57.487682	31.199301	3.720469	0.000000	-3.336777	0.000000	0.000000	0.000000	1.351622	-0.038741	-0.564970	0.000000	0.000000	4.000000	43.000000	0.000000
3538.712999	0.171241	0.604198	0.072526	80.545326	-57.444214	31.591497	3.566997	0.000000	-3.503788	0.000000	0.000000	0.000000	1.351622	-0.038741	-0.564970	0.000000	0.000000	4.000000	43.000000	0.000000
3538.716333	0.175528	0.604029	0.070512	80.545326	-57.444214	31.591497	3.566997	0.000000	-3.503788	0.000000	0.000000	0.000000	1.286232	-0.050639	-0.604215	0.000000	0.000000	4.000000	43.000000	0.000000
3538.719666	0.175528	0.604029	0.070512	80.545326	-57.444214	31.591497	3.566997	0.000000	-3.503788	0.000000	0.000000	0.000000	1.286232	-0.050639	-0.604215	0.000000	0.000000	4.000000	43.000000	0.000000
3538.722999	0.175528	0.604029	0.070512	80.393112	-57.211292	32.503513	3.412081	0.000000	-3.654819	0.000000	0.000000	0.000000	1.286232	-0.050639	-0.604215	0.000000	0.000000	4.000000	43.000000	0.000000
3538.726333	0.179516	0.603882	0.068382	80.393112	-57.211292	32.503513	3.412081	0.000000	-3.654819	0.000000	0.000000	0.000000	1.196147	-0.044347	-0.638896	0.000000	0.000000	4.000000	43.000000	0.000000
3538.729666	0.179516	0.603882	0.068382	80.393112	-57.211292	32.503513	3.412081	0.000000	-3.654819	0.000000	0.000000	0.000000	1.196147	-0.044347	-0.638896	0.000000	0.000000	4.000000	43.000000	0.000000
3538.732999	0.179516	0.603882	0.068382	80.317917	-56.303772	34.107460	3.260171	0.000000	-3.790947	0.000000	0.000000	0.000000	1.196147	-0.044347	-0.638896	0.000000	0.000000	4.000000	43.000000	0.000000
3538.736333	0.183087	0.603814	0.066295	80.317917	-56.303772	34.107460	3.260171	0.000000	-3.790947	0.000000	0.000000	0.000000	1.071298	-0.020161	-0.626357	0.000000	0.000000	4.000000	43.000000	0.000000
3538.739666	0.183087	0.603814	0.066295	80.317917	-56.303772	34.107460	3.260171	0.000000	-3.790947	0.000000	0.000000	0.000000	1.071298	-0.020161	-0.626357	0.000000	0.000000	4.000000	43.000000	0.000000
3538.742999	0.183087	0.603814	0.066295	80.317291	-54.455719	36.176716	3.118464	0.000000	-3.908348	0.000000	0.000000	0.000000	1.071298	-0.020161	-0.626357	0.000000	0.000000	4.000000	43.000000	0.000000
3538.746333	0.186292	0.603797	0.064312	80.317291	-54.455719	36.176716	3.118464	0.000000	-3.908348	0.000000	0.000000	0.000000	0.961689	-0.005246	-0.594661	0.000000	0.000000	4.000000	43.000000	0.000000
3538.749666	0.186292	0.603797	0.064312	80.317291	-54.455719	36.176716	3.118464	0.000000	-3.908348	0.000000	0.000000	0.000000	0.961689	-0.005246	-0.594661	0.000000	0.000000	4.000000	43.000000	0.000000
3538.752999	0.186292	0.603797	0.064312	80.370041	-51.828701	38.963032	2.987893	0.000000	-4.009052	0.000000	0.000000	0.000000	0.961689	-0.005246	-0.594661	0.000000	0.000000	4.000000	43.000000	0.000000
3538.756333	0.189137	0.603759	0.062290	80.370041	-51.828701	38.963032	2.987893	0.000000	-4.009052	0.000000	0.000000	0.000000	0.853424	-0.011377	-0.606604	0.000000	0.000000	4.000000	43.000000	0.000000
3538.759666	0.189137	0.603759	0.062290	80.370041	-51.828701	38.963032	2.987893	0.000000	-4.009052	0.000000	0.000000	0.000000	0.853424	-0.011377	-0.606604	0.000000	0.000000	4.000000	43.000000	0.000000
3538.762999	0.189137	0.603759	0.062290	80.513947	-48.423126	42.715595	2.864057	0.000000	-4.098436	0.000000	0.000000	0.000000	0.853424	-0.011377	-0.606604	0.000000	0.000000	4.000000	43.000000	0.000000
3538.766333	0.191707	0.603690	0.060162	80.513947	-48.423126	42.715595	2.864057	0.000000	-4.098436	0.000000	0.000000	0.000000	0.770964	-0.020659	-0.638427	0.000000	0.000000	4.000000	43.000000	0.000000
3538.769666	0.191707	0.603690	0.060162	80.513947	-48.423126	42.715595	2.864057	0.000000	-4.098436	0.000000	0.000000	0.000000	0.770964	-0.020659	-0.638427	0.000000	0.000000	4.000000	43.000000	0.000000
3538.772999	0.191707	0.603690	0.060162	80.712914	-44.504272	46.971737	2.742635	0.000000	-4.180664	0.000000	0.000000	0.000000	0.770964	-0.020659	-0.638427	0.000000	0.000000	4.000000	43.000000	0.000000
3538.776333	0.194015	0.603550	0.057895	80.712914	-44.504272	46.971737	2.742635	0.000000	-4.180664	0.000000	0.000000	0.000000	0.692513	-0.042084	-0.680302	0.000000	0.000000	4.000000	43.000000	0.000000
3538.779666	0.194015	0.603550	0.057895	80.712914	-44.504272	46.971737	2.742635	0.000000	-4.180664	0.000000	0.000000	0.000000	0.692513	-0.042084	-0.680302	0.000000	0.000000	4.000000	43.000000	0.000000
3538.782999	0.194015	0.603550	0.057895	80.886452	-40.262604	51.516071	2.621772	0.000000	-4.257501	0.000000	0.000000	0.000000	0.692513	-0.042084	-0.680302	0.000000	0.000000	4.000000	43.000000	0.000000
3538.786333	0.195988	0.603288	0.055446	80.886452	-40.262604	51.516071	2.621772	0.000000	-4.257501	0.000000	0.000000	0.000000	0.591854	-0.078653	-0.734722	0.000000	0.000000	4.000000	43.000000	0.000000
3538.789666	0.195988	0.603288	0.055446	80.886452	-40.262604	51.516071	2.621772	0.000000	-4.257501	0.000000	0.000000	0.000000	0.591854	-0.078653	-0.734722	0.000000	0.000000	4.000000	43.000000	0.000000
3538.792999	0.195988	0.603288	0.055446	80.971001	-35.887878	56.217133	2.500908	0.000000	-4.329603	0.000000	0.000000	0.000000	0.591854	-0.078653	-0.734722	0.000000	0.000000	4.000000	43.000000	0.000000
3538.796333	0.197559	0.602923	0.052794	80.971001	-35.887878	56.217133	2.500908	0.000000	-4.329603	0.000000	0.000000	0.000000	0.471325	-0.109361	-0.795538	0.000000	0.000000	4.000000	43.000000	0.000000
3538.799666	0.197559	0.602923	0.052794	80.971001	-35.887878	56.217133	2.500908	0.000000	-4.329603	0.000000	0.000000	0.000000	0.471325	-0.109361	-0.795538	0.000000	0.000000	4.000000	43.000000	0.000000
3538.802999	0.197559	0.602923	0.052794	80.924568	-31.628601	60.672619	2.379647	0.000000	-4.397418	0.000000	0.000000	0.000000	0.471325	-0.109361	-0.795538	0.000000	0.000000	4.000000	43.000000	0.000000
3538.806333	0.198732	0.602476	0.050022	80.924568	-31.628601	60.672619	2.379647	0.000000	-4.397418	0.000000	0.000000	0.000000	0.351735	-0.134197	-0.831627	0.000000	0.000000	4.000000	43.000000	0.000000
3538.809666	0.198732	0.602476	0.050022	80.924568	-31.628601	60.672619	2.379647	0.000000	-4.397418	0.000000	0.000000	0.000000	0.351735	-0.134197	-0.831627	0.000000	0.000000	4.000000	43.000000	0.000000
3538.812999	0.198732	0.602476	0.050022	80.749168	-27.449997	64.796562	2.259740	0.000000	-4.460221	0.000000	0.000000	0.000000	0.351735	-0.134197	-0.831627	0.000000	0.000000	4.000000	43.000000	0.000000
3538.816333	0.199457	0.602025	0.047215	80.749168	-27.449997	64.796562	2.259740	0.000000	-4.460221	0.000000	0.000000	0.000000	0.217693	-0.135275	-0.841894	0.000000	0.000000	4.000000	43.000000	0.000000
3538.819666	0.199457	0.602025	0.047215	80.749168	-27.449997	64.796562	2.259740	0.000000	-4.460221	0.000000	0.000000	0.000000	0.217693	-0.135275	-0.841894	0.000000	0.000000	4.000000	43.000000	0.000000
3538.822999	0.199457	0.602025	0.047215	80.484894	-23.204683	69.055855	2.144290	0.000000	-4.516860	0.000000	0.000000	0.000000	0.217693	-0.135275	-0.841894	0.000000	0.000000	4.000000	43.000000	0.000000
3538.826333	0.199754	0.601501	0.044412	80.484894	-23.204683	69.055855	2.144290	0.000000	-4.516860	0.000000	0.000000	0.000000	0.089136	-0.157272	-0.840984	0.000000	0.000000	4.000000	43.000000	0.000000
3538.829666	0.199754	0.601501	0.044412	80.484894	-23.204683	69.055855	2.144290	0.000000	-4.516860	0.000000	0.000000	0.000000	0.089136	-0.157272	-0.840984	0.000000	0.000000	4.000000	43.000000	0.000000
3538.832999	0.199754	0.601501	0.044412	80.216118	-18.693081	73.753166	2.033630	0.000000	-4.567751	0.000000	0.000000	0.000000	0.089136	-0.157272	-0.840984	0.000000	0.000000	4.000000	43.000000	0.000000
3538.836333	0.199657	0.600923	0.041616	80.216118	-18.693081	73.753166	2.033630	0.000000	-4.567751	0.000000	0.000000	0.000000	-0.029263	-0.173332	-0.838705	0.000000	0.000000	4.000000	43.000000	0.000000
3538.839666	0.199657	0.600923	0.041616	80.216118	-18.693081	73.753166	2.033630	0.000000	-4.567751	0.000000	0.000000	0.000000	-0.029263	-0.173332	-0.838705	0.000000	0.000000	4.000000	43.000000	0.000000
3538.842999	0.199657	0.600923	0.041616	80.006088	-13.701310	79.035210	1.926735	0.000000	-4.613859	0.000000	0.000000	0.000000	-0.029263	-0.173332	-0.838705	0.000000	0.000000	4.000000	43.000000	0.000000
3538.846333	0.199328	0.600273	0.038814	80.006088	-13.701310	79.035210	1.926735	0.000000	-4.613859	0.000000	0.000000	0.000000	-0.098772	-0.195144	-0.840868	0.000000	0.000000	4.000000	43.000000	0.000000
3538.849666	0.199328	0.600273	0.038814	80.006088	-13.701310	79.035210	1.926735	0.000000	-4.613859	0.000000	0.000000	0.000000	-0.098772	-0.195144	-0.840868	0.000000	0.000000	4.000000	43.000000	0.000000
3538.852999	0.199328	0.600273	0.038814	79.810738	-8.420103	84.746536	1.819809	0.000000	-4.657069	0.000000	0.000000	0.000000	-0.098772	-0.195144	-0.840868	0.000000	0.000000	4.000000	43.000000	0.000000
3538.856333	0.198784	0.599481	0.035905	79.810738	-8.420103	84.746536	1.819809	0.000000	-4.657069	0.000000	0.000000	0.000000	-0.162977	-0.237602	-0.872582	0.000000	0.000000	4.000000	43.000000	0.000000
3538.859666	0.198784	0.599481	0.035905	79.810738	-8.420103	84.746536	1.819809	0.000000	-4.657069	0.000000	0.000000	0.000000	-0.162977	-0.237602	-0.872582	0.000000	0.000000	4.000000	43.000000	0.000000
3538.862999	0.198784	0.599481	0.035905	79.571045	-3.328089	90.349380	1.708015	0.000000	-4.699222	0.000000	0.000000	0.000000	-0.162977	-0.237602	-0.872582	0.000000	0.000000	4.000000	43.000000	0.000000
3538.866333	0.197970	0.598587	0.032945	79.571045	-3.328089	90.349380	1.708015	0.000000	-4.699222	0.000000	0.000000	0.000000	-0.244305	-0.268023	-0.887899	0.000000	0.000000	4.000000	43.000000	0.000000
3538.869666	0.197970	0.598587	0.032945	79.571045	-3.328089	90.349380	1.708015	0.000000	-4.699222	0.000000	0.000000	0.000000	-0.244305	-0.268023	-0.887899	0.000000	0.000000	4.000000	43.000000	0.000000
3538.872999	0.197970	0.598587	0.032945	79.254715	1.287115	95.491486	1.593697	0.000000	-4.739212	0.000000	0.000000	0.000000	-0.244305	-0.268023	-0.887899	0.000000	0.000000	4.000000	43.000000	0.000000
3538.876333	0.196936	0.597563	0.029854	79.254715	1.287115	95.491486	1.593697	0.000000	-4.739212	0.000000	0.000000	0.000000	-0.310076	-0.307213	-0.927518	0.000000	0.000000	4.000000	43.000000	0.000000
3538.879666	0.196936	0.597563	0.029854	79.254715	1.287115	95.491486	1.593697	0.000000	-4.739212	0.000000	0.000000	0.000000	-0.310076	-0.307213	-0.927518	0.000000	0.000000	4.000000	43.000000	0.000000
3538.882999	0.196936	0.597563	0.029854	78.840942	4.959960	99.604340	1.471642	0.000000	-4.778522	0.000000	0.000000	0.000000	-0.310076	-0.307213	-0.927518	0.000000	0.000000	4.000000	43.000000	0.000000
3538.886333	0.195645	0.596428	0.026593	78.840942	4.959960	99.604340	1.471642	0.000000	-4.778522	0.000000	0.000000	0.000000	-0.387538	-0.340661	-0.978260	0.000000	0.000000	4.000000	43.000000	0.000000
3538.889666	0.195645	0.596428	0.026593	78.840942	4.959960	99.604340	1.471642	0.000000	-4.778522	0.000000	0.000000	0.000000	-0.387538	-0.340661	-0.978260	0.000000	0.000000	4.000000	43.000000	0.000000
3538.892999	0.195645	0.596428	0.026593	78.271416	7.473157	102.383942	1.329632	0.000000	-4.782228	0.000000	0.000000	0.000000	-0.387538	-0.340661	-0.978260	0.000000	0.000000	4.000000	43.000000	0.000000
3538.896333	0.194098	0.595260	0.023293	78.271416	7.473157	102.383942	1.329632	0.000000	-4.782228	0.000000	0.000000	0.000000	-0.463947	-0.350357	-0.989785	0.000000	0.000000	4.000000	43.000000	0.000000
3538.899666	0.194098	0.595260	0.023293	78.271416	7.473157	102.383942	1.329632	0.000000	-4.782228	0.000000	0.000000	0.000000	-0.463947	-0.350357	-0.989785	0.000000	0.000000	4.000000	43.000000	0.000000
3538.902999	0.194098	0.595260	0.023293	77.545525	9.001894	104.012817	1.164668	0.000000	-4.704904	0.000000	0.000000	0.000000	-0.463947	-0.350357	-0.989785	0.000000	0.000000	4.000000	43.000000	0.000000
3538.906333	0.192325	0.594138	0.020079	77.545525	9.001894	104.012817	1.164668	0.000000	-4.704904	0.000000	0.000000	0.000000	-0.531849	-0.336444	-0.964428	0.000000	0.000000	4.000000	43.000000	0.000000
3538.909666	0.192325	0.594138	0.020079	77.545525	9.001894	104.012817	1.164668	0.000000	-4.704904	0.000000	0.000000	0.000000	-0.531849	-0.336444	-0.964428	0.000000	0.000000	4.000000	43.000000	0.000000
3538.912999	0.192325	0.594138	0.020079	76.660568	10.128426	105.172470	1.003929	0.000000	-4.616261	0.000000	0.000000	0.000000	-0.531849	-0.336444	-0.964428	0.000000	0.000000	4.000000	43.000000	0.000000
3538.916333	0.190398	0.593169	0.017048	76.660568	10.128426	105.172470	1.003929	0.000000	-4.616261	0.000000	0.000000	0.000000	-0.578204	-0.290869	-0.909164	0.000000	0.000000	4.000000	43.000000	0.000000
3538.919666	0.190398	0.593169	0.017048	76.660568	10.128426	105.172470	1.003929	0.000000	-4.616261	0.000000	0.000000	0.000000	-0.578204	-0.290869	-0.909164	0.000000	0.000000	4.000000	43.000000	0.000000
3538.922999	0.190398	0.593169	0.017048	75.664566	11.208426	106.305748	0.852402	0.000000	-4.519895	0.000000	0.000000	0.000000	-0.578204	-0.290869	-0.909164	0.000000	0.000000	4.000000	43.000000	0.000000
3538.926333	0.188412	0.592353	0.014301	75.664566	11.208426	106.305748	0.852402	0.000000	-4.519895	0.000000	0.000000	0.000000	-0.595821	-0.244676	-0.824209	0.000000	0.000000	4.000000	43.000000	0.000000
3538.929666	0.188412	0.592353	0.014301	75.664566	11.208426	106.305748	0.852402	0.000000	-4.519895	0.000000	0.000000	0.000000	-0.595821	-0.244676	-0.824209	0.000000	0.000000	4.000000	43.000000	0.000000
3538.932999	0.188412	0.592353	0.014301	74.654533	12.198499	107.395470	0.715034	0.000000	-4.420591	0.000000	0.000000	0.000000	-0.595821	-0.244676	-0.824209	0.000000	0.000000	4.000000	43.000000	0.000000
3538.936333	0.186400	0.591608	0.011849	74.654533	12.198499	107.395470	0.715034	0.000000	-4.420591	0.000000	0.000000	0.000000	-0.603465	-0.223595	-0.735359	0.000000	0.000000	4.000000	43.000000	0.000000
3538.939666	0.186400	0.591608	0.011849	74.654533	12.198499	107.395470	0.715034	0.000000	-4.420591	0.000000	0.000000	0.000000	-0.603465	-0.223595	-0.735359	0.000000	0.000000	4.000000	43.000000	0.000000
3538.942999	0.186400	0.591608	0.011849	73.676407	13.076869	108.416115	0.592474	0.000000	-4.320013	0.000000	0.000000	0.000000	-0.603465	-0.223595	-0.735359	0.000000	0.000000	4.000000	43.000000	0.000000
3538.946333	0.184375	0.590896	0.009657	73.676407	13.076869	108.416115	0.592474	0.000000	-4.320013	0.000000	0.000000	0.000000	-0.607556	-0.213654	-0.657838	0.000000	0.000000	4.000000	43.000000	0.000000
3538.949666	0.184375	0.590896	0.009657	73.676407	13.076869	108.416115	0.592474	0.000000	-4.320013	0.000000	0.000000	0.000000	-0.607556	-0.213654	-0.657838	0.000000	0.000000	4.000000	43.000000	0.000000
3538.952999	0.184375	0.590896	0.009657	72.745712	13.840449	109.346024	0.482834	0.000000	-4.218754	0.000000	0.000000	0.000000	-0.607556	-0.213654	-0.657838	0.000000	0.000000	4.000000	43.000000	0.000000
3538.956333	0.182400	0.590171	0.007689	72.745712	13.840449	109.346024	0.482834	0.000000	-4.218754	0.000000	0.000000	0.000000	-0.592534	-0.217280	-0.590376	0.000000	0.000000	4.000000	43.000000	0.000000
3538.959666	0.182400	0.590171	0.007689	72.745712	13.840449	109.346024	0.482834	0.000000	-4.218754	0.000000	0.000000	0.000000	-0.592534	-0.217280	-0.590376	0.000000	0.000000	4.000000	43.000000	0.000000
3538.962999	0.182400	0.590171	0.007689	71.880936	14.386055	110.047691	0.384438	0.000000	-4.119998	0.000000	0.000000	0.000000	-0.592534	-0.217280	-0.590376	0.000000	0.000000	4.000000	43.000000	0.000000
3538.966333	0.180380	0.589488	0.005900	71.880936	14.386055	110.047691	0.384438	0.000000	-4.119998	0.000000	0.000000	0.000000	-0.605881	-0.204898	-0.536605	0.000000	0.000000	4.000000	43.000000	0.000000
3538.969666	0.180380	0.589488	0.005900	71.880936	14.386055	110.047691	0.384438	0.000000	-4.119998	0.000000	0.000000	0.000000	-0.605881	-0.204898	-0.536605	0.000000	0.000000	4.000000	43.000000	0.000000
3538.972999	0.180380	0.589488	0.005900	71.370644	14.529671	110.314445	0.295004	0.000000	-4.019018	0.000000	0.000000	0.000000	-0.605881	-0.204898	-0.536605	0.000000	0.000000	4.000000	43.000000	0.000000
3538.976333	0.178248	0.588769	0.004179	71.370644	14.529671	110.314445	0.295004	0.000000	-4.019018	0.000000	0.000000	0.000000	-0.639588	-0.215767	-0.516442	0.000000	0.000000	4.000000	43.000000	0.000000
3538.979666	0.178248	0.588769	0.004179	71.370644	14.529671	110.314445	0.295004	0.000000	-4.019018	0.000000	0.000000	0.000000	-0.639588	-0.215767	-0.516442	0.000000	0.000000	4.000000	43.000000	0.000000
3538.982999	0.178248	0.588769	0.004179	71.475929	14.282177	110.223824	0.208930	0.000000	-3.912420	0.000000	0.000000	0.000000	-0.639588	-0.215767	-0.516442	0.000000	0.000000	4.000000	43.000000	0.000000
3538.986333	0.175863	0.588047	0.002476	71.475929	14.282177	110.223824	0.208930	0.000000	-3.912420	0.000000	0.000000	0.000000	-0.715766	-0.216715	-0.510739	0.000000	0.000000	4.000000	43.000000	0.000000
3538.989666	0.175863	0.588047	0.002476	71.475929	14.282177	110.223824	0.208930	0.000000	-3.912420	0.000000	0.000000	0.000000	-0.715766	-0.216715	-0.510739	0.000000	0.000000	4.000000	43.000000	0.000000
3538.992999	0.175863	0.588047	0.002476	71.726540	13.956565	110.108040	0.123807	0.000000	-3.793125	0.000000	0.000000	0.000000	-0.715766	-0.216715	-0.510739	0.000000	0.000000	4.000000	43.000000	0.000000
3538.996333	0.173262	0.587436	0.000949	71.726540	13.956565	110.108040	0.123807	0.000000	-3.793125	0.000000	0.000000	0.000000	-0.780195	-0.183263	-0.458080	0.000000	0.000000	4.000000	43.000000	0.000000
3538.999666	0.173262	0.587436	0.000949	71.726540	13.956565	110.108040	0.123807	0.000000	-3.793125	0.000000	0.000000	0.000000	-0.780195	-0.183263	-0.458080	0.000000	0.000000	4.000000	43.000000	0.000000
3539.002999	0.173262	0.587436	0.000949	71.913467	13.650506	110.038040	0.047461	0.000000	-3.663093	0.000000	0.000000	0.000000	-0.780195	-0.183263	-0.458080	0.000000	0.000000	4.000000	43.000000	0.000000
3539.006333	0.170601	0.586938	-0.000394	71.913467	13.650506	110.038040	0.047461	0.000000	-3.663093	0.000000	0.000000	0.000000	-0.798270	-0.149283	-0.402907	0.000000	0.000000	4.000000	43.000000	0.000000
3539.009666	0.170601	0.586938	-0.000394	71.913467	13.650506	110.038040	0.047461	0.000000	-3.663093	0.000000	0.000000	0.000000	-0.798270	-0.149283	-0.402907	0.000000	0.000000	4.000000	43.000000	0.000000
3539.012999	0.170601	0.586938	-0.000394	72.047913	13.368480	110.008202	-0.019691	0.000000	-3.530047	0.000000	0.000000	0.000000	-0.798270	-0.149283	-0.402907	0.000000	0.000000	4.000000	43.000000	0.000000
3539.016333	0.167954	0.586551	-0.001419	72.047913	13.368480	110.008202	-0.019691	0.000000	-3.530047	0.000000	0.000000	0.000000	-0.794169	-0.116098	-0.307500	0.000000	0.000000	4.000000	43.000000	0.000000
3539.019666	0.167954	0.586551	-0.001419	72.047913	13.368480	110.008202	-0.019691	0.000000	-3.530047	0.000000	0.000000	0.000000	-0.794169	-0.116098	-0.307500	0.000000	0.000000	4.000000	43.000000	0.000000
3539.022999	0.167954	0.586551	-0.001419	72.155006	13.094172	109.957809	-0.070941	0.000000	-3.397686	0.000000	0.000000	0.000000	-0.794169	-0.116098	-0.307500	0.000000	0.000000	4.000000	43.000000	0.000000
3539.026333	0.165345	0.586291	-0.002185	72.155006	13.094172	109.957809	-0.070941	0.000000	-3.397686	0.000000	0.000000	0.000000	-0.782706	-0.078107	-0.229832	0.000000	0.000000	4.000000	43.000000	0.000000
3539.029666	0.165345	0.586291	-0.002185	72.155006	13.094172	109.957809	-0.070941	0.000000	-3.397686	0.000000	0.000000	0.000000	-0.782706	-0.078107	-0.229832	0.000000	0.000000	4.000000	43.000000	0.000000
3539.032999	0.165345	0.586291	-0.002185	72.243477	12.834942	109.619514	-0.109246	0.000000	-3.267235	0.000000	0.000000	0.000000	-0.782706	-0.078107	-0.229832	0.000000	0.000000	4.000000	43.000000	0.000000
3539.036333	0.162889	0.586052	-0.002703	72.243477	12.834942	109.619514	-0.109246	0.000000	-3.267235	0.000000	0.000000	0.000000	-0.736804	-0.071778	-0.155403	0.000000	0.000000	4.000000	43.000000	0.000000
3539.039666	0.162889	0.586052	-0.002703	72.243477	12.834942	109.619514	-0.109246	0.000000	-3.267235	0.000000	0.000000	0.000000	-0.736804	-0.071778	-0.155403	0.000000	0.000000	4.000000	43.000000	0.000000
3539.042999	0.162889	0.586052	-0.002703	72.314949	12.560271	108.992676	-0.135146	0.000000	-3.144434	0.000000	0.000000	0.000000	-0.736804	-0.071778	-0.155403	0.000000	0.000000	4.000000	43.000000	0.000000
3539.046333	0.160564	0.585876	-0.003021	72.314949	12.560271	108.992676	-0.135146	0.000000	-3.144434	0.000000	0.000000	0.000000	-0.697390	-0.052608	-0.095527	0.000000	0.000000	4.000000	43.000000	0.000000
3539.049666	0.160564	0.585876	-0.003021	72.314949	12.560271	108.992676	-0.135146	0.000000	-3.144434	0.000000	0.000000	0.000000	-0.697390	-0.052608	-0.095527	0.000000	0.000000	4.000000	43.000000	0.000000
3539.052999	0.160564	0.585876	-0.003021	72.370667	12.276669	108.477921	-0.151068	0.000000	-3.028203	0.000000	0.000000	0.000000	-0.697390	-0.052608	-0.095527	0.000000	0.000000	4.000000	43.000000	0.000000
3539.056333	0.158212	0.585744	-0.003169	72.370667	12.276669	108.477921	-0.151068	0.000000	-3.028203	0.000000	0.000000	0.000000	-0.705604	-0.039827	-0.044357	0.000000	0.000000	4.000000	43.000000	0.000000
3539.059666	0.158212	0.585744	-0.003169	72.370667	12.276669	108.477921	-0.151068	0.000000	-3.028203	0.000000	0.000000	0.000000	-0.705604	-0.039827	-0.044357	0.000000	0.000000	4.000000	43.000000	0.000000
3539.062999	0.158212	0.585744	-0.003169	72.410645	11.981498	108.211006	-0.158461	0.000000	-2.910602	0.000000	0.000000	0.000000	-0.705604	-0.039827	-0.044357	0.000000	0.000000	4.000000	43.000000	0.000000
3539.066333	0.155762	0.585706	-0.003138	72.410645	11.981498	108.211006	-0.158461	0.000000	-2.910602	0.000000	0.000000	0.000000	-0.735123	-0.011266	0.009411	0.000000	0.000000	4.000000	43.000000	0.000000
3539.069666	0.155762	0.585706	-0.003138	72.410645	11.981498	108.211006	-0.158461	0.000000	-2.910602	0.000000	0.000000	0.000000	-0.735123	-0.011266	0.009411	0.000000	0.000000	4.000000	43.000000	0.000000
3539.072999	0.155762	0.585706	-0.003138	72.437981	11.662703	107.823685	-0.156892	0.000000	-2.788081	0.000000	0.000000	0.000000	-0.735123	-0.011266	0.009411	0.000000	0.000000	4.000000	43.000000	0.000000
3539.076333	0.153195	0.585708	-0.002976	72.437981	11.662703	107.823685	-0.156892	0.000000	-2.788081	0.000000	0.000000	0.000000	-0.770028	0.000640	0.048461	0.000000	0.000000	4.000000	43.000000	0.000000
3539.079666	0.153195	0.585708	-0.002976	72.437981	11.662703	107.823685	-0.156892	0.000000	-2.788081	0.000000	0.000000	0.000000	-0.770028	0.000640	0.048461	0.000000	0.000000	4.000000	43.000000	0.000000
3539.082999	0.153195	0.585708	-0.002976	72.453720	11.339570	107.160851	-0.148815	0.000000	-2.659744	0.000000	0.000000	0.000000	-0.770028	0.000640	0.048461	0.000000	0.000000	4.000000	43.000000	0.000000
3539.086333	0.150443	0.585776	-0.002672	72.453720	11.339570	107.160851	-0.148815	0.000000	-2.659744	0.000000	0.000000	0.000000	-0.825455	0.020395	0.091365	0.000000	0.000000	4.000000	43.000000	0.000000
3539.089666	0.150443	0.585776	-0.002672	72.453720	11.339570	107.160851	-0.148815	0.000000	-2.659744	0.000000	0.000000	0.000000	-0.825455	0.020395	0.091365	0.000000	0.000000	4.000000	43.000000	0.000000
3539.092999	0.150443	0.585776	-0.002672	72.463669	11.010214	106.320381	-0.133588	0.000000	-2.522168	0.000000	0.000000	0.000000	-0.825455	0.020395	0.091365	0.000000	0.000000	4.000000	43.000000	0.000000
3539.096333	0.147623	0.585876	-0.002233	72.463669	11.010214	106.320381	-0.133588	0.000000	-2.522168	0.000000	0.000000	0.000000	-0.846153	0.030039	0.131561	0.000000	0.000000	4.000000	43.000000	0.000000
3539.099666	0.147623	0.585876	-0.002233	72.463669	11.010214	106.320381	-0.133588	0.000000	-2.522168	0.000000	0.000000	0.000000	-0.846153	0.030039	0.131561	0.000000	0.000000	4.000000	43.000000	0.000000
3539.102999	0.147623	0.585876	-0.002233	72.468643	10.759720	105.650436	-0.111661	0.000000	-2.381143	0.000000	0.000000	0.000000	-0.846153	0.030039	0.131561	0.000000	0.000000	4.000000	43.000000	0.000000
3539.106333	0.144762	0.585998	-0.001714	72.468643	10.759720	105.650436	-0.111661	0.000000	-2.381143	0.000000	0.000000	0.000000	-0.858244	0.036492	0.155665	0.000000	0.000000	4.000000	43.000000	0.000000
3539.109666	0.144762	0.585998	-0.001714	72.468643	10.759720	105.650436	-0.111661	0.000000	-2.381143	0.000000	0.000000	0.000000	-0.858244	0.036492	0.155665	0.000000	0.000000	4.000000	43.000000	0.000000
3539.112999	0.144762	0.585998	-0.001714	72.478600	10.727094	105.172569	-0.085717	0.000000	-2.238102	0.000000	0.000000	0.000000	-0.858244	0.036492	0.155665	0.000000	0.000000	4.000000	43.000000	0.000000
3539.116333	0.141994	0.586137	-0.001065	72.478600	10.727094	105.172569	-0.085717	0.000000	-2.238102	0.000000	0.000000	0.000000	-0.830429	0.041689	0.194699	0.000000	0.000000	4.000000	43.000000	0.000000
3539.119666	0.141994	0.586137	-0.001065	72.478600	10.727094	105.172569	-0.085717	0.000000	-2.238102	0.000000	0.000000	0.000000	-0.830429	0.041689	0.194699	0.000000	0.000000	4.000000	43.000000	0.000000
3539.122999	0.141994	0.586137	-0.001065	72.490440	10.968043	104.876022	-0.053267	0.000000	-2.099697	0.000000	0.000000	0.000000	-0.830429	0.041689	0.194699	0.000000	0.000000	4.000000	43.000000	0.000000
3539.126333	0.139419	0.586275	-0.000334	72.490440	10.968043	104.876022	-0.053267	0.000000	-2.099697	0.000000	0.000000	0.000000	-0.772334	0.041426	0.219520	0.000000	0.000000	4.000000	43.000000	0.000000
3539.129666	0.139419	0.586275	-0.000334	72.490440	10.968043	104.876022	-0.053267	0.000000	-2.099697	0.000000	0.000000	0.000000	-0.772334	0.041426	0.219520	0.000000	0.000000	4.000000	43.000000	0.000000
3539.132999	0.139419	0.586275	-0.000334	72.501328	11.414224	104.839622	-0.016680	0.000000	-1.970975	0.000000	0.000000	0.000000	-0.772334	0.041426	0.219520	0.000000	0.000000	4.000000	43.000000	0.000000
3539.136333	0.137000	0.586405	0.000520	72.501328	11.414224	104.839622	-0.016680	0.000000	-1.970975	0.000000	0.000000	0.000000	-0.725707	0.038904	0.256077	0.000000	0.000000	4.000000	43.000000	0.000000
3539.139666	0.137000	0.586405	0.000520	72.501328	11.414224	104.839622	-0.016680	0.000000	-1.970975	0.000000	0.000000	0.000000	-0.725707	0.038904	0.256077	0.000000	0.000000	4.000000	43.000000	0.000000
3539.142999	0.137000	0.586405	0.000520	72.507393	11.922523	105.057503	0.025999	0.000000	-1.850024	0.000000	0.000000	0.000000	-0.725707	0.038904	0.256077	0.000000	0.000000	4.000000	43.000000	0.000000
3539.146333	0.134652	0.586545	0.001540	72.507393	11.922523	105.057503	0.025999	0.000000	-1.850024	0.000000	0.000000	0.000000	-0.704420	0.041981	0.305866	0.000000	0.000000	4.000000	43.000000	0.000000
3539.149666	0.134652	0.586545	0.001540	72.507393	11.922523	105.057503	0.025999	0.000000	-1.850024	0.000000	0.000000	0.000000	-0.704420	0.041981	0.305866	0.000000	0.000000	4.000000	43.000000	0.000000
3539.152999	0.134652	0.586545	0.001540	72.522415	12.331393	105.367371	0.076977	0.000000	-1.732620	0.000000	0.000000	0.000000	-0.704420	0.041981	0.305866	0.000000	0.000000	4.000000	43.000000	0.000000
3539.156333	0.132361	0.586684	0.002687	72.522415	12.331393	105.367371	0.076977	0.000000	-1.732620	0.000000	0.000000	0.000000	-0.687323	0.041743	0.344283	0.000000	0.000000	4.000000	43.000000	0.000000
3539.159666	0.132361	0.586684	0.002687	72.522415	12.331393	105.367371	0.076977	0.000000	-1.732620	0.000000	0.000000	0.000000	-0.687323	0.041743	0.344283	0.000000	0.000000	4.000000	43.000000	0.000000
3539.162999	0.132361	0.586684	0.002687	72.576599	12.574614	105.567825	0.134358	0.000000	-1.618066	0.000000	0.000000	0.000000	-0.687323	0.041743	0.344283	0.000000	0.000000	4.000000	43.000000	0.000000
3539.166333	0.130145	0.586848	0.003951	72.576599	12.574614	105.567825	0.134358	0.000000	-1.618066	0.000000	0.000000	0.000000	-0.664877	0.049318	0.379044	0.000000	0.000000	4.000000	43.000000	0.000000
3539.169666	0.130145	0.586848	0.003951	72.576599	12.574614	105.567825	0.134358	0.000000	-1.618066	0.000000	0.000000	0.000000	-0.664877	0.049318	0.379044	0.000000	0.000000	4.000000	43.000000	0.000000
3539.172999	0.130145	0.586848	0.003951	72.686661	12.652746	105.392815	0.197532	0.000000	-1.507253	0.000000	0.000000	0.000000	-0.664877	0.049318	0.379044	0.000000	0.000000	4.000000	43.000000	0.000000
3539.176333	0.127989	0.587053	0.005285	72.686661	12.652746	105.392815	0.197532	0.000000	-1.507253	0.000000	0.000000	0.000000	-0.646779	0.061452	0.400346	0.000000	0.000000	4.000000	43.000000	0.000000
3539.179666	0.127989	0.587053	0.005285	72.686661	12.652746	105.392815	0.197532	0.000000	-1.507253	0.000000	0.000000	0.000000	-0.646779	0.061452	0.400346	0.000000	0.000000	4.000000	43.000000	0.000000
3539.182999	0.127989	0.587053	0.005285	72.850174	12.657216	104.917847	0.264256	0.000000	-1.399456	0.000000	0.000000	0.000000	-0.646779	0.061452	0.400346	0.000000	0.000000	4.000000	43.000000	0.000000
3539.186333	0.125982	0.587272	0.006674	72.850174	12.657216	104.917847	0.264256	0.000000	-1.399456	0.000000	0.000000	0.000000	-0.602021	0.065673	0.416754	0.000000	0.000000	4.000000	43.000000	0.000000
3539.189666	0.125982	0.587272	0.006674	72.850174	12.657216	104.917847	0.264256	0.000000	-1.399456	0.000000	0.000000	0.000000	-0.602021	0.065673	0.416754	0.000000	0.000000	4.000000	43.000000	0.000000
3539.192999	0.125982	0.587272	0.006674	73.055885	12.668555	104.568787	0.333715	0.000000	-1.299119	0.000000	0.000000	0.000000	-0.602021	0.065673	0.416754	0.000000	0.000000	4.000000	43.000000	0.000000
3539.196333	0.124190	0.587527	0.008186	73.055885	12.668555	104.568787	0.333715	0.000000	-1.299119	0.000000	0.000000	0.000000	-0.537835	0.076460	0.453609	0.000000	0.000000	4.000000	43.000000	0.000000
3539.199666	0.124190	0.587527	0.008186	73.055885	12.668555	104.568787	0.333715	0.000000	-1.299119	0.000000	0.000000	0.000000	-0.537835	0.076460	0.453609	0.000000	0.000000	4.000000	43.000000	0.000000
3539.202999	0.124190	0.587527	0.008186	73.279564	12.782201	104.658157	0.409316	0.000000	-1.209480	0.000000	0.000000	0.000000	-0.537835	0.076460	0.453609	0.000000	0.000000	4.000000	43.000000	0.000000
3539.206333	0.122653	0.587844	0.009805	73.279564	12.782201	104.658157	0.409316	0.000000	-1.209480	0.000000	0.000000	0.000000	-0.461115	0.095067	0.485552	0.000000	0.000000	4.000000	43.000000	0.000000
3539.209666	0.122653	0.587844	0.009805	73.279564	12.782201	104.658157	0.409316	0.000000	-1.209480	0.000000	0.000000	0.000000	-0.461115	0.095067	0.485552	0.000000	0.000000	4.000000	43.000000	0.000000
3539.212999	0.122653	0.587844	0.009805	73.535751	12.976445	105.013786	0.490242	0.000000	-1.132628	0.000000	0.000000	0.000000	-0.461115	0.095067	0.485552	0.000000	0.000000	4.000000	43.000000	0.000000
3539.216333	0.121472	0.588207	0.011555	73.535751	12.976445	105.013786	0.490242	0.000000	-1.132628	0.000000	0.000000	0.000000	-0.354074	0.108995	0.524994	0.000000	0.000000	4.000000	43.000000	0.000000
3539.219666	0.121472	0.588207	0.011555	73.535751	12.976445	105.013786	0.490242	0.000000	-1.132628	0.000000	0.000000	0.000000	-0.354074	0.108995	0.524994	0.000000	0.000000	4.000000	43.000000	0.000000
3539.222999	0.121472	0.588207	0.011555	73.839134	13.119851	105.114372	0.577741	0.000000	-1.073616	0.000000	0.000000	0.000000	-0.354074	0.108995	0.524994	0.000000	0.000000	4.000000	43.000000	0.000000
3539.226333	0.120646	0.588598	0.013422	73.839134	13.119851	105.114372	0.577741	0.000000	-1.073616	0.000000	0.000000	0.000000	-0.247918	0.117232	0.560258	0.000000	0.000000	4.000000	43.000000	0.000000
3539.229666	0.120646	0.588598	0.013422	73.839134	13.119851	105.114372	0.577741	0.000000	-1.073616	0.000000	0.000000	0.000000	-0.247918	0.117232	0.560258	0.000000	0.000000	4.000000	43.000000	0.000000
3539.232999	0.120646	0.588598	0.013422	74.214752	13.054178	104.739319	0.671117	0.000000	-1.032296	0.000000	0.000000	0.000000	-0.247918	0.117232	0.560258	0.000000	0.000000	4.000000	43.000000	0.000000
3539.236333	0.120123	0.589050	0.015390	74.214752	13.054178	104.739319	0.671117	0.000000	-1.032296	0.000000	0.000000	0.000000	-0.156916	0.135627	0.590335	0.000000	0.000000	4.000000	43.000000	0.000000
3539.239666	0.120123	0.589050	0.015390	74.214752	13.054178	104.739319	0.671117	0.000000	-1.032296	0.000000	0.000000	0.000000	-0.156916	0.135627	0.590335	0.000000	0.000000	4.000000	43.000000	0.000000
3539.242999	0.120123	0.589050	0.015390	74.663391	12.723849	104.095177	0.769506	0.000000	-1.006143	0.000000	0.000000	0.000000	-0.156916	0.135627	0.590335	0.000000	0.000000	4.000000	43.000000	0.000000
3539.246333	0.119913	0.589529	0.017488	74.663391	12.723849	104.095177	0.769506	0.000000	-1.006143	0.000000	0.000000	0.000000	-0.063014	0.143588	0.629481	0.000000	0.000000	4.000000	43.000000	0.000000
3539.249666	0.119913	0.589529	0.017488	74.663391	12.723849	104.095177	0.769506	0.000000	-1.006143	0.000000	0.000000	0.000000	-0.063014	0.143588	0.629481	0.000000	0.000000	4.000000	43.000000	0.000000
3539.252999	0.119913	0.589529	0.017488	75.211449	12.141721	103.325439	0.874420	0.000000	-0.995641	0.000000	0.000000	0.000000	-0.063014	0.143588	0.629481	0.000000	0.000000	4.000000	43.000000	0.000000
3539.256333	0.119929	0.590038	0.019649	75.211449	12.141721	103.325439	0.874420	0.000000	-0.995641	0.000000	0.000000	0.000000	0.004862	0.152912	0.648218	0.000000	0.000000	4.000000	43.000000	0.000000
3539.259666	0.119929	0.590038	0.019649	75.211449	12.141721	103.325439	0.874420	0.000000	-0.995641	0.000000	0.000000	0.000000	0.004862	0.152912	0.648218	0.000000	0.000000	4.000000	43.000000	0.000000
3539.262999	0.119929	0.590038	0.019649	75.828293	11.185631	102.158943	0.982456	0.000000	-0.996451	0.000000	0.000000	0.000000	0.004862	0.152912	0.648218	0.000000	0.000000	4.000000	43.000000	0.000000
3539.266333	0.120122	0.590514	0.021858	75.828293	11.185631	102.158943	0.982456	0.000000	-0.996451	0.000000	0.000000	0.000000	0.057912	0.142739	0.662803	0.000000	0.000000	4.000000	43.000000	0.000000
3539.269666	0.120122	0.590514	0.021858	75.828293	11.185631	102.158943	0.982456	0.000000	-0.996451	0.000000	0.000000	0.000000	0.057912	0.142739	0.662803	0.000000	0.000000	4.000000	43.000000	0.000000
3539.272999	0.120122	0.590514	0.021858	76.459679	9.837512	100.507896	1.092923	0.000000	-1.006103	0.000000	0.000000	0.000000	0.057912	0.142739	0.662803	0.000000	0.000000	4.000000	43.000000	0.000000
3539.276333	0.120462	0.591017	0.024085	76.459679	9.837512	100.507896	1.092923	0.000000	-1.006103	0.000000	0.000000	0.000000	0.101901	0.151017	0.667840	0.000000	0.000000	4.000000	43.000000	0.000000
3539.279666	0.120462	0.591017	0.024085	76.459679	9.837512	100.507896	1.092923	0.000000	-1.006103	0.000000	0.000000	0.000000	0.101901	0.151017	0.667840	0.000000	0.000000	4.000000	43.000000	0.000000
3539.282999	0.120462	0.591017	0.024085	77.055794	8.163550	98.459175	1.204230	0.000000	-1.023087	0.000000	0.000000	0.000000	0.101901	0.151017	0.667840	0.000000	0.000000	4.000000	43.000000	0.000000
3539.286333	0.121065	0.591548	0.026298	77.055794	8.163550	98.459175	1.204230	0.000000	-1.023087	0.000000	0.000000	0.000000	0.180841	0.159311	0.664056	0.000000	0.000000	4.000000	43.000000	0.000000
3539.289666	0.121065	0.591548	0.026298	77.055794	8.163550	98.459175	1.204230	0.000000	-1.023087	0.000000	0.000000	0.000000	0.180841	0.159311	0.664056	0.000000	0.000000	4.000000	43.000000	0.000000
3539.292999	0.121065	0.591548	0.026298	77.600403	6.275411	96.160042	1.314906	0.000000	-1.053227	0.000000	0.000000	0.000000	0.180841	0.159311	0.664056	0.000000	0.000000	4.000000	43.000000	0.000000
3539.296333	0.121878	0.592096	0.028471	77.600403	6.275411	96.160042	1.314906	0.000000	-1.053227	0.000000	0.000000	0.000000	0.244059	0.164397	0.651772	0.000000	0.000000	4.000000	43.000000	0.000000
3539.299666	0.121878	0.592096	0.028471	77.600403	6.275411	96.160042	1.314906	0.000000	-1.053227	0.000000	0.000000	0.000000	0.244059	0.164397	0.651772	0.000000	0.000000	4.000000	43.000000	0.000000
3539.302999	0.121878	0.592096	0.028471	78.099754	4.280498	93.750648	1.423535	0.000000	-1.093903	0.000000	0.000000	0.000000	0.244059	0.164397	0.651772	0.000000	0.000000	4.000000	43.000000	0.000000
3539.306333	0.122903	0.592615	0.030593	78.099754	4.280498	93.750648	1.423535	0.000000	-1.093903	0.000000	0.000000	0.000000	0.307467	0.155562	0.636579	0.000000	0.000000	4.000000	43.000000	0.000000
3539.309666	0.122903	0.592615	0.030593	78.099754	4.280498	93.750648	1.423535	0.000000	-1.093903	0.000000	0.000000	0.000000	0.307467	0.155562	0.636579	0.000000	0.000000	4.000000	43.000000	0.000000
3539.312999	0.122903	0.592615	0.030593	78.566833	2.200614	91.261650	1.529631	0.000000	-1.145148	0.000000	0.000000	0.000000	0.307467	0.155562	0.636579	0.000000	0.000000	4.000000	43.000000	0.000000
3539.316333	0.124088	0.593065	0.032643	78.566833	2.200614	91.261650	1.529631	0.000000	-1.145148	0.000000	0.000000	0.000000	0.355369	0.135144	0.615196	0.000000	0.000000	4.000000	43.000000	0.000000
3539.319666	0.124088	0.593065	0.032643	78.566833	2.200614	91.261650	1.529631	0.000000	-1.145148	0.000000	0.000000	0.000000	0.355369	0.135144	0.615196	0.000000	0.000000	4.000000	43.000000	0.000000
3539.322999	0.124088	0.593065	0.032643	79.000870	0.058030	88.713249	1.632164	0.000000	-1.204376	0.000000	0.000000	0.000000	0.355369	0.135144	0.615196	0.000000	0.000000	4.000000	43.000000	0.000000
3539.326333	0.125502	0.593475	0.034597	79.000870	0.058030	88.713249	1.632164	0.000000	-1.204376	0.000000	0.000000	0.000000	0.424344	0.122860	0.586047	0.000000	0.000000	4.000000	43.000000	0.000000
3539.329666	0.125502	0.593475	0.034597	79.000870	0.058030	88.713249	1.632164	0.000000	-1.204376	0.000000	0.000000	0.000000	0.424344	0.122860	0.586047	0.000000	0.000000	4.000000	43.000000	0.000000
3539.332999	0.125502	0.593475	0.034597	79.398949	-2.256146	85.973602	1.729838	0.000000	-1.275100	0.000000	0.000000	0.000000	0.424344	0.122860	0.586047	0.000000	0.000000	4.000000	43.000000	0.000000
3539.336333	0.127092	0.593758	0.036424	79.398949	-2.256146	85.973602	1.729838	0.000000	-1.275100	0.000000	0.000000	0.000000	0.477024	0.084830	0.548254	0.000000	0.000000	4.000000	43.000000	0.000000
3539.339666	0.127092	0.593758	0.036424	79.398949	-2.256146	85.973602	1.729838	0.000000	-1.275100	0.000000	0.000000	0.000000	0.477024	0.084830	0.548254	0.000000	0.000000	4.000000	43.000000	0.000000
3539.342999	0.127092	0.593758	0.036424	79.743378	-4.802336	82.970932	1.821214	0.000000	-1.354605	0.000000	0.000000	0.000000	0.477024	0.084830	0.548254	0.000000	0.000000	4.000000	43.000000	0.000000
3539.346333	0.128809	0.593969	0.038123	79.743378	-4.802336	82.970932	1.821214	0.000000	-1.354605	0.000000	0.000000	0.000000	0.515005	0.063337	0.509479	0.000000	0.000000	4.000000	43.000000	0.000000
3539.349666	0.128809	0.593969	0.038123	79.743378	-4.802336	82.970932	1.821214	0.000000	-1.354605	0.000000	0.000000	0.000000	0.515005	0.063337	0.509479	0.000000	0.000000	4.000000	43.000000	0.000000
3539.352999	0.128809	0.593969	0.038123	80.013725	-7.667425	79.583694	1.906127	0.000000	-1.440439	0.000000	0.000000	0.000000	0.515005	0.063337	0.509479	0.000000	0.000000	4.000000	43.000000	0.000000
3539.356333	0.130700	0.594108	0.039678	80.013725	-7.667425	79.583694	1.906127	0.000000	-1.440439	0.000000	0.000000	0.000000	0.567415	0.041786	0.466748	0.000000	0.000000	4.000000	43.000000	0.000000
3539.359666	0.130700	0.594108	0.039678	80.013725	-7.667425	79.583694	1.906127	0.000000	-1.440439	0.000000	0.000000	0.000000	0.567415	0.041786	0.466748	0.000000	0.000000	4.000000	43.000000	0.000000
3539.362999	0.130700	0.594108	0.039678	80.196083	-10.788548	75.889114	1.983918	0.000000	-1.535009	0.000000	0.000000	0.000000	0.567415	0.041786	0.466748	0.000000	0.000000	4.000000	43.000000	0.000000
3539.366333	0.132695	0.594204	0.041102	80.196083	-10.788548	75.889114	1.983918	0.000000	-1.535009	0.000000	0.000000	0.000000	0.598309	0.028616	0.427061	0.000000	0.000000	4.000000	43.000000	0.000000
3539.369666	0.132695	0.594204	0.041102	80.196083	-10.788548	75.889114	1.983918	0.000000	-1.535009	0.000000	0.000000	0.000000	0.598309	0.028616	0.427061	0.000000	0.000000	4.000000	43.000000	0.000000
3539.372999	0.132695	0.594204	0.041102	80.315536	-13.936894	72.197891	2.055095	0.000000	-1.634726	0.000000	0.000000	0.000000	0.598309	0.028616	0.427061	0.000000	0.000000	4.000000	43.000000	0.000000
3539.376333	0.134747	0.594227	0.042412	80.315536	-13.936894	72.197891	2.055095	0.000000	-1.634726	0.000000	0.000000	0.000000	0.615630	0.007074	0.393143	0.000000	0.000000	4.000000	43.000000	0.000000
3539.379666	0.134747	0.594227	0.042412	80.315536	-13.936894	72.197891	2.055095	0.000000	-1.634726	0.000000	0.000000	0.000000	0.615630	0.007074	0.393143	0.000000	0.000000	4.000000	43.000000	0.000000
3539.382999	0.134747	0.594227	0.042412	80.413559	-16.846586	68.800003	2.120619	0.000000	-1.737331	0.000000	0.000000	0.000000	0.615630	0.007074	0.393143	0.000000	0.000000	4.000000	43.000000	0.000000
3539.386333	0.136887	0.594177	0.043536	80.413559	-16.846586	68.800003	2.120619	0.000000	-1.737331	0.000000	0.000000	0.000000	0.642220	-0.014912	0.337184	0.000000	0.000000	4.000000	43.000000	0.000000
3539.389666	0.136887	0.594177	0.043536	80.413559	-16.846586	68.800003	2.120619	0.000000	-1.737331	0.000000	0.000000	0.000000	0.642220	-0.014912	0.337184	0.000000	0.000000	4.000000	43.000000	0.000000
3539.392999	0.136887	0.594177	0.043536	80.545288	-19.217093	66.043289	2.176816	0.000000	-1.844368	0.000000	0.000000	0.000000	0.642220	-0.014912	0.337184	0.000000	0.000000	4.000000	43.000000	0.000000
3539.396333	0.139090	0.594007	0.044472	80.545288	-19.217093	66.043289	2.176816	0.000000	-1.844368	0.000000	0.000000	0.000000	0.660833	-0.051103	0.280624	0.000000	0.000000	4.000000	43.000000	0.000000
3539.399666	0.139090	0.594007	0.044472	80.545288	-19.217093	66.043289	2.176816	0.000000	-1.844368	0.000000	0.000000	0.000000	0.660833	-0.051103	0.280624	0.000000	0.000000	4.000000	43.000000	0.000000
3539.402999	0.139090	0.594007	0.044472	80.721718	-20.948841	64.215179	2.223587	0.000000	-1.954507	0.000000	0.000000	0.000000	0.660833	-0.051103	0.280624	0.000000	0.000000	4.000000	43.000000	0.000000
3539.406333	0.141326	0.593773	0.045211	80.721718	-20.948841	64.215179	2.223587	0.000000	-1.954507	0.000000	0.000000	0.000000	0.670765	-0.070183	0.221658	0.000000	0.000000	4.000000	43.000000	0.000000
3539.409666	0.141326	0.593773	0.045211	80.721718	-20.948841	64.215179	2.223587	0.000000	-1.954507	0.000000	0.000000	0.000000	0.670765	-0.070183	0.221658	0.000000	0.000000	4.000000	43.000000	0.000000
3539.412999	0.141326	0.593773	0.045211	80.937202	-22.159382	63.297913	2.260530	0.000000	-2.066301	0.000000	0.000000	0.000000	0.670765	-0.070183	0.221658	0.000000	0.000000	4.000000	43.000000	0.000000
3539.416333	0.143670	0.593427	0.045658	80.937202	-22.159382	63.297913	2.260530	0.000000	-2.066301	0.000000	0.000000	0.000000	0.703087	-0.103746	0.134152	0.000000	0.000000	4.000000	43.000000	0.000000
3539.419666	0.143670	0.593427	0.045658	80.937202	-22.159382	63.297913	2.260530	0.000000	-2.066301	0.000000	0.000000	0.000000	0.703087	-0.103746	0.134152	0.000000	0.000000	4.000000	43.000000	0.000000
3539.422999	0.143670	0.593427	0.045658	81.135391	-23.153107	62.721054	2.282889	0.000000	-2.183482	0.000000	0.000000	0.000000	0.703087	-0.103746	0.134152	0.000000	0.000000	4.000000	43.000000	0.000000
3539.426333	0.146138	0.593019	0.045880	81.135391	-23.153107	62.721054	2.282889	0.000000	-2.183482	0.000000	0.000000	0.000000	0.740615	-0.122386	0.066614	0.000000	0.000000	4.000000	43.000000	0.000000
3539.429666	0.146138	0.593019	0.045880	81.135391	-23.153107	62.721054	2.282889	0.000000	-2.183482	0.000000	0.000000	0.000000	0.740615	-0.122386	0.066614	0.000000	0.000000	4.000000	43.000000	0.000000
3539.432999	0.146138	0.593019	0.045880	81.277916	-24.110060	62.242203	2.293991	0.000000	-2.306919	0.000000	0.000000	0.000000	0.740615	-0.122386	0.066614	0.000000	0.000000	4.000000	43.000000	0.000000
3539.436333	0.148656	0.592510	0.045799	81.277916	-24.110060	62.242203	2.293991	0.000000	-2.306919	0.000000	0.000000	0.000000	0.755240	-0.152734	-0.024154	0.000000	0.000000	4.000000	43.000000	0.000000
3539.439666	0.148656	0.592510	0.045799	81.277916	-24.110060	62.242203	2.293991	0.000000	-2.306919	0.000000	0.000000	0.000000	0.755240	-0.152734	-0.024154	0.000000	0.000000	4.000000	43.000000	0.000000
3539.442999	0.148656	0.592510	0.045799	81.331856	-25.310379	61.905510	2.289966	0.000000	-2.432792	0.000000	0.000000	0.000000	0.755240	-0.152734	-0.024154	0.000000	0.000000	4.000000	43.000000	0.000000
3539.446333	0.151111	0.591988	0.045490	81.331856	-25.310379	61.905510	2.289966	0.000000	-2.432792	0.000000	0.000000	0.000000	0.736443	-0.156747	-0.092865	0.000000	0.000000	4.000000	43.000000	0.000000
3539.449666	0.151111	0.591988	0.045490	81.331856	-25.310379	61.905510	2.289966	0.000000	-2.432792	0.000000	0.000000	0.000000	0.736443	-0.156747	-0.092865	0.000000	0.000000	4.000000	43.000000	0.000000
3539.452999	0.151111	0.591988	0.045490	81.266525	-26.903908	61.175724	2.274488	0.000000	-2.555532	0.000000	0.000000	0.000000	0.736443	-0.156747	-0.092865	0.000000	0.000000	4.000000	43.000000	0.000000
3539.456333	0.153447	0.591434	0.044952	81.266525	-26.903908	61.175724	2.274488	0.000000	-2.555532	0.000000	0.000000	0.000000	0.701035	-0.166277	-0.161449	0.000000	0.000000	4.000000	43.000000	0.000000
3539.459666	0.153447	0.591434	0.044952	81.266525	-26.903908	61.175724	2.274488	0.000000	-2.555532	0.000000	0.000000	0.000000	0.701035	-0.166277	-0.161449	0.000000	0.000000	4.000000	43.000000	0.000000
3539.462999	0.153447	0.591434	0.044952	81.069214	-28.585665	60.113876	2.247580	0.000000	-2.672371	0.000000	0.000000	0.000000	0.701035	-0.166277	-0.161449	0.000000	0.000000	4.000000	43.000000	0.000000
3539.466333	0.155685	0.590877	0.044172	81.069214	-28.585665	60.113876	2.247580	0.000000	-2.672371	0.000000	0.000000	0.000000	0.671196	-0.167008	-0.233875	0.000000	0.000000	4.000000	43.000000	0.000000
3539.469666	0.155685	0.590877	0.044172	81.069214	-28.585665	60.113876	2.247580	0.000000	-2.672371	0.000000	0.000000	0.000000	0.671196	-0.167008	-0.233875	0.000000	0.000000	4.000000	43.000000	0.000000
3539.472999	0.155685	0.590877	0.044172	80.792046	-30.217226	58.767311	2.208601	0.000000	-2.784237	0.000000	0.000000	0.000000	0.671196	-0.167008	-0.233875	0.000000	0.000000	4.000000	43.000000	0.000000
3539.476333	0.157867	0.590338	0.043219	80.792046	-30.217226	58.767311	2.208601	0.000000	-2.784237	0.000000	0.000000	0.000000	0.654565	-0.161587	-0.285863	0.000000	0.000000	4.000000	43.000000	0.000000
3539.479666	0.157867	0.590338	0.043219	80.792046	-30.217226	58.767311	2.208601	0.000000	-2.784237	0.000000	0.000000	0.000000	0.654565	-0.161587	-0.285863	0.000000	0.000000	4.000000	43.000000	0.000000
3539.482999	0.157867	0.590338	0.043219	80.493912	-31.753765	57.282864	2.160957	0.000000	-2.893331	0.000000	0.000000	0.000000	0.654565	-0.161587	-0.285863	0.000000	0.000000	4.000000	43.000000	0.000000
3539.486333	0.159984	0.589847	0.042154	80.493912	-31.753765	57.282864	2.160957	0.000000	-2.893331	0.000000	0.000000	0.000000	0.635169	-0.147356	-0.319683	0.000000	0.000000	4.000000	43.000000	0.000000
3539.489666	0.159984	0.589847	0.042154	80.493912	-31.753765	57.282864	2.160957	0.000000	-2.893331	0.000000	0.000000	0.000000	0.635169	-0.147356	-0.319683	0.000000	0.000000	4.000000	43.000000	0.000000
3539.492999	0.159984	0.589847	0.042154	80.196449	-32.826393	56.191940	2.107676	0.000000	-2.999193	0.000000	0.000000	0.000000	0.635169	-0.147356	-0.319683	0.000000	0.000000	4.000000	43.000000	0.000000
3539.496333	0.162075	0.589356	0.041019	80.196449	-32.826393	56.191940	2.107676	0.000000	-2.999193	0.000000	0.000000	0.000000	0.627424	-0.147340	-0.340300	0.000000	0.000000	4.000000	43.000000	0.000000
3539.499666	0.162075	0.589356	0.041019	80.196449	-32.826393	56.191940	2.107676	0.000000	-2.999193	0.000000	0.000000	0.000000	0.627424	-0.147340	-0.340300	0.000000	0.000000	4.000000	43.000000	0.000000
3539.502999	0.162075	0.589356	0.041019	79.888275	-33.104713	55.961323	2.050960	0.000000	-3.103763	0.000000	0.000000	0.000000	0.627424	-0.147340	-0.340300	0.000000	0.000000	4.000000	43.000000	0.000000
3539.506333	0.164129	0.588875	0.039861	79.888275	-33.104713	55.961323	2.050960	0.000000	-3.103763	0.000000	0.000000	0.000000	0.616023	-0.144358	-0.347375	0.000000	0.000000	4.000000	43.000000	0.000000
3539.509666	0.164129	0.588875	0.039861	79.888275	-33.104713	55.961323	2.050960	0.000000	-3.103763	0.000000	0.000000	0.000000	0.616023	-0.144358	-0.347375	0.000000	0.000000	4.000000	43.000000	0.000000
3539.512999	0.164129	0.588875	0.039861	79.584480	-32.733234	56.411804	1.993064	0.000000	-3.206434	0.000000	0.000000	0.000000	0.616023	-0.144358	-0.347375	0.000000	0.000000	4.000000	43.000000	0.000000
3539.516333	0.166140	0.588404	0.038747	79.584480	-32.733234	56.411804	1.993064	0.000000	-3.206434	0.000000	0.000000	0.000000	0.603438	-0.141231	-0.334236	0.000000	0.000000	4.000000	43.000000	0.000000
3539.519666	0.166140	0.588404	0.038747	79.584480	-32.733234	56.411804	1.993064	0.000000	-3.206434	0.000000	0.000000	0.000000	0.603438	-0.141231	-0.334236	0.000000	0.000000	4.000000	43.000000	0.000000
3539.522999	0.166140	0.588404	0.038747	79.284134	-31.851450	57.405727	1.937358	0.000000	-3.307007	0.000000	0.000000	0.000000	0.603438	-0.141231	-0.334236	0.000000	0.000000	4.000000	43.000000	0.000000
3539.526333	0.168036	0.587952	0.037612	79.284134	-31.851450	57.405727	1.937358	0.000000	-3.307007	0.000000	0.000000	0.000000	0.568752	-0.135446	-0.340429	0.000000	0.000000	4.000000	43.000000	0.000000
3539.529666	0.168036	0.587952	0.037612	79.284134	-31.851450	57.405727	1.937358	0.000000	-3.307007	0.000000	0.000000	0.000000	0.568752	-0.135446	-0.340429	0.000000	0.000000	4.000000	43.000000	0.000000
3539.532999	0.168036	0.587952	0.037612	79.009430	-30.774551	58.430939	1.880620	0.000000	-3.401799	0.000000	0.000000	0.000000	0.568752	-0.135446	-0.340429	0.000000	0.000000	4.000000	43.000000	0.000000
3539.536333	0.169738	0.587578	0.036536	79.009430	-30.774551	58.430939	1.880620	0.000000	-3.401799	0.000000	0.000000	0.000000	0.510657	-0.112403	-0.322917	0.000000	0.000000	4.000000	43.000000	0.000000
3539.539666	0.169738	0.587578	0.036536	79.009430	-30.774551	58.430939	1.880620	0.000000	-3.401799	0.000000	0.000000	0.000000	0.510657	-0.112403	-0.322917	0.000000	0.000000	4.000000	43.000000	0.000000
3539.542999	0.169738	0.587578	0.036536	78.787971	-29.518532	59.560184	1.826800	0.000000	-3.486909	0.000000	0.000000	0.000000	0.510657	-0.112403	-0.322917	0.000000	0.000000	4.000000	43.000000	0.000000
3539.546333	0.171111	0.587279	0.035502	78.787971	-29.518532	59.560184	1.826800	0.000000	-3.486909	0.000000	0.000000	0.000000	0.411722	-0.089594	-0.310247	0.000000	0.000000	4.000000	43.000000	0.000000
3539.549666	0.171111	0.587279	0.035502	78.787971	-29.518532	59.560184	1.826800	0.000000	-3.486909	0.000000	0.000000	0.000000	0.411722	-0.089594	-0.310247	0.000000	0.000000	4.000000	43.000000	0.000000
3539.552999	0.171111	0.587279	0.035502	78.639198	-28.097368	61.069984	1.775092	0.000000	-3.555529	0.000000	0.000000	0.000000	0.411722	-0.089594	-0.310247	0.000000	0.000000	4.000000	43.000000	0.000000
3539.556333	0.172124	0.587066	0.034499	78.639198	-28.097368	61.069984	1.775092	0.000000	-3.555529	0.000000	0.000000	0.000000	0.303899	-0.064041	-0.300840	0.000000	0.000000	4.000000	43.000000	0.000000
3539.559666	0.172124	0.587066	0.034499	78.639198	-28.097368	61.069984	1.775092	0.000000	-3.555529	0.000000	0.000000	0.000000	0.303899	-0.064041	-0.300840	0.000000	0.000000	4.000000	43.000000	0.000000
3539.562999	0.172124	0.587066	0.034499	78.522797	-26.758471	62.586937	1.724952	0.000000	-3.606179	0.000000	0.000000	0.000000	0.303899	-0.064041	-0.300840	0.000000	0.000000	4.000000	43.000000	0.000000
3539.566333	0.172768	0.586899	0.033499	78.522797	-26.758471	62.586937	1.724952	0.000000	-3.606179	0.000000	0.000000	0.000000	0.193304	-0.050050	-0.299866	0.000000	0.000000	4.000000	43.000000	0.000000
3539.569666	0.172768	0.586899	0.033499	78.522797	-26.758471	62.586937	1.724952	0.000000	-3.606179	0.000000	0.000000	0.000000	0.193304	-0.050050	-0.299866	0.000000	0.000000	4.000000	43.000000	0.000000
3539.572999	0.172768	0.586899	0.033499	78.497696	-25.317188	64.216911	1.674975	0.000000	-3.638396	0.000000	0.000000	0.000000	0.193304	-0.050050	-0.299866	0.000000	0.000000	4.000000	43.000000	0.000000
3539.576333	0.173106	0.586712	0.032456	78.497696	-25.317188	64.216911	1.674975	0.000000	-3.638396	0.000000	0.000000	0.000000	0.101511	-0.056122	-0.312988	0.000000	0.000000	4.000000	43.000000	0.000000
3539.579666	0.173106	0.586712	0.032456	78.497696	-25.317188	64.216911	1.674975	0.000000	-3.638396	0.000000	0.000000	0.000000	0.101511	-0.056122	-0.312988	0.000000	0.000000	4.000000	43.000000	0.000000
3539.582999	0.173106	0.586712	0.032456	78.595940	-23.506207	66.245033	1.622810	0.000000	-3.655315	0.000000	0.000000	0.000000	0.101511	-0.056122	-0.312988	0.000000	0.000000	4.000000	43.000000	0.000000
3539.586333	0.173222	0.586466	0.031306	78.595940	-23.506207	66.245033	1.622810	0.000000	-3.655315	0.000000	0.000000	0.000000	0.034615	-0.073710	-0.344982	0.000000	0.000000	4.000000	43.000000	0.000000
3539.589666	0.173222	0.586466	0.031306	78.595940	-23.506207	66.245033	1.622810	0.000000	-3.655315	0.000000	0.000000	0.000000	0.034615	-0.073710	-0.344982	0.000000	0.000000	4.000000	43.000000	0.000000
3539.592999	0.173222	0.586466	0.031306	78.737816	-21.175907	68.907196	1.565313	0.000000	-3.661084	0.000000	0.000000	0.000000	0.034615	-0.073710	-0.344982	0.000000	0.000000	4.000000	43.000000	0.000000
3539.596333	0.173169	0.586152	0.030055	78.737816	-21.175907	68.907196	1.565313	0.000000	-3.661084	0.000000	0.000000	0.000000	-0.015920	-0.094065	-0.375419	0.000000	0.000000	4.000000	43.000000	0.000000
3539.599666	0.173169	0.586152	0.030055	78.737816	-21.175907	68.907196	1.565313	0.000000	-3.661084	0.000000	0.000000	0.000000	-0.015920	-0.094065	-0.375419	0.000000	0.000000	4.000000	43.000000	0.000000
3539.602999	0.173169	0.586152	0.030055	78.823959	-18.196077	72.293175	1.502743	0.000000	-3.658431	0.000000	0.000000	0.000000	-0.015920	-0.094065	-0.375419	0.000000	0.000000	4.000000	43.000000	0.000000
3539.606333	0.172909	0.585762	0.028740	78.823959	-18.196077	72.293175	1.502743	0.000000	-3.658431	0.000000	0.000000	0.000000	-0.077849	-0.117159	-0.394519	0.000000	0.000000	4.000000	43.000000	0.000000
3539.609666	0.172909	0.585762	0.028740	78.823959	-18.196077	72.293175	1.502743	0.000000	-3.658431	0.000000	0.000000	0.000000	-0.077849	-0.117159	-0.394519	0.000000	0.000000	4.000000	43.000000	0.000000
3539.612999	0.172909	0.585762	0.028740	78.753479	-14.670108	76.232979	1.436990	0.000000	-3.645456	0.000000	0.000000	0.000000	-0.077849	-0.117159	-0.394519	0.000000	0.000000	4.000000	43.000000	0.000000
3539.616333	0.172486	0.585324	0.027405	78.753479	-14.670108	76.232979	1.436990	0.000000	-3.645456	0.000000	0.000000	0.000000	-0.126981	-0.131543	-0.400563	0.000000	0.000000	4.000000	43.000000	0.000000
3539.619666	0.172486	0.585324	0.027405	78.753479	-14.670108	76.232979	1.436990	0.000000	-3.645456	0.000000	0.000000	0.000000	-0.126981	-0.131543	-0.400563	0.000000	0.000000	4.000000	43.000000	0.000000
3539.622999	0.172486	0.585324	0.027405	78.469376	-10.991583	80.268509	1.370229	0.000000	-3.624293	0.000000	0.000000	0.000000	-0.126981	-0.131543	-0.400563	0.000000	0.000000	4.000000	43.000000	0.000000
3539.626333	0.171943	0.584865	0.026026	78.469376	-10.991583	80.268509	1.370229	0.000000	-3.624293	0.000000	0.000000	0.000000	-0.162754	-0.137465	-0.413699	0.000000	0.000000	4.000000	43.000000	0.000000
3539.629666	0.171943	0.584865	0.026026	78.469376	-10.991583	80.268509	1.370229	0.000000	-3.624293	0.000000	0.000000	0.000000	-0.162754	-0.137465	-0.413699	0.000000	0.000000	4.000000	43.000000	0.000000
3539.632999	0.171943	0.584865	0.026026	78.012108	-7.736557	83.774323	1.301280	0.000000	-3.597167	0.000000	0.000000	0.000000	-0.162754	-0.137465	-0.413699	0.000000	0.000000	4.000000	43.000000	0.000000
3539.636333	0.171332	0.584407	0.024669	78.012108	-7.736557	83.774323	1.301280	0.000000	-3.597167	0.000000	0.000000	0.000000	-0.183497	-0.137450	-0.407071	0.000000	0.000000	4.000000	43.000000	0.000000
3539.639666	0.171332	0.584407	0.024669	78.012108	-7.736557	83.774323	1.301280	0.000000	-3.597167	0.000000	0.000000	0.000000	-0.183497	-0.137450	-0.407071	0.000000	0.000000	4.000000	43.000000	0.000000
3539.642999	0.171332	0.584407	0.024669	77.451256	-5.143047	86.519180	1.233434	0.000000	-3.566584	0.000000	0.000000	0.000000	-0.183497	-0.137450	-0.407071	0.000000	0.000000	4.000000	43.000000	0.000000
3539.646333	0.170632	0.583995	0.023351	77.451256	-5.143047	86.519180	1.233434	0.000000	-3.566584	0.000000	0.000000	0.000000	-0.209961	-0.123482	-0.395417	0.000000	0.000000	4.000000	43.000000	0.000000
3539.649666	0.170632	0.583995	0.023351	77.451256	-5.143047	86.519180	1.233434	0.000000	-3.566584	0.000000	0.000000	0.000000	-0.209961	-0.123482	-0.395417	0.000000	0.000000	4.000000	43.000000	0.000000
3539.652999	0.170632	0.583995	0.023351	76.852119	-3.150868	88.588287	1.167532	0.000000	-3.531590	0.000000	0.000000	0.000000	-0.209961	-0.123482	-0.395417	0.000000	0.000000	4.000000	43.000000	0.000000
3539.656333	0.169832	0.583593	0.022108	76.852119	-3.150868	88.588287	1.167532	0.000000	-3.531590	0.000000	0.000000	0.000000	-0.239980	-0.120587	-0.372863	0.000000	0.000000	4.000000	43.000000	0.000000
3539.659666	0.169832	0.583593	0.022108	76.852119	-3.150868	88.588287	1.167532	0.000000	-3.531590	0.000000	0.000000	0.000000	-0.239980	-0.120587	-0.372863	0.000000	0.000000	4.000000	43.000000	0.000000
3539.662999	0.169832	0.583593	0.022108	76.264008	-1.556862	90.229370	1.105388	0.000000	-3.491594	0.000000	0.000000	0.000000	-0.239980	-0.120587	-0.372863	0.000000	0.000000	4.000000	43.000000	0.000000
3539.666333	0.169026	0.583173	0.020914	76.264008	-1.556862	90.229370	1.105388	0.000000	-3.491594	0.000000	0.000000	0.000000	-0.241807	-0.126026	-0.358101	0.000000	0.000000	4.000000	43.000000	0.000000
3539.669666	0.169026	0.583173	0.020914	76.264008	-1.556862	90.229370	1.105388	0.000000	-3.491594	0.000000	0.000000	0.000000	-0.241807	-0.126026	-0.358101	0.000000	0.000000	4.000000	43.000000	0.000000
3539.672999	0.169026	0.583173	0.020914	75.707275	-0.184294	91.664536	1.045704	0.000000	-3.451293	0.000000	0.000000	0.000000	-0.241807	-0.126026	-0.358101	0.000000	0.000000	4.000000	43.000000	0.000000
3539.676333	0.168135	0.582698	0.019762	75.707275	-0.184294	91.664536	1.045704	0.000000	-3.451293	0.000000	0.000000	0.000000	-0.267276	-0.142619	-0.345480	0.000000	0.000000	4.000000	43.000000	0.000000
3539.679666	0.168135	0.582698	0.019762	75.707275	-0.184294	91.664536	1.045704	0.000000	-3.451293	0.000000	0.000000	0.000000	-0.267276	-0.142619	-0.345480	0.000000	0.000000	4.000000	43.000000	0.000000
3539.682999	0.168135	0.582698	0.019762	75.186249	0.973782	92.884735	0.988124	0.000000	-3.406746	0.000000	0.000000	0.000000	-0.267276	-0.142619	-0.345480	0.000000	0.000000	4.000000	43.000000	0.000000
3539.686333	0.167223	0.582223	0.018616	75.186249	0.973782	92.884735	0.988124	0.000000	-3.406746	0.000000	0.000000	0.000000	-0.273590	-0.142563	-0.344061	0.000000	0.000000	4.000000	43.000000	0.000000
3539.689666	0.167223	0.582223	0.018616	75.186249	0.973782	92.884735	0.988124	0.000000	-3.406746	0.000000	0.000000	0.000000	-0.273590	-0.142563	-0.344061	0.000000	0.000000	4.000000	43.000000	0.000000
3539.692999	0.167223	0.582223	0.018616	74.703194	1.934032	93.896133	0.930781	0.000000	-3.361148	0.000000	0.000000	0.000000	-0.273590	-0.142563	-0.344061	0.000000	0.000000	4.000000	43.000000	0.000000
3539.696333	0.166309	0.581702	0.017456	74.703194	1.934032	93.896133	0.930781	0.000000	-3.361148	0.000000	0.000000	0.000000	-0.274077	-0.156330	-0.347812	0.000000	0.000000	4.000000	43.000000	0.000000
3539.699666	0.166309	0.581702	0.017456	74.703194	1.934032	93.896133	0.930781	0.000000	-3.361148	0.000000	0.000000	0.000000	-0.274077	-0.156330	-0.347812	0.000000	0.000000	4.000000	43.000000	0.000000
3539.702999	0.166309	0.581702	0.017456	74.247398	2.696207	94.687080	0.872812	0.000000	-3.315469	0.000000	0.000000	0.000000	-0.274077	-0.156330	-0.347812	0.000000	0.000000	4.000000	43.000000	0.000000
3539.706333	0.165388	0.581191	0.016339	74.247398	2.696207	94.687080	0.872812	0.000000	-3.315469	0.000000	0.000000	0.000000	-0.276370	-0.153234	-0.335147	0.000000	0.000000	4.000000	43.000000	0.000000
3539.709666	0.165388	0.581191	0.016339	74.247398	2.696207	94.687080	0.872812	0.000000	-3.315469	0.000000	0.000000	0.000000	-0.276370	-0.153234	-0.335147	0.000000	0.000000	4.000000	43.000000	0.000000
3539.712999	0.165388	0.581191	0.016339	73.826210	3.325220	95.337608	0.816954	0.000000	-3.269407	0.000000	0.000000	0.000000	-0.276370	-0.153234	-0.335147	0.000000	0.000000	4.000000	43.000000	0.000000
3539.716333	0.164500	0.580719	0.015310	73.826210	3.325220	95.337608	0.816954	0.000000	-3.269407	0.000000	0.000000	0.000000	-0.266322	-0.141604	-0.308734	0.000000	0.000000	4.000000	43.000000	0.000000
3539.719666	0.164500	0.580719	0.015310	73.826210	3.325220	95.337608	0.816954	0.000000	-3.269407	0.000000	0.000000	0.000000	-0.266322	-0.141604	-0.308734	0.000000	0.000000	4.000000	43.000000	0.000000
3539.722999	0.164500	0.580719	0.015310	73.457726	3.834157	95.877922	0.765499	0.000000	-3.225020	0.000000	0.000000	0.000000	-0.266322	-0.141604	-0.308734	0.000000	0.000000	4.000000	43.000000	0.000000
3539.726333	0.163590	0.580323	0.014424	73.457726	3.834157	95.877922	0.765499	0.000000	-3.225020	0.000000	0.000000	0.000000	-0.273162	-0.118818	-0.265717	0.000000	0.000000	4.000000	43.000000	0.000000
3539.729666	0.163590	0.580323	0.014424	73.457726	3.834157	95.877922	0.765499	0.000000	-3.225020	0.000000	0.000000	0.000000	-0.273162	-0.118818	-0.265717	0.000000	0.000000	4.000000	43.000000	0.000000
3539.732999	0.163590	0.580323	0.014424	73.178139	4.174217	96.267853	0.721212	0.000000	-3.179493	0.000000	0.000000	0.000000	-0.273162	-0.118818	-0.265717	0.000000	0.000000	4.000000	43.000000	0.000000
3539.736333	0.162629	0.579984	0.013674	73.178139	4.174217	96.267853	0.721212	0.000000	-3.179493	0.000000	0.000000	0.000000	-0.288310	-0.101693	-0.225034	0.000000	0.000000	4.000000	43.000000	0.000000
3539.739666	0.162629	0.579984	0.013674	73.178139	4.174217	96.267853	0.721212	0.000000	-3.179493	0.000000	0.000000	0.000000	-0.288310	-0.101693	-0.225034	0.000000	0.000000	4.000000	43.000000	0.000000
3539.742999	0.162629	0.579984	0.013674	73.031143	4.316140	96.481148	0.683707	0.000000	-3.131442	0.000000	0.000000	0.000000	-0.288310	-0.101693	-0.225034	0.000000	0.000000	4.000000	43.000000	0.000000
3539.746333	0.161603	0.579693	0.013089	73.031143	4.316140	96.481148	0.683707	0.000000	-3.131442	0.000000	0.000000	0.000000	-0.307818	-0.087196	-0.175399	0.000000	0.000000	4.000000	43.000000	0.000000
3539.749666	0.161603	0.579693	0.013089	73.031143	4.316140	96.481148	0.683707	0.000000	-3.131442	0.000000	0.000000	0.000000	-0.307818	-0.087196	-0.175399	0.000000	0.000000	4.000000	43.000000	0.000000
3539.752999	0.161603	0.579693	0.013089	73.055801	4.213795	96.481377	0.654474	0.000000	-3.080138	0.000000	0.000000	0.000000	-0.307818	-0.087196	-0.175399	0.000000	0.000000	4.000000	43.000000	0.000000
3539.756333	0.160446	0.579449	0.012625	73.055801	4.213795	96.481377	0.654474	0.000000	-3.080138	0.000000	0.000000	0.000000	-0.346906	-0.073121	-0.139310	0.000000	0.000000	4.000000	43.000000	0.000000
3539.759666	0.160446	0.579449	0.012625	73.055801	4.213795	96.481377	0.654474	0.000000	-3.080138	0.000000	0.000000	0.000000	-0.346906	-0.073121	-0.139310	0.000000	0.000000	4.000000	43.000000	0.000000
3539.762999	0.160446	0.579449	0.012625	73.129349	4.044511	96.441750	0.631255	0.000000	-3.022320	0.000000	0.000000	0.000000	-0.346906	-0.073121	-0.139310	0.000000	0.000000	4.000000	43.000000	0.000000
3539.766333	0.159197	0.579261	0.012243	73.129349	4.044511	96.441750	0.631255	0.000000	-3.022320	0.000000	0.000000	0.000000	-0.374829	-0.056455	-0.114658	0.000000	0.000000	4.000000	43.000000	0.000000
3539.769666	0.159197	0.579261	0.012243	73.129349	4.044511	96.441750	0.631255	0.000000	-3.022320	0.000000	0.000000	0.000000	-0.374829	-0.056455	-0.114658	0.000000	0.000000	4.000000	43.000000	0.000000
3539.772999	0.159197	0.579261	0.012243	73.190796	3.956901	96.526863	0.612146	0.000000	-2.959849	0.000000	0.000000	0.000000	-0.374829	-0.056455	-0.114658	0.000000	0.000000	4.000000	43.000000	0.000000
3539.776333	0.157888	0.579066	0.011970	73.190796	3.956901	96.526863	0.612146	0.000000	-2.959849	0.000000	0.000000	0.000000	-0.392550	-0.058670	-0.081979	0.000000	0.000000	4.000000	43.000000	0.000000
3539.779666	0.157888	0.579066	0.011970	73.190796	3.956901	96.526863	0.612146	0.000000	-2.959849	0.000000	0.000000	0.000000	-0.392550	-0.058670	-0.081979	0.000000	0.000000	4.000000	43.000000	0.000000
3539.782999	0.157888	0.579066	0.011970	73.268623	3.981318	96.788017	0.598482	0.000000	-2.894423	0.000000	0.000000	0.000000	-0.392550	-0.058670	-0.081979	0.000000	0.000000	4.000000	43.000000	0.000000
3539.786333	0.156493	0.578870	0.011722	73.268623	3.981318	96.788017	0.598482	0.000000	-2.894423	0.000000	0.000000	0.000000	-0.418666	-0.058687	-0.074253	0.000000	0.000000	4.000000	43.000000	0.000000
3539.789666	0.156493	0.578870	0.011722	73.268623	3.981318	96.788017	0.598482	0.000000	-2.894423	0.000000	0.000000	0.000000	-0.418666	-0.058687	-0.074253	0.000000	0.000000	4.000000	43.000000	0.000000
3539.792999	0.156493	0.578870	0.011722	73.355797	4.126698	97.227142	0.586107	0.000000	-2.824646	0.000000	0.000000	0.000000	-0.418666	-0.058687	-0.074253	0.000000	0.000000	4.000000	43.000000	0.000000
3539.796333	0.155142	0.578676	0.011523	73.355797	4.126698	97.227142	0.586107	0.000000	-2.824646	0.000000	0.000000	0.000000	-0.405345	-0.058264	-0.059634	0.000000	0.000000	4.000000	43.000000	0.000000
3539.799666	0.155142	0.578676	0.011523	73.355797	4.126698	97.227142	0.586107	0.000000	-2.824646	0.000000	0.000000	0.000000	-0.405345	-0.058264	-0.059634	0.000000	0.000000	4.000000	43.000000	0.000000
3539.802999	0.155142	0.578676	0.011523	73.447441	4.358278	97.788742	0.576168	0.000000	-2.757089	0.000000	0.000000	0.000000	-0.405345	-0.058264	-0.059634	0.000000	0.000000	4.000000	43.000000	0.000000
3539.806333	0.153783	0.578492	0.011366	73.447441	4.358278	97.788742	0.576168	0.000000	-2.757089	0.000000	0.000000	0.000000	-0.407694	-0.055286	-0.047197	0.000000	0.000000	4.000000	43.000000	0.000000
3539.809666	0.153783	0.578492	0.011366	73.447441	4.358278	97.788742	0.576168	0.000000	-2.757089	0.000000	0.000000	0.000000	-0.407694	-0.055286	-0.047197	0.000000	0.000000	4.000000	43.000000	0.000000
3539.812999	0.153783	0.578492	0.011366	73.539734	4.642875	98.427956	0.568302	0.000000	-2.689139	0.000000	0.000000	0.000000	-0.407694	-0.055286	-0.047197	0.000000	0.000000	4.000000	43.000000	0.000000
3539.816333	0.152406	0.578327	0.011296	73.539734	4.642875	98.427956	0.568302	0.000000	-2.689139	0.000000	0.000000	0.000000	-0.413047	-0.049326	-0.021084	0.000000	0.000000	4.000000	43.000000	0.000000
3539.819666	0.152406	0.578327	0.011296	73.539734	4.642875	98.427956	0.568302	0.000000	-2.689139	0.000000	0.000000	0.000000	-0.413047	-0.049326	-0.021084	0.000000	0.000000	4.000000	43.000000	0.000000
3539.822999	0.152406	0.578327	0.011296	73.621811	4.906175	98.996338	0.564788	0.000000	-2.620298	0.000000	0.000000	0.000000	-0.413047	-0.049326	-0.021084	0.000000	0.000000	4.000000	43.000000	0.000000
3539.826333	0.151065	0.578173	0.011252	73.621811	4.906175	98.996338	0.564788	0.000000	-2.620298	0.000000	0.000000	0.000000	-0.402256	-0.046353	-0.012976	0.000000	0.000000	4.000000	43.000000	0.000000
3539.829666	0.151065	0.578173	0.011252	73.621811	4.906175	98.996338	0.564788	0.000000	-2.620298	0.000000	0.000000	0.000000	-0.402256	-0.046353	-0.012976	0.000000	0.000000	4.000000	43.000000	0.000000
3539.832999	0.151065	0.578173	0.011252	73.682213	5.095320	98.977913	0.562625	0.000000	-2.553256	0.000000	0.000000	0.000000	-0.402256	-0.046353	-0.012976	0.000000	0.000000	4.000000	43.000000	0.000000
3539.836333	0.149758	0.578076	0.011382	73.682213	5.095320	98.977913	0.562625	0.000000	-2.553256	0.000000	0.000000	0.000000	-0.392281	-0.028898	0.038953	0.000000	0.000000	4.000000	43.000000	0.000000
3539.839666	0.149758	0.578076	0.011382	73.682213	5.095320	98.977913	0.562625	0.000000	-2.553256	0.000000	0.000000	0.000000	-0.392281	-0.028898	0.038953	0.000000	0.000000	4.000000	43.000000	0.000000
3539.842999	0.149758	0.578076	0.011382	73.728233	5.236227	98.834251	0.569117	0.000000	-2.487875	0.000000	0.000000	0.000000	-0.392281	-0.028898	0.038953	0.000000	0.000000	4.000000	43.000000	0.000000
3539.846333	0.148423	0.578008	0.011577	73.728233	5.236227	98.834251	0.569117	0.000000	-2.487875	0.000000	0.000000	0.000000	-0.400341	-0.020418	0.058454	0.000000	0.000000	4.000000	43.000000	0.000000
3539.849666	0.148423	0.578008	0.011577	73.728233	5.236227	98.834251	0.569117	0.000000	-2.487875	0.000000	0.000000	0.000000	-0.400341	-0.020418	0.058454	0.000000	0.000000	4.000000	43.000000	0.000000
3539.852999	0.148423	0.578008	0.011577	73.767632	5.409582	99.056343	0.578859	0.000000	-2.421152	0.000000	0.000000	0.000000	-0.400341	-0.020418	0.058454	0.000000	0.000000	4.000000	43.000000	0.000000
3539.856333	0.147014	0.577970	0.011919	73.767632	5.409582	99.056343	0.578859	0.000000	-2.421152	0.000000	0.000000	0.000000	-0.422853	-0.011460	0.102471	0.000000	0.000000	4.000000	43.000000	0.000000
3539.859666	0.147014	0.577970	0.011919	73.767632	5.409582	99.056343	0.578859	0.000000	-2.421152	0.000000	0.000000	0.000000	-0.422853	-0.011460	0.102471	0.000000	0.000000	4.000000	43.000000	0.000000
3539.862999	0.147014	0.577970	0.011919	73.810349	5.712024	99.440651	0.595938	0.000000	-2.350676	0.000000	0.000000	0.000000	-0.422853	-0.011460	0.102471	0.000000	0.000000	4.000000	43.000000	0.000000
3539.866333	0.145598	0.577960	0.012318	73.810349	5.712024	99.440651	0.595938	0.000000	-2.350676	0.000000	0.000000	0.000000	-0.424666	-0.002983	0.119691	0.000000	0.000000	4.000000	43.000000	0.000000
3539.869666	0.145598	0.577960	0.012318	73.810349	5.712024	99.440651	0.595938	0.000000	-2.350676	0.000000	0.000000	0.000000	-0.424666	-0.002983	0.119691	0.000000	0.000000	4.000000	43.000000	0.000000
3539.872999	0.145598	0.577960	0.012318	73.860771	6.182411	99.643982	0.615886	0.000000	-2.279898	0.000000	0.000000	0.000000	-0.424666	-0.002983	0.119691	0.000000	0.000000	4.000000	43.000000	0.000000
3539.876333	0.144204	0.577950	0.012706	73.860771	6.182411	99.643982	0.615886	0.000000	-2.279898	0.000000	0.000000	0.000000	-0.418296	-0.002981	0.116355	0.000000	0.000000	4.000000	43.000000	0.000000
3539.879666	0.144204	0.577950	0.012706	73.860771	6.182411	99.643982	0.615886	0.000000	-2.279898	0.000000	0.000000	0.000000	-0.418296	-0.002981	0.116355	0.000000	0.000000	4.000000	43.000000	0.000000
3539.882999	0.144204	0.577950	0.012706	73.926598	6.922532	99.846695	0.635279	0.000000	-2.210182	0.000000	0.000000	0.000000	-0.418296	-0.002981	0.116355	0.000000	0.000000	4.000000	43.000000	0.000000
3539.886333	0.142870	0.577969	0.013131	73.926598	6.922532	99.846695	0.635279	0.000000	-2.210182	0.000000	0.000000	0.000000	-0.400215	0.005535	0.127495	0.000000	0.000000	4.000000	43.000000	0.000000
3539.889666	0.142870	0.577969	0.013131	73.926598	6.922532	99.846695	0.635279	0.000000	-2.210182	0.000000	0.000000	0.000000	-0.400215	0.005535	0.127495	0.000000	0.000000	4.000000	43.000000	0.000000
3539.892999	0.142870	0.577969	0.013131	74.000137	7.937188	100.478439	0.656528	0.000000	-2.143480	0.000000	0.000000	0.000000	-0.400215	0.005535	0.127495	0.000000	0.000000	4.000000	43.000000	0.000000
3539.896333	0.141519	0.577979	0.013581	74.000137	7.937188	100.478439	0.656528	0.000000	-2.143480	0.000000	0.000000	0.000000	-0.405261	0.002958	0.135125	0.000000	0.000000	4.000000	43.000000	0.000000
3539.899666	0.141519	0.577979	0.013581	74.000137	7.937188	100.478439	0.656528	0.000000	-2.143480	0.000000	0.000000	0.000000	-0.405261	0.002958	0.135125	0.000000	0.000000	4.000000	43.000000	0.000000
3539.902999	0.141519	0.577979	0.013581	74.061905	9.107887	101.555367	0.679049	0.000000	-2.075936	0.000000	0.000000	0.000000	-0.405261	0.002958	0.135125	0.000000	0.000000	4.000000	43.000000	0.000000
3539.906333	0.140172	0.578027	0.014128	74.061905	9.107887	101.555367	0.679049	0.000000	-2.075936	0.000000	0.000000	0.000000	-0.404042	0.014473	0.164049	0.000000	0.000000	4.000000	43.000000	0.000000
3539.909666	0.140172	0.578027	0.014128	74.061905	9.107887	101.555367	0.679049	0.000000	-2.075936	0.000000	0.000000	0.000000	-0.404042	0.014473	0.164049	0.000000	0.000000	4.000000	43.000000	0.000000
3539.912999	0.140172	0.578027	0.014128	74.105789	10.303141	102.744652	0.706390	0.000000	-2.008596	0.000000	0.000000	0.000000	-0.404042	0.014473	0.164049	0.000000	0.000000	4.000000	43.000000	0.000000
3539.916333	0.138868	0.578095	0.014742	74.105789	10.303141	102.744652	0.706390	0.000000	-2.008596	0.000000	0.000000	0.000000	-0.391080	0.020405	0.184157	0.000000	0.000000	4.000000	43.000000	0.000000
3539.919666	0.138868	0.578095	0.014742	74.105789	10.303141	102.744652	0.706390	0.000000	-2.008596	0.000000	0.000000	0.000000	-0.391080	0.020405	0.184157	0.000000	0.000000	4.000000	43.000000	0.000000
3539.922999	0.138868	0.578095	0.014742	74.122948	11.462969	103.719841	0.737083	0.000000	-1.943416	0.000000	0.000000	0.000000	-0.391080	0.020405	0.184157	0.000000	0.000000	4.000000	43.000000	0.000000
3539.926333	0.137628	0.578229	0.015494	74.122948	11.462969	103.719841	0.737083	0.000000	-1.943416	0.000000	0.000000	0.000000	-0.372080	0.040395	0.225719	0.000000	0.000000	4.000000	43.000000	0.000000
3539.929666	0.137628	0.578229	0.015494	74.122948	11.462969	103.719841	0.737083	0.000000	-1.943416	0.000000	0.000000	0.000000	-0.372080	0.040395	0.225719	0.000000	0.000000	4.000000	43.000000	0.000000
3539.932999	0.137628	0.578229	0.015494	74.115891	12.510679	104.471695	0.774703	0.000000	-1.881402	0.000000	0.000000	0.000000	-0.372080	0.040395	0.225719	0.000000	0.000000	4.000000	43.000000	0.000000
3539.936333	0.136503	0.578375	0.016317	74.115891	12.510679	104.471695	0.774703	0.000000	-1.881402	0.000000	0.000000	0.000000	-0.337412	0.043800	0.246969	0.000000	0.000000	4.000000	43.000000	0.000000
3539.939666	0.136503	0.578375	0.016317	74.115891	12.510679	104.471695	0.774703	0.000000	-1.881402	0.000000	0.000000	0.000000	-0.337412	0.043800	0.246969	0.000000	0.000000	4.000000	43.000000	0.000000
3539.942999	0.136503	0.578375	0.016317	74.087540	13.424407	105.094612	0.815864	0.000000	-1.825167	0.000000	0.000000	0.000000	-0.337412	0.043800	0.246969	0.000000	0.000000	4.000000	43.000000	0.000000
3539.946333	0.135453	0.578551	0.017241	74.087540	13.424407	105.094612	0.815864	0.000000	-1.825167	0.000000	0.000000	0.000000	-0.314977	0.052725	0.277159	0.000000	0.000000	4.000000	43.000000	0.000000
3539.949666	0.135453	0.578551	0.017241	74.087540	13.424407	105.094612	0.815864	0.000000	-1.825167	0.000000	0.000000	0.000000	-0.314977	0.052725	0.277159	0.000000	0.000000	4.000000	43.000000	0.000000
3539.952999	0.135453	0.578551	0.017241	74.044128	14.216666	105.755348	0.862058	0.000000	-1.772671	0.000000	0.000000	0.000000	-0.314977	0.052725	0.277159	0.000000	0.000000	4.000000	43.000000	0.000000
3539.956333	0.134449	0.578765	0.018250	74.044128	14.216666	105.755348	0.862058	0.000000	-1.772671	0.000000	0.000000	0.000000	-0.301438	0.064207	0.302593	0.000000	0.000000	4.000000	43.000000	0.000000
3539.959666	0.134449	0.578765	0.018250	74.044128	14.216666	105.755348	0.862058	0.000000	-1.772671	0.000000	0.000000	0.000000	-0.301438	0.064207	0.302593	0.000000	0.000000	4.000000	43.000000	0.000000
3539.962999	0.134449	0.578765	0.018250	73.994591	14.948256	106.519768	0.912490	0.000000	-1.722431	0.000000	0.000000	0.000000	-0.301438	0.064207	0.302593	0.000000	0.000000	4.000000	43.000000	0.000000
3539.966333	0.133425	0.578944	0.019291	73.994591	14.948256	106.519768	0.912490	0.000000	-1.722431	0.000000	0.000000	0.000000	-0.307084	0.053517	0.312436	0.000000	0.000000	4.000000	43.000000	0.000000
3539.969666	0.133425	0.578944	0.019291	73.994591	14.948256	106.519768	0.912490	0.000000	-1.722431	0.000000	0.000000	0.000000	-0.307084	0.053517	0.312436	0.000000	0.000000	4.000000	43.000000	0.000000
3539.972999	0.133425	0.578944	0.019291	73.933502	15.743998	107.325233	0.964562	0.000000	-1.671250	0.000000	0.000000	0.000000	-0.307084	0.053517	0.312436	0.000000	0.000000	4.000000	43.000000	0.000000
3539.976333	0.132480	0.579150	0.020366	73.933502	15.743998	107.325233	0.964562	0.000000	-1.671250	0.000000	0.000000	0.000000	-0.283487	0.062016	0.322492	0.000000	0.000000	4.000000	43.000000	0.000000
3539.979666	0.132480	0.579150	0.020366	73.933502	15.743998	107.325233	0.964562	0.000000	-1.671250	0.000000	0.000000	0.000000	-0.283487	0.062016	0.322492	0.000000	0.000000	4.000000	43.000000	0.000000
3539.982999	0.132480	0.579150	0.020366	73.864853	16.653864	107.984177	1.018311	0.000000	-1.624002	0.000000	0.000000	0.000000	-0.283487	0.062016	0.322492	0.000000	0.000000	4.000000	43.000000	0.000000
3539.986333	0.131700	0.579367	0.021434	73.864853	16.653864	107.984177	1.018311	0.000000	-1.624002	0.000000	0.000000	0.000000	-0.233949	0.064951	0.320304	0.000000	0.000000	4.000000	43.000000	0.000000
3539.989666	0.131700	0.579367	0.021434	73.864853	16.653864	107.984177	1.018311	0.000000	-1.624002	0.000000	0.000000	0.000000	-0.233949	0.064951	0.320304	0.000000	0.000000	4.000000	43.000000	0.000000
3539.992999	0.131700	0.579367	0.021434	73.785423	17.691214	108.592262	1.071695	0.000000	-1.585011	0.000000	0.000000	0.000000	-0.233949	0.064951	0.320304	0.000000	0.000000	4.000000	43.000000	0.000000
3539.996333	0.131079	0.579622	0.022556	73.785423	17.691214	108.592262	1.071695	0.000000	-1.585011	0.000000	0.000000	0.000000	-0.186504	0.076434	0.336681	0.000000	0.000000	4.000000	43.000000	0.000000
3539.999666	0.131079	0.579622	0.022556	73.785423	17.691214	108.592262	1.071695	0.000000	-1.585011	0.000000	0.000000	0.000000	-0.186504	0.076434	0.336681	0.000000	0.000000	4.000000	43.000000	0.000000
3540.002999	0.131079	0.579622	0.022556	73.736366	18.735018	109.427780	1.127809	0.000000	-1.553927	0.000000	0.000000	0.000000	-0.186504	0.076434	0.336681	0.000000	0.000000	4.000000	43.000000	0.000000
3540.006333	0.130617	0.579887	0.023740	73.736366	18.735018	109.427780	1.127809	0.000000	-1.553927	0.000000	0.000000	0.000000	-0.138406	0.079714	0.355116	0.000000	0.000000	4.000000	43.000000	0.000000
3540.009666	0.130617	0.579887	0.023740	73.736366	18.735018	109.427780	1.127809	0.000000	-1.553927	0.000000	0.000000	0.000000	-0.138406	0.079714	0.355116	0.000000	0.000000	4.000000	43.000000	0.000000
3540.012999	0.130617	0.579887	0.023740	73.760628	19.667650	110.483635	1.186995	0.000000	-1.530859	0.000000	0.000000	0.000000	-0.138406	0.079714	0.355116	0.000000	0.000000	4.000000	43.000000	0.000000
3540.016333	0.130290	0.580218	0.024979	73.760628	19.667650	110.483635	1.186995	0.000000	-1.530859	0.000000	0.000000	0.000000	-0.098085	0.099352	0.371588	0.000000	0.000000	4.000000	43.000000	0.000000
3540.019666	0.130290	0.580218	0.024979	73.760628	19.667650	110.483635	1.186995	0.000000	-1.530859	0.000000	0.000000	0.000000	-0.098085	0.099352	0.371588	0.000000	0.000000	4.000000	43.000000	0.000000
3540.022999	0.130290	0.580218	0.024979	73.888367	20.331537	111.377892	1.248926	0.000000	-1.514512	0.000000	0.000000	0.000000	-0.098085	0.099352	0.371588	0.000000	0.000000	4.000000	43.000000	0.000000
3540.026333	0.130173	0.580607	0.026276	73.888367	20.331537	111.377892	1.248926	0.000000	-1.514512	0.000000	0.000000	0.000000	-0.035152	0.116422	0.389259	0.000000	0.000000	4.000000	43.000000	0.000000
3540.029666	0.130173	0.580607	0.026276	73.888367	20.331537	111.377892	1.248926	0.000000	-1.514512	0.000000	0.000000	0.000000	-0.035152	0.116422	0.389259	0.000000	0.000000	4.000000	43.000000	0.000000
3540.032999	0.130173	0.580607	0.026276	74.158524	20.607595	111.617958	1.313802	0.000000	-1.508654	0.000000	0.000000	0.000000	-0.035152	0.116422	0.389259	0.000000	0.000000	4.000000	43.000000	0.000000
3540.036333	0.130298	0.581015	0.027655	74.158524	20.607595	111.617958	1.313802	0.000000	-1.508654	0.000000	0.000000	0.000000	0.037347	0.122677	0.413727	0.000000	0.000000	4.000000	43.000000	0.000000
[truncated: 2,391 more rows]
